# Supplementary material for: Detailed Per-residue Energetic Analysis Explains the Driving Force for Microtubule Disassembly
Source: PLoS Comput Biol. 2015 Jun 1;11(6):e1004313. doi: 10.1371/journal.pcbi.1004313 (PMC4452272; doi:10.1371/journal.pcbi.1004313)
Supplement: S1 Dataset — 13 text files with energy contribution per residue in the 13 lateral GDP subsystems, plus one text file with the overall residual contributions, per MT ring. (ZIP) [file pcbi.1004313.s001.zip › LatGDP/R8_L9.txt]

| Run on Tue Jan 20 09:14:14 2015
| GB non-polar solvation energies calculated with gbsa=2
idecomp = 2: Per-residue decomp adding 1-4 interactions to EEL and VDW.
Energy Decomposition Analysis (All units kcal/mol): Generalized Born solvent
DELTAS:
Total Energy Decomposition:
Residue,Location,Internal,,,van der Waals,,,Electrostatic,,,Polar Solvation,,,Non-Polar Solv.,,,TOTAL,,
,,Avg.,Std. Dev.,Std. Err. of Mean,Avg.,Std. Dev.,Std. Err. of Mean,Avg.,Std. Dev.,Std. Err. of Mean,Avg.,Std. Dev.,Std. Err. of Mean,Avg.,Std. Dev.,Std. Err. of Mean
MET   1,R MET   1,0.0,0.0,0.0,-0.0002736318407960229,0.00044582222521831054,3.1445875201005995e-05,-79.21431343283585,0.7722189815650485,0.05446812731296987,79.2072437810945,0.7717062089384186,0.054431959120557295,0.0,0.0,0.0,-0.0073432835820876384,0.000975606541367226,6.88139796756343e-05
ARG   2,R ARG   2,0.0,0.0,0.0,-0.0004776119402985355,0.0004994985233039544,3.523190935402881e-05,-77.86951243781093,0.47173083553193307,0.033273327670776245,77.86366169154229,0.4715351819690926,0.03325952733249858,0.0,0.0,0.0,-0.006328358208953908,0.0008532302046522564,6.018221841696036e-05
GLU   3,R GLU   3,0.0,0.0,0.0,-0.0003283582089552076,0.00046961590216571626,3.312415177300684e-05,77.00814925373136,0.5403599294390314,0.038114050721548234,-77.0027213930348,0.5400432744732826,0.038091715602365156,0.0,0.0,0.0,0.005099502487562147,0.0008225973615005321,5.802154425512508e-05
CYS   4,R CYS   4,0.0,0.0,0.0,-0.00031840796019898097,0.0004658587029141789,3.285913937100893e-05,0.38787562189054736,0.236643989074119,0.016691580021271985,-0.38751741293532344,0.2364638349075343,0.016678872926114068,0.0,0.0,0.0,3.980099502468565e-05,0.0007520505700414863,5.304555724827221e-05
ILE   5,R ILE   5,0.0,0.0,0.0,-0.00037313432835818554,0.0004836373655527948,3.411314954580661e-05,0.22270646766169158,0.10806966800286276,0.007622646653311348,-0.22246268656716445,0.10803468141667343,0.007620178889793098,0.0,0.0,0.0,-0.00012935323383098617,0.0007075879282610794,4.990940430334207e-05
SER   6,R SER   6,0.0,0.0,0.0,-0.0003383084577114442,0.0004731340667848274,3.3372303972002725e-05,-0.4209502487562193,0.3722894710586532,0.026259274624153752,0.42073134328358236,0.3719675097654108,0.026236565225487285,0.0,0.0,0.0,-0.0005572139303483064,0.0008393080536729633,5.9200225601303774e-05
ILE   7,R ILE   7,0.0,0.0,0.0,-0.0005223880597014814,0.0004994985233039141,3.523190935402597e-05,0.4073830845771146,0.09644603838848684,0.006802779034424926,-0.4069054726368158,0.09639892249712957,0.006799455735684314,0.0,0.0,0.0,-4.4776119402801184e-05,0.0007282399381998856,5.1366084770242586e-05
HID   8,R HID   8,0.0,0.0,0.0,-0.0008159203980099929,0.00038754909640102193,2.733560560764221e-05,-1.5056218905472636,0.1481412070703061,0.010449075093504118,1.503890547263682,0.147925650143393,0.010433870880167508,0.0,0.0,0.0,-0.00254726368159221,0.0006975472131343656,4.92011868638708e-05
VAL   9,R VAL   9,0.0,0.0,0.0,-0.0005472636815920376,0.0004977611318718678,3.510936321106355e-05,0.694567164179105,0.0981552061479557,0.006923334433015748,-0.6935024875621891,0.09803203478740129,0.006914646595099109,0.0,0.0,0.0,0.00051741293532362,0.0008048022986620146,5.676637729941742e-05
GLY  10,R GLY  10,0.0,0.0,0.0,-0.0003582089552238831,0.00047947398221519775,3.3819487127375325e-05,-0.014671641791044758,0.10806309950403487,0.0076221833471262455,0.01505970149253731,0.108025639198706,0.0076195411009130016,0.0,0.0,0.0,2.985074626854738e-05,0.0007974489659816562,5.624771320261337e-05
GLN  11,R GLN  11,0.0,0.0,0.0,-0.0013184079601989637,0.0004658587029142593,3.28591393710146e-05,0.11976119402985104,0.2751415785470103,0.01940699061685479,-0.1167363184079602,0.2746581142543387,0.01937288967492878,0.0,0.0,0.0,0.0017064676616916658,0.0010501873607767704,7.40745050754007e-05
ALA  12,R ALA  12,0.0,0.0,0.0,-0.0008208955223880488,0.000383439778467609,2.704575666879202e-05,0.09028358208955226,0.12463724150212163,0.008791233186623082,-0.08999004975124376,0.12445311171449432,0.008778245672777893,0.0,0.0,0.0,-0.0005273631840795324,0.0008106857931170798,5.7181367001398286e-05
GLY  13,R GLY  13,0.0,0.0,0.0,-0.0004975124378109169,0.0004999938119960348,3.5266844324783135e-05,0.3320945273631841,0.1281997276481318,0.00904251158508761,-0.33145771144278596,0.12801371759803715,0.009029391447753618,0.0,0.0,0.0,0.00013930348258712225,0.0008288921530758724,5.846554461916607e-05
VAL  14,R VAL  14,0.0,0.0,0.0,-0.0008457711442786331,0.0003611679883160594,2.547482571472019e-05,-0.07681592039801008,0.09131935622401077,0.00644117075556356,0.07767164179104477,0.09126491777080874,0.0064373309631335415,0.0,0.0,0.0,9.950248756222228e-06,0.0007916859631138787,5.584122232191662e-05
GLN  15,R GLN  15,0.0,0.0,0.0,-0.0017860696517412967,0.00041007822955215314,2.892468813736671e-05,-0.7759850746268666,0.5934593455343907,0.04185939475629955,0.7769203980099505,0.5923566087016144,0.041781613697255096,0.0,0.0,0.0,-0.0008507462686569962,0.001409848776441981,9.944306534869604e-05
ILE  16,R ILE  16,0.0,0.0,0.0,-0.0017064676616914902,0.00045538017598008003,3.212004106764664e-05,0.23652238805970133,0.1468185353918085,0.010355781026539257,-0.2359900497512439,0.14646626935986468,0.010330934096414508,0.0,0.0,0.0,-0.0011741293532343555,0.0010483473671318898,7.394472193033829e-05
GLY  17,R GLY  17,0.0,0.0,0.0,-0.0005970149253731051,0.0004904978126911686,3.459704817699477e-05,0.15757213930348266,0.12812034151667234,0.00903691211910912,-0.15758706467661693,0.1279799177026027,0.009027007386947502,0.0,0.0,0.0,-0.0006119402985074513,0.0008337750370189827,5.880995669736799e-05
ASN  18,R ASN  18,0.0,0.0,0.0,-0.0012935323383084522,0.00045538017598002376,3.212004106764267e-05,-1.3239154228855723,0.44653667575794986,0.03149626865659424,1.3227910447761195,0.44583751599217325,0.031446953729036706,0.0,0.0,0.0,-0.002417910447761427,0.001033988371394061,7.293191646115729e-05
ALA  19,R ALA  19,0.0,0.0,0.0,-0.0012935323383084655,0.00045538017598009396,3.2120041067647625e-05,-0.30044278606965164,0.1493633852586351,0.010535280896197706,0.3020099502487562,0.1490908097527604,0.010516054902391788,0.0,0.0,0.0,0.00027363184079603423,0.0008462685104751843,5.969117837028575e-05
CYS  20,R CYS  20,0.0,0.0,0.0,-0.001333333333333381,0.00047140452079107116,3.325031120359055e-05,0.2947164179104478,0.1472783406714975,0.010388213190356984,-0.29450746268656713,0.14721524902773603,0.010383763048924537,0.0,0.0,0.0,-0.001124378109452882,0.0009821555825717018,6.927591342579974e-05
TRP  21,R TRP  21,0.0,0.0,0.0,-0.0014776119402985723,0.0004994985233039575,3.523190935402903e-05,-0.413462686567164,0.13895118814644938,0.00980086113774413,0.41226368159203963,0.13882608442147784,0.009792037001350505,0.0,0.0,0.0,-0.0026766169154228163,0.0009087197804139853,6.409615131589927e-05
GLU  22,R GLU  22,0.0,0.0,0.0,-0.0020696517412935205,0.0003234213525003727,2.2812383306119617e-05,106.6304527363184,1.303403443422569,0.09193499045131096,-106.59106467661697,1.3005432660428753,0.09173324909377646,0.0,0.0,0.0,0.03731840796019924,0.00332906833406728,0.00023481437543280433
LEU  23,R LEU  23,0.0,0.0,0.0,-0.0030597014925373123,0.00034035087316397825,2.400649962398579e-05,-0.3798159203980098,0.12658448870760888,0.008928581414561416,0.38235323383084596,0.12621173712870232,0.008902289545362804,0.0,0.0,0.0,-0.0005223880597012958,0.001459484768577174,0.00010294411829283105
TYR  24,R TYR  24,0.0,0.0,0.0,-0.002039800995024884,0.0003284335809770451,2.316591864428987e-05,-0.018218905472637076,0.1943617743901194,0.01370922254565687,0.017233830845771136,0.1941624442982522,0.013695162885016147,0.0,0.0,0.0,-0.003024875621890823,0.0010242716667064164,7.224655295595502e-05
CYS  25,R CYS  25,0.0,0.0,0.0,-0.0010597014925372939,0.00025707483945800326,1.813266109592556e-05,-1.015169154228856,0.09084419576538993,0.006407655520931803,1.0145074626865673,0.09078924911713787,0.006403779883186731,0.0,0.0,0.0,-0.0017213930348260434,0.0007929979953616651,5.593376594130075e-05
LEU  26,R LEU  26,0.0,0.0,0.0,-0.002850746268656708,0.0004963668402482499,3.501101746266883e-05,-0.5656666666666665,0.2099307948828202,0.014807376580430789,0.5682885572139305,0.20956397832962909,0.014781503335669017,0.0,0.0,0.0,-0.0002288557213930251,0.001068482526544705,7.53649465719826e-05
GLU  27,R GLU  27,0.0,0.0,0.0,-0.0030000000000000135,0.0004987546680538053,3.5179441850076204e-05,100.36223383084575,1.2505728558179177,0.08820860811629351,-100.32430845771147,1.2449494242846377,0.08781196183848551,0.0,0.0,0.0,0.034925373134328835,0.0075309908953424005,0.0005311951411100782
HIP  28,R HIP  28,0.0,0.0,0.0,-0.001552238805970069,0.0004972636193719421,3.507427138499781e-05,-90.5571144278607,0.9634536714129821,0.06795678232140175,90.5402388059702,0.9625214775267205,0.06789103043432126,0.0,0.0,0.0,-0.018427860696517098,0.001579098521244842,0.00011138102189688449
GLY  29,R GLY  29,0.0,0.0,0.0,-0.0006666666666666684,0.00047140452079103294,3.325031120358785e-05,-0.8750796019900495,0.13499630963019804,0.009521905515475005,0.8741791044776116,0.1348331851662794,0.009510399602928576,0.0,0.0,0.0,-0.0015671641791044353,0.0007375611403346167,5.2023551676269025e-05
ILE  30,R ILE  30,0.0,0.0,0.0,-0.001009950248756196,0.00024413620191811888,1.7220039969531467e-05,0.9617512437810946,0.07824046242922801,0.005518656715720535,-0.9605920398009946,0.07807951512980217,0.005507304368517105,0.0,0.0,0.0,0.0001492537313437974,0.0006821184008183017,4.811292235136672e-05
GLN  31,R GLN  31,0.0,0.0,0.0,-0.0008557213930347984,0.0003513720116021689,2.4783870791900636e-05,-0.1740149253731347,0.6473083840456876,0.04565761307951396,0.1737512437810945,0.6466183352285002,0.045608940788720805,0.0,0.0,0.0,-0.0011194029850750229,0.00097003443637409,6.842095369283308e-05
PRO  32,R PRO  32,0.0,0.0,0.0,-0.0007661691542288519,0.000423265851843841,2.9854871294070823e-05,-0.2709701492537313,0.1100367152859578,0.0077613914710431145,0.2705124378109453,0.1098803107072495,0.007750359542653903,0.0,0.0,0.0,-0.0012238805970149187,0.0007015454621721157,4.948320160685959e-05
ASP  33,R ASP  33,0.0,0.0,0.0,-0.0004726368159203827,0.0004992506946985745,3.5214428871999903e-05,85.45533333333336,0.806985936566851,0.056920399241697325,-85.44425870646768,0.8061951621899466,0.056864622317709036,0.0,0.0,0.0,0.010601990049749831,0.0011507280930679808,8.116610154908253e-05
GLY  34,R GLY  34,0.0,0.0,0.0,-0.00025870646766167744,0.0004379240016848595,3.08887774667669e-05,-0.6489502487562189,0.0877681109851889,0.006190685229559387,0.6484129353233827,0.08766667781912432,0.006183530685660756,0.0,0.0,0.0,-0.000796019900497497,0.000693383139907765,4.890747578442111e-05
GLN  35,R GLN  35,0.0,0.0,0.0,-0.0005621890547263438,0.0004961174472564115,3.499342663732692e-05,1.1125373134328358,0.42675878963192465,0.030101244129599986,-1.111726368159204,0.4265094817948826,0.030083659310614304,0.0,0.0,0.0,0.00024875621890464543,0.0008028623825087928,5.662954616403659e-05
MET  36,R MET  36,0.0,0.0,0.0,-0.000676616915422864,0.00046776753327533346,3.2993777883674745e-05,-0.2589402985074627,0.2672176455018877,0.01884807947348136,0.25876616915422873,0.26703034290058364,0.018834868166614484,0.0,0.0,0.0,-0.0008507462686570403,0.0007775532106049151,5.4844374819695415e-05
PRO  37,R PRO  37,0.0,0.0,0.0,-0.0006467661691542404,0.00047797457211843405,3.371372689356268e-05,-0.7690845771144279,0.14690372455965048,0.010361789807144856,0.7684427860696519,0.1468133073807628,0.010355412271072182,0.0,0.0,0.0,-0.0012885572139299522,0.0007097882859738964,5.006460556994768e-05
SER  38,R SER  38,0.0,0.0,0.0,-0.0005870646766169298,0.000492361393780629,3.4728495052119554e-05,-0.33407960199004993,0.28969368559647346,0.02043341710773917,0.3338805970149255,0.28943907954490683,0.020415458581514813,0.0,0.0,0.0,-0.0007860696517414679,0.0007973868859563733,5.62433344152468e-05
ASP  39,R ASP  39,0.0,0.0,0.0,-0.00035820895522389694,0.0004794739822152163,3.381948712737663e-05,78.81941293532336,0.8471402132668807,0.05975266354453122,-78.81194029850745,0.8465917660393788,0.0597139790597864,0.0,0.0,0.0,0.0071144278606964095,0.0009629147273554343,6.791876813858331e-05
LYS  40,R LYS  40,0.0,0.0,0.0,-0.0003930348258706427,0.0004884244583591941,3.4450805038176804e-05,-77.54050248756224,1.0534470597511616,0.07430442651346127,77.53390049751246,1.0528885310210443,0.07426503093434933,0.0,0.0,0.0,-0.006995024875622132,0.0011395098555184616,8.037482808176116e-05
THR  41,R THR  41,0.0,0.0,0.0,-0.0004577114427860745,0.0004982084683430913,3.514091589294267e-05,-0.05648756218905469,0.2950026749090759,0.0208078843413676,0.05659701492537312,0.29471301799575117,0.020787453517975927,0.0,0.0,0.0,-0.00034825870646778905,0.0007584413532403108,5.349632833939157e-05
ILE  42,R ILE  42,0.0,0.0,0.0,-0.0006766169154228795,0.0004677675332753448,3.2993777883675545e-05,-0.7728656716417913,0.14923878780912744,0.010526492469721966,0.7721592039800993,0.149122823354233,0.010518312967736443,0.0,0.0,0.0,-0.0013830845771148632,0.0008330919677190238,5.8761776703762635e-05
GLY  43,R GLY  43,0.0,0.0,0.0,-0.00020398009950248715,0.0004029543628122696,2.8422209320072936e-05,-0.08009950248756222,0.5467870605653927,0.03856738559780096,0.07984079601990057,0.5463924423180212,0.03853955137272883,0.0,0.0,0.0,-0.00046268656716412374,0.0008580034363479229,6.051889622196193e-05
GLY  44,R GLY  44,0.0,0.0,0.0,-0.0001990049751243791,0.00039925179398485545,2.8161050251089805e-05,0.13943781094527363,0.41688052306461965,0.029404484928046874,-0.13928358208955227,0.41662231506730907,0.029386272340158608,0.0,0.0,0.0,-4.4776119403022124e-05,0.0007282399381996224,5.136608477022402e-05
GLY  45,R GLY  45,0.0,0.0,0.0,-0.00024378109452736284,0.0004293621693610227,3.028487237743343e-05,-0.15917412935323383,0.32969363817353625,0.02325479622621748,0.15906965174129362,0.3294513683441895,0.023237707830019022,0.0,0.0,0.0,-0.0003482587064675924,0.0007842412137408753,5.531611018877523e-05
ASP  46,R ASP  46,0.0,0.0,0.0,-0.00037313432835820695,0.00048363736555282274,3.4113149545808574e-05,79.12869154228858,1.0289511320839473,0.07257661699481537,-79.12077114427862,1.0280610051004655,0.07251383227827973,0.0,0.0,0.0,0.007547263681592302,0.0013342055512020744,9.410760361945878e-05
ASP  47,R ASP  47,0.0,0.0,0.0,-0.0005323383084576926,0.0004989531378857892,3.5193440832663206e-05,82.86808457711444,0.7236471390793587,0.0510421336978243,-82.8579900497513,0.7229440018038964,0.050992538218364886,0.0,0.0,0.0,0.009562189054724373,0.0011361816055877913,8.014007143205316e-05
SER  48,R SER  48,0.0,0.0,0.0,-0.0004825870646766096,0.0004996966976911252,3.524588749754545e-05,-0.2632338308457713,0.32597370410954457,0.02299241230788552,0.2630646766169156,0.32583359730139555,0.022982529935597535,0.0,0.0,0.0,-0.0006517412935323184,0.000777871475613672,5.4866823502556205e-05
PHE  49,R PHE  49,0.0,0.0,0.0,-0.0011641791044775477,0.0003704380192833104,2.6128683284882587e-05,-0.0179552238805971,0.08702949111339985,0.006138587000724142,0.017278606965174133,0.08696286157654796,0.006133887315553626,0.0,0.0,0.0,-0.001840796019900582,0.0007014748948065856,4.947822416866965e-05
ASN  50,R ASN  50,0.0,0.0,0.0,-0.00040298507462684726,0.0004904978126911709,3.4597048176994926e-05,-0.43883582089552253,0.29345915648997667,0.020699012946376737,0.43840796019900485,0.2932312566676413,0.020682938132322817,0.0,0.0,0.0,-0.0008308457711438976,0.0007604945897175546,5.364115247414606e-05
THR  51,R THR  51,0.0,0.0,0.0,-0.000398009950248761,0.0004894875174626462,3.4525787445978654e-05,-0.5414825870646763,0.18067873950944063,0.012744095679184166,0.5411492537313431,0.18059657250881253,0.012738300065818038,0.0,0.0,0.0,-0.0007313432835821377,0.0007447746238730035,5.2532351575155955e-05
PHE  52,R PHE  52,0.0,0.0,0.0,-0.000875621890547238,0.00034475853013074006,2.4317391775757196e-05,0.08438308457711448,0.11468016312061537,0.008088915028307496,-0.08465174129353233,0.11460426441603751,0.008083561546455162,0.0,0.0,0.0,-0.0011442786069648227,0.0007221303488886762,5.093514756670677e-05
PHE  53,R PHE  53,0.0,0.0,0.0,-0.0007562189054726595,0.00042936216936103456,3.0284872377434268e-05,-0.3701094527363184,0.06868341070208082,0.004844554262092824,0.3696119402985075,0.06858541289811167,0.004837642029953482,0.0,0.0,0.0,-0.001253731343284036,0.0007598759439617431,5.359751656698294e-05
SER  54,R SER  54,0.0,0.0,0.0,-0.0002238805970149278,0.000416842986381167,2.9401837294536153e-05,0.35758706467661694,0.19333414899083617,0.013636739438643934,-0.3573930348258704,0.1932403441268222,0.013630122953686086,0.0,0.0,0.0,-2.9850746268595985e-05,0.0007117384488098203,5.020215945060061e-05
GLU  55,R GLU  55,0.0,0.0,0.0,-0.00030845771144279947,0.0004618566354338579,3.257685529584746e-05,76.7966218905473,0.9613778598302986,0.06781036586148231,-76.79091044776116,0.9609711308732721,0.06778167741281417,0.0,0.0,0.0,0.005402985074627353,0.0008987504010340477,6.339296551205226e-05
THR  56,R THR  56,0.0,0.0,0.0,-0.00019402985074626992,0.0003954519790893092,2.789303197332503e-05,-0.2372587064676616,0.13235638132681324,0.009335699329977656,0.2370995024875624,0.13226435931883182,0.009329208597988437,0.0,0.0,0.0,-0.00035323383084580074,0.0006908081575210886,4.872585053068558e-05
GLY  57,R GLY  57,0.0,0.0,0.0,-8.955223880596857e-05,0.0002855392010404277,2.014038236096326e-05,-0.19826865671641794,0.06772498868383388,0.0047769523852215405,0.19819402985074625,0.06781014735097063,0.004782959014473267,0.0,0.0,0.0,-0.0001641791044775563,0.0006525193790692285,4.602516832892551e-05
ALA  58,R ALA  58,0.0,0.0,0.0,-0.0001243781094527352,0.000330012416950783,2.3277281147513454e-05,0.031114427860696514,0.11081292487431252,0.007816141074056454,-0.031039800995024867,0.11076238925552409,0.007812576566340743,0.0,0.0,0.0,-4.975124378106916e-05,0.000644542676246913,4.5462535092452795e-05
GLY  59,R GLY  59,0.0,0.0,0.0,-8.95522388059694e-05,0.00028553920104043036,2.0140382360963445e-05,0.35716417910447773,0.0752849836728055,0.005310193317359951,-0.35692039800995046,0.07518589652758957,0.005303204249013351,0.0,0.0,0.0,0.00015422885572144454,0.000607658033711059,4.2860893001935175e-05
LYS  60,R LYS  60,0.0,0.0,0.0,-0.0004477611940298495,0.0004972636193718693,3.5074271384992674e-05,-82.43981592039799,0.8160380447608699,0.05755888572459022,82.43094029850744,0.815360822011976,0.05751111811490101,0.0,0.0,0.0,-0.009323383084577514,0.001088108723673069,7.674927178202941e-05
HIE  61,R HIE  61,0.0,0.0,0.0,-0.0004079601990049788,0.0004914556694482222,3.46646101834156e-05,0.7530696517412938,0.2215100261072794,0.015624112578349317,-0.7526567164179101,0.221290485948466,0.015608627409496924,0.0,0.0,0.0,4.975124378124371e-06,0.0007758642264525715,5.4725243062984394e-05
VAL  62,R VAL  62,0.0,0.0,0.0,-0.00032338308457710753,0.0004677675332753397,3.2993777883675186e-05,-0.33478109452736304,0.07651951164561649,0.005397270206687654,0.3346268656716419,0.0763998064298215,0.005388826851772014,0.0,0.0,0.0,-0.00047761194029842974,0.0007922172855467668,5.587869891678112e-05
PRO  63,R PRO  63,0.0,0.0,0.0,-0.0004676616915423166,0.000498953137885837,3.519344083266658e-05,-0.7283184079601994,0.09197392075451248,0.006487340177752152,0.7276019900497518,0.09203412084126195,0.006491586364478456,0.0,0.0,0.0,-0.0011840796019902508,0.0007336579609146748,5.1748242627092476e-05
ARG  64,R ARG  64,0.0,0.0,0.0,-0.0005024875621889972,0.0004999938119960064,3.526684432478113e-05,-79.71852238805971,0.5348366847443,0.037724471078473924,79.71161691542287,0.5344628004715568,0.03769809931521213,0.0,0.0,0.0,-0.007407960199004148,0.0009102710319744044,6.420556816462281e-05
ALA  65,R ALA  65,0.0,0.0,0.0,-0.00026865671641792285,0.0004432609673109906,3.126521799740486e-05,-0.5719850746268658,0.11294574392497252,0.007966578530736727,0.5716119402985077,0.11285895153688966,0.007960456667694312,0.0,0.0,0.0,-0.0006417910447761918,0.000706082159553277,4.9803195567687516e-05
VAL  66,R VAL  66,0.0,0.0,0.0,-0.00030845771144278526,0.0004618566354338367,3.257685529584596e-05,0.47137810945273634,0.08107852786038991,0.005718838416659524,-0.47088059701492496,0.08095871849984115,0.005710387715939335,0.0,0.0,0.0,0.00018905472636818698,0.0007289873041024347,5.1418799896523104e-05
PHE  67,R PHE  67,0.0,0.0,0.0,-0.0007064676616914866,0.0004553801759800182,3.212004106764228e-05,-0.7355422885572139,0.11052979361400446,0.007796170534739373,0.7347761194029854,0.11037527404839903,0.007785271564922957,0.0,0.0,0.0,-0.0014726368159202977,0.0007196582331736895,5.0760777968560675e-05
VAL  68,R VAL  68,0.0,0.0,0.0,-0.00037313432835821866,0.0004836373655528378,3.411314954580964e-05,0.511089552238806,0.1062922936147723,0.0074972803300734515,-0.5105771144278607,0.10626464323387964,0.0074953300225795065,0.0,0.0,0.0,0.00013930348258714268,0.0007265385201975052,5.1246075997370395e-05
ASP  69,R ASP  69,0.0,0.0,0.0,-0.0005621890547264366,0.0004961174472564936,3.499342663733271e-05,96.94172139303483,0.7660696693493263,0.05403438827177933,-96.92081592039804,0.7650874700028775,0.05396510927148764,0.0,0.0,0.0,0.020343283582090393,0.0014059458543823023,9.916777445231282e-05
LEU  70,R LEU  70,0.0,0.0,0.0,-0.0004626865671642055,0.000498605763835552,3.5168938956323425e-05,-0.4337910447761193,0.09431869400711246,0.006652727731142542,0.4333184079601991,0.09421061463499233,0.006645104400013574,0.0,0.0,0.0,-0.0009353233830846907,0.000792248528710546,5.588090263964084e-05
GLU  71,R GLU  71,0.0,0.0,0.0,-0.0007611940298507944,0.00042635393603243453,3.0072687958453493e-05,99.88972636815915,0.9957648125655284,0.07023583449693543,-99.86512437810941,0.9943519149703862,0.07013617638449636,0.0,0.0,0.0,0.023840796019895555,0.0017405115514950841,0.00012276621921983045
PRO  72,R PRO  72,0.0,0.0,0.0,-0.0005174129353234167,0.0004996966976911644,3.5245887497548216e-05,0.21126865671641779,0.10566339808190699,0.007452921459379491,-0.21120398009950236,0.10546255936086965,0.0074387553882416585,0.0,0.0,0.0,-0.00045273631840788163,0.0007720264573641018,5.445454770286142e-05
THR  73,R THR  73,0.0,0.0,0.0,-0.000875621890547275,0.00033001241695078973,2.3277281147513928e-05,-0.006248756218905297,0.20660339541248007,0.014572679917569326,0.007004975124378107,0.20630768447095119,0.014551822075952443,0.0,0.0,0.0,-0.00011940298507426408,0.0007763107303403443,5.4756737018954834e-05
VAL  74,R VAL  74,0.0,0.0,0.0,-0.0009154228855721406,0.0002782513722210854,1.9626338550278155e-05,0.1248407960199004,0.13011921257048592,0.009177901612556525,-0.12408955223880608,0.1299612722271676,0.009166761359683848,0.0,0.0,0.0,-0.00016417910447763336,0.0006525193790690638,4.60251683289139e-05
ILE  75,R ILE  75,0.0,0.0,0.0,-0.0006915422885572483,0.000461856635433859,3.2576855295847534e-05,0.2388059701492538,0.15231888246178485,0.010743745595690107,-0.2386766169154228,0.15205998391083278,0.01072548429990349,0.0,0.0,0.0,-0.0005621890547265515,0.0007773940292388311,5.483314703182605e-05
ASP  76,R ASP  76,0.0,0.0,0.0,-0.0007263681592039625,0.0004458222252182943,3.144587520100485e-05,94.72185572139303,1.4799645800803574,0.10438865281856914,-94.70349253731341,1.478161915341219,0.10426150265150774,0.0,0.0,0.0,0.017636815920397807,0.002042444591999892,0.00014406293386012273
GLU  77,R GLU  77,0.0,0.0,0.0,-0.0014975124378109642,0.0004999938119960915,3.526684432478713e-05,107.98287064676609,1.558717278860558,0.10994343990073388,-107.94392537313435,1.5550869788645274,0.1096873782820887,0.0,0.0,0.0,0.037447761194031905,0.003881132760568398,0.00027375399772320983
VAL  78,R VAL  78,0.0,0.0,0.0,-0.0008606965174129207,0.0003462629381354223,2.4423504534813715e-05,0.19606467661691562,0.19668701504315655,0.013873232375700465,-0.19587562189054727,0.196391120197108,0.013852361562458913,0.0,0.0,0.0,-0.0006716417910448151,0.0007475610699324554,5.272889232634204e-05
ARG  79,R ARG  79,0.0,0.0,0.0,-0.000825870646766187,0.0003792206766200968,2.674816416969165e-05,-89.90556716417909,1.259148020699672,0.08881345361175451,89.89173631840794,1.2579951771768718,0.08873213829929671,0.0,0.0,0.0,-0.014656716417913124,0.0014374407759139142,0.00010138925493472611
THR  80,R THR  80,0.0,0.0,0.0,-0.0010199004975124327,0.0003302373487617204,2.329314661418464e-05,-0.1805273631840799,0.4451055557043945,0.031395325231039974,0.18039800995024868,0.44435768479440163,0.03134257448428081,0.0,0.0,0.0,-0.0011492537313436575,0.0009710290690978554,6.849110967594281e-05
GLY  81,R GLY  81,0.0,0.0,0.0,-0.000621890547263676,0.00048491514153277995,3.42032769143598e-05,-1.0257611940298508,0.1995078588872578,0.014072199359546317,1.024268656716418,0.19925841983042816,0.014054605285030448,0.0,0.0,0.0,-0.002114427860696537,0.00082969801856457,5.8522385988108534e-05
THR  82,R THR  82,0.0,0.0,0.0,-0.0011840796019900585,0.00044715270982330314,3.1539720349315886e-05,-0.8529651741293542,0.27873108669047814,0.019660175000063163,0.8519004975124378,0.27832124688462767,0.019631267129037067,0.0,0.0,0.0,-0.002248756218905693,0.0008392195766208228,5.9193984911220635e-05
TYR  83,R TYR  83,0.0,0.0,0.0,-0.001512437810945308,0.0004998452769196443,3.525636746828981e-05,-0.2927562189054725,0.25238956557192266,0.017802187356461184,0.29217910447761203,0.2521451997410061,0.01778495111971092,0.0,0.0,0.0,-0.002089552238805773,0.0008115707382548023,5.724378621871508e-05
ARG  84,R ARG  84,0.0,0.0,0.0,-0.0010398009950248384,0.00032843358097706284,2.316591864429112e-05,-94.76351243781092,2.745652571046685,0.19366340036586677,94.74394527363181,2.7420776689020365,0.19341124621038164,0.0,0.0,0.0,-0.020606965174132304,0.0038335714280972872,0.0002703992799889207
GLN  85,R GLN  85,0.0,0.0,0.0,-0.0005721393034826052,0.0004947685528538193,3.489828296201446e-05,-0.6057960199004983,0.7004264324308732,0.049404271334659515,0.6052935323383086,0.6998018613736677,0.04936021748896031,0.0,0.0,0.0,-0.0010746268656724603,0.0009922099486316404,6.998509372786126e-05
LEU  86,R LEU  86,0.0,0.0,0.0,-0.0006467661691541908,0.00047797457211839627,3.371372689356002e-05,-0.9767512437810947,0.0873093534220115,0.006158326965966471,0.975950248756219,0.08722702986313359,0.00615252030983283,0.0,0.0,0.0,-0.0014477611940296384,0.0007587023896797902,5.351474043020818e-05
PHE  87,R PHE  87,0.0,0.0,0.0,-0.0007064676616915595,0.000455380175980065,3.212004106764558e-05,-0.051233830845771204,0.11466715860888008,0.008087997760773609,0.051019900497512365,0.11455542273328681,0.008080116519775225,0.0,0.0,0.0,-0.000920398009950313,0.0008002685126471988,5.644658869053829e-05
HIE  88,R HIE  88,0.0,0.0,0.0,-0.0003482587064676708,0.0004764184923333104,3.360396948812637e-05,1.3454676616915424,0.1286340027585083,0.009073142989605668,-1.3446666666666667,0.1285079447892733,0.009064251546011272,0.0,0.0,0.0,0.00045273631840826603,0.0007655550941070856,5.399809293266495e-05
PRO  89,R PRO  89,0.0,0.0,0.0,-0.00028855721393035184,0.000453091545075726,3.195861349017618e-05,0.5304527363184078,0.10357576602870544,0.0073056712477543315,-0.5302189054726366,0.10353590403177922,0.0073028595992772035,0.0,0.0,0.0,-5.4726368159005734e-05,0.0007477928050967062,5.2745237664556496e-05
GLU  90,R GLU  90,0.0,0.0,0.0,-0.00022885572139303835,0.0004200961558723359,2.9631298178360246e-05,77.90807462686571,1.1082765201730453,0.07817179846630809,-77.90257213930343,1.107716739133404,0.0781323145560929,0.0,0.0,0.0,0.005273631840797587,0.0009086380622335037,6.409038735986541e-05
GLN  91,R GLN  91,0.0,0.0,0.0,-0.0002835820895521877,0.0004507363841951875,3.179249325000323e-05,0.12946268656716434,0.22434155696135985,0.015823833365758717,-0.1293184079601991,0.22421031817375142,0.015814576495411695,0.0,0.0,0.0,-0.00013930348258688142,0.0007534316268624497,5.314296948566402e-05
LEU  92,R LEU  92,0.0,0.0,0.0,-0.0005373134328358043,0.0004986057638355078,3.516893895632031e-05,-0.6018756218905473,0.2060511443363627,0.014533727130030068,0.6014278606965177,0.20589594536636377,0.014522780238722615,0.0,0.0,0.0,-0.0009850746268656846,0.0007496441075358942,5.287581847046746e-05
ILE  93,R ILE  93,0.0,0.0,0.0,-0.0003681592039800816,0.00048230488749837077,3.401916379041503e-05,0.8030149253731342,0.10592597986362773,0.007471442550233597,-0.8023731343283583,0.1057838548874671,0.007461417827349707,0.0,0.0,0.0,0.0002736318407959831,0.0007121904014671301,5.023403773314152e-05
THR  94,R THR  94,0.0,0.0,0.0,-0.0003134328358208958,0.000463888664714032,3.272018359025417e-05,-0.7093134328358214,0.11617171314044746,0.008194120855039733,0.7087562189054728,0.11611507961955911,0.00819012623447281,0.0,0.0,0.0,-0.0008706467661693191,0.0007485867810469143,5.2801240410114144e-05
GLY  95,R GLY  95,0.0,0.0,0.0,-0.00017910447761193936,0.00038343977846761384,2.7045756668792357e-05,0.07936318407960197,0.14883020622971346,0.010497673347145943,-0.07930348258706464,0.1486893734900602,0.010487739771597565,0.0,0.0,0.0,-0.00011940298507462255,0.0006807017463278123,4.801299924796141e-05
LYS  96,R LYS  96,0.0,0.0,0.0,-0.00024875621890547343,0.0004322922188304185,3.0491542132182147e-05,-79.8971194029851,0.914436773431729,0.06449939691199524,79.89084079601992,0.9139246703153164,0.06446327594319233,0.0,0.0,0.0,-0.006527363184077823,0.0009413114131658705,6.639498784342083e-05
GLU  97,R GLU  97,0.0,0.0,0.0,-0.00036318407960201027,0.00048091725268040755,3.392128757688872e-05,89.7573432835821,0.7484415161167379,0.052790994211950354,-89.74430845771145,0.747768211337842,0.052743502954557264,0.0,0.0,0.0,0.012671641791041934,0.0011159815040846096,7.871526612853637e-05
ASP  98,R ASP  98,0.0,0.0,0.0,-0.0004427860696517301,0.0004967157800735665,3.5035629780267384e-05,96.05422388059704,0.8620944498284662,0.06080745406425389,-96.03436318407965,0.8609808778767607,0.06072890875484604,0.0,0.0,0.0,0.01941791044775974,0.0014332503546307601,0.00010109368540665879
ALA  99,R ALA  99,0.0,0.0,0.0,-0.00028855721393036067,0.00045309154507573994,3.1958613490177165e-05,-0.10856716417910446,0.08932119199674464,0.006300231117816794,0.10850746268656716,0.08920963735519072,0.006292362660081921,0.0,0.0,0.0,-0.00034825870646758663,0.0007778714756136944,5.486682350255779e-05
ALA 100,R ALA 100,0.0,0.0,0.0,-0.00032338308457713404,0.00046776753327537797,3.299377788367788e-05,-0.3055174129353235,0.13185398582290378,0.009300263083366695,0.3056965174129353,0.13171982340718047,0.009290799996192351,0.0,0.0,0.0,-0.00014427860696513835,0.0007752897721728341,5.4684724182212e-05
ASN 101,R ASN 101,0.0,0.0,0.0,-0.0006865671641790907,0.0004638886647140206,3.272018359025337e-05,0.6776467661691542,0.252872354093259,0.01783624063315233,-0.6756666666666665,0.25240738084258646,0.01780344394876699,0.0,0.0,0.0,0.0012935323383079528,0.0009663018492586249,6.815767729706272e-05
ASN 102,R ASN 102,0.0,0.0,0.0,-0.0003532338308457433,0.00047797457211838797,3.371372689355944e-05,-0.6721393034825883,0.17120317712654076,0.012075741040726857,0.6715621890547263,0.17104160665507193,0.012064344738356582,0.0,0.0,0.0,-0.0009303482587084354,0.0007432109830216023,5.242206085322463e-05
TYR 103,R TYR 103,0.0,0.0,0.0,-0.0004925373134328191,0.0004999443052072729,3.526335238514229e-05,-0.6586766169154221,0.24870930482986245,0.017542601778498316,0.6580099502487564,0.24849899626512187,0.01752776775608659,0.0,0.0,0.0,-0.001159203980099387,0.0008008250491754811,5.6485843750567195e-05
ALA 104,R ALA 104,0.0,0.0,0.0,-0.00018407960199006042,0.00038754909640102643,2.7335605607642524e-05,-0.6470447761194031,0.05647878997014816,0.003983706689444258,0.6465671641791042,0.056332053178820465,0.003973356674199443,0.0,0.0,0.0,-0.00066169154228865,0.0006946670517693307,4.899803594469153e-05
ARG 105,R ARG 105,0.0,0.0,0.0,-0.0003283582089552231,0.0004696159021657383,3.312415177300839e-05,-90.25309452736309,0.8231277178175095,0.05805895270542737,90.23957711442786,0.8223911594740521,0.058006999885589196,0.0,0.0,0.0,-0.013845771144276422,0.0010702185239121718,7.548739438521108e-05
GLY 106,R GLY 106,0.0,0.0,0.0,-0.00011442786069652027,0.0003183302143889909,2.245328211146024e-05,-0.8135522388059696,0.07104835790963242,0.005011364776551179,0.8128955223880597,0.07095345001832354,0.005004670490046668,0.0,0.0,0.0,-0.0007711442786069217,0.0006671862533030509,4.7059689872843114e-05
HIP 107,R HIP 107,0.0,0.0,0.0,-0.00027860696517411195,0.0004483136448186312,3.1621606390241034e-05,-84.3356567164179,0.9040197002702999,0.063764633223546,84.32698009950246,0.9034463751898923,0.06372419399035328,0.0,0.0,0.0,-0.008955223880596788,0.0009478885016544909,6.685889989647708e-05
TYR 108,R TYR 108,0.0,0.0,0.0,-0.00023383084577115057,0.00042326585184385623,2.9854871294071898e-05,-0.2079552238805969,0.16175379911284157,0.011409233305271523,0.20781592039801006,0.1616656489025981,0.011403015668838298,0.0,0.0,0.0,-0.00037313432835820874,0.0007018629275153996,4.950559388566682e-05
THR 109,R THR 109,0.0,0.0,0.0,-0.0002039800995024894,0.00040295436281227406,2.8422209320073247e-05,-0.17045771144278618,0.12498954962380031,0.008816083085528826,0.1704278606965174,0.12494566389144575,0.008812987624637322,0.0,0.0,0.0,-0.00023383084577123894,0.0007597130587171878,5.3586027527669426e-05
ILE 110,R ILE 110,0.0,0.0,0.0,-0.00022885572139303282,0.00042009615587232575,2.9631298178359528e-05,-0.43961194029850786,0.10732555512459302,0.0075701609776722,0.43932338308457713,0.10726495721003762,0.007565886730336017,0.0,0.0,0.0,-0.000517412935323821,0.0006698520469536568,4.724772045926697e-05
GLY 111,R GLY 111,0.0,0.0,0.0,-0.00011442786069652469,0.0003183302143890032,2.2453282111461108e-05,-0.20107960199004968,0.08595228128763115,0.006062606477927566,0.200950248756219,0.08590940219504609,0.00605958201993088,0.0,0.0,0.0,-0.00024378109452735831,0.0006271420065336151,4.423518648292498e-05
LYS 112,R LYS 112,0.0,0.0,0.0,-0.00018407960199004548,0.000387549096400995,2.7335605607640308e-05,-78.89711442786069,0.8692639145137306,0.06131314911263432,78.89138308457713,0.8688654794626643,0.06128504567098692,0.0,0.0,0.0,-0.005915422885572106,0.0008272780670819485,5.835169577122277e-05
GLU 113,R GLU 113,0.0,0.0,0.0,-0.00019900497512438325,0.00039925179398486374,2.816105025109039e-05,78.48930348258709,0.6791793353647446,0.047905616658127925,-78.4837064676617,0.6787951415445612,0.04787851771545729,0.0,0.0,0.0,0.005398009950247382,0.000823048586067849,5.805337118215755e-05
ILE 114,R ILE 114,0.0,0.0,0.0,-0.00026865671641789575,0.00044326096731094603,3.126521799740172e-05,-0.2437014925373134,0.08530478250467766,0.006016935435144564,0.24356716417910446,0.08528212889505954,0.006015337572721813,0.0,0.0,0.0,-0.00040298507462686325,0.0006995315026220335,4.934114785294289e-05
ILE 115,R ILE 115,0.0,0.0,0.0,-0.0002238805970148941,0.00041684298638110424,2.9401837294531724e-05,0.12544278606965167,0.07702269459571688,0.005432761995470465,-0.12539303482587064,0.07700235669485044,0.005431327470549274,0.0,0.0,0.0,-0.0001741293532338404,0.0007428112280931476,5.239386431460429e-05
ASP 116,R ASP 116,0.0,0.0,0.0,-0.00010945273631841468,0.0003122063978057353,2.2021341393528086e-05,75.15981094527363,0.5273483692647156,0.03719628602910483,-75.15566169154232,0.5271450233057262,0.03718194311103726,0.0,0.0,0.0,0.004039800995024228,0.0007112514093917789,5.016780633877403e-05
LEU 117,R LEU 117,0.0,0.0,0.0,-0.00019900497512437165,0.00039925179398484043,2.816105025108875e-05,-0.26639303482587046,0.09226572996844944,0.006507922812723909,0.2663134328358208,0.09223707432079825,0.006505901599179874,0.0,0.0,0.0,-0.0002786069651739291,0.0006853041956303248,4.833763099173528e-05
VAL 118,R VAL 118,0.0,0.0,0.0,-0.00022388059701490955,0.0004168429863811331,2.940183729453376e-05,-0.2130547263681592,0.07448364199891572,0.005253671033711656,0.21285572139303488,0.07448378954562236,0.0052536814408539224,0.0,0.0,0.0,-0.00042288557213939057,0.00073658728451039,5.1954861182659355e-05
LEU 119,R LEU 119,0.0,0.0,0.0,-0.0002388059701492429,0.00042635393603238976,3.0072687958450335e-05,-0.06198009950248734,0.09130289431032743,0.00644000962169904,0.06197512437810951,0.09123625434865018,0.006435309201218037,0.0,0.0,0.0,-0.00024378109452697621,0.0007020039771403905,4.9515542759127406e-05
ASP 120,R ASP 120,0.0,0.0,0.0,-0.00015920398009950152,0.0003658661952407986,2.5806211680396322e-05,74.7739154228856,0.5357507661116425,0.03778894540697323,-74.76986567164178,0.5355066572594646,0.03777172729610563,0.0,0.0,0.0,0.0038905472636829885,0.0007383996403470383,5.2082694907034924e-05
ARG 121,R ARG 121,0.0,0.0,0.0,-0.0002885572139303209,0.00045309154507567755,3.195861349017276e-05,-78.71385572139307,0.525375519885334,0.03705713196305522,78.70799004975123,0.5250080879755453,0.037031215314385614,0.0,0.0,0.0,-0.006154228855720235,0.0008048945590034389,5.6772884842151547e-05
ILE 122,R ILE 122,0.0,0.0,0.0,-0.000248756218905474,0.00043229221883041947,3.0491542132182215e-05,-0.14375621890547252,0.06081008093985966,0.004289212399093652,0.14370646766169143,0.0607749981977011,0.004286737853256268,0.0,0.0,0.0,-0.00029850746268658733,0.0006985754952619965,4.927371629292982e-05
ARG 123,R ARG 123,0.0,0.0,0.0,-0.000184079601990056,0.0003875490964010171,2.7335605607641867e-05,-72.4385223880597,0.449393013239541,0.031697739168599526,72.43530845771141,0.4492184970496806,0.031685429745658085,0.0,0.0,0.0,-0.0033980099502495683,0.0007129198735926015,5.028549072970075e-05
LYS 124,R LYS 124,0.0,0.0,0.0,-0.00015920398009950043,0.000365866195240796,2.580621168039614e-05,-74.26814427860695,0.5947390113516832,0.04194965542369868,74.26417412935324,0.5944531702898895,0.04192949374972183,0.0,0.0,0.0,-0.004129353233831474,0.0007747148919314015,5.464417525641818e-05
LEU 125,R LEU 125,0.0,0.0,0.0,-0.00025373134328356963,0.0004351456637944041,3.069280862172625e-05,-0.39078109452736304,0.08914341868763644,0.0062876919553971795,0.39056716417910436,0.08909716712929538,0.0062844296220069314,0.0,0.0,0.0,-0.0004676616915419498,0.0006840027093824787,4.824583122983343e-05
ALA 126,R ALA 126,0.0,0.0,0.0,-0.00011442786069652248,0.00031833021438899703,2.2453282111460674e-05,-0.08773134328358209,0.06873402093951719,0.0048481240330021545,0.08763681592039806,0.06869242455942055,0.004845190050568479,0.0,0.0,0.0,-0.00020895522388057744,0.0006662581357609911,4.699422550891378e-05
ASP 127,R ASP 127,0.0,0.0,0.0,-0.00011442786069651972,0.00031833021438898933,2.245328211146013e-05,71.37577114427859,0.4326816500810635,0.030519010494714227,-71.37282587064674,0.43261378974229786,0.03051422399547032,0.0,0.0,0.0,0.002830845771143302,0.0006774577742696468,4.7784187101041923e-05
GLN 128,R GLN 128,0.0,0.0,0.0,-0.00018407960199004383,0.0003875490964009915,2.7335605607640064e-05,0.4787412935323382,0.24144608441208712,0.017030293710629068,-0.47849253731343266,0.2413341466562879,0.017022398230098868,0.0,0.0,0.0,6.467661691520145e-05,0.0007335567411163855,5.174110313299633e-05
CYS 129,R CYS 129,0.0,0.0,0.0,-0.00013930348258704491,0.0003462629381353801,2.442350453481074e-05,-0.3110547263681592,0.09795588401918374,0.0069092753340484585,0.31089552238805973,0.09799996969159172,0.006912384897623972,0.0,0.0,0.0,-0.0002985074626867287,0.0006914170042926354,4.87687952707896e-05
THR 130,R THR 130,0.0,0.0,0.0,-0.00010447761194029528,0.00030587912734206815,2.1575050145338168e-05,-0.7238905472636816,0.15734225444877722,0.011098066936475304,0.7235174129353229,0.15725572843191116,0.011091963861809885,0.0,0.0,0.0,-0.0004776119402984792,0.0006392986429533896,4.509264950315247e-05
GLY 131,R GLY 131,0.0,0.0,0.0,-7.462686567163965e-05,0.0002627883113680374,1.853565833223294e-05,0.27127860696517414,0.07564700682671166,0.005335728461804652,-0.27109950248756204,0.07551455363502994,0.005326385933998735,0.0,0.0,0.0,0.00010447761194026187,0.0006181579526900262,4.3601500183803675e-05
LEU 132,R LEU 132,0.0,0.0,0.0,-0.00023880597014924179,0.00042635393603238775,3.0072687958450196e-05,-0.48861691542288554,0.07759011780204418,0.0054727849425624045,0.4883930348258707,0.07760321165357242,0.005473708511639419,0.0,0.0,0.0,-0.0004626865671640729,0.0007192109733232176,5.0729230691092675e-05
GLN 133,R GLN 133,0.0,0.0,0.0,-0.0003980099502487798,0.000489487517462669,3.452578744598026e-05,-0.22207462686567078,0.26267455111594834,0.018527634302725943,0.22197512437810943,0.2624754797893627,0.01851359289398091,0.0,0.0,0.0,-0.0004975124378103161,0.0008233192021035732,5.807245896559546e-05
GLY 134,R GLY 134,0.0,0.0,0.0,-0.00011940298507462255,0.0003242621042149202,2.2871685359707787e-05,-0.14079104477611948,0.1396593443243859,0.0098508106232892,0.14072139303482592,0.13964187311267937,0.009849578299031107,0.0,0.0,0.0,-0.00018905472636820053,0.0006721759438513755,4.74116355081183e-05
PHE 135,R PHE 135,0.0,0.0,0.0,-0.0004029850746268677,0.0004904978126911956,3.4597048176996674e-05,-0.0007313432835820775,0.11062278454452615,0.007802729609255182,0.0008308457711442819,0.11046586669761307,0.0077916614777181715,0.0,0.0,0.0,-0.00030348258706475585,0.0007346693918821917,5.181958346696064e-05
SER 136,R SER 136,0.0,0.0,0.0,-0.00043283582089552334,0.0004954684379909805,3.4947649053324584e-05,-0.030353233830845743,0.29635302264669233,0.020903130527028833,0.030542288557213946,0.29616173047802385,0.02088963781777699,0.0,0.0,0.0,-0.00024378109452733088,0.0007565788616998851,5.336495831513027e-05
VAL 137,R VAL 137,0.0,0.0,0.0,-0.0005621890547263592,0.0004961174472564252,3.4993426637327885e-05,0.5043482587064676,0.08934253002404587,0.006301736186217594,-0.5035422885572137,0.08922457246230424,0.006293416101314411,0.0,0.0,0.0,0.00024378109452731687,0.0007631263478135309,5.3826782377645786e-05
PHE 138,R PHE 138,0.0,0.0,0.0,-0.0011492537313432653,0.00035633839959151015,2.51341727913941e-05,-0.6293781094527363,0.13651459681182254,0.009628997236192321,0.6285124378109452,0.13637197117412986,0.009618937199366764,0.0,0.0,0.0,-0.0020149253731343783,0.0007226100559349137,5.096898349290278e-05
HIP 139,R HIP 139,0.0,0.0,0.0,-0.0008955223880596869,0.00030587912734206924,2.1575050145338242e-05,-96.29261691542284,1.0085807907489504,0.07113980389939704,96.27356716417908,1.0074489415722276,0.0710599694139356,0.0,0.0,0.0,-0.01994527363183917,0.0014219284955724497,0.00010029510304164396
SER 140,R SER 140,0.0,0.0,0.0,-0.0006368159203979934,0.0004809172526803671,3.3921287576885864e-05,-1.2123482587064685,0.2528699705371404,0.017836072510066487,1.211029850746269,0.25247057678818374,0.017807901447083697,0.0,0.0,0.0,-0.001955223880596906,0.0009266561479558439,6.53612851369071e-05
PHE 141,R PHE 141,0.0,0.0,0.0,-0.00130845771144279,0.00046185663543386906,3.2576855295848246e-05,-1.2139950248756213,0.1282753761037269,0.009047847415737657,1.2117064676616913,0.12812664136246774,0.009037356475970355,0.0,0.0,0.0,-0.0035970149253734917,0.0008415757813753477,5.9360178780587564e-05
GLY 142,R GLY 142,0.0,0.0,0.0,-0.0004378109452736267,0.0004961174472564283,3.499342663732811e-05,-0.3940646766169154,0.26886242907327945,0.0189640935615931,0.39338805970149243,0.26849717872224943,0.018938330788214115,0.0,0.0,0.0,-0.001114427860696546,0.0008416051921905804,5.936225325954589e-05
GLY 143,R GLY 143,0.0,0.0,0.0,-0.0003482587064676707,0.00047641849233331023,3.360396948812636e-05,-0.7280895522388056,0.14449449348353596,0.010191855749432089,0.7275970149253732,0.1442697576630802,0.010176004106863604,0.0,0.0,0.0,-0.0008407960199004734,0.0007945882648460649,5.604593490218626e-05
GLY 144,R GLY 144,0.0,0.0,0.0,-0.0002587064676616829,0.00043792400168486884,3.088877746676757e-05,-0.7799303482587066,0.09378956610851648,0.006615405926792227,0.7794328358208954,0.0937080079961412,0.006609653261092066,0.0,0.0,0.0,-0.0007562189054726905,0.0008074735686203578,5.695479415480664e-05
THR 145,R THR 145,0.0,0.0,0.0,-0.000407960199004939,0.0004914556694481744,3.4664610183412226e-05,-1.351293532338308,0.1291597352964633,0.009110225303681744,1.3502587064676619,0.12903292316311635,0.00910128066545235,0.0,0.0,0.0,-0.001442786069651864,0.0007777760097856828,5.486008986223256e-05
GLY 146,R GLY 146,0.0,0.0,0.0,-0.0002935323383084403,0.0004553801759800292,3.212004106764305e-05,-0.6771044776119405,0.16899519858306622,0.011920002242171896,0.6763034825870649,0.16881796383455347,0.011907501066887769,0.0,0.0,0.0,-0.001094527363183936,0.0007504691073535181,5.2934009470911975e-05
SER 147,R SER 147,0.0,0.0,0.0,-0.00037313432835821866,0.00048363736555283776,3.411314954580964e-05,-1.0167114427860693,0.21105231795419843,0.014886482718578878,1.0155671641791046,0.21087174361478933,0.014873745986715002,0.0,0.0,0.0,-0.0015174129353235307,0.0008410756401594454,5.932490153919288e-05
GLY 148,R GLY 148,0.0,0.0,0.0,-0.0001592039800994938,0.00036586619524078075,2.5806211680395065e-05,-0.7896815920398016,0.06038836260210022,0.004259466681027072,0.7890099502487564,0.060315504640161006,0.004254327676623651,0.0,0.0,0.0,-0.0008308457711442703,0.0006991421759439555,4.9313686866390974e-05
PHE 149,R PHE 149,0.0,0.0,0.0,-0.00043781094527357037,0.0004961174472563643,3.4993426637323596e-05,-0.803233830845771,0.05023110817618997,0.0035430291931794586,0.8025174129353236,0.050156679344422424,0.0035377793881613867,0.0,0.0,0.0,-0.0011542288557215398,0.0008171632325431306,5.7638250351513737e-05
THR 150,R THR 150,0.0,0.0,0.0,-0.00031840796019900526,0.0004658587029142144,3.2859139371011434e-05,-1.0081691542288551,0.10532608094459028,0.0074291289429834605,1.0073980099502482,0.10524418796550333,0.007423352657606602,0.0,0.0,0.0,-0.0010895522388058888,0.0007477597044700516,5.2742902926367197e-05
SER 151,R SER 151,0.0,0.0,0.0,-0.00024875621890547175,0.0004322922188304157,3.0491542132181947e-05,-1.0868955223880605,0.11240042151196881,0.007928114453412568,1.086129353233831,0.11227889575480804,0.007919542687409842,0.0,0.0,0.0,-0.0010149253731344286,0.0006945245121041132,4.898798197189682e-05
LEU 152,R LEU 152,0.0,0.0,0.0,-0.00024378109452735842,0.00042936216936101493,3.0284872377432886e-05,-0.6368358208955224,0.0564701119419301,0.003983094588528467,0.6364477611940301,0.05638662298103997,0.003977205731274823,0.0,0.0,0.0,-0.0006318407960200275,0.0007009454131149538,4.944087740968267e-05
LEU 153,R LEU 153,0.0,0.0,0.0,-0.0002786069651741141,0.00044831364481863473,3.162160639024128e-05,-0.8855522388059704,0.06277947273177267,0.004428122585727027,0.8849601990049756,0.06274562408051225,0.0044257350859501,0.0,0.0,0.0,-0.0008706467661691489,0.0007617628674793976,5.3730609890046745e-05
MET 154,R MET 154,0.0,0.0,0.0,-0.0003482587064676631,0.00047641849233329993,3.3603969488125634e-05,-0.6600845771144284,0.361635516201125,0.02550780258912246,0.6597114427860696,0.3613542332792896,0.02548796242154921,0.0,0.0,0.0,-0.0007213930348258885,0.0007477928050966364,5.2745237664551577e-05
GLU 155,R GLU 155,0.0,0.0,0.0,-0.00018905472636814556,0.0003915520869641708,2.7617954792046248e-05,78.38209452736318,1.0063866728774045,0.07098504275725985,-78.37674626865676,1.005916349295015,0.07095186868957251,0.0,0.0,0.0,0.005159203980096847,0.000825301008368054,5.8212244801608724e-05
ARG 156,R ARG 156,0.0,0.0,0.0,-0.00023880597014926057,0.00042635393603242125,3.0072687958452558e-05,-76.9619900497513,0.7475948565549843,0.05273127545094958,76.95707462686559,0.7471907849186946,0.052702774435234606,0.0,0.0,0.0,-0.005154228855724369,0.0008232290066392161,5.806609706805999e-05
LEU 157,R LEU 157,0.0,0.0,0.0,-0.00026368159203981175,0.0004406286532434912,3.10795488786975e-05,-0.778318407960199,0.09033155131865377,0.0063714963696318416,0.7779552238805976,0.09035052241448907,0.006372834487559388,0.0,0.0,0.0,-0.0006268656716418943,0.0006579590234073309,4.640885125749657e-05
SER 158,R SER 158,0.0,0.0,0.0,-0.00012437810945273807,0.0003300124169507908,2.3277281147514006e-05,-0.38251741293532326,0.12469154357883871,0.008795063359797524,0.3823631840796018,0.12458736844452341,0.008787715412370445,0.0,0.0,0.0,-0.0002786069651743464,0.0006479896579169997,4.570566643334686e-05
VAL 159,R VAL 159,0.0,0.0,0.0,-0.0001094527363184064,0.00031220639780571164,2.202134139352642e-05,-0.433776119402985,0.08038622333680048,0.005670007020604236,0.43359203980099487,0.0803387277744456,0.005666656941936261,0.0,0.0,0.0,-0.0002935323383085947,0.000675371989041009,4.76370671543777e-05
ASP 160,R ASP 160,0.0,0.0,0.0,-0.00010447761194030413,0.000305879127342094,2.157505014533999e-05,73.19416915422887,0.6847005963967239,0.04829505638441967,-73.19077114427861,0.6844471112682919,0.04827717692201719,0.0,0.0,0.0,0.0032935323383074984,0.0006679648754419779,4.7114609644053376e-05
TYR 161,R TYR 161,0.0,0.0,0.0,-0.00026368159203981337,0.00044062865324349406,3.1079548878697706e-05,-0.19956716417910436,0.21552644495292825,0.015202063304913745,0.19948756218905478,0.21542749607282338,0.015195083989036136,0.0,0.0,0.0,-0.0003432835820894429,0.0007238421285364269,5.1055887193692465e-05
GLY 162,R GLY 162,0.0,0.0,0.0,-8.457711442785967e-05,0.0002782513722210825,1.962633855027795e-05,0.6780398009950251,0.08228181404990426,0.005803711680499238,-0.6777313432835823,0.08224515871482155,0.0058011262125093966,0.0,0.0,0.0,0.00022388059701490293,0.0006725808802435508,4.744019751901055e-05
LYS 163,R LYS 163,0.0,0.0,0.0,-0.0001791044776119399,0.000383439778467615,2.704575666879244e-05,-75.54912935323385,2.5625179728882146,0.18074608177355644,75.54477114427857,2.5614906238921957,0.18067361816252658,0.0,0.0,0.0,-0.004537313432835533,0.0013005359577410458,9.173273360591099e-05
LYS 164,R LYS 164,0.0,0.0,0.0,-0.0002636815920398029,0.00044062865324347644,3.1079548878696466e-05,-74.94310447761197,0.6516795171405588,0.04596592903599414,74.93879104477612,0.6514189075817118,0.04594754705501578,0.0,0.0,0.0,-0.0045771144278611295,0.0007824401376440235,5.5189072075901016e-05
SER 165,R SER 165,0.0,0.0,0.0,-0.00022388059701490459,0.00041684298638112387,2.940183729453311e-05,0.08606965174129355,0.20630493569451638,0.014551628192211718,-0.08600000000000001,0.20624973993651632,0.014547734983619784,0.0,0.0,0.0,-0.0001542288557213258,0.0007471967694669218,5.2703196552720104e-05
LYS 166,R LYS 166,0.0,0.0,0.0,-0.00036318407960199206,0.0004809172526803835,3.392128757688702e-05,-81.66690547263681,0.9811164551316925,0.06920261902738685,81.65982587064678,0.9805248997981504,0.06916089393128168,0.0,0.0,0.0,-0.00744278606965405,0.0009914862450547987,6.993404761335061e-05
LEU 167,R LEU 167,0.0,0.0,0.0,-0.0006368159203980221,0.00048091725268038896,3.392128757688741e-05,-0.33307960199004977,0.23151070729854228,0.016329506241734997,0.33322885572139316,0.2313901260017988,0.016321001092833742,0.0,0.0,0.0,-0.0004875621890546771,0.0007538257497975536,5.317076877410251e-05
GLU 168,R GLU 168,0.0,0.0,0.0,-0.0006517412935323405,0.0004764184923332982,3.360396948812551e-05,93.71474626865673,1.5406571545793983,0.10866957695237614,-93.6977761194029,1.5391595641184794,0.10856394506578006,0.0,0.0,0.0,0.016318407960198022,0.0017415351644704594,0.00012283841931228214
PHE 169,R PHE 169,0.0,0.0,0.0,-0.0016467661691542818,0.000477974572118421,3.371372689356176e-05,-0.7150945273631844,0.12405169047759201,0.008749931601821736,0.713378109452736,0.12389120696237982,0.008738611967434485,0.0,0.0,0.0,-0.003363184079602627,0.0008823520190474854,6.223631282791261e-05
SER 170,R SER 170,0.0,0.0,0.0,-0.0008656716417910024,0.00034100476593418636,2.4052621663856582e-05,0.5795273631840797,0.26176106703715496,0.01846320210371259,-0.5778308457711447,0.261277708652284,0.018429108631946866,0.0,0.0,0.0,0.0008308457711443673,0.0009149090056674245,6.453270560570673e-05
ILE 171,R ILE 171,0.0,0.0,0.0,-0.0019154228855721913,0.0003835043251861098,2.7050309443283277e-05,-0.660268656716418,0.18823817204703247,0.013277296939061089,0.6610945273631843,0.1879663249714791,0.013258122324768536,0.0,0.0,0.0,-0.0010895522388057906,0.0009525771790766043,6.718961370286337e-05
TYR 172,R TYR 172,0.0,0.0,0.0,-0.0027611940298507658,0.0005014273826425768,3.536796060183933e-05,1.7324577114427864,0.21237519472870645,0.014979791251900918,-1.728731343283582,0.2118781153960179,0.014944729979096339,0.0,0.0,0.0,0.0009651741293532655,0.0009639167066922612,6.798944231182448e-05
PRO 173,R PRO 173,0.0,0.0,0.0,-0.0017960199004975312,0.0004029543628122885,2.8422209320074267e-05,0.42017910447761186,0.397348735587305,0.028026818861346295,-0.4197562189054723,0.39682780113653554,0.027990074978246304,0.0,0.0,0.0,-0.0013731343283583848,0.0010197427374649913,7.192710691745772e-05
ALA 174,R ALA 174,0.0,0.0,0.0,-0.0020696517412935414,0.00044062865324344017,3.1079548878693905e-05,-1.3861393034825868,0.25057726486887616,0.017674357520910056,1.3854676616915422,0.2499528516714907,0.017630314809784046,0.0,0.0,0.0,-0.002741293532338044,0.0013016393484526132,9.181056078600931e-05
PRO 175,R PRO 175,0.0,0.0,0.0,-0.0035572139303482824,0.0005624751616450673,3.9673938929570464e-05,-1.1421741293532333,0.36451922200524234,0.025711203513758475,1.1394179104477606,0.36353129092309544,0.0256415202280022,0.0,0.0,0.0,-0.006313432835820826,0.0015441330648961118,0.00010891474876267728
GLN 176,R GLN 176,0.0,0.0,0.0,-0.006263681592039767,0.0009748705121870276,6.87620641800946e-05,-0.15923383084577095,1.4279751555351452,0.10072160155117146,0.18174626865671642,1.4217961068490979,0.10028576506108343,0.0,0.0,0.0,0.01624875621890587,0.010428043464274436,0.0007355374739508883
VAL 177,R VAL 177,0.0,0.0,0.0,-0.005437810945273643,0.0007174881447732871,5.0607711734635724e-05,-0.25599502487562176,0.3362806885144988,0.023719410934161262,0.2622338308457712,0.33385475146293675,0.02354829852779444,0.0,0.0,0.0,0.00080099502487582,0.003370961597897844,0.00023776929843049392
SER 178,R SER 178,0.0,0.0,0.0,-0.002104477611940318,0.0004393910878770008,3.099225774813826e-05,1.2909950248756221,0.4687901810043526,0.033065909892897885,-1.2887114427860702,0.46853772348314937,0.03304810291232076,0.0,0.0,0.0,0.00017910447761170322,0.0018762090480726,0.00013233758264922423
THR 179,R THR 179,0.0,0.0,0.0,-0.0019651741293532548,0.00033647439639624424,2.37330740346759e-05,-0.499840796019901,0.3945561830959778,0.02782984739566503,0.501358208955224,0.39383136660020496,0.027778722781905494,0.0,0.0,0.0,-0.000447761194030203,0.0014553067969746562,0.00010264942689752929
ALA 180,R ALA 180,0.0,0.0,0.0,-0.0009950248756218727,0.0002907788894766426,2.0509961487658178e-05,1.2084975124378112,0.33073692968956253,0.02332838433590664,-1.205189054726368,0.33025975617212,0.02329472711105345,0.0,0.0,0.0,0.0023134328358209878,0.0009651997739831244,6.807994290067066e-05
VAL 181,R VAL 181,0.0,0.0,0.0,-0.001189054726368169,0.000391552086964178,2.7617954792046756e-05,0.3353333333333334,0.14059830693775918,0.009917039939568998,-0.33407960199004993,0.14036247897611048,0.009900405917684419,0.0,0.0,0.0,6.46766169151739e-05,0.0008409873490690334,5.9318673965838735e-05
VAL 182,R VAL 182,0.0,0.0,0.0,-0.0007761194029851173,0.0004168429863811843,2.9401837294537372e-05,-0.5269751243781091,0.07960308488053215,0.0056147686929303225,0.5262587064676615,0.07950870746969227,0.0056081118236331225,0.0,0.0,0.0,-0.0014925373134327521,0.000713197571484054,5.030507802872767e-05
GLU 183,R GLU 183,0.0,0.0,0.0,-0.0011940298507462858,0.0003954519790892839,2.7893031973323246e-05,111.44764676616923,1.7902656323623933,0.12627560150091352,-111.40400995024875,1.786588388399678,0.12601622871015913,0.0,0.0,0.0,0.04244278606965431,0.0037758014798097293,0.00026632450201362004
PRO 184,R PRO 184,0.0,0.0,0.0,-0.0007910447761193534,0.0004065623424440396,2.8676696581610543e-05,-1.1212985074626862,0.08885697853623986,0.006267488024897835,1.1187761194029853,0.0885384062425193,0.006245017667826853,0.0,0.0,0.0,-0.0033134328358207163,0.0008731874797785464,6.158989606844161e-05
TYR 185,R TYR 185,0.0,0.0,0.0,-0.0007661691542289128,0.00042326585184387477,2.9854871294073205e-05,-0.8047910447761192,0.1836271533899407,0.012952060759618902,0.8037064676616916,0.18338139146131593,0.012934726049728859,0.0,0.0,0.0,-0.0018507462686565843,0.0008331513872808973,5.8765967836509e-05
ASN 186,R ASN 186,0.0,0.0,0.0,-0.0005621890547263151,0.0004961174472563859,3.4993426637325113e-05,-2.0854925373134314,0.1835657085277598,0.012947726773203268,2.0830497512437818,0.18331173327056946,0.012929812739783691,0.0,0.0,0.0,-0.003004975124377328,0.0008195224458073084,5.780465642479007e-05
SER 187,R SER 187,0.0,0.0,0.0,-0.00045771144278609216,0.0004982084683431102,3.5140915892944e-05,-0.774761194029851,0.1832388612853211,0.012924672746252306,0.7738457711442794,0.18291136720625054,0.0129015730949631,0.0,0.0,0.0,-0.0013731343283582488,0.0008073509454505685,5.694614498328528e-05
ILE 188,R ILE 188,0.0,0.0,0.0,-0.0005870646766169038,0.0004923613937806061,3.472849505211794e-05,-0.6913482587064675,0.08548007890732703,0.006029299890053016,0.6906218905472635,0.08532831716293868,0.006018595441947078,0.0,0.0,0.0,-0.001313432835820751,0.0007830725659216511,5.523368012719798e-05
LEU 189,R LEU 189,0.0,0.0,0.0,-0.0004079601990049987,0.000491455669448246,3.4664610183417274e-05,-0.787582089552239,0.06441064216023697,0.004543176406236014,0.7868358208955221,0.0643042976554727,0.0045356754432154004,0.0,0.0,0.0,-0.0011542288557214206,0.0008110520944204495,5.720720390323979e-05
THR 190,R THR 190,0.0,0.0,0.0,-0.0003731343283581999,0.00048363736555281337,3.411314954580792e-05,-0.9551940298507459,0.2085225620162747,0.014708047492578202,0.9543781094527365,0.2082506056286137,0.01468886516800406,0.0,0.0,0.0,-0.0011890547263683309,0.0008310393911500262,5.861699911534698e-05
THR 191,R THR 191,0.0,0.0,0.0,-0.00041293532338306784,0.0004923613937805965,3.4728495052117264e-05,-1.0275920398009948,0.19000775772672182,0.013402113889166593,1.0267114427860693,0.189909395308072,0.013395175939090603,0.0,0.0,0.0,-0.001293532338308313,0.0007780623721299223,5.488028830463819e-05
HID 192,R HID 192,0.0,0.0,0.0,-0.00032338308457713626,0.00046776753327538117,3.2993777883678106e-05,-1.04860696517413,0.12117160131982323,0.008546785775750325,1.0478905472636815,0.1210593701647087,0.008538869600428047,0.0,0.0,0.0,-0.0010398009950253245,0.0007251062438534617,5.114505101337349e-05
THR 193,R THR 193,0.0,0.0,0.0,-0.00020398009950247945,0.0004029543628122545,2.842220932007187e-05,-0.9588606965174138,0.23779530579935926,0.016772787641733275,0.9581990049751248,0.23762048046270623,0.016760456413258355,0.0,0.0,0.0,-0.0008656716417912079,0.0006742349057274102,4.755686348136641e-05
THR 194,R THR 194,0.0,0.0,0.0,-0.0002736318407960218,0.0004458222252183087,3.1445875201005867e-05,-0.9592288557213932,0.1611941981449894,0.011369762096341047,0.9584676616915422,0.1610467939754038,0.011359365007863399,0.0,0.0,0.0,-0.001034825870646915,0.0007489834533956156,5.282921952032302e-05
LEU 195,R LEU 195,0.0,0.0,0.0,-0.00044278606965174555,0.0004967157800735837,3.50356297802686e-05,-0.41447761194029825,0.11397014860219713,0.00803883446553127,0.4141890547263679,0.11391012464709431,0.008034600702173442,0.0,0.0,0.0,-0.0007313432835820913,0.0007514249723835479,5.300143099174038e-05
GLU 196,R GLU 196,0.0,0.0,0.0,-0.0002587064676616929,0.0004379240016848857,3.088877746676875e-05,80.39842786069644,1.1309409484519766,0.07977042397855666,-80.392144278607,1.1304262763403634,0.07973412180680356,0.0,0.0,0.0,0.006024875621889196,0.0009001813578831185,6.349389742604974e-05
HID 197,R HID 197,0.0,0.0,0.0,-0.00035323383084582725,0.0004779745721185017,3.371372689356746e-05,0.07427860696517427,0.401795462916084,0.028340466823973582,-0.07428358208955228,0.4015730935109381,0.028324782095471512,0.0,0.0,0.0,-0.0003582089552237793,0.0007733398370711588,5.4547186364694454e-05
SER 198,R SER 198,0.0,0.0,0.0,-0.0002786069651741296,0.0004483136448186596,3.162160639024303e-05,-0.4655572139303481,0.29936471368749057,0.021115558834223596,0.46516915422885563,0.2990790861044215,0.021095412217874993,0.0,0.0,0.0,-0.0006666666666666552,0.0008365609138137384,5.9006457295718305e-05
ASP 199,R ASP 199,0.0,0.0,0.0,-0.00037810945273634083,0.0004849151415328129,3.4203276914362125e-05,82.94797014925376,0.8934291136888944,0.06301763084208949,-82.94020895522388,0.8927351543654353,0.06296868272545088,0.0,0.0,0.0,0.007383084577115745,0.0010402412836332412,7.337296288458272e-05
CYS 200,R CYS 200,0.0,0.0,0.0,-0.00045771144278607226,0.0004982084683430886,3.5140915892942474e-05,-0.03195522388059698,0.16267763497319554,0.011474395662658884,0.03219402985074626,0.16259939834595566,0.011468877276456563,0.0,0.0,0.0,-0.00021890547263672994,0.0007476934988208548,5.273823313992659e-05
ALA 201,R ALA 201,0.0,0.0,0.0,-0.0004577114427860502,0.0004982084683430645,3.514091589294078e-05,0.27183582089552233,0.15694581221107765,0.011070104057045047,-0.2709054726368159,0.156719720094721,0.01105415674873981,0.0,0.0,0.0,0.0004726368159204034,0.0007600062270221034,5.360670602552752e-05
PHE 202,R PHE 202,0.0,0.0,0.0,-0.0015920398009949953,0.0004914556694482221,3.4664610183415594e-05,-0.22320895522388076,0.14653098468256692,0.010335498763329199,0.22336318407960207,0.1463044003099723,0.01031951673394603,0.0,0.0,0.0,-0.001437810945273754,0.0008738108815957591,6.163386744231054e-05
MET 203,R MET 203,0.0,0.0,0.0,-0.001845771144278596,0.0004360548226102021,3.075693574021048e-05,-0.13618905472636822,0.5517217411713955,0.03891545113091161,0.13847761194029848,0.5508138715941764,0.03885141494830532,0.0,0.0,0.0,0.00044278606965160195,0.0014653409427883221,0.0001033571809733848
VAL 204,R VAL 204,0.0,0.0,0.0,-0.0024527363184079893,0.0004977611318718254,3.5109363211060565e-05,-1.0078656716417913,0.1367251914454403,0.009643851436346884,1.0124676616915425,0.13704246427270417,0.009666230136121046,0.0,0.0,0.0,0.002149253731343395,0.0020118089036917954,0.00014190205901643007
ASP 205,R ASP 205,0.0,0.0,0.0,-0.003492537313432852,0.0005194658851374513,3.6640298466980746e-05,123.88543781094518,1.6525182523975692,0.1165596504454938,-123.81961194029846,1.6480173913113556,0.11624218418201887,0.0,0.0,0.0,0.06233333333333543,0.005344205336614942,0.00037695118044294736
ASN 206,R ASN 206,0.0,0.0,0.0,-0.003577114427860678,0.0005039877119255255,3.554855230532756e-05,0.9777611940298508,0.35348905235648714,0.02493319533336587,-0.9698905472636822,0.35310673475530036,0.024906228728979605,0.0,0.0,0.0,0.004293532338309092,0.002089635155899571,0.00014739149959577607
GLU 207,R GLU 207,0.0,0.0,0.0,-0.007676616915422853,0.0009773049028561284,6.893377285866834e-05,141.53670149253722,2.364596323183548,0.16678576498328768,-141.36059203980102,2.3452917867293506,0.16542412796787262,0.0,0.0,0.0,0.1684328358208939,0.020584898014964267,0.0014519467567751408
ALA 208,R ALA 208,0.0,0.0,0.0,-0.005492537313432843,0.0007924984296801495,5.589852929497171e-05,1.9779552238805966,0.2057112718067071,0.014509754370155732,-1.9592885572139318,0.20530110472279678,0.014480823414715167,0.0,0.0,0.0,0.013174129353233924,0.004348560391187544,0.0003067238007220485
ILE 209,R ILE 209,0.0,0.0,0.0,-0.008109452736318384,0.0008273678211337643,5.835802653391815e-05,1.6650796019900505,0.17752357738957902,0.012521547702327414,-1.6638805970149242,0.17841191555941216,0.01258420624567658,0.0,0.0,0.0,-0.006910447761193585,0.006835082190854294,0.0004821095257352259
TYR 210,R TYR 210,0.0,0.0,0.0,-0.01278109452736329,0.0011381405783731995,8.027824671863057e-05,1.8556666666666657,0.39181666864008696,0.027636616944560648,-1.856383084577115,0.3897342473974566,0.02748973427517463,0.0,0.0,0.0,-0.013497512437810838,0.008089748059289947,0.0005706068327020768
ASP 211,R ASP 211,0.0,0.0,0.0,-0.018935323383084575,0.002733757281750361,0.0001928243713504136,150.4040149253732,2.6466918720235735,0.18668325084604137,-150.13371641791048,2.6162348632858556,0.18453497908750974,0.0,0.0,0.0,0.2513631840796047,0.03607885832066396,0.002544806454166383
ILE 212,R ILE 212,0.0,0.0,0.0,-0.025328358208955182,0.0034195286095436987,0.00024119495130446963,2.301701492537316,0.28425564915646706,0.02004984759155539,-2.3045721393034833,0.2827271525797805,0.019942035755633313,0.0,0.0,0.0,-0.028199004975124464,0.013962287479018197,0.0009848238260682885
CYS 213,R CYS 213,0.0,0.0,0.0,-0.016995024875621868,0.0017349136857185206,0.00012237137621146405,0.6634577114427863,0.3382966543156027,0.02386160619811421,-0.6438557213930348,0.3387035482712633,0.023890306284888668,0.0,0.0,0.0,0.00260696517412972,0.012743147656009673,0.0008988323331405196
ARG 214,R ARG 214,0.0,0.0,0.0,-0.060044776119403016,0.008408298736156023,0.0005930756650377044,-163.02095024875618,4.399794774447426,0.3103375954834062,163.02213432835822,4.405085909209622,0.3107108033541494,0.0,0.0,0.0,-0.058860696517411326,0.06625933143716216,0.004673572893892412
ARG 215,R ARG 215,0.0,0.0,0.0,-0.28180597014925374,0.142833330712293,0.010074686361639716,-157.1331044776121,7.294512531255768,0.5145152433746862,157.9191741293532,7.38651989934528,0.5210049427455488,-0.03970427462686567,0.07126964241018904,0.005026972981783687,0.4645594069651738,0.2201282640138771,0.015526650594875227
ASN 216,R ASN 216,0.0,0.0,0.0,-0.10947761194029855,0.02546621498652575,0.0017962483093258471,3.521019900497513,1.5356704661803267,0.10831784307238232,-3.212039800995024,1.5365872498902693,0.10838250800943218,-0.0022721194029850745,0.007273739609344624,0.0005130500344348263,0.1972303681592032,0.05873462108630101,0.00414282074823384
LEU 217,R LEU 217,0.0,0.0,0.0,-0.05067661691542291,0.006846570154690099,0.0004829198242278986,0.42999502487562186,0.32844896311037886,0.02316700361632082,-0.33219900497512417,0.32703784405141245,0.023067470952151174,0.0,0.0,0.0,0.04711940298507457,0.022962129142741764,0.0016196237121611856
ASP 218,R ASP 218,0.0,0.0,0.0,-0.2522636815920399,0.08264480808171638,0.00582931530539139,175.31861194029858,4.474485737550945,0.31560588982033855,-173.57951243781082,4.122213025789639,0.2907584885375929,-0.025432871641791043,0.021494511793901036,0.0015161059658849029,1.4614029492537315,0.656509860806045,0.04630663520874825
ILE 219,R ILE 219,0.0,0.0,0.0,-0.03332338308457707,0.0026410273324335098,0.0001862837050294705,0.8295174129353238,0.5794147939327505,0.04086876846640787,-0.7407611940298506,0.5729029184050142,0.0404094561809573,0.0,0.0,0.0,0.055432835820895976,0.016159550151918053,0.0011398067853902545
GLU 220,R GLU 220,0.0,0.0,0.0,-0.06742786069651735,0.0091077584279883,0.0006424117477480746,179.59336815920398,4.103879731370336,0.28946535765330283,-178.6181592039801,4.0286690769867315,0.2841604071197697,0.0,0.0,0.0,0.9077810945273632,0.12714297135496622,0.008967973743246076
ARG 221,R ARG 221,0.0,0.0,0.0,-0.0588457711442786,0.008037294570147752,0.0005669070488417834,-168.42591542288562,5.065978518121298,0.3573265737790696,168.45488059701484,5.059793523769181,0.356890317914032,0.0,0.0,0.0,-0.029880597014923252,0.038439662244541775,0.0027113247239272825
PRO 222,R PRO 222,0.0,0.0,0.0,-0.012925373134328337,0.0009247309599732023,6.522549284658112e-05,0.8768059701492541,0.2129017412027035,0.015016930976598881,-0.888701492537313,0.21299176740627188,0.015023280935398816,0.0,0.0,0.0,-0.024820895522388,0.005631093598799301,0.00039718671824025037
THR 223,R THR 223,0.0,0.0,0.0,-0.006109452736318394,0.0005163594326498927,3.6421186202683496e-05,0.6186467661691547,0.4949496075681143,0.03491105357691031,-0.6093532338308464,0.49292141563542247,0.034767995948125914,0.0,0.0,0.0,0.0031840796019901234,0.003819424727284668,0.00026940144864921625
TYR 224,R TYR 224,0.0,0.0,0.0,-0.00531343283582096,0.00047449229920654883,3.346810630040055e-05,-0.2722487562189053,0.3458262264727234,0.024392701269145816,0.265492537313433,0.3452940072414313,0.024355161418999065,0.0,0.0,0.0,-0.012069651741293447,0.0023319379718564873,0.00016448222249031646
THR 225,R THR 225,0.0,0.0,0.0,-0.003592039800995026,0.0005014767430190507,3.5371442214353634e-05,-0.9121641791044774,0.6492784574693499,0.04579657134474393,0.9168756218905466,0.6484498618521379,0.04573812671615192,0.0,0.0,0.0,0.0011194029850745653,0.0023235055951166426,0.00016388744849384472
ASN 226,R ASN 226,0.0,0.0,0.0,-0.0074626865671641816,0.0005641448830073361,3.979171199382863e-05,-0.17536815920398022,0.524138121043907,0.03696985257826831,0.20404477611940294,0.5214233418995416,0.03677836682151806,0.0,0.0,0.0,0.021213930348257873,0.0053054937241353165,0.0003742206738284153
LEU 227,R LEU 227,0.0,0.0,0.0,-0.005746268656716426,0.0005556570289249984,3.91930249273262e-05,-0.6780746268656714,0.1763017240795394,0.012435364814781538,0.6780298507462688,0.1762401378052382,0.012431020853923997,0.0,0.0,0.0,-0.005791044776119178,0.0030266016939655862,0.0002134800235788833
ASN 228,R ASN 228,0.0,0.0,0.0,-0.0027512437810945623,0.00043229221883041367,3.0491542132181805e-05,-0.48890049751243736,0.31194378567722364,0.02200281816217639,0.4924925373134328,0.31170596425680347,0.021986043532551326,0.0,0.0,0.0,0.0008407960199006944,0.002052671445427444,0.00014478428048303796
ARG 229,R ARG 229,0.0,0.0,0.0,-0.006079601990049758,0.0005674695869695394,4.002621853020542e-05,-116.85073134328354,1.4443793542098164,0.10187866451285674,116.80897014925374,1.4425208480706164,0.10174757559712364,0.0,0.0,0.0,-0.04784079601989915,0.006725205233746237,0.0004743594027372208
LEU 230,R LEU 230,0.0,0.0,0.0,-0.008661691542288552,0.0006654031242707238,4.693391764829691e-05,-1.321721393034826,0.1651323364677962,0.011647536956404698,1.3290646766169154,0.16442143641343876,0.011597393932739232,0.0,0.0,0.0,-0.0013184079601988752,0.003726750075082108,0.0002628646826859867
ILE 231,R ILE 231,0.0,0.0,0.0,-0.003253731343283606,0.00045744097568058313,3.22653986710379e-05,-0.7091791044776123,0.11091486476153016,0.007823331359309463,0.7081393034825871,0.11092972315890663,0.00782437938985428,0.0,0.0,0.0,-0.0042935323383085705,0.0027187222562570458,0.00019176388241881037
GLY 232,R GLY 232,0.0,0.0,0.0,-0.0013830845771144423,0.0004861386467783692,3.428957632045544e-05,-1.1228756218905471,0.10029652282250578,0.00707437126587163,1.127701492537314,0.10130609961234512,0.007145581322130207,0.0,0.0,0.0,0.003442786069651808,0.0019819986392466587,0.00013979940508303382
GLN 233,R GLN 233,0.0,0.0,0.0,-0.006248756218905438,0.0005257649677063397,3.7084601494370424e-05,-2.2692686567164166,0.3518268845317115,0.0248159550545632,2.3016019900497513,0.3511541040229451,0.02476850077633385,0.0,0.0,0.0,0.026084577114428437,0.005402948425336592,0.0003810945984521282
ILE 234,R ILE 234,0.0,0.0,0.0,-0.0037661691542288387,0.0004571703485636042,3.2246310105988546e-05,-0.8118159203980098,0.11711805051524443,0.00826087034688335,0.8133432835820895,0.1170353374672948,0.008255036218308793,0.0,0.0,0.0,-0.002238805970149082,0.0027011489295232526,0.0001905243555220372
VAL 235,R VAL 235,0.0,0.0,0.0,-0.0017064676616915405,0.000455380175980074,3.2120041067646216e-05,-0.801830845771144,0.08210496402892307,0.00579123764180288,0.8012935323383085,0.0820210409114608,0.00578531816150576,0.0,0.0,0.0,-0.0022437810945275436,0.002018637940830382,0.00014238374215705385
SER 236,R SER 236,0.0,0.0,0.0,-0.0018308457711442593,0.0003748880842544355,2.644256666664949e-05,-0.9934378109452735,0.4167667390630378,0.02939645922337981,0.9978308457711438,0.41754131233478026,0.029451093409518292,0.0,0.0,0.0,0.002562189054726457,0.0024059137720801854,0.00016970007312705815
SER 237,R SER 237,0.0,0.0,0.0,-0.002338308457711413,0.00047313406678481563,3.337230397200189e-05,-0.749537313432836,0.19771664193550892,0.01394585665714955,0.7562089552238809,0.19692217853105184,0.01388981952922016,0.0,0.0,0.0,0.004333333333333515,0.00297474165161695,0.00020982209822799813
ILE 238,R ILE 238,0.0,0.0,0.0,-0.0018457711442786224,0.00036116798831604036,2.547482571471885e-05,-0.6258706467661687,0.1056282940389186,0.007450445411097415,0.6249402985074629,0.10547375433557958,0.007439545020874788,0.0,0.0,0.0,-0.0027761194029849324,0.0013363002558566639,9.425535269392211e-05
THR 239,R THR 239,0.0,0.0,0.0,-0.0011194029850746003,0.0003242621042149308,2.2871685359708535e-05,-1.1427164179104468,0.24327652341498748,0.017159402923208306,1.1445870646766167,0.24345785057543007,0.017172192754973732,0.0,0.0,0.0,0.0007512437810945369,0.0015087838815642054,0.00010642140961394308
ALA 240,R ALA 240,0.0,0.0,0.0,-0.001248756218905462,0.00043229221883039676,3.0491542132180612e-05,-0.873308457711443,0.281746374034699,0.019872856970943174,0.8745273631840794,0.2820346481969809,0.01989319026259626,0.0,0.0,0.0,-2.9850746268628572e-05,0.001154314630540915,8.14190763973472e-05
SER 241,R SER 241,0.0,0.0,0.0,-0.0011442786069652143,0.0003652568127955727,2.5763229156784196e-05,-0.7967462686567162,0.36408141112787323,0.025680322715465727,0.7958855721393032,0.36463324699855976,0.025719246216671952,0.0,0.0,0.0,-0.002004975124378134,0.0015629335615404796,0.0001102408335510842
LEU 242,R LEU 242,0.0,0.0,0.0,-0.0009701492537313325,0.00024250860909359493,1.710523842321338e-05,-0.7902039800995021,0.07437596562577646,0.005246076127939123,0.789487562189055,0.07422495788253237,0.0052354248629733315,0.0,0.0,0.0,-0.0016865671641791724,0.0007236369287791479,5.1041413518775274e-05
ARG 243,R ARG 243,0.0,0.0,0.0,-0.0010149253731343403,0.00023346006381396958,1.64670032489252e-05,-85.96103482587064,0.600023999342493,0.04232242973461699,85.94975124378112,0.5994830839680402,0.042284276505824905,0.0,0.0,0.0,-0.01229850746268562,0.0010699178195029831,7.546618433154203e-05
PHE 244,R PHE 244,0.0,0.0,0.0,-0.0018855721393034705,0.0003756795448488126,2.6498391992686364e-05,-0.0786069651741293,0.22533649741201311,0.015894011054249584,0.07816915422885572,0.224993557107933,0.01586982191025117,0.0,0.0,0.0,-0.0023233830845769137,0.0008225070868829682,5.8015176774552874e-05
ASP 245,R ASP 245,0.0,0.0,0.0,-0.001169154228855713,0.00040055158622627707,2.825273052699118e-05,87.26512935323389,1.266004760226782,0.08929709072820767,-87.24767661691541,1.2643829163281803,0.08918269467985909,0.0,0.0,0.0,0.016283582089552787,0.0019935665443212695,0.00014061534219593833
GLY 246,R GLY 246,0.0,0.0,0.0,-0.0007462686567164043,0.00043514566379441674,3.0692808621727144e-05,-0.8789701492537315,0.09323201201388003,0.006576079093166644,0.8788706467661694,0.09317262203349426,0.006571890046937541,0.0,0.0,0.0,-0.0008457711442786492,0.0007924359618260983,5.5894123152273e-05
ALA 247,R ALA 247,0.0,0.0,0.0,-0.001044776119402974,0.00032011359088846816,2.2579071790993396e-05,-0.9342736318407955,0.1360284933249779,0.009594710139862376,0.9335174129353236,0.13587410380513607,0.00958382034276688,0.0,0.0,0.0,-0.0018009950248755694,0.0006912379873814064,4.8756168391439605e-05
LEU 248,R LEU 248,0.0,0.0,0.0,-0.0014029850746268802,0.0004904978126911852,3.4597048176995936e-05,0.34090547263681586,0.14817058885921394,0.010451147525103342,-0.34039303482587047,0.14819135052153679,0.010452611939853078,0.0,0.0,0.0,-0.0008905472636816332,0.000745106890061284,5.2555787825076126e-05
ASN 249,R ASN 249,0.0,0.0,0.0,-0.0007164179104477591,0.0004507363841952664,3.179249325000879e-05,1.1466368159203981,0.20646937888154732,0.014563227120314725,-1.1456318407960198,0.2062804056432238,0.014549897975798117,0.0,0.0,0.0,0.00028855721393041813,0.0007305136255902193,5.152645831350307e-05
VAL 250,R VAL 250,0.0,0.0,0.0,-0.0008557213930348443,0.0003513720116021868,2.4783870791901897e-05,-0.14696019900497517,0.15912821704731345,0.0112240390253718,0.14736815920398014,0.1590825180319246,0.011220815665356442,0.0,0.0,0.0,-0.00044776119403003783,0.0006217512281756737,4.385495029484104e-05
ASP 251,R ASP 251,0.0,0.0,0.0,-0.0004726368159204111,0.0004992506946986047,3.521442887200203e-05,82.9663184079602,0.5929930474582795,0.041826504625932716,-82.95758706467662,0.5923625298704166,0.04178203134430063,0.0,0.0,0.0,0.008258706467661886,0.0012064240644544927,8.509459247292875e-05
LEU 252,R LEU 252,0.0,0.0,0.0,-0.0005870646766169165,0.0004923613937806168,3.47284950521187e-05,0.5895870646766167,0.11635544971529473,0.008207080633793872,-0.5892089552238808,0.11623456349403759,0.008198553977175728,0.0,0.0,0.0,-0.00020895522388084356,0.000776597632990982,5.4776973571635384e-05
THR 253,R THR 253,0.0,0.0,0.0,-0.00030348258706468185,0.0004597617931203234,3.24290965116708e-05,0.47287562189054694,0.24067533394779367,0.016975929164538033,-0.47257711442786077,0.24050445589863056,0.016963876356255667,0.0,0.0,0.0,-4.975124378656836e-06,0.0007497761685088971,5.288513333330082e-05
GLU 254,R GLU 254,0.0,0.0,0.0,-0.0005970149253731199,0.000490497812691181,3.459704817699564e-05,83.81172139303486,0.6305630130418264,0.044476485677164036,-83.8019800995025,0.6299327292496661,0.04443202888620934,0.0,0.0,0.0,0.009144278606963447,0.0011303500105078173,7.972874242974094e-05
PHE 255,R PHE 255,0.0,0.0,0.0,-0.0013084577114427878,0.0004618566354337854,3.2576855295842344e-05,0.3176069651741295,0.10502835320218001,0.007408128847200604,-0.3182537313432835,0.10500732169927603,0.00740664539936378,0.0,0.0,0.0,-0.0019552238805967534,0.0007484545102124984,5.279191074479802e-05
GLN 256,R GLN 256,0.0,0.0,0.0,-0.0005621890547264145,0.0004961174472564736,3.49934266373313e-05,0.28524875621890616,0.3401537665328916,0.023992596794176427,-0.285258706467662,0.33996719586600305,0.023979437113982663,0.0,0.0,0.0,-0.0005721393034819253,0.0008140677911904116,5.741991475278497e-05
THR 257,R THR 257,0.0,0.0,0.0,-0.0003781094527363088,0.00048491514153277204,3.4203276914359245e-05,-0.04211940298507451,0.26265780032446273,0.01852645279299229,0.04217910447761193,0.2624893416669528,0.018514570635439483,0.0,0.0,0.0,-0.0003184079601988108,0.0007518530691218889,5.3031626607495594e-05
ASN 258,R ASN 258,0.0,0.0,0.0,-0.0008507462686567056,0.0003563383995914375,2.5134172791388975e-05,0.7633980099502486,0.17170207564881057,0.012110930629270992,-0.7622636815920399,0.17147276918368182,0.012094756598284332,0.0,0.0,0.0,0.00028358208955210813,0.0007425779383382392,5.237740932401935e-05
LEU 259,R LEU 259,0.0,0.0,0.0,-0.0012338308457711653,0.000423265851843836,2.985487129407047e-05,0.548228855721393,0.06756951359412873,0.0047659860179316655,-0.5473582089552237,0.06742935160216969,0.004756099753277834,0.0,0.0,0.0,-0.00036318407960204063,0.0007480906448291697,5.276624565950866e-05
VAL 260,R VAL 260,0.0,0.0,0.0,-0.0005771144278606951,0.0004940175756141838,3.4845313111655814e-05,-0.4997064676616922,0.04269431327506527,0.0030114246690660837,0.49923880597014936,0.0426267228281952,0.003006657206528711,0.0,0.0,0.0,-0.0010447761194030643,0.000735039901192634,5.1845717178736167e-05
PRO 261,R PRO 261,0.0,0.0,0.0,-0.0006517412935323207,0.0004764184923332842,3.360396948812452e-05,-0.9050398009950252,0.07380071598271508,0.005205501146563366,0.9041542288557213,0.07374664909852553,0.005201687562590743,0.0,0.0,0.0,-0.001537313432835941,0.0007661045394991151,5.4036847822507114e-05
TYR 262,R TYR 262,0.0,0.0,0.0,-0.0006368159203979989,0.0004809172526803724,3.3921287576886244e-05,0.8095323383084577,0.12526370273503049,0.008835420355036845,-0.8089651741293532,0.1251119450218829,0.008824716191272708,0.0,0.0,0.0,-6.965174129343187e-05,0.0007630290371613376,5.3819918613455696e-05
PRO 263,R PRO 263,0.0,0.0,0.0,-0.00023383084577114269,0.00042326585184384214,2.9854871294070905e-05,0.06096019900497512,0.13917517651924996,0.00981666005941995,-0.06086069651741292,0.1390382047697125,0.009806998817116675,0.0,0.0,0.0,-0.0001343283582088189,0.0007308862415936335,5.155274061994376e-05
ARG 264,R ARG 264,0.0,0.0,0.0,-0.0005124378109452503,0.0004998452769196345,3.5256367468289124e-05,-85.04592537313435,1.2954835472866348,0.09137636404955729,85.03705472636821,1.2944869138493822,0.09130606694699887,0.0,0.0,0.0,-0.009383084577113133,0.0013336488822378886,9.406833921812147e-05
GLY 265,R GLY 265,0.0,0.0,0.0,-0.0002288557213930273,0.0004200961558723156,2.9631298178358813e-05,0.63063184079602,0.08252835352421298,0.005821101234233212,-0.6299402985074625,0.08244290300946147,0.005815074019637928,0.0,0.0,0.0,0.0004626865671641867,0.0007192109733227862,5.072923069106225e-05
HIE 266,R HIE 266,0.0,0.0,0.0,-0.0008109452736317824,0.00039155208696416816,2.761795479204606e-05,-0.9208557213930348,0.2037557167762592,0.014371820153426067,0.9200995024875624,0.20359967072701787,0.014360813513755625,0.0,0.0,0.0,-0.0015671641791047844,0.0006667037934267322,4.702565977698421e-05
PHE 267,R PHE 267,0.0,0.0,0.0,-0.001164179104477634,0.0003704380192832801,2.612868328488045e-05,0.6962786069651739,0.1109904392370799,0.007828661971809444,-0.6943781094527361,0.11089570340298126,0.007821979821284826,0.0,0.0,0.0,0.0007363184079601091,0.0006579966414871858,4.641150463226684e-05
PRO 268,R PRO 268,0.0,0.0,0.0,-0.0011194029850746738,0.00033925825116879567,2.392943201057652e-05,0.4650796019900496,0.1657263332850891,0.011689434261495848,-0.4631343283582091,0.16547545508170997,0.011671738677409053,0.0,0.0,0.0,0.0008258706467662771,0.0008253010083672775,5.821224480155395e-05
LEU 269,R LEU 269,0.0,0.0,0.0,-0.0030547263681592056,0.0004906996221269339,3.461128271707036e-05,-1.1650696517412942,0.17186705241507716,0.012122567193151459,1.1702437810945279,0.17214325075277173,0.012142048721811488,0.0,0.0,0.0,0.0021194029850746298,0.0015663347722302129,0.00011048073645594568
ALA 270,R ALA 270,0.0,0.0,0.0,-0.0020547263681592307,0.00040147743287228334,2.8318034714262974e-05,0.6838009950248759,0.12093656163174275,0.008530207354396292,-0.6705174129353234,0.12065559284529383,0.008510389344224805,0.0,0.0,0.0,0.01122885572139302,0.002689090394229576,0.00018967381202173011
THR 271,R THR 271,0.0,0.0,0.0,-0.0061741293532338,0.0007360830604115942,5.191929595690977e-05,-0.49398009950248684,0.1969420946844448,0.013891224306368207,0.5187114427860698,0.20042848706278368,0.014137135464290625,0.0,0.0,0.0,0.018557213930348624,0.007907925377752709,0.0005577820495734823
TYR 272,R TYR 272,0.0,0.0,0.0,-0.015915422885572076,0.0014988589176431577,0.00010572135663501651,0.37978606965174116,0.38550490121485076,0.0271914191963897,-0.34317910447761196,0.38727075101052055,0.027315972637553747,0.0,0.0,0.0,0.02069154228855737,0.007604945897174666,0.0005364115247413985
ALA 273,R ALA 273,0.0,0.0,0.0,-0.015124378109452755,0.0017646198796679947,0.00012446668957807473,-1.201313432835821,0.09734135591208132,0.0068659298634318,1.2946069651741299,0.09764480127055533,0.006887333248757029,0.0,0.0,0.0,0.07816915422885568,0.013618514021738642,0.0009605759159742198
PRO 274,R PRO 274,0.0,0.0,0.0,-0.04787562189054729,0.005552952039640388,0.0003916750376233409,-0.9766417910447763,0.2443799770416573,0.017237234540995787,1.0733333333333341,0.24449546655816334,0.017245380543410304,0.0,0.0,0.0,0.04881592039800979,0.016592899796459663,0.001170372912581385
VAL 275,R VAL 275,0.0,0.0,0.0,-0.04530348258706475,0.005941040146374937,0.0004190486620885487,0.9351492537313437,0.32245880235444,0.02274449025357185,-0.758910447761194,0.32411755735438336,0.022861489810271206,0.0,0.0,0.0,0.13093532338308453,0.030173310271764054,0.0021282612116129986
ILE 276,R ILE 276,0.0,0.0,0.0,-0.21539800995024866,0.03817817349432958,0.002692880729571431,-2.287373134328358,0.3129900815026521,0.022076618179512102,2.347930348258707,0.2984915061240973,0.021053967521566196,-0.02408460895522388,0.02919402041349906,0.0020591874307947984,-0.17892540497512457,0.07740894254761821,0.005460005825421261
SER 277,R SER 277,0.0,0.0,0.0,-0.10886567164179102,0.016049576974684412,0.0011320498755478755,-1.8830199004975132,0.9636794586928035,0.0679727081281956,2.0011492537313442,0.967505438611701,0.06824257194441134,-7.13552238805969e-05,0.0005872767161046655,4.142330570002605e-05,0.009192326368159252,0.048489331329621,0.0034201737269263146
ALA 278,R ALA 278,0.0,0.0,0.0,-0.04957213930348258,0.006833923277567496,0.0004820277822946256,-0.18498009950248756,0.2828231337375084,0.019948805744514155,0.2800796019900498,0.2872322090612919,0.020259797939476257,0.0,0.0,0.0,0.0455273631840797,0.016815371359049005,0.0011860648467139454
GLU 279,R GLU 279,0.0,0.0,0.0,-0.19956218905472642,0.06648957097127589,0.004689812738490857,148.90798009950248,6.783165505735682,0.4784476051113935,-147.82785074626864,6.622123484232032,0.4670885767277329,-0.0024294089552238797,0.007164491969526685,0.0005053443000559781,0.8781377552238782,0.20490647130731704,0.014452988119767174
LYS 280,R LYS 280,0.0,0.0,0.0,-1.6778009950248756,0.8357440514900474,0.05894884026984075,-185.9945572139304,8.535882518293722,0.6020747311762528,185.82065174129355,7.005941581322806,0.49416101793474965,-0.5990995701492537,0.09132548043343622,0.006441602723990443,-2.4508060378109446,1.8345003661988468,0.12939567905893495
ALA 281,R ALA 281,0.0,0.0,0.0,-0.3014875621890546,0.057053532464642044,0.004024245899318147,0.9802189054726366,0.35012916144236655,0.02469620690076206,-0.8449154228855716,0.3342792615277062,0.023578241159101735,-0.014070089552238806,0.015221167825253021,0.0010736183993790172,-0.18025416915422893,0.08636477007612602,0.006091701193783134
TYR 282,R TYR 282,0.0,0.0,0.0,-1.1423631840796022,0.33534756965785956,0.023653593804700713,-0.5015124378109455,0.6182070617829718,0.043604964072144474,1.6763532338308456,0.7061273471901105,0.04980638285784067,-0.21128525373134321,0.054845363432201484,0.0038684936647074802,-0.17880764179104455,0.36160903566688046,0.025505934796248964
HIE 283,R HIE 283,0.0,0.0,0.0,-1.6251343283582087,0.3216780116046554,0.0226894175203455,-1.171820895522388,0.888888974907795,0.06269739414362567,2.1295124378109445,0.9590155716987742,0.06764374290378576,-0.23454003582089558,0.048196558395627746,0.003399523116382895,-0.9019828218905471,0.34706496951061017,0.024480075466240696
GLU 284,R GLU 284,0.0,0.0,0.0,-1.3757810945273643,0.28251209957937784,0.01992686708653219,122.6673432835821,4.674482777844126,0.32971259337588765,-119.08993532338307,4.701509490932704,0.3316189107346973,-0.2173119044776119,0.05077323928006037,0.0035812681729130154,1.9843149611940252,0.3887531802860143,0.027420535136582744
GLN 285,R GLN 285,0.0,0.0,0.0,-1.2335820895522391,0.37482171480341264,0.026437885326518897,2.495253731343284,2.549406535233065,0.17982127226679012,-0.8425721393034823,2.683224227444694,0.1892600445193689,-0.20021734925373139,0.07664700748248894,0.005406263069645475,0.21888215323383053,0.2915645921189944,0.02056538067907331
LEU 286,R LEU 286,0.0,0.0,0.0,-0.3767213930348258,0.07867789356212351,0.005549510728903325,-0.7370597014925374,0.32717572745351536,0.02307719649746847,0.9180796019900506,0.32319646325807283,0.02279652084200862,-0.03591872238805971,0.038305161997626694,0.0027018378079779375,-0.23162021492537352,0.11563232225586943,0.008156075155472613
SER 287,R SER 287,0.0,0.0,0.0,-0.2080845771144278,0.057816813224942434,0.004078083573112857,-1.1848109452736315,0.848335187955789,0.05983695056031957,1.5218557213930357,0.8363681400859586,0.05899286008534409,-0.0260846328358209,0.0402041053398905,0.0028357789441009027,0.10287556616915422,0.09464081341643601,0.006675448282457475
VAL 288,R VAL 288,0.0,0.0,0.0,-0.04627860696517413,0.005974405613746355,0.000421402080701699,0.06714427860696527,0.18825925302056903,0.013278783876287293,-0.043860696517412985,0.1882213434413803,0.013276109940739312,0.0,0.0,0.0,-0.02299502487562163,0.02576037635931406,0.001816996852790965
ALA 289,R ALA 289,0.0,0.0,0.0,-0.08438308457711441,0.024114311360184923,0.0017008923797355627,-0.6626119402985078,0.4531225863553802,0.031960802973227655,0.734094527363184,0.4103551501730333,0.028944220611954577,-0.0017550089552238798,0.007104302926295899,0.0005010988922794223,-0.014655506467661684,0.08180287053078165,0.005769929609353536
GLU 290,R GLU 290,0.0,0.0,0.0,-0.2522039800995026,0.6586209195022953,0.04645553780837027,104.71386567164186,6.916688747565152,0.48786560843535787,-104.41970646766165,6.324546029244424,0.44609908140234605,-0.37769964179104476,0.05269345309403885,0.003716709612433099,-0.3357444179104471,0.7852365087126336,0.055386312883256815
ILE 291,R ILE 291,0.0,0.0,0.0,-0.06741791044776117,0.008964522535555844,0.0006323086668719919,0.19730348258706457,0.15916308616579994,0.01122649850335713,-0.22169651741293522,0.15875762194359375,0.011197899262205064,0.0,0.0,0.0,-0.09181094527363137,0.039138789650746075,0.0027606373690165623
THR 292,R THR 292,0.0,0.0,0.0,-0.02643781094527362,0.003924329417517535,0.000276800854983092,-0.5719900497512435,0.33281239377948574,0.02347477628557657,0.6541542288557213,0.3327880132841319,0.02347305661802554,0.0,0.0,0.0,0.0557263681592043,0.03189409950644758,0.0022496363258630685
ASN 293,R ASN 293,0.0,0.0,0.0,-0.12661691542288553,0.05817735375545958,0.004103514141366817,0.58989552238806,1.3815756323453305,0.09744883152518495,-0.11301990049751227,1.2270376208523743,0.08654856063617872,-0.019725062686567162,0.027640788063807247,0.0019496308679683115,0.3305336437810943,0.23681585187867585,0.01670370228884432
ALA 294,R ALA 294,0.0,0.0,0.0,-0.04587562189054728,0.012597064047753301,0.0008885283898772758,0.8124029850746265,0.19288996629054414,0.013605409206614811,-0.7832238805970145,0.19556517058804318,0.013794103568891514,-4.75701492537315e-05,0.0005539571676461505,3.907312595726588e-05,-0.016744087562189047,0.027368217949287465,0.001930405254439251
CYS 295,R CYS 295,0.0,0.0,0.0,-0.014507462686567135,0.002381770324873546,0.0001679971256631665,-0.08683582089552236,0.33745572462183465,0.023802291590839752,0.10524875621890548,0.33583752558786567,0.023688152631420087,0.0,0.0,0.0,0.00390547263681572,0.014637443293473423,0.001032445645443032
PHE 296,R PHE 296,0.0,0.0,0.0,-0.01979601990049751,0.0035510749657730856,0.0002504735158693268,0.22608457711442795,0.21112781210848727,0.014891807665653938,-0.18162686567164185,0.20825753066631394,0.014689353622502212,0.0,0.0,0.0,0.02466169154228842,0.0159737027400735,0.001126698119673932
GLU 297,R GLU 297,0.0,0.0,0.0,-0.10593532338308446,0.04439589864993445,0.0031314452474833923,135.3028855721392,4.563129677055221,0.32185835123051615,-134.55015920398012,4.548349563935428,0.32081584243142214,-0.01283562985074627,0.024575564534127167,0.0017334266701396653,0.6339554149253721,0.1663581882951162,0.011734001877613939
PRO 298,R PRO 298,0.0,0.0,0.0,-0.024044776119402984,0.006997724226694199,0.0004935814104286253,-0.5780696517412937,0.4110175156045172,0.02899094026727392,0.5956218905472634,0.4067796918846362,0.028692027229113955,0.0,0.0,0.0,-0.006492537313432905,0.01236071428927763,0.0008718575632822705
ALA 299,R ALA 299,0.0,0.0,0.0,-0.03588059701492535,0.013981710570933217,0.0009861938253411563,0.23252736318407968,0.427225598411218,0.030134170282191872,-0.15391542288557222,0.4151380970386612,0.029281583672210103,0.0,0.0,0.0,0.042731343283581996,0.019706994558125673,0.0013900242213323198
ASN 300,R ASN 300,0.0,0.0,0.0,-0.048601990049751256,0.01635491911090597,0.001153587049259953,0.9265323383084585,1.0407181457553634,0.07340659814530352,-0.7335970149253731,1.0467123425995761,0.07382939619176941,-3.800597014925379e-05,0.0005374855843622172,3.791131005170867e-05,0.14429532736318393,0.04884128508645281,0.0034449986308629425
GLN 301,R GLN 301,0.0,0.0,0.0,-0.012273631840796027,0.0020222029374373104,0.00014263519762977862,1.9704328358208965,0.5688718754369013,0.040125128332467695,-1.8935920398009953,0.5638033713349646,0.03976762361774146,0.0,0.0,0.0,0.06456716417910385,0.013938982754018723,0.0009831800375075716
MET 302,R MET 302,0.0,0.0,0.0,-0.007980099502487603,0.0013928038187991272,9.824080673410779e-05,-1.155820895522388,0.32205499632501305,0.022716007972320495,1.1598606965174116,0.3225022357090403,0.022747553806196783,0.0,0.0,0.0,-0.003940298507462551,0.004173646044399095,0.00029438629395624823
VAL 303,R VAL 303,0.0,0.0,0.0,-0.004726368159203981,0.0007852820539524708,5.5389525396781055e-05,0.5463034825870647,0.24658433298053156,0.01739271782072347,-0.5275174129353235,0.2455858078152569,0.017322287285958374,0.0,0.0,0.0,0.014059701492537368,0.00419741900208356,0.00029606310910412114
LYS 304,R LYS 304,0.0,0.0,0.0,-0.009900497512437788,0.0015866513287576625,0.00011191375586354367,-140.02211940298508,2.5352687603533126,0.17882407051384722,139.97850248756217,2.5375902995966975,0.17898781926658375,0.0,0.0,0.0,-0.05351741293531909,0.018981031255863385,0.0013388187180798262
CYS 305,R CYS 305,0.0,0.0,0.0,-0.0035273631840795957,0.000746799148097917,5.267515050378018e-05,0.2038756218905474,0.5089526651623476,0.035898753105181105,-0.19617412935323386,0.5066879916899052,0.03573901535466725,0.0,0.0,0.0,0.004174129353233663,0.0032529400957980502,0.00022944470352218033
ASP 306,R ASP 306,0.0,0.0,0.0,-0.006417910447761192,0.0013981073247368503,9.861488720029309e-05,126.08818905472636,2.7743674684199466,0.19568879306307274,-125.96941791044775,2.752336746591623,0.1941348657574919,0.0,0.0,0.0,0.11235323383084687,0.0228873425661724,0.0016143486737703581
PRO 307,R PRO 307,0.0,0.0,0.0,-0.006228855721393058,0.0011917474039015738,8.405938065528412e-05,-1.3804029850746267,0.17357574454850574,0.012243089043668052,1.3780995024875615,0.17274621205933835,0.012184578333223402,0.0,0.0,0.0,-0.008532338308457966,0.002412694248612681,0.00017017833106662095
ARG 308,R ARG 308,0.0,0.0,0.0,-0.01266666666666667,0.0034731856043296546,0.0002449796239077118,-133.2578706467661,3.1986757401682793,0.22561719098809527,133.20317412935324,3.198096689028986,0.2255763478698494,0.0,0.0,0.0,-0.06736318407959657,0.01525773395963885,0.0010761975756368113
HIE 309,R HIE 309,0.0,0.0,0.0,-0.0037910447761193805,0.0008673855053610719,6.118065634657268e-05,-1.99071144278607,1.1132383653235587,0.07852178003865647,1.989736318407961,1.1119760122705247,0.07843274051949414,0.0,0.0,0.0,-0.004766169154228574,0.0026616961919333237,0.0001877415739727696
GLY 310,R GLY 310,0.0,0.0,0.0,-0.0011840796019900893,0.00044715270982329604,3.1539720349315385e-05,0.9523582089552239,0.17803817871282343,0.012557844881053963,-0.9488009950248757,0.1773580581620952,0.012509872876182814,0.0,0.0,0.0,0.0023731343283582046,0.00126375993802655,8.913875317847609e-05
LYS 311,R LYS 311,0.0,0.0,0.0,-0.002313432835820898,0.0005147270510000963,3.6306046878674304e-05,-103.59611442786071,2.863791424878102,0.20199627262712175,103.57024378109453,2.8603416828334156,0.20175294658441548,0.0,0.0,0.0,-0.02818407960199185,0.00464254018579569,0.00032745953664983524
TYR 312,R TYR 312,0.0,0.0,0.0,-0.005174129353233875,0.0009002638436828959,6.34997155257741e-05,-0.8454427860696524,0.20793018815091696,0.014666264661690274,0.8454626865671638,0.20786723147514477,0.014661824040165779,0.0,0.0,0.0,-0.005154228855721255,0.002322525329856511,0.00016381830591348346
MET 313,R MET 313,0.0,0.0,0.0,-0.0013582089552239011,0.00047947398221520577,3.381948712737589e-05,-0.8549104477611943,0.26225714080038665,0.018498192449116383,0.8534427860696516,0.2619216356927748,0.018474527743441167,0.0,0.0,0.0,-0.002825870646766126,0.0008891425592840865,6.271528060643242e-05
ALA 314,R ALA 314,0.0,0.0,0.0,-0.0010049751243781286,0.0003526377143615762,2.4873146581133442e-05,0.6512686567164178,0.12354586016885555,0.008714253082758168,-0.6493930348258702,0.12348734400978725,0.008710125671132598,0.0,0.0,0.0,0.0008706467661691456,0.001085033451854636,7.653235883255889e-05
CYS 315,R CYS 315,0.0,0.0,0.0,-0.0021940298507462986,0.0004959178425622397,3.4979347607733035e-05,-0.47147263681592044,0.2203136174803455,0.015539724420370995,0.47652238805970104,0.2195543445147303,0.01548616943461733,0.0,0.0,0.0,0.0028557213930348385,0.0019759951462239916,0.00013937595133469623
CYS 316,R CYS 316,0.0,0.0,0.0,-0.0018756218905472781,0.00035889927953970153,2.53148033358138e-05,0.6833930348258698,0.15792623680027149,0.011139257875611831,-0.6753830845771146,0.15795669005386825,0.011141405882503142,0.0,0.0,0.0,0.006134328358208839,0.0022051197035776213,0.00015553715153618868
LEU 317,R LEU 317,0.0,0.0,0.0,-0.0057014925373134765,0.0007056613715780399,4.977351547233357e-05,-1.0061044776119406,0.10415585351168039,0.007346587464047415,1.0156766169154219,0.10372260125183523,0.007316028205843154,0.0,0.0,0.0,0.0038706467661692293,0.0023717206382022583,0.00016728827541973197
LEU 318,R LEU 318,0.0,0.0,0.0,-0.00380099502487561,0.0004989531378857995,3.519344083266393e-05,0.778970149253731,0.10347758718308205,0.00729874624592128,-0.7724975124378106,0.1052050887092919,0.0074205948087113964,0.0,0.0,0.0,0.002671641791044926,0.0029610475810358913,0.00020885619296323734
TYR 319,R TYR 319,0.0,0.0,0.0,-0.012412935323383067,0.0010667437040572214,7.52422994901523e-05,-1.6047611940298516,0.13322424400465785,0.009396913643476156,1.6228656716417917,0.13171092599151474,0.009290172420879123,0.0,0.0,0.0,0.0056915422885572475,0.006172026293415743,0.00043534116870247886
ARG 320,R ARG 320,0.0,0.0,0.0,-0.010129353233830839,0.0010139249776489612,7.15167537794222e-05,-101.5123184079602,0.9452334614438122,0.06667162779922403,101.51703980099504,0.9497797484416339,0.06699229815945888,0.0,0.0,0.0,-0.005407960199007607,0.016267133678915923,0.0011473951423009096
GLY 321,R GLY 321,0.0,0.0,0.0,-0.00691044776119403,0.0009525771790762903,6.718961370284121e-05,-0.8072736318407956,0.1721532631730771,0.012142754943488142,0.8440547263681598,0.17494409054314786,0.0123396047284979,0.0,0.0,0.0,0.029870646766169226,0.008544480286289615,0.00060268117097246
ASP 322,R ASP 322,0.0,0.0,0.0,-0.035482587064676614,0.009266155464279186,0.0006535842132593518,114.6270696517412,2.183048340024213,0.15398035758434692,-114.49746268656712,2.1717082003143315,0.15318048580158802,0.0,0.0,0.0,0.09412437810945364,0.08343698699463216,0.005885191297711467
VAL 323,R VAL 323,0.0,0.0,0.0,-0.015268656716417892,0.002011771993491737,0.00014189945557165092,-1.0981691542288556,0.186673688328619,0.01316694676587458,1.1393582089552239,0.189613592530739,0.013374311619875541,0.0,0.0,0.0,0.025920398009950333,0.008883638705930813,0.0006266035614100051
VAL 324,R VAL 324,0.0,0.0,0.0,-0.014522388059701482,0.0026355295839201446,0.00018589592374837098,0.5872238805970149,0.22187476774983972,0.015649839470199416,-0.5762736318407959,0.2233241620257895,0.015752071860018587,0.0,0.0,0.0,-0.003572139303482967,0.006086116645398005,0.0004292815693435522
PRO 325,R PRO 325,0.0,0.0,0.0,-0.006273631840796009,0.0008462685104752477,5.9691178370290226e-05,0.7437960199004978,0.16565102436962387,0.011684122380160002,-0.7455920398009951,0.1667128276462519,0.01175901620876739,0.0,0.0,0.0,-0.008069651741293867,0.0027796567986921364,0.00019606187365490448
LYS 326,R LYS 326,0.0,0.0,0.0,-0.01862189054726367,0.005420278710680192,0.00038231698253099694,-103.27434328358208,3.349381598312008,0.23624716262068396,103.37377611940298,3.397926074328776,0.23967122595394197,0.0,0.0,0.0,0.0808109452736319,0.05357501905058601,0.0037788904806871724
ASP 327,R ASP 327,0.0,0.0,0.0,-0.02867661691542288,0.004509790399814793,0.00031809608869505594,112.05936318407959,1.8948858804540845,0.13365494483306484,-111.72394029850757,1.8648089538140338,0.1315334819986588,0.0,0.0,0.0,0.3067462686567164,0.046639298639874004,0.0032896824822355015
VAL 328,R VAL 328,0.0,0.0,0.0,-0.010288557213930346,0.001067995941613896,7.53306255172137e-05,0.8051791044776114,0.1791269811733391,0.012634643085260041,-0.8045422885572138,0.17842754135827968,0.012585308404549128,0.0,0.0,0.0,-0.009651741293532398,0.005768167013812974,0.00040685513147331636
ASN 329,R ASN 329,0.0,0.0,0.0,-0.007830845771144273,0.0010562506586153514,7.45021771302095e-05,0.702810945273631,0.40771324924699853,0.028757875288383434,-0.6779253731343284,0.40690040514167936,0.028700541685777098,0.0,0.0,0.0,0.0170547263681582,0.005578208315373388,0.00039345647795945964
ALA 330,R ALA 330,0.0,0.0,0.0,-0.01551243781094529,0.0026468970902419954,0.0001866977258231072,0.22029353233830862,0.2996500087921151,0.021135681999350883,-0.18603482587064674,0.28905836794787837,0.020388605255927755,0.0,0.0,0.0,0.018746268656716594,0.013964428815627544,0.0009849748643072367
ALA 331,R ALA 331,0.0,0.0,0.0,-0.015597014925373144,0.002680645768484828,0.00018907817404706763,0.5130497512437809,0.17700166542892976,0.012484734870996602,-0.4958606965174128,0.17475404321335597,0.012326199823410466,0.0,0.0,0.0,0.0015920398009950246,0.008662421634596683,0.0006110001122681442
ILE 332,R ILE 332,0.0,0.0,0.0,-0.009208955223880632,0.001279816297057561,9.027128142339361e-05,0.6583532338308455,0.16921222096342026,0.011935309820624487,-0.6588407960199004,0.17084258422431264,0.012050306778457224,0.0,0.0,0.0,-0.009696517412935491,0.005072846239156213,0.00035781098547136127
ALA 333,R ALA 333,0.0,0.0,0.0,-0.007462686567164177,0.001445476989657899,0.00010195608574796835,-0.002542288557213929,0.1530906779473019,0.010798183851895,0.020587064676616928,0.1531587919581192,0.010802988243785852,0.0,0.0,0.0,0.01058208955223895,0.006596733520933651,0.0004652977067978005
THR 334,R THR 334,0.0,0.0,0.0,-0.03149751243781093,0.008644513043100415,0.0006097369376183348,0.1725870646766168,0.6568792369773766,0.046332688995053384,-0.07848756218905467,0.6451396247460236,0.0455046405931269,0.0,0.0,0.0,0.06260199004975131,0.031175810179020137,0.0021989721030611716
ILE 335,R ILE 335,0.0,0.0,0.0,-0.016512437810945232,0.0036201611419788256,0.0002553464790196421,0.36824378109452743,0.20246266229975385,0.014280615122819128,-0.3550099502487562,0.19930358827427705,0.014057791221414845,0.0,0.0,0.0,-0.0032786069651742126,0.006555692528415094,0.00046240289838345557
LYS 336,R LYS 336,0.0,0.0,0.0,-0.005845771144278622,0.001115737503394415,7.869805564682685e-05,-96.10220895522394,1.6316215741702924,0.11508571240813205,96.10041791044779,1.6320479289086143,0.11511578515267963,0.0,0.0,0.0,-0.0076368159203974275,0.007225055754641767,0.0005096161400870506
THR 337,R THR 337,0.0,0.0,0.0,-0.007223880597014926,0.0017773105249676577,0.00012536181868052812,0.43899502487562203,0.4775560658133749,0.03368420773481442,-0.3958805970149255,0.47692347986173284,0.033639588562049974,0.0,0.0,0.0,0.03589054726368166,0.010890132472685757,0.0007681307195728255
LYS 338,R LYS 338,0.0,0.0,0.0,-0.03520398009950248,0.015316338756864448,0.0010803312393159472,-110.98527860696514,4.4748077745202846,0.3156286045567854,111.1860547263682,4.532712335501075,0.3197128773793871,0.0,0.0,0.0,0.16557213930348333,0.08872460617661085,0.006258151198545317
ARG 339,R ARG 339,0.0,0.0,0.0,-0.07338805970149252,0.03213154951670863,0.002266384758235389,-124.2467064676616,3.1401292473348614,0.22148763978370045,124.5453930348259,3.203446202433038,0.2259536734525019,-0.002087247761194029,0.011545413924337486,0.0008143507094804259,0.2232112597014942,0.11766157692548958,0.008299207743940329
THR 340,R THR 340,0.0,0.0,0.0,-0.011860696517412934,0.0036719316581233074,0.0002589980896789668,0.7841990049751247,0.512480573784482,0.03614759259315833,-0.7273034825870646,0.5113784049727249,0.03606985159922743,0.0,0.0,0.0,0.04503482587064676,0.013599231068931471,0.0009592158013518853
ILE 341,R ILE 341,0.0,0.0,0.0,-0.010537313432835831,0.0022438086726526726,0.00015826606100810631,-0.76410447761194,0.1676968481084946,0.011828423660663194,0.7708457711442785,0.1674196654299127,0.011808872701950225,0.0,0.0,0.0,-0.0037960199004973176,0.002666016851100549,0.00018804632977289178
GLN 342,R GLN 342,0.0,0.0,0.0,-0.005472636815920402,0.0012259619078260743,8.647268568947645e-05,-1.0804626865671643,0.8793328542185861,0.062023357360350764,1.094835820895523,0.8782359398704007,0.06194598698770427,0.0,0.0,0.0,0.008900497512437853,0.006139347831185996,0.00043303620769580357
PHE 343,R PHE 343,0.0,0.0,0.0,-0.00399004975124375,0.0007261295866643409,5.121723204989089e-05,0.31099999999999994,0.1581369769617061,0.011154122340507154,-0.31306965174129336,0.1579413743630835,0.011140325596968256,0.0,0.0,0.0,-0.006059701492537357,0.0016288499469563162,0.0001148902168977148
VAL 344,R VAL 344,0.0,0.0,0.0,-0.0012686567164179078,0.00044326096731101813,3.126521799740681e-05,0.008955223880597125,0.15872593791889666,0.01119566444341378,-0.008890547263681594,0.1585323796051854,0.011182011892614857,0.0,0.0,0.0,-0.0012039800995023767,0.0007351745855550848,5.18552170811941e-05
ASP 345,R ASP 345,0.0,0.0,0.0,-0.0009552238805970244,0.0003498188225123747,2.4674317280392058e-05,93.151631840796,1.4041494065821174,0.09904106279431489,-93.13629353233829,1.4023993506552022,0.09891762336675919,0.0,0.0,0.0,0.014383084577117919,0.002295899966144894,0.0001619402975570205
TRP 346,R TRP 346,0.0,0.0,0.0,-0.0012388059701492129,0.00042635393603243714,3.007268795845368e-05,-0.6910149253731345,0.13752642360713221,0.009700365995600313,0.6903084577114428,0.1372991228393222,0.009684333435594704,0.0,0.0,0.0,-0.001945273631840752,0.0008237700312760918,5.810425800362917e-05
CYS 347,R CYS 347,0.0,0.0,0.0,-0.0009850746268656775,0.0003070905345673684,2.1660496222876662e-05,0.19799502487562204,0.17095303528675804,0.012058097395723503,-0.197502487562189,0.1707593553996344,0.012044436269797239,0.0,0.0,0.0,-0.000492537313432607,0.0006396470029703342,4.51172209242217e-05
PRO 348,R PRO 348,0.0,0.0,0.0,-0.0009950248756218961,0.00023388376663767158,1.6496888941837715e-05,0.49842786069651757,0.11807669326517542,0.008328487792967196,-0.4979104477611938,0.11791907141460356,0.008317370004840757,0.0,0.0,0.0,-0.0004776119402984195,0.0006470340050094312,4.563825987448326e-05
THR 349,R THR 349,0.0,0.0,0.0,-0.0019054726368159286,0.00045276365343098403,3.1935485796766636e-05,0.0742039800995027,0.44661038835783246,0.031501467942510304,-0.07194527363184076,0.4463063022331018,0.03148001936101809,0.0,0.0,0.0,0.0003532338308458686,0.0010364510774128672,7.310562235050865e-05
GLY 350,R GLY 350,0.0,0.0,0.0,-0.0008159203980099426,0.0003875490964009994,2.7335605607640616e-05,0.5431940298507465,0.29294068671747553,0.02066244290827785,-0.5411144278606964,0.29224240575622407,0.02061318996681222,0.0,0.0,0.0,0.0012636815920398033,0.001058076908540861,7.463099086805154e-05
PHE 351,R PHE 351,0.0,0.0,0.0,-0.004223880597014953,0.0005770286434784971,4.070046239023921e-05,0.3498358208955226,0.14991535890717214,0.010574214115504212,-0.3558756218905473,0.14947509968422215,0.010543160624229305,0.0,0.0,0.0,-0.010263681592040113,0.0022736046244167768,0.00016036770540282084
LYS 352,R LYS 352,0.0,0.0,0.0,-0.001497512437810941,0.0004999938119960555,3.526684432478459e-05,-86.50644776119401,0.712961302886181,0.050288412926760194,86.49683084577113,0.7121625542871735,0.050232073544511875,0.0,0.0,0.0,-0.011114427860696208,0.0016365966373101488,0.00011543662630556379
VAL 353,R VAL 353,0.0,0.0,0.0,-0.0027810945273632004,0.0004591153032859672,3.238349663463477e-05,-0.9126218905472635,0.15354775074748234,0.010830423281468547,0.9165074626865667,0.15345033777484576,0.01082355230015085,0.0,0.0,0.0,0.0011044776119401762,0.0012554477708052543,8.855245810769364e-05
GLY 354,R GLY 354,0.0,0.0,0.0,-0.0013781094527363334,0.0004849151415327769,3.4203276914359584e-05,0.852069651741294,0.08484991211807305,0.005984851351847018,-0.8501243781094526,0.0851016334312882,0.006002606404316465,0.0,0.0,0.0,0.0005671641791044284,0.0013917727047195899,9.816807755456261e-05
ILE 355,R ILE 355,0.0,0.0,0.0,-0.004238805970149247,0.0005112530379567772,3.606100889172023e-05,-0.8245771144278602,0.10429233346481002,0.007356214017706673,0.8291840796019907,0.10374941560836583,0.007317919544725246,0.0,0.0,0.0,0.0003681592039804257,0.0017516960067394099,0.00012355510986706563
ASN 356,R ASN 356,0.0,0.0,0.0,-0.00358706467661695,0.0005312445172521499,3.747109911927214e-05,0.8828308457711445,0.937831929295303,0.06614956397406528,-0.8739701492537311,0.9375587592090591,0.0661302960417937,0.0,0.0,0.0,0.005273631840796243,0.0029252292921603785,0.00020632976566064735
TYR 357,R TYR 357,0.0,0.0,0.0,-0.00909452736318406,0.001777700426524418,0.00012538932021589585,0.39782587064676606,0.4300585920133914,0.030333994243896722,-0.3754029850746267,0.42541973629686075,0.030006794589671173,0.0,0.0,0.0,0.013328358208955456,0.0055629944503630385,0.00039238337466092815
GLU 358,R GLU 358,0.0,0.0,0.0,-0.005681592039800976,0.0010015457966674416,7.06435936760987e-05,98.72689054726375,1.4613782011231546,0.1030776707273542,-98.6723930348259,1.4527118301438127,0.10246639204978589,0.0,0.0,0.0,0.04881592039800973,0.010377498873011037,0.000731972333365588
PRO 359,R PRO 359,0.0,0.0,0.0,-0.012069651741293536,0.0028590650766547915,0.00020166290172728843,-1.3072388059701499,0.16085048428615348,0.01134551838999707,1.3443532338308453,0.16451944070577293,0.011604306622532555,0.0,0.0,0.0,0.02504477611940305,0.007442849256124212,0.0005249781092303642
PRO 360,R PRO 360,0.0,0.0,0.0,-0.013293532338308467,0.0015318859576556928,0.00010805090442277931,-0.14601990049751248,0.3288639719424753,0.023196276082347003,0.16850746268656722,0.331369029970983,0.02337296925213493,0.0,0.0,0.0,0.009194029850746493,0.006508866068037209,0.00045910001453008383
THR 361,R THR 361,0.0,0.0,0.0,-0.005154228855721422,0.0008983647539875522,6.336576406670082e-05,0.060840796019899945,0.45998717754934654,0.032444993903560225,-0.046268656716417896,0.45457861681819667,0.03206350344357807,0.0,0.0,0.0,0.009417910447760995,0.007636289219687023,0.0005386223122534518
VAL 362,R VAL 362,0.0,0.0,0.0,-0.012069651741293515,0.0012948902172524217,9.133451377571834e-05,-0.9454079601990046,0.22831389916855918,0.016104020781812528,0.9827661691542289,0.22641954640617346,0.015970403440228688,0.0,0.0,0.0,0.025288557213930505,0.009214757707607714,0.0006499588950260328
VAL 363,R VAL 363,0.0,0.0,0.0,-0.0071393034825870715,0.001032071535392287,7.279671327414018e-05,1.3033830845771137,0.18468256351401538,0.013026503650013786,-1.2794825870646767,0.18260881972148316,0.012880233040766128,0.0,0.0,0.0,0.01676119402985068,0.006092380574279435,0.00042972339282100887
PRO 364,R PRO 364,0.0,0.0,0.0,-0.010228855721393036,0.0030399272025978044,0.00021441993248816541,-0.3309800995024877,0.4117769038076843,0.029044503381257785,0.3426965174129353,0.4139398163742062,0.029197063470885954,0.0,0.0,0.0,0.0014875621890548033,0.0047558389906342865,0.0003354510181773275
GLY 365,R GLY 365,0.0,0.0,0.0,-0.006840796019900493,0.0014193150065244505,0.00010011076173743389,0.09979104477611947,0.49888475236141405,0.03518861728968259,-0.07347263681592045,0.4992974571773761,0.035217727242940845,0.0,0.0,0.0,0.019477611940298498,0.005620745711813772,0.000396456834568386
GLY 366,R GLY 366,0.0,0.0,0.0,-0.006905472636815922,0.00087872584175767,6.198054200254289e-05,1.3509800995024874,0.2854965467583382,0.020137373759876315,-1.30426368159204,0.2830072782222131,0.019961794295011256,0.0,0.0,0.0,0.039810945273631854,0.005055323739527727,0.00035657504364217763
ASP 367,R ASP 367,0.0,0.0,0.0,-0.015457711442786081,0.00128885491864354,9.090881663430113e-05,128.31674626865677,1.600682817695046,0.11290346078413886,-128.20038805970145,1.5921837592011168,0.11230398341937699,0.0,0.0,0.0,0.10090049751243799,0.013627235304381815,0.0009611910678219224
LEU 368,R LEU 368,0.0,0.0,0.0,-0.024203980099502507,0.0017142029114126304,0.0001209105508256944,-0.38869154228855723,0.20634898801263946,0.01455473540315737,0.47248756218905485,0.20564443325769327,0.014505039942404006,0.0,0.0,0.0,0.05959203980099472,0.010514275361929342,0.0007416198030466938
ALA 369,R ALA 369,0.0,0.0,0.0,-0.03831840796019898,0.0036307297421361365,0.0002560919305983143,-1.0593532338308456,0.2158043374026157,0.01522166432702047,1.1911741293532345,0.21514348914793638,0.015175051685101883,0.0,0.0,0.0,0.09350248756218899,0.0177251330621449,0.0012502344895894196
LYS 370,R LYS 370,0.0,0.0,0.0,-0.07569154228855723,0.018102922391533344,0.0012768816943096496,-112.92177611940296,1.9288217640949226,0.1360485975077001,113.10108457711445,1.96182752849533,0.138376644629489,0.0,0.0,0.0,0.10361691542288451,0.05609043437428564,0.003956314197750679
VAL 371,R VAL 371,0.0,0.0,0.0,-0.07870149253731352,0.010445806498026282,0.0007367903817490095,-0.6929601990049756,0.15625313818288594,0.011021246598144635,0.9083631840796019,0.16041452037169546,0.01131476786642352,0.0,0.0,0.0,0.13670149253731328,0.03428343155759542,0.0024181668145738244
GLN 372,R GLN 372,0.0,0.0,0.0,-0.20794029850746257,0.08421156972490675,0.005939826151003364,-1.1771044776119393,0.8468983410242951,0.059735603191940656,1.5277960199004974,0.829613980355966,0.05851645838990819,-0.0047673313432835835,0.011639895210153137,0.0008210149055535012,0.13798391243781163,0.06171071995039069,0.00435273857684858
ARG 373,R ARG 373,0.0,0.0,0.0,-0.09183084577114427,0.01580607741864725,0.0011148747411164428,-115.67589552238807,1.9469227649684158,0.1373253436685772,116.108184079602,1.9781306017420974,0.13952657475345193,0.0,0.0,0.0,0.34045771144278797,0.0798248047630499,0.00563040760763858
ALA 374,R ALA 374,0.0,0.0,0.0,-0.012024875621890554,0.0011082585099284027,7.817052812159816e-05,-0.6618955223880598,0.09130319088902514,0.006440030540747459,0.6767960199004976,0.09046080586139944,0.006380613282137388,0.0,0.0,0.0,0.0028756218905472324,0.009844030073899761,0.0006943443455005389
VAL 375,R VAL 375,0.0,0.0,0.0,-0.011661691542288586,0.0011174665395630762,7.882001245494946e-05,1.0199154228855722,0.09504054024203441,0.006703642838855165,-1.0031293532338301,0.09638249456095517,0.006798296998408492,0.0,0.0,0.0,0.005124378109452516,0.006606905232599991,0.0004660151640207636
CYS 376,R CYS 376,0.0,0.0,0.0,-0.004228855721393022,0.0005060462135304232,3.5693747813552807e-05,-0.8241492537313432,0.34531090268679454,0.024356353131830558,0.8372835820895524,0.3473148372847228,0.024497699780142164,0.0,0.0,0.0,0.008905472636816123,0.005440407131064628,0.000383736731838229
MET 377,R MET 377,0.0,0.0,0.0,-0.006099502487562145,0.0007465007930829408,5.265410616360189e-05,-0.05516417910447759,0.34674082814249474,0.024457212296948833,0.06365174129353231,0.3485723806995043,0.024586400053578962,0.0,0.0,0.0,0.002388059701492639,0.004688151330952247,0.00033067669877688197
LEU 378,R LEU 378,0.0,0.0,0.0,-0.0026417910447761135,0.00047947398221516316,3.3819487127372886e-05,0.20492537313432835,0.19242678882550796,0.013572739187182034,-0.2086218905472638,0.19322017528643143,0.013628700353371428,0.0,0.0,0.0,-0.006338308457711328,0.003214546403689486,0.00022673662128164026
SER 379,R SER 379,0.0,0.0,0.0,-0.0017860696517412846,0.0004449886522388033,3.138707949634663e-05,0.09867661691542295,0.6084854535358047,0.04291925469652107,-0.09682089552238778,0.6073899284113264,0.042841982312159695,0.0,0.0,0.0,6.965174129361014e-05,0.0018755097159534851,0.00013228825556479957
ASN 380,R ASN 380,0.0,0.0,0.0,-0.001343283582089517,0.00047480518568904456,3.3490175611269524e-05,0.8701741293532346,0.20296485132405773,0.014316036805481634,-0.8687761194029847,0.20263914113337034,0.01429306297997745,0.0,0.0,0.0,5.4726368158864334e-05,0.0009420999354144519,6.645060591452522e-05
THR 381,R THR 381,0.0,0.0,0.0,-0.0018308457711442825,0.0004246670115994337,2.9953701483143304e-05,-0.5466019900497517,0.24949563211367135,0.01759806502872478,0.5482139303482589,0.248875798721028,0.017554345352118403,0.0,0.0,0.0,-0.00021890547263678077,0.001214276926302482,8.5648490640571e-05
THR 382,R THR 382,0.0,0.0,0.0,-0.0012089552238805992,0.00041862057647686096,2.952721883261529e-05,0.7048756218905478,0.18805098666269196,0.013264093900041352,-0.7038905472636813,0.1877388043715672,0.013242074259001996,0.0,0.0,0.0,-0.00022388059701470629,0.0008722515416508439,6.152388008293262e-05
ALA 383,R ALA 383,0.0,0.0,0.0,-0.0015373134328358592,0.0004986057638355094,3.516893895632042e-05,0.37283084577114434,0.15052845962804226,0.01061745890605876,-0.3708308457711444,0.1501457376388868,0.010590463778344413,0.0,0.0,0.0,0.0004626865671640663,0.00106964017117428,7.54466005284019e-05
ILE 384,R ILE 384,0.0,0.0,0.0,-0.0019751243781094383,0.00045095598780597136,3.1807982894412537e-05,0.573930348258706,0.20036338908580248,0.014132543807024129,-0.5728756218905472,0.2001449958304137,0.014117139534501973,0.0,0.0,0.0,-0.0009203980099500568,0.0009586639961471667,6.761894467638882e-05
ALA 385,R ALA 385,0.0,0.0,0.0,-0.0008358208955223717,0.00037043801928330185,2.6128683284881984e-05,0.04460696517412932,0.12618796589832176,0.008900612852049556,-0.04481592039800996,0.12601852088973847,0.008888661122656221,0.0,0.0,0.0,-0.0010447761194029485,0.0007681372924980259,5.418022716409763e-05
GLU 386,R GLU 386,0.0,0.0,0.0,-0.002467661691542287,0.0005465395480541294,3.854992741133199e-05,120.44441293532343,2.1000733163284453,0.1481277506653896,-120.38074129353237,2.093217220232733,0.14764415893308802,0.0,0.0,0.0,0.061203980099504146,0.006946360518811819,0.0004899584938117175
ALA 387,R ALA 387,0.0,0.0,0.0,-0.0011293532338308059,0.0003501017330499267,2.469427225112631e-05,0.40835323383084554,0.16652237416187574,0.011745582655744416,-0.40762686567164175,0.1660645593894158,0.011713290891481426,0.0,0.0,0.0,-0.00040298507462697953,0.0008053249674882755,5.680324351593233e-05
TRP 388,R TRP 388,0.0,0.0,0.0,-0.0015970149253731816,0.0004904978126912854,3.4597048177003003e-05,0.22042288557213935,0.2545268076149513,0.017952936786969076,-0.22064179104477621,0.25407751597525374,0.01792124619813882,0.0,0.0,0.0,-0.0018159203980101899,0.0008644126488515871,6.097096721601849e-05
ALA 389,R ALA 389,0.0,0.0,0.0,-0.0008258706467661914,0.0003792206766200993,2.6748164169691827e-05,-0.1964278606965175,0.15681391202592984,0.011060800535312554,0.19601990049751233,0.15657732056531376,0.01104411266036304,0.0,0.0,0.0,-0.0012338308457711322,0.0007330504324813647,5.1705390875398e-05
ARG 390,R ARG 390,0.0,0.0,0.0,-0.003353233830845737,0.0006384075259611006,4.5029794956779656e-05,-121.20516915422884,2.075841883099533,0.14641859714599126,121.14523880597012,2.071811011738365,0.14613428140172224,0.0,0.0,0.0,-0.06328358208954757,0.00491157421790605,0.0003464357341564156
LEU 391,R LEU 391,0.0,0.0,0.0,-0.0013084577114427724,0.0004618566354337712,3.257685529584135e-05,0.42207960199004974,0.1979428120634917,0.013961809467970633,-0.4213184079601991,0.19756489735305258,0.013935153419552962,0.0,0.0,0.0,-0.0005472636815921607,0.0008279958270886422,5.840232265861878e-05
ASP 392,R ASP 392,0.0,0.0,0.0,-0.0007114427860696601,0.0004530915450757245,3.1958613490176074e-05,102.39537313432838,1.7183521508977395,0.12120321561369131,-102.36970646766171,1.716001585428639,0.12103741950884944,0.0,0.0,0.0,0.024955223880598527,0.0024194454927064252,0.00017065452710893233
HID 393,R HID 393,0.0,0.0,0.0,-0.0015820895522387908,0.0005129929852596992,3.618373531191434e-05,0.449766169154229,0.5824586335105661,0.04108346435656678,-0.4486169154228853,0.5813173386981356,0.04100296362733178,0.0,0.0,0.0,-0.00043283582089590996,0.0012565119603007184,8.862752024720048e-05
LYS 394,R LYS 394,0.0,0.0,0.0,-0.001746268656716411,0.0004574409756804683,3.22653986710298e-05,-120.93504975124381,2.265300414441894,0.15978197159292556,120.87367164179108,2.260275288486259,0.15942752653673112,0.0,0.0,0.0,-0.06312437810945126,0.005438891891854594,0.00038362985510485153
PHE 395,R PHE 395,0.0,0.0,0.0,-0.0007412935323383306,0.00043792400168489486,3.0888777466769396e-05,0.07199004975124379,0.1372103367749967,0.009678070949472572,-0.07199004975124382,0.13709781488508924,0.009670134267299136,0.0,0.0,0.0,-0.0007412935323381451,0.0006858457526481918,4.8375829478564275e-05
ASP 396,R ASP 396,0.0,0.0,0.0,-0.0006119402985074439,0.0004873082900690739,3.437207659717714e-05,100.21276616915421,1.710720397570315,0.12066491323860998,-100.19015422885575,1.708670689008402,0.12052033794381667,0.0,0.0,0.0,0.021999999999999843,0.0021089715963052056,0.00014875538694241863
LEU 397,R LEU 397,0.0,0.0,0.0,-0.0011243781094527423,0.0003447585301307803,2.431739177576003e-05,-0.756034825870647,0.1985125377473159,0.014001994819303375,0.7549452736318409,0.19823078662563728,0.01398212162745945,0.0,0.0,0.0,-0.002213930348258732,0.0006903780600477024,4.86955137939611e-05
MET 398,R MET 398,0.0,0.0,0.0,-0.0008358208955223711,0.0003836333860429011,2.7059412694234943e-05,-0.2025174129353235,0.1759111346922926,0.012407814763591997,0.20225373134328362,0.1756198979493177,0.012387272507608568,0.0,0.0,0.0,-0.001099502487562133,0.000733050432481288,5.1705390875392594e-05
TYR 399,R TYR 399,0.0,0.0,0.0,-0.0005522388059701415,0.0004972636193718629,3.507427138499222e-05,-0.5434427860696517,0.17455962490497123,0.012312486613264284,0.5427462686567163,0.17445676964832,0.012305231762829587,0.0,0.0,0.0,-0.0012487562189058344,0.0007582455169364166,5.3482515111553795e-05
ALA 400,R ALA 400,0.0,0.0,0.0,-0.0002736318407960146,0.00044582222521829694,3.144587520100503e-05,-0.9682587064676614,0.16340829654403055,0.011525932556225369,0.9670796019900499,0.16320204988420736,0.011511385038496191,0.0,0.0,0.0,-0.0014527363184078709,0.000759028558986637,5.353774663926938e-05
LYS 401,R LYS 401,0.0,0.0,0.0,-0.0006567164179104444,0.00047480518568915667,3.349017561127743e-05,-103.36056716417914,2.603945488327385,0.18366815341264978,103.33257711442783,2.600322300206406,0.18341259342699345,0.0,0.0,0.0,-0.028646766169155267,0.0038101203269049638,0.00026874516684761453
ARG 402,R ARG 402,0.0,0.0,0.0,-0.00046766169154228233,0.0004989531378858004,3.5193440832664e-05,-91.74028358208955,1.4699234535806949,0.10368040636308729,91.72610447761195,1.4686311235802894,0.10358925243308444,0.0,0.0,0.0,-0.014646766169156434,0.0016328718984873398,0.00011517390348567513
ALA 403,R ALA 403,0.0,0.0,0.0,-0.000308457711442804,0.0004618566354338647,3.257685529584794e-05,-0.728771144278607,0.13344362613629027,0.00941238766595062,0.7279353233830844,0.1332750897515323,0.00940050002594045,0.0,0.0,0.0,-0.0011442786069652208,0.0008546504926967353,6.028239781150332e-05
PHE 404,R PHE 404,0.0,0.0,0.0,-0.000875621890547207,0.00035889927953971433,2.53148033358147e-05,-0.5044328358208954,0.08792662429615583,0.006201865896453962,0.5031741293532338,0.08774859229704328,0.006189308487448304,0.0,0.0,0.0,-0.0021343283582087444,0.0007641635570557549,5.3899941476818855e-05
VAL 405,R VAL 405,0.0,0.0,0.0,-0.00034825870646765814,0.00047641849233329316,3.360396948812515e-05,-0.4842039800995025,0.07898399097241132,0.005571101175540543,0.48379104477611923,0.07891040400417827,0.005565910750997792,0.0,0.0,0.0,-0.0007611940298507812,0.0007415772938475166,5.230682930356293e-05
HIE 406,R HIE 406,0.0,0.0,0.0,-0.00044776119402989423,0.0004972636193719193,3.50742713849962e-05,-0.9496666666666665,0.2043224535098675,0.01441179468046573,0.9486069651741291,0.20408131671489144,0.014394786202349874,0.0,0.0,0.0,-0.0015074626865672965,0.0007924984296800315,5.589852929496338e-05
TRP 407,R TRP 407,0.0,0.0,0.0,-0.0007313432835820598,0.0004432609673109508,3.126521799740206e-05,-1.5015820895522387,0.15760734153927886,0.011116764738185908,1.4997462686567165,0.15739518441844572,0.011101800328680625,0.0,0.0,0.0,-0.0025671641791046454,0.0007959577090137159,5.614252804616784e-05
TYR 408,R TYR 408,0.0,0.0,0.0,-0.0005273631840796146,0.0004992506946986025,3.5214428872001875e-05,-0.42475124378109425,0.1162037060700876,0.008196377462305747,0.42452736318407935,0.11603816706769592,0.008184701241346688,0.0,0.0,0.0,-0.0007512437810944435,0.0007712566119431273,5.4400246993604105e-05
VAL 409,R VAL 409,0.0,0.0,0.0,-0.00019900497512437222,0.00039925179398484157,2.8161050251088826e-05,-0.7031442786069657,0.055031190428713704,0.0038816008904372866,0.7025621890547267,0.05496464139938341,0.00387690688382951,0.0,0.0,0.0,-0.000781094527363002,0.0006924186436897365,4.883944546653125e-05
GLY 410,R GLY 410,0.0,0.0,0.0,-0.00013930348258706646,0.0003462629381354336,2.4423504534814514e-05,-0.7824278606965174,0.14660569521866362,0.010340768438238624,0.7819452736318407,0.14658491159907044,0.010339302474742452,0.0,0.0,0.0,-0.0006218905472635402,0.0006513043995366098,4.593947028025646e-05
GLU 411,R GLU 411,0.0,0.0,0.0,-0.00025373134328358286,0.0004351456637944269,3.0692808621727856e-05,86.28638308457707,0.9273487579788647,0.06541013808123085,-86.27615920398009,0.9265834877307734,0.06535616007978702,0.0,0.0,0.0,0.009970149253732852,0.001114849777988166,7.863544032448845e-05
GLY 412,R GLY 412,0.0,0.0,0.0,-5.970149253731514e-05,0.00023693295322967166,1.671196198129792e-05,-0.4127363184079603,0.10561624481364276,0.0074495955242751336,0.41251741293532346,0.10558414128466158,0.0074473311159330875,0.0,0.0,0.0,-0.0002786069651740744,0.0006165140726232419,4.3485549823993315e-05
MET 413,R MET 413,0.0,0.0,0.0,-0.00023880597014927605,0.00042635393603244885,3.0072687958454502e-05,-0.010542288557213935,0.23650485559315818,0.0166817663021905,0.01054726368159205,0.23623177547959953,0.016662504716102824,0.0,0.0,0.0,-0.0002338308457710677,0.000753135899309927,5.312211047239797e-05
GLU 414,R GLU 414,0.0,0.0,0.0,-0.00017412935323382823,0.00037922067662008395,2.6748164169690746e-05,81.25692039800995,1.124800286808986,0.07933729510172122,-81.25017910447767,1.124250157070384,0.07929849194179359,0.0,0.0,0.0,0.00656716417910303,0.0008847612140456815,6.240624434088524e-05
GLU 415,R GLU 415,0.0,0.0,0.0,-0.00024378109452736726,0.0004293621693610305,3.028487237743398e-05,86.71755721393038,1.3715331320444726,0.09674048816923807,-86.70739303482586,1.3705385039480127,0.0966703325125133,0.0,0.0,0.0,0.009920398009951379,0.0012190983703563036,8.598856908311805e-05
GLY 416,R GLY 416,0.0,0.0,0.0,-9.950248756219245e-05,0.00029933550162172817,2.111349837397203e-05,0.4335074626865668,0.12971338935184937,0.009149277049748633,-0.4331940298507458,0.12959929505128706,0.009141229458279027,0.0,0.0,0.0,0.0002139303482586818,0.0006533533668806583,4.6083993293572663e-05
GLU 417,R GLU 417,0.0,0.0,0.0,-0.00021890547263680397,0.0004135043732373934,2.9166349680135293e-05,81.96748756218904,1.0843650507477827,0.07648521345352349,-81.960407960199,1.08372844202567,0.07644031053640754,0.0,0.0,0.0,0.006860696517410203,0.0009413114131638044,6.63949878432751e-05
PHE 418,R PHE 418,0.0,0.0,0.0,-0.0004577114427860634,0.0004982084683430787,3.514091589294178e-05,0.30244278606965186,0.10747401842777597,0.007580632771673798,-0.3022338308457712,0.10731007774585824,0.007569069287548644,0.0,0.0,0.0,-0.0002487562189052641,0.000850993534227346,6.002445584912725e-05
SER 419,R SER 419,0.0,0.0,0.0,-0.00015422885572138764,0.00036116798831603786,2.5474825714718673e-05,0.5605621890547268,0.35065181290521696,0.024733071892556423,-0.5601940298507462,0.350341520887676,0.02471118558113558,0.0,0.0,0.0,0.0002139303482587956,0.0007186256750354548,5.0687946932968376e-05
GLU 420,R GLU 420,0.0,0.0,0.0,-0.00020398009950249216,0.00040295436281227953,2.8422209320073634e-05,81.43017412935325,0.9963686427007027,0.07027842539079228,-81.42351741293531,0.9957732918208262,0.07023643257749043,0.0,0.0,0.0,0.006452736318407239,0.0008516913083387644,6.007367304016211e-05
ALA 421,R ALA 421,0.0,0.0,0.0,-0.000169154228855716,0.00037488808425440617,2.644256666664742e-05,0.1718109452736318,0.0986231789311699,0.0069563426881138766,-0.17169154228855718,0.09865722546991866,0.006958744145798036,0.0,0.0,0.0,-4.9751243781040444e-05,0.0006964818754261029,4.9126043735677606e-05
ARG 422,R ARG 422,0.0,0.0,0.0,-0.000497512437810959,0.0004999938119960772,3.526684432478612e-05,-94.38757711442791,1.8890786944146427,0.1332453375117253,94.3712388059702,1.8872670948354473,0.1331175571296376,0.0,0.0,0.0,-0.01683582089552359,0.0020631595457466278,0.0001455240540409201
GLU 423,R GLU 423,0.0,0.0,0.0,-0.00027860696517410804,0.0004483136448186249,3.1621606390240586e-05,86.94137313432829,1.6089057760176577,0.11348346354436308,-86.93154726368158,1.6078414685758078,0.11340839308555963,0.0,0.0,0.0,0.009547263681591388,0.0012731458961038795,8.980078761652379e-05
ASP 424,R ASP 424,0.0,0.0,0.0,-0.00021393034825871937,0.0004100782295521616,2.8924688137367306e-05,85.38223383084585,1.0341224703210532,0.07294137507018182,-85.3732388059702,1.033432739245341,0.07289272519114433,0.0,0.0,0.0,0.008781094527363965,0.0009782921437068504,6.900340745925368e-05
MET 425,R MET 425,0.0,0.0,0.0,-0.000582089552238912,0.000493215272891382,3.4788723040843845e-05,0.19494527363184086,0.26546896828900257,0.018724737292915322,-0.1947213930348259,0.26516491065155184,0.018703290720760903,0.0,0.0,0.0,-0.00035820895522380527,0.0007924047260521475,5.5891919950651577e-05
ALA 426,R ALA 426,0.0,0.0,0.0,-0.00027363184079602843,0.0004458222252183195,3.1445875201006626e-05,0.33830348258706494,0.1275056234748969,0.008993553251533571,-0.33801492537313416,0.1274153500133499,0.008987185852500513,0.0,0.0,0.0,1.4925373134359855e-05,0.0007429778187852093,5.2405614716033146e-05
ALA 427,R ALA 427,0.0,0.0,0.0,-0.0001741293532338321,0.00037922067662009247,2.6748164169691346e-05,0.11150746268656718,0.09622073086807188,0.00678688706725046,-0.11142288557213925,0.09614497383463966,0.0067815435781102724,0.0,0.0,0.0,-8.955223880600447e-05,0.0007067128717463436,4.984768257571233e-05
LEU 428,R LEU 428,0.0,0.0,0.0,-0.0005820895522388126,0.000493215272891297,3.478872304083785e-05,-0.16140796019900489,0.13230085094403543,0.009331782518773727,0.16129353233830854,0.13214780812408577,0.009320987710564716,0.0,0.0,0.0,-0.0006965174129352224,0.0007612753183924442,5.36962208289469e-05
GLU 429,R GLU 429,0.0,0.0,0.0,-0.0005920398009950292,0.0004914556694482206,3.4664610183415485e-05,98.55972139303483,1.7497159945795193,0.12341545057743308,-98.53900497512441,1.7476636045279044,0.12327068614493925,0.0,0.0,0.0,0.02012437810945324,0.0022613896877211946,0.00015950613019819892
LYS 430,R LYS 430,0.0,0.0,0.0,-0.00040796019900498655,0.0004914556694482316,3.466461018341626e-05,-87.24034328358213,2.3814552506831497,0.16797490204327986,87.2303034825871,2.3797470605245326,0.16785441559933653,0.0,0.0,0.0,-0.010447761194027136,0.0019079585773827882,0.00013457702177967578
ASP 431,R ASP 431,0.0,0.0,0.0,-0.00040298507462688976,0.0004904978126912225,3.459704817699857e-05,87.88592039801,1.0416424953798067,0.07347179674081568,-87.87512437810942,1.0407972305300788,0.07341217635521619,0.0,0.0,0.0,0.010393034825871205,0.0012134204948372157,8.558808262264009e-05
TYR 432,R TYR 432,0.0,0.0,0.0,-0.0011044776119402211,0.00032173325799457914,2.269331430023797e-05,-0.13847263681592054,0.2038194022995451,0.014376312183890403,0.13821393034825866,0.20360975991663224,0.01436152515032183,0.0,0.0,0.0,-0.0013631840796020289,0.0007209983480260223,5.085530238214467e-05
GLU 433,R GLU 433,0.0,0.0,0.0,-0.0006417910447760996,0.00047947398221517937,3.381948712737403e-05,95.99745771144278,2.87676806450886,0.20291157421433495,-95.97943781094524,2.8738883634783976,0.20270845576465293,0.0,0.0,0.0,0.017378109452736153,0.002993578269176891,0.00021115073078934907
GLU 434,R GLU 434,0.0,0.0,0.0,-0.0004378109452736222,0.0004961174472564232,3.499342663732775e-05,85.69194029850748,1.2515162928438988,0.08827515303330495,-85.68286069651742,1.250600266018136,0.08821054148274889,0.0,0.0,0.0,0.008641791044773832,0.0012582245946005043,8.874832015669278e-05
VAL 435,R VAL 435,0.0,0.0,0.0,-0.0006019900497512277,0.0004894875174626274,3.4525787445977326e-05,0.03363681592039809,0.17351545857928913,0.012238836799259578,-0.03345771144278609,0.17341125148624642,0.012231486597637675,0.0,0.0,0.0,-0.0004228855721391594,0.0007887729823923094,5.5635756503812676e-05
GLY 436,R GLY 436,0.0,0.0,0.0,-0.0003233830845771175,0.000467767533275354,3.2993777883676195e-05,0.336850746268657,0.20203378273228126,0.014250364290554316,-0.3365273631840797,0.20172768822481899,0.014228774048666624,0.0,0.0,0.0,1.3256394323882465e-16,0.000834576187615957,5.886646550348982e-05
VAL 437,R VAL 437,0.0,0.0,0.0,-0.0005223880597014974,0.0004994985233039299,3.5231909354027085e-05,0.5636368159203983,0.22983444709714076,0.016211271963325318,-0.5631144278606964,0.2295430716273858,0.016190719922309277,0.0,0.0,0.0,1.193075489149422e-16,0.0007854396366911662,5.5400640426168434e-05
ASP 438,R ASP 438,0.0,0.0,0.0,-0.0006517412935323336,0.00047641849233329446,3.360396948812525e-05,94.17216915422884,1.8273951858890585,0.12889451828079557,-94.15561691542291,1.825245158347238,0.12874286703073573,0.0,0.0,0.0,0.015900497512440912,0.002560715414505779,0.00018061893910831844
SER 439,R SER 439,0.0,0.0,0.0,-0.00040796019900498265,0.0004914556694482271,3.4664610183415946e-05,-0.29930845771144277,0.5563311179630698,0.039240571502096394,0.29902487562189056,0.555873016368376,0.039208259506952885,0.0,0.0,0.0,-0.0006915422885572438,0.000872109645220447,6.151387148042398e-05
VAL 440,R VAL 440,0.0,0.0,0.0,-0.00044776119402984674,0.0004972636193718667,3.507427138499249e-05,84.30212935323381,1.6345815942448834,0.11529449612637867,-84.29397512437812,1.6333393362790911,0.11520687400538497,0.0,0.0,0.0,0.007706467661690939,0.0014890672763295993,0.00010503070750775868
gtp 441,R gtp 441,0.0,0.0,0.0,-0.006149253731343349,0.0005349589097519032,3.773309216580005e-05,412.4719651741293,4.026751452173591,0.28402514829428865,-412.36879601990046,4.019891755343944,0.28354130258579757,0.0,0.0,0.0,0.09701990049751345,0.009034461495710909,0.0006372417807643004
Mg+ 442,R Mg+ 442,0.0,0.0,0.0,-1.9900497512440038e-05,0.00013965839649372904,9.85074376846936e-06,-203.0157313432837,1.7884321651536939,0.12614627869516584,202.9629701492537,1.7855972478378104,0.12594631904515785,0.0,0.0,0.0,-0.05278109452737044,0.0031420500320576295,0.0002216231214920217
MET 443,R MET 443,0.0,0.0,0.0,-0.0003134328358209063,0.00046388866471404745,3.272018359025526e-05,-86.48379601990051,0.6828975238223625,0.0481678774508796,86.4734129353234,0.6824104873611561,0.04813352454761208,0.0,0.0,0.0,-0.010696517412935069,0.000968374444943112,6.830386692501276e-05
ARG 444,R ARG 444,0.0,0.0,0.0,-0.0006268656716417839,0.0004836373655528187,3.411314954580829e-05,-94.09574626865673,0.8758001772910471,0.06177418154204232,94.07863184079608,0.8748252384222961,0.06170541465636195,0.0,0.0,0.0,-0.017741293532338887,0.0013687108792765355,9.654142180756714e-05
GLU 445,R GLU 445,0.0,0.0,0.0,-0.00036318407960196273,0.0004809172526803447,3.3921287576884285e-05,85.1650696517413,0.9997943296527125,0.07052005471808269,-85.15542288557211,0.9990850766228251,0.07047002786656614,0.0,0.0,0.0,0.009283582089553015,0.0010854895974407696,7.656453286149616e-05
ILE 446,R ILE 446,0.0,0.0,0.0,-0.0004726368159204034,0.0004992506946985962,3.5214428872001435e-05,-0.4060099502487561,0.15237724820864618,0.010747862398056602,0.4057412935323386,0.15231102878279626,0.010743191639885812,0.0,0.0,0.0,-0.0007412935323382335,0.0007997115888127116,5.6407306312036015e-05
VAL 447,R VAL 447,0.0,0.0,0.0,-0.0003034825870646896,0.000459761793120335,3.242909651167162e-05,0.4705422885572141,0.14055451467228763,0.009913951071323111,-0.4700696517412933,0.1404207434761199,0.009904515578648604,0.0,0.0,0.0,0.00016915422885568454,0.000773467852274303,5.455621586092456e-05
HID 448,R HID 448,0.0,0.0,0.0,-0.0006318407960199082,0.00048230488749839945,3.401916379041705e-05,0.4986069651741293,0.14032102409201777,0.009897481915609348,-0.49806467661691595,0.14023512876352515,0.009891423326271848,0.0,0.0,0.0,-8.955223880623867e-05,0.0007674603063990996,5.413247624641014e-05
ILE 449,R ILE 449,0.0,0.0,0.0,-0.0003432835820895829,0.00047480518568920253,3.3490175611280664e-05,0.9872388059701491,0.06301940541825787,0.004445046132578378,-0.9861194029850755,0.06296509079123107,0.004441215074173343,0.0,0.0,0.0,0.0007761194029848301,0.0007691999239837566,5.4255179410070975e-05
GLN 450,R GLN 450,0.0,0.0,0.0,-0.00046766169154221056,0.0004989531378857242,3.5193440832658626e-05,0.1678308457711441,0.1074524133655952,0.007579108868084842,-0.16772636815920394,0.10721638394532908,0.007562460636405007,0.0,0.0,0.0,-0.00036318407960213344,0.0007806349061261451,5.506174086222649e-05
ALA 451,R ALA 451,0.0,0.0,0.0,-0.00019900497512439155,0.00039925179398488033,2.816105025109156e-05,0.7994925373134324,0.06327702021739405,0.004463216879493478,-0.7986417910447757,0.06322195793355387,0.004459333085442894,0.0,0.0,0.0,0.0006517412935323491,0.0006824811718914971,4.813851024997059e-05
GLY 452,R GLY 452,0.0,0.0,0.0,-0.00015920398009951146,0.0003658661952408214,2.580621168039793e-05,0.7373532338308456,0.11127832347592304,0.007848967760383725,-0.7367512437810948,0.11115109079993199,0.0078399934593633,0.0,0.0,0.0,0.000442786069651761,0.0006750420653964934,4.761379613475498e-05
GLN 453,R GLN 453,0.0,0.0,0.0,-0.0005223880597014455,0.00049949852330388,3.523190935402356e-05,0.5669601990049752,0.2025364494140597,0.014285819664577377,-0.5662089552238807,0.20221818697556382,0.014263371163008824,0.0,0.0,0.0,0.0002288557213926782,0.0008738108815959252,6.163386744232226e-05
CYS 454,R CYS 454,0.0,0.0,0.0,-0.0006119402985074726,0.0004873082900690964,3.437207659717872e-05,0.7252189054726367,0.20030738031275253,0.01412859325277209,-0.7239950248756222,0.20006281345737842,0.014111342836849844,0.0,0.0,0.0,0.0006119402985076184,0.0007718019984386441,5.443871559096023e-05
GLY 455,R GLY 455,0.0,0.0,0.0,-0.00033333333333334525,0.00047140452079104844,3.325031120358894e-05,0.6732388059701495,0.12827141112503124,0.00904756774770366,-0.672422885572139,0.12809513439764364,0.009035134146019587,0.0,0.0,0.0,0.00048258706467672283,0.0007130240229788796,5.029283686100131e-05
ASN 456,R ASN 456,0.0,0.0,0.0,-0.000402985074626892,0.0004904978126912252,3.459704817699876e-05,0.5754527363184082,0.20307851826834064,0.014324054253563433,-0.5751243781094529,0.20287108239562918,0.01430942285522455,0.0,0.0,0.0,-7.462686567136181e-05,0.000791373253869362,5.58191655124508e-05
GLN 457,R GLN 457,0.0,0.0,0.0,-0.0007960199004974955,0.00040295436281225996,2.8422209320072255e-05,1.4476865671641785,0.2959804623588626,0.02087685215046246,-1.4455522388059692,0.2956533678782907,0.020853780684678167,0.0,0.0,0.0,0.001338308457711576,0.0008434560060887681,5.949279960643157e-05
ILE 458,R ILE 458,0.0,0.0,0.0,-0.0012139303482586964,0.0004100782295521348,2.8924688137365415e-05,0.26921393034825875,0.10636405615978267,0.007502342069724044,-0.2682238805970149,0.1061873619958022,0.007489879024332902,0.0,0.0,0.0,-0.0002238805970145892,0.0008008868626952976,5.649020374008753e-05
GLY 459,R GLY 459,0.0,0.0,0.0,-0.00038805970149253876,0.0004873082900690918,3.43720765971784e-05,0.6200796019900499,0.12539027088128604,0.008844347783743716,-0.6197910447761195,0.12525169135968056,0.008834573137942496,0.0,0.0,0.0,-9.950248756214883e-05,0.0008346058450912165,5.8868557380505e-05
ALA 460,R ALA 460,0.0,0.0,0.0,-0.0004776119402984902,0.0004994985233039068,3.523190935402546e-05,0.11554726368159199,0.1036154822608782,0.00730847261477848,-0.11553731343283585,0.10348783114343639,0.0072994687991737766,0.0,0.0,0.0,-0.0004676616915423829,0.0008043408382364116,5.673382839060829e-05
LYS 461,R LYS 461,0.0,0.0,0.0,-0.0016865671641791364,0.0004638886647140748,3.272018359025719e-05,-103.73615422885567,1.8683873034061873,0.1317858793183423,103.7058258706468,1.8663221460273332,0.131640214348019,0.0,0.0,0.0,-0.03201492537313405,0.002582909023618034,0.00018218435559705932
PHE 462,R PHE 462,0.0,0.0,0.0,-0.0014427860696517724,0.0004967157800735822,3.503562978026849e-05,0.418084577114428,0.1204357668686471,0.008494884015336846,-0.4180298507462686,0.12026173406812482,0.008482608688050447,0.0,0.0,0.0,-0.0013880597014927622,0.0008456248044307888,5.964577484665415e-05
TRP 463,R TRP 463,0.0,0.0,0.0,-0.0010895522388058789,0.00028553920104041854,2.014038236096261e-05,0.27662686567164185,0.17120609637930442,0.012075946948940701,-0.27730845771144275,0.17098073668260638,0.012060051301534981,0.0,0.0,0.0,-0.0017711442786074948,0.0007709677217239364,5.437987024864703e-05
GLU 464,R GLU 464,0.0,0.0,0.0,-0.0012935323383084544,0.00045538017598006794,3.212004106764579e-05,100.63802487562194,1.3221031693532126,0.09325396742160463,-100.61092537313428,1.3202149378042214,0.09312078183712395,0.0,0.0,0.0,0.02580597014925266,0.002220923607591602,0.00015665187297715983
VAL 465,R VAL 465,0.0,0.0,0.0,-0.0018308457711442494,0.00038793211322620897,2.7362621531486783e-05,-0.20075124378109452,0.17205074980482735,0.012135524208001954,0.2032089552238806,0.17179733553497975,0.012117649743578655,0.0,0.0,0.0,0.0006268656716417751,0.0010720671559800374,7.561778683765154e-05
ILE 466,R ILE 466,0.0,0.0,0.0,-0.0012985074626864993,0.00045760327512704544,3.227684639133975e-05,0.07394029850746262,0.13167613071815995,0.009287718151527782,-0.07424875621890549,0.13130829550566203,0.0092617730560784,0.0,0.0,0.0,-0.0016069651741289221,0.0010508235310059352,7.411937706360881e-05
SER 467,R SER 467,0.0,0.0,0.0,-0.0006766169154229149,0.0004677675332753683,3.2993777883677205e-05,-0.6663034825870645,0.15349245184679758,0.010826522797752567,0.6649950248756217,0.1532414768396741,0.010808820385656105,0.0,0.0,0.0,-0.001985074626865686,0.0008009795740297085,5.6496743093414244e-05
ASP 468,R ASP 468,0.0,0.0,0.0,-0.0017512437810945085,0.00043229221883040733,3.0491542132181358e-05,104.44183582089556,1.2749394826733136,0.0899272974588651,-104.4092736318408,1.2718950290520206,0.08971255825741872,0.0,0.0,0.0,0.030810945273630912,0.003628806747393823,0.0002559562930072333
GLU 469,R GLU 469,0.0,0.0,0.0,-0.0021791044776119355,0.00044359588308774255,3.128884113488625e-05,107.85446766169154,1.228294449196255,0.08663721047240303,-107.81924875621891,1.2256069580932196,0.08644764946568452,0.0,0.0,0.0,0.03303980099502455,0.0030580467150856504,0.00021569798435764514
HID 470,R HID 470,0.0,0.0,0.0,-0.001248756218905483,0.00043229221883038353,3.049154213217968e-05,0.11727860696517423,0.2104909494279844,0.014846886835694273,-0.118,0.21030785300322447,0.014833972209645892,0.0,0.0,0.0,-0.0019701492537312457,0.0007785076152979389,5.491169333629334e-05
GLY 471,R GLY 471,0.0,0.0,0.0,-0.0005074626865671641,0.0004999443052072896,3.526335238514347e-05,-0.8025323383084572,0.0895008835610829,0.006312905583528071,0.8017363184079608,0.08935309310894794,0.006302481248780156,0.0,0.0,0.0,-0.001303482587064664,0.00074809064482917,5.2766245659508675e-05
ILE 472,R ILE 472,0.0,0.0,0.0,-0.0007661691542288597,0.00042326585184384566,2.9854871294071152e-05,0.9109353233830849,0.1019482397009809,0.007190874391758837,-0.9101393034825869,0.1017547558877928,0.007177227095821654,0.0,0.0,0.0,2.9850746268816925e-05,0.0007255839834416557,5.117874816577896e-05
ASP 473,R ASP 473,0.0,0.0,0.0,-0.000497512437810949,0.0004999938119960678,3.5266844324785466e-05,86.60799502487562,0.8438783394068986,0.05952258870186901,-86.59755223880599,0.8432390692222377,0.05947749805965904,0.0,0.0,0.0,0.009945273631842468,0.0010133389220300724,7.147541660327895e-05
PRO 474,R PRO 474,0.0,0.0,0.0,-0.0004626865671641657,0.0004986057638355091,3.5168938956320396e-05,-0.48162686567164215,0.1196573261281795,0.008439977038987391,0.48118905472636847,0.1196057956282318,0.00843634235776528,0.0,0.0,0.0,-0.0009004975124380233,0.0007854711494452987,5.540286316446553e-05
THR 475,R THR 475,0.0,0.0,0.0,-0.0002885572139303496,0.0004530915450757226,3.195861349017594e-05,-0.8539950248756214,0.1468509413664876,0.01035806676775601,0.8535124378109449,0.1467589525167332,0.010351578374567797,0.0,0.0,0.0,-0.0007711442786069908,0.0007709677217237502,5.43798702486339e-05
GLY 476,R GLY 476,0.0,0.0,0.0,-0.00015920398009950816,0.0003658661952408138,2.5806211680397396e-05,-0.4837462686567166,0.14349413737571737,0.010121296069937367,0.48346268656716435,0.14334570067232566,0.010110826152140382,0.0,0.0,0.0,-0.00044278606965167416,0.0007039053807719257,4.9649657430675504e-05
SER 477,R SER 477,0.0,0.0,0.0,-0.0002786069651741174,0.0004483136448186401,3.162160639024166e-05,0.5583631840796017,0.30525886973200506,0.02153130054674207,-0.5579552238805967,0.3050790827823478,0.02151861935306914,0.0,0.0,0.0,0.0001293532338307459,0.0007075879282611245,4.990940430334525e-05
TYR 478,R TYR 478,0.0,0.0,0.0,-0.0009552238805970224,0.00022961155739729424,1.619555053606464e-05,-1.0222587064676616,0.2312891252072232,0.01631387704606853,1.0214129353233836,0.2310784657754014,0.01629901827540105,0.0,0.0,0.0,-0.0018009950248758654,0.0006692975488754153,4.720860918041801e-05
HID 479,R HID 479,0.0,0.0,0.0,-0.0010497512437811114,0.00023922020458050716,1.6873292252565768e-05,0.11027860696517416,0.3865634945432411,0.02726608661270543,-0.10994527363184073,0.3862384384462308,0.027243158923411996,0.0,0.0,0.0,-0.0007164179104474525,0.0007221988979752346,5.093998264647428e-05
GLY 480,R GLY 480,0.0,0.0,0.0,-0.0005671641791044699,0.0004954684379909733,3.494764905332408e-05,-0.865507462686567,0.1180191450614064,0.008324428655644294,0.8649502487562188,0.11785203435845301,0.008312641575475172,0.0,0.0,0.0,-0.0011243781094527295,0.0007914045303541172,5.582137158559095e-05
ASP 481,R ASP 481,0.0,0.0,0.0,-0.0019452736318408017,0.0005571695078241401,3.929970696338502e-05,102.40352736318404,2.772050596213365,0.19552537349773105,-102.3679900497513,2.7650303426740663,0.19503020299211504,0.0,0.0,0.0,0.033592039800996065,0.007055764822624076,0.0004976752784167212
SER 482,R SER 482,0.0,0.0,0.0,-0.0011741293532338318,0.0003792206766200933,2.6748164169691403e-05,-0.6736467661691542,0.37276738321911873,0.02629298394886874,0.6740597014925372,0.3722015401438891,0.026253072455631025,0.0,0.0,0.0,-0.0007611940298508789,0.0009581733072520371,6.75843341502958e-05
ASP 483,R ASP 483,0.0,0.0,0.0,-0.0008756218905472634,0.0003300124169507844,2.3277281147513555e-05,95.77825373134324,1.65454077147802,0.11670230794213243,-95.75874626865671,1.651941475087845,0.11651896771081972,0.0,0.0,0.0,0.018631840796022186,0.0027050314450916633,0.00019079820705550534
LEU 484,R LEU 484,0.0,0.0,0.0,-0.0013781094527363109,0.0004849151415327865,3.420327691436026e-05,-0.8279552238805975,0.12397413060705507,0.008744460950356756,0.8276865671641791,0.12385027981239467,0.008735725188853323,0.0,0.0,0.0,-0.0016467661691543921,0.0007724110923413107,5.448167776234944e-05
GLN 485,R GLN 485,0.0,0.0,0.0,-0.0014825870646766172,0.0004996966976911736,3.5245887497548866e-05,-0.91807960199005,0.5588451521765964,0.039417897803159345,0.9181990049751245,0.557992715763191,0.03935777157445997,0.0,0.0,0.0,-0.0013631840796021713,0.0012267490553178242,8.652820679271043e-05
LEU 486,R LEU 486,0.0,0.0,0.0,-0.0006069651741293605,0.0004884244583592044,3.4450805038177536e-05,-0.2758756218905474,0.12039251498500336,0.008491833262686271,0.27556218905472624,0.12026358846149551,0.008482739486873857,0.0,0.0,0.0,-0.0009203980099503992,0.0007620552472081021,5.375123276602751e-05
GLU 487,R GLU 487,0.0,0.0,0.0,-0.0006815920398009945,0.0004658587029142134,3.285913937101136e-05,90.49829850746268,1.5504822907008475,0.10936258862122394,-90.48458208955218,1.5490129852088055,0.10925895180250707,0.0,0.0,0.0,0.013034825870645375,0.0017658397843032894,0.0001245527350167018
ARG 488,R ARG 488,0.0,0.0,0.0,-0.0011442786069651829,0.00035137201160216646,2.4783870791900463e-05,-98.07203980099503,0.890818187504689,0.06283347030835351,98.05043283582093,0.8895009762658234,0.06274056139110416,0.0,0.0,0.0,-0.02275124378109612,0.0017155452392598614,0.00012100523133190332
ILE 489,R ILE 489,0.0,0.0,0.0,-0.0005771144278607213,0.0004940175756142054,3.484531311165733e-05,0.3093084577114428,0.13547199368410343,0.009555457681670607,-0.3090895522388059,0.13528544335728274,0.00954229943615461,0.0,0.0,0.0,-0.000358208955223797,0.0008048638067292433,5.677071574397339e-05
ASN 490,R ASN 490,0.0,0.0,0.0,-0.0003532338308457521,0.0004779745721184001,3.371372689356029e-05,-0.5681492537313427,0.6414118348630838,0.04524170256804954,0.5678358208955223,0.6409620085686094,0.045209974267578994,0.0,0.0,0.0,-0.0006666666666661734,0.0008940562902203565,6.30618684637731e-05
VAL 491,R VAL 491,0.0,0.0,0.0,-0.000512437810945221,0.0004998452769196058,3.525636746828709e-05,-0.7089452736318402,0.13232446173772955,0.009333447895755636,0.7087064676616914,0.1322858295677904,0.009330722992585867,0.0,0.0,0.0,-0.0007512437810946617,0.0007382990706245315,5.207560126574909e-05
TYR 492,R TYR 492,0.0,0.0,0.0,-0.0008656716417910599,0.00034100476593420886,2.405262166385817e-05,-0.135781094527363,0.15286579761475122,0.010782322016229254,0.13547263681592037,0.1526472879709562,0.010766909534301889,0.0,0.0,0.0,-0.001174129353233547,0.0006422344104721597,4.529972257800693e-05
TYR 493,R TYR 493,0.0,0.0,0.0,-0.0006417910447760819,0.00047947398221516533,3.3819487127373035e-05,0.3217412935323381,0.12120392230619573,0.008549065522354132,-0.3216567164179106,0.12117655622385338,0.008547135267733793,0.0,0.0,0.0,-0.0005572139303483344,0.0007777760097858349,5.4860089862243284e-05
ASN 494,R ASN 494,0.0,0.0,0.0,-0.0002238805970149427,0.00041684298638119477,2.940183729453811e-05,0.4165124378109451,0.3374086220052912,0.02379896922843231,-0.41630845771144254,0.3372044191239581,0.02378456586772291,0.0,0.0,0.0,-1.9900497512850987e-05,0.0007594197772362303,5.356534104698884e-05
GLU 495,R GLU 495,0.0,0.0,0.0,-0.00020895522388060273,0.00040656234244407783,2.867669658161324e-05,79.82733333333329,0.9747378488448174,0.0687527068294133,-79.82096517412933,0.9741876287976631,0.06871389729961151,0.0,0.0,0.0,0.006159203980097379,0.0009486976478562224,6.691597266907508e-05
ALA 496,R ALA 496,0.0,0.0,0.0,-0.00011442786069651034,0.00031833021438896326,2.2453282111458292e-05,0.3032885572139304,0.09124575267649698,0.00643597916160851,-0.3031542288557214,0.09119914841253454,0.006432691950281888,0.0,0.0,0.0,1.990049751235608e-05,0.0006461535560220854,4.557615779116211e-05
ALA 497,R ALA 497,0.0,0.0,0.0,-8.45771144278627e-05,0.00027825137222109247,1.9626338550278653e-05,0.7456965174129355,0.10097520723144707,0.007122241973111462,-0.7453432835820896,0.10096369756518518,0.00712143014384768,0.0,0.0,0.0,0.0002686567164177704,0.0006521778948528167,4.600108188943242e-05
GLY 498,R GLY 498,0.0,0.0,0.0,-0.00010447761194029749,0.00030587912734207455,2.157505014533862e-05,0.5564726368159209,0.07125436530233634,0.005025895417678995,-0.5562288557213935,0.07123891107343554,0.0050248053604188304,0.0,0.0,0.0,0.0001393034825870819,0.0006620468129409939,4.669718170010876e-05
ASN 499,R ASN 499,0.0,0.0,0.0,-0.00020398009950248886,0.0004029543628122729,2.842220932007317e-05,0.2753631840796025,0.3241653537240459,0.02286486110625075,-0.27511442786069645,0.3240338748964282,0.022855587304786915,0.0,0.0,0.0,4.4776119403623077e-05,0.0006860261766513231,4.83885556065247e-05
LYS 500,R LYS 500,0.0,0.0,0.0,-0.00034328358208955586,0.0004748051856891652,3.3490175611278035e-05,-80.29049751243777,1.2351165156425892,0.08711840193830481,80.28390049751246,1.2344852130893669,0.08707387328948524,0.0,0.0,0.0,-0.006940298507462172,0.001000705179441753,7.058430110862324e-05
TYR 501,R TYR 501,0.0,0.0,0.0,-0.0005771144278606904,0.000494017575614179,3.484531311165547e-05,-0.06913432835820896,0.22223220088484266,0.015675050859673106,0.06906467661691539,0.22201385102238763,0.01565964964785251,0.0,0.0,0.0,-0.0006467661691541167,0.000834338889860751,5.8849727810361056e-05
VAL 502,R VAL 502,0.0,0.0,0.0,-0.00021890547263681335,0.00041350437323741117,2.9166349680136546e-05,0.0941243781094528,0.10186284531886017,0.007184851136454055,-0.09411442786069653,0.10178101476192,0.007179079253995954,0.0,0.0,0.0,-0.0002089552238805729,0.0007438767638435003,5.246902141160947e-05
PRO 503,R PRO 503,0.0,0.0,0.0,-0.0002985074626865652,0.00045760327512703867,3.2276846391339266e-05,-1.0416815920398013,0.0658656714538862,0.0046458062595581455,1.0409004975124379,0.0658449108763089,0.004644341921320462,0.0,0.0,0.0,-0.001079601990049754,0.0007354775351920243,5.187658550101822e-05
ARG 504,R ARG 504,0.0,0.0,0.0,-0.00042786069651742323,0.0004947685528538155,3.489828296201419e-05,-84.60279601990047,0.7460141470861862,0.05261978080157329,84.59355721393031,0.7454828332612762,0.052582304813868753,0.0,0.0,0.0,-0.009666666666665172,0.0009739560469658339,6.869756277663219e-05
ALA 505,R ALA 505,0.0,0.0,0.0,-0.00016915422885572484,0.00037488808425442574,2.64425666666488e-05,-0.6735671641791044,0.07528431494034865,0.005310146148609289,0.6731144278606969,0.07529254282972976,0.005310726499179562,0.0,0.0,0.0,-0.0006218905472636667,0.0007027440232043877,4.956774158380479e-05
ILE 506,R ILE 506,0.0,0.0,0.0,-0.0002786069651741406,0.0004483136448186774,3.1621606390244286e-05,0.6573980099502487,0.08985428112692169,0.00633783232590002,-0.6568407960199006,0.08979586870885098,0.006333712231600233,0.0,0.0,0.0,0.0002786069651743903,0.0007411098640542497,5.227385934802268e-05
LEU 507,R LEU 507,0.0,0.0,0.0,-0.00034328358208951884,0.0004748051856891139,3.3490175611274416e-05,-0.7616218905472636,0.06498492989027273,0.004583683539498225,0.7610398009950249,0.06503713755733674,0.004587365984406006,0.0,0.0,0.0,-0.0009253731343282,0.0007592893935509249,5.355614449090787e-05
VAL 508,R VAL 508,0.0,0.0,0.0,-0.00020895522388061157,0.00040656234244409507,2.8676696581614457e-05,0.7337462686567161,0.04734009795234538,0.003339113054500342,-0.733228855721393,0.047324300481927935,0.0033379987868502816,0.0,0.0,0.0,0.00030845771144281616,0.0007359821741385431,5.191217998787008e-05
ASP 509,R ASP 509,0.0,0.0,0.0,-0.00020398009950249162,0.0004029543628122784,2.8422209320073556e-05,83.56767661691543,1.2471712948538558,0.08796868050498584,-83.55714925373132,1.2460437721880313,0.08788915118807379,0.0,0.0,0.0,0.010323383084577765,0.0013456768802985455,9.491672878808547e-05
LEU 510,R LEU 510,0.0,0.0,0.0,-0.00020398009950248056,0.0004029543628122566,2.8422209320072018e-05,-0.68371144278607,0.05649669843219957,0.003984969854963731,0.683268656716418,0.05643538516915066,0.003980645150835177,0.0,0.0,0.0,-0.0006467661691543079,0.0007050648253950823,4.973143834885294e-05
GLU 511,R GLU 511,0.0,0.0,0.0,-0.00018905472636815328,0.0003915520869641868,2.7617954792047376e-05,80.7486616915423,0.7643129682339463,0.05391048012876861,-80.73964676616919,0.7637117593304696,0.05386807412234037,0.0,0.0,0.0,0.008825870646765184,0.0009486976478578545,6.691597266919019e-05
PRO 512,R PRO 512,0.0,0.0,0.0,-0.00014427860696517204,0.0003513720116021756,2.478387079190111e-05,0.45063184079602,0.1961723878437859,0.013836933371812696,-0.4504179104477613,0.1960944144556608,0.013831433553065929,0.0,0.0,0.0,6.965174129382956e-05,0.0006655147098031131,4.694178828490331e-05
GLY 513,R GLY 513,0.0,0.0,0.0,-6.467661691542184e-05,0.0002459543700359816,1.7348283660614302e-05,0.04937313432835819,0.2034207097344871,0.014348190578606495,-0.04937810945273635,0.2033107229539742,0.014340432709262779,0.0,0.0,0.0,-6.965174129355726e-05,0.0006875758687106539,4.849786245652269e-05
THR 514,R THR 514,0.0,0.0,0.0,-0.00027860696517413016,0.00044831364481866053,3.16216063902431e-05,0.6187910447761196,0.4323745682657439,0.030497350613499667,-0.6181741293532336,0.4319401153068639,0.030466706664515383,0.0,0.0,0.0,0.0003383084577119148,0.0008375367367765431,5.907528654058515e-05
MET 515,R MET 515,0.0,0.0,0.0,-0.0003880597014925807,0.000487308290069144,3.4372076597182084e-05,0.6868208955223876,0.2238524695432051,0.01578933579914201,-0.6861641791044777,0.22362826277305167,0.01577352147290466,0.0,0.0,0.0,0.0002686567164178488,0.0007105898933873441,5.012114659741919e-05
ASP 516,R ASP 516,0.0,0.0,0.0,-0.0002388059701492567,0.00042635393603241437,3.0072687958452073e-05,81.73972636815925,1.0676597505894276,0.07530691243069372,-81.73041791044778,1.0669500468466413,0.07525685378834045,0.0,0.0,0.0,0.009069651741292014,0.0010246340825370516,7.227211579768065e-05
SER 517,R SER 517,0.0,0.0,0.0,-0.00026865671641791955,0.00044326096731098506,3.126521799740448e-05,0.29146766169154215,0.4338026813738811,0.030598081945477144,-0.2913631840796021,0.4333339714168409,0.030565021694146384,0.0,0.0,0.0,-0.00016417910447755354,0.0008510517039213102,6.002855882298859e-05
VAL 518,R VAL 518,0.0,0.0,0.0,-0.0004179104477611944,0.0004932152728912931,3.478872304083757e-05,0.319452736318408,0.14477396691908265,0.010211568285683268,-0.31914925373134334,0.14469091301940232,0.01020571011528132,0.0,0.0,0.0,-0.00011442786069647139,0.0007342649866816367,5.179105892343645e-05
ARG 519,R ARG 519,0.0,0.0,0.0,-0.00042288557213930773,0.0004940175756141897,3.484531311165623e-05,-81.24929353233831,1.4619643190099687,0.10311901229553826,81.24089054726369,1.461087456376242,0.10305716317409731,0.0,0.0,0.0,-0.008825870646765325,0.0012235367393038292,8.630162749098806e-05
SER 520,R SER 520,0.0,0.0,0.0,-0.0002487562189054795,0.000432292218830429,3.049154213218289e-05,-0.028368159203979993,0.37985021109216277,0.026792568107682012,0.028273631840795985,0.37952670151837375,0.026769749501725972,0.0,0.0,0.0,-0.0003432835820895056,0.0007958644126748383,5.613594742980754e-05
GLY 521,R GLY 521,0.0,0.0,0.0,-0.00023383084577114667,0.00042326585184384935,2.9854871294071413e-05,-0.9372288557213925,0.10783019340673805,0.007605755417662741,0.9361791044776118,0.10768836446888996,0.007595751575711438,0.0,0.0,0.0,-0.0012835820895521085,0.0007152768691074417,5.045174037499984e-05
PRO 522,R PRO 522,0.0,0.0,0.0,-0.0007512437810945353,0.00043229221883042077,3.0491542132182306e-05,-0.13536318407960193,0.21930714606740428,0.015468733400510484,0.13527363184079616,0.21907871265722295,0.01545262095007178,0.0,0.0,0.0,-0.000840796019900606,0.000729292823952656,5.144034960521424e-05
PHE 523,R PHE 523,0.0,0.0,0.0,-0.0010895522388059485,0.0002855392010404052,2.0140382360961673e-05,-0.0772835820895521,0.216298472102636,0.015256517901450762,0.07725373134328355,0.21608315678294102,0.015241330729773357,0.0,0.0,0.0,-0.0011194029850747577,0.0007826931702757989,5.5206919621650206e-05
GLY 524,R GLY 524,0.0,0.0,0.0,-0.0002189054726368161,0.0004135043732374163,2.916634968013691e-05,-0.3894378109452734,0.1500339840878656,0.01058258129061747,0.3890796019900499,0.14988769803333452,0.010572263067894994,0.0,0.0,0.0,-0.0005771144278606794,0.000709055592092389,5.001292532823891e-05
GLN 525,R GLN 525,0.0,0.0,0.0,-0.0003980099502487505,0.0004894875174626334,3.452578744597775e-05,-0.35183084577114354,0.6115217957769209,0.043133421765322824,0.35156716417910455,0.6110420401594368,0.04309958241317523,0.0,0.0,0.0,-0.0006616915422885352,0.0009436750032812522,6.656170263597795e-05
ILE 526,R ILE 526,0.0,0.0,0.0,-0.0004676616915422724,0.0004989531378857898,3.5193440832663254e-05,-0.769557213930348,0.10262387471680295,0.007238530011391901,0.7689651741293532,0.10260465488986902,0.007237174349325359,0.0,0.0,0.0,-0.0010597014925374155,0.000702814463140425,4.9572710033811314e-05
PHE 527,R PHE 527,0.0,0.0,0.0,-0.0004825870646766411,0.0004996966976911572,3.524588749754771e-05,-0.35531840796019915,0.10428886456898037,0.007355969340660141,0.35497014925373166,0.10425451589287152,0.007353546571849748,0.0,0.0,0.0,-0.0008308457711443042,0.0007670086503722833,5.410061888657104e-05
ARG 528,R ARG 528,0.0,0.0,0.0,-0.000268656716417882,0.0004432609673109232,3.126521799740011e-05,-78.32804477611944,0.6210031789232372,0.0438021869687758,78.32231840796024,0.6206668121026013,0.04377846148255022,0.0,0.0,0.0,-0.00599502487562167,0.0007948685703672596,5.6065706129233827e-05
PRO 529,R PRO 529,0.0,0.0,0.0,-0.00011442786069652193,0.0003183302143889955,2.2453282111460566e-05,0.3701990049751243,0.12391804465070745,0.008740504952014653,-0.37005472636815895,0.12389371945923139,0.008738789185298397,0.0,0.0,0.0,2.9850746268419233e-05,0.0006976181778033143,4.920619232568318e-05
ASP 530,R ASP 530,0.0,0.0,0.0,-0.00012935323383084698,0.00033559048664756646,2.3670727848071448e-05,75.20038805970145,0.635954423302243,0.04485676643621203,-75.19579104477612,0.6356800065800573,0.04483741057302083,0.0,0.0,0.0,0.004467661691542693,0.0006840027093835364,4.824583122990803e-05
ASN 531,R ASN 531,0.0,0.0,0.0,-0.00021393034825868953,0.00041007822955210446,2.8924688137363274e-05,0.25400995024875594,0.21937430222819332,0.015473470230869528,-0.2538059701492536,0.21927140129767023,0.015466212158848304,0.0,0.0,0.0,-9.950248756478518e-06,0.0007052754287224131,4.974629316221474e-05
PHE 532,R PHE 532,0.0,0.0,0.0,-0.0002736318407960345,0.0004458222252183294,3.1445875201007324e-05,-0.5468358208955226,0.07739295551039709,0.005458878186759813,0.5464825870646767,0.07732197299432457,0.005453871466108377,0.0,0.0,0.0,-0.0006268656716419473,0.0006802652591097987,4.798221181340099e-05
VAL 533,R VAL 533,0.0,0.0,0.0,-0.0001243781094527414,0.0003300124169507996,2.3277281147514626e-05,0.6815671641791045,0.05333575911540096,0.003762014386053834,-0.6811840796019899,0.053278867822910615,0.003758001583679974,0.0,0.0,0.0,0.0002587064676617128,0.0006637270901184695,4.681569931416472e-05
PHE 534,R PHE 534,0.0,0.0,0.0,-0.00023383084577113951,0.0004232658518438363,2.985487129407049e-05,-0.48326865671641805,0.045053836924046034,0.0031778526351984105,0.48291542288557215,0.04503749472704833,0.0031766999454978274,0.0,0.0,0.0,-0.0005870646766169701,0.0007079026838114083,4.993160544809123e-05
GLY 535,R GLY 535,0.0,0.0,0.0,-3.482587064676731e-05,0.0001833385649023769,1.2931705297169862e-05,-0.09657213930348268,0.14215959086017665,0.010027164416547767,0.09645273631840799,0.1421644657723351,0.010027508266339632,0.0,0.0,0.0,-0.000154228855721423,0.0006076580337110537,4.28608930019348e-05
GLN 536,R GLN 536,0.0,0.0,0.0,-9.452736318408023e-05,0.0002925610035420747,2.0635662121959425e-05,0.08152238805970073,0.3614701473278563,0.025496138368146504,-0.08152238805970138,0.36137278439275095,0.025489270916204135,0.0,0.0,0.0,-9.452736318499052e-05,0.0006510763384619811,4.592338409234272e-05
SER 537,R SER 537,0.0,0.0,0.0,-8.955223880597403e-05,0.0002855392010404451,2.0140382360964485e-05,0.197547263681592,0.2712062771785894,0.019129415860124985,-0.19738308457711443,0.27108407300917103,0.019120796242611097,0.0,0.0,0.0,7.462686567182165e-05,0.0006906648214558581,4.8715740384165106e-05
GLY 538,R GLY 538,0.0,0.0,0.0,-9.452736318407637e-05,0.0002925610035420628,2.0635662121958584e-05,-0.8042437810945279,0.054590609088266816,0.003850524678745955,0.8036815920398013,0.054461891459491894,0.0038414456372319445,0.0,0.0,0.0,-0.0006567164179104365,0.000723842128536215,5.1055887193677524e-05
ALA 539,R ALA 539,0.0,0.0,0.0,-0.000189054726368166,0.0003915520869642131,2.7617954792049233e-05,-0.25325373134328355,0.11906647793425788,0.008398301820665333,0.2530248756218904,0.11898013705255296,0.008392211804427339,0.0,0.0,0.0,-0.000417910447761152,0.0007154844665197711,5.046638316746486e-05
GLY 540,R GLY 540,0.0,0.0,0.0,-6.96517412935324e-05,0.00025455918020827946,1.795522017364688e-05,-0.06968656716417906,0.09790210497158568,0.006905482052503623,0.06961194029850748,0.09783293027140179,0.00690060284535332,0.0,0.0,0.0,-0.00014427860696514,0.0006261940649314836,4.416832383760964e-05
ASN 541,R ASN 541,0.0,0.0,0.0,-0.00029353233830845687,0.0004553801759800549,3.212004106764487e-05,0.19463184079602022,0.19809644814397429,0.013972646121551241,-0.19424378109452722,0.19786274772917004,0.01395616216525059,0.0,0.0,0.0,9.452736318382394e-05,0.0007955222324908571,5.6111811900547056e-05
ASN 542,R ASN 542,0.0,0.0,0.0,-0.00015920398009948273,0.0003658661952407554,2.5806211680393276e-05,-0.08725870646766212,0.28627746818839406,0.02019245571057831,0.08714427860696518,0.286037544207262,0.020175532777755224,0.0,0.0,0.0,-0.00027363184079612455,0.0007051701349228004,4.973886631022135e-05
TRP 543,R TRP 543,0.0,0.0,0.0,-0.00030348258706468516,0.00045976179312032836,3.242909651167114e-05,-0.09153731343283579,0.13676871514907432,0.009646921361701302,0.09135820895522388,0.13674372676917385,0.00964515881728028,0.0,0.0,0.0,-0.000482587064676429,0.0007668150020669013,5.408695998824908e-05
ALA 544,R ALA 544,0.0,0.0,0.0,-7.960199004975131e-05,0.00027067603002458614,1.9092015109585213e-05,-0.3618059701492541,0.06950906139560782,0.004902791171783811,0.3615572139303482,0.06952209255648109,0.004903710319002962,0.0,0.0,0.0,-0.0003283582089553004,0.000599868800784066,4.231148287233959e-05
LYS 545,R LYS 545,0.0,0.0,0.0,-0.00016915422885568508,0.00037488808425433764,2.6442566666642587e-05,-77.37757711442787,1.0570403651725173,0.07455787873600069,77.37045273631844,1.0563840083652465,0.07451158289635594,0.0,0.0,0.0,-0.007293532338308644,0.0009866814373942798,6.959514261151152e-05
GLY 546,R GLY 546,0.0,0.0,0.0,-6.467661691541356e-05,0.00024595437003595007,1.7348283660612076e-05,-0.440950248756219,0.13934194138625747,0.009828422746202247,0.4405671641791048,0.13930119383336423,0.009825548635423226,0.0,0.0,0.0,-0.000447761194029818,0.0006055362022418869,4.271123054949804e-05
HIE 547,R HIE 547,0.0,0.0,0.0,-0.00010945273631844451,0.00031220639780582033,2.2021341393534087e-05,-1.0067064676616921,0.17074690591213015,0.012043558150654157,1.006119402985075,0.17064057151920095,0.012036057900867397,0.0,0.0,0.0,-0.0006965174129353527,0.0007070630243078592,4.9872380433126997e-05
TYR 548,R TYR 548,0.0,0.0,0.0,-0.000169154228855721,0.00037488808425441717,2.6442566666648194e-05,-0.3356218905472639,0.16743236941157455,0.011809768771727139,0.33543781094527364,0.16733877623856008,0.011803167218301132,0.0,0.0,0.0,-0.0003532338308459068,0.0006461535560219568,4.557615779115304e-05
THR 549,R THR 549,0.0,0.0,0.0,-8.457711442786021e-05,0.0002782513722210843,1.9626338550278074e-05,-0.2815771144278608,0.19118472032878545,0.013485130430306105,0.2814179104477611,0.1911179586200015,0.013480421422446305,0.0,0.0,0.0,-0.00024378109452752414,0.0006804107859611007,4.799247648605654e-05
GLU 550,R GLU 550,0.0,0.0,0.0,-0.00010945273631841026,0.00031220639780572265,2.2021341393527195e-05,73.21407960199006,0.8853877266469591,0.06245043513254436,-73.2095074626866,0.8849871692521787,0.06242218199231355,0.0,0.0,0.0,0.004462686567165409,0.0007725713003978718,5.44929779673815e-05
GLY 551,R GLY 551,0.0,0.0,0.0,-7.960199004975794e-05,0.00027067603002460874,1.909201510958681e-05,-0.3001243781094527,0.09293141670973237,0.0065548767351738205,0.29994527363184065,0.09289882149346922,0.006552577645884903,0.0,0.0,0.0,-0.000258706467661668,0.0006251259124177431,4.4092982168346115e-05
ALA 552,R ALA 552,0.0,0.0,0.0,-7.46268656716391e-05,0.0002627883113680355,1.8535658332232808e-05,-0.19285572139303492,0.11105573912965397,0.00783326787110376,0.19271641791044783,0.11099972739469227,0.007829317107934573,0.0,0.0,0.0,-0.00021393034825861,0.000645693714742627,4.554372308811643e-05
GLU 553,R GLU 553,0.0,0.0,0.0,-0.00011442786069652525,0.00031833021438900473,2.2453282111461216e-05,69.65189054726369,0.6926575384939839,0.048856295806813985,-69.64893034825872,0.6924034175674385,0.04883837149867031,0.0,0.0,0.0,0.0028457711442784793,0.0007405084493357864,5.223143882452459e-05
LEU 554,R LEU 554,0.0,0.0,0.0,-0.00014925373134328703,0.0003563383995914507,2.5134172791389907e-05,-0.36676616915422894,0.08310055079264506,0.005861460917702695,0.3666119402985073,0.08302471403751695,0.00585611180542764,0.0,0.0,0.0,-0.0003034825870646708,0.0006406136757341889,4.5185404763817185e-05
VAL 555,R VAL 555,0.0,0.0,0.0,-0.0001492537313432782,0.00035633839959142965,2.5134172791388423e-05,0.1168955223880595,0.0649207249436934,0.004579154871739609,-0.11694527363184078,0.06490338774935434,0.004577932000337774,0.0,0.0,0.0,-0.0001990049751246412,0.000669297548874898,4.720860918038152e-05
ASP 556,R ASP 556,0.0,0.0,0.0,-3.4825870646767856e-05,0.0001833385649023798,1.2931705297170067e-05,71.76176616915421,0.6171046098951417,0.043527203111566874,-71.75821393034825,0.6168859438073695,0.043511779594932166,0.0,0.0,0.0,0.0035174129353209476,0.0006623832093685093,4.67209092746426e-05
SER 557,R SER 557,0.0,0.0,0.0,-5.9701492537314594e-05,0.00023693295322966943,1.6711961981297765e-05,0.01721890547263685,0.25300243217676627,0.017845415633744446,-0.017278606965174147,0.2528782610575144,0.017836657278286386,0.0,0.0,0.0,-0.00011940298507456179,0.0006353372135461295,4.4813231816658046e-05
VAL 558,R VAL 558,0.0,0.0,0.0,-0.00011442786069651476,0.0003183302143889755,2.2453282111459156e-05,0.027661691542288532,0.07839189073151666,0.005529337644634156,-0.027651741293532338,0.07833648628852698,0.00552542971653797,0.0,0.0,0.0,-0.00010447761194037731,0.0007011219514409054,4.945332946310676e-05
LEU 559,R LEU 559,0.0,0.0,0.0,-0.00013432835820894042,0.00034100476593416733,2.405262166385524e-05,0.3364925373134329,0.08187602078831889,0.005775089230698818,-0.3363731343283581,0.08182571622326174,0.005771541020256744,0.0,0.0,0.0,-1.4925373134152172e-05,0.0006024627065958822,4.2494442881571054e-05
ASP 560,R ASP 560,0.0,0.0,0.0,-8.457711442786409e-05,0.000278251372221097,1.9626338550278975e-05,72.15465671641789,0.5700033486599646,0.0402049363002026,-72.15113930348264,0.5697764251169365,0.04018893034758161,0.0,0.0,0.0,0.0034328358208949453,0.0007307846378873566,5.154557404706603e-05
VAL 561,R VAL 561,0.0,0.0,0.0,-0.00010447761194029142,0.0003058791273420569,2.1575050145337372e-05,-0.060139303482587086,0.08802973546412031,0.006209138797480943,0.06007462686567166,0.08793688036508547,0.006202589303779509,0.0,0.0,0.0,-0.0001691542288557022,0.0006774577742669775,4.7784187100853645e-05
VAL 562,R VAL 562,0.0,0.0,0.0,-0.0001442786069651494,0.0003513720116021205,2.478387079189722e-05,0.1827164179104479,0.06567994293984644,0.004632705980246358,-0.18270646766169157,0.06563049291267281,0.004629218044259257,0.0,0.0,0.0,-0.00013432835820890036,0.0007031313555277197,4.959506189941905e-05
ARG 563,R ARG 563,0.0,0.0,0.0,-0.0001442786069651726,0.0003513720116021769,2.4783870791901202e-05,-72.91687562189057,0.6291500144999479,0.04437682044449118,72.91317412935321,0.6289468766625604,0.044362492206189555,0.0,0.0,0.0,-0.0038457711442751942,0.0006473017300393035,4.565714374209086e-05
LYS 564,R LYS 564,0.0,0.0,0.0,-0.0001094527363184158,0.0003122063978057384,2.202134139352831e-05,-74.38423880597014,0.8514828930183298,0.060058972556907474,74.38004975124377,0.8512106084953053,0.060039767087449326,0.0,0.0,0.0,-0.004298507462686447,0.0007126767991828076,5.02683455827732e-05
GLU 565,R GLU 565,0.0,0.0,0.0,-0.0001393034825870405,0.0003462629381353691,2.4423504534809964e-05,81.60896019900498,0.6950528083352124,0.04902524511494487,-81.60145273631841,0.6946558394900055,0.04899724509148495,0.0,0.0,0.0,0.0073681592039812034,0.0008368271601963842,5.902523686759205e-05
SER 566,R SER 566,0.0,0.0,0.0,-9.950248756218915e-05,0.0002993355016217182,2.1113498373971326e-05,0.5563830845771144,0.14814285667059743,0.010449191447337459,-0.5561393034825876,0.14811660223695658,0.010447339602370917,0.0,0.0,0.0,0.00014427860696511073,0.0006261940649314338,4.416832383760612e-05
GLU 567,R GLU 567,0.0,0.0,0.0,-0.00011940298507462808,0.00032426210421493515,2.287168535970884e-05,73.46412437810942,1.1342374339948755,0.08000294014109917,-73.46043781094531,1.1338221483262243,0.07997364814852796,0.0,0.0,0.0,0.003567164179104401,0.0007509307113511457,5.296656850651091e-05
SER 568,R SER 568,0.0,0.0,0.0,-0.00014427860696517646,0.00035137201160218636,2.4783870791901866e-05,0.18861691542288542,0.30053732562192315,0.021198268502929146,-0.18857213930348246,0.3004170335544445,0.02118978375468728,0.0,0.0,0.0,-9.9502487562214e-05,0.0006911305549775166,4.874859069393113e-05
CYS 569,R CYS 569,0.0,0.0,0.0,-0.0001592039800994949,0.0003658661952407833,2.5806211680395245e-05,-0.47434825870646735,0.1674390900152274,0.011810242806559384,0.47406965174129356,0.16723530395801137,0.01179586884635634,0.0,0.0,0.0,-0.00043781094527365434,0.0006891939080299817,4.861199015054016e-05
ASP 570,R ASP 570,0.0,0.0,0.0,-0.00015422885572139843,0.00036116798831606307,2.5474825714720452e-05,78.67384079601993,1.244013979270669,0.08774598063453755,-78.66812935323382,1.2433825126714428,0.08770144041480502,0.0,0.0,0.0,0.005557213930346089,0.0009452474466140501,6.667261423707547e-05
CYM 571,R CYM 571,0.0,0.0,0.0,-0.00020895522388058172,0.00040656234244403706,2.8676696581610364e-05,82.69948258706467,1.031699704153402,0.07277048632072149,-82.69158706467661,1.0311231009872797,0.07272981586919004,0.0,0.0,0.0,0.0076865671641800325,0.0009496103713775366,6.698035122250007e-05
LEU 572,R LEU 572,0.0,0.0,0.0,-0.00022388059701492944,0.00041684298638117005,2.9401837294536366e-05,-0.2526616915422884,0.08441460682781698,0.0059541472840428005,0.2524577114427861,0.08435325774547736,0.005949820053416281,0.0,0.0,0.0,-0.00042786069651721116,0.0006954149056800421,4.9050785492413836e-05
GLN 573,R GLN 573,0.0,0.0,0.0,-0.00047761194029849463,0.0004994985233039115,3.5231909354025784e-05,0.0991840796019903,0.2203300350012577,0.015540882423010861,-0.09878109452736317,0.22010285212425096,0.015524858178381378,0.0,0.0,0.0,-7.462686567097296e-05,0.0008342202156707507,5.884135717839783e-05
GLY 574,R GLY 574,0.0,0.0,0.0,-0.0001791044776119316,0.00038343977846759725,2.704575666879119e-05,-0.146905472636816,0.18104897778808332,0.012770210273850531,0.14680099502487567,0.18097937047167373,0.012765300552304413,0.0,0.0,0.0,-0.0002835820895522735,0.0007492477849557775,5.2847864031032354e-05
PHE 575,R PHE 575,0.0,0.0,0.0,-0.00037313432835818776,0.0004836373655527976,3.4113149545806806e-05,0.5374129353233827,0.14010075845349604,0.009881945575363787,-0.5367611940298507,0.1399620157659951,0.009872159420727665,0.0,0.0,0.0,0.00027860696517397496,0.0007544165481422064,5.321244047632824e-05
GLN 576,R GLN 576,0.0,0.0,0.0,-0.0005323383084577014,0.0004989531378857976,3.51934408326638e-05,-1.2780348258706462,0.25058543151718143,0.017674933551867892,1.2769651741293524,0.25024096602218987,0.017650636829197208,0.0,0.0,0.0,-0.0016019900497507979,0.000898199425993354,6.335410272911217e-05
LEU 577,R LEU 577,0.0,0.0,0.0,-0.0004975124378109214,0.0004999938119960394,3.526684432478346e-05,0.8027711442786061,0.10504051510781286,0.007408986681882466,-0.8013731343283584,0.10482017330157185,0.0073934449691802195,0.0,0.0,0.0,0.0009004975124374665,0.0008405457545049148,5.928752628685993e-05
THR 578,R THR 578,0.0,0.0,0.0,-0.0006368159203980414,0.0004809172526804034,3.3921287576888426e-05,-1.1482985074626875,0.28744785457931,0.02027500840154762,1.1471990049751242,0.2871826263800327,0.02025630064679139,0.0,0.0,0.0,-0.0017363184079602799,0.0008073816029889512,5.694830739931441e-05
HIE 579,R HIE 579,0.0,0.0,0.0,-0.000616915422885597,0.00048613864677837164,3.428957632045561e-05,2.0925572139303483,0.3495204361461231,0.024653270728865306,-2.0898756218905468,0.34916015719989424,0.02462785861134444,0.0,0.0,0.0,0.0020646766169153787,0.0008350505808257243,5.889992662056007e-05
SER 580,R SER 580,0.0,0.0,0.0,-0.00047761194029849685,0.0004994985233039138,3.523190935402595e-05,-0.7769402985074625,0.3225915526925153,0.022753853740468368,0.7763084577114429,0.322128191129722,0.022721170735781,0.0,0.0,0.0,-0.0011094527363184744,0.0008798237040758406,6.205797923983668e-05
LEU 581,R LEU 581,0.0,0.0,0.0,-0.0006318407960199502,0.00048230488749843116,3.4019163790419284e-05,-1.1026417910447763,0.13377734916281636,0.009435926673317744,1.1010796019900493,0.1336265071562088,0.009425287098512949,0.0,0.0,0.0,-0.002194029850746374,0.0008268890202715646,5.832425452501597e-05
GLY 582,R GLY 582,0.0,0.0,0.0,-0.00030845771144280294,0.0004618566354338632,3.257685529584783e-05,-0.8747661691542289,0.1182933786506576,0.008343771601634244,0.8734477611940298,0.1181010972076665,0.008330209114351771,0.0,0.0,0.0,-0.0016268656716417753,0.0007694894778897914,5.427560296788861e-05
GLY 583,R GLY 583,0.0,0.0,0.0,-0.0001990049751243827,0.0003992517939848626,2.816105025109031e-05,0.004432835820895249,0.10299773806344971,0.0072649002986406525,-0.004502487562189053,0.10286730690376279,0.0072557003939750005,0.0,0.0,0.0,-0.00026865671641825646,0.0007514249723832559,5.300143099171979e-05
GLY 584,R GLY 584,0.0,0.0,0.0,-0.00012935323383085363,0.0003355904866475836,2.3670727848072654e-05,-0.16852238805970154,0.1071427686867357,0.007557268216414093,0.16830845771144284,0.10701027233952132,0.007547922644651599,0.0,0.0,0.0,-0.0003432835820896426,0.0006590866318152775,4.648838662219161e-05
THR 585,R THR 585,0.0,0.0,0.0,-0.00022388059701492226,0.00041684298638115666,2.9401837294535424e-05,-0.9832189054726364,0.08036497492578837,0.0056685082732491005,0.982298507462686,0.08036527583454282,0.005668529497716173,0.0,0.0,0.0,-0.0011442786069653045,0.0006868194791975483,4.8444510853827636e-05
GLY 586,R GLY 586,0.0,0.0,0.0,-0.00010945273631838706,0.0003122063978056565,2.202134139352253e-05,-0.8126815920398006,0.1308473270436985,0.009229258847708893,0.8118407960199003,0.13077596401306316,0.009224225287629591,0.0,0.0,0.0,-0.0009502487562188754,0.0006747119804244441,4.7590513735965406e-05
SER 587,R SER 587,0.0,0.0,0.0,-0.00024378109452738715,0.0004293621693610655,3.0284872377436454e-05,-0.8772089552238812,0.10802485488551682,0.007619485779726057,0.8761492537313431,0.10799436880445541,0.0076173354573639196,0.0,0.0,0.0,-0.0013034825870648402,0.0007677827551785312,5.4155220029701245e-05
GLY 588,R GLY 588,0.0,0.0,0.0,-8.955223880597354e-05,0.00028553920104044353,2.0140382360964373e-05,0.088910447761194,0.130827720601977,0.00922787591593781,-0.08892039800995023,0.13073638978406868,0.009221433936737368,0.0,0.0,0.0,-9.950248756218859e-05,0.0006541484542843069,4.6140074435011454e-05
MET 589,R MET 589,0.0,0.0,0.0,-0.00022388059701488968,0.00041684298638109606,2.940183729453115e-05,-0.32491044776119404,0.2313107404489969,0.01631540166767061,0.32460696517412924,0.23115832000321831,0.016304650758350896,0.0,0.0,0.0,-0.000527363184079587,0.000792061051241126,5.586767899852808e-05
GLY 590,R GLY 590,0.0,0.0,0.0,-6.46766169154246e-05,0.0002459543700359921,1.734828366061504e-05,-0.5065323383084576,0.11608651859714318,0.008188111695278258,0.5059850746268656,0.11599864802831698,0.008181913783229801,0.0,0.0,0.0,-0.0006119402985074099,0.0006298200930977805,4.442408414461737e-05
THR 591,R THR 591,0.0,0.0,0.0,-0.00022388059701491508,0.0004168429863811433,2.9401837294534482e-05,0.3512885572139301,0.09674830821618825,0.0068240995042024785,-0.3510597014925375,0.09665024608128284,0.006817182734508751,0.0,0.0,0.0,4.975124377750982e-06,0.0007563825431753898,5.3351111074073805e-05
LEU 592,R LEU 592,0.0,0.0,0.0,-0.00019402985074624287,0.00039545197908925407,2.7893031973321142e-05,-0.03330348258706501,0.08455056738770601,0.005963737202527541,0.0331542288557214,0.08450994874771052,0.005960872184563245,0.0,0.0,0.0,-0.00034328358208994525,0.0007169359652629254,5.056876399495567e-05
LEU 593,R LEU 593,0.0,0.0,0.0,-0.00023383084577115608,0.0004232658518438663,2.985487129407261e-05,-0.544567164179104,0.06557853304577423,0.004625553077827506,0.5441741293532341,0.0655780612459611,0.004625519799634531,0.0,0.0,0.0,-0.0006268656716412627,0.0006947383106353793,4.9003062157567374e-05
ILE 594,R ILE 594,0.0,0.0,0.0,-0.0002139303482586785,0.0004100782295520833,2.8924688137361783e-05,-0.5483432835820894,0.09625368929888498,0.006789211775718419,0.5478457711442785,0.096164303295899,0.006782906973185891,0.0,0.0,0.0,-0.0007114427860696198,0.0006279702816113463,4.429360850240524e-05
SER 595,R SER 595,0.0,0.0,0.0,-0.00011442786069650039,0.0003183302143889356,2.245328211145634e-05,-0.17999502487562186,0.3033036259715452,0.02139338828530455,0.1798009950248756,0.30309192766539556,0.021378456238091814,0.0,0.0,0.0,-0.0003084577114427742,0.0007154152740757636,5.0461502708761734e-05
LYS 596,R LYS 596,0.0,0.0,0.0,-0.0001293532338308503,0.000335590486647575,2.367072784807205e-05,-75.67197014925374,0.8259706059496257,0.05825947457346383,75.66701990049751,0.8255747520648579,0.05823155319324967,0.0,0.0,0.0,-0.005079601990046432,0.0007554984785157589,5.328875396089319e-05
ILE 597,R ILE 597,0.0,0.0,0.0,-0.0001990049751243805,0.00039925179398485816,2.816105025109e-05,-0.5659800995024877,0.09304644751420935,0.006562990382536473,0.5656119402985075,0.09295641013823305,0.006556639635695644,0.0,0.0,0.0,-0.0005671641791047554,0.0006667037934269494,4.702565977699953e-05
ARG 598,R ARG 598,0.0,0.0,0.0,-0.0002885572139303529,0.00045309154507572775,3.1958613490176305e-05,-87.51714925373135,0.9003646622245526,0.06350682671740958,87.50518407960203,0.8995624148692779,0.06345024055192187,0.0,0.0,0.0,-0.012253731343286379,0.001074488658881129,7.578858648315893e-05
GLU 599,R GLU 599,0.0,0.0,0.0,-0.00015920398009950705,0.0003658661952408112,2.5806211680397213e-05,76.17860696517407,1.0840890206680007,0.07646574379286156,-76.17358706467664,1.083659877441359,0.07643547436351285,0.0,0.0,0.0,0.004860696517417055,0.000746799148098509,5.2675150503821936e-05
GLU 600,R GLU 600,0.0,0.0,0.0,-9.950248756219687e-05,0.0002993355016217414,2.1113498373972962e-05,74.31797014925374,0.65494939161396,0.04619656819841629,-74.31389552238805,0.6547633456711862,0.04618344552940791,0.0,0.0,0.0,0.0039751243781113235,0.0006870356754637133,4.845976016267809e-05
TYR 601,R TYR 601,0.0,0.0,0.0,-0.0002039800995024883,0.0004029543628122719,2.8422209320073095e-05,0.5650597014925373,0.1126108803183775,0.007942959073054487,-0.5647064676616915,0.11253032054849285,0.007937276825004216,0.0,0.0,0.0,0.0001492537313430683,0.0007036591923677001,4.9632292639515934e-05
PRO 602,R PRO 602,0.0,0.0,0.0,-0.0001990049751243733,0.00039925179398484374,2.816105025108898e-05,0.8355721393034828,0.0903023446685446,0.006369436291371,-0.8350796019900493,0.09023652519597761,0.006364793743729675,0.0,0.0,0.0,0.0002935323383084806,0.0006604746975234195,4.658629322836777e-05
ASP 603,R ASP 603,0.0,0.0,0.0,-0.0002238805970149228,0.00041684298638115764,2.9401837294535492e-05,82.17583084577109,1.3063410148254107,0.09214219076233755,-82.16804975124377,1.3055722511626535,0.09208796635442183,0.0,0.0,0.0,0.007557213930346306,0.0010162658204957615,7.168186410336266e-05
ARG 604,R ARG 604,0.0,0.0,0.0,-0.00037313432835819107,0.000483637365552802,3.411314954580711e-05,-82.39257213930347,0.830468192606888,0.058576709876528237,82.38468656716411,0.8298991344821367,0.05853657161118204,0.0,0.0,0.0,-0.0082587064676621,0.0009938799383011573,7.010288571705355e-05
ILE 605,R ILE 605,0.0,0.0,0.0,-0.00043781094527363444,0.0004961174472564369,3.499342663732871e-05,-0.803751243781094,0.184698699947065,0.013027641826244501,0.8032039800995026,0.1845063419856215,0.013014073941766534,0.0,0.0,0.0,-0.0009850746268659388,0.0007496441075361828,5.2875818470487814e-05
MET 606,R MET 606,0.0,0.0,0.0,-0.0003781094527363651,0.00048491514153284397,3.4203276914364314e-05,0.2568507462686568,0.3007095549359737,0.021210416622087933,-0.25648258706467647,0.3003971019351196,0.021188377886656506,0.0,0.0,0.0,-9.950248756243632e-06,0.0007530372976514563,5.311515564764611e-05
ASN 607,R ASN 607,0.0,0.0,0.0,-0.0006417910447761001,0.00047947398221517823,3.381948712737395e-05,-1.6599900497512432,0.24204306573859688,0.01707240152676938,1.6592636815920399,0.24187664946537596,0.01706066342789699,0.0,0.0,0.0,-0.0013681592039800925,0.0008187972580434293,5.775350562379742e-05
THR 608,R THR 608,0.0,0.0,0.0,-0.0005373134328358434,0.0004986057638355441,3.516893895632287e-05,0.04573134328358188,0.12529883666792296,0.008837898511590205,-0.04459701492537313,0.12505239415789557,0.008820515797189302,0.0,0.0,0.0,0.0005970149253728959,0.0008533172290003243,6.018835664119862e-05
PHE 609,R PHE 609,0.0,0.0,0.0,-0.001417910447761177,0.0004932152728912616,3.4788723040835354e-05,-1.0720796019900483,0.16794963006997218,0.011846253525492829,1.068945273631841,0.16758006029063752,0.011820186083132074,0.0,0.0,0.0,-0.004552238805969792,0.0010311117811182748,7.272901742719257e-05
SER 610,R SER 610,0.0,0.0,0.0,-0.0006218905472636661,0.00048491514153277057,3.420327691435914e-05,1.04702487562189,0.3485796116382322,0.024586910084671988,-1.044542288557214,0.3479015407303102,0.024539082650457587,0.0,0.0,0.0,0.0018606965174128895,0.001106515085422018,7.804755643838228e-05
VAL 611,R VAL 611,0.0,0.0,0.0,-0.0010348258706467759,0.00025192017713776093,1.7769079249044114e-05,-1.1597761194029863,0.08143693727724173,0.0057441186677454105,1.1590298507462689,0.08143733118126768,0.0057441464515931885,0.0,0.0,0.0,-0.0017810945273629736,0.000677896069185294,4.781510204076241e-05
VAL 612,R VAL 612,0.0,0.0,0.0,-0.0011094527363184393,0.000342597916431554,2.4164993835728704e-05,0.797039800995025,0.14405060058989,0.010160545958787692,-0.7942985074626867,0.14366364963562708,0.010133252542873526,0.0,0.0,0.0,0.0016318407960198534,0.0008065534404275876,5.6889893316126804e-05
PRO 613,R PRO 613,0.0,0.0,0.0,-0.0009004975124377471,0.0003456189936906854,2.437808419571855e-05,1.1530447761194031,0.18013000552550915,0.012705390968200296,-1.1512487562189058,0.17969309881610343,0.012674573944998442,0.0,0.0,0.0,0.0008955223880595543,0.0007752578455653531,5.4682472252950405e-05
SER 614,R SER 614,0.0,0.0,0.0,-0.0013482587064676539,0.0004764184923332951,3.360396948812529e-05,-0.5006616915422883,0.4390711078927805,0.030969688100235027,0.5012189054726368,0.4379672082056813,0.03089182501977072,0.0,0.0,0.0,-0.0007910447761191192,0.0014613152267818814,0.00010307322885980133
PRO 615,R PRO 615,0.0,0.0,0.0,-0.0018457711442785986,0.0005193705790390275,3.663357609311196e-05,-0.9874875621890544,0.5950932792758907,0.04197464355641659,0.9850398009950244,0.5934055256052699,0.041855598591194434,0.0,0.0,0.0,-0.004293532338308703,0.002012005746655929,0.0001419159432486065
LYS 616,R LYS 616,0.0,0.0,0.0,-0.004606965174129359,0.0007915921633114019,5.583460619397208e-05,-132.91353731343278,3.4660671548980178,0.24447752719788018,132.80901492537313,3.4588194567796746,0.2439663139885962,0.0,0.0,0.0,-0.10912935323383122,0.008740776749728105,0.0006165268559619487
VAL 617,R VAL 617,0.0,0.0,0.0,-0.0023830845771144254,0.0005159278342560516,3.6390743599192755e-05,-0.6358308457711449,0.3055318033030804,0.021550551796519934,0.6351492537313432,0.3047958742945924,0.021498643366547915,0.0,0.0,0.0,-0.003064676616915471,0.0011333023202813426,7.993698230528219e-05
SER 618,R SER 618,0.0,0.0,0.0,-0.0009552238805970075,0.0002873538125013518,2.0268375184808216e-05,1.220616915422886,0.2147738310871189,0.015148978015845443,-1.2175124378109448,0.21434507700051295,0.015118736034318547,0.0,0.0,0.0,0.0021492537313432566,0.0007711282296519436,5.439119160498007e-05
ASP 619,R ASP 619,0.0,0.0,0.0,-0.0008407960199005054,0.0003658661952408038,2.580621168039669e-05,104.64028358208954,1.4598613456229401,0.10297067998965746,-104.59717910447768,1.4566347564438653,0.10274309393649375,0.0,0.0,0.0,0.04226368159203869,0.003343535290217989,0.00023583479584237643
THR 620,R THR 620,0.0,0.0,0.0,-0.0005024875621890595,0.0004999938119960688,3.5266844324785534e-05,1.4347562189054728,0.21047372597784042,0.01484567198718937,-1.4325820895522388,0.21014769617242943,0.014822675617800783,0.0,0.0,0.0,0.0016716417910446787,0.0008473792146246817,5.9769521400522146e-05
VAL 621,R VAL 621,0.0,0.0,0.0,-0.00043781094527363,0.0004961174472564322,3.499342663732838e-05,0.47992537313432854,0.184530544338911,0.013015781044145155,-0.47933333333333333,0.18424603206494047,0.012995713095634848,0.0,0.0,0.0,0.00015422885572134512,0.0007924359618260299,5.589412315226817e-05
VAL 622,R VAL 622,0.0,0.0,0.0,-0.00036815920398010094,0.00048230488749839625,3.4019163790416825e-05,-0.07197014925373124,0.09173929698564584,0.006470791093077521,0.07179601990049746,0.09153860716153726,0.0064566355243192795,0.0,0.0,0.0,-0.0005422885572138866,0.0007723149515556044,5.4474896514179124e-05
GLU 623,R GLU 623,0.0,0.0,0.0,-0.0006368159203980028,0.00048091725268037465,3.39212875768864e-05,101.50413432835825,1.4307496093447136,0.1009172964342696,-101.46874626865669,1.4279355659142599,0.10071880911461896,0.0,0.0,0.0,0.0347512437810912,0.002998807548294434,0.0002115195756993151
PRO 624,R PRO 624,0.0,0.0,0.0,-0.00045273631840793687,0.0004977611318718447,3.510936321106193e-05,-0.3007512437810946,0.0974234630629053,0.0068717212553182335,0.3000199004975124,0.0972864141087507,0.006862054567421139,0.0,0.0,0.0,-0.0011840796019898531,0.0007199677118462707,5.078260691105136e-05
TYR 625,R TYR 625,0.0,0.0,0.0,-0.00031343283582092066,0.00046388866471406865,3.272018359025676e-05,0.01921393034825877,0.1723130005374059,0.012154021948449953,-0.01939303482587066,0.1721008316943713,0.012139056712124329,0.0,0.0,0.0,-0.00049253731343285,0.0007669763790500316,5.409834264300423e-05
ASN 626,R ASN 626,0.0,0.0,0.0,-0.0002935323383084983,0.00045538017598011917,3.21200410676494e-05,-1.4982537313432842,0.1299715250043051,0.009167484534824277,1.4964129353233837,0.12980779373852008,0.009155935821774234,0.0,0.0,0.0,-0.002134328358208258,0.0007897765107658017,5.570653993767592e-05
ALA 627,R ALA 627,0.0,0.0,0.0,-0.00025373134328356963,0.0004351456637944041,3.069280862172625e-05,-0.5875074626865668,0.13449663368156028,0.009486661091502842,0.5865920398009952,0.13432507808783134,0.009474560492911569,0.0,0.0,0.0,-0.001169154228855723,0.0007132322761176824,5.030752590484565e-05
THR 628,R THR 628,0.0,0.0,0.0,-0.00034328358208956416,0.00047480518568917646,3.349017561127883e-05,0.30399004975124366,0.12145699196018886,0.008566915679449222,-0.30374626865671644,0.12130800525034736,0.008556406967188433,0.0,0.0,0.0,-9.950248756227199e-05,0.0007193486213572405,5.073893963482564e-05
LEU 629,R LEU 629,0.0,0.0,0.0,-0.00020895522388058725,0.0004065623424440478,2.8676696581611123e-05,-0.3489402985074629,0.1330399125310857,0.00938391190380127,0.3485323383084577,0.1329502963236351,0.009377590863897752,0.0,0.0,0.0,-0.0006169154228857075,0.0006964818754260271,4.912604373567226e-05
SER 630,R SER 630,0.0,0.0,0.0,-0.0002686567164178919,0.00044326096731093964,3.126521799740127e-05,0.030199004975124354,0.13012122246706476,0.009178043379730546,-0.03031840796019901,0.13001166464871178,0.009170315767044716,0.0,0.0,0.0,-0.00038805970149258435,0.0006901270460715905,4.867780863320412e-05
VAL 631,R VAL 631,0.0,0.0,0.0,-0.0004029850746268544,0.0004904978126911794,3.4597048176995536e-05,-0.14199004975124385,0.11367103579454393,0.008017736674778736,0.1418258706467662,0.11358992548419798,0.00801201559459839,0.0,0.0,0.0,-0.0005671641791045134,0.0007307846378895856,5.154557404722325e-05
HIE 632,R HIE 632,0.0,0.0,0.0,-0.00027860696517415613,0.0004483136448187023,3.162160639024604e-05,-0.1990199004975125,0.23328855917677602,0.016454906244530814,0.19848258706467656,0.23309763706064748,0.01644143963677264,0.0,0.0,0.0,-0.0008159203980100106,0.0007985965759854536,5.632865937110276e-05
GLN 633,R GLN 633,0.0,0.0,0.0,-0.0002487562189054629,0.0004322922188304003,3.0491542132180863e-05,-0.2465870646766172,0.42718500499127277,0.030131307043112766,0.246273631840796,0.4268450028627479,0.030107325142039006,0.0,0.0,0.0,-0.0005621890547261184,0.0007379972792352842,5.2054314542418147e-05
LEU 634,R LEU 634,0.0,0.0,0.0,-0.0004427860696517135,0.0004967157800735478,3.5035629780266056e-05,-0.4833283582089556,0.14647503868238432,0.010331552636733837,0.48289552238805983,0.14627434195469594,0.010317396581034621,0.0,0.0,0.0,-0.0008756218905474765,0.0007258227353168515,5.11955884246237e-05
VAL 635,R VAL 635,0.0,0.0,0.0,-0.0003681592039801098,0.0004823048874984077,3.401916379041763e-05,-0.0785621890547264,0.10688435822429304,0.007539041347736501,0.07839800995024875,0.10675354420355232,0.00752981443813427,0.0,0.0,0.0,-0.0005323383084577324,0.0007981315275686872,5.6295857384909945e-05
GLU 636,R GLU 636,0.0,0.0,0.0,-0.0002835820895522396,0.00045073638419527003,3.179249325000905e-05,86.86413930348256,1.1887773184820503,0.08384988698234548,-86.85262189054723,1.187867090713614,0.08378568446575554,0.0,0.0,0.0,0.01123383084576285,0.001201180907849444,8.472476872046563e-05
ASN 637,R ASN 637,0.0,0.0,0.0,-0.00020398009950245183,0.0004029543628121999,2.842220932006802e-05,-0.917233830845771,0.1974972511925377,0.013930382027278077,0.9163432835820896,0.19739965412815352,0.013923498061129674,0.0,0.0,0.0,-0.001094527363183261,0.0007438102125788564,5.246432724733484e-05
THR 638,R THR 638,0.0,0.0,0.0,-0.00033830845771143424,0.0004731340667848134,3.3372303972001736e-05,0.15695024875621885,0.23853945617377323,0.01682527596214652,-0.15644278606965184,0.2382952054396423,0.01680804784369757,0.0,0.0,0.0,0.00016915422885558607,0.0008588108063413644,6.057584371048691e-05
ASP 639,R ASP 639,0.0,0.0,0.0,-0.000427860696517431,0.0004947685528538243,3.489828296201481e-05,92.38647761194032,0.980454200126091,0.06915590716090869,-92.37003980099499,0.9793320489518691,0.0690767567198019,0.0,0.0,0.0,0.016009950248750793,0.0013713125126960414,9.672492688021912e-05
GLU 640,R GLU 640,0.0,0.0,0.0,-0.0008009950248756144,0.00039925179398484796,2.8161050251089277e-05,101.00994527363186,1.2017598794858977,0.08476560623101353,-100.98259203980092,1.1997927319939632,0.0846268543450952,0.0,0.0,0.0,0.026552238805971084,0.0021850936573120545,0.0001541246231425488
THR 641,R THR 641,0.0,0.0,0.0,-0.000746268656716402,0.00043514566379441457,3.069280862172699e-05,0.6485920398009952,0.18065707250778346,0.012742567406721396,-0.6464278606965176,0.1804775203264507,0.012729902772329306,0.0,0.0,0.0,0.0014179104477615417,0.0008778522025331412,6.191892024285654e-05
TYR 642,R TYR 642,0.0,0.0,0.0,-0.001945273631840785,0.0003623994796313347,2.556168841473993e-05,-0.4039402985074623,0.18162460990541546,0.012810812232881294,0.4028855721393035,0.18127901542547037,0.012786435877751873,0.0,0.0,0.0,-0.002999999999999866,0.000951563259492344,6.711809732950426e-05
CYS 643,R CYS 643,0.0,0.0,0.0,-0.0013532338308457526,0.0004779745721184201,3.37137268935617e-05,0.8766019900497516,0.42994466935003006,0.030325958758781836,-0.8712985074626867,0.4289486748081437,0.03025570672042797,0.0,0.0,0.0,0.003950248756218846,0.001959163299381346,0.00013818872439696987
ILE 644,R ILE 644,0.0,0.0,0.0,-0.0021542288557214197,0.0004126055147585216,2.9102949091400337e-05,-0.9700099502487562,0.139226898457969,0.009820308243691867,0.9706865671641792,0.13897731039501793,0.00980270365909455,0.0,0.0,0.0,-0.0014776119402983602,0.0011889818666654841,8.386431469878717e-05
ASP 645,R ASP 645,0.0,0.0,0.0,-0.002527363184079594,0.0005091183604165471,3.5910440347292924e-05,121.80143781094526,2.3080283583289996,0.16279576838246776,-121.72589054726369,2.3001163150258086,0.16223769587682885,0.0,0.0,0.0,0.07301990049750971,0.008012403443741253,0.0005651513641533228
ASN 646,R ASN 646,0.0,0.0,0.0,-0.0025771144278607166,0.0005039877119255666,3.554855230533046e-05,1.7915223880597018,0.28426105783462496,0.020050229090298015,-1.7859651741293536,0.2834165820592764,0.019990664361713924,0.0,0.0,0.0,0.0029800995024864144,0.001999900990099543,0.00014106213955179824
GLU 647,R GLU 647,0.0,0.0,0.0,-0.005915422885572121,0.0009184731789071217,6.478410300258482e-05,133.6081592039801,2.9456476392194673,0.2077699648187681,-133.4463930348259,2.9246382945564298,0.20628807990375456,0.0,0.0,0.0,0.15585074626865592,0.020928392767273967,0.001476175008536349
ALA 648,R ALA 648,0.0,0.0,0.0,-0.0047661691542289115,0.0007193486213572151,5.073893963482385e-05,1.9967462686567168,0.17005041774610977,0.01199443166321417,-1.980467661691544,0.16758118311531517,0.01182026528107845,0.0,0.0,0.0,0.011512437810945318,0.003996403174816608,0.0002818845458560278
LEU 649,R LEU 649,0.0,0.0,0.0,-0.005920398009950271,0.0007354775351920092,5.187658550101716e-05,1.9873383084577105,0.24365278895857106,0.017185942648364837,-1.9828955223880602,0.2439047078212367,0.017203711634898165,0.0,0.0,0.0,-0.0014776119402989093,0.004013750776044298,0.00028310815130318923
TYR 650,R TYR 650,0.0,0.0,0.0,-0.008965174129353213,0.0010479931518363316,7.391973750975908e-05,1.5095572139303486,0.27555699893468455,0.019436292111773217,-1.4954925373134331,0.2741791933094326,0.019339109196045538,0.0,0.0,0.0,0.005099502487562437,0.005664768463276174,0.00039956196004258985
ASP 651,R ASP 651,0.0,0.0,0.0,-0.019482587064676628,0.0034785691107608843,0.0002453593471736333,153.8123930348259,5.005466787517529,0.35305840539013106,-153.4696218905472,4.952553147916799,0.3493261650189814,0.0,0.0,0.0,0.3232885572139295,0.057122686490119846,0.004029123648187121
ILE 652,R ILE 652,0.0,0.0,0.0,-0.020452736318408007,0.0023917363902242784,0.00016870007771341644,2.4727412935323385,0.3033896936372309,0.021399459030370407,-2.461711442786068,0.30165435446975253,0.02127705764298955,0.0,0.0,0.0,-0.009422885572139215,0.012267956628252315,0.0008653149423281201
CYS 653,R CYS 653,0.0,0.0,0.0,-0.013815920398009999,0.0016423939794437217,0.00011584553929131858,0.9326019900497513,0.4651363153279221,0.032808186079317236,-0.9273084577114434,0.46793457932223836,0.03300556040335783,0.0,0.0,0.0,-0.008522388059701612,0.014835775849056404,0.0010464349452992809
PHE 654,R PHE 654,0.0,0.0,0.0,-0.057517412935323385,0.011065654149882288,0.0007805110641226976,1.5044278606965167,0.43598949736300724,0.030752328052539104,-1.315328358208955,0.42640290157249783,0.030076141721354675,0.0,0.0,0.0,0.13158208955223866,0.024786540995856584,0.0017483078023726856
ARG 655,R ARG 655,0.0,0.0,0.0,-0.14210447761194026,0.03952471397463722,0.0027878583720075435,-169.53888557213938,6.692142857983935,0.47202736255783984,169.67103482587066,6.7537208579157415,0.4763707397863639,-0.0008439044776119398,0.005525669340462679,0.0003897506643979623,-0.010799128358213545,0.10579870126471373,0.007462465010059937
THR 656,R THR 656,0.0,0.0,0.0,-0.0972587064676617,0.022103617054319093,0.0015590689383881316,3.96907960199005,0.7303970797867607,0.051518237806351445,-3.749791044776124,0.7220685432930173,0.05093078813611342,-5.914029850746283e-05,0.0005402971841329558,3.810962500889261e-05,0.12197071044776099,0.0516160478106379,0.0036407153031181244
LEU 657,R LEU 657,0.0,0.0,0.0,-0.05462686567164183,0.007351520276445523,0.000518536259688644,0.6925970149253734,0.3749601130243703,0.026447647184358408,-0.5626268656716412,0.37454157063530075,0.02641812548044029,0.0,0.0,0.0,0.0753432835820896,0.019087819229797704,0.0013463509610039256
LYS 658,R LYS 658,0.0,0.0,0.0,-0.34871641791044755,0.4841331836196484,0.03414812185577847,-194.15700995024898,10.575199968696626,0.745917093474815,193.7607014925373,9.640224429710083,0.6799690037388962,-0.16794433432835817,0.052842156684137255,0.0037271983549669336,-0.9129692099502466,1.0133280852587545,0.07147465223636504
LEU 659,R LEU 659,0.0,0.0,0.0,-0.026537313432835847,0.0038723218312072937,0.0002731325226835604,1.785577114427861,0.5595888462873305,0.03947035394121396,-1.710114427860696,0.5492675646285993,0.03874234686441118,0.0,0.0,0.0,0.04892537313432855,0.01297258506116747,0.0009150155999247221
THR 660,R THR 660,0.0,0.0,0.0,-0.02215422885572141,0.004144299510796335,0.0002923163490745128,0.1433582089552238,1.2984008691309383,0.09158213606685009,-0.05679601990049745,1.277899354169625,0.09013607069720792,0.0,0.0,0.0,0.06440796019900522,0.027923184188809576,0.0019695495548388963
THR 661,R THR 661,0.0,0.0,0.0,-0.0073980099502487665,0.0011763828614515643,8.297564938960537e-05,-0.4766069651741296,0.5517551639509239,0.03891780859201263,0.5065323383084575,0.5507395391643952,0.03884617194295909,0.0,0.0,0.0,0.022527363184079423,0.007631467814739072,0.0005382822365692201
PRO 662,R PRO 662,0.0,0.0,0.0,-0.00679601990049752,0.000793746754356627,5.5986579328743854e-05,-0.541134328358209,0.30408601634895466,0.02144857384756412,0.5434228855721395,0.3026945413232578,0.021350426766668918,0.0,0.0,0.0,-0.0045074626865671845,0.0022793020730365104,0.0001607695724433717
THR 663,R THR 663,0.0,0.0,0.0,-0.0027363184079601927,0.0005136198510111335,3.6227951012864945e-05,1.6340995024875624,0.5502174514049829,0.0388093467117396,-1.6315920398009947,0.5489869029750425,0.03872255051772359,0.0,0.0,0.0,-0.00022885572139300298,0.0019232443526187456,0.00013565519723444402
TYR 664,R TYR 664,0.0,0.0,0.0,-0.0027363184079601996,0.0004406286532434863,3.107954887869716e-05,0.9431990049751243,0.41402354128156593,0.02920296897052039,-0.9416218905472633,0.4131473136840983,0.02914116464108358,0.0,0.0,0.0,-0.0011592039800993991,0.0011988914295651741,8.45632813734243e-05
GLY 665,R GLY 665,0.0,0.0,0.0,-0.001049751243781079,0.0002591844035349463,1.8281458273230016e-05,0.13049253731343285,0.1951052049256617,0.013761660092550886,-0.1298507462686567,0.19492784125276455,0.013749149823641829,0.0,0.0,0.0,-0.00040796019900503626,0.0007142726310385008,5.038090688307927e-05
ASP 666,R ASP 666,0.0,0.0,0.0,-0.003945273631840819,0.0005833426152079263,4.114581561804001e-05,116.76788557213929,1.9982700084583092,0.14094709897677923,-116.68455223880598,1.988523127190839,0.14025960697974882,0.0,0.0,0.0,0.07938805970149179,0.009915998265851725,0.0006994205903679977
LEU 667,R LEU 667,0.0,0.0,0.0,-0.004024875621890513,0.0004931148932682207,3.4781642808132004e-05,0.5355522388059704,0.18329705251356865,0.01292877723902489,-0.5335124378109455,0.18263502765868228,0.012882081606126538,0.0,0.0,0.0,-0.0019850746268653173,0.0015307059859185187,0.00010796767563361404
ASN 668,R ASN 668,0.0,0.0,0.0,-0.0018358208955223736,0.0003704380192833167,2.612868328488303e-05,1.4393532338308455,0.25437949008735616,0.017942545809746243,-1.435567164179105,0.2540400852069525,0.01791860603530687,0.0,0.0,0.0,0.0019502487562185315,0.0015283433094202242,0.00010780102528263762
HIE 669,R HIE 669,0.0,0.0,0.0,-0.004318407960199044,0.0005969320008744488,4.210433697824934e-05,-0.33605970149253706,1.2780601152243478,0.09014740990772287,0.3492985074626867,1.275220757572992,0.08994713706059902,0.0,0.0,0.0,0.008920398009950307,0.004353031978262305,0.0003070392021559598
LEU 670,R LEU 670,0.0,0.0,0.0,-0.006681592039800984,0.000580023547931934,4.091170666285392e-05,-0.2787810945273634,0.19135456356151284,0.013497110248264856,0.288995024875622,0.19067602952116078,0.01344925014720754,0.0,0.0,0.0,0.003532338308457539,0.004305521042537894,0.00030368803913410447
VAL 671,R VAL 671,0.0,0.0,0.0,-0.0023880597014925174,0.00048730829006909135,3.437207659717837e-05,0.5372089552238812,0.18255185624449546,0.012876215146890396,-0.5353582089552236,0.18165472427251605,0.01281293633656217,0.0,0.0,0.0,-0.0005373134328356289,0.0029557012529660984,0.00020847909205674032
SER 672,R SER 672,0.0,0.0,0.0,-0.0015920398009950328,0.0004914556694482281,3.4664610183416014e-05,-0.6480248756218906,0.5748380904454526,0.04054595269242284,0.650452736318408,0.5743437258539834,0.04051108290269999,0.0,0.0,0.0,0.000835820895522243,0.002453124811552875,0.00017303008309827703
ALA 673,R ALA 673,0.0,0.0,0.0,-0.002512437810945272,0.000499845276919665,3.525636746829127e-05,-0.46402985074626873,0.2064446948803875,0.014561486045114733,0.4725124378109453,0.20628105035569355,0.014549943450309518,0.0,0.0,0.0,0.00597014925373139,0.002503550608508872,0.00017658684457918586
THR 674,R THR 674,0.0,0.0,0.0,-0.003412935323383078,0.0005121720800649182,3.61258331238969e-05,0.8610796019900501,0.2480413094143004,0.017495485014720282,-0.8501592039800993,0.24714717456987734,0.017432417605470263,0.0,0.0,0.0,0.007507462686567581,0.004880787191815579,0.0003442641847685918
MET 675,R MET 675,0.0,0.0,0.0,-0.001860696517412978,0.00036034465596469464,2.5416752328277226e-05,0.3702288557213931,0.19455871068565855,0.013723113360923068,-0.3685472636815919,0.19441482296377258,0.013712964303542251,0.0,0.0,0.0,-0.00017910447761175887,0.001849502069343823,0.00013045381761330707
SER 676,R SER 676,0.0,0.0,0.0,-0.0016517412935322994,0.0004764184923333629,3.360396948813007e-05,-0.6217810945273631,0.3079401179766914,0.02172042121618388,0.6267412935323384,0.30730739263557566,0.021675792211644018,0.0,0.0,0.0,0.0033084577114429322,0.002774148268635044,0.00019567333190234493
GLY 677,R GLY 677,0.0,0.0,0.0,-0.0015522388059701446,0.0004972636193718518,3.507427138499144e-05,0.12583582089552234,0.17285909457578433,0.012192540452031627,-0.12101492537313423,0.17338633358127056,0.012229729024134564,0.0,0.0,0.0,0.0032686567164179814,0.0020533827657438965,0.00014483445314970606
VAL 678,R VAL 678,0.0,0.0,0.0,-0.001885572139303488,0.00034818762600838653,2.4559261550122868e-05,0.3118258706467662,0.1495226052473782,0.010546511408299406,-0.3102189054726367,0.14891221441769692,0.010503457758731807,0.0,0.0,0.0,-0.00027860696517379444,0.0021422055983547753,0.0001510995327067286
THR 679,R THR 679,0.0,0.0,0.0,-0.0012388059701492322,0.0004263539360323865,3.0072687958450108e-05,-0.18163184079601974,0.30895409145689395,0.021791941391069655,0.18666666666666673,0.30854347820625744,0.021762978965454663,0.0,0.0,0.0,0.003796019900497366,0.0019195729416229314,0.00013539623586945277
THR 680,R THR 680,0.0,0.0,0.0,-0.0020000000000000052,0.00022304986837273257,1.5732724677454432e-05,-0.733373134328358,0.2873664519149648,0.02026926670030611,0.739502487562189,0.28741287452299963,0.02027254109861152,0.0,0.0,0.0,0.004129353233831174,0.0019453181656922313,0.00013721216396211057
CYX 681,R CYX 681,0.0,0.0,0.0,-0.0016069651741293187,0.0004884244583592175,3.445080503817846e-05,-0.06820895522388061,0.1351739477070543,0.009534435139347017,0.06385074626865676,0.13508713831173572,0.009528312076706687,0.0,0.0,0.0,-0.005965174129353136,0.0015783930030783498,0.00011133125848232011
LEU 682,R LEU 682,0.0,0.0,0.0,-0.0010995024875621695,0.0002993355016217354,2.111349837397254e-05,-0.4277014925373134,0.21228702631122104,0.014973572331227866,0.42658208955223864,0.21196560426318906,0.014950900967985901,0.0,0.0,0.0,-0.00221890547263683,0.0009833645138928404,6.936118486652366e-05
ARG 683,R ARG 683,0.0,0.0,0.0,-0.001601990049751253,0.0004894875174626788,3.452578744598095e-05,-104.20067661691544,1.0354042544061433,0.07303178514867138,104.17723880597012,1.034163998989282,0.07294430427658859,0.0,0.0,0.0,-0.02503980099502368,0.002194159583716712,0.00015476408428687096
PHE 684,R PHE 684,0.0,0.0,0.0,-0.0020398009950248655,0.00024107545153407577,1.7004151283069234e-05,-0.14517910447761193,0.19710397731104987,0.013902642626464165,0.14541293532338312,0.19686600143052777,0.01388585710206353,0.0,0.0,0.0,-0.001805970149253729,0.0008024614986530875,5.660126999702757e-05
PRO 685,R PRO 685,0.0,0.0,0.0,-0.001502487562189057,0.0004999938119960517,3.526684432478433e-05,0.9586119402985078,0.11558137129211973,0.00815248135158215,-0.9586417910447768,0.11552050083947622,0.008148187880891408,0.0,0.0,0.0,-0.001532338308457516,0.0009305211747682329,6.563390310863655e-05
GLY 686,R GLY 686,0.0,0.0,0.0,-0.0009850746268656747,0.00023346006381393147,1.6467003248922514e-05,-1.2170796019900494,0.14055824603770464,0.009914214261546915,1.2171641791044776,0.14032264849994155,0.009897596492510088,0.0,0.0,0.0,-0.0009004975124379205,0.0008405457545053065,5.9287526286887554e-05
GLN 687,R GLN 687,0.0,0.0,0.0,-0.003238805970149233,0.00048117452400498893,3.393943409697668e-05,-1.0793781094527364,1.3042340640579677,0.09199357791367298,1.0822089552238807,1.3010402405696355,0.09176830297414083,0.0,0.0,0.0,-0.0004079601990052793,0.00360247790874472,0.00025409919991605396
LEU 688,R LEU 688,0.0,0.0,0.0,-0.0031293532338308254,0.0003640349876602947,2.5677048256532777e-05,0.5788656716417914,0.16128497342408957,0.01137616489085521,-0.575820895522388,0.161151817303106,0.01136677278223916,0.0,0.0,0.0,-8.457711442781382e-05,0.0013957329946346722,9.844741486747585e-05
ASN 689,R ASN 689,0.0,0.0,0.0,-0.0016716417910447952,0.00046961590216572694,3.312415177300759e-05,0.8343283582089551,0.3629272663201234,0.025598915617444495,-0.8291194029850742,0.36265689783033567,0.025579845294550686,0.0,0.0,0.0,0.0035373134328359904,0.0014211797867750408,0.00010024229319486325
ALA 690,R ALA 690,0.0,0.0,0.0,-0.0011044776119403337,0.00030587912734206214,2.157505014533774e-05,0.2589253731343282,0.17352852405206093,0.012239758366653449,-0.2582139303482586,0.1730749672354651,0.012207766935440584,0.0,0.0,0.0,-0.00039303482587067307,0.0008579457379894788,6.051482649354485e-05
ASP 691,R ASP 691,0.0,0.0,0.0,-0.000910447761194056,0.00028553920104044006,2.014038236096413e-05,100.61991542288558,0.9713466611503427,0.06851351089212816,-100.59337810945274,0.9696739033950057,0.06839552365721611,0.0,0.0,0.0,0.02562686567163944,0.0018834377975285722,0.00013284745932291527
LEU 692,R LEU 692,0.0,0.0,0.0,-0.0014527363184079463,0.0004977611318718858,3.510936321106482e-05,0.16869651741293526,0.16997870056153538,0.011989373123042043,-0.16845273631840801,0.16989425744096834,0.011983416964553906,0.0,0.0,0.0,-0.0012089552238805639,0.0008616306436949156,6.0774739701963064e-05
ARG 693,R ARG 693,0.0,0.0,0.0,-0.0008208955223880488,0.0003834397784676093,2.7045756668792035e-05,-92.58040298507463,0.9277385931973964,0.06543763493746071,92.56498507462689,0.9268304544606196,0.06537357976980303,0.0,0.0,0.0,-0.016238805970145487,0.0012469611089066094,8.795385513134531e-05
LYS 694,R LYS 694,0.0,0.0,0.0,-0.0012089552238806196,0.0004065623424440448,2.8676696581610913e-05,-107.19299999999996,1.2470223359999937,0.08795817375753434,107.1622189054726,1.2450152836675157,0.08781660720118313,0.0,0.0,0.0,-0.031990049751247494,0.002742679174139774,0.00019345367311861703
LEU 695,R LEU 695,0.0,0.0,0.0,-0.001741293532338331,0.00044914104689721686,3.16799668331093e-05,-0.05463681592039804,0.2231969267201597,0.015743097373517746,0.055084577114427886,0.22260342849796816,0.01570123523661348,0.0,0.0,0.0,-0.0012935323383087881,0.0010262271916851925,7.238448505300318e-05
ALA 696,R ALA 696,0.0,0.0,0.0,-0.0005671641791044936,0.0004954684379909932,3.494764905332548e-05,0.46378606965174124,0.19697033391544347,0.013893216148146221,-0.4630597014925374,0.19647927597705564,0.01385857959174878,0.0,0.0,0.0,0.00015920398009937366,0.0009057732812350751,6.388832128810174e-05
VAL 697,R VAL 697,0.0,0.0,0.0,-0.0006716417910447485,0.0004696159021657185,3.3124151773006994e-05,0.13011940298507443,0.1450739241020588,0.01023272563407902,-0.1292587064676617,0.14478301739392627,0.010212206656958506,0.0,0.0,0.0,0.00018905472636786223,0.000860452040164348,6.069160741865094e-05
ASN 698,R ASN 698,0.0,0.0,0.0,-0.0011094527363184315,0.0003122063978057574,2.2021341393529648e-05,0.5463034825870648,0.4394047335186752,0.03099322023749132,-0.5436965174129353,0.4390320679113751,0.030966934432262283,0.0,0.0,0.0,0.0014975124378103185,0.000983062420440858,6.933987683733011e-05
MET 699,R MET 699,0.0,0.0,0.0,-0.0016716417910447466,0.00046961590216577426,3.312415177301093e-05,1.1090199004975123,0.2741657986987238,0.019338164413051584,-1.1078855721393033,0.2734591965538854,0.019288324540549778,0.0,0.0,0.0,-0.0005373134328357758,0.001184414016909403,8.354212341885191e-05
VAL 700,R VAL 700,0.0,0.0,0.0,-0.0007263681592039813,0.0004458222252183052,3.1445875201005616e-05,-0.40763184079602005,0.10211915672508869,0.0072029299491218396,0.40734825870646785,0.10194134548775173,0.007190388111451238,0.0,0.0,0.0,-0.00100995024875628,0.000732949128784166,5.1698245463529065e-05
PRO 701,R PRO 701,0.0,0.0,0.0,-0.0007213930348258244,0.00044831364481862833,3.162160639024083e-05,-1.1076666666666668,0.10342412958507613,0.007294975637682499,1.1051094527363183,0.10326364827433027,0.007283656158786316,0.0,0.0,0.0,-0.0032786069651740755,0.0007803494878164897,5.504160900688637e-05
PHE 702,R PHE 702,0.0,0.0,0.0,-0.0006567164179104036,0.0004748051856891269,3.349017561127533e-05,0.8275970149253731,0.09113743266561901,0.006428338857130257,-0.8266716417910439,0.09108910754981425,0.006424930266273382,0.0,0.0,0.0,0.00026865671641802667,0.0007710319289042447,5.438439907396074e-05
PRO 703,R PRO 703,0.0,0.0,0.0,-0.0003731343283582209,0.00048363736555284074,3.411314954580985e-05,0.5843432835820896,0.21171168456243208,0.014932990853214995,-0.5837263681592039,0.21147101409468186,0.014916015267285568,0.0,0.0,0.0,0.00024378109452746668,0.0007887729823924679,5.563575650382386e-05
ARG 704,R ARG 704,0.0,0.0,0.0,-0.0005373134328358043,0.0004986057638355081,3.516893895632033e-05,-92.49586567164175,1.3053440624087156,0.092071871160704,92.47931343283584,1.3039811433273212,0.09197573826082084,0.0,0.0,0.0,-0.017089552238805983,0.0016090355253696698,0.0001134926153580233
LEU 705,R LEU 705,0.0,0.0,0.0,-0.0007810945273631533,0.00041350437323739805,2.916634968013562e-05,0.5395771144278606,0.15973633522052438,0.011266932374111627,-0.5384975124378104,0.15954101219099354,0.011253155349856048,0.0,0.0,0.0,0.0002985074626867718,0.0007599736583506566,5.360440880856558e-05
HIP 706,R HIP 706,0.0,0.0,0.0,-0.0008109452736318155,0.0003915520869641851,2.7617954792047254e-05,-98.56432338308463,1.1972013217764794,0.08444407036151587,98.54050746268649,1.1954952724630885,0.08432373492115199,0.0,0.0,0.0,-0.024626865671643856,0.00195854414071241,0.0001381450523117044
PHE 707,R PHE 707,0.0,0.0,0.0,-0.00126368159203979,0.00044062865324351704,3.1079548878699326e-05,0.5926069651741291,0.20863882418299187,0.014716247993536621,-0.5901741293532339,0.20820033054528841,0.014685319037043018,0.0,0.0,0.0,0.0011691542288556126,0.0009931325289177261,7.005016752386806e-05
PHE 708,R PHE 708,0.0,0.0,0.0,-0.001925373134328219,0.00032993740560373575,2.327199025503551e-05,-0.7140696517412931,0.21738814845555354,0.01533337774527428,0.7158208955223881,0.21676926257017654,0.015289724900677535,0.0,0.0,0.0,-0.00017412935323355758,0.0014193150065241634,0.00010011076173741364
MET 709,R MET 709,0.0,0.0,0.0,-0.0032835820895522993,0.0005410319092654579,3.816144852399977e-05,0.18031343283582082,0.6319660834376943,0.04457545063241068,-0.17047263681592037,0.6307735206283499,0.04449133373748997,0.0,0.0,0.0,0.006557213930348044,0.0029198173797939622,0.0002059480387945411
PRO 710,R PRO 710,0.0,0.0,0.0,-0.003333333333333346,0.00047140452079106037,3.325031120358979e-05,1.0320099502487563,0.254745644093426,0.017968372322037282,-1.0253333333333332,0.2537827906089919,0.017900457873641307,0.0,0.0,0.0,0.003343283582089414,0.0031141735308550036,0.0002196568647011468
GLY 711,R GLY 711,0.0,0.0,0.0,-0.003601990049751247,0.0005649778931971416,3.985046800236312e-05,-1.4717164179104478,0.3045993603530168,0.021484782341833375,1.4989850746268658,0.30849687706736467,0.02175969197455346,0.0,0.0,0.0,0.023666666666666652,0.00673177165279745,0.0004748225622261871
PHE 712,R PHE 712,0.0,0.0,0.0,-0.015965174129353228,0.0014502636900486695,0.00010229371356147421,1.3724626865671636,0.2335700643829794,0.016474762090834504,-1.3277114427860695,0.23667776510675756,0.016693962398926256,0.0,0.0,0.0,0.028786069651741256,0.018882959887279418,0.0013319012970926308
ALA 713,R ALA 713,0.0,0.0,0.0,-0.017278606965174137,0.0019270243732438413,0.00013592181933202066,-1.4557313432835817,0.16353464331713888,0.011534844370474352,1.5987412935323382,0.16969889264662746,0.01196963699443576,0.0,0.0,0.0,0.12573134328358213,0.02805356395245365,0.0019787458343071994
PRO 714,R PRO 714,0.0,0.0,0.0,-0.04392537313432838,0.0043901068091894225,0.0003096542591012739,-2.1278208955223894,0.20659130650048693,0.014571827231461838,2.26960696517413,0.20789219305106615,0.014663584693979886,0.0,0.0,0.0,0.09786069651741292,0.030079339490611666,0.002121633023762534
LEU 715,R LEU 715,0.0,0.0,0.0,-0.044273631840796045,0.004930335707922454,0.00034775906762942013,0.00028855721393017067,0.722356767684301,0.050951117917190966,0.15126368159203976,0.7131576654886018,0.050302263276833806,0.0,0.0,0.0,0.10727860696517386,0.039243999953978086,0.0027680583316293476
THR 716,R THR 716,0.0,0.0,0.0,-0.3549850746268659,0.07741491735430912,0.005460427255791766,-2.7057064676616935,1.0395265514416612,0.07332254956279834,3.5151393034825875,0.9472917461037641,0.06681680800533264,-0.026141982089552228,0.011439676436178435,0.0008068925621099373,0.42830577910447715,0.21227036696589074,0.014972397271608685
SER 717,R SER 717,0.0,0.0,0.0,-0.3592636815920398,0.07612470212101297,0.005369422489959823,-0.6743781094527368,1.5766993758195813,0.111211799226133,0.8428358208955222,1.4902022761328382,0.10511076422128017,-0.01414925373134327,0.013278386678642893,0.0009365851829455979,-0.20495522388059698,0.17947921038627712,0.012659487418372356
ARG 718,R ARG 718,0.0,0.0,0.0,-0.1852437810945274,0.034074476137011665,0.0024034282355919604,-129.97247761194023,1.9802179287989394,0.13967380345229258,130.4059751243782,2.053929413147249,0.14487301068464356,-0.0005666149253731367,0.0032574969739509645,0.00022976612092489633,0.24768711641790583,0.14514534861978104,0.01023776353112304
GLY 719,R GLY 719,0.0,0.0,0.0,-0.7236965174129353,0.18336694157209327,0.012933706833127574,-0.9265422885572139,0.4600633089170209,0.032450363796202066,1.8328059701492552,0.6224318677687558,0.04390295891013707,-0.07794637611940299,0.02761449043174256,0.0019477759760198824,0.1046207880597016,0.2193433985579533,0.015471290454037754
SER 720,R SER 720,0.0,0.0,0.0,-1.6054228855721393,0.816168024400224,0.05756805378146714,-11.497139303482587,1.6655520742197678,0.11747898535351078,7.847313432835823,1.0817381518292652,0.07629992628997549,-0.3479090507462686,0.035055645557507134,0.0024726345905080604,-5.603157806965174,0.8991038836699109,0.06341789825480108
GLN 721,R GLN 721,0.0,0.0,0.0,-0.5656318407960198,0.06426564723104054,0.004532949252472971,1.740039800995024,0.5739059229230239,0.04048020266490375,-1.0027462686567166,0.6190393860579889,0.043663671699980075,-0.008150435820895518,0.006372490059475959,0.00044948079255538654,0.1635112557213919,0.15301659369409362,0.010792958351574537
GLN 722,R GLN 722,0.0,0.0,0.0,-1.8245920398009956,0.46010215471398686,0.03245310376746051,-1.285497512437811,1.5467148274509113,0.10909685225259885,3.347472636815922,1.513552958343039,0.10675779435370741,-0.35543835223880593,0.06322963308366529,0.004459874448791109,-0.11805526766169186,0.7767049724194831,0.05478454471116559
TYR 723,R TYR 723,0.0,0.0,0.0,-7.707930348258702,0.9173311576852626,0.06470355103637924,-5.979069651741296,3.202248765996756,0.2258692127984418,8.067194029850745,2.5647949705501554,0.18090668880537347,-1.2949110805970143,0.09604213806525876,0.006774290102201646,-6.914717050746268,1.3960336474551984,0.09846862128236122
ARG 724,R ARG 724,0.0,0.0,0.0,-4.639507462686566,0.485598713590584,0.034251492369769355,-170.77184577114423,5.37249432153469,0.3789465315919708,176.87221890547266,4.202392070742292,0.2964138823217012,-0.5375723104477614,0.052484528701747205,0.0037019732220182158,0.9232933611940277,1.7721409158482693,0.12499718256772178
ALA 725,R ALA 725,0.0,0.0,0.0,-1.969248756218905,0.3281974254326876,0.02314926151650254,-1.534895522388058,0.977817416255303,0.068969922766586,1.7974676616915426,0.9172324207259855,0.06469658666824432,-0.37344035820895505,0.05360743664575414,0.0037811770415500244,-2.0801169751243775,0.5347385026015617,0.037717545844080325
LEU 726,R LEU 726,0.0,0.0,0.0,-0.3216368159203981,0.061966468526956725,0.004370777690572873,1.1357910447761188,0.8907038058583513,0.06282540244907561,-0.8527860696517415,0.8308107465135256,0.058600871766152446,-0.0218974567164179,0.022704522096350082,0.0016014535120825201,-0.06052929751243795,0.10672462264124837,0.007527774468416783
THR 727,R THR 727,0.0,0.0,0.0,-0.2730199004975124,0.05098560524578175,0.003596247313200931,-3.9072139303482616,0.8200257179591284,0.05784015450537706,3.9220149253731362,0.8429469420081538,0.05945689299468634,-0.009582913432835821,0.01805819433201461,0.0012737268202409092,-0.2678018189054729,0.1136212801582828,0.00801422718278863
VAL 728,R VAL 728,0.0,0.0,0.0,-0.06134825870646766,0.007292612594977797,0.0005143812322022784,-1.2728208955223883,0.3454679251747848,0.024367428644180074,1.4257711442786072,0.3562376887818589,0.025127069198588394,0.0,0.0,0.0,0.09160199004975123,0.04840131567657767,0.0034139655814262103
PRO 729,R PRO 729,0.0,0.0,0.0,-0.3323781094527363,0.0865025598126281,0.00610142013243834,-2.683651741293533,0.7495658896951493,0.052870301409362316,2.7573333333333325,0.7360901100292827,0.05191979319860278,-0.02437429253731343,0.026381896345050487,0.0018608354925017338,-0.28307080995024886,0.14600409323401836,0.010298334706002488
GLU 730,R GLU 730,0.0,0.0,0.0,0.12292537313432834,0.6752274644585994,0.04762687317631906,145.52529353233828,4.3537928473497765,0.30709286972346883,-151.1378656716418,3.6564902736452685,0.25790893839452966,-0.11517274029850746,0.027545872009876456,0.0019429360057168434,-5.6048195064676625,1.6953719042660953,0.11958231399239334
LEU 731,R LEU 731,0.0,0.0,0.0,-0.07923383084577114,0.009681497445504634,0.0006828801778132912,-0.3595074626865672,0.34468503351954244,0.024312207724508324,0.2786716417910448,0.363662836085901,0.02565079870838943,0.0,0.0,0.0,-0.16006965174129378,0.07041536413911287,0.004966716838461002
THR 732,R THR 732,0.0,0.0,0.0,-0.08280099502487565,0.01761755679620832,0.001242646644834539,-2.4197661691542307,0.5700939610516873,0.04021132760552701,2.8753731343283575,0.5656691762768129,0.039899227351319455,0.0,0.0,0.0,0.3728059701492537,0.1314929472946666,0.009274797389061881
GLN 733,R GLN 733,0.0,0.0,0.0,-1.5742139303482583,0.7683049437379126,0.054192052370802365,-10.054014925373139,3.8280524353172507,0.2700100002527853,10.27845273631841,3.080294172325857,0.21726719900048327,-0.529815832835821,0.07256349149144319,0.005118234059488215,-1.879591952238806,1.0160622819192031,0.0716675075990993
GLN 734,R GLN 734,0.0,0.0,0.0,-0.2617412935323383,0.06548421051812778,0.004618900079692293,0.2687412935323385,0.8092853691330731,0.05708258870965205,0.7153432835820895,0.6417262218796458,0.045263877718431024,-0.015871880597014918,0.009701785457099842,0.000684311183816608,0.706471402985075,0.3469620208516627,0.024472814027715985
MET 735,R MET 735,0.0,0.0,0.0,-0.03159203980099505,0.004576898112993601,0.00032282950182315276,-0.4156965174129355,0.5644398733123717,0.039812519005666396,0.45201990049751234,0.5669519793312763,0.03998970930236703,0.0,0.0,0.0,0.004731343283582081,0.03150230920520381,0.0022220015687312474
PHE 736,R PHE 736,0.0,0.0,0.0,-0.04050746268656715,0.008063257000898416,0.0005687382975124848,-0.20753233830845771,0.5140543849105619,0.03625860067095532,0.22185572139303505,0.5039872501739626,0.03554851973588351,0.0,0.0,0.0,-0.026184079601989953,0.023032120017729044,0.0016245604878434242
ASP 737,R ASP 737,0.0,0.0,0.0,-0.07310945273631839,0.02068570684940952,0.0014590572637167183,165.46752238805968,4.337077589882764,0.3059138663662383,-164.87006467661686,4.18464020943161,0.29516176256681925,0.0,0.0,0.0,0.5243482587064686,0.18760302140756233,0.013232496867165084
ALA 738,R ALA 738,0.0,0.0,0.0,-0.01602985074626866,0.005090143091715682,0.00035903101138345874,-2.3594378109452734,0.333310512696221,0.02350991088498611,2.3817661691542282,0.3349639470460197,0.023626535151960167,0.0,0.0,0.0,0.0062985074626863815,0.007649046229438669,0.0005395221223434307
LYS 739,R LYS 739,0.0,0.0,0.0,-0.0755820895522388,0.03191428940569709,0.002251060411555095,-172.9822388059702,10.078633153926233,0.7108919708968986,173.12720895522386,10.191636646215494,0.7188626226831927,-0.0020993910447761163,0.011737345677585862,0.0008278885315502056,0.06728866865671432,0.12364214923064154,0.008721044789516757
ASN 740,R ASN 740,0.0,0.0,0.0,-0.033194029850746216,0.006017980039872459,0.0004244755837448591,-0.4536766169154228,1.1973398333463676,0.08445384021437251,0.662865671641791,1.1904013106777709,0.08396443455988949,0.0,0.0,0.0,0.17599502487562033,0.04065171785180514,0.002867351096389147
MET 741,R MET 741,0.0,0.0,0.0,-0.00966169154228855,0.0013947217930391283,9.837609020625923e-05,0.48234825870646786,0.39754865544011264,0.028040920120516392,-0.44942288557213916,0.3974920948225262,0.028036930642151906,0.0,0.0,0.0,0.023263681592039696,0.0057359063165074034,0.00040457963733241386
MET 742,R MET 742,0.0,0.0,0.0,-0.006263681592039781,0.0008376253915840426,5.90815397685646e-05,-1.0249950248756219,0.44038642571649245,0.03106246346627662,1.0185223880597014,0.44122486764362345,0.03112160260002201,0.0,0.0,0.0,-0.012736318407960325,0.005043603345286811,0.00035574835077278123
ALA 743,R ALA 743,0.0,0.0,0.0,-0.002791044776119394,0.0005048219261280373,3.560739323837043e-05,1.2648805970149253,0.2594688905165908,0.01830152443775719,-1.251388059701493,0.25777075058553084,0.018181746882208437,0.0,0.0,0.0,0.01070149253731355,0.003570254079227849,0.00025182630622846394
ALA 744,R ALA 744,0.0,0.0,0.0,-0.0034328358208955074,0.0006361548185345542,4.487090122606699e-05,0.8970796019900492,0.6701262921232588,0.04726706422207189,-0.8868905472636818,0.6666761004010633,0.047023706461559664,0.0,0.0,0.0,0.006756218905472676,0.004018028232535757,0.00028340985982151687
CYS 745,R CYS 745,0.0,0.0,0.0,-0.003159203980099505,0.0005939390081959854,4.1893227551844236e-05,-0.44026865671641807,0.4684300522951323,0.033040508372278544,0.44449751243781105,0.4675431086557936,0.03297794819152643,0.0,0.0,0.0,0.0010696517412932046,0.0027562907474875695,0.00019441375947719757
ASP 746,R ASP 746,0.0,0.0,0.0,-0.008199004975124394,0.0016602460421194112,0.00011710472670555163,141.21926865671642,3.6592364382367206,0.25810263791003035,-141.00491542288552,3.628680160786556,0.2559473642763871,0.0,0.0,0.0,0.20615422885572224,0.031439606395057225,0.0022175788535073564
PRO 747,R PRO 747,0.0,0.0,0.0,-0.007721393034825884,0.0016274969487407428,0.00011479478376175289,0.858880597014925,0.655161660709268,0.04621154050599206,-0.8449402985074628,0.6496361908909739,0.04582180391480279,0.0,0.0,0.0,0.006218905472636745,0.006301846905780652,0.00044449800868044556
ARG 748,R ARG 748,0.0,0.0,0.0,-0.011562189054726363,0.003238045473989131,0.00022839411790290105,-141.20968159203989,7.667917769089985,0.5408532181191864,141.0970895522388,7.654469103449596,0.5399046223843268,0.0,0.0,0.0,-0.12415422885572032,0.020916348304505398,0.0014753254576354308
HIE 749,R HIE 749,0.0,0.0,0.0,-0.0037313432835820795,0.0008210311963865824,5.791107548544157e-05,1.353825870646766,1.1496221029665432,0.08108809102215933,-1.345746268656716,1.1461219623302874,0.08084121013689217,0.0,0.0,0.0,0.004348258706467285,0.004451855161708605,0.0003140096520748636
GLY 750,R GLY 750,0.0,0.0,0.0,-0.0016069651741293426,0.0005180822307241712,3.654270300955369e-05,2.1709751243781104,0.23472813612488225,0.016556446173434596,-2.158651741293531,0.23284267126463215,0.016423455736131312,0.0,0.0,0.0,0.010716417910447851,0.0027776970855337784,0.00019592364614644565
ARG 751,R ARG 751,0.0,0.0,0.0,-0.0042537313432835355,0.0007728595912092088,5.451331243336839e-05,-129.09433830845762,3.040113632825698,0.21443308226255622,129.0133233830846,3.0325514469677626,0.213899686798436,0.0,0.0,0.0,-0.08526865671641429,0.008420388823972861,0.0005939284340813996
TYR 752,R TYR 752,0.0,0.0,0.0,-0.006835820895522351,0.0010687373159521804,7.53829180311356e-05,-0.8702885572139305,0.3998147908513264,0.028200760988240547,0.8723681592039797,0.3988774220134982,0.028134644088220088,0.0,0.0,0.0,-0.004756218905472681,0.0024054816403850884,0.00016966959290739715
LEU 753,R LEU 753,0.0,0.0,0.0,-0.001985074626865663,0.0004049152228731785,2.8560517724800366e-05,1.382268656716418,0.5441326362510513,0.03838015694252604,-1.3787661691542294,0.5422716178375816,0.03824889082462874,0.0,0.0,0.0,0.0015174129353235253,0.002042080997324223,0.00014403728786907948
THR 754,R THR 754,0.0,0.0,0.0,-0.0019950248756218565,0.0004404600990824292,3.106765998484352e-05,-0.15076119402985094,0.3470238678567459,0.024477176379104924,0.1587761194029851,0.3461715196571736,0.024417056372529593,0.0,0.0,0.0,0.006019900497512136,0.0024412707705568546,0.00017219396351360192
VAL 755,R VAL 755,0.0,0.0,0.0,-0.00439800995024876,0.0006155497643072822,4.34175327596935e-05,-0.09070149253731336,0.3277651301542553,0.023118769758562682,0.10547761194029849,0.3269196209368614,0.023059132136597,0.0,0.0,0.0,0.010378109452736426,0.003747811090239212,0.00026435021215664615
ALA 756,R ALA 756,0.0,0.0,0.0,-0.0024228855721392852,0.0004940175756141933,3.484531311165648e-05,0.5134427860696518,0.3726437456263383,0.02628426322546644,-0.5014378109452736,0.37084921687245026,0.02615768692655773,0.0,0.0,0.0,0.009582089552238866,0.0033995138095372778,0.00023978321616078806
ALA 757,R ALA 757,0.0,0.0,0.0,-0.004213930348258696,0.0005633985141051756,3.9739067190533424e-05,-0.5545870646766168,0.3383649647716448,0.02386642444618287,0.5729452736318409,0.33690105429949174,0.023763168162828606,0.0,0.0,0.0,0.014144278606965125,0.005222804911755618,0.00036838825469915785
VAL 758,R VAL 758,0.0,0.0,0.0,-0.004567164179104462,0.0005524404633827246,3.896614588698973e-05,1.0039900497512435,0.408763527961509,0.028831956237054392,-0.9832935323383092,0.40653264867139516,0.028674602144375238,0.0,0.0,0.0,0.016129353233830544,0.007011943193073669,0.0004945843389884053
PHE 759,R PHE 759,0.0,0.0,0.0,-0.01703482587064675,0.001575237830744983,0.00011110870978505824,-1.9449104477611936,0.22163043942989705,0.01563260587926925,1.90226368159204,0.2215259721627772,0.01562523732638288,0.0,0.0,0.0,-0.05968159203980138,0.011740481884417826,0.0008281097425241407
ARG 760,R ARG 760,0.0,0.0,0.0,-0.009527363184079615,0.0006842197956753085,4.8261143316324477e-05,-117.98968656716423,1.2985808466087072,0.09159483069933985,117.966144278607,1.2973105605932627,0.09150523163215182,0.0,0.0,0.0,-0.03306965174129434,0.009648299124619293,0.000680538548804257
GLY 761,R GLY 761,0.0,0.0,0.0,-0.00416417910447762,0.0004966659465364216,3.503211479357259e-05,0.3208208955223881,0.43606773831504436,0.0307578467437891,-0.31060696517412956,0.4359653208071843,0.03075062276977348,0.0,0.0,0.0,0.006049751243781102,0.0031994266336159583,0.000225670154928225
ARG 762,R ARG 762,0.0,0.0,0.0,-0.010860696517412921,0.0012853934536880113,9.06646637212181e-05,-118.38675621890548,1.9618712448496476,0.13837972814337496,118.37439303482586,1.96347379484476,0.13849276330469962,0.0,0.0,0.0,-0.02322388059702019,0.008007125363250395,0.0005647790770598852
MET 763,R MET 763,0.0,0.0,0.0,-0.015094527363184077,0.001232245008790336,8.691586146139033e-05,-1.3923980099502482,0.33156088084616236,0.023386501369505572,1.408930348258706,0.33264641428953023,0.023463068995020313,0.0,0.0,0.0,0.001437810945273615,0.005302525746061223,0.00037401132879616265
SER 764,R SER 764,0.0,0.0,0.0,-0.009273631840796005,0.0008920607501015499,6.292111391636608e-05,1.3746169154228862,0.4899752938359118,0.03456019253861889,-1.3557313432835816,0.4884123609115886,0.03444995175001365,0.0,0.0,0.0,0.009611940298507565,0.008490477939328814,0.0005988721391049725
MET 765,R MET 765,0.0,0.0,0.0,-0.007557213930348295,0.0006676312914314436,4.7091080442118285e-05,1.856273631840796,0.3019178164860169,0.021295640820801286,-1.8437562189054726,0.3021442199107978,0.021311610087109745,0.0,0.0,0.0,0.004960199004975111,0.004552448136991775,0.00032110493348507923
LYS 766,R LYS 766,0.0,0.0,0.0,-0.014054726368159194,0.001571509414718401,0.00011084572759521358,-141.36867164179105,3.1126909734445656,0.21955229316417568,141.32088557213922,3.116156601014856,0.21979673968546598,0.0,0.0,0.0,-0.061840796019899544,0.015259106321616872,0.0010762943745872683
GLU 767,R GLU 767,0.0,0.0,0.0,-0.03769154228855723,0.004537777099465186,0.0003200701182851315,164.932119402985,3.509320418077101,0.24752837715337464,-164.4739502487561,3.4715318865514817,0.24486297964924164,0.0,0.0,0.0,0.42047761194030114,0.051604704423873826,0.0036399152023058215
VAL 768,R VAL 768,0.0,0.0,0.0,-0.014597014925373184,0.0017340003628844903,0.00012230695538577936,2.4505124378109446,0.32119954135659373,0.02265566883116659,-2.4464875621890547,0.3221393986054177,0.02272196125016568,0.0,0.0,0.0,-0.010572139303483014,0.012042049870147698,0.0008493807081859281
ASP 769,R ASP 769,0.0,0.0,0.0,-0.010194029850746245,0.00139550243420971,9.843115238898208e-05,137.87361691542282,2.232142824639283,0.15744321553295462,-137.76003482587063,2.222691963803553,0.15677660320729744,0.0,0.0,0.0,0.10338805970149256,0.012612031557854375,0.0008895841166402871
GLU 770,R GLU 770,0.0,0.0,0.0,-0.03573631840796025,0.007526743323167305,0.0005308955404689036,166.90760696517418,5.689613359344856,0.4013143838944405,-166.41566666666677,5.591320331375911,0.3943813282597044,0.0,0.0,0.0,0.4562039800995001,0.10077117166573585,0.007107850413936098
GLN 771,R GLN 771,0.0,0.0,0.0,-0.09025870646766165,0.024877665587690174,0.0017547352355073583,4.743308457711443,2.249171609666424,0.15864433341918385,-4.382616915422887,2.2367705014443864,0.15776962668756364,-0.0010806089552238805,0.006260588336230127,0.0004415878535655396,0.26935222686567095,0.0459360447829885,0.0032400787797565176
MET 772,R MET 772,0.0,0.0,0.0,-0.019880597014925297,0.0032393217829852104,0.00022848414179838758,0.3014328358208956,0.5206713010123836,0.03672532194724773,-0.3025970149253732,0.5225910397404073,0.03686072987678828,0.0,0.0,0.0,-0.021044776119402978,0.0113006399270494,0.0007970856828940924
LEU 773,R LEU 773,0.0,0.0,0.0,-0.01875621890547263,0.0032392606539025774,0.0002284798300853439,-0.2722835820895523,0.3827874774787333,0.026999746904519645,0.3004875621890546,0.381594613235402,0.026915608748084824,0.0,0.0,0.0,0.009447761194029779,0.011965061386918692,0.0008439503592742099
ASN 774,R ASN 774,0.0,0.0,0.0,-0.13386567164179108,0.0656589777477326,0.0046312272096120455,-1.0326766169154231,2.032741809375353,0.14337855234153798,1.337641791044776,1.9915321237792156,0.1404718452349233,-0.02939774328358209,0.03225503667506238,0.002275094870811355,0.14170175920398045,0.14201523006501868,0.010016981991151112
VAL 775,R VAL 775,0.0,0.0,0.0,-0.04157213930348258,0.012911717841264795,0.0009107223572539368,0.5416517412935319,0.4246101731163348,0.02994969240565672,-0.47505472636815915,0.42197439500501754,0.02976377895213735,0.0,0.0,0.0,0.02502487562189051,0.016334025107985893,0.0011521132999242117
GLN 776,R GLN 776,0.0,0.0,0.0,-0.012522388059701479,0.0023754017766797956,0.0001675479229083819,-2.139786069651741,0.4924227939130711,0.03473282588354267,2.156184079601991,0.49134091167724897,0.03465651579435143,0.0,0.0,0.0,0.003875621890547599,0.007905502381052953,0.000557611144563541
ASN 777,R ASN 777,0.0,0.0,0.0,-0.02078606965174126,0.005446163922228678,0.0003841427845791266,-2.6636766169154247,2.3243042932589923,0.16394378431715478,2.754855721393036,2.3088289345110478,0.16285223667248463,0.0,0.0,0.0,0.07039303482587009,0.031459517558581916,0.002218983278697235
LYS 778,R LYS 778,0.0,0.0,0.0,-0.07537313432835822,0.4804872165296231,0.033890955165527065,-204.34540298507466,13.946370532387487,0.9837011312159059,203.7780447761194,13.114958391657778,0.9250578403723747,-0.16434136119402976,0.10222193847378173,0.007210179614704932,-0.8070727044776137,1.0314724524030006,0.07275445721813731
ASN 779,R ASN 779,0.0,0.0,0.0,-0.024915422885572112,0.006442073377281738,0.0004543888213705068,2.0537462686567154,1.2644376565737447,0.08918655575908108,-1.936139303482587,1.2605936138191036,0.08891541788866517,0.0,0.0,0.0,0.09269154228855704,0.02650475181482663,0.001869501049200819
SER 780,R SER 780,0.0,0.0,0.0,-0.007621890547263666,0.0015181549445894016,0.00010708239343601875,-2.456890547263681,0.8730120775353507,0.061577524148116625,2.474253731343283,0.8707904913921694,0.06142082554348211,0.0,0.0,0.0,0.0097412935323383,0.006643197719375551,0.0004685750386643384
SER 781,R SER 781,0.0,0.0,0.0,-0.007736318407960198,0.001827137711565372,0.0001288763574422547,-2.5873582089552243,0.7183283877735633,0.0506669779062858,2.614815920398011,0.7142917035472868,0.050382252154124826,0.0,0.0,0.0,0.01972139303482592,0.009854765751133015,0.0006951015817875138
TYR 782,R TYR 782,0.0,0.0,0.0,-0.02103980099502487,0.004928181520066611,0.00034760712293343464,-1.1816069651741292,0.8014618482996216,0.05653076009760671,1.2380398009950246,0.7983020590731053,0.05630788574981065,0.0,0.0,0.0,0.03539303482587048,0.011336980006397853,0.0007996489144589309
PHE 783,R PHE 783,0.0,0.0,0.0,-0.00774626865671642,0.0012218159991520317,8.618025583877783e-05,0.49892537313432817,0.1947461912540151,0.013736337220617964,-0.5012686567164178,0.1941823204998672,0.013696564844183053,0.0,0.0,0.0,-0.010089552238805663,0.002360946833108112,0.00016652834980080485
VAL 784,R VAL 784,0.0,0.0,0.0,-0.0021592039800995013,0.0004511206203594968,3.181959517939822e-05,0.7143134328358209,0.2735633959626241,0.019295674200162666,-0.7113830845771143,0.27275237528082424,0.01923846921193485,0.0,0.0,0.0,0.000771144278606889,0.0011361816055875061,8.014007143203305e-05
GLU 785,R GLU 785,0.0,0.0,0.0,-0.002522388059701472,0.000537865940367751,3.793813829580554e-05,128.4522537313433,2.6141878546902144,0.1843905942336537,-128.36808457711444,2.6054517504046775,0.183774396947905,0.0,0.0,0.0,0.08164676616915635,0.008661667252447134,0.0006109469022539577
TRP 786,R TRP 786,0.0,0.0,0.0,-0.0017363184079602651,0.0004626598184104713,3.2633507454976115e-05,-1.0615223880597013,0.25720400704512497,0.01814177187505429,1.059427860696517,0.2567876680984985,0.018112405589982877,0.0,0.0,0.0,-0.0038308457711445417,0.0009469741185416762,6.679440428449318e-05
ILE 787,R ILE 787,0.0,0.0,0.0,-0.001761194029850732,0.00044908593418497704,3.167607948211365e-05,1.0931293532338313,0.1340663056570032,0.0094563080929526,-1.0888109452736319,0.13371055127398113,0.009431215113513889,0.0,0.0,0.0,0.002557213930348061,0.0008966272896370875,6.324321278046972e-05
PRO 788,R PRO 788,0.0,0.0,0.0,-0.0015970149253731727,0.0004904978126912223,3.459704817699855e-05,-0.37911940298507485,0.26766340277616024,0.01887952076739588,0.37911442786069677,0.26737078404342485,0.018858881033370578,0.0,0.0,0.0,-0.0016019900497511602,0.0008870522596463661,6.256784223790272e-05
ASN 789,R ASN 789,0.0,0.0,0.0,-0.0030497512437810885,0.0005531568721303718,3.90166774639213e-05,-0.2733184079601989,1.0412099057205515,0.07344128421885354,0.28173134328358207,1.038503595982385,0.07325039584795642,0.0,0.0,0.0,0.0053631840796008025,0.0037126163564119726,0.0002618677670360108
ASN 790,R ASN 790,0.0,0.0,0.0,-0.003238805970149277,0.0005753532915640975,4.0582292177455e-05,0.446611940298507,0.5033534297889648,0.035503813492903505,-0.43623383084577105,0.502614586870572,0.03545169953157386,0.0,0.0,0.0,0.0071393034825877125,0.0024556762375181744,0.0001732100468101582
VAL 791,R VAL 791,0.0,0.0,0.0,-0.006029850746268639,0.0008458881979286563,5.966435319155079e-05,-0.3245124378109453,0.2584018835600672,0.01822626356986974,0.34023383084577113,0.257413850825412,0.018156573114098358,0.0,0.0,0.0,0.009691542288557089,0.0033508561480359235,0.0002363511693389969
LYS 792,R LYS 792,0.0,0.0,0.0,-0.0036666666666666935,0.0005672078188674947,4.0007754831890527e-05,-122.09923880597017,2.2004827857140343,0.15521008856757096,122.04237313432832,2.1969770332585115,0.1549628118550921,0.0,0.0,0.0,-0.060532338308455884,0.00497858088882879,0.000351162020313279
THR 793,R THR 793,0.0,0.0,0.0,-0.004069651741293526,0.0004836885414024461,3.411675921192555e-05,-2.1012885572139295,0.6297812510685136,0.04442134443911192,2.108741293532337,0.6282579189098687,0.044313896873152264,0.0,0.0,0.0,0.0033830845771149216,0.0034565551593979645,0.00024380660276547726
ALA 794,R ALA 794,0.0,0.0,0.0,-0.0023333333333333283,0.000471404520790993,3.325031120358503e-05,1.3113731343283586,0.15814334789113393,0.011154571711221242,-1.302124378109452,0.15719034774950733,0.011087352264040347,0.0,0.0,0.0,0.006915422885572261,0.002534893002201611,0.00017879756657735466
VAL 795,R VAL 795,0.0,0.0,0.0,-0.004388059701492584,0.0005073163382767127,3.578333550569169e-05,-0.948860696517413,0.13524549448547,0.009539481659995448,0.9581741293532343,0.13538165887432646,0.009549085955467046,0.0,0.0,0.0,0.004925373134328081,0.0028978295163012723,0.00020439713448287448
CYX 796,R CYX 796,0.0,0.0,0.0,-0.0028258706467661904,0.000392120606870399,2.765805509438489e-05,1.645661691542289,0.1399550211155161,0.009871666056122684,-1.6416417910447776,0.13877151500896134,0.009788187971762655,0.0,0.0,0.0,0.001194029850746071,0.0030934313619584465,0.0002181938249116883
ASP 797,R ASP 797,0.0,0.0,0.0,-0.003283582089552256,0.0004507363841952558,3.179249325000805e-05,115.76433333333327,1.5061195546118187,0.1062334824804351,-115.70648756218904,1.5019829848123811,0.10594171134316246,0.0,0.0,0.0,0.05456218905472827,0.005262026091834725,0.0003711547034409177
ILE 798,R ILE 798,0.0,0.0,0.0,-0.004109452736318401,0.0004656992805506888,3.284789458449317e-05,0.25653731343283565,0.181106301350346,0.012774253566183268,-0.24558706467661687,0.18173810809013044,0.012818817777580956,0.0,0.0,0.0,0.006840796019900851,0.0027813392677936955,0.0001961805458753647
PRO 799,R PRO 799,0.0,0.0,0.0,-0.008169154228855712,0.0007987825195425915,5.63417748183852e-05,-2.018054726368159,0.13192324766197028,0.009305148436819882,2.0379552238805956,0.13205751417405326,0.009314618866385316,0.0,0.0,0.0,0.011731343283581969,0.0050032290753739845,0.00035290056934513084
PRO 800,R PRO 800,0.0,0.0,0.0,-0.008810945273631817,0.0009692175651252405,6.836333603742339e-05,0.7155621890547259,0.25827548515494986,0.018217348113779636,-0.7171592039800994,0.2589596186798806,0.018265603172026815,0.0,0.0,0.0,-0.010407960199004916,0.006104621552309504,0.0004305868048397419
ARG 801,R ARG 801,0.0,0.0,0.0,-0.010601990049751245,0.0016959993956807667,0.00011962657382422609,-107.18232835820896,1.529349737157033,0.10787201322182129,107.20143781094525,1.533411517813116,0.10815850913965602,0.0,0.0,0.0,0.00850746268656678,0.008437725874912563,0.0005951512953686231
GLY 802,R GLY 802,0.0,0.0,0.0,-0.01995522388059701,0.006220091429206541,0.0004387314219830476,0.8630895522388058,0.20082873558114922,0.014165366818058928,-0.7720547263681599,0.20586009834254113,0.014520251784613128,0.0,0.0,0.0,0.07107960199004977,0.021823663085933795,0.001539322507963853
LEU 803,R LEU 803,0.0,0.0,0.0,-0.04738805970149259,0.010715621029421467,0.0007558216314304631,-1.47842288557214,0.18506243473455516,0.013053297700013646,1.5916517412935318,0.18765371969899491,0.013236072848924434,-4.405970149253691e-05,0.000623098274048558,4.3949963584920977e-05,0.06579673631840788,0.01710244871981972,0.0012063137224971336
LYS 804,R LYS 804,0.0,0.0,0.0,-0.1142537313432836,0.059846156819607664,0.004221222433869642,-140.0518706467662,8.439045037057149,0.5952443418921521,140.39233830845768,8.556708086559224,0.6035436535036364,-0.012670208955223878,0.03779110507391101,0.002665579028233476,0.21354372139303476,0.18369205502755404,0.012956638568174162
MET 805,R MET 805,0.0,0.0,0.0,-0.04253233830845767,0.004911171041612618,0.0003464072962933165,0.1437810945273631,0.7243020396338171,0.05108832682131536,-0.03298507462686567,0.7435071153815572,0.05244294841940544,0.0,0.0,0.0,0.06826368159203984,0.0318617212025366,0.0022473525363918135
SER 806,R SER 806,0.0,0.0,0.0,-0.01138308457711442,0.0008738958564790676,6.163986110845052e-05,-0.8361144278606968,0.31443413889443367,0.022178474134546235,0.910537313432836,0.3188637786018106,0.02249091682928938,0.0,0.0,0.0,0.06303980099502487,0.017829998980425987,0.0012576311611606746
ALA 807,R ALA 807,0.0,0.0,0.0,-0.008621890547263629,0.0008081170349949271,5.700018077343213e-05,0.1696368159203981,0.3123623397296862,0.02203234068876682,-0.16662189054726367,0.31600081289398557,0.022288978798252593,0.0,0.0,0.0,-0.005606965174129237,0.009206841023695695,0.0006494004951970847
THR 808,R THR 808,0.0,0.0,0.0,-0.005452736318407956,0.0005633985141052058,3.973906719053555e-05,0.8222786069651751,0.3440202064961596,0.024265314441883585,-0.7916567164179101,0.34756763408844005,0.02451553069186267,0.0,0.0,0.0,0.025169154228855878,0.00828360748804632,0.0005842806225186928
PHE 809,R PHE 809,0.0,0.0,0.0,-0.010014925373134234,0.0012557434694624877,8.857331508284312e-05,-0.9396467661691547,0.23089738325502784,0.01628624569921564,0.9274676616915425,0.2310693510055662,0.01629837536910677,0.0,0.0,0.0,-0.022194029850746148,0.00556348830934862,0.0003924182087879614
ILE 810,R ILE 810,0.0,0.0,0.0,-0.003482587064676633,0.0004996966976911096,3.524588749754435e-05,0.5925124378109453,0.33627926249267015,0.023719310350336763,-0.5936616915422888,0.33594798663854475,0.02369594395320205,0.0,0.0,0.0,-0.004631840796019994,0.0032421019369661135,0.00022868023874057176
GLY 811,R GLY 811,0.0,0.0,0.0,-0.001477611940298537,0.0004994985233039769,3.52319093540304e-05,-0.8878258706467662,0.34737363503263186,0.024501847053513166,0.8838905472636814,0.34622662172663404,0.02442094297284146,0.0,0.0,0.0,-0.00541293532338313,0.0019014610357415932,0.0001341187205286282
ASN 812,R ASN 812,0.0,0.0,0.0,-0.0017313432835820756,0.0004432609673110091,3.126521799740617e-05,1.5250895522388055,0.34878619937709865,0.024601481660261947,-1.5208159203980107,0.3475277446174305,0.02451271710551312,0.0,0.0,0.0,0.002542288557214934,0.0016419417991993233,0.00011581364495602215
SER 813,R SER 813,0.0,0.0,0.0,-0.0017412935323383133,0.0004379240016849032,3.0888777466769986e-05,-1.5501492537313435,0.2561881064423689,0.018070115771424082,1.5472089552238812,0.2551909364557352,0.017999780823590297,0.0,0.0,0.0,-0.004681592039801016,0.0013706625672898036,9.66790832659354e-05
THR 814,R THR 814,0.0,0.0,0.0,-0.0014825870646766265,0.0004996966976911668,3.5245887497548385e-05,-0.034457711442786046,0.23219684018045433,0.016377902323750308,0.03479104477611939,0.2315841961788497,0.016334689747688917,0.0,0.0,0.0,-0.0011492537313433227,0.0010450603735557846,7.371287527951216e-05
ALA 815,R ALA 815,0.0,0.0,0.0,-0.0015174129353233551,0.0004996966976910892,3.5245887497542917e-05,-0.6404328358208955,0.21306390024702868,0.015028368793697539,0.6399402985074624,0.2124558518211391,0.014985480364554446,0.0,0.0,0.0,-0.0020099502487562235,0.001078925436268596,7.610153263103797e-05
ILE 816,R ILE 816,0.0,0.0,0.0,-0.0015472636815920362,0.0004977611318718841,3.51093632110647e-05,-0.3791194029850748,0.16185542861695382,0.011416401697788268,0.37857213930348277,0.1614537686856097,0.011388070790624304,0.0,0.0,0.0,-0.002094527363184209,0.0009650715440173635,6.807089825625355e-05
GLN 817,R GLN 817,0.0,0.0,0.0,-0.0011194029850746163,0.0003674189141818091,2.5915732030166557e-05,0.2501243781094532,0.7234538837020079,0.05102850251450875,-0.2495273631840798,0.7218937095294716,0.05091845631325132,0.0,0.0,0.0,-0.0005223880597003811,0.0017846070037595466,0.00012587647261323452
GLU 818,R GLU 818,0.0,0.0,0.0,-0.0016766169154229197,0.0005182255387064334,3.655281117525431e-05,115.54064676616903,4.209286354191536,0.2969001675822423,-115.47963681592044,4.196623941916619,0.2960070298838116,0.0,0.0,0.0,0.05933333333333398,0.012618131680158387,0.0008900143860926207
LEU 819,R LEU 819,0.0,0.0,0.0,-0.0016517412935323078,0.0004867492461147867,3.4332644676954265e-05,-0.6765522388059697,0.18897389460781808,0.013329190807334928,0.6757711442786072,0.18842929540374584,0.013290777741235684,0.0,0.0,0.0,-0.0024328358208954583,0.0009756826506281573,6.881934800898672e-05
PHE 820,R PHE 820,0.0,0.0,0.0,-0.0010497512437811468,0.0002950882114693894,2.0813917625148876e-05,-0.6066666666666667,0.13831208252524696,0.009755782102945558,0.6054527363184082,0.13796202882672032,0.009731091218788472,0.0,0.0,0.0,-0.0022636815920398633,0.000743210983020937,5.24220608531777e-05
LYS 821,R LYS 821,0.0,0.0,0.0,-0.0009004975124378106,0.0003733001290010785,2.6330560939035988e-05,-106.08542288557213,4.5457123699730735,0.3206298291114706,106.04593532338312,4.537339564017551,0.32003925691415436,0.0,0.0,0.0,-0.040388059701491875,0.008570959687606886,0.0006045488839354297
ARG 822,R ARG 822,0.0,0.0,0.0,-0.0017462686567164068,0.00047869901163876365,3.3764824917524606e-05,-113.79282587064684,2.640689632620618,0.18625988552122055,113.73315920398018,2.6337370899940087,0.18576949097514564,0.0,0.0,0.0,-0.06141293532337952,0.0072388965818149685,0.0005105923967636981
ILE 823,R ILE 823,0.0,0.0,0.0,-0.0008009950248756485,0.00039925179398486504,2.8161050251090483e-05,-0.6705572139303483,0.11830586028304958,0.00834465198810289,0.6696467661691541,0.11813420819668971,0.008332544583446197,0.0,0.0,0.0,-0.0017114427860695075,0.0006956284305530047,4.9065846375715924e-05
SER 824,R SER 824,0.0,0.0,0.0,-0.00032835820895519435,0.0004696159021656973,3.3124151773005496e-05,-1.234646766169154,0.33141155908404674,0.023375969024479516,1.2329651741293541,0.3310027938453457,0.0233471369475762,0.0,0.0,0.0,-0.002009950248756127,0.0008752543326248254,6.173568062781639e-05
GLU 825,R GLU 825,0.0,0.0,0.0,-0.0006069651741293698,0.0004884244583592116,3.445080503817804e-05,98.37549751243782,2.2699971269723407,0.16011325215215544,-98.34739303482577,2.2660872583504927,0.1598374712830551,0.0,0.0,0.0,0.027497512437812507,0.003970192894931817,0.0002800358152553114
GLN 826,R GLN 826,0.0,0.0,0.0,-0.0007661691542289039,0.00042326585184387027,2.9854871294072887e-05,-1.0383233830845764,0.5254502451231682,0.03706240267494525,1.0364228855721398,0.5243879495805609,0.03698747412457283,0.0,0.0,0.0,-0.002666666666666355,0.001259129183930477,8.881212496849766e-05
PHE 827,R PHE 827,0.0,0.0,0.0,-0.0003631840796020009,0.0004809172526803951,3.3921287576887836e-05,-0.6168955223880596,0.09166597392692225,0.006465619283276318,0.6162238805970154,0.09159810892736568,0.006460832455285571,0.0,0.0,0.0,-0.0010348258706467627,0.0007555967590030136,5.329568613197415e-05
THR 828,R THR 828,0.0,0.0,0.0,-0.00029353233830845357,0.00045538017598004967,3.21200410676445e-05,-0.6894079601990044,0.30078344259553436,0.02121562825576165,0.6886567164179102,0.30036388638771927,0.02118603504258279,0.0,0.0,0.0,-0.0010447761194031175,0.0008422813575050114,5.940994628355885e-05
ALA 829,R ALA 829,0.0,0.0,0.0,-0.00024378109452736065,0.00042936216936101883,3.028487237743316e-05,-1.051746268656716,0.10423309268392604,0.007352035495199016,1.0504328358208952,0.10405904713175612,0.007339759268480742,0.0,0.0,0.0,-0.0015572139303482728,0.0007904656974913605,5.575515142121401e-05
MET 830,R MET 830,0.0,0.0,0.0,-0.00038805970149260945,0.0004873082900691803,3.4372076597184645e-05,-0.588273631840796,0.30631515613312293,0.021605805244954028,0.5877512437810946,0.3059219290563484,0.02157806914549005,0.0,0.0,0.0,-0.0009104477611941163,0.0008475544559076333,5.9781881967586877e-05
PHE 831,R PHE 831,0.0,0.0,0.0,-0.0003233830845770987,0.00046776753327532685,3.299377788367428e-05,-0.7337810945273635,0.054218572214052886,0.0038242832209295016,0.7330895522388062,0.05413206570610044,0.0038181815223167523,0.0,0.0,0.0,-0.0010149253731342608,0.000762801930697569,5.3803899758600464e-05
ARG 832,R ARG 832,0.0,0.0,0.0,-0.00031840796019901686,0.00046585870291423136,3.285913937101263e-05,-90.82196517412939,2.0133101932162463,0.14200795181485068,90.80341791044778,2.010910767265984,0.14183870935739118,0.0,0.0,0.0,-0.01886567164179176,0.0025562070921872682,0.00018030094657009454
ARG 833,R ARG 833,0.0,0.0,0.0,-0.0003084577114427825,0.0004618566354338324,3.2576855295845664e-05,-84.36446766169159,1.4459468898099341,0.10198922994918128,84.35146268656715,1.4445552225171066,0.1018910693068083,0.0,0.0,0.0,-0.01331343283582041,0.001619615044467266,0.00011423883709936148
LYS 834,R LYS 834,0.0,0.0,0.0,-0.00014427860696517204,0.00035137201160217557,2.4783870791901107e-05,-78.45810945273632,1.3692259853531488,0.09657775458885128,78.45020398009947,1.3683799526128253,0.09651808004042528,0.0,0.0,0.0,-0.008049751243778524,0.0011536282534140294,8.137066308761977e-05
ALA 835,R ALA 835,0.0,0.0,0.0,-0.00011442786069651972,0.0003183302143889894,2.2453282111460135e-05,0.051393034825870654,0.10864580157669493,0.007663283982356495,-0.05144776119402991,0.10852685435816474,0.007654894092445611,0.0,0.0,0.0,-0.0001691542288557094,0.0006159115568531456,4.344305163830101e-05
PHE 836,R PHE 836,0.0,0.0,0.0,-0.0003034825870647023,0.00045976179312035427,3.242909651167297e-05,-0.01793034825870646,0.12101702164052948,0.008535882565841257,0.017776119402985045,0.12091329333180849,0.00852856613506158,0.0,0.0,0.0,-0.0004577114427860811,0.0007850929129150171,5.537618441662636e-05
LEU 837,R LEU 837,0.0,0.0,0.0,-0.00016417910447762038,0.0003704380192833282,2.612868328488384e-05,-0.1605422885572138,0.09168130748427515,0.006466700829021757,0.16041791044776113,0.09168193166943418,0.006466744855648298,0.0,0.0,0.0,-0.00028855721393035184,0.0007372926189311853,5.2004611636801576e-05
HIE 838,R HIE 838,0.0,0.0,0.0,-0.0001393034825870648,0.00034626293813542954,2.4423504534814226e-05,0.08312935323383086,0.13030585216534574,0.009191066154554525,-0.08303980099502489,0.13024648812775005,0.009186878938188746,0.0,0.0,0.0,-4.9751243781243705e-05,0.0006820458234491,4.810780313844902e-05
TRP 839,R TRP 839,0.0,0.0,0.0,-0.00026368159203981614,0.0004406286532434986,3.1079548878698025e-05,-0.8137960199004977,0.15439902167632535,0.010890467303225277,0.813094527363184,0.1542681197011227,0.010881234189793634,0.0,0.0,0.0,-0.000965174129352911,0.0007621526821921016,5.375810529990704e-05
TYR 840,R TYR 840,0.0,0.0,0.0,-0.000253731343283574,0.00043514566379441164,3.0692808621726785e-05,-0.5015671641791043,0.1136846328125731,0.008018695734484297,0.5012238805970148,0.11356951375520084,0.008010575862242368,0.0,0.0,0.0,-0.0005970149253731017,0.0007205519200093317,5.082381377770775e-05
THR 841,R THR 841,0.0,0.0,0.0,-7.960199004975629e-05,0.0002706760300246031,1.9092015109586413e-05,-0.38393532338308506,0.18371804266326036,0.012958471594665361,0.3837313432835818,0.1836039634260597,0.012950425065683363,0.0,0.0,0.0,-0.00028358208955238655,0.000649668192752363,4.58240611520658e-05
GLY 842,R GLY 842,0.0,0.0,0.0,-4.4776119402987876e-05,0.000206812036724655,1.4587396341052283e-05,-0.615855721393035,0.06887470836482583,0.004858047358866942,0.6155422885572136,0.06877853602431663,0.00485126388499244,0.0,0.0,0.0,-0.00035820895522386544,0.0006549047829613547,4.6193421746661835e-05
GLU 843,R GLU 843,0.0,0.0,0.0,-8.955223880597133e-05,0.00028553920104043654,2.0140382360963882e-05,74.91299502487564,0.9366712124182552,0.06606769331801741,-74.90747263681595,0.9362278289784308,0.06603641946147497,0.0,0.0,0.0,0.005432835820894738,0.0007833569920726685,5.5253742001063546e-05
GLY 844,R GLY 844,0.0,0.0,0.0,-1.9900497512436724e-05,0.00013965839649370578,9.85074376846772e-06,-0.17764676616915423,0.10549702125897893,0.007441186143116213,0.17751741293532336,0.1053894504395668,0.007433598682529546,0.0,0.0,0.0,-0.00014925373134329144,0.000612970858955591,4.323563080134053e-05
MET 845,R MET 845,0.0,0.0,0.0,-0.0001343283582089559,0.00034100476593420663,2.405262166385801e-05,-0.23242288557213944,0.19219927799376646,0.013556691810409114,0.2323482587064676,0.1921359337144698,0.013552223849439951,0.0,0.0,0.0,-0.00020895522388049447,0.0006662581357610091,4.6994225508915053e-05
ASP 846,R ASP 846,0.0,0.0,0.0,-8.955223880596913e-05,0.00028553920104042944,2.014038236096338e-05,73.37557711442784,0.8580984271771108,0.06052559635845338,-73.37092537313433,0.8577352102754968,0.06049997701353746,0.0,0.0,0.0,0.00456218905472779,0.0007447081528442267,5.252766307028302e-05
GLU 847,R GLU 847,0.0,0.0,0.0,-9.950248756219136e-05,0.0002993355016217248,2.1113498373971794e-05,76.66803482587072,1.4082741753665466,0.09933200155216765,-76.66159203980102,1.407420608378292,0.09927179557886695,0.0,0.0,0.0,0.006343283582090853,0.0010540455889849424,7.434664351056231e-05
MET 848,R MET 848,0.0,0.0,0.0,-5.970149253731404e-05,0.00023693295322966727,1.6711961981297612e-05,0.62755223880597,0.21985401874804197,0.015507306825282547,-0.6272039800995026,0.21974074091526458,0.015499316823010197,0.0,0.0,0.0,0.0002885572139302944,0.0006119200740904857,4.316151415155927e-05
GLU 849,R GLU 849,0.0,0.0,0.0,-0.0001243781094527486,0.0003300124169508186,2.3277281147515968e-05,77.62299004975124,1.1030873814188695,0.0778057848392741,-77.61650248756217,1.1025400213848513,0.077767177039245,0.0,0.0,0.0,0.0063631840796011235,0.0008935578229886495,6.302670929611973e-05
PHE 850,R PHE 850,0.0,0.0,0.0,-0.0001890547263681207,0.00039155208696411937,2.761795479204262e-05,0.7186766169154231,0.05832393584997591,0.004113853245139864,-0.7180945273631845,0.05826535644012084,0.004109721372147778,0.0,0.0,0.0,0.00039303482587073823,0.0007191421394256311,5.072437552230417e-05
THR 851,R THR 851,0.0,0.0,0.0,-0.0001044776119402986,0.0003058791273420778,2.1575050145338846e-05,0.6622985074626869,0.21175993271213903,0.014936394015301903,-0.661781094527363,0.21159959804153555,0.014925084879603874,0.0,0.0,0.0,0.00041293532338337603,0.0006718444507220609,4.7388253785573375e-05
GLU 852,R GLU 852,0.0,0.0,0.0,-0.00020895522388057622,0.0004065623424440264,2.8676696581609612e-05,80.68413930348262,1.333241074107375,0.09403957465042455,-80.6762089552239,1.33239520085469,0.09397991135138921,0.0,0.0,0.0,0.007721393034822864,0.0010659777236002234,7.518827139443462e-05
ALA 853,R ALA 853,0.0,0.0,0.0,-0.00014427860696516928,0.00035137201160216885,2.4783870791900633e-05,0.6637611940298505,0.0692528907137197,0.0048847222850456826,-0.6632089552238808,0.0691803909136667,0.004879608543433882,0.0,0.0,0.0,0.00040796019900495934,0.0006711809732951691,4.734145569614544e-05
GLU 854,R GLU 854,0.0,0.0,0.0,-0.00026865671641792063,0.00044326096731098696,3.1265217997404606e-05,89.58886567164174,1.8477421765814486,0.13032968434887487,-89.57322388059698,1.8457956271344307,0.13019238533702426,0.0,0.0,0.0,0.01537313432835964,0.0021312819646399144,0.00015032903899172637
SER 855,R SER 855,0.0,0.0,0.0,-0.0002089552238805867,0.00040656234244404677,2.8676696581611048e-05,0.9130248756218907,0.30677130117075646,0.021637979235203074,-0.9122736318407961,0.30648061588244946,0.02161747587583288,0.0,0.0,0.0,0.0005422885572139364,0.0007723149515556766,5.4474896514184213e-05
ASN 856,R ASN 856,0.0,0.0,0.0,-0.00020398009950250488,0.00040295436281230463,2.8422209320075406e-05,0.7116368159203985,0.27031973410128246,0.01906688393284016,-0.7110945273631841,0.2701122413097447,0.019052248519756818,0.0,0.0,0.0,0.00033830845771199764,0.0006654031242703455,4.693391764827022e-05
MET 857,R MET 857,0.0,0.0,0.0,-0.00037313432835819215,0.0004836373655528036,3.4113149545807226e-05,0.8058955223880597,0.2653360846938226,0.01871536440678735,-0.8052437810945271,0.26501229723393227,0.018692526200256986,0.0,0.0,0.0,0.00027860696517413515,0.0008357616657524849,5.895008268411944e-05
ASN 858,R ASN 858,0.0,0.0,0.0,-0.00027363184079602117,0.0004458222252183077,3.14458752010058e-05,1.7516417910447764,0.6648695836242094,0.04689628459270678,-1.7497960199004972,0.6641357254919416,0.04684452223108105,0.0,0.0,0.0,0.0015721393034823167,0.001081743525620022,7.630030532795057e-05
ASP 859,R ASP 859,0.0,0.0,0.0,-0.0002487562189054646,0.00043229221883040315,3.0491542132181063e-05,91.24913432835825,1.3866147570375287,0.09780426397612563,-91.23332835820902,1.3852122604849055,0.09770533949666067,0.0,0.0,0.0,0.015557213930345903,0.0015953789608931254,0.0001125293555699012
LEU 860,R LEU 860,0.0,0.0,0.0,-0.0005024875621890215,0.00049999381199603,3.5266844324782796e-05,0.5789353233830847,0.12002893845107329,0.008466188551262608,-0.5782835820895523,0.11981305578866192,0.008450961362315433,0.0,0.0,0.0,0.00014925373134331353,0.0008027390549531394,5.6620847308967126e-05
VAL 861,R VAL 861,0.0,0.0,0.0,-0.0005273631840795903,0.0004992506946985791,3.521442887200023e-05,0.8186417910447759,0.08810927772189,0.006214749275760278,-0.8175422885572139,0.08795373870380145,0.006203778399309906,0.0,0.0,0.0,0.0005721393034826809,0.0007636127150620776,5.386108807829174e-05
SER 862,R SER 862,0.0,0.0,0.0,-0.00035323383084577255,0.0004779745721184278,3.371372689356224e-05,0.731482587064677,0.3505503859359934,0.024725917785749257,-0.73063184079602,0.3501291499900156,0.024696206092975508,0.0,0.0,0.0,0.0004975124378109162,0.0008703197680173287,6.138762327660951e-05
GLU 863,R GLU 863,0.0,0.0,0.0,-0.0005024875621890529,0.0004999938119960619,3.5266844324785046e-05,96.22473631840793,1.5259595872166212,0.10763289048206401,-96.20421393034825,1.524153290433678,0.10750548413038516,0.0,0.0,0.0,0.020019900497514564,0.001921235607297457,0.0001355135112638693
TYR 864,R TYR 864,0.0,0.0,0.0,-0.0012039800995024832,0.00042693408861543494,3.011360876654833e-05,0.1917960199004977,0.17650564289622148,0.012449748139115315,-0.19171641791044772,0.17608829812178692,0.012420310908420424,0.0,0.0,0.0,-0.001124378109452618,0.0008862985449409601,6.25146793015961e-05
GLN 865,R GLN 865,0.0,0.0,0.0,-0.0007860696517412727,0.000410078229552125,2.8924688137364724e-05,1.5323731343283584,0.6737031655693314,0.04751935742243873,-1.5297611940298512,0.6725307166682081,0.04743665925321617,0.0,0.0,0.0,0.0018258706467664033,0.0014052238585797448,9.911684879491259e-05
GLN 866,R GLN 866,0.0,0.0,0.0,-0.0006766169154228658,0.0004677675332753353,3.2993777883674874e-05,0.491810945273632,0.680207580315018,0.047978143464898336,-0.49125373134328365,0.6791687634544498,0.047904870973070154,0.0,0.0,0.0,-0.00011940298507466674,0.0012835242379655794,9.053281940972697e-05
TYR 867,R TYR 867,0.0,0.0,0.0,-0.001363184079602019,0.00048091725268032553,3.392128757688293e-05,0.7555472636815915,0.2485362902417666,0.01753039827037902,-0.7541393034825876,0.24796130033774524,0.017489841609582578,0.0,0.0,0.0,4.4776119402719435e-05,0.0009426252504638321,6.64876587812277e-05
GLN 868,R GLN 868,0.0,0.0,0.0,-0.0013283582089552233,0.000469615902165768,3.3124151773010484e-05,1.5174776119402986,1.2671599814755052,0.08937857375252102,-1.5142338308457706,1.2644413038946414,0.08918681302126148,0.0,0.0,0.0,0.0019154228855727303,0.002845579786907408,0.00020071172272709845
ASP 869,R ASP 869,0.0,0.0,0.0,-0.0009651741293532264,0.00046121308198314724,3.2531462535344516e-05,220.72735323383068,11.393221394362275,0.8036158761019816,-220.64512437810956,11.372704915451685,0.8021687552567376,0.0,0.0,0.0,0.08126368159204067,0.020400349337993035,0.0014389296967537244
gdp 870,R gdp 870,0.0,0.0,0.0,-0.0027064676616914297,0.00045538017598016465,3.2120041067652606e-05,272.28248258706475,3.007952843610049,0.21216463509497518,-272.2284626865673,3.004069513439739,0.21189072610391924,0.0,0.0,0.0,0.051313432835821286,0.003982082839182379,0.000280874467260305
MET 871,L MET   1,0.0,0.0,0.0,-0.016781094527363174,0.0023033267733639944,0.00016246414414820246,-81.41354228855722,1.5805420883319807,0.1114828432684956,81.69941791044779,1.5724996783101648,0.11091557540351309,0.0,0.0,0.0,0.2690945273631846,0.04016664317293005,0.0028331365665782903
ARG 872,L ARG   2,0.0,0.0,0.0,-0.007089552238805972,0.0006852680766118517,4.8335083352602365e-05,-75.93583582089555,1.0221935869794885,0.07209997651347569,75.97330348258704,1.0200555601119117,0.07194917172571237,0.0,0.0,0.0,0.03037810945273601,0.008910629708329227,0.00062850735993094
GLU 873,L GLU   3,0.0,0.0,0.0,-0.016820895522388028,0.0018682370421872813,0.0001317752807091434,85.06552238805969,1.6637955441359427,0.11735508927413581,-85.10566666666672,1.6517621355873098,0.11650631807777445,0.0,0.0,0.0,-0.05696517412935268,0.03637852109568231,0.0025659430366259048
CYS 874,L CYS   4,0.0,0.0,0.0,-0.005776119402985099,0.0006105432420554431,4.3064399907590176e-05,0.5057910447761194,0.28206132870997175,0.019895072160882956,-0.4766069651741291,0.2830546415460101,0.01996513504629053,0.0,0.0,0.0,0.023407960199004835,0.0055675620859139754,0.0003927055508319975
ILE 875,L ILE   5,0.0,0.0,0.0,-0.013915422885572145,0.001359620573818168,9.590024109737965e-05,-1.026547263681592,0.14984512404139078,0.010569260130038283,1.036009950248756,0.1499578378572575,0.01057721034962511,0.0,0.0,0.0,-0.004452736318408117,0.003951069503818719,0.0002786869552471141
SER 876,L SER   6,0.0,0.0,0.0,-0.005164179104477559,0.0005258591148945085,3.7091242125012444e-05,0.43759701492537334,0.17901358182733298,0.012626644512105377,-0.4283980099502486,0.1794833125906905,0.01265977676556219,0.0,0.0,0.0,0.004034825870646921,0.003792343831438308,0.000267491309533341
ILE 877,L ILE   7,0.0,0.0,0.0,-0.007283582089552246,0.000755858777826535,5.3314167514818475e-05,-0.874258706467662,0.07381665289819156,0.005206625249909531,0.880467661691542,0.07448977491021391,0.00525410361592132,0.0,0.0,0.0,-0.0010746268656714173,0.002483658628748095,0.00017518377250768467
HID 878,L HID   8,0.0,0.0,0.0,-0.006572139303482603,0.0005695594007150222,4.017362262653915e-05,1.3965721393034838,0.15834453279028876,0.011168762199880822,-1.4019900497512432,0.15967747312436772,0.011262780561965193,0.0,0.0,0.0,-0.011990049751243945,0.004228533789326365,0.00029825777698112973
VAL 879,L VAL   9,0.0,0.0,0.0,-0.0038855721393034922,0.0004802992392496598,3.387769627049675e-05,-0.7212537313432833,0.06425238093819555,0.00453201352032328,0.7261044776119402,0.06450935394282244,0.004550138998544039,0.0,0.0,0.0,0.0009651741293530325,0.0019429118769824342,0.00013704243744291602
GLY 880,L GLY  10,0.0,0.0,0.0,-0.001552238805970176,0.0004972636193718523,3.5074271384991475e-05,-0.014512437810945309,0.13528529314680982,0.009542288841124758,0.013398009950248752,0.1346667188661291,0.009498657975428655,0.0,0.0,0.0,-0.00266666666666674,0.0016156366929834833,0.0001139582258216184
GLN 881,L GLN  11,0.0,0.0,0.0,-0.002567164179104493,0.0004954684379910235,3.494764905332762e-05,1.135980099502488,0.17891380287082392,0.012619606647152514,-1.128477611940299,0.17849637521931677,0.012590163570759642,0.0,0.0,0.0,0.004935323383085094,0.0017308428395508273,0.0001220842408617423
ALA 882,L ALA  12,0.0,0.0,0.0,-0.0011641791044775876,0.0003704380192832698,2.6128683284879724e-05,-0.24742786069651732,0.08896220909277872,0.006274910416068739,0.24908955223880608,0.08895631406056684,0.00627449461255614,0.0,0.0,0.0,0.0004975124378109151,0.0010324312132264874,7.282208299248765e-05
GLY 883,L GLY  13,0.0,0.0,0.0,-0.0013830845771144445,0.0004861386467783705,3.428957632045553e-05,-0.4555373134328359,0.11277940362202502,0.007954845790394266,0.46246268656716416,0.11311716222042652,0.00797866944505437,0.0,0.0,0.0,0.005542288557213797,0.0016660056608572996,0.0001175109788881303
VAL 884,L VAL  14,0.0,0.0,0.0,-0.004771144278606904,0.0005347275161211772,3.771677091750303e-05,-0.16744776119402993,0.12358830109128277,0.008717246634614872,0.1791044776119403,0.1233679285748387,0.008701702755781917,0.0,0.0,0.0,0.0068855721393035,0.0025842694428510173,0.00018228031217123073
GLN 885,L GLN  15,0.0,0.0,0.0,-0.002855721393034785,0.0003915520869642305,2.761795479205046e-05,1.0518557213930342,0.27813297954047533,0.01961798777445635,-1.045890547263681,0.27801518974966466,0.019609679523202226,0.0,0.0,0.0,0.003109452736318726,0.0014889176672680732,0.00010502015489819466
ILE 886,L ILE  16,0.0,0.0,0.0,-0.0021243781094527894,0.0003300124169508112,2.3277281147515443e-05,0.009134328358208947,0.09541194719391784,0.0067298398653762035,-0.005054726368159204,0.09567155667317433,0.006748151306179093,0.0,0.0,0.0,0.001955223880596912,0.001449990589994539,0.00010227445056888704
GLY 887,L GLY  17,0.0,0.0,0.0,-0.0017860696517412807,0.00041007822955217797,2.892468813736846e-05,-0.379,0.13522757674541747,0.009538217840056235,0.3862985074626868,0.13467946264914948,0.009499556852576942,0.0,0.0,0.0,0.005512437810945241,0.0017509328082106416,0.00012350127799343598
ASN 888,L ASN  18,0.0,0.0,0.0,-0.004427860696517415,0.0005607563304917508,3.955270192773116e-05,0.7364726368159202,0.5540581003870353,0.039080245203893846,-0.7148756218905472,0.5529728335816687,0.039003696385573626,0.0,0.0,0.0,0.017169154228855652,0.0036611777705755316,0.0002582395689354408
ALA 889,L ALA  19,0.0,0.0,0.0,-0.0015472636815920197,0.000497761131871873,3.510936321106392e-05,0.04640796019900497,0.1419867302899333,0.01001497177201017,-0.044238805970149286,0.14127469690866085,0.009964748809627619,0.0,0.0,0.0,0.0006218905472637418,0.0013030077749776093,9.190708215101236e-05
CYS 890,L CYS  20,0.0,0.0,0.0,-0.0020199004975124386,0.00026316479911320457,1.8562213730280757e-05,-0.8413482587064678,0.08343304348831793,0.0058849131442224815,0.8440597014925366,0.0833124934215243,0.005876410198112048,0.0,0.0,0.0,0.0006915422885571178,0.0015109478127943604,0.00010657404155456402
TRP 891,L TRP  21,0.0,0.0,0.0,-0.01041791044776124,0.00074277790547124,5.239151391807715e-05,-0.20056218905472667,0.21306868853263933,0.015028706533323834,0.18721393034825884,0.21161057118158358,0.014925858865226382,0.0,0.0,0.0,-0.02376616915422902,0.005008455512246518,0.00035326921377859115
GLU 892,L GLU  22,0.0,0.0,0.0,-0.0035920398009950446,0.0005209409000083154,3.6744337994229765e-05,87.04355721393036,1.32445358599654,0.09341975302908585,-87.00224378109453,1.3192045489843118,0.09304951450468038,0.0,0.0,0.0,0.03772139303482287,0.005801182762382001,0.00040918388282406166
LEU 893,L LEU  23,0.0,0.0,0.0,-0.0020049751243781007,0.0003074127702641658,2.168322497647758e-05,-0.10329353233830851,0.1128852206568532,0.007962309548554189,0.1033283582089552,0.11236548239394037,0.007925650038040235,0.0,0.0,0.0,-0.0019701492537315857,0.00138186710437017,9.746939037667154e-05
TYR 894,L TYR  24,0.0,0.0,0.0,-0.004855721393034777,0.00048261270896626736,3.404087584269983e-05,-0.07424378109452741,0.2276687068379528,0.01605851242363465,0.07792537313432839,0.22764998752227206,0.01605719206490992,0.0,0.0,0.0,-0.001174129353233766,0.002013518334351892,0.00014202263295860142
CYS 895,L CYS  25,0.0,0.0,0.0,-0.004243781094527375,0.0005327798419991294,3.7579392577192265e-05,0.1317064676616915,0.15596790844796254,0.01100112804384056,-0.1324328358208955,0.15537080254987728,0.010959011441098785,0.0,0.0,0.0,-0.0049701492537312575,0.0025371085665026566,0.00017895384043399416
LEU 896,L LEU  26,0.0,0.0,0.0,-0.002477611940298519,0.0004994985233039324,3.523190935402726e-05,-0.05562189054726409,0.11765565034505288,0.008298789715187521,0.05446766169154226,0.11715499874249156,0.008263476473893602,0.0,0.0,0.0,-0.0036318407960204396,0.0011860638084599613,8.365849074257859e-05
GLU 897,L GLU  27,0.0,0.0,0.0,-0.0018159203980099134,0.00038754909640101987,2.7335605607642063e-05,75.81362189054725,0.7426934418545056,0.05238555631390083,-75.80033333333333,0.7414670434020735,0.052299052836728956,0.0,0.0,0.0,0.011472636815922152,0.0018901413546975013,0.00013332029178889142
HIP 898,L HIP  28,0.0,0.0,0.0,-0.0058955223880596775,0.0005678184233860902,4.005082355391201e-05,-86.38848756218906,1.1075620401277422,0.07812140292955078,86.37145771144277,1.1037936705380968,0.07785560263265166,0.0,0.0,0.0,-0.022925373134327742,0.005925692686598179,0.0004179661357417384
GLY 899,L GLY  29,0.0,0.0,0.0,-0.0017910447761193896,0.00040656234244408385,2.8676696581613664e-05,0.33644776119402975,0.12547901653071386,0.00885060741921876,-0.33093532338308446,0.12556551003150762,0.008856708200377273,0.0,0.0,0.0,0.003721393034825916,0.0015068632537241532,0.00010628593897127541
ILE 900,L ILE  30,0.0,0.0,0.0,-0.009676616915422943,0.0009141782583677005,6.448116266529064e-05,-0.8841890547263683,0.14083798277680076,0.00993394536979852,0.8950597014925376,0.14036755737028223,0.009900764119990885,0.0,0.0,0.0,0.0011940298507464907,0.003090213114598528,0.00021796682724508157
GLN 901,L GLN  31,0.0,0.0,0.0,-0.00931840796019896,0.0013993991079814525,9.870600256511507e-05,0.3380845771144281,0.9286596760071671,0.06550260310963216,-0.3095373134328359,0.9295186524350243,0.06556319063538366,0.0,0.0,0.0,0.019228855721392674,0.00875352740180775,0.0006174262176163204
PRO 902,L PRO  32,0.0,0.0,0.0,-0.009661691542288556,0.001553354618727066,0.00010956518701928404,1.1726368159203986,0.21417222910361947,0.015106544283690128,-1.1517562189054729,0.21234044117604256,0.01497733992530022,0.0,0.0,0.0,0.011218905472637108,0.006066123270947102,0.00042787134544203584
ASP 903,L ASP  33,0.0,0.0,0.0,-0.03200497512437812,0.00842969019244921,0.0005945845020290273,103.13143283582086,2.859037081182311,0.20166092707891062,-102.9154029850746,2.8164310399488612,0.19865572863960018,0.0,0.0,0.0,0.1840248756218903,0.05913896593322526,0.004171341034741143
GLY 904,L GLY  34,0.0,0.0,0.0,-0.015786069651741307,0.0020513325301806115,0.000144689840683102,0.6765671641791048,0.31005790939841366,0.021869798705645354,-0.6405771144278607,0.31236170714920536,0.02203229606997994,0.0,0.0,0.0,0.020203980099502496,0.009124521882361526,0.0006435941506529547
GLN 905,L GLN  35,0.0,0.0,0.0,-0.03400995024875623,0.010199497621883996,0.0007194170931556075,-0.7354975124378114,1.3064601336587283,0.09215059275702223,0.8459303482587066,1.3160494044486435,0.092826967768117,-7.525970149253708e-05,0.0010643329055089659,7.507225487147928e-05,0.0763476258706458,0.029761274663336834,0.0020991984606148215
MET 906,L MET  36,0.0,0.0,0.0,-0.014870646766169187,0.001702554147881735,0.00012008891039702534,0.41291542288557226,0.3239148248262713,0.02284719016028163,-0.39146268656716415,0.3212345895806227,0.022658140942282835,0.0,0.0,0.0,0.0065820895522390645,0.006298106610526106,0.0004442341885944645
PRO 907,L PRO  37,0.0,0.0,0.0,-0.004716417910447795,0.0006101782664870362,4.303865651588304e-05,-0.12155721393034816,0.13543634277944616,0.009552943060740468,0.12030845771144277,0.13494076230499147,0.009517987509244293,0.0,0.0,0.0,-0.005965174129353503,0.0018511207025071771,0.0001305679871938526
SER 908,L SER  38,0.0,0.0,0.0,-0.004159203980099511,0.0009274838176614892,6.54196644567327e-05,-0.44843781094527374,0.19894817286357575,0.01403272215124017,0.4583681592039803,0.19879543670021743,0.014021948972919385,0.0,0.0,0.0,0.005771144278607083,0.004221169485457124,0.00029773833903632774
ASP 909,L ASP  39,0.0,0.0,0.0,-0.002781094527363201,0.0005570362189961486,3.929030549433834e-05,79.56791542288552,1.2013555560105382,0.08473708745194018,-79.54250248756215,1.1968349974823134,0.08441823183802862,0.0,0.0,0.0,0.02263184079602163,0.004689756074079195,0.00033078988862979915
LYS 910,L LYS  40,0.0,0.0,0.0,-0.002636815920398015,0.0007070630243079988,4.987238043313685e-05,-75.96766169154225,1.7451591881612765,0.1230940382344907,75.95775124378112,1.7449920690936804,0.12308225056432516,0.0,0.0,0.0,-0.012547263681591007,0.0028422899070195706,0.0002004796724915397
THR 911,L THR  41,0.0,0.0,0.0,-0.004960199004975129,0.0017040799622115763,0.00012019653304184211,0.2007313432835816,0.26404525743293056,0.018624316471857253,-0.18793532338308436,0.2662444184284404,0.018779433328532262,0.0,0.0,0.0,0.00783582089552211,0.005478852191933564,0.00038644843735176105
ILE 912,L ILE  42,0.0,0.0,0.0,-0.012139303482587072,0.005145688192802796,0.00036294886073688057,-0.09052736318407967,0.24609366112778294,0.017358108496707325,0.11825373134328342,0.24646140504675257,0.017384047152807714,0.0,0.0,0.0,0.015587064676617034,0.006774522937861547,0.0004778380053754153
GLY 913,L GLY  43,0.0,0.0,0.0,-0.007149253731343298,0.0017893026353009785,0.00012620767692537814,0.2956119402985073,0.2470413961256653,0.017424956569282533,-0.26268656716417915,0.24549695009536482,0.017316019745642265,0.0,0.0,0.0,0.025776119402985014,0.005361056076408856,0.0003781397399867085
GLY 914,L GLY  44,0.0,0.0,0.0,-0.0038756218905472814,0.0007394045852003665,5.215357825168239e-05,0.5693582089552242,0.19537093446724024,0.013780403209266542,-0.564910447761194,0.19542028172060266,0.013783883896147925,0.0,0.0,0.0,0.000572139303482568,0.002538464279050909,0.0001790494650242216
GLY 915,L GLY  45,0.0,0.0,0.0,-0.00291044776119403,0.0004592231147945986,3.239110107212999e-05,0.22221393034825873,0.22810728689217386,0.016089447475479433,-0.21143781094527359,0.22625767321736381,0.015958985785823495,0.0,0.0,0.0,0.007865671641791003,0.0029400080670756233,0.00020737218007007026
ASP 916,L ASP  46,0.0,0.0,0.0,-0.004049751243781108,0.0005440884821688397,3.837704255369502e-05,80.24887562189055,0.9970307107894603,0.07032512407317278,-80.21842786069652,0.9927474645540261,0.07002300717779214,0.0,0.0,0.0,0.026398009950245136,0.00557274783457642,0.0003930713253403975
ASP 917,L ASP  47,0.0,0.0,0.0,-0.008447761194029853,0.0013744315741159628,9.694492851003264e-05,83.43664179104478,1.910542625909824,0.13475928650964683,-83.35762189054724,1.8946690902414802,0.1336396536304627,0.0,0.0,0.0,0.07057213930347978,0.016833868369423136,0.0011873695252313339
SER 918,L SER  48,0.0,0.0,0.0,-0.004124378109452734,0.0005366681217974662,3.78536506880911e-05,0.6010497512437811,0.3191784814135355,0.022513114254144234,-0.5902835820895521,0.32005331362336825,0.022574820160525977,0.0,0.0,0.0,0.006641791044776373,0.002693468195749279,0.00018998259833263224
PHE 919,L PHE  49,0.0,0.0,0.0,-0.007457711442786105,0.0006687425910266313,4.71694654718554e-05,0.4550398009950247,0.12506073512740673,0.008821104123816974,-0.4496915422885575,0.12593540308174833,0.008882798444509659,0.0,0.0,0.0,-0.002109452736318202,0.004009684817703067,0.0002828213607141641
ASN 920,L ASN  50,0.0,0.0,0.0,-0.018373134328358177,0.0033554106638754946,0.00023667242011697688,0.2871194029850748,0.9827862390739285,0.06932039650569556,-0.20604477611940308,0.9794432792656153,0.06908460230121705,0.0,0.0,0.0,0.06270149253731394,0.028349988334537387,0.001999653998140835
THR 921,L THR  51,0.0,0.0,0.0,-0.007731343283582071,0.0007580169773017607,5.346639516861835e-05,0.6396417910447764,0.3499380343793026,0.02468272583716165,-0.6203084577114424,0.353461439807732,0.024931247694345158,0.0,0.0,0.0,0.011601990049751435,0.006057009098868813,0.0004272284813102756
PHE 922,L PHE  52,0.0,0.0,0.0,-0.009651741293532351,0.0007452065410290027,5.256281666239577e-05,0.7284975124378109,0.13762336390424318,0.009707203636957039,-0.7149800995024878,0.14137779597945993,0.009972020857386342,0.0,0.0,0.0,0.0038656716417911296,0.0062935539692473156,0.00044391307003780736
PHE 923,L PHE  53,0.0,0.0,0.0,-0.021820895522388004,0.0019718822470041974,0.00013908584979138123,-1.0059950248756215,0.16390758522003154,0.011561149664091882,1.0369203980099504,0.16579941616254487,0.011694589130216624,0.0,0.0,0.0,0.009104477611940344,0.017087542517993277,0.001205262320086395
SER 924,L SER  54,0.0,0.0,0.0,-0.06291044776119407,0.00970264057501158,0.0006843714991836167,0.7030248756218905,1.049171990215544,0.07400288635801741,-0.4690696517412934,1.0434370230250036,0.07359837296152336,0.0,0.0,0.0,0.171044776119403,0.03543971105239495,0.0024997244818102285
GLU 925,L GLU  55,0.0,0.0,0.0,-0.25520398009950246,0.05697501576980733,0.00401870775867081,104.02170149253736,3.887712336885221,0.27421808525413766,-103.00425373134323,3.797784637070111,0.26787507437325403,-0.013979999999999992,0.02594053861234395,0.001829704518322749,0.7482637810945261,0.14228615866663358,0.01003609182128709
THR 926,L THR  56,0.0,0.0,0.0,-1.0187213930348258,0.181507430299095,0.012802547020722676,-6.453592039801001,1.5262416176213485,0.10765278337301533,7.0643482587064685,1.3254700126135381,0.09349144623490001,-0.12160900298507463,0.032816485572819,0.0023146964226674824,-0.5295741771144278,0.7949517175696563,0.05607157088070197
GLY 927,L GLY  57,0.0,0.0,0.0,-2.2583631840796015,0.3212090691547803,0.02265634087023456,-5.3834577114427855,1.8372018658745375,0.12958622815418414,6.267636815920395,1.1342042567183663,0.08000059999644597,-0.559553552238806,0.045157286064558926,0.003185149374970921,-1.933737631840796,0.9162962807930141,0.06463055644848915
ALA 928,L ALA  58,0.0,0.0,0.0,-1.6958706467661695,0.35007500714978906,0.024692387151477115,-2.38489552238806,0.45539897113989364,0.03212136677600403,2.819825870646766,0.45671027266917885,0.03221385885447903,-0.357106208955224,0.06999592187668108,0.004937131662369794,-1.6180465074626864,0.38935578528394593,0.027463039615921298
GLY 929,L GLY  59,0.0,0.0,0.0,-0.14621890547263683,0.02136235217255555,0.0015067841449339459,-1.866059701492537,0.3276751157936146,0.023112420635098458,2.0343681592039804,0.3305102248606047,0.023312393810186703,0.0,0.0,0.0,0.022089552238806043,0.034801811874524004,0.002454730542963121
LYS 930,L LYS  60,0.0,0.0,0.0,-0.22981592039800994,0.07361031553057718,0.00519207133414607,-115.20942786069651,5.3300726368831945,0.37595433666334394,115.7033034825871,5.544131281284166,0.39105286929982996,-0.0127617671641791,0.02993590651469957,0.002111516041689619,0.25129793432835756,0.20757366765513235,0.014641117644823733
HIE 931,L HIE  61,0.0,0.0,0.0,-0.05694527363184076,0.007327586399187444,0.0005168480941491956,0.7893432835820895,0.7728519752764565,0.05451277524689064,-0.6756218905472627,0.7648293187921007,0.053946900689012645,0.0,0.0,0.0,0.056776119402985124,0.020700773337770893,0.0014601199718679262
VAL 932,L VAL  62,0.0,0.0,0.0,-0.08908457711442787,0.01308783229470795,0.000923144513016483,-1.029930348258706,0.30298060809229704,0.021370604360807385,1.074820895522388,0.30258665591776734,0.021342817116891136,-9.49253731343294e-06,0.00013424475009989525,9.468894593499424e-06,-0.04420352238805964,0.01764759095508968,0.0012447650910638358
PRO 933,L PRO  63,0.0,0.0,0.0,-0.02349751243781097,0.0021489888357121107,0.00015157798537986108,1.888985074626865,0.16233150399773927,0.01144998146605379,-1.8801691542288559,0.1557793478535949,0.010987828004984471,0.0,0.0,0.0,-0.014681592039801078,0.016013306328018555,0.0011294915413868636
ARG 934,L ARG  64,0.0,0.0,0.0,-0.04041293532338308,0.004404162644340886,0.00031064568127140546,-96.55133333333333,1.9555131156828878,0.13793126029009128,96.84406965174132,1.9504899155264475,0.13757695106929874,0.0,0.0,0.0,0.2523233830845728,0.04310648507152022,0.0030404970260270903
ALA 935,L ALA  65,0.0,0.0,0.0,-0.011641791044776077,0.0009829617019912883,6.933277270564612e-05,1.2024676616915426,0.10677455768188554,0.007531296614615898,-1.1820049751243782,0.10582128450295082,0.007464057908868179,0.0,0.0,0.0,0.00882089552238812,0.008706820177653798,0.0006141317440377289
VAL 936,L VAL  66,0.0,0.0,0.0,-0.01732835820895521,0.0016785571247174957,0.00011839629088876999,-1.1546019900497513,0.08300081397442437,0.00585442602495553,1.1851243781094531,0.08692261928873586,0.006131048843425587,0.0,0.0,0.0,0.0131940298507464,0.01034899298963934,0.0007299616833793477
PHE 937,L PHE  67,0.0,0.0,0.0,-0.017726368159204,0.0013232521537745636,9.333501053403362e-05,1.0815472636815917,0.09498608960727357,0.006699802187204238,-1.0944875621890557,0.09497211475805176,0.006698816477341148,0.0,0.0,0.0,-0.030666666666666613,0.006845366180316531,0.0004828349024232984
VAL 938,L VAL  68,0.0,0.0,0.0,-0.009980099502487584,0.0009923097283935404,6.999213164962201e-05,-0.9354228855721386,0.08295941148455697,0.0058515057184841705,0.950248756218906,0.08315212822772783,0.005865098909473981,0.0,0.0,0.0,0.004845771144278848,0.0034728648943618897,0.0002449570027707393
ASP 939,L ASP  69,0.0,0.0,0.0,-0.006646766169154249,0.0006688536194329807,4.717729681182083e-05,95.44950248756216,1.4797281050680755,0.10437197315725183,-95.43376616915424,1.4753536046497886,0.1040634196880908,0.0,0.0,0.0,0.009089552238804406,0.007155135253506251,0.0005046843281935934
LEU 940,L LEU  70,0.0,0.0,0.0,-0.008253731343283617,0.0008811449513763063,6.215117283892154e-05,0.8989353233830846,0.2785125037092731,0.019644757345313738,-0.8880696517412938,0.27700528062997903,0.01953844602620364,0.0,0.0,0.0,0.002611940298507893,0.0029873125939125595,0.0002107087841315401
GLU 941,L GLU  71,0.0,0.0,0.0,-0.008094527363184098,0.0011572913566069332,8.1629038465375e-05,97.27480099502486,1.795219713878891,0.1266250354687403,-97.22937313432831,1.7881800345330432,0.1261284947723759,0.0,0.0,0.0,0.03733333333333371,0.007958432639844965,0.0005613445571620617
PRO 942,L PRO  72,0.0,0.0,0.0,-0.012995024875621906,0.0018134311296732373,0.0001279095696976523,-0.34223383084577125,0.18268239042364418,0.012885422317988619,0.34117412935323393,0.1783709437087927,0.012581316314155775,0.0,0.0,0.0,-0.01405472636815913,0.00739517053983103,0.000521615111879648
THR 943,L THR  73,0.0,0.0,0.0,-0.005676616915422883,0.0006764705724093517,4.7714555250629266e-05,0.40894029850746305,0.26248408891444075,0.01851420013484393,-0.39826865671641776,0.262376239411362,0.018506593017427016,0.0,0.0,0.0,0.004995024875622284,0.0034605056893820545,0.00024408525166593685
VAL 944,L VAL  74,0.0,0.0,0.0,-0.005368159203980091,0.0006179577136407505,4.3587376410250647e-05,0.05994029850746259,0.14009448275154643,0.009881502921478129,-0.04485074626865671,0.1405572336533375,0.009914142853459424,0.0,0.0,0.0,0.009721393034825658,0.002969494998651645,0.0002094520278612972
ILE 945,L ILE  75,0.0,0.0,0.0,-0.017965174129353258,0.0020083856774485657,0.00014166060325415466,-0.14931840796019913,0.21164594980558263,0.014928354280959665,0.16854726368159206,0.20961637313327258,0.014785198980173388,0.0,0.0,0.0,0.0012636815920394453,0.008363336498740043,0.0005899042733336488
ASP 946,L ASP  76,0.0,0.0,0.0,-0.0147910447761194,0.0025985298949426,0.00018328616690752668,106.85063184079608,2.222750602869377,0.15678073928809713,-106.69523383084578,2.2013228135366165,0.1552693395617567,0.0,0.0,0.0,0.1406069651741278,0.028393814602923752,0.0020027452647674113
GLU 947,L GLU  77,0.0,0.0,0.0,-0.006741293532338325,0.0009372004030253357,6.610501954548318e-05,92.71525870646772,1.7529871315303134,0.12364617878814464,-92.66399502487559,1.7447216844525637,0.12306317910220445,0.0,0.0,0.0,0.04452238805970099,0.008906967828011888,0.0006282490708081767
VAL 948,L VAL  78,0.0,0.0,0.0,-0.013462686567164128,0.0017505793628795811,0.00012347634788196506,0.009353233830845766,0.2801356451854576,0.019759244917728236,0.039601990049751276,0.27758064723145365,0.0195790292571898,0.0,0.0,0.0,0.03549253731343289,0.009212321082723643,0.0006497870287580856
ARG 949,L ARG  79,0.0,0.0,0.0,-0.079726368159204,0.03026959710171709,0.002135052760950228,-111.9510049751244,2.8488135830201635,0.20093981711816972,112.14990049751253,2.8626080131318776,0.20191280119842625,-0.0016576477611940305,0.010128324752880329,0.000714396946043626,0.11751150646766158,0.1306551701757794,0.009215705147274508
THR 950,L THR  80,0.0,0.0,0.0,-0.011144278606965177,0.0026810704778973287,0.00018910813073927976,0.6079701492537314,0.3238230416338715,0.022840716273044757,-0.5691044776119404,0.3188532999599873,0.022490177722882358,0.0,0.0,0.0,0.02772139303482607,0.0073003775578605115,0.0005149289304549412
GLY 951,L GLY  81,0.0,0.0,0.0,-0.004074626865671639,0.0007658137057503207,5.401633399154153e-05,1.4771492537313435,0.2282743780052218,0.01610123317388316,-1.47194527363184,0.22871432134022907,0.016132264384140522,0.0,0.0,0.0,0.001129353233830682,0.006645477576405581,0.00046873584738042995
THR 952,L THR  82,0.0,0.0,0.0,-0.005313432835820888,0.0008203073424249386,5.786001876360484e-05,1.1289552238805969,0.2802876507256945,0.01976996656186747,-1.0990447761194024,0.27837567762934706,0.01963510637775264,0.0,0.0,0.0,0.02459701492537374,0.004670409768717538,0.00032942530546280853
TYR 953,L TYR  83,0.0,0.0,0.0,-0.013726368159204048,0.0017044720936964933,0.00012022419186421475,0.563144278606965,0.1597210693042838,0.011265855599402392,-0.5582636815920395,0.16216932715844617,0.011438542393794873,0.0,0.0,0.0,-0.00884577114427879,0.006994745328908121,0.0004933712951792753
ARG 954,L ARG  84,0.0,0.0,0.0,-0.03711442786069652,0.008917635319832954,0.0006290014976669963,-101.66538308457713,2.9971323454303116,0.2114014159997268,101.75654228855726,3.0116810002405208,0.21242759898842895,0.0,0.0,0.0,0.05404477611940185,0.022097769750242986,0.001558656501358664
GLN 955,L GLN  85,0.0,0.0,0.0,-0.08753233830845772,0.024592604943669577,0.0017346286079559826,1.65007960199005,2.0164826609772124,0.1422317204375157,-1.3614477611940297,1.9950548187601693,0.14072031698100557,0.0,0.0,0.0,0.20109950248756242,0.06583886594109399,0.004643915544465263
LEU 956,L LEU  86,0.0,0.0,0.0,-0.038577114427860736,0.004666518153128052,0.0003291508120633434,1.8861393034825873,0.328444351507721,0.02316667833894914,-1.8178358208955219,0.3192972817606661,0.02252149378454534,0.0,0.0,0.0,0.02972636815920408,0.0136920557001966,0.0009657631460225402
PHE 957,L PHE  87,0.0,0.0,0.0,-0.05675124378109446,0.008503894977967006,0.0005998185040430979,1.9639452736318401,0.33743691798903797,0.02380096507324053,-1.8281094527363186,0.32018402351713376,0.02258403972557766,0.0,0.0,0.0,0.07908457711442772,0.020098706944504188,0.001417653482773279
HIE 958,L HIE  88,0.0,0.0,0.0,-0.6046666666666662,0.21276624721408666,0.015007373967514273,-6.087208955223882,1.1540821496232396,0.08140267845774189,6.685034825870644,1.079412800467026,0.07613590865110687,-0.11855512835820901,0.07830442278066654,0.00552316813106813,-0.12539592437810992,0.3535408016853282,0.024936845449588036
PRO 959,L PRO  89,0.0,0.0,0.0,-1.451935323383084,0.3079050393057436,0.02171794695750756,-2.1871691542288554,0.6848939644434928,0.04830869551482323,2.7070248756218898,0.6678442443448835,0.047106100982506206,-0.3752463044776117,0.05893007330080885,0.004156606884495135,-1.3073259064676608,0.3380677421268227,0.023845459977236954
GLU 960,L GLU  90,0.0,0.0,0.0,-0.5872089552238806,0.75385301899519,0.053172692195002584,120.64809452736321,7.924763842928364,0.5589697433324259,-118.50238308457709,6.802592522881261,0.47981788124867786,-0.2533899940298507,0.06567082260392236,0.004632062681350437,1.3051124935323377,1.1574764946149048,0.08164209709360015
GLN 961,L GLN  91,0.0,0.0,0.0,-0.06799004975124379,0.00589711966942644,0.00041595075050234457,-0.4169054726368162,0.43910391115989933,0.030972001864299843,0.5103034825870645,0.4354064863961398,0.030711205629591364,0.0,0.0,0.0,0.02540796019900455,0.021902832373655732,0.0015449066789643847
LEU 962,L LEU  92,0.0,0.0,0.0,-0.06688059701492532,0.009828158937526806,0.0006932248818546032,1.0449900497512434,0.2074483209648665,0.014632276370979594,-0.9180298507462692,0.21061397832326026,0.014855564624884948,0.0,0.0,0.0,0.06007960199004986,0.020203532321095445,0.0014250472947542163
ILE 963,L ILE  93,0.0,0.0,0.0,-0.045009950248756175,0.0071869076998443615,0.0005069253837665623,-0.9668557213930347,0.20054104449455412,0.014145074653393784,0.9974129353233835,0.19991337335856596,0.01410080214499676,0.0,0.0,0.0,-0.014452736318408257,0.008288876738569107,0.0005846522867942037
THR 964,L THR  94,0.0,0.0,0.0,-0.024606965174129334,0.003553395299290013,0.00025063717957667623,1.223467661691542,0.2640061249836097,0.018621556281700626,-1.1475223880597014,0.2592768756657534,0.018287980754435405,0.0,0.0,0.0,0.051338308457711604,0.010251803633297559,0.0007231064747389681
GLY 965,L GLY  95,0.0,0.0,0.0,-0.009925373134328359,0.001758958020670836,0.00012406733283594918,0.33113432835820905,0.5477267602066195,0.03863366690001728,-0.2732587064676619,0.5400836978956641,0.038094566850740634,0.0,0.0,0.0,0.04795024875621897,0.011646856490369993,0.0008215059164016736
LYS 966,L LYS  96,0.0,0.0,0.0,-0.03287562189054727,0.006996762061097997,0.0004935135445001241,-116.31053731343285,5.009703827340459,0.3533572631364633,116.43924875621893,5.0377362668500885,0.35533451896745716,0.0,0.0,0.0,0.09583582089552538,0.05936855048352729,0.004187534680343583
GLU 967,L GLU  97,0.0,0.0,0.0,-0.009119402985074616,0.0009953482061737973,7.02064493477408e-05,100.88409452736329,2.5085666431213305,0.17694064838147514,-100.83686069651739,2.4953373296136867,0.1760075245531316,0.0,0.0,0.0,0.03811442786069935,0.014012497648323262,0.0009883653783473731
ASP 968,L ASP  98,0.0,0.0,0.0,-0.0043681592039801174,0.0005406657905232439,3.813562449902934e-05,95.02710945273635,1.7375168757399444,0.12255499107834986,-95.01188059701492,1.733495328921626,0.12227133303662276,0.0,0.0,0.0,0.01086069651741304,0.005991743698595615,0.00042262501491527993
ALA 969,L ALA  99,0.0,0.0,0.0,-0.001985074626865666,0.00037954688801511465,2.6771173347423548e-05,-0.3489800995024877,0.09865952106364297,0.00695890606449496,0.3490497512437811,0.0984422325361646,0.006943579713471636,0.0,0.0,0.0,-0.0019154228855722184,0.0010451551077602687,7.371955731509264e-05
ALA 970,L ALA 100,0.0,0.0,0.0,-0.0014328358208955253,0.0004954684379909641,3.494764905332343e-05,-0.5547910447761193,0.09158138657808777,0.006459652951710569,0.5547164179104477,0.0915635014898353,0.006458391434851756,0.0,0.0,0.0,-0.0015074626865672477,0.0011023241073580036,7.775194763802107e-05
ASN 971,L ASN 101,0.0,0.0,0.0,-0.0013432835820895335,0.0004748051856891264,3.34901756112753e-05,-1.5229303482587073,0.0988708646920354,0.006973813094667585,1.5241094527363168,0.09870135849803054,0.006961857049587364,0.0,0.0,0.0,-0.00016417910447828982,0.0012688030351673198,8.94944658243352e-05
ASN 972,L ASN 102,0.0,0.0,0.0,-0.0015373134328357753,0.0004986057638355493,3.5168938956323235e-05,0.791383084577114,0.40125082726461175,0.02830205118707296,-0.7895820895522389,0.40101748014358257,0.028285592150193845,0.0,0.0,0.0,0.0002636815920397874,0.0009594382571412112,6.767355683615677e-05
TYR 973,L TYR 103,0.0,0.0,0.0,-0.0020099502487562516,0.0002990873306504924,2.1095993743317578e-05,0.8775621890547256,0.15541082568304898,0.010961834455250345,-0.8770995024875616,0.1553822763084574,0.010959820737629978,0.0,0.0,0.0,-0.0015472636815925323,0.0007458041672215974,5.2604969963882664e-05
ALA 974,L ALA 104,0.0,0.0,0.0,-0.0011940298507462851,0.0003954519790893243,2.78930319733261e-05,0.7022686567164177,0.07410566251376177,0.005227010416437874,-0.7012885572139301,0.07403593532744066,0.005222092239920098,0.0,0.0,0.0,-0.00021393034825865418,0.0008219652309678208,5.797695720513526e-05
ARG 975,L ARG 105,0.0,0.0,0.0,-0.0043383084577114555,0.0005686460522279651,4.010919999142947e-05,-93.4512288557214,1.767692617905556,0.12468342382252923,93.44389054726365,1.7652553373186375,0.12451151130486919,0.0,0.0,0.0,-0.01167661691542519,0.004669142963908524,0.00032933595194098984
GLY 976,L GLY 106,0.0,0.0,0.0,-0.0014975124378109792,0.0004999938119960115,3.526684432478149e-05,0.9847562189054719,0.1189861201556072,0.008392633819978193,-0.9819900497512434,0.11840776119386724,0.008351839524172611,0.0,0.0,0.0,0.0012686567164179605,0.0011362251750095841,8.014314458211787e-05
HIP 977,L HIP 107,0.0,0.0,0.0,-0.0029353233830844835,0.0004894875174627497,3.452578744598595e-05,-87.4756069651741,1.7518882008917838,0.12356866619734269,87.46742288557215,1.7499142083507693,0.12342943149888848,0.0,0.0,0.0,-0.011119402985073988,0.003333184818849811,0.00023510472988221503
TYR 978,L TYR 108,0.0,0.0,0.0,-0.004119402985074654,0.0006032017737801781,4.254657266139786e-05,0.673502487562189,0.2629224792468577,0.018545121804744436,-0.6734776119402982,0.26257928581586804,0.018520914806550434,0.0,0.0,0.0,-0.004094527363183855,0.0014882691875546374,0.00010497441466591013
THR 979,L THR 109,0.0,0.0,0.0,-0.003641791044776085,0.0005651969023511145,3.986591571702189e-05,1.04173631840796,0.21076629939243327,0.014866308524719355,-1.0346019900497512,0.2103678862332117,0.014838206627203624,0.0,0.0,0.0,0.003492537313432901,0.0022329941146965,0.00015750326090392281
ILE 980,L ILE 110,0.0,0.0,0.0,-0.006950248756218893,0.0008795704728600623,6.204011768705191e-05,1.2479502487562193,0.13970472597638164,0.009854011598216762,-1.2379601990049747,0.1377907000593539,0.009719006619295237,0.0,0.0,0.0,0.0030398009950247554,0.0038721364589095002,0.0002731194475298053
GLY 981,L GLY 111,0.0,0.0,0.0,-0.0035422885572139596,0.0005811746009030068,4.0992895679530635e-05,0.9284975124378114,0.12671879489201915,0.008938054642397063,-0.9279452736318407,0.1274514910746975,0.008989735046417915,0.0,0.0,0.0,-0.0029900497512437506,0.00322612169509378,0.00022755307938607074
LYS 982,L LYS 112,0.0,0.0,0.0,-0.01090547263681592,0.0014782064904322115,0.00010426464673600853,-103.87218905472638,2.802498928254098,0.19767303324924482,103.89540298507475,2.8063909706884567,0.19794755675602588,0.0,0.0,0.0,0.012308457711443158,0.014663875065944855,0.0010343099989262418
GLU 983,L GLU 113,0.0,0.0,0.0,-0.020791044776119396,0.005122977154774658,0.0003613469476264061,112.33904975124379,4.396583478802762,0.3101110881529872,-112.10472139303484,4.3248304245348645,0.3050500179277547,0.0,0.0,0.0,0.21353731343284002,0.0807945607421573,0.005698808920470187
ILE 984,L ILE 114,0.0,0.0,0.0,-0.022731343283582072,0.0042458598724271004,0.00029947986465664024,0.6217263681592041,0.19931352274618983,0.014058491945035799,-0.6030398009950247,0.20004819918702246,0.01411031202569739,0.0,0.0,0.0,-0.004044776119403351,0.00773201556845767,0.0005453743282962045
ILE 985,L ILE 115,0.0,0.0,0.0,-0.014771144278606938,0.0019335640239994294,0.0001363830907309907,0.1827462686567162,0.1537938799528534,0.010847783897062872,-0.17774129353233833,0.15560334422066613,0.01097541366589832,0.0,0.0,0.0,-0.009766169154229003,0.005518855039454205,0.0003892700206638155
ASP 986,L ASP 116,0.0,0.0,0.0,-0.03802487562189055,0.010006683244794189,0.0007058170156001274,108.60685572139309,3.306187697124898,0.23320049973726817,-108.27670646766163,3.226785677633047,0.2275999131033786,0.0,0.0,0.0,0.29212437810945124,0.10468702206953204,0.007384053205403674
LEU 987,L LEU 117,0.0,0.0,0.0,-0.10531343283582086,0.051738976220591634,0.0036493860046206577,0.182358208955224,0.24950869344424628,0.017598986303950608,-0.06492537313432835,0.2478703508867919,0.017483426529933108,-0.01351862686567164,0.03619018806602424,0.0025526590489468363,-0.0013992238805967678,0.07286879122936549,0.005139768242654843
VAL 988,L VAL 118,0.0,0.0,0.0,-0.022124378109452735,0.0030402691580765184,0.0002144440521679384,0.4718059701492543,0.19170779268277616,0.013522025109472523,-0.4529402985074626,0.1935557215151605,0.013652367959506622,0.0,0.0,0.0,-0.003258706467661568,0.011737287452164614,0.0008278844246456447
LEU 989,L LEU 119,0.0,0.0,0.0,-0.026159203980099494,0.004165067637035333,0.00029378121975374034,-0.11926865671641791,0.19076165082520824,0.013455289408350939,0.14523383084577107,0.1926810321464109,0.013590672128358057,0.0,0.0,0.0,-0.00019402985074605506,0.012878582018416478,0.000908385136516544
ASP 990,L ASP 120,0.0,0.0,0.0,-0.13736318407960205,0.05347619954914355,0.003771920290476795,114.96087064676614,3.6101111383218987,0.2546376064177645,-114.09855721393038,3.529566071724974,0.24895639545744652,-0.011688967164179097,0.025558085205754227,0.0018027283349619245,0.7132612815920387,0.1438325604115091,0.010145166590397492
ARG 991,L ARG 121,0.0,0.0,0.0,-0.20625373134328376,0.053396482811363964,0.003766297505326457,-120.17798507462682,2.9109362164941364,0.20532160983481546,120.94365671641792,2.9329952388659275,0.2068775333068224,-0.007571928358208952,0.020366180793049197,0.0014365196334160842,0.5518459820895528,0.13491670860505908,0.009516290892065044
ILE 992,L ILE 122,0.0,0.0,0.0,-0.028323383084577113,0.003407615191164818,0.00024035464356212636,0.07728358208955233,0.22820642697466215,0.01609644027773333,-0.04045771144278609,0.23594258820335065,0.0166421070183564,0.0,0.0,0.0,0.008502487562189062,0.020692038120330578,0.0014595038371354163
ARG 993,L ARG 123,0.0,0.0,0.0,-0.1030497512437811,0.030671871380272386,0.002163427000825394,-99.47570149253727,4.53109695244905,0.3195989370440193,99.81203980099505,4.485945684576503,0.3164142121595835,0.0,0.0,0.0,0.23328855721392902,0.09441454225626586,0.006659488345375349
LYS 994,L LYS 124,0.0,0.0,0.0,-0.12250746268656709,0.681879792147658,0.04809609219339228,-145.68053233830844,5.9022044250280015,0.41630940150947193,144.0981144278607,5.874000229685864,0.41432003095613235,-0.32512047761194024,0.06875546517126413,0.00484963659248697,-2.0300458507462658,1.0152069275427795,0.07160717555315772
LEU 995,L LEU 125,0.0,0.0,0.0,-0.06574626865671634,0.008613324082415675,0.000607537037950118,-0.2414776119402983,0.24452402896761688,0.017247395180438944,0.26456218905472645,0.24359510358529446,0.017181873835850854,0.0,0.0,0.0,-0.04266169154228838,0.027703206257393757,0.001954033507887917
ALA 996,L ALA 126,0.0,0.0,0.0,-0.034348258706467634,0.00533533321827121,0.0003763253894652344,-1.0562537313432836,0.18577100411168684,0.013103276330382795,1.1150796019900493,0.19263404231999012,0.013587357721552472,0.0,0.0,0.0,0.024477611940298447,0.020944863564130917,0.0014773367689716237
ASP 997,L ASP 127,0.0,0.0,0.0,-0.3873432835820896,0.1827952571512161,0.012893383323135537,102.26204477611934,6.329913146386195,0.4464776486569208,-100.44905472636819,5.83828562224827,0.41180091677831054,-0.04131012537313435,0.049304847651331356,0.003477695813144268,1.3843366407960203,0.6233973712891769,0.043971060277659575
GLN 998,L GLN 128,0.0,0.0,0.0,-0.44326865671641746,0.1789755742602269,0.012623963665022603,-2.4902786069651714,1.5327407481322912,0.10811119669429396,3.456502487562189,1.5224181802860366,0.1073830988968181,-0.09390146865671636,0.08432355453456616,0.005947724950456966,0.42905375522388095,0.116379273511099,0.008208761034786238
CYS 999,L CYS 129,0.0,0.0,0.0,-0.04562686567164177,0.007402102338640549,0.0005221040432696789,0.07026865671641794,0.2719910143794656,0.0191847669545489,0.06502487562189053,0.2712097724543417,0.019129662397867793,0.0,0.0,0.0,0.08966666666666655,0.027726333789491485,0.0019556647982249932
THR1000,L THR 130,0.0,0.0,0.0,-0.04002487562189052,0.005734106575427538,0.0004044526933843775,-1.076452736318408,0.20824263260629783,0.014688302794370495,1.162109452736319,0.2088150124227951,0.014728675353787725,0.0,0.0,0.0,0.04563184079602002,0.02205406701123082,0.0015555739478223397
GLY1001,L GLY 131,0.0,0.0,0.0,-0.009373134328358203,0.0013983197546286652,9.862987084957998e-05,-0.4332786069651743,0.22552857093616105,0.01590755887606761,0.47416417910447767,0.2301458069316204,0.016233233592745783,0.0,0.0,0.0,0.03151243781094527,0.01008328968506798,0.0007112204172794926
LEU1002,L LEU 132,0.0,0.0,0.0,-0.014179104477611927,0.0019362376180268484,0.00013657167151357328,-0.8461641791044779,0.12219134293804212,0.00861871280372225,0.8637412935323375,0.12368223904443394,0.008723872506956663,0.0,0.0,0.0,0.00339800995024892,0.005844655339684727,0.00041225020200511686
GLN1003,L GLN 133,0.0,0.0,0.0,-0.004985074626865713,0.0006024627065958592,4.249444288156943e-05,-0.15599004975124364,0.23781664390849108,0.01677429271590596,0.16810945273631855,0.23715112204407796,0.016727350422973776,0.0,0.0,0.0,0.007134328358209614,0.0034333549250603135,0.00024217018440778184
GLY1004,L GLY 134,0.0,0.0,0.0,-0.0025522388059701353,0.000516886452388958,3.6458359308925565e-05,0.5078059701492542,0.11114132979336488,0.007839304971044453,-0.5069900497512436,0.11010862976512728,0.007766463927303008,0.0,0.0,0.0,-0.0017363184079601268,0.0031409863739124393,0.0002215480968310735
PHE1005,L PHE 135,0.0,0.0,0.0,-0.006029850746268642,0.0007117384488099988,5.02021594506132e-05,-0.7947114427860699,0.08025026971581171,0.005660417591551783,0.7935572139303483,0.08050683948695518,0.005678514627875572,0.0,0.0,0.0,-0.007184079601989939,0.0020027208541218695,0.0001412610374243448
SER1006,L SER 136,0.0,0.0,0.0,-0.0025223880597014933,0.0004994985233039002,3.523190935402499e-05,0.5339552238805971,0.22185893278117236,0.015648722557626737,-0.5335920398009947,0.22197268608878756,0.015656746097308317,0.0,0.0,0.0,-0.0021592039800994965,0.0017029466307105464,0.00012011659400128552
VAL1007,L VAL 137,0.0,0.0,0.0,-0.0026417910447761,0.000489740286659676,3.4543616410473565e-05,-0.7358358208955222,0.06172260131332068,0.00435357662357389,0.7401194029850747,0.06221880561998795,0.004388576176801682,0.0,0.0,0.0,0.0016417910447761813,0.0014866051264908428,0.00010485704084832329
PHE1008,L PHE 138,0.0,0.0,0.0,-0.003333333333333326,0.00048184278657924094,3.3986569704675785e-05,0.7792437810945275,0.06369294558306066,0.004492553992813211,-0.7816169154228855,0.06340054704503792,0.004471929790125431,0.0,0.0,0.0,-0.005706467661691376,0.0014990570701946496,0.00010573533323836311
HIP1009,L HIP 139,0.0,0.0,0.0,-0.002084577114427894,0.00031196846580281785,2.200455896401506e-05,-82.64462189054726,1.0746736986295917,0.0758016381806927,82.63570149253734,1.0734822679232559,0.07571760113816137,0.0,0.0,0.0,-0.011004975124376076,0.0023190697921542983,0.0001635745710766145
SER1010,L SER 140,0.0,0.0,0.0,-0.0008606965174129659,0.0003462629381354397,2.442350453481494e-05,0.7772437810945275,0.0813187651517317,0.005735783448680891,-0.7761293532338311,0.08126752813047311,0.0057321694678494515,0.0,0.0,0.0,0.00025373134328373655,0.0008465901799563575,5.9713867186115846e-05
PHE1011,L PHE 141,0.0,0.0,0.0,-0.001054726368159205,0.00022744536220231564,1.6042758907677427e-05,0.2566815920398009,0.11517634374583807,0.008123912911174976,-0.257044776119403,0.11505405601735369,0.008115287399859,0.0,0.0,0.0,-0.0014179104477610091,0.000679828491643211,4.795140461163026e-05
GLY1012,L GLY 142,0.0,0.0,0.0,-0.0004726368159203879,0.0004992506946985798,3.521442887200028e-05,0.07076119402985073,0.09031461144997727,0.006370301523421423,-0.0703432835820896,0.09028096865154284,0.006367928543383329,0.0,0.0,0.0,-5.4726368159160395e-05,0.0008054478990974641,5.681191444309149e-05
GLY1013,L GLY 143,0.0,0.0,0.0,-0.0006517412935323339,0.000476418492333294,3.3603969488125213e-05,-0.3362537313432838,0.10030753853560528,0.007075148254365659,0.3374378109452736,0.10052220547825712,0.007090289693052583,0.0,0.0,0.0,0.0005323383084576705,0.00088671735442698,6.254421984508052e-05
GLY1014,L GLY 144,0.0,0.0,0.0,-0.0009303482587064922,0.0002910341453176021,2.0527965846492484e-05,-0.19297512437810938,0.11479436244807596,0.00809697002780333,0.19698507462686557,0.11497832275088381,0.008109945587111082,0.0,0.0,0.0,0.00307960199004979,0.00124334320650039,8.769866797126219e-05
THR1015,L THR 145,0.0,0.0,0.0,-0.002900497512437747,0.00041134381310637584,2.9013955518514082e-05,0.06684079601990058,0.28219855493134,0.01990475135224525,-0.057378109452736296,0.28126278203066557,0.01983874702095225,0.0,0.0,0.0,0.006562189054726646,0.0022254438171213173,0.00015697070397461453
GLY1016,L GLY 146,0.0,0.0,0.0,-0.0009701492537313612,0.0002425086090935995,1.71052384232137e-05,0.04306965174129361,0.1331998279038306,0.009395191464508668,-0.04290049751243783,0.13304209504693937,0.009384065846600162,0.0,0.0,0.0,-0.0008009950248756065,0.0008754239939193812,6.174764761284598e-05
SER1017,L SER 147,0.0,0.0,0.0,-0.0010895522388059149,0.00030246137619044074,2.133398056624856e-05,0.2867661691542288,0.15010334764713593,0.010587473818860637,-0.2857761194029851,0.15007097699483643,0.010585190569092443,0.0,0.0,0.0,-9.950248756202648e-05,0.0008753391673827599,6.174166441027454e-05
GLY1018,L GLY 148,0.0,0.0,0.0,-0.0010646766169154051,0.0002835384447517336,1.9999259893300067e-05,-0.06293532338308458,0.1187275018583826,0.008374392291765374,0.06519402985074624,0.11876423052383879,0.00837698293208096,0.0,0.0,0.0,0.0011940298507462123,0.0009342377525093172,6.58960502902037e-05
PHE1019,L PHE 149,0.0,0.0,0.0,-0.007089552238805964,0.0007609501121242289,5.367328254739336e-05,0.022746268656716428,0.10449699606959811,0.00737064980480842,-0.02844278606965171,0.10417301891970293,0.007347798218576727,0.0,0.0,0.0,-0.01278606965174127,0.002541007943372762,0.0001792288812719851
THR1020,L THR 150,0.0,0.0,0.0,-0.002512437810945324,0.0004998452769196396,3.525636746828948e-05,0.629731343283582,0.19796813016212195,0.013963595268957704,-0.628512437810945,0.1983492098529286,0.013990474557878026,0.0,0.0,0.0,-0.00129353233830862,0.0016537032045548397,0.00011664323052640709
SER1021,L SER 151,0.0,0.0,0.0,-0.0015024875621890263,0.0004999938119960746,3.526684432478594e-05,0.2147114427860696,0.2084610664781842,0.014703709931759502,-0.21359203980099511,0.20842702228412516,0.014701308639457004,0.0,0.0,0.0,-0.0003830845771144525,0.001236876356876541,8.724253156820231e-05
LEU1022,L LEU 152,0.0,0.0,0.0,-0.004681592039800963,0.000645003338135011,4.5495027676769104e-05,-0.42430348258706435,0.1458705977275893,0.010288918658982833,0.4304427860696516,0.14560813615190243,0.010270406046808624,0.0,0.0,0.0,0.0014577114427858915,0.001773057829284956,0.00012506185665499067
LEU1023,L LEU 153,0.0,0.0,0.0,-0.006368159203980103,0.0007219246625758145,5.092063957280486e-05,0.022114427860696607,0.09885499627914233,0.006972693823121109,-0.0199452736318408,0.09848591075359421,0.0069466605373888855,0.0,0.0,0.0,-0.004199004975124079,0.0021763539286751145,0.00015350817021476284
MET1024,L MET 154,0.0,0.0,0.0,-0.0030547263681592034,0.0004804538171347403,3.388859935385177e-05,0.17795522388059692,0.19145741894408516,0.01350436510758134,-0.17926865671641795,0.1915578123837823,0.013511446314836474,0.0,0.0,0.0,-0.0043681592039800776,0.0012473977269027929,8.79846517902866e-05
GLU1025,L GLU 155,0.0,0.0,0.0,-0.0034626865671641784,0.0005462224377587634,3.852756017567399e-05,88.81415920398008,1.5891592929106368,0.11209065401554677,-88.80432835820895,1.5849715729959704,0.1117952750273214,0.0,0.0,0.0,0.006368159203983357,0.0051998642437840765,0.00036677014474129836
ARG1026,L ARG 156,0.0,0.0,0.0,-0.009064676616915419,0.0012777452232829991,9.012519914269292e-05,-92.85690049751241,1.811698312681749,0.12778734621084917,92.88597014925378,1.8130543287767282,0.1278829922116119,0.0,0.0,0.0,0.02000497512437776,0.010744197791986997,0.0007578372808495661
LEU1027,L LEU 157,0.0,0.0,0.0,-0.007109452736318414,0.0009712074850974759,6.850369417025595e-05,-0.04070646766169177,0.13697778593175727,0.009661668077698258,0.04338308457711443,0.13723179183043868,0.009679584272401972,0.0,0.0,0.0,-0.004432835820895752,0.002499097631755663,0.00017627275581614626
SER1028,L SER 158,0.0,0.0,0.0,-0.002696517412935336,0.0005664217887154364,3.995231253972183e-05,-0.541865671641791,0.22288983260409206,0.01572143662467532,0.544378109452736,0.22338576569876653,0.0157564170480841,0.0,0.0,0.0,-0.00018407960199012772,0.001627177537926454,0.00011477225426000124
VAL1029,L VAL 159,0.0,0.0,0.0,-0.005781094527363186,0.0010375251821051986,7.318138385407956e-05,-0.43459203980099537,0.18404191264023784,0.012981315621502289,0.4424179104477616,0.18349230866961963,0.012942549546388887,0.0,0.0,0.0,0.0020447761194030234,0.002476352853964841,0.0001746684628863028
ASP1030,L ASP 160,0.0,0.0,0.0,-0.012029850746268651,0.0022302989286319425,0.00015731315713646694,92.51412437810943,2.4858368901118424,0.175337415217996,-92.3887014925373,2.465184227208367,0.17388068869451884,0.0,0.0,0.0,0.11339303482586924,0.027258478095874773,0.0019226648019902903
TYR1031,L TYR 161,0.0,0.0,0.0,-0.01845273631840796,0.003339646505428125,0.00023556050211212163,-0.39727363184079617,0.410640598632209,0.02896435459387789,0.4426567164179105,0.408235941152809,0.02879474313280425,0.0,0.0,0.0,0.026930348258706435,0.016569621678399437,0.001168731000729463
GLY1032,L GLY 162,0.0,0.0,0.0,-0.0018109452736318314,0.0005028076415173149,3.546531655644398e-05,-0.46526368159203974,0.17857388376959105,0.012595630602372393,0.4667363184079599,0.17772214079213577,0.012535553284873751,0.0,0.0,0.0,-0.0003383084577114521,0.0014472396523456414,0.00010208041438787201
LYS1033,L LYS 163,0.0,0.0,0.0,-0.003666666666666677,0.0007486859688371583,5.280823657741367e-05,-76.56855721393032,1.658896947539665,0.11700956891083139,76.5865870646766,1.660404806972138,0.11711592511483396,0.0,0.0,0.0,0.014363184079599165,0.009436482490947229,0.0006655981554116052
LYS1034,L LYS 164,0.0,0.0,0.0,-0.006592039800995021,0.001080232294166965,7.619371127995444e-05,-80.98486567164181,1.8177521154163114,0.12821434853265878,81.06464179104483,1.8174753034483224,0.12819482372185498,0.0,0.0,0.0,0.073184079601989,0.023038599349216204,0.0016250175046492404
SER1035,L SER 165,0.0,0.0,0.0,-0.0017960199004975433,0.0004384323947635413,3.092463674968501e-05,0.8846268656716416,0.2642664776670223,0.018639920144082837,-0.8826119402985076,0.2640191999966692,0.018622478522014506,0.0,0.0,0.0,0.00021890547263672553,0.001201922504774069,8.477707693441746e-05
LYS1036,L LYS 166,0.0,0.0,0.0,-0.002532338308457718,0.0004989531378857749,3.51934408326622e-05,-79.90964179104473,1.134087623316844,0.07999237331060333,79.91018407960199,1.1329821087063614,0.07991439632222617,0.0,0.0,0.0,-0.0019900497512480514,0.004640284398721492,0.0003273004256975256
LEU1037,L LEU 167,0.0,0.0,0.0,-0.0018656716417910669,0.0003552949466936628,2.5060573298708942e-05,0.6368855721393036,0.06381504556601987,0.004501166261580879,-0.6352686567164182,0.06381968896187394,0.004501493781471716,0.0,0.0,0.0,-0.00024875621890502544,0.0009238740331494524,6.516504988875674e-05
GLU1038,L GLU 168,0.0,0.0,0.0,-0.0014676616915422827,0.0004989531378857893,3.519344083266321e-05,78.23569651741292,0.9393168854992561,0.06625430470888533,-78.22772139303484,0.9382567258329915,0.06617952681161433,0.0,0.0,0.0,0.006507462686567411,0.0019928214528996792,0.00014056278749917508
PHE1039,L PHE 169,0.0,0.0,0.0,-0.001621890547263715,0.0004849151415327315,3.4203276914356386e-05,0.5636716417910447,0.06118523902395972,0.00431567401008104,-0.5641990049751245,0.061151717362009896,0.004313309574351781,0.0,0.0,0.0,-0.002149253731343073,0.000955534775277248,6.739822645422378e-05
SER1040,L SER 170,0.0,0.0,0.0,-0.0007164179104477662,0.0004507363841952703,3.179249325000907e-05,-0.19795024875621892,0.15377572191081337,0.01084650312752832,0.1982238805970149,0.15369775414339032,0.010841003705235306,0.0,0.0,0.0,-0.0004427860696517036,0.0008029548657444638,5.663606942851869e-05
ILE1041,L ILE 171,0.0,0.0,0.0,-0.0009552238805970467,0.00022961155739729884,1.6195550536064965e-05,0.2939253731343283,0.05817839611156826,0.004103587663497959,-0.2938159203980097,0.05818311243317658,0.0041039203271749,0.0,0.0,0.0,-0.0008457711442784211,0.0007061172138989324,4.9805668110590006e-05
TYR1042,L TYR 172,0.0,0.0,0.0,-0.0006169154228855749,0.0004861386467783534,3.428957632045433e-05,0.13191542288557215,0.09772241024262117,0.006892807363576822,-0.13159203980099507,0.09764975862500025,0.0068876829135794265,0.0,0.0,0.0,-0.00029353233830866954,0.0007454058029984152,5.257687151804902e-05
PRO1043,L PRO 173,0.0,0.0,0.0,-0.0004975124378109567,0.0004999938119960749,3.526684432478596e-05,-0.41362686567164153,0.08149324713120158,0.005748090458607432,0.41294029850746283,0.0814996652797226,0.0057485431598995555,0.0,0.0,0.0,-0.0011840796019899945,0.0007796831054391629,5.499460601805308e-05
ALA1044,L ALA 174,0.0,0.0,0.0,-0.00025373134328358124,0.00043514566379442395,3.069280862172765e-05,0.40734825870646785,0.0668013175716326,0.0047118016482729,-0.4071194029850745,0.0668365174981875,0.004714284459660305,0.0,0.0,0.0,-2.4875621890683716e-05,0.0007291909982258005,5.143316737221233e-05
PRO1045,L PRO 175,0.0,0.0,0.0,-0.0003134328358208919,0.00046388866471402625,3.272018359025376e-05,0.32496019900497514,0.089067241678739,0.006282318843471677,-0.3249154228855721,0.08902516727813987,0.00627935114407143,0.0,0.0,0.0,-0.00026865671641794714,0.0007380643546529242,5.205904567759457e-05
GLN1046,L GLN 176,0.0,0.0,0.0,-0.0002885572139303496,0.00045309154507572254,3.195861349017593e-05,0.22714925373134331,0.17509180992390336,0.012350024050257225,-0.2270845771144279,0.1749799073353561,0.01234213105023372,0.0,0.0,0.0,-0.00022388059701465105,0.0007946505635069595,5.6050329110919846e-05
VAL1047,L VAL 177,0.0,0.0,0.0,-0.0004029850746268743,0.0004904978126912037,3.4597048176997244e-05,0.22579104477611933,0.0645220940168674,0.004551037614081372,-0.22555223880597025,0.06449936177294324,0.004549434205222318,0.0,0.0,0.0,-0.00016417910447766925,0.0007038702162717454,4.96471771180719e-05
SER1048,L SER 178,0.0,0.0,0.0,-0.00040796019900498986,0.0004914556694482357,3.466461018341655e-05,-0.23566666666666664,0.0745364669728136,0.005257397020086328,0.23563184079601998,0.07451557505959523,0.00525592341814678,0.0,0.0,0.0,-0.00044278606965177786,0.0007316309042847286,5.160526507638951e-05
THR1049,L THR 179,0.0,0.0,0.0,-0.0005870646766169264,0.0004923613937806257,3.4728495052119324e-05,0.30827363184079604,0.17224635184128204,0.012149320911888587,-0.3079950248756221,0.17209072863091868,0.012138344096973024,0.0,0.0,0.0,-0.0003084577114427941,0.0007944948076957516,5.603934294306185e-05
ALA1050,L ALA 180,0.0,0.0,0.0,-0.0004427860696517152,0.0004967157800735497,3.50356297802662e-05,-0.5249950248756216,0.0749698776997347,0.005287967455696317,0.5248358208955222,0.0749362442808118,0.005285595137237956,0.0,0.0,0.0,-0.0006019900497512371,0.0007469979852388066,5.268917539433981e-05
VAL1051,L VAL 181,0.0,0.0,0.0,-0.0004527363184079766,0.0004977611318718887,3.510936321106503e-05,-0.4710796019900496,0.04336520410657533,0.003058745659738619,0.4710099502487561,0.043313618559686344,0.0030551070958046377,0.0,0.0,0.0,-0.0005223880597014033,0.0008108384387703224,5.719213379562774e-05
VAL1052,L VAL 182,0.0,0.0,0.0,-0.0006616915422885479,0.00047313406678481775,3.337230397200204e-05,-0.16817910447761164,0.0866120633262249,0.006109143914762001,0.1683781094527364,0.08656039974714776,0.006105499846861839,0.0,0.0,0.0,-0.00046268656716379897,0.0007530044275627224,5.311283717034797e-05
GLU1053,L GLU 183,0.0,0.0,0.0,-0.0007213930348258989,0.00044831364481867593,3.1621606390244185e-05,77.8461044776119,0.9228197562496916,0.06509068692984203,-77.83880099502488,0.9220137220667306,0.06503383366212366,0.0,0.0,0.0,0.00658208955223644,0.0013436704804877428,9.477520825706456e-05
PRO1054,L PRO 184,0.0,0.0,0.0,-0.0004278606965173702,0.0004947685528537538,3.489828296200984e-05,0.2837910447761197,0.06871041054177125,0.004846458683948277,-0.28391542288557226,0.06861332863673171,0.004839611054338392,0.0,0.0,0.0,-0.0005522388059702453,0.0007844936654498568,5.533391675938984e-05
TYR1055,L TYR 185,0.0,0.0,0.0,-0.0007313432835820819,0.00044326096731096403,3.126521799740299e-05,-0.233412935323383,0.11651260744388953,0.008218165685280136,0.23360696517412927,0.11642143274001408,0.00821173471751456,0.0,0.0,0.0,-0.0005373134328356767,0.0007661045394993918,5.403684782252663e-05
ASN1056,L ASN 186,0.0,0.0,0.0,-0.0008457711442785248,0.00036116798831601233,2.5474825714716874e-05,0.2642338308457709,0.17311285264530835,0.012210439166214379,-0.2634776119402986,0.17290572229471543,0.012195829317744182,0.0,0.0,0.0,-8.955223880632705e-05,0.0007543837381492621,5.3210126237860274e-05
SER1057,L SER 187,0.0,0.0,0.0,-0.0004427860696517417,0.0004967157800735792,3.503562978026828e-05,0.1932736318407959,0.11163314898132358,0.007873995221846633,-0.193318407960199,0.11161928055000293,0.007873017018123547,0.0,0.0,0.0,-0.00048756218905493927,0.000779778337787549,5.500132318999528e-05
ILE1058,L ILE 188,0.0,0.0,0.0,-0.0005074626865671436,0.0004999443052072693,3.526335238514204e-05,0.006134328358208927,0.06971860188234913,0.004917571018150597,-0.00602985074626863,0.06972033047875834,0.00491769294394048,0.0,0.0,0.0,-0.00040298507462727866,0.0007802226017204437,5.5032659151730415e-05
LEU1059,L LEU 189,0.0,0.0,0.0,-0.0008955223880596581,0.0003368420075583876,2.375900332683175e-05,-0.08874626865671635,0.11106969842834112,0.007834252484116705,0.08900995024875621,0.1109510667117496,0.007825884847996744,0.0,0.0,0.0,-0.0006318407960197447,0.0006866032148586565,4.842925674349726e-05
THR1060,L THR 190,0.0,0.0,0.0,-0.0008159203980099764,0.0003875490964010145,2.7335605607641684e-05,0.5751592039800992,0.10066383901351614,0.007100279752367933,-0.5744577114427861,0.10039597944783309,0.007081386395335901,0.0,0.0,0.0,-0.00011442786069651751,0.0007738517708209237,5.4583295387295125e-05
THR1061,L THR 191,0.0,0.0,0.0,-0.0005671641791044781,0.0004954684379909792,3.494764905332449e-05,-0.18361194029850747,0.12472931350919073,0.008797727445276031,0.1833830845771144,0.12467640707061474,0.008793995712826005,0.0,0.0,0.0,-0.0007960199004973458,0.0007552035603160649,5.3267952034974086e-05
HID1062,L HID 192,0.0,0.0,0.0,-0.0008358208955223722,0.00037043801928330055,2.6128683284881893e-05,0.48414925373134327,0.12945137819028207,0.009130796207336882,-0.4840845771144278,0.129434160104416,0.009129581737198971,0.0,0.0,0.0,-0.0007711442786071078,0.0005793830859436951,4.086653195730108e-05
THR1063,L THR 193,0.0,0.0,0.0,-0.000995024875621888,0.00021154519030320385,1.492124725363377e-05,0.17638308457711438,0.2708201612027221,0.019102181339045888,-0.17592039800995032,0.2707367020238061,0.019096294582450733,0.0,0.0,0.0,-0.000532338308457779,0.0006150670432053707,4.338348423840192e-05
THR1064,L THR 194,0.0,0.0,0.0,-0.0010447761194029579,0.0002068120367246482,1.4587396341051803e-05,-0.0907512437810944,0.1663563214384492,0.011733870199697388,0.09159203980099502,0.1661433258146551,0.011718846646753364,0.0,0.0,0.0,-0.00020398009950222813,0.0008184344231988042,5.772791322710372e-05
LEU1065,L LEU 195,0.0,0.0,0.0,-0.0007910447761194009,0.0004065623424440649,2.8676696581612326e-05,0.007920398009950277,0.11697732752999819,0.008250944512813954,-0.008114427860696523,0.11675957284753281,0.008235585281752989,0.0,0.0,0.0,-0.000985074626865877,0.0007947440023410193,5.605691977811535e-05
GLU1066,L GLU 196,0.0,0.0,0.0,-0.001004975124378117,0.0002907788894766692,2.050996148766005e-05,75.46760696517414,1.4939960804185841,0.10537835854331781,-75.46593034825871,1.4935115471310032,0.10534418220030453,0.0,0.0,0.0,0.0006716417910434582,0.0018825307912892966,0.00013278348403547233
HID1067,L HID 197,0.0,0.0,0.0,-0.0019651741293532474,0.0003911726146538369,2.7591188879002872e-05,0.32973134328358217,0.27480720960417765,0.019383406050064157,-0.3297661691542289,0.2746222915835099,0.019370362938547034,0.0,0.0,0.0,-0.0020000000000000226,0.0008753108900437036,6.17396698805614e-05
SER1068,L SER 198,0.0,0.0,0.0,-0.0008457711442785933,0.0003611679883160438,2.5474825714719097e-05,-0.4296268656716419,0.1806078875062751,0.012739098164203405,0.42937810945273663,0.18061486007526512,0.012739589971300242,0.0,0.0,0.0,-0.0010945273631840409,0.0006661838304983616,4.698898441979069e-05
ASP1069,L ASP 199,0.0,0.0,0.0,-0.0010398009950248793,0.0002965942002146939,2.0920141881052168e-05,75.30730845771149,0.9669333605532998,0.06820222066936912,-75.30673631840797,0.9662167464492599,0.06815167460771443,0.0,0.0,0.0,-0.00046766169154395596,0.0023982163780611092,0.000169157140814569
CYS1070,L CYS 200,0.0,0.0,0.0,-0.0007611940298507685,0.0004263539360324199,3.0072687958452463e-05,0.45473134328358206,0.13534748889041834,0.00954667579063269,-0.4538855721393035,0.13528820108947484,0.009542493951585752,0.0,0.0,0.0,8.45771144280657e-05,0.0007712566119431933,5.440024699360876e-05
ALA1071,L ALA 201,0.0,0.0,0.0,-0.0005572139303482703,0.0004967157800735891,3.503562978026897e-05,-0.46126368159203973,0.044624749668355834,0.0031475871537362224,0.46160199004975094,0.04460875576125528,0.00314645903051084,0.0,0.0,0.0,-0.00021890547263680727,0.0007738517708217303,5.458329538735202e-05
PHE1072,L PHE 202,0.0,0.0,0.0,-0.0011044776119403358,0.000305879127342104,2.1575050145340696e-05,0.5667512437810945,0.05134545774254242,0.0036216293512955217,-0.5669800995024876,0.05124712929215172,0.0036146937971557967,0.0,0.0,0.0,-0.001333333333333646,0.000700627532030972,4.941845580678757e-05
MET1073,L MET 203,0.0,0.0,0.0,-0.000587064676616917,0.0004923613937806177,3.472849505211876e-05,-0.14523383084577118,0.08867942179840113,0.006254964138237765,0.14530845771144266,0.0885931186646898,0.006248876784537951,0.0,0.0,0.0,-0.0005124378109452587,0.0007405084493409518,5.2231438824888924e-05
VAL1074,L VAL 204,0.0,0.0,0.0,-0.0005970149253731338,0.0004904978126911916,3.459704817699639e-05,0.25288059701492555,0.07612071894287341,0.005369141538236031,-0.2526417910447761,0.07607858626666561,0.005366169728391275,0.0,0.0,0.0,-0.0003582089552237461,0.0008110215756309333,5.7205051273801135e-05
ASP1075,L ASP 205,0.0,0.0,0.0,-0.0003681592039800921,0.0004823048874983846,3.4019163790416005e-05,69.83322885572143,0.6611271148908688,0.04663231120135181,-69.82901492537309,0.6607618810605194,0.046606549593251785,0.0,0.0,0.0,0.0038457711442788705,0.0008759327806289256,6.17835346603444e-05
ASN1076,L ASN 206,0.0,0.0,0.0,-0.00045273631840800094,0.0004977611318719152,3.5109363211066894e-05,-0.3810895522388061,0.08197871304998594,0.0057823325843537636,0.3813681592039801,0.08192232567423352,0.00577835532552609,0.0,0.0,0.0,-0.00017412935323441483,0.00078196548077312,5.515559236160812e-05
GLU1077,L GLU 207,0.0,0.0,0.0,-0.0002437810945273507,0.0004293621693610013,3.0284872377431924e-05,66.99508457711444,0.6382493140395674,0.04501863554825666,-66.9922437810945,0.6379181588484407,0.04499527766203365,0.0,0.0,0.0,0.0025970149253735863,0.0008175871823668489,5.766815346646411e-05
ALA1078,L ALA 208,0.0,0.0,0.0,-0.00016417910447762038,0.0003704380192833282,2.612868328488384e-05,-0.3694079601990046,0.046752154140050364,0.003297642695462994,0.36931840796019905,0.046727835988539815,0.0032959274253076187,0.0,0.0,0.0,-0.0002537313432835475,0.000712572599050863,5.02609958721493e-05
ILE1079,L ILE 209,0.0,0.0,0.0,-0.0004975124378109612,0.0004999938119960794,3.5266844324786286e-05,-0.39506965174129355,0.06499211681532895,0.004584190466106215,0.39508457711442796,0.06496059127540985,0.004581966825969264,0.0,0.0,0.0,-0.00048258706467635827,0.0007470973839640792,5.269618643984911e-05
TYR1080,L TYR 210,0.0,0.0,0.0,-0.0005074626865671966,0.0004999443052073222,3.5263352385145766e-05,-0.14283582089552216,0.08779401440656227,0.006192512316029531,0.1428258706467661,0.08764982639473994,0.006182342077829706,0.0,0.0,0.0,-0.0005174129353232073,0.0008291608619303425,5.848449788041036e-05
ASP1081,L ASP 211,0.0,0.0,0.0,-0.00017910447761193107,0.0003834397784675961,2.7045756668791107e-05,65.18158706467659,0.5135076853585683,0.03622003945773626,-65.17897512437814,0.5132822818601128,0.03620414072079279,0.0,0.0,0.0,0.0024328358208949782,0.0007375611403368011,5.20235516764231e-05
ILE1082,L ILE 212,0.0,0.0,0.0,-0.0003084577114427941,0.0004618566354338499,3.25768552958469e-05,-0.41942288557213947,0.057564545418041305,0.004060289973950859,0.41929850746268643,0.05761953137420049,0.004064168384261927,0.0,0.0,0.0,-0.00043283582089555646,0.0007640663785018246,5.389308703012183e-05
CYS1083,L CYS 213,0.0,0.0,0.0,-0.0003084577114428272,0.0004618566354338995,3.2576855295850394e-05,-0.038452736318407954,0.07961048835233109,0.0056152908935678736,0.03854726368159206,0.0795405901259677,0.0056103606528157025,0.0,0.0,0.0,-0.00021393034825849952,0.0007524454163601272,5.307340756025133e-05
ARG1084,L ARG 214,0.0,0.0,0.0,-0.0003781094527362889,0.0004849151415327462,3.420327691435742e-05,-66.20845273631842,0.5638927149991392,0.03977392543392449,66.20552736318407,0.5637192771057867,0.0397616920681545,0.0,0.0,0.0,-0.003303482587065886,0.0008179806533161447,5.7695906767369465e-05
ARG1085,L ARG 215,0.0,0.0,0.0,-0.0001741293532338437,0.0003792206766201177,2.6748164169693124e-05,-62.66674129353235,1.0066077917943477,0.07100063928312478,62.66469154228857,1.0063778082349348,0.07098441749358964,0.0,0.0,0.0,-0.0022238805970162118,0.0007820287850007596,5.5160057497551215e-05
ASN1086,L ASN 216,0.0,0.0,0.0,-0.00018407960199004052,0.0003875490964009846,2.7335605607639573e-05,-0.6469900497512439,0.16330793761497736,0.011518853783163375,0.6466318407960197,0.16328543448672078,0.011517266534877488,0.0,0.0,0.0,-0.0005422885572142926,0.000697866497317471,4.922370743374744e-05
LEU1087,L LEU 217,0.0,0.0,0.0,-0.0003134328358209494,0.0004638886647141112,3.272018359025975e-05,-0.010084577114427654,0.0691360891059148,0.00487648373484664,0.01012935323383086,0.06908537644024351,0.004872906739206665,0.0,0.0,0.0,-0.0002686567164177881,0.000751424972383259,5.300143099172e-05
ASP1088,L ASP 218,0.0,0.0,0.0,-0.00018407960199005267,0.00038754909640101017,2.733560560764138e-05,63.863825870646764,0.5444517298099174,0.038402664066805536,-63.86088557213935,0.5441994182275087,0.038384867379957305,0.0,0.0,0.0,0.0027562189054739198,0.0008136115859403118,5.7387736515476006e-05
ILE1089,L ILE 219,0.0,0.0,0.0,-0.0003333333333333469,0.00047140452079105083,3.325031120358911e-05,-0.40705970149253723,0.08302781658142712,0.005856330642002145,0.4068208955223879,0.08299971684417433,0.005854348639354342,0.0,0.0,0.0,-0.0005721393034828709,0.0007636127150621837,5.386108807829923e-05
GLU1090,L GLU 220,0.0,0.0,0.0,-0.0002537313432835873,0.00043514566379443436,3.0692808621728384e-05,65.792223880597,1.2193675159411392,0.0860075531489472,-65.78925373134327,1.2189004017367353,0.08597460545332904,0.0,0.0,0.0,0.002716417910448571,0.00086050957047106,6.069566529361277e-05
ARG1091,L ARG 221,0.0,0.0,0.0,-0.0004726368159204056,0.0004992506946985985,3.52144288720016e-05,-67.71927860696515,0.8620492200005726,0.06080426379817282,67.71605472636816,0.8617224518759224,0.060781215351760384,0.0,0.0,0.0,-0.00369651741293445,0.0008419580418418779,5.938714135500588e-05
PRO1092,L PRO 222,0.0,0.0,0.0,-0.00036815920398007665,0.00048230488749836426,3.401916379041457e-05,-0.03414925373134328,0.06253259935449786,0.004410709480293727,0.03395522388059702,0.06247588975812413,0.004406709493775795,0.0,0.0,0.0,-0.0005621890547264123,0.00076448739635364,5.3922783339719455e-05
THR1093,L THR 223,0.0,0.0,0.0,-0.0005572139303482282,0.0004967157800735517,3.5035629780266334e-05,-0.5453532338308461,0.16239485569502665,0.011454449950247676,0.5457711442786071,0.16229758112488624,0.01144758873108937,0.0,0.0,0.0,-0.00013930348258697834,0.0008525627228869191,6.013513788327574e-05
TYR1094,L TYR 224,0.0,0.0,0.0,-0.0011990049751244229,0.000399251793984832,2.8161050251088155e-05,-0.032955223880597025,0.2106670122133509,0.014859305347071684,0.033039800995024855,0.21055479524096665,0.014851390172122067,0.0,0.0,0.0,-0.0011144278606963853,0.0007136486000813622,5.0336891133101495e-05
THR1095,L THR 225,0.0,0.0,0.0,-0.000890547263681568,0.00031220639780570633,2.2021341393526047e-05,0.09243781094527342,0.26392194565098803,0.018615618729379564,-0.09180099502487554,0.2636161090190304,0.018594046676627535,0.0,0.0,0.0,-0.0002537313432835354,0.0007466665605874341,5.2665798501856506e-05
ASN1096,L ASN 226,0.0,0.0,0.0,-0.0006019900497512261,0.0004894875174626247,3.4525787445977136e-05,0.2220348258706463,0.19383773739625632,0.013672259826039965,-0.22174626865671626,0.19371158819621517,0.013663361947520656,0.0,0.0,0.0,-0.00031343283582108416,0.0007766932436566782,5.4783717428023206e-05
LEU1097,L LEU 227,0.0,0.0,0.0,-0.0007014925373134616,0.0004576032751270591,3.227684639134071e-05,-0.13420895522388065,0.07273530091644595,0.005130352561957104,0.13489552238805963,0.07270251543856836,0.0051280400526486246,0.0,0.0,0.0,-1.4925373134289155e-05,0.0008133073069426222,5.736627432977419e-05
ASN1098,L ASN 228,0.0,0.0,0.0,-0.0011592039800994787,0.00036586619524081707,2.5806211680397626e-05,-0.8724029850746272,0.1618575068645378,0.01141654828607047,0.872691542288557,0.16173362529282004,0.011407810353720791,0.0,0.0,0.0,-0.000870646766169635,0.0007999900991938351,5.6426950919665674e-05
ARG1099,L ARG 229,0.0,0.0,0.0,-0.0014179104477611859,0.0004932152728912475,3.478872304083436e-05,-77.60931343283582,0.7837090067324032,0.05527857120075973,77.59527363184075,0.7823974380069528,0.05518606027572036,0.0,0.0,0.0,-0.015457711442791297,0.0018445705553436758,0.00013010597543535216
LEU1100,L LEU 230,0.0,0.0,0.0,-0.0006915422885572085,0.00046185663543383263,3.257685529584568e-05,0.07898009950248759,0.0841971129720366,0.005938806450277712,-0.07834825870646762,0.0840194724495414,0.005926276653903631,0.0,0.0,0.0,-5.970149253738198e-05,0.0007894943973396465,5.568664119084458e-05
ILE1101,L ILE 231,0.0,0.0,0.0,-0.0010398009950248694,0.0002194700995035748,1.5480227249689682e-05,-0.3002288557213932,0.08660792515518181,0.00610885203068171,0.3013880597014924,0.08656742494385192,0.006105995366031421,0.0,0.0,0.0,0.00011940298507453417,0.0007502381988516216,5.291772244096425e-05
GLY1102,L GLY 232,0.0,0.0,0.0,-0.0005273631840795875,0.0004992506946985771,3.5214428872000086e-05,0.03566666666666671,0.06857420234459427,0.004836851298475998,-0.0353134328358209,0.06843478406706045,0.004827017491393094,0.0,0.0,0.0,-0.0001741293532337741,0.0008372707160319667,5.9056522883993704e-05
GLN1103,L GLN 233,0.0,0.0,0.0,-0.0008756218905472412,0.0003300124169507759,2.3277281147512956e-05,0.7562935323383081,0.36614019880648224,0.025825538401774782,-0.7551592039800993,0.36581634264291724,0.025802695349260846,0.0,0.0,0.0,0.0002587064676609119,0.0007002034661003207,4.938854450228558e-05
ILE1104,L ILE 234,0.0,0.0,0.0,-0.0008955223880596587,0.00030587912734206056,2.1575050145337633e-05,-0.06242786069651746,0.08399932491970191,0.005924855556719365,0.06368159203980098,0.08390772063132818,0.005918394288399538,0.0,0.0,0.0,0.00035820895522426535,0.0007269131738438531,5.1272502028062086e-05
VAL1105,L VAL 235,0.0,0.0,0.0,-0.001432835820895571,0.0004954684379910158,3.494764905332708e-05,-0.2280348258706468,0.10663945757334309,0.007521767387689654,0.2306268656716419,0.10669520020083997,0.007525699169481791,0.0,0.0,0.0,0.0011592039800995893,0.001194734452139204,8.427007079316117e-05
SER1106,L SER 236,0.0,0.0,0.0,-0.001139303482587063,0.00034626293813545545,2.4423504534816052e-05,-0.2719104477611941,0.10037249995175831,0.007079730279374009,0.27177114427860705,0.10014868231950103,0.007063943400807556,0.0,0.0,0.0,-0.0012786069651743379,0.0008707462629715476,6.141770591122392e-05
SER1107,L SER 237,0.0,0.0,0.0,-0.0007462686567163893,0.00043514566379440736,3.069280862172648e-05,-0.12362686567164184,0.144798934448908,0.010213329359453382,0.1240248756218905,0.14457363761985198,0.01019743814638923,0.0,0.0,0.0,-0.00034825870646751453,0.0007968279480805366,5.620390997722092e-05
ILE1108,L ILE 238,0.0,0.0,0.0,-0.0013432835820895556,0.000474805185689167,3.3490175611278164e-05,-0.23955721393034818,0.0864614368368898,0.006098519541373533,0.24169154228855716,0.08657452647825929,0.006106496269647432,0.0,0.0,0.0,0.000791044776119866,0.001165899991010858,8.223624471890878e-05
THR1109,L THR 239,0.0,0.0,0.0,-0.0020646766169154186,0.00033203131768083367,2.3419683425392952e-05,0.04641791044776161,0.3212743971843712,0.02266094875416102,-0.04147263681592031,0.3212852617231451,0.02266171507964027,0.0,0.0,0.0,0.002880597014925655,0.0017998539580863521,0.0001269519098521954
ALA1110,L ALA 240,0.0,0.0,0.0,-0.0010447761194029993,0.00022961155739728825,1.6195550536064216e-05,0.15575621890547267,0.0835121183069336,0.00589049065188602,-0.15645771144278606,0.08321529622077163,0.005869554436169585,0.0,0.0,0.0,-0.0017462686567165236,0.0008465901799563388,5.971386718611453e-05
SER1111,L SER 241,0.0,0.0,0.0,-0.000796019900497575,0.00040295436281230046,2.842220932007511e-05,-0.06780099502487565,0.1544646353736008,0.010895095336596628,0.06873134328358206,0.15436352217346425,0.010887963361354452,0.0,0.0,0.0,0.00013432835820900891,0.0008504407236949818,5.99854636005869e-05
LEU1112,L LEU 242,0.0,0.0,0.0,-0.0019751243781094517,0.0003919311918653384,2.7644694790045153e-05,-0.06866666666666654,0.16270830761365807,0.01147655914390659,0.06876119402985076,0.1628183149041472,0.011484318459912489,0.0,0.0,0.0,-0.0018805970149252096,0.0008555767551021795,6.034773132418479e-05
ARG1113,L ARG 243,0.0,0.0,0.0,-0.004298507462686589,0.0005090697409864977,3.5907010997109826e-05,-78.92508457711442,1.0526680000003454,0.07424947587548826,78.93633333333328,1.0503931618082971,0.07408902116093335,0.0,0.0,0.0,0.006950248756214338,0.006611275792146855,0.00046632343952228655
PHE1114,L PHE 244,0.0,0.0,0.0,-0.0019900497512437684,0.00035951943811227203,2.535854594884377e-05,-0.2010149253731343,0.12422954510395566,0.008762476499918312,0.19993532338308445,0.12409132728953133,0.008752727366974536,0.0,0.0,0.0,-0.003069651741293643,0.0007886788361409048,5.56291159392449e-05
ASP1115,L ASP 245,0.0,0.0,0.0,-0.0010796019900497446,0.0002884714231706281,2.03472053633893e-05,73.0823383084577,0.8194809939707615,0.0578017326376723,-73.07348756218907,0.8179408079237307,0.057693096290084324,0.0,0.0,0.0,0.007771144278606175,0.00217341769150936,0.00015330106401356425
GLY1116,L GLY 246,0.0,0.0,0.0,-0.00034328358208954865,0.0004748051856891553,3.349017561127734e-05,0.2537412935323384,0.06713654858227876,0.004735447020638811,-0.2538109452736319,0.0671475251141631,0.0047362212455030065,0.0,0.0,0.0,-0.0004129353233830457,0.0007554984785165521,5.3288753960949136e-05
ALA1117,L ALA 247,0.0,0.0,0.0,-0.00030845771144279296,0.00046185663543384814,3.257685529584677e-05,-0.0629203980099503,0.07080147869159374,0.004993951259142161,0.06266666666666673,0.07078657807210015,0.004992900250478822,0.0,0.0,0.0,-0.000562189054726335,0.0007579516676065137,5.34617885778968e-05
LEU1118,L LEU 248,0.0,0.0,0.0,-0.0005621890547263974,0.0004961174472564593,3.499342663733029e-05,0.1260099502487565,0.05720783354926602,0.004035129458674322,-0.12566169154228843,0.057190307907299655,0.004033893295201714,0.0,0.0,0.0,-0.00021393034825846417,0.0007720264573640943,5.445454770286089e-05
ASN1119,L ASN 249,0.0,0.0,0.0,-0.0009651741293532418,0.00023132990920523338,1.6316753727487895e-05,-1.1796666666666666,0.22456661043158013,0.015839707413614082,1.1791990049751242,0.2244912439405509,0.01583439147121107,0.0,0.0,0.0,-0.0014328358208954,0.000744275946466151,5.249717758289084e-05
VAL1120,L VAL 250,0.0,0.0,0.0,-0.000990049751243777,0.00029908733065053345,2.109599374332047e-05,0.3632437810945276,0.06240794433444692,0.004401916993104958,-0.3618258706467662,0.06232721012330362,0.004396222440916985,0.0,0.0,0.0,0.00042786069651758673,0.0007370911636830632,5.199040207919611e-05
ASP1121,L ASP 251,0.0,0.0,0.0,-0.0016069651741293341,0.0004884244583592215,3.4450805038178735e-05,74.48063681592042,0.9729859833627086,0.06862913976567535,-74.48091044776119,0.9727605494196992,0.06861323888133862,0.0,0.0,0.0,-0.0018805970149254445,0.0041195652141980624,0.00029057172630781906
LEU1122,L LEU 252,0.0,0.0,0.0,-0.0020597014925373184,0.0004640487091088721,3.273147225147849e-05,-0.683467661691542,0.07981034857901537,0.0056293879470355,0.6849203980099502,0.07978262527244831,0.005627432495761082,0.0,0.0,0.0,-0.0006069651741293294,0.001060250249151693,7.478428649521332e-05
THR1123,L THR 253,0.0,0.0,0.0,-0.0013084577114427808,0.0004618566354338581,3.257685529584747e-05,-0.2123681592039801,0.24753286887849532,0.017459622384434794,0.21186069651741282,0.24771971100702778,0.017472801212056598,0.0,0.0,0.0,-0.0018159203980098386,0.0008644126488509301,6.097096721597215e-05
GLU1124,L GLU 254,0.0,0.0,0.0,-0.0009950248756218705,0.0002542673102324544,1.793463325286198e-05,68.96334328358208,0.7241244818709921,0.05107580286235833,-68.96430845771145,0.7236482023551714,0.05104220869551759,0.0,0.0,0.0,-0.0019601990049751515,0.001959390696288166,0.0001382047637380984
PHE1125,L PHE 255,0.0,0.0,0.0,-0.0011542288557213985,0.0003746899578858345,2.642859191010162e-05,-0.5888507462686567,0.0745991451002745,0.005261817994327805,0.588686567164179,0.07454249359860017,0.0052578221054940255,0.0,0.0,0.0,-0.0013184079601993878,0.0007180054273938796,5.064419803749521e-05
GLN1126,L GLN 256,0.0,0.0,0.0,-0.0011442786069651885,0.0003652568127955536,2.5763229156782848e-05,0.18066666666666667,0.1079074752612033,0.00761120645938599,-0.1798457711442787,0.10803477924674462,0.00762018579019428,0.0,0.0,0.0,-0.00032338308457745664,0.0007530372976519731,5.311515564768255e-05
THR1127,L THR 257,0.0,0.0,0.0,-0.0005870646766169115,0.0004923613937806131,3.4728495052118436e-05,-0.13421890547263696,0.11213736175463385,0.007909559648758063,0.13402985074626872,0.1119437896636357,0.007895906126184252,0.0,0.0,0.0,-0.0007761194029852012,0.0007756408781210341,5.470948928633848e-05
ASN1128,L ASN 258,0.0,0.0,0.0,-0.00036318407960200973,0.00048091725268040685,3.392128757688867e-05,-0.6533233830845769,0.11662138382249589,0.008225838179456033,0.6529900497512438,0.11655161306458856,0.008220916929635527,0.0,0.0,0.0,-0.0006965174129353969,0.0008179806533163262,5.7695906767382266e-05
LEU1129,L LEU 259,0.0,0.0,0.0,-0.0005472636815920458,0.0004977611318718755,3.5109363211064095e-05,-0.31388059701492527,0.10420753151055945,0.007350232549041984,0.314004975124378,0.10416049124042755,0.00734691458421135,0.0,0.0,0.0,-0.00042288557213927456,0.0007565788616999274,5.3364958315133255e-05
VAL1130,L VAL 260,0.0,0.0,0.0,-0.0005771144278606953,0.0004940175756141843,3.484531311165584e-05,-0.06871641791044786,0.05851371552535,0.004127239271340282,0.06859203980099503,0.058513363157303794,0.004127214417214625,0.0,0.0,0.0,-0.0007014925373133423,0.0008106552605372868,5.71792133992685e-05
PRO1131,L PRO 261,0.0,0.0,0.0,-0.00028855721393033855,0.0004530915450757052,3.195861349017471e-05,-0.031223880597014905,0.06274313604896853,0.004425559593735953,0.03103980099502492,0.06276568134091476,0.004427149816019205,0.0,0.0,0.0,-0.00047263681592039236,0.0007196582331739533,5.076077796857928e-05
TYR1132,L TYR 262,0.0,0.0,0.0,-0.0004477611940298478,0.0004972636193718679,3.507427138499257e-05,0.29578109452736323,0.059164513372317123,0.004173143012157129,-0.29567661691542296,0.059208459632364714,0.004176242742342924,0.0,0.0,0.0,-0.0003432835820895829,0.0008020912741816346,5.6575156376245286e-05
PRO1133,L PRO 263,0.0,0.0,0.0,-0.0004975124378109439,0.0004999938119960626,3.52668443247851e-05,0.549865671641791,0.045832344980802436,0.003232764359672783,-0.5497164179104478,0.04576376914408153,0.00322792739309429,0.0,0.0,0.0,-0.00034825870646692077,0.0007968279480800529,5.620390997718681e-05
ARG1134,L ARG 264,0.0,0.0,0.0,-0.000562189054726346,0.0004961174472564138,3.499342663732708e-05,-70.17066666666665,1.1752494234432747,0.08289570283660591,70.16897014925371,1.174801780298666,0.08286412852365403,0.0,0.0,0.0,-0.002258706467658902,0.0011341537790081216,7.999703957328401e-05
GLY1135,L GLY 265,0.0,0.0,0.0,-0.0002786069651741318,0.00044831364481866313,3.1621606390243283e-05,-0.6131741293532336,0.07149543023606549,0.005042898827093306,0.6129999999999999,0.07147187457819597,0.005041237339092613,0.0,0.0,0.0,-0.000452736318407973,0.0007848091158890213,5.535616691781837e-05
HIE1136,L HIE 266,0.0,0.0,0.0,-0.0005373134328358125,0.0004986057638355158,3.516893895632087e-05,1.0379552238805971,0.16391814176313332,0.011561894265231428,-1.037522388059702,0.1638134807149515,0.011554512044082808,0.0,0.0,0.0,-0.00010447761193991361,0.0007220960719052327,5.09327298547071e-05
PHE1137,L PHE 267,0.0,0.0,0.0,-0.0007512437810945396,0.0004322922188304231,3.0491542132182472e-05,-0.38881094527363197,0.05210078330979543,0.0036749059090363037,0.38848756218905467,0.052136265150164715,0.0036774086050910103,0.0,0.0,0.0,-0.0010746268656713998,0.0007189011688827122,5.0707378770704276e-05
PRO1138,L PRO 268,0.0,0.0,0.0,-0.0004477611940298456,0.0004972636193718648,3.507427138499236e-05,0.5569004975124376,0.0504121328063083,0.0035557976861010977,-0.5567213930348256,0.05036880885550263,0.0035527418502248518,0.0,0.0,0.0,-0.00026865671641788084,0.000808821196512298,5.7049848497345514e-05
LEU1139,L LEU 269,0.0,0.0,0.0,-0.000323383084577086,0.0004677675332753084,3.2993777883672976e-05,0.12236815920398018,0.1250033383876374,0.008817055669940886,-0.1222935323383084,0.12495196453340152,0.008813432037655382,0.0,0.0,0.0,-0.0002487562189054143,0.0007246965021113916,5.111615005923314e-05
ALA1140,L ALA 270,0.0,0.0,0.0,-0.0002587064676616896,0.0004379240016848801,3.088877746676836e-05,-0.25504975124378126,0.08887918745479555,0.006269054521231457,0.254860696517413,0.0888397321443227,0.00626627155820502,0.0,0.0,0.0,-0.00044776119402987303,0.0007320029515522104,5.163150726729055e-05
THR1141,L THR 271,0.0,0.0,0.0,-0.000328358208955243,0.00046961590216576673,3.3124151773010396e-05,0.3264228855721394,0.15265981846172869,0.010767793366974983,-0.3262736318407961,0.15250730265932055,0.01075703573171721,0.0,0.0,0.0,-0.0001791044776118311,0.0007449740013694281,5.254641457945635e-05
TYR1142,L TYR 272,0.0,0.0,0.0,-0.0005621890547264211,0.0004961174472564802,3.499342663733177e-05,-0.005119402985074662,0.10747900719074537,0.0075809846518827,0.005064676616915371,0.10740823131978146,0.007575992506853403,0.0,0.0,0.0,-0.0006169154228857164,0.0007380978900759222,5.206141108395333e-05
ALA1143,L ALA 273,0.0,0.0,0.0,-0.0001791044776119471,0.0003834397784676304,2.7045756668793523e-05,0.25385074626865684,0.06657280167101716,0.004695683379407592,-0.25380597014925405,0.06651522972412131,0.004691622567373649,0.0,0.0,0.0,-0.00013432835820878356,0.0007031313555275122,4.9595061899404414e-05
PRO1144,L PRO 274,0.0,0.0,0.0,-0.00025870646766170725,0.00043792400168491,3.088877746677047e-05,0.5746815920398011,0.06989785090862373,0.0049302142696335685,-0.5743432835820897,0.06978208131604899,0.004922048512176335,0.0,0.0,0.0,7.960199004952153e-05,0.0008126070328561998,5.7316880804098445e-05
VAL1145,L VAL 275,0.0,0.0,0.0,-0.00023880597014926333,0.0004263539360324261,3.0072687958452896e-05,-0.18656716417910427,0.12005528045277698,0.008468046572804071,0.18646766169154227,0.12011255169064068,0.008472086174458267,0.0,0.0,0.0,-0.00033830845771130446,0.000749776168508729,5.2885133333288955e-05
ILE1146,L ILE 276,0.0,0.0,0.0,-0.0002686567164179068,0.00044326096731096425,3.1265217997403006e-05,0.4871243781094529,0.0605207867150876,0.004268807157780033,-0.486800995024876,0.060600151051522416,0.004274405086456016,0.0,0.0,0.0,5.4726368159323886e-05,0.0007411098640538582,5.2273859347995066e-05
SER1147,L SER 277,0.0,0.0,0.0,-0.000139303482587067,0.000346262938135435,2.4423504534814613e-05,-0.5046965174129355,0.07239871936012425,0.005106611929444066,0.5044427860696516,0.0723299375147981,0.00510176043213892,0.0,0.0,0.0,-0.0003930348258706836,0.000683676950698646,4.82228539838865e-05
ALA1148,L ALA 278,0.0,0.0,0.0,-0.0001243781094527287,0.0003300124169507659,2.3277281147512248e-05,-0.41750248756218894,0.04414867738908037,0.0031140076042343464,0.417363184079602,0.04409806392125285,0.0031104376054707926,0.0,0.0,0.0,-0.00026368159203977857,0.0006655147098032086,4.694178828491005e-05
GLU1149,L GLU 279,0.0,0.0,0.0,-0.0002039800995024932,0.00040295436281228154,2.8422209320073776e-05,61.60674129353232,1.0087303594352186,0.07115035366110994,-61.60438805970151,1.0083231480036488,0.07112163118131141,0.0,0.0,0.0,0.002149253731340113,0.00077755321060495,5.484437481969788e-05
LYS1150,L LYS 280,0.0,0.0,0.0,-0.00021393034825869782,0.0004100782295521203,2.8924688137364392e-05,-62.7252885572139,0.53046726452192,0.03741627593870396,62.722800995024876,0.5302053016420256,0.03739779850181884,0.0,0.0,0.0,-0.0027014925373122626,0.00079828657381046,5.630679350359893e-05
ALA1151,L ALA 281,0.0,0.0,0.0,-0.00011940298507462034,0.00032426210421491417,2.287168535970736e-05,-0.27884079601990036,0.06810128926361377,0.00480349458164082,0.2787213930348258,0.06803380773611305,0.004798734801683412,0.0,0.0,0.0,-0.0002388059701492592,0.0007001681156788054,4.938605107580213e-05
TYR1152,L TYR 282,0.0,0.0,0.0,-0.00017412935323383156,0.0003792206766200911,2.674816416969125e-05,-0.029189054726368065,0.10106381452611586,0.007128491849794234,0.02918407960198995,0.10101731758965186,0.007125212208765661,0.0,0.0,0.0,-0.00017910447761193825,0.0006822272523949013,4.81206001496001e-05
HIE1153,L HIE 283,0.0,0.0,0.0,-6.467661691542233e-05,0.00024595437003598346,1.734828366061443e-05,0.1719054726368158,0.05573315973842137,0.0039311139879442455,-0.1718905472636815,0.05573674761792188,0.0039313670574518365,0.0,0.0,0.0,-4.97512437810316e-05,0.0006522158463728484,4.600375878325936e-05
GLU1154,L GLU 284,0.0,0.0,0.0,-0.00011442786069651918,0.0003183302143889878,2.2453282111460023e-05,59.61349253731341,0.48247849043274643,0.03403140879728123,-59.61173631840794,0.4822826890575223,0.03401759803312189,0.0,0.0,0.0,0.0016417910447739192,0.000706082159551806,4.9803195567583765e-05
GLN1155,L GLN 285,0.0,0.0,0.0,-8.955223880598128e-05,0.00028553920104046815,2.014038236096611e-05,0.6609154228855717,0.10935859044640134,0.007713560232784517,-0.6607363184079604,0.1093189005355713,0.007710760722324739,0.0,0.0,0.0,8.955223880583214e-05,0.0006479514588627239,4.5702972079800515e-05
LEU1156,L LEU 286,0.0,0.0,0.0,-0.00014925373134328757,0.000356338399591452,2.513417279139e-05,0.20158706467661708,0.08773764392229624,0.006188536248635444,-0.20158706467661688,0.08775176222148416,0.006189532076679002,0.0,0.0,0.0,-0.00014925373134310144,0.0006673717219229441,4.707277182063522e-05
SER1157,L SER 287,0.0,0.0,0.0,-9.950248756218417e-05,0.00029933550162170323,2.111349837397027e-05,0.5162935323383081,0.09371449394880156,0.0066101107449194315,-0.516189054726368,0.09373082068280834,0.006611262343944729,0.0,0.0,0.0,4.975124378040414e-06,0.0006269051555124394,4.4218480299985184e-05
VAL1158,L VAL 288,0.0,0.0,0.0,-0.0001890547263681754,0.00039155208696423256,2.7617954792050605e-05,0.21241791044776112,0.05811837703229179,0.004099354244054406,-0.21242786069651728,0.05801480356544237,0.004092048734978255,0.0,0.0,0.0,-0.0001990049751243783,0.0007331517221808181,5.171253529994211e-05
ALA1159,L ALA 289,0.0,0.0,0.0,-9.950248756218417e-05,0.00029933550162170323,2.111349837397027e-05,0.26888557213930336,0.05793624769358116,0.00408650783099653,-0.26882089552238797,0.05787452340105765,0.004082154135084186,0.0,0.0,0.0,-3.482587064684408e-05,0.0006569801972885025,4.633981018633622e-05
GLU1160,L GLU 290,0.0,0.0,0.0,-0.00011442786069651365,0.0003183302143889725,2.245328211145894e-05,59.12963184079605,0.5477555141322636,0.03863569504555646,-59.12814925373138,0.5476318693112738,0.038626973812315585,0.0,0.0,0.0,0.0013681592039823903,0.0007009454131145222,4.9440877409652225e-05
ILE1161,L ILE 291,0.0,0.0,0.0,-0.0002039800995024695,0.0004029543628122348,2.842220932007048e-05,0.12261691542288555,0.056074555136612234,0.003955194162683068,-0.12257213930348256,0.05602829793109218,0.003951931430971524,0.0,0.0,0.0,-0.00015920398009918447,0.0006798648996491184,4.795397263436515e-05
THR1162,L THR 292,0.0,0.0,0.0,-0.00016417910447760932,0.0003704380192833033,2.6128683284882086e-05,0.4472338308457717,0.0773006024173193,0.005452364101828473,-0.4471791044776118,0.0772084969494177,0.005445867483030374,0.0,0.0,0.0,-0.00010945273631817938,0.0006968016477618762,4.9148598737188665e-05
ASN1163,L ASN 293,0.0,0.0,0.0,-0.0001393034825870626,0.000346262938135424,2.4423504534813837e-05,0.29406467661691604,0.11367397211472081,0.008017943786835088,-0.2941094527363183,0.11364327516508763,0.008015778590950687,0.0,0.0,0.0,-0.00018407960199011563,0.0006698520469531283,4.72477204592297e-05
ALA1164,L ALA 294,0.0,0.0,0.0,-0.000144278606965182,0.00035137201160219975,2.478387079190281e-05,0.10316417910447767,0.05835692126176624,0.004116179856699224,-0.10319402985074631,0.05833576822931695,0.004114687836829201,0.0,0.0,0.0,-0.00017412935323386138,0.0007428112280932057,5.239386431460839e-05
CYS1165,L CYS 295,0.0,0.0,0.0,-0.00016417910447761707,0.0003704380192833207,2.6128683284883316e-05,0.36410447761194026,0.16294495615443214,0.011493251044980023,-0.36399999999999993,0.16278744191055142,0.011482140846844367,0.0,0.0,0.0,-5.9701492537386395e-05,0.0006885111996820126,4.856383561652515e-05
PHE1166,L PHE 296,0.0,0.0,0.0,-0.0002388059701492727,0.00042635393603244294,3.0072687958454086e-05,-0.06070646766169151,0.10601876492104252,0.007477987103580069,0.06071144278606965,0.10598660536043608,0.0074757187430719,0.0,0.0,0.0,-0.0002338308457711826,0.0007330504324815693,5.170539087541243e-05
GLU1167,L GLU 297,0.0,0.0,0.0,-0.0001641791044776049,0.0003704380192832933,2.612868328488138e-05,60.63153731343284,0.4429491506928488,0.031243224148949048,-60.62980597014923,0.44285081342443866,0.03123628797283419,0.0,0.0,0.0,0.0015671641791055976,0.0007705502446402629,5.4350423685577975e-05
PRO1168,L PRO 298,0.0,0.0,0.0,-0.00016915422885572707,0.0003748880842544306,2.6442566666649143e-05,0.5136169154228856,0.05805596470003422,0.004094952017561068,-0.5134278606965176,0.05800382574361759,0.004091274419128677,0.0,0.0,0.0,1.9900497512236773e-05,0.0007120861301596693,5.022668300218379e-05
ALA1169,L ALA 299,0.0,0.0,0.0,-0.00010945273631841358,0.00031220639780573213,2.2021341393527866e-05,0.33563184079601993,0.05971794217824645,0.00421217887035234,-0.3355870646766171,0.059741679674985795,0.004213853184277996,0.0,0.0,0.0,-6.467661691547983e-05,0.0007059068617128662,4.979083101136719e-05
ASN1170,L ASN 300,0.0,0.0,0.0,-0.00020895522388058506,0.00040656234244404357,2.8676696581610825e-05,0.5784527363184087,0.12049160910887918,0.008498822823269588,-0.578134328358209,0.1203848177468887,0.008491290341370432,0.0,0.0,0.0,0.00010945273631893059,0.0007039053807725598,4.964965743072023e-05
GLN1171,L GLN 301,0.0,0.0,0.0,-0.00026368159203976973,0.0004406286532434211,3.1079548878692556e-05,-0.43231343283582085,0.20173470650735462,0.014229269080148361,0.4321940298507462,0.20168991806467243,0.01422610994697966,0.0,0.0,0.0,-0.0003830845771144895,0.0007035888370017417,4.9627330154622836e-05
MET1172,L MET 302,0.0,0.0,0.0,-0.0005074626865671083,0.0004999443052072348,3.526335238513961e-05,0.2020547263681593,0.28619292451046113,0.020186492459320454,-0.20192537313432826,0.285968894044753,0.020170690568639855,0.0,0.0,0.0,-0.00037810945273618395,0.0007372926189313994,5.2004611636816666e-05
VAL1173,L VAL 303,0.0,0.0,0.0,-0.0002786069651741053,0.0004483136448186205,3.1621606390240275e-05,-0.11525373134328352,0.05368343082165625,0.0037865372574303583,0.11521393034825882,0.053594840890933554,0.003780288605505911,0.0,0.0,0.0,-0.0003184079601989238,0.0007452065410287432,5.256281666237746e-05
LYS1174,L LYS 304,0.0,0.0,0.0,-0.0002039800995024861,0.0004029543628122675,2.8422209320072787e-05,-63.61291542288563,0.9573399183194427,0.06752555142730474,63.61073631840799,0.9570688695259276,0.06750643311948579,0.0,0.0,0.0,-0.002383084577113361,0.0007710640304901622,5.4386663345249644e-05
CYS1175,L CYS 305,0.0,0.0,0.0,-0.00013930348258706316,0.0003462629381354254,2.4423504534813935e-05,0.04884079601990043,0.16263120849786436,0.011471120991575424,-0.04880099502487564,0.1626239755138992,0.011470610816222485,0.0,0.0,0.0,-9.950248756219577e-05,0.0006911305549775083,4.874859069393054e-05
ASP1176,L ASP 306,0.0,0.0,0.0,-0.00010945273631840307,0.0003122063978057021,2.202134139352575e-05,59.5121243781094,0.5323493965981164,0.03754903129954516,-59.51115422885573,0.5322718520373185,0.037543561727945915,0.0,0.0,0.0,0.0008606965174147826,0.0007196582331732326,5.076077796852845e-05
PRO1177,L PRO 307,0.0,0.0,0.0,-0.00010447761194030799,0.00030587912734210534,2.157505014534079e-05,0.05036318407960203,0.08007833501712787,0.005648290252958721,-0.05040796019900498,0.08006615881495434,0.0056474314098766305,0.0,0.0,0.0,-0.00014925373134351902,0.0006747853465944151,4.759568858659954e-05
ARG1178,L ARG 308,0.0,0.0,0.0,-0.00010945273631840585,0.00031220639780571,2.2021341393526304e-05,-57.50385572139301,0.5883727911584485,0.04150061687340983,57.50314925373132,0.5882908016274176,0.041494833777783936,0.0,0.0,0.0,-0.000815920398013422,0.0006316253011308709,4.4551413701802674e-05
HIE1179,L HIE 309,0.0,0.0,0.0,-0.0001393034825870604,0.00034626293813541854,2.442350453481345e-05,-0.40503482587064665,0.1990409437643963,0.014039265706057473,0.40501990049751235,0.1989723588943204,0.014034428102315246,0.0,0.0,0.0,-0.00015422885572128104,0.0006699628914972874,4.725553883055614e-05
GLY1180,L GLY 310,0.0,0.0,0.0,-5.472636815919906e-05,0.00022744536220221757,1.604275890767051e-05,-0.4019850746268657,0.06380048796674956,0.004500139447698606,0.40194029850746266,0.06382942456819496,0.0045021804781953416,0.0,0.0,0.0,-9.95024875621676e-05,0.000638756371968269,4.5054400656956254e-05
LYS1181,L LYS 311,0.0,0.0,0.0,-0.00013432835820895148,0.0003410047659341954,2.4052621663857222e-05,-58.54807960199008,0.6816602454126693,0.04808060656069225,58.54755223880601,0.6816010114485408,0.04807642851900145,0.0,0.0,0.0,-0.0006616915422903734,0.0006728384401528962,4.745836439429832e-05
TYR1182,L TYR 312,0.0,0.0,0.0,-0.00024378109452740483,0.00042936216936109657,3.0284872377438642e-05,-0.23054228855721404,0.058434633742611646,0.004121661272465404,0.23045273631840787,0.058453102390547025,0.004122963950450609,0.0,0.0,0.0,-0.0003333333333335866,0.0007553018791779732,5.3274886912794406e-05
MET1183,L MET 313,0.0,0.0,0.0,-0.00020895522388058725,0.00040656234244404785,2.8676696581611126e-05,-0.5471243781094524,0.15390780160783915,0.010855819311052426,0.547029850746269,0.15391772404632062,0.01085651918590058,0.0,0.0,0.0,-0.0003034825870647603,0.0006635032990169323,4.679991430693098e-05
ALA1184,L ALA 314,0.0,0.0,0.0,-0.0001592039800994971,0.0003658661952407884,2.5806211680395604e-05,0.0432636815920398,0.09026701752089478,0.006366944506499441,-0.043199004975124376,0.0902149461919856,0.006363271678143639,0.0,0.0,0.0,-9.452736318406008e-05,0.0006809562346655633,4.803094947129339e-05
CYS1185,L CYS 315,0.0,0.0,0.0,-0.00019900497512434514,0.00039925179398478725,2.8161050251084994e-05,-0.22922388059701482,0.13653805850299366,0.009630652096293138,0.22915422885572115,0.13652164770856745,0.00962949456810301,0.0,0.0,0.0,-0.0002686567164177969,0.0006445042728937811,4.545982632877621e-05
CYS1186,L CYS 316,0.0,0.0,0.0,-0.00036318407960200306,0.000480917252680398,3.3921287576888046e-05,0.25375124378109454,0.15961638655433222,0.011258471847528954,-0.25346766169154245,0.1594843999576623,0.011249162230797633,0.0,0.0,0.0,-7.960199004981318e-05,0.0007554984785166776,5.328875396095799e-05
LEU1187,L LEU 317,0.0,0.0,0.0,-0.0003482587064676587,0.00047641849233329375,3.360396948812519e-05,0.059164179104477695,0.11326540799031151,0.007989125895440166,-0.0592189054726368,0.11324723906136042,0.007987844358002117,0.0,0.0,0.0,-0.00040298507462666,0.0007673635453435178,5.41256512477761e-05
LEU1188,L LEU 318,0.0,0.0,0.0,-0.0006318407960199038,0.0004823048874983955,3.401916379041677e-05,-0.03846268656716422,0.07354208089545831,0.0051872584340729895,0.03862686567164179,0.07340655599001554,0.0051776992442836185,0.0,0.0,0.0,-0.00046766169154233205,0.000705485969181052,4.976114354116092e-05
TYR1189,L TYR 319,0.0,0.0,0.0,-0.00043781094527361455,0.0004961174472564144,3.4993426637327126e-05,0.5661144278606962,0.09250796303385375,0.006525008615793802,-0.5658606965174131,0.09240345504897109,0.0065176371908978814,0.0,0.0,0.0,-0.0001840796019901797,0.0008170723575330217,5.7631840522516596e-05
ARG1190,L ARG 320,0.0,0.0,0.0,-0.0009452736318408752,0.0002274453622022542,1.6042758907673093e-05,-73.49389054726367,0.676366983583382,0.0477072486582043,73.48385572139301,0.6752377094486397,0.0476275958022,0.0,0.0,0.0,-0.010980099502491915,0.0015958908646264544,0.00011256546247530574
GLY1191,L GLY 321,0.0,0.0,0.0,-0.0001990049751243899,0.000399251793984877,2.8161050251091327e-05,-0.07783084577114423,0.08462408090159024,0.005968922446000001,0.07764179104477618,0.08454420401549152,0.005963288364858184,0.0,0.0,0.0,-0.0003880597014925034,0.0006901270460715162,4.867780863319888e-05
ASP1192,L ASP 322,0.0,0.0,0.0,-0.00021890547263682164,0.0004135043732374268,2.9166349680137647e-05,63.74154228855723,0.8012903023915973,0.056518660182192364,-63.73811940298507,0.8007286642215601,0.0564790452800989,0.0,0.0,0.0,0.003203980099503151,0.001042950311776679,7.356404299700388e-05
VAL1193,L VAL 323,0.0,0.0,0.0,-0.0002587064676616763,0.0004379240016848576,3.0888777466766774e-05,0.25607960199005,0.05043811667550569,0.0035576304469232397,-0.25606965174129387,0.05034710487734415,0.0035512109696407747,0.0,0.0,0.0,-0.0002487562189053304,0.0007246965021115759,5.1116150059246147e-05
VAL1194,L VAL 324,0.0,0.0,0.0,-0.0002089552238805965,0.00040656234244406585,2.8676696581612393e-05,0.06793532338308461,0.05644581601229131,0.003981380885783074,-0.06796019900497513,0.056480511392201255,0.0039838281091940765,0.0,0.0,0.0,-0.00023383084577098374,0.0007531358993100264,5.3122110472404984e-05
PRO1195,L PRO 325,0.0,0.0,0.0,-0.00018407960199004716,0.0003875490964009985,2.7335605607640555e-05,-0.12171641791044767,0.037596366119315425,0.0026518432014473875,0.12170646766169166,0.03758000961080811,0.002650689502290749,0.0,0.0,0.0,-0.0001940298507461788,0.0007378631101080586,5.204485098185093e-05
LYS1196,L LYS 326,0.0,0.0,0.0,-0.00013930348258707088,0.0003462629381354446,2.442350453481529e-05,-57.1644527363184,0.4210462436686521,0.029698312204541485,57.16383084577115,0.4209551225074519,0.02969188501338503,0.0,0.0,0.0,-0.0007611940298501388,0.0006930260755966105,4.888229040977587e-05
ASP1197,L ASP 327,0.0,0.0,0.0,-0.0001343283582089581,0.0003410047659342122,2.4052621663858408e-05,58.67612935323382,0.42567447584724377,0.03002476253217602,-58.67494527363183,0.4255340127551779,0.030014855029558155,0.0,0.0,0.0,0.00104975124378137,0.000710624725373588,5.012360345629807e-05
VAL1198,L VAL 328,0.0,0.0,0.0,-0.00021393034825868953,0.00041007822955210446,2.8924688137363274e-05,-0.2620845771144279,0.04598439937647489,0.0032434894498087423,0.2620497512437809,0.04602095037124451,0.0032460675582003445,0.0,0.0,0.0,-0.0002487562189054897,0.000682263532394745,4.812315914348342e-05
ASN1199,L ASN 329,0.0,0.0,0.0,-0.0001442786069651682,0.0003513720116021662,2.4783870791900443e-05,-0.47172636815920466,0.11039057638436113,0.007786350908481283,0.4717412935323385,0.11042127713487879,0.007788516372459403,0.0,0.0,0.0,-0.00012935323383160482,0.000700521539615562,4.9410979678235206e-05
ALA1200,L ALA 330,0.0,0.0,0.0,-4.477611940298511e-05,0.00020681203672464225,1.4587396341051383e-05,-0.17842786069651737,0.04015140524545259,0.002832061766044191,0.17835323383084575,0.040080759294975225,0.002827078784899454,0.0,0.0,0.0,-0.00011940298507459162,0.0006584102985108107,4.644068174907513e-05
ALA1201,L ALA 331,0.0,0.0,0.0,-6.965174129351804e-05,0.000254559180208227,1.7955220173643176e-05,-0.28481592039800996,0.06524764112145442,0.004602213761013307,0.28472636815920394,0.06530464202408826,0.0046062342946905825,0.0,0.0,0.0,-0.0001592039800995623,0.0006104621552309705,4.305868048397561e-05
ILE1202,L ILE 332,0.0,0.0,0.0,-0.00019900497512437442,0.00039925179398484596,2.8161050251089138e-05,-0.14735820895522397,0.04616756248328358,0.003256408779246197,0.14735323383084573,0.046192756447833,0.0032581858244903005,0.0,0.0,0.0,-0.00020398009950273684,0.0007005215396151684,4.941097967820744e-05
ALA1203,L ALA 333,0.0,0.0,0.0,-7.462686567163854e-05,0.00026278831136803353,1.853565833223267e-05,-0.1629004975124378,0.0569841563888988,0.0040193524882310505,0.16285074626865667,0.05700203026793843,0.0040206132144529495,0.0,0.0,0.0,-0.00012437810945265193,0.0006761411848195698,4.769132204139218e-05
THR1204,L THR 334,0.0,0.0,0.0,-9.950248756218527e-05,0.0002993355016217066,2.1113498373970506e-05,-0.013537313432835627,0.13459350945276793,0.009493494181553267,0.013512437810945258,0.13460866846676478,0.009494563415959608,0.0,0.0,0.0,-0.00012437810945255885,0.0006612612224354445,4.664177041821381e-05
ILE1205,L ILE 335,0.0,0.0,0.0,-0.00018407960199005158,0.00038754909640100784,2.7335605607641213e-05,-0.21952238805970153,0.0878652334545269,0.006197535720354279,0.21953233830845764,0.08780014732138386,0.006192944898487715,0.0,0.0,0.0,-0.00017412935323360176,0.0007360830604117723,5.191929595692233e-05
LYS1206,L LYS 336,0.0,0.0,0.0,-0.00015422885572139594,0.0003611679883160573,2.547482571472005e-05,-59.55017910447763,0.9575863042607337,0.06754293015165462,59.54960199004979,0.9574180508912187,0.06753106247400054,0.0,0.0,0.0,-0.0007313432835820466,0.0007645521477520701,5.392735055121979e-05
THR1207,L THR 337,0.0,0.0,0.0,-8.457711442786188e-05,0.00027825137222108976,1.962633855027846e-05,-0.03962189054726375,0.10988019852669821,0.007750351630047899,0.03965671641791044,0.10980859225261776,0.007745300912898837,0.0,0.0,0.0,-4.975124378118626e-05,0.0006445426762467565,4.546253509244176e-05
LYS1208,L LYS 338,0.0,0.0,0.0,-0.0001044776119402997,0.0003058791273420811,2.157505014533908e-05,-55.25485572139299,0.6817197992299251,0.048084807163083144,55.254273631840746,0.6815846109254418,0.04807527171529488,0.0,0.0,0.0,-0.0006865671641784942,0.0006663695781196105,4.70020860468211e-05
ARG1209,L ARG 339,0.0,0.0,0.0,-0.00016417910447760932,0.0003704380192833033,2.6128683284882086e-05,-58.933199004975144,0.48218897659523524,0.03401098806567934,58.93205970149253,0.48213366617388875,0.03400708676935854,0.0,0.0,0.0,-0.0013034825870658101,0.0007612753183938843,5.3696220829048484e-05
THR1210,L THR 340,0.0,0.0,0.0,-9.452736318407838e-05,0.000292561003542069,2.0635662121959018e-05,-0.09719402985074661,0.17566203746724404,0.01239024480003094,0.09722885572139307,0.1756145637133859,0.012386896259615723,0.0,0.0,0.0,-5.970149253770013e-05,0.0006513804021506611,4.5944831091317943e-05
ILE1211,L ILE 341,0.0,0.0,0.0,-0.00015422885572138323,0.00036116798831602756,2.5474825714717948e-05,-0.3870447761194031,0.07418715733539814,0.005232758617953513,0.38700497512437837,0.0741787874837639,0.005232168254137953,0.0,0.0,0.0,-0.00019402985074659415,0.0006817917418158571,4.808988160184121e-05
GLN1212,L GLN 342,0.0,0.0,0.0,-8.955223880596139e-05,0.0002855392010404048,2.0140382360961642e-05,0.40613432835820906,0.258259302887682,0.018216206704652432,-0.4060597014925375,0.25822635837018026,0.01821388297755379,0.0,0.0,0.0,-1.4925373134576377e-05,0.0005941473420651733,4.1907922289970893e-05
PHE1213,L PHE 343,0.0,0.0,0.0,-0.00017412935323383598,0.00037922067662010087,2.674816416969194e-05,-0.3914228855721392,0.04241063503194404,0.002991415548556081,0.39137313432835813,0.04243127395658746,0.0029928713060574084,0.0,0.0,0.0,-0.00022388059701483663,0.0006576203638548284,4.638496405443394e-05
VAL1214,L VAL 344,0.0,0.0,0.0,-8.955223880596471e-05,0.00028553920104041534,2.0140382360962388e-05,0.0026865671641792418,0.04832782197422958,0.003408781735351766,-0.0026766169154228614,0.04834401906750732,0.003409924190225077,0.0,0.0,0.0,-7.960199004961765e-05,0.0006015170215048152,4.242773939827436e-05
ASP1215,L ASP 345,0.0,0.0,0.0,-7.960199004975297e-05,0.0002706760300245919,1.909201510958562e-05,57.20680597014925,0.5584189186638181,0.039387833609202325,-57.20649751243777,0.5583465295088138,0.03938272767189053,0.0,0.0,0.0,0.00022885572139200655,0.0006819369429104021,4.810012329738673e-05
TRP1216,L TRP 346,0.0,0.0,0.0,-0.0002089552238805939,0.0004065623424440607,2.867669658161203e-05,0.17006467661691538,0.0751751572971194,0.005302446762100369,-0.17007462686567162,0.07524367977613666,0.005307279965116627,0.0,0.0,0.0,-0.00021890547263674762,0.0006924186436898058,4.8839445466536134e-05
CYS1217,L CYS 347,0.0,0.0,0.0,-0.00011940298507463581,0.00032426210421495613,2.287168535971032e-05,-0.24875124378109442,0.07666258572923212,0.005407361874449782,0.24874626865671648,0.07665935698556481,0.005407134136430735,0.0,0.0,0.0,-0.0001243781094524111,0.0006382912015907903,4.502159006831807e-05
PRO1218,L PRO 348,0.0,0.0,0.0,-0.00018905472636815496,0.0003915520869641901,2.761795479204761e-05,0.30270646766169174,0.06448223487818709,0.004548226167209366,-0.3026567164179104,0.06448106334046173,0.004548143533309526,0.0,0.0,0.0,-0.0001393034825868991,0.0006914528021131201,4.877132025436322e-05
THR1219,L THR 349,0.0,0.0,0.0,-0.00014427860696517703,0.00035137201160218755,2.478387079190195e-05,0.03974129353233815,0.10685496161717262,0.007536967870941149,-0.039691542288557154,0.1067721076091176,0.007531123799807357,0.0,0.0,0.0,-9.452736318417524e-05,0.0006809562346651921,4.803094947126721e-05
GLY1220,L GLY 350,0.0,0.0,0.0,-0.00012935323383084642,0.00033559048664756483,2.3670727848071332e-05,-0.0034825870646766136,0.08496906633653868,0.005993255842407596,0.0035373134328358577,0.0849730413833504,0.005993536220591745,0.0,0.0,0.0,-7.46268656715916e-05,0.0007326113486248729,5.167442028808092e-05
PHE1221,L PHE 351,0.0,0.0,0.0,-0.00034825870646764984,0.0004764184923332817,3.3603969488124346e-05,0.29563184079602,0.04933360677375957,0.003479724325236336,-0.2954726368159206,0.04930492490020851,0.003477701261859951,0.0,0.0,0.0,-0.00018905472636805443,0.0007688458766747789,5.423020683835158e-05
LYS1222,L LYS 352,0.0,0.0,0.0,-0.00062189054726366,0.00048491514153276645,3.420327691435885e-05,-66.7599950248756,0.6937714614873495,0.04893486587679143,66.75983084577113,0.6933070660283376,0.04890210994668756,0.0,0.0,0.0,-0.0007860696517410877,0.001352721588738942,9.541362420942905e-05
VAL1223,L VAL 353,0.0,0.0,0.0,-0.000348258706467651,0.00047641849233328324,3.3603969488124454e-05,0.09522388059701474,0.07008825017648573,0.004943643998518484,-0.09534825870646764,0.07009097222549544,0.004943835997051999,0.0,0.0,0.0,-0.0004726368159206757,0.0007333542596092465,5.1726821188661036e-05
GLY1224,L GLY 354,0.0,0.0,0.0,-0.00021393034825872544,0.0004100782295521733,2.8924688137368132e-05,-0.3455273631840797,0.08846204176563896,0.006239631332929365,0.34540298507462697,0.08837708551893236,0.006233638981313935,0.0,0.0,0.0,-0.0003383084577114384,0.0007758642264524146,5.472524306297333e-05
ILE1225,L ILE 355,0.0,0.0,0.0,-0.0005472636815920132,0.0004977611318718457,3.5109363211061994e-05,0.05245771144278602,0.09178527533810561,0.006474034156010711,-0.05252238805970152,0.09172146211875735,0.0064695331185606,0.0,0.0,0.0,-0.0006119402985077864,0.0007114253903174084,5.018007800708761e-05
ASN1226,L ASN 356,0.0,0.0,0.0,-0.0006766169154229083,0.0004677675332753642,3.2993777883676913e-05,-0.41685572139303495,0.30407958188442463,0.021448119995429456,0.41685572139303495,0.3038495373910224,0.021431893907942087,0.0,0.0,0.0,-0.0006766169154238893,0.0008041561799198458,5.672080359720614e-05
TYR1227,L TYR 357,0.0,0.0,0.0,-0.0007313432835820864,0.0004432609673109679,3.1265217997403264e-05,-0.2839303482587065,0.18203161150318362,0.012839519912144614,0.28381592039800996,0.18194764690482432,0.012833597506010609,0.0,0.0,0.0,-0.0008457711442785138,0.0007269472236917091,5.127490371915267e-05
GLU1228,L GLU 358,0.0,0.0,0.0,-0.0009303482587064856,0.00025455918020828375,1.795522017364718e-05,73.09858706467665,0.8850715369400272,0.06242813283018796,-73.08748756218905,0.8836698473418109,0.06232926526889831,0.0,0.0,0.0,0.010169154228852948,0.0018369463578136237,0.00012956820600512595
PRO1229,L PRO 359,0.0,0.0,0.0,-0.000557213930348283,0.0004967157800736004,3.5035629780269776e-05,0.8079402985074629,0.05091380305186313,0.003591182776931978,-0.8072537313432835,0.05084079431592668,0.003586033137750763,0.0,0.0,0.0,0.00012935323383072105,0.0008244908452088154,5.8155100298358806e-05
PRO1230,L PRO 360,0.0,0.0,0.0,-0.0005721393034825727,0.0004947685528537897,3.489828296201237e-05,-0.20899004975124388,0.0686894366475854,0.004844979299517129,0.20890547263681594,0.06854715499284009,0.004834943525377958,0.0,0.0,0.0,-0.0006567164179104373,0.0007958644126749272,5.613594742981381e-05
THR1231,L THR 361,0.0,0.0,0.0,-0.000915422885572165,0.0002782513722210921,1.9626338550278626e-05,0.23272636815920433,0.17202172069043295,0.01213347665214492,-0.23208457711442787,0.17180964767953644,0.012118518175297141,0.0,0.0,0.0,-0.0002736318407958793,0.0006909156400553012,4.873343176411441e-05
VAL1232,L VAL 362,0.0,0.0,0.0,-0.0006119402985074688,0.0004873082900690939,3.4372076597178547e-05,0.026845771144278736,0.15900280386315702,0.01121519306141024,-0.026651741293532302,0.15877810201991807,0.011199343815409846,0.0,0.0,0.0,-0.0004179104477610284,0.0007882707391178015,5.560033099463581e-05
VAL1233,L VAL 363,0.0,0.0,0.0,-0.0008159203980099476,0.0003875490964010013,2.7335605607640752e-05,-0.6845820895522392,0.1433236759824626,0.010109272650296828,0.6837711442786065,0.1432670934404359,0.01010528162550156,0.0,0.0,0.0,-0.0016268656716415433,0.0006875398690315731,4.849532323494149e-05
PRO1234,L PRO 364,0.0,0.0,0.0,-0.0006268656716417894,0.0004836373655528239,3.4113149545808656e-05,0.625318407960199,0.14317083734518785,0.010098492244023273,-0.6248358208955227,0.1429730444985387,0.010084541012300056,0.0,0.0,0.0,-0.00014427860696539466,0.0008250310423771193,5.819320286879505e-05
GLY1235,L GLY 365,0.0,0.0,0.0,-0.00020398009950248674,0.00040295436281226885,2.842220932007288e-05,0.3059850746268656,0.1478675781662622,0.010429774798720162,-0.30584577114427886,0.14778810666683018,0.010424169311349154,0.0,0.0,0.0,-6.467661691540029e-05,0.000705906861712961,4.9790831011373886e-05
GLY1236,L GLY 366,0.0,0.0,0.0,-0.00022885572139303724,0.00042009615587233377,2.9631298178360094e-05,-0.6778905472636815,0.11408043753884244,0.008046613647325318,0.6772736318407964,0.11397088635507023,0.008038886502606733,0.0,0.0,0.0,-0.0008457711442785712,0.0007200708418459649,5.078988114036614e-05
ASP1237,L ASP 367,0.0,0.0,0.0,-0.0005024875621890419,0.0004999938119960512,3.5266844324784294e-05,73.2352189054726,0.8312913839441727,0.058634773316604896,-73.22616915422887,0.8302797653773311,0.058563419244500606,0.0,0.0,0.0,0.008547263681592976,0.0014138634748474626,9.972624034062612e-05
LEU1238,L LEU 368,0.0,0.0,0.0,-0.0004427860696517312,0.0004967157800735677,3.5035629780267466e-05,0.35242288557213924,0.11212113773058917,0.007908415294334914,-0.35213432835820896,0.11192497871951902,0.007894579304487965,0.0,0.0,0.0,-0.00015422885572130977,0.0007538257497974179,5.3170768774092936e-05
ALA1239,L ALA 369,0.0,0.0,0.0,-0.00017910447761193825,0.00038343977846761146,2.7045756668792188e-05,0.3285124378109453,0.09031862391223759,0.006370584540687834,-0.3282437810945276,0.09026514439234411,0.006366812386198325,0.0,0.0,0.0,8.955223880580121e-05,0.000713717963798271,5.034178367246362e-05
LYS1240,L LYS 370,0.0,0.0,0.0,-0.00043283582089551173,0.0004954684379909677,3.494764905332368e-05,-71.13044776119403,1.0030777207858959,0.07075164727217668,71.12158208955219,1.0019778423212171,0.07067406782687284,0.0,0.0,0.0,-0.009298507462685648,0.001452548887246475,0.00010245489894395865
VAL1241,L VAL 371,0.0,0.0,0.0,-0.00031343283582089886,0.00046388866471403634,3.2720183590254475e-05,0.5835373134328362,0.04318858162560337,0.003046287670477055,-0.5830796019900503,0.04315036341129984,0.003043591965486561,0.0,0.0,0.0,0.00014427860696501462,0.0007557932816369201,5.330954776979844e-05
GLN1242,L GLN 372,0.0,0.0,0.0,-0.0003930348258706626,0.0004884244583592189,3.445080503817855e-05,0.7328358208955225,0.3042338847454544,0.021459003680083633,-0.7324079601990051,0.3040682574854974,0.0214473212339159,0.0,0.0,0.0,3.482587064622545e-05,0.000762152682192266,5.3758105299918635e-05
ARG1243,L ARG 373,0.0,0.0,0.0,-0.0002686567164179118,0.0004432609673109724,3.126521799740358e-05,-62.99744776119403,0.5716962876211936,0.040324347007624516,62.9943582089552,0.5712685378481835,0.0402941758649168,0.0,0.0,0.0,-0.0033582089552240788,0.0009038583828419104,6.37532547694584e-05
ALA1244,L ALA 374,0.0,0.0,0.0,-0.00016417910447760048,0.0003704380192832833,2.6128683284880676e-05,-0.11417412935323394,0.07231168390527973,0.005100472921794182,0.11411940298507466,0.07223707287917353,0.005095210265778309,0.0,0.0,0.0,-0.00021890547263688764,0.0007410096621656043,5.2266791651737e-05
VAL1245,L VAL 375,0.0,0.0,0.0,-0.0002935323383084674,0.0004553801759800712,3.212004106764602e-05,-0.02178606965174123,0.0833677282550216,0.005880306162877048,0.02197014925373134,0.08329405504863707,0.00587510965556409,0.0,0.0,0.0,-0.00010945273631830587,0.0007648758225265843,5.395018080953655e-05
CYS1246,L CYS 376,0.0,0.0,0.0,-0.0004626865671642099,0.0004986057638355567,3.516893895632376e-05,-0.10995522388059703,0.15103237762025223,0.010653002540714518,0.11003482587064677,0.1508941963385314,0.010643255984588968,0.0,0.0,0.0,-0.0003830845771145116,0.0008088517983245512,5.7052006982756524e-05
MET1247,L MET 377,0.0,0.0,0.0,-0.000368159203980059,0.00048230488749834133,3.401916379041295e-05,0.4083333333333333,0.16161874963064288,0.01139970764925224,-0.4079203980099503,0.16153139531828872,0.011393546151127705,0.0,0.0,0.0,4.477611940294369e-05,0.0007616328849057994,5.3721441626204196e-05
LEU1248,L LEU 378,0.0,0.0,0.0,-0.0005621890547263372,0.0004961174472564055,3.49934266373265e-05,-0.3594079601990045,0.06130498536145023,0.004324120265497446,0.35935820895522397,0.06120856640836509,0.004317319396913018,0.0,0.0,0.0,-0.0006119402985070242,0.0008573107997575319,6.047004140372038e-05
SER1249,L SER 379,0.0,0.0,0.0,-0.00023383084577110306,0.00042326585184377036,2.9854871294065843e-05,0.12293034825870652,0.1797568427399051,0.012679070094717557,-0.12292039800995036,0.17977615609512582,0.012680432353760802,0.0,0.0,0.0,-0.0002238805970149019,0.0007293606998728131,5.144513720348476e-05
ASN1250,L ASN 380,0.0,0.0,0.0,-0.00021393034825869617,0.00041007822955211714,2.8924688137364168e-05,-0.7942039800995015,0.2559544680903273,0.018053636192693186,0.7940845771144279,0.255824387470821,0.018044461013225488,0.0,0.0,0.0,-0.000333333333332309,0.0007486859688373856,5.2808236577429704e-05
THR1251,L THR 381,0.0,0.0,0.0,-0.00020895522388058284,0.00040656234244403923,2.8676696581610516e-05,0.4018507462686564,0.07277039207074447,0.005132827701141091,-0.40173134328358195,0.07274707402220842,0.005131182972810564,0.0,0.0,0.0,-8.955223880588296e-05,0.0007067128717463563,4.984768257571322e-05
THR1252,L THR 382,0.0,0.0,0.0,-0.0001741293532338426,0.00037922067662011534,2.674816416969296e-05,0.18372636815920446,0.09130616448454791,0.006440240282003992,-0.1836119402985074,0.091282343994285,0.006438560114166538,0.0,0.0,0.0,-5.970149253684343e-05,0.0006664810018438916,4.700994527036353e-05
ALA1253,L ALA 383,0.0,0.0,0.0,-0.00013930348258706923,0.0003462629381354405,2.4423504534815e-05,0.003791044776119409,0.05262054267910739,0.0037115669082808654,-0.0038855721393034922,0.052537518844766554,0.0037057108585244578,0.0,0.0,0.0,-0.000233830845771229,0.0007123988982952826,5.02487439655073e-05
ILE1254,L ILE 384,0.0,0.0,0.0,-0.0002885572139303281,0.00045309154507568877,3.195861349017355e-05,0.1292537313432835,0.04709554487181987,0.0033218636101810034,-0.1292338308457712,0.04712532301644416,0.0033239639985569182,0.0,0.0,0.0,-0.0002686567164181151,0.0007105898933873309,5.0121146597418256e-05
ALA1255,L ALA 385,0.0,0.0,0.0,-0.00011442786069652027,0.00031833021438899096,2.2453282111460244e-05,0.3201442786069653,0.07218738798902866,0.005091705763834499,-0.3200049751243781,0.07220558663578072,0.005092989397404613,0.0,0.0,0.0,2.4875621890577665e-05,0.0006264311848130527,4.4185048984499404e-05
GLU1256,L GLU 386,0.0,0.0,0.0,-0.00024378109452736672,0.0004293621693610295,3.0284872377433913e-05,65.03684577114424,0.6597697254689334,0.046536568333574314,-65.0350447761194,0.6596202457806788,0.046526024849297284,0.0,0.0,0.0,0.0015572139303491896,0.0008091271625531249,5.7071429677895406e-05
ALA1257,L ALA 387,0.0,0.0,0.0,-0.00023880597014925615,0.00042635393603241334,3.0072687958452e-05,0.11378606965174132,0.0690032734458583,0.0048671156404928185,-0.11376119402985074,0.06896428296547749,0.004864365464053136,0.0,0.0,0.0,-0.00021393034825864673,0.0007255157541889655,5.117393564535313e-05
TRP1258,L TRP 388,0.0,0.0,0.0,-0.0006069651741293482,0.0004884244583591947,3.4450805038176845e-05,-0.08867661691542289,0.08270465284665114,0.005833536429649272,0.08856218905472639,0.08258285369591722,0.005824945379950725,0.0,0.0,0.0,-0.0007213930348257448,0.0008357616657530798,5.89500826841614e-05
ALA1259,L ALA 389,0.0,0.0,0.0,-8.457711442786132e-05,0.0002782513722210879,1.962633855027833e-05,0.20328855721393038,0.07537987589508309,0.005316886498656209,-0.20327860696517408,0.0754005027237536,0.005318341402973391,0.0,0.0,0.0,-7.462686567176393e-05,0.0006144228251248201,4.3338044598524605e-05
ARG1260,L ARG 390,0.0,0.0,0.0,-0.0003134328358209179,0.0004638886647140646,3.272018359025647e-05,-66.73807462686568,0.649871521479969,0.0458384028547253,66.73566666666667,0.6496619429606054,0.04582362032574418,0.0,0.0,0.0,-0.002721393034828118,0.0008475836592693938,5.978394181390549e-05
LEU1261,L LEU 391,0.0,0.0,0.0,-0.0003283582089552076,0.00046961590216571626,3.312415177300684e-05,-0.0452139303482585,0.0727026179151519,0.005128047280789518,0.04525870646766172,0.07271256528665165,0.005128748914277184,0.0,0.0,0.0,-0.0002835820895518607,0.0007817438756026519,5.5139961538063996e-05
ASP1262,L ASP 392,0.0,0.0,0.0,-0.00028358208955225726,0.00045073638419529805,3.179249325001103e-05,67.91075124378109,0.8244288526884288,0.05815072768311174,-67.90883582089553,0.824116380656654,0.05812868760534266,0.0,0.0,0.0,0.0016318407960182184,0.0008544767067104234,6.0270139893149044e-05
HID1263,L HID 393,0.0,0.0,0.0,-0.00016915422885572707,0.0003748880842544306,2.6442566666649143e-05,-0.1800149253731346,0.23346401765245778,0.01646728213118955,0.17990049751243783,0.23337440303041407,0.016460961203112013,0.0,0.0,0.0,-0.0002835820895521435,0.0007425779383372974,5.237740932395292e-05
LYS1264,L LYS 394,0.0,0.0,0.0,-0.000343283582089552,0.0004748051856891597,3.349017561127765e-05,-67.43265174129353,0.6997913890350025,0.049359478827143775,67.43049751243785,0.6995124963672263,0.049339807255092676,0.0,0.0,0.0,-0.002497512437810639,0.0008760175496853517,6.178951380857545e-05
PHE1265,L PHE 395,0.0,0.0,0.0,-0.0004179104477611745,0.0004932152728912695,3.47887230408359e-05,0.09782587064676612,0.05352624805837924,0.0037754504401337602,-0.09795024875621891,0.053516050620981685,0.0037747311683576246,0.0,0.0,0.0,-0.0005422885572140518,0.0007593219915712387,5.3558443777979274e-05
ASP1266,L ASP 396,0.0,0.0,0.0,-0.0001691542288557177,0.00037488808425440985,2.644256666664768e-05,66.84396019900494,0.9013898104908883,0.06357913510093607,-66.84244278606963,0.9010779492412806,0.06355713810441938,0.0,0.0,0.0,0.0013482587064701402,0.0007249014019359111,5.113060257852465e-05
LEU1267,L LEU 397,0.0,0.0,0.0,-0.00022388059701492944,0.00041684298638117005,2.9401837294536366e-05,-0.02427363184079601,0.06450654447298014,0.004549940833820424,0.02421393034825871,0.06449890280199977,0.00454940183190804,0.0,0.0,0.0,-0.00028358208955220647,0.0007221988979750687,5.093998264646258e-05
MET1268,L MET 398,0.0,0.0,0.0,-0.0003980099502487389,0.0004894875174626191,3.452578744597674e-05,0.07198009950248754,0.07480195811142594,0.00527612332115328,-0.07196517412935322,0.07487584271301796,0.005281334739134519,0.0,0.0,0.0,-0.00038308457711436493,0.0007380978900757333,5.206141108394001e-05
TYR1269,L TYR 399,0.0,0.0,0.0,-0.0003980099502487897,0.0004894875174626812,3.452578744598113e-05,-0.1419054726368164,0.06643514040399114,0.004685973502290558,0.1418109452736318,0.06642531495797122,0.004685280468763157,0.0,0.0,0.0,-0.0004925373134334477,0.00078619559416809,5.54539615553808e-05
ALA1270,L ALA 400,0.0,0.0,0.0,-0.00011940298507462255,0.0003242621042149202,2.2871685359707787e-05,0.12029353233830845,0.11842019126594448,0.008352716273857062,-0.12032835820895521,0.1183767559953857,0.008349652586090835,0.0,0.0,0.0,-0.0001542288557212987,0.0006918822314903257,4.8801609867216504e-05
LYS1271,L LYS 401,0.0,0.0,0.0,-0.00028358208955224403,0.000450736384195277,3.1792493250009545e-05,-66.69117910447761,1.0122807840891825,0.07140078130752092,66.68997014925372,1.0120785267871435,0.07138651517739406,0.0,0.0,0.0,-0.001492537313433458,0.0008232891380490806,5.807033841069232e-05
ARG1272,L ARG 402,0.0,0.0,0.0,-0.0004427860696517516,0.0004967157800735907,3.5035629780269085e-05,-71.32090049751243,1.1427966090263544,0.08060665779948116,71.31858706467662,1.1423352504869366,0.08057411607716944,0.0,0.0,0.0,-0.0027562189054716572,0.0009595156488764529,6.767901562827241e-05
ALA1273,L ALA 403,0.0,0.0,0.0,-0.00025870646766169896,0.00043792400168489595,3.088877746676948e-05,0.05481094527363191,0.05871716573407456,0.0041415895426172205,-0.054776119402985074,0.058758250203954455,0.004144487417688187,0.0,0.0,0.0,-0.00022388059701490293,0.0007627045786542497,5.3797033074905445e-05
PHE1274,L PHE 404,0.0,0.0,0.0,-0.0006716417910447928,0.00046961590216575003,3.3124151773009216e-05,0.4321940298507464,0.04868874811712609,0.003434239502605847,-0.4319452736318407,0.04861435193417721,0.003428992000457886,0.0,0.0,0.0,-0.0004228855721393431,0.000729801739478754,5.1476245738731806e-05
VAL1275,L VAL 405,0.0,0.0,0.0,-0.0005671641791044804,0.000495468437990981,3.4947649053324625e-05,0.6964477611940301,0.05541870032519187,0.0039089337310955555,-0.6960696517412936,0.055309667579357555,0.00390124315416963,0.0,0.0,0.0,-0.00018905472636812843,0.0007752897721726949,5.468472418220218e-05
HIE1276,L HIE 406,0.0,0.0,0.0,-0.0009004975124377979,0.00029933550162170903,2.111349837397068e-05,0.11485074626865673,0.12572435937098295,0.00886791256889537,-0.11457213930348262,0.12565872609049905,0.008863283154230996,0.0,0.0,0.0,-0.0006218905472634518,0.0006199971175993408,4.373122487436628e-05
TRP1277,L TRP 407,0.0,0.0,0.0,-0.0018109452736318578,0.000391552086964257,2.761795479205233e-05,1.2050845771144278,0.08444667905211019,0.005956409484322405,-1.2044577114427861,0.08426999638826857,0.005943947250088515,0.0,0.0,0.0,-0.0011840796019897824,0.0007470973839642518,5.269618643986129e-05
TYR1278,L TYR 408,0.0,0.0,0.0,-0.001313432835820857,0.000463888664714086,3.272018359025798e-05,0.6327761194029854,0.10694944463775163,0.007543632189374999,-0.6326119402985076,0.10683613088466001,0.007535639653479032,0.0,0.0,0.0,-0.0011492537313431193,0.0007902464760025242,5.573968872960874e-05
VAL1279,L VAL 409,0.0,0.0,0.0,-0.0008009950248756126,0.00039925179398484824,2.8161050251089297e-05,0.7276716417910449,0.08298751114931206,0.005853487716018381,-0.7273233830845776,0.08286391109336239,0.005844769640259983,0.0,0.0,0.0,-0.00045273631840791144,0.0006831336743561938,4.818453422525166e-05
GLY1280,L GLY 410,0.0,0.0,0.0,-0.0006368159203980066,0.00048091725268037833,3.392128757688666e-05,0.6953482587064678,0.08586723588459301,0.006056607837709379,-0.6948059701492539,0.08571343650903111,0.006045759666181941,0.0,0.0,0.0,-9.45273631840736e-05,0.0007765338860068586,5.477247720605782e-05
GLU1281,L GLU 411,0.0,0.0,0.0,-0.0021592039800994835,0.00043995404914297056,3.103196597422326e-05,92.4140149253731,1.893222138173256,0.13353759350069475,-92.40116417910448,1.889784103573056,0.13329509323745262,0.0,0.0,0.0,0.010691542288558774,0.0037382489994028986,0.0002636757542716626
GLY1282,L GLY 412,0.0,0.0,0.0,-0.0006616915422885631,0.00047313406678482913,3.337230397200285e-05,0.10858208955223873,0.1430721366868172,0.010091530436356863,-0.10854228855721391,0.14299768447047218,0.01008627898191787,0.0,0.0,0.0,-0.0006218905472637219,0.0007372926189312749,5.200461163680789e-05
MET1283,L MET 413,0.0,0.0,0.0,-0.001084577114427855,0.0003119684658027836,2.2004558964012644e-05,0.2843830845771147,0.27311710446014564,0.019264195224695854,-0.2843731343283583,0.27295188480305294,0.019252541528617453,0.0,0.0,0.0,-0.0010746268656715743,0.000704924388221145,4.9721532674358914e-05
GLU1284,L GLU 414,0.0,0.0,0.0,-0.0007562189054726259,0.00042936216936101667,3.0284872377433008e-05,80.91652238805968,2.1959056180389545,0.15488724005230423,-80.91052736318407,2.1944395516323816,0.15478383170106083,0.0,0.0,0.0,0.005238805970147543,0.0017399852939203075,0.00012272909987251233
GLU1285,L GLU 415,0.0,0.0,0.0,-0.0005124378109452714,0.0004998452769196553,3.525636746829059e-05,75.48404975124377,1.6616469674067282,0.11720354035650708,-75.48057213930348,1.660915421037589,0.11715194105408012,0.0,0.0,0.0,0.0029651741293524035,0.0011302186177482815,7.971947469905152e-05
GLY1286,L GLY 416,0.0,0.0,0.0,-0.0001592039800995065,0.00036586619524081,2.580621168039713e-05,-0.45201492537313454,0.07908182534954647,0.0055780018804397966,0.45186069651741284,0.0790036871581919,0.005572490437369489,0.0,0.0,0.0,-0.0003134328358209317,0.000723636928779013,5.1041413518765746e-05
GLU1287,L GLU 417,0.0,0.0,0.0,-0.0006368159203979962,0.00048091725268036993,3.392128757688607e-05,78.3706218905473,1.790109184338827,0.1262645665081603,-78.365815920398,1.7889912277246,0.12618571192850378,0.0,0.0,0.0,0.004169154228857105,0.0014562419367002764,0.00010271538656809743
PHE1288,L PHE 418,0.0,0.0,0.0,-0.000706467661691533,0.00045538017598004875,3.2120041067644434e-05,-0.22801990049751256,0.0850856729612782,0.006001480639561605,0.2279651741293533,0.08506259785198128,0.005999853046843802,0.0,0.0,0.0,-0.0007611940298509253,0.0007280359779834173,5.135169852579303e-05
SER1289,L SER 419,0.0,0.0,0.0,-0.00019900497512437054,0.00039925179398483826,2.8161050251088593e-05,-0.2797910447761194,0.27190987700584973,0.019179043965472677,0.2797562189054726,0.2719109549768996,0.019179119999688084,0.0,0.0,0.0,-0.00023383084577112404,0.0007193486213573038,5.07389396348301e-05
GLU1290,L GLU 420,0.0,0.0,0.0,-0.00040298507462685994,0.0004904978126911865,3.459704817699603e-05,72.47223880597014,1.7285984667918632,0.12192593501315355,-72.46956218905474,1.7280179418409256,0.1218849879402495,0.0,0.0,0.0,0.002273631840793019,0.0010365227190184344,7.311067555974864e-05
ALA1291,L ALA 421,0.0,0.0,0.0,-0.0002636815920398272,0.0004406286532435171,3.107954887869933e-05,-0.23332338308457706,0.07032278032992506,0.004960186480069991,0.23324875621890553,0.07035791801784795,0.004962664901482773,0.0,0.0,0.0,-0.0003383084577116795,0.0007017923920722087,4.950061869910509e-05
ARG1292,L ARG 422,0.0,0.0,0.0,-0.0003731343283582242,0.0004836373655528451,3.411314954581015e-05,-67.69200497512433,0.9040971280217142,0.0637700945560466,67.69021393034828,0.9037704706858206,0.06374705392407054,0.0,0.0,0.0,-0.0021641791044766335,0.0008451856328558463,5.96147980721546e-05
GLU1293,L GLU 423,0.0,0.0,0.0,-0.000273631840796024,0.0004458222252183123,3.144587520100612e-05,67.92224378109454,1.0373532505568404,0.07316925673769334,-67.92057213930347,1.0369780943594589,0.07314279525978482,0.0,0.0,0.0,0.001398009950249634,0.0008290713019891734,5.847818080922434e-05
ASP1294,L ASP 424,0.0,0.0,0.0,-0.00041293532338309874,0.0004923613937806336,3.472849505211988e-05,73.1529751243781,1.1240218055198545,0.07928238526528954,-73.15027860696517,1.1233815653125474,0.07923722620295749,0.0,0.0,0.0,0.0022835820895497094,0.0012983644914724647,9.157957018465814e-05
MET1295,L MET 425,0.0,0.0,0.0,-0.000398009950248761,0.0004894875174626462,3.4525787445978654e-05,-0.276407960199005,0.23907952159914916,0.01686336924015309,0.27637810945273633,0.23903291123845735,0.016860081598796334,0.0,0.0,0.0,-0.0004278606965174398,0.0007370911636831049,5.1990402079199046e-05
ALA1296,L ALA 426,0.0,0.0,0.0,-0.00013432835820894595,0.00034100476593418137,2.405262166385623e-05,-0.3860398009950247,0.051164143305244325,0.0036088404169515136,0.3859253731343284,0.05110645803341713,0.003604771611593221,0.0,0.0,0.0,-0.00024875621890548335,0.0006895170602615488,4.8634783551519236e-05
ALA1297,L ALA 427,0.0,0.0,0.0,-0.00013930348258705597,0.00034626293813540753,2.4423504534812674e-05,-0.4861592039800993,0.06482156547485095,0.004572160702077719,0.486089552238806,0.06481210454706356,0.00457149337968404,0.0,0.0,0.0,-0.00020895522388056958,0.0006434665159889543,4.5386628600461555e-05
LEU1298,L LEU 428,0.0,0.0,0.0,-0.0004079601990049545,0.0004914556694481929,3.466461018341353e-05,-0.443273631840796,0.06211880569632748,0.004381522726027671,0.44308457711442806,0.06204065278473027,0.004376010244671503,0.0,0.0,0.0,-0.0005970149253731349,0.0007542852996116901,5.3203182918769485e-05
GLU1299,L GLU 429,0.0,0.0,0.0,-0.00021393034825871438,0.0004100782295521521,2.8924688137366635e-05,63.9853383084577,0.8717580880933367,0.06148907455259087,-63.98416417910448,0.871564241336197,0.061475401656561186,0.0,0.0,0.0,0.0009601990049754671,0.0007844305601366141,5.5329465653786524e-05
LYS1300,L LYS 430,0.0,0.0,0.0,-0.00020895522388059056,0.00040656234244405425,2.8676696581611577e-05,-63.242044776119386,1.254112440302802,0.08845827115613093,63.241228855721374,1.2538420506282644,0.08843919933898009,0.0,0.0,0.0,-0.0010248756218883708,0.0007882079362080049,5.559590121892699e-05
ASP1301,L ASP 431,0.0,0.0,0.0,-0.00018905472636814832,0.0003915520869641765,2.761795479204665e-05,66.55555721393038,1.2038805695868477,0.08491518817754352,-66.55447761194029,1.203461930291906,0.0848856596384122,0.0,0.0,0.0,0.0008905472636810366,0.0009399694072540662,6.63003300447861e-05
TYR1302,L TYR 432,0.0,0.0,0.0,-0.00023880597014925615,0.00042635393603241334,3.0072687958452e-05,-0.22914925373134307,0.08848294442810346,0.006241105693062276,0.2291194029850746,0.08841706725925784,0.006236459075839232,0.0,0.0,0.0,-0.00026865671641769235,0.0006892657327297919,4.8617056274252306e-05
GLU1303,L GLU 433,0.0,0.0,0.0,-0.00013432835820895202,0.00034100476593419677,2.4052621663857317e-05,60.94529850746267,1.0105264085307262,0.07127703719664825,-60.9446965174129,1.0103967904109625,0.07126789463939714,0.0,0.0,0.0,0.0004676616915397139,0.0007532344880627116,5.312906438685293e-05
GLU1304,L GLU 434,0.0,0.0,0.0,-0.00013930348258706205,0.00034626293813542266,2.4423504534813742e-05,62.10848756218905,0.9203190940778093,0.06491430381987397,-62.10802985074627,0.9201855529457054,0.06490488455466734,0.0,0.0,0.0,0.00031840796019317247,0.0007714491453239766,5.4413827251212955e-05
VAL1305,L VAL 435,0.0,0.0,0.0,-0.0001492537313432815,0.0003563383995914375,2.5134172791388975e-05,-0.3051144278606965,0.05362029615729648,0.0037820840815588714,0.3050796019900498,0.05357510775524213,0.0037788967374312024,0.0,0.0,0.0,-0.00018407960199009313,0.0006394534930571879,4.510357178733541e-05
GLY1306,L GLY 436,0.0,0.0,0.0,-4.477611940298346e-05,0.0002068120367246346,1.4587396341050843e-05,-0.3116417910447761,0.051488887317460444,0.0036317460934808107,0.3116417910447762,0.051447805215273194,0.0036288483854140076,0.0,0.0,0.0,-4.477611940283929e-05,0.0006253238560952946,4.4106944038860906e-05
VAL1307,L VAL 437,0.0,0.0,0.0,-9.950248756219024e-05,0.00029933550162172145,2.1113498373971556e-05,0.2549601990049752,0.06803056386552167,0.004798505996693408,-0.25494029850746264,0.06807740997691253,0.004801810266622365,0.0,0.0,0.0,-7.96019900497168e-05,0.0006097318885511652,4.3007171443874786e-05
ASP1308,L ASP 438,0.0,0.0,0.0,-0.00011442786069651751,0.0003183302143889832,2.2453282111459698e-05,56.639069651741345,0.6167271868539212,0.04350058174282199,-56.63888557213933,0.6167347267849036,0.043501113568548216,0.0,0.0,0.0,6.965174129329932e-05,0.0006729487927923844,4.746614806934446e-05
SER1309,L SER 439,0.0,0.0,0.0,-4.477611940298401e-05,0.00020681203672463718,1.4587396341051026e-05,-0.046691542288557236,0.1017605441044186,0.007177635365143718,0.04673134328358209,0.1016916491417105,0.0071727758891536285,0.0,0.0,0.0,-4.975124377929944e-06,0.00063479155851696,4.4774744278398456e-05
VAL1310,L VAL 440,0.0,0.0,0.0,-6.96517412935335e-05,0.00025455918020828353,1.7955220173647164e-05,56.80067164179109,0.9955102302556178,0.07021787764531837,-56.800646766169194,0.99543212926768,0.07021236882637476,0.0,0.0,0.0,-4.4776119403340276e-05,0.0006410385499435127,4.521537307990098e-05
gtp1311,L gtp 441,0.0,0.0,0.0,-0.005577114427860606,0.0005039877119256078,3.5548552305333364e-05,348.0872686567166,4.659093846447904,0.32862714184658026,-348.10071641791023,4.655164641039347,0.3283499970657069,0.0,0.0,0.0,-0.01902487562189994,0.013444352903149525,0.0009482915378292335
Mg+1312,L Mg+ 442,0.0,0.0,0.0,-5.472636815921342e-05,0.00022744536220227726,1.604275890767472e-05,-178.3470099502487,2.4287991791535464,0.1713142852816916,178.3336666666666,2.424615507982495,0.1710191918698221,0.0,0.0,0.0,-0.013398009950249524,0.007505937684081418,0.0005294280238374669
MET1313,L MET 443,0.0,0.0,0.0,-0.01485572139303482,0.0016792795191606555,0.00011844724466411033,-105.05056716417907,2.5527668759824946,0.18005829242833027,105.2777014925373,2.569001771107285,0.18120341363834974,0.0,0.0,0.0,0.21227860696517883,0.03934908180448241,0.002775470233885301
ARG1314,L ARG 444,0.0,0.0,0.0,-0.011238805970149245,0.0011074988930800471,7.811694888022618e-05,-96.11556218905473,1.7000191855415983,0.11991010793972712,96.1469900497512,1.6995976052610036,0.11988037195946213,0.0,0.0,0.0,0.02018905472636176,0.010298243080697248,0.0007263820608015948
GLU1315,L GLU 445,0.0,0.0,0.0,-0.024497512437810932,0.0026768295981640356,0.00018880900214655357,106.345830845771,2.4106237939365887,0.1700322924537594,-106.1403034825871,2.3816189448449223,0.16798644813921468,0.0,0.0,0.0,0.18102985074626837,0.04546792762229263,0.0032070603410560166
ILE1316,L ILE 446,0.0,0.0,0.0,-0.012616915422885518,0.0009912615399620844,6.99181981381499e-05,0.49459701492537356,0.16080482218161324,0.011342297633472238,-0.45220398009950263,0.16276963296940405,0.01148088470098823,0.0,0.0,0.0,0.02977611940298546,0.01014298899422587,0.0007154312818779231
VAL1317,L VAL 447,0.0,0.0,0.0,-0.0205024875621891,0.001781955932778098,0.00012568948048382505,-0.3283482587064674,0.09864630072243764,0.006957973573524027,0.38686069651741295,0.09954473729882908,0.0070213444035524975,0.0,0.0,0.0,0.03800995024875639,0.011325570966135241,0.0007988441828058921
HID1318,L HID 448,0.0,0.0,0.0,-0.011437810945273585,0.0008851248241397765,6.243189141946042e-05,0.0066218905472637144,0.16947303845917505,0.011953706468341473,-0.002338308457711447,0.1725654680730419,0.012171829635390702,0.0,0.0,0.0,-0.007154228855721229,0.013209415250911283,0.000931720313528598
ILE1319,L ILE 449,0.0,0.0,0.0,-0.011069651741293481,0.000813520314191088,5.738129870265933e-05,-0.33189552238805975,0.08573518194263642,0.006047293470807786,0.3521542288557211,0.08708599909477899,0.006142572766416821,0.0,0.0,0.0,0.009189054726368122,0.010884014459207824,0.000767699188174383
GLN1320,L GLN 450,0.0,0.0,0.0,-0.010044776119403017,0.0006563771172328842,4.6297272199012e-05,0.297517412935324,0.10380699151711571,0.0073219806362068264,-0.22670646766169167,0.10386605614858425,0.007326146734092691,0.0,0.0,0.0,0.06076616915422959,0.014125241150629655,0.000996317691854209
ALA1321,L ALA 451,0.0,0.0,0.0,-0.003000000000000021,0.00038633370464314954,2.724987848284561e-05,-0.3078308457711444,0.05163786303948459,0.0036422540307207204,0.3134427860696516,0.05211495101792815,0.0036759052221181213,0.0,0.0,0.0,0.002611940298507456,0.002648318102599344,0.00018679795630674088
GLY1322,L GLY 452,0.0,0.0,0.0,-0.0019353233830845778,0.0003166931435390982,2.2337812036778067e-05,0.16347761194029858,0.07854954228575826,0.005540457527895917,-0.16909452736318412,0.07903362858721699,0.005574602342939028,0.0,0.0,0.0,-0.007552238805970077,0.0020753246974120113,0.00014638211768026342
GLN1323,L GLN 453,0.0,0.0,0.0,-0.0034925373134328244,0.0005289565715423585,3.730971987169975e-05,0.6602288557213934,0.258040641180183,0.018200783496978373,-0.6540746268656713,0.258175341325701,0.01821028451268804,0.0,0.0,0.0,0.002661691542288399,0.0022996809478862874,0.00016220698744651385
CYS1324,L CYS 454,0.0,0.0,0.0,-0.0016666666666667062,0.00047140452079107295,3.325031120359068e-05,0.263323383084577,0.08369763098995622,0.005903575707651637,-0.25917910447761205,0.0844271169165436,0.005955029677666533,0.0,0.0,0.0,0.0024776119402985107,0.0022284336842792675,0.0001571815929438005
GLY1325,L GLY 455,0.0,0.0,0.0,-0.0017462686567164289,0.00043514566379444265,3.069280862172897e-05,0.010965174129353219,0.08265984834520491,0.00583037616378269,-0.0006815920398009956,0.0840713278627719,0.005929934252741698,0.0,0.0,0.0,0.008537313432835763,0.002903052218845048,0.00020476551551709305
ASN1326,L ASN 456,0.0,0.0,0.0,-0.006507462686567141,0.0005826633222670465,4.109790198826668e-05,0.6328009950248756,0.1107558841310784,0.0078121177302399045,-0.6063233830845771,0.11135233802922359,0.007854188344451753,0.0,0.0,0.0,0.01997014925373097,0.005045968242083685,0.0003559151577315445
GLN1327,L GLN 457,0.0,0.0,0.0,-0.003562189054726409,0.000496117447256489,3.499342663733239e-05,0.42283582089552224,0.18433289135763753,0.013001839677764892,-0.41391542288557215,0.1853005567430893,0.013070093531489545,0.0,0.0,0.0,0.005358208955223554,0.0024699275426197246,0.00017421525636752237
ILE1328,L ILE 458,0.0,0.0,0.0,-0.002761194029850778,0.0004490859341849195,3.16760794821096e-05,0.1038706467661692,0.0641460800528671,0.004524515633980449,-0.09077611940298506,0.0652131188680864,0.0045997787490070375,0.0,0.0,0.0,0.01033333333333327,0.003113656859408621,0.00021962042150719226
GLY1329,L GLY 459,0.0,0.0,0.0,-0.0028308457711442876,0.000424667011599506,2.9953701483148407e-05,0.044592039800994986,0.07265123349042331,0.0051244229029189445,-0.030592039800995032,0.07222968296216128,0.005094689021221695,0.0,0.0,0.0,0.01116915422885566,0.004145517723411577,0.00029240227516724726
ALA1330,L ALA 460,0.0,0.0,0.0,-0.005154228855721406,0.0005739749915358708,4.0485074389230245e-05,0.2831393034825871,0.07440885103233794,0.00524839568567351,-0.272044776119403,0.07399349833663905,0.005219098965378884,0.0,0.0,0.0,0.005940298507462721,0.003591922656267174,0.0002533546898101222
LYS1331,L LYS 461,0.0,0.0,0.0,-0.0038308457711442763,0.00044748471287101417,3.156313803873135e-05,-79.28290049751243,0.897669592094394,0.0633167311273357,79.31078109452731,0.8974521602556114,0.06330139466791236,0.0,0.0,0.0,0.024049751243780688,0.005263930812599244,0.0003712890520849865
PHE1332,L PHE 462,0.0,0.0,0.0,-0.0063631840796019475,0.0005664217887154932,3.9952312539725836e-05,-0.04313930348258714,0.0830847466259778,0.005860346177735591,0.058029850746268666,0.08354507887039378,0.005892815510779307,0.0,0.0,0.0,0.008527363184079435,0.005418826359725316,0.00038221454159312595
TRP1333,L TRP 463,0.0,0.0,0.0,-0.025800995024875564,0.0018608827426963592,0.0001312565484187801,0.38831840796019895,0.09382665348891149,0.006618021868908757,-0.4701840796019901,0.0953249532479043,0.006723703785533514,0.0,0.0,0.0,-0.10766666666666667,0.017339551123587656,0.0012230376365978584
GLU1334,L GLU 464,0.0,0.0,0.0,-0.006104477611940288,0.000634050275598392,4.4722458212726174e-05,81.65519402985076,0.9864169328078582,0.06957648589647084,-81.65744278606964,0.9838922138724738,0.06939840595323597,0.0,0.0,0.0,-0.008353233830845358,0.0049815182794205,0.0003513692078708717
VAL1335,L VAL 465,0.0,0.0,0.0,-0.003104477611940261,0.00035130156107286833,2.4778901594702927e-05,0.19473631840796038,0.07333481539238308,0.005172639052681706,-0.18358208955223884,0.0743149441431328,0.005241772004413534,0.0,0.0,0.0,0.008049751243781303,0.004659288314733298,0.00032864085858183285
ILE1336,L ILE 466,0.0,0.0,0.0,-0.006995024875621881,0.0006108269611727915,4.308441191114587e-05,0.11322388059701491,0.09932290485943852,0.007005697549694562,-0.08852736318407958,0.09977736658730257,0.0070377528084270054,0.0,0.0,0.0,0.017701492537313547,0.006786029529652098,0.0004786496177827093
SER1337,L SER 467,0.0,0.0,0.0,-0.008164179104477604,0.0010356387928303569,7.304832821359833e-05,0.8039601990049753,0.08830075476179315,0.006228255024823604,-0.8140895522388059,0.08922715123610235,0.00629359799399369,0.0,0.0,0.0,-0.018293532338308258,0.007950619235572562,0.0005607934421172147
ASP1338,L ASP 468,0.0,0.0,0.0,-0.0032736318407960104,0.0004458222252183375,3.144587520100789e-05,82.6295621890547,0.9569295566972696,0.0674966067501931,-82.63288557213932,0.954955273282897,0.0673573515351141,0.0,0.0,0.0,-0.006597014925373385,0.003528391039572775,0.00024887351507974187
GLU1339,L GLU 469,0.0,0.0,0.0,-0.003472636815920388,0.0004992506946985896,3.521442887200097e-05,84.13491044776119,0.979868527044782,0.06911459696688593,-84.13125373134329,0.9779216871334164,0.0689772774672599,0.0,0.0,0.0,0.0001840796019903631,0.003747097752367366,0.0002642998971825929
HID1340,L HID 470,0.0,0.0,0.0,-0.008606965174129325,0.0007595175503140534,5.357223742816799e-05,-0.1047512437810945,0.12058484270213145,0.00850539901389471,0.11660696517412944,0.12127088116342281,0.008553788435992934,0.0,0.0,0.0,0.003248756218905581,0.005318494058473862,0.0003751376467114542
GLY1341,L GLY 471,0.0,0.0,0.0,-0.0035323383084577046,0.0005465395480540914,3.854992741132931e-05,0.6922587064676615,0.1484332864745996,0.01046967678623422,-0.6869303482587067,0.14685643012491,0.010358453914924985,0.0,0.0,0.0,0.0017960199004977305,0.0040288986038126496,0.000284176596693808
ILE1342,L ILE 472,0.0,0.0,0.0,-0.02480099502487561,0.003956253190637996,0.00027905258432431014,-0.7038656716417908,0.08534913293763326,0.0060200636734892305,0.7503830845771141,0.0873106623137773,0.006158419288073336,0.0,0.0,0.0,0.02171641791044747,0.012588163875470145,0.0008879006201272449
ASP1343,L ASP 473,0.0,0.0,0.0,-0.03393532338308456,0.01097717197175185,0.0007742700124801052,91.52695522388059,1.820214599175012,0.12838803874499105,-91.63531840796018,1.8133730391757736,0.12790547230988142,0.0,0.0,0.0,-0.14229850746268288,0.08846046674575608,0.006239520239592438
PRO1344,L PRO 474,0.0,0.0,0.0,-0.12418407960199004,0.07818673237624953,0.005514866889989712,0.11292039800995023,0.5086250352660044,0.03587564387408012,-0.10869651741293532,0.3696127224741286,0.026070471336268736,-0.0007935044776119385,0.003199148762966782,0.00022565055544380777,-0.12075370348258686,0.21825235887184455,0.0153943344481053
THR1345,L THR 475,0.0,0.0,0.0,-0.45486069651741323,0.3218512070818007,0.022701633787394596,0.5400497512437814,1.0967635370631543,0.07735973525010652,-0.3474278606965176,0.700911237749746,0.049438466865280695,-0.0813908776119403,0.03905121723534031,0.0027544604870889016,-0.3436296835820896,0.48262286496989937,0.034041592191963475
GLY1346,L GLY 476,0.0,0.0,0.0,-0.11180597014925374,0.05153347136400756,0.003634890809657735,0.657980099502488,0.1263127666819747,0.008909415620610086,-0.6156119402985075,0.11359292186236912,0.008012226942819037,-0.0007054208955223881,0.002516090385186718,0.00017747133222954233,-0.07014323184079607,0.10683207525672385,0.0075353535915406
SER1347,L SER 477,0.0,0.0,0.0,-0.03550248756218901,0.009103126344005251,0.0006420850257351014,-0.5550995024875622,0.2669645103768426,0.01883022469841432,0.6204975124378108,0.27324177190578,0.0192729885883177,0.0,0.0,0.0,0.029895522388059672,0.027489012365789284,0.0019389254356492265
TYR1348,L TYR 478,0.0,0.0,0.0,-0.017686567164179105,0.0024649318876316328,0.00017386289003310312,0.34467164179104504,0.23137641714259108,0.016320034144459684,-0.33353731343283594,0.2305002344043146,0.016258232979146255,0.0,0.0,0.0,-0.006552238805970186,0.004656190173097293,0.0003284223325198063
[truncated: 116,687 more chars]
