# Supplementary material for: Detailed Per-residue Energetic Analysis Explains the Driving Force for Microtubule Disassembly
Source: PLoS Comput Biol. 2015 Jun 1;11(6):e1004313. doi: 10.1371/journal.pcbi.1004313 (PMC4452272; doi:10.1371/journal.pcbi.1004313)
Supplement: S1 Dataset — 13 text files with energy contribution per residue in the 13 lateral GDP subsystems, plus one text file with the overall residual contributions, per MT ring. (ZIP) [file pcbi.1004313.s001.zip › LatGDP/R4_L5.txt]

| Run on Tue Jan 20 08:49:54 2015
| GB non-polar solvation energies calculated with gbsa=2
idecomp = 2: Per-residue decomp adding 1-4 interactions to EEL and VDW.
Energy Decomposition Analysis (All units kcal/mol): Generalized Born solvent
DELTAS:
Total Energy Decomposition:
Residue,Location,Internal,,,van der Waals,,,Electrostatic,,,Polar Solvation,,,Non-Polar Solv.,,,TOTAL,,
,,Avg.,Std. Dev.,Std. Err. of Mean,Avg.,Std. Dev.,Std. Err. of Mean,Avg.,Std. Dev.,Std. Err. of Mean,Avg.,Std. Dev.,Std. Err. of Mean,Avg.,Std. Dev.,Std. Err. of Mean
MET   1,R MET   1,0.0,0.0,0.0,-0.0002636815920397742,0.0004406286532434285,3.1079548878693085e-05,-76.49551741293529,0.6973322162704196,0.04918602215433004,76.49030845771146,0.6968592614169917,0.049152662491093596,0.0,0.0,0.0,-0.0054726368159195215,0.0009360111793117413,6.60211381722173e-05
ARG   2,R ARG   2,0.0,0.0,0.0,-0.0005074626865671702,0.0004999443052072953,3.526335238514387e-05,-80.73980597014928,0.921539085298374,0.06500035536575509,80.73212935323387,0.9208044682981396,0.06494853947771004,0.0,0.0,0.0,-0.008184079601993776,0.0011333678398121904,7.994160369666586e-05
GLU   3,R GLU   3,0.0,0.0,0.0,-0.00026865671641791125,0.00044326096731097146,3.1265217997403515e-05,77.04336318407964,0.6768586148618998,0.04774192565489645,-77.03808457711436,0.6764415583864334,0.04771250875924288,0.0,0.0,0.0,0.005009950248754335,0.0008522142639925488,6.0110559487930634e-05
CYS   4,R CYS   4,0.0,0.0,0.0,-0.00031840796019899864,0.0004658587029142047,3.285913937101075e-05,0.15311442786069646,0.21775355059519005,0.015359151224996077,-0.15291044776119408,0.21759102159076782,0.015347687312924168,0.0,0.0,0.0,-0.00011442786069642748,0.0007476934988208574,5.273823313992677e-05
ILE   5,R ILE   5,0.0,0.0,0.0,-0.0003532338308457521,0.00047797457211839995,3.371372689356028e-05,0.22034328358208963,0.11890221981853535,0.008386715946485924,-0.22019900497512437,0.1188242575323509,0.008381216910809673,0.0,0.0,0.0,-0.0002089552238802249,0.0007303780817312714,5.1516897786836525e-05
SER   6,R SER   6,0.0,0.0,0.0,-0.0003681592039801098,0.0004823048874984077,3.401916379041763e-05,-0.2611940298507462,0.17474173455475117,0.012325331637572066,0.2612338308457712,0.1746360823069894,0.01231787950259563,0.0,0.0,0.0,-0.0003283582089552499,0.0007864788908901925,5.5473943765473014e-05
ILE   7,R ILE   7,0.0,0.0,0.0,-0.0004577114427860502,0.0004982084683430646,3.5140915892940787e-05,0.5200497512437813,0.0774662662094629,0.005464049124777973,-0.5193283582089553,0.0773953579655647,0.00545904764288179,0.0,0.0,0.0,0.00026368159203965486,0.0007564807088061461,5.3358035143802005e-05
HID   8,R HID   8,0.0,0.0,0.0,-0.0008009950248755757,0.00039925179398482807,2.8161050251087874e-05,-1.4825373134328363,0.18008742998486313,0.012702387921106548,1.4808805970149255,0.17988001991278063,0.012687758342603717,0.0,0.0,0.0,-0.0024577114427866034,0.0006978664973175998,4.922370743375652e-05
VAL   9,R VAL   9,0.0,0.0,0.0,-0.0005174129353233681,0.0004996966976911175,3.524588749754491e-05,0.7525024875621894,0.08239838454063424,0.005811933928956726,-0.7513333333333333,0.08226968958378533,0.005802856486597077,0.0,0.0,0.0,0.0006517412935323461,0.0008334484215471103,5.8786919018252316e-05
GLY  10,R GLY  10,0.0,0.0,0.0,-0.0003333333333333342,0.00047140452079103294,3.325031120358785e-05,0.04680597014925373,0.08885528042766895,0.006267368249554261,-0.046383084577114445,0.08877473034988242,0.006261686685131882,0.0,0.0,0.0,8.95522388059868e-05,0.0007992162196044971,5.637236566211147e-05
GLN  11,R GLN  11,0.0,0.0,0.0,-0.001417910447761219,0.0004932152728913339,3.478872304084045e-05,0.6791641791044779,0.3109159280878896,0.021930318677740014,-0.6737462686567164,0.3103617698069768,0.021891231366346655,0.0,0.0,0.0,0.004000000000000576,0.0013082212297888087,9.227481090046801e-05
ALA  12,R ALA  12,0.0,0.0,0.0,-0.0008557213930348465,0.0003513720116021879,2.4783870791901974e-05,0.14053731343283588,0.14037735161525763,0.009901454952766288,-0.14015920398009948,0.14025795186745366,0.009893033143901473,0.0,0.0,0.0,-0.0004776119402985515,0.0007128851537551893,5.028304178119055e-05
GLY  13,R GLY  13,0.0,0.0,0.0,-0.0004676616915422923,0.0004989531378858108,3.519344083266474e-05,0.27397014925373137,0.1291697525722631,0.009110931867838568,-0.27354228855721385,0.1289992844005618,0.009098907970083272,0.0,0.0,0.0,-3.980099502488836e-05,0.0007780623721298291,5.4880288304631616e-05
VAL  14,R VAL  14,0.0,0.0,0.0,-0.0007860696517413174,0.00041007822955214707,2.892468813736628e-05,-0.1663681592039797,0.08947532960573112,0.006311103146490549,0.16723880597014923,0.08943110796144223,0.006307983992198026,0.0,0.0,0.0,8.457711442816512e-05,0.0008272780670801785,5.8351695771097926e-05
GLN  15,R GLN  15,0.0,0.0,0.0,-0.0015920398009950263,0.0004914556694482376,3.4664610183416685e-05,0.05392537313432842,0.43980857369486037,0.0310217049272693,-0.05195522388059699,0.43892646397906876,0.03095948570519531,0.0,0.0,0.0,0.00037810945273589674,0.0013030077749768196,9.190708215095666e-05
ILE  16,R ILE  16,0.0,0.0,0.0,-0.001771144278607,0.0004200961558723313,2.963129817835992e-05,0.06053233830845756,0.11051683286843067,0.0077952563542325005,-0.06000000000000001,0.1102835783863198,0.007778803851598874,0.0,0.0,0.0,-0.001238805970149336,0.0009211103872163161,6.497011733448444e-05
GLY  17,R GLY  17,0.0,0.0,0.0,-0.0005074626865671646,0.00049994430520729,3.5263352385143496e-05,0.04193034825870654,0.12880845096181454,0.009085447617145312,-0.04204477611940299,0.12868776275798854,0.009076934927599862,0.0,0.0,0.0,-0.0006218905472636407,0.0007236711327792897,5.104382608292975e-05
ASN  18,R ASN  18,0.0,0.0,0.0,-0.0011343283582089584,0.00034100476593420685,2.405262166385803e-05,-1.6926417910447764,0.2320775111656221,0.016369485504004643,1.6908407960199001,0.23184568664370775,0.016353133862986563,0.0,0.0,0.0,-0.002935323383084665,0.0008290713019880851,5.847818080914757e-05
ALA  19,R ALA  19,0.0,0.0,0.0,-0.0011890547263681541,0.00039155208696419695,2.761795479204809e-05,-0.30094527363184065,0.15882391761324763,0.011202575398199141,0.30232338308457724,0.15861471169681626,0.011187819150602487,0.0,0.0,0.0,0.00018905472636813128,0.0008832772545740558,6.230157391014292e-05
CYS  20,R CYS  20,0.0,0.0,0.0,-0.0012238805970150048,0.00041684298638110885,2.940183729453205e-05,0.39135820895522394,0.16363550395316415,0.011541958531217665,-0.3908109452736318,0.16340017135732776,0.011525359449743484,0.0,0.0,0.0,-0.0006766169154231027,0.0010024350936233795,7.070631984700542e-05
TRP  21,R TRP  21,0.0,0.0,0.0,-0.0013482587064677983,0.00047641849233329267,3.360396948812512e-05,-0.4014378109452735,0.11894476900149911,0.00838971713445211,0.4006517412935326,0.11877600520471537,0.008377813454034403,0.0,0.0,0.0,-0.002134328358209266,0.0008386590052019739,5.9154445251954565e-05
GLU  22,R GLU  22,0.0,0.0,0.0,-0.0019552238805970127,0.0002694846281382998,1.900798009986344e-05,104.65011442786066,1.3091624005058893,0.09234119596437473,-104.61726865671638,1.305754591112865,0.09210082762286959,0.0,0.0,0.0,0.030890547263682316,0.0038099059414363878,0.00026873004526257815
LEU  23,R LEU  23,0.0,0.0,0.0,-0.002791044776119418,0.00040656234244403544,2.867669658161025e-05,-0.6077512437810939,0.10461746384917925,0.007379146946826397,0.609990049751244,0.10440196858905838,0.007363947083129941,0.0,0.0,0.0,-0.0005522388059699007,0.0013038433286097556,9.196601756013727e-05
TYR  24,R TYR  24,0.0,0.0,0.0,-0.001756218905472587,0.00042936216936107353,3.028487237743702e-05,0.07979601990049776,0.17098847298752792,0.012060596978410918,-0.08145771144278609,0.1707400615253722,0.01204307538483486,0.0,0.0,0.0,-0.0034179104477606026,0.0009997400716614377,7.051622765445559e-05
CYS  25,R CYS  25,0.0,0.0,0.0,-0.0009353233830846243,0.00024595437003599555,1.7348283660615285e-05,-1.028950248756219,0.09381689328213877,0.006617333437003056,1.0286368159203982,0.09378849093917335,0.006615330090193979,0.0,0.0,0.0,-0.0012487562189055273,0.000771256611943369,5.4400246993621154e-05
LEU  26,R LEU  26,0.0,0.0,0.0,-0.002368159203980114,0.0004823048874983893,3.401916379041634e-05,-0.7155870646766166,0.136723178336262,0.009643709442573567,0.7178159203980102,0.13671687323857357,0.009643264715272359,0.0,0.0,0.0,-0.00013930348258719074,0.0010464331801101157,7.38097055879641e-05
GLU  27,R GLU  27,0.0,0.0,0.0,-0.0024875621890547194,0.0004998452769196117,3.5256367468287504e-05,100.26534328358208,1.2570430701311361,0.08866498184624294,-100.2403731343283,1.2545019765029974,0.08848574692123355,0.0,0.0,0.0,0.02248258706467636,0.0036146392887380315,0.00025495699752216126
HIP  28,R HIP  28,0.0,0.0,0.0,-0.0014726368159204855,0.0004992506946986417,3.521442887200465e-05,-92.7189850746269,1.0450740861516066,0.07371384249144668,92.70181094527362,1.0434628839235154,0.0736001970486621,0.0,0.0,0.0,-0.018646766169154182,0.0020611550618795937,0.00014538266865015293
GLY  29,R GLY  29,0.0,0.0,0.0,-0.0006019900497512366,0.0004894875174626346,3.452578744597784e-05,-0.6802288557213934,0.1331278417609334,0.009390113953479159,0.6797014925373135,0.13300301290030273,0.009381309204521312,0.0,0.0,0.0,-0.0011293532338309334,0.000755203560316279,5.326795203498919e-05
ILE  30,R ILE  30,0.0,0.0,0.0,-0.0009303482587065193,0.0002734056052544344,1.9284544501738186e-05,0.9480746268656719,0.07199550430260426,0.005078171332137077,-0.9470199004975132,0.071874611671811,0.0050696442234251125,0.0,0.0,0.0,0.00012437810945298554,0.0006536942370410243,4.610803642089178e-05
GLN  31,R GLN  31,0.0,0.0,0.0,-0.0010696517412935266,0.000429189190570922,3.027267139431003e-05,-0.14959701492537295,0.5788337922029645,0.04082778776411679,0.14956716417910437,0.5782944787869244,0.04078974752875903,0.0,0.0,0.0,-0.0010995024875622072,0.0009033105234280243,6.371461174588925e-05
PRO  32,R PRO  32,0.0,0.0,0.0,-0.0007313432835821018,0.000443260967310976,3.126521799740383e-05,-0.6286915422885575,0.20086733419938524,0.014168089354674026,0.6280149253731344,0.2007122263021946,0.01415714888714718,0.0,0.0,0.0,-0.001407960199005061,0.0007142726310385878,5.03809068830854e-05
ASP  33,R ASP  33,0.0,0.0,0.0,-0.0005273631840796113,0.0004992506946985997,3.521442887200168e-05,85.03338805970152,0.9722279121104939,0.06857566954224954,-85.02315422885573,0.9713037661114997,0.06851048530936917,0.0,0.0,0.0,0.009706467661692428,0.0013227470135622422,9.329938069061814e-05
GLY  34,R GLY  34,0.0,0.0,0.0,-0.00023383084577114835,0.0004232658518438523,2.9854871294071623e-05,-0.6762288557213934,0.08779089450163297,0.0061922922549031536,0.675726368159204,0.08769553703107072,0.006185566257523109,0.0,0.0,0.0,-0.0007363184079601675,0.0007089508597230643,5.000553807648475e-05
GLN  35,R GLN  35,0.0,0.0,0.0,-0.0004726368159203962,0.000499250694698589,3.5214428872000933e-05,0.4698159203980099,0.5847509917337514,0.0412451548388369,-0.46951741293532356,0.5844253212895991,0.04122218381683714,0.0,0.0,0.0,-0.00017412935323399064,0.000788302138697067,5.560254575019329e-05
MET  36,R MET  36,0.0,0.0,0.0,-0.0005124378109452437,0.0004998452769196277,3.5256367468288636e-05,-0.25276616915422884,0.21730502222985906,0.015327514473388633,0.2526666666666665,0.21715313929071864,0.01531680147686399,0.0,0.0,0.0,-0.0006119402985076803,0.000725276901259324,5.115708825867736e-05
PRO  37,R PRO  37,0.0,0.0,0.0,-0.0005771144278606882,0.0004940175756141771,3.484531311165534e-05,-0.5518656716417908,0.13407084659291538,0.009456628385876355,0.5514726368159203,0.13396988782295835,0.009449507303299189,0.0,0.0,0.0,-0.0009701492537314949,0.0007186945583976921,5.0692805590724346e-05
SER  38,R SER  38,0.0,0.0,0.0,-0.00038805970149253437,0.0004873082900690858,3.437207659717798e-05,-0.17497014925373136,0.309399577587657,0.02182336355999561,0.17497014925373133,0.30917629147209114,0.02180761417172596,0.0,0.0,0.0,-0.00038805970149253876,0.0008033863134102933,5.666650140047521e-05
ASP  39,R ASP  39,0.0,0.0,0.0,-0.0003184079601990025,0.00046585870291421033,3.285913937101114e-05,78.13573134328364,0.9103064529368944,0.06420806656668299,-78.12912935323381,0.9096174107920141,0.06415946528107967,0.0,0.0,0.0,0.006283582089551346,0.0011347865008303473,8.00416683296205e-05
LYS  40,R LYS  40,0.0,0.0,0.0,-0.0005721393034825843,0.0004947685528538012,3.489828296201318e-05,-81.51279104477602,2.0566286512378054,0.1450634002599768,81.50424875621887,2.055214399200879,0.1449636466125803,0.0,0.0,0.0,-0.009114427860696906,0.0018639926109691519,0.0001314759016139913
THR  41,R THR  41,0.0,0.0,0.0,-0.0006019900497512471,0.0004894875174626427,3.4525787445978403e-05,-0.6919054726368158,0.10790707269780885,0.007611178064753451,0.6915572139303487,0.10782290603055497,0.007605241405778556,0.0,0.0,0.0,-0.0009502487562190284,0.0007580496300391773,5.346869831513661e-05
ILE  42,R ILE  42,0.0,0.0,0.0,-0.0011542288557213902,0.00042449211955626,2.9941365549553196e-05,0.25609452736318417,0.1570255105550532,0.011075725544796482,-0.2559104477611939,0.15688891383357575,0.011066090754933004,0.0,0.0,0.0,-0.0009701492537307968,0.0007186945583978294,5.069280559073403e-05
GLY  43,R GLY  43,0.0,0.0,0.0,-0.00033333333333333197,0.00047140452079102996,3.325031120358764e-05,0.042557213930348295,0.266397652792087,0.018790241647191962,-0.042507462686567125,0.26615627996948316,0.01877321652097086,0.0,0.0,0.0,-0.00028358208955220755,0.0007943701810584613,5.6030552457838656e-05
GLY  44,R GLY  44,0.0,0.0,0.0,-0.0002885572139303557,0.0004530915450757319,3.1958613490176596e-05,0.828716417910448,0.14155200221982547,0.009984308418176047,-0.8279900497512435,0.1414552999750909,0.009977487567739324,0.0,0.0,0.0,0.0004378109452736013,0.0007644873963536211,5.392278333971812e-05
GLY  45,R GLY  45,0.0,0.0,0.0,-0.0002786069651741252,0.00044831364481865235,3.1621606390242524e-05,-0.2436815920398012,0.11667724803238459,0.008229778537008873,0.24348756218905462,0.11651938576149556,0.008218643790940767,0.0,0.0,0.0,-0.0004726368159203272,0.0007333542596093635,5.172682118866928e-05
ASP  46,R ASP  46,0.0,0.0,0.0,-0.0007562189054726563,0.00042936216936103385,3.0284872377434217e-05,86.41221393034827,1.1713953107868864,0.08262385469008506,-86.3986417910448,1.1696334464464997,0.08249958236126212,0.0,0.0,0.0,0.012815920398015433,0.0021650652957704818,0.00015271193144193086
ASP  47,R ASP  47,0.0,0.0,0.0,-0.0004676616915422812,0.0004989531378857998,3.519344083266395e-05,79.24335820895526,0.8947043376331019,0.06310757820391795,-79.23598507462687,0.8939848935126993,0.06305683252829983,0.0,0.0,0.0,0.006905472636816371,0.0011355932547767594,8.009857236553835e-05
SER  48,R SER  48,0.0,0.0,0.0,-0.00040298507462687046,0.0004904978126911993,3.459704817699693e-05,0.1165621890547263,0.20097151443701805,0.014175437662061367,-0.1165323383084577,0.2007660458671717,0.014160945026567581,0.0,0.0,0.0,-0.00037313432835826257,0.0008316348622711672,5.865900040981369e-05
PHE  49,R PHE  49,0.0,0.0,0.0,-0.0009552238805969948,0.00026948462813830825,1.9007980099864036e-05,-0.01258208955223873,0.08571725171402142,0.006046028769993292,0.01229850746268658,0.0856142014522687,0.006038760164959256,0.0,0.0,0.0,-0.001238805970149336,0.0007001681156787817,4.9386051075800454e-05
ASN  50,R ASN  50,0.0,0.0,0.0,-0.00040796019900496774,0.000491455669448209,3.4664610183414665e-05,0.7677562189054729,0.3302399930483719,0.02329333312778431,-0.7674129353233832,0.3300405879333986,0.023279268175421686,0.0,0.0,0.0,-6.467661691548425e-05,0.0007922485287095998,5.58809026395741e-05
THR  51,R THR  51,0.0,0.0,0.0,-0.0003184079601990058,0.0004658587029142152,3.285913937101149e-05,-0.021199004975124145,0.12177869250923429,0.008589606686638072,0.021144278606965192,0.12170980934643792,0.008584748042949583,0.0,0.0,0.0,-0.00037313432835814136,0.0007431776783231155,5.241971172091811e-05
PHE  52,R PHE  52,0.0,0.0,0.0,-0.0007164179104477519,0.00045073638419526146,3.179249325000845e-05,0.07615920398009955,0.08351932196596733,0.005890998758817777,-0.07625870646766161,0.0834607944800564,0.005886870548258328,0.0,0.0,0.0,-0.0008159203980098603,0.0007470973839641739,5.269618643985579e-05
PHE  53,R PHE  53,0.0,0.0,0.0,-0.0005721393034825661,0.0004947685528537848,3.489828296201203e-05,-0.36951741293532353,0.05880688477371988,0.004147917835744507,0.3692089552238806,0.05877612571980083,0.004145748259361531,0.0,0.0,0.0,-0.0008805970149250884,0.0007022859914038654,4.9535434511562573e-05
SER  54,R SER  54,0.0,0.0,0.0,-0.00017412935323381497,0.00037922067662005517,2.6748164169688713e-05,0.6789004975124383,0.12477972651438843,0.008801283304495876,-0.6786019900497514,0.12470578627460673,0.008796067962099322,0.0,0.0,0.0,0.00012437810945284194,0.000704959500137537,4.972400927798806e-05
GLU  55,R GLU  55,0.0,0.0,0.0,-0.0002039800995024789,0.0004029543628122534,2.842220932007179e-05,74.71436815920399,0.9351107544927152,0.06595762710236627,-74.71000995024875,0.9348060164850359,0.06593613254059606,0.0,0.0,0.0,0.004154228855721998,0.0008110520944199817,5.72072039032068e-05
THR  56,R THR  56,0.0,0.0,0.0,-0.00022388059701491562,0.00041684298638114436,2.9401837294534557e-05,-0.38372139303482566,0.13605066363188553,0.00959627391274033,0.38353233830845757,0.136016059188682,0.009593833103510047,0.0,0.0,0.0,-0.0004129353233830899,0.0007218217974404004,5.091338402557596e-05
GLY  57,R GLY  57,0.0,0.0,0.0,-7.960199004975076e-05,0.00027067603002458435,1.9092015109585088e-05,-0.30561194029850747,0.08132386367298902,0.005736143070642513,0.3055273631840797,0.08132901361283165,0.005736506319391506,0.0,0.0,0.0,-0.00016417910447761815,0.0006600998324625913,4.65598522856484e-05
ALA  58,R ALA  58,0.0,0.0,0.0,-0.00010447761194029773,0.0003058791273420753,2.1575050145338673e-05,0.026477611940298535,0.14870783652199832,0.010489042053460865,-0.026383084577114455,0.14864200377419481,0.010484398569456552,0.0,0.0,0.0,-9.95024875621781e-06,0.0006228649083407824,4.3933503237033846e-05
GLY  59,R GLY  59,0.0,0.0,0.0,-0.0001393034825870637,0.0003462629381354268,2.442350453481403e-05,0.2635024875621891,0.0847043511765475,0.005974584274652487,-0.26335323383084586,0.08469276991344636,0.005973767395337039,0.0,0.0,0.0,9.95024875624819e-06,0.0006764705724092588,4.771455525062271e-05
LYS  60,R LYS  60,0.0,0.0,0.0,-0.00033333333333332644,0.0004714045207910219,3.325031120358707e-05,-80.95183084577116,1.590855551054214,0.11221029884004043,80.94443283582092,1.589870099111754,0.11214079041931509,0.0,0.0,0.0,-0.007731343283582524,0.0012686274506428284,8.948208104687893e-05
HIE  61,R HIE  61,0.0,0.0,0.0,-0.0003532338308457389,0.00047797457211838206,3.371372689355902e-05,0.6716019900497515,0.21127761274631188,0.014902373787968179,-0.6712835820895522,0.21119122969857507,0.014896280797567612,0.0,0.0,0.0,-3.482587064658779e-05,0.0007555967590029642,5.329568613197066e-05
VAL  62,R VAL  62,0.0,0.0,0.0,-0.0002835820895522203,0.0004507363841952393,3.179249325000688e-05,-0.44073631840796046,0.08018327963306518,0.0056556924754346555,0.44063681592039805,0.08013621759826332,0.005652372975442568,0.0,0.0,0.0,-0.0003830845771145221,0.0007106247253716242,5.012360345615955e-05
PRO  63,R PRO  63,0.0,0.0,0.0,-0.00041293532338308107,0.0004923613937806126,3.47284950521184e-05,-0.6483283582089553,0.11306851549309353,0.00797523816946935,0.6477213930348258,0.11294542331062288,0.007966555916344138,0.0,0.0,0.0,-0.0010199004975122393,0.000765942978827792,5.402545221138582e-05
ARG  64,R ARG  64,0.0,0.0,0.0,-0.0005074626865671878,0.0004999443052073133,3.526335238514514e-05,-78.8727164179104,0.6612105844629242,0.0466381986910225,78.86660199004973,0.6607622620612953,0.046606576466974484,0.0,0.0,0.0,-0.006621890547266172,0.0008501205111883652,5.996287755181838e-05
ALA  65,R ALA  65,0.0,0.0,0.0,-0.00021393034825872379,0.00041007822955217005,2.8924688137367902e-05,-0.7157661691542285,0.13015069738423918,0.009180122380091223,0.7152885572139301,0.1300416172129969,0.009172428458034938,0.0,0.0,0.0,-0.0006915422885572416,0.0007223359766321965,5.094965142944587e-05
VAL  66,R VAL  66,0.0,0.0,0.0,-0.0003432835820895542,0.00047480518568916285,3.3490175611277865e-05,0.4769701492537309,0.09159845913495857,0.0064608571570245995,-0.47658208955223885,0.09148511815259784,0.0064528627005240756,0.0,0.0,0.0,4.477611940304739e-05,0.0007681372924980271,5.418022716409771e-05
PHE  67,R PHE  67,0.0,0.0,0.0,-0.0007363184079601798,0.00044062865324345985,3.1079548878695294e-05,-0.8426915422885577,0.07915596028013122,0.00558323095526679,0.8419104477611943,0.07907734069404383,0.005577685557230054,0.0,0.0,0.0,-0.0015174129353230901,0.000698929724530813,4.929870169910667e-05
VAL  68,R VAL  68,0.0,0.0,0.0,-0.0003383084577114276,0.0004731340667848042,3.3372303972001085e-05,0.5460796019900497,0.09255367479603085,0.006528232874898281,-0.545621890547264,0.09245989486052457,0.006521618148261794,0.0,0.0,0.0,0.00011940298507468441,0.000763385782241265,5.384508147126629e-05
ASP  69,R ASP  69,0.0,0.0,0.0,-0.0005522388059701679,0.0004972636193718867,3.507427138499391e-05,96.50857213930352,0.9809140655486286,0.06918834356687588,-96.48791044776121,0.9794835536021279,0.06908744303388613,0.0,0.0,0.0,0.02010945273631601,0.0017126861155333346,0.00012080356429333302
LEU  70,R LEU  70,0.0,0.0,0.0,-0.0004179104477611977,0.0004932152728912967,3.478872304083783e-05,-0.23662189054726365,0.13919636553272635,0.009818154617195943,0.2363781094527363,0.13907861808475835,0.009809849352575666,0.0,0.0,0.0,-0.0006616915422887737,0.0007629317140980777,5.381305397385646e-05
GLU  71,R GLU  71,0.0,0.0,0.0,-0.0007263681592039818,0.0004458222252183053,3.144587520100562e-05,98.0345621890548,1.0256970435869963,0.07234709128932135,-98.01129850746273,1.0241166272019853,0.07223561731248147,0.0,0.0,0.0,0.02253731343284007,0.001820242930115203,0.00012839003705543674
PRO  72,R PRO  72,0.0,0.0,0.0,-0.0005820895522388501,0.0004932152728913285,3.478872304084007e-05,0.23629353233830844,0.10901384460873897,0.0076892437362664524,-0.23627860696517405,0.10883326052758166,0.007676506317272636,0.0,0.0,0.0,-0.0005671641791045345,0.0007575270173404642,5.343183605755367e-05
THR  73,R THR  73,0.0,0.0,0.0,-0.0007761194029850919,0.000416842986381171,2.9401837294536434e-05,0.18440796019900502,0.2292234841978008,0.016168177963075146,-0.18354228855721383,0.22891591680767165,0.01614648383205428,0.0,0.0,0.0,8.955223880595504e-05,0.0007674603063989096,5.413247624639674e-05
VAL  74,R VAL  74,0.0,0.0,0.0,-0.0008358208955224186,0.0003704380192833217,2.6128683284883384e-05,0.3896616915422882,0.11649809417066684,0.008217141997916198,-0.38856218905472656,0.11628155641105319,0.008201868601975065,0.0,0.0,0.0,0.00026368159203968305,0.0007364864673074403,5.194775008544899e-05
ILE  75,R ILE  75,0.0,0.0,0.0,-0.0006368159203980304,0.0004809172526803952,3.392128757688785e-05,0.2970199004975126,0.11487570441423452,0.008102707447724854,-0.29678606965174126,0.11473204345776797,0.008092574385143481,0.0,0.0,0.0,-0.00040298507462695166,0.0007342312761940701,5.178868116897509e-05
ASP  76,R ASP  76,0.0,0.0,0.0,-0.0006567164179104517,0.00047480518568916236,3.349017561127783e-05,93.67516915422893,1.1711356019859793,0.08260553624367308,-93.65718407960209,1.1696014250415474,0.08249732374550243,0.0,0.0,0.0,0.017328358208955102,0.0018070183216998875,0.00012745724509871778
GLU  77,R GLU  77,0.0,0.0,0.0,-0.0013482587064676651,0.0004764184923333585,3.360396948812976e-05,106.6284427860697,1.483267838439652,0.10462164669874682,-106.59157213930355,1.4798155243363063,0.10437813923701064,0.0,0.0,0.0,0.035522388059698595,0.0036706102179077343,0.0002589048824726994
VAL  78,R VAL  78,0.0,0.0,0.0,-0.0007412935323383074,0.0004379240016848811,3.088877746676843e-05,0.2355074626865672,0.15727597569677626,0.011093391993760459,-0.2352885572139305,0.1570182874870981,0.011075216068864963,0.0,0.0,0.0,-0.0005223880597016248,0.0007984725895580084,5.631991404280032e-05
ARG  79,R ARG  79,0.0,0.0,0.0,-0.0007661691542288603,0.0004232658518438464,2.9854871294071206e-05,-89.55819900497515,1.2206209170245879,0.08609596124485949,89.54439800995024,1.2193681467920032,0.08600759764573632,0.0,0.0,0.0,-0.014567164179106301,0.0015887403621202536,0.00011206110491591227
THR  80,R THR  80,0.0,0.0,0.0,-0.0009402985074626892,0.00030973895355767373,2.1847301295253513e-05,-0.12948756218905502,0.23073089814270384,0.016274502744807295,0.12952736318407954,0.2303821192997565,0.01624990178202958,0.0,0.0,0.0,-0.0009004975124382613,0.0007053807068074131,4.975371890578481e-05
GLY  81,R GLY  81,0.0,0.0,0.0,-0.000547263681592048,0.0004977611318718784,3.5109363211064305e-05,-0.9471791044776122,0.1539755351801828,0.01086059686888233,0.9460447761194033,0.15370234523396947,0.01084132753579651,0.0,0.0,0.0,-0.0016815920398009921,0.0008685262022051838,6.126111489837449e-05
THR  82,R THR  82,0.0,0.0,0.0,-0.0012388059701492489,0.0004263539360324103,3.0072687958451785e-05,-0.9134527363184082,0.4054128649287356,0.02859561868901577,0.9126218905472641,0.40466848580214354,0.028543114233667937,0.0,0.0,0.0,-0.002069651741293309,0.0010859227582679883,7.65950856705402e-05
TYR  83,R TYR  83,0.0,0.0,0.0,-0.0014427860696517392,0.0004967157800735797,3.503562978026831e-05,-0.2378955223880597,0.08683147760080481,0.0061246202044251755,0.2372338308457711,0.08672206447850617,0.0061169027978121,0.0,0.0,0.0,-0.002104477611940331,0.0008369750382614998,5.9035667382083136e-05
ARG  84,R ARG  84,0.0,0.0,0.0,-0.0011094527363183471,0.00031220639780569093,2.202134139352496e-05,-95.6890945273632,1.5574557630173196,0.10985445943379743,95.66852736318401,1.5556968301626535,0.1097303938760346,0.0,0.0,0.0,-0.021676616915424014,0.002160223983576136,0.00015237045160880242
GLN  85,R GLN  85,0.0,0.0,0.0,-0.0006218905472636721,0.00048491514153277664,3.420327691435957e-05,-0.407611940298507,0.48304151285475605,0.03407112133698069,0.40725373134328346,0.48260804765379417,0.034040547059068116,0.0,0.0,0.0,-0.0009800995024872577,0.000886382322668991,6.252058852691342e-05
LEU  86,R LEU  86,0.0,0.0,0.0,-0.0006567164179104655,0.0004748051856891716,3.349017561127848e-05,-0.883154228855722,0.09552312681098486,0.00673768187092331,0.8825024875621891,0.09546206687851137,0.00673337503535583,0.0,0.0,0.0,-0.0013084577114424298,0.0007493799157716173,5.285718382019959e-05
PHE  87,R PHE  87,0.0,0.0,0.0,-0.0007164179104477883,0.0004507363841952841,3.179249325001005e-05,-0.38056716417910424,0.11631291093497427,0.008204080179573572,0.3801840796019902,0.1162196023287223,0.008197498697939402,0.0,0.0,0.0,-0.0010995024875624193,0.0007330504324813894,5.170539087539974e-05
HIE  88,R HIE  88,0.0,0.0,0.0,-0.00028358208955225396,0.0004507363841952929,3.179249325001066e-05,1.4786169154228852,0.1410686206559458,0.009950213311489106,-1.4777363184079597,0.14091292651875317,0.009939231493780737,0.0,0.0,0.0,0.0005970149253732984,0.0007476603937978672,5.2735898091643875e-05
PRO  89,R PRO  89,0.0,0.0,0.0,-0.00028358208955224295,0.00045073638419527534,3.179249325000942e-05,0.5357611940298506,0.12259147335711433,0.008646935827408674,-0.53544776119403,0.12246168456513137,0.0086377812318674,0.0,0.0,0.0,2.9850746268481097e-05,0.0007255839834415476,5.117874816577134e-05
GLU  90,R GLU  90,0.0,0.0,0.0,-0.00028358208955224,0.0004507363841952706,3.179249325000909e-05,79.00562686567164,1.0481258446137154,0.07392909693663745,-78.99959203980099,1.0475184144399314,0.07388625211563558,0.0,0.0,0.0,0.005751243781093567,0.0009184731789055097,6.478410300247113e-05
GLN  91,R GLN  91,0.0,0.0,0.0,-0.0003930348258706952,0.0004884244583592591,3.4450805038181385e-05,0.4370796019900502,0.3381070124568237,0.023848229892746906,-0.43668656716417953,0.3378592339405007,0.02383075294372767,0.0,0.0,0.0,3.1815346377317917e-16,0.000719314211817968,5.073651257305868e-05
LEU  92,R LEU  92,0.0,0.0,0.0,-0.0003880597014925697,0.00048730829006913006,3.43720765971811e-05,-0.6122238805970148,0.22130462251640862,0.015609624526119085,0.6117761194029848,0.22108847563042028,0.015594378700277748,0.0,0.0,0.0,-0.0008358208955221457,0.0008029240391828964,5.663389509051334e-05
ILE  93,R ILE  93,0.0,0.0,0.0,-0.00036815920398011753,0.0004823048874984179,3.401916379041835e-05,0.7619104477611941,0.09634046147756486,0.006795332213299455,-0.7613333333333338,0.09623666585071754,0.0067880110342652495,0.0,0.0,0.0,0.00020895522388058725,0.0007893062657041469,5.567337140841419e-05
THR  94,R THR  94,0.0,0.0,0.0,-0.00030845771144277805,0.0004618566354338259,3.25768552958452e-05,-0.7156716417910444,0.10522684163647333,0.007422129141893347,0.7151641791044772,0.10513676433282625,0.0074157755787717635,0.0,0.0,0.0,-0.0008159203980099653,0.0007404081660610146,5.222436538770416e-05
GLY  95,R GLY  95,0.0,0.0,0.0,-0.00015422885572139483,0.0003611679883160547,2.5474825714719862e-05,0.6636915422885573,0.09034942878458423,0.006372757348853513,-0.6631890547263679,0.09029880788843035,0.006369186826136216,0.0,0.0,0.0,0.00034825870646769185,0.0007452065410289201,5.2562816662389944e-05
LYS  96,R LYS  96,0.0,0.0,0.0,-0.000313432835820903,0.0004638886647140425,3.2720183590254915e-05,-79.74001492537313,0.9108736032910839,0.06424807026826901,79.73375621890553,0.9104136041452869,0.06421562443019035,0.0,0.0,0.0,-0.006572139303485546,0.0008440720422050577,5.953625144381512e-05
GLU  97,R GLU  97,0.0,0.0,0.0,-0.0003432835820895495,0.00047480518568915645,3.349017561127742e-05,88.63244278606972,0.8352006807174875,0.05891051385061968,-88.61972139303488,0.834451374554262,0.058857661868902976,0.0,0.0,0.0,0.012378109452738154,0.0010726442001235035,7.565848839332661e-05
ASP  98,R ASP  98,0.0,0.0,0.0,-0.0004577114427860601,0.0004982084683430755,3.514091589294155e-05,96.06565174129355,1.0223045948648286,0.07210780640600073,-96.04523383084573,1.021002809191686,0.07201598552426687,0.0,0.0,0.0,0.019960199004972583,0.0015955185872870423,0.00011253920405638195
ALA  99,R ALA  99,0.0,0.0,0.0,-0.0002736318407960295,0.00044582222521832133,3.1445875201006754e-05,-0.10824875621890541,0.08809350420733439,0.006213636697826429,0.10823880597014923,0.08798395764316577,0.006205909878949559,0.0,0.0,0.0,-0.00028358208955232687,0.0007152768691075813,5.045174037500969e-05
ALA 100,R ALA 100,0.0,0.0,0.0,-0.00038308457711442765,0.0004861386467783521,3.428957632045423e-05,-0.39758706467661714,0.13708233220523527,0.009669042203263463,0.3977910447761194,0.13689145251092302,0.009655578587709506,0.0,0.0,0.0,-0.00017910447761184544,0.000802831552395716,5.662737157552708e-05
ASN 101,R ASN 101,0.0,0.0,0.0,-0.0007910447761194075,0.0004065623424440677,2.8676696581612526e-05,1.0616616915422883,0.2193891677827824,0.015474518766245199,-1.0588059701492536,0.21898448833995546,0.015445974879162591,0.0,0.0,0.0,0.0020646766169147117,0.000982835789415426,6.932389151730953e-05
ASN 102,R ASN 102,0.0,0.0,0.0,-0.00045771144278603247,0.0004982084683430453,3.5140915892939424e-05,-0.64434328358209,0.22801971758845432,0.016083270813033197,0.6437761194029846,0.2277294690449809,0.016062798259268363,0.0,0.0,0.0,-0.0010248756218902797,0.0008007323199498894,5.6479303135293884e-05
TYR 103,R TYR 103,0.0,0.0,0.0,-0.0005870646766167977,0.0004923613937805177,3.472849505211171e-05,-0.7056865671641794,0.21946759701141888,0.01548005073750259,0.7049452736318409,0.21929405504291177,0.015467810030837194,0.0,0.0,0.0,-0.0013283582089554228,0.0007341301354432075,5.178154725045453e-05
ALA 104,R ALA 104,0.0,0.0,0.0,-0.00023880597014924954,0.00042635393603240147,3.0072687958451162e-05,-0.6484228855721391,0.05982457999662764,0.00421970052212033,0.6478955223880596,0.059769907317535516,0.0042158442086698425,0.0,0.0,0.0,-0.0007661691542288244,0.0007330504324812228,5.1705390875387986e-05
ARG 105,R ARG 105,0.0,0.0,0.0,-0.0004328358208954813,0.0004954684379909329,3.494764905332123e-05,-89.64203980099501,1.0232493548492416,0.07217444463730517,89.6287164179105,1.0222946602182925,0.0721071056700628,0.0,0.0,0.0,-0.013756218905467054,0.001267768687346538,8.942150855426906e-05
GLY 106,R GLY 106,0.0,0.0,0.0,-0.00013930348258705597,0.00034626293813540753,2.4423504534812674e-05,-0.8017661691542288,0.08633626293893104,0.006089690455359019,0.8010000000000006,0.08626212511209558,0.006084461176246251,0.0,0.0,0.0,-0.0009054726368159621,0.00072346588452197,5.102934898708344e-05
HIP 107,R HIP 107,0.0,0.0,0.0,-0.00030845771144275653,0.0004618566354337937,3.257685529584293e-05,-85.73492039800996,0.9822700399957303,0.06928398663002383,85.72543283582091,0.9815948322207572,0.06923636114563674,0.0,0.0,0.0,-0.009796019900500028,0.0009990961485435807,7.047080881964255e-05
TYR 108,R TYR 108,0.0,0.0,0.0,-0.0002437810945273634,0.0004293621693610237,3.0284872377433503e-05,-0.22520895522388046,0.1921190191827563,0.01355103079036111,0.22507462686567178,0.1920187579015516,0.0135439589048473,0.0,0.0,0.0,-0.0003781094527362856,0.0007506669723938802,5.294796579478709e-05
THR 109,R THR 109,0.0,0.0,0.0,-0.00018407960199005267,0.00038754909640101017,2.733560560764138e-05,-0.4881144278606963,0.2825008287590471,0.019926072104161446,0.48778606965174104,0.28231013785427345,0.019912621804794826,0.0,0.0,0.0,-0.0005124378109451366,0.0007269472236915274,5.127490371913986e-05
ILE 110,R ILE 110,0.0,0.0,0.0,-0.00022885572139305326,0.0004200961558723632,2.963129817836217e-05,-0.6047462686567163,0.09990811847802208,0.007046975335715429,0.6043532338308455,0.0998013429853625,0.007039443973152571,0.0,0.0,0.0,-0.0006218905472635843,0.0007440098485144992,5.247840848053218e-05
GLY 111,R GLY 111,0.0,0.0,0.0,-0.0001243781094527403,0.00033001241695079667,2.327728114751442e-05,-0.3048358208955226,0.08636891779248118,0.0060919937511378286,0.30472636815920406,0.08631614776171134,0.0060882716401526055,0.0,0.0,0.0,-0.000233830845771121,0.000661710245499348,4.667344206316819e-05
LYS 112,R LYS 112,0.0,0.0,0.0,-0.00019402985074627767,0.000395451979089325,2.7893031973326146e-05,-77.65046268656712,1.1535635636502986,0.08136610022349591,77.64531343283583,1.153063592358815,0.08133083496764561,0.0,0.0,0.0,-0.005343283582089755,0.0008325272703684833,5.872194602371356e-05
GLU 113,R GLU 113,0.0,0.0,0.0,-0.00014925373134329144,0.0003563383995914613,2.5134172791390656e-05,77.84949253731341,0.7980597436448804,0.056290794137315324,-77.84415422885571,0.7976817973669715,0.05626413586230001,0.0,0.0,0.0,0.0051890547263688976,0.0007425112706612167,5.237270694864862e-05
ILE 114,R ILE 114,0.0,0.0,0.0,-0.0002437810945273645,0.00042936216936102566,3.028487237743364e-05,-0.30057213930348253,0.11994375141035306,0.008460179920692609,0.30039800995024873,0.11984293533733463,0.008453068903181446,0.0,0.0,0.0,-0.00041791044776094477,0.0007224045062065085,5.095448513292563e-05
ILE 115,R ILE 115,0.0,0.0,0.0,-0.0001940298507462539,0.0003954519790892767,2.7893031973322738e-05,0.06265671641791035,0.0994337028419434,0.007013512636815142,-0.06261194029850747,0.09936123680700304,0.007008401276810758,0.0,0.0,0.0,-0.00014925373134343063,0.000667371721923066,4.7072771820643814e-05
ASP 116,R ASP 116,0.0,0.0,0.0,-0.00013432835820895202,0.00034100476593419677,2.4052621663857317e-05,75.32748258706467,0.9145204495706419,0.06450529897176865,-75.3232487562189,0.9141087265728274,0.06447625827062299,0.0,0.0,0.0,0.004099502487565785,0.0008165268950832273,5.75933665677588e-05
LEU 117,R LEU 117,0.0,0.0,0.0,-0.00020398009950248444,0.00040295436281226425,2.8422209320072556e-05,-0.3377562189054728,0.1027364171876225,0.007246468145230947,0.3375174129353233,0.10270423625416272,0.007244198277197938,0.0,0.0,0.0,-0.0004427860696521869,0.000689624744021906,4.864237897834595e-05
VAL 118,R VAL 118,0.0,0.0,0.0,-0.00022885572139303394,0.00042009615587232775,2.963129817835967e-05,-0.2410895522388062,0.07404860539197218,0.005222985917367094,0.24093034825870668,0.073985511048801,0.005218535585532967,0.0,0.0,0.0,-0.0003880597014927586,0.0007252769012596966,5.115708825870365e-05
LEU 119,R LEU 119,0.0,0.0,0.0,-0.00019402985074623845,0.00039545197908924507,2.7893031973320508e-05,-0.01625373134328363,0.08253146722973012,0.005821320858086771,0.016283582089552225,0.08252926017588301,0.005821165184511269,0.0,0.0,0.0,-0.0001641791044774414,0.0006967661247489655,4.91460931370468e-05
ASP 120,R ASP 120,0.0,0.0,0.0,-0.00016417910447761872,0.00037043801928332446,2.612868328488358e-05,73.72017412935321,0.6237696303679898,0.04399731740858,-73.71657213930348,0.6235118211120014,0.04397913294573608,0.0,0.0,0.0,0.003437810945272089,0.0006596872348639493,4.653074989491681e-05
ARG 121,R ARG 121,0.0,0.0,0.0,-0.0003084577114428228,0.0004618566354338929,3.2576855295849926e-05,-78.49257711442787,0.7306216090393013,0.0515340748787426,78.48684079601996,0.7301749633678115,0.05150257092211984,0.0,0.0,0.0,-0.0060447761194068195,0.0009426252504643948,6.64876587812674e-05
ILE 122,R ILE 122,0.0,0.0,0.0,-0.00024378109452736284,0.00042936216936102274,3.0284872377433435e-05,-0.1506268656716417,0.06813781085627459,0.004806070616167568,0.15062189054726377,0.06808398616815277,0.0048022741153884,0.0,0.0,0.0,-0.0002487562189053171,0.0007450072257642846,5.2548758047581506e-05
ARG 123,R ARG 123,0.0,0.0,0.0,-0.00015422885572137715,0.0003611679883160133,2.5474825714716942e-05,-72.751552238806,0.9465776314894535,0.06676643824409019,72.74821393034827,0.9462064919324542,0.06674026007815007,0.0,0.0,0.0,-0.0034925373134331097,0.0007669763790496133,5.409834264297472e-05
LYS 124,R LYS 124,0.0,0.0,0.0,-0.00012437810945273807,0.00033001241695079076,2.3277281147514003e-05,-73.17182089552239,0.8682851445803557,0.0612441120044903,73.16831343283577,0.8678989992539519,0.06121687541318398,0.0,0.0,0.0,-0.0036318407960196377,0.0007814905356030386,5.5122092312259106e-05
LEU 125,R LEU 125,0.0,0.0,0.0,-0.00016915422885571823,0.000374888084254411,2.644256666664776e-05,-0.42449253731343245,0.08403038537161031,0.005927046392077382,0.42425870646766173,0.08400777467170502,0.005925451556272413,0.0,0.0,0.0,-0.0004029850746265805,0.0006995315026219691,4.934114785293834e-05
ALA 126,R ALA 126,0.0,0.0,0.0,-0.00010447761194028258,0.00030587912734203097,2.1575050145335542e-05,-0.14901990049751251,0.07712998398703863,0.005440329605650158,0.14893532338308457,0.07720651891650009,0.005445727963345727,0.0,0.0,0.0,-0.0001890547263681881,0.0006647332177169756,4.688666608322478e-05
ASP 127,R ASP 127,0.0,0.0,0.0,-9.950248756218749e-05,0.00029933550162171315,2.111349837397097e-05,71.27998507462685,0.6421507586198336,0.04529382223127726,-71.27715920398009,0.6418632737730734,0.04527354461364845,0.0,0.0,0.0,0.002726368159203353,0.0006836769506973168,4.8222853983792746e-05
GLN 128,R GLN 128,0.0,0.0,0.0,-0.00020398009950248664,0.0004029543628122686,2.842220932007286e-05,0.5418805970149256,0.14901970109709092,0.010511039284539182,-0.5416417910447762,0.14894511675696978,0.010505778510807567,0.0,0.0,0.0,3.4825870647462714e-05,0.0007219246625753562,5.092063957277254e-05
CYS 129,R CYS 129,0.0,0.0,0.0,-0.00018407960199006042,0.0003875490964010264,2.733560560764252e-05,-0.2991940298507464,0.09966799195867036,0.007030038116947817,0.2990746268656717,0.09968212863467207,0.007031035241191879,0.0,0.0,0.0,-0.0003034825870646675,0.0007869822777027694,5.550944993360623e-05
THR 130,R THR 130,0.0,0.0,0.0,-0.00013930348258706316,0.00034626293813542537,2.442350453481393e-05,-0.5488507462686563,0.241849090753818,0.017058719586259378,0.5486517412935322,0.24183816822701118,0.01705794917061965,0.0,0.0,0.0,-0.0003383084577112619,0.0006502774948254919,4.58670380066673e-05
GLY 131,R GLY 131,0.0,0.0,0.0,-8.457711442786353e-05,0.0002782513722210952,1.9626338550278843e-05,0.31558208955223865,0.06354764325132684,0.004482305156546962,-0.31534328358208963,0.06356065436453509,0.0044832228897128505,0.0,0.0,0.0,0.00015422885572131763,0.000607658033710929,4.2860893001926006e-05
LEU 132,R LEU 132,0.0,0.0,0.0,-0.00016417910447760048,0.0003704380192832833,2.6128683284880676e-05,-0.43545273631840786,0.0790016625870461,0.005572347635131322,0.43533333333333346,0.07906942181401844,0.005577127002499212,0.0,0.0,0.0,-0.0002835820895520507,0.00067224958679279,4.741682988070487e-05
GLN 133,R GLN 133,0.0,0.0,0.0,-0.0003582089552238599,0.0004794739822151665,3.381948712737312e-05,0.19445771144278606,0.3306897803058673,0.023325058674798654,-0.19433333333333333,0.33048476881881744,0.023310598279439525,0.0,0.0,0.0,-0.00023383084577084678,0.0007193486213568917,5.073893963480104e-05
GLY 134,R GLY 134,0.0,0.0,0.0,-0.00016417910447761374,0.00037043801928331323,2.6128683284882787e-05,-0.21244776119403005,0.11092590197432946,0.007824109864275392,0.21228855721393025,0.1108442783736138,0.007818352579383852,0.0,0.0,0.0,-0.000323383084577244,0.0006690756209724314,4.719295559307737e-05
PHE 135,R PHE 135,0.0,0.0,0.0,-0.0003233830845771009,0.00046776753327533005,3.29937778836745e-05,0.05318407960199007,0.08393927528633809,0.005920619982156656,-0.05311442786069646,0.08382920234006266,0.005912856035148655,0.0,0.0,0.0,-0.00025373134328345915,0.0007264022345988885,5.12364631524215e-05
SER 136,R SER 136,0.0,0.0,0.0,-0.00040796019900500975,0.0004914556694482592,3.466461018341821e-05,-0.0412786069651741,0.24369604669378384,0.01718899381375327,0.04148258706467664,0.24345408496846885,0.01717192714953762,0.0,0.0,0.0,-0.00020398009950247615,0.0007617628674797148,5.373060989006912e-05
VAL 137,R VAL 137,0.0,0.0,0.0,-0.0005472636815920569,0.0004977611318718854,3.510936321106479e-05,0.4104527363184083,0.08847451781986365,0.006240511325944426,-0.40963681592039797,0.08844748526421282,0.006238604596483049,0.0,0.0,0.0,0.0002686567164177473,0.0006746752943476647,4.7587926099623465e-05
PHE 138,R PHE 138,0.0,0.0,0.0,-0.00130348258706467,0.00045976179312026585,3.242909651166674e-05,-0.7331243781094525,0.11023182018740144,0.007775153109729693,0.7319601990049753,0.11005407267972177,0.0077626157672025286,0.0,0.0,0.0,-0.0024676616915424144,0.0007663306672174558,5.405279764198269e-05
HIP 139,R HIP 139,0.0,0.0,0.0,-0.0008756218905472159,0.0003300124169507647,2.3277281147512163e-05,-96.57484577114433,1.1695191685717814,0.08249152182146989,96.55628855721389,1.1681351112512681,0.08239389794515779,0.0,0.0,0.0,-0.019432835820894702,0.0017035860386095884,0.00012016169435711899
SER 140,R SER 140,0.0,0.0,0.0,-0.0007412935323383511,0.0004379240016849077,3.0888777466770304e-05,-1.362243781094527,0.264788294809819,0.018676726287477987,1.3608059701492543,0.2643308592435533,0.018644461270357657,0.0,0.0,0.0,-0.002179104477611844,0.0009020491840125373,6.362564372320692e-05
PHE 141,R PHE 141,0.0,0.0,0.0,-0.001144278606965185,0.0003513720116021963,2.4783870791902567e-05,-0.8754378109452738,0.13470368203362734,0.009501265156242968,0.8738606965174125,0.1344700321624307,0.009484784765013519,0.0,0.0,0.0,-0.00272139303482628,0.000773947720701943,5.459006317008704e-05
GLY 142,R GLY 142,0.0,0.0,0.0,-0.0004776119402985024,0.0004994985233039197,3.523190935402637e-05,-0.5942835820895522,0.1639803233527433,0.01156628021639328,0.5934079601990045,0.16379957640411666,0.011553531309613918,0.0,0.0,0.0,-0.001353233830845847,0.0007788254902916246,5.493411450961207e-05
GLY 143,R GLY 143,0.0,0.0,0.0,-0.0004129353233830651,0.0004923613937805936,3.472849505211706e-05,-0.5904925373134328,0.13897976227644673,0.00980287660147619,0.5900497512437807,0.13883100257528186,0.009792383901172883,0.0,0.0,0.0,-0.0008557213930348598,0.0007557932816367729,5.330954776978806e-05
GLY 144,R GLY 144,0.0,0.0,0.0,-0.00030845771144280955,0.000461856635433873,3.2576855295848524e-05,-0.6726567164179105,0.08346344012784448,0.005887057157865171,0.6720796019900499,0.08337235085688412,0.005880632216072806,0.0,0.0,0.0,-0.0008855721393036568,0.0007802543251788976,5.503489675196445e-05
THR 145,R THR 145,0.0,0.0,0.0,-0.00046268656716415523,0.0004986057638354978,3.51689389563196e-05,-1.265626865671642,0.09605168112734869,0.006774963217902346,1.264900497512438,0.09595438411348332,0.006768100415685739,0.0,0.0,0.0,-0.0011890547263681453,0.0008776266060752476,6.190300789560369e-05
GLY 146,R GLY 146,0.0,0.0,0.0,-0.00029353233830846956,0.00045538017598007455,3.2120041067646256e-05,-0.9133631840796016,0.16337538022448272,0.011523610818057042,0.9124626865671644,0.1632151156628625,0.011512306627465411,0.0,0.0,0.0,-0.001194029850746294,0.0008024614986530018,5.660126999702153e-05
SER 147,R SER 147,0.0,0.0,0.0,-0.0003930348258706123,0.0004884244583591561,3.445080503817412e-05,-1.3262935323383092,0.15606245850041436,0.01100779709033817,1.3246915422885577,0.15586674490497235,0.010993992517687276,0.0,0.0,0.0,-0.001995024875621949,0.0007758642264524206,5.4725243062973756e-05
GLY 148,R GLY 148,0.0,0.0,0.0,-0.00014925373134328925,0.000356338399591456,2.513417279139028e-05,-0.6926467661691544,0.06195432117639211,0.004369920882526369,0.6920646766169152,0.06184687233749411,0.004362342025781789,0.0,0.0,0.0,-0.0007313432835820543,0.0006597622718000584,4.6536042592308007e-05
PHE 149,R PHE 149,0.0,0.0,0.0,-0.00040298507462688536,0.0004904978126912172,3.459704817699819e-05,-0.7546318407960202,0.05030853839970241,0.0035484907000484034,0.7540099502487566,0.05026328591469127,0.0035452988358574723,0.0,0.0,0.0,-0.0010248756218905095,0.0007427112557418973,5.238681280863815e-05
THR 150,R THR 150,0.0,0.0,0.0,-0.0003383084577114188,0.0004731340667847919,3.337230397200022e-05,-1.0020298507462695,0.12443383865918099,0.008776886256270947,1.0011990049751245,0.12428610149121709,0.008766465679898677,0.0,0.0,0.0,-0.0011691542288558804,0.000727049363667132,5.128210811753952e-05
SER 151,R SER 151,0.0,0.0,0.0,-0.0002189054726368095,0.00041350437323740385,2.9166349680136028e-05,-0.8233084577114427,0.3110768879665839,0.021941671912216628,0.8226268656716416,0.3108135610394078,0.021923098262854514,0.0,0.0,0.0,-0.0009004975124376783,0.0007123988982952571,5.0248743965505504e-05
LEU 152,R LEU 152,0.0,0.0,0.0,-0.00022388059701492502,0.00041684298638116187,2.940183729453579e-05,-0.5779850746268658,0.06865549425691345,0.004842585187871907,0.5775970149253733,0.06855931659217929,0.004835801338455532,0.0,0.0,0.0,-0.0006119402985073644,0.0006901270460715639,4.867780863320224e-05
LEU 153,R LEU 153,0.0,0.0,0.0,-0.00021890547263680397,0.0004135043732373934,2.9166349680135293e-05,-0.8715522388059702,0.06744725971636477,0.004757362894261413,0.8710049751243781,0.06738797577262173,0.004753181327280418,0.0,0.0,0.0,-0.0007661691542290939,0.000705380706808219,4.975371890584165e-05
MET 154,R MET 154,0.0,0.0,0.0,-0.00028358208955219655,0.00045073638419520156,3.179249325000422e-05,-1.0508905472636818,0.18146484647903763,0.012799543389644279,1.0500945273631836,0.1813452934120083,0.01279111076647512,0.0,0.0,0.0,-0.0010796019900497307,0.0007079026838112176,4.993160544807778e-05
GLU 155,R GLU 155,0.0,0.0,0.0,-0.00019900497512436834,0.00039925179398483376,2.8161050251088277e-05,79.45508457711438,1.0377212347303477,0.07319521234004221,-79.44942288557213,1.0372369559360564,0.07316105394760154,0.0,0.0,0.0,0.005462686567164528,0.0008102887798390765,5.7153363843890556e-05
ARG 156,R ARG 156,0.0,0.0,0.0,-0.00025373134328358286,0.0004351456637944269,3.0692808621727856e-05,-76.54714925373135,0.7018931383938232,0.04950772479673155,76.54258208955225,0.7015791884658086,0.04948558047619913,0.0,0.0,0.0,-0.004820895522388596,0.0007966104774388873,5.6188570780854396e-05
LEU 157,R LEU 157,0.0,0.0,0.0,-0.0002139303482586851,0.000410078229552096,2.8924688137362677e-05,-0.7522686567164177,0.07701500443514687,0.005432219573366135,0.7518706467661694,0.07700166816103123,0.005431278905118199,0.0,0.0,0.0,-0.0006119402985072031,0.000718384531253392,5.067093796202142e-05
SER 158,R SER 158,0.0,0.0,0.0,-8.955223880597464e-05,0.00028553920104044706,2.0140382360964624e-05,-0.41922885572139296,0.1683540966353785,0.011874782397359902,0.4191492537313434,0.16825640115399357,0.011867891489411496,0.0,0.0,0.0,-0.00016915422885557544,0.0006318603828199969,4.4567995085682035e-05
VAL 159,R VAL 159,0.0,0.0,0.0,-0.00013930348258706148,0.0003462629381354212,2.4423504534813637e-05,-0.4125671641791047,0.07744911162794618,0.005462839133891503,0.41239303482587075,0.07742401025793967,0.005461068619762889,0.0,0.0,0.0,-0.0003134328358209428,0.0006663695781194938,4.7002086046812865e-05
ASP 160,R ASP 160,0.0,0.0,0.0,-9.950248756219024e-05,0.0002993355016217215,2.111349837397156e-05,73.75070646766164,0.7101227196959297,0.050088194705910825,-73.747144278607,0.709845231590979,0.05006862220408284,0.0,0.0,0.0,0.003462686567161765,0.000712259907192979,5.023894028904198e-05
TYR 161,R TYR 161,0.0,0.0,0.0,-0.00020895522388060273,0.00040656234244407794,2.8676696581613247e-05,-0.2980995024875622,0.1892209218438434,0.01334661476512774,0.298,0.1891909719849153,0.01334450226495869,0.0,0.0,0.0,-0.0003084577114426035,0.0006649565948896048,4.6902421894164474e-05
GLY 162,R GLY 162,0.0,0.0,0.0,-4.975124378109789e-05,0.00021743058092948885,1.533637070122031e-05,0.6638805970149254,0.07906968821029473,0.005577145792643768,-0.6635721393034827,0.07896781900060187,0.005569960492598985,0.0,0.0,0.0,0.0002587064676616752,0.000617116000132724,4.35280065169811e-05
LYS 163,R LYS 163,0.0,0.0,0.0,-0.00017412935323382733,0.00037922067662008206,2.674816416969061e-05,-75.00837313432834,2.1514386382153003,0.1517507811253955,75.0042288557214,2.150563840762912,0.15168907767061487,0.0,0.0,0.0,-0.004318407960200218,0.0011452299744016746,8.077829415940758e-05
LYS 164,R LYS 164,0.0,0.0,0.0,-0.00019402985074627602,0.0003954519790893216,2.789303197332591e-05,-75.35500995024871,0.6988125321784237,0.04929043558790967,75.35068159203982,0.6984418964316007,0.04926429295799947,0.0,0.0,0.0,-0.004522388059702654,0.000852707872062913,6.0145375916769014e-05
SER 165,R SER 165,0.0,0.0,0.0,-0.000238805970149228,0.0004263539360323631,3.0072687958448455e-05,-0.04781094527363188,0.18000451647070614,0.012696539652735941,0.04778109452736318,0.17982197343524317,0.01268366405975901,0.0,0.0,0.0,-0.00026865671641788474,0.0007580169773017657,5.34663951686187e-05
LYS 166,R LYS 166,0.0,0.0,0.0,-0.0003532338308457698,0.00047797457211842386,3.3713726893561965e-05,-81.2393880597015,0.8660019754883053,0.06108306967355614,81.23251741293537,0.8654212507396473,0.06104210850800749,0.0,0.0,0.0,-0.007223880597016755,0.0009998143437964452,7.05214664069364e-05
LEU 167,R LEU 167,0.0,0.0,0.0,-0.0006318407960199043,0.00048230488749839576,3.401916379041679e-05,-0.5382686567164177,0.09273338159678314,0.006540908415303341,0.538089552238806,0.09268838254605372,0.00653773442698836,0.0,0.0,0.0,-0.0008109452736314885,0.0007357803600928378,5.189794512263439e-05
GLU 168,R GLU 168,0.0,0.0,0.0,-0.0006865671641791283,0.00046388866471404593,3.272018359025515e-05,94.81129850746268,1.5282956528216682,0.1077976638453518,-94.79362686567161,1.526561412570216,0.10767533996953108,0.0,0.0,0.0,0.016985074626865042,0.0018965210672672276,0.00013377028201804088
PHE 169,R PHE 169,0.0,0.0,0.0,-0.0014527363184078444,0.0004977611318718777,3.510936321106425e-05,-0.4277512437810944,0.17928344886175862,0.012645679465065065,0.4265472636815921,0.17890601497435693,0.012619057331289539,0.0,0.0,0.0,-0.00265671641791061,0.0010106729762171607,7.128737528415356e-05
SER 170,R SER 170,0.0,0.0,0.0,-0.0007910447761194507,0.00040656234244408986,2.8676696581614087e-05,0.44681592039801005,0.18438819353661176,0.013005740392713582,-0.4453134328358209,0.18418784016955403,0.012991608555805915,0.0,0.0,0.0,0.0007114427860696382,0.0008019369635408038,5.656427214284625e-05
ILE 171,R ILE 171,0.0,0.0,0.0,-0.001661691542288582,0.00047313406678487646,3.337230397200618e-05,-0.6888109452736318,0.14327645781072385,0.010105942137254348,0.6890895522388063,0.1429749375814382,0.010084674540072417,0.0,0.0,0.0,-0.0013830845771147836,0.0008390425945286642,5.918150155694168e-05
TYR 172,R TYR 172,0.0,0.0,0.0,-0.002766169154228856,0.0004571703485635468,3.224631010598449e-05,1.157477611940299,0.2924019600057273,0.020624444055850094,-1.1546169154228847,0.29170594051847704,0.02057535062646168,0.0,0.0,0.0,9.452736318378418e-05,0.0010250688123957126,7.230277927766959e-05
PRO 173,R PRO 173,0.0,0.0,0.0,-0.001661691542288531,0.0004731340667848331,3.3372303972003125e-05,0.8160099502487553,0.18881610706995752,0.013318061332528221,-0.8149552238805973,0.1884329274419744,0.0132910339254598,0.0,0.0,0.0,-0.0006069651741296266,0.0009923845566313608,6.999740962657092e-05
ALA 174,R ALA 174,0.0,0.0,0.0,-0.0019601990049751146,0.0004553801759800521,3.212004106764467e-05,-0.717363184079602,0.4122705994875232,0.029079325989592057,0.7193432835820897,0.4117259468271467,0.029040909152975827,0.0,0.0,0.0,1.990049751246213e-05,0.0013566134269198215,9.568813330928051e-05
PRO 175,R PRO 175,0.0,0.0,0.0,-0.004298507462686521,0.000573414110814873,4.044551291347271e-05,-1.304990049751244,0.4568169995143241,0.03222138678571079,1.3054378109452736,0.4562510190686469,0.03218146560310878,0.0,0.0,0.0,-0.003850746268656332,0.0017527836965423546,0.00012363182959045774
GLN 176,R GLN 176,0.0,0.0,0.0,-0.008880597014925351,0.0012873945464386667,9.080580992107821e-05,-0.4462238805970143,1.3759748944208552,0.09705378593112478,0.4864975124378111,1.369497489728229,0.09659690503091621,0.0,0.0,0.0,0.031393034825871226,0.013547034381778218,0.0009555341309072963
VAL 177,R VAL 177,0.0,0.0,0.0,-0.0073482587064676525,0.0008742356734159029,6.166382994710964e-05,-0.17973134328358203,0.30458783416133195,0.02148396934695613,0.18991044776119395,0.30298451094229856,0.02137087964662118,0.0,0.0,0.0,0.0028308457711441215,0.004266174230883409,0.00030091272902425396
SER 178,R SER 178,0.0,0.0,0.0,-0.002661691542288549,0.00048353499760467246,3.4105929067465355e-05,1.4426716417910452,0.4765323872114912,0.03361200301342573,-1.4416666666666662,0.4759558315279968,0.03357133591106062,0.0,0.0,0.0,-0.0016567164179104503,0.0026309613028877845,0.00018557370204855245
THR 179,R THR 179,0.0,0.0,0.0,-0.0021492537313432744,0.0003960149003409484,2.793273737701677e-05,-0.9981990049751237,0.2323760680748697,0.016390544084706853,1.0008706467661694,0.23172958417768585,0.016344944626446672,0.0,0.0,0.0,0.0005223880597013231,0.0020026714170411227,0.00014125755040152825
ALA 180,R ALA 180,0.0,0.0,0.0,-0.0012537313432835584,0.0004351456637943959,3.0692808621725674e-05,1.4329601990049747,0.1886830726336361,0.013308677806886469,-1.42926368159204,0.1887988877728249,0.013316846776954156,0.0,0.0,0.0,0.0024427860696516587,0.0012208634897897092,8.611307100849999e-05
VAL 181,R VAL 181,0.0,0.0,0.0,-0.0016019900497512424,0.0004894875174626277,3.452578744597735e-05,0.30301990049751243,0.1174536623015639,0.00828454257709444,-0.30027860696517417,0.11702541285456279,0.008254336190100832,0.0,0.0,0.0,0.0011393034825870423,0.0011419183965223746,8.054471346553373e-05
VAL 182,R VAL 182,0.0,0.0,0.0,-0.0009004975124378123,0.00029933550162171646,2.1113498373971204e-05,-0.4640845771144278,0.10943662975114349,0.00771906470093097,0.4635820895522389,0.10927815837632568,0.007707886991984288,0.0,0.0,0.0,-0.0014029850746268985,0.0007342312761938115,5.178868116895686e-05
GLU 183,R GLU 183,0.0,0.0,0.0,-0.00133333333333333,0.000471404520791013,3.325031120358644e-05,112.69751741293538,1.6387970260134082,0.11559182975806666,-112.65199502487569,1.6352031154600848,0.11533833485280921,0.0,0.0,0.0,0.044189054726369595,0.0037897583380353318,0.0002673089428896789
PRO 184,R PRO 184,0.0,0.0,0.0,-0.0009950248756219423,0.0002542673102324923,1.7934633252864654e-05,-1.1453184079601997,0.08151090705913776,0.005749336093882049,1.1421791044776113,0.08134214796779676,0.0057374327453606835,0.0,0.0,0.0,-0.004134328358208997,0.0008022764077733588,5.6588214692972365e-05
TYR 185,R TYR 185,0.0,0.0,0.0,-0.0009054726368158339,0.0002925610035420412,2.063566212195706e-05,-0.7217512437810951,0.26830636645362516,0.018924871928501497,0.7205820895522389,0.2679700816403574,0.018901152226629674,0.0,0.0,0.0,-0.0020746268656717153,0.0007527085321706734,5.309196631859451e-05
ASN 186,R ASN 186,0.0,0.0,0.0,-0.0006119402985075124,0.0004873082900691281,3.437207659718096e-05,-2.0681641791044774,0.1881199942834488,0.013268961322317517,2.065636815920398,0.18789393757893014,0.01325301651177075,0.0,0.0,0.0,-0.0031393034825868537,0.0008467071203789229,5.972211552755317e-05
SER 187,R SER 187,0.0,0.0,0.0,-0.0005771144278607545,0.0004940175756142335,3.484531311165932e-05,-0.4715273631840801,0.1993471945566928,0.01406086697142743,0.47104975124378085,0.19912894273126588,0.014045472674605628,0.0,0.0,0.0,-0.0010547263681593307,0.0008534332476591634,6.019653996643562e-05
ILE 188,R ILE 188,0.0,0.0,0.0,-0.0006467661691542217,0.00047797457211841914,3.371372689356163e-05,-0.695039800995025,0.09601719584776226,0.006772530813825552,0.6940646766169152,0.09587684262252287,0.00676263106061613,0.0,0.0,0.0,-0.001621890547263313,0.0007572655757388607,5.341339538880427e-05
LEU 189,R LEU 189,0.0,0.0,0.0,-0.00044278606965176545,0.0004967157800736062,3.503562978027018e-05,-0.7482985074626873,0.061056946322991475,0.00430662494066358,0.7474825870646765,0.06102231013002963,0.004304181891978013,0.0,0.0,0.0,-0.001258706467661869,0.0006785529807387269,4.786143700918449e-05
THR 190,R THR 190,0.0,0.0,0.0,-0.00042786069651741884,0.00049476855285381,3.48982829620138e-05,-1.02692039800995,0.20007208559583817,0.014111996843071066,1.0260149253731343,0.19989018073519005,0.014099166263474914,0.0,0.0,0.0,-0.0013333333333329148,0.000748685968837357,5.280823657742769e-05
THR 191,R THR 191,0.0,0.0,0.0,-0.00039800995024876764,0.000489487517462654,3.452578744597921e-05,-0.7328656716417908,0.39666040824404186,0.02797826799396167,0.7321940298507457,0.3962663273019968,0.02795047166748518,0.0,0.0,0.0,-0.0010696517412935376,0.0008552584655504076,6.03252809101932e-05
HID 192,R HID 192,0.0,0.0,0.0,-0.0003731343283582032,0.0004836373655528177,3.411314954580822e-05,-1.1652139303482585,0.1466291867702713,0.010342425404532245,1.1643034825870648,0.14649022325827318,0.010332623674137025,0.0,0.0,0.0,-0.001283582089551987,0.0007558587778267131,5.331416751483103e-05
THR 193,R THR 193,0.0,0.0,0.0,-0.00020895522388058506,0.00040656234244404357,2.8676696581610825e-05,-0.9234129353233823,0.1871486854868204,0.013200450482182845,0.922741293532338,0.18697764448892293,0.013188386180382938,0.0,0.0,0.0,-0.0008805970149250099,0.0007435772362435903,5.244789436366696e-05
THR 194,R THR 194,0.0,0.0,0.0,-0.00024378109452737168,0.0004293621693610383,3.0284872377434533e-05,-0.814492537313433,0.24422068397582763,0.017225998874433823,0.8138805970149258,0.24405361060103978,0.017214214427190493,0.0,0.0,0.0,-0.0008557213930349316,0.0007152076565793926,5.044685849967765e-05
LEU 195,R LEU 195,0.0,0.0,0.0,-0.0004378109452736521,0.000496117447256457,3.4993426637330135e-05,-0.4099402985074624,0.11703015054773097,0.008254670361211377,0.4095870646766165,0.11697745512194734,0.008250953512456149,0.0,0.0,0.0,-0.0007910447761192208,0.0007371583215496798,5.199513902987495e-05
GLU 196,R GLU 196,0.0,0.0,0.0,-0.0003134328358208897,0.000463888664714023,3.272018359025353e-05,83.234447761194,2.748934852700409,0.19389491466331352,-83.2267014925373,2.7472976845646055,0.19377943772661227,0.0,0.0,0.0,0.007432835820896794,0.001816649482205464,0.00012813657478254165
HID 197,R HID 197,0.0,0.0,0.0,-0.0002985074626865829,0.0004576032751270657,3.2276846391341177e-05,-0.24235323383084595,0.15380348514185602,0.01084846139485812,0.24217910447761193,0.15373317247619697,0.010843501921811926,0.0,0.0,0.0,-0.00047263681592079004,0.0007333542596099568,5.172682118871113e-05
SER 198,R SER 198,0.0,0.0,0.0,-0.00024378109452738935,0.0004293621693610694,3.0284872377436728e-05,-0.5337761194029852,0.2537043655543963,0.01789492619679806,0.533323383084577,0.2535001543573531,0.017880522249543698,0.0,0.0,0.0,-0.0006965174129354146,0.0007869822777025876,5.55094499335934e-05
ASP 199,R ASP 199,0.0,0.0,0.0,-0.0003681592039800932,0.00048230488749838617,3.401916379041611e-05,83.5116368159204,0.9854035981172288,0.06950501077832753,-83.50345273631837,0.9846414752794684,0.06945125477809154,0.0,0.0,0.0,0.007815920398007678,0.001120121383627283,7.90072707170971e-05
CYS 200,R CYS 200,0.0,0.0,0.0,-0.00049253731343287,0.0004999443052073243,3.5263352385145916e-05,-0.08572139303482589,0.13370459005970795,0.009430794641878612,0.08591542288557216,0.13355535424574605,0.009420268359167901,0.0,0.0,0.0,-0.0002985074626863752,0.0007533987739776294,5.314065222183639e-05
ALA 201,R ALA 201,0.0,0.0,0.0,-0.00045273631840798544,0.0004977611318718984,3.510936321106571e-05,0.09741293532338313,0.1200393949921872,0.008466926098805781,-0.09666169154228853,0.11994208791270933,0.00846006258661561,0.0,0.0,0.0,0.00029850746268653426,0.0008044946877891329,5.6744680101359673e-05
PHE 202,R PHE 202,0.0,0.0,0.0,-0.0015671641791044045,0.0004954684379910436,3.4947649053329036e-05,-0.4830597014925372,0.13444559615799656,0.009483061182153847,0.48253233830845754,0.1342153174633803,0.009466818575386527,0.0,0.0,0.0,-0.0020945273631839175,0.0008381571235033433,5.9119045246373686e-05
MET 203,R MET 203,0.0,0.0,0.0,-0.0018358208955223869,0.0003704380192832664,2.6128683284879484e-05,0.3383084577114429,0.41113724618684055,0.02899938541140652,-0.33534825870646773,0.41050749820077276,0.028954966413299647,0.0,0.0,0.0,0.0011243781094527915,0.0011544647211399477,8.142966297194813e-05
VAL 204,R VAL 204,0.0,0.0,0.0,-0.0021094527363184033,0.0003964521753857741,2.7963580380595982e-05,-0.6820099502487568,0.1264653803944173,0.008920180161909217,0.685786069651741,0.1268329453448558,0.008946106194542726,0.0,0.0,0.0,0.001666666666666604,0.0013094882724386846,9.236418119828759e-05
ASP 205,R ASP 205,0.0,0.0,0.0,-0.003338308457711453,0.0004937168648778393,3.482410261170359e-05,123.14538805970149,2.173428847209907,0.1533018508760115,-123.08386069651733,2.1665505037008503,0.15281668993216327,0.0,0.0,0.0,0.05818905472636942,0.007148327543462708,0.0005042041493502684
ASN 206,R ASN 206,0.0,0.0,0.0,-0.003950248756218895,0.0006128900933108544,4.322993403199784e-05,0.4839552238805967,0.46040540537506885,0.03247449341989055,-0.4785373134328355,0.45961210105215755,0.03241853804726984,0.0,0.0,0.0,0.0014676616915416255,0.0026221784655966994,0.00018495420847074583
GLU 207,R GLU 207,0.0,0.0,0.0,-0.008333333333333342,0.0010712587719830062,7.556076782682792e-05,139.56185074626865,2.8158822053936676,0.19861701683486643,-139.39455223880594,2.7946530162274397,0.19711962528420326,0.0,0.0,0.0,0.15896517412935407,0.022025398751073167,0.0015535518446606904
ALA 208,R ALA 208,0.0,0.0,0.0,-0.00536318407960198,0.0008118756680939973,5.7265294311237146e-05,1.6449701492537308,0.20798406728224128,0.014670065002596861,-1.633522388059701,0.2074756612142472,0.014634204803483309,0.0,0.0,0.0,0.006084577114427857,0.004190466667427295,0.0002955727292271433
ILE 209,R ILE 209,0.0,0.0,0.0,-0.007930348258706466,0.000959438257139537,6.767355683603869e-05,1.2503980099502487,0.16290674558541848,0.011490555879246698,-1.247069651741294,0.1640624960535495,0.011572076231818973,0.0,0.0,0.0,-0.0046019900497514775,0.006805089989929971,0.00047999403899203375
TYR 210,R TYR 210,0.0,0.0,0.0,-0.014681592039800984,0.0021085255636281775,0.0001487239262230915,1.310487562189054,0.43443256419193116,0.03064251045389877,-1.3018507462686566,0.4315453287409668,0.030438860567169847,0.0,0.0,0.0,-0.006044776119403575,0.009674965647135863,0.0006824194602789827
ASP 211,R ASP 211,0.0,0.0,0.0,-0.023950248756218886,0.005123112436073154,0.0003613564896334863,144.8685373134328,3.7095855167836778,0.26165398809159196,-144.60135323383085,3.6600578101631767,0.25816057301876183,0.0,0.0,0.0,0.24323383084577285,0.055114806001188385,0.003887498678183539
ILE 212,R ILE 212,0.0,0.0,0.0,-0.022144278606965155,0.003381847886342413,0.00023853715801322881,1.4717910447761196,0.2868078319312726,0.020229864684663285,-1.4707512437810948,0.28750156877952937,0.02027879710911103,0.0,0.0,0.0,-0.021104477611940304,0.014716695424910832,0.0010380356597887146
CYS 213,R CYS 213,0.0,0.0,0.0,-0.016756218905472606,0.0029950661969678416,0.0002112556811237552,0.09818905472636814,0.4408337917174702,0.031094018231024007,-0.08101492537313434,0.43945862757416954,0.030997021631067698,0.0,0.0,0.0,0.0004179104477610773,0.01532936821797065,0.0010812502666427731
ARG 214,R ARG 214,0.0,0.0,0.0,-0.08986069651741298,0.024475401348224107,0.00172636170373495,-162.87611940298498,5.5462071397959,0.3911992890698694,163.0540199004975,5.666156699287169,0.39965987866100305,0.0,0.0,0.0,0.08803980099502529,0.159909297698755,0.011279132206684427
ARG 215,R ARG 215,0.0,0.0,0.0,-0.1432288557213929,0.056136803078592604,0.003959584793980275,-141.27267661691536,3.2160621683303754,0.22684353507605276,141.64652736318408,3.2264308732093014,0.22757488712890098,-0.001417397014925374,0.006411685636700518,0.0004522454354110256,0.22920449353233663,0.07476356506106846,0.005273415284178371
ASN 216,R ASN 216,0.0,0.0,0.0,-0.08107960199004975,0.021661889220880894,0.0015279118593162966,1.9898407960199018,1.3866910880434267,0.09780964795016205,-1.6483980099502473,1.37761963599848,0.09716979705722459,-6.992238805970175e-05,0.0007093532702653108,5.0033921927659635e-05,0.260293261691542,0.057787493173612085,0.004076015496146596
LEU 217,R LEU 217,0.0,0.0,0.0,-0.04091044776119399,0.009912650357646232,0.0006991844471304936,0.23115920398009965,0.3213138056772061,0.02266372841492589,-0.16928855721393038,0.32040957358385386,0.022599948800649427,0.0,0.0,0.0,0.02096019900497516,0.026314182997503127,0.0018560593612189698
ASP 218,R ASP 218,0.0,0.0,0.0,-0.1435223880597014,0.09363696566832382,0.006604642321645428,154.5993283582089,7.183949085243177,0.5067166991827662,-153.63232338308455,6.866984391764707,0.48435973349006595,-0.004416358208955223,0.013980870846514186,0.000986134595747407,0.8190662288557199,0.3402767209493026,0.024001269330033024
ILE 219,R ILE 219,0.0,0.0,0.0,-0.030830845771144314,0.005907347965135257,0.0004166721988559365,-0.1216915422885574,0.5080123342198609,0.035832427274407185,0.20661194029850757,0.511550932823267,0.03608202077552677,0.0,0.0,0.0,0.05408955223880608,0.013558861554908668,0.0009563683553788525
GLU 220,R GLU 220,0.0,0.0,0.0,-0.08114427860696515,0.019998857668919113,0.0014106106578952201,171.99802487562184,5.941022920984089,0.41904744710315706,-171.09885074626868,5.762180602957858,0.40643288260817795,-0.0010095044776119405,0.007568074242193528,0.0005338107987223589,0.8170203462686499,0.2035129633462437,0.01435469764666646
ARG 221,R ARG 221,0.0,0.0,0.0,-0.06453731343283577,0.011962206270250155,0.0008437489748717181,-168.88979104477596,4.152392754573873,0.29288720247616895,168.86198009950257,4.169074804551022,0.2940638635576606,-1.1892537313432909e-05,0.00016818587559684913,1.1862917000157714e-05,-0.09236015124378057,0.07030753632631681,0.00495911125095867
PRO 222,R PRO 222,0.0,0.0,0.0,-0.011875621890547257,0.0011150051809524885,7.864640160444609e-05,1.4654228855721385,0.2788153961815848,0.0196661217330559,-1.4794825870646764,0.2798627434465476,0.0197399959132182,0.0,0.0,0.0,-0.025935323383084557,0.006850267527179339,0.0004831806167754468
THR 223,R THR 223,0.0,0.0,0.0,-0.005995024875621884,0.0006578837807948592,4.64035440528133e-05,0.38384079601990057,0.4423234274318825,0.03119908903306272,-0.3771791044776118,0.4406862894764613,0.03108361422512151,0.0,0.0,0.0,0.0006666666666670572,0.003964184599089035,0.0002796120227421626
TYR 224,R TYR 224,0.0,0.0,0.0,-0.0054378109452736054,0.000553022616182682,3.900720777951071e-05,-0.3975721393034827,0.31406776848935203,0.022152632358645768,0.38883582089552227,0.31331520204307256,0.022099550414293217,0.0,0.0,0.0,-0.014174129353233887,0.0026587932330105553,0.00018753681503785036
THR 225,R THR 225,0.0,0.0,0.0,-0.003263681592039817,0.0004836885414024514,3.4116759211925915e-05,-0.857084577114428,0.4579587391644139,0.03230191889137507,0.8595621890547264,0.4574172979249689,0.03226372857092631,0.0,0.0,0.0,-0.0007860696517411628,0.0016807381034121209,0.00011855012526482348
ASN 226,R ASN 226,0.0,0.0,0.0,-0.006855721393034797,0.0008067375500228682,5.690287940571367e-05,-0.8738756218905471,1.165463424771594,0.0822054517106191,0.8957562189054732,1.1637627492709488,0.08208549530978129,0.0,0.0,0.0,0.015024875621890104,0.00719621086789304,0.0005075815786462354
LEU 227,R LEU 227,0.0,0.0,0.0,-0.00612437810945274,0.000697866497317493,4.922370743374899e-05,-0.6580049751243779,0.1722185207250397,0.01214735785630599,0.6582238805970149,0.1710360720350523,0.012063954356359954,0.0,0.0,0.0,-0.0059054726368159395,0.003020002948912636,0.00021301458398955661
ASN 228,R ASN 228,0.0,0.0,0.0,-0.0027761194029850516,0.00042861209041666014,3.0231965887938034e-05,-0.03675124378109481,0.3480817051264348,0.024551790467151616,0.039676616915422895,0.34768309167875994,0.02452367444237764,0.0,0.0,0.0,0.00014925373134300643,0.0017299273674974906,0.00012201966844181611
ARG 229,R ARG 229,0.0,0.0,0.0,-0.005298507462686587,0.0005467659428063921,3.856589606592818e-05,-112.79785572139308,1.6032707719611485,0.11308600100370265,112.76249751243775,1.599523104069058,0.11282166089196465,0.0,0.0,0.0,-0.04065671641791029,0.005766308662073973,0.00040672405344813363
LEU 230,R LEU 230,0.0,0.0,0.0,-0.008452736318407953,0.0008972068182702237,6.328408957853444e-05,-1.1627213930348255,0.1616518031533728,0.011402039064986862,1.1714228855721396,0.16086839982828796,0.0113467820549071,0.0,0.0,0.0,0.0002487562189059711,0.003221169242500357,0.00022720376031361888
ILE 231,R ILE 231,0.0,0.0,0.0,-0.003577114427860698,0.0005233584921298162,3.691486179461326e-05,-0.44277611940298534,0.13845754643946062,0.009766042336361183,0.44132338308457697,0.13859569282682238,0.009775786431228414,0.0,0.0,0.0,-0.005029850746268494,0.002198847386352465,0.00015509473639058487
GLY 232,R GLY 232,0.0,0.0,0.0,-0.0013980099502487679,0.0004894875174626147,3.452578744597643e-05,-0.7443034825870648,0.11144961799421021,0.007861049944133171,0.7477611940298511,0.11169633980100677,0.007878452358609237,0.0,0.0,0.0,0.0020597014925373123,0.0017005758200821924,0.00011994936991301148
GLN 233,R GLN 233,0.0,0.0,0.0,-0.005935323383084544,0.0006315077274676413,4.4543120695012724e-05,-1.2605024875621895,0.3840620172294948,0.02708964600706336,1.2963681592039804,0.38436789717560615,0.02711122111496023,0.0,0.0,0.0,0.02993034825870628,0.005321048448861593,0.0003753178195175719
ILE 234,R ILE 234,0.0,0.0,0.0,-0.00514925373134325,0.0006210342363228928,4.3804377588844505e-05,-0.7346019900497514,0.12465518928205502,0.008792499125412124,0.7395671641791047,0.12465968287200345,0.008792816078809083,0.0,0.0,0.0,-0.00018407960199015984,0.0026543768930163397,0.00018722531043254426
VAL 235,R VAL 235,0.0,0.0,0.0,-0.002084577114427882,0.0003275279719528895,2.3102041908802854e-05,-0.7134776119402985,0.09405862862160887,0.006634384133192389,0.7121641791044783,0.09391102971926311,0.0066239733093248765,0.0,0.0,0.0,-0.0033980099502487946,0.001558413538224025,0.00010992201568810021
SER 236,R SER 236,0.0,0.0,0.0,-0.001547263681592055,0.0004977611318718982,3.5109363211065694e-05,-1.7907014925373137,0.09876506345347279,0.00696635045069033,1.7947263681592032,0.09858344825526054,0.0069535403023071,0.0,0.0,0.0,0.002477611940298536,0.0014560719559663128,0.00010270339705154927
SER 237,R SER 237,0.0,0.0,0.0,-0.0017711442786069646,0.0004200961558723106,2.9631298178358464e-05,-1.2708009950248758,0.18990089114251257,0.013394576101501215,1.270109452736318,0.19012158445537009,0.013410142607568551,0.0,0.0,0.0,-0.002462686567164224,0.0018065251398373832,0.00012742245873226395
ILE 238,R ILE 238,0.0,0.0,0.0,-0.0020447761194029583,0.00039015888411340216,2.751968583976711e-05,-0.818686567164179,0.12890108154912652,0.009091981275010805,0.8169104477611943,0.1287019076592229,0.009077932632007102,0.0,0.0,0.0,-0.003820895522388072,0.0013035585409490865,9.194593018734692e-05
THR 239,R THR 239,0.0,0.0,0.0,-0.0010099502487562182,0.00017248692361551755,1.2166289536514222e-05,-0.7598557213930348,0.15071297910019602,0.01063047390613118,0.7604079601990054,0.15084340909031538,0.010639673728301898,0.0,0.0,0.0,-0.0004577114427858414,0.0009821555825720715,6.927591342582581e-05
ALA 240,R ALA 240,0.0,0.0,0.0,-0.0006517412935323616,0.00047641849233331343,3.360396948812658e-05,-0.8654278606965178,0.060065022974902266,0.004236660062179329,0.8661442786069657,0.060023743888975634,0.004233748459950829,0.0,0.0,0.0,6.467661691537599e-05,0.0008981994259941178,6.335410272916605e-05
SER 241,R SER 241,0.0,0.0,0.0,-0.0011492537313432785,0.0003563383995914451,2.513417279138951e-05,-0.29548258706467634,0.13516178235075385,0.00953357706127383,0.29696019900497517,0.1349979119350593,0.009522018533345921,0.0,0.0,0.0,0.0003283582089553733,0.0008986677763133993,6.338713761360517e-05
LEU 242,R LEU 242,0.0,0.0,0.0,-0.0011890547263681155,0.0003915520869641994,2.7617954792048264e-05,0.4651094527363186,0.14547495710422673,0.010261012321068396,-0.46414427860696544,0.14542678340985526,0.010257614410655935,0.0,0.0,0.0,-0.0002238805970148028,0.0008549690085867596,6.030486419016431e-05
ARG 243,R ARG 243,0.0,0.0,0.0,-0.0011194029850745831,0.0003242621042149465,2.287168535970964e-05,-83.9195522388059,0.9067289350813917,0.06395572791317952,83.90890547263683,0.9057607923486526,0.06388744038997322,0.0,0.0,0.0,-0.011766169154229043,0.0012929390143245141,9.119688653263334e-05
PHE 244,R PHE 244,0.0,0.0,0.0,-0.0020995024875621886,0.0003733001290010737,2.633056093903565e-05,-0.1796417910447762,0.29842982298780635,0.021049616728590674,0.17769651741293532,0.2978988650011376,0.021012165839780484,0.0,0.0,0.0,-0.0040447761194030325,0.0009839432670958777,6.940200696996631e-05
ASP 245,R ASP 245,0.0,0.0,0.0,-0.001029850746268652,0.0002805546702461965,1.9788800666680943e-05,85.40471641791044,1.5906211165764055,0.1121937631069276,-85.39119402985071,1.5884641342019559,0.11204162130079737,0.0,0.0,0.0,0.012492537313429987,0.0024415951946175625,0.00017221684662249186
GLY 246,R GLY 246,0.0,0.0,0.0,-0.00054228855721393,0.000498208468343086,3.514091589294229e-05,-0.5318109452736317,0.23738241725010834,0.01674366472892804,0.5311592039800992,0.23720760377970412,0.016731334337433776,0.0,0.0,0.0,-0.0011940298507461813,0.000783641314985155,5.52737965930446e-05
ALA 247,R ALA 247,0.0,0.0,0.0,-0.0006666666666666686,0.00047140452079103224,3.3250311203587804e-05,-0.5788308457711446,0.15820539343279252,0.011158948066300488,0.5781641791044777,0.15802433187054454,0.011146176968387276,0.0,0.0,0.0,-0.001333333333333487,0.0007812054299059663,5.510198250691048e-05
LEU 248,R LEU 248,0.0,0.0,0.0,-0.0015024875621890605,0.0004999938119960703,3.526684432478564e-05,-0.5418159203980102,0.2170848721965449,0.015311986287305707,0.5416915422885576,0.21690877642836545,0.015299565449500042,0.0,0.0,0.0,-0.0016268656716416274,0.0008435146955786524,5.9496939243870255e-05
ASN 249,R ASN 249,0.0,0.0,0.0,-0.0006716417910447623,0.0004696159021657296,3.312415177300778e-05,-0.48180597014925314,0.284136620429038,0.020041451952450058,0.4814228855721394,0.28390367870059924,0.02002502150975958,0.0,0.0,0.0,-0.0010547263681579123,0.0007803494878166525,5.5041609006897846e-05
VAL 250,R VAL 250,0.0,0.0,0.0,-0.0009651741293532397,0.00023132990920523314,1.6316753727487878e-05,-0.6194179104477613,0.15638546101071626,0.011030579930793446,0.619676616915423,0.15625390709701265,0.011021300833165458,0.0,0.0,0.0,-0.0007064676616913517,0.0006971212734164401,4.917114339260492e-05
ASP 251,R ASP 251,0.0,0.0,0.0,-0.0005820895522387877,0.0004932152728912762,3.478872304083638e-05,86.04672139303483,0.9484972203970493,0.06690183560611254,-86.03520895522394,0.9474848433983832,0.06683042803835201,0.0,0.0,0.0,0.010930348258706764,0.0013659412143655826,9.634606470733335e-05
LEU 252,R LEU 252,0.0,0.0,0.0,-0.0007761194029851339,0.00041684298638119293,2.9401837294537982e-05,0.3954029850746273,0.2725208318132465,0.019222137394961182,-0.39486567164179104,0.27241698149461685,0.019214812358266088,0.0,0.0,0.0,-0.00023880597014905067,0.0007482560601205502,5.277791315456578e-05
THR 253,R THR 253,0.0,0.0,0.0,-0.00043781094527363276,0.0004961174472564349,3.4993426637328576e-05,-0.08118407960198995,0.2958678455579421,0.020868908773782332,0.08111442786069653,0.2955460783341618,0.02084621306372029,0.0,0.0,0.0,-0.0005074626865671923,0.0008232891380471999,5.807033841055968e-05
GLU 254,R GLU 254,0.0,0.0,0.0,-0.0007014925373134494,0.0004576032751270523,3.227684639134023e-05,83.93002985074622,1.8307547580687957,0.1291314842316094,-83.91996019900502,1.8290287742718034,0.12900974272118423,0.0,0.0,0.0,0.009368159203978169,0.0019015000872017822,0.00013412147500625193
PHE 255,R PHE 255,0.0,0.0,0.0,-0.0014477611940298559,0.0004972636193718131,3.507427138498871e-05,0.15693532338308455,0.15428587150252443,0.010882486305322864,-0.15782587064676618,0.1540824697683472,0.01086813945317687,0.0,0.0,0.0,-0.002338308457711181,0.000894969425741788,6.312627607744574e-05
GLN 256,R GLN 256,0.0,0.0,0.0,-0.0006766169154228763,0.0004677675332753412,3.299377788367529e-05,0.3903283582089554,0.560921870599823,0.03956437822667891,-0.39005472636815913,0.5603725235628783,0.03952563027426952,0.0,0.0,0.0,-0.00040298507462673954,0.0009206265683671913,6.493599138407444e-05
THR 257,R THR 257,0.0,0.0,0.0,-0.0005273631840796064,0.0004992506946985946,3.521442887200132e-05,0.16562189054726376,0.13647654407623674,0.009626313203170634,-0.16546268656716426,0.13635146220163405,0.009617490607983194,0.0,0.0,0.0,-0.00036815920398027105,0.0007080075712328376,4.993900363637762e-05
ASN 258,R ASN 258,0.0,0.0,0.0,-0.0008457711442786155,0.00036116798831605293,2.5474825714719737e-05,0.6915074626865672,0.290215499265564,0.02047022300611798,-0.6903432835820895,0.289896372919711,0.02044771356922274,0.0,0.0,0.0,0.00031840796019985364,0.0007518530691219588,5.303162660750053e-05
LEU 259,R LEU 259,0.0,0.0,0.0,-0.0012537313432836213,0.0004351456637944324,3.069280862172825e-05,0.6714875621890543,0.08418796249690987,0.005938161025526347,-0.6702537313432837,0.08408353048021378,0.00593079495901316,0.0,0.0,0.0,-1.9900497512455504e-05,0.0007259250335113379,5.120280398292282e-05
VAL 260,R VAL 260,0.0,0.0,0.0,-0.0006467661691542205,0.0004779745721184192,3.371372689356164e-05,-0.5134626865671644,0.05409425945712816,0.0038155148751202865,0.5129054726368156,0.053990288604365784,0.0038081813366029845,0.0,0.0,0.0,-0.001203980099502631,0.0007747148919331879,5.464417525654418e-05
PRO 261,R PRO 261,0.0,0.0,0.0,-0.0006368159203980293,0.0004809172526803943,3.392128757688778e-05,-0.9124378109452741,0.06585410803781072,0.004644990639074827,0.9115024875621889,0.06570158106930224,0.004634232216221061,0.0,0.0,0.0,-0.0015721393034826173,0.000770100400831216,5.4318694149724745e-05
TYR 262,R TYR 262,0.0,0.0,0.0,-0.0006368159203980182,0.00048091725268038695,3.392128757688727e-05,0.8349900497512442,0.151185727762581,0.010663819025772807,-0.8343283582089557,0.15099735308473972,0.010650532100457395,0.0,0.0,0.0,2.4875621890409752e-05,0.0007754813042146763,5.4698233810812986e-05
PRO 263,R PRO 263,0.0,0.0,0.0,-0.0003184079601990036,0.00046585870291421195,3.285913937101126e-05,0.1495373134328359,0.16652225539858356,0.011745574278827671,-0.1495124378109453,0.16638581638785238,0.01173595061302254,0.0,0.0,0.0,-0.0002935323383084983,0.0007182122361240233,5.065878520060802e-05
ARG 264,R ARG 264,0.0,0.0,0.0,-0.0005820895522387982,0.0004932152728912855,3.4788723040837035e-05,-88.33776119402985,1.1471858549330045,0.08091625133519927,88.32686567164177,1.1464382120276109,0.08086351667064455,0.0,0.0,0.0,-0.01147761194029859,0.0011550220297496018,8.14689724903981e-05
GLY 265,R GLY 265,0.0,0.0,0.0,-0.00034825870646766697,0.00047641849233330525,3.3603969488126006e-05,0.5798258706467659,0.11473102668824357,0.008092502667750844,-0.5791044776119405,0.1145626510898152,0.008080626368733941,0.0,0.0,0.0,0.0003731343283581485,0.0008316348622712255,5.865900040981781e-05
HIE 266,R HIE 266,0.0,0.0,0.0,-0.0009054726368159179,0.0002925610035420684,2.0635662121958977e-05,-1.1138955223880602,0.25029136062563107,0.017654191390457225,1.1131840796019903,0.2499838620567916,0.017632502113715854,0.0,0.0,0.0,-0.0016169154228854847,0.0007580496300395205,5.3468698315160814e-05
PHE 267,R PHE 267,0.0,0.0,0.0,-0.0012835820895522288,0.00045073638419525843,3.179249325000823e-05,0.7140945273631844,0.138012062418598,0.009734620316256132,-0.7117761194029852,0.13780621128065296,0.009720100696489226,0.0,0.0,0.0,0.001034825870646511,0.0007814905356052857,5.512209231241761e-05
PRO 268,R PRO 268,0.0,0.0,0.0,-0.0012338308457711476,0.000423265851843867,2.985487129407266e-05,0.31007462686567167,0.12460512516305493,0.00878896787472727,-0.3082985074626865,0.12431047812994989,0.008768185075424631,0.0,0.0,0.0,0.0005422885572138419,0.0009512770867835652,6.70979122629527e-05
LEU 269,R LEU 269,0.0,0.0,0.0,-0.0031641791044776345,0.0004762106308521224,3.3589308069680185e-05,-1.1038407960199008,0.152700580193418,0.010770668477849169,1.1105870646766172,0.15310115549131567,0.010798922880868507,0.0,0.0,0.0,0.0035820895522382192,0.00212178410142855,0.0001496591113741103
ALA 270,R ALA 270,0.0,0.0,0.0,-0.002348258706467699,0.0004867492461148193,3.433264467695656e-05,0.6809203980099499,0.13304753062277197,0.00938444924255848,-0.6711791044776119,0.13270731556013912,0.009360452322270767,0.0,0.0,0.0,0.007393034825870619,0.002302875391426771,0.00016243230612115263
THR 271,R THR 271,0.0,0.0,0.0,-0.006781094527363172,0.0007136486000812496,5.0336891133093546e-05,-1.1611393034825872,0.23315583262291142,0.01644554443524317,1.1898557213930352,0.23299837524170564,0.016434438247891363,0.0,0.0,0.0,0.02193532338308413,0.007351230717004328,0.0005185158357404062
TYR 272,R TYR 272,0.0,0.0,0.0,-0.013865671641791035,0.001256571055513299,8.863168850211167e-05,0.6016119402985074,0.40114423239130853,0.02829453256441722,-0.5566766169154227,0.4027480847893508,0.02840765959016156,0.0,0.0,0.0,0.031069651741293426,0.006799555471138104,0.0004796036641354607
ALA 273,R ALA 273,0.0,0.0,0.0,-0.014422885572139277,0.0014946916458786204,0.00010542741994809574,-1.1142985074626865,0.11752357844411185,0.008289474081556836,1.2034129353233831,0.12048659070263702,0.008498468852185437,0.0,0.0,0.0,0.07469154228855746,0.013818812546974396,0.000974703884638018
PRO 274,R PRO 274,0.0,0.0,0.0,-0.03921393034825871,0.005948285005159944,0.0004195596750267006,-1.3046865671641785,0.1955267570056135,0.013791394083695894,1.4002786069651743,0.19847363319765216,0.013999250703949149,0.0,0.0,0.0,0.05637810945273627,0.02042767409820928,0.0014408570367360162
VAL 275,R VAL 275,0.0,0.0,0.0,-0.032945273631840785,0.006308171282164515,0.00044494409579598536,0.8293383084577108,0.3299046824125665,0.0232696821390927,-0.6893980099502491,0.31611930299711566,0.02229733644572914,0.0,0.0,0.0,0.10699502487562214,0.03430525792814846,0.0024197063280517934
ILE 276,R ILE 276,0.0,0.0,0.0,-0.18378109452736324,0.06919395079530206,0.004880564983740188,-1.2879701492537308,0.43042875662741326,0.03036010364266135,1.385592039800995,0.4596946019922508,0.03242435721490974,-0.008770782089552242,0.017261502036292585,0.0012175324784433241,-0.0949299860696515,0.08077388119614404,0.005697350297758347
SER 277,R SER 277,0.0,0.0,0.0,-0.05968159203980093,0.018725779964433,0.0013208146801445594,-1.0604378109452741,0.8905807805749767,0.0628167249146488,1.1443731343283574,0.8894132198793472,0.0627343715328577,0.0,0.0,0.0,0.024253731343283628,0.0488710385246222,0.0034470972765798928
ALA 278,R ALA 278,0.0,0.0,0.0,-0.03627860696517416,0.013764255027694476,0.0009708556939343968,-0.06222388059701483,0.2773529902863171,0.019562971574372617,0.13523880597014923,0.28253951898385665,0.01992880110220605,0.0,0.0,0.0,0.036736318407960177,0.01837246274838803,0.001295893605210091
GLU 279,R GLU 279,0.0,0.0,0.0,-0.14753233830845774,0.09560147482680194,0.006743208113870089,139.20618905472645,5.71886571957046,0.40337768629830517,-138.40209950248754,5.5907759614228,0.39434293136372117,-0.0070245134328358215,0.01555955820495562,0.0010974866164562126,0.6495327004975147,0.17975670287611314,0.012679060229486309
LYS 280,R LYS 280,0.0,0.0,0.0,-0.9895024875621892,0.7149950570359568,0.050431862884088054,-154.68642288557214,10.948725107876188,0.7722635254081427,155.0872437810946,9.60335179231795,0.6773682084259278,-0.2855811582089552,0.22309894924174256,0.015736186575032306,-0.8742627502487549,2.06773438980141,0.14584673866064785
ALA 281,R ALA 281,0.0,0.0,0.0,-0.2555771144278607,0.12134230711565969,0.008558826434219815,-0.7803184079601988,0.29197046826308337,0.020594008974954787,1.0209004975124372,0.2934436473649731,0.020697919017044028,-0.0032154985074626862,0.008655150542738148,0.000610487248991652,-0.018210523383084487,0.1308200797616227,0.00922733697261327
TYR 282,R TYR 282,0.0,0.0,0.0,-2.157019900497513,0.721978376215914,0.05092442824086046,-0.13918407960199006,1.055481975187424,0.07444795838162234,2.586850746268657,1.261811904051436,0.08900134945608706,-0.3057574567164179,0.11236100184259656,0.007925334004315537,-0.015110690547263885,0.6913669155354369,0.048765262282260226
HIE 283,R HIE 283,0.0,0.0,0.0,-8.095751243781093,1.0748258809866589,0.07581237229652954,-6.125069651741292,1.9518167108518618,0.13767053599589102,12.046482587064672,1.6250368081389284,0.11462125882296433,-1.3698066985074626,0.1027739634887069,0.007249116457117106,-3.5441450069651763,0.9968906113422126,0.07031524222008274
GLU 284,R GLU 284,0.0,0.0,0.0,-2.4666467661691525,0.8789799207584411,0.06199846335347045,110.74849253731345,6.701005388381208,0.4726524772539529,-109.51590547263683,5.475146055982892,0.3861870266773028,-0.5293385194029849,0.06856043059287883,0.00483587991400648,-1.76339822089552,1.971481253899587,0.13905756591854856
GLN 285,R GLN 285,0.0,0.0,0.0,-3.4904328358208954,0.6415016794155358,0.04524803971416762,-6.022616915422889,2.651190082443386,0.1870005301459238,7.856636815920401,2.2851187679243625,0.16117985046716507,-0.6294363940298507,0.10860189856179486,0.007660187302448222,-2.2858493293532343,0.9803246458604769,0.06914676910758202
LEU 286,R LEU 286,0.0,0.0,0.0,-0.4469900497512438,0.1283120415257083,0.009050433595202476,-0.4109054726368155,0.2709519720616188,0.019111478560190423,0.6280547263681592,0.26497126848854347,0.01868963225568857,-0.02453477014925374,0.024552003581827988,0.0017317648086986972,-0.25437556616915435,0.13276624741188287,0.009364609054596955
SER 287,R SER 287,0.0,0.0,0.0,-0.3581194029850745,0.2030530545371272,0.01432225818044595,-1.5879552238805965,1.3977432247638364,0.09858920556832312,1.7564079601990052,1.1746409857947135,0.08285278695381232,-0.059727116417910474,0.04904129062704957,0.0034591059339836782,-0.24939378308457705,0.53743235883506,0.037907555812485456
VAL 288,R VAL 288,0.0,0.0,0.0,-0.06591542288557214,0.013612176687598739,0.0009601289148890386,0.028363184079601728,0.25983359090578706,0.018327248419819343,0.023582089552238773,0.2677007583060307,0.018882155623318096,0.0,0.0,0.0,-0.013970149253731757,0.03763280436871994,0.0026544133573940913
ALA 289,R ALA 289,0.0,0.0,0.0,-0.18710945273631838,0.07192206921383044,0.005072991620345396,-0.3625920398009952,0.6043746595373303,0.04262930164406889,0.5433681592039801,0.5842294868581367,0.041208370721070524,-0.018106280597014936,0.030255230802081732,0.002134039440303837,-0.024439613930348273,0.12395830820204606,0.008743344923956212
GLU 290,R GLU 290,0.0,0.0,0.0,-0.931144278606965,0.6136329903495865,0.04328233394892824,128.67064676616909,8.38678516492495,0.5915582147227745,-126.25316915422887,7.639215659462597,0.5388287274000293,-0.24444508656716404,0.06646275929923771,0.00468792158895826,1.24188824676617,0.8894233817025945,0.06273508829260536
ILE 291,R ILE 291,0.0,0.0,0.0,-0.07300497512437812,0.011606096147518516,0.0008186309034885552,0.4299004975124377,0.2692758670709602,0.018993255229502445,-0.4261840796019904,0.26950404227259217,0.01900934946731432,0.0,0.0,0.0,-0.0692885572139302,0.04081942175540622,0.0028791800177058865
THR 292,R THR 292,0.0,0.0,0.0,-0.038393034825870656,0.005618001560706324,0.00039626327707309683,-1.4132786069651748,0.35560182605909657,0.02508221890020956,1.5488606965174123,0.367455023812289,0.025918279007121486,0.0,0.0,0.0,0.09718905472636809,0.04611627182423899,0.0032527910150970374
ASN 293,R ASN 293,0.0,0.0,0.0,-0.2582288557213932,0.09113571621124904,0.006428217787773789,-1.6331094527363181,1.5265686127107523,0.10767584782828715,2.0943233830845776,1.4703939837889313,0.10371359500503814,-0.03627865074626866,0.04493262597335374,0.0031693030739319244,0.16670642388059648,0.18001804771280863,0.012697494072965353
ALA 294,R ALA 294,0.0,0.0,0.0,-0.050492537313432825,0.008721289444912473,0.0006151523274602882,0.45886069651741285,0.301960065392847,0.021298620828922026,-0.4235721393034826,0.302569487138351,0.021341606124562044,0.0,0.0,0.0,-0.015203980099502579,0.019703099336456982,0.0013897494735796388
CYS 295,R CYS 295,0.0,0.0,0.0,-0.017402985074626936,0.0019703753827712335,0.0001389795637833397,-0.4004776119402986,0.36582699979277333,0.025803447046653702,0.4612388059701496,0.36896658518307385,0.02602489632571992,0.0,0.0,0.0,0.043358208955223916,0.018746038912303645,0.0013222436361508062
PHE 296,R PHE 296,0.0,0.0,0.0,-0.027940298507462706,0.004286553998787987,0.00030235020701862496,0.14668159203980094,0.36948926442701796,0.026061763277041544,-0.0950845771144279,0.36880240204231896,0.026013315739866982,0.0,0.0,0.0,0.02365671641791038,0.013579563484956536,0.0009578285569387601
GLU 297,R GLU 297,0.0,0.0,0.0,-0.06995522388059706,0.02018750377168917,0.0014239167280489873,139.8772935323383,4.71700096437675,0.33271159502239206,-139.3765671641791,4.62997668742431,0.3265733758002252,-0.0004416716417910446,0.003704542552008757,0.0002612982847821,0.43032947263681676,0.11998862164930288,0.008463344823325187
PRO 298,R PRO 298,0.0,0.0,0.0,-0.020940298507462703,0.005166522345323189,0.00036441838855091945,-1.1780248756218912,0.29761177820355306,0.020991916298375768,1.1740248756218905,0.29825835136224343,0.02103752205265718,0.0,0.0,0.0,-0.024940298507463075,0.010109668192164963,0.0007130810137128678
ALA 299,R ALA 299,0.0,0.0,0.0,-0.01662686567164177,0.0032469004932090834,0.00022901870280141474,-0.6448258706467663,0.2981294829171386,0.021028432373379456,0.6890646766169162,0.2993938499852223,0.021117613950210338,0.0,0.0,0.0,0.027611940298507522,0.011277973809606415,0.0007954869382373978
ASN 300,R ASN 300,0.0,0.0,0.0,-0.024139303482587072,0.0036255721816310783,0.00025572814432923746,0.5945771144278603,0.39314790967171076,0.027730515447091337,-0.5283333333333331,0.3954231228732325,0.027890996612775037,0.0,0.0,0.0,0.04210447761193949,0.0230056023860496,0.0016226900783186192
GLN 301,R GLN 301,0.0,0.0,0.0,-0.008547263681592076,0.0010922636019950057,7.704233430290982e-05,1.3516666666666663,0.9766100386007991,0.06888476091305701,-1.305766169154229,0.9800466787795451,0.06912716282139321,0.0,0.0,0.0,0.03735323383084579,0.008217782077826736,0.000579637656067645
MET 302,R MET 302,0.0,0.0,0.0,-0.00431343283582094,0.0005609769877743029,3.9568265892416704e-05,0.038850746268656755,0.2651828199037033,0.018704553942009736,-0.03612437810945273,0.264795893335038,0.018677262246123007,0.0,0.0,0.0,-0.001587064676616798,0.002105106759395469,0.0001484827823653895
VAL 303,R VAL 303,0.0,0.0,0.0,-0.0036766169154228865,0.0005729390905715811,4.041200756886771e-05,0.15977114427860697,0.2182025563215468,0.01539082164705419,-0.14975621890547272,0.21726590369656806,0.01532475526479307,0.0,0.0,0.0,0.006338308457711391,0.003702221348032661,0.00026113455967729474
LYS 304,R LYS 304,0.0,0.0,0.0,-0.009582089552238783,0.001888556165431796,0.0001332084811590043,-138.16284079601988,3.282724675946102,0.23154554582494208,138.1493532338309,3.2900995523336913,0.23206572949769058,0.0,0.0,0.0,-0.02306965174129219,0.02795705883466073,0.0019719388881328835
CYS 305,R CYS 305,0.0,0.0,0.0,-0.004532338308457715,0.0007855656801223986,5.5409530844331184e-05,0.9741243781094527,0.3721506134046389,0.026249480360405014,-0.9611791044776117,0.37079461233747985,0.026153835419622993,0.0,0.0,0.0,0.008412935323382869,0.004232500624114697,0.0002985375759338082
ASP 306,R ASP 306,0.0,0.0,0.0,-0.006686567164179093,0.001786145870683503,0.00012598501591705476,127.878303482587,3.879119317456294,0.27361198039601947,-127.77416915422887,3.8538813982893183,0.2718318348322375,0.0,0.0,0.0,0.09744776119402832,0.025167666761372384,0.0017751903411524178
PRO 307,R PRO 307,0.0,0.0,0.0,-0.014452736318407957,0.004362778449124355,0.00030772666520522383,-0.5874676616915423,0.6763136325339371,0.04770348556532156,0.6123233830845773,0.6727337337445684,0.04745097897369168,0.0,0.0,0.0,0.010402985074626659,0.008239680175698075,0.0005811822288005642
ARG 308,R ARG 308,0.0,0.0,0.0,-0.01471641791044774,0.004553078790457826,0.0003211494163508197,-130.5256766169155,4.64430840139356,0.32758425696182025,130.47128855721397,4.646824924281293,0.3277617588004273,0.0,0.0,0.0,-0.06910447761194122,0.012440666338902982,0.0008774969460504856
HIE 309,R HIE 309,0.0,0.0,0.0,-0.005114427860696496,0.0011026159739861735,7.777253432268057e-05,1.6502786069651745,0.5350268436005654,0.037737883850032274,-1.6398507462686567,0.534063040246332,0.03766990240298644,0.0,0.0,0.0,0.00531343283582126,0.003476469395726155,0.0002452112446942034
GLY 310,R GLY 310,0.0,0.0,0.0,-0.0017512437810945315,0.0005162156066132381,3.6411041496243434e-05,1.529756218905472,0.18821791983469616,0.013275868458142803,-1.521074626865672,0.18725617487240945,0.013208032198870501,0.0,0.0,0.0,0.006930348258706461,0.0024383185581775993,0.00017198573050772282
LYS 311,R LYS 311,0.0,0.0,0.0,-0.003179104477611961,0.0005622991130768709,3.9661521420994915e-05,-109.07556218905462,2.4744758080767872,0.17453606627751242,109.04042786069647,2.4716156932977595,0.17433432933548845,0.0,0.0,0.0,-0.03831343283581959,0.003851247605143716,0.0002716460613874046
TYR 312,R TYR 312,0.0,0.0,0.0,-0.006308457711442816,0.000916611817148332,6.465281266697591e-05,-0.7502487562189055,0.37606327906568765,0.026525458517439135,0.7527412935323387,0.3745915490148586,0.026421650683531174,0.0,0.0,0.0,-0.0038159203980101353,0.003588392740674281,0.0002531057087613424
MET 313,R MET 313,0.0,0.0,0.0,-0.0016069651741293023,0.0004884244583592483,3.445080503818063e-05,-0.6367512437810946,0.4125735728881776,0.02910069608557939,0.6351293532338307,0.41212059673451834,0.029068745611172186,0.0,0.0,0.0,-0.003228855721392695,0.001020858668949703,7.200581865549172e-05
ALA 314,R ALA 314,0.0,0.0,0.0,-0.0011492537313433058,0.00035633839959144033,2.5134172791389175e-05,0.6867711442786069,0.18637256690487047,0.013145707298266368,-0.6846716417910449,0.18595043377921117,0.01311593232331712,0.0,0.0,0.0,0.0009502487562187765,0.000965840668447416,6.812514811073229e-05
CYS 315,R CYS 315,0.0,0.0,0.0,-0.002532338308457721,0.0005088265741510513,3.58898593309794e-05,-0.5020248756218906,0.28989992162008754,0.020447963875248002,0.5072935323383087,0.2890177367346576,0.020385739351116528,0.0,0.0,0.0,0.0027363184079602734,0.002336201019197452,0.00016478291466553118
CYS 316,R CYS 316,0.0,0.0,0.0,-0.001990049751243784,0.0003595194381122355,2.5358545948841196e-05,0.5175572139303485,0.2877423840215184,0.02029578290662792,-0.5133781094527363,0.2886584794004138,0.020360399292549135,0.0,0.0,0.0,0.002189054726368086,0.002752489529306966,0.00019414564221933653
LEU 317,R LEU 317,0.0,0.0,0.0,-0.005711442786069613,0.0007097882859738163,5.006460556994203e-05,-1.180119402985075,0.11820972033522294,0.00833787079903205,1.1875124378109458,0.11843877060580128,0.008354026759448414,0.0,0.0,0.0,0.0016815920398008236,0.0024874029799796496,0.00017544787868022585
LEU 318,R LEU 318,0.0,0.0,0.0,-0.0036019900497512624,0.0004894875174626666,3.45257874459801e-05,0.7770049751243778,0.14026522487267404,0.009893546142136105,-0.7674179104477613,0.14172478577544687,0.009996495630521048,0.0,0.0,0.0,0.005985074626865536,0.0032083188076535685,0.00022629736052551299
TYR 319,R TYR 319,0.0,0.0,0.0,-0.012940298507462695,0.0011745298246122388,8.28449462485411e-05,-1.699582089552239,0.16153047392852518,0.011393481161304684,1.7148507462686575,0.16084672600214509,0.011345253301082223,0.0,0.0,0.0,0.0023283582089550178,0.005236842483316469,0.0003693783886549326
ARG 320,R ARG 320,0.0,0.0,0.0,-0.008134328358209025,0.0008678134423870749,6.121084069708815e-05,-100.32735820895523,1.320878480872664,0.09316758455654989,100.32353233830841,1.318526171108001,0.09300166541858525,0.0,0.0,0.0,-0.011960199004977934,0.008001144691750037,0.0005643572330176185
GLY 321,R GLY 321,0.0,0.0,0.0,-0.004671641791044805,0.0007065026969099457,4.983285798577062e-05,-0.3876915422885572,0.17330399018211942,0.01222392096857595,0.4084726368159203,0.17448856467260226,0.01230747441092795,0.0,0.0,0.0,0.016109452736318277,0.0045392659672461935,0.0003201751349213242
ASP 322,R ASP 322,0.0,0.0,0.0,-0.026577114427860673,0.005528332599004457,0.00038993851617159634,112.0778855721393,2.4085962803321435,0.16988928267056047,-111.84173134328363,2.3753651067783523,0.16754533641296018,0.0,0.0,0.0,0.2095771144278614,0.042435028167236266,0.002993136107659623
VAL 323,R VAL 323,0.0,0.0,0.0,-0.013701492537313462,0.0015030475711659995,0.00010601680147488522,-0.9686019900497513,0.1116866209067697,0.007877766840665127,1.0006218905472644,0.11244017234344138,0.00793091826088316,0.0,0.0,0.0,0.018318407960199064,0.0067675042580938646,0.0004773429458750903
VAL 324,R VAL 324,0.0,0.0,0.0,-0.012323383084577118,0.001767563040460655,0.0001246742841342617,1.116323383084577,0.17708089025086005,0.012490322959078173,-1.1021044776119406,0.17637624875313754,0.012440621379961112,0.0,0.0,0.0,0.0018955223880596805,0.007164313846162514,0.0005053317362025781
PRO 325,R PRO 325,0.0,0.0,0.0,-0.0064427860696517495,0.0007583434414098404,5.348942217135527e-05,1.2675373134328347,0.19898396107956792,0.014035246457365117,-1.2707512437810946,0.200435341644242,0.014137618949188642,0.0,0.0,0.0,-0.00965671641791053,0.004404494218135729,0.0003106690686836581
LYS 326,R LYS 326,0.0,0.0,0.0,-0.017238805970149245,0.0031783919973345917,0.00022418648608000077,-105.31790547263684,2.4981783604068757,0.17620791541458108,105.37077114427856,2.521086358150764,0.17782372099225613,0.0,0.0,0.0,0.035626865671640195,0.030852160307644913,0.0021761436012764
ASP 327,R ASP 327,0.0,0.0,0.0,-0.03310447761194026,0.005079862677928696,0.00035830588690407243,116.46520398009943,2.5185007629029115,0.17764134716501037,-116.0685970149255,2.472961244172215,0.17442923717650965,0.0,0.0,0.0,0.36350248756218995,0.0501204642744443,0.0035352249740776783
VAL 328,R VAL 328,0.0,0.0,0.0,-0.015079601990049719,0.0019530896153448262,0.00013776031975624292,1.6140099502487564,0.19455061089469425,0.013722542045718463,-1.6049850746268655,0.1931753895311645,0.013625541409758385,0.0,0.0,0.0,-0.006054726368158975,0.006954149056802517,0.0004905078549242861
ASN 329,R ASN 329,0.0,0.0,0.0,-0.011064676616915426,0.0014798130915662697,0.00010437796764264268,1.323537313432835,0.43635122082009964,0.030777842058000437,-1.282248756218905,0.43788919043003094,0.03088632207016932,0.0,0.0,0.0,0.030223880597015716,0.008279004606791473,0.0005839559603073503
ALA 330,R ALA 330,0.0,0.0,0.0,-0.027293532338308436,0.005845303252154739,0.0004122959022271352,0.9961592039800993,0.29454162808335554,0.02077536460564486,-0.9194825870646762,0.2878850153014199,0.020305843341424202,0.0,0.0,0.0,0.04938308457711454,0.02499527343255073,0.0017630306532836553
ALA 331,R ALA 331,0.0,0.0,0.0,-0.0399950248756219,0.009951373070808123,0.0007019157367267826,1.5134179104477612,0.23762004973786305,0.016760426032270376,-1.4699303482587072,0.23016436939647597,0.016234542888066326,0.0,0.0,0.0,0.003492537313432937,0.02655345109781082,0.0018729360317756545
ILE 332,R ILE 332,0.0,0.0,0.0,-0.021686567164179108,0.003917846481354088,0.00027634358392301413,1.4906517412935327,0.2466310074590196,0.017396009984600874,-1.4858706467661693,0.25051472024371524,0.017669945963194777,0.0,0.0,0.0,-0.016905472636815654,0.011377555801682418,0.0008025109103903253
ALA 333,R ALA 333,0.0,0.0,0.0,-0.01889054726368159,0.005192604787254824,0.0003662581021576559,0.458174129353234,0.2539345011474378,0.017911158709958547,-0.40417910447761213,0.2594084310324938,0.018297259954552704,0.0,0.0,0.0,0.03510447761194034,0.01721777485611213,0.0012144482009599099
THR 334,R THR 334,0.0,0.0,0.0,-0.15275124378109461,0.07208975756110676,0.005084819444403589,0.10509950248756203,1.4899888710558877,0.10509571178773727,0.17844278606965167,1.3787281860126275,0.09724798814646847,-0.013722268656716425,0.027739119646019442,0.0019565666430096927,0.11706877611940282,0.3608001339244455,0.025448879266480273
ILE 335,R ILE 335,0.0,0.0,0.0,-0.08440298507462685,0.0320160375086612,0.0022582371693898617,1.295029850746268,0.35703981843031835,0.0251836470616775,-1.2405522388059702,0.36092633515775996,0.025457780815143705,-0.0004920358208955223,0.002909794347336507,0.00020524106859439364,-0.030417408955223466,0.03745350925135724,0.002641766854896428
LYS 336,R LYS 336,0.0,0.0,0.0,-0.021910447761193993,0.003970280175898435,0.0002800419715800266,-110.7394029850746,2.2482524804202315,0.15857950304076293,110.75638805970156,2.2554082307204832,0.15908423075100908,0.0,0.0,0.0,-0.004925373134326706,0.017321065396008736,0.0012217337539074838
THR 337,R THR 337,0.0,0.0,0.0,-0.05223383084577112,0.016222030648456193,0.001144213819821239,0.1980945273631841,1.0903935461987753,0.07691043073718161,0.03647263681592043,1.089259833818205,0.07683046483145362,0.0,0.0,0.0,0.18233333333333349,0.04405156785157999,0.0031071580255809515
LYS 338,R LYS 338,0.0,0.0,0.0,-0.22497014925373132,0.6651519701448233,0.04691620260213603,-166.78789054726366,7.822171247984609,0.5517334196261124,166.50929850746272,6.997573840423772,0.4935708029989722,-0.3549574925373134,0.09402454624516592,0.00663198014771218,-0.858519681592042,1.1484822666500616,0.08100769316729665
ARG 339,R ARG 339,0.0,0.0,0.0,-0.15702985074626866,0.07214964482404912,0.005089043566239806,-139.94411940298505,3.463979593265676,0.24433028195335948,140.3909402985075,3.4339202053230484,0.24221005620328698,-0.006909420895522387,0.027392240747240577,0.0019320996919609393,0.28288162388059745,0.20810702556998487,0.014678737811516204
THR 340,R THR 340,0.0,0.0,0.0,-0.020875621890547254,0.004293863808307936,0.00030286580122839074,-0.034920398009950275,0.4200223562302075,0.029626092752957526,0.11771144278606958,0.4179390875640118,0.029479150310921853,0.0,0.0,0.0,0.06191542288557222,0.01651586937581843,0.0011649396056326814
ILE 341,R ILE 341,0.0,0.0,0.0,-0.012611940298507495,0.0019619912507647767,0.0001383881927079863,-0.27446766169154224,0.5632537406155574,0.039728855655913956,0.28751243781094526,0.5585777970148273,0.03939904002403625,0.0,0.0,0.0,0.0004328358208954504,0.007392124114440977,0.0005214002336003566
GLN 342,R GLN 342,0.0,0.0,0.0,-0.006412935323383079,0.001688012119688413,0.00011906319481384016,0.7544975124378104,1.1886027171212599,0.08383757155190982,-0.7360298507462687,1.1863329380510983,0.08367747368029922,0.0,0.0,0.0,0.012054726368158719,0.009271579107896536,0.0006539667675840995
PHE 343,R PHE 343,0.0,0.0,0.0,-0.004029850746268655,0.0006380196955833069,4.50024395111123e-05,0.6774975124378112,0.15492601747070808,0.010927638720539654,-0.6776965174129356,0.15478864562280337,0.010917949257473455,0.0,0.0,0.0,-0.004228855721393086,0.0009760123888372708,6.884260594900464e-05
VAL 344,R VAL 344,0.0,0.0,0.0,-0.0014776119402985523,0.0004994985233039324,3.523190935402726e-05,0.11051243781094545,0.15571386277153107,0.010983209043430683,-0.11017412935323377,0.1553917998802161,0.010960492478588707,0.0,0.0,0.0,-0.0011393034825869532,0.0008288921530759716,5.846554461917307e-05
ASP 345,R ASP 345,0.0,0.0,0.0,-0.001089552238805965,0.0002855392010404538,2.0140382360965098e-05,97.27853731343288,1.603303498807636,0.11308830937747173,-97.25674626865666,1.6011335102740383,0.11293525018760808,0.0,0.0,0.0,0.0207014925373157,0.0023245280398728483,0.00016395956618646943
TRP 346,R TRP 346,0.0,0.0,0.0,-0.001388059701492528,0.00048730829006907135,3.4372076597176954e-05,-0.8280049751243777,0.12542887610244863,0.008847070786093345,0.8272288557213927,0.12518586127780193,0.008829929841978026,0.0,0.0,0.0,-0.0021641791044778886,0.0007841149574066637,5.530720475359418e-05
CYS 347,R CYS 347,0.0,0.0,0.0,-0.001084577114427871,0.0003119684658028226,2.2004558964015398e-05,0.41845273631840796,0.1812491180420477,0.012784327078919591,-0.4173532338308459,0.18090342549331093,0.012759943806550943,0.0,0.0,0.0,1.4925373134275899e-05,0.0007628019306969182,5.3803899758554554e-05
PRO 348,R PRO 348,0.0,0.0,0.0,-0.0011144278606965055,0.00034818762600840903,2.4559261550124454e-05,0.6125422885572136,0.12424702345949218,0.008763709328063321,-0.6113930348258709,0.12385917115758541,0.00873635233598826,0.0,0.0,0.0,3.482587064652593e-05,0.0007489834533950773,5.282921952028505e-05
THR 349,R THR 349,0.0,0.0,0.0,-0.0021492537313433013,0.00047589866840071817,3.356730393493914e-05,0.4362885572139307,0.43698867355383025,0.030822804507105835,-0.43110945273631807,0.436284981445642,0.030773169892763345,0.0,0.0,0.0,0.003029850746268935,0.0014244155570675577,0.00010047052683383848
GLY 350,R GLY 350,0.0,0.0,0.0,-0.0009751243781094584,0.0003064450466554096,2.1614967015997676e-05,0.2229850746268656,0.19168204076636305,0.013520208709338328,-0.22211940298507474,0.19123894478278652,0.013488955128396303,0.0,0.0,0.0,-0.00010945273631839591,0.000802954865744568,5.6636069428526036e-05
PHE 351,R PHE 351,0.0,0.0,0.0,-0.005129353233830837,0.0006640626353617465,4.683936685079149e-05,0.12264179104477616,0.17992140640391932,0.012690677520611761,-0.11919402985074633,0.17938029632773486,0.0126525105586184,0.0,0.0,0.0,-0.0016815920398013356,0.0019260222336501453,0.00013585113385513147
LYS 352,R LYS 352,0.0,0.0,0.0,-0.002427860696517423,0.0004947685528538159,3.489828296201422e-05,-89.8157164179104,0.9980956514980628,0.07040023919916899,89.80411940298507,0.997040264598192,0.07032579794688315,0.0,0.0,0.0,-0.014024875621889322,0.0021955128616852814,0.00015485953715508783
VAL 353,R VAL 353,0.0,0.0,0.0,-0.004203980099502509,0.0005308250216258113,3.7441510179181165e-05,0.15224378109452738,0.23691694132794924,0.016710832588829775,-0.1431890547263682,0.23577251891647777,0.0166301112557676,0.0,0.0,0.0,0.004850746268656638,0.002063087562090804,0.00014551897670531523
GLY 354,R GLY 354,0.0,0.0,0.0,-0.0015024875621890339,0.0004999938119960559,3.5266844324784626e-05,1.1368507462686572,0.15066898122183794,0.010627370535070487,-1.1340696517412938,0.1505714987743736,0.010620494653376271,0.0,0.0,0.0,0.0012786069651742184,0.0017196522990427733,0.00012129492099309793
ILE 355,R ILE 355,0.0,0.0,0.0,-0.00490547263681594,0.0005607563304917508,3.955270192773116e-05,-0.8940746268656714,0.09016468847473791,0.006359726772091266,0.898363184079602,0.09007063252577632,0.0063530925769667195,0.0,0.0,0.0,-0.0006169154228857428,0.001764072752025495,0.00012442809816967952
ASN 356,R ASN 356,0.0,0.0,0.0,-0.0025721393034825934,0.0005144865580415872,3.628908381328138e-05,-0.05376119402985052,0.14285605839259863,0.010076289448605936,0.056970149253731305,0.14244219951777043,0.01004709809431151,0.0,0.0,0.0,0.0006368159203982579,0.002128330065240568,0.00015012082806174792
TYR 357,R TYR 357,0.0,0.0,0.0,-0.005771144278606975,0.0007837676476177908,5.528270740990155e-05,0.5752537313432838,0.5345509207401912,0.03770431483972709,-0.5652587064676614,0.5344003686062414,0.03769369571096313,0.0,0.0,0.0,0.0042238805970152065,0.0019043356830407625,0.0001343214825155891
GLU 358,R GLU 358,0.0,0.0,0.0,-0.003776119402985095,0.0005683412765569901,4.008770277309521e-05,95.57662686567166,1.4452437467906463,0.10193963406458365,-95.54537810945273,1.4411266551327668,0.10164923680948632,0.0,0.0,0.0,0.027472636815919365,0.005332757821481311,0.00037614373498174924
PRO 359,R PRO 359,0.0,0.0,0.0,-0.006945273631840781,0.0010518829597186518,7.419410340339175e-05,-1.0919402985074629,0.13887080655538447,0.009795191457458793,1.112845771144279,0.13914808710078594,0.009814749319164973,0.0,0.0,0.0,0.013960199004975181,0.004739839403644501,0.00033432249432344813
PRO 360,R PRO 360,0.0,0.0,0.0,-0.009343283582089539,0.0013591653731688488,9.586813371914631e-05,-0.5070995024875623,0.22732395200238234,0.01603419529245308,0.5148407960199006,0.22844900914311392,0.016113550704633623,0.0,0.0,0.0,-0.0016019900497512088,0.007919419800089249,0.0005585928036136728
THR 361,R THR 361,0.0,0.0,0.0,-0.004925373134328369,0.0006144228251249096,4.3338044598530914e-05,0.9475373134328358,0.2700438141173224,0.01904742203773876,-0.9310895522388064,0.2699796785061172,0.01904289826052036,0.0,0.0,0.0,0.011522388059701287,0.0029474242517927144,0.00020789527740773002
VAL 362,R VAL 362,0.0,0.0,0.0,-0.007661691542288588,0.0008724501578818775,6.153788939171242e-05,-1.01936815920398,0.14149431288289988,0.00998023932608782,1.0299154228855727,0.14134734680459932,0.009969873138186898,0.0,0.0,0.0,0.0028855721393032784,0.0029828432788016443,0.00021039354294960264
VAL 363,R VAL 363,0.0,0.0,0.0,-0.004218905472636825,0.0005916843282514752,4.1734194690441785e-05,1.0734378109452738,0.129075500922873,0.009104283869070093,-1.0667562189054727,0.12917724825331878,0.009111460572415617,0.0,0.0,0.0,0.002462686567164069,0.0017420325368578526,0.00012287350125557184
PRO 364,R PRO 364,0.0,0.0,0.0,-0.003776119402985083,0.0006266287161724693,4.419898177233531e-05,0.37906467661691534,0.2723422283621723,0.019209539678841942,-0.37662189054726364,0.27171066026913365,0.019164992300287845,0.0,0.0,0.0,-0.001333333333333381,0.0013905628386707998,9.80827401832336e-05
GLY 365,R GLY 365,0.0,0.0,0.0,-0.0033482587064676606,0.0006293876458057116,4.439358166446229e-05,0.6362935323383084,0.32287013301634127,0.022773503281475878,-0.6230547263681593,0.32062974724122123,0.02261547865304459,0.0,0.0,0.0,0.009890547263681616,0.0032150083677932135,0.0002267692057171651
GLY 366,R GLY 366,0.0,0.0,0.0,-0.004393034825870651,0.0007051701349214522,4.973886631012625e-05,0.6457213930348256,0.36838141599677776,0.025983621673710967,-0.6169999999999997,0.3688777791090143,0.026018632428219966,0.0,0.0,0.0,0.02432835820895526,0.004474542895139485,0.0003156099214057875
ASP 367,R ASP 367,0.0,0.0,0.0,-0.013228855721393038,0.0027800574789289927,0.00019609013545974723,127.08807960199005,4.42462077230981,0.31208868635856096,-126.96266169154227,4.378183495627374,0.30881325340652405,0.0,0.0,0.0,0.1121890547263651,0.0469881331435961,0.0033142873710215607
LEU 368,R LEU 368,0.0,0.0,0.0,-0.017726368159203962,0.002243786610179496,0.00015826450484123333,-0.41041293532338335,0.17320994545871646,0.012217287565241257,0.4751691542288561,0.17286019785873763,0.012192618271611045,0.0,0.0,0.0,0.04702985074626861,0.013813581336169093,0.0009743349034773027
ALA 369,R ALA 369,0.0,0.0,0.0,-0.025522388059701497,0.004456617447492014,0.0003143455578147429,-0.4298208955223884,0.27242688144258304,0.019215510646755606,0.5046766169154228,0.27860594669323474,0.019651348305220747,0.0,0.0,0.0,0.0493333333333333,0.012988450029257345,0.000916134628493515
LYS 370,R LYS 370,0.0,0.0,0.0,-0.0328805970149254,0.007147046263341076,0.0005041137748186204,-107.32240796019897,2.914563768890858,0.20557747765274795,107.47581094527354,2.9215117932849166,0.20606755350727074,0.0,0.0,0.0,0.12052238805970125,0.05052461836534552,0.003563731805692528
VAL 371,R VAL 371,0.0,0.0,0.0,-0.0515174129353234,0.013468996840676555,0.0009500297871584518,-1.0023781094527364,0.2194147718542872,0.015476324738203604,1.1530497512437812,0.2385291945009898,0.0168245521595556,-7.049552238805973e-05,0.0009969572384777021,7.031994173587422e-05,0.09908373333333328,0.03825327817374798,0.0026981782052072547
GLN 372,R GLN 372,0.0,0.0,0.0,-0.15837810945273625,0.14662038952779238,0.01034180489489083,-0.9838955223880606,0.950436126144439,0.06703859547296097,1.3426815920398014,0.9561980519415257,0.06744501038294874,-0.051866686567164186,0.06550213549405892,0.004620164410011034,0.14854127363184005,0.11826761735901292,0.008341954540222202
ARG 373,R ARG 373,0.0,0.0,0.0,-0.1065024875621891,0.02919792202415195,0.0020594626291916785,-117.70983084577112,2.79755031099361,0.19732398470032012,118.25104975124376,2.8105347833948966,0.19823983876856854,-0.007490794029850748,0.017583364407386587,0.001240234899679425,0.42722562388059454,0.11639939988864666,0.008210180640002873
ALA 374,R ALA 374,0.0,0.0,0.0,-0.00985572139303481,0.001152146861315878,8.126617374543989e-05,-0.6408955223880599,0.13602682655322085,0.009594592574847228,0.6596965174129356,0.13786871842520892,0.009724509610526465,0.0,0.0,0.0,0.008945273631840868,0.00970879429263329,0.0006848055489581872
VAL 375,R VAL 375,0.0,0.0,0.0,-0.011427860696517356,0.0010725057378443395,7.56487220171696e-05,0.8332487562189049,0.13432672654251734,0.00947467676594014,-0.8176368159203977,0.13600271594380414,0.009592891943582453,0.0,0.0,0.0,0.004184079601990081,0.00708870205254,0.0004999984914886936
CYS 376,R CYS 376,0.0,0.0,0.0,-0.004169154228855722,0.000479680429579834,3.38340488017305e-05,-0.6983631840796021,0.23286857574597963,0.016425282897366264,0.7074626865671642,0.23397593074907738,0.016503389697029674,0.0,0.0,0.0,0.004930348258706488,0.005671358114578202,0.00040002675820818205
MET 377,R MET 377,0.0,0.0,0.0,-0.0066069651741293,0.0007915921633113484,5.5834606193968314e-05,0.401860696517413,0.4559835037793776,0.032162596529462656,-0.39756218905472634,0.4588032207670876,0.03236148403098699,0.0,0.0,0.0,-0.0023084577114426447,0.005194177577434589,0.00036636903822345225
LEU 378,R LEU 378,0.0,0.0,0.0,-0.002626865671641811,0.00048363736555277965,3.411314954580554e-05,0.38038308457711467,0.2337167727466771,0.016485110100948903,-0.37962189054726375,0.23377149262599342,0.016488969743646508,0.0,0.0,0.0,-0.0018656716417912503,0.0024871541953972545,0.0001754303307687773
SER 379,R SER 379,0.0,0.0,0.0,-0.0020298507462686607,0.00037203819096201984,2.6241550692702466e-05,0.01452238805970154,0.5079198439780976,0.03582590351575344,-0.01248756218905472,0.5073709831296205,0.03578718985643446,0.0,0.0,0.0,4.9751243780594695e-06,0.0019226265006685225,0.00013561161731801008
ASN 380,R ASN 380,0.0,0.0,0.0,-0.0015671641791044663,0.000495468437990909,3.494764905331954e-05,1.091925373134329,0.2204057077819672,0.015546219969422188,-1.0892636815920393,0.22000534847496706,0.015517980801226116,0.0,0.0,0.0,0.0010945273631844628,0.0011045000221838418,7.790542483630973e-05
THR 381,R THR 381,0.0,0.0,0.0,-0.0022388059701492556,0.0004811745240049837,3.393943409697631e-05,-0.5926417910447762,0.2543655673152288,0.017941563773118178,0.5953184079601985,0.2538293744874494,0.017903743647085277,0.0,0.0,0.0,0.00043781094527377366,0.001430778650367764,0.00010091934483009845
THR 382,R THR 382,0.0,0.0,0.0,-0.0016766169154228633,0.000488576465559855,3.4461526799433314e-05,0.6945223880597021,0.19385964750718573,0.013673805246108669,-0.6937412935323386,0.19360688162679476,0.013655976515551428,0.0,0.0,0.0,-0.0008955223880593554,0.0009640450902656988,6.799849779089173e-05
ALA 383,R ALA 383,0.0,0.0,0.0,-0.002034825870646756,0.00036484999238408137,2.5734534257415476e-05,0.4243034825870645,0.18364862740048096,0.012953575419537849,-0.42141791044776095,0.18319683152882626,0.012921708195804384,0.0,0.0,0.0,0.0008507462686566603,0.001131903666724528,7.983832888984178e-05
ILE 384,R ILE 384,0.0,0.0,0.0,-0.0022437810945273393,0.0004407971429519697,3.109143322641676e-05,0.5056666666666668,0.16611910051392423,0.011717137925787028,-0.5050696517412934,0.16579509959324057,0.011694284662893191,0.0,0.0,0.0,-0.001646766169154085,0.0009461111764792005,6.673353704444246e-05
ALA 385,R ALA 385,0.0,0.0,0.0,-0.0010646766169154216,0.0002835384447517269,1.9999259893299592e-05,-0.08311442786069653,0.10950404631791488,0.007723819898911815,0.08261691542288553,0.10944958407943821,0.007719978428797877,0.0,0.0,0.0,-0.0015621890547263871,0.000710520224296107,5.01162325186127e-05
GLU 386,R GLU 386,0.0,0.0,0.0,-0.0031940298507462943,0.000552843557535895,3.8994577956361426e-05,123.93173134328352,1.8853355317119822,0.1329813151715486,-123.86091044776117,1.878589886628515,0.13250551405297242,0.0,0.0,0.0,0.06762686567164598,0.006924257930451529,0.0004883994974318117
ALA 387,R ALA 387,0.0,0.0,0.0,-0.0013930348258706733,0.000488424458359221,3.44508050381787e-05,0.3119751243781094,0.1582928967839312,0.011165120076810347,-0.31113930348258695,0.15792274229773998,0.01113901139240781,0.0,0.0,0.0,-0.0005572139303483458,0.0008091271625518533,5.707142967780571e-05
TRP 388,R TRP 388,0.0,0.0,0.0,-0.001875621890547245,0.0003447585301307744,2.4317391775759618e-05,-0.07990049751243777,0.24357396957899446,0.017180383157981934,0.07892039800995022,0.2431523152056985,0.01715064195162074,0.0,0.0,0.0,-0.002855721393034887,0.000848809293016226,5.9870391352903136e-05
ALA 389,R ALA 389,0.0,0.0,0.0,-0.0009900497512437699,0.00031528317448268006,2.2238360487533985e-05,-0.2827064676616914,0.164370738604574,0.011593817985017591,0.2821791044776117,0.16409864695218065,0.011574626119604855,0.0,0.0,0.0,-0.001517412935323258,0.0006698520469537426,4.724772045927303e-05
ARG 390,R ARG 390,0.0,0.0,0.0,-0.004064676616915416,0.0005991669340229045,4.226197700804937e-05,-123.44799004975125,1.909702800430517,0.1347000497876553,123.38893532338307,1.9060277677777222,0.1344408329706767,0.0,0.0,0.0,-0.06311940298507383,0.004791749920980363,0.00033798397990542837
LEU 391,R LEU 391,0.0,0.0,0.0,-0.0014228855721392726,0.0004940175756141478,3.484531311165327e-05,0.44227860696517374,0.19794099826986228,0.013961681532832174,-0.44143283582089565,0.1975752686509757,0.013935884954505045,0.0,0.0,0.0,-0.0005771144278608893,0.0008436320623101443,5.950521765482081e-05
ASP 392,R ASP 392,0.0,0.0,0.0,-0.0009552238805970114,0.00032011359088845743,2.2579071790992637e-05,106.82143283582091,1.8683503583133514,0.13178327341241636,-106.79124378109448,1.865663875624378,0.13159378353374163,0.0,0.0,0.0,0.02923383084577131,0.002719022679123667,0.00019178507261399788
HID 393,R HID 393,0.0,0.0,0.0,-0.002029850746268663,0.00043377835275099547,3.059636593672792e-05,0.5219452736318406,0.6799706768553588,0.0479614335832331,-0.5204726368159207,0.6784596399802285,0.04785485325970571,0.0,0.0,0.0,-0.0005572139303483123,0.0016863396726475234,0.00011894522949503544
LYS 394,R LYS 394,0.0,0.0,0.0,-0.002273631840796017,0.0004568453844078959,3.222338890173454e-05,-123.75266666666668,2.1965196200162196,0.15493054841258347,123.68913432835828,2.1920769557557005,0.15461718703669458,0.0,0.0,0.0,-0.06580597014925275,0.00495323043281004,0.0003493739370119949
PHE 395,R PHE 395,0.0,0.0,0.0,-0.0010597014925373713,0.00029323705528940084,2.0683347135566425e-05,0.12318905472636815,0.1580899488266158,0.011150805231616361,-0.12302985074626864,0.15777911099113168,0.01112888042116619,0.0,0.0,0.0,-0.0009004975124379282,0.0007123988982955283,5.0248743965524633e-05
ASP 396,R ASP 396,0.0,0.0,0.0,-0.0008656716417910461,0.000341004765934205,2.4052621663857896e-05,104.8930447761195,1.5646461183237583,0.11036162799298366,-104.86540796019897,1.5625813038320875,0.11021598720805752,0.0,0.0,0.0,0.026771144278603005,0.0021984533650024093,0.0001550669442674032
LEU 397,R LEU 397,0.0,0.0,0.0,-0.0015273631840795785,0.0004992506946985782,3.521442887200017e-05,-0.6764477611940303,0.27410931927407745,0.019334180661595528,0.6756417910447762,0.2736093031876327,0.019298912246152274,0.0,0.0,0.0,-0.0023333333333336683,0.0009051172010272573,6.384204495827815e-05
MET 398,R MET 398,0.0,0.0,0.0,-0.0011144278606965007,0.0003183302143889061,2.245328211145426e-05,-0.15152238805970145,0.22560051591775426,0.015912633483802587,0.151318407960199,0.2252811579091962,0.01589010770668001,0.0,0.0,0.0,-0.0013184079601990515,0.0007040108637335831,4.965709762513079e-05
TYR 399,R TYR 399,0.0,0.0,0.0,-0.0006915422885571996,0.00046185663543382705,3.2576855295845285e-05,-0.6278159203980097,0.1890565235578361,0.01333501900409875,0.6269552238805972,0.18891321281265244,0.013324910643516678,0.0,0.0,0.0,-0.0015522388059700338,0.0007320029515521794,5.163150726728837e-05
ALA 400,R ALA 400,0.0,0.0,0.0,-0.00036318407960197986,0.0004809172526803676,3.39212875768859e-05,-1.0273681592039798,0.1861583175288417,0.013130595312458134,1.0260000000000002,0.1859011131773983,0.013112453516291098,0.0,0.0,0.0,-0.0017313432835821022,0.0007514249723835203,5.300143099173843e-05
LYS 401,R LYS 401,0.0,0.0,0.0,-0.0008457711442786221,0.0003877406521074424,2.7349116905413845e-05,-108.88885074626862,2.0976207909681412,0.14795476286432235,108.85258706467665,2.094246989105352,0.14771679322905296,0.0,0.0,0.0,-0.03710945273631984,0.0036525681279550217,0.0002576322915677922
ARG 402,R ARG 402,0.0,0.0,0.0,-0.0005621890547263747,0.0004961174472564392,3.4993426637328874e-05,-94.94756218905471,1.9075353500803363,0.13454716962744617,94.93068656716422,1.905778355570444,0.13442324078998213,0.0,0.0,0.0,-0.017437810945271345,0.002079840020657358,0.0001467006040257924
ALA 403,R ALA 403,0.0,0.0,0.0,-0.00043283582089552166,0.0004954684379909791,3.494764905332448e-05,-0.744800995024875,0.1549377027721281,0.010928462938152314,0.7438656716417908,0.1546744836301075,0.010909896891368885,0.0,0.0,0.0,-0.001368159203980072,0.0008544767067134301,6.027013989336112e-05
PHE 404,R PHE 404,0.0,0.0,0.0,-0.001044776119402954,0.0002694846281383749,1.9007980099868735e-05,-0.5736467661691543,0.12399590589449626,0.008745996860709825,0.5718557213930349,0.12373396304792124,0.008727520836866105,0.0,0.0,0.0,-0.0028358208955226636,0.000738366118626571,5.2080330467178154e-05
VAL 405,R VAL 405,0.0,0.0,0.0,-0.00040796019900496774,0.000491455669448209,3.4664610183414665e-05,-0.5382437810945278,0.08458594071592238,0.005966232244725115,0.5376616915422883,0.08447788120602447,0.005958610314569283,0.0,0.0,0.0,-0.0009900497512440251,0.0007464013149091755,5.264708951422799e-05
HIE 406,R HIE 406,0.0,0.0,0.0,-0.000437810945273619,0.0004961174472564192,3.4993426637327465e-05,-0.8736368159203978,0.2584523059782672,0.018229820093031573,0.872502487562189,0.2581425254130909,0.018207969856679045,0.0,0.0,0.0,-0.0015721393034828382,0.0007829145067463312,5.522253149256217e-05
TRP 407,R TRP 407,0.0,0.0,0.0,-0.0007960199004974734,0.00040295436281224804,2.8422209320071415e-05,-1.6078507462686575,0.13039853802227283,0.009197603710838087,1.6058457711442784,0.13021574556314947,0.00918471052487262,0.0,0.0,0.0,-0.0028009950248753155,0.0007532344880615045,5.312906438676779e-05
TYR 408,R TYR 408,0.0,0.0,0.0,-0.0005970149253730708,0.0004904978126911405,3.4597048176992785e-05,-0.5428109452736315,0.0970872002754013,0.006848003107024,0.5424079601990053,0.09692389555045074,0.006836484479844713,0.0,0.0,0.0,-0.0009999999999997903,0.0008103804155521825,5.7159827328740095e-05
VAL 409,R VAL 409,0.0,0.0,0.0,-0.0002487562189054673,0.000432292218830408,3.0491542132181405e-05,-0.8336666666666666,0.05242216056917216,0.0036975741131301063,0.8330248756218903,0.052348092269810506,0.0036923497381072218,0.0,0.0,0.0,-0.0008905472636814365,0.0007383996403442993,5.2082694906841726e-05
GLY 410,R GLY 410,0.0,0.0,0.0,-0.00010447761194030137,0.00030587912734208594,2.157505014533942e-05,-0.831641791044776,0.1268672320653229,0.008948524593339089,0.8310497512437809,0.12675568034584694,0.008940656341711704,0.0,0.0,0.0,-0.0006965174129352865,0.0006856291811722333,4.8360553704455534e-05
GLU 411,R GLU 411,0.0,0.0,0.0,-0.0002636815920398084,0.0004406286532434856,3.107954887869711e-05,86.27450248756222,1.1134328974617511,0.07853550127773823,-86.26420895522386,1.112589845941129,0.07847603700833686,0.0,0.0,0.0,0.010029850746269461,0.0011456621529748025,8.080877768558997e-05
GLY 412,R GLY 412,0.0,0.0,0.0,-7.462686567163965e-05,0.00026278831136803744,1.8535658332232944e-05,-0.48575621890547277,0.082746783158118,0.005836508072698063,0.4854278606965178,0.08271202827758026,0.005834056652436364,0.0,0.0,0.0,-0.00040298507462679256,0.0006243731541299096,4.4039886692533657e-05
MET 413,R MET 413,0.0,0.0,0.0,-0.0002985074626865862,0.0004576032751270708,3.2276846391341536e-05,0.062412935323383024,0.27643153161944733,0.019497976891285466,-0.062293532338308436,0.2763027368593737,0.019488892409349114,0.0,0.0,0.0,-0.0001791044776120523,0.0007776487037843251,5.4851110389239545e-05
GLU 414,R GLU 414,0.0,0.0,0.0,-0.00020398009950249436,0.0004029543628122839,2.8422209320073945e-05,83.2032537313433,1.175112239921568,0.08288602665704553,-83.19554228855725,1.1743748795255189,0.08283401726477943,0.0,0.0,0.0,0.007507462686567095,0.0009830372417932497,6.933810087245975e-05
GLU 415,R GLU 415,0.0,0.0,0.0,-0.0002686567164179144,0.00044326096731097666,3.126521799740388e-05,87.81426368159207,2.1896194824064628,0.15444385023139717,-87.80345273631846,2.1879891922653547,0.15432885843103636,0.0,0.0,0.0,0.010542288557212232,0.0017981341175733723,0.00012683060165561474
GLY 416,R GLY 416,0.0,0.0,0.0,-0.00012935323383084975,0.00033559048664757356,2.3670727848071946e-05,0.49434328358208934,0.17883024154407146,0.012613712685604496,-0.49400497512437824,0.17869896021859846,0.012604452814867849,0.0,0.0,0.0,0.00020895522388062813,0.0007235343070770797,5.103417514201069e-05
GLU 417,R GLU 417,0.0,0.0,0.0,-0.00024875621890548005,0.00043229221883042993,3.0491542132182953e-05,84.56808955223879,1.2539342988421607,0.08844570602630435,-84.55980099502491,1.2532480785777596,0.08839730378080347,0.0,0.0,0.0,0.008039800995025227,0.0010213677105689015,7.204172368293084e-05
PHE 418,R PHE 418,0.0,0.0,0.0,-0.0005074626865671723,0.0004999443052072977,3.526335238514404e-05,0.35725870646766195,0.11019694145839214,0.00777269295387035,-0.35705472636815916,0.11006068877660088,0.007763082430695307,0.0,0.0,0.0,-0.000303482587064747,0.0008300559298694744,5.854763110508659e-05
SER 419,R SER 419,0.0,0.0,0.0,-0.00022885572139301735,0.0004200961558722974,2.963129817835753e-05,0.5783631840796019,0.39380303236050596,0.027776724238730458,-0.578,0.39345695839501044,0.02775231406329795,0.0,0.0,0.0,0.00013432835820889624,0.0007770755686833338,5.481068455616166e-05
GLU 420,R GLU 420,0.0,0.0,0.0,-0.0002537313432835834,0.0004351456637944278,3.069280862172792e-05,85.4417960199005,1.1917312892844742,0.08405824401783188,-85.43316417910444,1.190985455885766,0.0840056369860379,0.0,0.0,0.0,0.008378109452734468,0.0010679959416075005,7.53306255167626e-05
ALA 421,R ALA 421,0.0,0.0,0.0,-0.00016417910447761154,0.00037043801928330825,2.6128683284882435e-05,0.2825323383084577,0.13072176292604248,0.00922040223771911,-0.28222885572139317,0.13058981150472546,0.009211095102065884,0.0,0.0,0.0,0.00013930348258705375,0.0006986109262717783,4.927621540367132e-05
ARG 422,R ARG 422,0.0,0.0,0.0,-0.0006368159203980271,0.0004809172526803925,3.392128757688765e-05,-98.25665174129355,1.4922368425076957,0.10525427146854807,98.23715920398008,1.4905904217800376,0.10513814190433683,0.0,0.0,0.0,-0.020129353233832786,0.001901343876557676,0.00013411045675695485
GLU 423,R GLU 423,0.0,0.0,0.0,-0.00028358208955223243,0.0004507363841952586,3.1792493250008244e-05,90.24313930348261,2.935749030257556,0.20707177077532984,-90.23114427860698,2.933588369297182,0.20691936950175419,0.0,0.0,0.0,0.011711442786070142,0.0022584982480171097,0.00015930218376631935
ASP 424,R ASP 424,0.0,0.0,0.0,-0.00029850746268657405,0.0004576032751270523,3.227684639134023e-05,88.38425373134329,1.031387381465167,0.07274845677683353,-88.37363184079605,1.030635621768954,0.07269543173624322,0.0,0.0,0.0,0.010323383084581583,0.0010508941928172495,7.412436116349074e-05
MET 425,R MET 425,0.0,0.0,0.0,-0.0007014925373134329,0.00045760327512704013,3.227684639133937e-05,0.4810547263681591,0.24939287870807017,0.017590817362309247,-0.48040796019900517,0.2490915089623344,0.01756956037941853,0.0,0.0,0.0,-5.4726368159209e-05,0.0007803494878164939,5.504160900688666e-05
ALA 426,R ALA 426,0.0,0.0,0.0,-0.0002686567164179118,0.0004432609673109724,3.126521799740358e-05,0.4569900497512438,0.11378599928082399,0.008025845573881881,-0.4564875621890549,0.1136007282863585,0.008012777565512682,0.0,0.0,0.0,0.0002338308457711275,0.0007123988982952389,5.0248743965504217e-05
ALA 427,R ALA 427,0.0,0.0,0.0,-0.0002885572139303397,0.00045309154507570693,3.1958613490174834e-05,0.3069850746268657,0.14782070212334317,0.01042646841758399,-0.30664179104477624,0.14767293107376336,0.010416045451386795,0.0,0.0,0.0,5.472636815929296e-05,0.0007544165481421153,5.321244047632182e-05
LEU 428,R LEU 428,0.0,0.0,0.0,-0.0007562189054726839,0.00042936216936104827,3.0284872377435237e-05,0.0014577114427862428,0.1358304454208268,0.009580740917770081,-0.0012139303482586897,0.13566874717551666,0.009569335602927926,0.0,0.0,0.0,-0.0005124378109452548,0.0007131281571501031,5.030018191911467e-05
GLU 429,R GLU 429,0.0,0.0,0.0,-0.0008756218905473103,0.00038562830597167833,2.7200123496810143e-05,104.32789552238806,1.8844760397298008,0.13292069128139886,-104.30097014925376,1.8820090511890728,0.13274668332624126,0.0,0.0,0.0,0.026049751243780762,0.002534834414764082,0.00017879343413813411
LYS 430,R LYS 430,0.0,0.0,0.0,-0.0005870646766169011,0.0004923613937806043,3.472849505211782e-05,-93.41097014925373,3.20990078721975,0.2264089447606514,93.3963084577114,3.207032563767198,0.22620663587689538,0.0,0.0,0.0,-0.015248756218906027,0.0030318066704269984,0.00021384715431165373
ASP 431,R ASP 431,0.0,0.0,0.0,-0.0005223880597014913,0.0004994985233039242,3.523190935402668e-05,91.8149701492537,1.1261227936498213,0.07943057754193383,-91.80111442786068,1.1251562199301428,0.0793624006883759,0.0,0.0,0.0,0.013333333333332094,0.0012148882934228345,8.569161315237306e-05
TYR 432,R TYR 432,0.0,0.0,0.0,-0.0014975124378109946,0.0004999938119960919,3.526684432478717e-05,-0.2760995024875622,0.2757910198260048,0.019452798672744423,0.2755572139303481,0.27546580714431823,0.0194298599388195,0.0,0.0,0.0,-0.002039800995024693,0.0008629510632191967,6.0867874914217645e-05
GLU 433,R GLU 433,0.0,0.0,0.0,-0.0009950248756218892,0.0002907788894766776,2.0509961487660644e-05,104.13048756218902,1.9018699599033309,0.13414756381509824,-104.10296019900501,1.899143435724403,0.13395524962748434,0.0,0.0,0.0,0.026532338308458126,0.002849491358113108,0.00020098762368720439
GLU 434,R GLU 434,0.0,0.0,0.0,-0.000582089552238801,0.0004932152728912882,3.478872304083723e-05,91.24812935323385,1.413670587697584,0.09971263513007389,-91.23464179104481,1.4124486275279726,0.09962644470523498,0.0,0.0,0.0,0.012905472636818013,0.0014057521845884404,9.915411403831034e-05
VAL 435,R VAL 435,0.0,0.0,0.0,-0.0007711442786069597,0.00042009615587232585,2.9631298178359538e-05,-0.17990049751243775,0.15382619270443368,0.01085006306282922,0.17989054726368173,0.15364350402329477,0.010837177196798387,0.0,0.0,0.0,-0.000781094527363108,0.0007543181138851701,5.320549745916315e-05
GLY 436,R GLY 436,0.0,0.0,0.0,-0.0005422885572139452,0.0004982084683431001,3.514091589294329e-05,0.29582089552238805,0.15578406333527142,0.01098816060941719,-0.29523383084577115,0.15557650786911073,0.010973520775606796,0.0,0.0,0.0,4.4776119402950316e-05,0.0007873281694407159,5.553384725569846e-05
VAL 437,R VAL 437,0.0,0.0,0.0,-0.0007810945273631964,0.00041350437323742136,2.9166349680137265e-05,-0.2767213930348259,0.21174078771962945,0.014935043631648676,0.2765522388059701,0.21147265800110537,0.01491613121950444,0.0,0.0,0.0,-0.0009502487562190946,0.0007313263611947333,5.1583784263052684e-05
ASP 438,R ASP 438,0.0,0.0,0.0,-0.0008706467661691481,0.0003774542634505608,2.662357099119894e-05,99.87469154228849,2.053573009140551,0.1448478718842837,-99.85064179104475,2.050689286144593,0.14464446974702871,0.0,0.0,0.0,0.02317910447761487,0.0028992641361856686,0.00020449832476746274
SER 439,R SER 439,0.0,0.0,0.0,-0.00048258706467661734,0.0004996966976911334,3.524588749754603e-05,0.10789552238805965,0.4938077294469409,0.03483051170424886,-0.1078756218905473,0.4932553146450713,0.034791547368385446,0.0,0.0,0.0,-0.000462686567164042,0.0009195774209401997,6.486199023027266e-05
VAL 440,R VAL 440,0.0,0.0,0.0,-0.0005024875621890447,0.000499993811996054,3.526684432478449e-05,88.98805970149252,2.3969920716325537,0.16907078489738409,-88.97534825870648,2.3948155898855292,0.1689172677115581,0.0,0.0,0.0,0.012208955223882191,0.0023554994195310007,0.00016614411887236645
gtp 441,R gtp 441,0.0,0.0,0.0,-0.00640298507462685,0.0005479868582294703,3.8652012800028414e-05,411.7173383084575,4.339419302822834,0.30607903806182607,-411.6216517412932,4.335046279698765,0.30577058879296504,0.0,0.0,0.0,0.08928358208955577,0.00653533671471158,0.00046096710998815477
Mg+ 442,R Mg+ 442,0.0,0.0,0.0,-9.95024875621781e-06,9.925341961819804e-05,7.000796438666977e-06,-202.9764129353235,2.136277639445557,0.1506814067239679,202.9230049751245,2.1327782373872934,0.1504345779339756,0.0,0.0,0.0,-0.0534179104477664,0.003700810400955286,0.00026103503914377124
MET 443,R MET 443,0.0,0.0,0.0,-0.0003631840796019694,0.00048091725268035345,3.39212875768849e-05,-86.61901990049745,0.8991477997442591,0.0634209958558518,86.60803482587065,0.8984173612568245,0.06336947469737517,0.0,0.0,0.0,-0.011348258706465995,0.0011277192466437813,7.954318265395524e-05
ARG 444,R ARG 444,0.0,0.0,0.0,-0.0007313432835820432,0.0004432609673109408,3.126521799740135e-05,-94.15583084577115,0.9722126230009848,0.06857459113161328,94.13771641791043,0.9709889169298744,0.06848827756037756,0.0,0.0,0.0,-0.018845771144284176,0.0014697935440237213,0.00010367124324944034
GLU 445,R GLU 445,0.0,0.0,0.0,-0.00032338308457710753,0.00046776753327533964,3.299377788367518e-05,84.6458955223881,0.8474439848685787,0.05977408994127923,-84.63603980099508,0.846827276496766,0.05973059068664709,0.0,0.0,0.0,0.009532338308458545,0.0009723536634038166,6.858453935459292e-05
ILE 446,R ILE 446,0.0,0.0,0.0,-0.0005273631840795887,0.0004992506946985773,3.521442887200011e-05,-0.4061293532338306,0.1264204199139655,0.00891700889413186,0.4057910447761194,0.1262691436425459,0.008906338688648935,0.0,0.0,0.0,-0.0008656716417913603,0.0008267093984553002,5.83115849789545e-05
VAL 447,R VAL 447,0.0,0.0,0.0,-0.00033830845771143646,0.0004731340667848166,3.3372303972001966e-05,0.5442338308457711,0.1273640531686757,0.00898356765205068,-0.5436815920398014,0.12728265294512214,0.00897782612296934,0.0,0.0,0.0,0.00021393034825836337,0.0007524454163602406,5.307340756025933e-05
HID 448,R HID 448,0.0,0.0,0.0,-0.0005920398009950414,0.0004914556694482312,3.466461018341624e-05,0.14278606965174137,0.21562868629477172,0.015209274853136624,-0.14262189054726362,0.21538113000584574,0.015191813578829408,0.0,0.0,0.0,-0.00042786069651746964,0.0007701004008315925,5.43186941497513e-05
ILE 449,R ILE 449,0.0,0.0,0.0,-0.00037810945273632093,0.00048491514153278727,3.4203276914360316e-05,0.9087562189054723,0.06837957620098091,0.004823123428763083,-0.9076268656716415,0.06830131569740973,0.004817603358454201,0.0,0.0,0.0,0.0007512437810945617,0.0007177985590792177,5.062960667161452e-05
GLN 450,R GLN 450,0.0,0.0,0.0,-0.0004577114427861032,0.0004982084683431225,3.514091589294487e-05,0.20016915422885562,0.1307074179160826,0.009219390418730645,-0.20002985074626875,0.13048203438783298,0.009203493090376885,0.0,0.0,0.0,-0.00031840796019918204,0.000771449145321954,5.4413827251070294e-05
ALA 451,R ALA 451,0.0,0.0,0.0,-0.00022388059701492944,0.00041684298638117005,2.9401837294536366e-05,0.7906517412935321,0.05060242172103027,0.003569219631275661,-0.7897562189054724,0.05051845900392859,0.003563297357835336,0.0,0.0,0.0,0.0006716417910448343,0.0006777500023726454,4.780479928217e-05
GLY 452,R GLY 452,0.0,0.0,0.0,-0.00014427860696516266,0.00035137201160215275,2.4783870791899498e-05,0.7249303482587063,0.10641935785255074,0.007506242750378396,-0.7243383084577117,0.1063157550706512,0.0074989351735780365,0.0,0.0,0.0,0.0004477611940298674,0.0006375539877140927,4.496959101073019e-05
GLN 453,R GLN 453,0.0,0.0,0.0,-0.0005721393034825484,0.0004947685528537696,3.4898282962010956e-05,0.5764427860696519,0.1997063714213141,0.014086201354105276,-0.5755870646766169,0.1994035475061822,0.014064841802013733,0.0,0.0,0.0,0.00028358208955239094,0.0008776830106260851,6.190698636586846e-05
CYS 454,R CYS 454,0.0,0.0,0.0,-0.0006119402985074151,0.000487308290069051,3.4372076597175524e-05,0.4638457711442785,0.12914437558716343,0.009109141913320191,-0.46286567164179093,0.12900189695728848,0.009099092245626607,0.0,0.0,0.0,0.0003681592039800324,0.0008308606665926773,5.8604392857049744e-05
GLY 455,R GLY 455,0.0,0.0,0.0,-0.00025373134328358064,0.0004351456637944231,3.069280862172759e-05,0.601800995024876,0.12237260691994077,0.008631498179216778,-0.6011194029850743,0.12217154431552382,0.008617316316562918,0.0,0.0,0.0,0.000427860696517389,0.0007701004008314003,5.431869414973774e-05
ASN 456,R ASN 456,0.0,0.0,0.0,-0.00038308457711440114,0.0004861386467783185,3.428957632045186e-05,0.4831890547263684,0.1626632026370481,0.011473377684156065,-0.48297512437810947,0.16250861248699222,0.011462473735696381,0.0,0.0,0.0,-0.00016915422885553926,0.0007539242483386799,5.31777163255177e-05
GLN 457,R GLN 457,0.0,0.0,0.0,-0.0007661691542288751,0.0004232658518438538,2.9854871294071725e-05,0.41983084577114355,1.0411263424479686,0.07343539012005723,-0.4189303482587066,1.0398105621212372,0.07334258213156793,0.0,0.0,0.0,0.00013432835820828865,0.0015281327570026647,0.00010778617406017422
ILE 458,R ILE 458,0.0,0.0,0.0,-0.0011442786069651675,0.000351372011602155,2.4783870791899657e-05,0.27394527363184085,0.10742440123244351,0.007577133044553903,-0.272865671641791,0.10719701890148255,0.007561094731527201,0.0,0.0,0.0,-6.467661691529866e-05,0.0008468825007341917,5.973448590402282e-05
GLY 459,R GLY 459,0.0,0.0,0.0,-0.0003532338308457847,0.0004779745721184442,3.37137268935634e-05,0.5861641791044775,0.13606278880707334,0.009597129156656354,-0.5857761194029852,0.13591050840677638,0.009586388125383288,0.0,0.0,0.0,3.482587064672726e-05,0.0007287835530466527,5.1404428405130867e-05
ALA 460,R ALA 460,0.0,0.0,0.0,-0.00039800995024874775,0.0004894875174626299,3.45257874459775e-05,0.06781094527363181,0.10632150660037287,0.007499340855205402,-0.06777611940298509,0.10617485168913411,0.007488996615336763,0.0,0.0,0.0,-0.00036318407960207597,0.000774235498996201,5.461036148590645e-05
LYS 461,R LYS 461,0.0,0.0,0.0,-0.0016318407960198556,0.0004823048874983893,3.401916379041634e-05,-102.81734825870637,1.7519302185531083,0.12357162989466308,102.78666666666662,1.7500692078287734,0.12344036431911554,0.0,0.0,0.0,-0.03231343283581993,0.002538513032198118,0.00017905290380608593
PHE 462,R PHE 462,0.0,0.0,0.0,-0.0013980099502488121,0.0004894875174626471,3.452578744597872e-05,0.3817363184079601,0.10825515797520642,0.0076357301071891814,-0.38186567164179114,0.10806072949677215,0.007622016179703014,0.0,0.0,0.0,-0.0015273631840795996,0.0009673770828048021,6.823351842384474e-05
TRP 463,R TRP 463,0.0,0.0,0.0,-0.0010497512437809989,0.00027771712909365983,1.9588655945504933e-05,0.19067661691542281,0.21527069595699388,0.01518402416160949,-0.19125870646766172,0.21495556115152858,0.015161796266265551,0.0,0.0,0.0,-0.0016318407960197207,0.000721924662575799,5.092063957280377e-05
GLU 464,R GLU 464,0.0,0.0,0.0,-0.001268656716417911,0.0004432609673109804,3.1265217997404145e-05,99.67458208955222,1.3523438560364511,0.09538698099886221,-99.6466766169155,1.350182445707488,0.09523452686890166,0.0,0.0,0.0,0.026636815920398783,0.002474232945301868,0.00017451893605815793
VAL 465,R VAL 465,0.0,0.0,0.0,-0.001726368159204013,0.0004568453844079126,3.222338890173572e-05,-0.06336318407960193,0.14320031698251043,0.01010057157731753,0.0660149253731343,0.14297821834640353,0.010084905947390914,0.0,0.0,0.0,0.000925373134328527,0.0010071401731793995,7.103819057071588e-05
ILE 466,R ILE 466,0.0,0.0,0.0,-0.0012238805970149237,0.0004168429863812244,2.94018372945402e-05,0.17166666666666658,0.15951762900543548,0.011251506027114229,-0.17184577114427863,0.15914867136280042,0.011225481761547213,0.0,0.0,0.0,-0.0014029850746266272,0.000926014863347143,6.531605240818063e-05
SER 467,R SER 467,0.0,0.0,0.0,-0.0006716417910447685,0.0004696159021657326,3.312415177300799e-05,-0.5934776119402981,0.1418316946182255,0.010004036398876091,0.5924278606965173,0.14162298777588306,0.009989315353251496,0.0,0.0,0.0,-0.0017213930348255568,0.0007992471891747581,5.637455008717233e-05
ASP 468,R ASP 468,0.0,0.0,0.0,-0.0016965174129353166,0.0004597617931202907,3.242909651166849e-05,102.98300497512433,2.207573309181103,0.1557102155317349,-102.94799999999994,2.2019235801335344,0.15531171437028574,0.0,0.0,0.0,0.033308457711444306,0.005756620943399344,0.00040604073445865154
GLU 469,R GLU 469,0.0,0.0,0.0,-0.0021293532338308423,0.0004384323947635176,3.092463674968334e-05,108.79847263681594,1.6569635930668025,0.11687320060069796,-108.75804975124385,1.653615826302815,0.11663706733970838,0.0,0.0,0.0,0.03829353233830444,0.004060292855181389,0.0002863909764504183
HID 470,R HID 470,0.0,0.0,0.0,-0.0012139303482586964,0.00042203602110339234,2.9768125721968464e-05,0.14994527363184082,0.20511584395856777,0.014467756127931213,-0.1504328358208955,0.2048949900113692,0.014452178291591055,0.0,0.0,0.0,-0.0017014925373134884,0.0007982865738092194,5.630679350351142e-05
GLY 471,R GLY 471,0.0,0.0,0.0,-0.0005174129353233769,0.0004996966976911267,3.524588749754555e-05,-0.769268656716418,0.1069826668561237,0.0075459755039827825,0.7685472636815921,0.10690665945485378,0.007540614355256927,0.0,0.0,0.0,-0.0012388059701492632,0.0007871395200622941,5.552054095449803e-05
ILE 472,R ILE 472,0.0,0.0,0.0,-0.0007711442786069487,0.0004200961558723192,2.9631298178359067e-05,0.9430099502487561,0.09603062270967114,0.006773477871643768,-0.9421144278606965,0.09586278461127844,0.006761639484956235,0.0,0.0,0.0,0.0001243781094527646,0.0006978664973175002,4.92237074337495e-05
ASP 473,R ASP 473,0.0,0.0,0.0,-0.000492537313432827,0.0004999443052072811,3.526335238514287e-05,86.691368159204,1.3243815692873848,0.09341467336207873,-86.67961691542287,1.3231858499641103,0.09333033382383181,0.0,0.0,0.0,0.01125870646766002,0.0015169806088323563,0.00010699956217824097
PRO 474,R PRO 474,0.0,0.0,0.0,-0.0005124378109452514,0.0004998452769196357,3.5256367468289205e-05,-0.6025323383084578,0.09907989739932936,0.0069885571250336695,0.6020199004975123,0.09901911771785243,0.006984270056847366,0.0,0.0,0.0,-0.0010248756218904963,0.0007559897531831204,5.332340580417377e-05
THR 475,R THR 475,0.0,0.0,0.0,-0.0003383084577114359,0.000473134066784816,3.337230397200192e-05,-0.786905472636816,0.13188641283486258,0.009302550308438748,0.7863482587064677,0.13180521626355016,0.009296823143878951,0.0,0.0,0.0,-0.0008955223880591908,0.000787988086599534,5.558039422317867e-05
GLY 476,R GLY 476,0.0,0.0,0.0,-0.00022388059701492004,0.0004168429863811526,2.9401837294535136e-05,-0.5576517412935322,0.17424634619880738,0.012290389637070832,0.557213930348259,0.17410104290117978,0.01228014073267569,0.0,0.0,0.0,-0.0006616915422886136,0.0006502774948256326,4.5867038006677226e-05
SER 477,R SER 477,0.0,0.0,0.0,-0.0003184079601990036,0.00046585870291421195,3.285913937101126e-05,0.4921592039800994,0.2742217654456746,0.019342112003011145,-0.49174626865671656,0.2739903951152858,0.01932579239819319,0.0,0.0,0.0,9.452736318411973e-05,0.0008201564591044158,5.7849376274741143e-05
TYR 478,R TYR 478,0.0,0.0,0.0,-0.0009203980099503175,0.0003211172052359249,2.2649861288992532e-05,-0.9229054726368165,0.22430963412234242,0.015821581702304046,0.9220497512437811,0.22414094160576425,0.01580968304960439,0.0,0.0,0.0,-0.0017761194029853775,0.0006944175881542388,4.89804401379694e-05
HID 479,R HID 479,0.0,0.0,0.0,-0.0008308457711443265,0.000400551586226292,2.8252730526992234e-05,-0.11669154228855724,0.19834879168348363,0.013990445062479557,0.11693532338308452,0.198179477418,0.013978502554993437,0.0,0.0,0.0,-0.0005870646766170938,0.0006864950571406192,4.8421627886273366e-05
GLY 480,R GLY 480,0.0,0.0,0.0,-0.0005223880597014911,0.0004994985233039243,3.5231909354026685e-05,-0.7614427860696518,0.15508360114300115,0.010938753815777935,0.7609402985074625,0.1548009359437637,0.010918816149874144,0.0,0.0,0.0,-0.0010248756218905392,0.0008431037833536879,5.946795573023212e-05
ASP 481,R ASP 481,0.0,0.0,0.0,-0.001830845771144277,0.0005474897769049506,3.8616951386730896e-05,103.50463681592048,1.6794205505158786,0.11845719224892085,-103.4661094527363,1.6744039937537176,0.11810335161703124,0.0,0.0,0.0,0.03669651741294037,0.005277610439508214,0.00037225393857166886
SER 482,R SER 482,0.0,0.0,0.0,-0.0010398009950248876,0.000328433580977087,2.3165918644292823e-05,-0.4349054726368158,0.38778786581779867,0.027352447103774668,0.43520895522388076,0.3871549963045613,0.027307807930117414,0.0,0.0,0.0,-0.0007363184079600848,0.0010294781453971979,7.261378964781542e-05
ASP 483,R ASP 483,0.0,0.0,0.0,-0.000776119402985069,0.00041684298638115926,2.9401837294535607e-05,91.4138109452736,1.2950300229278353,0.09134437490774086,-91.39778606965172,1.2935203994894937,0.0912378942803577,0.0,0.0,0.0,0.015248756218904048,0.0018682502909204842,0.00013177621520273143
LEU 484,R LEU 484,0.0,0.0,0.0,-0.0012139303482587025,0.0004100782295521348,2.8924688137365415e-05,-0.8407562189054721,0.14813784515711653,0.010448837962431203,0.8401641791044772,0.14800184182815393,0.010439245027248608,0.0,0.0,0.0,-0.0018059701492534705,0.0007310894066405127,5.156707077745496e-05
GLN 485,R GLN 485,0.0,0.0,0.0,-0.0013432835820895335,0.00047480518568917814,3.349017561127894e-05,-1.6915273631840795,0.1455025960942268,0.010262961825110727,1.6900000000000008,0.1453229034552203,0.010250287283598199,0.0,0.0,0.0,-0.002870646766169004,0.0008305031020947139,5.857917220194723e-05
LEU 486,R LEU 486,0.0,0.0,0.0,-0.0006169154228855915,0.0004861386467783669,3.428957632045528e-05,-0.2738756218905474,0.105722293938216,0.007457075652783471,0.2734228855721392,0.10561059268461619,0.0074491968538322175,0.0,0.0,0.0,-0.0010696517412936797,0.0008073816029892894,5.694830739933826e-05
GLU 487,R GLU 487,0.0,0.0,0.0,-0.0006268656716417965,0.00048363736555282936,3.411314954580904e-05,89.56270646766171,2.1335706876060048,0.15049047306273103,-89.54875124378107,2.1311720102162144,0.15032128340465625,0.0,0.0,0.0,0.013328358208953396,0.00256296660181852,0.00018077772561847025
ARG 488,R ARG 488,0.0,0.0,0.0,-0.0009701492537313198,0.0002977602588546067,2.100238931600182e-05,-93.9787313432836,2.0098063042384036,0.141760806541953,93.96015422885577,2.0072966254062403,0.14158378744580505,0.0,0.0,0.0,-0.019547263681592614,0.002774977921144105,0.00019573185107834014
ILE 489,R ILE 489,0.0,0.0,0.0,-0.0005671641791045024,0.0004954684379910004,3.4947649053325994e-05,0.33238805970149254,0.11418000389851636,0.008053636516853617,-0.3320348258706469,0.11404783748462624,0.008044314216793502,0.0,0.0,0.0,-0.000213930348258747,0.0007784440247227138,5.4907208002948844e-05
ASN 490,R ASN 490,0.0,0.0,0.0,-0.0003482587064676587,0.0004764184923332939,3.360396948812521e-05,-0.04437313432835862,0.5275402746405135,0.0372098219906527,0.044298507462686425,0.527148520470833,0.037182189782044864,0.0,0.0,0.0,-0.00042288557213976727,0.0009061830901519293,6.391722698038603e-05
VAL 491,R VAL 491,0.0,0.0,0.0,-0.00046268656716419665,0.0004986057638355427,3.516893895632277e-05,-0.5721442786069652,0.12415222593084692,0.008757022825940906,0.5718805970149252,0.12411062980057162,0.00875408886112827,0.0,0.0,0.0,-0.0007263681592039895,0.0008579457379894751,6.0514826493544594e-05
TYR 492,R TYR 492,0.0,0.0,0.0,-0.0008258706467661776,0.0003792206766200915,2.6748164169691278e-05,-0.3400049751243783,0.20618569849484059,0.014543217848607858,0.3394975124378106,0.20597790357215842,0.014528561124836704,0.0,0.0,0.0,-0.001333333333333636,0.0006862786905684905,4.8406366564966434e-05
TYR 493,R TYR 493,0.0,0.0,0.0,-0.0006815920398010548,0.00046585870291425353,3.285913937101419e-05,0.20339800995024906,0.12758382590616882,0.008999069225738282,-0.2033333333333334,0.12750679752959074,0.008993636062966678,0.0,0.0,0.0,-0.0006169154228852678,0.0007313263611943379,5.158378426302479e-05
ASN 494,R ASN 494,0.0,0.0,0.0,-0.00023383084577114117,0.0004232658518438393,2.9854871294070705e-05,0.9309651741293528,0.3022093830855838,0.021316206343074816,-0.9304378109452734,0.302022465249865,0.02130302217547981,0.0,0.0,0.0,0.00029353233830763223,0.0007780623721305326,5.488028830468124e-05
GLU 495,R GLU 495,0.0,0.0,0.0,-0.00019402985074626385,0.00039545197908929684,2.789303197332416e-05,79.6387014925373,0.9776319345483873,0.0689568398957065,-79.63198507462683,0.9770723529322718,0.0689173700517423,0.0,0.0,0.0,0.0065223880597012444,0.000898171868371959,6.335215896436873e-05
ALA 496,R ALA 496,0.0,0.0,0.0,-9.950248756218803e-05,0.0002993355016217149,2.1113498373971092e-05,0.3741044776119402,0.07341237732242517,0.005178109849412978,-0.37391044776119425,0.07332230993787063,0.005171756985930238,0.0,0.0,0.0,9.45273631840714e-05,0.0006586733995397068,4.64592394648011e-05
ALA 497,R ALA 497,0.0,0.0,0.0,-0.00010945273631840806,0.0003122063978057163,2.2021341393526748e-05,0.6868009950248752,0.10673844071082579,0.007528749119896389,-0.6864626865671642,0.10671135499244949,0.007526838640625479,0.0,0.0,0.0,0.00022885572139313777,0.0006671862533032339,4.705968987285602e-05
GLY 498,R GLY 498,0.0,0.0,0.0,-5.970149253731176e-05,0.0002369329532296582,1.6711961981296972e-05,0.5192139303482587,0.07730085313563917,0.005452381786135246,-0.5189999999999999,0.07723157655978917,0.005447495393229498,0.0,0.0,0.0,0.0001542288557214777,0.0006076580337110089,4.2860893001931644e-05
ASN 499,R ASN 499,0.0,0.0,0.0,-0.00020895522388059224,0.0004065623424440575,2.8676696581611807e-05,0.33019900497512467,0.4165012529757309,0.029377733278604472,-0.32995522388059695,0.4163211458748665,0.029365029503206505,0.0,0.0,0.0,3.482587064717991e-05,0.0006866032148591362,4.8429256743531085e-05
LYS 500,R LYS 500,0.0,0.0,0.0,-0.00029353233830846126,0.00045538017598006176,3.212004106764535e-05,-78.89863681592045,1.2427737643195491,0.08765850261668807,78.89204975124377,1.2420443937839454,0.08760705678572563,0.0,0.0,0.0,-0.006880597014925422,0.0010393605199064807,7.331083860125495e-05
TYR 501,R TYR 501,0.0,0.0,0.0,-0.0004626865671641679,0.0004986057638355115,3.5168938956320566e-05,-0.09793532338308476,0.20125788707642653,0.014195636830632229,0.09798507462686562,0.2011341840071902,0.01418691148887682,0.0,0.0,0.0,-0.0004129353233832222,0.0007422111919990636,5.235154103177238e-05
VAL 502,R VAL 502,0.0,0.0,0.0,-0.0002537313432835834,0.0004351456637944278,3.069280862172792e-05,0.17373134328358203,0.10541973656955603,0.007435734901430469,-0.17354228855721396,0.10533580253767008,0.00742981465128926,0.0,0.0,0.0,-6.467661691536495e-05,0.0006622710962106046,4.6713001422201785e-05
PRO 503,R PRO 503,0.0,0.0,0.0,-0.000293532338308432,0.00045538017598001633,3.212004106764215e-05,-1.007805970149253,0.08112484797756929,0.005722105585817377,1.0070149253731344,0.0810459901139572,0.0057165433809799006,0.0,0.0,0.0,-0.0010845771144280727,0.0007516555163091158,5.30176923064566e-05
ARG 504,R ARG 504,0.0,0.0,0.0,-0.00037313432835819215,0.00048363736555280355,3.4113149545807226e-05,-84.7880447761194,0.8291160208941807,0.05848133503758363,84.77786567164175,0.8284730285768945,0.05843598185638078,0.0,0.0,0.0,-0.010552238805971326,0.0010549610177321847,7.441121287591215e-05
ALA 505,R ALA 505,0.0,0.0,0.0,-0.00018905472636817153,0.00039155208696422454,2.761795479205004e-05,-0.6516119402985072,0.09153988694665166,0.0064567257934012474,0.6511393034825872,0.09137741154578795,0.006445265662232838,0.0,0.0,0.0,-0.0006616915422885587,0.0006874678640182276,4.849024439289318e-05
ILE 506,R ILE 506,0.0,0.0,0.0,-0.00022885572139303394,0.00042009615587232775,2.963129817835967e-05,0.6810597014925371,0.0848576004617737,0.005985393645799264,-0.6803880597014924,0.08482102114790782,0.005982813539932623,0.0,0.0,0.0,0.000442786069651434,0.0006896247440220647,4.864237897835714e-05
LEU 507,R LEU 507,0.0,0.0,0.0,-0.0002985074626865608,0.0004576032751270319,3.227684639133879e-05,-0.7813283582089547,0.05550717439883229,0.003915174211091498,0.7806616915422886,0.055491696076593586,0.003914082454418306,0.0,0.0,0.0,-0.0009651741293527906,0.0007489834533954083,5.2829219520308397e-05
VAL 508,R VAL 508,0.0,0.0,0.0,-0.00021393034825870942,0.0004100782295521426,2.8924688137365967e-05,0.723004975124379,0.0406378860940397,0.0028663754794191997,-0.7224029850746269,0.04061274205172454,0.002864601955418004,0.0,0.0,0.0,0.0003880597014926448,0.0006828799974835424,4.816664123825473e-05
ASP 509,R ASP 509,0.0,0.0,0.0,-0.000213930348258705,0.0004100782295521341,2.8924688137365368e-05,82.51020895522385,0.6976000123563455,0.04920491103384523,-82.49969651741294,0.6970250018243694,0.04916435291806504,0.0,0.0,0.0,0.010298507462689078,0.000935984734958083,6.601927293132559e-05
LEU 510,R LEU 510,0.0,0.0,0.0,-0.00017412935323382107,0.0003792206766200684,2.6748164169689648e-05,-0.654189054726368,0.060110380057436595,0.004239859304110702,0.653820895522388,0.060127706225287604,0.004241081397764036,0.0,0.0,0.0,-0.0005422885572145136,0.0006761411848196225,4.769132204139589e-05
GLU 511,R GLU 511,0.0,0.0,0.0,-0.00015422885572138268,0.00036116798831602626,2.5474825714717857e-05,77.75479601990045,0.7984998454416171,0.05632183652460129,-77.74722885572137,0.7980119061506175,0.05628741994063012,0.0,0.0,0.0,0.007412935323378605,0.0008659575212742638,6.107993411505808e-05
PRO 512,R PRO 512,0.0,0.0,0.0,-0.00011442786069651862,0.0003183302143889863,2.2453282111459915e-05,0.5423980099502487,0.12587062297209414,0.008878229207875716,-0.5420746268656716,0.12579245088433388,0.008872715373937296,0.0,0.0,0.0,0.00020895522388063144,0.0005783140731034593,4.079112960528539e-05
GLY 513,R GLY 513,0.0,0.0,0.0,-6.96517412935313e-05,0.00025455918020827545,1.7955220173646594e-05,0.2926268656716417,0.09111517545740498,0.006426768954706756,-0.2924179104477612,0.09105612766686028,0.006422604044688071,0.0,0.0,0.0,0.0001393034825869698,0.0006468427050007316,4.5624766612238265e-05
THR 514,R THR 514,0.0,0.0,0.0,-0.00023383084577114282,0.0004232658518438423,2.9854871294070915e-05,0.40624875621890577,0.14766948374258393,0.010415802295393413,-0.40596019900497493,0.147432110720841,0.010399059293372464,0.0,0.0,0.0,5.472636815953102e-05,0.0007206893119296328,5.0833504656571624e-05
MET 515,R MET 515,0.0,0.0,0.0,-0.00033333333333332535,0.0004714045207910203,3.325031120358696e-05,0.7967462686567165,0.22901491467324483,0.016153466603100422,-0.7962338308457715,0.22883614257587423,0.0161408569915886,0.0,0.0,0.0,0.00017910447761183826,0.0007712245183739867,5.439798328777505e-05
ASP 516,R ASP 516,0.0,0.0,0.0,-0.00023383084577114556,0.0004232658518438472,2.985487129407126e-05,78.57099999999996,0.8425505284807008,0.05942893214032073,-78.56356218905475,0.8419972922513771,0.059389909865431974,0.0,0.0,0.0,0.007203980099500404,0.0009213790656887038,6.498906845274186e-05
SER 517,R SER 517,0.0,0.0,0.0,-0.00028855721393035737,0.0004530915450757347,3.195861349017679e-05,0.3374577114427859,0.4566707224129774,0.032211069194497254,-0.3371940298507462,0.45619200064983,0.03217730276481204,0.0,0.0,0.0,-2.487562189060749e-05,0.0009947014399705185,7.016082997714398e-05
VAL 518,R VAL 518,0.0,0.0,0.0,-0.0003930348258706438,0.0004884244583591955,3.4450805038176906e-05,0.4472487562189055,0.12186852801418213,0.008595943194594413,-0.4469203980099505,0.12169288328668716,0.008583554170745687,0.0,0.0,0.0,-6.467661691537434e-05,0.0007403078691967888,5.221729099235756e-05
ARG 519,R ARG 519,0.0,0.0,0.0,-0.00031343283582089914,0.00046388866471403677,3.272018359025451e-05,-78.0534029850747,0.9042363435269977,0.06377991406067772,78.04647761194033,0.9036631811770585,0.06373948630560723,0.0,0.0,0.0,-0.007238805970150306,0.0010087609103701907,7.115250855791424e-05
SER 520,R SER 520,0.0,0.0,0.0,-0.0002537313432835828,0.00043514566379442677,3.069280862172785e-05,0.35674626865671655,0.32947294002310745,0.023239229378934172,-0.3565223880597014,0.32914198836330494,0.02321588584870389,0.0,0.0,0.0,-2.9850746268668894e-05,0.0008280556123393177,5.840653958506447e-05
GLY 521,R GLY 521,0.0,0.0,0.0,-0.00021890547263681392,0.0004135043732374121,2.916634968013661e-05,-0.9418905472636816,0.08809051179811854,0.0062134256295543035,0.9408805970149257,0.08799166441549,0.00620645347275669,0.0,0.0,0.0,-0.0012288557213930718,0.0007243890437095215,5.109446361565135e-05
PRO 522,R PRO 522,0.0,0.0,0.0,-0.0007412935323382997,0.00043792400168487773,3.088877746676819e-05,-0.3576368159203979,0.19452043962179832,0.013720413928212261,0.3572139303482586,0.19427366706888816,0.01370300793438132,0.0,0.0,0.0,-0.001164179104477391,0.0007841149574068072,5.5307204753604294e-05
PHE 523,R PHE 523,0.0,0.0,0.0,-0.0009253731343283745,0.00031449712695083446,2.218291696948961e-05,-0.2301890547263682,0.14077554937945216,0.00992954165748822,0.2299601990049751,0.14071929083779078,0.009925573485916673,0.0,0.0,0.0,-0.001154228855721204,0.000654942576467807,4.619608749507024e-05
GLY 524,R GLY 524,0.0,0.0,0.0,-0.0001940298507462749,0.0003954519790893194,2.789303197332575e-05,-0.46921393034825853,0.09909625957455212,0.006989711223889598,0.46876616915422875,0.09902751037311777,0.006984862029107048,0.0,0.0,0.0,-0.0006417910447762026,0.0007060821595530679,4.980319556767277e-05
GLN 525,R GLN 525,0.0,0.0,0.0,-0.00037313432835821427,0.0004836373655528323,3.411314954580925e-05,-0.6764925373134346,0.7682911717384062,0.05419108096885502,0.6760199004975121,0.7678054270017395,0.054156819176811595,0.0,0.0,0.0,-0.0008457711442796759,0.0008171632325434615,5.7638250351537074e-05
ILE 526,R ILE 526,0.0,0.0,0.0,-0.00041791044776118334,0.0004932152728912798,3.4788723040836635e-05,-0.6516368159203981,0.10178468366442671,0.007179338038425766,0.6510746268656717,0.10170168748256277,0.0071734839391246925,0.0,0.0,0.0,-0.000980099502487947,0.0007327464793738677,5.1683951676218035e-05
PHE 527,R PHE 527,0.0,0.0,0.0,-0.0004726368159204012,0.0004992506946985935,3.5214428872001245e-05,-0.5010696517412934,0.07961296379583169,0.005615465497889919,0.5005970149253731,0.07952384285941609,0.0056091793917117235,0.0,0.0,0.0,-0.0009452736318411205,0.0007739477207017139,5.4590063170070877e-05
ARG 528,R ARG 528,0.0,0.0,0.0,-0.0002288557213930356,0.00042009615587233084,2.963129817835989e-05,-78.58732835820895,0.857231458114037,0.06046444507568096,78.58076616915423,0.8567643226259711,0.06043149587882904,0.0,0.0,0.0,-0.006791044776123831,0.0008558370857801749,6.0366093634424546e-05
PRO 529,R PRO 529,0.0,0.0,0.0,-0.00018905472636815385,0.00039155208696418795,2.7617954792047458e-05,0.49217910447761193,0.15391261254262292,0.010856158648228219,-0.49194029850746257,0.15386792946976977,0.010853006947274212,0.0,0.0,0.0,4.975124378122603e-05,0.0006289155459926018,4.436028231111983e-05
ASP 530,R ASP 530,0.0,0.0,0.0,-0.00015920398009949545,0.00036586619524078454,2.5806211680395333e-05,75.2935621890547,0.7120588866645022,0.05022476139419611,-75.28858706467665,0.71181810775862,0.05020777815963059,0.0,0.0,0.0,0.004815920398009614,0.000760299282282637,5.3627376549849685e-05
ASN 531,R ASN 531,0.0,0.0,0.0,-0.00017910447761192277,0.00038343977846757834,2.7045756668789853e-05,0.1734875621890547,0.17998184290546937,0.012694940382752378,-0.17334825870646767,0.1798525324877064,0.012685819529126983,0.0,0.0,0.0,-3.9800995025242416e-05,0.0007042217822577729,4.967197467076485e-05
PHE 532,R PHE 532,0.0,0.0,0.0,-0.0002288557213930317,0.0004200961558723238,2.9631298178359392e-05,-0.5802537313432834,0.06489547890719813,0.004577374153623634,0.5797910447761192,0.06489514021316546,0.004577350263988528,0.0,0.0,0.0,-0.0006915422885572813,0.0007359821741381584,5.191217998784294e-05
VAL 533,R VAL 533,0.0,0.0,0.0,-0.00018407960199004716,0.0003875490964009985,2.7335605607640555e-05,0.6519303482587065,0.054999367923801994,0.0038793563040047754,-0.6515522388059706,0.05487932040777858,0.003870888805092592,0.0,0.0,0.0,0.00019402985074627214,0.0006670378412774047,4.7049221695680093e-05
PHE 534,R PHE 534,0.0,0.0,0.0,-0.00016915422885572818,0.0003748880842544331,2.644256666664932e-05,-0.435323383084577,0.04366881124008303,0.0030801604557949246,0.43506467661691506,0.04363987400308587,0.0030781193804698234,0.0,0.0,0.0,-0.0004278606965173702,0.0006954149056806182,4.9050785492454466e-05
GLY 535,R GLY 535,0.0,0.0,0.0,-6.965174129352688e-05,0.0002545591802082593,1.7955220173645456e-05,-0.1349203980099502,0.14241032312014773,0.010044849706580258,0.13483582089552243,0.14235740149932338,0.010041116903257,0.0,0.0,0.0,-0.00015422885572140968,0.000623817908885228,4.4000722712627406e-05
GLN 536,R GLN 536,0.0,0.0,0.0,-9.95024875621908e-05,0.0002993355016217232,2.111349837397168e-05,0.007771144278606953,0.39374890016516517,0.027772906048064414,-0.007746268656716349,0.39359326974500547,0.027761928724609027,0.0,0.0,0.0,-7.462686567167997e-05,0.0006304093158785189,4.4465644715133157e-05
SER 537,R SER 537,0.0,0.0,0.0,-5.472636815920127e-05,0.00022744536220222676,1.604275890767116e-05,-0.13099502487562178,0.19678160476845435,0.013879904220504872,0.1308905472636816,0.1966824800798161,0.013872912504049437,0.0,0.0,0.0,-0.0001592039800993281,0.0006575450824896073,4.637965411634249e-05
GLY 538,R GLY 538,0.0,0.0,0.0,-4.975124378109457e-05,0.0002174305809294744,1.533637070121929e-05,-0.7708059701492532,0.05277934131675699,0.003722767700567912,0.7703383084577116,0.05276555652456816,0.0037217953962943207,0.0,0.0,0.0,-0.0005174129353233956,0.0006394534930571501,4.5103571787332744e-05
ALA 539,R ALA 539,0.0,0.0,0.0,-9.950248756219356e-05,0.0002993355016217315,2.111349837397226e-05,-0.08840298507462681,0.13293001858811132,0.00937616058271263,0.08832835820895521,0.13281607992392805,0.009368123968986784,0.0,0.0,0.0,-0.00017412935323386303,0.0006798648996492393,4.7953972634373676e-05
GLY 540,R GLY 540,0.0,0.0,0.0,-7.960199004974855e-05,0.0002706760300245768,1.9092015109584556e-05,0.0861044776119403,0.10891214237205332,0.007682070213589529,-0.08610447761194029,0.10886576713357982,0.0076787991564753605,0.0,0.0,0.0,-7.960199004972039e-05,0.0006337378970719655,4.470042473031585e-05
ASN 541,R ASN 541,0.0,0.0,0.0,-0.00025870646766168844,0.0004379240016848781,3.088877746676822e-05,0.9552039800995021,0.6324867396278403,0.04461217488851959,-0.9541940298507465,0.6318848115667408,0.04456971815662371,0.0,0.0,0.0,0.0007512437810940844,0.0009608303546537725,6.777174782389005e-05
ASN 542,R ASN 542,0.0,0.0,0.0,-0.00014925373134329144,0.00035633839959146125,2.5134172791390652e-05,-0.64555223880597,0.16166108676054342,0.011402693880148577,0.6449104477611941,0.1616057851419364,0.011398793204725144,0.0,0.0,0.0,-0.0007910447761184431,0.0007096487835579392,5.0054765828197975e-05
TRP 543,R TRP 543,0.0,0.0,0.0,-0.00039303482587066754,0.000488424458359225,3.4450805038178986e-05,-0.048771144278606925,0.07726601566858221,0.005449924540669622,0.04863184079601988,0.07722657613018043,0.005447142690119304,0.0,0.0,0.0,-0.0005323383084573722,0.0007194518401003486,5.074622012361822e-05
ALA 544,R ALA 544,0.0,0.0,0.0,-6.965174129354897e-05,0.00025455918020834,1.7955220173651148e-05,-0.3214179104477614,0.08385781900675118,0.005914874499187578,0.3211791044776119,0.08384935414326644,0.0059142774337527975,0.0,0.0,0.0,-0.00030845771144283606,0.0006103405047951858,4.305009992382081e-05
LYS 545,R LYS 545,0.0,0.0,0.0,-0.00013930348258705375,0.0003462629381354021,2.442350453481229e-05,-75.03170149253735,0.9651884617052315,0.06807914499410896,75.025592039801,0.9646482320928904,0.06804104013524678,0.0,0.0,0.0,-0.00624875621890816,0.0008797393017701525,6.205202596020814e-05
GLY 546,R GLY 546,0.0,0.0,0.0,-6.46766169154246e-05,0.0002459543700359921,1.734828366061504e-05,-0.24113432835820883,0.1444392377391903,0.010187958309729567,0.24085074626865663,0.14433235420234905,0.010180419326317724,0.0,0.0,0.0,-0.0003482587064676708,0.0006450033381349447,4.549502767676443e-05
HIE 547,R HIE 547,0.0,0.0,0.0,-0.00018407960199004494,0.00038754909640099385,2.7335605607640227e-05,-1.1356865671641796,0.12185480418163544,0.008594975190082454,1.1349751243781103,0.12182335461421383,0.008592756908632307,0.0,0.0,0.0,-0.0008955223880597796,0.0006939897276158732,4.895026118247589e-05
TYR 548,R TYR 548,0.0,0.0,0.0,-0.0001592039800995137,0.00036586619524082645,2.5806211680398287e-05,-0.4109203980099501,0.13514942396418733,0.009532705367895451,0.41062686567164164,0.13502631059118708,0.009524021620105521,0.0,0.0,0.0,-0.00045273631840814677,0.0006758116366882258,4.7668077508426386e-05
THR 549,R THR 549,0.0,0.0,0.0,-5.970149253731017e-05,0.0002369329532296519,1.6711961981296528e-05,-0.10110945273631802,0.21648156186396986,0.015269432057497305,0.10104975124378103,0.21640846654067258,0.015264276310914556,0.0,0.0,0.0,-0.00011940298507436406,0.0005692551140450736,4.01521598996779e-05
GLU 550,R GLU 550,0.0,0.0,0.0,-0.00012935323383086024,0.0003355904866476008,2.3670727848073867e-05,72.28121890547261,0.6569489494890203,0.04633760613649922,-72.27687562189055,0.6567694260974024,0.046324943532777045,0.0,0.0,0.0,0.004213930348261011,0.0006456937147417092,4.5543723088051696e-05
GLY 551,R GLY 551,0.0,0.0,0.0,-5.970149253731127e-05,0.00023693295322965626,1.6711961981296836e-05,-0.32384079601990057,0.08043312185849527,0.005673314987271003,0.3235572139303483,0.08036693189049479,0.005668646306896707,0.0,0.0,0.0,-0.00034328358208953765,0.0006590866318154545,4.648838662220409e-05
ALA 552,R ALA 552,0.0,0.0,0.0,-5.970149253731017e-05,0.0002369329532296519,1.6711961981296528e-05,-0.2003731343283582,0.10137416567987331,0.0071503823323621814,0.20023880597014931,0.10131460624890325,0.007146181334010405,0.0,0.0,0.0,-0.00019402985074619427,0.0006206754298009724,4.3779069328126704e-05
GLU 553,R GLU 553,0.0,0.0,0.0,-9.950248756219015e-05,0.0002993355016217212,2.1113498373971536e-05,69.83351741293532,0.6522607229399934,0.04600692413224842,-69.83030348258703,0.6520415413026776,0.04599146425155267,0.0,0.0,0.0,0.003114427860697248,0.0006995668852121746,4.934364354842626e-05
LEU 554,R LEU 554,0.0,0.0,0.0,-0.00016915422885571658,0.0003748880842544074,2.6442566666647507e-05,-0.3734427860696518,0.08731345693186159,0.006158616405234711,0.3732686567164178,0.08716946075458713,0.006148459698000618,0.0,0.0,0.0,-0.0003432835820897597,0.0006813559528663173,4.805914341934147e-05
VAL 555,R VAL 555,0.0,0.0,0.0,-6.965174129354455e-05,0.00025455918020832386,1.795522017365001e-05,0.0746766169154229,0.07788861737707838,0.005493839479221006,-0.07470646766169158,0.07784963442470294,0.005491089833765883,0.0,0.0,0.0,-9.950248756218942e-05,0.0006541484542842165,4.614007443500508e-05
ASP 556,R ASP 556,0.0,0.0,0.0,-4.4776119402982354e-05,0.00020681203672462948,1.4587396341050482e-05,71.79702985074628,0.7562733843928353,0.05334341160720309,-71.79328358208954,0.7559968570994339,0.05332390687579649,0.0,0.0,0.0,0.003701492537311735,0.0006390662974484298,4.5076261114823685e-05
SER 557,R SER 557,0.0,0.0,0.0,-7.462686567164242e-05,0.00026278831136804714,1.8535658332233628e-05,-0.050442786069651684,0.22644118421931492,0.015971929653892297,0.05043781094527365,0.22625598007694991,0.0159588663609067,0.0,0.0,0.0,-7.960199004970492e-05,0.0006718444507221834,4.7388253785582014e-05
VAL 558,R VAL 558,0.0,0.0,0.0,-0.00011940298507463691,0.0003242621042149591,2.287168535971053e-05,-0.01784079601990058,0.07766175241662455,0.005477837658696203,0.01777114427860697,0.07764235754251853,0.0054764696497541215,0.0,0.0,0.0,-0.0001890547263682614,0.0006261940649313856,4.4168323837602724e-05
LEU 559,R LEU 559,0.0,0.0,0.0,-0.0001442786069651715,0.0003513720116021742,2.478387079190101e-05,0.26289552238805947,0.0804154884084588,0.005672071219603434,-0.26283582089552254,0.08043289536726791,0.005673299011811578,0.0,0.0,0.0,-8.45771144281364e-05,0.0006966950732909761,4.9141081553607484e-05
ASP 560,R ASP 560,0.0,0.0,0.0,-6.965174129353074e-05,0.00025455918020827345,1.7955220173646452e-05,71.71497014925373,0.6204259001808845,0.04376146886577112,-71.71146766169149,0.6201102134489481,0.04373920204053551,0.0,0.0,0.0,0.003432835820897208,0.0006741247636230788,4.754909465632525e-05
VAL 561,R VAL 561,0.0,0.0,0.0,-0.00014427860696517757,0.00035137201160218907,2.478387079190206e-05,-0.08862189054726384,0.0914728370545809,0.006451996458659657,0.08854228855721391,0.09137925699899233,0.006445395830465537,0.0,0.0,0.0,-0.000223880597015094,0.0006799377098126978,4.795910826733222e-05
VAL 562,R VAL 562,0.0,0.0,0.0,-0.00012437810945272262,0.0003300124169507497,2.3277281147511106e-05,0.12720398009950235,0.07061586353761992,0.0049808589756329255,-0.12715920398009944,0.07058275216261371,0.0049785234793133576,0.0,0.0,0.0,-7.960199004989437e-05,0.0006864950571406307,4.842162788627418e-05
ARG 563,R ARG 563,0.0,0.0,0.0,-0.00017412935323384758,0.00037922067662012613,2.674816416969372e-05,-73.08809452736321,0.6903773544682366,0.04869546402622281,73.08409452736316,0.6901027582451363,0.0486760955020133,0.0,0.0,0.0,-0.004174129353235521,0.0006798648996503794,4.79539726344541e-05
LYS 564,R LYS 564,0.0,0.0,0.0,-0.00010945273631841635,0.00031220639780574,2.2021341393528418e-05,-73.02378109452734,1.6208237116737978,0.1143240899108774,73.01987064676621,1.6201537158129424,0.11427683204656762,0.0,0.0,0.0,-0.004019900497513674,0.0009617573002211698,6.783712952310038e-05
GLU 565,R GLU 565,0.0,0.0,0.0,-0.00027860696517413623,0.0004483136448186703,3.1621606390243785e-05,80.51183084577114,1.0260683214330049,0.0723732792094161,-80.50427860696517,1.0254321947662755,0.07232841029386526,0.0,0.0,0.0,0.007273631840795966,0.0010122391531974045,7.139784489082093e-05
SER 566,R SER 566,0.0,0.0,0.0,-0.0001194029850746336,0.0003242621042149501,2.2871685359709897e-05,0.46776119402985067,0.24288830569082656,0.017132020156234752,-0.4675174129353231,0.24278272936287956,0.017124573376229166,0.0,0.0,0.0,0.0001243781094527602,0.0006907006582606485,4.871826811747963e-05
GLU 567,R GLU 567,0.0,0.0,0.0,-0.00013930348258706757,0.0003462629381354363,2.4423504534814704e-05,73.02382089552238,1.1920872066350616,0.08408334849211636,-73.02003980099505,1.1917035919857257,0.08405629040100754,0.0,0.0,0.0,0.0036417910447727225,0.0008171329420007527,5.7636113821386915e-05
SER 568,R SER 568,0.0,0.0,0.0,-0.0001044776119402997,0.0003058791273420811,2.157505014533908e-05,-0.02771641791044772,0.2785961505541428,0.01965065733884466,0.027681592039801042,0.27842545579969225,0.019638617459174487,0.0,0.0,0.0,-0.00013930348258695544,0.0006695194032149779,4.722425757899498e-05
CYS 569,R CYS 569,0.0,0.0,0.0,-0.00022388059701492944,0.00041684298638117005,2.9401837294536366e-05,0.012313432835820889,0.3824566391950008,0.026976411371220754,-0.012288557213930351,0.38216485505109804,0.02695583050455287,0.0,0.0,0.0,-0.00019900497512437387,0.00077279553587845,5.450879431869608e-05
ASP 570,R ASP 570,0.0,0.0,0.0,-0.00015422885572139429,0.0003611679883160534,2.547482571471977e-05,79.19675124378111,1.0183098316529509,0.07182603753421161,-79.19039800995027,1.017695367720275,0.07178269659011,0.0,0.0,0.0,0.0061990049751290905,0.0009143406971329299,6.449262021238064e-05
CYM 571,R CYM 571,0.0,0.0,0.0,-0.00016915422885571877,0.0003748880842544123,2.6442566666647852e-05,83.14918407960201,0.817649349449856,0.05767253839440909,-83.14052736318408,0.8170528889736486,0.05763046731621651,0.0,0.0,0.0,0.008487562189054387,0.0009779125536345256,6.89766332399199e-05
LEU 572,R LEU 572,0.0,0.0,0.0,-0.0002636815920398139,0.00044062865324349487,3.107954887869776e-05,-0.20072139303482603,0.07966835479830389,0.005619372477965097,0.20055721393034825,0.0796904331430466,0.005620929764332065,0.0,0.0,0.0,-0.0004278606965176398,0.000709579022065348,5.004984523190248e-05
GLN 573,R GLN 573,0.0,0.0,0.0,-0.0004427860696517279,0.000496715780073564,3.503562978026721e-05,0.10714925373134289,0.3361807699164732,0.023712363219655253,-0.10689054726368166,0.335824252129899,0.02368721639388168,0.0,0.0,0.0,-0.000184079601990151,0.000846970177293872,5.974067013172123e-05
GLY 574,R GLY 574,0.0,0.0,0.0,-0.00016417910447760712,0.0003704380192832983,2.6128683284881737e-05,-0.1268805970149254,0.14657280693558714,0.010338448677610513,0.12679601990049752,0.14643675959701247,0.010328852638229226,0.0,0.0,0.0,-0.00024875621890546135,0.0007108336814335082,5.013834208037524e-05
PHE 575,R PHE 575,0.0,0.0,0.0,-0.00042786069651739233,0.0004947685528537795,3.4898282962011654e-05,0.5666865671641792,0.12053746251398367,0.008502057073095851,-0.5660547263681595,0.12043268589089598,0.008494666699921914,0.0,0.0,0.0,0.00020398009950222429,0.0008123328482342409,5.729754131199499e-05
GLN 576,R GLN 576,0.0,0.0,0.0,-0.0006417910447761349,0.0004794739822152043,3.3819487127375786e-05,-0.28581592039801007,0.31577541131840403,0.02227308019693819,0.2861442786069652,0.3153266395841697,0.022241426279411843,0.0,0.0,0.0,-0.00031343283582087203,0.0009230431266452748,6.510644226276574e-05
LEU 577,R LEU 577,0.0,0.0,0.0,-0.0005323383084576992,0.0004989531378857956,3.5193440832663654e-05,0.9091243781094521,0.0900558668658107,0.006352051087614518,-0.9077661691542301,0.08996699256390571,0.0063457823776934,0.0,0.0,0.0,0.000825870646766197,0.0007883021386973586,5.5602545750213854e-05
THR 578,R THR 578,0.0,0.0,0.0,-0.0006169154228855838,0.0004861386467783602,3.42895763204548e-05,-0.9781641791044767,0.15678241064929388,0.011058578599522185,0.97755223880597,0.156534066381008,0.011041061745436278,0.0,0.0,0.0,-0.0012288557213928177,0.0007837676476179531,5.528270740991299e-05
HIE 579,R HIE 579,0.0,0.0,0.0,-0.0006019900497512283,0.0004894875174626274,3.4525787445977326e-05,1.1466815920398008,0.22528497842054085,0.01589037718477274,-1.1453980099502483,0.2249971382814602,0.015870074506755875,0.0,0.0,0.0,0.0006815920398006416,0.0007968279480808072,5.620390997724001e-05
SER 580,R SER 580,0.0,0.0,0.0,-0.0004626865671642187,0.0004986057638355661,3.516893895632442e-05,-1.538218905472637,0.10210555381660537,0.0072019704739356765,1.5361890547263692,0.10192009395521674,0.007188889143920855,0.0,0.0,0.0,-0.002492537313432841,0.0008049560600168745,5.6777222789171316e-05
LEU 581,R LEU 581,0.0,0.0,0.0,-0.000721393034825874,0.0004483136448186596,3.162160639024303e-05,-1.0025870646766175,0.1397647050152476,0.009858242193427513,1.000955223880597,0.13957648444499524,0.009844966138023322,0.0,0.0,0.0,-0.0023532338308459516,0.0007977592936446115,5.626960202826789e-05
GLY 582,R GLY 582,0.0,0.0,0.0,-0.0002238805970149228,0.00041684298638115775,2.94018372945355e-05,-0.8663383084577116,0.12982765067858554,0.009157336422336187,0.8651243781094526,0.12959838250916447,0.00914116509252048,0.0,0.0,0.0,-0.0014378109452736448,0.0007579516676065591,5.3461788577899996e-05
GLY 583,R GLY 583,0.0,0.0,0.0,-0.00015422885572139317,0.00036116798831605087,2.547482571471959e-05,-0.10710945273631843,0.11457777979210702,0.008081693465117458,0.1068855721393034,0.11439180223557342,0.008068575619702551,0.0,0.0,0.0,-0.0003781094527363519,0.0006884392962616411,4.8558763940292724e-05
GLY 584,R GLY 584,0.0,0.0,0.0,-0.00013930348258705817,0.000346262938135413,2.442350453481306e-05,-0.03757213930348262,0.140905515147229,0.009938708735939527,0.03752736318407959,0.1407643332309808,0.00992875053137311,0.0,0.0,0.0,-0.00018407960199006372,0.0007537272383842355,5.3163820314752905e-05
THR 585,R THR 585,0.0,0.0,0.0,-0.00026865671641791955,0.00044326096731098506,3.126521799740448e-05,-0.7613980099502489,0.21163060560767344,0.014927271984687254,0.7606169154228862,0.2114517869901554,0.01491465909189723,0.0,0.0,0.0,-0.0010497512437812138,0.0007175916311285671,5.0615011099335524e-05
GLY 586,R GLY 586,0.0,0.0,0.0,-0.00017910447761196034,0.0003834397784676588,2.704575666879553e-05,-0.5692487562189055,0.1139055985631304,0.008034281456825347,0.5685771144278606,0.11380648353743282,0.008027290421941198,0.0,0.0,0.0,-0.000850746268656684,0.0006673717219229043,4.707277182063241e-05
SER 587,R SER 587,0.0,0.0,0.0,-0.00027860696517413455,0.0004483136448186676,3.1621606390243595e-05,-0.657139303482587,0.11767389163975284,0.008300076356911943,0.6562487562189057,0.11753393840741182,0.008290204817026244,0.0,0.0,0.0,-0.0011691542288557392,0.0007670086503722455,5.4100618886568384e-05
GLY 588,R GLY 588,0.0,0.0,0.0,-0.00012437810945273807,0.00033001241695079076,2.3277281147514003e-05,0.07140298507462688,0.14502318150960875,0.010229146527566827,-0.0714825870646766,0.1448851353076225,0.010219409499231134,0.0,0.0,0.0,-0.00020398009950247463,0.0007283758799476396,5.1375673361821626e-05
MET 589,R MET 589,0.0,0.0,0.0,-0.00020398009950249824,0.0004029543628122915,2.842220932007448e-05,-0.4417512437810942,0.14264867538118123,0.010061661778815253,0.4413233830845771,0.14254223394561538,0.010054153978823047,0.0,0.0,0.0,-0.0006318407960199198,0.000721924662575888,5.092063957281005e-05
GLY 590,R GLY 590,0.0,0.0,0.0,-0.00011442786069652911,0.00031833021438901546,2.245328211146197e-05,-0.48530845771144304,0.12834989637166064,0.009053103670165624,0.48480099502487545,0.12819349569037614,0.009042072016679491,0.0,0.0,0.0,-0.0006218905472637158,0.0006513043995366609,4.593947028026006e-05
THR 591,R THR 591,0.0,0.0,0.0,-0.0002139303482587133,0.00041007822955214994,2.8924688137366482e-05,0.40291542288557225,0.09559688274724251,0.006742884213551598,-0.4026169154228854,0.09553466986756368,0.0067384960553584575,0.0,0.0,0.0,8.457711442787844e-05,0.0007382990706247515,5.2075601265764606e-05
LEU 592,R LEU 592,0.0,0.0,0.0,-0.00023383084577112515,0.0004232658518438103,2.985487129406866e-05,-0.0567263681592039,0.10209633413606818,0.007201320167811024,0.05665174129353235,0.10200803845728644,0.007195092270818228,0.0,0.0,0.0,-0.0003084577114427322,0.0007359821741384193,5.1912179987861346e-05
LEU 593,R LEU 593,0.0,0.0,0.0,-0.0002189054726368233,0.00041350437323742987,2.9166349680137864e-05,-0.4987412935323381,0.10157193728632961,0.007164332065917708,0.49833830845771154,0.10151658431345521,0.007160427768243539,0.0,0.0,0.0,-0.0006218905472634927,0.0006956284305528102,4.906584637570221e-05
ILE 594,R ILE 594,0.0,0.0,0.0,-0.00037313432835822864,0.0004836373655528507,3.411314954581055e-05,-0.512179104477612,0.0993408012211383,0.007006959861721038,0.5116268656716417,0.09934058744069088,0.007006944782810904,0.0,0.0,0.0,-0.0009253731343282873,0.0007786983558655295,5.4925147138604984e-05
SER 595,R SER 595,0.0,0.0,0.0,-0.0001343283582089592,0.00034100476593421504,2.4052621663858605e-05,-0.354457711442786,0.3094565119508595,0.021827379400343266,0.35416417910447767,0.309211737193716,0.02181011432016086,0.0,0.0,0.0,-0.0004278606965175006,0.0007095790220650795,5.0049845231883536e-05
LYS 596,R LYS 596,0.0,0.0,0.0,-0.00013930348258707915,0.0003462629381354652,2.442350453481674e-05,-76.15112935323381,0.7802511033417586,0.055034669501094355,76.14553731343283,0.7798203644707346,0.055004287523668684,0.0,0.0,0.0,-0.005731343283581034,0.0007514249723853946,5.3001430991870634e-05
ILE 597,R ILE 597,0.0,0.0,0.0,-0.0002935323383084762,0.00045538017598008485,3.212004106764698e-05,-0.6302587064676615,0.08596929184665791,0.00606380631025085,0.6298805970149253,0.08591228705086497,0.006059785501971303,0.0,0.0,0.0,-0.0006716417910445629,0.0008052327564653916,5.6796739451859834e-05
ARG 598,R ARG 598,0.0,0.0,0.0,-0.0002636815920398073,0.0004406286532434838,3.107954887869698e-05,-86.42175621890551,0.7936079180736965,0.05597678657239514,86.41029353233827,0.7929531731076276,0.055930604423262927,0.0,0.0,0.0,-0.011726368159205391,0.0009772289199438474,6.892841343726258e-05
GLU 599,R GLU 599,0.0,0.0,0.0,-0.00014427860696517204,0.00035137201160217557,2.4783870791901107e-05,76.50105970149257,1.4931197585415703,0.10531654756391455,-76.49564179104475,1.4923565927924478,0.10526271800238285,0.0,0.0,0.0,0.005273631840794193,0.0010602502491491252,7.478428649503219e-05
GLU 600,R GLU 600,0.0,0.0,0.0,-9.950248756218085e-05,0.00029933550162169326,2.1113498373969568e-05,74.40666169154228,0.6337760052674877,0.04470311267517983,-74.40224875621897,0.633537880924519,0.044686316679045615,0.0,0.0,0.0,0.004313432835821271,0.000688403341734907,4.85562279035125e-05
TYR 601,R TYR 601,0.0,0.0,0.0,-0.00021890547263680397,0.00041350437323739333,2.916634968013529e-05,0.5675621890547264,0.13843807949373715,0.009764669243879162,-0.5671194029850744,0.13837398193755893,0.009760148150855406,0.0,0.0,0.0,0.0002238805970149957,0.0006500109954458112,4.584824058975862e-05
PRO 602,R PRO 602,0.0,0.0,0.0,-0.00011442786069651807,0.0003183302143889848,2.245328211145981e-05,0.7975323383084583,0.11625140110001257,0.008199741610331329,-0.7970646766169163,0.11614753354366945,0.008192415357781674,0.0,0.0,0.0,0.0003532338308459289,0.0006384075259609902,4.502979495677186e-05
ASP 603,R ASP 603,0.0,0.0,0.0,-0.00016417910447760373,0.0003704380192832907,2.6128683284881195e-05,81.53990049751242,0.9476821318038405,0.06684434368953691,-81.53223880597015,0.9470416165963992,0.06679916523019097,0.0,0.0,0.0,0.007497512437814788,0.0009149090056666456,6.45327056056518e-05
ARG 604,R ARG 604,0.0,0.0,0.0,-0.00031343283582091404,0.00046388866471405883,3.272018359025606e-05,-82.92637810945273,1.551831220087661,0.10945773476413312,82.91773631840792,1.5507210087234808,0.10937942649229303,0.0,0.0,0.0,-0.008955223880597354,0.0014011314101432532,9.882818973863192e-05
ILE 605,R ILE 605,0.0,0.0,0.0,-0.00037313432835824354,0.00048363736555287007,3.4113149545811915e-05,-0.9242288557213927,0.10699312928694452,0.007546713466953851,0.9234776119402991,0.10680102271981144,0.0075331633144633545,0.0,0.0,0.0,-0.0011243781094529615,0.0007658460260653505,5.4018613690792476e-05
MET 606,R MET 606,0.0,0.0,0.0,-0.0003631840796020274,0.0004809172526804304,3.392128757689033e-05,-0.40242288557213945,0.2742669565520973,0.01934529953789025,0.40222885572139305,0.2739928955813249,0.01932596876746902,0.0,0.0,0.0,-0.0005572139303482968,0.0008684407019142315,6.12550841728367e-05
ASN 607,R ASN 607,0.0,0.0,0.0,-0.0005223880597015013,0.0004994985233039331,3.523190935402731e-05,-1.1228557213930352,0.35243469326178584,0.02485882657686705,1.1220547263681588,0.35192374229101053,0.024822786874151546,0.0,0.0,0.0,-0.0013233830845770349,0.0009141782583681893,6.448116266532513e-05
THR 608,R THR 608,0.0,0.0,0.0,-0.0006119402985074567,0.0004873082900690838,3.4372076597177835e-05,1.0838407960199006,0.18738070042802904,0.013216815554342365,-1.0810995024875625,0.18707382757864832,0.013195170412448692,0.0,0.0,0.0,0.0021293532338308983,0.0008184344231985746,5.772791322708753e-05
PHE 609,R PHE 609,0.0,0.0,0.0,-0.001557213930348297,0.0004967157800736155,3.503562978027084e-05,-0.544990049751244,0.35838000607834364,0.025278176609873748,0.5427910447761193,0.3576866608953855,0.025229271811366128,0.0,0.0,0.0,-0.003756218905472853,0.001287240726670327,9.079496031115514e-05
SER 610,R SER 610,0.0,0.0,0.0,-0.000626865671641764,0.00048363736555280285,3.411314954580717e-05,1.2734278606965177,0.185970109458054,0.013117320138698204,-1.271189054726368,0.18576780049593417,0.01310305036475019,0.0,0.0,0.0,0.0016119402985075185,0.0008688396312860617,6.128322248118246e-05
VAL 611,R VAL 611,0.0,0.0,0.0,-0.0011492537313432742,0.0003563383995914038,2.51341727913866e-05,-1.1619999999999995,0.09195445552308819,0.006485967206187472,1.1610547263681585,0.09180290368190126,0.006475277563511822,0.0,0.0,0.0,-0.0020945273631842957,0.0008322001651784944,5.869887380254523e-05
VAL 612,R VAL 612,0.0,0.0,0.0,-0.0011840796019900685,0.00040018064780479893,2.8226566548056872e-05,0.8039154228855725,0.1434854259971254,0.010120681616667574,-0.8013034825870649,0.14328238978221347,0.010106360546262709,0.0,0.0,0.0,0.001427860696517301,0.0008955500272131335,6.31672285476832e-05
PRO 613,R PRO 613,0.0,0.0,0.0,-0.0009203980099502689,0.00030523107761547816,2.1529340241987305e-05,0.8418009950248752,0.2570762130234791,0.018132757979764207,-0.8406666666666666,0.2564990148329656,0.018092045558448185,0.0,0.0,0.0,0.0002139303482588442,0.0009027349131980189,6.36740113306715e-05
SER 614,R SER 614,0.0,0.0,0.0,-0.0013034825870646943,0.0004597617931203204,3.242909651167058e-05,-1.690990049751244,0.31066278033435657,0.021912463011928115,1.6874477611940293,0.30969901695348373,0.021844484384385743,0.0,0.0,0.0,-0.004845771144278683,0.001254284013066954,8.847037296583049e-05
PRO 615,R PRO 615,0.0,0.0,0.0,-0.0016169154228855875,0.0004962670980910347,3.500398219333803e-05,-0.9043333333333337,0.3236220437444679,0.022826538975035993,0.9017512437810947,0.32268398324942676,0.022760373289277252,0.0,0.0,0.0,-0.004199004975124454,0.0013196558442406397,9.308134641773125e-05
LYS 616,R LYS 616,0.0,0.0,0.0,-0.004004975124378113,0.0008011031724525262,5.650546105398039e-05,-129.7225373134329,3.9045576787251335,0.27540626405557983,129.62280597014927,3.897313380933667,0.2748952906868613,0.0,0.0,0.0,-0.10373631840796395,0.00961006543110678,0.0006778417519945437
VAL 617,R VAL 617,0.0,0.0,0.0,-0.0020298507462686577,0.00043377835275098175,3.059636593672695e-05,-0.11041791044776118,0.309454397861515,0.0218272302839782,0.1102985074626867,0.3087933995888077,0.02178060706060378,0.0,0.0,0.0,-0.0021492537313435507,0.0011274997392413282,7.952769979555836e-05
SER 618,R SER 618,0.0,0.0,0.0,-0.0007164179104477839,0.0004507363841952823,3.179249325000991e-05,0.04347263681592037,0.2430961574944565,0.017146680892078624,-0.043069651741293506,0.24260724176248344,0.017112195435271472,0.0,0.0,0.0,-0.0003134328358208687,0.0009176373820263189,6.472515043602257e-05
ASP 619,R ASP 619,0.0,0.0,0.0,-0.000691542288557209,0.000461856635433834,3.257685529584577e-05,99.84651243781099,1.1972304819665534,0.0844461271627385,-99.81112437810953,1.195126875357202,0.08429775019279878,0.0,0.0,0.0,0.03469651741293967,0.0023462551533698977,0.00016549207861151004
THR 620,R THR 620,0.0,0.0,0.0,-0.0004477611940298572,0.0004972636193718783,3.507427138499331e-05,1.3527761194029846,0.2317817094223652,0.016348621257727684,-1.3507512437810933,0.23151684079799467,0.01632993886542986,0.0,0.0,0.0,0.0015771144278606045,0.0008136115859410345,5.7387736515526984e-05
VAL 621,R VAL 621,0.0,0.0,0.0,-0.0003283582089552312,0.00046961590216575014,3.312415177300922e-05,0.45755223880596996,0.1871252766508427,0.013198799350199922,-0.4570547263681596,0.18687141930558296,0.013180893633646676,0.0,0.0,0.0,0.00016915422885560997,0.0008233192021029982,5.8072458965554895e-05
VAL 622,R VAL 622,0.0,0.0,0.0,-0.00025373134328358286,0.0004351456637944269,3.0692808621727856e-05,-0.01860696517412938,0.09281442326177916,0.006546624653614023,0.018582089552238817,0.09268753734841254,0.006537674811343287,0.0,0.0,0.0,-0.0002786069651741473,0.0006780055986437509,4.78228276530954e-05
GLU 623,R GLU 623,0.0,0.0,0.0,-0.0005820895522388281,0.0004932152728913101,3.4788723040838776e-05,99.3444776119403,1.2898119037320823,0.09097631715796567,-99.31103482587065,1.287389098263341,0.09080542563642016,0.0,0.0,0.0,0.032860696517412316,0.0026430228270119395,0.00018642445636470699
PRO 624,R PRO 624,0.0,0.0,0.0,-0.00038805970149251225,0.0004873082900690579,3.4372076597176005e-05,-0.2034179104477612,0.0835853570789873,0.005895656516563914,0.20271144278606967,0.08350134099919969,0.005889730479209932,0.0,0.0,0.0,-0.0010945273631841976,0.0007504691073536081,5.2934009470918324e-05
TYR 625,R TYR 625,0.0,0.0,0.0,-0.00032835820895522747,0.0004696159021657448,3.312415177300885e-05,0.012930348258706557,0.1899758694401225,0.013399864662851587,-0.013074626865671669,0.1898474365304917,0.01339080570387758,0.0,0.0,0.0,-0.0004726368159203327,0.0007265385201979257,5.1246075997400054e-05
ASN 626,R ASN 626,0.0,0.0,0.0,-0.0003084577114427477,0.0004618566354337805,3.2576855295842e-05,-1.4155621890547265,0.14133097727495839,0.009968718520590308,1.4138457711442787,0.14117566452211391,0.00995776360365973,0.0,0.0,0.0,-0.0020248756218892573,0.0007493799157714389,5.285718382018701e-05
ALA 627,R ALA 627,0.0,0.0,0.0,-0.00024378109452736065,0.0004293621693610188,3.0284872377433157e-05,-0.13401990049751236,0.1304249831162943,0.009199469003950989,0.1337064676616915,0.13021856256990155,0.009184909221208862,0.0,0.0,0.0,-0.0005572139303482256,0.000724798959262726,5.1123376829483855e-05
THR 628,R THR 628,0.0,0.0,0.0,-0.00026865671641792063,0.0004432609673109869,3.1265217997404606e-05,0.5048059701492534,0.2298252140629561,0.016210620715306996,-0.5044676616915422,0.22954998198184554,0.016191207341131497,0.0,0.0,0.0,6.965174129330483e-05,0.000782345229307812,5.5182377758015496e-05
LEU 629,R LEU 629,0.0,0.0,0.0,-0.0002736318407960229,0.00044582222521831054,3.1445875201005995e-05,0.2662537313432835,0.14158779881979364,0.009986833315661066,-0.2660995024875622,0.14147538171566573,0.009978904024506652,0.0,0.0,0.0,-0.00011940298507476174,0.0006807017463276549,4.801299924795031e-05
SER 630,R SER 630,0.0,0.0,0.0,-0.0002686567164178985,0.00044326096731095053,3.126521799740204e-05,-0.12722885572139297,0.38296553936545874,0.027012306421634977,0.12686069651741297,0.3825180391122502,0.026980742187465347,0.0,0.0,0.0,-0.0006368159203980475,0.0008823520190477898,6.22363128279341e-05
VAL 631,R VAL 631,0.0,0.0,0.0,-0.0004925373134328147,0.0004999443052072681,3.526335238514195e-05,-0.0719552238805969,0.15204680800972079,0.010724554943495055,0.07165671641791047,0.15182811886725836,0.010709129800707881,0.0,0.0,0.0,-0.0007910447761191414,0.0007829777342448729,5.522699121645198e-05
HIE 632,R HIE 632,0.0,0.0,0.0,-0.0003383084577114939,0.00047313406678489695,3.337230397200763e-05,0.8927910447761189,0.3229070474809116,0.022776107027050522,-0.892283582089552,0.3225590218336374,0.022751559190599402,0.0,0.0,0.0,0.00016915422885604742,0.0008588108063415913,6.0575843710502906e-05
GLN 633,R GLN 633,0.0,0.0,0.0,-0.0002537313432835652,0.0004351456637943965,3.0692808621725714e-05,-0.13724875621890514,0.3984072116309484,0.02810147800503382,0.13690547263681588,0.3980652538070336,0.028077358159843135,0.0,0.0,0.0,-0.0005970149253730509,0.000823649834292232,5.809577996206868e-05
LEU 634,R LEU 634,0.0,0.0,0.0,-0.0004776119402985189,0.0004994985233039369,3.523190935402757e-05,-0.6243134328358209,0.12355177482877362,0.00871467027070242,0.6235671641791041,0.12342619893483237,0.00870581283007752,0.0,0.0,0.0,-0.0012238805970149673,0.0008193109990145069,5.7789742117961076e-05
VAL 635,R VAL 635,0.0,0.0,0.0,-0.0004726368159204078,0.0004992506946986009,3.521442887200177e-05,-0.10109452736318403,0.11068208257385695,0.007806912169756936,0.1007462686567165,0.11045775536334201,0.007791089348311486,0.0,0.0,0.0,-0.0008208955223881991,0.0008272481468988959,5.8349585364228586e-05
GLU 636,R GLU 636,0.0,0.0,0.0,-0.0002935323383084486,0.00045538017598004203,3.212004106764396e-05,87.22891044776122,1.4138064783196436,0.09972222011552449,-87.21652736318408,1.4125586750438612,0.09963420685852178,0.0,0.0,0.0,0.012089552238802186,0.0014496320680939282,0.00010224916238380852
ASN 637,R ASN 637,0.0,0.0,0.0,-0.00020398009950247615,0.00040295436281224793,2.8422209320071404e-05,-1.0014676616915423,0.1757667784224835,0.01239763265738884,1.0004626865671642,0.17565589906508725,0.012389811830525973,0.0,0.0,0.0,-0.0012089552238800773,0.0007235343070777921,5.103417514206094e-05
THR 638,R THR 638,0.0,0.0,0.0,-0.0003432835820895597,0.0004748051856891704,3.34901756112784e-05,-0.6265820895522392,0.17371485321203628,0.012252901012262972,0.625960199004975,0.1735716360576857,0.01224279925306928,0.0,0.0,0.0,-0.0009651741293533662,0.000794120869108556,5.6012967348753975e-05
ASP 639,R ASP 639,0.0,0.0,0.0,-0.00034825870646767304,0.0004764184923333134,3.360396948812658e-05,92.04169651741294,0.893865100752904,0.06304838299850651,-92.02478606965173,0.8927751016336278,0.06297150038849939,0.0,0.0,0.0,0.016562189054724143,0.0014168015215003057,9.993347417320322e-05
GLU 640,R GLU 640,0.0,0.0,0.0,-0.0007761194029850145,0.0004168429863811283,2.9401837294533425e-05,97.78744776119406,0.9788864109187063,0.06904532383650677,-97.76392537313434,0.977449192939868,0.0689439502964661,0.0,0.0,0.0,0.022746268656713746,0.0016662582108828933,0.00011752879239346404
THR 641,R THR 641,0.0,0.0,0.0,-0.0007810945273631566,0.0004135043732374,2.9166349680135757e-05,0.8946616915422886,0.1586200597602087,0.011188196373909207,-0.891383084577114,0.15821478414745008,0.011159610436241836,0.0,0.0,0.0,0.002497512437810958,0.0009310796071870999,6.567329189447667e-05
TYR 642,R TYR 642,0.0,0.0,0.0,-0.0022636815920397484,0.0004517785506366591,3.186600200305192e-05,-0.935905472636816,0.6400737177848395,0.04514731906658502,0.9339999999999997,0.6391288847668236,0.045080675683887426,0.0,0.0,0.0,-0.004169154228855739,0.0014596543518791967,0.00010295607977669151
CYS 643,R CYS 643,0.0,0.0,0.0,-0.0015174129353234072,0.0004996966976911638,3.5245887497548175e-05,1.5507263681592032,0.3795016236322958,0.026767980644025965,-1.5458507462686573,0.3784055152111655,0.02669066711709097,0.0,0.0,0.0,0.003358208955223937,0.0016575005987766052,0.000116911078063008
ILE 644,R ILE 644,0.0,0.0,0.0,-0.002283582089552252,0.0004616422172999714,3.2561731406777715e-05,-1.0463681592039804,0.14745868392121006,0.01040093362241043,1.0475721393034825,0.14722222692040926,0.010384255231525037,0.0,0.0,0.0,-0.0010796019900497186,0.0014049067676066727,9.909448292214411e-05
ASP 645,R ASP 645,0.0,0.0,0.0,-0.002855721393034825,0.00047219146339123603,3.3305817854886415e-05,121.62604477611943,1.9408778423669877,0.13689896770306503,-121.53998009950249,1.9333481050049084,0.1363678609793741,0.0,0.0,0.0,0.08320895522388155,0.007808409766880419,0.0005507627595896563
ASN 646,R ASN 646,0.0,0.0,0.0,-0.002383084577114435,0.00048613864677833087,3.4289576320452736e-05,2.0026268656716404,0.23077734757523458,0.01627777903516676,-1.9980149253731352,0.2303838561407101,0.016250024289344786,0.0,0.0,0.0,0.002228855721392224,0.0013223539933237226,9.327165918039978e-05
GLU 647,R GLU 647,0.0,0.0,0.0,-0.005348258706467632,0.0007180054273942001,5.064419803751781e-05,129.9500945273631,3.248245929415222,0.22911360255435645,-129.7941641791045,3.2281132249266227,0.22769355106971545,0.0,0.0,0.0,0.15058208955223865,0.020437855755249514,0.0014415751954515665
ALA 648,R ALA 648,0.0,0.0,0.0,-0.004562189054726378,0.0006444274593217857,4.545440831715167e-05,1.7758905472636801,0.18252670481426275,0.012874441101785674,-1.7600696517412944,0.18020321619974652,0.012710554851011035,0.0,0.0,0.0,0.01125870646766175,0.004037478194067328,0.00028478175433100804
LEU 649,R LEU 649,0.0,0.0,0.0,-0.005980099502487604,0.0006613735067814951,4.664969034533544e-05,1.9154975124378104,0.23428853080219866,0.016525438804728298,-1.9132537313432836,0.23471725405633945,0.01655567861150078,0.0,0.0,0.0,-0.003736318407960603,0.003808229420807621,0.00026861179261503847
TYR 650,R TYR 650,0.0,0.0,0.0,-0.007343283582089593,0.0007099626254468478,5.007690252823942e-05,1.4005323383084587,0.23104728080883283,0.01629681865745607,-1.3938109452736323,0.23066321010753638,0.01626972839892215,0.0,0.0,0.0,-0.0006218905472636893,0.004579460787302785,0.0003230102589320384
ASP 651,R ASP 651,0.0,0.0,0.0,-0.01724378109452733,0.0021729393238915135,0.00015326732256336256,151.46861194029847,2.6096638026488796,0.18407149220632654,-151.13076616915419,2.5828192472079032,0.18217802325732996,0.0,0.0,0.0,0.32060199004975015,0.03185243956885252,0.002246697860429106
ILE 652,R ILE 652,0.0,0.0,0.0,-0.0200348258706467,0.0021122200940949546,0.0001489845183098312,1.9528009950248753,0.2801080285545281,0.019757296990773145,-1.9411542288557209,0.2789081075056215,0.019672661085650873,0.0,0.0,0.0,-0.008388059701492635,0.011509833853697273,0.0008118410847966247
CYS 653,R CYS 653,0.0,0.0,0.0,-0.010880597014925343,0.0012481515255120172,8.803782064471227e-05,0.7601243781094531,0.41232162668670186,0.029082925170715077,-0.7604676616915425,0.41586805480102085,0.029333070922954334,0.0,0.0,0.0,-0.011223880597015028,0.009383198007154153,0.0006618397577079318
PHE 654,R PHE 654,0.0,0.0,0.0,-0.03553731343283583,0.005901332233961159,0.00041624788189495313,0.9770497512437807,0.3528936495221659,0.024891198855480044,-0.8552437810945268,0.3475010795267711,0.02451083629503381,0.0,0.0,0.0,0.0862686567164181,0.017727272259929563,0.0012503853769673062
ARG 655,R ARG 655,0.0,0.0,0.0,-0.10258706467661691,0.019912835727421103,0.0014045431379648937,-164.52892039800992,3.7442663555033437,0.2641001858461135,164.6145323383085,3.7793834449636567,0.2665771543553681,0.0,0.0,0.0,-0.016975124378111606,0.06763815328062452,0.004770827488126037
THR 656,R THR 656,0.0,0.0,0.0,-0.07479104477611943,0.013448857222826766,0.0009486092480429102,2.5840895522388054,0.7212473316230917,0.05087286433100603,-2.338213930348258,0.7098526712849131,0.05006914695963282,0.0,0.0,0.0,0.17108457711442793,0.038560385040516135,0.0027198398534147533
LEU 657,R LEU 657,0.0,0.0,0.0,-0.03869651741293533,0.00566497819248552,0.0003995767532004228,0.3333532338308456,0.4087115778061912,0.028828291955624735,-0.259044776119403,0.4071322385744483,0.028716893955318398,0.0,0.0,0.0,0.035611940298507325,0.01940530410940615,0.0013687446177972468
LYS 658,R LYS 658,0.0,0.0,0.0,-0.2233532338308459,0.10264778014233535,0.007240216170101352,-171.21599004975127,7.738729927799515,0.5458479226887114,171.8812388059702,7.941306322773459,0.5601365598958425,-0.048882125373134334,0.05557025826931176,0.003919623804238906,0.39301339701492616,0.3231181943654863,0.022791000179984217
LEU 659,R LEU 659,0.0,0.0,0.0,-0.018333333333333337,0.002588403786606796,0.00018257192629548983,1.6397263681592027,0.4451098022633211,0.03139562476021211,-1.5866368159203976,0.4393395794909388,0.03098862462670938,0.0,0.0,0.0,0.03475621890547255,0.009210921142339169,0.0006496882845768204
THR 660,R THR 660,0.0,0.0,0.0,-0.013805970149253733,0.002493207524515932,0.00017585729968429812,0.35346268656716384,1.1323076950499806,0.07986682685064585,-0.2990447761194029,1.1195770936571832,0.07896887946268054,0.0,0.0,0.0,0.04061194029850697,0.017864572259261816,0.0012600697722259455
THR 661,R THR 661,0.0,0.0,0.0,-0.005353233830845774,0.0007594197772375088,5.356534104707902e-05,-0.6105621890547266,0.5246593752739672,0.037006619016860386,0.6243383084577115,0.5235820605259516,0.03693063109341912,0.0,0.0,0.0,0.008422885572139223,0.005207655447085737,0.00036731969385040726
PRO 662,R PRO 662,0.0,0.0,0.0,-0.005671641791044792,0.000727321666808913,5.1301314900263494e-05,-0.8312388059701491,0.26084343236037216,0.018398477144089733,0.8336119402985074,0.26038857044544556,0.018366393658338278,0.0,0.0,0.0,-0.003298507462686542,0.0016239647329681424,0.00011454564047080585
THR 663,R THR 663,0.0,0.0,0.0,-0.0022587064676617,0.00044914104689719426,3.167996683310771e-05,1.1600398009950246,0.24440739256466748,0.01723916828289196,-1.158572139303482,0.2434672759277189,0.017172857568065216,0.0,0.0,0.0,-0.0007910447761196142,0.001478239979098819,0.0001042670088444258
TYR 664,R TYR 664,0.0,0.0,0.0,-0.0023283582089552194,0.0004696159021657355,3.312415177300819e-05,1.0428855721393029,0.41172698030278654,0.02904098204872699,-1.0420796019900493,0.4109537549267552,0.02898644293582156,0.0,0.0,0.0,-0.0015223880597014221,0.0012893541399342544,9.0944028989176e-05
GLY 665,R GLY 665,0.0,0.0,0.0,-0.0009900497512437803,0.00019925357606470208,1.4054263632138534e-05,0.280034825870647,0.15371817522376402,0.010842444097186574,-0.2788557213930347,0.1534659411859245,0.010824652879910534,0.0,0.0,0.0,0.00018905472636820468,0.0007688458766745259,5.423020683833374e-05
ASP 666,R ASP 666,0.0,0.0,0.0,-0.0036467661691542332,0.0005639254652857877,3.977623546103505e-05,115.0788059701493,1.8551936072942243,0.13085526774738793,-114.99854726368162,1.8463022932899118,0.13022812281217153,0.0,0.0,0.0,0.07661194029850917,0.009023388995913172,0.0006364607868454074
LEU 667,R LEU 667,0.0,0.0,0.0,-0.003507462686567202,0.0004999443052073233,3.526335238514585e-05,0.6543482587064674,0.16413838994635582,0.01157742937427511,-0.6491791044776116,0.16327310625167066,0.011516396968223099,0.0,0.0,0.0,0.0016616915422882283,0.0028116628327299414,0.00019831940523386314
ASN 668,R ASN 668,0.0,0.0,0.0,-0.001771144278606939,0.0004317765960944865,3.0455172908559482e-05,1.1974328358208948,0.25796331398014816,0.018195329256825255,-1.1940298507462692,0.2578611588013684,0.0181881237860763,0.0,0.0,0.0,0.0016318407960198445,0.0015433313759044855,0.00010885820198112472
HIE 669,R HIE 669,0.0,0.0,0.0,-0.004308457711442813,0.0006184381784381687,4.3621265784093974e-05,-0.5791890547263681,1.2014985187783085,0.08474717126808796,0.5909054726368163,1.198716459496806,0.08455093993636131,0.0,0.0,0.0,0.007407960199005112,0.004758102418536114,0.0003356106680720641
LEU 670,R LEU 670,0.0,0.0,0.0,-0.0065870646766169145,0.0007008394687737441,4.9433404672022934e-05,-0.22680597014925355,0.20162056665846503,0.014221218275947458,0.23511940298507455,0.2002640686336749,0.014125538282476802,0.0,0.0,0.0,0.00172636815920398,0.004726315789183123,0.0003333686121063587
VAL 671,R VAL 671,0.0,0.0,0.0,-0.0022487562189055146,0.00043229221883038624,3.049154213217987e-05,0.45904975124378083,0.19906529720091712,0.014040983465025579,-0.4563333333333332,0.19853281076081733,0.014003424767422725,0.0,0.0,0.0,0.00046766169154196586,0.002901397673994677,0.000204648812921448
SER 672,R SER 672,0.0,0.0,0.0,-0.0015721393034825641,0.0004947685528538129,3.4898282962014006e-05,-0.9413880597014933,0.15274802408673763,0.010774014912064395,0.9430845771144275,0.15302849151341397,0.010793797559044124,0.0,0.0,0.0,0.00012437810945281763,0.002364634276165806,0.0001667884419802521
ALA 673,R ALA 673,0.0,0.0,0.0,-0.0024825870646766187,0.000519227587090505,3.6623490218712627e-05,-0.47341293532338274,0.20727644825650574,0.014620153404846792,0.48231343283582095,0.20684227718361614,0.014589529338567261,0.0,0.0,0.0,0.00641791044776117,0.0028519832694274896,0.00020116338955927514
THR 674,R THR 674,0.0,0.0,0.0,-0.0030398009950248633,0.0004553801759800577,3.2120041067645064e-05,0.2742388059701494,0.7754350104357678,0.05469496849941352,-0.26378109452736315,0.7760140929637838,0.05473581383164916,0.0,0.0,0.0,0.007417910447761348,0.004121835751474156,0.0002907318776591527
MET 675,R MET 675,0.0,0.0,0.0,-0.0017761194029850933,0.00041684298638115075,2.9401837294535007e-05,-0.018467661691542295,0.38910459809377274,0.027445322237586448,0.018268656716417902,0.38842433003337623,0.02739733982818552,0.0,0.0,0.0,-0.0019751243781092605,0.0016999789607867533,0.00011990727070427924
SER 676,R SER 676,0.0,0.0,0.0,-0.0016169154228856228,0.00048613864677834003,3.428957632045338e-05,-0.8680696517412934,0.332320403932753,0.02344007399743258,0.8701243781094521,0.3319771158161484,0.02341586032063024,0.0,0.0,0.0,0.0004378109452736024,0.002269714774655201,0.00016009333655525324
GLY 677,R GLY 677,0.0,0.0,0.0,-0.0014179104477612062,0.0004932152728912861,3.478872304083708e-05,-0.6706766169154231,0.5945194136732,0.041934166197721605,0.6733383084577119,0.593037618444792,0.04182964842092582,0.0,0.0,0.0,0.0012437810945274148,0.00198132415440211,0.00013975183059022726
VAL 678,R VAL 678,0.0,0.0,0.0,-0.0018457711442785721,0.00040036615997479625,2.8239651567636473e-05,-0.3085422885572139,0.30747846173444965,0.021687858495533983,0.3103084577114428,0.30714254291738996,0.02166416460904424,0.0,0.0,0.0,-7.960199004972798e-05,0.0018988427585471146,0.0001339340414946054
THR 679,R THR 679,0.0,0.0,0.0,-0.001174129353233812,0.00037922067662007094,2.6748164169689828e-05,-0.6636766169154233,0.34558788314351907,0.024375889826913473,0.6638706467661692,0.3452080390618311,0.02434909769114063,0.0,0.0,0.0,-0.0009800995024877557,0.0013675711083404641,9.646102856428304e-05
THR 680,R THR 680,0.0,0.0,0.0,-0.001457711442786145,0.0004982084683430501,3.514091589293976e-05,-1.4590845771144274,0.23650451556268196,0.016681742318289935,1.4633980099502477,0.2362874983713487,0.016666435105842647,0.0,0.0,0.0,0.0028557213930347604,0.0020598216611187334,0.00014528861781206738
CYX 681,R CYX 681,0.0,0.0,0.0,-0.0018009950248755737,0.0004888803381707096,3.448296032081789e-05,-0.29204975124378113,0.22112032138586638,0.01559662492667651,0.2958009950248757,0.22145664355384376,0.0156203472633464,0.0,0.0,0.0,0.001950248756219053,0.0019968912251261822,0.00014084984709892577
LEU 682,R LEU 682,0.0,0.0,0.0,-0.001258706467661634,0.00043792400168490223,3.088877746676992e-05,-0.30147761194029843,0.2525050824497478,0.01781033528879435,0.29986567164179095,0.2519154222469171,0.017768743864903055,0.0,0.0,0.0,-0.002870646766169129,0.0011430882841999312,8.062723097997488e-05
ARG 683,R ARG 683,0.0,0.0,0.0,-0.0013631840796019018,0.00048091725268046073,3.392128757689247e-05,-99.94093532338316,1.170795592397204,0.08258155381639383,99.91561194029856,1.1691060107266302,0.0824623799139964,0.0,0.0,0.0,-0.02668656716417856,0.002238573785639693,0.00015789682054769428
PHE 684,R PHE 684,0.0,0.0,0.0,-0.001905472636815905,0.0004185023053694258,2.951887663190408e-05,0.27540796019900504,0.20484573187397237,0.014448703890465233,-0.27480597014925384,0.20444054753594026,0.014420124390820683,0.0,0.0,0.0,-0.001303482587064679,0.0008991083537519229,6.341821355007604e-05
PRO 685,R PRO 685,0.0,0.0,0.0,-0.0015572139303482297,0.0004967157800735899,3.503562978026903e-05,0.9649502487562188,0.14775917448408027,0.010422128592523167,-0.9640447761194039,0.1475582791858583,0.010407958530738419,0.0,0.0,0.0,-0.0006517412935326002,0.0008967101023734525,6.324905394052295e-05
GLY 686,R GLY 686,0.0,0.0,0.0,-0.001159203980099504,0.00036586619524080205,2.5806211680396566e-05,-1.2620298507462686,0.11518546197859403,0.008124556061724856,1.2621442786069657,0.11487195588288071,0.008102443046709222,0.0,0.0,0.0,-0.0010447761194029518,0.0009320095843393678,6.573888742519676e-05
GLN 687,R GLN 687,0.0,0.0,0.0,-0.004786069651741302,0.0005454515452205278,3.847318560845972e-05,0.2813731343283585,0.6053200831455459,0.042695986683787296,-0.2709004975124377,0.6050493093262485,0.04267688777115422,0.0,0.0,0.0,0.005686567164179249,0.003046287791750271,0.00021486857385546245
LEU 688,R LEU 688,0.0,0.0,0.0,-0.003273631840796015,0.0004458222252183451,3.144587520100843e-05,0.10410945273631861,0.2769030362828938,0.019531234266007353,-0.10058706467661689,0.2767627243756313,0.019521337427143317,0.0,0.0,0.0,0.00024875621890580536,0.0013705542130900022,9.667144054995642e-05
ASN 689,R ASN 689,0.0,0.0,0.0,-0.0016915422885572092,0.0004618566354338349,3.257685529584584e-05,0.9045472636815923,0.4125122389319277,0.029096369921864977,-0.8992039800995026,0.41193489944066763,0.029055647533962746,0.0,0.0,0.0,0.003651741293533125,0.001444877537110552,0.0001019138036253497
ALA 690,R ALA 690,0.0,0.0,0.0,-0.0011393034825870711,0.00034626293813540835,2.4423504534812732e-05,0.2964129353233831,0.19588991636928368,0.01381700937019817,-0.29601990049751226,0.19547373149216946,0.013787653952352253,0.0,0.0,0.0,-0.000746268656716455,0.0008754805403776055,6.175163609248606e-05
ASP 691,R ASP 691,0.0,0.0,0.0,-0.0009452736318408267,0.00026764134639428575,1.887796503017019e-05,102.18939800995027,1.1353581506012804,0.08008198939559392,-102.15968656716431,1.1334459482746673,0.07994711304282281,0.0,0.0,0.0,0.02876616915423004,0.0020732961598433387,0.00014623903567219666
LEU 692,R LEU 692,0.0,0.0,0.0,-0.001253731343283581,0.00043514566379442075,3.069280862172742e-05,0.6579253731343283,0.16718735402611534,0.011792486718931983,-0.6568457711442788,0.16688570013628265,0.011771209694061964,0.0,0.0,0.0,-0.00017412935323381926,0.0008891425592841005,6.27152806064334e-05
ARG 693,R ARG 693,0.0,0.0,0.0,-0.0008606965174129284,0.0003462629381354238,2.442350453481382e-05,-95.29166169154227,0.932409655755584,0.0657671062871426,95.27247761194027,0.9313049907599071,0.06568918922597329,0.0,0.0,0.0,-0.020044776119404664,0.0014431119892644511,0.00010178927148206611
LYS 694,R LYS 694,0.0,0.0,0.0,-0.0012786069651740967,0.00044831364481863896,3.1621606390241576e-05,-106.59586567164176,1.2264073515416203,0.08650410486666366,106.56749253731344,1.2249442636095362,0.08640090660081255,0.0,0.0,0.0,-0.029651741293536336,0.002475373121832614,0.00017459935790988462
LEU 695,R LEU 695,0.0,0.0,0.0,-0.0018656716417910812,0.00035529494669360375,2.5060573298704778e-05,0.26633333333333337,0.1507002670234151,0.010629577265368593,-0.2648805970149254,0.1503979321059072,0.010608252204510078,0.0,0.0,0.0,-0.00041293532338276736,0.0009376756701997147,6.613854230726417e-05
ALA 696,R ALA 696,0.0,0.0,0.0,-0.0006517412935323626,0.0004764184923333146,3.360396948812667e-05,0.6035223880597015,0.1581678708506289,0.011156301427418006,-0.6022935323383082,0.15786031487646232,0.011134608101617056,0.0,0.0,0.0,0.0005771144278606714,0.0009698302830656066,6.84065538287229e-05
VAL 697,R VAL 697,0.0,0.0,0.0,-0.0008059701492537586,0.0003954519790893183,2.7893031973325675e-05,0.18887064676616913,0.11327373257565716,0.007989713066417907,-0.18743283582089557,0.11299181811799401,0.007969828353741921,0.0,0.0,0.0,0.0006318407960198369,0.0009217013764717249,6.501180250251666e-05
ASN 698,R ASN 698,0.0,0.0,0.0,-0.0013034825870646746,0.000459761793120334,3.242909651167154e-05,0.9718358208955233,0.3409038000755022,0.024045500081279154,-0.9686268656716411,0.3405871066095799,0.02402316224650322,0.0,0.0,0.0,0.001905472636816075,0.0010202038136525324,7.19596287242036e-05
MET 699,R MET 699,0.0,0.0,0.0,-0.001980099502487552,0.00033023734876167426,2.3293146614181382e-05,1.003417910447761,0.44394074778050285,0.03131316601479654,-1.002442786069652,0.44312961835885484,0.031255953356651205,0.0,0.0,0.0,-0.001004975124377953,0.0013101118878115002,9.240816763520734e-05
VAL 700,R VAL 700,0.0,0.0,0.0,-0.0008258706467661843,0.00037922067662009556,2.6748164169691563e-05,-0.39553731343283594,0.10782143821177573,0.007605137873824475,0.3952487562189053,0.10757964912758074,0.007588083386774535,0.0,0.0,0.0,-0.0011144278606963361,0.000760885054191521,5.3668693714632134e-05
PRO 701,R PRO 701,0.0,0.0,0.0,-0.0007910447761193888,0.00040656234244405755,2.867669658161181e-05,-1.118333333333334,0.11989615462499757,0.008456822702304663,1.1155223880597014,0.11972331595953468,0.008444631602811154,0.0,0.0,0.0,-0.0036019900497511565,0.0007922485287105243,5.5880902639639316e-05
PHE 702,R PHE 702,0.0,0.0,0.0,-0.0007462686567164683,0.0004351456637944531,3.0692808621729705e-05,0.7394726368159206,0.11646860443235478,0.008215061952153074,-0.7386218905472637,0.11628142358542286,0.008201859233177462,0.0,0.0,0.0,0.00010447761194000199,0.0007557605314134272,5.330723774714253e-05
PRO 703,R PRO 703,0.0,0.0,0.0,-0.00039800995024874883,0.0004894875174626315,3.452578744597762e-05,0.26701492537313437,0.27682901448334535,0.019526013170828405,-0.2667313432835821,0.2764737398354382,0.019500954029295702,0.0,0.0,0.0,-0.00011442786069649818,0.0007991542768631901,5.636799655800995e-05
ARG 704,R ARG 704,0.0,0.0,0.0,-0.0005870646766169182,0.0004923613937806189,3.472849505211884e-05,-92.59584079601991,1.2375128581767958,0.08728742690836462,92.57856716417909,1.2361205067397203,0.08718921801017705,0.0,0.0,0.0,-0.01786069651740659,0.001684136554072364,0.00011878983349221491
LEU 705,R LEU 705,0.0,0.0,0.0,-0.0009203980099502407,0.00028847142317062386,2.0347205363389e-05,0.3180696517412938,0.3600745156772097,0.0253976981015328,-0.31729850746268656,0.35943847922284433,0.02535283554907151,0.0,0.0,0.0,-0.00014925373134302964,0.0009074659596692608,6.400771361936286e-05
HIP 706,R HIP 706,0.0,0.0,0.0,-0.0008159203980099576,0.00038754909640100523,2.733560560764103e-05,-96.60902487562197,1.2606312540045792,0.08891807282264569,96.58689552238805,1.258922394770923,0.0887975391857878,0.0,0.0,0.0,-0.02294527363183964,0.0019192634495597684,0.00013537440598246326
PHE 707,R PHE 707,0.0,0.0,0.0,-0.0013333333333334007,0.0004714045207911221,3.325031120359414e-05,0.42583582089552285,0.1821379606968666,0.012847021205896054,-0.4242238805970147,0.18175056612137028,0.012819696499352681,0.0,0.0,0.0,0.000278606965174408,0.0008877216910426333,6.261506028795025e-05
PHE 708,R PHE 708,0.0,0.0,0.0,-0.0019999999999999476,0.00031544014893832993,2.224943261194343e-05,-0.6412238805970147,0.14482050865890808,0.010214851086897299,0.6415870646766171,0.14466823817327615,0.010204110754950783,0.0,0.0,0.0,-0.001636815920397898,0.0010708427940164956,7.553142700333072e-05
MET 709,R MET 709,0.0,0.0,0.0,-0.004069651741293491,0.0005687766203792689,4.0118409558738755e-05,-0.38799004975124385,0.379114115193306,0.026740647906171,0.3997014925373135,0.3780236909153905,0.026663735307785652,0.0,0.0,0.0,0.007641791044776418,0.0027735504081926,0.0001956311620781476
PRO 710,R PRO 710,0.0,0.0,0.0,-0.003472636815920431,0.0004992506946985981,3.521442887200157e-05,1.6223184079601993,0.23232750110694897,0.016387118434917008,-1.607626865671642,0.22932003115988783,0.0161749878607184,0.0,0.0,0.0,0.011218905472636691,0.005235911282786868,0.00036931270683382867
GLY 711,R GLY 711,0.0,0.0,0.0,-0.0033482587064676762,0.0005260473587218708,3.710451982084669e-05,-1.5145671641791045,0.18204202870584937,0.012840254684967595,1.5399303482587055,0.18451049970630848,0.013014367204772387,0.0,0.0,0.0,0.02201492537313437,0.005741944486580084,0.00040500553701127123
PHE 712,R PHE 712,0.0,0.0,0.0,-0.014373134328358175,0.0014846057911411822,0.00010471601860597187,1.1370298507462682,0.21914514852914244,0.015457306975171196,-1.0941691542288559,0.2207267986574195,0.015568867973551438,0.0,0.0,0.0,0.028487562189054544,0.00991361165504903,0.0006992522518213535
ALA 713,R ALA 713,0.0,0.0,0.0,-0.01538308457711437,0.0018168674692465925,0.00012815195040291906,-1.2965223880597019,0.18884237747026897,0.013319914303696875,1.402432835820896,0.19393025036436307,0.013678785187686381,0.0,0.0,0.0,0.0905273631840797,0.022304105717405022,0.0015732103183418327
PRO 714,R PRO 714,0.0,0.0,0.0,-0.03485572139303483,0.0055165133918064204,0.0003891048535735904,-2.0344029850746255,0.2014661725887531,0.014210328157928871,2.147661691542289,0.2052822713254181,0.01447949500928789,0.0,0.0,0.0,0.07840298507462665,0.02289782172708926,0.0016150878167914165
LEU 715,R LEU 715,0.0,0.0,0.0,-0.044169154228855756,0.006102054444111372,0.0004304057349884432,-0.1350248756218908,0.7759305146469675,0.054729918671714436,0.2983283582089552,0.7687881020881046,0.0542261317332097,0.0,0.0,0.0,0.11913432835820864,0.03647703381160768,0.0025728915878543332
THR 716,R THR 716,0.0,0.0,0.0,-0.2630149253731345,0.06886055399600072,0.004857048986667338,-3.1009701492537323,0.8767487594337562,0.061841089367606475,3.606303482587065,0.8278044043002626,0.058388820736162875,-0.009953946268656711,0.01117262959015934,0.0007880565299030938,0.23236446169154218,0.19021651646898413,0.01341683859552928
SER 717,R SER 717,0.0,0.0,0.0,-0.1856716417910448,0.07505654015931958,0.005294080154289088,1.0684278606965179,1.662625719937267,0.11727257623714969,-0.8956268656716423,1.576880488401426,0.11122457392269111,-0.00666039402985075,0.011510643570527475,0.0008118981978182516,-0.019531040796019885,0.17701120017550928,0.012485407400166421
ARG 718,R ARG 718,0.0,0.0,0.0,-0.11226865671641789,0.03661725475724225,0.002582782010779822,-126.69121393034817,2.9307991131816093,0.20672263054449158,126.91334825870645,3.0276456245704018,0.21355365676642005,-0.0007170985074626869,0.005469452691260629,0.0003857854476926696,0.10914857313432984,0.1354293951953074,0.009552453015939159
GLY 719,R GLY 719,0.0,0.0,0.0,-0.3883383084577113,0.20702571516943838,0.014602468056475425,-0.9735174129353229,0.7867927217572769,0.05549607968809492,1.5926766169154236,0.789586112312463,0.05569311026624305,-0.048077802985074615,0.03737643871275526,0.0026363307182449515,0.1827430925373135,0.22637162008063716,0.015967022977868565
SER 720,R SER 720,0.0,0.0,0.0,-0.7703830845771149,0.767241694917798,0.0541170565814189,-7.882094527363186,4.173065644302949,0.29434535568992215,5.559676616915423,2.438174482245101,0.17197556817498896,-0.2283769074626866,0.058075137846216936,0.004096304387021287,-3.3211779024875625,1.706891795564439,0.12039486447463878
GLN 721,R GLN 721,0.0,0.0,0.0,-0.5232686567164181,0.10741002233588626,0.007576118835389149,0.4141791044776111,1.6839475854102903,0.11877650467048208,0.5904378109452737,1.718879644188955,0.12124042212172666,-0.0248700895522388,0.019905663864781098,0.001404037273777827,0.4564781691542279,0.17473279305972897,0.012324700953140753
GLN 722,R GLN 722,0.0,0.0,0.0,-1.5855422885572132,0.7385307179434082,0.0520919404078286,-3.732925373134328,3.8008833562690594,0.26809364117342954,5.168587064676616,3.037861072228463,0.2142741988883847,-0.34369264477611944,0.08451199224109335,0.005961016321473106,-0.493573241791044,1.0728999798570342,0.07567652970469375
TYR 723,R TYR 723,0.0,0.0,0.0,-6.704049751243779,0.9771795984741545,0.06892493456902103,-11.030427860696511,2.1220071030261627,0.14967484069403086,10.111686567164176,1.1669555092060513,0.08231069523205264,-1.254273671641791,0.07451826337925284,0.005256113037595232,-8.87706471641791,1.3512914032369603,0.09531274670206032
ARG 724,R ARG 724,0.0,0.0,0.0,-3.883024875621891,1.221411956931581,0.08615175689789618,-185.848,9.213088490421605,0.649841157523619,187.86196517412927,9.441230337850628,0.6659330427114133,-0.703596752238806,0.15064947579609386,0.010625994728417082,-2.5726564537313434,1.8315283043186814,0.12918604597721145
ALA 725,R ALA 725,0.0,0.0,0.0,-1.6272786069651748,0.3226469690803917,0.0227577625110919,-0.36076616915422893,1.1207878714483939,0.07905428114336148,0.4403233830845771,1.1962083629795375,0.08437403244810075,-0.2850527641791043,0.0627261882258578,0.004424364186463003,-1.8327741572139307,0.5228551381019259,0.03687935793893354
LEU 726,R LEU 726,0.0,0.0,0.0,-0.33820398009950253,0.24420504227129672,0.01722489559366228,0.8119502487562185,0.6705552889469776,0.04729732332495462,-0.5883830845771142,0.6522109336728618,0.0460034122681196,-0.03839018507462684,0.05894432746381596,0.0041576122956336154,-0.15302700099502473,0.27712975076663626,0.01954722547272329
THR 727,R THR 727,0.0,0.0,0.0,-0.20236318407960194,0.03454469219744004,0.0024365947192649057,-2.863860696517413,0.9933233331982737,0.07006362582014519,2.97860199004975,0.9748770662624111,0.06876252646892839,-0.0017449074626865676,0.007035682590511171,0.000496258786978972,-0.0893667980099503,0.12405819577138572,0.008750390449867461
VAL 728,R VAL 728,0.0,0.0,0.0,-0.06072139303482586,0.007068392968276516,0.0004985659991339585,-1.2031890547263677,0.4247122808116578,0.02995689452718087,1.3811542288557215,0.4337398067903796,0.03059364711429497,0.0,0.0,0.0,0.11724378109452756,0.05120153598473252,0.003611477893205734
PRO 729,R PRO 729,0.0,0.0,0.0,-0.3279402985074628,0.08017975090777063,0.0056554435783430475,-2.9928258706467674,0.830786814335058,0.05859918372043644,3.055248756218907,0.8173067333194362,0.05764837211585768,-0.014537122388059705,0.01997523677371351,0.0014089445684076275,-0.2800545353233831,0.1353203135095949,0.00954475898706038
GLU 730,R GLU 730,0.0,0.0,0.0,0.23842786069651747,0.8139816004007373,0.05741383532322255,143.50068656716425,4.071145815981492,0.2871564852823621,-149.16769651741294,3.1890645039577534,0.22493926665568767,-0.08631338507462688,0.024424995598241267,0.0017228063562585037,-5.514895474626865,2.0399330325173253,0.14388578211312308
LEU 731,R LEU 731,0.0,0.0,0.0,-0.08328855721393039,0.012250548506674234,0.0008640870681045769,-0.18851243781094515,0.29226850105848295,0.020615030587516504,0.05276119402985074,0.31527240481901575,0.022237600854028997,0.0,0.0,0.0,-0.21903980099502485,0.10313068754928503,0.007274277832337112
THR 732,R THR 732,0.0,0.0,0.0,-0.0873084577114428,0.016268101379600587,0.0011474633986444489,-2.2856417910447773,0.5052920647420782,0.035640554259396384,2.809875621890547,0.4809423476301654,0.03392305763816791,0.0,0.0,0.0,0.4369253731343286,0.12690721883338588,0.008951345042493647
GLN 733,R GLN 733,0.0,0.0,0.0,-1.4831243781094514,0.6994204775602365,0.04933331674888399,-10.157034825870644,4.396324240730305,0.3100928029092001,10.829039800995028,3.4464050053791317,0.24309066610172994,-0.4822843343283581,0.06405383145330011,0.004518008919453082,-1.2934037373134315,1.161660883800907,0.08193724115033943
GLN 734,R GLN 734,0.0,0.0,0.0,-0.3031592039800994,0.08387069250967799,0.005915782526072595,0.24912935323383129,0.8518231213308953,0.060082970411773386,0.7280099502487561,0.638446926151997,0.04503257403197094,-0.014931617910447764,0.010479366359660196,0.0007391575118762398,0.6590484815920399,0.40438765729840587,0.028523306118275988
MET 735,R MET 735,0.0,0.0,0.0,-0.03624378109452736,0.005552577603386899,0.00039164862692635916,-1.4981094527363183,0.46865836665636723,0.03305661242565201,1.5483233830845775,0.46241357928692906,0.032616139086351775,0.0,0.0,0.0,0.013970149253731336,0.038255219192942974,0.002698315114145203
PHE 736,R PHE 736,0.0,0.0,0.0,-0.05664676616915422,0.011435721375286529,0.0008066135936238812,0.4257412935323386,0.5210951085698666,0.03675521502751157,-0.3508855721393033,0.5061458817109267,0.03570077786496868,0.0,0.0,0.0,0.018208955223880614,0.02915571711006251,0.002056485724079611
ASP 737,R ASP 737,0.0,0.0,0.0,-0.16998009950248746,0.06577883645492132,0.004639681390975849,173.40679104477604,4.601082950193584,0.324535368712079,-172.4286268656716,4.294836606636575,0.30293441713201275,-0.0072298388059701445,0.02044772095342025,0.001442271032879497,0.8009542407960212,0.4097751590851621,0.028903311194847875
ALA 738,R ALA 738,0.0,0.0,0.0,-0.035497512437810956,0.010837618461245853,0.000764426666798797,-3.1241990049751256,0.42427831637999835,0.029926285036249913,3.1653880597014923,0.4295330087764807,0.030296922460704347,0.0,0.0,0.0,0.005691542288557162,0.014849975396044702,0.0010474365041208181
LYS 739,R LYS 739,0.0,0.0,0.0,-0.23506467661691552,0.1557245967912291,0.010983966162804138,-190.86107960199004,8.563429727634855,0.6040177615100435,191.396303482587,8.386241618274218,0.5915198758980635,-0.09371892537313437,0.06506806102901957,0.004589547157923867,0.20644027860696637,0.466513874704631,0.03290535162601189
ASN 740,R ASN 740,0.0,0.0,0.0,-0.04481094527363185,0.007852120770785082,0.0005538458960865495,-1.7018258706467657,0.8472947847508766,0.059763566176388554,1.9263333333333352,0.8327757716839547,0.05873947395505384,0.0,0.0,0.0,0.17969651741293433,0.045262555640346674,0.0031925745183474397
MET 741,R MET 741,0.0,0.0,0.0,-0.013298507462686578,0.0018769213071484615,0.0001323878215308757,-1.0691542288557212,0.3431376166710001,0.02420306135550582,1.0977611940298506,0.344541114800003,0.02430205648072161,0.0,0.0,0.0,0.015308457711442963,0.005812525342325428,0.0004099839267276239
MET 742,R MET 742,0.0,0.0,0.0,-0.007248756218905542,0.0008965444692523319,6.323737108094061e-05,-1.7472487562189052,0.5528729558266736,0.03899665155191287,1.743412935323383,0.5552560196835927,0.03916473991629177,0.0,0.0,0.0,-0.011084577114428089,0.004393324984924149,0.0003098812517158291
ALA 743,R ALA 743,0.0,0.0,0.0,-0.002776119402985096,0.00046212451819832817,3.259575028919578e-05,1.327865671641791,0.18207085949236912,0.01284228825185494,-1.314402985074627,0.18086013889698105,0.012756890605456272,0.0,0.0,0.0,0.010686567164179173,0.0025735486963054965,0.0001815241290137693
ALA 744,R ALA 744,0.0,0.0,0.0,-0.0017562189054726317,0.00042936216936101976,3.0284872377433225e-05,0.332353233830846,0.46797687743405164,0.03300854388213049,-0.33099004975124363,0.4659323396960382,0.032864333309133964,0.0,0.0,0.0,-0.0003930348258706609,0.0023243789613573767,0.00016394905099873877
CYS 745,R CYS 745,0.0,0.0,0.0,-0.0030149253731343237,0.0006106648521038487,4.3072977619038894e-05,-0.28592537313432864,0.484050590879025,0.03414229621302843,0.2914925373134328,0.4827665414321895,0.03405172634824132,0.0,0.0,0.0,0.0025522388059701752,0.0025467777832586893,0.0001796358543987596
ASP 746,R ASP 746,0.0,0.0,0.0,-0.008243781094527372,0.0017031646376454797,0.00012013197102486373,143.92584577114422,3.764266011863116,0.2655108528393179,-143.67093532338313,3.729957868698081,0.26309094300234726,0.0,0.0,0.0,0.24666666666666376,0.03678812989034791,0.0025948346133793554
PRO 747,R PRO 747,0.0,0.0,0.0,-0.00923383084577117,0.0020198147176845403,0.00014246674559654628,-1.2262935323383086,0.3709086441382536,0.026161878602697412,1.2260995024875623,0.3677450447796032,0.0259387355089017,0.0,0.0,0.0,-0.009427860696517455,0.005118109482720922,0.00036100360851215206
ARG 748,R ARG 748,0.0,0.0,0.0,-0.022990049751243788,0.011337425387864112,0.000799680329245392,-155.09298507462685,7.890585543146822,0.5565589919415848,154.9694527363184,7.902890711696283,0.5574269316104611,0.0,0.0,0.0,-0.14652238805970202,0.020366071343262394,0.0014365119134233562
HIE 749,R HIE 749,0.0,0.0,0.0,-0.00525870646766168,0.000988861508500036,6.974891297118205e-05,-0.8594925373134324,0.9729018098124542,0.06862320262121104,0.8663880597014926,0.9682337813667824,0.06829394528132525,0.0,0.0,0.0,0.0016368159203979844,0.005443736444626584,0.0003839715635107034
GLY 750,R GLY 750,0.0,0.0,0.0,-0.0021442786069651985,0.0005222221958904412,3.6834713637537275e-05,1.7367014925373128,0.20323498261120995,0.01433509039739154,-1.720099502487562,0.20027704704206806,0.014126453708822895,0.0,0.0,0.0,0.014457711442786039,0.003859401229087543,0.0002722211736776184
ARG 751,R ARG 751,0.0,0.0,0.0,-0.006313432835820932,0.0009548351198952834,6.734887656859571e-05,-137.97009452736324,2.5956763180846414,0.183084891114899,137.86916915422884,2.5893168197956373,0.1826363266911781,0.0,0.0,0.0,-0.10723880597014929,0.008591485231015846,0.0006059966441410924
TYR 752,R TYR 752,0.0,0.0,0.0,-0.008965174129353281,0.0013397040939070605,9.449544091851609e-05,-1.0099552238805976,0.26798773452491104,0.01890239736510239,1.015870646766169,0.26817680583551434,0.01891573342710426,0.0,0.0,0.0,-0.0030497512437811297,0.0027585258947944533,0.00019457141461256844
LEU 753,R LEU 753,0.0,0.0,0.0,-0.002542288557213952,0.0005080963753904874,3.583835508153249e-05,2.3428557213930343,0.4284074106874701,0.030217528892974105,-2.335731343283582,0.42623617990193613,0.030064382081414744,0.0,0.0,0.0,0.004582089552238825,0.002367793357751922,0.00016701126641494276
THR 754,R THR 754,0.0,0.0,0.0,-0.00227860696517416,0.0004804538171346389,3.388859935384462e-05,-0.3209004975124378,0.2998850692780019,0.021152261887669065,0.3316965174129352,0.2987259221343804,0.02107050195208022,0.0,0.0,0.0,0.008517412935323185,0.0030503152554849393,0.0002151526492442902
VAL 755,R VAL 755,0.0,0.0,0.0,-0.004766169154228886,0.0006387563719683158,4.505440065695956e-05,-0.14425373134328365,0.273307874615557,0.01927765111397146,0.15722885572139297,0.2736705855880452,0.019303234773398296,0.0,0.0,0.0,0.008208955223880559,0.004283036004507321,0.00030210206683437663
ALA 756,R ALA 756,0.0,0.0,0.0,-0.0029402985074626644,0.0005244451324618595,3.699150749403544e-05,-0.11665174129353237,0.34309348929623434,0.02419994885047278,0.12823383084577106,0.34266278050589494,0.024169568994775015,0.0,0.0,0.0,0.00864179104477607,0.0035507752325875845,0.0002504523743204947
ALA 757,R ALA 757,0.0,0.0,0.0,-0.004835820895522401,0.0007383661186264322,5.208033046716836e-05,-0.49429353233830853,0.33563649848071975,0.023673973272550674,0.5098208955223882,0.33476099406213145,0.023612219952219064,0.0,0.0,0.0,0.010691542288557057,0.0044659438907443194,0.00031500339440069966
VAL 758,R VAL 758,0.0,0.0,0.0,-0.0046517412935323296,0.0006214326672589701,4.383248074024296e-05,0.6894378109452739,0.40438328127201545,0.02852299745717305,-0.6700099502487568,0.40292027272110353,0.028419804790438114,0.0,0.0,0.0,0.014776119402985122,0.00541920546999639,0.0003822412819698888
PHE 759,R PHE 759,0.0,0.0,0.0,-0.018139303482587073,0.0022813318778192836,0.0001609127438338295,-1.5937213930348262,0.2827180477391939,0.01994139354969423,1.5414925373134336,0.2818072648485492,0.0198771518778027,0.0,0.0,0.0,-0.07036815920397993,0.012920490922027772,0.0009113411626593107
ARG 760,R ARG 760,0.0,0.0,0.0,-0.00789054726368161,0.0008213326139215846,5.793233583912724e-05,-113.16492537313421,1.596600022321876,0.11261548260244753,113.13540298507463,1.595194547248432,0.1125163480343223,0.0,0.0,0.0,-0.03741293532338554,0.00696141689706231,0.0004910204888506867
GLY 761,R GLY 761,0.0,0.0,0.0,-0.004597014925373131,0.0006554714567568569,4.623339183438977e-05,0.09819900497512433,0.5647671031452077,0.039835600018463306,-0.07789054726368162,0.5653814526716222,0.039878932892969426,0.0,0.0,0.0,0.015711442786069653,0.0054832461613201705,0.00038675836405606704
ARG 762,R ARG 762,0.0,0.0,0.0,-0.015328358208955221,0.004042269422074834,0.00028511970149797534,-120.81013930348266,6.21189481274924,0.4381532772347445,120.80000497512447,6.213748186266821,0.4382840041232619,0.0,0.0,0.0,-0.025462686567164577,0.015111850008941663,0.0010659077151319721
MET 763,R MET 763,0.0,0.0,0.0,-0.017343283582089548,0.001723864443938011,0.00012159202278661963,-1.9617761194029855,0.6049235095159046,0.042668014536684035,1.9816019900497506,0.6079053022580516,0.042878333980491276,0.0,0.0,0.0,0.0024825870646764917,0.007211167767482417,0.0005086365570014558
SER 764,R SER 764,0.0,0.0,0.0,-0.0106915422885572,0.0012234760484972637,8.629734669155467e-05,1.86660199004975,0.48080282239801375,0.033913216287087926,-1.8467412935323386,0.4802216038375997,0.033872220290743556,0.0,0.0,0.0,0.009169154228855716,0.010012491888238233,0.0007062267257188615
MET 765,R MET 765,0.0,0.0,0.0,-0.009194029850746263,0.0008793734648322723,6.202622181218286e-05,1.5715671641791054,0.45511211971213394,0.03210113383630672,-1.5545074626865665,0.4549665792701356,0.03209086820503736,0.0,0.0,0.0,0.00786567164179107,0.005984795467491342,0.0004221349244805428
LYS 766,R LYS 766,0.0,0.0,0.0,-0.01999502487562191,0.002743599539330939,0.00019351859067387477,-145.48515422885575,3.7187755930568884,0.2623022060924635,145.48375621890548,3.727577414137049,0.2629230386835098,0.0,0.0,0.0,-0.021393034825868996,0.031109975863900293,0.002194328508506888
GLU 767,R GLU 767,0.0,0.0,0.0,-0.05840298507462685,0.011875883462073411,0.0008376602334421112,175.69378606965174,4.760683378243036,0.33579271493346263,-174.9731542288559,4.680869082149446,0.3301630485502172,0.0,0.0,0.0,0.662228855721395,0.0908769183661367,0.006409963595229425
VAL 768,R VAL 768,0.0,0.0,0.0,-0.016965174129353278,0.0016910007912908562,0.0001192739994550426,2.4023432835820873,0.3963053832377969,0.027953226460794164,-2.3961044776119422,0.39784695928807867,0.02806196085165205,0.0,0.0,0.0,-0.010726368159204212,0.012073973952627753,0.0008516324593476896
ASP 769,R ASP 769,0.0,0.0,0.0,-0.012701492537313458,0.0014525488872478372,0.00010245489894405473,138.6929402985074,2.2147527262071978,0.15621661256411254,-138.57365671641796,2.2041347862090377,0.15546768082139734,0.0,0.0,0.0,0.10658208955224094,0.014514171411185122,0.001023750717269963
GLU 770,R GLU 770,0.0,0.0,0.0,-0.055109452736318384,0.016967277849170515,0.001196779504396713,168.39921393034825,5.826720846230944,0.4109852003720898,-167.86414427860697,5.712797375610437,0.40294965831753277,-9.069850746268647e-05,0.0012826705934072858,9.047260796505757e-05,0.47986950049751115,0.12925559020850622,0.009116986387878542
GLN 771,R GLN 771,0.0,0.0,0.0,-0.1668905472636816,0.05977709806384331,0.0042163514048081385,2.90687064676617,2.266707679578637,0.1598812324223808,-2.500283582089551,2.2378270742192248,0.1578441515850204,-0.02332083582089552,0.02792823291776916,0.0019699056647226264,0.21637568159204013,0.0883612920186368,0.006232524993694681
MET 772,R MET 772,0.0,0.0,0.0,-0.025004975124378187,0.004058646580334083,0.00028627485717581377,0.6625820895522389,0.6010502867825663,0.042394818469263636,-0.6553134328358209,0.6007757971791764,0.04237545746542865,0.0,0.0,0.0,-0.017736318407960222,0.012652065073535723,0.0008924078631176116
LEU 773,R LEU 773,0.0,0.0,0.0,-0.031029850746268656,0.006163534593412353,0.00043474221036562114,-0.08228358208955214,0.3460206823529832,0.024406417129407734,0.11752736318407962,0.3466402503772526,0.024450118088372195,0.0,0.0,0.0,0.004213930348258989,0.01793074030084788,0.0012647369060302133
ASN 774,R ASN 774,0.0,0.0,0.0,-0.16567164179104482,0.34039495883720444,0.02400960918761902,-1.480378109452736,3.1799502118068714,0.22429639405465976,0.960592039800995,2.564666233312796,0.18089760838077656,-0.09535920000000006,0.05303025589916331,0.003740465850633441,-0.7808169114427861,1.2927572375406,0.09118406498687347
VAL 775,R VAL 775,0.0,0.0,0.0,-0.05476616915422884,0.014626019537579997,0.0010316398758294253,1.1114427860696514,0.5158271799376107,0.0363836439909698,-1.019323383084577,0.5127297348462634,0.036165167059415346,0.0,0.0,0.0,0.03735323383084581,0.025552396699811068,0.0018023270986891452
GLN 776,R GLN 776,0.0,0.0,0.0,-0.0192786069651741,0.003447111423196505,0.00024314049297277478,-2.19679104477612,0.46224997665205136,0.03260459944622638,2.239179104477613,0.4638380633541293,0.03271661444551779,0.0,0.0,0.0,0.023109452736318387,0.013181019075913592,0.0009297174017744204
ASN 777,R ASN 777,0.0,0.0,0.0,-0.04202985074626864,0.011664851506737713,0.000822775186991901,-2.6269950248756215,2.417627661042524,0.17052630714948214,2.8314427860696516,2.395783455600599,0.1689855356954445,0.0,0.0,0.0,0.16241791044776166,0.05858416132217681,0.004132208134735027
LYS 778,R LYS 778,0.0,0.0,0.0,-0.29669154228855726,0.4363429939123891,0.03077726177667187,-203.93252238805965,14.417427254802519,1.0169269106135221,204.17012935323382,13.381477721950574,0.9438566644887341,-0.16521159402985075,0.10221892433738734,0.007209967013915793,-0.2242961711442801,1.4482808271271155,0.10215385319461753
ASN 779,R ASN 779,0.0,0.0,0.0,-0.04301492537313434,0.010584169918095838,0.0007465497849231358,1.1526417910447757,1.5199174273999911,0.10720670938836631,-0.9768855721393039,1.5209996195356714,0.10728304133620818,0.0,0.0,0.0,0.13274129353233866,0.043232481987786966,0.0030493841632771353
SER 780,R SER 780,0.0,0.0,0.0,-0.01422885572139304,0.0031397568090505957,0.00022146137001260196,-2.465089552238805,0.9788168367680445,0.06904041645429214,2.511368159203978,0.9728231286226625,0.06861765287798402,0.0,0.0,0.0,0.03204975124378092,0.012930642092071157,0.0009120571709879044
SER 781,R SER 781,0.0,0.0,0.0,-0.012532338308457711,0.002689615002313879,0.00018971081502296082,-2.7883731343283573,0.802691693801639,0.05661750671090984,2.8337412935323405,0.8007453261490556,0.05648022052184997,0.0,0.0,0.0,0.03283582089552228,0.01525595586976648,0.0010760721588472034
TYR 782,R TYR 782,0.0,0.0,0.0,-0.024741293532338303,0.006159790679263931,0.00043447813502254704,-2.330233830845772,1.1684950222251351,0.08241928410790944,2.3883184079601985,1.1630295223082907,0.08203377746742727,0.0,0.0,0.0,0.03334328358208962,0.015488932565033524,0.0010925050679075868
PHE 783,R PHE 783,0.0,0.0,0.0,-0.011542288557213919,0.0018526444019073764,0.0001306754606630343,0.5064726368159201,0.19819130036359758,0.013979336481277816,-0.5108606965174131,0.1977022498595163,0.0139448415183791,0.0,0.0,0.0,-0.01593034825870646,0.004576070614269091,0.0003227711345634066
VAL 784,R VAL 784,0.0,0.0,0.0,-0.0029104477611940163,0.0005201801242828436,3.6690677011968455e-05,0.6083333333333334,0.2934930196282027,0.02070140146798543,-0.6048557213930349,0.2925197855783907,0.02063275483096151,0.0,0.0,0.0,0.000567164179104319,0.0013628753690462226,9.612981665184222e-05
GLU 785,R GLU 785,0.0,0.0,0.0,-0.0037910447761194074,0.0007166251773146461,5.054684270327762e-05,134.06579601990052,2.6341947277791036,0.18580177025568245,-133.96100995024872,2.622208501016262,0.1849563270058967,0.0,0.0,0.0,0.1009950248756218,0.011992326531838949,0.0008458734943177351
TRP 786,R TRP 786,0.0,0.0,0.0,-0.002512437810945302,0.0005097014318354011,3.595156703419503e-05,-1.2755174129353233,0.28654224584171517,0.020211131686273046,1.2727164179104475,0.2859030454926918,0.020166045969889152,0.0,0.0,0.0,-0.005313432835820956,0.0011135835465464646,7.85461272448818e-05
ILE 787,R ILE 787,0.0,0.0,0.0,-0.002432835820895513,0.0004954684379909569,3.494764905332292e-05,1.0778656716417918,0.14805020281278122,0.010442656148097154,-1.072024875621891,0.14765235618396125,0.010414594210554925,0.0,0.0,0.0,0.0034079601990049863,0.0012022931317010673,8.480321894222521e-05
PRO 788,R PRO 788,0.0,0.0,0.0,-0.0020696517412935366,0.00040534289655857363,2.859068350070152e-05,0.03407462686567164,0.331540681193956,0.02338507659589301,-0.033318407960199,0.33123417354018375,0.02336345721291147,0.0,0.0,0.0,-0.001313432835821016,0.0009754543050347344,6.880324175266457e-05
ASN 789,R ASN 789,0.0,0.0,0.0,-0.004318407960198987,0.0006293876458056981,4.439358166446135e-05,-2.127696517412936,1.870374510197309,0.1319260460781345,2.140532338308457,1.8675758678266774,0.1317286450654864,0.0,0.0,0.0,0.008517412935324247,0.0058335916309799635,0.0004114698281621127
ASN 790,R ASN 790,0.0,0.0,0.0,-0.004472636815920431,0.0006544889103482977,4.6164088354224294e-05,-0.41893532338308426,0.5928267479043653,0.041814774759805454,0.4348258706467662,0.5914878150482986,0.041720333717809886,0.0,0.0,0.0,0.011417910447761415,0.004366821722050984,0.0003080118556884756
VAL 791,R VAL 791,0.0,0.0,0.0,-0.008208955223880595,0.001067903233632654,7.532408640040129e-05,-0.37499999999999994,0.280175247219002,0.019762038229802197,0.3990746268656717,0.27962417813557366,0.01972316881359906,0.0,0.0,0.0,0.015865671641791076,0.004921964748624887,0.00034716862568531315
LYS 792,R LYS 792,0.0,0.0,0.0,-0.004915422885572106,0.0005966831582313822,4.208678497151677e-05,-124.8672139303482,2.026164513517944,0.14291462566181512,124.81075124378113,2.023611688657617,0.1427345632794865,0.0,0.0,0.0,-0.06137810945273824,0.005631849585982233,0.000397240041464763
THR 793,R THR 793,0.0,0.0,0.0,-0.0050945273631840555,0.0006116773289275331,4.314439222791332e-05,-1.4422288557213927,0.6689774534296351,0.04718603138848427,1.4510000000000003,0.6694255575599334,0.047217638216859675,0.0,0.0,0.0,0.0036766169154227833,0.0033233532932796703,0.00023441126753640497
ALA 794,R ALA 794,0.0,0.0,0.0,-0.0026218905472636545,0.0004950686247824275,3.491944840394306e-05,1.2970597014925374,0.1871557640518197,0.013200949765661727,-1.2879452736318406,0.1861468739908553,0.013129788147523273,0.0,0.0,0.0,0.006492537313432859,0.0029084187339842573,0.00020514404030968106
VAL 795,R VAL 795,0.0,0.0,0.0,-0.004985074626865703,0.0005506903125182859,3.8842699763057434e-05,-0.9043283582089557,0.17302598557260915,0.012204312035325293,0.9126467661691539,0.1730331392122979,0.012204816614164483,0.0,0.0,0.0,0.0033333333333334116,0.0026957370683403027,0.0001901426322661343
CYX 796,R CYX 796,0.0,0.0,0.0,-0.003014925373134374,0.0004622851733459475,3.260708202959962e-05,0.9487363184079606,0.44433932746798754,0.0313412796583103,-0.9429850746268661,0.44264377013566936,0.03122168426523155,0.0,0.0,0.0,0.002736318407960052,0.0038755676044711974,0.0002733614618777369
ASP 797,R ASP 797,0.0,0.0,0.0,-0.003965174129353229,0.0005848681396890059,4.1253417818501456e-05,120.10716915422876,2.165904255743155,0.15277110711579145,-120.03551741293533,2.158515680098803,0.15224995717197312,0.0,0.0,0.0,0.06768656716418103,0.009722839125148888,0.0006857961950622217
ILE 798,R ILE 798,0.0,0.0,0.0,-0.003776119402985078,0.0005683412765570363,4.008770277309847e-05,0.570721393034826,0.30208190051203787,0.021307214415639916,-0.5612537313432834,0.30179703947080205,0.021287121866983456,0.0,0.0,0.0,0.005691542288557223,0.002692236509362337,0.00018989572187331802
PRO 799,R PRO 799,0.0,0.0,0.0,-0.006537313432835852,0.0009356673443974851,6.599688592728232e-05,-1.853154228855721,0.14375303966338948,0.010139557629291895,1.859457711442786,0.14474296811466203,0.010209381798603773,0.0,0.0,0.0,-0.0002338308457713947,0.003654214462038653,0.000257748415020605
PRO 800,R PRO 800,0.0,0.0,0.0,-0.006000000000000062,0.0008753108900436,6.173966988055409e-05,0.7488905472636814,0.29855935676618106,0.021058753336858894,-0.7477960199004973,0.3001915858961836,0.021173881902951292,0.0,0.0,0.0,-0.0049054726368158086,0.0044213435184295305,0.0003118575266929099
ARG 801,R ARG 801,0.0,0.0,0.0,-0.004960199004975162,0.0007780623721298968,5.488028830463639e-05,-102.38957213930347,1.4697577645951267,0.10366871956313063,102.37351243781107,1.4682921988325623,0.10356534652459291,0.0,0.0,0.0,-0.021019900497514673,0.004254304462283346,0.0003000755000999229
GLY 802,R GLY 802,0.0,0.0,0.0,-0.005592039800995021,0.001328125270723475,9.36787337015817e-05,0.47111442786069624,0.28151534132934475,0.019856561180359018,-0.43713930348258706,0.2812853944517084,0.0198403419781569,0.0,0.0,0.0,0.028383084577114345,0.006346347908751633,0.0004476368674151348
LEU 803,R LEU 803,0.0,0.0,0.0,-0.02425870646766167,0.00901754709112764,0.0006360487306525335,-1.1741393034825875,0.23664132124989734,0.016691391847460123,1.247114427860697,0.23608262707527097,0.016651984598792278,0.0,0.0,0.0,0.048716417910448,0.013016032177138096,0.0009180801232018802
LYS 804,R LYS 804,0.0,0.0,0.0,-0.09079601990049752,0.03854458146456134,0.0027187251551132933,-138.58007960198995,8.673224878021806,0.6117621143068407,138.95509950248749,8.842838914609201,0.6237257660163406,-0.004484131343283586,0.014883632240100874,0.001049810474860684,0.27973974925373163,0.20584353820334572,0.01451908372245518
MET 805,R MET 805,0.0,0.0,0.0,-0.03677114427860698,0.0049442024125835845,0.00034873714956333357,0.8815671641791044,0.43415135577103653,0.030622675541216716,-0.8321094527363181,0.4404502648214588,0.031066966329557456,0.0,0.0,0.0,0.012686567164179145,0.020522194481221622,0.0014475239905127192
SER 806,R SER 806,0.0,0.0,0.0,-0.0094228855721393,0.0011352662614641461,8.007550803559166e-05,-0.3779452736318409,0.4464903624617154,0.03149300196854874,0.4279800995024876,0.45248728807849065,0.03191599248779099,0.0,0.0,0.0,0.04061194029850735,0.014388312584222865,0.0010148733200884695
ALA 807,R ALA 807,0.0,0.0,0.0,-0.00792039800995024,0.0008942223842164295,6.307358383096815e-05,-0.03576616915422886,0.30729973060127014,0.021675251773413423,0.03778109452736316,0.3121238143164963,0.022015516403320383,0.0,0.0,0.0,-0.005905472636815937,0.009942422295146153,0.0007012843976896122
THR 808,R THR 808,0.0,0.0,0.0,-0.0054179104477612115,0.0006421958690842893,4.5297004078110574e-05,0.8128159203980101,0.5529395718293264,0.039001350282454585,-0.7883930348258709,0.5536033745109344,0.03904817131358133,0.0,0.0,0.0,0.019004975124378237,0.008482054519983679,0.0005982779969144095
PHE 809,R PHE 809,0.0,0.0,0.0,-0.009358208955223922,0.0009676584941563148,6.825336765014896e-05,-1.0935373134328357,0.23758002548237428,0.016757602938956676,1.0819154228855714,0.23764800637974015,0.01676239794174859,0.0,0.0,0.0,-0.020980099502488025,0.005437075778846899,0.0003835017563700634
ILE 810,R ILE 810,0.0,0.0,0.0,-0.0034676616915422904,0.0005280198671212822,3.7243649836023604e-05,1.095194029850746,0.2912840284636102,0.02054559124464386,-1.0924477611940295,0.2903707845922846,0.020481175988558937,0.0,0.0,0.0,-0.0007213930348264518,0.0030699944171198143,0.00021654071028258338
GLY 811,R GLY 811,0.0,0.0,0.0,-0.0014278606965174336,0.0004947685528538241,3.48982829620148e-05,-0.725751243781095,0.34134346486481143,0.02407651164443782,0.7226567164179105,0.3402945118470151,0.024002524203203392,0.0,0.0,0.0,-0.004522388059701372,0.0015711156060008692,0.00011081795046997378
ASN 812,R ASN 812,0.0,0.0,0.0,-0.0019701492537313563,0.00038517874330042573,2.7168413790887973e-05,1.979517412935323,0.25832137211007333,0.018220584730041782,-1.9731393034825877,0.2573360473992221,0.018151085283542177,0.0,0.0,0.0,0.004407960199004989,0.0014186870527497543,0.00010006646929323951
SER 813,R SER 813,0.0,0.0,0.0,-0.001990049751243741,0.0004346903713194813,3.066069476661423e-05,-1.8437611940298508,0.17842414859697722,0.012585069097618095,1.83931343283582,0.1776446961726401,0.01253009076259044,0.0,0.0,0.0,-0.006437810945273713,0.001355792138370373,9.563020408150967e-05
THR 814,R THR 814,0.0,0.0,0.0,-0.0018308457711442437,0.00042466701159945565,2.9953701483144852e-05,-0.33393034825870627,0.2203108729063869,0.015539530833050083,0.3337263681592041,0.21974517071141453,0.015499629276739549,0.0,0.0,0.0,-0.002034825870646425,0.001076099966932917,7.590223939017156e-05
ALA 815,R ALA 815,0.0,0.0,0.0,-0.0018358208955223604,0.000443763246188621,3.130064601783236e-05,-0.7726467661691541,0.16728951162131372,0.011799692360121966,0.7722288557213927,0.16669890443397312,0.011758034141093438,0.0,0.0,0.0,-0.002253731343283712,0.0010744886588850366,7.578858648343454e-05
ILE 816,R ILE 816,0.0,0.0,0.0,-0.0018557213930348745,0.00043944741645718106,3.099623085984603e-05,-0.4642388059701493,0.1624160638532386,0.011455945858389199,0.46337313432835825,0.16204116261837143,0.011429502364149847,0.0,0.0,0.0,-0.002721393034826059,0.0009834400227565212,6.936651085111923e-05
GLN 817,R GLN 817,0.0,0.0,0.0,-0.0015174129353233573,0.0004996966976910595,3.5245887497540816e-05,-2.324666666666664,0.7096411491244613,0.05005422733677965,2.3199502487562182,0.7077969447078415,0.04992414718677867,0.0,0.0,0.0,-0.006233830845770897,0.0021371040411808195,0.00015073969660805842
GLU 818,R GLU 818,0.0,0.0,0.0,-0.0021243781094527807,0.0004565201889334977,3.220045138151816e-05,118.49977611940287,2.119716791995916,0.14951329460961715,-118.42089552238791,2.111467487157526,0.1489314335094532,0.0,0.0,0.0,0.07675621890547263,0.008382953185561325,0.0005912879277383551
LEU 819,R LEU 819,0.0,0.0,0.0,-0.001432835820895496,0.0004954684379909954,3.4947649053325635e-05,-0.4907164179104478,0.17182912424675584,0.01211989194642716,0.49020398009950245,0.17145422255494386,0.012093448419957404,0.0,0.0,0.0,-0.0019452736318405796,0.0008416934184709442,5.93684762615517e-05
PHE 820,R PHE 820,0.0,0.0,0.0,-0.0009950248756217831,0.00025426731023245233,1.7934633252861835e-05,-0.7255373134328358,0.13802627859517305,0.009735623048038279,0.7241393034825873,0.13767085449225916,0.0097105533647622,0.0,0.0,0.0,-0.00239303482587054,0.0007852820539523862,5.538952539677508e-05
LYS 821,R LYS 821,0.0,0.0,0.0,-0.0012388059701492228,0.0004490859341849622,3.167607948211261e-05,-111.29453233830843,4.902776158454718,0.3458151668902096,111.24147263681594,4.891799342416626,0.3450409219833541,0.0,0.0,0.0,-0.05429850746269004,0.011342275419977925,0.0008000224241342171
ARG 822,R ARG 822,0.0,0.0,0.0,-0.0019552238805969784,0.0004267021222366254,3.009724711971634e-05,-114.70538805970142,2.01347683222437,0.14201970562423177,114.6396815920398,2.0075952293947155,0.14160484934721995,0.0,0.0,0.0,-0.0676616915422891,0.006280743303318036,0.00044300947533286266
ILE 823,R ILE 823,0.0,0.0,0.0,-0.0007313432835820896,0.0004432609673109686,3.126521799740331e-05,-0.43502985074626843,0.13039385078623697,0.009197273098699249,0.43465174129353246,0.1301578380101456,0.009180626041008982,0.0,0.0,0.0,-0.0011094527363185531,0.0007316309042848609,5.160526507639884e-05
SER 824,R SER 824,0.0,0.0,0.0,-0.0003830845771144304,0.00048613864677835554,3.428957632045448e-05,-0.990333333333333,0.44810073864418715,0.03160658914656769,0.9889552238805964,0.44733622088146757,0.03155266422134967,0.0,0.0,0.0,-0.001761194029850829,0.0010379306657143557,7.320998446268171e-05
GLU 825,R GLU 825,0.0,0.0,0.0,-0.0008656716417910494,0.0003950762526585419,2.786653027425464e-05,107.21746766169151,2.0287198473674364,0.1430948650145946,-107.1675223880597,2.02345833723837,0.14272374670436133,0.0,0.0,0.0,0.04907960199005298,0.0052654540931229175,0.00037139649600889614
GLN 826,R GLN 826,0.0,0.0,0.0,-0.0007810945273631953,0.0004135043732374206,2.916634968013721e-05,-1.3288059701492536,0.6426758327757528,0.04533085810666509,1.3264378109452732,0.6412455908807991,0.0452299766216428,0.0,0.0,0.0,-0.0031492537313430142,0.0016230957277959025,0.00011448434557196606
PHE 827,R PHE 827,0.0,0.0,0.0,-0.0004626865671641657,0.0004986057638355095,3.516893895632043e-05,-0.5887910447761198,0.10414927155566031,0.007346123208665161,0.5881194029850745,0.104072045805065,0.007340676124203782,0.0,0.0,0.0,-0.0011343283582086713,0.0007576250346813561,5.3438749667721305e-05
THR 828,R THR 828,0.0,0.0,0.0,-0.0002487562189054657,0.00043229221883040505,3.0491542132181198e-05,-1.2220746268656717,0.2157778464253113,0.015219795797550324,1.2204875621890547,0.21544897260267717,0.01519659882665376,0.0,0.0,0.0,-0.001835820895522386,0.0007777441852389891,5.485784513178385e-05
ALA 829,R ALA 829,0.0,0.0,0.0,-0.00027860696517412295,0.000448313644818649,3.162160639024229e-05,-1.054373134328358,0.1100832569346517,0.007764674265829221,1.0530149253731345,0.10996505449491006,0.007756336908563666,0.0,0.0,0.0,-0.001636815920398022,0.0006999913367945033,4.937358205470024e-05
MET 830,R MET 830,0.0,0.0,0.0,-0.0003383084577114718,0.000473134066784866,3.337230397200545e-05,-0.9511442786069649,0.14550903642453455,0.010263416090985453,0.9501343283582094,0.14525800297583635,0.010245709556738139,0.0,0.0,0.0,-0.0013482587064676502,0.0008153438079181799,5.750991803325432e-05
PHE 831,R PHE 831,0.0,0.0,0.0,-0.00024378109452736506,0.0004293621693610266,3.0284872377433706e-05,-0.8190000000000002,0.047462685002658926,0.0033477596783503118,0.8182935323383086,0.04737999670243999,0.003341927295346089,0.0,0.0,0.0,-0.0009502487562191301,0.0007035888370015295,4.9627330154607874e-05
ARG 832,R ARG 832,0.0,0.0,0.0,-0.00028358208955224073,0.0004507363841952717,3.1792493250009166e-05,-89.18881094527363,2.3374852124637027,0.16487349467455767,89.1708308457711,2.3345529793052373,0.1646666708942578,0.0,0.0,0.0,-0.018263681592036934,0.0030182074971101054,0.00021288794258381656
ARG 833,R ARG 833,0.0,0.0,0.0,-0.00026865671641790903,0.00044326096731096793,3.1265217997403264e-05,-84.81953233830845,0.9770153352801574,0.06891334833664775,84.80488059701494,0.9760668334449263,0.06884644617553634,0.0,0.0,0.0,-0.014920398009949801,0.0012592471259337621,8.882044395599193e-05
LYS 834,R LYS 834,0.0,0.0,0.0,-0.0001641791044776082,0.0003704380192833008,2.6128683284881913e-05,-77.89393034825875,1.3109121146194687,0.09246461128227665,77.88600497512437,1.3100727430252435,0.09240540657487036,0.0,0.0,0.0,-0.008089552238805003,0.0010981396745313547,7.74568005031079e-05
ALA 835,R ALA 835,0.0,0.0,0.0,-9.452736318408023e-05,0.0002925610035420748,2.0635662121959428e-05,0.15548258706467663,0.09411695352363876,0.006638498054586605,-0.1554278606965174,0.0939876990993531,0.0066293811504365835,0.0,0.0,0.0,-3.9800995024857985e-05,0.0006452335457462401,4.551126526970088e-05
PHE 836,R PHE 836,0.0,0.0,0.0,-0.0003482587064676692,0.0004764184923333082,3.360396948812621e-05,0.0010447761194029887,0.11447927960022156,0.008074745797266693,-0.001154228855721372,0.11438675381044303,0.00806821953124928,0.0,0.0,0.0,-0.00045771144278578945,0.0007723149515562232,5.447489651422278e-05
LEU 837,R LEU 837,0.0,0.0,0.0,-0.00015422885572139594,0.00036116798831605727,2.5474825714720042e-05,-0.17267164179104483,0.08784875991553624,0.0061963737665038056,0.17248258706467653,0.08771063316056105,0.006186631056398352,0.0,0.0,0.0,-0.00034328358208972435,0.0007306830200574223,5.15384064779823e-05
HIE 838,R HIE 838,0.0,0.0,0.0,-0.00018407960199005378,0.0003875490964010125,2.733560560764154e-05,0.11094527363184085,0.13214394379102856,0.009320715141526704,-0.11099999999999993,0.13204733057672088,0.009313900570812111,0.0,0.0,0.0,-0.0002388059701490065,0.0007142379769554856,5.037846257252663e-05
TRP 839,R TRP 839,0.0,0.0,0.0,-0.0002139303482587249,0.0004100782295521722,2.8924688137368054e-05,-0.7109701492537315,0.20334486331670876,0.014342840784780642,0.7104776119402986,0.20318369197072433,0.014331472634551428,0.0,0.0,0.0,-0.0007064676616912922,0.0007112514093918246,5.016780633877725e-05
TYR 840,R TYR 840,0.0,0.0,0.0,-0.00024875621890544525,0.00043229221883036954,3.0491542132178694e-05,-0.6154577114427863,0.112484778197344,0.007934064515232342,0.6150646766169151,0.11241147228160346,0.007928893914603934,0.0,0.0,0.0,-0.0006417910447761338,0.0007200364668206376,5.078745651302518e-05
THR 841,R THR 841,0.0,0.0,0.0,-8.457711442785083e-05,0.0002782513722210534,1.9626338550275895e-05,-0.4706815920398004,0.16155737119831637,0.011395378348437263,0.4704726368159202,0.16150018251614742,0.011391344569812802,0.0,0.0,0.0,-0.00029353233830818013,0.0006528985965005051,4.605191626418632e-05
GLY 842,R GLY 842,0.0,0.0,0.0,-3.980099502487566e-05,0.0001954913701929206,1.378889809037668e-05,-0.6021442786069654,0.05161206306988764,0.003640434241176271,0.6018905472636816,0.05155374879795985,0.003636321069571646,0.0,0.0,0.0,-0.0002935323383085248,0.0006136166014143299,4.3281177962565055e-05
GLU 843,R GLU 843,0.0,0.0,0.0,-5.4726368159198505e-05,0.00022744536220221524,1.6042758907670345e-05,72.7783233830846,0.749337438617079,0.05285418771272682,-72.77357213930345,0.7489172057854658,0.052824546774184994,0.0,0.0,0.0,0.0046965174129389425,0.0007612753183932508,5.36962208290038e-05
GLY 844,R GLY 844,0.0,0.0,0.0,-3.482587064676454e-05,0.00018333856490236237,1.2931705297168837e-05,-0.26819900497512433,0.0937919270041361,0.006615572451529707,0.26803482587064675,0.09380462272654888,0.0066164679387441085,0.0,0.0,0.0,-0.0001990049751243319,0.0006150670432050175,4.338348423837702e-05
MET 845,R MET 845,0.0,0.0,0.0,-0.00013432835820894264,0.00034100476593417297,2.4052621663855636e-05,-0.3150348258706468,0.17799517512912605,0.012554811642131247,0.31495522388059705,0.17782089761032008,0.012542519053747996,0.0,0.0,0.0,-0.00021393034825867104,0.0006684093951514424,4.714596364687673e-05
ASP 846,R ASP 846,0.0,0.0,0.0,-0.00011442786069651751,0.0003183302143889832,2.2453282111459698e-05,74.85968656716416,1.2477703044250559,0.08801093138247616,-74.85422885572142,1.2472061463537214,0.08797113874024946,0.0,0.0,0.0,0.005343283582088624,0.0008443945484293422,5.955899927895374e-05
GLU 847,R GLU 847,0.0,0.0,0.0,-0.00015422885572138545,0.0003611679883160327,2.547482571471831e-05,76.65651741293529,1.2433908464206633,0.08770202823215266,-76.64972636815922,1.24266168342368,0.08765059703983581,0.0,0.0,0.0,0.006636815920396329,0.0010036935821804327,7.079508678563799e-05
MET 848,R MET 848,0.0,0.0,0.0,-0.0001044776119402986,0.00030587912734207786,2.1575050145338852e-05,0.6820497512437809,0.23651499066316287,0.016682481174909922,-0.6816517412935322,0.23641682161331962,0.016675556864017928,0.0,0.0,0.0,0.0002935323383083939,0.0006899476944622357,4.8665158146068556e-05
GLU 849,R GLU 849,0.0,0.0,0.0,-0.0001542288557213788,0.0003611679883160172,2.5474825714717216e-05,79.07587064676619,1.104371676195889,0.07789637200831818,-79.06821393034825,1.1037627994380044,0.07785342515314096,0.0,0.0,0.0,0.007502487562193628,0.0009364077550313049,6.604911046673232e-05
PHE 850,R PHE 850,0.0,0.0,0.0,-0.0002686567164178875,0.00044326096731093226,3.126521799740075e-05,0.7592537313432829,0.05665124430321907,0.003995870680220996,-0.7586766169154228,0.05651759643653376,0.0039864438865374625,0.0,0.0,0.0,0.0003084577114425974,0.0007559897531830746,5.3323405804170545e-05
THR 851,R THR 851,0.0,0.0,0.0,-0.0001393034825870565,0.0003462629381354089,2.442350453481277e-05,0.726089552238806,0.18718903085899308,0.013203296225321062,-0.7255323383084575,0.18694022297029672,0.013185746669972761,0.0,0.0,0.0,0.0004179104477611723,0.0007084968405542528,4.997351403346105e-05
GLU 852,R GLU 852,0.0,0.0,0.0,-0.0001890547263681787,0.0003915520869642394,2.7617954792051086e-05,81.7059751243781,1.0913749028141293,0.07697965029580499,-81.69691044776123,1.0905970166227206,0.07692478243433028,0.0,0.0,0.0,0.008875621890545667,0.00105540670820276,7.444264945785717e-05
ALA 853,R ALA 853,0.0,0.0,0.0,-0.00016915422885573149,0.0003748880842544404,2.6442566666649834e-05,0.6958109452736316,0.08693077293563223,0.006131623957334748,-0.695119402985074,0.08673007059787956,0.006117467505932106,0.0,0.0,0.0,0.0005223880597014268,0.0007335229980806168,5.17387230827618e-05
GLU 854,R GLU 854,0.0,0.0,0.0,-0.0003283582089552319,0.00046961590216575095,3.3124151773009284e-05,90.49566169154227,1.6185879341186367,0.1141663903212206,-90.47804477611935,1.6167704997145447,0.11403819838231692,0.0,0.0,0.0,0.017288557213930602,0.0020311794500171387,0.00014326835200916677
SER 855,R SER 855,0.0,0.0,0.0,-0.00022388059701492944,0.00041684298638117005,2.9401837294536366e-05,0.9371592039800996,0.2962899691153428,0.02089868307383865,-0.9362985074626868,0.2960026731890868,0.02087841878163478,0.0,0.0,0.0,0.00063681592039824,0.0007742354989959889,5.4610361485891493e-05
ASN 856,R ASN 856,0.0,0.0,0.0,-0.00023880597014923406,0.0004263539360323739,3.007268795844922e-05,0.9652985074626863,0.3679198761570305,0.025951067163459986,-0.9644577114427865,0.3675290755110482,0.025923502211228154,0.0,0.0,0.0,0.0006019900497517498,0.0008108689644526533,5.719428691124806e-05
MET 857,R MET 857,0.0,0.0,0.0,-0.00050248756218909,0.0004999938119960986,3.526684432478764e-05,1.378353233830845,0.22298332178220764,0.015728030842866725,-1.376512437810946,0.22264835424115612,0.01570440405421316,0.0,0.0,0.0,0.0013383084577113682,0.0008434560060886136,5.949279960642067e-05
ASN 858,R ASN 858,0.0,0.0,0.0,-0.0003532338308457709,0.0004779745721184255,3.371372689356208e-05,1.809447761194031,0.6447708517381999,0.045478629350695354,-1.80726368159204,0.6437757212168199,0.04540843825564911,0.0,0.0,0.0,0.0018308457711445718,0.001277919555038494,9.013749555663725e-05
ASP 859,R ASP 859,0.0,0.0,0.0,-0.0003383084577114354,0.00047313406678481504,3.337230397200185e-05,92.51488059701495,1.2878556575540554,0.09083833419144452,-92.49707960199004,1.286297565302554,0.09072843483757453,0.0,0.0,0.0,0.01746268656715876,0.0018284242043131438,0.0001289670996442022
LEU 860,R LEU 860,0.0,0.0,0.0,-0.0005373134328357861,0.0004986057638354908,3.51689389563191e-05,0.767731343283582,0.16762673964337985,0.011823478590812866,-0.7667810945273631,0.16728315388266546,0.011799243919813733,0.0,0.0,0.0,0.0004129353233830236,0.000836738420817197,5.901897767438568e-05
VAL 861,R VAL 861,0.0,0.0,0.0,-0.0006318407960198597,0.0004823048874983619,3.40191637904144e-05,0.9494726368159196,0.10719309074746043,0.007560817660905409,-0.9480945273631841,0.10697666095906563,0.007545551880666862,0.0,0.0,0.0,0.0007462686567164332,0.0008044023815884894,5.673816932396562e-05
SER 862,R SER 862,0.0,0.0,0.0,-0.0003582089552238798,0.0004794739822151933,3.3819487127375014e-05,0.8668955223880594,0.38145620958466075,0.026905846507257906,-0.8657014925373135,0.38089533231174694,0.026866285274709457,0.0,0.0,0.0,0.000835820895522444,0.0009346350807083785,6.59240756605302e-05
GLU 863,R GLU 863,0.0,0.0,0.0,-0.0005970149253731244,0.0004904978126911841,3.459704817699586e-05,97.54196019900489,1.4769537759010563,0.10417628706576126,-97.51894029850754,1.4749309272638107,0.1040336063239786,0.0,0.0,0.0,0.022422885572140883,0.0021336614249845933,0.00015049687318394924
TYR 864,R TYR 864,0.0,0.0,0.0,-0.0014079601990048885,0.0004914556694482019,3.4664610183414164e-05,0.4342338308457711,0.1567747062099472,0.011058035170270602,-0.4336169154228856,0.1564033804791675,0.011031843872644507,0.0,0.0,0.0,-0.0007910447761195971,0.0008322596484107453,5.870306942625376e-05
GLN 865,R GLN 865,0.0,0.0,0.0,-0.0010248756218905564,0.0003064450466554269,2.1614967015998896e-05,0.39489054726368167,1.2541921774077716,0.0884638953778721,-0.39451243781094547,1.251636235002277,0.08828361310086183,0.0,0.0,0.0,-0.0006467661691538527,0.00264473606354667,0.00018654529875257708
GLN 866,R GLN 866,0.0,0.0,0.0,-0.0007960199004974755,0.00040295436281225145,2.8422209320071655e-05,0.3477761194029849,0.6923461049084896,0.04883432897539803,-0.34727363184079585,0.6913317235533802,0.04876278003123452,0.0,0.0,0.0,-0.00029353233830839225,0.0012251136449264895,8.641285383774467e-05
TYR 867,R TYR 867,0.0,0.0,0.0,-0.0018059701492536904,0.0004078388364561044,2.876673352711851e-05,0.6407810945273633,0.22731743391562767,0.016033735542061462,-0.6395621890547262,0.22671567518877597,0.01599129075408251,0.0,0.0,0.0,-0.0005870646766171822,0.0008942223842164383,6.307358383096877e-05
GLN 868,R GLN 868,0.0,0.0,0.0,-0.001661691542288567,0.0004937168648778312,3.482410261170302e-05,-0.3975273631840796,1.6396726953141356,0.11565359470828768,0.3967562189054723,1.63554357670991,0.1153623491378026,0.0,0.0,0.0,-0.002432835820895756,0.004180827647586162,0.00029489284518853157
ASP 869,R ASP 869,0.0,0.0,0.0,-0.0017313432835820864,0.0006367381793343559,4.491204832432739e-05,240.56754228855732,10.541414215893104,0.7435340302129704,-240.4405074626866,10.512745988091124,0.7415119293335142,0.0,0.0,0.0,0.12530348258706797,0.028897871942370167,0.0020382987282193993
gdp 870,R gdp 870,0.0,0.0,0.0,-0.0027661691542288603,0.0004348611618589441,3.067274140243825e-05,274.1036467661691,2.7681408581502027,0.19524960183753035,-274.0416268656716,2.764669934344234,0.1950047817485784,0.0,0.0,0.0,0.05925373134328399,0.0036975584935713852,0.00026080566728212996
MET 871,L MET   1,0.0,0.0,0.0,-0.020343283582089557,0.0034907934584177958,0.00024622158617628663,-82.84803482587061,1.5737605606551552,0.11100451118692833,83.27561194029853,1.5750689406544858,0.11109679719656883,0.0,0.0,0.0,0.4072338308457721,0.05442042023961335,0.00383852048291938
ARG 872,L ARG   2,0.0,0.0,0.0,-0.00872139303482589,0.0008650137604238719,6.101336635723379e-05,-77.03586567164183,1.1113190391709138,0.0783864012099394,77.08570646766174,1.1105146260749768,0.07832966228488354,0.0,0.0,0.0,0.04111940298507442,0.012427528087670808,0.0008765702452598194
GLU 873,L GLU   3,0.0,0.0,0.0,-0.022094527363184097,0.0023278585167762563,0.00016419447991472316,84.71615920398015,1.7494347301744908,0.12339561171593469,-84.81385074626866,1.7332702354424863,0.1222554561667558,0.0,0.0,0.0,-0.11978606965174171,0.05709457114911659,0.004027140544935619
CYS 874,L CYS   4,0.0,0.0,0.0,-0.00827363184079599,0.0008102276836078747,5.7149054448008186e-05,0.3200547263681591,0.2181781005788363,0.015389096671963849,-0.27234825870646767,0.2222482546074823,0.015676183201961316,0.0,0.0,0.0,0.03943283582089537,0.010892816402200783,0.0007683200293644952
ILE 875,L ILE   5,0.0,0.0,0.0,-0.021238805970149273,0.0019349332633186395,0.0001364796694260773,-1.0580348258706467,0.1602642835387954,0.011304170977280866,1.0739303482587066,0.16067793293949575,0.011333347556409518,0.0,0.0,0.0,-0.0053432835820895076,0.007968630484917185,0.0005620638576933513
SER 876,L SER   6,0.0,0.0,0.0,-0.007000000000000044,0.0006308802978764397,4.449886522387132e-05,0.5699950248756218,0.3822866978829286,0.026964424635278417,-0.5516318407960201,0.3842404198931909,0.027102229560732913,0.0,0.0,0.0,0.011363184079601745,0.008483078726942905,0.0005983502389032517
ILE 877,L ILE   7,0.0,0.0,0.0,-0.00957711442786068,0.0009543165259401554,6.731229777132968e-05,-1.0127412935323388,0.08225704607008634,0.0058019646819014135,1.0239253731343276,0.08370345311080803,0.005903986368393419,0.0,0.0,0.0,0.0016069651741295054,0.005404047795946891,0.00038117214207614603
HID 878,L HID   8,0.0,0.0,0.0,-0.008029850746268616,0.0007324086057542989,5.1660119908590324e-05,1.334089552238806,0.20159254492527792,0.01421924177528223,-1.3559154228855712,0.2068440848411631,0.014589656840899834,0.0,0.0,0.0,-0.02985572139303522,0.013247512846527114,0.0009344075107328359
VAL 879,L VAL   9,0.0,0.0,0.0,-0.004383084577114432,0.0005348663643121966,3.772656451378357e-05,-0.8224278606965176,0.061750952375679416,0.004355576353327857,0.8282985074626865,0.06188563073367397,0.004365075832264106,0.0,0.0,0.0,0.0014875621890547857,0.0025472831155971877,0.00017967149779371072
GLY 880,L GLY  10,0.0,0.0,0.0,-0.0017611940298507545,0.0004263539360324051,3.007268795845142e-05,-0.31952238805970157,0.10821726233339088,0.007633057154707708,0.3198507462686567,0.10742072218231205,0.007576873544365828,0.0,0.0,0.0,-0.0014328358208954264,0.0018139087883485027,0.00012794326114289983
GLN 881,L GLN  11,0.0,0.0,0.0,-0.00252736318407958,0.0004992506946985947,3.5214428872001326e-05,0.5924825870646762,0.27916608395918796,0.01969085734170266,-0.5850845771144279,0.27848975759535155,0.019643152958140498,0.0,0.0,0.0,0.0048706467661684075,0.00191957294162314,0.00013539623586946746
ALA 882,L ALA  12,0.0,0.0,0.0,-0.001263681592039801,0.00044062865324342646,3.1079548878692936e-05,-0.007532338308457693,0.11812279721920965,0.008331739715152374,0.01025870646766171,0.11810195753858688,0.008330269797416058,0.0,0.0,0.0,0.0014626865671642643,0.0012851430980077249,9.064700499306855e-05
GLY 883,L GLY  13,0.0,0.0,0.0,-0.0014825870646766304,0.0004996966976911308,3.5245887497545844e-05,-0.38184079601990045,0.14636900321397922,0.010324073471457333,0.3919253731343285,0.14682761206483494,0.010356421245691836,0.0,0.0,0.0,0.008601990049751254,0.0021279462501864518,0.00015009375583517577
VAL 884,L VAL  14,0.0,0.0,0.0,-0.005089552238806017,0.0005481223476265427,3.866156948525045e-05,-0.3018905472636818,0.12296356277915102,0.008673180991662768,0.31610447761194027,0.12235530201098663,0.008630277585050415,0.0,0.0,0.0,0.009124378109452456,0.003851658909424146,0.0002716750725545031
GLN 885,L GLN  15,0.0,0.0,0.0,-0.002895522388059608,0.00043939108787707115,3.099225774814322e-05,0.44596019900497563,0.2412183594242851,0.017014231228452307,-0.44047263681592,0.24089774155867974,0.01699161658786524,0.0,0.0,0.0,0.002592039800995771,0.002083514137843479,0.00014695975627073053
ILE 886,L ILE  16,0.0,0.0,0.0,-0.002258706467661691,0.00043792400168491096,3.0888777466770535e-05,-0.15306467661691533,0.07980648732355827,0.005629115595074663,0.1607910447761194,0.08011301792590882,0.005650736596724108,0.0,0.0,0.0,0.005467661691542502,0.0032384811569557952,0.0002284248486099451
GLY 887,L GLY  17,0.0,0.0,0.0,-0.0022238805970149146,0.0004400665549750389,3.1039901523764046e-05,-0.42650746268656714,0.13643375807445263,0.009623295311292778,0.4386069651741293,0.1355278596728596,0.009559398164695084,0.0,0.0,0.0,0.009875621890547272,0.003579856960415092,0.00025250364124296726
ASN 888,L ASN  18,0.0,0.0,0.0,-0.005278606965174169,0.0007477928050967853,5.274523766456207e-05,0.6233532338308456,0.4294905805811699,0.03029392980654922,-0.6005621890547264,0.42731633611137093,0.03014057042609147,0.0,0.0,0.0,0.017512437810945608,0.004866485500004742,0.0003432554212067783
ALA 889,L ALA  19,0.0,0.0,0.0,-0.0018109452736318535,0.00041618930106197393,2.9355729887131755e-05,-0.12638805970149258,0.13900609763896096,0.009804734154725336,0.13104477611940296,0.13819775644215934,0.009747718162797145,0.0,0.0,0.0,0.0028457711442787287,0.0025335744571090076,0.00017870456357731667
CYS 890,L CYS  20,0.0,0.0,0.0,-0.002805970149253749,0.0005058505266655111,3.567994512632812e-05,-0.7249253731343281,0.23353203920726598,0.016472080001736333,0.7457064676616914,0.23283027877488036,0.01642258163729971,0.0,0.0,0.0,0.017975124378109334,0.005359176638091075,0.0003780071746289361
TRP 891,L TRP  21,0.0,0.0,0.0,-0.020064676616915383,0.0026599659631797107,0.00018761953304619026,-0.13294527363184083,0.2059664562122352,0.014527753690323204,0.06625373134328354,0.20462943160044658,0.01443344724550119,0.0,0.0,0.0,-0.08675621890547341,0.015565789559440891,0.0010979261423129175
GLU 892,L GLU  22,0.0,0.0,0.0,-0.004462686567164157,0.0007260954984739691,5.1214827654327765e-05,82.06065174129358,1.3876031549125178,0.09787398018691039,-82.0341691542288,1.3820214451598054,0.0974802767366033,0.0,0.0,0.0,0.02201990049751188,0.006478406688677911,0.00045695157556079833
LEU 893,L LEU  23,0.0,0.0,0.0,-0.002756218905472656,0.000462820287743583,3.2644826089035124e-05,-0.1438109452736318,0.08589108039340411,0.0060582896996846,0.14786069651741293,0.0866241983444484,0.006109999852952233,0.0,0.0,0.0,0.001293532338308523,0.0029588232097014604,0.0002086992979063591
TYR 894,L TYR  24,0.0,0.0,0.0,-0.007999999999999998,0.0009196581670808832,6.486768562390552e-05,-0.6952835820895525,0.2081491624053624,0.014681709914726174,0.7125422885572144,0.20870136118848356,0.01472065901380187,0.0,0.0,0.0,0.009258706467661986,0.006373353758247232,0.0004495417131695606
CYS 895,L CYS  25,0.0,0.0,0.0,-0.009641791044776128,0.002111575483143891,0.0001489390509590045,0.26181094527363186,0.11108059948385908,0.007835021385288488,-0.2743731343283582,0.10961917377144952,0.007731940363373376,0.0,0.0,0.0,-0.022203980099502453,0.007262880757325353,0.0005122841100683213
LEU 896,L LEU  26,0.0,0.0,0.0,-0.003004975124378144,0.0005773288330498699,4.072163613004863e-05,-0.05527363184079626,0.12321408683777789,0.008690851596304726,0.05565671641791044,0.12223977972993114,0.008622129271602767,0.0,0.0,0.0,-0.002621890547263983,0.0029195376189420507,0.00020592830598550264
GLU 897,L GLU  27,0.0,0.0,0.0,-0.0031442786069651577,0.00048261270896626384,3.404087584269958e-05,76.02920895522385,0.920286104184696,0.06491197689222646,-76.01401990049749,0.9160146914931075,0.06461069467067299,0.0,0.0,0.0,0.012044776119403017,0.005514610631992475,0.0003889706432443106
HIP 898,L HIP  28,0.0,0.0,0.0,-0.013815920398009955,0.003182812247778449,0.00022449826650715795,-86.24909452736317,1.7622248674917609,0.12429775844423128,86.27786069651741,1.7690060256821747,0.12477606446423647,0.0,0.0,0.0,0.014950248756218741,0.01991643018917951,0.00140479667174916
GLY 899,L GLY  29,0.0,0.0,0.0,-0.002661691542288564,0.0005943139565778307,4.1919674371575024e-05,0.1635174129353235,0.11600253447768889,0.008182187912232375,-0.14985074626865663,0.1163918053395057,0.008209644961808774,0.0,0.0,0.0,0.01100497512437816,0.003630300225291349,0.00025606163481597347
ILE 900,L ILE  30,0.0,0.0,0.0,-0.0279651741293532,0.00779231545778018,0.0005496275545532436,-0.8053731343283587,0.14872758855250376,0.010490435254272998,0.8387114427860689,0.14959429818067252,0.010551568237918123,0.0,0.0,0.0,0.0053731343283585095,0.009257245360717413,0.0006529557430109376
GLN 901,L GLN  31,0.0,0.0,0.0,-0.020796019900497533,0.006670883050707757,0.0004705278113722148,0.8058905472636813,1.0802314050783801,0.07619364856848089,-0.7675223880597014,1.0852213662096226,0.07654561328920356,0.0,0.0,0.0,0.017572139303482216,0.013822111491019277,0.00097493657420992
PRO 902,L PRO  32,0.0,0.0,0.0,-0.030880597014925328,0.010228030533724354,0.0007214296495830351,0.976039800995025,0.14564745962591424,0.010273179710808081,-0.9721542288557213,0.14660516947211744,0.010340731354936484,0.0,0.0,0.0,-0.026995024875621824,0.02052798054359884,0.0014479321078858048
ASP 903,L ASP  33,0.0,0.0,0.0,-0.24809452736318402,0.2512317239607274,0.017720519506029663,96.5736417910448,3.729768516291212,0.2630775871133435,-96.35456716417912,3.54929004556926,0.2503476173052842,-0.017387534328358194,0.014581458652599853,0.001028496793343473,-0.04640743482586912,0.43170453665544306,0.03045009022761843
GLY 904,L GLY  34,0.0,0.0,0.0,-0.19332835820895505,0.10591689994200372,0.007470802101942614,0.48092537313432804,0.23851645416709372,0.016823653525689784,-0.39838308457711413,0.24517163753821972,0.01729307396704566,-0.0016390208955223884,0.003379462650412566,0.0002383689164426382,-0.11242509054726366,0.12128577799513576,0.008554839177486825
GLN 905,L GLN  35,0.0,0.0,0.0,-0.058149253731343296,0.02616856212560572,0.0018457880568619356,-0.08812437810945267,0.8312595726170025,0.05863252951858948,0.17026368159203967,0.8376916370184941,0.05908621236124071,0.0,0.0,0.0,0.023990049751244077,0.026930902933866466,0.0018995594315516172
MET 906,L MET  36,0.0,0.0,0.0,-0.02903482587064673,0.009848796228917156,0.0006946805241551412,0.2644726368159206,0.4228392429406938,0.029824780622118713,-0.2539552238805971,0.430381299165886,0.03035675625141855,0.0,0.0,0.0,-0.01851741293532348,0.019093927175901432,0.0013467817823045421
PRO 907,L PRO  37,0.0,0.0,0.0,-0.005800995024875623,0.0012298926074441922,8.67499358637661e-05,0.7465174129353231,0.22883790553626165,0.016140981341226622,-0.7497512437810947,0.22766372996425896,0.016058161382030586,0.0,0.0,0.0,-0.009034825870646752,0.005043470839016447,0.0003557390045010937
SER 908,L SER  38,0.0,0.0,0.0,-0.002840796019900499,0.0009381506966028644,6.617204808635203e-05,-0.10122885572139306,0.4148593448185392,0.02926192200657271,0.1074925373134328,0.4129681076118435,0.029128524419343563,0.0,0.0,0.0,0.003422885572139272,0.004597779437193158,0.0003243023568709007
ASP 909,L ASP  39,0.0,0.0,0.0,-0.0023482587064676645,0.0006293876458057095,4.439358166446215e-05,77.29420895522387,1.3483817889896959,0.09510751833674555,-77.27378606965173,1.3437412312356705,0.09478019863005151,0.0,0.0,0.0,0.01807462686567162,0.005226168653145037,0.0003686255147233487
LYS 910,L LYS  40,0.0,0.0,0.0,-0.0031144278606965157,0.001013265641241856,7.147024777500945e-05,-74.93512935323382,1.818686665495528,0.12828026661277636,74.93462686567169,1.8209204509326038,0.12843782568925738,0.0,0.0,0.0,-0.003616915422885945,0.00543871440378806,0.00038361733606189185
THR 911,L THR  41,0.0,0.0,0.0,-0.006840796019900478,0.0022625058452268466,0.00015958485787852085,0.13210945273631863,0.3239320577989307,0.02284840568045298,-0.10252238805970153,0.32129085216954056,0.022662109399325843,0.0,0.0,0.0,0.022746268656716476,0.012765793009120252,0.0009004296131941312
ILE 912,L ILE  42,0.0,0.0,0.0,-0.008318407960198988,0.002694772801273608,0.0001900746181113333,-0.37948258706467675,0.2657983392714785,0.018747969330763364,0.39877114427860694,0.26915437387917857,0.01898468576048446,0.0,0.0,0.0,0.010970149253731106,0.004966465101016293,0.0003503074385316573
GLY 913,L GLY  43,0.0,0.0,0.0,-0.008417910447761193,0.002211340650955306,0.0001559759433321224,-0.32906467661691535,0.3461779383079807,0.024417509109250248,0.37692537313432845,0.34666919641679095,0.02445215978458068,0.0,0.0,0.0,0.03944278606965173,0.009723437356658362,0.0006858383910594693
GLY 914,L GLY  44,0.0,0.0,0.0,-0.008945273631840781,0.0015232820189331868,0.00010744402937707576,-0.01038308457711437,0.22661701427001146,0.0159843317494318,0.030661691542288545,0.22356453090268077,0.015769026173368998,0.0,0.0,0.0,0.011333333333333388,0.008628503806779942,0.0006086077331531458
GLY 915,L GLY  45,0.0,0.0,0.0,-0.004253731343283594,0.0008754805403775516,6.175163609248226e-05,0.4889154228855721,0.3155840637681555,0.022259583581370878,-0.4765422885572142,0.3147403248588821,0.022200070827312346,0.0,0.0,0.0,0.008119402985074629,0.0035190556797816425,0.00024821504956962806
ASP 916,L ASP  46,0.0,0.0,0.0,-0.004407960199004988,0.0006785529807388755,4.786143700919497e-05,78.22343283582087,1.0259088807332488,0.07236203312955986,-78.21094029850751,1.021819023032792,0.07207355680970959,0.0,0.0,0.0,0.00808457711443083,0.006181163083108785,0.0004359856281577798
ASP 917,L ASP  47,0.0,0.0,0.0,-0.0052587064676616856,0.0008059087256245601,5.684441864014735e-05,77.86521890547264,1.2647795087710887,0.08921066815394789,-77.84143283582088,1.2597644084878168,0.08885693025415818,0.0,0.0,0.0,0.01852736318408238,0.007047140312177712,0.0004970669523534942
SER 918,L SER  48,0.0,0.0,0.0,-0.0032189054726367923,0.0004698266813065884,3.31390189872997e-05,0.8272786069651737,0.1487386501880095,0.010491215481883817,-0.8207313432835829,0.15017508012063416,0.010592533437430303,0.0,0.0,0.0,0.003328358208954985,0.004162333084642061,0.0002935883392995474
PHE 919,L PHE  49,0.0,0.0,0.0,-0.009512437810945322,0.001242327508818565,8.762702618057089e-05,0.7074228855721387,0.0963508063495672,0.006796061884310802,-0.6965273631840794,0.09605295231936788,0.006775052880874111,0.0,0.0,0.0,0.0013830845771149428,0.01185725683870918,0.0008363464127292903
ASN 920,L ASN  50,0.0,0.0,0.0,-0.017283582089552246,0.001970978266708744,0.00013902208793755916,1.909258706467661,0.3543021488404431,0.024990546737388708,-1.837875621890546,0.35336144089752186,0.024924194315054424,0.0,0.0,0.0,0.05409950248756291,0.016043474820923113,0.0011316194628075928
THR 921,L THR  51,0.0,0.0,0.0,-0.009885572139303486,0.0009525252094546793,6.71859480483651e-05,0.8480547263681584,0.1967867042136616,0.013880263907636895,-0.7990298507462679,0.20115959631232136,0.014188703934678132,0.0,0.0,0.0,0.039139303482587234,0.012874074280102194,0.0009080671851708022
PHE 922,L PHE  52,0.0,0.0,0.0,-0.01592039800995036,0.001594028608517353,0.00011243410905708968,0.8754378109452737,0.16911074814303229,0.011928152479725541,-0.868243781094527,0.17955745840617707,0.01266500660815096,0.0,0.0,0.0,-0.008726368159204252,0.015969490539878402,0.0011264010139798591
PHE 923,L PHE  53,0.0,0.0,0.0,-0.058164179104477624,0.013246905597467587,0.0009343646786866488,-0.9064079601990052,0.18288555738716733,0.012899752610689456,1.0110696517412927,0.19340552381246506,0.013641773830395797,0.0,0.0,0.0,0.046497512437810855,0.030661873578182897,0.0021627218102381897
SER 924,L SER  54,0.0,0.0,0.0,-0.2085472636815921,0.041992761813809745,0.0029619410443165062,-0.7844875621890551,0.9706375917006382,0.06846349698935933,1.125656716417911,0.9758169872492191,0.06882882338365823,-0.008961635820895528,0.014354975733991781,0.0010125219199727668,0.12366025472636824,0.08990863892520151,0.00634166642937046
GLU 925,L GLU  55,0.0,0.0,0.0,-0.8319999999999997,0.41749306306984724,0.0294476901687694,96.10662189054726,3.2367104571466854,0.2282999530752094,-95.32897512437815,2.7429723962399417,0.19347435541089966,-0.18556871641791045,0.042527666245814576,0.0029996702939183,-0.2399219502487584,0.6670386051599699,0.047049275575801935
THR 926,L THR  56,0.0,0.0,0.0,-3.3339253731343295,0.5824669951172987,0.04108405413883182,-5.800527363184079,1.7718835469571992,0.12497902916582432,6.828706467661689,1.5049176894924299,0.10614870945115366,-0.3329090507462689,0.038688688913090734,0.0027288897108165705,-2.638655319402986,1.1116004149911092,0.07840624793005772
GLY 927,L GLY  57,0.0,0.0,0.0,-1.3639751243781106,0.42671037677780493,0.030097829350159533,-4.091273631840794,1.1114700586587065,0.07839705330330177,4.412452736318411,0.902412680416267,0.06365128278268202,-0.33014604179104484,0.08469455590747024,0.005973893369642508,-1.372942061691542,0.48267089805109686,0.03404498018428736
ALA 928,L ALA  58,0.0,0.0,0.0,-0.8002487562189051,0.41822989680085715,0.02949966241294786,-1.17097512437811,0.4147901877801783,0.029257044045191347,1.5588208955223888,0.42526112289739343,0.0299956068630781,-0.12811672835820892,0.10160284698323829,0.007166512267837913,-0.5405197134328363,0.4159805771020069,0.02934100763412302
GLY 929,L GLY  59,0.0,0.0,0.0,-0.13599999999999998,0.033643728947791135,0.0023730456714459486,-1.2302835820895528,0.25544401725105415,0.01801763176653392,1.4691243781094523,0.27056973140941004,0.019084517383366584,-2.8513432835821133e-05,0.0003000323867570673,2.1162652861468877e-05,0.10281228258706464,0.06845653420396662,0.004828551627764203
LYS 930,L LYS  60,0.0,0.0,0.0,-0.9431293532338311,0.4101385801281452,0.028928944938785763,-102.36227363184082,3.319774135118779,0.23415881318468007,103.02813432835828,3.3649181011901543,0.23734302303977145,-0.07233879402985073,0.04054017369695244,0.0028594833783291466,-0.3496074507462675,0.5547259654298662,0.039127352771888446
HIE 931,L HIE  61,0.0,0.0,0.0,-0.4877313432835822,0.2788765083832739,0.019670432255409584,-1.0979900497512436,0.944335329123792,0.06660827842978531,1.1660995024875627,0.8254159150908849,0.05822034969692686,-0.012065588059701485,0.008193003659940473,0.0005778899212252462,-0.4316874786069654,0.44055894072822027,0.03107463173699582
VAL 932,L VAL  62,0.0,0.0,0.0,-1.2920049751243783,0.37151623572608905,0.026204734808968646,-1.195532338308458,0.46150417083760115,0.03255199436007595,1.346910447761194,0.4165674730966018,0.029382404085798265,-0.06508459701492542,0.03516470115538371,0.0024803267792927685,-1.2057114626865681,0.4425636569517396,0.03121603351692582
PRO 933,L PRO  63,0.0,0.0,0.0,-0.1591592039800994,0.06179024482541984,0.004358347829043932,2.31904975124378,0.2805127102457125,0.01978584103644266,-2.335278606965174,0.27119525742865636,0.01912863858689467,0.0,0.0,0.0,-0.17538805970149293,0.10103015980766619,0.007126118028983091
ARG 934,L ARG  64,0.0,0.0,0.0,-0.07091044776119405,0.009129904954386436,0.0006439738432782168,-94.8576069651741,2.316589264555372,0.1633996081499226,95.31561691542282,2.33600094082646,0.16476880222535045,0.0,0.0,0.0,0.38709950248756536,0.07654998724373843,0.005399419789640252
ALA 935,L ALA  65,0.0,0.0,0.0,-0.021303482587064694,0.002452014667837165,0.00017295177959799214,1.4016368159203976,0.15765240573061068,0.01111994332116472,-1.3742139303482581,0.15218161121181017,0.0107340632282548,0.0,0.0,0.0,0.006119402985074683,0.01443412456238272,0.001018104647883356
VAL 936,L VAL  66,0.0,0.0,0.0,-0.024308457711442782,0.002371971094907892,0.00016730594127366006,-1.3423880597014926,0.116619288134046,0.008225690360989999,1.3804925373134331,0.11905373674465088,0.00839740312644232,0.0,0.0,0.0,0.013796019900497601,0.012949699244653052,0.0009134013588903431
PHE 937,L PHE  67,0.0,0.0,0.0,-0.02190049751243776,0.0025116741857110748,0.00017715983753565214,1.2794378109452726,0.11308310404777577,0.007976267166778035,-1.3062587064676623,0.11333638890957429,0.007994132503461327,0.0,0.0,0.0,-0.048721393034825956,0.01171519360674567,0.0008263260449452738
VAL 938,L VAL  68,0.0,0.0,0.0,-0.010477611940298524,0.0009623490480100095,6.787886819395559e-05,-0.909258706467662,0.1086320309374262,0.007662312676352918,0.9176169154228858,0.1080172158401079,0.007618946963007204,0.0,0.0,0.0,-0.0021194029850746077,0.004426927063512887,0.00031225135959745933
ASP 939,L ASP  69,0.0,0.0,0.0,-0.007109452736318396,0.0007904656974913188,5.575515142121107e-05,96.86669651741302,1.4896607054416637,0.10507256477001042,-96.83918905472642,1.48190285568905,0.10452536823886084,0.0,0.0,0.0,0.020398009950251414,0.010744930357056077,0.0007578889520055467
LEU 940,L LEU  70,0.0,0.0,0.0,-0.010079601990049744,0.0018483909476405239,0.00013037544513109633,1.154477611940299,0.16587926660922184,0.011700221346465419,-1.1443681592039796,0.16334029972278352,0.011521136430249476,0.0,0.0,0.0,2.985074626875948e-05,0.0058962087893136604,0.0004158865019729324
GLU 941,L GLU  71,0.0,0.0,0.0,-0.007626865671641744,0.0010766978386191812,7.594441000744681e-05,98.70302487562196,2.075249551465271,0.14637681729385515,-98.65911442786073,2.0675558435016024,0.14583414497566813,0.0,0.0,0.0,0.03628358208954987,0.010009655990053669,0.0007060266968837112
PRO 942,L PRO  72,0.0,0.0,0.0,-0.012373134328358225,0.0018781473423742517,0.00013247429938801562,-0.41587562189054733,0.2443082618714378,0.0172321761429053,0.417134328358209,0.24196962694489635,0.01706722155365232,0.0,0.0,0.0,-0.011114427860696592,0.006144353132667715,0.0004333892544414217
THR 943,L THR  73,0.0,0.0,0.0,-0.0056965174129353065,0.0006559621780636688,4.6268004646626594e-05,0.0068059701492539535,0.23155218653412726,0.0163324319614319,0.0012736318407960312,0.2333493095125714,0.016459191242832336,0.0,0.0,0.0,0.0023830845771146128,0.006521110948130179,0.0004599637017791128
VAL 944,L VAL  74,0.0,0.0,0.0,-0.005328358208955216,0.0006242542145814589,4.403149734362847e-05,-0.4047761194029854,0.129180442379636,0.009111685868715053,0.42635323383084567,0.12948070642112522,0.009132864861241492,0.0,0.0,0.0,0.01624875621890534,0.004860011562060018,0.00034279878483211315
ILE 945,L ILE  75,0.0,0.0,0.0,-0.017741293532338366,0.0020882843820005386,0.00014729622335100622,-0.49236815920398014,0.18353920719618405,0.01294585751339913,0.5031791044776118,0.18331186964685903,0.012929822359025487,0.0,0.0,0.0,-0.006930348258706312,0.008906095200451887,0.0006281875204058043
ASP 946,L ASP  76,0.0,0.0,0.0,-0.012129353233830829,0.0016730774455797261,0.00011800978412315623,105.07908457711443,2.489405822895032,0.1755891483271877,-104.97744278606966,2.4689452816825423,0.1741459730229553,0.0,0.0,0.0,0.08951243781094409,0.02499633992167587,0.0017631058776265333
GLU 947,L GLU  77,0.0,0.0,0.0,-0.0069004975124378354,0.0008165268950817563,5.7593366567655044e-05,89.83580099502488,1.6678283524192947,0.11763954163836186,-89.78257711442784,1.6609177063123046,0.11715210224493029,0.0,0.0,0.0,0.04632338308457941,0.008431161136341918,0.0005946882544116169
VAL 948,L VAL  78,0.0,0.0,0.0,-0.02029850746268655,0.0032477236974716027,0.00022907676715316715,-0.11597014925373146,0.30834794765066287,0.021749187303439162,0.1701492537313433,0.30533527386238424,0.021536689678581716,0.0,0.0,0.0,0.033880597014925434,0.010100769471786793,0.0007124533463723184
ARG 949,L ARG  79,0.0,0.0,0.0,-0.06606965174129359,0.014575080088294758,0.0010280468841066658,-111.66139303482588,2.683981191175017,0.18931343662422365,111.8027711442786,2.680281309467534,0.18905246709006682,-8.002388059701497e-05,0.0011317085725402374,7.982456800708489e-05,0.0752284338308464,0.02561426765481522,0.0018066911393752614
THR 950,L THR  80,0.0,0.0,0.0,-0.016159203980099505,0.003976864356829535,0.00028050638389540367,0.1924875621890545,0.6949970192817198,0.04902131005851547,-0.1453532338308458,0.6829876419137871,0.04817423389094919,0.0,0.0,0.0,0.030975124378109117,0.01589781981077214,0.00112134575052381
GLY 951,L GLY  81,0.0,0.0,0.0,-0.006024875621890556,0.0009274037528760116,6.541401712219057e-05,1.3762537313432834,0.2174283899922803,0.015336216164424843,-1.3720447761194021,0.2151632331523553,0.015176444319797523,0.0,0.0,0.0,-0.0018159203980098917,0.013036532872163463,0.0009195261307376999
THR 952,L THR  82,0.0,0.0,0.0,-0.008850746268656718,0.0013595477519561764,9.58951046392702e-05,0.8126318407960201,0.3151231359753835,0.022227072241584968,-0.7594626865671642,0.31456568787900663,0.022187752884500152,0.0,0.0,0.0,0.04431840796019912,0.008528448702220106,0.0006015503902185904
TYR 953,L TYR  83,0.0,0.0,0.0,-0.03738308457711439,0.006389318857320343,0.00045066780443335725,0.5627512437810943,0.24987829437736453,0.01762505594372983,-0.5788805970149253,0.24628219802963888,0.01737140686442249,0.0,0.0,0.0,-0.0535124378109455,0.024451415825021517,0.0017246698953714478
ARG 954,L ARG  84,0.0,0.0,0.0,-0.10540298507462681,0.037320472967690706,0.0026323831989529967,-99.61256218905469,4.279587819852823,0.30185885064150453,99.8167164179105,4.294158706798568,0.30288660176413973,-0.0011013492537313443,0.003713925041776188,0.00026196007458442955,0.09764989452736783,0.05381493933150637,0.0037958131525174465
GLN 955,L GLN  85,0.0,0.0,0.0,-0.6242686567164184,0.31835969122628804,0.02245536124725593,0.3521343283582087,2.0800075934767803,0.14671242370114404,0.4945572139303485,1.7805826448621465,0.12559261622274223,-0.12924988656716413,0.0680134782197452,0.004797300868159153,0.09317299900497497,0.4497195332404069,0.03172077011370962
LEU 956,L LEU  86,0.0,0.0,0.0,-0.5524278606965175,0.41191486588398235,0.029054234475824944,-0.22562686567164167,1.3313046102407913,0.09390298702056821,-0.011557213930348292,0.7753958372586283,0.054692205436538056,-0.030613146268656726,0.014650497415979399,0.0010333664122508792,-0.8202250865671634,0.5497574536552163,0.03877690097212934
PHE 957,L PHE  87,0.0,0.0,0.0,-0.67136815920398,0.2392415332357024,0.01687479665990918,0.46448258706467654,0.6607021750566971,0.04660233825644815,-0.002243781094527335,0.7190538872779869,0.05071815069576108,-0.030978304477611938,0.023494404045634614,0.001657167489079889,-0.24010765771144246,0.2253845049203498,0.01589739724280294
HIE 958,L HIE  88,0.0,0.0,0.0,-3.4885124378109427,0.6474579001235444,0.045668159130515626,-9.320572139303477,2.6848921554853944,0.18937769109247649,9.793885572139306,1.7089127123841117,0.12053740895651588,-0.6119674388059698,0.10768379414255749,0.007595429209747273,-3.6271664437810944,1.1908964384707053,0.08399935818169309
PRO 959,L PRO  89,0.0,0.0,0.0,-1.354482587064677,0.4559605256385365,0.03216097577637237,-1.845870646766169,0.5790910987752096,0.04084593677038326,2.1273233830845766,0.6372753100477975,0.044949934603714284,-0.3175918925373133,0.10039308190889981,0.0070811820186975636,-1.390621743283582,0.5267043461896743,0.037150860143855616
GLU 960,L GLU  90,0.0,0.0,0.0,-0.6368457711442789,0.3663479724387413,0.025840193623835276,136.7650298507462,10.284138854528779,0.725387225392294,-134.9383582089551,9.669525604392756,0.6820357492490894,-0.09565962985074626,0.10822308097461701,0.007633467570015619,1.0941662407960202,0.7650175267064062,0.053960175851735175
GLN 961,L GLN  91,0.0,0.0,0.0,-0.18964676616915424,0.026157380587399245,0.0018449993719666863,0.1767512437810942,0.9555052987457938,0.06739614734000059,0.05963681592039797,0.9038954406344861,0.06375586862461106,-4.140895522388061e-05,0.0005856110608131219,4.130581943428385e-05,0.046699884577114055,0.07855295934317164,0.005540698548542482
LEU 962,L LEU  92,0.0,0.0,0.0,-0.0740099502487563,0.012599451164604867,0.0008886967641178553,1.2670845771144272,0.33505113266996844,0.02363268475172198,-1.1592338308457713,0.33042856243880236,0.023306633787066836,0.0,0.0,0.0,0.03384079601990038,0.0222031445794759,0.0015660890687407925
ILE 963,L ILE  93,0.0,0.0,0.0,-0.03898009950248758,0.00484276163863204,0.00034158206904573104,-0.9104029850746268,0.5767632206784759,0.040681740909404816,0.9508059701492538,0.5658460905346191,0.03991170592093211,0.0,0.0,0.0,0.0014228855721393722,0.014689329177109025,0.0010361053934977642
THR 964,L THR  94,0.0,0.0,0.0,-0.02749751243781095,0.007686729779793038,0.0005421801150466747,0.9384179104477616,0.55829009067944,0.03937874678380423,-0.8465422885572135,0.5683954893305193,0.040091526647308445,0.0,0.0,0.0,0.06437810945273623,0.016673520533261574,0.0011760594609064368
GLY 965,L GLY  95,0.0,0.0,0.0,-0.010114427860696511,0.0016786161073458052,0.00011840045120259898,0.1048656716417911,0.8128656004798419,0.05733511875807234,-0.050746268656716574,0.7958097164364322,0.05613208945461117,0.0,0.0,0.0,0.044004975124378086,0.019540109918988375,0.001378253086475356
LYS 966,L LYS  96,0.0,0.0,0.0,-0.04065174129353234,0.0113487505373474,0.00080047914369909,-120.12915422885571,4.949724573582449,0.349126652768395,120.34048258706474,5.0146484468709005,0.35370602970725185,0.0,0.0,0.0,0.17067661691542393,0.08235259649670162,0.0058087042893520645
GLU 967,L GLU  97,0.0,0.0,0.0,-0.011557213930348276,0.0011187947490726093,7.891369713039856e-05,104.01072636815924,1.5948071047127066,0.1124890199449252,-104.06878606965168,1.5906952011310083,0.11219898862850679,0.0,0.0,0.0,-0.06961691542288692,0.01799550835163198,0.0012693052920970409
ASP 968,L ASP  98,0.0,0.0,0.0,-0.0049104477611940445,0.0005833001825753798,4.114282265090641e-05,98.2092338308458,1.501086866621319,0.10587850403942678,-98.19025870646766,1.498247597502324,0.1056782374368942,0.0,0.0,0.0,0.01406467661691612,0.006292283517180913,0.00044382345925828774
ALA 969,L ALA  99,0.0,0.0,0.0,-0.0021990049751243967,0.00039925179398487263,2.816105025109102e-05,-0.282671641791045,0.09972664949098305,0.0070341755002732,0.2823781094527363,0.09943089962084668,0.007013314912844057,0.0,0.0,0.0,-0.002492537313432761,0.0011068282099849502,7.806964254215047e-05
ALA 970,L ALA 100,0.0,0.0,0.0,-0.0015174129353234115,0.0004996966976911037,3.524588749754393e-05,-0.1396567164179105,0.1041326964732509,0.007344954092494163,0.14112437810945277,0.10391088534063665,0.007329308741500355,0.0,0.0,0.0,-4.975124378119952e-05,0.0011622214266603012,8.197677879517688e-05
ASN 971,L ASN 101,0.0,0.0,0.0,-0.0013383084577114196,0.00047313406678485385,3.337230397200459e-05,-0.4241840796019899,0.3450061661360765,0.024334858672826472,0.42581094527363145,0.34561446337376667,0.02437776465180084,0.0,0.0,0.0,0.0002885572139304888,0.001388050785469892,9.790555361202721e-05
ASN 972,L ASN 102,0.0,0.0,0.0,-0.0017363184079602773,0.00044062865324347953,3.107954887869668e-05,0.8519004975124378,0.450730286417809,0.031792063145949186,-0.8490945273631838,0.4506152852968764,0.03178395159230232,0.0,0.0,0.0,0.0010696517412924888,0.0009115753015843142,6.429756424974756e-05
TYR 973,L TYR 103,0.0,0.0,0.0,-0.0023731343283582016,0.00048363736555285316,3.411314954581072e-05,1.0995771144278605,0.22740709168119425,0.016040059513248467,-1.098845771144279,0.22717048432791168,0.01602337051731669,0.0,0.0,0.0,-0.0016417910447757069,0.0010323353113904981,7.281531859853087e-05
ALA 974,L ALA 104,0.0,0.0,0.0,-0.0014278606965174435,0.0004947685528537971,3.4898282962012894e-05,0.8187363184079605,0.08353826617068316,0.0058923349799920016,-0.8171890547263682,0.08336901174301549,0.005880396693139997,0.0,0.0,0.0,0.00011940298507477721,0.0010723441759216991,7.563732631778718e-05
ARG 975,L ARG 105,0.0,0.0,0.0,-0.005378109452736373,0.0005784852479104499,4.080320334525101e-05,-96.80623383084576,1.5317208512727947,0.10803925871644657,96.80245771144283,1.531031476662084,0.10799063398051167,0.0,0.0,0.0,-0.009154228855722965,0.005413369714793726,0.00038182965953514653
GLY 976,L GLY 106,0.0,0.0,0.0,-0.0017960199004975134,0.000402954362812288,2.842220932007423e-05,1.0890298507462683,0.12266773105940391,0.008652314631007216,-1.0859452736318402,0.12253537204838383,0.008642978746192976,0.0,0.0,0.0,0.0012885572139303915,0.0011829293296581143,8.343740165449014e-05
HIP 977,L HIP 107,0.0,0.0,0.0,-0.003885572139303448,0.0005200849490695531,3.6683963870025164e-05,-91.0110995024876,1.235485148549492,0.08714440329877932,91.00174626865672,1.2343873539520251,0.08706697083813567,0.0,0.0,0.0,-0.013238805970151948,0.0037922002391615746,0.00026748118131505446
TYR 978,L TYR 108,0.0,0.0,0.0,-0.00535323383084579,0.0007914983523928641,5.582798928196106e-05,0.8795671641791047,0.3229312985735916,0.022777817567240684,-0.8780248756218899,0.32238480819563087,0.022739271108020334,0.0,0.0,0.0,-0.003810945273631883,0.002142690827459315,0.00015113375812888602
THR 979,L THR 109,0.0,0.0,0.0,-0.005054726368159202,0.0006631674707642559,4.67762268083603e-05,1.096726368159204,0.21229689093751716,0.014974268128318872,-1.082363184079602,0.21223567684342026,0.01496995041902887,0.0,0.0,0.0,0.00930845771144313,0.003525934914930844,0.000248700273404923
ILE 980,L ILE 110,0.0,0.0,0.0,-0.008547263681592051,0.0009027349131981023,6.367401133067738e-05,1.2973830845771148,0.19755895275428711,0.013934734119885236,-1.2881343283582094,0.1965736272014002,0.013865234613993013,0.0,0.0,0.0,0.0007014925373132297,0.00439475578039871,0.0003099821722473463
GLY 981,L GLY 111,0.0,0.0,0.0,-0.004213930348258718,0.0006141004626550908,4.3315306903050514e-05,0.9578507462686566,0.13811480411729415,0.009741867156930251,-0.9579353233830845,0.139747002374494,0.009856993545423047,0.0,0.0,0.0,-0.00429850746268659,0.0046755900216913825,0.0003297906923352225
LYS 982,L LYS 112,0.0,0.0,0.0,-0.014636815920398028,0.0019981179729375827,0.00014093637521797933,-108.79036318407957,2.9021447845840216,0.20470151003932358,108.83096019900505,2.9103712280326923,0.20528175862138642,0.0,0.0,0.0,0.025960199004978333,0.019743086401492492,0.001392569943681024
GLU 983,L GLU 113,0.0,0.0,0.0,-0.022895522388059687,0.0033950549128754517,0.0002394687098395895,115.86393034825866,2.708674878450039,0.19105519503010568,-115.6011343283582,2.6746612612736533,0.18865605945462002,0.0,0.0,0.0,0.2399004975124371,0.043096906305274456,0.0030398213919494116
ILE 984,L ILE 114,0.0,0.0,0.0,-0.020930348258706453,0.002832842985624801,0.00019981333803262353,0.7176616915422889,0.2492184100255147,0.017578511290274733,-0.6978706467661694,0.248960332079897,0.01756030787552561,0.0,0.0,0.0,-0.0011393034825867602,0.00879283389318072,0.0006201986837527911
ILE 985,L ILE 115,0.0,0.0,0.0,-0.018044776119402927,0.002057140234622375,0.00014509948456972206,0.027870646766169075,0.17039901426874735,0.012019019766108767,-0.009258706467661701,0.17248212175380648,0.012165950839303635,0.0,0.0,0.0,0.0005671641791045786,0.008008497751558834,0.0005648758778675465
ASP 986,L ASP 116,0.0,0.0,0.0,-0.04171641791044774,0.006437930131848691,0.0004540965793703442,110.37275124378105,3.170981416237439,0.22366378399121664,-110.06365174129353,3.1333013931014415,0.221006040078774,0.0,0.0,0.0,0.26738308457711313,0.05814553291053803,0.004101269672020983
LEU 987,L LEU 117,0.0,0.0,0.0,-0.07992039800995018,0.014104571498454904,0.0009948597669999306,0.2651492537313431,0.2587264207766591,0.018249154660160343,-0.1608059701492537,0.2541625937150456,0.017927247119215756,0.0,0.0,0.0,0.024422885572139306,0.02306049309798549,0.0016265617706201529
VAL 988,L VAL 118,0.0,0.0,0.0,-0.025477611940298545,0.0027007915310491206,0.00019049914657735286,0.46854726368159233,0.2201794135115803,0.015530258402271057,-0.4381293532338311,0.2172758825511645,0.01532545911892716,0.0,0.0,0.0,0.004940298507462822,0.019285145416660505,0.0013602692770837027
LEU 989,L LEU 119,0.0,0.0,0.0,-0.042592039800995005,0.0065031746031313006,0.0004586985695481643,-0.6635024875621892,0.22945468828052237,0.016184485841686774,0.7170746268656711,0.23885499963103546,0.016847532681565795,0.0,0.0,0.0,0.010980099502487406,0.023170997526180393,0.0016343561520161766
ASP 990,L ASP 120,0.0,0.0,0.0,-0.16711442786069647,0.028958914811517095,0.002042604360232621,121.47670149253729,5.909137604112386,0.4167984302565853,-120.20366169154222,5.8846851866749335,0.41507368971292014,-0.0003716776119402978,0.0032773154359646535,0.0002311640074543379,1.1055536955223915,0.1271505269719551,0.008968506675377899
ARG 991,L ARG 121,0.0,0.0,0.0,-0.19690547263681588,0.04231187241383525,0.002984449370586706,-125.39607462686564,4.169549667203501,0.2940973577866667,125.98157711442788,4.208032835369552,0.29681175118169406,-0.001697802985074627,0.007861276997589319,0.000554491726529967,0.38689921194029675,0.1404964816154109,0.009909857735098823
ILE 992,L ILE 122,0.0,0.0,0.0,-0.048442786069651717,0.006147277049506504,0.0004335954916337592,-0.10086069651741292,0.37827334939590507,0.026681344859254937,0.18607462686567167,0.3857726103142133,0.02721030194034578,0.0,0.0,0.0,0.03677114427860675,0.0348551710430734,0.002458494208523339
ARG 993,L ARG 123,0.0,0.0,0.0,-0.48962686567164176,0.2532275147048769,0.017861291731185367,-106.50731840796018,7.011862844165361,0.4945786716133839,107.65271144278609,7.036822320794931,0.4963391773548631,-0.09284693731343283,0.09164349407296261,0.006464033676632761,0.5629192318407966,0.2677051638117689,0.018882466363733908
LYS 994,L LYS 124,0.0,0.0,0.0,-0.6508905472636817,0.7679180148768072,0.05416476051321938,-168.83078606965174,9.305311566639878,0.6563460717727743,165.39769154228856,7.7487432827567995,0.5465542102906271,-0.4524976477611939,0.07744969069141687,0.005462879977879538,-4.536482722388056,2.111511720785758,0.1489345535090279
LEU 995,L LEU 125,0.0,0.0,0.0,-0.13464676616915414,0.018661946862174664,0.0013163122402621024,-0.4856666666666667,0.3587215737809115,0.025302268938026264,0.5277860696517415,0.36150982316357094,0.025498936885824188,-1.9020895522388054e-05,0.0002689960841624286,1.8973520864709954e-05,-0.09254638407960177,0.06135172588205956,0.0043274170876269205
ALA 996,L ALA 126,0.0,0.0,0.0,-0.08098507462686563,0.018813691852314053,0.0013270155066144348,-0.7776716417910445,0.4403422703607489,0.031059348987617582,0.9341741293532336,0.4835465007992377,0.03410674044025085,-0.00032432238805970166,0.002540106225292051,0.0001791652789824881,0.07519309054726384,0.07842528235415869,0.005531692908097852
ASP 997,L ASP 127,0.0,0.0,0.0,-0.30578109452736324,0.6808439464690703,0.04802302927258249,74.04328855721394,9.18953521181964,0.6481798373435198,-73.28780099502488,8.438743350376996,0.5952230625544312,-0.32389099701492546,0.09133949219720638,0.0064425910376050164,0.12581547064676715,0.9123097899946796,0.06434937106776258
GLN 998,L GLN 128,0.0,0.0,0.0,-1.3482089552238803,0.683518739161902,0.048211694602504435,-4.436955223880596,4.258993664916176,0.30040625095181683,5.917154228855724,4.299580875222793,0.30326905203678717,-0.34479467462686564,0.18763033828901118,0.013234423651421972,-0.21280462487562182,0.895092746773236,0.06313497447233325
CYS 999,L CYS 129,0.0,0.0,0.0,-0.07523383084577111,0.011528465732288433,0.000813155276184573,0.01948258706467661,0.3749561578952343,0.026447368211058784,0.1670597014925372,0.38924688915178096,0.027455358674980647,0.0,0.0,0.0,0.11130845771144285,0.04341932964905818,0.003062563381148244
THR1000,L THR 130,0.0,0.0,0.0,-0.05904477611940296,0.010346868926959057,0.000729811863549413,-0.5886716417910447,0.25827379825962493,0.01821722912935745,0.6980149253731346,0.2683433324229236,0.018927479306939558,0.0,0.0,0.0,0.05029850746268655,0.028657879847858683,0.0020213709910489597
GLY1001,L GLY 131,0.0,0.0,0.0,-0.014666666666666684,0.0027954001543995665,0.00019717232434761828,-0.40656218905472624,0.17661115441518674,0.012457190347847789,0.46621890547263684,0.18009196611592232,0.012702707875122104,0.0,0.0,0.0,0.044990049751243814,0.013345388847092977,0.0009413111515225264
LEU1002,L LEU 132,0.0,0.0,0.0,-0.024990049751243765,0.0034998081678079833,0.00024685743475094744,-0.5338606965174129,0.1275481003699106,0.008996549340700889,0.5798756218905471,0.1305143268197419,0.009205770822904122,0.0,0.0,0.0,0.021024875621890524,0.01406928053722975,0.0009923705345219708
GLN1003,L GLN 133,0.0,0.0,0.0,-0.008572139303482561,0.0010584979033707502,7.466068555380769e-05,-0.258308457711443,0.30524809969314776,0.02153054088677301,0.2921741293532338,0.30798802155321253,0.021723800073952193,0.0,0.0,0.0,0.02529353233830798,0.008869894745498692,0.000625634137186472
GLY1004,L GLY 134,0.0,0.0,0.0,-0.003601990049751213,0.0005470827380653373,3.858824108063036e-05,0.3822288557213928,0.13043149729170264,0.00919992847845751,-0.3799950248756222,0.12947388747325422,0.009132383889742935,0.0,0.0,0.0,-0.0013681592039800432,0.005319987758049709,0.00037524300415617756
PHE1005,L PHE 135,0.0,0.0,0.0,-0.010557213930348242,0.001641489494393388,0.00011578174183483234,-0.7206218905472636,0.1510441150622351,0.01065383043603892,0.717124378109453,0.14885944304550092,0.010499735553129677,0.0,0.0,0.0,-0.014054726368159147,0.005802040304176702,0.00040924436915859243
SER1006,L SER 136,0.0,0.0,0.0,-0.0030398009950248603,0.0004329787606375075,3.0539967057555535e-05,0.8804825870646766,0.17897105284512216,0.012623644748990442,-0.8758606965174125,0.17900832548946136,0.012626273758618054,0.0,0.0,0.0,0.0015820895522388626,0.00232752887385902,0.000164171228696076
VAL1007,L VAL 137,0.0,0.0,0.0,-0.0035572139303482572,0.0005259061821682042,3.709456199452761e-05,-0.7943134328358212,0.09346357083532597,0.006592411993118672,0.7996169154228855,0.09335034055657072,0.006584425345048426,0.0,0.0,0.0,0.0017462686567164488,0.0022527591722203695,0.00015889738057108825
PHE1008,L PHE 138,0.0,0.0,0.0,-0.003268656716417946,0.0006820095318684603,4.8105243327719344e-05,0.9006567164179101,0.06026026938895875,0.0042504316823960145,-0.9021791044776117,0.05971014365181407,0.0042116288047094165,0.0,0.0,0.0,-0.0047910447761197435,0.003327275999238787,0.0002346879538814615
HIP1009,L HIP 139,0.0,0.0,0.0,-0.0024179104477611664,0.0004932152728913613,3.478872304084238e-05,-84.42880099502483,0.9540402122410035,0.06729280810569985,84.41890547263677,0.9530225684387655,0.06722102904625842,0.0,0.0,0.0,-0.012313432835820443,0.0022474460146515167,0.00015852261933133264
SER1010,L SER 140,0.0,0.0,0.0,-0.0010597014925372967,0.00025707483945795057,1.8132661095921843e-05,0.2691293532338311,0.33130380638239265,0.023368368734908655,-0.2689900497512437,0.3315488901620079,0.02338565561185562,0.0,0.0,0.0,-0.0009203980099500999,0.0010573748780035512,7.45814734518825e-05
PHE1011,L PHE 141,0.0,0.0,0.0,-0.0012388059701491968,0.00042635393603232666,3.0072687958445886e-05,0.5098955223880598,0.10951314253509105,0.007724461496602425,-0.510373134328358,0.10932140334117836,0.007710937256620967,0.0,0.0,0.0,-0.0017164179104479324,0.0008488676123875494,5.987450488419139e-05
GLY1012,L GLY 142,0.0,0.0,0.0,-0.000542288557213928,0.0004982084683430838,3.514091589294214e-05,0.2613930348258706,0.07799247157981425,0.00550116478987983,-0.2608756218905474,0.07794608069210349,0.005497892628953573,0.0,0.0,0.0,-2.487562189044731e-05,0.0007559897531834644,5.3323405804198036e-05
GLY1013,L GLY 143,0.0,0.0,0.0,-0.0006965174129352964,0.0004597617931202965,3.242909651166889e-05,-0.32954726368159204,0.0965792485409337,0.00681217495412655,0.3326268656716417,0.09656511259133871,0.0068111778811192685,0.0,0.0,0.0,0.0023830845771145035,0.001040241283631084,7.337296288443057e-05
GLY1014,L GLY 144,0.0,0.0,0.0,-0.0011044776119403282,0.0003058791273420285,2.1575050145335373e-05,-0.10301492537313431,0.12706395450107863,0.008962400324099222,0.10771641791044781,0.1269909080425724,0.008957248024173085,0.0,0.0,0.0,0.003597014925373105,0.0012664012728425607,8.932505857172487e-05
THR1015,L THR 145,0.0,0.0,0.0,-0.003154228855721398,0.000424492119556259,2.994136554955312e-05,0.6905970149253726,0.10504664583905006,0.0074094191103224825,-0.6780099502487562,0.1048918414770907,0.0073985000525201,0.0,0.0,0.0,0.009432835820895437,0.0028453884166668654,0.0002006982245110812
GLY1016,L GLY 146,0.0,0.0,0.0,-0.0010696517412935327,0.0002545591802082536,1.7955220173645053e-05,0.21163184079602007,0.16125133739611042,0.011373792388368211,-0.21145273631840797,0.1608262837265374,0.011343811414134418,0.0,0.0,0.0,-0.0008905472636815935,0.001045226152778751,7.372456844432415e-05
SER1017,L SER 147,0.0,0.0,0.0,-0.001303482587064711,0.0004597617931203467,3.242909651167244e-05,0.3902736318407961,0.17909159876305242,0.012632147402462619,-0.38887562189054736,0.17945927475685125,0.012658081267490864,0.0,0.0,0.0,9.452736318396238e-05,0.0012322450087904257,8.691586146139666e-05
GLY1018,L GLY 148,0.0,0.0,0.0,-0.0013283582089552754,0.00046961590216572987,3.3124151773007793e-05,-0.03130845771144276,0.12606215152800676,0.008891738590598186,0.03369651741293531,0.12623102266241434,0.008903649842028133,0.0,0.0,0.0,0.0010597014925372641,0.0012283621382696308,8.664198489151773e-05
PHE1019,L PHE 149,0.0,0.0,0.0,-0.00802985074626869,0.0008159507335701562,5.7552727268031686e-05,0.06244776119402981,0.11988646580845767,0.008456139305877736,-0.07071144278606968,0.11905906522957939,0.008397778968790669,0.0,0.0,0.0,-0.016293532338308745,0.0033971612322656105,0.00023961727815433417
THR1020,L THR 150,0.0,0.0,0.0,-0.002999999999999967,0.00041128363553117453,2.9009710919629958e-05,0.7039751243781104,0.16186323192394336,0.011416952100625695,-0.7022835820895519,0.16213299675243534,0.011435979844534662,0.0,0.0,0.0,-0.0013084577114426132,0.0018485918022097389,0.00013038961232007845
SER1021,L SER 151,0.0,0.0,0.0,-0.0019253731343283416,0.0003982586287798766,2.8090997778774293e-05,0.37460199004975153,0.14427882346869983,0.010176643559488406,-0.37338805970149247,0.14456425745683554,0.010196776520703263,0.0,0.0,0.0,-0.0007114427860695053,0.00142344212056787,0.00010040186591710133
LEU1022,L LEU 152,0.0,0.0,0.0,-0.005990049751243777,0.0006981856354899253,4.924621770482681e-05,-0.38073134328358216,0.13676055795304567,0.009646345997455652,0.3890746268656716,0.13699576709510103,0.009662936371171512,0.0,0.0,0.0,0.0023532338308456333,0.002125327481947618,0.00014990904216555465
LEU1023,L LEU 153,0.0,0.0,0.0,-0.008348258706467621,0.0009022412407188959,6.363919035878954e-05,0.09301990049751212,0.13022383944650492,0.009185281423386624,-0.08732338308457714,0.1295417483964512,0.009137170430209444,0.0,0.0,0.0,-0.002651741293532729,0.003155680253672568,0.0002225845231979495
MET1024,L MET 154,0.0,0.0,0.0,-0.004308457711442718,0.0005592978090931966,3.944982576032054e-05,0.16865671641791033,0.20366296558141608,0.014365277988561242,-0.17146766169154226,0.20345738047721867,0.014350777133368095,0.0,0.0,0.0,-0.007119402985074628,0.002304154077255681,0.00016252249766550086
GLU1025,L GLU 155,0.0,0.0,0.0,-0.004681592039801018,0.0007180054273941552,5.064419803751464e-05,90.62985074626867,1.5869933046067632,0.11193787698013294,-90.60952736318403,1.5806164993191807,0.11148809181485492,0.0,0.0,0.0,0.01564179104477742,0.007035167154492768,0.0004962224309253883
ARG1026,L ARG 156,0.0,0.0,0.0,-0.01918407960199006,0.003776194782905126,0.0002663522434750242,-101.81387562189055,2.3686980237706456,0.16707507663595506,101.87616417910452,2.362797723567103,0.16665890154787324,0.0,0.0,0.0,0.04310447761194292,0.03230011675118585,0.002278274574216981
LEU1027,L LEU 157,0.0,0.0,0.0,-0.011895522388059713,0.0017659098681513511,0.00012455767835019909,-0.11850248756218883,0.18484050202226204,0.01303764377345049,0.13167661691542287,0.1857202997836768,0.0130996999228361,0.0,0.0,0.0,0.0012786069651745033,0.00399775932886078,0.0002819802015869763
SER1028,L SER 158,0.0,0.0,0.0,-0.004393034825870613,0.0007915921633113933,5.583460619397148e-05,-0.6148855721393035,0.3157974850800457,0.022274637160038132,0.6242039800995022,0.31751123799452496,0.022395515970527417,0.0,0.0,0.0,0.004925373134328371,0.0034640158711095304,0.00024433284079517105
VAL1029,L VAL 159,0.0,0.0,0.0,-0.01067164179104476,0.002753856055637109,0.00019424202955492867,-0.45315920398009985,0.2388139527065498,0.016844637454742753,0.47161691542288536,0.2393555766055535,0.016882840659003404,0.0,0.0,0.0,0.0077860696517413,0.0052118316386827405,0.0003676142596938005
ASP1030,L ASP 160,0.0,0.0,0.0,-0.03216915422885571,0.014668178702512845,0.0010346135540447898,96.58182587064681,3.6618720458420446,0.2582885393369842,-96.34934328358202,3.654524528434978,0.2577702854179323,-0.0005832358208955222,0.005077701232729836,0.00035815343031457894,0.19973019701492567,0.0577707986649821,0.004074837956299489
TYR1031,L TYR 161,0.0,0.0,0.0,-0.049263681592039844,0.02170620482118901,0.0015310376407554436,-0.47239800995024867,0.6073694039312987,0.04284053462695916,0.5743034825870651,0.5979919735545222,0.0421791016865313,-0.001040847761194029,0.0061492392196437935,0.0004337338924441498,0.05160094328358203,0.027867252256755567,0.0019656044205328166
GLY1032,L GLY 162,0.0,0.0,0.0,-0.004233830845771139,0.0015356622216324244,0.00010831726154681056,-0.04901990049751246,0.1691704360102278,0.011932362537270171,0.062014925373134286,0.1657100950398881,0.011688288903989671,0.0,0.0,0.0,0.008761194029850771,0.005473835237393837,0.00038609456866280523
LYS1033,L LYS 163,0.0,0.0,0.0,-0.004950248756218901,0.0011749933577925727,8.287764135819645e-05,-78.1492736318408,1.580615000828811,0.11148798611949365,78.16676616915419,1.580182954347887,0.11145751191037695,0.0,0.0,0.0,0.012542288557216164,0.009047110131290491,0.0006381339467295655
LYS1034,L LYS 164,0.0,0.0,0.0,-0.011273631840796047,0.002618295986783994,0.00018468035952982526,-82.76368656716419,2.0629910436157135,0.14551216881698978,82.89257213930341,2.0726363162742896,0.14619249389533853,0.0,0.0,0.0,0.11761194029850781,0.042990785275724495,0.003032336191655065
SER1035,L SER 165,0.0,0.0,0.0,-0.0025621890547263813,0.0005253410965657557,3.705470392930043e-05,0.8624079601990047,0.1757035119618843,0.012393170185327387,-0.8568905472636815,0.17416866635106018,0.012284910523065927,0.0,0.0,0.0,0.00295522388059686,0.0026246032772235754,0.0001851252414957758
LYS1036,L LYS 166,0.0,0.0,0.0,-0.004059701492537354,0.0006200769575475376,4.373685635010938e-05,-82.69309950248757,1.2032615750345805,0.08487152766817531,82.70171641791046,1.2018845045863353,0.08477439660783549,0.0,0.0,0.0,0.004557213930350222,0.007035656181863904,0.0004962569242566149
LEU1037,L LEU 167,0.0,0.0,0.0,-0.0023980099502487373,0.0004894875174626882,3.4525787445981615e-05,0.895238805970148,0.06930222718717843,0.004888202211571286,-0.8936915422885571,0.06891493334481268,0.004860884610195114,0.0,0.0,0.0,-0.0008507462686568282,0.001557396711731098,0.00010985029427721272
GLU1038,L GLU 168,0.0,0.0,0.0,-0.0018756218905472482,0.0003447585301308015,2.4317391775761526e-05,81.02642288557209,1.0446415868908971,0.07368333634570633,-81.01784577114428,1.0437094204416184,0.0736175863938814,0.0,0.0,0.0,0.006701492537317434,0.0020781851442343183,0.0001465838780428145
PHE1039,L PHE 169,0.0,0.0,0.0,-0.001845771144278576,0.000361167988316021,2.5474825714717484e-05,0.7652388059701494,0.05550933484821193,0.00391532659744132,-0.7665273631840797,0.05527111377044705,0.0038985237781606627,0.0,0.0,0.0,-0.0031343283582087734,0.0009551461411146523,6.73708143139478e-05
SER1040,L SER 170,0.0,0.0,0.0,-0.0007711442786069156,0.00042009615587230027,2.9631298178357732e-05,-0.19385074626865684,0.13730119997424778,0.009684479945396035,0.19426368159203988,0.13717681194611414,0.0096757062903651,0.0,0.0,0.0,-0.00035820895522390453,0.0007861011392395585,5.5447299218407206e-05
ILE1041,L ILE 171,0.0,0.0,0.0,-0.0010049751243780948,0.00015764158724137177,1.1119180243769232e-05,0.31311940298507474,0.06363582388274361,0.004488524938724309,-0.3127363184079602,0.06361963403857385,0.004487382995163651,0.0,0.0,0.0,-0.0006218905472635402,0.0006358434739334319,4.484894067112471e-05
TYR1042,L TYR 172,0.0,0.0,0.0,-0.0007164179104478082,0.0004507363841952967,3.179249325001093e-05,0.05914925373134324,0.11502583578245835,0.008113296897962807,-0.05916915422885576,0.11493173939421689,0.008106659850471383,0.0,0.0,0.0,-0.0007363184079603433,0.0007695216438202078,5.427787177768853e-05
PRO1043,L PRO 173,0.0,0.0,0.0,-0.00045273631840793687,0.0004977611318718446,3.510936321106192e-05,-0.6585024875621885,0.057180009412378364,0.004033166895377446,0.6578557213930347,0.05713773251727928,0.004030184913116421,0.0,0.0,0.0,-0.001099502487562057,0.0008104109584866647,5.7161981661233344e-05
ALA1044,L ALA 174,0.0,0.0,0.0,-0.00025373134328358454,0.0004351456637944296,3.0692808621728045e-05,0.17105970149253727,0.08471753721838648,0.005975514346332654,-0.17116417910447762,0.08467683907109654,0.0059726437203562,0.0,0.0,0.0,-0.0003582089552238942,0.0007603643903348671,5.3631968917769445e-05
PRO1045,L PRO 175,0.0,0.0,0.0,-0.0002338308457711434,0.00042326585184384333,2.985487129407099e-05,0.15417412935323385,0.11800195852731325,0.008323216410996854,-0.15417910447761193,0.11797203379363676,0.008321105683026409,0.0,0.0,0.0,-0.0002388059701490772,0.0006711440942065464,4.733885444579775e-05
GLN1046,L GLN 176,0.0,0.0,0.0,-0.00021890547263681557,0.0004135043732374153,2.9166349680136838e-05,0.044109452736318513,0.3473029244815425,0.02449685951579258,-0.044144278606965154,0.3471667328211524,0.024487253296735317,0.0,0.0,0.0,-0.000253731343283415,0.0007399734481338045,5.2193702749294886e-05
VAL1047,L VAL 177,0.0,0.0,0.0,-0.0003781094527363138,0.0004849151415327781,3.420327691435967e-05,-0.14144776119402988,0.08813195956055202,0.006216349129306264,0.14153233830845768,0.08812073467468906,0.006215557386903069,0.0,0.0,0.0,-0.000293532338308495,0.0008155259330406085,5.7522764148918596e-05
SER1048,L SER 178,0.0,0.0,0.0,-0.00036318407960200306,0.00048091725268039807,3.3921287576888046e-05,-0.4239054726368157,0.16393730150814326,0.011563245689445802,0.4236368159203979,0.16379520169200382,0.011553222741212975,0.0,0.0,0.0,-0.000631840796020032,0.0007621526821921978,5.3758105299913824e-05
THR1049,L THR 179,0.0,0.0,0.0,-0.0007064676616915374,0.0004553801759800525,3.21200410676447e-05,-0.030228855721393073,0.25141469847670683,0.017733425533295658,0.030348258706467714,0.25125729238089756,0.01772232296333681,0.0,0.0,0.0,-0.0005870646766169541,0.0007422111919989334,5.2351541031763194e-05
ALA1050,L ALA 180,0.0,0.0,0.0,-0.0004527363184079435,0.000497761131871852,3.5109363211062435e-05,-0.534223880597015,0.08813035701576868,0.00621623609451255,0.5343034825870647,0.0880412750207216,0.00620995273504671,0.0,0.0,0.0,-0.00037313432835816787,0.0007296660633780938,5.1466675884454054e-05
VAL1051,L VAL 181,0.0,0.0,0.0,-0.0005223880597015112,0.0004994985233039424,3.5231909354027966e-05,-0.4755970149253728,0.04794567604889876,0.003381827240046734,0.4756019900497508,0.0479642362207415,0.00338313637363062,0.0,0.0,0.0,-0.0005174129353232419,0.000740408166061002,5.2224365387703275e-05
VAL1052,L VAL 182,0.0,0.0,0.0,-0.000766169154228883,0.000423265851843858,2.9854871294072023e-05,-0.06500000000000006,0.09423855618926258,0.006647075245294053,0.06534825870646763,0.09419566863452487,0.006644050190423139,0.0,0.0,0.0,-0.00041791044776123983,0.0007360494331902029,5.191692407559158e-05
GLU1053,L GLU 183,0.0,0.0,0.0,-0.000721393034825858,0.0004483136448186503,3.1621606390242375e-05,76.66925870646766,0.9213073032397194,0.06498400671986443,-76.6632039800995,0.9205427196446121,0.06493007715118779,0.0,0.0,0.0,0.005333333333332923,0.0011561358410304143,8.15475346807796e-05
PRO1054,L PRO 184,0.0,0.0,0.0,-0.000442786069651761,0.0004967157800736011,3.5035629780269824e-05,0.3229452736318408,0.06846084685634744,0.004828855818809157,-0.32309452736318395,0.06846036744240239,0.004828822003556724,0.0,0.0,0.0,-0.0005920398009951961,0.0007142726310388102,5.0380906883101095e-05
TYR1055,L TYR 185,0.0,0.0,0.0,-0.0009054726368159312,0.000292561003542072,2.063566212195923e-05,-0.24705970149253723,0.13079293733085243,0.009225422493158515,0.24754726368159202,0.13080211404933886,0.009226069768973753,0.0,0.0,0.0,-0.000417910447761074,0.000665031037274011,4.6907672655111966e-05
ASN1056,L ASN 186,0.0,0.0,0.0,-0.0009850746268656974,0.00021107665110048658,1.4888199046384318e-05,0.35102487562189044,0.2179279500683755,0.015371452415378017,-0.3496268656716417,0.21764413666237206,0.015351433761213375,0.0,0.0,0.0,0.0004129353233834302,0.0007813955119319216,5.511538985927659e-05
SER1057,L SER 187,0.0,0.0,0.0,-0.0005024875621890613,0.0004999938119960696,3.526684432478559e-05,0.33193034825870643,0.13190858859698962,0.00930411446609821,-0.33161691542288557,0.13178067680257652,0.009295092263757623,0.0,0.0,0.0,-0.00018905472636818912,0.0007152076565795573,5.0446858499689264e-05
ILE1058,L ILE 188,0.0,0.0,0.0,-0.0006268656716417706,0.0004836373655528084,3.4113149545807565e-05,0.10677611940298502,0.07807608629159526,0.0055070625169174325,-0.10645771144278592,0.07806203332926234,0.005506071297380297,0.0,0.0,0.0,-0.0003084577114428184,0.0007359821741384373,5.191217998786262e-05
LEU1059,L LEU 189,0.0,0.0,0.0,-0.0010796019900496776,0.00033625363679038643,2.3717502852660854e-05,0.019885572139303358,0.1323631437811817,0.00933617631673178,-0.01926368159203982,0.13225877365353286,0.009328814615535409,0.0,0.0,0.0,-0.0004577114427862667,0.0006761411848195756,4.7691322041392585e-05
THR1060,L THR 190,0.0,0.0,0.0,-0.0010049751243781197,0.0003074127702642078,2.1683224976480542e-05,0.6767512437810951,0.1138614756306134,0.008031169265124379,-0.6752537313432837,0.11383806382152686,0.008029517923434528,0.0,0.0,0.0,0.000492537313432986,0.0007472630191249891,5.270786944330709e-05
THR1061,L THR 191,0.0,0.0,0.0,-0.0006865671641791194,0.00046388866471403986,3.2720183590254725e-05,0.32841293532338295,0.2213835590794568,0.015615192281986783,-0.32843781094527374,0.22124180815300243,0.015605193942534934,0.0,0.0,0.0,-0.0007114427860694828,0.0007440098485145796,5.2478408480537855e-05
HID1062,L HID 192,0.0,0.0,0.0,-0.0010000000000000334,0.0002443388887126524,1.723433639372313e-05,0.6418407960199006,0.15651650852278307,0.011039823309603996,-0.6414427860696521,0.156428604858919,0.011033623063211553,0.0,0.0,0.0,-0.0006019900497513874,0.0006988234746036892,4.929120740707847e-05
THR1063,L THR 193,0.0,0.0,0.0,-0.0012935323383084822,0.0004553801759800735,3.212004106764618e-05,0.13761194029850732,0.39497410791984944,0.027859325539892666,-0.1363532338308457,0.3945633641890604,0.02783035391091732,0.0,0.0,0.0,-3.482587064711584e-05,0.0009162877160776699,6.462995234004726e-05
THR1064,L THR 194,0.0,0.0,0.0,-0.0014477611940298337,0.0004972636193718629,3.507427138499222e-05,0.5456218905472632,0.23593990363600992,0.016641917663575975,-0.5450696517412933,0.23577338627588618,0.016630172434583212,0.0,0.0,0.0,-0.0008955223880597818,0.001028949060885691,7.25764709037544e-05
LEU1065,L LEU 195,0.0,0.0,0.0,-0.0009701492537313182,0.0002210433820051894,1.559119804119177e-05,-0.02343781094527368,0.09380193679477962,0.006616278487724314,0.02305472636815921,0.09372842101263702,0.006611093084261244,0.0,0.0,0.0,-0.0013532338308457634,0.0006384075259612454,4.502979495678987e-05
GLU1066,L GLU 196,0.0,0.0,0.0,-0.001383084577114422,0.0004861386467783396,3.428957632045335e-05,80.18086567164174,1.5434421268333764,0.10886601374933927,-80.17490049751247,1.54187888872914,0.10875575143500263,0.0,0.0,0.0,0.004582089552239475,0.0023488067494405154,0.00016567205432169526
HID1067,L HID 197,0.0,0.0,0.0,-0.0027213930348258825,0.0004906996221268752,3.461128271706623e-05,0.2287562189054726,0.33191063844664825,0.023411171368517166,-0.2264626865671642,0.3319007971592887,0.02341047721762782,0.0,0.0,0.0,-0.0004278606965171758,0.0012200725451465236,8.605728207485422e-05
SER1068,L SER 198,0.0,0.0,0.0,-0.0012238805970149805,0.0004168429863811726,2.940183729453655e-05,-0.5642338308457713,0.2549092513379278,0.01797991228730049,0.565189054726368,0.2550589709972405,0.017990472697830894,0.0,0.0,0.0,-0.00026865671641792285,0.0009709525950621039,6.848571561335839e-05
ASP1069,L ASP 199,0.0,0.0,0.0,-0.0016368159203980087,0.0004809172526803784,3.3921287576886664e-05,78.67761194029856,1.0282669807663478,0.0725283606815701,-78.67640298507463,1.0262887017277658,0.07238882363688921,0.0,0.0,0.0,-0.0004278606965188903,0.003440470276269941,0.00024267206258588234
CYS1070,L CYS 200,0.0,0.0,0.0,-0.0009253731343283314,0.00026278831136803473,1.8535658332232754e-05,0.18052736318407953,0.17114993135406154,0.012071985373508735,-0.18021393034825864,0.17120822911412048,0.01207609738045593,0.0,0.0,0.0,-0.000611940298507371,0.0007114253903169832,5.018007800705761e-05
ALA1071,L ALA 201,0.0,0.0,0.0,-0.0005920398009950381,0.0004914556694482276,3.466461018341597e-05,-0.4535422885572139,0.08357544601647092,0.005894957444114471,0.4539402985074627,0.08352129896622315,0.0058911382056640775,0.0,0.0,0.0,-0.00019402985074640968,0.0007578210313305166,5.3452574205442135e-05
PHE1072,L PHE 202,0.0,0.0,0.0,-0.0011691542288556833,0.00037488808425440416,2.6442566666647276e-05,0.5850995024875624,0.06873707965250674,0.004848339777981889,-0.5853980099502486,0.06867365174359782,0.004843865918234691,0.0,0.0,0.0,-0.0014676616915427743,0.0007125031238301515,5.025609546791533e-05
MET1073,L MET 203,0.0,0.0,0.0,-0.0006517412935323571,0.0004764184923333107,3.360396948812639e-05,-0.21809950248756224,0.15455019004690215,0.01090112989796956,0.21812935323383076,0.15446828454227235,0.010895352729109029,0.0,0.0,0.0,-0.0006218905472637567,0.0007831041739284931,5.523590958410318e-05
VAL1074,L VAL 204,0.0,0.0,0.0,-0.0006368159203980028,0.0004809172526803743,3.392128757688637e-05,0.27814925373134314,0.08692535604942125,0.006131241879640696,-0.27776616915422886,0.08685196446307807,0.0061260652362738885,0.0,0.0,0.0,-0.00025373134328379385,0.0007466665605873092,5.2665798501847696e-05
ASP1075,L ASP 205,0.0,0.0,0.0,-0.0004228855721392856,0.000494017575614164,3.484531311165441e-05,70.17620895522388,0.6480766001946235,0.04571179886878233,-70.17225870646772,0.6476607910261412,0.04568246995138005,0.0,0.0,0.0,0.0035273631840749514,0.0009465819696710241,6.676674423582534e-05
ASN1076,L ASN 206,0.0,0.0,0.0,-0.0004875621890547036,0.0004998452769196337,3.525636746828906e-05,-0.42336815920397936,0.09900858689879484,0.006983527270141999,0.4236268656716421,0.0989874361324016,0.006982035410107247,0.0,0.0,0.0,-0.0002288557213923954,0.0007709677217243189,5.437987024867401e-05
GLU1077,L GLU 207,0.0,0.0,0.0,-0.0002786069651741202,0.0004483136448186446,3.1621606390241976e-05,68.00476119402988,0.8802878558397995,0.062090717981016834,-68.00176616915422,0.8797783925237507,0.06205478320937525,0.0,0.0,0.0,0.0027164179104454604,0.0009895871315959749,6.980009447813066e-05
ALA1078,L ALA 208,0.0,0.0,0.0,-0.00016417910447762038,0.0003704380192833282,2.612868328488384e-05,-0.407641791044776,0.04687286759091306,0.0033061571657971105,0.40757213930348263,0.04687621064334324,0.003306392966534632,0.0,0.0,0.0,-0.00023383084577124335,0.0007262318416350569,5.1224444559420326e-05
ILE1079,L ILE 209,0.0,0.0,0.0,-0.00048756218905476103,0.0004998452769196926,3.525636746829322e-05,-0.4513880597014924,0.06373076653938863,0.0044952216773865615,0.4513830845771144,0.06379645424759191,0.00449985493108626,0.0,0.0,0.0,-0.0004925373134329958,0.0007734358504602372,5.4553958626999475e-05
TYR1080,L TYR 210,0.0,0.0,0.0,-0.000527363184079566,0.0004992506946985566,3.521442887199864e-05,-0.24972636815920404,0.09762513210822321,0.0068859458930151714,0.2494378109452738,0.09757210556436023,0.006882205688991383,0.0,0.0,0.0,-0.0008159203980098709,0.0007537272383838495,5.3163820314725685e-05
ASP1081,L ASP 211,0.0,0.0,0.0,-0.00017910447761194267,0.0003834397784676209,2.7045756668792855e-05,65.35020398009948,0.6247225001387541,0.04406452766010927,-65.34793034825867,0.6243972656920301,0.04404158739099698,0.0,0.0,0.0,0.002094527363185526,0.0007829145067455949,5.5222531492510235e-05
ILE1082,L ILE 212,0.0,0.0,0.0,-0.00029850746268658067,0.0004576032751270624,3.227684639134094e-05,-0.4360398009950251,0.055337484780668085,0.003903205228268614,0.4360597014925372,0.055378358633008065,0.0039060882475237396,0.0,0.0,0.0,-0.0002786069651740103,0.0007067478948090392,4.985015291208496e-05
CYS1083,L CYS 213,0.0,0.0,0.0,-0.00028855721393031205,0.0004530915450756636,3.195861349017178e-05,-0.09466169154228854,0.11571789756145831,0.0081621111721349,0.09467164179104474,0.11572828720539155,0.008162844001114763,0.0,0.0,0.0,-0.00027860696517411634,0.000741109864053959,5.2273859348002174e-05
ARG1084,L ARG 214,0.0,0.0,0.0,-0.00022885572139304277,0.000420096155872344,2.963129817836082e-05,-64.18978606965183,0.8033824631408749,0.056666229823409804,64.18760199004973,0.8029718065954966,0.05663726434401918,0.0,0.0,0.0,-0.002412935323384425,0.0008659575212750146,6.107993411511103e-05
ARG1085,L ARG 215,0.0,0.0,0.0,-0.0002537313432835873,0.0004351456637944343,3.0692808621728384e-05,-62.776383084577084,1.0492668359623027,0.07400957626118332,62.774472636815936,1.048858536384638,0.07398077702947706,0.0,0.0,0.0,-0.0021641791044781887,0.0009556901846907542,6.740918818907175e-05
ASN1086,L ASN 216,0.0,0.0,0.0,-0.00015920398009950152,0.0003658661952407986,2.5806211680396322e-05,-0.36647263681592035,0.2866447703615659,0.020218363208332518,0.36641791044776145,0.28654622798728857,0.020211412565165236,0.0,0.0,0.0,-0.0002139303482580665,0.0007255157541907073,5.1173935645475986e-05
LEU1087,L LEU 217,0.0,0.0,0.0,-0.00036318407960200973,0.00048091725268040685,3.392128757688867e-05,-0.05288059701492545,0.0699146293322679,0.004931397728389412,0.052890547263681614,0.06984508772136362,0.004926492641352304,0.0,0.0,0.0,-0.0003532338308459753,0.0007659429788279574,5.402545221139749e-05
ASP1088,L ASP 218,0.0,0.0,0.0,-0.0001791044776119399,0.000383439778467615,2.704575666879244e-05,63.128298507462695,0.6028317673656275,0.04252047442116358,-63.12610447761191,0.6024085934536721,0.042490626034809235,0.0,0.0,0.0,0.0020149253731358892,0.0008374185157677538,5.906694787355996e-05
ILE1089,L ILE 219,0.0,0.0,0.0,-0.00035820895522388696,0.00047947398221520284,3.3819487127375684e-05,-0.20312437810945283,0.12673778882855163,0.008939394371383172,0.20303980099502494,0.12673578269330926,0.00893925286951337,0.0,0.0,0.0,-0.0004427860696519731,0.0007904656974912529,5.5755151421206415e-05
GLU1090,L GLU 220,0.0,0.0,0.0,-0.00016417910447761154,0.0003704380192833082,2.612868328488243e-05,63.76169154228856,0.635821577945486,0.044847396247214455,-63.75975124378112,0.6355424351483677,0.04482770703239987,0.0,0.0,0.0,0.0017761194029857076,0.0007561534404780019,5.333495141575542e-05
ARG1091,L ARG 221,0.0,0.0,0.0,-0.0003383084577114243,0.00047313406678479953,3.337230397200076e-05,-66.3419104477612,1.015047699754642,0.07159594449092915,66.3395074626866,1.0145489555827116,0.07156076578941854,0.0,0.0,0.0,-0.002741293532339237,0.0009211372585923686,6.49720126952135e-05
PRO1092,L PRO 222,0.0,0.0,0.0,-0.000308457711442772,0.0004618566354338168,3.257685529584456e-05,-0.034567164179104506,0.07978233271439958,0.005627411860307376,0.03447761194029851,0.07975978079899128,0.005625821170841131,0.0,0.0,0.0,-0.00039800995024887807,0.0007129198735971499,5.028549073002157e-05
THR1093,L THR 223,0.0,0.0,0.0,-0.000507462686567148,0.000499944305207274,3.5263352385142365e-05,-0.2506666666666665,0.11844873498369324,0.0083547295924745,0.2509751243781096,0.11830929352101703,0.008344894150037743,0.0,0.0,0.0,-0.00019900497512432636,0.0007598107940539773,5.3592921246801315e-05
TYR1094,L TYR 224,0.0,0.0,0.0,-0.0010796019900497582,0.0002706760300245006,1.909201510957918e-05,-0.06971144278606964,0.1725997478377061,0.012174247543562557,0.06950746268656716,0.17251987035034927,0.012168613420011264,0.0,0.0,0.0,-0.0012835820895523858,0.0006868915521796163,4.844959449001999e-05
THR1095,L THR 225,0.0,0.0,0.0,-0.0009203980099502705,0.0002706760300245919,1.909201510958562e-05,-0.032378109452736295,0.29337942817116175,0.02069338934436315,0.03272139303482591,0.2930937431584927,0.020673238677242883,0.0,0.0,0.0,-0.0005771144278605623,0.0007499742163670372,5.2899102552147746e-05
ASN1096,L ASN 226,0.0,0.0,0.0,-0.0005721393034825661,0.000494768552853784,3.489828296201197e-05,0.06399004975124419,0.23516728437919726,0.0165874213030239,-0.06372636815920399,0.23494099979425076,0.01657146041903106,0.0,0.0,0.0,-0.00030845771144167835,0.0007690390135945908,5.424382966631656e-05
LEU1097,L LEU 227,0.0,0.0,0.0,-0.000726368159203962,0.0004458222252182931,3.144587520100476e-05,-0.11601492537313418,0.07298875246357144,0.005148229655716857,0.11696019900497516,0.0730538437559761,0.005152820841489677,0.0,0.0,0.0,0.00021890547263694646,0.0007673958003846712,5.4127926342962785e-05
ASN1098,L ASN 228,0.0,0.0,0.0,-0.0011492537313433121,0.00035633839959140173,2.5134172791386454e-05,-0.7117711442786071,0.18150338829720875,0.0128022619198917,0.7139004975124377,0.18163987674963622,0.012811889073045203,0.0,0.0,0.0,0.0009800995024876818,0.001021949161945585,7.20827361008687e-05
ARG1099,L ARG 229,0.0,0.0,0.0,-0.001706467661691529,0.0004661773840844421,3.288161740763911e-05,-78.5729452736318,1.5597025555176245,0.11001293595778083,78.56102985074624,1.55715278158069,0.10983308877099611,0.0,0.0,0.0,-0.013621890547260993,0.0031506642129972774,0.00022223071896802104
LEU1100,L LEU 230,0.0,0.0,0.0,-0.000736318407960198,0.000440628653243471,3.107954887869608e-05,0.1424875621890548,0.09389266177318145,0.006622677734300773,-0.1416965174129353,0.0936675206020331,0.006606797500498898,0.0,0.0,0.0,5.4726368159522736e-05,0.0008820995136551693,6.221850247076754e-05
ILE1101,L ILE 231,0.0,0.0,0.0,-0.0010696517412935437,0.0002545591802082511,1.7955220173644877e-05,-0.1943631840796021,0.1187728399100966,0.008377590191366179,0.19721890547263687,0.11871392865419542,0.008373434911758716,0.0,0.0,0.0,0.0017860696517407102,0.0011369002875388464,8.019076334839051e-05
GLY1102,L GLY 232,0.0,0.0,0.0,-0.0007711442786069481,0.0004200961558723192,2.9631298178359067e-05,0.10178109452736339,0.10726779545180623,0.007566086924474841,-0.09997512437810935,0.10720898073555998,0.007561938454249615,0.0,0.0,0.0,0.0010348258706468908,0.0011169348135139164,7.878250739118819e-05
GLN1103,L GLN 233,0.0,0.0,0.0,-0.0010746268656716582,0.0002627883113680434,1.8535658332233364e-05,0.43518905472636765,0.25110312658090983,0.01771144894622314,-0.433995024875622,0.2507585605650208,0.017687145133355023,0.0,0.0,0.0,0.00011940298507424253,0.0012321043931478666,8.690594319869665e-05
ILE1104,L ILE 234,0.0,0.0,0.0,-0.0009950248756218395,0.00023388376663765754,1.6496888941836722e-05,-0.005796019900497482,0.12370528765220196,0.008725498230400744,0.007930348258706449,0.12371502772080006,0.008726185241869128,0.0,0.0,0.0,0.0011393034825873346,0.0011846856595227667,8.356128361149355e-05
VAL1105,L VAL 235,0.0,0.0,0.0,-0.001711442786069709,0.00045309154507575464,3.19586134901782e-05,-0.04866169154228867,0.18445332695832412,0.013010334550058652,0.05562686567164186,0.18403967524505502,0.012981157807813976,0.0,0.0,0.0,0.005253731343283486,0.0025743276197861087,0.00018157907003998322
SER1106,L SER 236,0.0,0.0,0.0,-0.0015920398009950096,0.0004914556694482311,3.466461018341623e-05,-0.18443283582089565,0.1791849616014063,0.01263873270933432,0.18764179104477616,0.17849526115140574,0.01259008499046796,0.0,0.0,0.0,0.0016169154228855387,0.002546583397966195,0.00017962214351737476
SER1107,L SER 237,0.0,0.0,0.0,-0.0009800995024875979,0.0002985903699129262,2.106094083556796e-05,-0.3197114427860695,0.17940550338599465,0.012654288527421623,0.319099502487562,0.17889939931251703,0.012618590698482061,0.0,0.0,0.0,-0.0015920398009950261,0.0013723409633939648,9.679746819930981e-05
ILE1108,L ILE 238,0.0,0.0,0.0,-0.0014477611940298298,0.0004972636193718574,3.5074271384991834e-05,-0.2975124378109453,0.11629714512705723,0.008202968145224096,0.30121890547263686,0.11677444278759867,0.008236634126456343,0.0,0.0,0.0,0.0022587064676615354,0.0016519960242348615,0.00011652281531098942
THR1109,L THR 239,0.0,0.0,0.0,-0.0023532338308457656,0.00047797457211841166,3.3713726893561104e-05,-0.40600497512437783,0.2705405772806507,0.019082461009676123,0.41598507462686574,0.2714044635996437,0.01914339485244632,0.0,0.0,0.0,0.007626865671641589,0.003078585096417759,0.00021714665008058865
ALA1110,L ALA 240,0.0,0.0,0.0,-0.001487562189054795,0.0004998452769196625,3.5256367468291096e-05,-0.02171144278606966,0.10557351694910494,0.007446581733082458,0.021656716417910445,0.10557851322541784,0.007446934143241751,0.0,0.0,0.0,-0.0015422885572140069,0.0019055960366887545,0.00013441038100759335
SER1111,L SER 241,0.0,0.0,0.0,-0.0009452736318407753,0.00024835789003679686,1.751781489013465e-05,-0.23543283582089547,0.27131543705527583,0.01913711540416983,0.23517412935323373,0.2707230130197113,0.01909532903454836,0.0,0.0,0.0,-0.0012039800995023832,0.0017054737978714006,0.00012029484662903055
LEU1112,L LEU 242,0.0,0.0,0.0,-0.0017661691542288811,0.0004232658518438473,2.9854871294071267e-05,-0.08572139303482582,0.08578929405918825,0.006051110245225253,0.08710447761194035,0.08659227976716147,0.006107748490096854,0.0,0.0,0.0,-0.00038308457711449834,0.0014617894158632757,0.00010310667557876628
ARG1113,L ARG 243,0.0,0.0,0.0,-0.004666666666666678,0.00048184278657922337,3.3986569704674545e-05,-77.82234328358204,0.98458127401597,0.06944700850836376,77.85972636815922,0.9823816626418115,0.06929185988442822,0.0,0.0,0.0,0.03271641791044928,0.008186518410530051,0.0005774324870013072
PHE1114,L PHE 244,0.0,0.0,0.0,-0.002447761194029864,0.0004972636193718625,3.507427138499219e-05,-0.20002985074626856,0.09551738715143189,0.006737277026553089,0.19797014925373133,0.0954945707319594,0.006735667680408637,0.0,0.0,0.0,-0.004507462686567216,0.0012423673557439524,8.762983676598364e-05
ASP1115,L ASP 245,0.0,0.0,0.0,-0.0014079601990049809,0.0004914556694482256,3.466461018341584e-05,73.5347562189055,1.0407515392431004,0.07340895354032087,-73.52931343283582,1.038397040729565,0.0732428800199141,0.0,0.0,0.0,0.004034825870649912,0.0029037257066781828,0.00020481301968613662
GLY1116,L GLY 246,0.0,0.0,0.0,-0.0003930348258706289,0.0004884244583591771,3.4450805038175605e-05,0.19527363184079585,0.04995689436674397,0.0035236876423493965,-0.19552238805970137,0.0500023954278804,0.003526897039748346,0.0,0.0,0.0,-0.0006417910447761283,0.0007861011392395702,5.544729921840803e-05
ALA1117,L ALA 247,0.0,0.0,0.0,-0.0002636815920398095,0.00044062865324348744,3.107954887869724e-05,-0.0984626865671642,0.07717228803491279,0.005443313503120269,0.09821393034825872,0.07719903206785732,0.00544519988175905,0.0,0.0,0.0,-0.0005124378109453033,0.0007061172138990502,4.9805668110598314e-05
LEU1118,L LEU 248,0.0,0.0,0.0,-0.0004726368159204023,0.0004992506946985955,3.521442887200139e-05,0.09511940298507457,0.05712869012557936,0.004029547111982179,-0.09478109452736325,0.05713893202564121,0.004030269519912848,0.0,0.0,0.0,-0.00013432835820895148,0.0007510295895765159,5.297354283878779e-05
ASN1119,L ASN 249,0.0,0.0,0.0,-0.0008109452736318239,0.0003915520869641905,2.7617954792047637e-05,-0.6706915422885577,0.4808003323420312,0.03391304065208087,0.6710398009950249,0.4806754145338338,0.0339042296292454,0.0,0.0,0.0,-0.00046268656716391384,0.0008224769931412645,5.801305412567533e-05
VAL1120,L VAL 250,0.0,0.0,0.0,-0.0008955223880596869,0.00030587912734207076,2.157505014533835e-05,0.2304427860696516,0.04681250800449355,0.003301899728831506,-0.22897512437810946,0.046883409726379485,0.0033069007507004135,0.0,0.0,0.0,0.0005721393034826307,0.0007025326610190586,4.955283324472677e-05
ASP1121,L ASP 251,0.0,0.0,0.0,-0.0016169154228855443,0.00048613864677835787,3.428957632045464e-05,74.850671641791,0.9143229350184406,0.06449136736942232,-74.8517810945274,0.9122790289716394,0.0643472013524885,0.0,0.0,0.0,-0.0027263681592028578,0.003287205900248066,0.000231861627016449
LEU1122,L LEU 252,0.0,0.0,0.0,-0.0030995024875622233,0.000386397767939281,2.7254397159351986e-05,-0.1965323383084578,0.136529734333657,0.00963006495465841,0.2009054726368159,0.1374553605328091,0.00969535359280799,0.0,0.0,0.0,0.0012736318407957315,0.0018500373113841963,0.00013049157067596712
THR1123,L THR 253,0.0,0.0,0.0,-0.0019054726368159293,0.00039400974872084846,2.7791304886579842e-05,0.025791044776119286,0.25445564983067137,0.01794791770385147,-0.024880597014925485,0.2547650281607995,0.017969739568731224,0.0,0.0,0.0,-0.000995024875621962,0.0011568421265881472,8.159735222294872e-05
GLU1124,L GLU 254,0.0,0.0,0.0,-0.0010796019900497292,0.0002706760300245956,1.9092015109585884e-05,69.60233830845773,0.7136744976019472,0.05033871780336212,-69.60255721393033,0.7126558190177792,0.05026686575603092,0.0,0.0,0.0,-0.0012985074626868992,0.0015741847013050745,0.00011103442776172114
PHE1125,L PHE 255,0.0,0.0,0.0,-0.0013532338308457612,0.0004779745721184265,3.3713726893562154e-05,-0.4991442786069653,0.052995860906639096,0.0037380398149149965,0.49812437810945254,0.05298004367305244,0.00373692415327846,0.0,0.0,0.0,-0.0023731343283581044,0.0008134898879985714,5.737915260450945e-05
GLN1126,L GLN 256,0.0,0.0,0.0,-0.0012139303482587114,0.00041007822955209714,2.892468813736276e-05,-0.4304527363184079,0.28236171538189797,0.019916259803093507,0.43131343283582085,0.28263804581821095,0.01993575064927167,0.0,0.0,0.0,-0.00035323383084569026,0.0010072384739132456,7.104512416988128e-05
THR1127,L THR 257,0.0,0.0,0.0,-0.0005671641791044765,0.0004954684379909788,3.494764905332446e-05,0.07180597014925368,0.081109514837614,0.005721024069512896,-0.07179104477611938,0.08106122076457872,0.005717617668244157,0.0,0.0,0.0,-0.0005522388059702674,0.0007251745116351314,5.1149866251424e-05
ASN1128,L ASN 258,0.0,0.0,0.0,-0.00034825870646764653,0.0004764184923332772,3.360396948812403e-05,-0.6218308457711444,0.10208347595700136,0.007200413221787753,0.6217064676616915,0.1020732270946338,0.007199690322773904,0.0,0.0,0.0,-0.0004726368159214175,0.0006769095065362937,4.774551527683819e-05
LEU1129,L LEU 259,0.0,0.0,0.0,-0.0006218905472637125,0.0004849151415328067,3.4203276914361685e-05,-0.3128407960199002,0.0935977660965895,0.006601877397038795,0.31302985074626843,0.09361150322900359,0.00660284633965107,0.0,0.0,0.0,-0.000432835820895499,0.0008503534049698759,5.997930461259331e-05
VAL1130,L VAL 260,0.0,0.0,0.0,-0.0006069651741293554,0.000488424458359201,3.4450805038177285e-05,-0.09463681592039798,0.06433766982892586,0.004538029334839087,0.0945721393034826,0.06436746203677146,0.004540130715158151,0.0,0.0,0.0,-0.0006716417910447971,0.0007273216668086844,5.130131490024737e-05
PRO1131,L PRO 261,0.0,0.0,0.0,-0.00032835820895522693,0.00046961590216574385,3.312415177300878e-05,-0.10219900497512431,0.0565103803171333,0.0039859349007192,0.10207462686567167,0.05653361086291132,0.003987573457081052,0.0,0.0,0.0,-0.00045273631840794787,0.0007255157541890521,5.117393564535923e-05
TYR1132,L TYR 262,0.0,0.0,0.0,-0.0005273631840795964,0.0004992506946985856,3.521442887200068e-05,0.18677114427860708,0.12693190622963396,0.008953086357164701,-0.18674626865671642,0.1268520519467147,0.008947453870328238,0.0,0.0,0.0,-0.000502487562189006,0.0007670086503722787,5.410061888657072e-05
PRO1133,L PRO 263,0.0,0.0,0.0,-0.00043781094527363444,0.0004961174472564372,3.499342663732873e-05,0.5742437810945272,0.043233201651122787,0.003049434924415017,-0.5740696517412931,0.043197857008510226,0.003046941905543931,0.0,0.0,0.0,-0.000263681592040247,0.0007564807088055888,5.3358035143762696e-05
ARG1134,L ARG 264,0.0,0.0,0.0,-0.0007014925373134241,0.00045760327512703525,3.227684639133903e-05,-71.80330348258704,0.9156013669318465,0.06458154100395176,71.80054726368162,0.915092447821027,0.06454564461758745,0.0,0.0,0.0,-0.0034577114427847633,0.0012376565628161773,8.729756305210124e-05
GLY1135,L GLY 265,0.0,0.0,0.0,-0.00031343283582090683,0.0004638886647140482,3.2720183590255315e-05,-0.4811293532338309,0.11809993737525651,0.008330127306081219,0.48104477611940283,0.11793696345223188,0.008318632011870749,0.0,0.0,0.0,-0.000398009950248803,0.0007795878614575174,5.498788802556402e-05
HIE1136,L HIE 266,0.0,0.0,0.0,-0.0004875621890546992,0.0004998452769196295,3.525636746828877e-05,0.7788258706467661,0.10601564949418903,0.007477767358312805,-0.7785522388059698,0.10588977892628798,0.007468889132989341,0.0,0.0,0.0,-0.00021393034825871162,0.0007911229974783234,5.580151378762483e-05
PHE1137,L PHE 267,0.0,0.0,0.0,-0.00071641791044779,0.0004507363841952853,3.179249325001013e-05,-0.4317263681592037,0.06359847420839435,0.004485890495818708,0.4316567164179105,0.06360627153255244,0.0044864404766597425,0.0,0.0,0.0,-0.0007860696517412114,0.0007720264573639115,5.4454547702848e-05
PRO1138,L PRO 268,0.0,0.0,0.0,-0.0005373134328357661,0.0004986057638354728,3.5168938956317835e-05,0.41357213930348297,0.07302222124751276,0.005150590361718971,-0.4134925373134329,0.07300283640662804,0.005149223060465755,0.0,0.0,0.0,-0.0004577114427859397,0.0007976662080226997,5.626303627473639e-05
LEU1139,L LEU 269,0.0,0.0,0.0,-0.0004776119402984908,0.0004994985233039075,3.52319093540255e-05,0.08705472636815914,0.10402708215145247,0.0073375046326089235,-0.08714925373134329,0.10399295619057107,0.007335097572919458,0.0,0.0,0.0,-0.0005721393034829168,0.0007701004008316472,5.4318694149755157e-05
ALA1140,L ALA 270,0.0,0.0,0.0,-0.00034825870646765315,0.0004764184923332863,3.360396948812467e-05,0.08323383084577111,0.10623998951848032,0.007493591083572353,-0.08302487562189059,0.10613177943049869,0.007485958532457401,0.0,0.0,0.0,-0.000139303482587088,0.0007265385201977938,5.124607599739075e-05
THR1141,L THR 271,0.0,0.0,0.0,-0.00031343283582089637,0.00046388866471403265,3.272018359025422e-05,0.2762039800995024,0.12141574964874122,0.008564006671092476,-0.2759004975124378,0.1213607756256073,0.008560129102472114,0.0,0.0,0.0,-9.9502487563095e-06,0.0007192453878009055,5.07316581011886e-05
TYR1142,L TYR 272,0.0,0.0,0.0,-0.0006517412935323482,0.000476418492333304,3.360396948812592e-05,0.002248756218905534,0.10303328839920364,0.007267407825987286,-0.0025422885572139245,0.10305024351882856,0.0072686037479166654,0.0,0.0,0.0,-0.0009452736318408676,0.0007477928050969074,5.2745237664570686e-05
ALA1143,L ALA 273,0.0,0.0,0.0,-0.00019402985074625613,0.00039545197908928106,2.7893031973323046e-05,0.2381293532338307,0.060516624779528,0.004268513597479989,-0.2380845771144279,0.06050622114262687,0.004267779781512268,0.0,0.0,0.0,-0.00014925373134341296,0.0006821184008182435,4.8112922351362614e-05
PRO1144,L PRO 274,0.0,0.0,0.0,-0.00021393034825871603,0.00041007822955215525,2.892468813736686e-05,0.501313432835821,0.0919665538850351,0.006486820558843304,-0.5011343283582093,0.09194074917509133,0.006485000434940571,0.0,0.0,0.0,-3.4825870646738034e-05,0.0007423112316970475,5.2358597288010856e-05
VAL1145,L VAL 275,0.0,0.0,0.0,-0.00033333333333333695,0.00047140452079103673,3.325031120358812e-05,-0.41816417910447784,0.08826491057184838,0.006225726770600449,0.4180746268656717,0.08820577142354641,0.006221555416702409,0.0,0.0,0.0,-0.000422885572139495,0.0008074735686204865,5.695479415481571e-05
ILE1146,L ILE 276,0.0,0.0,0.0,-0.00025870646766171885,0.00043792400168492956,3.088877746677184e-05,0.4506218905472639,0.05182899857167925,0.003655735691687551,-0.45047761194029873,0.051767089818984126,0.003651368984957873,0.0,0.0,0.0,-0.00011442786069645399,0.0007342649866816881,5.1791058923440074e-05
SER1147,L SER 277,0.0,0.0,0.0,-0.0001393034825870604,0.00034626293813541854,2.442350453481345e-05,-0.42932835820895554,0.17103705234660016,0.0120640235022052,0.4291144278606962,0.17095538343430577,0.012058263021281322,0.0,0.0,0.0,-0.0003532338308458171,0.0006762509985092253,4.769906770184815e-05
ALA1148,L ALA 278,0.0,0.0,0.0,-0.00016915422885571823,0.0003748880842544111,2.6442566666647767e-05,-0.4351791044776121,0.05256398859210011,0.0037075778905479185,0.4350149253731344,0.05259102297570652,0.0037094847489433404,0.0,0.0,0.0,-0.0003333333333333223,0.0006789905686911264,4.789230208356224e-05
GLU1149,L GLU 279,0.0,0.0,0.0,-0.0001393034825870703,0.0003462629381354432,2.442350453481519e-05,62.302905472636844,1.3355016185505448,0.09419902116166888,-62.30076616915423,1.334885248594191,0.09415554577702277,0.0,0.0,0.0,0.001999999999999086,0.0009250521028775556,6.52481445205461e-05
LYS1150,L LYS 280,0.0,0.0,0.0,-0.000164179104477606,0.00037043801928329583,2.612868328488156e-05,-61.77459701492534,0.5443062239836549,0.03839240087714192,61.772686567164186,0.543960029504575,0.038367982201336574,0.0,0.0,0.0,-0.0020746268656738416,0.000797635177069243,5.626084752003873e-05
ALA1151,L ALA 281,0.0,0.0,0.0,-0.00013930348258706148,0.00034626293813542125,2.442350453481364e-05,-0.3102985074626866,0.07578255386570873,0.005345289212774572,0.31023880597014913,0.07576451266700576,0.005344016684733575,0.0,0.0,0.0,-0.00019900497512425732,0.0007194518401006086,5.0746220123636554e-05
TYR1152,L TYR 282,0.0,0.0,0.0,-0.00017412935323383045,0.0003792206766200888,2.6748164169691085e-05,-0.06667661691542304,0.12435685251189099,0.008771456072123662,0.06660199004975119,0.12428073979743166,0.008766087495178165,0.0,0.0,0.0,-0.0002487562189056706,0.0007712566119437656,5.4400246993649126e-05
HIE1153,L HIE 283,0.0,0.0,0.0,-0.00013930348258706093,0.0003462629381354199,2.4423504534813545e-05,0.13840796019900495,0.07271762832335464,0.005129106033351323,-0.13839800995024865,0.07271693087473298,0.005129056839118565,0.0,0.0,0.0,-0.00012935323383073873,0.0006333862870781543,4.4675624073553165e-05
GLU1154,L GLU 284,0.0,0.0,0.0,-0.00014925373134328868,0.0003563383995914547,2.5134172791390188e-05,59.363079601990094,0.49140740474541095,0.034661205853762735,-59.3617562189055,0.49121305352235833,0.034647497375451045,0.0,0.0,0.0,0.001174129353235195,0.0006725072735818852,4.743500570540016e-05
GLN1155,L GLN 285,0.0,0.0,0.0,-8.457711442786519e-05,0.00027825137222110065,1.962633855027923e-05,0.23724378109452746,0.2785920630342925,0.019650369027424047,-0.23717412935323376,0.27848212341558465,0.01964261448461757,0.0,0.0,0.0,-1.4925373134293573e-05,0.0006187582810361311,4.364384408050375e-05
LEU1156,L LEU 286,0.0,0.0,0.0,-0.00019402985074625835,0.00039545197908928556,2.7893031973323364e-05,-0.17530845771144282,0.17948623300664288,0.012659982755821038,0.17527363184079597,0.17947978932837266,0.012659528253799249,0.0,0.0,0.0,-0.0002288557213929135,0.0007174881447730814,5.060771173462122e-05
SER1157,L SER 287,0.0,0.0,0.0,-0.00010945273631840971,0.0003122063978057211,2.2021341393527087e-05,0.41005970149253745,0.12517985634970066,0.008829506287007047,-0.4099601990049753,0.12526298070969988,0.008835369427296697,0.0,0.0,0.0,-9.950248756270836e-06,0.0006764705724094155,4.7714555250633765e-05
VAL1158,L VAL 288,0.0,0.0,0.0,-0.0001890547263681544,0.00039155208696418914,2.7617954792047542e-05,0.24422388059701505,0.04621832923289468,0.0032599895896731554,-0.2442686567164178,0.04620511766239369,0.0032590577173400074,0.0,0.0,0.0,-0.00023383084577103898,0.0006541484542842485,4.6140074435007334e-05
ALA1159,L ALA 289,0.0,0.0,0.0,-5.472636815920127e-05,0.00022744536220222676,1.604275890767116e-05,0.2813233830845772,0.0697261159414181,0.004918101019012758,-0.28128358208955234,0.06967232602715596,0.004914306970992537,0.0,0.0,0.0,-1.4925373134318982e-05,0.0006024627065957248,4.249444288155995e-05
GLU1160,L GLU 290,0.0,0.0,0.0,-0.00014427860696516928,0.0003513720116021689,2.4783870791900636e-05,59.59976119402984,0.4293422629958955,0.03028346829069642,-59.59854726368157,0.42916739825709876,0.030271134283008563,0.0,0.0,0.0,0.001069651741295741,0.0007018981925802628,4.9508081291556244e-05
ILE1161,L ILE 291,0.0,0.0,0.0,-0.00024378109452733414,0.0004293621693609721,3.0284872377429864e-05,0.17744776119402972,0.050436389250811994,0.003557508603779797,-0.17731343283582096,0.05040706209561448,0.0035554400257453798,0.0,0.0,0.0,-0.00010945273631864777,0.0007039053807720638,4.964965743068525e-05
THR1162,L THR 292,0.0,0.0,0.0,-0.0002089552238805983,0.0004065623424440693,2.867669658161264e-05,0.4850398009950247,0.06406020495336298,0.004518458471485784,-0.4849701492537313,0.06403061382606648,0.0045163712742950935,0.0,0.0,0.0,-0.00013930348258733215,0.0007534316268622578,5.3142969485650485e-05
ASN1163,L ASN 293,0.0,0.0,0.0,-9.45273631840736e-05,0.00029256100354205423,2.0635662121957978e-05,0.28056716417910427,0.17178708537868476,0.0121169267532982,-0.28052238805970153,0.17177539641114967,0.012116102277097722,0.0,0.0,0.0,-4.975124378214514e-05,0.000636777051051496,4.491479012385395e-05
ALA1164,L ALA 294,0.0,0.0,0.0,-0.00012437810945272482,0.00033001241695075563,2.3277281147511523e-05,0.1120845771144279,0.060335445478094045,0.004255734194884912,-0.11204477611940292,0.06032922103360885,0.004255295156422033,0.0,0.0,0.0,-8.457711442790662e-05,0.0006749320550094983,4.760603660033839e-05
CYS1165,L CYS 295,0.0,0.0,0.0,-0.00015422885572140255,0.00036116798831607277,2.5474825714721136e-05,0.38065174129353224,0.12066123009159427,0.008510786964921158,-0.3805970149253733,0.12063687460091625,0.008509069061063976,0.0,0.0,0.0,-9.950248756219577e-05,0.0006309195305059488,4.450163248019361e-05
PHE1166,L PHE 296,0.0,0.0,0.0,-0.00024875621890544964,0.00043229221883037735,3.0491542132179243e-05,-0.03997014925373134,0.07509999373622939,0.005297145133285759,0.03996019900497514,0.07520220442386746,0.0053043545193277,0.0,0.0,0.0,-0.0002587064676615658,0.0007348715110272307,5.1833839852244075e-05
GLU1167,L GLU 297,0.0,0.0,0.0,-9.452736318408576e-05,0.00029256100354209185,2.063566212196063e-05,61.83743781094524,0.4769941303260436,0.03364457186157597,-61.83584577114428,0.4768708859722489,0.03363587887511313,0.0,0.0,0.0,0.0014975124378118032,0.0006774577742651615,4.778418710072556e-05
PRO1168,L PRO 298,0.0,0.0,0.0,-0.00015422885572138764,0.00036116798831603786,2.5474825714718673e-05,0.5740447761194029,0.03574151237065595,0.002521011905479803,-0.573905472636816,0.03570868896448596,0.002518696720915848,0.0,0.0,0.0,-1.4925373134107984e-05,0.0007156920037154146,5.0481021712572326e-05
ALA1169,L ALA 299,0.0,0.0,0.0,-9.95024875621908e-05,0.00029933550162172313,2.1113498373971675e-05,0.4054228855721393,0.071795628088129,0.005064073150977622,-0.40526865671641765,0.0718424718317249,0.0050673772538952,0.0,0.0,0.0,5.472636815920127e-05,0.0006165140726232918,4.348554982399683e-05
ASN1170,L ASN 300,0.0,0.0,0.0,-0.00017910447761194045,0.00038343977846761623,2.7045756668792527e-05,0.47153731343283617,0.20904994725783527,0.01474524637937853,-0.4713034825870647,0.20894828429604217,0.014738075626938935,0.0,0.0,0.0,5.47263681599602e-05,0.0006853041956298254,4.833763099170005e-05
GLN1171,L GLN 301,0.0,0.0,0.0,-0.00026865671641790957,0.00044326096731096875,3.1265217997403325e-05,0.24695024875621926,0.21686334168687865,0.015296360729928505,-0.24678606965174132,0.21689766256198073,0.015298781537807072,0.0,0.0,0.0,-0.00010447761194014338,0.0007491486715497299,5.28408731103895e-05
MET1172,L MET 302,0.0,0.0,0.0,-0.0005422885572139369,0.0004982084683430917,3.51409158929427e-05,0.3714577114427859,0.22886518539808523,0.01614290551432047,-0.37131840796019894,0.22873162729023386,0.016133485051736937,0.0,0.0,0.0,-0.0004029850746269406,0.0007608525231381872,5.36663991510473e-05
VAL1173,L VAL 303,0.0,0.0,0.0,-0.000298507462686552,0.00045760327512701834,3.2276846391337836e-05,-0.2758407960199004,0.04397437661151435,0.0031017133753046527,0.2757661691542288,0.04393833364991872,0.003099171100810249,0.0,0.0,0.0,-0.0003731343283582872,0.0006947383106352738,4.9003062157559934e-05
LYS1174,L LYS 304,0.0,0.0,0.0,-0.0002139303482587083,0.0004100782295521404,2.892468813736581e-05,-65.50163681592038,0.707701150098569,0.049917390356011344,65.49929353233829,0.7074390281298618,0.04989890169786656,0.0,0.0,0.0,-0.0025572139303487325,0.0007841465233971006,5.5309431246890664e-05
CYS1175,L CYS 305,0.0,0.0,0.0,-0.00013930348258708302,0.0003462629381354748,2.4423504534817418e-05,-0.04707960199004981,0.17523375612425168,0.012360036163267571,0.04707960199004976,0.17519584956078205,0.012357362440432014,0.0,0.0,0.0,-0.000139303482587109,0.0007534316268619999,5.314296948563229e-05
ASP1176,L ASP 306,0.0,0.0,0.0,-0.00012935323383085251,0.0003355904866475807,2.367072784807245e-05,61.27278109452737,0.5292457900719174,0.0373301197738847,-61.27160696517409,0.5291168834720074,0.03732102740337452,0.0,0.0,0.0,0.0010447761194037318,0.0006787353433392908,4.787429987526492e-05
PRO1177,L PRO 307,0.0,0.0,0.0,-0.00010945273631841138,0.0003122063978057258,2.202134139352742e-05,0.02428855721393035,0.07795480460244215,0.005498507966144625,-0.02435323383084579,0.07789244786765898,0.005494109661194768,0.0,0.0,0.0,-0.00017412935323374317,0.0006185582363247208,4.362973401448686e-05
ARG1178,L ARG 308,0.0,0.0,0.0,-0.0001044776119402986,0.0003058791273420779,2.1575050145338856e-05,-59.24823880597016,0.5341436096284572,0.03767558532903188,59.24737313432835,0.5339727340147755,0.03766353269253513,0.0,0.0,0.0,-0.0009701492537281985,0.0006976181778073481,4.92061923259677e-05
HIE1179,L HIE 309,0.0,0.0,0.0,-0.00023383084577114063,0.0004232658518438383,2.9854871294070634e-05,-0.15864179104477627,0.1544071668637235,0.01089104182044744,0.15861194029850723,0.1542911851262996,0.01088286109944628,0.0,0.0,0.0,-0.00026368159204009673,0.0007564807088060032,5.335803514379192e-05
GLY1180,L GLY 310,0.0,0.0,0.0,-4.975124378109347e-05,0.00021743058092946958,1.5336370701218952e-05,-0.29424875621890556,0.10401936200814858,0.007336960095685604,0.2942039800995026,0.10394111030780542,0.007331440646308551,0.0,0.0,0.0,-9.452736318405649e-05,0.0006510763384619088,4.592338409233762e-05
LYS1181,L LYS 311,0.0,0.0,0.0,-0.00017910447761193603,0.00038343977846760674,2.7045756668791856e-05,-59.21806467661689,0.5671184831492175,0.04000145357616789,59.2174278606965,0.5669464916563952,0.03998932223162517,0.0,0.0,0.0,-0.0008159203980105939,0.000713024022977568,5.02928368609088e-05
TYR1182,L TYR 312,0.0,0.0,0.0,-0.00025373134328356963,0.0004351456637944041,3.069280862172625e-05,-0.3232835820895522,0.19082904797579373,0.013460043236819623,0.3231890547263684,0.1907227783686538,0.013452547556670106,0.0,0.0,0.0,-0.0003482587064674996,0.0007110425760888939,5.015307637331051e-05
MET1183,L MET 313,0.0,0.0,0.0,-0.00023383084577113398,0.0004232658518438263,2.9854871294069787e-05,-0.41526368159203975,0.0844324047361587,0.005955402651704829,0.4151641791044778,0.08433974122970811,0.005948866671902328,0.0,0.0,0.0,-0.00033333333333340596,0.0007076928623324374,4.9916805782060726e-05
ALA1184,L ALA 314,0.0,0.0,0.0,-0.0001990049751243805,0.00039925179398485816,2.816105025109e-05,0.021323383084577107,0.09535150942042685,0.006725576913519791,-0.021238805970149245,0.09536597579780651,0.006726597293106,0.0,0.0,0.0,-0.00011442786069653132,0.0007136486000811642,5.033689113308753e-05
CYS1185,L CYS 315,0.0,0.0,0.0,-0.0002636815920397609,0.00044062865324340635,3.107954887869152e-05,-0.1781741293532339,0.1475381543615113,0.010406539035076112,0.17823880597014913,0.1475630658213437,0.010408296153973855,0.0,0.0,0.0,-0.00019900497512442247,0.0006840027093827281,4.824583122985101e-05
CYS1186,L CYS 316,0.0,0.0,0.0,-0.0003432835820895542,0.0004748051856891628,3.3490175611277865e-05,0.33159203980099483,0.11637878940426605,0.008208726888523015,-0.3311492537313432,0.11625982058530658,0.008200335475035321,0.0,0.0,0.0,9.950248756219136e-05,0.0007597130587175054,5.358602752769183e-05
LEU1187,L LEU 317,0.0,0.0,0.0,-0.000412935323383059,0.0004923613937805862,3.472849505211654e-05,0.03305970149253738,0.0929041469221572,0.006552953272662667,-0.033014925373134336,0.09283653196764999,0.0065481840814898525,0.0,0.0,0.0,-0.00036815920398011086,0.0007355784906776433,5.188370635193605e-05
LEU1188,L LEU 318,0.0,0.0,0.0,-0.000641791044776136,0.0004794739822152053,3.3819487127375854e-05,-0.022328358208955346,0.0706781763962368,0.004985254185796629,0.02264676616915423,0.07067027777774848,0.004984697060204421,0.0,0.0,0.0,-0.0003233830845772357,0.0007790161530283645,5.494756282215878e-05
TYR1189,L TYR 319,0.0,0.0,0.0,-0.0005572139303482989,0.0004967157800736151,3.5035629780270806e-05,0.5306965174129354,0.08570673378870018,0.006045286892741966,-0.530592039800995,0.08569239640893954,0.006044275611946259,0.0,0.0,0.0,-0.0004527363184079788,0.0007323410123248457,5.1655352235677765e-05
ARG1190,L ARG 320,0.0,0.0,0.0,-0.0010945273631839923,0.00029256100354198023,2.063566212195276e-05,-73.27978109452741,0.8121496454482391,0.057284619183803044,73.27658208955226,0.8107410494290503,0.057185264481137976,0.0,0.0,0.0,-0.004293532338308031,0.0023517555547460252,0.00016588004701112145
GLY1191,L GLY 321,0.0,0.0,0.0,-0.00023880597014925396,0.00042635393603240943,3.0072687958451724e-05,-0.10593034825870648,0.05624480185492349,0.003967202440320584,0.10572636815920398,0.05614719240681539,0.003960317600691641,0.0,0.0,0.0,-0.0004427860696516373,0.0007039053807720334,4.96496574306831e-05
ASP1192,L ASP 322,0.0,0.0,0.0,-0.00032835820895522254,0.00046961590216573756,3.312415177300834e-05,63.77635323383085,0.5903258140782796,0.04163837248882725,-63.7740945273632,0.5899000978058524,0.04160834477819163,0.0,0.0,0.0,0.0019303482587074128,0.0009646097749985267,6.803832758095597e-05
VAL1193,L VAL 323,0.0,0.0,0.0,-0.0002736318407960179,0.0004458222252183024,3.144587520100542e-05,0.21115920398009938,0.05841406945089661,0.00412021077916496,-0.21112437810945284,0.05832606453137123,0.004114003390748838,0.0,0.0,0.0,-0.00023880597014924954,0.0006785165023375676,4.7858864021151366e-05
VAL1194,L VAL 324,0.0,0.0,0.0,-0.00014427860696516708,0.0003513720116021635,2.4783870791900253e-05,0.05938805970149259,0.056680905352319705,0.003997962809315486,-0.059368159203980114,0.05668182806623186,0.003998027892536749,0.0,0.0,0.0,-0.0001243781094525746,0.0006612612224354488,4.664177041821411e-05
PRO1195,L PRO 325,0.0,0.0,0.0,-0.00021890547263680508,0.0004135043732373955,2.9166349680135442e-05,-0.1266567164179104,0.048789593613182455,0.003441352595458091,0.12664179104477621,0.04880493251289418,0.0034424345180244674,0.0,0.0,0.0,-0.00023383084577084678,0.0006911305549774402,4.8748590693925734e-05
LYS1196,L LYS 326,0.0,0.0,0.0,-0.00013930348258706584,0.00034626293813543204,2.4423504534814402e-05,-56.81974626865675,0.4572940857817557,0.03225503785642271,56.8192089552239,0.45712688737569634,0.032243244590153465,0.0,0.0,0.0,-0.0006766169154231822,0.0007397058024245394,5.2174824476531534e-05
ASP1197,L ASP 327,0.0,0.0,0.0,-0.00013930348258707806,0.0003462629381354625,2.442350453481655e-05,58.41149751243777,0.572775872613973,0.040400495061784884,-58.41062189054726,0.572574665507705,0.04038630300675631,0.0,0.0,0.0,0.0007363184079599677,0.0007364864673072884,5.1947750085438276e-05
VAL1198,L VAL 328,0.0,0.0,0.0,-0.00019402985074626938,0.0003954519790893081,2.7893031973324957e-05,-0.24013930348258714,0.047539253197119054,0.0033531603823779774,0.24021890547263666,0.047530056903498985,0.003352511725839271,0.0,0.0,0.0,-0.00011442786069664676,0.0007410096621656172,5.226679165173791e-05
ASN1199,L ASN 329,0.0,0.0,0.0,-9.95024875621897e-05,0.0002993355016217198,2.111349837397144e-05,0.0747313432835828,0.3535059619539695,0.024934388044410883,-0.07477114427860695,0.3534782919062209,0.024932436349723874,0.0,0.0,0.0,-0.00013930348258656326,0.0006842197956757296,4.826114331635418e-05
ALA1200,L ALA 330,0.0,0.0,0.0,-7.960199004975297e-05,0.0002706760300245919,1.909201510958562e-05,-0.15951243781094535,0.042617249381011496,0.003005989001084902,0.15946268656716422,0.0425965669177733,0.00300453017260788,0.0,0.0,0.0,-0.00012935323383085693,0.0006093664270289789,4.298139377563087e-05
ALA1201,L ALA 331,0.0,0.0,0.0,-8.955223880597796e-05,0.00028553920104045763,2.014038236096537e-05,-0.2790149253731346,0.06517450571460842,0.004597055187155021,0.2789601990049752,0.06520177948278334,0.004598978930436033,0.0,0.0,0.0,-0.00014427860696529854,0.0006940253927352257,4.8952776806033325e-05
ILE1202,L ILE 332,0.0,0.0,0.0,-0.00012935323383083538,0.0003355904866475363,2.367072784806932e-05,-0.14032835820895528,0.04426920857269489,0.003122509218428021,0.14029850746268657,0.04429728210344768,0.0031244893726118366,0.0,0.0,0.0,-0.00015920398009997103,0.0006575450824903712,4.637965411639637e-05
ALA1203,L ALA 333,0.0,0.0,0.0,-7.46268656716413e-05,0.00026278831136804324,1.8535658332233354e-05,-0.11737313432835819,0.06890042620312309,0.004859861355316176,0.1173930348258707,0.06886398557083576,0.004857291031293877,0.0,0.0,0.0,-5.472636815923551e-05,0.0006324477047590332,4.4609421581161724e-05
THR1204,L THR 334,0.0,0.0,0.0,-9.950248756218801e-05,0.0002993355016217147,2.1113498373971082e-05,0.04793532338308453,0.08430896033079542,0.005946695554692303,-0.04788557213930346,0.08430259310823221,0.005946246445440287,0.0,0.0,0.0,-4.975124378123597e-05,0.0006128900933108833,4.322993403199987e-05
ILE1205,L ILE 335,0.0,0.0,0.0,-0.00017412935323383156,0.0003792206766200912,2.6748164169691258e-05,-0.23225373134328361,0.05962202920627618,0.00420541369092402,0.2322537313432835,0.05958914304354586,0.004203094079853596,0.0,0.0,0.0,-0.00017412935323367248,0.0006798648996491196,4.795397263436524e-05
LYS1206,L LYS 336,0.0,0.0,0.0,-0.00012437810945273365,0.00033001241695077905,2.3277281147513176e-05,-58.48168656716417,0.5252089338075595,0.03704538188709308,58.48124378109451,0.5251308344674389,0.037039873184377535,0.0,0.0,0.0,-0.0005671641791051354,0.0007100672085863419,5.00842792541329e-05
THR1207,L THR 337,0.0,0.0,0.0,-5.472636815920624e-05,0.00022744536220224742,1.6042758907672615e-05,0.0921144278606966,0.11894666993804105,0.008389851216177698,-0.09208457711442793,0.11890130449198524,0.008386651384329005,0.0,0.0,0.0,-2.4875621890476034e-05,0.000593813972790408,4.188440823432913e-05
LYS1208,L LYS 338,0.0,0.0,0.0,-8.457711442785525e-05,0.0002782513722210679,1.9626338550276922e-05,-57.31186069651743,0.5504316085722177,0.03882445219364098,57.31116417910449,0.550318368199606,0.03881646483360499,0.0,0.0,0.0,-0.0007810945273624242,0.0006705168393566291,4.7294611299956237e-05
ARG1209,L ARG 339,0.0,0.0,0.0,-0.0001293532338308514,0.0003355904866475779,2.3670727848072254e-05,-59.56178109452742,0.5231526339807305,0.036900341680318624,59.560686567164225,0.522925825685489,0.03688434385664972,0.0,0.0,0.0,-0.0012238805970170928,0.0007155882426406348,5.047370297065306e-05
THR1210,L THR 340,0.0,0.0,0.0,-6.467661691542294e-05,0.00024595437003598584,1.73482836606146e-05,0.0925422885572136,0.1261706948208592,0.00889939464417262,-0.0925074626865672,0.12615299561452076,0.008898146238413118,0.0,0.0,0.0,-2.9850746268953907e-05,0.0006060265150364338,4.2745814547501346e-05
ILE1211,L ILE 341,0.0,0.0,0.0,-0.00012935323383084037,0.0003355904866475492,2.367072784807023e-05,-0.32514427860696526,0.06599415080067633,0.0046548684939568255,0.32508457711442795,0.0659959128158949,0.004654992776927774,0.0,0.0,0.0,-0.00018905472636787768,0.0006721759438513896,4.74116355081193e-05
GLN1212,L GLN 342,0.0,0.0,0.0,-0.00016915422885571492,0.0003748880842544037,2.6442566666647246e-05,0.31672139303482616,0.32265899623409766,0.022758610841105677,-0.3166965174129353,0.32266905004744145,0.022759319982422147,0.0,0.0,0.0,-0.00014427860696519137,0.000649591989809464,4.581868621089687e-05
PHE1213,L PHE 343,0.0,0.0,0.0,-0.0001990049751243783,0.0003992517939848537,2.8161050251089684e-05,-0.40817412935323394,0.037190039421893833,0.0026231831259841253,0.4081393034825875,0.03722127591323255,0.002625386378206182,0.0,0.0,0.0,-0.00023383084577100586,0.0007053807068074713,4.975371890578892e-05
VAL1214,L VAL 344,0.0,0.0,0.0,-0.00014925373134329475,0.0003563383995914691,2.5134172791391205e-05,-0.10836815920398006,0.04675833691162297,0.0032980787945452532,0.10830845771144276,0.04670521909440297,0.0032943321525952425,0.0,0.0,0.0,-0.00020895522388053201,0.0006278125991780933,4.428248644110595e-05
ASP1215,L ASP 345,0.0,0.0,0.0,-5.970149253731017e-05,0.0002369329532296519,1.6711961981296528e-05,58.58851243781095,0.42029491078703246,0.029645317269131402,-58.588019900497514,0.42019715770568383,0.02963842229839481,0.0,0.0,0.0,0.00043283582089264006,0.0006959130284702378,4.908592036503621e-05
TRP1216,L TRP 346,0.0,0.0,0.0,-0.00027363184079601184,0.00044582222521829254,3.144587520100473e-05,-0.0051044776119403305,0.08604039332449376,0.006068821421818108,0.005074626865671649,0.08604892397004775,0.006069423127162302,0.0,0.0,0.0,-0.00030348258706460563,0.0006709596683575601,4.732584604939441e-05
CYS1217,L CYS 347,0.0,0.0,0.0,-0.00017412935323383817,0.0003792206766201057,2.6748164169692277e-05,-0.4057910447761194,0.05801471866255592,0.0040920427463903815,0.4057562189054726,0.0579960993166959,0.00409072943899313,0.0,0.0,0.0,-0.00020895522388044585,0.0006434665159890567,4.538662860046878e-05
PRO1218,L PRO 348,0.0,0.0,0.0,-0.00013930348258706757,0.0003462629381354363,2.4423504534814704e-05,-0.21379104477611938,0.061731533338814676,0.004354206640076182,0.21380099502487557,0.061699401280830575,0.004351940219453423,0.0,0.0,0.0,-0.00012935323383092432,0.0006715127939509817,4.7364860520628315e-05
THR1219,L THR 349,0.0,0.0,0.0,-0.00010945273631840667,0.00031220639780571246,2.2021341393526477e-05,-0.4544875621890546,0.11420267004453531,0.008055235263525905,0.45445273631840793,0.11424782787477611,0.00805842045128411,0.0,0.0,0.0,-0.00014427860696512442,0.0006495919898088266,4.581868621085191e-05
GLY1220,L GLY 350,0.0,0.0,0.0,-0.00010945273631840696,0.0003122063978057132,2.202134139352653e-05,0.3104179104477611,0.08362867749233109,0.005898712102926837,-0.3103731343283584,0.08362487355590119,0.005898443793938453,0.0,0.0,0.0,-6.467661691541798e-05,0.0006470722582244216,4.5640958048231856e-05
PHE1221,L PHE 351,0.0,0.0,0.0,-0.000313432835820903,0.0004638886647140425,3.2720183590254915e-05,0.3725174129353233,0.04161743493801148,0.0029354675276806854,-0.37241791044776107,0.041661804424109244,0.002938597109930381,0.0,0.0,0.0,-0.00021393034825893258,0.0007973868859560839,5.624333441522638e-05
LYS1222,L LYS 352,0.0,0.0,0.0,-0.0005472636815920242,0.000497761131871856,3.510936321106272e-05,-66.55672636815925,0.5947202107750118,0.04194832933326561,66.55694527363185,0.594178107869294,0.041910092342476384,0.0,0.0,0.0,-0.00032835820895509493,0.0011976933847302504,8.447877780623275e-05
VAL1223,L VAL 353,0.0,0.0,0.0,-0.0003333333333333314,0.0004714045207910291,3.325031120358758e-05,0.1641044776119404,0.07479413889992834,0.00527557179649835,-0.16413432835820888,0.0747402591245285,0.005271771410162177,0.0,0.0,0.0,-0.0003631840796018307,0.000734669391882004,5.18195834669474e-05
GLY1224,L GLY 354,0.0,0.0,0.0,-0.00019900497512437772,0.0003992517939848526,2.8161050251089606e-05,-0.24177114427860694,0.0760579601139849,0.005364714871754738,0.2419601990049754,0.07598139604688721,0.005359314458848772,0.0,0.0,0.0,-9.950248756142966e-06,0.0006540349295466767,4.6132067017413555e-05
ILE1225,L ILE 355,0.0,0.0,0.0,-0.00044776119402983676,0.000497263619371855,3.5074271384991665e-05,0.03839303482587067,0.06708433654880107,0.004731764267747956,-0.03838308457711441,0.06706028707012944,0.004730067948313484,0.0,0.0,0.0,-0.00043781094527330967,0.0007174881447729931,5.0607711734614995e-05
ASN1226,L ASN 356,0.0,0.0,0.0,-0.0007114427860696418,0.00045309154507571284,3.195861349017525e-05,-0.4047213930348258,0.16057375977539948,0.011325999747950975,0.4053631840796022,0.16056437291182601,0.011325337649644156,0.0,0.0,0.0,-6.965174129319325e-05,0.0007886788361411877,5.5629115939264854e-05
TYR1227,L TYR 357,0.0,0.0,0.0,-0.0009452736318407958,0.0002856258725255069,2.0146495696165314e-05,-0.19712935323383107,0.25342659291027253,0.017875333625124244,0.19710447761194033,0.25323735553558724,0.017861985849865158,0.0,0.0,0.0,-0.0009701492537315135,0.0006380196955833856,4.500243951111785e-05
GLU1228,L GLU 358,0.0,0.0,0.0,-0.0010995024875621818,0.0002993355016217478,2.1113498373973413e-05,72.68811940298512,0.9057307188062118,0.06388531916584184,-72.67916417910448,0.9035932074172928,0.06373455073713964,0.0,0.0,0.0,0.007855721393033309,0.002448286963716185,0.00017268884762209702
PRO1229,L PRO 359,0.0,0.0,0.0,-0.0005522388059701686,0.0004972636193718878,3.507427138499398e-05,0.7460099502487563,0.05895668281251849,0.004158483774737589,-0.7456965174129357,0.058862792121413765,0.004151861236003524,0.0,0.0,0.0,-0.00023880597014935115,0.0008241905826817141,5.813392141264906e-05
PRO1230,L PRO 360,0.0,0.0,0.0,-0.0006268656716417308,0.00048363736555277726,3.411314954580537e-05,0.14766169154228856,0.0855364981312747,0.006033279395279179,-0.14721890547263689,0.08550972037960948,0.006031390638305218,0.0,0.0,0.0,-0.00018407960199015542,0.0007336579609150545,5.1748242627119256e-05
THR1231,L THR 361,0.0,0.0,0.0,-0.0010995024875622163,0.00031551860687974935,2.2254966608444376e-05,-0.11361194029850723,0.12219847104236187,0.008619215581435382,0.11570149253731347,0.12237419348703875,0.008631610087031462,0.0,0.0,0.0,0.000990049751244054,0.0009823823705167598,6.929190981407736e-05
VAL1232,L VAL 362,0.0,0.0,0.0,-0.0006815920398009763,0.0004658587029142004,3.2859139371010445e-05,0.16219900497512454,0.12181623138098503,0.008592254474499439,-0.16159203980099499,0.12171356447590916,0.008585012909360534,0.0,0.0,0.0,-7.462686567139661e-05,0.0008222060999048613,5.7993946790009056e-05
VAL1233,L VAL 363,0.0,0.0,0.0,-0.000999999999999992,0.0002230498683727283,1.5732724677454134e-05,-0.7145472636815925,0.08446312160003311,0.005957569252231502,0.7145970149253733,0.08445383083867797,0.005956913932452519,0.0,0.0,0.0,-0.000950248756218834,0.000689301642273574,4.8619589138179725e-05
PRO1234,L PRO 364,0.0,0.0,0.0,-0.0008059701492537454,0.00040783883645610907,2.876673352711884e-05,0.5769651741293532,0.11653054083098975,0.008219430608876999,-0.5768457711442789,0.1163383771784041,0.008205876429889134,0.0,0.0,0.0,-0.0006865671641791658,0.0007894003371266691,5.568000669495955e-05
GLY1235,L GLY 365,0.0,0.0,0.0,-0.0002537313432835818,0.00043514566379442503,3.069280862172773e-05,0.22560199004975112,0.184903634431264,0.013042096790241303,-0.2254925373134326,0.18474357970661917,0.013030807400408734,0.0,0.0,0.0,-0.00014427860696516044,0.0007357803600928423,5.1897945122634704e-05
GLY1236,L GLY 366,0.0,0.0,0.0,-0.0002388059701492545,0.0004263539360324104,3.0072687958451792e-05,-0.5490497512437811,0.10975639018528785,0.007741618862965847,0.5487064676616918,0.10968797177538961,0.007736793000419273,0.0,0.0,0.0,-0.0005820895522387894,0.0007154844665197736,5.0466383167465036e-05
ASP1237,L ASP 367,0.0,0.0,0.0,-0.00035820895522387374,0.0004794739822151853,3.3819487127374444e-05,70.20826865671643,1.1371251949190182,0.08020662709184835,-70.20256716417913,1.1360885488190533,0.08013350771366763,0.0,0.0,0.0,0.005343283582088765,0.001344443943272683,9.482976411550329e-05
LEU1238,L LEU 368,0.0,0.0,0.0,-0.0005323383084577097,0.000498953137885805,3.5193440832664324e-05,0.15136815920398006,0.094349639684271,0.006654910470913897,-0.15111940298507456,0.09436109152438538,0.006655718221435716,0.0,0.0,0.0,-0.0002835820895523324,0.0008129420218092034,5.734050910303466e-05
ALA1239,L ALA 369,0.0,0.0,0.0,-0.00020398009950247945,0.0004029543628122545,2.842220932007187e-05,0.33730845771144297,0.0953594111330971,0.0067261342573587644,-0.33713432835820906,0.09537058833870757,0.0067269226366562535,0.0,0.0,0.0,-2.985074626871971e-05,0.0006758848834921227,4.767324393962682e-05
LYS1240,L LYS 370,0.0,0.0,0.0,-0.0006318407960199342,0.0004823048874984195,3.4019163790418464e-05,-70.88567661691543,1.093016534265209,0.07709544205049244,70.88,1.0924252356674917,0.07705373506313613,0.0,0.0,0.0,-0.006308457711443143,0.0015880079543675303,0.00011200944485617184
VAL1241,L VAL 371,0.0,0.0,0.0,-0.0003482587064676736,0.00047641849233331435,3.360396948812665e-05,0.6400149253731344,0.05513262865497665,0.0038887557912547907,-0.6396268656716421,0.05505704933267296,0.0038834248368911435,0.0,0.0,0.0,3.9800995025061245e-05,0.000745405802997963,5.257687151801712e-05
GLN1242,L GLN 372,0.0,0.0,0.0,-0.00041293532338310097,0.0004923613937806365,3.472849505212009e-05,0.6121343283582097,0.3667801500535505,0.025870677082423067,-0.6118457711442787,0.3666040486032118,0.025858255843828788,0.0,0.0,0.0,-0.00012437810945251714,0.0007461028008066675,5.26260339528804e-05
ARG1243,L ARG 373,0.0,0.0,0.0,-0.00037313432835823525,0.0004836373655528592,3.411314954581115e-05,-62.628522388059714,0.5901029261301013,0.04162265118511972,62.626587064676634,0.5896633693748734,0.04159164724209762,0.0,0.0,0.0,-0.0023084577114408,0.000953849550313805,6.727935985025378e-05
ALA1244,L ALA 374,0.0,0.0,0.0,-0.00022388059701490513,0.00041684298638112484,2.9401837294533178e-05,-0.10591542288557215,0.07739829025420338,0.005459254470575363,0.1059601990049752,0.07736003832928624,0.0054565563878215175,0.0,0.0,0.0,-0.0001791044776119587,0.0007177640752304274,5.0627174368458306e-05
VAL1245,L VAL 375,0.0,0.0,0.0,-0.0003084577114427786,0.0004618566354338268,3.2576855295845264e-05,-0.013825870646766363,0.0748245345625395,0.005277715741234739,0.014199004975124375,0.07485422116935436,0.005279809673031398,0.0,0.0,0.0,6.467661691522313e-05,0.000773179788261372,5.45358973920638e-05
CYS1246,L CYS 376,0.0,0.0,0.0,-0.0004477611940298788,0.0004972636193719015,3.5074271384994945e-05,-0.07632835820895527,0.14758956010009086,0.01041016491630982,0.07648258706467664,0.14756174505020708,0.010408202993960778,0.0,0.0,0.0,-0.0002935323383085778,0.0007182122361241387,5.065878520061616e-05
MET1247,L MET 377,0.0,0.0,0.0,-0.00043283582089552556,0.0004954684379909834,3.494764905332479e-05,0.3669800995024877,0.18258001613138597,0.012878201392166524,-0.36653233830845766,0.18253317070321792,0.01287489717042839,0.0,0.0,0.0,1.4925373134357646e-05,0.0007757366067086405,5.471624146029653e-05
LEU1248,L LEU 378,0.0,0.0,0.0,-0.0006417910447760598,0.0004794739822151481,3.381948712737182e-05,-0.5048706467661691,0.06017861625864609,0.0042446723146472975,0.504870646766169,0.060190850564031714,0.004245535256013981,0.0,0.0,0.0,-0.0006417910447758477,0.000804863806729419,5.677071574398579e-05
SER1249,L SER 379,0.0,0.0,0.0,-0.0002636815920398029,0.00044062865324347644,3.1079548878696466e-05,0.43763184079602,0.14022736967179059,0.009890876042138045,-0.43750248756218924,0.14026279969716327,0.009893375083444683,0.0,0.0,0.0,-0.0001343283582090277,0.0007031313555276726,4.9595061899415723e-05
ASN1250,L ASN 380,0.0,0.0,0.0,-0.00030845771144276976,0.00046185663543381366,3.2576855295844336e-05,-0.4503781094527359,0.13438911469188827,0.009479077286704173,0.45031343283582104,0.13432664675526593,0.009474671138181342,0.0,0.0,0.0,-0.00037313432835755144,0.0007158994807459834,5.049565601396264e-05
THR1251,L THR 381,0.0,0.0,0.0,-0.0002885572139303187,0.00045309154507567397,3.195861349017251e-05,0.5137064676616919,0.12739224656756784,0.008985556261081154,-0.513666666666667,0.12734957308334557,0.008982546305580196,0.0,0.0,0.0,-0.0002487562189053679,0.0007246965021114138,5.1116150059234715e-05
THR1252,L THR 382,0.0,0.0,0.0,-0.00016915422885573037,0.000374888084254438,2.6442566666649665e-05,0.13500995024875606,0.08466010414785657,0.005971463329882297,-0.1349751243781094,0.08467722959597355,0.005972671265857189,0.0,0.0,0.0,-0.000134328358209358,0.0006815738821707723,4.807451496728791e-05
ALA1253,L ALA 383,0.0,0.0,0.0,-0.00012935323383086688,0.000335590486647618,2.3670727848075083e-05,0.012353233830845765,0.04939806431631763,0.0034842708097415705,-0.012393034825870645,0.0494280697664757,0.003486387231013656,0.0,0.0,0.0,-0.00016915422885567183,0.0006991421759440029,4.9313686866394315e-05
ILE1254,L ILE 384,0.0,0.0,0.0,-0.0003184079601990108,0.0004658587029142226,3.285913937101201e-05,0.12252238805970161,0.06173414954599929,0.004354391173102968,-0.12254228855721397,0.06169754063279697,0.004351808979460107,0.0,0.0,0.0,-0.00033830845771121995,0.0007363856363014878,5.194063801464987e-05
ALA1255,L ALA 385,0.0,0.0,0.0,-0.00011940298507462863,0.00032426210421493667,2.287168535970895e-05,0.3019552238805972,0.0684324337949407,0.00482685171597952,-0.3019054726368159,0.0684416882931624,0.0048275044779542845,0.0,0.0,0.0,-6.965174129347496e-05,0.0006803016437413349,4.7984778187434854e-05
GLU1256,L GLU 386,0.0,0.0,0.0,-0.0002288557213930306,0.0004200961558723216,2.963129817835924e-05,65.20078109452737,0.6124721960098451,0.04320045782908323,-65.19903980099507,0.6122437150107726,0.04318434202198295,0.0,0.0,0.0,0.0015124378109466978,0.0007797783377855086,5.5001323189851364e-05
ALA1257,L ALA 387,0.0,0.0,0.0,-0.000139303482587067,0.000346262938135435,2.4423504534814613e-05,0.12751741293532337,0.06294055432216755,0.004439484405085083,-0.1274875621890548,0.06295478196030058,0.0044404879453031985,0.0,0.0,0.0,-0.00010945273631843485,0.0005712517450509721,4.029299139232769e-05
TRP1258,L TRP 388,0.0,0.0,0.0,-0.0006268656716417706,0.00048363736555280903,3.411314954580761e-05,0.331,0.0639814183224097,0.004512901291012667,-0.33107462686567146,0.06400263833947063,0.004514398035612904,0.0,0.0,0.0,-0.0007014925373133004,0.0007056613715776909,4.9773515472308954e-05
ALA1259,L ALA 389,0.0,0.0,0.0,-0.00013432835820894926,0.0003410047659341898,2.4052621663856822e-05,0.27357711442786087,0.07223121576560106,0.005094797136840317,-0.27346268656716416,0.07224212915344587,0.005095566907867367,0.0,0.0,0.0,-1.9900497512453295e-05,0.0007120861301599676,5.0226683002204825e-05
ARG1260,L ARG 390,0.0,0.0,0.0,-0.0002238805970149206,0.0004168429863811536,2.940183729453521e-05,-66.48126865671642,0.6484068170980046,0.04573509057329055,66.47921890547264,0.6482118932486877,0.045721341705036354,0.0,0.0,0.0,-0.002273631840796554,0.0007660399193204539,5.403228986653565e-05
LEU1261,L LEU 391,0.0,0.0,0.0,-0.00042288557213931657,0.0004940175756142001,3.484531311165696e-05,0.053592039800995125,0.06520516977580014,0.004599218063267621,-0.05359701492537312,0.06520783299287476,0.004599405912116387,0.0,0.0,0.0,-0.0004278606965175205,0.000795522232489903,5.611181190047976e-05
ASP1262,L ASP 392,0.0,0.0,0.0,-0.0002587064676616912,0.0004379240016848829,3.0888777466768556e-05,70.30373134328357,0.7244376151016693,0.05109788957750211,-70.30103980099499,0.7241028887163812,0.05107427979866459,0.0,0.0,0.0,0.002432835820893847,0.0008205788624861559,5.7879170312084564e-05
HID1263,L HID 393,0.0,0.0,0.0,-0.0002786069651741208,0.00044831364481864535,3.162160639024203e-05,0.02859701492537314,0.21030996264822852,0.014834121012531353,-0.028636815920397924,0.21025081548178878,0.014829949093077482,0.0,0.0,0.0,-0.0003184079601986341,0.0007842412137409121,5.5316110188777824e-05
LYS1264,L LYS 394,0.0,0.0,0.0,-0.00029850746268658733,0.0004576032751270725,3.227684639134165e-05,-69.753552238806,0.795476657696604,0.056108597302415054,69.75078606965175,0.7951450689041664,0.056085208832313674,0.0,0.0,0.0,-0.0030646766169150678,0.0008643267416403781,6.0964907788538806e-05
PHE1265,L PHE 395,0.0,0.0,0.0,-0.0005223880597014814,0.0004994985233039144,3.5231909354025994e-05,0.16435820895522393,0.05426460914580846,0.0038275304157276394,-0.16440298507462678,0.054196269364042905,0.0038227100991819326,0.0,0.0,0.0,-0.0005671641791044438,0.0008144933522174924,5.7449931513258136e-05
ASP1266,L ASP 396,0.0,0.0,0.0,-0.00016417910447763032,0.0003704380192833507,2.612868328488543e-05,69.3013482587065,0.7926075161970801,0.05590622366461834,-69.29917910447764,0.7923225307866634,0.05588612234363623,0.0,0.0,0.0,0.0020049751243776436,0.000807289626882174,5.6941819904946504e-05
LEU1267,L LEU 397,0.0,0.0,0.0,-0.00024378109452738935,0.0004293621693610694,3.0284872377436728e-05,0.01736318407960184,0.0628248963374544,0.004431326519839437,-0.01741791044776121,0.06276755252011278,0.004427281798823585,0.0,0.0,0.0,-0.0002985074626867497,0.0007333205072560437,5.172444048122538e-05
MET1268,L MET 398,0.0,0.0,0.0,-0.00041791044776116567,0.0004932152728912589,3.4788723040835164e-05,0.04151741293532343,0.11765765730990638,0.008298931275573582,-0.041547263681592034,0.11755273614890746,0.008291530707481443,0.0,0.0,0.0,-0.0004477611940298655,0.0006754452835214781,4.764223694842425e-05
TYR1269,L TYR 399,0.0,0.0,0.0,-0.0005223880597015079,0.0004994985233039394,3.523190935402775e-05,0.0029800995024875632,0.2398856062409375,0.016920226066962727,-0.0030746268656716147,0.23973901523501714,0.016909886334627703,0.0,0.0,0.0,-0.0006169154228855845,0.0007901838301202089,5.573527002976447e-05
ALA1270,L ALA 400,0.0,0.0,0.0,-0.00013930348258705597,0.00034626293813540753,2.4423504534812674e-05,0.14057213930348264,0.1329007635611055,0.009374097092208591,-0.14052736318407957,0.1329069943673156,0.009374536579392946,0.0,0.0,0.0,-9.452736318417303e-05,0.0006736105289954689,4.7512823342314515e-05
LYS1271,L LYS 401,0.0,0.0,0.0,-0.000288557213930343,0.00045309154507571213,3.19586134901752e-05,-68.73779601990044,0.9824022406219335,0.06929331134323445,68.73617412935322,0.982226587496242,0.06928092172702262,0.0,0.0,0.0,-0.0019104477611926883,0.0007477597044705975,5.27429029264057e-05
ARG1272,L ARG 402,0.0,0.0,0.0,-0.0005572139303482614,0.0004967157800735808,3.5035629780268394e-05,-74.0482935323383,1.0388191432322533,0.07327265283488552,74.04479104477612,1.0383105710293365,0.07323678091751802,0.0,0.0,0.0,-0.004059701492539164,0.0009907120462836355,6.987943984244629e-05
ALA1273,L ALA 403,0.0,0.0,0.0,-0.0002139303482586967,0.0004100782295521182,2.8924688137364246e-05,0.16290049751243782,0.07532080675418125,0.0053127200826994445,-0.16265174129353244,0.07523937328944048,0.005306976208965536,0.0,0.0,0.0,3.482587064676841e-05,0.0007080075712326969,4.9939003636367694e-05
PHE1274,L PHE 404,0.0,0.0,0.0,-0.0008159203980098603,0.00038754909640095894,2.7335605607637763e-05,0.48506467661691544,0.0672725265755673,0.004745038168780744,-0.48475124378109463,0.06723618288910779,0.004742474682789908,0.0,0.0,0.0,-0.000502487562189006,0.0006919895471952171,4.8809179333412296e-05
VAL1275,L VAL 405,0.0,0.0,0.0,-0.0006716417910447916,0.0004696159021657497,3.3124151773009196e-05,0.7723333333333335,0.05069333547936132,0.003575632193361664,-0.7718457711442789,0.050676233986666715,0.0035744259470719864,0.0,0.0,0.0,-0.00018407960199006869,0.0007602992822818939,5.362737654979727e-05
HIE1276,L HIE 406,0.0,0.0,0.0,-0.0011492537313432388,0.0003563383995914638,2.5134172791390832e-05,0.2707462686567164,0.15149333039029708,0.010685515642261419,-0.27020398009950236,0.15140398722405893,0.010679213861200118,0.0,0.0,0.0,-0.0006069651741293394,0.0006306840981212976,4.448502636015913e-05
TRP1277,L TRP 407,0.0,0.0,0.0,-0.002139303482587059,0.0003869738603508853,2.7295031585037437e-05,1.3840796019900494,0.0718315028925556,0.005066603564579832,-1.3832835820895522,0.07168695197653299,0.005056407729091342,0.0,0.0,0.0,-0.0013432835820896562,0.0007029201098101256,4.9580161775341654e-05
TYR1278,L TYR 408,0.0,0.0,0.0,-0.0015970149253731905,0.0004904978126911765,3.4597048176995326e-05,0.7625572139303486,0.12229268358290718,0.008625860821678636,-0.7622338308457708,0.12221325481098337,0.008620258348073687,0.0,0.0,0.0,-0.001273631840796001,0.000791592163311321,5.5834606193966376e-05
VAL1279,L VAL 409,0.0,0.0,0.0,-0.0011890547263681453,0.00040405851749744366,2.850009038671466e-05,0.8536766169154228,0.09571989557273494,0.006751560869267144,-0.8531044776119409,0.09559894475702455,0.0067430296565075595,0.0,0.0,0.0,-0.0006169154228856577,0.0007580496300394669,5.346869831515703e-05
GLY1280,L GLY 410,0.0,0.0,0.0,-0.0009701492537313248,0.0002622225662309299,1.8495753747017734e-05,0.8634726368159202,0.08065756186546975,0.005689145764765275,-0.8624378109452732,0.08038085563999602,0.0056696284124634075,0.0,0.0,0.0,6.467661691543786e-05,0.0007059068617129452,4.979083101137277e-05
GLU1281,L GLU 411,0.0,0.0,0.0,-0.0028159203980099297,0.0004996966976911656,3.52458874975483e-05,96.18984577114429,1.5922108197785796,0.11230589212534459,-96.17258706467658,1.5887844233643862,0.1120642127564501,0.0,0.0,0.0,0.014442786069655093,0.003872078927773168,0.0002731153895963266
GLY1282,L GLY 412,0.0,0.0,0.0,-0.0009701492537313407,0.00028055467024619895,1.9788800666681116e-05,0.1927860696517412,0.17291665091642983,0.012196600163285545,-0.1924427860696517,0.1727506412144367,0.01218489074173646,0.0,0.0,0.0,-0.0006268656716418877,0.0006802652591101332,4.7982211813424584e-05
MET1283,L MET 413,0.0,0.0,0.0,-0.0015074626865671794,0.0004999443052072864,3.5263352385143246e-05,0.26066666666666666,0.318006607355452,0.022430456631223474,-0.26065671641791044,0.3177404156046585,0.02241168091278348,0.0,0.0,0.0,-0.001497512437811041,0.0008233192021032191,5.807245896557048e-05
GLU1284,L GLU 414,0.0,0.0,0.0,-0.0010000000000000351,0.0002639161633805948,1.8615210879472407e-05,85.24435323383082,1.929031504893036,0.13606339148294172,-85.23484079601987,1.9275788191441339,0.13596092693052086,0.0,0.0,0.0,0.008512437810942509,0.0017847040886204315,0.00012588332045133366
GLU1285,L GLU 415,0.0,0.0,0.0,-0.000651741293532345,0.000476418492333302,3.3603969488125776e-05,81.24468656716418,1.9699450976687987,0.13894921381228253,-81.23803482587061,1.968706013337673,0.1388618155422187,0.0,0.0,0.0,0.0060000000000017826,0.0015613490786078076,0.0001101290727420879
GLY1286,L GLY 416,0.0,0.0,0.0,-0.00027860696517412935,0.0004483136448186592,3.1621606390243006e-05,-0.5682288557213929,0.08685618789874963,0.006126363134457369,0.5679900497512439,0.0867694371560365,0.00612024420885285,0.0,0.0,0.0,-0.0005174129353234377,0.0006917748991374174,4.879403922676014e-05
GLU1287,L GLU 417,0.0,0.0,0.0,-0.0008756218905472286,0.00033001241695077113,2.3277281147512617e-05,83.41940796019898,1.4700039641005802,0.10368608513731045,-83.41060696517414,1.468707500200261,0.10359463962448955,0.0,0.0,0.0,0.007925373134331275,0.0017217955989798632,0.00012144609771450758
PHE1288,L PHE 418,0.0,0.0,0.0,-0.0008606965174129134,0.0003462629381354191,2.4423504534813488e-05,-0.34849253731343294,0.10346509587156065,0.007297865176739486,0.3482985074626869,0.1034228168853393,0.007294883046982069,0.0,0.0,0.0,-0.0010547263681594502,0.0006631674707644745,4.677622680837572e-05
SER1289,L SER 419,0.0,0.0,0.0,-0.0003184079601990207,0.00046585870291423695,3.285913937101302e-05,-0.5286169154228852,0.28348112770274503,0.019995217060378264,0.528412935323383,0.2833848773106974,0.019988428081172717,0.0,0.0,0.0,-0.000522388059701533,0.0007795561108778098,5.4985648512344245e-05
GLU1290,L GLU 420,0.0,0.0,0.0,-0.0006169154228855782,0.00048613864677835613,3.428957632045452e-05,79.00713432835823,1.878158210996432,0.13247506600151615,-79.00084577114427,1.8772693546611279,0.13241237090959265,0.0,0.0,0.0,0.005671641791045133,0.001331457059588889,9.391373996850033e-05
ALA1291,L ALA 421,0.0,0.0,0.0,-0.00044776119402987433,0.0004972636193718966,3.50742713849946e-05,-0.3930845771144279,0.07194890261849136,0.00507488430277901,0.39299999999999974,0.07184532861488853,0.005067578755843192,0.0,0.0,0.0,-0.0005323383084576462,0.0007125031238302289,5.025609546792079e-05
ARG1292,L ARG 422,0.0,0.0,0.0,-0.0004129353233831032,0.0004923613937806387,3.4728495052120246e-05,-70.8388805970149,0.801666054763309,0.0565451637109959,70.83607960199005,0.8013535400486052,0.05652312062260513,0.0,0.0,0.0,-0.0032139303482624578,0.0008516913083412249,6.0073673040335655e-05
GLU1293,L GLU 423,0.0,0.0,0.0,-0.0003233830845771136,0.00046776753327534837,3.2993777883675795e-05,71.45396019900498,1.4716825137590992,0.10380448090157418,-71.45085074626867,1.4710656196523249,0.10376096854620795,0.0,0.0,0.0,0.0027860696517449813,0.0010265165822590052,7.240489709025415e-05
ASP1294,L ASP 424,0.0,0.0,0.0,-0.0004726368159204266,0.0004992506946986206,3.5214428872003156e-05,76.02353731343278,0.9853434584972958,0.06950076885660163,-76.01886567164178,0.9847441402484631,0.06945849620666981,0.0,0.0,0.0,0.0041990049751243486,0.0013604941321304922,9.596185714995911e-05
MET1295,L MET 425,0.0,0.0,0.0,-0.00036815920398010316,0.00048230488749839896,3.4019163790417014e-05,-0.4385522388059702,0.2763911686665809,0.019495129908100723,0.4385074626865673,0.2762891469645124,0.019487933852073078,0.0,0.0,0.0,-0.00041293532338335337,0.0007422111919988603,5.2351541031758044e-05
ALA1296,L ALA 426,0.0,0.0,0.0,-0.00013930348258706535,0.0003462629381354309,2.442350453481432e-05,-0.4475771144278606,0.03804913390182102,0.0026837789784866215,0.4475174129353238,0.038054568639019334,0.0026841623152922393,0.0,0.0,0.0,-0.00019900497512444237,0.0007532344880614608,5.3129064386764704e-05
ALA1297,L ALA 427,0.0,0.0,0.0,-0.00016417910447761596,0.0003704380192833182,2.612868328488314e-05,-0.5402985074626867,0.06830980384435831,0.004818202066177895,0.5401044776119402,0.06830771777997849,0.004818054926541425,0.0,0.0,0.0,-0.0003582089552239207,0.0006846176084287353,4.82892028644807e-05
LEU1298,L LEU 428,0.0,0.0,0.0,-0.00034328358208953434,0.00047480518568913526,3.349017561127592e-05,-0.4727711442786069,0.05926991437008172,0.004180577425325168,0.47258208955223885,0.059258473186456696,0.004179770426454153,0.0,0.0,0.0,-0.0005323383084576064,0.0007981315275678079,5.629585738484793e-05
GLU1299,L GLU 429,0.0,0.0,0.0,-0.00020895522388059278,0.0004065623424440586,2.8676696581611882e-05,65.5631243781094,0.6853126456923148,0.04833822701315311,-65.5615422885572,0.6851293515170497,0.04832529843885955,0.0,0.0,0.0,0.0013731343283591095,0.0007364528585062419,5.194537950339103e-05
LYS1300,L LYS 430,0.0,0.0,0.0,-0.00026368159203979516,0.0004406286532434636,3.107954887869556e-05,-65.13129850746269,0.9268753641887119,0.06537674745778495,65.12978109452737,0.9267243075102606,0.06536609274119577,0.0,0.0,0.0,-0.0017810945273620733,0.0008474960461765228,5.977776206281065e-05
ASP1301,L ASP 431,0.0,0.0,0.0,-0.0003084577114427571,0.00046185663543379447,3.257685529584299e-05,68.89706467661694,0.7583324864423663,0.053488649467527294,-68.89497512437805,0.7579352709925427,0.053460632049918855,0.0,0.0,0.0,0.0017810945273646185,0.0009731933362261319,6.86437653089905e-05
TYR1302,L TYR 432,0.0,0.0,0.0,-0.0003880597014925034,0.0004873082900690469,3.437207659717523e-05,-0.11299004975124381,0.05146152405639107,0.0036298160378577227,0.1129800995024876,0.05150867774052408,0.003633142002295203,0.0,0.0,0.0,-0.00039800995024874634,0.0006547157827025494,4.618009069626739e-05
GLU1303,L GLU 433,0.0,0.0,0.0,-0.0001691542288557232,0.00037488808425442205,2.644256666664854e-05,62.29242288557214,1.0106918645408978,0.07128870756378745,-62.29137313432836,1.010448742770722,0.07127155907631613,0.0,0.0,0.0,0.0008805970149253358,0.0007093348028075023,5.00326193336195e-05
GLU1304,L GLU 434,0.0,0.0,0.0,-0.0001194029850746231,0.00032426210421492165,2.2871685359707888e-05,63.65520398009953,0.9127213767756758,0.06437840216091467,-63.654124378109444,0.912544504170147,0.06436592652922715,0.0,0.0,0.0,0.0009601990049739117,0.0007586371389921634,5.351013800156325e-05
VAL1305,L VAL 435,0.0,0.0,0.0,-0.00021890547263681115,0.00041350437323740694,2.9166349680136248e-05,-0.3828159203980099,0.05835907842913825,0.004116332011554076,0.38273631840795996,0.05838144532799202,0.004117909650958761,0.0,0.0,0.0,-0.0002985074626866286,0.0006841836194096897,4.8258591639289234e-05
GLY1306,L GLY 436,0.0,0.0,0.0,-7.46268656716413e-05,0.00026278831136804324,1.8535658332233354e-05,-0.3367562189054725,0.037294915471572314,0.0026305805121690537,0.3367064676616914,0.037297491785545214,0.0026307622313456397,0.0,0.0,0.0,-0.0001243781094527008,0.000668742591026617,4.716946547185439e-05
VAL1307,L VAL 437,0.0,0.0,0.0,-8.457711442786021e-05,0.0002782513722210843,1.9626338550278074e-05,0.21275621890547247,0.0482817732224527,0.003405533706833608,-0.21272139303482587,0.04834959743564305,0.003410317657975895,0.0,0.0,0.0,-4.975124378112329e-05,0.0006522158463725939,4.600375878324142e-05
ASP1308,L ASP 438,0.0,0.0,0.0,-6.96517412935335e-05,0.00025455918020828353,1.7955220173647164e-05,58.07293034825872,0.4888868716334038,0.03448342115574467,-58.07244278606965,0.4887614033563274,0.03447457130582815,0.0,0.0,0.0,0.00041791044775979584,0.0006421958690840817,4.529700407809594e-05
SER1309,L SER 439,0.0,0.0,0.0,-7.462686567164242e-05,0.00026278831136804714,1.8535658332233628e-05,0.05921393034825865,0.15100248426336105,0.01065089402589187,-0.0592388059701492,0.15104298319585605,0.010653750600340099,0.0,0.0,0.0,-9.950248756229078e-05,0.0006229841131342469,4.3941911294879806e-05
VAL1310,L VAL 440,0.0,0.0,0.0,-9.452736318408244e-05,0.0002925610035420816,2.063566212195991e-05,56.47590547263683,0.8052192099911786,0.05679578395724018,-56.47551741293533,0.8051257069099175,0.0567891887583965,0.0,0.0,0.0,0.0002935323383117682,0.0006216716032471773,4.384933398541825e-05
gtp1311,L gtp 441,0.0,0.0,0.0,-0.005900497512437894,0.000518368807069869,3.6562916546458365e-05,354.03110945273636,3.914628820704524,0.2761166276397651,-354.0555721393035,3.915242365693002,0.2761599037665406,0.0,0.0,0.0,-0.03036318407960062,0.01692630905189919,0.00119388978824248
Mg+1312,L Mg+ 442,0.0,0.0,0.0,-0.00010447761194029584,0.00030587912734206967,2.1575050145338273e-05,-181.48420895522383,2.305552511704795,0.16262113562627567,181.46802985074632,2.3042113573163494,0.16252653788946772,0.0,0.0,0.0,-0.016283582089555472,0.007144157345938648,0.0005039100062961824
MET1313,L MET 443,0.0,0.0,0.0,-0.039422885572139306,0.00889492412871304,0.0006273995737582605,-108.78567164179097,2.0127700255558527,0.14196985132574194,109.10213432835826,2.02707731835227,0.14297900995061777,0.0,0.0,0.0,0.2770398009950282,0.055038371128494114,0.0038821073779481776
ARG1314,L ARG 444,0.0,0.0,0.0,-0.016422885572139286,0.0018025061690306054,0.0001271389823883815,-102.64877114427858,1.9810432794370512,0.1397320191977064,102.702472636816,1.979915275457997,0.1396524559315767,0.0,0.0,0.0,0.0372786069651717,0.014957717855088018,0.0010550360712336209
GLU1315,L GLU 445,0.0,0.0,0.0,-0.02969154228855721,0.003115421137683848,0.00021974486410185085,110.37692039800996,2.5791752612975007,0.18192099630871467,-110.14040796019901,2.555559954167363,0.18025530097357498,0.0,0.0,0.0,0.206820895522392,0.04993615586807009,0.003522224861437485
ILE1316,L ILE 446,0.0,0.0,0.0,-0.013736318407960215,0.0012948902172522751,9.133451377570802e-05,0.652990049751244,0.21939856709713415,0.015475181742762209,-0.6272388059701492,0.22336399734517878,0.015754881626807344,0.0,0.0,0.0,0.012014925373134668,0.010981883594492606,0.0007746023447244824
VAL1317,L VAL 447,0.0,0.0,0.0,-0.023233830845771103,0.002589694415450857,0.00018266296023517574,-0.3228109452736319,0.1566274029753033,0.011047645201194816,0.3861194029850746,0.15528611266853004,0.0109530378774472,0.0,0.0,0.0,0.040074626865671405,0.01365420143767403,0.0009630931122113546
HID1318,L HID 448,0.0,0.0,0.0,-0.014557213930348154,0.0013338159073244503,9.408012025937594e-05,0.18182089552238812,0.17346841587064388,0.012235518662429475,-0.18538308457711464,0.17376105143975884,0.012256159584001428,0.0,0.0,0.0,-0.018119402985074532,0.011684308125002317,0.0008241475510311383
ILE1319,L ILE 449,0.0,0.0,0.0,-0.01266169154228855,0.0011525334949983035,8.12934447827241e-05,-0.20086567164179112,0.07912693288717161,0.005581183520830403,0.21289552238805962,0.0791602319239875,0.005583532253793443,0.0,0.0,0.0,-0.0006318407960199657,0.006485635186753502,0.0004574614345034844
GLN1320,L GLN 450,0.0,0.0,0.0,-0.010099502487562176,0.0008225973615008224,5.802154425514556e-05,0.6971442786069656,0.16243266980047397,0.011457117151597165,-0.6588756218905474,0.1618325080121062,0.011414785002974059,0.0,0.0,0.0,0.02816915422885607,0.007177302794510197,0.0005062479059797433
ALA1321,L ALA 451,0.0,0.0,0.0,-0.003273631840796048,0.0004458222252183394,3.144587520100803e-05,-0.2178955223880598,0.06719744449839685,0.00473974228738457,0.22418407960198997,0.0673537549343384,0.004750767575455002,0.0,0.0,0.0,0.0030149253731342643,0.0024585673374223284,0.00017341396927439865
GLY1322,L GLY 452,0.0,0.0,0.0,-0.0016766169154228954,0.00047828518055937773,3.3735635523769516e-05,0.2445970149253731,0.07348138689454002,0.0051829774093273264,-0.25128358208955226,0.0739933718902309,0.005219090046536921,0.0,0.0,0.0,-0.008363184079601906,0.0021330000853552436,0.0001504502258831337
GLN1323,L GLN 453,0.0,0.0,0.0,-0.002407960199004973,0.0004914556694482001,3.466461018341404e-05,0.11384577114427816,0.1731551258452808,0.012213420887841268,-0.11154228855721399,0.17352674662358966,0.012239632996515478,0.0,0.0,0.0,-0.00010447761194072667,0.0011735178439609751,8.277356663697084e-05
CYS1324,L CYS 454,0.0,0.0,0.0,-0.001422885572139275,0.0004940175756141864,3.4845313111656e-05,0.29023383084577126,0.07631057287224868,0.005382532801909869,-0.28734825870646763,0.07708564797570006,0.005437202384527926,0.0,0.0,0.0,0.0014626865671641825,0.0016298981277168116,0.00011496414986811907
GLY1325,L GLY 455,0.0,0.0,0.0,-0.0013532338308458111,0.00047797457211842695,3.371372689356218e-05,-0.018039800995024873,0.08342433881325079,0.0058842991637828735,0.024472636815920417,0.0838056891258769,0.005911197540894587,0.0,0.0,0.0,0.005079601990049613,0.0020717555323605634,0.00014613036818813196
ASN1326,L ASN 456,0.0,0.0,0.0,-0.005303482587064685,0.0005394283052112155,3.804833901507647e-05,0.648810945273632,0.1981986893932853,0.013979857663247384,-0.6349701492537314,0.1990762225694337,0.01404175408110406,0.0,0.0,0.0,0.008537313432836074,0.004449814211143685,0.0003138656945215485
GLN1327,L GLN 457,0.0,0.0,0.0,-0.00286567164179104,0.0003950762526585264,2.7866530274253544e-05,-0.07638308457711475,0.15643795366121713,0.011034282476883005,0.0872686567164179,0.15734443462401468,0.011098220714179858,0.0,0.0,0.0,0.008019900497511775,0.002776877159015757,0.00019586581298896438
ILE1328,L ILE 458,0.0,0.0,0.0,-0.0024328358208955594,0.0004954684379909611,3.4947649053323216e-05,0.09135820895522401,0.06392059007548455,0.004508610797283766,-0.08170149253731343,0.06439060256951215,0.004541762922489879,0.0,0.0,0.0,0.0072238805970146515,0.0028239605344573602,0.0001991868182337203
GLY1329,L GLY 459,0.0,0.0,0.0,-0.002427860696517378,0.0004947685528538382,3.489828296201579e-05,0.04875124378109442,0.07028398550065305,0.004957450103795492,-0.035069651741293555,0.06903207938673027,0.004869147454903291,0.0,0.0,0.0,0.01125373134328336,0.00420143288841838,0.0002963462268170032
ALA1330,L ALA 460,0.0,0.0,0.0,-0.0042338308457711814,0.0004988042929152193,3.518294211791979e-05,0.27335323383084564,0.08144503137889086,0.005744689581656664,-0.2645771144278605,0.08094488803584995,0.005709412190225187,0.0,0.0,0.0,0.004542288557214007,0.0030728230552173105,0.00021674022703067533
LYS1331,L LYS 461,0.0,0.0,0.0,-0.003109452736318344,0.00043246395645970577,3.0503655570571718e-05,-78.68925373134329,0.9331945722870503,0.06582247003057107,78.71043283582092,0.9314799686802576,0.06570153121687242,0.0,0.0,0.0,0.01806965174129299,0.004366895407566295,0.00030801705306399325
PHE1332,L PHE 462,0.0,0.0,0.0,-0.0060049751243781285,0.0005686460522281201,4.01091999914404e-05,-0.06518407960199023,0.08099825528047645,0.005713176425427962,0.06903482587064678,0.08046323458879875,0.005675438975501112,0.0,0.0,0.0,-0.0021542288557215425,0.004706415070230825,0.00033196492361981493
TRP1333,L TRP 463,0.0,0.0,0.0,-0.02219402985074623,0.002016638298991855,0.0001422426982966446,0.388870646766169,0.10893045471427411,0.007683361866619682,-0.45944278606965167,0.11065655693287238,0.007805111729860891,0.0,0.0,0.0,-0.0927661691542288,0.01680440743392146,0.001185291511061814
GLU1334,L GLU 464,0.0,0.0,0.0,-0.004701492537313425,0.0005905118457694988,4.165149415260847e-05,81.20884079601987,1.1033997956253192,0.07782782083835922,-81.21123383084583,1.099843991669905,0.07757701376527881,0.0,0.0,0.0,-0.0070945273631852915,0.005090818962792458,0.0003590786836535477
VAL1335,L VAL 465,0.0,0.0,0.0,-0.002587064676616914,0.0004923613937806259,3.472849505211934e-05,0.17794527363184096,0.07306060995103744,0.005153298092091934,-0.17422885572139313,0.07343015338438136,0.0051793636761497805,0.0,0.0,0.0,0.0011293532338308894,0.0031956413225344756,0.00022540315967062652
ILE1336,L ILE 466,0.0,0.0,0.0,-0.006134328358208969,0.0006362715334825892,4.4879133663757154e-05,0.10442288557213945,0.10567835963505516,0.007453976765971441,-0.0856517412935324,0.10609625831906701,0.007483453066435525,0.0,0.0,0.0,0.012636815920397882,0.004402897938817695,0.000310556475821792
SER1337,L SER 467,0.0,0.0,0.0,-0.0066815920398010115,0.0007584413532401592,5.3496328339380875e-05,0.8917213930348258,0.11792426100418357,0.008317736050266594,-0.8971343283582092,0.11777078194641417,0.00830691047221422,0.0,0.0,0.0,-0.012094527363184029,0.006457362638051404,0.000455467242675867
ASP1338,L ASP 468,0.0,0.0,0.0,-0.003059701492537327,0.0004306860319966257,3.037825044803559e-05,83.1706517412935,1.1994884100668717,0.08460538913138685,-83.17184577114429,1.1970129826746558,0.08443078594553927,0.0,0.0,0.0,-0.0042537313432824,0.004234459266669227,0.0002986757279276954
GLU1339,L GLU 469,0.0,0.0,0.0,-0.003199004975124448,0.0004785955874156248,3.3757529935288145e-05,84.78195522388057,1.194871629896019,0.08427974656609745,-84.77343781094528,1.1919948442910195,0.08407683375467231,0.0,0.0,0.0,0.0053184079601987354,0.004030741256559908,0.0002843065673974908
HID1340,L HID 470,0.0,0.0,0.0,-0.00839800995024876,0.0008047100277470505,5.67598690108833e-05,0.11575124378109468,0.15100949794169313,0.010651388732618127,-0.10112935323383081,0.15164098470685716,0.010695930374746244,0.0,0.0,0.0,0.00622388059701494,0.003728954459212041,0.0002630201679541583
GLY1341,L GLY 471,0.0,0.0,0.0,-0.0029054726368159256,0.00043022602008215395,3.0345803709324053e-05,0.6132189054726367,0.141364254951196,0.009971065746894325,-0.6078805970149255,0.14072550349871485,0.009926011693231235,0.0,0.0,0.0,0.0024328358208955733,0.0026963613620833173,0.00019018666655159862
ILE1342,L ILE 472,0.0,0.0,0.0,-0.018502487562189078,0.001957570781420999,0.0001380763968408192,-0.7819950248756223,0.09476425305377148,0.006684155043159249,0.8107810945273638,0.09471918086993604,0.006680975896432699,0.0,0.0,0.0,0.010283582089552249,0.005790211254575628,0.0004084100123310033
ASP1343,L ASP 473,0.0,0.0,0.0,-0.020009950248756233,0.0034439218211165003,0.0002429155157884283,91.32910945273635,1.743278402896511,0.1229613778704033,-91.35783582089556,1.7454512817653902,0.12311464092879888,0.0,0.0,0.0,-0.04873631840796355,0.030499410717381353,0.0021512625635775684
PRO1344,L PRO 474,0.0,0.0,0.0,-0.060980099502487554,0.021259814285940693,0.0014995516800556264,0.3107064676616916,0.1566410429176483,0.011048607288548177,-0.23583084577114422,0.16083789077278998,0.011344630112053151,-0.000481074626865671,0.0016720836745597793,0.00011793968891994755,0.013414447761194182,0.035967556626278985,0.002536955837949176
THR1345,L THR 475,0.0,0.0,0.0,-0.12605472636815923,0.03990837752984218,0.0028149199126703975,0.9807014925373131,0.3463046001245495,0.0244264431449516,-0.8230646766169148,0.3459408553769359,0.024400786568649514,-0.0059325492537313455,0.011725452717777163,0.0008270496668441408,0.0256495402985077,0.04453929591361348,0.003141559710609605
GLY1346,L GLY 476,0.0,0.0,0.0,-0.05453233830845771,0.010683143322483789,0.0007535308306102999,0.8074179104477615,0.125955194108844,0.008884194395929187,-0.7655472636815922,0.13151516192399879,0.00927636428820262,-2.378507462686567e-05,0.00027697858382307505,1.9536562978632924e-05,-0.012685476616915336,0.02204826279405076,0.0015551645499081953
SER1347,L SER 477,0.0,0.0,0.0,-0.022741293532338343,0.0031595604452788733,0.0002228582108117694,-0.6577860696517411,0.3362469611913592,0.023717031992210147,0.7022636815920403,0.34102792392981285,0.024054255102925304,0.0,0.0,0.0,0.02173631840796017,0.01469101747347938,0.001036224476742074
[truncated: 117,289 more chars]
