# Supplementary material for: Detailed Per-residue Energetic Analysis Explains the Driving Force for Microtubule Disassembly
Source: PLoS Comput Biol. 2015 Jun 1;11(6):e1004313. doi: 10.1371/journal.pcbi.1004313 (PMC4452272; doi:10.1371/journal.pcbi.1004313)
Supplement: S1 Dataset — 13 text files with energy contribution per residue in the 13 lateral GDP subsystems, plus one text file with the overall residual contributions, per MT ring. (ZIP) [file pcbi.1004313.s001.zip › LatGDP/R10_L11.txt]

| Run on Tue Jan 20 09:11:43 2015
| GB non-polar solvation energies calculated with gbsa=2
idecomp = 2: Per-residue decomp adding 1-4 interactions to EEL and VDW.
Energy Decomposition Analysis (All units kcal/mol): Generalized Born solvent
DELTAS:
Total Energy Decomposition:
Residue,Location,Internal,,,van der Waals,,,Electrostatic,,,Polar Solvation,,,Non-Polar Solv.,,,TOTAL,,
,,Avg.,Std. Dev.,Std. Err. of Mean,Avg.,Std. Dev.,Std. Err. of Mean,Avg.,Std. Dev.,Std. Err. of Mean,Avg.,Std. Dev.,Std. Err. of Mean,Avg.,Std. Dev.,Std. Err. of Mean
MET   1,R MET   1,0.0,0.0,0.0,-0.0001691542288557181,0.0003748880842544107,2.644256666664774e-05,-73.78712437810948,0.7076527871173719,0.04991397909433562,73.7829154228856,0.7071650766129708,0.04987957864772687,0.0,0.0,0.0,-0.004378109452736508,0.000965225417933916,6.808175168549709e-05
ARG   2,R ARG   2,0.0,0.0,0.0,-0.00038308457711444977,0.00048613864677838004,3.4289576320456205e-05,-78.87216915422887,0.7461096722486694,0.05262651862702946,78.86547263681594,0.745450326676893,0.05258001197619064,0.0,0.0,0.0,-0.007079601990048488,0.001164838015683086,8.216133875474938e-05
GLU   3,R GLU   3,0.0,0.0,0.0,-0.0003034825870646857,0.0004597617931203293,3.242909651167121e-05,74.65360199004978,0.5410250367035305,0.038160963770857245,-74.64924875621891,0.5407054060470107,0.038138418762630216,0.0,0.0,0.0,0.004049751243780317,0.0008330919677164841,5.876177670358349e-05
CYS   4,R CYS   4,0.0,0.0,0.0,-0.00033333333333331874,0.0004714045207910109,3.325031120358629e-05,0.07449751243781097,0.19552386894480522,0.01379119037559295,-0.07439800995024876,0.19526942936822178,0.013773243591608544,0.0,0.0,0.0,-0.00023383084577105446,0.0008104109584869465,5.716198166125322e-05
ILE   5,R ILE   5,0.0,0.0,0.0,-0.0002985074626866028,0.00045760327512709624,3.2276846391343325e-05,0.2127114427860696,0.10816624535977873,0.007629458694840537,-0.21250248756218904,0.10816038047390453,0.007629045017686649,0.0,0.0,0.0,-8.955223880609726e-05,0.0007067128717464949,4.984768257572301e-05
SER   6,R SER   6,0.0,0.0,0.0,-0.0003830845771144597,0.00048613864677839256,3.4289576320457086e-05,-0.24426865671641812,0.17689544221180456,0.012477242462946436,0.24426368159203973,0.17679756285993323,0.012470338585773883,0.0,0.0,0.0,-0.00038805970149258115,0.0007909039581786479,5.578606394665214e-05
ILE   7,R ILE   7,0.0,0.0,0.0,-0.0004129353233831098,0.0004923613937806467,3.472849505212081e-05,0.5666965174129353,0.08235587403380262,0.005808935468994565,-0.5661293532338307,0.08234772277874809,0.005808360523792919,0.0,0.0,0.0,0.00015422885572133406,0.0007733718428589373,5.454944387890362e-05
HID   8,R HID   8,0.0,0.0,0.0,-0.0006616915422886589,0.0004731340667848975,3.3372303972007665e-05,-1.3918606965174125,0.13339333412718657,0.009408840341137219,1.3903631840796018,0.1332475436858761,0.009398557076275975,0.0,0.0,0.0,-0.002159203980099711,0.0008664718666555898,6.111621324103362e-05
VAL   9,R VAL   9,0.0,0.0,0.0,-0.00040796019900499425,0.0004914556694482408,3.466461018341691e-05,0.7362636815920404,0.08690170076814162,0.006129573364746447,-0.735507462686567,0.08678188587172227,0.006121122273556053,0.0,0.0,0.0,0.000348258706467715,0.0007452065410290642,5.256281666240011e-05
GLY  10,R GLY  10,0.0,0.0,0.0,-0.00030348258706468077,0.0004597617931203217,3.2429096511670675e-05,0.11877114427860681,0.09708639719642069,0.006847946462200184,-0.11866169154228857,0.09693822711265995,0.00683749535030198,0.0,0.0,0.0,-0.00019402985074638924,0.0007378631101080231,5.204485098184843e-05
GLN  11,R GLN  11,0.0,0.0,0.0,-0.001004975124378119,0.00021154519030310324,1.4921247253626673e-05,-0.3017014925373128,0.7554679156587737,0.05328659822317493,0.3020895522388059,0.7542181559776107,0.05319844697197641,0.0,0.0,0.0,-0.0006169154228845939,0.0013956265868637781,9.843990944200651e-05
ALA  12,R ALA  12,0.0,0.0,0.0,-0.0005970149253731283,0.0004904978126911867,3.4597048176996044e-05,0.22046268656716445,0.1035229195703267,0.007301943745981221,-0.21984079601990036,0.10340417020259295,0.007293567811389524,0.0,0.0,0.0,2.4875621890590092e-05,0.0007493799157717088,5.2857183820206045e-05
GLY  13,R GLY  13,0.0,0.0,0.0,-0.000348258706467641,0.00047641849233326963,3.360396948812349e-05,0.35996517412935325,0.13309067638415797,0.009387492509922131,-0.3594378109452737,0.13286662359245704,0.009371689044487418,0.0,0.0,0.0,0.0001791044776119548,0.000827248146898527,5.834958536420257e-05
VAL  14,R VAL  14,0.0,0.0,0.0,-0.000736318407960224,0.00044062865324348614,3.107954887869715e-05,0.01818905472636826,0.11006987414199121,0.007763730316416119,-0.017810945273631824,0.10992296750758515,0.007753368321364233,0.0,0.0,0.0,-0.0003582089552237539,0.0007537929140902976,5.316845272188684e-05
GLN  15,R GLN  15,0.0,0.0,0.0,-0.0013134328358208641,0.00046388866471407255,3.272018359025703e-05,-0.16483084577114393,0.5724378705723914,0.04037665423596679,0.165407960199005,0.571480405148745,0.04030911983207628,0.0,0.0,0.0,-0.0007363184079593314,0.001194983035791262,8.428760453207651e-05
ILE  16,R ILE  16,0.0,0.0,0.0,-0.0014825870646766126,0.0004996966976911414,3.524588749754659e-05,0.016721393034825883,0.12358598026257842,0.008717082935979694,-0.016233830845771145,0.1233047434245587,0.00869724601890818,0.0,0.0,0.0,-0.0009950248756218074,0.0009169358036621434,6.467566491368733e-05
GLY  17,R GLY  17,0.0,0.0,0.0,-0.00045273631840793795,0.0004977611318718464,3.510936321106205e-05,0.03653731343283584,0.1159407545169363,0.008177830289785899,-0.03664676616915422,0.1158102307838947,0.00816862385549926,0.0,0.0,0.0,-0.0005621890547263333,0.0007174881447733258,5.0607711734638455e-05
ASN  18,R ASN  18,0.0,0.0,0.0,-0.0009303482587064337,0.00025455918020826835,1.7955220173646093e-05,-1.625567164179104,0.47335045521175184,0.033387566834828096,1.6241592039800994,0.4727620698132334,0.033346065328700075,0.0,0.0,0.0,-0.0023383084577119676,0.0009277239705590239,6.543660353607388e-05
ALA  19,R ALA  19,0.0,0.0,0.0,-0.0009353233830846132,0.0002459543700359936,1.7348283660615146e-05,-0.3469850746268657,0.18175084026335955,0.012819715835837707,0.3477313432835821,0.18153879966488645,0.012804759645186002,0.0,0.0,0.0,-0.00018905472636820424,0.0007557932816368094,5.3309547769790634e-05
CYS  20,R CYS  20,0.0,0.0,0.0,-0.000965174129353238,0.00023132990920521392,1.6316753727486523e-05,0.01876119402985076,0.33574337612751143,0.023681511840510455,-0.01807960199004976,0.33572495795645946,0.02368021272289009,0.0,0.0,0.0,-0.0002835820895524219,0.0009000713650408697,6.348613912914414e-05
TRP  21,R TRP  21,0.0,0.0,0.0,-0.001154228855721425,0.00036116798831602566,2.5474825714717816e-05,-0.40227363184079595,0.10429483538413913,0.007356390489489674,0.40141791044776115,0.10416187401167368,0.007347012117374969,0.0,0.0,0.0,-0.002009950248756254,0.0007464013149096056,5.264708951425833e-05
GLU  22,R GLU  22,0.0,0.0,0.0,-0.0013383084577114092,0.00047313406678482344,3.337230397200245e-05,99.0797412935323,1.135988662593821,0.0801264622825624,-99.05350746268657,1.1337521648613162,0.07996871189551241,0.0,0.0,0.0,0.02489552238806008,0.002547856352073431,0.00017971193077724758
LEU  23,R LEU  23,0.0,0.0,0.0,-0.002079601990049771,0.0003507374474032687,2.4739112084333126e-05,-0.5391293532338305,0.09914767710191832,0.0069933379366402025,0.5405174129353235,0.09903927029200933,0.006985691509830349,0.0,0.0,0.0,-0.000691542288557171,0.0009274037528763638,6.541401712221541e-05
TYR  24,R TYR  24,0.0,0.0,0.0,-0.001308457711442852,0.00046185663543381523,3.257685529584445e-05,0.0327014925373134,0.15585485800558638,0.01099315408045047,-0.03341791044776118,0.1557067165210388,0.010982704985785229,0.0,0.0,0.0,-0.0020248756218902934,0.0007754813042150601,5.469823381084006e-05
CYS  25,R CYS  25,0.0,0.0,0.0,-0.0006716417910447618,0.0004696159021657288,3.312415177300772e-05,-0.9953482587064678,0.0773874281731564,0.005458488318450804,0.994641791044776,0.07730363371696507,0.005452577913220022,0.0,0.0,0.0,-0.0013781094527362705,0.0007572655757390373,5.3413395388816724e-05
LEU  26,R LEU  26,0.0,0.0,0.0,-0.0018109452736317893,0.00041618930106199583,2.93557298871333e-05,-0.7318955223880597,0.12636338671600714,0.008912986082518027,0.7326865671641793,0.12613712142604144,0.0088970265594882,0.0,0.0,0.0,-0.0010199004975124314,0.0008578591831756172,6.050872138769598e-05
GLU  27,R GLU  27,0.0,0.0,0.0,-0.0017661691542288922,0.00042326585184383075,2.9854871294070102e-05,96.78052238805978,1.1979676075709582,0.08449811999407891,-96.75931840796025,1.1948946155984996,0.08428136785254467,0.0,0.0,0.0,0.01943781094527496,0.003782305383492603,0.00026678325200848817
HIP  28,R HIP  28,0.0,0.0,0.0,-0.000890547263681631,0.00031220639780572617,2.2021341393527446e-05,-84.8779552238806,0.8175583372495732,0.057666118888763176,84.86700995024871,0.8163916726011531,0.05758382870926915,0.0,0.0,0.0,-0.01183582089552326,0.0016354014060676295,0.00011535232119387896
GLY  29,R GLY  29,0.0,0.0,0.0,-0.0004776119402984996,0.0004994985233039174,3.52319093540262e-05,-0.4886766169154227,0.2083552264727361,0.014696244553376977,0.48839800995024873,0.20816643455094241,0.014682928197942306,0.0,0.0,0.0,-0.0007562189054727103,0.0007696181335462627,5.428467763821336e-05
ILE  30,R ILE  30,0.0,0.0,0.0,-0.0007313432835820681,0.00044326096731095546,3.126521799740239e-05,0.9788507462686569,0.11893640431166169,0.008389127134721626,-0.9779104477611938,0.11873454626985845,0.008374889166240454,0.0,0.0,0.0,0.0002089552238808126,0.0007765976329908029,5.477697357162275e-05
GLN  31,R GLN  31,0.0,0.0,0.0,-0.0008905472636816094,0.0003964521753858223,2.7963580380599384e-05,-0.9530447761194025,0.41678139274490617,0.029397492814406016,0.9521791044776121,0.41639055260619845,0.02936992507657211,0.0,0.0,0.0,-0.0017562189054723086,0.0007760556167180618,5.473874269145256e-05
PRO  32,R PRO  32,0.0,0.0,0.0,-0.0007512437810945198,0.0004436516778031357,3.1292776590675316e-05,-0.6537114427860697,0.12684721219718123,0.00894711250071671,0.6528955223880601,0.12675252666032413,0.008940433897885972,0.0,0.0,0.0,-0.0015671641791042143,0.0007307846378896591,5.1545574047228435e-05
ASP  33,R ASP  33,0.0,0.0,0.0,-0.0005074626865671459,0.0004999443052072719,3.526335238514222e-05,85.75454726368156,1.8500661192994854,0.13049360262964224,-85.74278606965174,1.8486517337897106,0.13039383956779688,0.0,0.0,0.0,0.01125373134328521,0.0017306998289649776,0.00012207415367276728
GLY  34,R GLY  34,0.0,0.0,0.0,-0.00022885572139303724,0.0004200961558723338,2.96312981783601e-05,-0.6572885572139309,0.10427268269601703,0.0073548279593450335,0.656786069651741,0.10417842045516398,0.007348179213512363,0.0,0.0,0.0,-0.000731343283582175,0.0007175571373351029,5.061257809473609e-05
GLN  35,R GLN  35,0.0,0.0,0.0,-0.0005472636815920419,0.0004977611318718727,3.51093632110639e-05,1.191965174129353,0.6120577995834551,0.04317122855882506,-1.1910895522388063,0.6116614694211375,0.04314327358458274,0.0,0.0,0.0,0.00032835820895537774,0.0009524212617043554,6.717861613936818e-05
MET  36,R MET  36,0.0,0.0,0.0,-0.0005223880597015266,0.0004994985233039576,3.523190935402904e-05,-0.0693333333333334,0.342436606085559,0.024153615881194683,0.06924378109452747,0.34223733476506657,0.024139560365967115,0.0,0.0,0.0,-0.0006119402985077157,0.000784588313898552,5.5340592746223336e-05
PRO  37,R PRO  37,0.0,0.0,0.0,-0.0006318407960199293,0.0004823048874984152,3.4019163790418166e-05,-0.5937462686567164,0.31307556396936176,0.022082647647824746,0.5932736318407958,0.31286307425944065,0.022067659779293952,0.0,0.0,0.0,-0.001104477611940358,0.0007816488827262156,5.513326125717078e-05
SER  38,R SER  38,0.0,0.0,0.0,-0.00039303482587064244,0.0004884244583591937,3.445080503817678e-05,-0.20924875621890524,0.3519640950295858,0.02482563313687574,0.2091592039800995,0.3517038477819655,0.024807276711360914,0.0,0.0,0.0,-0.0004825870646764997,0.0008231388012970876,5.8059734473800255e-05
ASP  39,R ASP  39,0.0,0.0,0.0,-0.0007960199004975066,0.0004496367573211927,3.1714931550537977e-05,85.60683582089544,3.246069029948205,0.22896005590483393,-85.59328855721397,3.2431965615157976,0.22875744760328484,0.0,0.0,0.0,0.012751243781094327,0.003183885255264338,0.00022457395061975348
LYS  40,R LYS  40,0.0,0.0,0.0,-0.0009452736318408024,0.0004370753657830279,3.082891930548519e-05,-86.15360199004976,2.535208963450164,0.17881985276549944,86.14125373134324,2.5326041285491807,0.17863612187775504,0.0,0.0,0.0,-0.013293532338310635,0.0031917817292489345,0.00022513092495033115
THR  41,R THR  41,0.0,0.0,0.0,-0.0005373134328358114,0.0005084859452199411,3.586583321866008e-05,0.1126965174129354,0.3503346125265672,0.024710698302913496,-0.11254228855721399,0.35012826285589077,0.024696143519358945,0.0,0.0,0.0,-0.0003830845771141537,0.0008449513146860602,5.959827054277714e-05
ILE  42,R ILE  42,0.0,0.0,0.0,-0.0009850746268656762,0.0005941473420647222,4.190792228993907e-05,0.11085074626865671,0.4712209900932026,0.033237365946278845,-0.11058706467661693,0.4709134276595756,0.03321567216486268,0.0,0.0,0.0,-0.000721393034826116,0.0008764412719825355,6.181940087504147e-05
GLY  43,R GLY  43,0.0,0.0,0.0,-0.0004726368159203976,0.0004992506946985902,3.5214428872001015e-05,0.12530348258706453,0.5644015123139726,0.039809813229462324,-0.12496517412935321,0.5637559577349814,0.039764279320253434,0.0,0.0,0.0,-0.00013432835820890396,0.0010728980012269342,7.56763901428871e-05
GLY  44,R GLY  44,0.0,0.0,0.0,-0.0005671641791044759,0.0004954684379909783,3.494764905332443e-05,-0.38768656716417915,0.6637382495750203,0.046816486441540066,0.38778606965174117,0.6630890915167681,0.04677069836250132,0.0,0.0,0.0,-0.00046766169154225057,0.0010698021414568507,7.545802503127296e-05
GLY  45,R GLY  45,0.0,0.0,0.0,-0.0004726368159203962,0.0004992506946985887,3.5214428872000906e-05,-0.31762686567164183,0.24250608049950162,0.01710506006993758,0.31763681592039794,0.24237348843947307,0.0170957077471137,0.0,0.0,0.0,-0.00046268656716414304,0.0007661045394992507,5.403684782251668e-05
ASP  46,R ASP  46,0.0,0.0,0.0,-0.0007462686567164628,0.00043514566379445046,3.069280862172952e-05,85.24411940298505,1.2105856712094916,0.08538812958088533,-85.2328507462686,1.2090743869810077,0.0852815318103976,0.0,0.0,0.0,0.010522388059698922,0.0019976967505401727,0.00014090666448084786
ASP  47,R ASP  47,0.0,0.0,0.0,-0.0005074626865671762,0.0004999443052073018,3.526335238514433e-05,81.82482587064679,1.2601418796059871,0.08888355501398966,-81.81520895522388,1.2588191007753509,0.08879025338909567,0.0,0.0,0.0,0.009109452736317504,0.001827909715865371,0.00012893081042709756
SER  48,R SER  48,0.0,0.0,0.0,-0.0004029850746268693,0.000490497812691198,3.4597048176996844e-05,-0.8161592039800998,0.173610831812848,0.01224556390847568,0.815870646766169,0.17348836307793858,0.012236925629950868,0.0,0.0,0.0,-0.0006915422885572781,0.0007625422976299565,5.378558665400322e-05
PHE  49,R PHE  49,0.0,0.0,0.0,-0.0009651741293532491,0.00025192017713774955,1.776907924904331e-05,-0.07135323383084574,0.08503911655975582,0.005998196804191209,0.07079104477611939,0.08491597321392863,0.005989510942281073,0.0,0.0,0.0,-0.0015273631840797717,0.0006620468129407242,4.669718170008973e-05
ASN  50,R ASN  50,0.0,0.0,0.0,-0.0003532338308457853,0.0004779745721184448,3.371372689356344e-05,-0.19318905472636846,0.6012042591941908,0.042405678845813886,0.1929800995024877,0.6008430640888445,0.04238020210741132,0.0,0.0,0.0,-0.0005621890547262598,0.0009073295704060306,6.39980934624759e-05
THR  51,R THR  51,0.0,0.0,0.0,-0.00034825870646764323,0.0004764184923332727,3.360396948812371e-05,-0.009835820895522124,0.10256859328665739,0.0072346307599527445,0.010004975124378123,0.10255019387502566,0.007233332965519862,0.0,0.0,0.0,-0.00017910447761163557,0.0007177640752301507,5.062717436843879e-05
PHE  52,R PHE  52,0.0,0.0,0.0,-0.0007164179104477508,0.0004507363841952603,3.1792493250008366e-05,-0.0756567164179105,0.11397279315375154,0.008039020997815751,0.07539800995024877,0.11385432254512279,0.008030664725375312,0.0,0.0,0.0,-0.0009751243781093012,0.0007291909982256742,5.143316737220342e-05
PHE  53,R PHE  53,0.0,0.0,0.0,-0.0006019900497512459,0.0004894875174626419,3.452578744597835e-05,-0.30987562189054724,0.07291192432785155,0.005142810616846397,0.3095671641791046,0.07284083866575232,0.005137796620835186,0.0,0.0,0.0,-0.000910447761194082,0.0007992162196047719,5.637236566213086e-05
SER  54,R SER  54,0.0,0.0,0.0,-0.0002537313432835608,0.00043514566379438893,3.069280862172518e-05,0.4366915422885571,0.19208001125699456,0.013548279383419131,-0.4364676616915421,0.19204378698206595,0.013545724320068276,0.0,0.0,0.0,-2.985074626861808e-05,0.0007047136799850854,4.970667046130592e-05
GLU  55,R GLU  55,0.0,0.0,0.0,-0.0002189054726368266,0.0004135043732374362,2.916634968013831e-05,74.89448756218906,0.9409193509375287,0.06636733390603036,-74.88961691542286,0.9403792489493105,0.06632923804907975,0.0,0.0,0.0,0.004651741293533905,0.0010065009843896811,7.09931056696625e-05
THR  56,R THR  56,0.0,0.0,0.0,-0.00014925373134327984,0.0003563383995914335,2.5134172791388694e-05,0.1737661691542288,0.14666677990639435,0.01034507701990732,-0.1736517412935324,0.14664272116643662,0.010343380047232094,0.0,0.0,0.0,-3.4825870646817567e-05,0.0006493633273238965,4.580255760272623e-05
GLY  57,R GLY  57,0.0,0.0,0.0,-6.467661691542294e-05,0.00024595437003598584,1.73482836606146e-05,-0.025905472636815943,0.11701930792720358,0.008253905581726036,0.025960199004975128,0.11698330198470189,0.008251365918357192,0.0,0.0,0.0,-9.950248756226648e-06,0.0006540349295465656,4.613206701740573e-05
ALA  58,R ALA  58,0.0,0.0,0.0,-7.462686567164296e-05,0.0002627883113680491,1.8535658332233767e-05,0.1261492537313432,0.10846444088849601,0.007650491785725474,-0.12606965174129361,0.10836402224811122,0.007643408800950885,0.0,0.0,0.0,4.975124378071345e-06,0.000708846111879366,4.999814973325243e-05
GLY  59,R GLY  59,0.0,0.0,0.0,-0.00012935323383084202,0.0003355904866475535,2.3670727848070533e-05,0.44198009950248746,0.07971291525030079,0.005622515529910766,-0.44169154228855717,0.07971762589738746,0.00562284779333781,0.0,0.0,0.0,0.00015920398009947723,0.0006422344104718205,4.5299722577983e-05
LYS  60,R LYS  60,0.0,0.0,0.0,-0.0003283582089552115,0.00046961590216572173,3.3124151773007224e-05,-78.08071144278607,1.3171789719326257,0.09290664131538132,78.07437313432838,1.3162996509959684,0.09284461879862092,0.0,0.0,0.0,-0.0066666666666670375,0.0011858759733670498,8.364524187664964e-05
HIE  61,R HIE  61,0.0,0.0,0.0,-0.0003930348258706057,0.0004884244583591478,3.445080503817354e-05,0.6664228855721395,0.4054162841529061,0.028595859862493602,-0.6660796019900497,0.40528799861669634,0.02858681129843924,0.0,0.0,0.0,-4.975124378098741e-05,0.0007645845213962715,5.3929634012020474e-05
VAL  62,R VAL  62,0.0,0.0,0.0,-0.00020895522388059333,0.0004065623424440596,2.8676696581611956e-05,-0.12189054726368158,0.0974762017655887,0.006875441156590615,0.12180099502487565,0.097417449165922,0.006871297067731094,0.0,0.0,0.0,-0.00029850746268661937,0.0006841836194100177,4.8258591639312375e-05
PRO  63,R PRO  63,0.0,0.0,0.0,-0.00032835820895523853,0.0004696159021657604,3.312415177300995e-05,-0.7103830845771146,0.08893453074393712,0.006272958135867777,0.7098955223880601,0.08882698275593362,0.006265372285684509,0.0,0.0,0.0,-0.0008159203980099842,0.0007268450693632186,5.12676983083785e-05
ARG  64,R ARG  64,0.0,0.0,0.0,-0.0004079601990049302,0.0004914556694481639,3.466461018341149e-05,-77.89910945273631,0.6789551366452761,0.047889802899742095,77.89321393034825,0.6784569770131074,0.047854665428487306,0.0,0.0,0.0,-0.006303482587069464,0.0009937305013939552,7.009234525031929e-05
ALA  65,R ALA  65,0.0,0.0,0.0,-0.0002885572139303507,0.0004530915450757243,3.195861349017606e-05,-0.675776119402985,0.13150984915489133,0.009275989554362818,0.6753283582089555,0.131423366020317,0.009269889504381047,0.0,0.0,0.0,-0.0007363184079601717,0.0007228497900769539,5.098589303550875e-05
VAL  66,R VAL  66,0.0,0.0,0.0,-0.0002736318407960494,0.00044582222521835364,3.144587520100903e-05,0.49335323383084606,0.08829512701568591,0.006227858074219213,-0.4930348258706468,0.08825615015901132,0.006225108858721676,0.0,0.0,0.0,4.4776119403050706e-05,0.0007484545102126866,5.2791910744811296e-05
PHE  67,R PHE  67,0.0,0.0,0.0,-0.0005820895522387794,0.0004932152728912698,3.478872304083593e-05,-0.7879452736318407,0.07701445228491795,0.005432180627691808,0.7872487562189053,0.07701022617980412,0.005431882541220388,0.0,0.0,0.0,-0.0012786069651742602,0.0007739477207019237,5.4590063170085676e-05
VAL  68,R VAL  68,0.0,0.0,0.0,-0.00034328358208954925,0.00047480518568915596,3.3490175611277384e-05,0.4952736318407961,0.11588001923092223,0.008173546353014104,-0.4948905472636816,0.11579896785127979,0.008167829429485097,0.0,0.0,0.0,3.980099502493862e-05,0.0007651670127572697,5.397071978479603e-05
ASP  69,R ASP  69,0.0,0.0,0.0,-0.0004029850746268721,0.0004904978126912009,3.459704817699705e-05,92.04127860696514,0.9026958970696948,0.06367125934516536,-92.0247263681592,0.9016689444160116,0.06359882368996839,0.0,0.0,0.0,0.016149253731345875,0.0013522091525858377,9.53774797500291e-05
LEU  70,R LEU  70,0.0,0.0,0.0,-0.0004029850746268533,0.0004904978126911781,3.459704817699544e-05,-0.4531293532338309,0.13269957534819618,0.00935990636981479,0.45266169154228864,0.13262476515891336,0.00935462966591157,0.0,0.0,0.0,-0.0008706467661690086,0.0007283758799477863,5.137567336183197e-05
GLU  71,R GLU  71,0.0,0.0,0.0,-0.0005472636815920176,0.0004977611318718499,3.510936321106229e-05,95.50704477611943,1.002024454761687,0.07067735561492583,-95.48632338308461,1.0007401240689073,0.07058676591257934,0.0,0.0,0.0,0.02017412935323231,0.0016794121700736248,0.00011845660113810058
PRO  72,R PRO  72,0.0,0.0,0.0,-0.00039303482587064103,0.0004884244583591919,3.445080503817665e-05,0.37384079601990056,0.11447867787897684,0.0080747033551225,-0.37356218905472627,0.1144239622956961,0.00807084401544388,0.0,0.0,0.0,-0.00011442786069669261,0.000741009662165672,5.226679165174177e-05
THR  73,R THR  73,0.0,0.0,0.0,-0.0006567164179104433,0.0004748051856891565,3.349017561127742e-05,-0.300278606965174,0.367541072250564,0.025924348395990362,0.3001592039800995,0.36710877172301853,0.025893856267806607,0.0,0.0,0.0,-0.0007761194029851684,0.0008722515416508104,6.152388008293027e-05
VAL  74,R VAL  74,0.0,0.0,0.0,-0.0007114427860696463,0.0004530915450757159,3.1958613490175464e-05,0.27864179104477615,0.17798915793682743,0.012554387222110486,-0.278134328358209,0.1777392490767296,0.012536760010227063,0.0,0.0,0.0,-0.00020398009950242893,0.0008184344231986308,5.772791322709149e-05
ILE  75,R ILE  75,0.0,0.0,0.0,-0.0005024875621890933,0.0004999938119961018,3.526684432478786e-05,0.308318407960199,0.11371574979174753,0.008020890556968243,-0.3080199004975124,0.11352607083044415,0.008007511634590648,0.0,0.0,0.0,-0.00020398009950226847,0.0007874539105849449,5.554271635217995e-05
ASP  76,R ASP  76,0.0,0.0,0.0,-0.0005174129353233797,0.0004996966976911294,3.524588749754574e-05,89.5731791044776,1.0627902344082034,0.07496344324171582,-89.55869651741287,1.0616346273762873,0.07488193300635408,0.0,0.0,0.0,0.013965174129354446,0.0014399354236886604,0.00010156521382182897
GLU  77,R GLU  77,0.0,0.0,0.0,-0.0010398009950249075,0.0002793167929874227,1.9701487536936224e-05,101.24528855721397,1.2403650105997261,0.08748860222909206,-101.21592039800996,1.2382248863963483,0.08733764950666752,0.0,0.0,0.0,0.028328358208955025,0.002468032791868951,0.00017408161095400207
VAL  78,R VAL  78,0.0,0.0,0.0,-0.0006517412935323466,0.00047641849233330243,3.360396948812581e-05,0.2585870646766171,0.1614542851733474,0.011388107220860446,-0.2582985074626865,0.16120905264434993,0.011370809851941019,0.0,0.0,0.0,-0.0003631840796019886,0.0008057244266416003,5.6831419192183554e-05
ARG  79,R ARG  79,0.0,0.0,0.0,-0.0006268656716417983,0.00048363736555282963,3.411314954580906e-05,-85.87490547263681,0.84863465175292,0.05985807310796104,85.86360199004972,0.8478426768995362,0.05980221150889059,0.0,0.0,0.0,-0.01193034825870164,0.0011525979213294392,8.129798906574535e-05
THR  80,R THR  80,0.0,0.0,0.0,-0.000781094527363182,0.00041350437323741345,2.9166349680136706e-05,-0.0010298507462686958,0.25385805001357387,0.017905766262748708,0.0011741293532338203,0.2535535201676682,0.017884286383577943,0.0,0.0,0.0,-0.0006368159203981685,0.000786982277703117,5.5509449933630745e-05
GLY  81,R GLY  81,0.0,0.0,0.0,-0.0004228855721393,0.0004940175756141815,3.4845313111655645e-05,-0.8188756218905474,0.16770555650995822,0.011829037903942543,0.8179552238805969,0.1674967081731189,0.011814306878065646,0.0,0.0,0.0,-0.0013432835820895942,0.0007574289873147033,5.342492155266438e-05
THR  82,R THR  82,0.0,0.0,0.0,-0.0009502487562189298,0.00023922020458053218,1.6873292252567533e-05,-0.3130796019900495,0.16896878816801017,0.011918139395124617,0.31318407960199,0.16875414406637762,0.011902999567518974,0.0,0.0,0.0,-0.0008457711442784772,0.0006238179088850244,4.400072271261304e-05
TYR  83,R TYR  83,0.0,0.0,0.0,-0.0011691542288557147,0.00037488808425442167,2.6442566666648513e-05,-0.17091542288557218,0.10128629346916403,0.007144184304504222,0.1704228855721394,0.1011229254096949,0.007132661210052435,0.0,0.0,0.0,-0.0016616915422887155,0.0007295982158658791,5.1461890289925306e-05
ARG  84,R ARG  84,0.0,0.0,0.0,-0.000820895522388045,0.0003834397784676072,2.7045756668791886e-05,-90.97321890547263,2.665720484846524,0.18802542570909528,90.95660199004976,2.6625499244703787,0.18780179162298236,0.0,0.0,0.0,-0.017437810945272476,0.003342380238068384,0.00023575332474539524
GLN  85,R GLN  85,0.0,0.0,0.0,-0.0004676616915422884,0.0004989531378858076,3.519344083266451e-05,-0.8044129353233828,0.7130868316582627,0.05029726704366539,0.8037363184079604,0.712552147083155,0.050259553301573445,0.0,0.0,0.0,-0.0011442786069649465,0.0009379132134744316,6.615529731800399e-05
LEU  86,R LEU  86,0.0,0.0,0.0,-0.0005472636815920264,0.0004977611318718584,3.510936321106289e-05,-0.7508407960199012,0.12998363665619755,0.009168338824880592,0.7502388059701494,0.1299132993952812,0.009163377617018709,0.0,0.0,0.0,-0.001149253731343694,0.0007711282296518188,5.439119160497127e-05
PHE  87,R PHE  87,0.0,0.0,0.0,-0.0005721393034826036,0.0004947685528538166,3.489828296201427e-05,-0.17689552238805975,0.11050118312709736,0.007794152506588624,0.1767412935323383,0.11039203201615212,0.007786453580831492,0.0,0.0,0.0,-0.0007263681592040282,0.0007051701349211817,4.973886631010718e-05
HIE  88,R HIE  88,0.0,0.0,0.0,-0.00019900497512437442,0.00039925179398484596,2.8161050251089138e-05,1.2733283582089547,0.10895538199403128,0.007685120101368882,-1.272681592039801,0.10892284963947982,0.007682825446003239,0.0,0.0,0.0,0.0004477611940302919,0.0007042920743955281,4.967693269588434e-05
PRO  89,R PRO  89,0.0,0.0,0.0,-0.00017910447761193272,0.0003834397784675997,2.7045756668791358e-05,0.4495174129353232,0.11578480186775802,0.008166830238047956,-0.449318407960199,0.11575681366512755,0.00816485610244584,0.0,0.0,0.0,1.99004975125019e-05,0.0007120861301595999,5.02266830021789e-05
GLU  90,R GLU  90,0.0,0.0,0.0,-0.0002636815920397935,0.0004406286532434607,3.1079548878695355e-05,75.64830348258704,0.8063768932532093,0.056877440638582806,-75.64350746268659,0.8059528591246161,0.056847531577225045,0.0,0.0,0.0,0.004532338308457365,0.0008639830273898363,6.0940664054566024e-05
GLN  91,R GLN  91,0.0,0.0,0.0,-0.0003184079601990163,0.00046585870291423055,3.285913937101257e-05,0.08348756218905568,0.2665966844014724,0.01880428025450169,-0.08338308457711448,0.2663927215633493,0.018789893825134872,0.0,0.0,0.0,-0.00021393034825788974,0.0008158900613219384,5.7548447777603216e-05
LEU  92,R LEU  92,0.0,0.0,0.0,-0.00042786069651737965,0.0004947685528537646,3.4898282962010604e-05,-0.6277064676616916,0.18188971675893867,0.012829511428567959,0.6272786069651741,0.1817975255293834,0.012823008760609218,0.0,0.0,0.0,-0.0008557213930350112,0.0007152076565794292,5.044685849968023e-05
ILE  93,R ILE  93,0.0,0.0,0.0,-0.00027860696517412463,0.0004483136448186516,3.162160639024247e-05,0.7403731343283589,0.0827463009627055,0.005836474061256043,-0.7398905472636819,0.08265728537804887,0.005830195386017979,0.0,0.0,0.0,0.0002039800995024894,0.000735174585554722,5.1855217081168515e-05
THR  94,R THR  94,0.0,0.0,0.0,-0.00019402985074626938,0.00039545197908930806,2.789303197332495e-05,-0.67744776119403,0.09434201834461209,0.006654372903062359,0.6770248756218905,0.09437505561586146,0.006656703172505926,0.0,0.0,0.0,-0.0006169154228855783,0.0006289155459922837,4.4360282311097394e-05
GLY  95,R GLY  95,0.0,0.0,0.0,-0.00011940298507463028,0.00032426210421494117,2.2871685359709264e-05,0.11018407960199,0.23379061292493014,0.016490318385549402,-0.11014925373134328,0.2335765348313507,0.01647521848107364,0.0,0.0,0.0,-8.457711442784917e-05,0.0006600248339014962,4.655456229502199e-05
LYS  96,R LYS  96,0.0,0.0,0.0,-0.00025870646766169175,0.00043792400168488375,3.088877746676862e-05,-78.23948756218908,0.9258205886030723,0.06530234932428039,78.23354726368154,0.9253080320854243,0.06526619637502012,0.0,0.0,0.0,-0.0061990049751249904,0.0008923104366751896,6.293872544937164e-05
GLU  97,R GLU  97,0.0,0.0,0.0,-0.00025870646766170226,0.0004379240016849016,3.088877746676987e-05,83.53765671641789,0.7965791391643336,0.0561863603493979,-83.52846268656717,0.7959263384079786,0.056140315334245475,0.0,0.0,0.0,0.008935323383083973,0.0010322154215651523,7.28068622222615e-05
ASP  98,R ASP  98,0.0,0.0,0.0,-0.00033333333333332866,0.0004714045207910251,3.3250311203587295e-05,90.49093532338304,0.8873110426293995,0.06258609538215687,-90.4757661691542,0.8863397594694868,0.06251758635029671,0.0,0.0,0.0,0.014835820895523233,0.0013187927721504187,9.302047000623051e-05
ALA  99,R ALA  99,0.0,0.0,0.0,-0.0002238805970149162,0.0004168429863811454,2.9401837294534628e-05,-0.20689552238805967,0.09987740759108231,0.007044809156769219,0.20677611940298485,0.09974073169508235,0.007035168782365507,0.0,0.0,0.0,-0.00034328358208958183,0.0007508318200960702,5.295959325518949e-05
ALA 100,R ALA 100,0.0,0.0,0.0,-0.00028855721393033194,0.00045309154507569484,3.195861349017398e-05,-0.6155621890547266,0.10655135572179704,0.007515553162215951,0.6151343283582089,0.10637779696551186,0.007503311271431989,0.0,0.0,0.0,-0.0007164179104476823,0.0007689102610383054,5.42347481612059e-05
ASN 101,R ASN 101,0.0,0.0,0.0,-0.0006467661691542454,0.0004779745721184365,3.371372689356286e-05,-0.4516417910447757,0.2403965857754919,0.016956267784411866,0.45097512437810955,0.24006100878405354,0.016932598008442462,0.0,0.0,0.0,-0.001313432835820097,0.0007956777871791537,5.6122783882288685e-05
ASN 102,R ASN 102,0.0,0.0,0.0,-0.0003482587064677454,0.00047641849233341237,3.360396948813356e-05,-0.3822587064676616,0.18225268865972824,0.012855113492458138,0.38185074626865684,0.1821444607694546,0.012847479685666324,0.0,0.0,0.0,-0.0007562189054719702,0.0007298017394797872,5.147624573880468e-05
TYR 103,R TYR 103,0.0,0.0,0.0,-0.00046268656716417014,0.0004986057638355144,3.5168938956320776e-05,-0.6345422885572144,0.21590344592646332,0.015228654903299483,0.6339701492537315,0.21577627787596887,0.01521968516061013,0.0,0.0,0.0,-0.0010348258706469524,0.0008187972580425033,5.775350562373211e-05
ALA 104,R ALA 104,0.0,0.0,0.0,-0.00013432835820894706,0.0003410047659341842,2.405262166385643e-05,-0.5669651741293534,0.060764726782808684,0.004286013363509965,0.5666218905472636,0.06071011225289552,0.004282161151586322,0.0,0.0,0.0,-0.0004776119402985653,0.0006916317634230953,4.878394321190315e-05
ARG 105,R ARG 105,0.0,0.0,0.0,-0.0003781094527363077,0.00048491514153277057,3.420327691435914e-05,-85.8476716417911,0.8835370918488246,0.06231990141840241,85.83691542288565,0.8828371427934197,0.06227053081864699,0.0,0.0,0.0,-0.011134328358209801,0.0010728980012293277,7.567639014305592e-05
GLY 106,R GLY 106,0.0,0.0,0.0,-0.00013432835820896032,0.0003410047659342178,2.40526216638588e-05,-0.7908407960199011,0.07282559092718012,0.005136721128279821,0.7902089552238811,0.07278665149751659,0.0051339745526801,0.0,0.0,0.0,-0.0007661691542288973,0.0006765803326370475,4.772229714016936e-05
HIP 107,R HIP 107,0.0,0.0,0.0,-0.00023383084577119587,0.00042326585184393825,2.9854871294077684e-05,-82.80236318407961,0.9432029017490653,0.06652840316138114,82.79424378109451,0.9426142884519413,0.06648688558052489,0.0,0.0,0.0,-0.008353233830844792,0.0009565703611141067,6.747127104721113e-05
TYR 108,R TYR 108,0.0,0.0,0.0,-0.00026368159203979846,0.0004406286532434691,3.1079548878695944e-05,-0.12916417910447764,0.15775066260616585,0.0111268738268048,0.12903980099502485,0.1576100370820816,0.011116954867115735,0.0,0.0,0.0,-0.0003880597014924918,0.0007653287372351128,5.3982126949938394e-05
THR 109,R THR 109,0.0,0.0,0.0,-0.00013930348258705763,0.00034626293813541165,2.4423504534812962e-05,-0.4867164179104477,0.21991030324144858,0.015511276827349065,0.48650248756218917,0.21975656192984303,0.015500432751337332,0.0,0.0,0.0,-0.00035323383084575325,0.0007120861301598568,5.022668300219701e-05
ILE 110,R ILE 110,0.0,0.0,0.0,-0.0002487562189054817,0.0004322922188304329,3.0491542132183163e-05,-0.6367761194029848,0.1278757350274937,0.009019658907633846,0.6364029850746268,0.1278016256292435,0.009014431633718876,0.0,0.0,0.0,-0.000621890547263823,0.0007097882859736972,5.0064605569933636e-05
GLY 111,R GLY 111,0.0,0.0,0.0,-9.452736318407582e-05,0.00029256100354206106,2.063566212195846e-05,-0.297676616915423,0.08240519896472201,0.005812414581372217,0.29749253731343295,0.08233586835602147,0.005807524377283044,0.0,0.0,0.0,-0.00027860696517413287,0.0006324477047589782,4.460942158115784e-05
LYS 112,R LYS 112,0.0,0.0,0.0,-0.00015920398009949656,0.0003658661952407871,2.5806211680395512e-05,-75.25574129353231,0.7802641361296028,0.05503558876307118,75.25130348258709,0.7798705482783026,0.0550078272165342,0.0,0.0,0.0,-0.004597014925367935,0.0008648992951879314,6.1005292601999904e-05
GLU 113,R GLU 113,0.0,0.0,0.0,-0.00015422885572139648,0.00036116798831605857,2.5474825714720137e-05,74.33898507462689,0.8258637117700516,0.058251934839371494,-74.33492537313434,0.825512275388544,0.05822714642827653,0.0,0.0,0.0,0.003905472636819297,0.0008440720422053507,5.9536251443835785e-05
ILE 114,R ILE 114,0.0,0.0,0.0,-0.0002089552238805961,0.00040656234244406504,2.867669658161234e-05,-0.2985820895522389,0.09923310151070869,0.0069993633098629614,0.298363184079602,0.09912860352906604,0.00699199259054119,0.0,0.0,0.0,-0.0004278606965176177,0.0007701004008315708,5.431869414974976e-05
ILE 115,R ILE 115,0.0,0.0,0.0,-0.00014925373134328703,0.00035633839959145074,2.513417279138991e-05,0.07885074626865665,0.07498290094925969,0.005288886044891985,-0.0787761194029851,0.07495799571266142,0.005287129364947333,0.0,0.0,0.0,-7.462686567160043e-05,0.0007189011688831417,5.070737877073457e-05
ASP 116,R ASP 116,0.0,0.0,0.0,-7.960199004975131e-05,0.0002706760300245862,1.9092015109585217e-05,72.8578606965174,0.6303271996417009,0.04445985268237011,-72.85435323383082,0.6301308002945909,0.04444599974052596,0.0,0.0,0.0,0.0034278606965137013,0.0007370911636822788,5.1990402079140784e-05
LEU 117,R LEU 117,0.0,0.0,0.0,-0.00014427860696516543,0.0003513720116021594,2.4783870791899965e-05,-0.23232338308457717,0.08857865998913148,0.006247856948196332,0.23216915422885567,0.0885483887938746,0.0062457217827102075,0.0,0.0,0.0,-0.000298507462686468,0.0006544510906431663,4.616142075790354e-05
VAL 118,R VAL 118,0.0,0.0,0.0,-0.00015920398009948937,0.00036586619524077066,2.5806211680394354e-05,-0.17427860696517392,0.07313296001698215,0.005158401272274051,0.17421393034825858,0.0731668780579806,0.005160793666425728,0.0,0.0,0.0,-0.0002238805970147571,0.0007225072883803726,5.096173482849797e-05
LEU 119,R LEU 119,0.0,0.0,0.0,-0.00017910447761194267,0.00038343977846762094,2.704575666879286e-05,0.09010945273631848,0.0857810933731757,0.006050531813432653,-0.09003482587064679,0.08575351569367509,0.006048586633899523,0.0,0.0,0.0,-0.0001044776119400727,0.0007289533495480236,5.1416404926913876e-05
ASP 120,R ASP 120,0.0,0.0,0.0,-8.955223880597575e-05,0.0002855392010404506,2.014038236096487e-05,71.3530945273632,0.46140165645636855,0.03254476355313946,-71.35007960199003,0.4612258095520725,0.03253236026883871,0.0,0.0,0.0,0.0029253731343296,0.0007049243882218482,4.9721532674408516e-05
ARG 121,R ARG 121,0.0,0.0,0.0,-0.00022388059701493828,0.00041684298638118653,2.940183729453753e-05,-74.88002487562191,1.0016292073546673,0.07064947701235375,74.87560696517413,1.0012481711585157,0.07062260079130984,0.0,0.0,0.0,-0.00464179104477778,0.0007986585619822467,5.633303152621103e-05
ILE 122,R ILE 122,0.0,0.0,0.0,-0.00018905472636817594,0.00039155208696423376,2.7617954792050686e-05,-0.11372636815920395,0.06715460554581282,0.004736720660645258,0.11366666666666657,0.06712914214191767,0.0047349246106150305,0.0,0.0,0.0,-0.0002487562189055734,0.000710833681433353,5.01383420803643e-05
ARG 123,R ARG 123,0.0,0.0,0.0,-0.0001641791044776198,0.000370438019283327,2.612868328488376e-05,-70.32378606965179,0.44521530259971015,0.03140306618018648,70.32104975124378,0.4450379798310826,0.03139055879644214,0.0,0.0,0.0,-0.0029004975124404895,0.000726231841635315,5.122444455943853e-05
LYS 124,R LYS 124,0.0,0.0,0.0,-0.00010945273631840917,0.0003122063978057195,2.2021341393526975e-05,-72.77279104477613,0.6164217930758185,0.04347904092657246,72.76922885572144,0.6161132119259101,0.04345727529045001,0.0,0.0,0.0,-0.003671641791045198,0.0007408760385676246,5.225736656983597e-05
LEU 125,R LEU 125,0.0,0.0,0.0,-0.00021393034825869947,0.00041007822955212354,2.8924688137364622e-05,-0.4804228855721396,0.0913680723796851,0.006444606928246196,0.48024875621890567,0.09139133400541072,0.006446247676818528,0.0,0.0,0.0,-0.00038805970149213224,0.0007183845312533477,5.06709379620183e-05
ALA 126,R ALA 126,0.0,0.0,0.0,-0.00012437810945274252,0.0003300124169508025,2.3277281147514833e-05,-0.1770796019900498,0.06957449661295431,0.0049074066161516215,0.17695522388059698,0.06959887190338297,0.004909125916575535,0.0,0.0,0.0,-0.00024875621890542096,0.0007108336814336467,5.013834208038502e-05
ASP 127,R ASP 127,0.0,0.0,0.0,-7.960199004974855e-05,0.0002706760300245768,1.9092015109584556e-05,69.56123880597008,0.4443217680116585,0.03134004110975645,-69.55870149253732,0.44419038144905015,0.031330773816164594,0.0,0.0,0.0,0.002457711442785998,0.0006612612224343444,4.664177041813622e-05
GLN 128,R GLN 128,0.0,0.0,0.0,-0.00017412935323382161,0.0003792206766200696,2.6748164169689733e-05,0.4447711442786067,0.17300593083091304,0.012202897482912041,-0.44456218905472644,0.17294029500093103,0.012198267888419935,0.0,0.0,0.0,3.482587064650825e-05,0.0006645097654552868,4.6870904975911195e-05
CYS 129,R CYS 129,0.0,0.0,0.0,-9.452736318406919e-05,0.00029256100354204057,2.0635662121957016e-05,-0.24702487562189074,0.10056355817068942,0.00709320648708369,0.24698507462686578,0.10050090851855081,0.007088787521336587,0.0,0.0,0.0,-0.00013432835820876147,0.0006204361101738718,4.3762189023150274e-05
THR 130,R THR 130,0.0,0.0,0.0,-0.0001343283582089575,0.00034100476593421054,2.405262166385829e-05,-0.08735323383084583,0.15136729932671295,0.010676626096445313,0.0872736318407961,0.15132663677047234,0.01067375798086792,0.0,0.0,0.0,-0.00021393034825874918,0.0006684093951513944,4.714596364687334e-05
GLY 131,R GLY 131,0.0,0.0,0.0,-0.0001243781094527403,0.0003300124169507967,2.3277281147514423e-05,0.2490497512437811,0.10054125913521945,0.0070916336343930285,-0.24897014925373123,0.1005066721602799,0.007089194057279086,0.0,0.0,0.0,-4.4776119402986494e-05,0.0007003801914417094,4.940100974676155e-05
LEU 132,R LEU 132,0.0,0.0,0.0,-0.0001990049751243849,0.00039925179398486705,2.8161050251090625e-05,-0.388995024875622,0.08038164548248528,0.005669684123657109,0.3888955223880598,0.08032895074759543,0.00566596732363377,0.0,0.0,0.0,-0.00029850746268661384,0.0006985754952623391,4.927371629295398e-05
GLN 133,R GLN 133,0.0,0.0,0.0,-0.0003333333333333623,0.0004714045207910726,3.325031120359065e-05,-0.1859402985074626,0.19242597961232163,0.013572682109684708,0.1858557213930348,0.19237681741883822,0.013569214475920756,0.0,0.0,0.0,-0.00041791044776138663,0.0007360494331915015,5.1916924075683176e-05
GLY 134,R GLY 134,0.0,0.0,0.0,-0.0001741293532338426,0.00037922067662011534,2.674816416969296e-05,-0.19157213930348255,0.11623105321403698,0.008198306381114842,0.19150746268656704,0.11616740876739591,0.008193817247973639,0.0,0.0,0.0,-0.00023880597014930974,0.0006785165023377092,4.785886402116135e-05
PHE 135,R PHE 135,0.0,0.0,0.0,-0.00043283582089554984,0.0004954684379910109,3.4947649053326726e-05,-0.009930348258706478,0.10310162655065706,0.007272228027539641,0.009970149253731332,0.10300465672938248,0.00726538830370898,0.0,0.0,0.0,-0.00039303482587064103,0.0007529386830805143,5.310819991211873e-05
SER 136,R SER 136,0.0,0.0,0.0,-0.00040298507462683565,0.0004904978126911566,3.4597048176993916e-05,-0.32109950248756225,0.19471504897737044,0.013734140613788047,0.3210149253731342,0.19455949677973472,0.013723168807724095,0.0,0.0,0.0,-0.00048756218905465553,0.0007797783377876045,5.5001323189999195e-05
VAL 137,R VAL 137,0.0,0.0,0.0,-0.00040796019900495945,0.0004914556694481987,3.466461018341394e-05,0.4673432835820897,0.0926803556614688,0.006537168254203264,-0.4667064676616915,0.09253579868230115,0.0065269719910534965,0.0,0.0,0.0,0.00022885572139340788,0.0007644873963537541,5.39227833397275e-05
PHE 138,R PHE 138,0.0,0.0,0.0,-0.001014925373134422,0.00015701227699560556,1.1074792121482623e-05,-0.7253681592039799,0.09901768162667206,0.006984168762785561,0.7244427860696517,0.09888134484525807,0.0069745523076804984,0.0,0.0,0.0,-0.0019402985074626717,0.0005521715704669611,3.89471796430628e-05
HIP 139,R HIP 139,0.0,0.0,0.0,-0.0007960199004975883,0.0004029543628123072,2.8422209320075585e-05,-92.69705970149256,0.8237500142495762,0.05810284611143964,92.68130348258705,0.8228733678637348,0.05804101224294849,0.0,0.0,0.0,-0.016552238805971838,0.001276853822590328,9.006232458563802e-05
SER 140,R SER 140,0.0,0.0,0.0,-0.0006368159203979928,0.00048091725268036624,3.39212875768858e-05,-1.495860696517413,0.1785350293750287,0.012592890024686254,1.4942537313432838,0.1782475228481451,0.012572610877859446,0.0,0.0,0.0,-0.002243781094527547,0.000843632062310492,5.950521765484533e-05
PHE 141,R PHE 141,0.0,0.0,0.0,-0.001039800995024887,0.00019549137019293835,1.3788898090377932e-05,-0.8814029850746269,0.1323128051212335,0.009332625701421514,0.8798955223880595,0.13218987560997936,0.009323954922239239,0.0,0.0,0.0,-0.0025472636815924046,0.0006141004626550032,4.3315306903044334e-05
GLY 142,R GLY 142,0.0,0.0,0.0,-0.0003184079601989975,0.0004658587029142031,3.2859139371010634e-05,-0.6219601990049751,0.15207071020891055,0.010726240874635844,0.6210248756218907,0.15193371943909062,0.010716578290745286,0.0,0.0,0.0,-0.0012537313432834064,0.0007332192408732619,5.171729770131248e-05
GLY 143,R GLY 143,0.0,0.0,0.0,-0.00026368159203979624,0.0004406286532434654,3.107954887869568e-05,-0.5036567164179103,0.12319707371647612,0.008689651583252498,0.5030696517412938,0.12300182065706618,0.00867587949430872,0.0,0.0,0.0,-0.0008507462686565807,0.0007106943842184406,5.0128516812380325e-05
GLY 144,R GLY 144,0.0,0.0,0.0,-0.00020398009950249604,0.0004029543628122871,2.842220932007417e-05,-0.5479950248756218,0.10482933287002594,0.007394091035325444,0.5474029850746267,0.10468703318206413,0.007384053989221253,0.0,0.0,0.0,-0.0007960199004974579,0.0006565279391827132,4.630791035912072e-05
THR 145,R THR 145,0.0,0.0,0.0,-0.00037313432835821313,0.00048363736555283055,3.411314954580913e-05,-1.1534477611940297,0.08517963755612358,0.006008108391063617,1.152582089552239,0.08504154371145761,0.005998368002272397,0.0,0.0,0.0,-0.0012388059701493007,0.000805878012054244,5.684225227193036e-05
GLY 146,R GLY 146,0.0,0.0,0.0,-0.0002786069651741318,0.00044831364481866313,3.1621606390243283e-05,-0.515452736318408,0.18233185262746135,0.012860697288215591,0.5148208955223877,0.18212766218925042,0.012846294805176357,0.0,0.0,0.0,-0.000910447761194018,0.0007477597044701278,5.274290292637257e-05
SER 147,R SER 147,0.0,0.0,0.0,-0.0003482587064676543,0.00047641849233328774,3.360396948812477e-05,-0.9639303482587065,0.1852927631721158,0.01306954381537774,0.9628756218905472,0.1850605641155952,0.013053165756725412,0.0,0.0,0.0,-0.00140298507462674,0.0007409762585249553,5.226443554058845e-05
GLY 148,R GLY 148,0.0,0.0,0.0,-0.00019900497512437387,0.0003992517939848448,2.8161050251089057e-05,-0.6202189054726371,0.06632508392011727,0.004678210716450833,0.6197014925373132,0.0662732204515245,0.00467455254943132,0.0,0.0,0.0,-0.0007164179104476906,0.0007082871950868654,4.995872678233042e-05
PHE 149,R PHE 149,0.0,0.0,0.0,-0.00035820895522384116,0.0004794739822151415,3.3819487127371354e-05,-0.687686567164179,0.05229790544645467,0.003688809832524431,0.6871094527363178,0.05224414519031213,0.0036850178764266735,0.0,0.0,0.0,-0.0009353233830846155,0.0007469979852388877,5.268917539434553e-05
THR 150,R THR 150,0.0,0.0,0.0,-0.00027860696517414285,0.00044831364481868097,3.1621606390244544e-05,-1.009199004975125,0.12119525054731856,0.008548453863643552,1.0084477611940303,0.12109084829070359,0.008541089896244641,0.0,0.0,0.0,-0.0010298507462688019,0.0006832061361619692,4.818964528695375e-05
SER 151,R SER 151,0.0,0.0,0.0,-0.00022388059701493605,0.00041684298638118236,2.9401837294537237e-05,-0.8316666666666669,0.28781771686715063,0.020301096475867603,0.8310796019900499,0.2876650962384409,0.020290331446732604,0.0,0.0,0.0,-0.000810945273631963,0.0006795371573717651,4.7930855476518885e-05
LEU 152,R LEU 152,0.0,0.0,0.0,-0.00017910447761193383,0.00038343977846760197,2.704575666879152e-05,-0.48767661691542313,0.06459571863650287,0.004556230694349285,0.4874129353233831,0.06458311496165257,0.004555341699669349,0.0,0.0,0.0,-0.0004427860696515412,0.0007039053807719466,4.964965743067698e-05
LEU 153,R LEU 153,0.0,0.0,0.0,-0.00033333333333331207,0.0004714045207910016,3.325031120358564e-05,-0.7971840796019898,0.06387021156725034,0.004505057371292116,0.7967512437810946,0.06381298711330989,0.0045010210695214355,0.0,0.0,0.0,-0.0007661691542285549,0.0007531358993094795,5.312211047236641e-05
MET 154,R MET 154,0.0,0.0,0.0,-0.0003084577114427344,0.0004618566354337607,3.25768552958406e-05,-0.8520696517412937,0.21639011464435967,0.015262981867953855,0.8515572139303482,0.21620970095318973,0.015250256467343097,0.0,0.0,0.0,-0.0008208955223881328,0.000744974001369149,5.254641457943666e-05
GLU 155,R GLU 155,0.0,0.0,0.0,-0.00017412935323383433,0.00037922067662009724,2.674816416969168e-05,78.28796019900494,1.0269347416465764,0.07243439177932949,-78.28242786069649,1.0264011929930648,0.07239675815896933,0.0,0.0,0.0,0.005358208955227831,0.000887191766172512,6.25776822695628e-05
ARG 156,R ARG 156,0.0,0.0,0.0,-0.00017910447761194486,0.0003834397784676256,2.7045756668793187e-05,-74.59019402985072,0.5687847892505518,0.04011898574649334,74.58605970149252,0.5684781870708354,0.040097359696165784,0.0,0.0,0.0,-0.0043134328358235335,0.0007372590468812431,5.200224364697736e-05
LEU 157,R LEU 157,0.0,0.0,0.0,-0.00021890547263682053,0.00041350437323742467,2.91663496801375e-05,-0.735800995024876,0.097454978502025,0.006873944182999728,0.7354776119402977,0.09743037185330017,0.0068722085638198245,0.0,0.0,0.0,-0.000542288557214054,0.0007189355981913133,5.070980722689216e-05
SER 158,R SER 158,0.0,0.0,0.0,-0.00019402985074626938,0.0003954519790893081,2.7893031973324957e-05,-0.3008855721393034,0.1608334692056114,0.011344318238750687,0.30077611940298526,0.16081862911217076,0.011343271499265959,0.0,0.0,0.0,-0.0003034825870645791,0.0007070630243079752,4.987238043313518e-05
VAL 159,R VAL 159,0.0,0.0,0.0,-0.00010945273631840529,0.0003122063978057085,2.20213413935262e-05,-0.36571144278606943,0.09658484949848392,0.006812570015211817,0.365626865671642,0.09652043360919059,0.006808026468701349,0.0,0.0,0.0,-0.0001940298507461904,0.0006365048991727905,4.489559401040469e-05
ASP 160,R ASP 160,0.0,0.0,0.0,-0.00010447761194029639,0.0003058791273420714,2.1575050145338395e-05,71.79738805970149,0.7188591837270721,0.05070441736615809,-71.79435820895522,0.7186500065305279,0.050689663144306084,0.0,0.0,0.0,0.002925373134327621,0.0006834234754815562,4.820497522057619e-05
TYR 161,R TYR 161,0.0,0.0,0.0,-0.0002089552238806005,0.0004065623424440736,2.8676696581612942e-05,-0.19494527363184092,0.2254102550344068,0.015899213515808735,0.19488059701492544,0.22529848785222517,0.01589133006661387,0.0,0.0,0.0,-0.0002736318407960754,0.0007191421394256015,5.072437552230208e-05
GLY 162,R GLY 162,0.0,0.0,0.0,-0.00010945273631840696,0.0003122063978057132,2.202134139352653e-05,0.681039800995025,0.07120685589413765,0.005022544362400498,-0.6807761194029849,0.07122534225938203,0.005023848290068326,0.0,0.0,0.0,0.00015422885572140255,0.0006918822314901877,4.8801609867206767e-05
LYS 163,R LYS 163,0.0,0.0,0.0,-0.00019402985074626884,0.0003954519790893069,2.7893031973324872e-05,-73.41242786069654,1.6360641997453675,0.1153990710553601,73.40879104477617,1.6354797692830378,0.11535784850892225,0.0,0.0,0.0,-0.003830845771144047,0.0009626062161944165,6.789700743909657e-05
LYS 164,R LYS 164,0.0,0.0,0.0,-0.00019900497512437607,0.00039925179398484927,2.8161050251089372e-05,-73.57294029850746,0.7215841448034134,0.050896621301016354,73.56917910447761,0.7213084902230807,0.050877178126043456,0.0,0.0,0.0,-0.003960199004975227,0.0007844305601397432,5.5329465654007234e-05
SER 165,R SER 165,0.0,0.0,0.0,-0.0002288557213930251,0.00042009615587231154,2.9631298178358528e-05,-0.05174129353233831,0.18431954390404026,0.013000898220977122,0.05171641791044774,0.184188860946099,0.01299168055583199,0.0,0.0,0.0,-0.0002537313432835512,0.0007332192408730753,5.171729770129932e-05
LYS 166,R LYS 166,0.0,0.0,0.0,-0.00037810945273634804,0.00048491514153282207,3.4203276914362776e-05,-79.90320398009943,0.7838622221284398,0.055289378181547374,79.89688059701491,0.7834646903761812,0.05526133845368535,0.0,0.0,0.0,-0.006701492537313762,0.0008583495450515725,6.05433088476349e-05
LEU 167,R LEU 167,0.0,0.0,0.0,-0.0005273631840796146,0.0004992506946986019,3.521442887200184e-05,-0.5331194029850749,0.19281973039472416,0.013600455148495559,0.5329701492537314,0.19264464515770477,0.01358810558806224,0.0,0.0,0.0,-0.0006766169154227227,0.0008041561799202116,5.672080359723194e-05
GLU 168,R GLU 168,0.0,0.0,0.0,-0.0006417910447761083,0.00047947398221518517,3.381948712737444e-05,90.78355223880595,0.8677098630781485,0.06120353477594366,-90.76942786069652,0.8667685374611042,0.0611371387862359,0.0,0.0,0.0,0.013482587064679342,0.0013497540861819753,9.52043127175685e-05
PHE 169,R PHE 169,0.0,0.0,0.0,-0.0014228855721392815,0.0004940175756142015,3.484531311165706e-05,-0.819870646766169,0.09893599712161158,0.006978407182032763,0.8184726368159209,0.09878918957873618,0.006968052176358549,0.0,0.0,0.0,-0.002820895522388096,0.0007840202518135692,5.530052473610553e-05
SER 170,R SER 170,0.0,0.0,0.0,-0.0007412935323382997,0.00043792400168487616,3.088877746676808e-05,0.7668706467661692,0.1597399727357904,0.011267188944656179,-0.7652288557213927,0.15955032382923728,0.011253812142177216,0.0,0.0,0.0,0.0009004975124377841,0.0007262318416351347,5.122444455942581e-05
ILE 171,R ILE 171,0.0,0.0,0.0,-0.0015472636815920804,0.0004977611318718203,3.5109363211060206e-05,-0.8847810945273632,0.1493221228050326,0.010532370467122895,0.8845024875621887,0.14907472914425945,0.010514920663721141,0.0,0.0,0.0,-0.001825870646766147,0.0009643018061361577,6.801660513226668e-05
TYR 172,R TYR 172,0.0,0.0,0.0,-0.00214427860696517,0.0003915520869642121,2.7617954792049162e-05,1.2623930348258703,0.4311566414932359,0.030411444682557135,-1.260114427860697,0.43035697532368006,0.03035504057987247,0.0,0.0,0.0,0.00013432835820903542,0.0010447050437796686,7.368781224953543e-05
PRO 173,R PRO 173,0.0,0.0,0.0,-0.0013830845771144102,0.0004861386467783078,3.428957632045111e-05,0.5604925373134326,0.1382401515354612,0.009750708482116583,-0.5599502487562188,0.13802973042079586,0.009735866521045255,0.0,0.0,0.0,-0.0008407960199005662,0.0008253010083669608,5.8212244801531616e-05
ALA 174,R ALA 174,0.0,0.0,0.0,-0.0015771144278607094,0.000494017575614189,3.484531311165618e-05,-1.384800995024876,0.18335089974368599,0.01293257532979383,1.383019900497512,0.1827942311651412,0.01289331095565755,0.0,0.0,0.0,-0.003358208955223902,0.0010655364547670324,7.515714669074398e-05
PRO 175,R PRO 175,0.0,0.0,0.0,-0.003079601990049752,0.0004389401990072287,3.096045449938494e-05,-1.3412089552238804,0.28071955538495297,0.019800430767655152,1.3376417910447775,0.2800413278753363,0.019752592287608874,0.0,0.0,0.0,-0.006646766169154619,0.0011016053369776306,7.770124948436055e-05
GLN 176,R GLN 176,0.0,0.0,0.0,-0.004547263681592051,0.0005976779071713896,4.215694915188819e-05,-1.5402935323383093,1.1761042565591173,0.08295599811566094,1.5479651741293523,1.171679389093689,0.08264389202891143,0.0,0.0,0.0,0.003124378109452472,0.005748411222104631,0.00040546166536638685
VAL 177,R VAL 177,0.0,0.0,0.0,-0.004303482587064652,0.0006168752996099958,4.351102881113698e-05,-0.08800497512437813,0.2790151745639288,0.019680213013668867,0.09158208955223877,0.27799929216705754,0.01960855819418276,0.0,0.0,0.0,-0.0007263681592041155,0.0016809589906181925,0.00011856570544706367
SER 178,R SER 178,0.0,0.0,0.0,-0.0018109452736318578,0.0004040585174974269,2.850009038671348e-05,1.5851741293532342,0.28984489680919184,0.02044408272433513,-1.5827860696517413,0.28910665112781964,0.020392010888856886,0.0,0.0,0.0,0.0005771144278607329,0.0014160675813202185,9.988170602437052e-05
THR 179,R THR 179,0.0,0.0,0.0,-0.0016119402985074458,0.0004873082900690731,3.4372076597177076e-05,0.8647114427860699,0.4112014024193611,0.029003910643140354,-0.862333333333333,0.41009421722128986,0.028925815820600047,0.0,0.0,0.0,0.0007661691542286192,0.0013494239608489221,9.51810274719332e-05
ALA 180,R ALA 180,0.0,0.0,0.0,-0.0008457711442785508,0.00036116798831602523,2.5474825714717782e-05,0.8194825870646764,0.20136074640878432,0.0142028919685451,-0.8171990049751239,0.20125437530921073,0.014195389129671271,0.0,0.0,0.0,0.0014378109452736834,0.0007900898519841749,5.572864132314066e-05
VAL 181,R VAL 181,0.0,0.0,0.0,-0.0010796019900497483,0.0002884714231705991,2.0347205363387252e-05,0.14464676616915445,0.1350946217208536,0.009528839915687985,-0.14445273631840802,0.13479170961181083,0.009507474142877606,0.0,0.0,0.0,-0.0008855721393031826,0.0007608850541912838,5.36686937146154e-05
VAL 182,R VAL 182,0.0,0.0,0.0,-0.0006268656716417994,0.0004836373655528301,3.4113149545809096e-05,-0.44447761194029883,0.08113492690849121,0.005722816498791208,0.44374626865671657,0.08099253880326546,0.005712773216214069,0.0,0.0,0.0,-0.0013582089552239796,0.0008231989392919191,5.806397628090036e-05
GLU 183,R GLU 183,0.0,0.0,0.0,-0.0011442786069651935,0.0003513720116021773,2.478387079190123e-05,109.424960199005,1.4181581876400524,0.10002916602458863,-109.3835223880597,1.4155363488698351,0.09984423577638254,0.0,0.0,0.0,0.04029353233830671,0.002842185404023542,0.00020047230141853042
PRO 184,R PRO 184,0.0,0.0,0.0,-0.0007363184079601753,0.00044062865324345795,3.107954887869516e-05,-0.8969651741293536,0.07950815084530578,0.005608072562376054,0.8950248756218906,0.07930967316049867,0.005594073025893607,0.0,0.0,0.0,-0.002676616915423015,0.0007916859631137396,5.584122232190681e-05
TYR 185,R TYR 185,0.0,0.0,0.0,-0.000646766169154224,0.00047797457211842115,3.3713726893561775e-05,-0.7238258706467657,0.1733553407212508,0.012227542956340778,0.7228258706467655,0.17311803849139645,0.012210804947594654,0.0,0.0,0.0,-0.0016467661691543368,0.0006979728929218325,4.9231212001055745e-05
ASN 186,R ASN 186,0.0,0.0,0.0,-0.0005024875621890237,0.0004999938119960325,3.526684432478297e-05,-1.770199004975123,0.22633341803281518,0.01596432841317376,1.7680995024875612,0.22602381781276906,0.01594249089738592,0.0,0.0,0.0,-0.0026019900497510832,0.0008108689644529606,5.7194286911269734e-05
SER 187,R SER 187,0.0,0.0,0.0,-0.000422885572139332,0.0004940175756142182,3.484531311165824e-05,-0.877860696517413,0.2501185798328951,0.017642004372991137,0.8767462686567165,0.2497862176459669,0.017618561351848437,0.0,0.0,0.0,-0.0015373134328357306,0.000791654697747834,5.5839017033029845e-05
ILE 188,R ILE 188,0.0,0.0,0.0,-0.0005024875621890767,0.000499993811996085,3.526684432478667e-05,-0.5794427860696517,0.10745387977548798,0.0075792123006637345,0.5788507462686566,0.10732782167459257,0.0075703208477827305,0.0,0.0,0.0,-0.0010945273631841712,0.0008017517515673721,5.6551208297499794e-05
LEU 189,R LEU 189,0.0,0.0,0.0,-0.000363184079602002,0.0004809172526803966,3.3921287576887944e-05,-0.6285920398009951,0.07283985525623765,0.00513772725647621,0.628,0.07275098946173554,0.005131459146621025,0.0,0.0,0.0,-0.0009552238805969274,0.000748454510212361,5.279191074478833e-05
THR 190,R THR 190,0.0,0.0,0.0,-0.00043283582089556307,0.0004954684379910261,3.49476490533278e-05,-1.1338756218905475,0.24098731300132206,0.01699793447030263,1.1329004975124377,0.24075842034065265,0.01698178962683209,0.0,0.0,0.0,-0.001407960199004966,0.0007808251270372815,5.507515801079795e-05
THR 191,R THR 191,0.0,0.0,0.0,-0.0004129353233830634,0.0004923613937805914,3.4728495052116905e-05,-0.6008208955223882,0.242836078366481,0.017128336324809236,0.600318407960199,0.24260778106295658,0.017112233474593907,0.0,0.0,0.0,-0.0009154228855721183,0.0008151616421054926,5.749706904752049e-05
HID 192,R HID 192,0.0,0.0,0.0,-0.0003582089552238544,0.00047947398221515915,3.38194871273726e-05,-0.8185124378109456,0.1052492473804747,0.0074237095212234885,0.8179154228855721,0.10516084723881415,0.007417474255987334,0.0,0.0,0.0,-0.0009552238805966048,0.0007873281694405647,5.553384725568779e-05
THR 193,R THR 193,0.0,0.0,0.0,-0.000278606965174118,0.0004483136448186409,3.162160639024172e-05,-0.9772288557213922,0.18646474694675075,0.013152209177107358,0.9765223880597015,0.18637633982359153,0.013145973419434256,0.0,0.0,0.0,-0.0009850746268653598,0.0007362511734800769,5.193115373849205e-05
THR 194,R THR 194,0.0,0.0,0.0,-0.0003233830845770976,0.0004677675332753252,3.299377788367416e-05,-0.19636815920398001,0.16104572380326632,0.01135928952374086,0.19635323383084582,0.16093832322531867,0.011351714071061255,0.0,0.0,0.0,-0.0003383084577112492,0.0007088461118797453,4.999814973327918e-05
LEU 195,R LEU 195,0.0,0.0,0.0,-0.00033830845771143646,0.00047313406678481666,3.3372303972001966e-05,-0.2108855721393036,0.13496685364518776,0.009519827850486226,0.2107412935323383,0.13488178991275307,0.009513827917412088,0.0,0.0,0.0,-0.00048258706467665767,0.0008231388012969063,5.805973447378747e-05
GLU 196,R GLU 196,0.0,0.0,0.0,-0.000228855721393024,0.0004200961558723096,2.963129817835839e-05,82.09615920398011,1.261791892755827,0.08899993796812451,-82.08885572139303,1.2609921167443812,0.0889435261177903,0.0,0.0,0.0,0.007074626865673182,0.0011842259201350468,8.352885609533699e-05
HID 197,R HID 197,0.0,0.0,0.0,-0.0002985074626865608,0.00045760327512703184,3.2276846391338784e-05,0.15219402985074623,0.23073703488568953,0.016274935597283356,-0.15212935323383087,0.23065020183396617,0.016268810866048887,0.0,0.0,0.0,-0.00023383084577124888,0.0007597130587176501,5.358602752770203e-05
SER 198,R SER 198,0.0,0.0,0.0,-0.0002089552238805994,0.0004065623424440715,2.8676696581612793e-05,-0.4211840796019899,0.23791722910656346,0.016781387448754022,0.4209104477611944,0.23770624862866482,0.016766506033242267,0.0,0.0,0.0,-0.0004825870646766632,0.0007199677118464423,5.078260691106347e-05
ASP 199,R ASP 199,0.0,0.0,0.0,-0.0003184079601990124,0.0004658587029142249,3.285913937101217e-05,82.00976119402988,0.8010654799493231,0.05650280242979189,-82.0022686567164,0.8004110246763123,0.05645664071403252,0.0,0.0,0.0,0.007174129353236836,0.001029189587563253,7.259343634750595e-05
CYS 200,R CYS 200,0.0,0.0,0.0,-0.0004726368159203835,0.0004992506946985752,3.521442887199995e-05,0.058139303482587064,0.17921029226371513,0.012640519396494953,-0.0579004975124378,0.17909443310695541,0.0126323473216672,0.0,0.0,0.0,-0.0002338308457711119,0.0007465007930827976,5.265410616359179e-05
ALA 201,R ALA 201,0.0,0.0,0.0,-0.0004975124378109601,0.0004999938119960786,3.5266844324786225e-05,0.16381592039801002,0.1962888290839748,0.013845146503639934,-0.16309950248756208,0.19602748829923516,0.013826712945963819,0.0,0.0,0.0,0.00021890547263672994,0.0007673958003845683,5.412792634295553e-05
PHE 202,R PHE 202,0.0,0.0,0.0,-0.0014527363184078997,0.000497761131871876,3.5109363211064136e-05,-0.5319402985074625,0.12328322130216054,0.00869572796544043,0.5316467661691545,0.12313043523671148,0.00868495126729755,0.0,0.0,0.0,-0.0017462686567164753,0.0008923659130920813,6.294263845411544e-05
MET 203,R MET 203,0.0,0.0,0.0,-0.0015771144278607548,0.0004940175756141594,3.484531311165409e-05,-0.30864676616915404,0.22808157221500777,0.016087633701999202,0.30980597014925365,0.227723903626223,0.016062405704896233,0.0,0.0,0.0,-0.0004179104477610773,0.0009642761376245478,6.801479461505372e-05
VAL 204,R VAL 204,0.0,0.0,0.0,-0.0020000000000000074,0.0002992528008323239,2.1107665110048596e-05,-1.0648955223880594,0.11993665006870638,0.008459679030672889,1.068054726368159,0.12012171269486036,0.008472732341874588,0.0,0.0,0.0,0.0011592039800993178,0.0013657237482018977,9.633072582681808e-05
ASP 205,R ASP 205,0.0,0.0,0.0,-0.0027462686567164226,0.00045744097568054426,3.226539867103515e-05,121.12152736318407,1.4246076287948177,0.10048407452891381,-121.05965174129345,1.4206939367199138,0.1002080239742284,0.0,0.0,0.0,0.05912935323383179,0.004522270384713401,0.00031897635895847737
ASN 206,R ASN 206,0.0,0.0,0.0,-0.002890547263681605,0.0003836979001922412,2.706396317147473e-05,0.5633432835820891,0.2559536388507883,0.018053577702645852,-0.5589402985074626,0.25525368596148784,0.018004206832468287,0.0,0.0,0.0,0.0015124378109444355,0.0015901107716239772,0.00011215776614945051
GLU 207,R GLU 207,0.0,0.0,0.0,-0.00581592039800994,0.0007130240229789984,5.0292836861009695e-05,134.01078109452735,2.718303026724799,0.1917343122475495,-133.88795024875623,2.704416959726049,0.1907548645996408,0.0,0.0,0.0,0.11701492537313538,0.014205134525409831,0.0010019529360179435
ALA 208,R ALA 208,0.0,0.0,0.0,-0.0038706467661691743,0.0005308250216258194,3.744151017918173e-05,1.7078208955223873,0.20030573090163137,0.014128476912281784,-1.6986368159203993,0.20047032370000603,0.01414008639315533,0.0,0.0,0.0,0.005313432835820912,0.002627120069092652,0.00018530276230686396
ILE 209,R ILE 209,0.0,0.0,0.0,-0.00571641791044774,0.0006182780649912887,4.36099722523143e-05,1.476835820895523,0.16564605288465115,0.01168377171864702,-1.4716815920398008,0.16616331386644373,0.01172025649522323,0.0,0.0,0.0,-0.000562189054726525,0.0030741035475365303,0.00021683054599502558
TYR 210,R TYR 210,0.0,0.0,0.0,-0.01015920398009955,0.0008549111054332285,6.030078001661556e-05,1.718258706467662,0.2976165731494995,0.02099225450778593,-1.7093582089552235,0.2955243270955052,0.020844678849637695,0.0,0.0,0.0,-0.001258706467661287,0.004878905382333105,0.0003441314521617573
ASP 211,R ASP 211,0.0,0.0,0.0,-0.013751243781094514,0.0016231567257942114,0.00011448864803903439,145.16680099502491,2.219883045683201,0.15657847739914782,-144.96634825870646,2.2019328343691327,0.15531236711373647,0.0,0.0,0.0,0.18670149253731413,0.028443720249872916,0.0020062653376956294
ILE 212,R ILE 212,0.0,0.0,0.0,-0.0154527363184079,0.0017588454419534935,0.00012405939214547753,1.8882736318407969,0.27061205687223006,0.019087502791330514,-1.8808955223880595,0.26742147037171704,0.018862456171315066,0.0,0.0,0.0,-0.00807462686567141,0.010381738798614523,0.0007322713946591865
CYS 213,R CYS 213,0.0,0.0,0.0,-0.011004975124378149,0.0014229725471800337,0.00010036874476405792,1.0716716417910452,0.700456852795835,0.049406417021765375,-1.044965174129353,0.7038500050670817,0.04964575152961183,0.0,0.0,0.0,0.01570149253731341,0.01271972838977478,0.0008971804654639788
ARG 214,R ARG 214,0.0,0.0,0.0,-0.03256218905472637,0.004711303564586995,0.0003323097314260423,-148.6597114427861,3.245680346513818,0.22893264028919377,148.66059701492543,3.2587312553817247,0.22985318042448857,0.0,0.0,0.0,-0.03167661691542227,0.023496372123855885,0.001657306306614393
ARG 215,R ARG 215,0.0,0.0,0.0,-0.06904477611940302,0.013870150672441904,0.0009783249968105085,-143.98160696517417,2.6015637030908936,0.1835001552352022,144.12410945273635,2.5902564651382,0.18270260416346196,0.0,0.0,0.0,0.07345771144278544,0.038594452888561774,0.002722242814140826
ASN 216,R ASN 216,0.0,0.0,0.0,-0.05496517412935321,0.01510440550851639,0.0010653826205582497,1.2791144278606963,1.6281047284516943,0.11483765323720561,-1.0177114427860694,1.605686569514986,0.11325639822504277,-6.505074626865676e-05,0.000919956476156254,6.488872672375388e-05,0.20637276019900516,0.04655892229350654,0.003284013171882599
LEU 217,R LEU 217,0.0,0.0,0.0,-0.025189054726368183,0.004485918221561608,0.000316412275067868,0.12809950248756222,0.4804323612964131,0.033887085975701906,-0.084094527363184,0.4690031198062127,0.0330809294379317,0.0,0.0,0.0,0.01881592039800991,0.016860296476847482,0.0011892336202020543
ASP 218,R ASP 218,0.0,0.0,0.0,-0.05244776119402983,0.012538041912027223,0.0008843652894099758,155.4624726368159,4.838659202312491,0.3412927054984978,-154.8036965174129,4.722464430880418,0.33309695823696733,0.0,0.0,0.0,0.6063283582089556,0.13415143904854873,0.009462312939401581
ILE 219,R ILE 219,0.0,0.0,0.0,-0.02150746268656716,0.0022374456895714948,0.0001578172507860972,1.1248308457711442,0.5423701451701796,0.038255840406837764,-1.06747263681592,0.5370092326188852,0.037877710790332086,0.0,0.0,0.0,0.0358507462686567,0.010480382619021721,0.0007392291932847624
GLU 220,R GLU 220,0.0,0.0,0.0,-0.04745771144278606,0.005857295721616624,0.00041314178580296107,160.84133333333332,4.5359966934873945,0.31994453813004314,-160.13153233830855,4.454019745211064,0.31416233002322547,0.0,0.0,0.0,0.6623432835820898,0.09820015384959135,0.006926504799444911
ARG 221,R ARG 221,0.0,0.0,0.0,-0.059890547263681565,0.015209252231186386,0.0010727779381754922,-159.7299751243782,5.8156592337166835,0.41020497438296377,159.70900995024874,5.85602713967395,0.4130523069317988,-4.764179104477626e-06,6.737566703126766e-05,4.752313135605334e-06,-0.08086048557213747,0.05637171563623807,0.003976154248244812
PRO 222,R PRO 222,0.0,0.0,0.0,-0.010890547263681641,0.0009346615632494798,6.592594359495645e-05,1.197636815920398,0.25594119045778196,0.018052699660702703,-1.2017860696517417,0.2553139107839119,0.018008454763914557,0.0,0.0,0.0,-0.015039800995024978,0.004931209166218051,0.0003478206766273636
THR 223,R THR 223,0.0,0.0,0.0,-0.0056567164179105005,0.0006039399365371202,4.2598638647837774e-05,-0.0015621890547261917,0.3961295171925816,0.027940821826397066,0.006850746268656735,0.394592386967459,0.02783240101986767,0.0,0.0,0.0,-0.0003681592039799949,0.002656781634096099,0.0001873949277903326
TYR 224,R TYR 224,0.0,0.0,0.0,-0.004686567164179061,0.0005049689973404906,3.561776684186272e-05,-0.6722835820895527,0.5643464446870813,0.039805929058541974,0.6668208955223878,0.5627297874581823,0.039691898849666965,0.0,0.0,0.0,-0.010149253731343112,0.002198509658089922,0.00015507091487565122
THR 225,R THR 225,0.0,0.0,0.0,-0.0029452736318407815,0.00038888800489283033,2.74300449311155e-05,-0.9142089552238798,0.509955949828587,0.03596951934926012,0.9147363184079604,0.5090025609846506,0.03590227248513221,0.0,0.0,0.0,-0.0024179104477609764,0.001649506970494656,0.00011634725099666038
ASN 226,R ASN 226,0.0,0.0,0.0,-0.005626865671641797,0.0005687331009928072,4.01153399378942e-05,-0.6343432835820894,0.5667717841342402,0.03997699931314422,0.6466169154228855,0.5650615847319115,0.03985637114807656,0.0,0.0,0.0,0.006646766169154292,0.0036240767553152304,0.0002556226650896652
LEU 227,R LEU 227,0.0,0.0,0.0,-0.004199004975124404,0.00044632162173148125,3.148109991512e-05,-0.6008059701492536,0.166569176952478,0.011748883870060543,0.6031741293532338,0.16618773334333115,0.011721978912319641,0.0,0.0,0.0,-0.0018308457711443422,0.001704907689566824,0.00012025491642795714
ASN 228,R ASN 228,0.0,0.0,0.0,-0.0022238805970149133,0.0004168429863811635,2.9401837294535905e-05,-0.17513930348258716,0.3422543357589258,0.024140759523615496,0.17409452736318398,0.34177199350179294,0.024106737723974297,0.0,0.0,0.0,-0.003268656716418494,0.0012083715807552902,8.52319596813868e-05
ARG 229,R ARG 229,0.0,0.0,0.0,-0.00422885572139309,0.00047563854339167987,3.35489561314691e-05,-112.07139800995027,1.7659746426812615,0.12456224719326824,112.02765671641797,1.7621407933743614,0.12429182831321979,0.0,0.0,0.0,-0.047970149253730617,0.004737812799907529,0.0003341795487173526
LEU 230,R LEU 230,0.0,0.0,0.0,-0.00607462686567164,0.0005811320099681363,4.098989154661201e-05,-1.3643880597014926,0.140405803684089,0.00990346180696752,1.3700646766169153,0.14004036658994898,0.009877685861745143,0.0,0.0,0.0,-0.0003980099502484119,0.002665571171726921,0.00018801489397366505
ILE 231,R ILE 231,0.0,0.0,0.0,-0.0029651741293532405,0.000350949096289543,2.475404064573662e-05,-0.720199004975124,0.10977271951290671,0.007742770644930435,0.7197114427860694,0.10957832482771611,0.007729059101035895,0.0,0.0,0.0,-0.0034527363184079646,0.001465695622167228,0.00010338219812787948
GLY 232,R GLY 232,0.0,0.0,0.0,-0.001004975124378138,0.00025426731023244566,1.7934633252861364e-05,-0.9035422885572141,0.08827179562702905,0.0062262124049491125,0.9026218905472634,0.08825357133928016,0.00622492696280253,0.0,0.0,0.0,-0.0019253731343284338,0.0009512510668135813,6.709607695577741e-05
GLN 233,R GLN 233,0.0,0.0,0.0,-0.004124378109452742,0.0004225635297032069,2.9805333309789156e-05,-1.0792338308457703,0.2631660657435895,0.01856230307149965,1.0979203980099501,0.2624099440534798,0.0185089703595822,0.0,0.0,0.0,0.014562189054726296,0.0032564307879484533,0.0002296909179626402
ILE 234,R ILE 234,0.0,0.0,0.0,-0.004213930348258689,0.00046681409376073753,3.2926527445514086e-05,-1.0648358208955218,0.086859799599791,0.0061266178842069,1.0661741293532336,0.08697957973518662,0.006135066523543726,0.0,0.0,0.0,-0.0028756218905475347,0.0021485741508987305,0.00015154873576835298
VAL 235,R VAL 235,0.0,0.0,0.0,-0.0016616915422885223,0.0004731340667848246,3.337230397200252e-05,-0.7407611940298512,0.08977596597216446,0.00633230840079369,0.7403830845771144,0.08941794933969954,0.006307055854582332,0.0,0.0,0.0,-0.002039800995024638,0.0014136533807103202,9.971142144277103e-05
SER 236,R SER 236,0.0,0.0,0.0,-0.0012537313432836351,0.0004351456637943918,3.069280862172538e-05,-0.8080845771144279,0.1433544742396354,0.01011144499186412,0.8110199004975125,0.14307639681430054,0.0100918309225812,0.0,0.0,0.0,0.0016815920398010277,0.0013993991079815466,9.87060025651217e-05
SER 237,R SER 237,0.0,0.0,0.0,-0.0019402985074626882,0.00036842803147410887,2.5986909675967635e-05,-1.6017014925373132,0.20588165089895416,0.014521771984730775,1.6048656716417904,0.2055931277905487,0.014501421133772006,0.0,0.0,0.0,0.0012238805970149085,0.00236151289429521,0.00016656827667846757
ILE 238,R ILE 238,0.0,0.0,0.0,-0.0021840796019900787,0.00045814385803868036,3.231497617001272e-05,-0.6999552238805975,0.09137290596969735,0.006444947863398597,0.70063184079602,0.09154051263689217,0.00645676992618805,0.0,0.0,0.0,-0.0015074626865671152,0.0014040432127022232,9.903357245555346e-05
THR 239,R THR 239,0.0,0.0,0.0,-0.0009552238805969854,0.0002068120367246331,1.4587396341050738e-05,-0.8095273631840795,0.15433729456951373,0.010886113408808355,0.8092388059701491,0.15441181188084682,0.010891369454693793,0.0,0.0,0.0,-0.0012437810945271958,0.0010675091348906255,7.529628881841076e-05
ALA 240,R ALA 240,0.0,0.0,0.0,-0.0008905472636815675,0.00031220639780570633,2.2021341393526047e-05,-0.9534179104477619,0.08110183070002965,0.005720482072237218,0.9556368159203978,0.08123384608072107,0.005729793719236878,0.0,0.0,0.0,0.0013283582089551,0.0011554077013173063,8.149617566534228e-05
SER 241,R SER 241,0.0,0.0,0.0,-0.0013532338308457933,0.0004779745721183924,3.371372689355975e-05,-0.6877860696517413,0.2363710907498287,0.016672331257610654,0.6860547263681591,0.2356106113677913,0.01661869117780356,0.0,0.0,0.0,-0.0030845771144278806,0.0018920653763366943,0.00013345600181169362
LEU 242,R LEU 242,0.0,0.0,0.0,-0.001199004975124393,0.0003992517939848143,2.8161050251086905e-05,-0.6551641791044777,0.06927900122256493,0.004886563978339864,0.654203980099503,0.06908904906406113,0.004873165786117511,0.0,0.0,0.0,-0.0021592039800998326,0.0008549111054331622,6.030078001661088e-05
ARG 243,R ARG 243,0.0,0.0,0.0,-0.0009203980099501518,0.00027067603002455437,1.9092015109582974e-05,-84.52546766169152,0.8250193003630267,0.058192374650978894,84.51570646766173,0.8239338706997847,0.058115814345549834,0.0,0.0,0.0,-0.010681592039802507,0.001617106762501414,0.0001140619165305664
PHE 244,R PHE 244,0.0,0.0,0.0,-0.0016417910447760866,0.0004794739822152343,3.38194871273779e-05,-0.26649253731343275,0.15255408043296048,0.010760335181472864,0.26597512437810944,0.15234330299776266,0.010745468087488995,0.0,0.0,0.0,-0.002159203980099508,0.0009002638436832957,6.34997155258023e-05
ASP 245,R ASP 245,0.0,0.0,0.0,-0.001199004975124373,0.00039925179398481137,2.81610502510867e-05,87.88910447761195,1.899758432935258,0.1339986281861285,-87.87265174129351,1.8962379351169516,0.13375031141595028,0.0,0.0,0.0,0.015253731343283736,0.0039030920906569385,0.0002753028894437242
GLY 246,R GLY 246,0.0,0.0,0.0,-0.0007810945273631942,0.00041350437323742136,2.9166349680137265e-05,-0.8507462686567169,0.10210106347483845,0.007201653749647776,0.8521791044776121,0.10206610754626252,0.0071991881485508466,0.0,0.0,0.0,0.00065174129353224,0.0008799080982859039,6.206393194844389e-05
ALA 247,R ALA 247,0.0,0.0,0.0,-0.001358208955223889,0.000479473982215193,3.3819487127374986e-05,-0.8389353233830842,0.12065996296496578,0.008510697588699944,0.8389402985074623,0.12041431964692217,0.008493371244955243,0.0,0.0,0.0,-0.0013532338308458961,0.0008402806863722124,5.9268829822329384e-05
LEU 248,R LEU 248,0.0,0.0,0.0,-0.001537313432835806,0.0004986057638355179,3.516893895632102e-05,0.36923383084577127,0.11585795063835946,0.008171989754512873,-0.3688159203980098,0.11586585546639279,0.008172547318092615,0.0,0.0,0.0,-0.0011194029850747533,0.0007953044048096517,5.609644752055197e-05
ASN 249,R ASN 249,0.0,0.0,0.0,-0.0007014925373134484,0.00045760327512705157,3.2276846391340174e-05,0.4133482587064675,0.19496443892981233,0.013751731224747455,-0.4125273631840798,0.19478039809003317,0.013738749984799738,0.0,0.0,0.0,0.00011940298507399508,0.0008138549272314002,5.740490048675867e-05
VAL 250,R VAL 250,0.0,0.0,0.0,-0.001089552238805965,0.0003184856870304199,2.246424830606203e-05,0.40800497512437817,0.07443949745409549,0.005250557317596354,-0.40715422885572117,0.07442817563186709,0.005249758737829121,0.0,0.0,0.0,-0.00023880597014930256,0.000678516502337738,4.785886402116339e-05
ASP 251,R ASP 251,0.0,0.0,0.0,-0.0005522388059701802,0.0004972636193718982,3.5074271384994714e-05,83.65298009950243,0.8373426515078254,0.05906159682124587,-83.64348258706465,0.8362892873177714,0.05898729823991017,0.0,0.0,0.0,0.00894527363184116,0.0015068632537219367,0.00010628593897111907
LEU 252,R LEU 252,0.0,0.0,0.0,-0.0006567164179104412,0.0004748051856891542,3.3490175611277256e-05,0.3396766169154226,0.08982027328522442,0.0063354335976954215,-0.3394925373134328,0.08976830981362997,0.006331768377008029,0.0,0.0,0.0,-0.00047263681592074586,0.0007401072346921159,5.220313932553147e-05
THR 253,R THR 253,0.0,0.0,0.0,-0.00039800995024875105,0.0004894875174626342,3.452578744597781e-05,0.03797512437810908,0.18777517619253814,0.013244639729448261,-0.038034825870646785,0.1877452062470591,0.013242525812483145,0.0,0.0,0.0,-0.0004577114427865981,0.000765846026065712,5.4018613690817975e-05
GLU 254,R GLU 254,0.0,0.0,0.0,-0.000721393034825858,0.0004483136448186508,3.162160639024241e-05,85.26853233830839,0.9318063344851406,0.06572455128583644,-85.25686567164176,0.9304901756781481,0.06563171660140786,0.0,0.0,0.0,0.0109452736318418,0.0018586867588198607,0.00013110165565880164
PHE 255,R PHE 255,0.0,0.0,0.0,-0.0011840796019900917,0.0003875490964009931,2.7335605607640172e-05,0.19957711442786072,0.08486668077697698,0.005986034121851189,-0.19986069651741292,0.0847174437241625,0.0059755077517585535,0.0,0.0,0.0,-0.0014676616915424738,0.0007532344880611475,5.312906438674261e-05
GLN 256,R GLN 256,0.0,0.0,0.0,-0.0006119402985074749,0.00048730829006909775,3.437207659717882e-05,0.11414427860696569,0.19935546411932248,0.01406145026140202,-0.11431840796019897,0.19923864564851235,0.014053210521778298,0.0,0.0,0.0,-0.0007860696517405927,0.0007911229974780053,5.580151378760239e-05
THR 257,R THR 257,0.0,0.0,0.0,-0.0005074626865671621,0.0004999443052072881,3.526335238514337e-05,-0.017606965174129414,0.17601678954077832,0.012415267082009357,0.017681592039801006,0.17590026603588543,0.01240704814767729,0.0,0.0,0.0,-0.00043283582089546365,0.0008205788624883134,5.787917031223674e-05
ASN 258,R ASN 258,0.0,0.0,0.0,-0.0007960199004974977,0.0004029543628122625,2.8422209320072434e-05,0.5547014925373138,0.16196182354595057,0.011423906217460013,-0.553721393034826,0.1617690509978524,0.01141030909029412,0.0,0.0,0.0,0.00018407960199039845,0.0007860381629820817,5.544285721569576e-05
LEU 259,R LEU 259,0.0,0.0,0.0,-0.0011492537313433195,0.00035633839959140943,2.5134172791386997e-05,0.430323383084577,0.08102336681874076,0.005714947656770181,-0.4298208955223882,0.08100474625977655,0.005713634263807157,0.0,0.0,0.0,-0.0006467661691544437,0.0006538078209352375,4.6116048011073324e-05
VAL 260,R VAL 260,0.0,0.0,0.0,-0.0005373134328358208,0.0004986057638355239,3.516893895632144e-05,-0.43588059701492543,0.05605315238397339,0.003953684528908956,0.43554726368159197,0.056019710505762245,0.003951325720690726,0.0,0.0,0.0,-0.0008706467661692571,0.0007874539105850892,5.5542716352190136e-05
PRO 261,R PRO 261,0.0,0.0,0.0,-0.0005621890547263592,0.0004961174472564257,3.4993426637327926e-05,-0.848751243781094,0.06850382428186046,0.004831887212675806,0.8479154228855718,0.0684635779332974,0.004829048454124479,0.0,0.0,0.0,-0.0013980099502487679,0.0008108689644529899,5.7194286911271794e-05
TYR 262,R TYR 262,0.0,0.0,0.0,-0.0005721393034825875,0.0004947685528538035,3.489828296201334e-05,0.7380199004975122,0.22309795185385253,0.01573611622471475,-0.737582089552239,0.22295550830645713,0.01572606903154848,0.0,0.0,0.0,-0.00013432835820930498,0.00073766181066135,5.203065241362986e-05
PRO 263,R PRO 263,0.0,0.0,0.0,-0.000288557213930342,0.0004530915450757106,3.195861349017509e-05,0.15716915422885572,0.1975315359765493,0.013932800289487401,-0.15713432835820895,0.1973956475137805,0.013923215456341429,0.0,0.0,0.0,-0.0002537313432833973,0.0007466665605874056,5.26657985018545e-05
ARG 264,R ARG 264,0.0,0.0,0.0,-0.0004825870646766096,0.0004996966976911251,3.5245887497545444e-05,-84.17616417910452,0.8841049823441041,0.06235995732551572,84.16776616915428,0.8835079617336192,0.062317846738497454,0.0,0.0,0.0,-0.008880597014929175,0.00104413626462245,7.364769366104184e-05
GLY 265,R GLY 265,0.0,0.0,0.0,-0.00017910447761193603,0.00038343977846760674,2.7045756668791856e-05,0.19215920398009945,0.15542627798388414,0.010962924376515245,-0.19200497512437809,0.15526131070589957,0.010951288481886591,0.0,0.0,0.0,-2.487562189053403e-05,0.0007154152740756529,5.046150270875392e-05
HIE 266,R HIE 266,0.0,0.0,0.0,-0.000815920398009856,0.0003875490964009565,2.7335605607637594e-05,-0.7049203980099503,0.22146507565116172,0.015620942017633971,0.7044527363184083,0.22128190301505601,0.01560802201605173,0.0,0.0,0.0,-0.0012835820895520664,0.0007425779383374733,5.237740932396533e-05
PHE 267,R PHE 267,0.0,0.0,0.0,-0.001089552238805975,0.0002855392010404456,2.014038236096452e-05,0.740069651741294,0.09203971198059048,0.00649198073303976,-0.7380149253731342,0.0918887212375184,0.0064813306671736475,0.0,0.0,0.0,0.0009651741293532468,0.0007555967590030886,5.3295686131979436e-05
PRO 268,R PRO 268,0.0,0.0,0.0,-0.0011243781094527163,0.00033001241695077623,2.3277281147512976e-05,0.0009402985074627012,0.09774215453958568,0.006894200018907034,0.0004029850746268677,0.09767405329772455,0.006889396527668908,0.0,0.0,0.0,0.0002189054726370746,0.0008053557021496611,5.6805411371798654e-05
LEU 269,R LEU 269,0.0,0.0,0.0,-0.002910447761194014,0.00041362407344926774,2.9174792682101584e-05,-0.9778109452736321,0.17652779883292477,0.012451310898397206,0.9815223880597014,0.17666777643395468,0.01246118415711769,0.0,0.0,0.0,0.0008009950248754828,0.0012657756770656776,8.928093244787245e-05
ALA 270,R ALA 270,0.0,0.0,0.0,-0.0019850746268656808,0.0003523568399925364,2.4853335230652517e-05,0.9237611940298511,0.11809639660931871,0.008329877559708118,-0.9158009950248758,0.11818023253570528,0.00833579089002094,0.0,0.0,0.0,0.005975124378109476,0.0019198823837972185,0.0001354180622375523
THR 271,R THR 271,0.0,0.0,0.0,-0.005422885572139303,0.0006191581765613289,4.3672050536053726e-05,-1.8976417910447752,0.19070865760200464,0.013451551554585252,1.9340746268656706,0.19182011007671296,0.013529947367612321,0.0,0.0,0.0,0.031009950248756277,0.006128791891333759,0.00043229164910619936
TYR 272,R TYR 272,0.0,0.0,0.0,-0.014572139303482546,0.0012036511207136806,8.48990041018683e-05,0.21961691542288558,0.12385731444179703,0.008736221373354138,-0.1840497512437811,0.12510420537068542,0.008824170278368666,0.0,0.0,0.0,0.020995024875621937,0.009501766011521006,0.0006702028999140582
ALA 273,R ALA 273,0.0,0.0,0.0,-0.013572139303482597,0.001387943788737099,9.789800664438853e-05,-1.1581890547263674,0.11393318317531505,0.008036227125352308,1.2516417910447757,0.11311378080383493,0.007978430938317543,0.0,0.0,0.0,0.0798805970149253,0.016072152971401008,0.0011336422635786444
PRO 274,R PRO 274,0.0,0.0,0.0,-0.03977114427860692,0.0058969056042598245,0.00041593565150966656,-1.125870646766169,0.21350690199169325,0.015059615727539225,1.1731393034825865,0.21296910877180955,0.01502168271855088,0.0,0.0,0.0,0.007497512437811244,0.020657145386126504,0.0014570426934258
VAL 275,R VAL 275,0.0,0.0,0.0,-0.02518905472636811,0.003534348807703897,0.00024929374364290077,1.1858059701492536,0.30128046331665514,0.021250685394424994,-1.0947263681592045,0.2964732497413232,0.020911610692439363,0.0,0.0,0.0,0.06589054726368168,0.027866382682007775,0.001965543085459215
ILE 276,R ILE 276,0.0,0.0,0.0,-0.08850746268656721,0.017049859398315412,0.0012026043577607294,-1.4984776119402978,0.17897130247812443,0.012623662356744815,1.5624676616915432,0.1795861472319445,0.012667030161898879,-8.758208955223871e-05,0.0009613131353293917,6.780580054718698e-05,-0.024604995024875495,0.022442070377866906,0.0015829415951818537
SER 277,R SER 277,0.0,0.0,0.0,-0.029965174129353223,0.005053325696169828,0.00035643411252989874,-0.4890398009950246,0.6793691970339603,0.04791900846772801,0.5221044776119401,0.6728209744882322,0.047457132461298436,0.0,0.0,0.0,0.0030995024875620824,0.043658330256063346,0.0030794211841821077
ALA 278,R ALA 278,0.0,0.0,0.0,-0.024741293532338296,0.008454898566485602,0.0005963625636399766,0.20796517412935325,0.308770558009708,0.02177899593983605,-0.14214925373134332,0.31268942137644606,0.02205541124932381,0.0,0.0,0.0,0.04107462686567161,0.016224157498998682,0.001144363836291812
GLU 279,R GLU 279,0.0,0.0,0.0,-0.10302487562189065,0.07313875845383619,0.005158810262475434,140.35507462686564,4.462177160797016,0.3147377097552543,-139.613368159204,4.420830754617027,0.3118213591221979,-0.005482173134328359,0.017647111812025898,0.001244731294917895,0.6331994189054724,0.24314630179451444,0.017150217798299238
LYS 280,R LYS 280,0.0,0.0,0.0,-0.27995024875621893,0.2124408434192316,0.014984421753505795,-154.09263184079606,5.870482865862024,0.4140719352408798,154.88879104477613,5.642782364406765,0.39801118019785264,-0.054919558208955256,0.10219927832826682,0.007208581291275566,0.4612893970149235,0.6136107191257271,0.04328076305791733
ALA 281,R ALA 281,0.0,0.0,0.0,-0.1424477611940298,0.0401068040214953,0.002828915838266171,-0.5282935323383086,0.33896351879309494,0.02390864319167131,0.7328308457711439,0.34750821779721813,0.024511339789810273,-0.002828453731343285,0.007077177860303265,0.0004991856376416443,0.059261098507462785,0.052223762996944624,0.003683580227353338
TYR 282,R TYR 282,0.0,0.0,0.0,-1.456174129353234,0.5050516790732298,0.03562359876163264,1.4401194029850761,1.0016330524760921,0.0706497482263077,0.19742288557213927,0.9976964439658593,0.07037208127090325,-0.2365386985074628,0.09557582613550647,0.0067413989946743125,-0.05517053930348204,0.4823646654098975,0.03402338019919708
HIE 283,R HIE 283,0.0,0.0,0.0,-6.889930348258706,1.548328948402793,0.10921070356628637,-9.370567164179102,3.2019727837968297,0.2258497465149645,12.301990049751247,2.3426232776091998,0.1652359058469949,-1.3647073791044773,0.10641551685413053,0.007505971827238774,-5.323214841791047,2.0112880600212093,0.14186532153647052
GLU 284,R GLU 284,0.0,0.0,0.0,-1.517756218905472,0.6147908152704702,0.04336400062211595,127.78012437810948,7.105527396438283,0.5011852597440902,-125.63026865671642,7.13057712229414,0.5029521311751791,-0.1956514029850746,0.08222133472445231,0.0057994457977934765,0.43644809950248714,1.2445558865922324,0.0877842038298842
GLN 285,R GLN 285,0.0,0.0,0.0,-2.7295870646766165,0.799844159965359,0.05641665716016693,-4.968248756218904,3.390734989492121,0.23916400593766177,7.405771144278609,2.3577075587739085,0.16629986900578547,-0.5880781253731343,0.11588066616193313,0.008173591984009335,-0.8801428019900489,1.503026290742941,0.10601530046957443
LEU 286,R LEU 286,0.0,0.0,0.0,-1.369776119402985,0.7075788756741986,0.049908765783095214,0.28148258706467627,0.5222806197023687,0.03683883453549776,0.5231741293532338,0.4197169794198188,0.029604553133518268,-0.12503971343283576,0.0724283344166359,0.005108700814471456,-0.6901591164179107,0.5467479456718934,0.03856462664593651
SER 287,R SER 287,0.0,0.0,0.0,-0.6910298507462688,0.34252864078161266,0.024160107508131516,-1.0831094527363183,0.7321847073871061,0.05164432733542059,1.389935323383084,0.6038322728435311,0.04259104463641176,-0.10277190447761198,0.07049015524683437,0.004971992196454659,-0.48697588457711427,0.40171211836053916,0.028334588152287662
VAL 288,R VAL 288,0.0,0.0,0.0,-0.08660696517412925,0.03282320728632388,0.002315170535782655,-0.19293532338308494,0.21283955790448114,0.015012544904920804,0.20264179104477628,0.2140947877786986,0.015101081993788205,-0.00025518805970149255,0.0020411058237480052,0.0001439685044284108,-0.0771556855721397,0.051077357533926844,0.0036027190206197445
ALA 289,R ALA 289,0.0,0.0,0.0,-0.08926865671641784,0.023029884601594594,0.0016244028137464188,-0.43029353233830836,0.35245255622002536,0.0248600865327951,0.6058009950248758,0.34271590166308413,0.02417331587230829,-0.0003109970149253727,0.002407088736557656,0.0001697829487313555,0.08592780895522385,0.055492622141508165,0.003914147774001057
GLU 290,R GLU 290,0.0,0.0,0.0,-0.14536815920398008,0.6890987507893169,0.04860527827628815,105.02581094527365,10.659018547787149,0.7518292002037148,-105.22720895522394,9.713058110953948,0.6851062955141166,-0.27240705671641796,0.09799362309325588,0.006911937243092792,-0.6191732258706456,1.2435580847989538,0.0877138243178457
ILE 291,R ILE 291,0.0,0.0,0.0,-0.07567164179104477,0.014814328205831328,0.00104492214518735,0.32985074626865685,0.18546023862645947,0.013081356623126265,-0.3110597014925373,0.18766026362867683,0.013236534422135597,0.0,0.0,0.0,-0.05688059701492539,0.03702823544997944,0.002611770353762293
THR 292,R THR 292,0.0,0.0,0.0,-0.028144278606965202,0.00433820005341762,0.00030599303883956547,-0.4780049751243783,0.3284840121587423,0.023169475785581137,0.6199502487562187,0.3282437777389186,0.02315253095610104,0.0,0.0,0.0,0.11380099502487531,0.04917073715173233,0.0034682363878509896
ASN 293,R ASN 293,0.0,0.0,0.0,-0.20082089552238822,0.12012467719348818,0.008472941441485624,1.96313432835821,1.6865867344437593,0.11896265589051755,-1.1716268656716413,1.3075265377193788,0.0922258110999136,-0.0507463880597015,0.04166118079887886,0.002938553122798162,0.5399401791044782,0.4647137317845451,0.032778379334351744
ALA 294,R ALA 294,0.0,0.0,0.0,-0.03915422885572139,0.010042749149261346,0.0007083609083599158,0.6221592039800996,0.24883896474524547,0.01755174728378512,-0.6046766169154228,0.2544267185750615,0.017945877050420903,-0.00010699701492537332,0.0012979805860574873,9.155249158452227e-05,-0.02177863880597008,0.031414202656568406,0.0022157870119504054
CYS 295,R CYS 295,0.0,0.0,0.0,-0.013970149253731303,0.0019314378624561662,0.0001362331228586759,-0.04941791044776118,0.3540511732942805,0.024972844287271357,0.08576616915422884,0.3523694212112163,0.024854222641396317,0.0,0.0,0.0,0.022378109452736453,0.01563311698525259,0.00110267505277525
PHE 296,R PHE 296,0.0,0.0,0.0,-0.021099502487562205,0.0035026712977588676,0.0002470593843667964,0.43368159203980094,0.20786007087493263,0.014661318970369125,-0.3899751243781095,0.20660338714602045,0.014572679334498219,0.0,0.0,0.0,0.022606965174129003,0.012279893011825206,0.0008661568699103547
GLU 297,R GLU 297,0.0,0.0,0.0,-0.05579601990049755,0.014951769361663444,0.0010546164968578222,136.00321890547264,3.132308744598613,0.22093602405181814,-135.55942288557225,3.1160236070429277,0.21978735901396246,-8.278208955223864e-05,0.0010899210288967977,7.687710193644488e-05,0.3879172179104464,0.09557549961602975,0.006741375963766173
PRO 298,R PRO 298,0.0,0.0,0.0,-0.01997014925373136,0.004070168683488629,0.00028708756367036673,-1.2814179104477614,0.25590336421883475,0.01805003160352212,1.2795422885572134,0.255178991814412,0.017998938313551264,0.0,0.0,0.0,-0.021845771144278478,0.01097718550083597,0.0007742709667481223
ALA 299,R ALA 299,0.0,0.0,0.0,-0.014542288557213926,0.0027804313950546343,0.00019611650946973924,-0.5067611940298506,0.31977050646135957,0.022554872481340353,0.5404378109452732,0.3195033573943368,0.02253602923901983,0.0,0.0,0.0,0.01913432835820895,0.009191541951945353,0.0006483213818785037
ASN 300,R ASN 300,0.0,0.0,0.0,-0.016706467661691562,0.002847431933710289,0.0002008423630898323,0.3432288557213929,0.5959674666094626,0.042036303976734,-0.23349751243781097,0.5843630552508181,0.041217791909090036,0.0,0.0,0.0,0.09302487562189023,0.02148595232640555,0.0015155022275977006
GLN 301,R GLN 301,0.0,0.0,0.0,-0.008975124378109416,0.0011037602439263553,7.785324490124718e-05,-0.549507462686567,0.18147406704260752,0.012800193758053255,0.610502487562189,0.18156604884535685,0.012806681654184056,0.0,0.0,0.0,0.05201990049751238,0.009639760220281235,0.0006799362609303484
MET 302,R MET 302,0.0,0.0,0.0,-0.0052139303482587026,0.0006221491999427634,4.388302105895626e-05,-0.1653930348258706,0.594415403059403,0.041926829854677154,0.16568656716417898,0.5933949682353413,0.04185485393173502,0.0,0.0,0.0,-0.00492039800995023,0.002154165660374092,0.0001519431304378008
VAL 303,R VAL 303,0.0,0.0,0.0,-0.0030149253731343254,0.0004833301966647297,3.409148352295412e-05,-0.09702487562189058,0.29777179879451776,0.021003203280604173,0.09981094527363182,0.29762956387619877,0.020993170802998343,0.0,0.0,0.0,-0.00022885572139312132,0.002245473763366852,0.00015838350745163166
LYS 304,R LYS 304,0.0,0.0,0.0,-0.007024875621890531,0.0012153160674219733,8.572178600386014e-05,-133.99351741293523,2.683623480677675,0.18928820567111895,133.94772139303484,2.6809051920486113,0.18909647237440413,0.0,0.0,0.0,-0.052820895522389284,0.022156336451885153,0.0015627874779825244
CYS 305,R CYS 305,0.0,0.0,0.0,-0.004049751243781084,0.0006893016422733351,4.861958913816287e-05,0.4133134328358213,0.5691131411516509,0.04014214590388326,-0.40160199004975144,0.5666715166277845,0.039969926988535055,0.0,0.0,0.0,0.007661691542288469,0.004045140211134806,0.00028532219134572596
ASP 306,R ASP 306,0.0,0.0,0.0,-0.008313432835820886,0.001746715085173426,0.0001232037827481154,127.22013930348265,2.7767858456005765,0.19585937223725772,-127.08071641791051,2.762070460365251,0.19482142899111698,0.0,0.0,0.0,0.1311094527363194,0.025119970058110324,0.0017718260750987376
PRO 307,R PRO 307,0.0,0.0,0.0,-0.008671641791044767,0.0015840127239063841,0.00011172764302716043,-1.0390746268656714,0.21966435137876206,0.015493928720543245,1.043587064676617,0.21827729780751437,0.015396093504999188,0.0,0.0,0.0,-0.004159203980099663,0.0038198912963074306,0.00026943435789068636
ARG 308,R ARG 308,0.0,0.0,0.0,-0.022935323383084565,0.010672920866416885,0.0007528097941532902,-134.88775621890537,5.9773582823115605,0.42161034588445406,134.87534825870648,5.978176032430696,0.42166802553059407,-7.164179104477044e-06,0.0001013167925282137,7.1463355422630715e-06,-0.03535044776119566,0.04819498064633694,0.0033994118305283754
HIE 309,R HIE 309,0.0,0.0,0.0,-0.005308457711442797,0.0014332158147308774,0.00010109124914996334,-1.4974626865671656,1.2004160223510665,0.08467081785717419,1.503308457711442,1.2010253100584956,0.08471379369849735,0.0,0.0,0.0,0.000537313432835342,0.005971728646808209,0.000421213262012337
GLY 310,R GLY 310,0.0,0.0,0.0,-0.0016218905472637013,0.0004849151415327826,3.420327691435999e-05,0.8516417910447761,0.25689944418519595,0.01812028966725386,-0.8454925373134328,0.25715852824819163,0.018138564048051146,0.0,0.0,0.0,0.004527363184079598,0.0015615075992530354,0.00011014025392630134
LYS 311,R LYS 311,0.0,0.0,0.0,-0.0027313432835820335,0.0005440429879188617,3.837383363671815e-05,-104.81116417910445,2.9350013192844084,0.20701903130964594,104.78379601990054,2.930563804478157,0.20670603314825622,0.0,0.0,0.0,-0.03009950248756387,0.005575358877970045,0.0003932554941414485
TYR 312,R TYR 312,0.0,0.0,0.0,-0.00502487562189052,0.0006184381784382645,4.3621265784100737e-05,-0.2567711442786069,0.1244662129749377,0.008779169764439489,0.2582238805970149,0.12441738703206318,0.008775725847964818,0.0,0.0,0.0,-0.0035721393034827582,0.0016768900083180284,0.00011827870156442097
MET 313,R MET 313,0.0,0.0,0.0,-0.0013383084577113992,0.0004731340667847975,3.337230397200061e-05,-0.30334328358208973,0.2738936979528239,0.019318971906232347,0.30233830845771126,0.27375933610491066,0.01930949475219592,0.0,0.0,0.0,-0.0023432835820895183,0.000861889145818759,6.079297303593738e-05
ALA 314,R ALA 314,0.0,0.0,0.0,-0.00098009950248761,0.00022216033394793034,1.566998175678548e-05,0.5689303482587063,0.1555517066993898,0.010971771435973715,-0.5668159203980099,0.15573338278195334,0.01098458587880797,0.0,0.0,0.0,0.0011343283582089408,0.0009393899108563055,6.625945552042946e-05
CYS 315,R CYS 315,0.0,0.0,0.0,-0.0020746268656716186,0.00039825862877988295,2.809099777877474e-05,-0.3452338308457709,0.3239621930674415,0.022850531258405665,0.3490149253731346,0.32318889132939826,0.0227959867593392,0.0,0.0,0.0,0.0017064676616915157,0.001764325293558977,0.0001244459110760259
CYS 316,R CYS 316,0.0,0.0,0.0,-0.0017860696517412625,0.0004220360211034245,2.976812572197073e-05,0.2524427860696516,0.2713912341076014,0.019142461716025114,-0.244776119402985,0.27167070099290397,0.019162173790257694,0.0,0.0,0.0,0.00588059701492534,0.002353291680418154,0.00016598839696194584
LEU 317,R LEU 317,0.0,0.0,0.0,-0.005248756218905454,0.0006600248339015762,4.6554562295027626e-05,-1.0362189054726365,0.14124845560128294,0.009962897890516279,1.0478606965174129,0.14143338884475767,0.00997594207576742,0.0,0.0,0.0,0.006393034825870771,0.002894453650364766,0.00020415901925907037
LEU 318,R LEU 318,0.0,0.0,0.0,-0.0034427860696516935,0.0004967157800735712,3.503562978026771e-05,0.7104179104477607,0.10725537701263249,0.007565210995312141,-0.7029701492537314,0.1082793012035635,0.007637433039216615,0.0,0.0,0.0,0.004004975124377883,0.0026344399320540075,0.00018581906563171175
TYR 319,R TYR 319,0.0,0.0,0.0,-0.01308457711442789,0.001617014922311748,0.00011405543862305233,-1.5701592039801,0.1429923441131905,0.010085902302158296,1.5833731343283592,0.14157551673903462,0.009985967004479367,0.0,0.0,0.0,0.00012935323383111874,0.005703554279788361,0.00040229770060602656
ARG 320,R ARG 320,0.0,0.0,0.0,-0.009358208955223749,0.0011551506012471332,8.147804122460893e-05,-100.16239303482594,1.2648318983502131,0.0892143634299431,100.16844776119396,1.2620394647032478,0.0890174003468968,0.0,0.0,0.0,-0.0033034825870626337,0.011464087894584559,0.0008086144136262846
GLY 321,R GLY 321,0.0,0.0,0.0,-0.006268656716417954,0.0012165781416307465,8.581080585486478e-05,-0.5374378109452734,0.16632551361946987,0.011731697183692266,0.5648407960199007,0.16721566652591044,0.011794483728692429,0.0,0.0,0.0,0.0211343283582088,0.007974266177292274,0.0005624613687842608
ASP 322,R ASP 322,0.0,0.0,0.0,-0.05025870646766173,0.01772489427144023,0.0012502176465917548,112.30237313432835,2.8938265264620826,0.2041147853495346,-112.05934825870654,2.8739941036059524,0.20271591409819206,0.0,0.0,0.0,0.1927661691542272,0.0490537328469526,0.0034599835405096932
VAL 323,R VAL 323,0.0,0.0,0.0,-0.01841791044776122,0.004697249921794835,0.000331318463893013,-0.755905472636816,0.12881057873455212,0.009085597698662512,0.7887064676616914,0.13327720861527143,0.00940064947906535,0.0,0.0,0.0,0.014383084577114364,0.007361829242034031,0.0005192633980568331
VAL 324,R VAL 324,0.0,0.0,0.0,-0.010368159203980102,0.0021634184057955004,0.0001525957687795654,0.9837164179104472,0.11983306871360402,0.008452372965202275,-0.9759004975124381,0.1202980132412897,0.00848516762362433,0.0,0.0,0.0,-0.0025522388059701267,0.005190740652362109,0.0003661266162202614
PRO 325,R PRO 325,0.0,0.0,0.0,-0.004736318407960216,0.0007564807088059124,5.3358035143785525e-05,0.9990099502487565,0.169625985701985,0.01196449453505884,-1.0014029850746267,0.17116371317398946,0.012072957468135206,0.0,0.0,0.0,-0.0071293532338306325,0.0030750454560574065,0.00021689698309959956
LYS 326,R LYS 326,0.0,0.0,0.0,-0.009223880597014917,0.0014743670083446564,0.00010399383055024608,-99.25570646766171,1.8749496917708957,0.13224875450460313,99.25688059701498,1.8759355438914,0.1323182911517114,0.0,0.0,0.0,-0.008049751243780932,0.009902384879728858,0.0006984603761461222
ASP 327,R ASP 327,0.0,0.0,0.0,-0.02334328358208954,0.006067330932211851,0.00042795652729988914,112.3068756218905,2.7822370932853726,0.19624387360280074,-112.01128855721397,2.740304307520375,0.19328616294279286,0.0,0.0,0.0,0.27224378109452724,0.046244809025689754,0.0032618573302488404
VAL 328,R VAL 328,0.0,0.0,0.0,-0.010562189054726383,0.001732729473098763,0.00012221731373191915,0.9393980099502491,0.14383296280779548,0.010145194973243135,-0.9335024875621892,0.14296755796553048,0.010084154022099695,0.0,0.0,0.0,-0.004666666666666657,0.005748747069491767,0.0004054853542145982
ASN 329,R ASN 329,0.0,0.0,0.0,-0.0070199004975124366,0.0010879722295117935,7.673964422620481e-05,1.3410149253731347,0.3218914788486015,0.022704474338810177,-1.3201343283582085,0.3216686389736748,0.022688756425928377,0.0,0.0,0.0,0.013860696517412624,0.00491626375066499,0.0003467665082936099
ALA 330,R ALA 330,0.0,0.0,0.0,-0.012945273631840764,0.0023965128168538016,0.0001690369808716769,0.5481343283582086,0.2354623626918956,0.016608234522443574,-0.5244427860696517,0.2337055551919155,0.016484318875641727,0.0,0.0,0.0,0.010746268656716438,0.011986322989699425,0.0008454500371049616
ALA 331,R ALA 331,0.0,0.0,0.0,-0.01830348258706469,0.0032860988395101674,0.00023178354097265242,0.8782686567164179,0.23680497142212864,0.01670293484061191,-0.8584029850746264,0.23550551491054186,0.016611278245267244,0.0,0.0,0.0,0.0015621890547262846,0.01163830368313919,0.0008209026478933205
ILE 332,R ILE 332,0.0,0.0,0.0,-0.01209950248756223,0.0019470732600096476,0.00013733595877033134,1.111835820895523,0.21896395103119257,0.015444526289092847,-1.111830845771144,0.21980905608752838,0.015504135403735487,0.0,0.0,0.0,-0.01209452736318419,0.007434357507060246,0.0005243791474330402
ALA 333,R ALA 333,0.0,0.0,0.0,-0.010039800995024866,0.0018895912743971176,0.00013328149211606685,0.4840845771144281,0.18554295156799197,0.013087190744194737,-0.45034328358208964,0.18527697853024683,0.013068430452583723,0.0,0.0,0.0,0.02370149253731354,0.009609823319915528,0.0006778246747878138
THR 334,R THR 334,0.0,0.0,0.0,-0.06355223880597012,0.019657477593425017,0.0013865315639360965,0.9199203980099505,0.6186552931746194,0.04363657987684336,-0.7162288557213929,0.6107891212277224,0.04308174288720999,-0.00012540895522387998,0.0010463627277998533,7.380473626514704e-05,0.1400138945273629,0.053357842316472,0.0037635720149597914
ILE 335,R ILE 335,0.0,0.0,0.0,-0.047671641791044814,0.018743135175578157,0.0013220388223539133,1.1882686567164178,0.26755864649849215,0.018872131829277192,-1.1563930348258713,0.262357641571174,0.018505281226922913,0.0,0.0,0.0,-0.015796019900497782,0.02248345293322596,0.0015858604955814072
LYS 336,R LYS 336,0.0,0.0,0.0,-0.01460696517412935,0.0030255547156010512,0.00021340617541895095,-105.11221393034819,2.1620409256525517,0.1524986088215893,105.12765671641793,2.1652870172854617,0.15272757047178412,0.0,0.0,0.0,0.0008358208955223137,0.016122908224006315,0.0011372222630693393
THR 337,R THR 337,0.0,0.0,0.0,-0.03710447761194031,0.013790689405513744,0.0009727202311846738,0.5512835820895521,0.8574762658213175,0.060481712479986835,-0.3878805970149255,0.8532200206590181,0.060181500093462105,0.0,0.0,0.0,0.12629850746268642,0.03769648950705376,0.002658905360706002
LYS 338,R LYS 338,0.0,0.0,0.0,-0.2222636815920397,0.52249303370764,0.03685381706423427,-142.6456517412936,15.025852532765258,1.059841920852379,143.27570149253722,13.858217476369825,0.9774832940572463,-0.2532981850746269,0.11207674765230781,0.007905284259624576,0.1544878845771142,1.5928017058247192,0.11234757001355625
ARG 339,R ARG 339,0.0,0.0,0.0,-0.08742786069651741,0.027042366243365118,0.0019074214472200137,-129.50569651741293,3.5314160271277757,0.24908688125073652,129.8608159203981,3.5191199065026404,0.24821957977323575,-0.0008778268656716416,0.005597706294961477,0.0003948317594015155,0.2668137154228866,0.15206907016972662,0.010726125195191023
THR 340,R THR 340,0.0,0.0,0.0,-0.013865671641791009,0.0029450803351926446,0.0002077299502779503,-0.18509950248756218,0.2680732432211315,0.018908428683502083,0.23963184079601993,0.26777151799964705,0.018887146627285276,0.0,0.0,0.0,0.04066666666666647,0.013105896031154396,0.0009244186307473355
ILE 341,R ILE 341,0.0,0.0,0.0,-0.01035323383084576,0.001645014173765794,0.00011603035354909572,-0.2477562189054727,0.39129751665571205,0.02759999878694633,0.2558756218905473,0.3878975854125569,0.027360186127288317,0.0,0.0,0.0,-0.002233830845770799,0.005560168377783194,0.00039218403887049906
GLN 342,R GLN 342,0.0,0.0,0.0,-0.004726368159203976,0.000778920827493738,5.4940839077365964e-05,-0.246373134328358,0.9457043099538567,0.06670483889245338,0.25483582089552265,0.9449306631281732,0.0666502700527815,0.0,0.0,0.0,0.003736318407959869,0.0035695121923944918,0.0002517739775659268
PHE 343,R PHE 343,0.0,0.0,0.0,-0.0031890547263681767,0.00047219146339127913,3.330581785488945e-05,0.4176517412935322,0.14337845446033987,0.010113136426218241,-0.42019900497512447,0.14323480426641613,0.010103004122768107,0.0,0.0,0.0,-0.005736318407960192,0.0013215114135071415,9.321222818243615e-05
VAL 344,R VAL 344,0.0,0.0,0.0,-0.0012238805970149241,0.00042861209041670535,3.0231965887941226e-05,0.030611940298507438,0.13221969752893573,0.009326058398218475,-0.03056218905472636,0.1319879662959822,0.009309713337296348,0.0,0.0,0.0,-0.0011741293532339181,0.0007819654807716024,5.5155592361501074e-05
ASP 345,R ASP 345,0.0,0.0,0.0,-0.0007960199004974916,0.0004029543628122596,2.8422209320072228e-05,91.55799004975124,1.1729851614403044,0.08273599410891089,-91.54345771144277,1.1713741683358125,0.0826223634165677,0.0,0.0,0.0,0.013736318407961025,0.0019044656549659323,0.00013433065002834942
TRP 346,R TRP 346,0.0,0.0,0.0,-0.0012139303482587385,0.0004100782295521188,2.8924688137364287e-05,-0.5718756218905473,0.1377889346073742,0.009718882093913849,0.5714278606965173,0.13761625937974076,0.009706702522435984,0.0,0.0,0.0,-0.001661691542288255,0.0007431110644499067,5.24150131405758e-05
CYS 347,R CYS 347,0.0,0.0,0.0,-0.0008756218905472805,0.0003447585301307569,2.4317391775758385e-05,0.4855373134328358,0.18704193759329266,0.013192921066312651,-0.48455721393034784,0.1869056961782598,0.013183311337833473,0.0,0.0,0.0,0.00010447761194058526,0.0007081823490799354,4.995133151519759e-05
PRO 348,R PRO 348,0.0,0.0,0.0,-0.0011393034825870666,0.0003603446559648157,2.5416752328285765e-05,0.21391542288557217,0.12331760479624097,0.008698153190121183,-0.21332835820895524,0.12306282682055412,0.008680182537304378,0.0,0.0,0.0,-0.000552238805970179,0.0007320029515522366,5.1631507267292395e-05
THR 349,R THR 349,0.0,0.0,0.0,-0.0021890547263681624,0.00046153497087796276,3.2554166827419684e-05,-0.10543283582089523,0.38991876525620467,0.02750274916144619,0.10920895522388063,0.3894438643782869,0.027469252236225518,0.0,0.0,0.0,0.0015870646766175858,0.0013942425468327553,9.834228678520103e-05
GLY 350,R GLY 350,0.0,0.0,0.0,-0.0008656716417910671,0.00035529494669367975,2.5060573298710138e-05,0.6291641791044774,0.29853109359201035,0.021056759806259737,-0.6275920398009948,0.29777000830688716,0.021003076989344123,0.0,0.0,0.0,0.0007064676616915355,0.0011010659512734591,7.766320415019114e-05
PHE 351,R PHE 351,0.0,0.0,0.0,-0.0045223880597014664,0.0006916317634231601,4.8783943211907724e-05,-0.6691343283582092,0.5041964069504684,0.03556327251741706,0.6643532338308458,0.5042833046465685,0.0355694018083143,0.0,0.0,0.0,-0.009303482587064841,0.0019906342425238073,0.00014040851357421691
LYS 352,R LYS 352,0.0,0.0,0.0,-0.001855721393034827,0.0003786327878694701,2.6706697694404937e-05,-88.27437313432837,1.0192288154201485,0.07189085765133542,88.2630298507462,1.017819627999887,0.07179146123445497,0.0,0.0,0.0,-0.013199004975124618,0.002385736847067279,0.00016827690256712203
VAL 353,R VAL 353,0.0,0.0,0.0,-0.002855721393034829,0.0004826127089662849,3.404087584270107e-05,-0.8899601990049752,0.1254503069362841,0.008848582400562348,0.8936865671641795,0.12536802050693419,0.008842778363343688,0.0,0.0,0.0,0.0008706467661689874,0.0013976469492072746,9.858241481414961e-05
GLY 354,R GLY 354,0.0,0.0,0.0,-0.0014029850746268575,0.0004904978126911985,3.459704817699688e-05,0.851726368159204,0.07155771946595274,0.005047292370614924,-0.8495522388059702,0.07149733674518516,0.005043033301878221,0.0,0.0,0.0,0.0007711442786069978,0.0017355983624390654,0.0001224196695837757
ILE 355,R ILE 355,0.0,0.0,0.0,-0.00475124378109454,0.0007108336814335702,5.013834208037962e-05,-0.689353233830846,0.12694963000810155,0.008954336496108557,0.6945174129353234,0.12712410571564958,0.00896664306364784,0.0,0.0,0.0,0.00041293532338267894,0.0015205497306499357,0.00010725130862089046
ASN 356,R ASN 356,0.0,0.0,0.0,-0.002935323383084532,0.00043571411036442915,3.0732903751327955e-05,0.42178606965174165,0.15944477359213152,0.011246367202477677,-0.41036815920397995,0.15946098192758026,0.011247510450312592,0.0,0.0,0.0,0.008482587064675973,0.0028565966727700297,0.00020148879394145993
TYR 357,R TYR 357,0.0,0.0,0.0,-0.004815920398009957,0.0008758480033697948,6.177755493353916e-05,0.9806766169154231,0.3978185414743684,0.02805995641362077,-0.9716467661691544,0.39739859259314875,0.028030335503395468,0.0,0.0,0.0,0.004213930348258914,0.0016143032861352668,0.00011386417455416388
GLU 358,R GLU 358,0.0,0.0,0.0,-0.0040547263681592165,0.0006083907896954954,4.291257762404681e-05,96.73051243781092,1.4177762249332038,0.10000222445251891,-96.69394527363181,1.4128332396924743,0.09965357315563869,0.0,0.0,0.0,0.03251243781094611,0.006391933234553516,0.0004508522083853192
PRO 359,R PRO 359,0.0,0.0,0.0,-0.007601990049751241,0.0011636261815755893,8.207586256726232e-05,-1.1737363184079603,0.13391983614019967,0.00944597692979917,1.1978507462686574,0.13433042950309307,0.00947493795264092,0.0,0.0,0.0,0.01651243781094541,0.00499762077993768,0.0003525049906852871
PRO 360,R PRO 360,0.0,0.0,0.0,-0.009840796019900523,0.0012476953333884389,8.800564333327676e-05,0.4146616915422886,0.12069976309450255,0.008513504873387881,-0.4153432835820896,0.12063421363637207,0.008508881371096457,0.0,0.0,0.0,-0.010522388059701397,0.004630715778962216,0.00032662550729782325
THR 361,R THR 361,0.0,0.0,0.0,-0.003651741293532353,0.0005354213970084267,3.7765713501677976e-05,0.73955223880597,0.19336539922997176,0.013638943660560815,-0.7289900497512436,0.1936731356773119,0.013660649715957943,0.0,0.0,0.0,0.0069104477611941825,0.0023355228458932778,0.000164735080008842
VAL 362,R VAL 362,0.0,0.0,0.0,-0.005179104477611941,0.000588244030004294,4.149153476185225e-05,-1.1246766169154225,0.13706003296844746,0.009667469336372936,1.1280149253731344,0.1369256789951316,0.009657992737767783,0.0,0.0,0.0,-0.0018407960199005138,0.00144708571888315,0.00010206955675858177
VAL 363,R VAL 363,0.0,0.0,0.0,-0.0027014925373134175,0.0004788541060902192,3.377576443666242e-05,1.1449253731343285,0.12238581602117553,0.008632429877381316,-1.1408606965174128,0.12239342199958678,0.008632966361733984,0.0,0.0,0.0,0.0013631840796021766,0.00116004709586377,8.182341332570093e-05
PRO 364,R PRO 364,0.0,0.0,0.0,-0.002059701492537309,0.0003097389535576507,2.184730129525189e-05,0.5651243781094527,0.16611004400439008,0.011716499128857537,-0.56563184079602,0.16594170822446105,0.011704625638421031,0.0,0.0,0.0,-0.0025671641791043627,0.000820578862488257,5.787917031223277e-05
GLY 365,R GLY 365,0.0,0.0,0.0,-0.0017711442786069718,0.00043177659609447525,3.045517290855869e-05,0.8458159203980101,0.1735410282980936,0.012240640348165325,-0.8403830845771147,0.17279795095188874,0.012188227713326382,0.0,0.0,0.0,0.0036616915422885846,0.0012155604421153253,8.57390228657184e-05
GLY 366,R GLY 366,0.0,0.0,0.0,-0.0025522388059701666,0.0005071699477562086,3.577300991450761e-05,0.20472139303482587,0.2457809201028769,0.017336049445625664,-0.1896069651741293,0.24536795346642606,0.01730692102497402,0.0,0.0,0.0,0.012562189054726322,0.0022609299332936586,0.0001594737016212155
ASP 367,R ASP 367,0.0,0.0,0.0,-0.009074626865671632,0.0008862706172718594,6.251270943569997e-05,125.9204228855721,1.90420499734735,0.1343122646574987,-125.80127363184079,1.8952524687110623,0.1336808019750533,0.0,0.0,0.0,0.11007462686567107,0.012515439340096045,0.0008827710269080974
LEU 368,R LEU 368,0.0,0.0,0.0,-0.012960199004975135,0.0012087607074848887,8.525940656466037e-05,-0.46380597014925407,0.23276415404254797,0.016417917558294665,0.5075174129353233,0.23271756192246887,0.016414631203531527,0.0,0.0,0.0,0.030751243781094464,0.007851723577000518,0.0005538178801970906
ALA 369,R ALA 369,0.0,0.0,0.0,-0.015606965174129347,0.0023668000615019095,0.00016694120469942325,-0.5499651741293535,0.26388802423456487,0.018613226097143786,0.6033084577114428,0.26916187287404597,0.01898521469879977,0.0,0.0,0.0,0.03773631840796015,0.008845558481737651,0.0006239175894914491
LYS 370,R LYS 370,0.0,0.0,0.0,-0.019601990049751248,0.0035952976502552354,0.00025359274353142504,-105.58169651741292,2.343587500091342,0.16530391685704404,105.67161194029852,2.3504197166547756,0.16578582425700547,0.0,0.0,0.0,0.07031343283582009,0.030473481966145056,0.0021494336904766473
VAL 371,R VAL 371,0.0,0.0,0.0,-0.053472636815920405,0.01249638743866999,0.0008814272093936336,-1.357348258706467,0.2832774216582531,0.019980848743837636,1.5358507462686555,0.28669011406817263,0.0202215615067987,0.0,0.0,0.0,0.12502985074626882,0.03824351282390329,0.002697489410537227
GLN 372,R GLN 372,0.0,0.0,0.0,-0.4251542288557213,0.3617179587552945,0.025513617638536823,-0.9531194029850749,1.2212025781936051,0.08613698846040764,1.6102736318407962,1.1407420600265752,0.08046174108652507,-0.09273141492537314,0.08865716573434393,0.006253394316516864,0.13926858507462672,0.23335617660441318,0.016459675610144765
ARG 373,R ARG 373,0.0,0.0,0.0,-0.3421144278606964,0.315686855738981,0.0222668339679676,-118.9194129353234,4.971441108986792,0.3506584190723041,119.40079601990047,4.546768959748123,0.3207043552080298,-0.11184300895522385,0.048969751429851306,0.003454059948073094,0.02742564776119973,0.6740388483964866,0.04754303466348402
ALA 374,R ALA 374,0.0,0.0,0.0,-0.012437810945273624,0.002011747386315645,0.0001418977199152734,-0.6807860696517412,0.0949231635067256,0.0066953637222897785,0.6956815920398013,0.09506556056440968,0.0067054076363246415,0.0,0.0,0.0,0.002457711442786134,0.010202889686093196,0.0007196563509174746
VAL 375,R VAL 375,0.0,0.0,0.0,-0.01109950248756221,0.001261780212525295,8.899911410818471e-05,0.9556169154228858,0.08041334455502022,0.00567192000384104,-0.9398208955223882,0.08076356846522739,0.005696622893804388,0.0,0.0,0.0,0.004696517412935256,0.006959187192413365,0.0004908632176108074
CYS 376,R CYS 376,0.0,0.0,0.0,-0.00400497512437809,0.0004516141579267633,3.185440663533151e-05,-0.1784129353233831,0.43214910550053914,0.030481447696202014,0.17419900497512442,0.43460342785290773,0.03065456224731671,0.0,0.0,0.0,-0.008218905472636808,0.00573215082066635,0.0004043147450797276
MET 377,R MET 377,0.0,0.0,0.0,-0.0054776119402985424,0.0006235401008514586,4.3981127644760455e-05,0.2821791044776118,0.17021168488922842,0.012005806570452249,-0.28114925373134336,0.1719955964145889,0.012131633987801512,0.0,0.0,0.0,-0.004447761194029993,0.003563008883118509,0.0002513152694972881
LEU 378,R LEU 378,0.0,0.0,0.0,-0.002273631840795999,0.0004458222252182805,3.1445875201003874e-05,-0.10717910447761192,0.15937729496525443,0.011241607627114486,0.10760696517412935,0.16008035840013668,0.011291197898260955,0.0,0.0,0.0,-0.0018457711442787406,0.0017509328082105026,0.0001235012779934262
SER 379,R SER 379,0.0,0.0,0.0,-0.0018308457711442886,0.00041278544303868976,2.9115640253758896e-05,0.5571393034825871,0.21782804048470325,0.01536440533669547,-0.5548656716417911,0.2173423071408441,0.01533014434823873,0.0,0.0,0.0,0.000442786069651708,0.001341255148040152,9.460484384178963e-05
ASN 380,R ASN 380,0.0,0.0,0.0,-0.0014278606965173375,0.0004947685528538185,3.4898282962014405e-05,1.147303482587065,0.19644819411983988,0.013856387246576791,-1.1445572139303484,0.19613047226132718,0.013833976874580354,0.0,0.0,0.0,0.0013184079601991138,0.0009915611354380642,6.993932997370123e-05
THR 381,R THR 381,0.0,0.0,0.0,-0.0019004975124378115,0.00035972592005023584,2.537311006181345e-05,-0.4711442786069654,0.2021872539289877,0.014261189314130063,0.47340298507462686,0.20175905977190833,0.014230986826986843,0.0,0.0,0.0,0.00035820895522409524,0.0011594495074464092,8.17812626886736e-05
THR 382,R THR 382,0.0,0.0,0.0,-0.0013631840796020172,0.0004809172526803625,3.392128757688554e-05,0.47544776119403015,0.2367042963024172,0.016695833765180457,-0.47519402985074616,0.23627454130699332,0.016665521184988902,0.0,0.0,0.0,-0.0011094527363182658,0.0009763166637245409,6.886406784477983e-05
ALA 383,R ALA 383,0.0,0.0,0.0,-0.001502487562189076,0.0004999938119960885,3.526684432478693e-05,0.1981492537313432,0.16139290339296902,0.011383777683892099,-0.19653731343283584,0.1609946689601193,0.01135568839276265,0.0,0.0,0.0,0.00010945273631836497,0.0009712074850976395,6.85036941702675e-05
ILE 384,R ILE 384,0.0,0.0,0.0,-0.0017313432835821116,0.0004543462709186398,3.2047115027416554e-05,0.550532338308458,0.177652520692678,0.012530642661680934,-0.5496368159203977,0.17723919930130141,0.012501489218546128,0.0,0.0,0.0,-0.0008358208955224197,0.0009660456648771452,6.81396074440299e-05
ALA 385,R ALA 385,0.0,0.0,0.0,-0.0006766169154228967,0.00046776753327535655,3.299377788367637e-05,-0.06566169154228856,0.14851237439480416,0.010475255218012586,0.06527860696517418,0.14836626720326496,0.010464949611312826,0.0,0.0,0.0,-0.0010597014925373433,0.0008081782907869779,5.7004501423869025e-05
GLU 386,R GLU 386,0.0,0.0,0.0,-0.001766169154228855,0.00045717034856358383,3.224631010598711e-05,109.77121890547264,3.0976323701071644,0.21849014117967672,-109.73281094527364,3.0910769869695844,0.21802776010404018,0.0,0.0,0.0,0.036641791044772914,0.006545747529697754,0.000461701432258956
ALA 387,R ALA 387,0.0,0.0,0.0,-0.001019900497512443,0.00022216033394789652,1.5669981756783093e-05,0.2806268656716419,0.17159020682786832,0.012103040011030703,-0.27986567164179094,0.17124393257413362,0.012078615708355054,0.0,0.0,0.0,-0.00025870646766180776,0.0006858457526482968,4.8375829478571675e-05
TRP 388,R TRP 388,0.0,0.0,0.0,-0.001487562189054693,0.0004998452769196205,3.5256367468288135e-05,0.08862189054726369,0.2947331811622469,0.020788875718084885,-0.08883084577114433,0.29440370841100205,0.02076563650202134,0.0,0.0,0.0,-0.0016965174129355762,0.0008179806533161119,5.769590676736715e-05
ALA 389,R ALA 389,0.0,0.0,0.0,-0.0006567164179104539,0.00047480518568916404,3.3490175611277954e-05,-0.32209950248756214,0.17466049526643862,0.012319601459987393,0.3215920398009949,0.17441747463778776,0.012302460106489185,0.0,0.0,0.0,-0.0011641791044776119,0.0007967036864114452,5.6195145234869636e-05
ARG 390,R ARG 390,0.0,0.0,0.0,-0.0028109452736318416,0.0004721914633912594,3.330581785488806e-05,-118.64755223880603,2.3294291698194627,0.16430526523852923,118.59198009950249,2.3241236254715454,0.16393104099397454,0.0,0.0,0.0,-0.05838308457711492,0.005711776473689998,0.00040287764944815243
LEU 391,R LEU 391,0.0,0.0,0.0,-0.0011492537313432707,0.0003563383995914543,2.513417279139016e-05,0.2217661691542289,0.20718828423472843,0.014613934794223083,-0.22120398009950262,0.20687723949957565,0.014591995390195492,0.0,0.0,0.0,-0.0005870646766170231,0.0008187065644069245,5.7747108587907933e-05
ASP 392,R ASP 392,0.0,0.0,0.0,-0.0006268656716417894,0.0004836373655528229,3.411314954580859e-05,97.93775621890553,1.2687824991342362,0.08949301732424493,-97.91697512437814,1.2673124359515722,0.0893893270621522,0.0,0.0,0.0,0.020154228855716667,0.0016694785813843886,0.00011775593981493105
HID 393,R HID 393,0.0,0.0,0.0,-0.0011890547263681698,0.00042797638144491667,3.018712643431991e-05,0.05521890547263683,0.599967811608228,0.0423184665574141,-0.05480597014925356,0.5988881881076838,0.04224231578712543,0.0,0.0,0.0,-0.0007761194029849892,0.0012195043710937056,8.601720616713424e-05
LYS 394,R LYS 394,0.0,0.0,0.0,-0.0015024875621890792,0.0004999938119960746,3.526684432478594e-05,-115.7783383084577,1.6743695107958905,0.11810091937671872,115.72701990049747,1.6708191334578097,0.11785049506771283,0.0,0.0,0.0,-0.052820895522386876,0.0037954884443720605,0.00026771311342798043
PHE 395,R PHE 395,0.0,0.0,0.0,-0.0006965174129353174,0.0004597617931203096,3.242909651166982e-05,-0.11215920398009963,0.14738639955401475,0.010395835076260797,0.11204975124378111,0.14720104204300016,0.010382760965484737,0.0,0.0,0.0,-0.0008059701492538834,0.0006890502361691081,4.8601856318821215e-05
ASP 396,R ASP 396,0.0,0.0,0.0,-0.0004925373134328446,0.0004999443052072984,3.526335238514409e-05,96.68286567164179,1.5547634898336609,0.1096645611251187,-96.66348756218909,1.5530393475427502,0.10954294950451768,0.0,0.0,0.0,0.018885572139302736,0.0019140332233570617,0.00013500549427026046
LEU 397,R LEU 397,0.0,0.0,0.0,-0.0007860696517412683,0.00041007822955212245,2.8924688137364544e-05,-1.09673631840796,0.15019120524754268,0.010593670816187312,1.0952537313432833,0.1499911118378545,0.010579557315258736,0.0,0.0,0.0,-0.0022686567164179514,0.0007580169773017054,5.346639516861445e-05
MET 398,R MET 398,0.0,0.0,0.0,-0.0007213930348257934,0.0004483136448186096,3.16216063902395e-05,-0.334800995024876,0.18078989261748438,0.012751935814928936,0.33457711442786076,0.18055780147990141,0.01273556536829156,0.0,0.0,0.0,-0.0009452736318408975,0.0007866991622544238,5.548948050957899e-05
TYR 399,R TYR 399,0.0,0.0,0.0,-0.00047761194029850347,0.0004994985233039206,3.523190935402643e-05,-0.5986318407960192,0.08363158833989859,0.005898917418283854,0.5980845771144274,0.08356966177447557,0.005894549455141223,0.0,0.0,0.0,-0.0010248756218903551,0.0007223359766317643,5.0949651429415384e-05
ALA 400,R ALA 400,0.0,0.0,0.0,-0.0002388059701492462,0.00042635393603239567,3.0072687958450752e-05,-0.9096069651741294,0.14326387215873548,0.010105054413809076,0.9086965174129356,0.14308530815830361,0.010092459480323598,0.0,0.0,0.0,-0.0011492537313432653,0.000783925534778695,5.5293843911575957e-05
LYS 401,R LYS 401,0.0,0.0,0.0,-0.00043283582089554816,0.000495468437991009,3.49476490533266e-05,-96.9125970149254,1.7243638301393571,0.12162724677339362,96.89140298507463,1.7223303494461746,0.12148381610420668,0.0,0.0,0.0,-0.021626865671640842,0.002200197780993903,0.00015518998588458658
ARG 402,R ARG 402,0.0,0.0,0.0,-0.0003631840796019793,0.00048091725268036657,3.392128757688583e-05,-87.83123383084578,1.1128606677055257,0.07849513930275649,87.81956218905468,1.1119715167652675,0.07843242343100172,0.0,0.0,0.0,-0.012034825870649085,0.0012434029275838704,8.770288037170291e-05
ALA 403,R ALA 403,0.0,0.0,0.0,-0.0003233830845771175,0.000467767533275354,3.2993777883676195e-05,-0.5667562189054729,0.11667484807261422,0.008229609256898647,0.5660348258706467,0.1165200803956877,0.008218692786658972,0.0,0.0,0.0,-0.0010447761194030648,0.0006932403362528258,4.889740319122712e-05
PHE 404,R PHE 404,0.0,0.0,0.0,-0.0007412935323383086,0.0004379240016848812,3.0888777466768434e-05,-0.4575522388059699,0.10699378559841492,0.00754675975959568,0.4566616915422885,0.10681576166663083,0.007534202919615498,0.0,0.0,0.0,-0.0016318407960196942,0.0008248510159626028,5.8180504784573253e-05
VAL 405,R VAL 405,0.0,0.0,0.0,-0.00030845771144278526,0.0004618566354338367,3.257685529584596e-05,-0.5155074626865672,0.07692201383846635,0.0054256605223976665,0.5150696517412934,0.07690489781437279,0.005424453251142134,0.0,0.0,0.0,-0.0007462686567165467,0.0007332192408733139,5.1717297701316154e-05
HIE 406,R HIE 406,0.0,0.0,0.0,-0.00041293532338315176,0.0004923613937806973,3.472849505212437e-05,-0.8350995024875623,0.26253098381417456,0.018517507846037264,0.8341940298507464,0.2622807678011981,0.018499858969260208,0.0,0.0,0.0,-0.0013184079601992465,0.000839396521398547,5.920646563354232e-05
TRP 407,R TRP 407,0.0,0.0,0.0,-0.0005721393034826102,0.0004947685528538235,3.489828296201476e-05,-1.436383084577115,0.13278350880805886,0.00936582657960859,1.434855721393035,0.13259313474945916,0.009352398628847939,0.0,0.0,0.0,-0.002099502487562227,0.0008225973615008404,5.802154425514683e-05
TYR 408,R TYR 408,0.0,0.0,0.0,-0.00044278606965171243,0.000496715780073547,3.503562978026601e-05,-0.535960199004975,0.10109513970316547,0.007130701357424028,0.535686567164179,0.10098000525524851,0.007122580399616775,0.0,0.0,0.0,-0.0007164179104479054,0.0007689102610383273,5.423474816120745e-05
VAL 409,R VAL 409,0.0,0.0,0.0,-0.00021393034825870872,0.0004100782295521412,2.8924688137365866e-05,-0.6937711442786074,0.04152703804438397,0.0029290914224199454,0.6933830845771148,0.04149971542714999,0.002927164233591968,0.0,0.0,0.0,-0.0006019900497512216,0.0007129198735970438,5.028549073001409e-05
GLY 410,R GLY 410,0.0,0.0,0.0,-5.472636815920289e-05,0.00022744536220223354,1.6042758907671636e-05,-0.8063532338308457,0.10191821715010152,0.007188756764294871,0.8058855721393037,0.10190519367679121,0.007187838159314603,0.0,0.0,0.0,-0.0005223880597014395,0.0005822808717353378,4.107092600768433e-05
GLU 411,R GLU 411,0.0,0.0,0.0,-0.00020895522388058837,0.00040656234244405,2.867669658161128e-05,81.91537313432835,0.8569183913459595,0.06044236304844751,-81.90742786069653,0.8564287855387994,0.06040782891748959,0.0,0.0,0.0,0.007736318407963909,0.0009115753015870934,6.429756424994359e-05
GLY 412,R GLY 412,0.0,0.0,0.0,-8.45771144278663e-05,0.0002782513722211043,1.9626338550279487e-05,-0.5119552238805968,0.086615137676398,0.006109360762703623,0.5117114427860695,0.08664800594208508,0.006111679111413948,0.0,0.0,0.0,-0.00032835820895519874,0.000639995173368731,4.5141778970629795e-05
MET 413,R MET 413,0.0,0.0,0.0,-0.0002189054726368095,0.00041350437323740385,2.9166349680136028e-05,-0.2851990049751244,0.33002461870932237,0.023278141793202606,0.28512935323383093,0.32985931447716127,0.023266482131658835,0.0,0.0,0.0,-0.0002885572139302552,0.0007167633219284884,5.055658667305043e-05
GLU 414,R GLU 414,0.0,0.0,0.0,-0.0001393034825870648,0.00034626293813542954,2.4423504534814226e-05,77.77503482587065,0.9255217024321961,0.06528126751925357,-77.7696169154229,0.9251154277918575,0.06525261111561383,0.0,0.0,0.0,0.005278606965176285,0.000799247189174873,5.637455008718044e-05
GLU 415,R GLU 415,0.0,0.0,0.0,-0.00016915422885571547,0.0003748880842544049,2.644256666664733e-05,83.4332288557214,1.1435375232285567,0.08065891785790624,-83.42488059701493,1.1428687809287126,0.08061174841297282,0.0,0.0,0.0,0.008179104477613098,0.0009711055371107958,6.849650331371092e-05
GLY 416,R GLY 416,0.0,0.0,0.0,-7.462686567164296e-05,0.0002627883113680491,1.8535658332233767e-05,0.37912935323383085,0.13739380588151184,0.009691011862465166,-0.3789751243781098,0.13723899471272846,0.009680092324546436,0.0,0.0,0.0,7.960199004968282e-05,0.0006643980111423221,4.68630224344409e-05
GLU 417,R GLU 417,0.0,0.0,0.0,-0.00015920398009948715,0.0003658661952407655,2.580621168039399e-05,79.42924378109453,1.10080610231525,0.07764487581784531,-79.42316417910449,1.1002336784409357,0.07760450015082927,0.0,0.0,0.0,0.005920398009948258,0.0008543898004667428,6.026400999935196e-05
PHE 418,R PHE 418,0.0,0.0,0.0,-0.00030845771144276976,0.0004618566354338136,3.2576855295844336e-05,0.4289900497512436,0.07739656811974403,0.005459133000576281,-0.4287860696517413,0.0773726461555346,0.005457445675318496,0.0,0.0,0.0,-0.00010447761194024945,0.000787988086599357,5.5580394223166196e-05
SER 419,R SER 419,0.0,0.0,0.0,-0.0001094527363184075,0.0003122063978057148,2.2021341393526643e-05,0.6370696517412936,0.25027788560769104,0.017653240935974465,-0.6367114427860694,0.2501183328273371,0.017641986950562395,0.0,0.0,0.0,0.0002487562189052889,0.0006131323583286497,4.3247022088815614e-05
GLU 420,R GLU 420,0.0,0.0,0.0,-0.00021890547263681668,0.0004135043732374174,2.9166349680136987e-05,79.68297512437806,0.8018188430674819,0.05655594056704617,-79.67703482587066,0.8014750665913976,0.056531692444022036,0.0,0.0,0.0,0.005721393034829292,0.0007477928050965248,5.27452376645437e-05
ALA 421,R ALA 421,0.0,0.0,0.0,-0.00016417910447760932,0.00037043801928330337,2.6128683284882093e-05,0.28718407960198994,0.109365292070771,0.007714032928921344,-0.28697512437810935,0.10925083821124769,0.007705959976118058,0.0,0.0,0.0,4.477611940301329e-05,0.0007074479919543824,4.989953395729925e-05
ARG 422,R ARG 422,0.0,0.0,0.0,-0.000522388059701509,0.0004994985233039406,3.523190935402784e-05,-92.61976616915419,1.1416715815234182,0.08052730447778952,92.60439800995024,1.140596008464022,0.08045143940359147,0.0,0.0,0.0,-0.01589054726368196,0.0013633293309702698,9.616183665713157e-05
GLU 423,R GLU 423,0.0,0.0,0.0,-0.0002437810945273728,0.0004293621693610402,3.0284872377434665e-05,82.58949751243787,1.908553832766948,0.1346190078572291,-82.582,1.9074948954375783,0.13454431617695511,0.0,0.0,0.0,0.0072537313432835746,0.0012420086873896116,8.760453825085548e-05
ASP 424,R ASP 424,0.0,0.0,0.0,-0.0002487562189054872,0.00043229221883044246,3.0491542132183838e-05,84.53816417910451,0.9059890161681124,0.06390353805702229,-84.52946268656723,0.9054237950252235,0.06386367043150955,0.0,0.0,0.0,0.008452736318407032,0.0009614484176578076,6.781534262691211e-05
MET 425,R MET 425,0.0,0.0,0.0,-0.0004577114427860502,0.0004982084683430648,3.51409158929408e-05,0.7190547263681589,0.29398110067194505,0.020735828050424166,-0.7183681592039799,0.29363847840684887,0.020711661339166052,0.0,0.0,0.0,0.00022885572139289806,0.0008448634286171195,5.95920715374349e-05
ALA 426,R ALA 426,0.0,0.0,0.0,-0.00023880597014926003,0.00042635393603242033,3.0072687958452493e-05,0.5178358208955224,0.14168624825902915,0.009993777403695916,-0.5173582089552237,0.141565346424311,0.009985249645789146,0.0,0.0,0.0,0.00023880597014924206,0.0007072380355788494,4.9884724776398876e-05
ALA 427,R ALA 427,0.0,0.0,0.0,-0.0002039800995025032,0.0004029543628123014,2.8422209320075175e-05,0.28004975124378106,0.10139959626067874,0.007152176067230166,-0.2798358208955224,0.10136313670675619,0.007149604408578623,0.0,0.0,0.0,9.950248756162575e-06,0.0006981856354899361,4.924621770482758e-05
LEU 428,R LEU 428,0.0,0.0,0.0,-0.000572139303482597,0.0004947685528538108,3.489828296201386e-05,0.07738308457711468,0.15354905065694657,0.010830514970012708,-0.07723880597014923,0.15338350688923166,0.010818838412933665,0.0,0.0,0.0,-0.00042786069651732603,0.0008140677911904699,5.741991475278908e-05
GLU 429,R GLU 429,0.0,0.0,0.0,-0.00060199004975121,0.0004894875174626118,3.452578744597623e-05,96.39182089552241,1.6964219465245496,0.11965637826274005,-96.37329353233837,1.6944250462065404,0.11951552777427861,0.0,0.0,0.0,0.017925373134325996,0.0020946278086545634,0.0001477436541689999
LYS 430,R LYS 430,0.0,0.0,0.0,-0.0004328358208955145,0.0004954684379909706,3.4947649053323886e-05,-87.12025373134331,2.2575625102879973,0.15923618191583705,87.11011940298506,2.2560872803564,0.15913212721937348,0.0,0.0,0.0,-0.010567164179103888,0.001715227794194872,0.0001209828404834167
ASP 431,R ASP 431,0.0,0.0,0.0,-0.0003631840796019909,0.000480917252680382,3.3921287576886914e-05,87.55924875621886,0.9005638962116896,0.0635208795993453,-87.54851243781094,0.8997076756256013,0.06346048645568476,0.0,0.0,0.0,0.010373134328357259,0.0012115015258456724,8.545272898612473e-05
TYR 432,R TYR 432,0.0,0.0,0.0,-0.0011890547263681962,0.00039155208696423186,2.7617954792050554e-05,-0.04190547263681574,0.2978189807474221,0.021006531238967046,0.041776119402985104,0.2975694486051113,0.020988930598707572,0.0,0.0,0.0,-0.0013184079601987178,0.0007905596309485665,5.5761776976436284e-05
GLU 433,R GLU 433,0.0,0.0,0.0,-0.0006218905472636528,0.00048491514153276065,3.420327691435844e-05,96.16854228855719,1.6948089545725802,0.11954260658256637,-96.15021393034824,1.692652920553759,0.11939053166828462,0.0,0.0,0.0,0.017706467661690116,0.002339028152187188,0.00016498232525150714
GLU 434,R GLU 434,0.0,0.0,0.0,-0.0004427860696517378,0.0004967157800735757,3.5035629780268035e-05,88.4452089552239,1.8215666200717449,0.128483402946197,-88.43394029850747,1.8199314257549177,0.12836806523195193,0.0,0.0,0.0,0.010825870646764976,0.0017939997734799423,0.00012653898750753957
VAL 435,R VAL 435,0.0,0.0,0.0,-0.00043781094527362783,0.0004961174472564295,3.499342663732819e-05,-0.7989850746268655,0.10779607971586475,0.007603349223432917,0.7984129353233836,0.10780359712954612,0.007603879460911193,0.0,0.0,0.0,-0.001009950248756189,0.0008041561799204133,5.6720803597246166e-05
GLY 436,R GLY 436,0.0,0.0,0.0,-0.00025870646766168844,0.00043792400168487817,3.0888777466768224e-05,-0.2049701492537313,0.16266630710488852,0.011473596656434147,0.20478109452736323,0.16256780243594265,0.01146664867279589,0.0,0.0,0.0,-0.0004477611940299318,0.0007454722118186397,5.2581555635068985e-05
VAL 437,R VAL 437,0.0,0.0,0.0,-0.00040298507462685663,0.0004904978126911824,3.459704817699574e-05,0.527333333333333,0.153313334192196,0.010813888812512959,-0.5268308457711441,0.15318395679926078,0.01080476323482315,0.0,0.0,0.0,9.950248756229299e-05,0.0007726994429260814,5.450201644442927e-05
ASP 438,R ASP 438,0.0,0.0,0.0,-0.0004825870646766157,0.0004996966976911318,3.524588749754591e-05,91.38678109452735,1.6998178631846124,0.1198959077555397,-91.37295522388068,1.697967545053181,0.11976539637734482,0.0,0.0,0.0,0.0133432835820902,0.002055587498589288,0.00014498996301436968
SER 439,R SER 439,0.0,0.0,0.0,-0.00039800995024875593,0.0004894875174626403,3.4525787445978234e-05,-0.011995024875621907,0.3064107816957935,0.021612550152093398,0.012054726368159204,0.3061254612083901,0.021592425196602937,0.0,0.0,0.0,-0.0003383084577111581,0.0007822503094568468,5.517568262794187e-05
VAL 440,R VAL 440,0.0,0.0,0.0,-0.0005721393034825862,0.0004947685528538024,3.489828296201327e-05,86.60501990049754,1.0724182324379834,0.07564254986169588,-86.59474129353232,1.071311240427112,0.07556446866553,0.0,0.0,0.0,0.009706467661689672,0.0014101296507897838,9.946287669767902e-05
gtp 441,R gtp 441,0.0,0.0,0.0,-0.004582089552238825,0.0004932152728914016,3.478872304084523e-05,388.6104527363184,3.9040043684005954,0.2753672365544176,-388.52446766169163,3.8989230953712206,0.2750088311889926,0.0,0.0,0.0,0.08140298507462444,0.005960215616389935,0.0004204011954592594
Mg+ 442,R Mg+ 442,0.0,0.0,0.0,-9.95024875621781e-06,9.925341961819804e-05,7.000796438666977e-06,-191.6688706467661,1.8589042867974572,0.1311169988993341,191.62760696517398,1.8564459116034016,0.13094359848280782,0.0,0.0,0.0,-0.04127363184080079,0.0028107383360646966,0.00019825419626689253
MET 443,R MET 443,0.0,0.0,0.0,-0.0003482587064676675,0.0004764184923333059,3.3603969488126054e-05,-83.67157213930349,0.7948229916643577,0.056062491255406986,83.66252736318403,0.7942358074953405,0.0560210744774752,0.0,0.0,0.0,-0.00939303482587124,0.0010555474134698887,7.445257404218691e-05
ARG 444,R ARG 444,0.0,0.0,0.0,-0.0006019900497512062,0.0004894875174626087,3.452578744597601e-05,-92.59311442786071,0.9171624485597925,0.06469165121217868,92.57590049751246,0.9159979741225286,0.06460951551826832,0.0,0.0,0.0,-0.017815920398006217,0.001503212239988251,0.00010602841631806959
GLU 445,R GLU 445,0.0,0.0,0.0,-0.0003134328358209118,0.00046388866471405564,3.272018359025584e-05,82.2338606965174,0.7552635864894995,0.053272185954800974,-82.22543283582088,0.7547700165169663,0.0532373722131764,0.0,0.0,0.0,0.008114427860694115,0.0009420211128904306,6.644504620235029e-05
ILE 446,R ILE 446,0.0,0.0,0.0,-0.0003482587064676675,0.0004764184923333061,3.360396948812607e-05,-0.41009950248756166,0.1169824158651351,0.008251303416302038,0.4098059701492537,0.11689884713661511,0.008245408932673592,0.0,0.0,0.0,-0.0006417910447758167,0.0007200364668205038,5.078745651301574e-05
VAL 447,R VAL 447,0.0,0.0,0.0,-0.0002437810945273689,0.00042936216936103347,3.0284872377434194e-05,0.3323731343283584,0.11897746379115616,0.008392023247106712,-0.33204477611940303,0.11889396164020306,0.008386133459497758,0.0,0.0,0.0,8.457711442791117e-05,0.0006600248339016382,4.6554562295032e-05
HID 448,R HID 448,0.0,0.0,0.0,-0.000502487562189059,0.0004999938119960682,3.5266844324785486e-05,0.40332338308457716,0.12833452826411798,0.009052019687437698,-0.40291044776119395,0.1282153503290404,0.009043613524036294,0.0,0.0,0.0,-8.955223880599122e-05,0.0007803177682268527,5.503937167953763e-05
ILE 449,R ILE 449,0.0,0.0,0.0,-0.00031840796019899864,0.0004658587029142047,3.285913937101075e-05,0.9018358208955226,0.06115910179023919,0.004313830431759496,-0.9009552238805969,0.06113880289128597,0.004312398657821155,0.0,0.0,0.0,0.000562189054726525,0.0007243890437094223,5.109446361564436e-05
GLN 450,R GLN 450,0.0,0.0,0.0,-0.0003681592039801363,0.00048230488749844265,3.40191637904201e-05,0.22401990049751205,0.09739068167746912,0.006869409034668315,-0.22379104477611944,0.09737109667179276,0.006868027614879277,0.0,0.0,0.0,-0.00013930348258772983,0.0007401072346923422,5.2203139325547425e-05
ALA 451,R ALA 451,0.0,0.0,0.0,-0.0001442786069651737,0.00035137201160217964,2.4783870791901392e-05,0.7352338308457711,0.04021410422795555,0.002836484211286917,-0.7345373134328357,0.04010136225210109,0.002828532005447699,0.0,0.0,0.0,0.0005522388059701247,0.0006529744135589518,4.605726398716459e-05
GLY 452,R GLY 452,0.0,0.0,0.0,-0.00014427860696518034,0.0003513720116021958,2.4783870791902534e-05,0.6109154228855718,0.09568905805674388,0.006749385758596318,-0.6105223880597008,0.09557118545265302,0.006741071666143785,0.0,0.0,0.0,0.00024875621890549604,0.0006895170602616845,4.8634783551528804e-05
GLN 453,R GLN 453,0.0,0.0,0.0,-0.00038805970149252553,0.00048730829006907454,3.4372076597177185e-05,0.8978955223880596,0.16453339430233177,0.011605290833348379,-0.8972537313432831,0.1643662949147072,0.011593504551301013,0.0,0.0,0.0,0.0002537313432830968,0.0007792702974451344,5.4965488787175136e-05
CYS 454,R CYS 454,0.0,0.0,0.0,-0.00043781094527363444,0.0004961174472564366,3.4993426637328685e-05,0.28367661691542284,0.1491274118853387,0.010518636617766308,-0.28335323383084576,0.14895603412243044,0.010506548562394007,0.0,0.0,0.0,-0.00011442786069653353,0.0008763565439134901,6.181342461783734e-05
GLY 455,R GLY 455,0.0,0.0,0.0,-0.00024378109452736506,0.00042936216936102664,3.028487237743371e-05,0.7158656716417909,0.11009528602825622,0.007765522732672891,-0.7151741293532339,0.10997156813636662,0.007756796345408132,0.0,0.0,0.0,0.0004477611940297992,0.0007113210068685591,5.01727153662862e-05
ASN 456,R ASN 456,0.0,0.0,0.0,-0.0003084577114428184,0.00046185663543388635,3.2576855295849466e-05,0.5642885572139305,0.12673773726939852,0.008939390734680912,-0.5639850746268661,0.12658426794693178,0.008928565843303841,0.0,0.0,0.0,-4.9751243773908505e-06,0.0007363856363017405,5.194063801466769e-05
GLN 457,R GLN 457,0.0,0.0,0.0,-0.0006368159203979752,0.0004809172526803531,3.392128757688488e-05,0.6717512437810946,0.4302175173673166,0.03034520397406071,-0.6707611940298508,0.4297872581293165,0.030314855827340108,0.0,0.0,0.0,0.0003532338308461498,0.000816254027167001,5.757411994891694e-05
ILE 458,R ILE 458,0.0,0.0,0.0,-0.0009502487562188958,0.0002591844035349349,1.828145827322921e-05,0.5053582089552237,0.09076825800613766,0.006402299284375131,-0.5044825870646763,0.09063579156004245,0.006392955821674968,0.0,0.0,0.0,-7.462686567175067e-05,0.0006460003119656321,4.556534878882454e-05
GLY 459,R GLY 459,0.0,0.0,0.0,-0.0003084577114427902,0.0004618566354338441,3.257685529584649e-05,0.7219950248756221,0.10061935055739296,0.007097141778619653,-0.7214527363184082,0.10054299842511719,0.007091756314443436,0.0,0.0,0.0,0.00023383084577113808,0.0007398061809130552,5.218190462921165e-05
ALA 460,R ALA 460,0.0,0.0,0.0,-0.0004676616915422735,0.0004989531378857911,3.519344083266334e-05,0.23458706467661697,0.08268440047211786,0.005832107937290495,-0.23443283582089536,0.08262308301668517,0.005827782937453989,0.0,0.0,0.0,-0.000313432835820713,0.0008203073424249167,5.786001876360329e-05
LYS 461,R LYS 461,0.0,0.0,0.0,-0.0015920398009950285,0.0004914556694482316,3.466461018341626e-05,-99.95937810945273,1.407960550497281,0.09930988015951157,99.93365671641797,1.405669379524217,0.09914827341940825,0.0,0.0,0.0,-0.027313432835818822,0.0028592641882530345,0.00020167694597657715
PHE 462,R PHE 462,0.0,0.0,0.0,-0.0012338308457712336,0.000423265851843819,2.9854871294069272e-05,0.5566517412935329,0.10143594949622543,0.0071547402267616795,-0.5563233830845771,0.10124960487852404,0.007141596490848228,0.0,0.0,0.0,-0.0009054726368160151,0.0009120639218336202,6.433202886481433e-05
TRP 463,R TRP 463,0.0,0.0,0.0,-0.0010049751243780076,0.0002115451903031668,1.4921247253631155e-05,0.3948557213930349,0.16802307967385455,0.011851434261101326,-0.395004975124378,0.16789577131363267,0.011842454621726861,0.0,0.0,0.0,-0.0011542288557212924,0.000662495303551528,4.6728815788698154e-05
GLU 464,R GLU 464,0.0,0.0,0.0,-0.0013134328358209027,0.0004638886647140349,3.272018359025437e-05,98.619855721393,1.2837467179745863,0.09054851193962388,-98.5945323383085,1.2813005598100549,0.09037597324591899,0.0,0.0,0.0,0.02400995024875435,0.002715333371964251,0.00019152484895095288
VAL 465,R VAL 465,0.0,0.0,0.0,-0.0017064676616915643,0.00045538017598004794,3.212004106764438e-05,0.06100000000000005,0.147459345944798,0.010400980317953964,-0.05869154228855722,0.14713135694719812,0.01037784575780327,0.0,0.0,0.0,0.0006019900497512918,0.0010273842648987532,7.246609870484444e-05
ILE 466,R ILE 466,0.0,0.0,0.0,-0.0012039800995025296,0.0004029543628123014,2.8422209320075175e-05,0.3300348258706466,0.1600606345962612,0.01128980668840179,-0.32965174129353236,0.15988412504761534,0.011277356664772338,0.0,0.0,0.0,-0.0008208955223882853,0.0008028315523953568,5.6627371575501743e-05
SER 467,R SER 467,0.0,0.0,0.0,-0.0007263681592039741,0.00044582222521830057,3.144587520100529e-05,-0.587681592039801,0.1277051879693275,0.009007629445656336,0.5869303482587064,0.127593396187361,0.008999744261326428,0.0,0.0,0.0,-0.001477611940298422,0.0007922172855469324,5.58786989167928e-05
ASP 468,R ASP 468,0.0,0.0,0.0,-0.0018855721393034781,0.0004012924344293558,2.8304985930197014e-05,103.23335323383085,1.292851589871781,0.09119072008718793,-103.19605970149259,1.2893039104682344,0.09094048607581158,0.0,0.0,0.0,0.035407960199008465,0.0040325462393582204,0.00028443388106783984
GLU 469,R GLU 469,0.0,0.0,0.0,-0.0021691542288557195,0.00038793211322623515,2.736262153148863e-05,105.90463184079597,1.3195466520578392,0.0930736445949888,-105.87460199004971,1.3170434101001,0.09289707952095634,0.0,0.0,0.0,0.027860696517409585,0.003844036217342813,0.00027113740931044227
HID 470,R HID 470,0.0,0.0,0.0,-0.001109452736318341,0.0003122063978056719,2.2021341393523617e-05,-0.13265174129353224,0.28205923323688914,0.019894924357607757,0.13219402985074621,0.28193539919206867,0.019886189777546942,0.0,0.0,0.0,-0.0015671641791041482,0.0007239447066031289,5.1063122492655615e-05
GLY 471,R GLY 471,0.0,0.0,0.0,-0.0005074626865671569,0.0004999443052072825,3.526335238514297e-05,-0.7160099502487566,0.10688953660354271,0.0075394066024466015,0.7155671641791039,0.10678516451090082,0.007532044762650307,0.0,0.0,0.0,-0.0009502487562188248,0.0007645845213965383,5.3929634012039285e-05
ILE 472,R ILE 472,0.0,0.0,0.0,-0.0008457711442786265,0.0003611679883160569,2.5474825714720018e-05,0.8914278606965181,0.09628118035962144,0.006791150845634996,-0.8906766169154232,0.09629923254911635,0.006792424148906684,0.0,0.0,0.0,-9.452736318377092e-05,0.0007095790220648024,5.004984523186399e-05
ASP 473,R ASP 473,0.0,0.0,0.0,-0.000706467661691554,0.00045538017598006317,3.212004106764545e-05,90.35333830845771,1.31159341206843,0.0925126662991487,-90.33897014925373,1.3101752224554841,0.09241263491655394,0.0,0.0,0.0,0.013661691542286058,0.0017548724278943339,0.00012377915734064024
PRO 474,R PRO 474,0.0,0.0,0.0,-0.0005124378109452934,0.0004998452769196765,3.525636746829208e-05,-0.6597263681592038,0.08799247905018306,0.006206510932657618,0.6592189054726372,0.08793853484814963,0.006202706002017091,0.0,0.0,0.0,-0.0010199004975125884,0.0007395050045744975,5.216066128821144e-05
THR 475,R THR 475,0.0,0.0,0.0,-0.0004079601990049781,0.0004914556694482216,3.466461018341555e-05,-0.30536815920398,0.16536254089556474,0.011663774324792474,0.3051641791044776,0.1653022496572236,0.011659521708728613,0.0,0.0,0.0,-0.0006119402985073666,0.0007909039581788048,5.578606394666321e-05
GLY 476,R GLY 476,0.0,0.0,0.0,-0.00016417910447761815,0.00037043801928332326,2.6128683284883495e-05,-0.400880597014926,0.16239462920205597,0.011454433974665288,0.4006417910447763,0.1623574186412093,0.011451809344069605,0.0,0.0,0.0,-0.00040298507462694256,0.0007274237542073902,5.130851559015852e-05
SER 477,R SER 477,0.0,0.0,0.0,-0.0002985074626865387,0.00045760327512699806,3.2276846391336406e-05,0.65073631840796,0.29737970957354887,0.020975547439300593,-0.6503383084577116,0.29718418995854706,0.020961756548975002,0.0,0.0,0.0,9.950248756211182e-05,0.0007854711494450604,5.540286316444872e-05
TYR 478,R TYR 478,0.0,0.0,0.0,-0.000999999999999932,0.00026391616338057876,1.8615210879471275e-05,-0.8060696517412936,0.16159551224119897,0.011398068610175414,0.8053880597014927,0.16148196965635522,0.011390059933732136,0.0,0.0,0.0,-0.0016815920398009158,0.0006293876458057344,4.439358166446391e-05
HID 479,R HID 479,0.0,0.0,0.0,-0.0010049751243781297,0.00029077888947665867,2.050996148765931e-05,0.01670646766169144,0.44490191037875637,0.03138096119727708,-0.016174129353233823,0.4445110954268469,0.03135339523598295,0.0,0.0,0.0,-0.00047263681592086073,0.0007333542596096582,5.172682118869007e-05
GLY 480,R GLY 480,0.0,0.0,0.0,-0.0005820895522388049,0.0004932152728912917,3.4788723040837475e-05,-0.5874378109452736,0.15954701848560493,0.011253579001213217,0.5876019900497514,0.1592754764832768,0.011234425905126856,0.0,0.0,0.0,-0.00041791044776120215,0.0009002363492537038,6.349777621826499e-05
ASP 481,R ASP 481,0.0,0.0,0.0,-0.0021890547263681602,0.00043944741645717575,3.099623085984565e-05,103.12455721393032,1.32758466500244,0.0936406023140577,-103.08285074626873,1.3234564791998495,0.093349422538327,0.0,0.0,0.0,0.03951741293532316,0.004848033429439566,0.0003419539124991123
SER 482,R SER 482,0.0,0.0,0.0,-0.0011641791044776052,0.0003704380192832947,2.612868328488148e-05,-0.6497412935323382,0.34003601321756205,0.023984291115704374,0.6501144278606964,0.33947939633813606,0.023945030388142774,0.0,0.0,0.0,-0.0007910447761194462,0.0009599540841969539,6.770994047138772e-05
ASP 483,R ASP 483,0.0,0.0,0.0,-0.0008358208955223954,0.00038363338604292785,2.7059412694236833e-05,93.47581094527366,1.4402145480285993,0.10158490173477451,-93.45653731343282,1.4380799249344853,0.10143433703068012,0.0,0.0,0.0,0.018437810945273293,0.0025210286110624682,0.0001778196478267003
LEU 484,R LEU 484,0.0,0.0,0.0,-0.0012636815920398187,0.0004406286532434558,3.107954887869501e-05,-0.911442786069652,0.13438345654593162,0.009478678191859732,0.9108208955223885,0.13438634348258707,0.00947888182067105,0.0,0.0,0.0,-0.001885572139303362,0.0007543181138850995,5.320549745915818e-05
GLN 485,R GLN 485,0.0,0.0,0.0,-0.001432835820895571,0.0004954684379910561,3.494764905332992e-05,-1.657796019900498,0.19663176986306535,0.013869335681143,1.6568308457711451,0.1963701227737745,0.013850880518409653,0.0,0.0,0.0,-0.0023980099502488236,0.0008814258122997102,6.217098324102043e-05
LEU 486,R LEU 486,0.0,0.0,0.0,-0.0006517412935323516,0.000476418492333307,3.360396948812613e-05,-0.4200746268656718,0.09593628380458374,0.006766823718332939,0.419582089552239,0.09586243500654855,0.006761614825739884,0.0,0.0,0.0,-0.0011442786069648294,0.0007082172994734648,4.995379672588243e-05
GLU 487,R GLU 487,0.0,0.0,0.0,-0.0006169154228855893,0.0004861386467783655,3.428957632045518e-05,86.9614925373134,1.4605577961248106,0.10301980382047315,-86.94943283582093,1.4590358626412308,0.102912454909446,0.0,0.0,0.0,0.011442786069653635,0.0017585498885321093,0.00012403854541447498
ARG 488,R ARG 488,0.0,0.0,0.0,-0.0008805970149253281,0.000339258251168781,2.3929432010575483e-05,-91.85078606965175,2.140387059664066,0.1509712628774525,91.83401492537318,2.138137364115654,0.1508125815882436,0.0,0.0,0.0,-0.017651741293533196,0.002550604152942629,0.00017990574570688172
ILE 489,R ILE 489,0.0,0.0,0.0,-0.0005373134328358324,0.0004986057638355337,3.516893895632213e-05,0.272049751243781,0.12071687822749921,0.008514712081790285,-0.2718358208955224,0.12065990983438336,0.008510693841157607,0.0,0.0,0.0,-0.0003233830845769838,0.0007726033380218077,5.449523772714007e-05
ASN 490,R ASN 490,0.0,0.0,0.0,-0.0003383084577114475,0.000473134066784832,3.337230397200305e-05,-0.222820895522388,0.4792888676652688,0.03380643015375292,0.22265174129353235,0.47896009670771283,0.03378324043839955,0.0,0.0,0.0,-0.0005074626865670067,0.0007861955941671597,5.545396155531518e-05
VAL 491,R VAL 491,0.0,0.0,0.0,-0.0004328358208955012,0.0004954684379909555,3.4947649053322816e-05,-0.6583383084577112,0.11282189977914471,0.007957843238205788,0.6580398009950246,0.11267806651956577,0.007947698022299922,0.0,0.0,0.0,-0.0007313432835819725,0.0008507899089793442,6.001009323153163e-05
TYR 492,R TYR 492,0.0,0.0,0.0,-0.0007313432835821261,0.0004432609673109909,3.126521799740489e-05,-0.10141791044776127,0.13761057779837252,0.009706301774585062,0.10112935323383078,0.13747967080501883,0.009697068307200336,0.0,0.0,0.0,-0.0010199004975129022,0.0007120861301594589,5.0226683002168945e-05
TYR 493,R TYR 493,0.0,0.0,0.0,-0.0006169154228855705,0.0004861386467783504,3.428957632045411e-05,0.09035820895522398,0.14982361451866966,0.010567742965283228,-0.09048258706467652,0.14971558756347403,0.010560123331359049,0.0,0.0,0.0,-0.0007412935323380721,0.0008059087256244463,5.684441864013932e-05
ASN 494,R ASN 494,0.0,0.0,0.0,-0.0002437810945273772,0.000429362169361048,3.0284872377435217e-05,0.8977512437810933,0.18245276853808334,0.012869226038960067,-0.8972338308457712,0.18230230224201063,0.01285861296473313,0.0,0.0,0.0,0.00027363184079559426,0.0007725072211612643,5.448845816652063e-05
GLU 495,R GLU 495,0.0,0.0,0.0,-0.00017910447761194156,0.00038343977846761856,2.704575666879269e-05,77.75301990049756,1.3450862775750732,0.09487507088391395,-77.74707960199007,1.3443514827157232,0.09482324245065415,0.0,0.0,0.0,0.005761194029853369,0.001052212342211077,7.421733625308902e-05
ALA 496,R ALA 496,0.0,0.0,0.0,-0.00011940298507462973,0.00032426210421493965,2.287168535970916e-05,0.3252487562189053,0.11249357222519617,0.00793468479813147,-0.32508457711442806,0.11246535259038111,0.007932694338561676,0.0,0.0,0.0,4.4776119402898396e-05,0.0006860261766518404,4.8388555606561184e-05
ALA 497,R ALA 497,0.0,0.0,0.0,-8.457711442786188e-05,0.00027825137222108976,1.962633855027846e-05,0.6945522388059704,0.10631792418237743,0.007499088170922676,-0.6942835820895522,0.1062778868482991,0.007496264155116395,0.0,0.0,0.0,0.00018407960199020402,0.0006698520469535984,4.7247720459262856e-05
GLY 498,R GLY 498,0.0,0.0,0.0,-7.46268656716413e-05,0.0002627883113680433,1.8535658332233357e-05,0.5684129353233834,0.07394157725936118,0.0052154367349560235,-0.5681442786069651,0.07392987183711935,0.005214611098130019,0.0,0.0,0.0,0.00019402985074621747,0.0006519501393385686,4.598501725408616e-05
ASN 499,R ASN 499,0.0,0.0,0.0,-0.0002089552238805994,0.00040656234244407143,2.867669658161279e-05,0.43118407960199034,0.4326385677373262,0.03051597170048662,-0.43098009950248767,0.43240808945124454,0.03049971501562279,0.0,0.0,0.0,-4.975124377673654e-06,0.0008011031724526723,5.65054610539907e-05
LYS 500,R LYS 500,0.0,0.0,0.0,-0.0002736318407960097,0.00044582222521828897,3.144587520100447e-05,-79.04051741293537,0.9985717068224169,0.07043381755276293,79.03387064676613,0.997983640375801,0.07039233854376752,0.0,0.0,0.0,-0.006920398009949927,0.0010042852664015943,7.08368209727749e-05
TYR 501,R TYR 501,0.0,0.0,0.0,-0.0004726368159203813,0.0004992506946985729,3.521442887199979e-05,0.01166169154228858,0.20122219835191252,0.014193119542095074,-0.011636815920398,0.2011207217425389,0.014185961933941687,0.0,0.0,0.0,-0.00044776119402988095,0.0008336859727623997,5.880367458907694e-05
VAL 502,R VAL 502,0.0,0.0,0.0,-0.00028358208955223726,0.0004507363841952663,3.1792493250008786e-05,0.10737313432835821,0.09386650346244685,0.006620832669321282,-0.107273631840796,0.09380735924224581,0.006616660957679064,0.0,0.0,0.0,-0.0001840796019900386,0.0006989297245308362,4.929870169910831e-05
PRO 503,R PRO 503,0.0,0.0,0.0,-0.0003383084577114895,0.0004731340667848908,3.33723039720072e-05,-0.9427810945273629,0.061125528135530544,0.004311462328743787,0.9421243781094529,0.0610566122808981,0.004306601379150972,0.0,0.0,0.0,-0.0009950248756219842,0.0007497761685087788,5.288513333329247e-05
ARG 504,R ARG 504,0.0,0.0,0.0,-0.00042288557213929445,0.0004940175756141746,3.4845313111655164e-05,-82.00651741293531,0.6837115281174498,0.0482252928869626,81.99817412935325,0.6831841491300983,0.048188094441300164,0.0,0.0,0.0,-0.008766169154229283,0.0009357731532118169,6.600434910561314e-05
ALA 505,R ALA 505,0.0,0.0,0.0,-0.00017910447761194045,0.0003834397784676162,2.704575666879252e-05,-0.5254527363184079,0.07785526183884457,0.0054914867609552245,0.5251492537313434,0.07778563227868827,0.005486575470456184,0.0,0.0,0.0,-0.00048258706467667215,0.000607535821789977,4.285227283766109e-05
ILE 506,R ILE 506,0.0,0.0,0.0,-0.00022388059701493386,0.0004168429863811783,2.940183729453695e-05,0.6186417910447758,0.07724337093247245,0.005448327304135893,-0.618194029850746,0.0772066243914966,0.005445735402978364,0.0,0.0,0.0,0.0002238805970147306,0.0007155882426415084,5.047370297071468e-05
LEU 507,R LEU 507,0.0,0.0,0.0,-0.0002786069651741031,0.00044831364481861695,3.1621606390240024e-05,-0.7053830845771142,0.05434162723168204,0.0038329628526489142,0.7049900497512438,0.05441292190414631,0.003837991591114589,0.0,0.0,0.0,-0.0006716417910448038,0.0007607549216342586,5.3659514871757577e-05
VAL 508,R VAL 508,0.0,0.0,0.0,-0.00020398009950249824,0.0004029543628122915,2.842220932007448e-05,0.6860149253731341,0.04519526211376347,0.003187827998952327,-0.6855472636815921,0.04510848178921606,0.0031817069868060968,0.0,0.0,0.0,0.00026368159203963605,0.0006655147098033447,4.694178828491964e-05
ASP 509,R ASP 509,0.0,0.0,0.0,-0.0001542288557213893,0.00036116798831604176,2.547482571471895e-05,79.39776616915418,0.8369459108988223,0.05903361289632653,-79.38986567164177,0.8364230444706824,0.058996732742049716,0.0,0.0,0.0,0.0077462686567164995,0.0008524465857513413,6.012694620133392e-05
LEU 510,R LEU 510,0.0,0.0,0.0,-0.0001393034825870543,0.00034626293813540347,2.4423504534812387e-05,-0.6033383084577116,0.0347638082394198,0.002452049973222377,0.6030049751243782,0.0347231405932813,0.002449181498631269,0.0,0.0,0.0,-0.0004726368159200764,0.000646842705000666,4.5624766612233636e-05
GLU 511,R GLU 511,0.0,0.0,0.0,-0.00017910447761191836,0.0003834397784675689,2.7045756668789186e-05,77.09141791044773,0.8305204293461044,0.05858039437202754,-77.08460199004973,0.8299329774518317,0.05853895871021224,0.0,0.0,0.0,0.006636815920399298,0.000893557822990625,6.302670929625907e-05
PRO 512,R PRO 512,0.0,0.0,0.0,-0.00010447761194029916,0.0003058791273420795,2.1575050145338964e-05,0.05869154228855722,0.10047709264988004,0.007087107679481107,-0.05871144278606961,0.10050448032590419,0.0070890394572023264,0.0,0.0,0.0,-0.00012437810945278228,0.0006834596919831136,4.820752973563571e-05
GLY 513,R GLY 513,0.0,0.0,0.0,-0.00010447761194029521,0.000305879127342068,2.1575050145338154e-05,0.15181592039801,0.07105593721992978,0.005011899379880127,-0.15180597014925376,0.07098263514212812,0.005006729049959054,0.0,0.0,0.0,-9.45273631840877e-05,0.0006277337431080101,4.427692436277425e-05
THR 514,R THR 514,0.0,0.0,0.0,-0.00020398009950249162,0.00040295436281227845,2.842220932007356e-05,0.09856716417910481,0.0765990836650563,0.005402882784193343,-0.09845273631840795,0.07655628440283192,0.0053998639569961485,0.0,0.0,0.0,-8.955223880540241e-05,0.0006705906644969956,4.7299818523866e-05
MET 515,R MET 515,0.0,0.0,0.0,-0.00026368159203981614,0.0004406286532434986,3.1079548878698025e-05,0.530955223880597,0.3030514840339816,0.02137560356428109,-0.5306517412935323,0.3028413835516789,0.021360784218872893,0.0,0.0,0.0,3.9800995024868474e-05,0.0008155259330405646,5.75227641489155e-05
ASP 516,R ASP 516,0.0,0.0,0.0,-0.0002089552238805932,0.0004065623424440594,2.867669658161194e-05,78.53979104477617,0.8485459533434949,0.05985181680453888,-78.53244278606968,0.847991538699469,0.05981271141068573,0.0,0.0,0.0,0.007139303482588631,0.0008812573064890409,6.215909775754021e-05
SER 517,R SER 517,0.0,0.0,0.0,-0.0003233830845771175,0.000467767533275354,3.2993777883676195e-05,0.5224477611940296,0.32954999999239576,0.023244664770083745,-0.5220646766169154,0.3292496682999724,0.02322348100582832,0.0,0.0,0.0,5.970149253733116e-05,0.0007894943973396462,5.568664119084456e-05
VAL 518,R VAL 518,0.0,0.0,0.0,-0.00035323383084576095,0.00047797457211841215,3.371372689356114e-05,0.5681144278606967,0.09724238496472659,0.006858948991050397,-0.5677064676616916,0.09717199404062252,0.006853983998079093,0.0,0.0,0.0,5.472636815945618e-05,0.0007411098640538064,5.2273859347991407e-05
ARG 519,R ARG 519,0.0,0.0,0.0,-0.00034328358208956085,0.00047480518568917196,3.349017561127851e-05,-77.75651741293534,0.7841955861616481,0.05531289186747821,77.7498059701493,0.7836976249319183,0.05527776839045247,0.0,0.0,0.0,-0.007054726368158387,0.0008764412719822916,6.181940087502427e-05
SER 520,R SER 520,0.0,0.0,0.0,-0.00026368159203979944,0.0004406286532434708,3.1079548878696066e-05,0.4331194029850743,0.2919613647030134,0.02059336685933638,-0.4327810945273631,0.29174293844092514,0.020577960258701147,0.0,0.0,0.0,7.462686567169764e-05,0.0007592893935507876,5.355614449089818e-05
GLY 521,R GLY 521,0.0,0.0,0.0,-0.0002935323383084534,0.00045538017598004956,3.2120041067644495e-05,-0.8761492537313437,0.08609665754104863,0.006072789993665778,0.8753432835820895,0.0860028726071427,0.0060661749144693645,0.0,0.0,0.0,-0.0010995024875620702,0.0006982919824685978,4.9253718842343456e-05
PRO 522,R PRO 522,0.0,0.0,0.0,-0.0007611940298507464,0.0004263539360324082,3.0072687958451636e-05,-0.531268656716418,0.15672569268930295,0.011054578023080179,0.53081592039801,0.1565170375074965,0.011039860621308843,0.0,0.0,0.0,-0.001213930348258511,0.0006831336743562364,4.818453422525467e-05
PHE 523,R PHE 523,0.0,0.0,0.0,-0.001029850746268586,0.0002622225662309495,1.8495753747019113e-05,-0.33747761194029835,0.10596878704190707,0.007474461935786259,0.3371243781094525,0.10582859253409566,0.007464573377641035,0.0,0.0,0.0,-0.001383084577114342,0.0006289155459929331,4.43602823111432e-05
GLY 524,R GLY 524,0.0,0.0,0.0,-0.00017910447761194045,0.00038343977846761623,2.7045756668792527e-05,-0.5417363184079602,0.07773033576978651,0.00548267515544357,0.541358208955224,0.07769727608622884,0.005480343305157662,0.0,0.0,0.0,-0.0005572139303482316,0.000667631291431511,4.709108044212304e-05
GLN 525,R GLN 525,0.0,0.0,0.0,-0.00036815920398010804,0.0004823048874984056,3.401916379041749e-05,-0.4274328358208957,0.6692118455655062,0.04720256413502711,0.42707462686567127,0.6687561479908855,0.047170421706385496,0.0,0.0,0.0,-0.0007263681592033478,0.0007915921633107203,5.583460619392401e-05
ILE 526,R ILE 526,0.0,0.0,0.0,-0.00048756218905475886,0.0004998452769196905,3.525636746829307e-05,-0.713,0.09051324083342134,0.00638431175990072,0.7124776119402988,0.09050796807377764,0.006383939848110904,0.0,0.0,0.0,-0.0010099502487568434,0.0007192453878013651,5.073165810122102e-05
PHE 527,R PHE 527,0.0,0.0,0.0,-0.0005074626865671436,0.0004999443052072692,3.5263352385142026e-05,-0.3473233830845772,0.08039120704187176,0.005670358544056512,0.34705970149253745,0.08036135068854816,0.005668252639264279,0.0,0.0,0.0,-0.0007711442786067587,0.0007900898519845881,5.572864132316981e-05
ARG 528,R ARG 528,0.0,0.0,0.0,-0.0002437810945273739,0.00042936216936104214,3.0284872377434804e-05,-75.8265721393035,0.5589988972999809,0.039428742148033234,75.82155721393032,0.5586514216538384,0.03940423310567081,0.0,0.0,0.0,-0.005258706467665732,0.0008480215889523573,5.981483099209875e-05
PRO 529,R PRO 529,0.0,0.0,0.0,-0.00012437810945273365,0.00033001241695077905,2.3277281147513176e-05,0.3050696517412934,0.1067654476892069,0.00753065404527626,-0.3049154228855721,0.10662505941134524,0.007520751819645494,0.0,0.0,0.0,2.9850746268556215e-05,0.0007047136799851384,4.970667046130966e-05
ASP 530,R ASP 530,0.0,0.0,0.0,-0.0001194029850746336,0.0003242621042149501,2.2871685359709897e-05,72.37684577114423,0.5459890574430423,0.038511098797421824,-72.37311940298508,0.5457600256915813,0.03849494414324328,0.0,0.0,0.0,0.0036069651741317287,0.00069091564005606,4.8733431764167926e-05
ASN 531,R ASN 531,0.0,0.0,0.0,-0.00016417910447758945,0.00037043801928325843,2.612868328487892e-05,0.16758208955223908,0.18514868162123554,0.013059381086353792,-0.16752736318407957,0.1850615078536516,0.01305323232287547,0.0,0.0,0.0,-0.00010945273631836497,0.0007383996403447086,5.208269490687059e-05
PHE 532,R PHE 532,0.0,0.0,0.0,-0.0002985074626865608,0.00045760327512703184,3.2276846391338784e-05,-0.5121990049751245,0.07164541070181327,0.005053477633491269,0.5119402985074628,0.07155067381439377,0.005046795408671125,0.0,0.0,0.0,-0.0005572139303483741,0.000710938136433788,5.0145709768025435e-05
VAL 533,R VAL 533,0.0,0.0,0.0,-0.00010447761194029418,0.00030587912734206496,2.157505014533794e-05,0.6067412935323382,0.0605148946454426,0.00426839156323079,-0.606502487562189,0.06054225319289442,0.00427032128638093,0.0,0.0,0.0,0.00013432835820896584,0.0007031313555274707,4.9595061899401487e-05
PHE 534,R PHE 534,0.0,0.0,0.0,-0.00012437810945273533,0.00033001241695078344,2.3277281147513484e-05,-0.430373134328358,0.04421752061097833,0.003118863430709077,0.4301542288557214,0.044147436097213465,0.003113920050256714,0.0,0.0,0.0,-0.00034328358208939735,0.0007169359652630583,5.056876399496505e-05
GLY 535,R GLY 535,0.0,0.0,0.0,-4.9751243781096226e-05,0.00021743058092948164,1.5336370701219802e-05,-9.452736318405593e-05,0.13664387391503494,0.009638115739990497,-2.487562189055585e-05,0.13657361610147942,0.009633160135913378,0.0,0.0,0.0,-0.0001691542288557061,0.0006396856979282191,4.511995025611169e-05
GLN 536,R GLN 536,0.0,0.0,0.0,-7.960199004975187e-05,0.00027067603002458814,1.9092015109585356e-05,-0.1657014925373138,0.3263590801582705,0.023019594638528092,0.16568159203980093,0.3263007160930521,0.023015477954775546,0.0,0.0,0.0,-9.95024875624167e-05,0.0006068020333725599,4.280051539334179e-05
SER 537,R SER 537,0.0,0.0,0.0,-6.46766169154257e-05,0.0002459543700359963,1.734828366061534e-05,0.1523084577114428,0.24320033381202022,0.01715402892296561,-0.1522786069651742,0.2431010108630496,0.01714702322230455,0.0,0.0,0.0,-3.482587064679327e-05,0.0006569801972883834,4.6339810186327815e-05
GLY 538,R GLY 538,0.0,0.0,0.0,-7.960199004975739e-05,0.00027067603002460685,1.9092015109586674e-05,-0.7724577114427865,0.05199693305857426,0.0036675808770958366,0.7720298507462691,0.052040542026432685,0.0036706568165249427,0.0,0.0,0.0,-0.0005074626865672248,0.0006473782025717163,4.5662537698637965e-05
ALA 539,R ALA 539,0.0,0.0,0.0,-6.965174129352688e-05,0.0002545591802082593,1.7955220173645456e-05,-0.3424129353233829,0.11314484017202488,0.007980621697235955,0.34225870646766154,0.11311541561638738,0.007978546249104206,0.0,0.0,0.0,-0.000223880597014809,0.0006872157870579781,4.847246425501608e-05
GLY 540,R GLY 540,0.0,0.0,0.0,-4.477611940298511e-05,0.00020681203672464225,1.4587396341051383e-05,-0.1979950248756219,0.10744858761390594,0.0075788390203667035,0.1979154228855722,0.10732819343219276,0.007570347069542076,0.0,0.0,0.0,-0.00012437810945267982,0.0005811746009028991,4.0992895679523046e-05
ASN 541,R ASN 541,0.0,0.0,0.0,-0.00022388059701493332,0.00041684298638117726,2.9401837294536878e-05,0.003243781094527227,0.18607532116831646,0.013124741200555264,-0.0030995024875621895,0.18589091662941631,0.0131117343072495,0.0,0.0,0.0,-7.960199004981318e-05,0.000721821797439366,5.0913384025503e-05
ASN 542,R ASN 542,0.0,0.0,0.0,-0.0001393034825870626,0.000346262938135424,2.4423504534813837e-05,0.14024378109452718,0.17324582159501273,0.012219818072786309,-0.14028855721393033,0.173150830974248,0.0122131179509959,0.0,0.0,0.0,-0.00018407960199124686,0.0006772385204367327,4.776872212806131e-05
TRP 543,R TRP 543,0.0,0.0,0.0,-0.0003134328358209074,0.0004638886647140492,3.272018359025538e-05,0.017885572139303484,0.07430702638342009,0.005241213528703455,-0.01797014925373135,0.07429468757233093,0.0052403432160727905,0.0,0.0,0.0,-0.0003980099502488538,0.000746997985238729,5.268917539433434e-05
ALA 544,R ALA 544,0.0,0.0,0.0,-7.462686567162694e-05,0.00026278831136799266,1.8535658332229786e-05,-0.28989054726368163,0.07146879749319522,0.005041020298251123,0.28974626865671643,0.0714325364396118,0.005038462640733974,0.0,0.0,0.0,-0.0002189054726368846,0.0006000338265920751,4.232312289535786e-05
LYS 545,R LYS 545,0.0,0.0,0.0,-0.00011940298507462698,0.0003242621042149321,2.2871685359708627e-05,-72.65142786069653,1.072706219267411,0.07566286288645206,72.64673134328359,1.0722313357076243,0.07562936718275817,0.0,0.0,0.0,-0.00481592039801018,0.0007860381629820072,5.544285721569051e-05
GLY 546,R GLY 546,0.0,0.0,0.0,-5.9701492537322325e-05,0.00023693295322970012,1.671196198129993e-05,-0.31183582089552253,0.12836460009542938,0.009054140790875333,0.3116716417910447,0.12827272578723337,0.009047660476825722,0.0,0.0,0.0,-0.00022388059701508353,0.0006651426852285606,4.691554769463808e-05
HIE 547,R HIE 547,0.0,0.0,0.0,-0.00015422885572142687,0.0003611679883161297,2.547482571472515e-05,-0.818985074626866,0.16430706230258682,0.011589326604973518,0.8185323383084582,0.16429414889822805,0.01158841576365849,0.0,0.0,0.0,-0.0006069651741292202,0.0006539213851000053,4.6124058209647085e-05
TYR 548,R TYR 548,0.0,0.0,0.0,-8.457711442786574e-05,0.00027825137222110244,1.9626338550279355e-05,-0.2470099502487562,0.14647296084670872,0.010331406077505411,0.24688557213930357,0.14639054233919657,0.01032559272421148,0.0,0.0,0.0,-0.0002089552238805519,0.0006434665159891524,4.538662860047553e-05
THR 549,R THR 549,0.0,0.0,0.0,-0.00011940298507463747,0.00032426210421496063,2.2871685359710636e-05,-0.12240298507462652,0.14877610742435424,0.01049385751162761,0.12229353233830838,0.1486304255225194,0.010483581902550696,0.0,0.0,0.0,-0.0002288557213927224,0.000674601916208585,4.7582750404753485e-05
GLU 550,R GLU 550,0.0,0.0,0.0,-7.96019900497491e-05,0.00027067603002457866,1.9092015109584688e-05,69.56478606965176,0.6862158030572081,0.0484019308219289,-69.56157213930351,0.6859849555358952,0.048385648093219914,0.0,0.0,0.0,0.003134328358208367,0.000688834672190616,4.858665160810457e-05
GLY 551,R GLY 551,0.0,0.0,0.0,-3.4825870646772274e-05,0.0001833385649024031,1.293170529717171e-05,-0.2663383084577116,0.0795810233581513,0.005613212593121272,0.2662835820895523,0.07953267846855468,0.005609802607528657,0.0,0.0,0.0,-8.955223880602629e-05,0.0005747076250027175,4.0536750369617414e-05
ALA 552,R ALA 552,0.0,0.0,0.0,-6.467661691541907e-05,0.0002459543700359711,1.734828366061356e-05,-0.17840298507462687,0.10559488808223294,0.007448089136588235,0.17831840796019907,0.10558521167677107,0.007447406615571255,0.0,0.0,0.0,-0.00014925373134323954,0.000636854787371043,4.49202732210725e-05
GLU 553,R GLU 553,0.0,0.0,0.0,-8.457711442785856e-05,0.00027825137222107886,1.962633855027769e-05,67.48056218905475,0.6474790512073139,0.045669651012936366,-67.47797014925371,0.647297065995736,0.04565681476582261,0.0,0.0,0.0,0.0025074626865634413,0.000670036777670995,4.7260750359425864e-05
LEU 554,R LEU 554,0.0,0.0,0.0,-0.00011442786069651918,0.0003183302143889878,2.2453282111460023e-05,-0.3022835820895522,0.07757727124637888,0.005471878816390664,0.3021592039800995,0.07750226783626665,0.005466588483740953,0.0,0.0,0.0,-0.00023880597014921528,0.0007142379769556401,5.037846257253753e-05
VAL 555,R VAL 555,0.0,0.0,0.0,-0.00012935323383084698,0.00033559048664756646,2.3670727848071448e-05,0.10686069651741294,0.06598975118309215,0.00465455816885938,-0.10688059701492539,0.0659621908258742,0.004652614211145862,0.0,0.0,0.0,-0.00014925373134330898,0.0006368547873710625,4.4920273221073875e-05
ASP 556,R ASP 556,0.0,0.0,0.0,-6.467661691541631e-05,0.00024595437003596064,1.734828366061282e-05,69.07136815920396,0.8134886507267636,0.05737906533408492,-69.0686666666667,0.8132623715039103,0.05736310482830498,0.0,0.0,0.0,0.0026368159203968844,0.0006559621780609228,4.626800464643291e-05
SER 557,R SER 557,0.0,0.0,0.0,-5.472636815919574e-05,0.0002274453622022038,1.604275890766954e-05,0.018975124378109453,0.200812217369574,0.014164201713247287,-0.01895024875621889,0.20078554067887772,0.014162320084564464,0.0,0.0,0.0,-2.9850746268685466e-05,0.000638019695583314,4.50024395111128e-05
VAL 558,R VAL 558,0.0,0.0,0.0,-0.00010945273631841026,0.00031220639780572265,2.2021341393527195e-05,0.05259203980099514,0.06723695927727656,0.004742529444989013,-0.05266666666666667,0.0672652234213469,0.0047445230439996135,0.0,0.0,0.0,-0.00018407960198998238,0.0007060120456401468,4.979825011356381e-05
LEU 559,R LEU 559,0.0,0.0,0.0,-0.00011940298507462255,0.00032426210421492013,2.287168535970778e-05,0.3300298507462687,0.07829215031198991,0.005522302497870447,-0.32995522388059706,0.07832546579570389,0.005524652390908233,0.0,0.0,0.0,-4.4776119402677456e-05,0.000656377117232642,4.629727219899492e-05
ASP 560,R ASP 560,0.0,0.0,0.0,-6.965174129353682e-05,0.0002545591802082956,1.7955220173648017e-05,69.0182736318408,0.552990044938649,0.03900491038109253,-69.01555223880597,0.5527415601793615,0.03898738361753542,0.0,0.0,0.0,0.002651741293533405,0.0006677425046167328,4.7098924815385224e-05
VAL 561,R VAL 561,0.0,0.0,0.0,-0.00010447761194029916,0.0003058791273420795,2.1575050145338964e-05,-0.007134328358209066,0.09558782196041506,0.0067422451149251,0.007114427860696516,0.09551328651705777,0.006736987790105287,0.0,0.0,0.0,-0.00012437810945288143,0.0006304485778175876,4.4468414038792375e-05
VAL 562,R VAL 562,0.0,0.0,0.0,-0.00011442786069652248,0.00031833021438899703,2.2453282111460674e-05,0.19236318407960215,0.05981848528591667,0.004219270634372339,-0.19234328358208946,0.059829413947470204,0.004220041482723738,0.0,0.0,0.0,-9.452736318393594e-05,0.0006586733995398087,4.645923946480829e-05
ARG 563,R ARG 563,0.0,0.0,0.0,-0.0001542288557213882,0.00036116798831603916,2.5474825714718768e-05,-69.88176119402983,0.5758954029260687,0.04062052976470235,69.87899502487562,0.5756602136392743,0.04060394079146862,0.0,0.0,0.0,-0.0029203980099501946,0.0007286816561565565,5.139724115266097e-05
LYS 564,R LYS 564,0.0,0.0,0.0,-0.00010447761194029584,0.0003058791273420698,2.157505014533828e-05,-69.95147263681595,1.0042934252872522,0.0708373964561978,69.9485422885572,1.003995163341611,0.07081635868062426,0.0,0.0,0.0,-0.0030348258706459855,0.00068660321485745,4.8429256743412154e-05
GLU 565,R GLU 565,0.0,0.0,0.0,-0.00013930348258705706,0.00034626293813541024,2.4423504534812864e-05,78.11682089552244,0.7093153083914299,0.05003124430352846,-78.11062189054726,0.708908906091465,0.05000257889547295,0.0,0.0,0.0,0.006059701492538109,0.0007507329158193772,5.2952617085393984e-05
SER 566,R SER 566,0.0,0.0,0.0,-0.00010447761194028037,0.0003058791273420245,2.1575050145335088e-05,0.5544328358208953,0.2849871546663011,0.020101444011989173,-0.5541393034825868,0.2848591875189264,0.020092417905351708,0.0,0.0,0.0,0.00018905472636810084,0.0006418874546739225,4.5275250202888596e-05
GLU 567,R GLU 567,0.0,0.0,0.0,-9.950248756218694e-05,0.0002993355016217115,2.111349837397085e-05,72.57335323383091,0.819747782828282,0.0578205504727735,-72.56967661691539,0.8194659648602057,0.05780067256594822,0.0,0.0,0.0,0.003577114427858546,0.0006505058359632243,4.588314394870928e-05
SER 568,R SER 568,0.0,0.0,0.0,-0.00010945273631841192,0.0003122063978057273,2.2021341393527524e-05,0.46624378109452724,0.17553839078796893,0.012381523435716723,-0.4659900497512437,0.17545386744807026,0.012375561618993199,0.0,0.0,0.0,0.00014427860696513504,0.0006647332177170348,4.6886666083228956e-05
CYS 569,R CYS 569,0.0,0.0,0.0,-0.0001592039800995137,0.00036586619524082645,2.5806211680398287e-05,-0.3447810945273631,0.25650246445102387,0.018092288875745564,0.3446368159203975,0.25638169701635544,0.018083770597687378,0.0,0.0,0.0,-0.0003034825870647161,0.0006783340809061529,4.7845997005462665e-05
ASP 570,R ASP 570,0.0,0.0,0.0,-0.00015422885572139315,0.0003611679883160507,2.547482571471958e-05,77.85148258706465,0.8452371747265276,0.05961843355540642,-77.84561691542287,0.8447509966131553,0.05958414119532707,0.0,0.0,0.0,0.005711442786067228,0.0008617455431020178,6.07828440812695e-05
CYM 571,R CYM 571,0.0,0.0,0.0,-0.000189054726368158,0.00039155208696419646,2.7617954792048057e-05,81.94659203980092,0.7797457569763537,0.05499902511676151,-81.93838805970148,0.7792111897772428,0.05496131965373404,0.0,0.0,0.0,0.008014925373129506,0.0008723366684281336,6.152988446284797e-05
LEU 572,R LEU 572,0.0,0.0,0.0,-0.0002189054726368161,0.0004135043732374164,2.9166349680136912e-05,-0.18627363184079582,0.06545151067770497,0.004616593610784143,0.18615422885572158,0.06547553638727437,0.00461828825367541,0.0,0.0,0.0,-0.00033830845771121995,0.0007758642264527236,5.472524306299513e-05
GLN 573,R GLN 573,0.0,0.0,0.0,-0.0003383084577114851,0.0004731340667848845,3.337230397200675e-05,-0.7094776119402983,0.28606512278482943,0.020177478020633105,0.708875621890547,0.2858094370053759,0.02015944333627561,0.0,0.0,0.0,-0.0009402985074625101,0.000770357486601075,5.4336827581791714e-05
GLY 574,R GLY 574,0.0,0.0,0.0,-0.00012935323383083815,0.0003355904866475435,2.3670727848069825e-05,0.1315323383084576,0.12680093773294887,0.00894384855166946,-0.13148258706467658,0.12675875526013247,0.008940873229442746,0.0,0.0,0.0,-7.960199004982615e-05,0.0006792092569468621,4.790772716380453e-05
PHE 575,R PHE 575,0.0,0.0,0.0,-0.00038805970149249897,0.0004873082900690416,3.437207659717486e-05,0.5836666666666668,0.09736673930924555,0.006867720270222339,-0.5832587064676619,0.09729292456528361,0.006862513779618411,0.0,0.0,0.0,1.9900497512400268e-05,0.0007327464793736744,5.16839516762044e-05
GLN 576,R GLN 576,0.0,0.0,0.0,-0.000517412935323419,0.0004996966976911664,3.524588749754836e-05,-1.09463184079602,0.16888399793144318,0.011912158752961602,1.0937462686567163,0.16876160081298847,0.011903525525872026,0.0,0.0,0.0,-0.0014029850746270956,0.000835643193618752,5.894172630410645e-05
LEU 577,R LEU 577,0.0,0.0,0.0,-0.00046268656716422094,0.000498605763835569,3.516893895632462e-05,0.763805970149254,0.0914891569258565,0.00645314757362522,-0.7628805970149249,0.09139741916755566,0.0064466768910626,0.0,0.0,0.0,0.0004626865671642099,0.0008102887798405517,5.7153363843994606e-05
THR 578,R THR 578,0.0,0.0,0.0,-0.00048258706467663447,0.0004996966976911504,3.5245887497547226e-05,-0.8312189054726378,0.09884457793857919,0.006971958970037035,0.8305273631840795,0.09870273223553232,0.006961953945559786,0.0,0.0,0.0,-0.0011741293532343013,0.0007755770524986518,5.470498737404579e-05
HIE 579,R HIE 579,0.0,0.0,0.0,-0.0005820895522388368,0.0004932152728913186,3.478872304083937e-05,-0.04725870646766181,0.1731576877076416,0.012213601587679729,0.04729353233830844,0.17303235946162188,0.012204761614792404,0.0,0.0,0.0,-0.0005472636815923639,0.0007391032452159955,5.213232336799649e-05
SER 580,R SER 580,0.0,0.0,0.0,-0.0003830845771144387,0.00048613864677836594,3.428957632045521e-05,-1.194960199004975,0.12467457503301317,0.008793866490856969,1.1936766169154227,0.12449859597001403,0.008781453884800035,0.0,0.0,0.0,-0.0016666666666668173,0.0008185251469883112,5.7734312389822004e-05
LEU 581,R LEU 581,0.0,0.0,0.0,-0.00043283582089557413,0.0004954684379910387,3.494764905332869e-05,-1.0046865671641785,0.10574477049115266,0.00745866102659082,1.0035472636815916,0.10571702115631726,0.007456703739423906,0.0,0.0,0.0,-0.0015721393034826394,0.000709579022065076,5.004984523188329e-05
GLY 582,R GLY 582,0.0,0.0,0.0,-0.00018407960199005267,0.00038754909640101017,2.733560560764138e-05,-0.7395323383084578,0.1099293314336877,0.007753817198101842,0.7387711442786069,0.10987621874616188,0.007750070917972561,0.0,0.0,0.0,-0.0009452736318408046,0.0006631674707641597,4.677622680835352e-05
GLY 583,R GLY 583,0.0,0.0,0.0,-0.00015422885572139925,0.00036116798831606513,2.5474825714720598e-05,-0.07689054726368152,0.10985874222827731,0.007748838219445525,0.07677114427860697,0.10985815079774722,0.007748796503152377,0.0,0.0,0.0,-0.0002736318407959831,0.0006980792723100761,4.923871542456727e-05
GLY 584,R GLY 584,0.0,0.0,0.0,-9.950248756218915e-05,0.0002993355016217182,2.1113498373971326e-05,-0.18684577114427853,0.12588615679321752,0.008879324879138407,0.18663184079601985,0.1257514083324975,0.008869820455537152,0.0,0.0,0.0,-0.0003134328358207638,0.0006663695781195198,4.70020860468147e-05
THR 585,R THR 585,0.0,0.0,0.0,-0.0001542288557213788,0.0003611679883160172,2.5474825714717216e-05,-0.7991094527363186,0.17777815556814688,0.012539504262542025,0.7985074626865677,0.17760801826849607,0.012527503702701753,0.0,0.0,0.0,-0.0007562189054724889,0.0007090555920920165,5.001292532821264e-05
GLY 586,R GLY 586,0.0,0.0,0.0,-8.955223880596029e-05,0.00028553920104040125,2.014038236096139e-05,-0.6553781094527364,0.12347395365924996,0.008709181188627969,0.6548159203980101,0.12332939732299471,0.008698984970825746,0.0,0.0,0.0,-0.0006517412935323809,0.0006969082059344278,4.915611477117298e-05
SER 587,R SER 587,0.0,0.0,0.0,-0.00020398009950249162,0.00040295436281227845,2.842220932007356e-05,-0.6850696517412938,0.12984688696348196,0.009158693245257898,0.6844228855721394,0.12967654085220964,0.009146677956981448,0.0,0.0,0.0,-0.0008507462686566821,0.000717660613741545,5.0619876757698965e-05
GLY 588,R GLY 588,0.0,0.0,0.0,-0.00010945273631840033,0.0003122063978056943,2.2021341393525196e-05,-0.14635820895522392,0.136400788740137,0.00962096983375105,0.14622885572139294,0.13627677924130072,0.00961222287811815,0.0,0.0,0.0,-0.00023880597014926127,0.0006636897968419257,4.681306884925361e-05
MET 589,R MET 589,0.0,0.0,0.0,-0.0002089552238805961,0.00040656234244406504,2.867669658161234e-05,-0.411810945273632,0.1287277743154166,0.009079757125261417,0.41147761194029825,0.12873993510876808,0.009080614881488999,0.0,0.0,0.0,-0.0005422885572140232,0.0007723149515555972,5.4474896514178616e-05
GLY 590,R GLY 590,0.0,0.0,0.0,-8.457711442786021e-05,0.0002782513722210843,1.9626338550278074e-05,-0.5166567164179104,0.1079162037508927,0.007611822119579538,0.5162885572139302,0.10782294459668873,0.007605244126023893,0.0,0.0,0.0,-0.0004527363184079747,0.0006379421012145317,4.499696642632921e-05
THR 591,R THR 591,0.0,0.0,0.0,-0.00017910447761193936,0.00038343977846761384,2.7045756668792357e-05,0.30947263681592063,0.09408396005596993,0.006636170874809387,-0.30924875621890563,0.09400072938716279,0.006630300236074578,0.0,0.0,0.0,4.4776119403093925e-05,0.000721375879020507,5.088193136532572e-05
LEU 592,R LEU 592,0.0,0.0,0.0,-0.0001442786069651831,0.00035137201160220246,2.4783870791903e-05,-0.012427860696517471,0.10097818108199101,0.0071224517323558,0.012398009950248758,0.10095957910448675,0.007121139650027908,0.0,0.0,0.0,-0.0001741293532339492,0.000701474894806822,4.947822416868633e-05
LEU 593,R LEU 593,0.0,0.0,0.0,-0.00016417910447761596,0.0003704380192833182,2.612868328488314e-05,-0.45735820895522344,0.0682473628216908,0.00481379781601907,0.4570497512437811,0.06825302291293786,0.004814197048073717,0.0,0.0,0.0,-0.0004726368159198842,0.0006769095065351055,4.774551527675438e-05
ILE 594,R ILE 594,0.0,0.0,0.0,-0.00023880597014925173,0.00042635393603240553,3.007268795845145e-05,-0.414990049751244,0.09539407608304915,0.006728579334406028,0.414676616915423,0.09539209423367291,0.006728439545529146,0.0,0.0,0.0,-0.000552238805969852,0.0007182811591351964,5.066364665498429e-05
SER 595,R SER 595,0.0,0.0,0.0,-0.00014427860696516928,0.0003513720116021689,2.4783870791900636e-05,-0.36296019900497506,0.2563494358132107,0.01808149506786733,0.3627711442786072,0.2561805903825272,0.018069585629438296,0.0,0.0,0.0,-0.00033333333333338943,0.0007146883489692709,5.041022936506952e-05
LYS 596,R LYS 596,0.0,0.0,0.0,-0.00013432835820896473,0.000341004765934229,2.405262166385959e-05,-72.2725472636815,0.7314506876588478,0.05159255357569252,72.26862686567168,0.7311902890991112,0.05157418647744391,0.0,0.0,0.0,-0.00405472636816089,0.0007275598484558791,5.131811493831005e-05
ILE 597,R ILE 597,0.0,0.0,0.0,-0.000174129353233847,0.00037922067662012494,2.6748164169693636e-05,-0.49927860696517395,0.08023065002871224,0.00565903372552377,0.4990149253731344,0.08014144694555216,0.005652741825160967,0.0,0.0,0.0,-0.00043781094527335385,0.0006891939080301922,4.8611990150555005e-05
ARG 598,R ARG 598,0.0,0.0,0.0,-0.00025373134328358064,0.0004351456637944231,3.069280862172759e-05,-82.2327213930348,0.8730888450430886,0.06158293891061896,82.22394029850751,0.8724868593917353,0.06154047811661978,0.0,0.0,0.0,-0.009034825870644374,0.0009483062117069366,6.688836289189634e-05
GLU 599,R GLU 599,0.0,0.0,0.0,-0.00010447761194030137,0.00030587912734208594,2.157505014533942e-05,72.48006467661692,1.2427873866243757,0.08765946345998682,-72.47628358208955,1.2422865229692774,0.08762413526166017,0.0,0.0,0.0,0.0036766169154237556,0.0008285337390400335,5.844026404228196e-05
GLU 600,R GLU 600,0.0,0.0,0.0,-0.00010945273631840254,0.0003122063978057006,2.202134139352564e-05,71.09884577114427,0.5528209889871041,0.03899298609366683,-71.09563184079605,0.5526689595811015,0.03898226276616628,0.0,0.0,0.0,0.0031044776119415474,0.0006340502755978082,4.4722458212684995e-05
TYR 601,R TYR 601,0.0,0.0,0.0,-0.00018905472636814225,0.00039155208696416393,2.7617954792045764e-05,0.4491990049751241,0.13295149378815838,0.009377675326532917,-0.44888557213930336,0.13289711668310428,0.009373839861267618,0.0,0.0,0.0,0.0001243781094526497,0.0006612612224355816,4.664177041822348e-05
PRO 602,R PRO 602,0.0,0.0,0.0,-0.00011442786069651255,0.00031833021438896944,2.2453282111458726e-05,0.6735970149253726,0.12268059808021245,0.008653222200678861,-0.673278606965174,0.12263123537906853,0.008649740424194982,0.0,0.0,0.0,0.00020398009950258663,0.0006640626353614879,4.6839366850773246e-05
ASP 603,R ASP 603,0.0,0.0,0.0,-0.00012935323383084037,0.00033559048664754917,2.3670727848070228e-05,78.27483582089558,0.8683990060640044,0.06125214317432098,-78.26872636815925,0.8680072618989595,0.06122451167138572,0.0,0.0,0.0,0.005980099502486988,0.0007724110923392701,5.4481677762205506e-05
ARG 604,R ARG 604,0.0,0.0,0.0,-0.00026865671641792887,0.00044326096731100057,3.126521799740557e-05,-80.2723383084577,1.0768554668513586,0.07595552824569698,80.26519900497512,1.0762530173758684,0.07591303473606566,0.0,0.0,0.0,-0.007407960199004996,0.0010331501932425837,7.2872795932712e-05
ILE 605,R ILE 605,0.0,0.0,0.0,-0.00038805970149255036,0.0004873082900691058,3.437207659717939e-05,-0.8830099502487562,0.08721044428584837,0.006151350453410369,0.8823880597014925,0.08713966976345756,0.006146358403502085,0.0,0.0,0.0,-0.0010099502487564988,0.0007661368475455623,5.403912665639897e-05
MET 606,R MET 606,0.0,0.0,0.0,-0.00026368159203983603,0.00044062865324353184,3.107954887870037e-05,-0.042044776119402986,0.14417900353302396,0.01016960280408798,0.04205970149253728,0.14404651825298107,0.010160258012943575,0.0,0.0,0.0,-0.0002487562189056043,0.0007966415483085494,5.619076235102411e-05
ASN 607,R ASN 607,0.0,0.0,0.0,-0.00042288557213933094,0.0004940175756142168,3.484531311165814e-05,-1.1693830845771136,0.1945063595180696,0.013719420794268673,1.1685472636815921,0.1943127934452386,0.013705767696183643,0.0,0.0,0.0,-0.0012587064676623638,0.000767976159460982,5.416886171597274e-05
THR 608,R THR 608,0.0,0.0,0.0,-0.00038805970149253215,0.00048730829006908295,3.4372076597177774e-05,0.8688009950248758,0.13900059128334213,0.009804345766345826,-0.867432835820896,0.13884780571065486,0.009793569102959684,0.0,0.0,0.0,0.0009800995024876154,0.0008101360306201691,5.7142589744702335e-05
PHE 609,R PHE 609,0.0,0.0,0.0,-0.001084577114427834,0.00029559106024907244,2.08493858433678e-05,-1.0606517412935317,0.12400725427927878,0.008746797314055168,1.05852736318408,0.12384475315125824,0.008735335368233033,0.0,0.0,0.0,-0.003208955223880577,0.000723534307077283,5.1034175142025035e-05
SER 610,R SER 610,0.0,0.0,0.0,-0.0004925373134328478,0.0004999443052073015,3.526335238514431e-05,0.16167164179104465,0.10568709868121444,0.007454593170760965,-0.1609402985074626,0.10560348449847366,0.007448695481038984,0.0,0.0,0.0,0.00023880597014933687,0.0007871395200621206,5.552054095448579e-05
VAL 611,R VAL 611,0.0,0.0,0.0,-0.0008159203980099256,0.0003875490964009902,2.7335605607639973e-05,-1.0710497512437809,0.07038492257443518,0.004964569656042474,1.070089552238806,0.07023933456190837,0.004954300669406738,0.0,0.0,0.0,-0.001776119402985245,0.0007015454621721394,4.948320160686126e-05
VAL 612,R VAL 612,0.0,0.0,0.0,-0.0007363184079601715,0.0004406286532434555,3.107954887869499e-05,0.7823980099502488,0.09368434773731017,0.006607984395108412,-0.7807263681592046,0.09352925288654482,0.006597044847805453,0.0,0.0,0.0,0.0009353233830845713,0.0006988234746038035,4.929120740708653e-05
PRO 613,R PRO 613,0.0,0.0,0.0,-0.0006616915422885374,0.0004731340667848095,3.3372303972001465e-05,0.6622238805970153,0.17449695895186265,0.01230806649773541,-0.6615373134328354,0.17425897080556813,0.012291280108173895,0.0,0.0,0.0,2.487562189063953e-05,0.0008069216176109199,5.691586253233906e-05
SER 614,R SER 614,0.0,0.0,0.0,-0.0007810945273632052,0.0004135043732374265,2.9166349680137627e-05,-0.9721243781094527,0.2919088821453692,0.02058966502514204,0.9705273631840794,0.29123378053189275,0.020542047028809574,0.0,0.0,0.0,-0.0023781094527361626,0.001005615283034544,7.09306331128819e-05
PRO 615,R PRO 615,0.0,0.0,0.0,-0.0009751243781094658,0.0003064450466554393,2.161496701599977e-05,-0.5094825870646768,0.2295607766895336,0.016191968741105723,0.5083731343283582,0.2290356488245107,0.016154929077369814,0.0,0.0,0.0,-0.0020845771144281902,0.0008797393017698511,6.205202596018689e-05
LYS 616,R LYS 616,0.0,0.0,0.0,-0.0025522388059701483,0.0005264236444342952,3.713106096860357e-05,-118.26325870646761,3.2317939572064014,0.22795316990738457,118.18991542288555,3.226173492052117,0.2275567328618185,0.0,0.0,0.0,-0.07589552238805947,0.006320150972024078,0.00044578907796816413
VAL 617,R VAL 617,0.0,0.0,0.0,-0.001189054726368178,0.0004040585174974476,2.850009038671494e-05,-0.40306467661691564,0.22518068101086489,0.015883020612706706,0.40236318407960225,0.22475698858593837,0.015853135653267264,0.0,0.0,0.0,-0.0018905472636817871,0.0008091271625518057,5.707142967780235e-05
SER 618,R SER 618,0.0,0.0,0.0,-0.0005870646766169193,0.0004923613937806202,3.472849505211894e-05,-0.10598009950248767,0.47888615541976853,0.033778025022071306,0.1059701492537313,0.47801735964696757,0.03371674489312914,0.0,0.0,0.0,-0.0005970149253733353,0.0011424818253131003,8.058445466827242e-05
ASP 619,R ASP 619,0.0,0.0,0.0,-0.0006567164179104519,0.0004748051856891623,3.349017561127783e-05,98.1989452736319,1.9812501485728822,0.1397466106215079,-98.16693532338309,1.9776679796193233,0.13949394390484213,0.0,0.0,0.0,0.03135323383084658,0.003729618175012608,0.0002630669828571689
THR 620,R THR 620,0.0,0.0,0.0,-0.0004029850746268611,0.000490497812691188,3.459704817699614e-05,0.4183631840796019,0.20094964206135904,0.014173894903633417,-0.417830845771144,0.20066526481001923,0.014153836478885172,0.0,0.0,0.0,0.00012935323383109004,0.0008123328482342507,5.729754131199568e-05
VAL 621,R VAL 621,0.0,0.0,0.0,-0.00029353233830845687,0.0004553801759800549,3.212004106764487e-05,0.7193930348258712,0.1334419200294169,0.009412267326450289,-0.7186368159203983,0.13324395924183005,0.009398304249086659,0.0,0.0,0.0,0.000462686567164475,0.0007329153577735467,5.1695863440100714e-05
VAL 622,R VAL 622,0.0,0.0,0.0,-0.0002537313432835834,0.0004351456637944278,3.069280862172792e-05,0.028228855721393137,0.07246277042520237,0.0051111297432384585,-0.028208955223880585,0.07239132269406333,0.005106090208846262,0.0,0.0,0.0,-0.00023383084577110498,0.0006982919824684939,4.925371884233613e-05
GLU 623,R GLU 623,0.0,0.0,0.0,-0.00047263681592040174,0.0004992506946985945,3.521442887200131e-05,93.62925870646767,1.5288883038049703,0.10783946622263245,-93.60601492537312,1.526713021992387,0.10768603367365619,0.0,0.0,0.0,0.02277114427861035,0.0023260076581837733,0.00016406393041534494
PRO 624,R PRO 624,0.0,0.0,0.0,-0.00038308457711444755,0.00048613864677837717,3.4289576320456e-05,-0.1949004975124378,0.07282255438813716,0.005136506947329687,0.1944328358208956,0.07272572831278326,0.00512967736255452,0.0,0.0,0.0,-0.0008507462686568304,0.0007646492645713766,5.3934200643492186e-05
TYR 625,R TYR 625,0.0,0.0,0.0,-0.0002885572139303739,0.00045309154507576076,3.195861349017863e-05,0.1059900497512438,0.16339081098679595,0.01152469922011174,-0.10593034825870641,0.16320720622435864,0.01151174873868815,0.0,0.0,0.0,-0.0002288557213930538,0.0007447081528459305,5.25276630704032e-05
ASN 626,R ASN 626,0.0,0.0,0.0,-0.0002537313432836359,0.00043514566379451773,3.0692808621734266e-05,-1.2205174129353233,0.12554728329819212,0.008855422585733724,1.2193184079601993,0.12542047929393693,0.008846478520886252,0.0,0.0,0.0,-0.0014527363184075439,0.0007590285589874594,5.35377466393274e-05
ALA 627,R ALA 627,0.0,0.0,0.0,-0.00023383084577114724,0.00042326585184385027,2.9854871294071477e-05,-0.2304875621890548,0.15704897070192678,0.01107738029597095,0.23012935323383082,0.15691168471493505,0.011067696889066607,0.0,0.0,0.0,-0.0005920398009950392,0.0006858457526484286,4.837582947858097e-05
THR 628,R THR 628,0.0,0.0,0.0,-0.00023383084577112957,0.00042326585184381834,2.9854871294069224e-05,0.42941293532338337,0.13288166145890956,0.009372749733804833,-0.4290646766169152,0.13274567310230184,0.009363157854690725,0.0,0.0,0.0,0.0001144278606965965,0.0007136486000813104,5.0336891133097836e-05
LEU 629,R LEU 629,0.0,0.0,0.0,-0.00019900497512437387,0.0003992517939848448,2.8161050251089057e-05,-0.11994029850746273,0.10201266343159779,0.007195418491353625,0.11978109452736319,0.10195610137582373,0.007191428911547206,0.0,0.0,0.0,-0.00035820895522392177,0.0007200364668207361,5.078745651303213e-05
SER 630,R SER 630,0.0,0.0,0.0,-0.00018407960199004494,0.00038754909640099385,2.7335605607640227e-05,-0.03243283582089559,0.1343429068959417,0.009475818040075232,0.0323681592039801,0.1342532832402641,0.00946949647481429,0.0,0.0,0.0,-0.00024875621890545327,0.000703799882000601,4.964221612109227e-05
VAL 631,R VAL 631,0.0,0.0,0.0,-0.00027860696517411027,0.0004483136448186285,3.162160639024084e-05,-0.28544776119403,0.08662688624417261,0.006110189442780867,0.28507462686567164,0.08655846327863775,0.006105363258904461,0.0,0.0,0.0,-0.0006517412935323864,0.0007180054273941599,5.0644198037514974e-05
HIE 632,R HIE 632,0.0,0.0,0.0,-0.00022388059701490735,0.0004168429863811289,2.9401837294533466e-05,0.602064676616915,0.16618622532742358,0.011721872545078737,-0.6017462686567165,0.16615287062348588,0.011719519885659665,0.0,0.0,0.0,9.452736318391675e-05,0.0007095790220648452,5.004984523186701e-05
GLN 633,R GLN 633,0.0,0.0,0.0,-0.00012437810945272924,0.00033001241695076734,2.327728114751235e-05,-0.27974129353233823,0.3394010714476592,0.023939505776331728,0.27937313432835803,0.33919256638255085,0.02392479896297588,0.0,0.0,0.0,-0.000492537313432607,0.0006774212368898458,4.778160995297617e-05
LEU 634,R LEU 634,0.0,0.0,0.0,-0.00033333333333334856,0.00047140452079105305,3.325031120358927e-05,-0.1719900497512436,0.14463923175846571,0.010202064800198953,0.17179104477611937,0.14445762731319595,0.010189255410269805,0.0,0.0,0.0,-0.0005323383084574904,0.0008043408382366822,5.6733828390627376e-05
VAL 635,R VAL 635,0.0,0.0,0.0,-0.00027363184079603174,0.00044582222521832485,3.1445875201007005e-05,0.20903980099502495,0.1096752710621108,0.007735897161176323,-0.20892537313432832,0.10955618019941007,0.0077274971393868465,0.0,0.0,0.0,-0.00015920398009944186,0.0007819654807717877,5.515559236151415e-05
GLU 636,R GLU 636,0.0,0.0,0.0,-0.00018407960199004163,0.00038754909640098686,2.7335605607639735e-05,81.47361194029853,1.9436192783443458,0.13709233368784368,-81.46526368159206,1.9424323867858575,0.13700861681211576,0.0,0.0,0.0,0.008164179104477143,0.001385033881711959,9.769275762811466e-05
ASN 637,R ASN 637,0.0,0.0,0.0,-0.00013432835820896693,0.00034100476593423466,2.405262166385999e-05,-0.4435472636815923,0.27039122017042067,0.01907192617138632,0.4432736318407959,0.2701585120684313,0.01905551220743502,0.0,0.0,0.0,-0.0004079601990049788,0.000728069975320808,5.135409651308097e-05
THR 638,R THR 638,0.0,0.0,0.0,-0.00020398009950247392,0.0004029543628122436,2.84222093200711e-05,0.12634825870646785,0.23398670734335697,0.01650414981938257,-0.12620895522388068,0.23377679135985757,0.016489343487516576,0.0,0.0,0.0,-6.467661691522354e-05,0.0007602016097476512,5.362048726041548e-05
ASP 639,R ASP 639,0.0,0.0,0.0,-0.00027363184079601184,0.0004458222252182925,3.144587520100472e-05,87.32784079601983,1.0198617136479176,0.07193549885035957,-87.3151592039802,1.0189554570200847,0.0718715764364311,0.0,0.0,0.0,0.012407960199001297,0.0011687201480592296,8.243516325991895e-05
GLU 640,R GLU 640,0.0,0.0,0.0,-0.0005174129353233781,0.0004996966976911271,3.5245887497545586e-05,93.18268159203978,1.0750038889751188,0.07582492801195434,-93.16394029850747,1.0736867468059421,0.0757320239665052,0.0,0.0,0.0,0.018223880597010595,0.0015532430735210904,0.00010955731922708355
THR 641,R THR 641,0.0,0.0,0.0,-0.00048258706467658807,0.0004996966976911025,3.5245887497543845e-05,0.7221542288557218,0.11466165279386203,0.008087609410525137,-0.7204278606965174,0.11453212641001724,0.008078473323826843,0.0,0.0,0.0,0.0012437810945275555,0.0007565788616997675,5.336495831512197e-05
TYR 642,R TYR 642,0.0,0.0,0.0,-0.0014129353233831366,0.0004923613937805932,3.4728495052117034e-05,-0.28838805970149256,0.1893840727770113,0.013358122544671064,0.2878805970149255,0.18905819386712686,0.013335136818632286,0.0,0.0,0.0,-0.0019203980099504593,0.0008426632978998155,5.943688628185828e-05
CYS 643,R CYS 643,0.0,0.0,0.0,-0.0008557213930348465,0.0003513720116021877,2.478387079190196e-05,0.6436069651741293,0.23921900237181226,0.01687320745530254,-0.6416318407960198,0.23858655882266397,0.01682859832683556,0.0,0.0,0.0,0.0011194029850746252,0.0010441362646204037,7.36476936608975e-05
ILE 644,R ILE 644,0.0,0.0,0.0,-0.0014527363184079743,0.0004977611318719262,3.510936321106767e-05,-1.0720845771144278,0.15509097895165957,0.010939274206277123,1.071208955223881,0.15466965638537428,0.01090955640377796,0.0,0.0,0.0,-0.0023283582089553916,0.0009524212617036828,6.717861613932073e-05
ASP 645,R ASP 645,0.0,0.0,0.0,-0.0016616915422886167,0.0004835349976046641,3.4105929067464766e-05,111.48095522388058,1.6396975157844644,0.11565534540928067,-111.42781592039799,1.6360104857265123,0.11539528236058913,0.0,0.0,0.0,0.051477611940298124,0.0038349980726944876,0.0002704999077401231
ASN 646,R ASN 646,0.0,0.0,0.0,-0.0015721393034825487,0.000494768552853812,3.4898282962013945e-05,2.0169900497512443,0.17409641607466755,0.012279814381496116,-2.0130547263681597,0.17389420924802695,0.012265551811629352,0.0,0.0,0.0,0.0023631840796024565,0.0008879725977042303,6.263275787932496e-05
GLU 647,R GLU 647,0.0,0.0,0.0,-0.0031840796019900705,0.0004996966976911164,3.524588749754483e-05,119.21218905472645,2.0001745953779815,0.1410814381801605,-119.12522885572139,1.9921817079709427,0.1405176633710999,0.0,0.0,0.0,0.08377611940298393,0.008177424746717664,0.0005767910694110912
ALA 648,R ALA 648,0.0,0.0,0.0,-0.002447761194029853,0.0004972636193718625,3.507427138499219e-05,1.6938855721393031,0.12456679896255972,0.008786264552978089,-1.6852835820895518,0.12343977192397633,0.008706770194916199,0.0,0.0,0.0,0.006154228855721527,0.00204211735970514,0.00014403985267367564
LEU 649,R LEU 649,0.0,0.0,0.0,-0.003796019900497477,0.0005117369500746105,3.609514142079769e-05,1.8923830845771152,0.21303667381576155,0.015026448389304564,-1.8899900497512427,0.21339711398987543,0.015051871878963619,0.0,0.0,0.0,-0.0014029850746270513,0.0023818950281547717,0.00016800592155443608
TYR 650,R TYR 650,0.0,0.0,0.0,-0.005228855721393082,0.00065968723486237,4.653074989480541e-05,1.721606965174129,0.2250322691094413,0.01587255244430567,-1.7186318407960193,0.22429889391621208,0.0158208241465733,0.0,0.0,0.0,-0.0022537313432831425,0.002580118881032825,0.00018198755411304954
ASP 651,R ASP 651,0.0,0.0,0.0,-0.008651741293532335,0.001068829951586875,7.538945204501601e-05,137.5014726368159,2.7648384009891713,0.1950166644695209,-137.3187164179105,2.7464798699022106,0.19372175352794177,0.0,0.0,0.0,0.17410447761193948,0.01969049142575941,0.001388860180126072
ILE 652,R ILE 652,0.0,0.0,0.0,-0.011746268656716423,0.0015614441929267082,0.00011013578158887209,2.129069651741294,0.24301236609276797,0.017140770702295857,-2.122432835820897,0.24158089756038778,0.017039802696940467,0.0,0.0,0.0,-0.005109452736318369,0.006277018035810541,0.00044274671522243146
CYS 653,R CYS 653,0.0,0.0,0.0,-0.00782587064676619,0.00101458388558049,7.156322956149803e-05,0.9637412935323383,0.3076323850226832,0.02169871540718739,-0.9607860696517413,0.3083493673469422,0.02174928744109381,0.0,0.0,0.0,-0.004870646766169104,0.0057582460084759,0.0004061553577113749
PHE 654,R PHE 654,0.0,0.0,0.0,-0.01803980099502488,0.0026027937459161283,0.00018358691576661194,1.4196517412935328,0.2871784303445783,0.020256004681270215,-1.3473582089552232,0.28302087725109326,0.01996275349655131,0.0,0.0,0.0,0.054253731343283054,0.01238801774254144,0.0008737834003880134
ARG 655,R ARG 655,0.0,0.0,0.0,-0.05035820895522385,0.008246274284683636,0.0005816473413869101,-144.37260696517413,3.187536229393858,0.2248314704793405,144.41796019900494,3.189808174088302,0.22499172110231044,0.0,0.0,0.0,-0.005004975124375141,0.0405792017792261,0.002862236207001856
THR 656,R THR 656,0.0,0.0,0.0,-0.035900497512437776,0.006766911723958408,0.00047730115173962126,0.5067611940298504,0.36227383431792354,0.025552826077643156,-0.396363184079602,0.36395351575395285,0.025671301671337392,0.0,0.0,0.0,0.07449751243781091,0.022397611008467985,0.001579805673052917
LEU 657,R LEU 657,0.0,0.0,0.0,-0.024417910447761173,0.004059811236444758,0.0002863570056839785,0.3455970149253731,0.3277203512872,0.023115611300806624,-0.2925820895522389,0.32471975590995494,0.022903965621376088,0.0,0.0,0.0,0.028597014925373032,0.009817832848220714,0.0006924965356725016
LYS 658,R LYS 658,0.0,0.0,0.0,-0.11675621890547258,0.035034812447275396,0.002471165136211395,-159.12772636815927,6.176722333551394,0.4356724018346366,159.56777611940305,6.2270370108854065,0.4392213255417252,-0.0031203223880597046,0.012503291323628709,0.000881914171892436,0.3201732099502491,0.12426481984178298,0.008764964588086017
LEU 659,R LEU 659,0.0,0.0,0.0,-0.014238805970149263,0.002158561933109385,0.00015225321960779655,1.5453582089552238,0.47317809911003955,0.03337540977275717,-1.501935323383085,0.4669645717180472,0.03293714134226126,0.0,0.0,0.0,0.02918407960199007,0.007695119941822527,0.0005427719114470592
THR 660,R THR 660,0.0,0.0,0.0,-0.011283582089552236,0.0019709782667087852,0.00013902208793756206,0.4140497512437807,1.0815951079883432,0.0762898367553685,-0.3647014925373134,1.0691119393000867,0.07540934192474,0.0,0.0,0.0,0.03806467661691489,0.016530111105317227,0.0011659441397791034
THR 661,R THR 661,0.0,0.0,0.0,-0.0044029850746268645,0.0007205519200091774,5.0823813777696865e-05,-0.3581592039800994,0.5038717997412544,0.03554037649022754,0.372507462686567,0.5030062868107854,0.03547932791513001,0.0,0.0,0.0,0.009945273631840657,0.004032454167956359,0.000284427386851875
PRO 662,R PRO 662,0.0,0.0,0.0,-0.00422388059701498,0.0007015454621720096,4.94832016068521e-05,-0.8096019900497513,0.160462983118422,0.011318186165017122,0.8091691542288555,0.16012371225912664,0.011294255843697866,0.0,0.0,0.0,-0.004656716417910382,0.0012080028187587014,8.520594921562789e-05
THR 663,R THR 663,0.0,0.0,0.0,-0.0019303482587064672,0.00039287735367959,2.771143189880267e-05,1.3181094527363177,0.5511876168920388,0.03887777690903482,-1.3169402985074634,0.5503215219580798,0.03881668728257629,0.0,0.0,0.0,-0.0007611940298506525,0.0013392975686078205,9.446676683476063e-05
TYR 664,R TYR 664,0.0,0.0,0.0,-0.0018358208955223858,0.0004087481772426125,2.8830873480827002e-05,1.076208955223881,0.2630087982929542,0.018551210280817364,-1.0747014925373137,0.26260357435010956,0.01852262798766472,0.0,0.0,0.0,-0.0003283582089550032,0.0008532302046541545,6.018221841709424e-05
GLY 665,R GLY 665,0.0,0.0,0.0,-0.0008507462686566956,0.000356338399591434,2.5134172791388728e-05,0.24210447761194034,0.1339322396057855,0.009446851802806413,-0.2413781094527363,0.13369902457589283,0.0094304020829177,0.0,0.0,0.0,-0.00012437810945270164,0.000752741415180254,5.309428570725891e-05
ASP 666,R ASP 666,0.0,0.0,0.0,-0.003139303482587067,0.0004576573621523049,3.2280661395953904e-05,111.46390547263682,1.8246869331453213,0.12870349286085236,-111.40100995024875,1.8173027358510885,0.12818265174204016,0.0,0.0,0.0,0.059756218905473606,0.007556439290962956,0.0005329901325382376
LEU 667,R LEU 667,0.0,0.0,0.0,-0.002800995024875678,0.00045733274405103586,3.225776460049806e-05,0.7135522388059703,0.15015865078454635,0.010591374601412204,-0.7114477611940297,0.1499741885170784,0.010578363636247217,0.0,0.0,0.0,-0.0006965174129354411,0.0014668603934511748,0.00010346435475974046
ASN 668,R ASN 668,0.0,0.0,0.0,-0.001477611940298542,0.0004994985233038765,3.523190935402332e-05,0.9676815920398016,0.185742661839748,0.01310127722065724,-0.9643880597014928,0.18559686869226563,0.01309099376491735,0.0,0.0,0.0,0.0018159203980112329,0.0011156709484902874,7.869336122584283e-05
HIE 669,R HIE 669,0.0,0.0,0.0,-0.003890547263681599,0.0004967157800735661,3.503562978026735e-05,-0.9673681592039798,0.9796728785854574,0.06910079698858251,0.9753482587064679,0.9777937639835026,0.06896825446396405,0.0,0.0,0.0,0.00408955223880586,0.003024270036264461,0.00021331556112516616
LEU 670,R LEU 670,0.0,0.0,0.0,-0.004965174129353272,0.0006098536603906739,4.301576056718803e-05,-0.05653233830845775,0.1841893093818212,0.012991712186049057,0.061577114427860694,0.18355842881677603,0.012947213301980556,0.0,0.0,0.0,7.960199004968724e-05,0.002331619521455431,0.00016445976073089111
VAL 671,R VAL 671,0.0,0.0,0.0,-0.0017960199004974605,0.0004496367573211986,3.171493155053839e-05,0.5155820895522384,0.17771612020497374,0.012535128625397789,-0.5143134328358209,0.17756696240564232,0.012524607845414835,0.0,0.0,0.0,-0.0005273631840796533,0.0017307570346161711,0.00012207818864829446
SER 672,R SER 672,0.0,0.0,0.0,-0.001338308457711385,0.0004731340667848675,3.337230397200555e-05,-0.8966169154228862,0.14104795244170265,0.009948755488058703,0.8975870646766166,0.14089636158645066,0.009938063093543078,0.0,0.0,0.0,-0.0003681592039800174,0.0014399354236927337,0.00010156521382211628
ALA 673,R ALA 673,0.0,0.0,0.0,-0.0021592039800995035,0.0003921206068704044,2.7658055094385266e-05,-0.41159203980099485,0.2072774061993129,0.01462022097292272,0.41734825870646775,0.20679400212019758,0.014586124278133503,0.0,0.0,0.0,0.0035970149253731617,0.001710893120108307,0.00012067709614710326
THR 674,R THR 674,0.0,0.0,0.0,-0.002328358208955196,0.0004800930579826782,3.3863153365222985e-05,-0.4176666666666668,0.1983427691220889,0.013990020263751957,0.4212139303482587,0.1979282723614168,0.01396078391645919,0.0,0.0,0.0,0.0012189054726366552,0.0018262434041397694,0.00012881327786006685
MET 675,R MET 675,0.0,0.0,0.0,-0.001388059701492559,0.00048730829006909525,3.437207659717864e-05,0.19096019900497518,0.19840049051044772,0.013994091616573973,-0.18911442786069665,0.1979909336101953,0.013965203700170204,0.0,0.0,0.0,0.00045771144278609546,0.0014692377068136538,0.00010363203751551512
SER 676,R SER 676,0.0,0.0,0.0,-0.0014129353233830937,0.0004923613937806172,3.472849505211873e-05,-0.9333034825870646,0.2901569011781463,0.020466089815712202,0.9356567164179109,0.29011494816952466,0.020463130678641868,0.0,0.0,0.0,0.0009402985074626007,0.001537723946542139,0.00010846268440942791
GLY 677,R GLY 677,0.0,0.0,0.0,-0.0011194029850746328,0.0003242621042149037,2.287168535970662e-05,-0.336323383084577,0.3526516467855985,0.024874129298553684,0.33803980099502473,0.35203059626179956,0.024830323772134857,0.0,0.0,0.0,0.0005970149253731207,0.0012858940188203599,9.069997086337347e-05
VAL 678,R VAL 678,0.0,0.0,0.0,-0.0014875621890547818,0.0004998452769196557,3.5256367468290615e-05,-0.06380597014925397,0.24676779659630244,0.017405658346428824,0.06416915422885573,0.24609297527839802,0.017358060120621646,0.0,0.0,0.0,-0.0011243781094530485,0.0013003836924464693,9.172199364011329e-05
THR 679,R THR 679,0.0,0.0,0.0,-0.0009800995024875565,0.00019850683923640418,1.4001592877334526e-05,-0.289049751243781,0.314913535495454,0.022212288163624954,0.29167661691542285,0.3140506818122892,0.02215142715737018,0.0,0.0,0.0,0.0016467661691542661,0.001580226695132415,0.00011146059714743707
THR 680,R THR 680,0.0,0.0,0.0,-0.0016169154228855775,0.0004861386467783352,3.428957632045304e-05,-1.119154228855722,0.3735340848327855,0.0263470629110559,1.1226915422885573,0.37372721898073386,0.026360685543508695,0.0,0.0,0.0,0.0019203980099503234,0.001760153724855091,0.00012415167130637198
CYX 681,R CYX 681,0.0,0.0,0.0,-0.0011791044776119331,0.00038343977846761493,2.7045756668792435e-05,-0.10058706467661695,0.10979666250100231,0.007744459453098814,0.0984029850746269,0.10978904145191407,0.00774392190574255,0.0,0.0,0.0,-0.003363184079602128,0.0011207841120466947,7.905401597561081e-05
LEU 682,R LEU 682,0.0,0.0,0.0,-0.0008507462686567088,0.0003563383995914371,2.5134172791388945e-05,-0.5157213930348261,0.1255976834959616,0.008858977541587234,0.5149701492537317,0.12543742014492354,0.008847673436383484,0.0,0.0,0.0,-0.001601990049751402,0.0008169814724150052,5.762542998056262e-05
ARG 683,R ARG 683,0.0,0.0,0.0,-0.001437810945273648,0.0004961174472564421,3.499342663732908e-05,-101.3784228855722,1.406641105350627,0.09921681367455573,101.35691044776125,1.4054304175709948,0.09913141834280202,0.0,0.0,0.0,-0.022950248756213956,0.002972094498709717,0.00020963538245823572
PHE 684,R PHE 684,0.0,0.0,0.0,-0.001711442786069625,0.0004530915450757612,3.195861349017866e-05,-0.026014925373134323,0.17743799919500827,0.012515511481892058,0.025805970149253767,0.17720454259021148,0.012499044722623393,0.0,0.0,0.0,-0.0019203980099505632,0.0008773727407237383,6.188510161433314e-05
PRO 685,R PRO 685,0.0,0.0,0.0,-0.0012686567164178957,0.0004432609673109157,3.126521799739958e-05,0.8170149253731341,0.1307461738112762,0.009222124048806995,-0.8160845771144282,0.1307028372021115,0.009219067320078945,0.0,0.0,0.0,-0.0003383084577115823,0.0008724501578820482,6.153788939172446e-05
GLY 686,R GLY 686,0.0,0.0,0.0,-0.0008756218905472612,0.00033001241695078425,2.3277281147513542e-05,-1.1421492537313445,0.10820538611371011,0.007632219470759228,1.1421194029850754,0.10804216825403713,0.007620706970584212,0.0,0.0,0.0,-0.0009054726368159996,0.0008673284311379135,6.117663064126435e-05
GLN 687,R GLN 687,0.0,0.0,0.0,-0.003621890547263623,0.00048491514153278087,3.420327691435987e-05,-0.5527562189054727,0.3557155290196136,0.025090238888680644,0.5597960199004975,0.3546713189162198,0.025016585986834237,0.0,0.0,0.0,0.003417910447760758,0.002133475806485471,0.00015048378066449141
LEU 688,R LEU 688,0.0,0.0,0.0,-0.002472636815920412,0.0004992506946985964,3.521442887200145e-05,0.45895024875621865,0.18417025843490117,0.012990368435860256,-0.45729850746268674,0.18390439449937007,0.01297161583972608,0.0,0.0,0.0,-0.0008208955223878997,0.0009556124831438089,6.740370754452342e-05
ASN 689,R ASN 689,0.0,0.0,0.0,-0.0013333333333332936,0.0004714045207910285,3.325031120358754e-05,0.8154577114427862,0.5481816249956049,0.03866575058848921,-0.813477611940299,0.5475111037255356,0.03861845566467088,0.0,0.0,0.0,0.0006467661691543123,0.0010268058912754245,7.242530337489012e-05
ALA 690,R ALA 690,0.0,0.0,0.0,-0.0008009950248756121,0.0003992517939848474,2.816105025108924e-05,-0.24788059701492504,0.5994060540099035,0.04227884323149876,0.24814427860696484,0.5985060206845241,0.04221535977548046,0.0,0.0,0.0,-0.0005373134328356822,0.0012418293143738413,8.75918862538278e-05
ASP 691,R ASP 691,0.0,0.0,0.0,-0.0007014925373133964,0.0004576032751270164,3.2276846391337694e-05,96.05467164179115,1.070316660085793,0.07549431637719316,-96.03281592039798,1.068814436399485,0.07538835768807553,0.0,0.0,0.0,0.02115422885572017,0.0017622618119600612,0.00012430036430610586
LEU 692,R LEU 692,0.0,0.0,0.0,-0.000746268656716413,0.00043514566379442086,3.0692808621727435e-05,0.5378059701492541,0.1662952991864808,0.011729566021907816,-0.5372985074626867,0.16612187711879978,0.01171733377239462,0.0,0.0,0.0,-0.00023880597014912995,0.0007743953296162672,5.462163506862082e-05
ARG 693,R ARG 693,0.0,0.0,0.0,-0.0006218905472636441,0.0004849151415327537,3.420327691435795e-05,-88.00568159203978,0.8531938346683852,0.06017965307609312,87.99310447761191,0.8524389498508103,0.06012640760643765,0.0,0.0,0.0,-0.013199004975121791,0.0011633708977570728,8.20578562350433e-05
LYS 694,R LYS 694,0.0,0.0,0.0,-0.0009004975124378598,0.00029933550162173115,2.111349837397224e-05,-99.13275124378104,1.033071981629405,0.07286727931086551,99.10863184079605,1.0316063857401663,0.07276390414735602,0.0,0.0,0.0,-0.025019900497513268,0.001852684482338389,0.00013067828771866393
LEU 695,R LEU 695,0.0,0.0,0.0,-0.001213930348258727,0.0004100782295521421,2.892468813736593e-05,0.26038308457711434,0.11817104355451931,0.008335142749261566,-0.25959701492537335,0.1179568256923169,0.008320032986267259,0.0,0.0,0.0,-0.0004278606965175072,0.0007829145067462031,5.522253149255313e-05
ALA 696,R ALA 696,0.0,0.0,0.0,-0.0003731343283581966,0.0004836373655528092,3.411314954580762e-05,0.5541890547263683,0.1342722936253968,0.009470837363995205,-0.5532985074626868,0.13409167595328586,0.0094580975756782,0.0,0.0,0.0,0.0005174129353233603,0.0007470973839642525,5.269618643986133e-05
VAL 697,R VAL 697,0.0,0.0,0.0,-0.0005472636815920326,0.0004977611318718635,3.510936321106325e-05,0.10202985074626851,0.09478626968015055,0.006685707976248497,-0.10154228855721388,0.09461653139210383,0.006673735560516787,0.0,0.0,0.0,-5.9701492537516614e-05,0.0008501787406144992,5.9966984738862144e-05
ASN 698,R ASN 698,0.0,0.0,0.0,-0.0008557213930348686,0.00035137201160219584,2.4783870791902537e-05,1.0629751243781085,0.2928292667762311,0.02065458395157025,-1.0608656716417912,0.29233819246176473,0.02061994624009329,0.0,0.0,0.0,0.0012537313432824985,0.0009034475194279957,6.372427469868626e-05
MET 699,R MET 699,0.0,0.0,0.0,-0.0011990049751243632,0.00039925179398492353,2.816105025109461e-05,0.7698457711442784,0.17503131516413567,0.012345757078898768,-0.7688059701492543,0.1747027529967832,0.012322582090470862,0.0,0.0,0.0,-0.0001592039800996501,0.000749478998596712,5.286417258382833e-05
VAL 700,R VAL 700,0.0,0.0,0.0,-0.0005323383084577384,0.0004989531378858319,3.5193440832666215e-05,-0.21766666666666684,0.10760390481611197,0.007589794251131049,0.21739303482587063,0.10748319202741295,0.007581279827502356,0.0,0.0,0.0,-0.0008059701492537763,0.000724252353634925,5.108482224116655e-05
PRO 701,R PRO 701,0.0,0.0,0.0,-0.0005820895522388324,0.0004932152728913141,3.4788723040839054e-05,-0.8680248756218908,0.10679363266701779,0.0075326420603294576,0.8662238805970146,0.10676800826521853,0.007530834654382647,0.0,0.0,0.0,-0.0023830845771143487,0.000777489541969369,5.483988398040041e-05
PHE 702,R PHE 702,0.0,0.0,0.0,-0.0006716417910448032,0.00046961590216575724,3.3124151773009725e-05,0.6980845771144282,0.08598639144293709,0.006065012422777696,-0.697407960199005,0.08591968213064578,0.006060307110681535,0.0,0.0,0.0,4.975124377956456e-06,0.0007295982158660697,5.146189028993875e-05
PRO 703,R PRO 703,0.0,0.0,0.0,-0.000248756218905453,0.000432292218830383,3.0491542132179643e-05,0.515900497512438,0.16973502923382075,0.011972185872770647,-0.5152835820895523,0.1695524520880168,0.011959307873835768,0.0,0.0,0.0,0.000368159203980302,0.0007355784906777224,5.188370635194163e-05
ARG 704,R ARG 704,0.0,0.0,0.0,-0.00037313432835823856,0.00048363736555286356,3.4113149545811454e-05,-86.28381592039803,1.0066510464354375,0.0710036902302706,86.27183084577118,1.0058525510533776,0.07094736870856867,0.0,0.0,0.0,-0.012358208955213602,0.0011022567425478188,7.774719609066836e-05
LEU 705,R LEU 705,0.0,0.0,0.0,-0.0005323383084576992,0.0004989531378857951,3.5193440832663627e-05,0.46708457711442775,0.11571206248237731,0.008161699597390102,-0.4663233830845769,0.1155539541465513,0.008150547495239545,0.0,0.0,0.0,0.0002288557213931908,0.000783767647617723,5.5282707409896764e-05
HIP 706,R HIP 706,0.0,0.0,0.0,-0.0006169154228855352,0.0004861386467783225,3.4289576320452146e-05,-91.49758208955224,1.0452851330767319,0.07372872859378443,91.48047263681592,1.0443127857732362,0.07366014450302316,0.0,0.0,0.0,-0.017726368159204486,0.0013232521537690127,9.333501053364209e-05
PHE 707,R PHE 707,0.0,0.0,0.0,-0.0007860696517412821,0.0004100782295521291,2.8924688137365015e-05,0.42180597014925403,0.1104415703522431,0.007789947745649362,-0.4205273631840795,0.11028561065670761,0.007778947196899702,0.0,0.0,0.0,0.0004925373134328457,0.0007734358504602758,5.45539586270022e-05
PHE 708,R PHE 708,0.0,0.0,0.0,-0.0013184079601990565,0.00046585870291408245,3.2859139371002123e-05,-0.888751243781094,0.10108509695702768,0.00712999299672808,0.8880398009950248,0.10092373559243234,0.007118611443619452,0.0,0.0,0.0,-0.002029850746268778,0.0008633525291926443,6.089619214064641e-05
MET 709,R MET 709,0.0,0.0,0.0,-0.0022189054726368456,0.0004481479810900759,3.160992137177671e-05,-0.017676616915422882,0.519170520880894,0.036619465078636344,0.020228855721393012,0.5183358151592461,0.0365605894765067,0.0,0.0,0.0,0.000333333333333153,0.0012942018933031075,9.128596314772442e-05
PRO 710,R PRO 710,0.0,0.0,0.0,-0.0021144278606965252,0.0003756795448488143,2.6498391992686482e-05,0.9870696517412936,0.1623576456434461,0.011451825355572855,-0.9796567164179104,0.161511629719014,0.01139215199324838,0.0,0.0,0.0,0.005298507462686578,0.0015678510695574526,0.00011058768782315633
GLY 711,R GLY 711,0.0,0.0,0.0,-0.002094527363184069,0.0003811737574005286,2.6885923866281177e-05,-1.3622985074626865,0.17474664089828798,0.012325677704362424,1.3717860696517414,0.17607457998357837,0.01241934330555611,0.0,0.0,0.0,0.007393034825870611,0.0024857306690360113,0.00017532992296098108
PHE 712,R PHE 712,0.0,0.0,0.0,-0.010492537313432889,0.001106828209985087,7.806964254216012e-05,0.9050547263681588,0.20596387160861557,0.01452757138644002,-0.8825771144278606,0.20650559910405653,0.014565781897829954,0.0,0.0,0.0,0.011985074626865296,0.004862771164921152,0.00034299343221007436
ALA 713,R ALA 713,0.0,0.0,0.0,-0.010288557213930329,0.001268178624187435,8.945042326961962e-05,-1.3363532338308453,0.2242887921643416,0.015820111623933868,1.4023233830845772,0.22499386370957894,0.015869843536263847,0.0,0.0,0.0,0.055681592039801046,0.012984802040561664,0.000915877319210195
PRO 714,R PRO 714,0.0,0.0,0.0,-0.026791044776119377,0.003428896723333803,0.00024185572710354108,-2.086074626865672,0.24310405487260797,0.017147237930184214,2.1566716417910445,0.23989376098388643,0.016920801258181475,0.0,0.0,0.0,0.04380597014925349,0.013113631363638368,0.0009249642390328134
LEU 715,R LEU 715,0.0,0.0,0.0,-0.025631840796019902,0.00410239356106627,0.0002893605312824636,-0.6870597014925378,0.8259052301396623,0.05825486331936974,0.741512437810945,0.8152271429616544,0.057501689121693365,0.0,0.0,0.0,0.02882089552238802,0.018267981973036595,0.0012885240995265269
THR 716,R THR 716,0.0,0.0,0.0,-0.10431343283582084,0.027594365793383032,0.0019463564934761191,-3.1247910447761194,0.6727229779738026,0.047450220320116206,3.3952089552238824,0.6966990157354589,0.04914135963220065,-0.0007587582089552238,0.0029528765863769033,0.00020827985543724523,0.16534571940298481,0.06081985678798584,0.004289901934255362
SER 717,R SER 717,0.0,0.0,0.0,-0.08215920398009945,0.031166772192811453,0.0021983346126663228,0.9561343283582088,1.0349234099888536,0.07299786899850685,-0.9070646766169155,1.0380543946081024,0.07321871162595764,-0.0002533970149253732,0.0014976938058596937,0.00010563917598617135,-0.033342949253731415,0.08172968501068556,0.005764767500779125
ARG 718,R ARG 718,0.0,0.0,0.0,-0.09350248756218904,0.028466987842009548,0.0020079065071061455,-123.69846766169161,4.446422897931335,0.31362648973091506,123.95411442786067,4.551918923094584,0.32106760561485564,0.0,0.0,0.0,0.1621442786069614,0.13459200954896824,0.009493388386496335
GLY 719,R GLY 719,0.0,0.0,0.0,-0.2842487562189056,0.17631577227570774,0.012436355698139345,-0.36980597014925354,0.4581754722237342,0.03231720606269539,0.9588407960199004,0.5816141242950226,0.0410238972692932,-0.03543420895522388,0.0359085198344545,0.0025327917037204,0.2693518606965174,0.14770205254895202,0.01041809952187196
SER 720,R SER 720,0.0,0.0,0.0,-0.8310547263681598,0.4413902414686235,0.03113326717026616,0.36613930348258683,1.3721427773705115,0.09678348923503309,0.34980099502487566,1.4376905783940404,0.10140687464314488,-0.14300668656716417,0.07667062966616126,0.005407929250014503,-0.2581211144278608,0.40752779728963195,0.028744794515875343
GLN 721,R GLN 721,0.0,0.0,0.0,-0.3974278606965173,0.12955248660666735,0.009137927845159259,-0.650378109452736,1.3728382867296698,0.09683254668276019,1.5139154228855713,1.4637846835555723,0.10324741091068886,-0.043134089552238825,0.027830366317737183,0.0019630026869954724,0.42297536318407986,0.2543378934870101,0.01793961181177737
GLN 722,R GLN 722,0.0,0.0,0.0,-1.1690248756218906,0.5869404983769088,0.04139959073000133,-2.214661691542288,3.1752295650897473,0.22396342530806568,3.434786069651738,2.524705669068743,0.1780790075010987,-0.24840218507462697,0.08449081405216023,0.0059595225272015264,-0.19730268258706482,0.891768839928221,0.06290052416026788
TYR 723,R TYR 723,0.0,0.0,0.0,-6.76087064676617,0.8291259998132144,0.05848203889626278,-8.14139303482587,2.6985126804074255,0.19033840884642123,9.677835820895517,1.6993117593991987,0.1198602099469186,-1.250234829850746,0.08636629549156385,0.0060918087882922784,-6.474662690547266,1.4384996631766533,0.10146394308357227
ARG 724,R ARG 724,0.0,0.0,0.0,-2.522960199004976,0.8800840294616135,0.062076341176791845,-183.62776616915426,8.702754168620288,0.6138449498731461,185.00688059701488,8.032081698639763,0.566539361235364,-0.5996387104477612,0.11184862342002407,0.00788919361691333,-1.7434844815920405,1.9598624105906741,0.1382380358996196
ALA 725,R ALA 725,0.0,0.0,0.0,-1.7049452736318413,0.38630295381915375,0.027247709486956664,-0.5498507462686565,1.4844537389546562,0.10470529367165708,1.1612835820895522,1.637595386817051,0.11550707266416722,-0.30911838805970127,0.05816315458656207,0.004102512609213748,-1.402630825870647,0.40353211995313754,0.028462961166707153
LEU 726,R LEU 726,0.0,0.0,0.0,-0.6206218905472635,0.5284768183946246,0.037275880693754905,0.5136567164179104,0.9339669508290747,0.06587694941241108,-0.26654726368159193,0.8585457790539296,0.0605571501269594,-0.10025580895522376,0.11772604412570357,0.008303754909644091,-0.4737682467661692,0.5175635971344241,0.03650612141667718
THR 727,R THR 727,0.0,0.0,0.0,-0.19460199004975126,0.0399645464276037,0.0028188817612487672,-3.404278606965173,0.7953761474362342,0.056101507855264986,3.5637761194029833,0.7996786448018423,0.056404982620672464,-0.0038479164179104483,0.011965286260399815,0.0008439662206266131,-0.038952394029850804,0.08164771419279493,0.005758985725076375
VAL 728,R VAL 728,0.0,0.0,0.0,-0.03682089552238808,0.004574182491625814,0.00032263795666054274,-1.0122288557213932,0.2996561335453144,0.021136114006132616,1.0936915422885571,0.3050678488730488,0.021517826974201838,0.0,0.0,0.0,0.04464179104477602,0.023425568477279186,0.0016523122024444253
PRO 729,R PRO 729,0.0,0.0,0.0,-0.09924875621890551,0.030410259641900812,0.0021449743315536405,-2.195925373134327,0.6159339382769757,0.04344463030221853,2.20155223880597,0.6023254260886701,0.04248475986118056,-0.0005865671641791046,0.003505617554912384,0.0002472671973234389,-0.09420845771144262,0.04777297454817259,0.003369645815407794
GLU 730,R GLU 730,0.0,0.0,0.0,-0.25075621890547256,0.06458628594347259,0.004555565363481819,167.31500995024874,5.311550231391798,0.37464786691249274,-166.4857611940299,5.2260516438081925,0.36861726152107294,-0.004945182089552238,0.013121964287145127,0.0009255519981390912,0.5735473552238813,0.18493955371457374,0.013044630341142033
LEU 731,R LEU 731,0.0,0.0,0.0,-0.043666666666666666,0.00651392181762294,0.00045945661961060123,-0.2544776119402986,0.42325293326647534,0.029853960087880025,0.2663980099502487,0.4263075651399375,0.03006941720788087,0.0,0.0,0.0,-0.03174626865671649,0.026447738732961933,0.0018654796564668338
THR 732,R THR 732,0.0,0.0,0.0,-0.029766169154228854,0.006446106445731142,0.00045467329208543126,-2.841114427860698,0.4816124779800234,0.03397032498860052,2.9736815920397994,0.4664983755998328,0.032904258403449974,0.0,0.0,0.0,0.10280099502487557,0.0586696646594198,0.004138239075141589
GLN 733,R GLN 733,0.0,0.0,0.0,-0.24182089552238814,0.3186789706421593,0.022477881480877798,-3.60990049751244,3.9280559963545887,0.2770637075875787,3.6285771144278605,3.0233543141236328,0.21325097106542837,-0.1410177671641791,0.1420809881274996,0.010021620207258941,-0.36416204577114475,1.3301659554136998,0.09382267250154168
GLN 734,R GLN 734,0.0,0.0,0.0,-0.07991044776119398,0.015729743043591697,0.0011094905294379688,-3.4731442786069655,0.6371003061364866,0.044937590779554164,3.611815920398011,0.6314765299722042,0.044540920193349494,0.0,0.0,0.0,0.058761194029851097,0.04478486647563976,0.003158880922540522
MET 735,R MET 735,0.0,0.0,0.0,-0.016542288557213923,0.002453437579506699,0.00017305214404877812,-1.8062139303482583,0.3280485781964203,0.02313876264194916,1.8374776119402996,0.32920750725356435,0.02322050719490393,0.0,0.0,0.0,0.0147213930348257,0.010850040238811526,0.0007653028314335089
PHE 736,R PHE 736,0.0,0.0,0.0,-0.020736318407960204,0.0036752668536964815,0.00025923333623652375,-0.13287064676616916,0.5049037868881651,0.03561316725119713,0.15903980099502488,0.49897818814726413,0.03519520774187395,0.0,0.0,0.0,0.005432835820895206,0.009123078625108333,0.000643492351135345
ASP 737,R ASP 737,0.0,0.0,0.0,-0.03177114427860697,0.006236417135713976,0.00043988294853412896,152.51841791044774,3.263469280652638,0.23018737495975516,-152.17033830845773,3.2231308849426634,0.22734212390327518,0.0,0.0,0.0,0.3163084577114435,0.0723275054036846,0.005101588884247801
ALA 738,R ALA 738,0.0,0.0,0.0,-0.010298507462686568,0.0020541058897153453,0.00014488545838200442,-2.3826815920397997,0.2731081977369043,0.01926356699287686,2.392019900497514,0.27262499456885153,0.01922948446926136,0.0,0.0,0.0,-0.0009601990049751754,0.004847773039549689,0.0003419355460123884
LYS 739,R LYS 739,0.0,0.0,0.0,-0.0377860696517413,0.01027623471779659,0.0007248297105731745,-163.7175472636817,4.824817884734209,0.340316414231343,163.76954228855726,4.855779119271341,0.3425002513355766,0.0,0.0,0.0,0.014208955223883537,0.06221784965205937,0.004388508748022949
ASN 740,R ASN 740,0.0,0.0,0.0,-0.012432835820895563,0.001961499177363216,0.00013835348452633913,-1.2610447761194037,0.795802309875421,0.056131567036077384,1.3131990049751252,0.7890545638139512,0.055655617725938904,0.0,0.0,0.0,0.039721393034825775,0.013611598436252387,0.0009600881281838374
MET 741,R MET 741,0.0,0.0,0.0,-0.005482587064676676,0.0007199677118464432,5.078260691106353e-05,-0.0012686567164178297,0.6682710203796736,0.04713620344301547,0.011412935323383104,0.6661562749972786,0.04698704080460252,0.0,0.0,0.0,0.0046616915422888015,0.0032114495300343067,0.00022651818465608541
MET 742,R MET 742,0.0,0.0,0.0,-0.0033034825870646486,0.0005206557393811447,3.672422431441074e-05,-0.7385174129353231,0.49061194496522503,0.034605098446908136,0.7353134328358212,0.4890643481033221,0.03449593938074216,0.0,0.0,0.0,-0.00650746268656732,0.0019575581372077776,0.00013807550498678303
ALA 743,R ALA 743,0.0,0.0,0.0,-0.001691542288557222,0.0004829203342236371,3.406257405536114e-05,1.5520398009950254,0.23865968695419196,0.01683375638753248,-1.5447661691542276,0.23825735500438666,0.01680537807984098,0.0,0.0,0.0,0.00558208955223858,0.0016251988357311204,0.0001146326873681444
ALA 744,R ALA 744,0.0,0.0,0.0,-0.0019950248756218764,0.0006026270220786836,4.250603280211222e-05,0.759970149253731,0.8945287923275382,0.06309519619275156,-0.7550248756218907,0.8905869574243928,0.06281716059601436,0.0,0.0,0.0,0.002950248756218967,0.004095563968091352,0.0002888788089361679
CYS 745,R CYS 745,0.0,0.0,0.0,-0.0026069651741293617,0.0005640571261612157,3.978552210316137e-05,0.7795970149253725,0.6673057969610011,0.04706812183234701,-0.7716368159203978,0.6650864773292123,0.04691158309509989,0.0,0.0,0.0,0.005353233830845774,0.003043564614434381,0.00021467649573736556
ASP 746,R ASP 746,0.0,0.0,0.0,-0.0049900497512437875,0.0009773049028561787,6.893377285867189e-05,133.71599004975127,3.5767867788824015,0.25228708733456995,-133.5644527363184,3.5498440073657154,0.2503866907577325,0.0,0.0,0.0,0.14654726368159998,0.02798363069796583,0.0019738131228616285
PRO 747,R PRO 747,0.0,0.0,0.0,-0.00638805970149254,0.0012413508596020486,8.755813865626073e-05,-1.974890547263682,0.4953153455150418,0.034936850742652154,1.9712885572139305,0.4931852066698846,0.03478660233309198,0.0,0.0,0.0,-0.009990049751243865,0.0030370679263997274,0.00021421825469508118
ARG 748,R ARG 748,0.0,0.0,0.0,-0.00887064676616918,0.003127980621067413,0.0002206307417560555,-140.495223880597,6.7983615713169625,0.4795194529349991,140.3820248756219,6.786076167830499,0.478652907386176,0.0,0.0,0.0,-0.1220696517412934,0.016528736453052268,0.0011658471792842615
HIE 749,R HIE 749,0.0,0.0,0.0,-0.002736318407960208,0.0006579966414871813,4.6411504632266516e-05,-0.4338855721393037,0.6907863871540962,0.04872431496739421,0.4328208955223883,0.6897210105536866,0.04864916909596048,0.0,0.0,0.0,-0.0038009950248756273,0.0023773807663965887,0.00016768751008043882
GLY 750,R GLY 750,0.0,0.0,0.0,-0.0011840796019900485,0.00038754909640097395,2.7335605607638824e-05,0.6053582089552241,0.3279177045236737,0.023129531524818846,-0.6014776119402987,0.3268737348786238,0.023055895583596307,0.0,0.0,0.0,0.0026965174129353446,0.001449802803864961,0.00010226120515656535
ARG 751,R ARG 751,0.0,0.0,0.0,-0.0025970149253731665,0.0005295177988318758,3.734930579251588e-05,-117.2366815920398,2.307578991947604,0.1627640725217646,117.17787562189055,2.303081388064893,0.1624468360037107,0.0,0.0,0.0,-0.06140298507462594,0.005067876692848921,0.00035746046070129583
TYR 752,R TYR 752,0.0,0.0,0.0,-0.004079601990049717,0.0005496555599854432,3.876971394680351e-05,-0.7515621890547265,0.32034697818307634,0.02259553366149829,0.7499502487562186,0.31972962382407505,0.022551988842443017,0.0,0.0,0.0,-0.005691542288557122,0.001347331288676498,9.503342175770834e-05
LEU 753,R LEU 753,0.0,0.0,0.0,-0.0013582089552238458,0.00047947398221512294,3.3819487127370047e-05,0.7792238805970151,0.22941644470560218,0.0161817883478963,-0.7778457711442786,0.22901259192069803,0.01615330276876786,0.0,0.0,0.0,1.9900497512484226e-05,0.0009617573002201261,6.783712952302677e-05
THR 754,R THR 754,0.0,0.0,0.0,-0.0013134328358208856,0.0004638886647139945,3.272018359025153e-05,0.32684079601990035,0.3452601074816953,0.024352770314308218,-0.32310447761194033,0.34458580519825543,0.024305208698369444,0.0,0.0,0.0,0.0024228855721392245,0.0012074699637152496,8.51683645187492e-05
VAL 755,R VAL 755,0.0,0.0,0.0,-0.002756218905472616,0.00046282028774358207,3.2644826089035056e-05,-0.38381592039801027,0.25300516374348786,0.017845608303605594,0.3886368159203979,0.2524900715999113,0.017809276505082103,0.0,0.0,0.0,0.0020646766169154984,0.00158688531246768,0.000111930259801948
ALA 756,R ALA 756,0.0,0.0,0.0,-0.0016965174129353298,0.0004597617931202824,3.2429096511667904e-05,-0.05588557213930343,0.29614023140652224,0.020888121390194123,0.059805970149253734,0.2955051954896431,0.02084332941020578,0.0,0.0,0.0,0.0022238805970148665,0.0016374433614211143,0.00011549634961951492
ALA 757,R ALA 757,0.0,0.0,0.0,-0.0028159203980099704,0.00046887742898842516,3.307206389120369e-05,-0.6937512437810947,0.32811968119120816,0.023143777860513963,0.700407960199005,0.3274240221561246,0.023094709855461103,0.0,0.0,0.0,0.0038407960199005726,0.002081553037504519,0.00014682143091809607
VAL 758,R VAL 758,0.0,0.0,0.0,-0.0031641791044776037,0.00044376324618862,3.1300646017832296e-05,0.3751990049751243,0.24581682335791447,0.017338581865979245,-0.3669950248756217,0.24537128932902802,0.017307156318580156,0.0,0.0,0.0,0.005039800995024924,0.0028544123059116504,0.00020133472058276146
PHE 759,R PHE 759,0.0,0.0,0.0,-0.011238805970149321,0.0011341319547171673,7.999550020648963e-05,-1.8694228855721393,0.2465780234840583,0.0173922727831559,1.8519651741293532,0.24580501065838703,0.017337748662396932,0.0,0.0,0.0,-0.028696517412935062,0.006865621169329214,0.0004842635791932344
ARG 760,R ARG 760,0.0,0.0,0.0,-0.0072935323383085116,0.0007454058029981241,5.2576871518028486e-05,-110.74572636815917,1.3194731987227246,0.09306846359619948,110.73202985074623,1.3169702789103324,0.09289192124454783,0.0,0.0,0.0,-0.02099004975124446,0.00842525819303907,0.0005942718928936844
GLY 761,R GLY 761,0.0,0.0,0.0,-0.003402985074626849,0.0005479868582294503,3.8652012800027e-05,0.33853233830845764,0.28644056836103027,0.02020395990974978,-0.3288059701492536,0.2864395730674862,0.020203889707156,0.0,0.0,0.0,0.006323383084577133,0.0029150323206374134,0.00020561052674477153
ARG 762,R ARG 762,0.0,0.0,0.0,-0.007840796019900505,0.0012030340430099588,8.485547879657188e-05,-114.7804527363183,1.7945997098066666,0.1265813037533245,114.75546268656717,1.7959626030322409,0.1266774348294787,0.0,0.0,0.0,-0.03283084577114451,0.007808099110696181,0.0005507408475918971
MET 763,R MET 763,0.0,0.0,0.0,-0.013412935323383097,0.001958177607644566,0.0001381191990624573,-1.611223880597013,0.6437193886858005,0.04540446486527063,1.6331641791044775,0.6417979935988509,0.04526894010517942,0.0,0.0,0.0,0.008527363184079616,0.007544263908614463,0.0005321313472821464
SER 764,R SER 764,0.0,0.0,0.0,-0.0103333333333333,0.0011774554457387257,8.305130365206417e-05,2.085621890547263,0.41664955545172483,0.029388193728730805,-2.0308258706467663,0.4119207098113686,0.02905464667468107,0.0,0.0,0.0,0.04446268656716436,0.00931162279898174,0.000656791231779074
MET 765,R MET 765,0.0,0.0,0.0,-0.010731343283582087,0.001284218285008156,9.058177371359506e-05,0.3621194029850745,0.4598198389047498,0.03243319074562722,-0.346189054726368,0.46012958814898125,0.03245503877277064,0.0,0.0,0.0,0.0051990049751245455,0.007021657966745704,0.0004952695662902682
LYS 766,R LYS 766,0.0,0.0,0.0,-0.03980597014925372,0.005909530558512539,0.0004168261471229233,-167.8774079601991,4.694226879130018,0.33110523490399485,167.98768159203976,4.700696292038217,0.33156155210719257,0.0,0.0,0.0,0.07046766169154371,0.04250502105552138,0.0029980730253489417
GLU 767,R GLU 767,0.0,0.0,0.0,-0.060547263681592016,0.01069704962230294,0.0007545117053713253,164.7485422885572,4.0261668559218,0.28398391405396384,-164.22035323383093,3.9659233288492683,0.2797346632835169,0.0,0.0,0.0,0.4676417910447785,0.07573382982443651,0.005341852483884744
VAL 768,R VAL 768,0.0,0.0,0.0,-0.018985074626865668,0.0031661732193812497,0.00022332463993394682,0.8270298507462678,0.43084970900042424,0.03038979533374021,-0.8084527363184082,0.4310701585554145,0.030405344646453242,0.0,0.0,0.0,-0.0004079601990051032,0.00716422401865397,0.0005053254002586446
ASP 769,R ASP 769,0.0,0.0,0.0,-0.012368159203980099,0.0022929225077170864,0.00016173028383217498,138.49279104477614,3.0444395600723038,0.2147382096443479,-138.33792039800997,3.020362108637181,0.2130399171632667,0.0,0.0,0.0,0.14250248756218906,0.0242710901013457,0.0017119506995093212
GLU 770,R GLU 770,0.0,0.0,0.0,-0.06350746268656714,0.0354305598484414,0.0024990790056513825,174.5219502487562,9.592422180609539,0.6765972930557713,-173.73171144278604,9.306488857354507,0.6564291114571897,-0.0008309373134328359,0.008313322671127313,0.0005863765699297542,0.7259004059701463,0.27072693500344513,0.01909560566995157
GLN 771,R GLN 771,0.0,0.0,0.0,-0.1142636815920398,0.050651822167948043,0.003572704070141151,2.016815920398009,2.997011075058807,0.21139286224723938,-1.7000149253731347,2.9333694064001037,0.2069039250498052,-0.0165507223880597,0.02610646538105999,0.0018414080902094934,0.185986591044776,0.1252856956544251,0.008836971615964338
MET 772,R MET 772,0.0,0.0,0.0,-0.014776119402985063,0.002020941819174665,0.00014254624520601498,0.3633830845771144,0.5214774528617914,0.036782183514517335,-0.3579950248756219,0.5208860848670119,0.036740471632269664,0.0,0.0,0.0,-0.009388059701492377,0.006726990021005218,0.00047448529192405705
LEU 773,R LEU 773,0.0,0.0,0.0,-0.01703482587064676,0.003928943637163483,0.0002771263169428798,-1.071129353233831,0.4030693225614287,0.02843031795557989,1.0837213930348262,0.4033280728122661,0.028448568791082943,0.0,0.0,0.0,-0.0044427860696518925,0.007435825622321844,0.0005244827002993746
ASN 774,R ASN 774,0.0,0.0,0.0,-0.07519900497512441,0.03918117375882673,0.002763626913498239,-1.622582089552238,2.511704199254928,0.17716195452780947,1.8603731343283587,2.498098609295837,0.176202290204928,-0.009478316417910445,0.024026891742457243,0.0016947262753251374,0.15311372338308463,0.07043001642217112,0.004967750330822748
VAL 775,R VAL 775,0.0,0.0,0.0,-0.02131343283582088,0.004578368852546428,0.0003229332397927184,0.10721890547263654,0.41058917967775715,0.028960727780468428,-0.08102487562189051,0.40846258818693243,0.028810729581990886,0.0,0.0,0.0,0.004880597014925374,0.008335363233872626,0.0005879311913601005
GLN 776,R GLN 776,0.0,0.0,0.0,-0.009024875621890542,0.0014157529190553418,9.985951145946982e-05,0.1662039800995026,1.5359795368091977,0.1083396432336888,-0.14612437810945292,1.5349760558369538,0.10826886314325183,0.0,0.0,0.0,0.011054726368158999,0.006557968837481668,0.00046256345684550027
ASN 777,R ASN 777,0.0,0.0,0.0,-0.015736318407960203,0.0037250161945768623,0.0002627423841847069,-3.121815920398008,2.3239290607820924,0.16391731745890387,3.187895522388059,2.3125535075761676,0.16311494780072736,0.0,0.0,0.0,0.050343283582090226,0.022353482419586953,0.0015766930823827908
LYS 778,R LYS 778,0.0,0.0,0.0,-0.054199004975124344,0.025388919097517296,0.0017907962776822464,-172.45600995024867,8.069608913684107,0.5691863268960551,172.51722388059702,8.130001546059434,0.5734460947436648,-0.003530686567164181,0.016516537657599258,0.0011649867425951078,0.00348423880596559,0.09799359526736841,0.006911935280406019
ASN 779,R ASN 779,0.0,0.0,0.0,-0.009985074626865662,0.00182976390272204,0.00012906159468413096,0.028626865671642097,1.769700288050774,0.12482503395603119,0.016184079601989962,1.7638294558146135,0.12441093737810947,0.0,0.0,0.0,0.03482587064676592,0.01301031077380866,0.0009176765665263825
SER 780,R SER 780,0.0,0.0,0.0,-0.0044179104477611855,0.0008312776307847224,5.863380324353265e-05,-2.4484427860696525,0.690247354870461,0.04868629456158737,2.4542089552238804,0.6882059639926329,0.048542305950994395,0.0,0.0,0.0,0.0013482587064676988,0.00432603013961895,0.0003051346393052386
SER 781,R SER 781,0.0,0.0,0.0,-0.0037711442786069744,0.0008148883170308761,5.7477790183212e-05,-1.8569999999999995,0.5525360887337936,0.03897289077920387,1.8648955223880594,0.5509391114336659,0.0388602486854768,0.0,0.0,0.0,0.004124378109452859,0.004678675317085393,0.0003300083122932019
TYR 782,R TYR 782,0.0,0.0,0.0,-0.009363184079601995,0.0016817539443387739,0.00011862177715922592,-0.767213930348258,0.4710669576736582,0.033226501337096266,0.7844278606965172,0.46933220900324063,0.03310414160016671,0.0,0.0,0.0,0.007850746268656754,0.006023801211454678,0.000424886177530327
PHE 783,R PHE 783,0.0,0.0,0.0,-0.004537313432835792,0.0006837493549297538,4.8227960984584644e-05,0.16078109452736314,0.20197522590998399,0.014246234010765716,-0.16372636815920402,0.2015882206324442,0.014218936763183034,0.0,0.0,0.0,-0.007482587064676667,0.0012971247475010849,9.149212538715815e-05
VAL 784,R VAL 784,0.0,0.0,0.0,-0.0013184079601989349,0.00046585870291425315,3.2859139371014165e-05,0.483318407960199,0.23876591527678984,0.01684124915569492,-0.4819552238805971,0.2382407599187039,0.016804207552747863,0.0,0.0,0.0,4.4776119403380324e-05,0.0009478885016547122,6.68588998964927e-05
GLU 785,R GLU 785,0.0,0.0,0.0,-0.0014079601990049802,0.0004914556694482117,3.466461018341486e-05,112.34413432835812,2.3172426651182443,0.16344569547216475,-112.2976467661693,2.312735854761903,0.1631278095795296,0.0,0.0,0.0,0.04507960199005106,0.004535501951387243,0.00031990964171291095
TRP 786,R TRP 786,0.0,0.0,0.0,-0.0011940298507462587,0.0003954519790893144,2.7893031973325397e-05,-0.7430796019900496,0.24052116637516194,0.016965055022391696,0.7416567164179103,0.2399695390436462,0.01692614623040446,0.0,0.0,0.0,-0.0026169154228853414,0.0009450117469125299,6.665598926196282e-05
ILE 787,R ILE 787,0.0,0.0,0.0,-0.0012139303482586684,0.0004100782295521325,2.8924688137365252e-05,0.9103482587064675,0.11128582763448118,0.007849497062917694,-0.9076069651741296,0.11105486856541998,0.007833206466237183,0.0,0.0,0.0,0.0015273631840799133,0.0008106857931170939,5.718136700139928e-05
PRO 788,R PRO 788,0.0,0.0,0.0,-0.0011741293532338717,0.00037922067662009274,2.6748164169691366e-05,-0.6918656716417911,0.17648296146437217,0.012448148314263685,0.6910149253731344,0.17616160258408783,0.012425481406531106,0.0,0.0,0.0,-0.0020248756218904677,0.000819159932174471,5.777908668462899e-05
ASN 789,R ASN 789,0.0,0.0,0.0,-0.0020298507462686325,0.00038517874330047853,2.7168413790891696e-05,-1.542099502487561,1.353339256922711,0.09545719116397673,1.5419253731343296,1.3501357143513926,0.09523123069318715,0.0,0.0,0.0,-0.0022039800995036435,0.0033148518617388033,0.0002338116227898177
ASN 790,R ASN 790,0.0,0.0,0.0,-0.002094527363184112,0.00041850230536942426,2.951887663190397e-05,0.818512437810945,0.3860230074530694,0.02722796359275735,-0.8131791044776114,0.3850212990957871,0.02715730853293955,0.0,0.0,0.0,0.003238805970149553,0.0015874779168475982,0.00011197205889207938
VAL 791,R VAL 791,0.0,0.0,0.0,-0.0038009950248756147,0.0005465395480540991,3.8549927411329854e-05,-0.3363930348258704,0.27913785134049635,0.019688865966320825,0.3429701492537312,0.2780854035116664,0.019614632020122313,0.0,0.0,0.0,0.0027761194029852615,0.002282232228749029,0.00016097624969193253
LYS 792,R LYS 792,0.0,0.0,0.0,-0.0030099502487562608,0.0004986554035154967,3.5172440269385586e-05,-115.84265671641796,1.6388746887211627,0.1155973076631097,115.79250746268661,1.6358395203980172,0.11538322339609734,0.0,0.0,0.0,-0.05315920398010064,0.004030299096736263,0.0002842753798481792
THR 793,R THR 793,0.0,0.0,0.0,-0.0038208955223881513,0.0005797247537232159,4.089063134433759e-05,-0.8339402985074632,0.4365770593767387,0.030793771481582157,0.8402338308457707,0.43546398889189913,0.030715261542919838,0.0,0.0,0.0,0.0024726368159201455,0.0024878805766393544,0.000175481565751233
ALA 794,R ALA 794,0.0,0.0,0.0,-0.0019502487562188973,0.00031149205656713484,2.1970955647440706e-05,1.454671641791045,0.19558012098159513,0.013795158088346238,-1.4475621890547263,0.19460941202045948,0.013726689557345068,0.0,0.0,0.0,0.005159203980099573,0.0018023001785264588,0.00012712445293848066
VAL 795,R VAL 795,0.0,0.0,0.0,-0.0037611940298507354,0.0005014273826426503,3.5367960601844524e-05,-0.8048208955223877,0.1386744559661501,0.009781341954730021,0.8108308457711442,0.13839107915553114,0.009761354095629414,0.0,0.0,0.0,0.002248756218905265,0.0019693701660729195,0.00013890866126422535
CYX 796,R CYX 796,0.0,0.0,0.0,-0.0022587064676616838,0.00043792400168488776,3.0888777466768895e-05,1.256064676616916,0.1953516049288475,0.013779039808750353,-1.2547114427860693,0.19515771481076108,0.013765363854275296,0.0,0.0,0.0,-0.0009054726368159207,0.0016378665593283525,0.00011552619969836602
ASP 797,R ASP 797,0.0,0.0,0.0,-0.003019900497512462,0.0004566828156164697,3.2211922183303746e-05,113.86090049751239,1.684307493128074,0.1188018906035673,-113.80463681592036,1.6791501411326197,0.11843811904162399,0.0,0.0,0.0,0.053243781094524316,0.00572028542166441,0.0004034778243630845
ILE 798,R ILE 798,0.0,0.0,0.0,-0.0034278606965174093,0.0005144865580416044,3.628908381328259e-05,0.2084228855721392,0.19426192830733321,0.01370217994598148,-0.20348258706467667,0.1942019027971237,0.013697946072934886,0.0,0.0,0.0,0.0015124378109449834,0.0018530852389595964,0.00013070655491124344
PRO 799,R PRO 799,0.0,0.0,0.0,-0.006437810945273606,0.0008507317213850956,6.000598899508157e-05,-1.8842636815920402,0.15405667085589272,0.010866319738197502,1.8944975124378103,0.15437781155425936,0.01088897125656417,0.0,0.0,0.0,0.003796019900497804,0.003411012904465427,0.00024059429978017928
PRO 800,R PRO 800,0.0,0.0,0.0,-0.006159203980099504,0.0009112494091933844,6.427457757282915e-05,1.0514875621890551,0.17463970328852294,0.012318134906940607,-1.0499104477611936,0.17437636410507784,0.01229956039308793,0.0,0.0,0.0,-0.0045820895522391035,0.004924754974023434,0.0003473654330105254
ARG 801,R ARG 801,0.0,0.0,0.0,-0.00626865671641793,0.0009606500113701644,6.77590273894458e-05,-101.51995522388061,1.254280631861472,0.08847013447398418,101.51331343283587,1.2542390197480688,0.08846719938180862,0.0,0.0,0.0,-0.012910447761193176,0.004036147650816264,0.0002846879050461232
GLY 802,R GLY 802,0.0,0.0,0.0,-0.009706467661691531,0.0024102616360940844,0.00017000674780911346,0.7031293532338309,0.20344858453998393,0.014350156715791505,-0.6494875621890545,0.20235081377486694,0.014272725936152204,0.0,0.0,0.0,0.04393532338308455,0.009147807611630594,0.0006452365993581554
LEU 803,R LEU 803,0.0,0.0,0.0,-0.028845771144278595,0.005859982725202048,0.0004133313124228386,-1.2872935323383083,0.2424623033898961,0.017101972270704056,1.3647064676616918,0.2437534812262387,0.01719304493331986,0.0,0.0,0.0,0.04856716417910453,0.013699573890962454,0.0009662934383121286
LYS 804,R LYS 804,0.0,0.0,0.0,-0.08679601990049753,0.042621592921473335,0.003006295370807108,-133.27569154228857,6.5170954915628485,0.45968047331056916,133.51240796019908,6.586250096303468,0.4645582630375922,-0.006554328358208953,0.025279521085103264,0.0017830799368382581,0.14336606965174098,0.14595686419452836,0.010295003426407939
MET 805,R MET 805,0.0,0.0,0.0,-0.03884577114427857,0.009416355757330993,0.0006641785250798287,0.3958656716417909,0.939551119066428,0.06627082627085448,-0.33500995024875646,0.9412543287251212,0.06639096141741921,0.0,0.0,0.0,0.02200995024875629,0.01834332338843864,0.0012938382732311682
SER 806,R SER 806,0.0,0.0,0.0,-0.008925373134328321,0.0010169718904399143,7.173166643732242e-05,-0.44344776119403007,0.3215236093208538,0.022678526822949695,0.4779751243781097,0.32112912481444095,0.022650702031237452,0.0,0.0,0.0,0.025601990049751343,0.009234953933244685,0.0006513834269470256
ALA 807,R ALA 807,0.0,0.0,0.0,-0.006104477611940302,0.0006939897276156962,4.895026118246341e-05,-0.32676119402985077,0.2491131187970301,0.017571084619634733,0.3325522388059702,0.251499341774284,0.017739395811181443,0.0,0.0,0.0,-0.0003134328358208977,0.005355637626351552,0.0003777575519874417
THR 808,R THR 808,0.0,0.0,0.0,-0.003840796019900532,0.0005032504921950812,3.5496552834848226e-05,0.5755273631840793,0.4758431537415435,0.03356338823279267,-0.564905472636816,0.4749072033156528,0.03349737137983636,0.0,0.0,0.0,0.006781094527362761,0.004524322416602734,0.0003191210981281517
PHE 809,R PHE 809,0.0,0.0,0.0,-0.00566666666666667,0.0007006275320312375,4.94184558068063e-05,-0.7411343283582088,0.19075849352365645,0.013455066709470189,0.7342089552238813,0.19081765962112995,0.013459239964216229,0.0,0.0,0.0,-0.012592039800995417,0.00239459098563085,0.000168901425348924
ILE 810,R ILE 810,0.0,0.0,0.0,-0.002288557213930326,0.00045309154507573035,3.195861349017649e-05,0.9338258706467657,0.20961721694356994,0.014785258497962774,-0.9328258706467667,0.20920537774392253,0.014756209600571772,0.0,0.0,0.0,-0.0012885572139302174,0.0013987622132851456,9.86610794769347e-05
GLY 811,R GLY 811,0.0,0.0,0.0,-0.0009502487562189068,0.00023922020458052776,1.687329225256722e-05,-0.23586069651741315,0.20658627989849873,0.014571472682294334,0.23539303482587068,0.2058467278689944,0.014519308704123315,0.0,0.0,0.0,-0.0014179104477612923,0.0010530588526784718,7.427704449778456e-05
ASN 812,R ASN 812,0.0,0.0,0.0,-0.001238805970149283,0.0004263539360323676,3.0072687958448773e-05,1.5807910447761182,0.22904349262060375,0.016155482336088406,-1.577427860696518,0.22844522301921394,0.016113283652044227,0.0,0.0,0.0,0.00212437810945277,0.0009564927310738978,6.746579544635911e-05
SER 813,R SER 813,0.0,0.0,0.0,-0.0011940298507462587,0.00039545197908935376,2.7893031973328176e-05,-1.533492537313432,0.24490345583643788,0.01727415788828513,1.530636815920398,0.24421940310618886,0.017225908528855405,0.0,0.0,0.0,-0.0040497512437810525,0.0010778236953323838,7.602382181712104e-05
THR 814,R THR 814,0.0,0.0,0.0,-0.0010796019900497261,0.0003211172052359229,2.2649861288992396e-05,-0.18872139303482602,0.2161795181549387,0.015248127536901026,0.1887910447761195,0.2158011248625531,0.015221437731915578,0.0,0.0,0.0,-0.001009950248756333,0.000897703259325678,6.331910583073413e-05
ALA 815,R ALA 815,0.0,0.0,0.0,-0.0010298507462686538,0.0002622225662309257,1.8495753747017436e-05,-0.6583830845771144,0.12301509640171958,0.008676815893137573,0.6574427860696517,0.12266225100288003,0.008651928097622838,0.0,0.0,0.0,-0.0019701492537313,0.0007974489659815841,5.624771320260828e-05
ILE 816,R ILE 816,0.0,0.0,0.0,-0.0011293532338308419,0.00033559048664756185,2.3670727848071122e-05,-0.2736169154228857,0.1429644478382972,0.010083934650638818,0.27319900497512445,0.14269370250760258,0.010064837747436854,0.0,0.0,0.0,-0.001547263681591633,0.0006975472131341789,4.920118686385763e-05
GLN 817,R GLN 817,0.0,0.0,0.0,-0.0009800995024875228,0.00026316479911318765,1.8562213730279564e-05,-2.2318805970149262,0.3356213301999944,0.023672903384519703,2.2281890547263696,0.3348832039356455,0.023620839972068843,0.0,0.0,0.0,-0.004671641791045024,0.0010180665467327057,7.180887753902167e-05
GLU 818,R GLU 818,0.0,0.0,0.0,-0.0013283582089552118,0.00046961590216570666,3.312415177300616e-05,108.07671641791043,2.064801809284698,0.14563989037958633,-108.02987064676617,2.060376658119143,0.14532776428217276,0.0,0.0,0.0,0.045517412935322965,0.004477799885498677,0.0003158396517928625
LEU 819,R LEU 819,0.0,0.0,0.0,-0.0013034825870647782,0.000459761793120334,3.242909651167154e-05,-0.4599054726368161,0.15340090233020784,0.010820065392736514,0.4594726368159201,0.15307150638566513,0.010796831594200033,0.0,0.0,0.0,-0.0017363184079604917,0.0007823452293079518,5.5182377758025355e-05
PHE 820,R PHE 820,0.0,0.0,0.0,-0.0008258706467661666,0.00037922067662008645,2.6748164169690922e-05,-0.4820497512437812,0.15274867177423687,0.0107740605964182,0.48117412935323367,0.15249942346310832,0.01075647997606673,0.0,0.0,0.0,-0.0017014925373134266,0.0006914170042926615,4.8768795270791445e-05
LYS 821,R LYS 821,0.0,0.0,0.0,-0.0007562189054725955,0.00042936216936099807,3.0284872377431697e-05,-100.51080099502487,4.073733795306514,0.28733902726944577,100.47871641791042,4.067688494187994,0.28691262460539646,0.0,0.0,0.0,-0.03284079601989965,0.0062114104088224,0.00043811911001613433
ARG 822,R ARG 822,0.0,0.0,0.0,-0.001412935323383113,0.0004923613937806259,3.472849505211934e-05,-107.18078109452735,1.7018289406181082,0.12003775822062654,107.13471144278613,1.6983695536006749,0.11979375187399606,0.0,0.0,0.0,-0.04748258706467851,0.0038011447966132656,0.000268112081753489
ILE 823,R ILE 823,0.0,0.0,0.0,-0.0006467661691542272,0.00047797457211842305,3.371372689356191e-05,-0.5371243781094528,0.11834496944850588,0.008347410535942337,0.5365771144278606,0.11811106702112097,0.008330912330772874,0.0,0.0,0.0,-0.0011940298507467028,0.0007962375324388457,5.616226526878083e-05
SER 824,R SER 824,0.0,0.0,0.0,-0.00034328358208955033,0.00047480518568915754,3.349017561127749e-05,-1.1349054726368157,0.3011579080680792,0.021242041013696644,1.1334228855721384,0.3007270878500965,0.02121165329849891,0.0,0.0,0.0,-0.001825870646766358,0.0009112494091934525,6.427457757283396e-05
GLU 825,R GLU 825,0.0,0.0,0.0,-0.0006567164179104578,0.0004748051856891667,3.3490175611278137e-05,100.28693034825871,1.6778894777714368,0.11834919870413559,-100.25286069651747,1.6749314593492344,0.11814055617156265,0.0,0.0,0.0,0.033412935323384185,0.0030976851959075387,0.00021849386722434656
GLN 826,R GLN 826,0.0,0.0,0.0,-0.0006616915422886059,0.00047313406678485846,3.3372303972004914e-05,-0.5727960199004986,0.4249205055113951,0.02997158156508819,0.5723134328358208,0.42422063895581097,0.029922216784421456,0.0,0.0,0.0,-0.0011442786069662545,0.001057585536096303,7.459633212809926e-05
PHE 827,R PHE 827,0.0,0.0,0.0,-0.0003233830845770943,0.0004677675332753205,3.299377788367383e-05,-0.6091393034825869,0.07780803330811333,0.005488155517245752,0.6085323383084573,0.07773299240646192,0.005482862540146762,0.0,0.0,0.0,-0.0009303482587063585,0.0007630290371613799,5.381991861345868e-05
THR 828,R THR 828,0.0,0.0,0.0,-0.00019402985074626718,0.00039545197908930356,2.7893031973324635e-05,-0.9235074626865665,0.3301188255750271,0.023284786633173467,0.92247263681592,0.329743199489339,0.023258292011899245,0.0,0.0,0.0,-0.0012288557213924812,0.0008025848688588033,5.66099718604005e-05
ALA 829,R ALA 829,0.0,0.0,0.0,-0.00019402985074626109,0.00039545197908929126,2.7893031973323768e-05,-0.8500348258706466,0.12872900990506658,0.00907984427703568,0.8491741293532338,0.1286113143408515,0.009071542672013166,0.0,0.0,0.0,-0.0010547263681591563,0.0007137526431288282,5.034422976384056e-05
MET 830,R MET 830,0.0,0.0,0.0,-0.0002636815920397742,0.0004406286532434285,3.1079548878693085e-05,-0.8757661691542284,0.10946377691942259,0.007720979514543834,0.8750497512437806,0.10933210856205818,0.007711692344682405,0.0,0.0,0.0,-0.0009800995024874454,0.0007528400555913261,5.310124326540853e-05
PHE 831,R PHE 831,0.0,0.0,0.0,-0.00015422885572139263,0.0003611679883160495,2.5474825714719496e-05,-0.7676815920398011,0.0520353698064886,0.0036702919962587613,0.7670746268656713,0.052009752271368115,0.003668485074650127,0.0,0.0,0.0,-0.0007611940298508105,0.0007348378283640514,5.1831464060363676e-05
ARG 832,R ARG 832,0.0,0.0,0.0,-0.0002686567164179289,0.0004432609673110005,3.126521799740557e-05,-83.79992537313434,1.0988950983655676,0.07751008399206562,83.7877263681592,1.0980231851759386,0.07744858397749421,0.0,0.0,0.0,-0.012467661691538613,0.0011676395396305495,8.235894301815601e-05
ARG 833,R ARG 833,0.0,0.0,0.0,-0.0002388059701492661,0.00042635393603243106,3.007268795845325e-05,-79.58267164179102,1.2295846937278405,0.08672821730477696,79.57355223880595,1.228675863125778,0.08666411333670467,0.0,0.0,0.0,-0.009358208955223457,0.0011722516396143654,8.268425546850461e-05
LYS 834,R LYS 834,0.0,0.0,0.0,-0.0001592039800995092,0.0003658661952408161,2.580621168039756e-05,-74.49172636815923,1.305230373576642,0.09206385216877648,74.48602985074623,1.3045983538195869,0.092019272932299,0.0,0.0,0.0,-0.005855721393037334,0.0009110049133952768,6.425733216890006e-05
ALA 835,R ALA 835,0.0,0.0,0.0,-8.955223880597189e-05,0.0002855392010404383,2.0140382360964004e-05,0.12236815920398003,0.08140894728226448,0.0057421444057209,-0.12231840796019909,0.0813252673766481,0.005736242080264702,0.0,0.0,0.0,-3.9800995024853566e-05,0.0006374763366588291,4.496411392759049e-05
PHE 836,R PHE 836,0.0,0.0,0.0,-0.0002786069651741285,0.0004483136448186578,3.162160639024291e-05,-0.026771144278606985,0.10256199369372614,0.007234165260558693,0.026766169154228865,0.10256370450768412,0.007234285932071175,0.0,0.0,0.0,-0.0002835820895523026,0.0007880823153695825,5.558704060816282e-05
LEU 837,R LEU 837,0.0,0.0,0.0,-0.00015920398009947832,0.00036586619524074524,2.580621168039256e-05,-0.1559751243781095,0.08477634830511203,0.005979662560551228,0.1558308457711442,0.08474510358054173,0.00597745872760179,0.0,0.0,0.0,-0.00030348258706468516,0.000648333348127083,4.5729908471636435e-05
HIE 838,R HIE 838,0.0,0.0,0.0,-0.0001293532338308448,0.00033559048664756066,2.3670727848071038e-05,0.10092039800995035,0.12196767221894601,0.008602936287611213,-0.10099004975124382,0.12192685965353427,0.008600057591202701,0.0,0.0,0.0,-0.00019900497512449758,0.0006840027093829132,4.824583122986407e-05
TRP 839,R TRP 839,0.0,0.0,0.0,-0.00020398009950248276,0.000402954362812261,2.8422209320072326e-05,-0.7842686567164183,0.1322365491760747,0.009327247021761421,0.7837860696517417,0.13222564388374963,0.009326477821748308,0.0,0.0,0.0,-0.0006865671641791658,0.0007167287882712392,5.055415085667641e-05
TYR 840,R TYR 840,0.0,0.0,0.0,-0.0001791044776119471,0.0003834397784676304,2.7045756668793523e-05,-0.49963184079601985,0.09405388410649042,0.006634049480898571,0.49935323383084557,0.09407581150560498,0.006635596120381835,0.0,0.0,0.0,-0.0004577114427860248,0.0007049595001375858,4.97240092779915e-05
THR 841,R THR 841,0.0,0.0,0.0,-8.4577114427858e-05,0.000278251372221077,1.9626338550277562e-05,-0.38751741293532377,0.14669964897784332,0.01034739542545171,0.38738308457711457,0.14665252367055606,0.010344071462562603,0.0,0.0,0.0,-0.00021890547263703043,0.0006000338265920586,4.2323122895356693e-05
GLY 842,R GLY 842,0.0,0.0,0.0,-3.980099502487676e-05,0.000195491370192926,1.3788898090377063e-05,-0.5398208955223879,0.06162805913567384,0.004346908132522198,0.5396318407960199,0.0616181773682369,0.00434621112638834,0.0,0.0,0.0,-0.00022885572139306706,0.000681936942912689,4.810012329754804e-05
GLU 843,R GLU 843,0.0,0.0,0.0,-6.467661691542073e-05,0.0002459543700359774,1.7348283660614004e-05,70.3764378109453,0.7733530581821897,0.054548118909964693,-70.37274129353231,0.7730529660364951,0.05452695204203277,0.0,0.0,0.0,0.003631840796021122,0.0006866032148587306,4.8429256743502475e-05
GLY 844,R GLY 844,0.0,0.0,0.0,-1.4925373134331134e-05,0.00012125430454682792,8.552619211608838e-06,-0.19243781094527357,0.12828089267717888,0.009048236524827549,0.19235820895522387,0.12824363103201156,0.009045608291021703,0.0,0.0,0.0,-9.452736318410896e-05,0.0005951879175616653,4.198131882641294e-05
MET 845,R MET 845,0.0,0.0,0.0,-0.00010447761194028037,0.00030587912734202446,2.1575050145335085e-05,-0.36991542288557194,0.24372043320807127,0.01719071390584714,0.3697761194029851,0.24353441148833763,0.017177592945400277,0.0,0.0,0.0,-0.000243781094527354,0.000642812253983796,4.5340480516765425e-05
ASP 846,R ASP 846,0.0,0.0,0.0,-8.457711442785525e-05,0.0002782513722210679,1.9626338550276922e-05,71.08233830845772,0.8899824107906632,0.06277451916424603,-71.07848258706468,0.8897052790254624,0.06275497179668607,0.0,0.0,0.0,0.0037711442786065898,0.0006819369429130373,4.810012329757261e-05
GLU 847,R GLU 847,0.0,0.0,0.0,-8.955223880597575e-05,0.0002855392010404506,2.014038236096487e-05,72.33751243781094,1.6070473438174486,0.11335237984388429,-72.3329253731343,1.6063172209551657,0.11330088094788934,0.0,0.0,0.0,0.004497512437810644,0.0009779884834285003,6.898198891464921e-05
MET 848,R MET 848,0.0,0.0,0.0,-7.462686567164072e-05,0.0002627883113680412,1.8535658332233208e-05,0.612268656716418,0.23944554000761623,0.01688918618812667,-0.6120398009950251,0.23940034623839782,0.016885998465428438,0.0,0.0,0.0,0.00015422885572137385,0.0006395696060306986,4.511176176501642e-05
GLU 849,R GLU 849,0.0,0.0,0.0,-0.00010447761194029474,0.00030587912734206653,2.1575050145338053e-05,75.42800497512437,1.0290340758834555,0.07258246739934995,-75.42246268656713,1.0285391368701875,0.07254755709303735,0.0,0.0,0.0,0.005437810945274851,0.0007900898519895898,5.5728641323522594e-05
PHE 850,R PHE 850,0.0,0.0,0.0,-0.00021890547263684262,0.0004135043732374664,2.9166349680140443e-05,0.6783631840796022,0.04473695855227388,0.0031555017581694203,-0.6779751243781097,0.044718070719393335,0.0031541695131578843,0.0,0.0,0.0,0.0001691542288558309,0.0007132322761172033,5.030752590481186e-05
THR 851,R THR 851,0.0,0.0,0.0,-0.00012437810945273642,0.00033001241695078637,2.327728114751369e-05,0.7023681592039798,0.1659764227729707,0.011707074213880809,-0.701990049751244,0.1658745851854483,0.011699891144291954,0.0,0.0,0.0,0.00025373134328334314,0.0006543376184114333,4.615341704378609e-05
GLU 852,R GLU 852,0.0,0.0,0.0,-0.00010447761194030413,0.000305879127342094,2.157505014533999e-05,77.15515920398012,1.4566288465288402,0.10274267708322844,-77.14880099502484,1.4559359576034092,0.10269380446664547,0.0,0.0,0.0,0.0062537313432831825,0.0009672747311061985,6.822629909165617e-05
ALA 853,R ALA 853,0.0,0.0,0.0,-0.00012437810945273146,0.00033001241695077325,2.3277281147512766e-05,0.6866915422885567,0.057990429628238416,0.004090329530003453,-0.6862089552238801,0.05790793962871853,0.0040845111340521,0.0,0.0,0.0,0.0003582089552238826,0.0006472634903881577,4.5654446525062104e-05
GLU 854,R GLU 854,0.0,0.0,0.0,-0.00023383084577114504,0.00042326585184384626,2.9854871294071193e-05,85.07476119402982,1.036148759318051,0.07308429847623131,-85.06254726368165,1.035296231789048,0.0730241658207332,0.0,0.0,0.0,0.011980099502488205,0.0011588302517157223,8.173758375720006e-05
SER 855,R SER 855,0.0,0.0,0.0,-0.000139303482587067,0.000346262938135435,2.4423504534814613e-05,0.9487412935323387,0.282742649255076,0.01994312880683132,-0.947995024875623,0.28257116388940495,0.019931033161745323,0.0,0.0,0.0,0.0006069651741294587,0.0006836769506986582,4.8222853983887356e-05
ASN 856,R ASN 856,0.0,0.0,0.0,-0.00018407960199004052,0.0003875490964009846,2.7335605607639573e-05,0.8797910447761192,0.16750773686565704,0.011815084782058689,-0.8791641791044779,0.16736603883604464,0.011805090173662398,0.0,0.0,0.0,0.00044278606965078007,0.0006601373285479032,4.656249705558706e-05
MET 857,R MET 857,0.0,0.0,0.0,-0.0003880597014924813,0.0004873082900690191,3.437207659717327e-05,1.1363781094527363,0.1796379064430758,0.012670680975164057,-1.1351492537313443,0.1794210912130385,0.012655388007968237,0.0,0.0,0.0,0.0008407960199005093,0.0007085317754341891,4.997597814990141e-05
ASN 858,R ASN 858,0.0,0.0,0.0,-0.00028358208955224734,0.0004507363841952823,3.179249325000991e-05,1.8823631840796018,0.19710729567362345,0.013902876685713475,-1.8803980099502486,0.1968140794927738,0.013882194810947365,0.0,0.0,0.0,0.0016815920398010353,0.0007905596309502854,5.5761776976557525e-05
ASP 859,R ASP 859,0.0,0.0,0.0,-0.00027363184079600854,0.0004458222252182871,3.144587520100434e-05,87.23608457711441,1.065663681657558,0.07516612058368914,-87.22294527363188,1.0647764962872217,0.07510354335254708,0.0,0.0,0.0,0.012865671641791815,0.0011619445323124973,8.195724817374893e-05
LEU 860,R LEU 860,0.0,0.0,0.0,-0.0004228855721393453,0.0004940175756142338,3.484531311165934e-05,0.6701194029850743,0.1046837249066952,0.007383820641468501,-0.6693631840796017,0.10451928545798472,0.007372221977046287,0.0,0.0,0.0,0.00033333333333344743,0.0007553018791781899,5.327488691280969e-05
VAL 861,R VAL 861,0.0,0.0,0.0,-0.0004875621890547174,0.000499845276919648,3.5256367468290066e-05,0.8966567164179101,0.07507645567142697,0.00529548488620434,-0.895547263681592,0.07497926084717996,0.005288629291887663,0.0,0.0,0.0,0.000621890547263611,0.0008442479699625754,5.954866043106241e-05
SER 862,R SER 862,0.0,0.0,0.0,-0.00027363184079602735,0.00044582222521831764,3.14458752010065e-05,0.7667213930348261,0.32720993305308776,0.02307960917443809,-0.7658407960199005,0.32677289042663,0.02304878256438656,0.0,0.0,0.0,0.0006069651741293452,0.0008224168023558223,5.8008808595012654e-05
GLU 863,R GLU 863,0.0,0.0,0.0,-0.0004179104477612027,0.0004932152728913024,3.478872304083823e-05,91.07139800995026,1.2121964566623606,0.08550174562661234,-91.0550049751243,1.2111075335007961,0.0854249389088107,0.0,0.0,0.0,0.01597512437811263,0.0013324791204458839,9.398583058296253e-05
TYR 864,R TYR 864,0.0,0.0,0.0,-0.0009751243781095397,0.0002101364386262904,1.4821881571719334e-05,0.10717910447761199,0.1444223276284038,0.010186765562478873,-0.10715422885572137,0.14421211952343033,0.010171938625952774,0.0,0.0,0.0,-0.000950248756219151,0.0006820458234493678,4.810780313846791e-05
GLN 865,R GLN 865,0.0,0.0,0.0,-0.000671641791044791,0.00046961590216574895,3.312415177300914e-05,0.13705472636815977,0.8125612182004702,0.05731364928744235,-0.13698009950248755,0.8112028472000468,0.057217837184456534,0.0,0.0,0.0,-0.0005970149253726974,0.0015362262493949454,0.00010835704499776224
GLN 866,R GLN 866,0.0,0.0,0.0,-0.00046766169154230044,0.0004989531378858203,3.51934408326654e-05,0.15942786069651788,0.6475868070433628,0.045677251523590395,-0.15924378109452716,0.6468370924373982,0.04562437073254417,0.0,0.0,0.0,-0.00028358208955154256,0.00105291781486157,7.426709645720236e-05
TYR 867,R TYR 867,0.0,0.0,0.0,-0.0010149253731343564,0.00027277114749999057,1.923979330218374e-05,1.1602089552238806,0.19499834447416595,0.013754122737453767,-1.1583084577114433,0.19474433904521168,0.01373620657588205,0.0,0.0,0.0,0.0008855721393034709,0.0005746214813126569,4.05306742622056e-05
GLN 868,R GLN 868,0.0,0.0,0.0,-0.0011840796019900613,0.0004001806478047995,2.822656654805691e-05,-0.23790547263681647,1.3948942990393347,0.09838825784135473,0.23714427860696485,1.3918645049282659,0.09817455264203506,0.0,0.0,0.0,-0.0019452736318415474,0.0031436566549044574,0.00022173644393015654
ASP 869,R ASP 869,0.0,0.0,0.0,-0.001208955223880596,0.0005048219261279915,3.5607393238367196e-05,223.77629850746257,8.554557717484803,0.6033919781637243,-223.6810099502487,8.536218803578702,0.6020984509113967,0.0,0.0,0.0,0.09407960199004649,0.018308131891978333,0.0012913560564567902
gdp 870,R gdp 870,0.0,0.0,0.0,-0.002014925373134175,0.000307090534567497,2.1660496222885732e-05,256.9287412935323,2.5074495898245885,0.1768618575169214,-256.88908955223883,2.5049671713051165,0.1766867612149778,0.0,0.0,0.0,0.03763681592039319,0.0026714703892621117,0.00018843099269620934
MET 871,L MET   1,0.0,0.0,0.0,-0.005427860696517414,0.0014544561482087565,0.000102589426759763,-77.16850746268658,1.6110955548195105,0.11363791863212176,77.21822885572136,1.6237707137123334,0.11453195540765815,0.0,0.0,0.0,0.044293532338309655,0.017048027211414903,0.0012024751252609587
ARG 872,L ARG   2,0.0,0.0,0.0,-0.005910447761194056,0.0011726316444814523,8.271105894520508e-05,-78.14674626865673,1.400366696926387,0.09877425102714135,78.18065174129352,1.4023120347828921,0.09891146457998631,0.0,0.0,0.0,0.027995024875623917,0.010385838766797956,0.0007325605841175209
GLU 873,L GLU   3,0.0,0.0,0.0,-0.013004975124378084,0.0028607787139391418,0.00020178377238185726,84.29026368159208,2.042678576351716,0.1440794378437966,-84.25685572139302,2.033581758924473,0.1434377978147394,0.0,0.0,0.0,0.020402985074624458,0.02365321159906294,0.0016683689102374789
CYS 874,L CYS   4,0.0,0.0,0.0,-0.005039800995024849,0.0009187965090669906,6.480690895365867e-05,0.407547263681592,0.21471014594359464,0.015144486012167427,-0.37699502487562203,0.2151733189528349,0.015177155717312592,0.0,0.0,0.0,0.02551243781094544,0.007699007788199207,0.0005430461389867514
ILE 875,L ILE   5,0.0,0.0,0.0,-0.013129353233830798,0.002394684012973691,0.00016890798699176676,-0.8167313432835823,0.11914382571771207,0.008403757512660912,0.8334228855721388,0.12031238474908898,0.00848618131162628,0.0,0.0,0.0,0.003562189054726524,0.004921004142977624,0.0003471008697871266
SER 876,L SER   6,0.0,0.0,0.0,-0.005149253731343287,0.0007839255347787484,5.529384391157973e-05,0.40946766169154236,0.12605297867105608,0.008891091587154681,-0.39771641791044776,0.12504782837855852,0.008820193751945466,0.0,0.0,0.0,0.006601990049751282,0.005614550749552904,0.00039601987562127476
ILE 877,L ILE   7,0.0,0.0,0.0,-0.006412935323383103,0.0007685560802916756,5.420976617752023e-05,-0.7945174129353239,0.06910170559899104,0.004874058509259988,0.8024875621890546,0.06963952024981487,0.0049119930298703,0.0,0.0,0.0,0.0015572139303484916,0.002902728207012595,0.00020474266148454235
HID 878,L HID   8,0.0,0.0,0.0,-0.00653731343283583,0.00073967233990237,5.217246421220076e-05,1.327721393034826,0.16645864228717694,0.011741087355903493,-1.3417363184079611,0.1690789951218646,0.011925912794298452,0.0,0.0,0.0,-0.020552238805970367,0.007449899492639959,0.0005254753945720791
VAL 879,L VAL   9,0.0,0.0,0.0,-0.0032338308457711394,0.00045717034856363386,3.224631010599064e-05,-0.6661194029850744,0.050735247559433996,0.0035785884435547417,0.6711641791044776,0.05112902331671119,0.0036063632439574285,0.0,0.0,0.0,0.0018109452736320584,0.0020742629457591185,0.00014630722749291357
GLY 880,L GLY  10,0.0,0.0,0.0,-0.001393034825870638,0.0004884244583591616,3.4450805038174514e-05,-0.21600000000000005,0.12085582051864076,0.008524512315381687,0.2151542288557213,0.12036392202773182,0.00848981647098068,0.0,0.0,0.0,-0.002238805970149417,0.001470332337010388,0.00010370924677654042
GLN 881,L GLN  11,0.0,0.0,0.0,-0.002253731343283588,0.0004351456637944324,3.069280862172825e-05,0.7699900497512442,0.23986071808467677,0.016918470591772195,-0.7640199004975123,0.23963313503137523,0.0169024181208832,0.0,0.0,0.0,0.003716417910448609,0.001853913194787862,0.0001307649544126026
ALA 882,L ALA  12,0.0,0.0,0.0,-0.0010746268656716428,0.0002810835202353102,1.9826102868807764e-05,0.10005472636815926,0.12922067202909707,0.00911452344940254,-0.09853731343283575,0.12903430008241015,0.009101377785851076,0.0,0.0,0.0,0.00044278606965160406,0.001073405423402538,7.571218094358226e-05
GLY 883,L GLY  13,0.0,0.0,0.0,-0.0012736318407960653,0.0004458222252182969,3.144587520100503e-05,-0.2578457711442786,0.11905749727021048,0.008397668373464,0.26612935323383075,0.11937646119167057,0.008420166353825894,0.0,0.0,0.0,0.007009950248756226,0.0021253973576423175,0.00014991397081704578
VAL 884,L VAL  14,0.0,0.0,0.0,-0.004298507462686629,0.0005467659428064542,3.8565896065932555e-05,-0.11242786069651747,0.11461714778803916,0.008084470269451046,0.123358208955224,0.11367826225024252,0.008018246389663256,0.0,0.0,0.0,0.006631840796019871,0.0027686555989146077,0.000195285908851678
GLN 885,L GLN  15,0.0,0.0,0.0,-0.002810945273631825,0.0004928136317230096,3.476039345711786e-05,0.9251044776119396,0.6005610014374999,0.04236030694195899,-0.9177611940298517,0.5995414522132357,0.04228839348441031,0.0,0.0,0.0,0.004532338308457435,0.0020223130948755145,0.00014264296753638777
ILE 886,L ILE  16,0.0,0.0,0.0,-0.0020696517412935275,0.00036667712980471286,2.5863410594336837e-05,0.10419402985074626,0.08761844670594948,0.006180128725238171,-0.09938308457711444,0.08756153493649838,0.0061761144785308615,0.0,0.0,0.0,0.002741293532338124,0.002253297488250275,0.00015893535045625228
GLY 887,L GLY  17,0.0,0.0,0.0,-0.0019601990049750995,0.00042133164895003064,2.971844314093781e-05,-0.3177860696517413,0.13658503449039122,0.009633965526969289,0.3295124378109452,0.13596791798407012,0.009590437484748532,0.0,0.0,0.0,0.009766169154228881,0.0034969851622674232,0.00024665831529278957
ASN 888,L ASN  18,0.0,0.0,0.0,-0.005701492537313421,0.00081065526053732,5.717921339927084e-05,0.28295024875621866,0.8018301624815027,0.05655673897695154,-0.2578407960199005,0.7976165081397687,0.05625953071528298,0.0,0.0,0.0,0.019407960199004887,0.006630454110380763,0.0004676761737908693
ALA 889,L ALA  19,0.0,0.0,0.0,-0.0018258706467661602,0.00043995404914289255,3.103196597421776e-05,0.07058706467661688,0.1419332182388696,0.01001119732294883,-0.06748756218905472,0.14121456485748177,0.009960507421760445,0.0,0.0,0.0,0.001273631840796068,0.0020970842690800355,0.0001479169195281636
CYS 890,L CYS  20,0.0,0.0,0.0,-0.0024726368159203897,0.0004992506946986176,3.521442887200294e-05,-0.45695024875621915,0.33044704758275106,0.023307937628591107,0.46921890547263667,0.3296410558656717,0.02325108735618508,0.0,0.0,0.0,0.009796019900497518,0.004516766342048091,0.0003185881337221299
TRP 891,L TRP  21,0.0,0.0,0.0,-0.016064676616915515,0.003204598067780203,0.00022603491976977012,-0.15451741293532342,0.1642439968242663,0.011584878309108976,0.11677611940298509,0.16512707190972126,0.011647165623108939,0.0,0.0,0.0,-0.05380597014925427,0.017811817983566666,0.0012563487725180086
GLU 892,L GLU  22,0.0,0.0,0.0,-0.006378109452736336,0.0010772724023273782,7.598493660670762e-05,87.30870646766171,2.252097489651119,0.15885070908115717,-87.25492537313437,2.2406242354687578,0.15804144812744117,0.0,0.0,0.0,0.04740298507462753,0.012054263342120638,0.0008502421800769806
LEU 893,L LEU  23,0.0,0.0,0.0,-0.0027711442786069363,0.0004961174472564839,3.499342663733203e-05,0.10376616915422864,0.1254122358672594,0.008845897074399586,-0.09933333333333336,0.12465503976430363,0.00879248857924308,0.0,0.0,0.0,0.0016616915422883918,0.0034258274410859627,0.00024163923662580641
TYR 894,L TYR  24,0.0,0.0,0.0,-0.00664179104477619,0.0011067611193221782,7.806491033166533e-05,-0.002318407960198869,0.2840816015299364,0.02003757121852299,0.011955223880597008,0.2860880478618906,0.02017909503089294,0.0,0.0,0.0,0.002995024875621891,0.0049610397646710075,0.00034992476481108674
CYS 895,L CYS  25,0.0,0.0,0.0,-0.010467661691542268,0.0026297568139416506,0.00018548874394880188,0.14627363184079606,0.15433829145805913,0.010886183723904855,-0.14746766169154224,0.1537743070589095,0.010846403331569571,0.0,0.0,0.0,-0.011661691542288523,0.00658242610722619,0.00046428853964451726
LEU 896,L LEU  26,0.0,0.0,0.0,-0.004009950248756206,0.0006386401111382328,4.504620025028005e-05,0.009666666666666691,0.10953326277920371,0.007725880669199912,-0.009228855721393021,0.10855288443696998,0.007656730112642183,0.0,0.0,0.0,-0.0035721393034826117,0.0025443371715021114,0.00017946370691850806
GLU 897,L GLU  27,0.0,0.0,0.0,-0.002527363184079587,0.000509118360416587,3.5910440347295737e-05,76.09787064676617,1.2745701853571705,0.08990124923457611,-76.08678109452735,1.271333652337135,0.08967296179694975,0.0,0.0,0.0,0.008562189054726175,0.00394077588946956,0.00027796089967186224
HIP 898,L HIP  28,0.0,0.0,0.0,-0.009044776119402884,0.0020131372201841204,0.0001419957512378635,-85.07809950248756,1.868648414113614,0.131804296647616,85.09327363184077,1.8693192311147104,0.13185161243069268,0.0,0.0,0.0,0.0061293532338293575,0.013023636532741233,0.0009186164930904905
GLY 899,L GLY  29,0.0,0.0,0.0,-0.0032786069651741584,0.0006631674707642533,4.677622680836012e-05,0.43403980099502476,0.11938219242674844,0.008420570603979457,-0.41938308457711454,0.11933525462934413,0.008417259867017737,0.0,0.0,0.0,0.011378109452736195,0.003808385407348572,0.0002686227950573177
ILE 900,L ILE  30,0.0,0.0,0.0,-0.03096019900497519,0.009623685952049788,0.0006788024694678298,-0.6933233830845773,0.1750271333634593,0.012345462117421421,0.7267014925373132,0.1762870241208768,0.01243432795964194,0.0,0.0,0.0,0.0024179104477609057,0.011693621070618965,0.0008248044355672815
GLN 901,L GLN  31,0.0,0.0,0.0,-0.031427860696517415,0.007989795724665861,0.0005635567385998837,0.9358955223880601,0.8813773560801276,0.062167565402816066,-0.8800049751243779,0.8799837091295819,0.06206926512615386,0.0,0.0,0.0,0.024462686567164115,0.02319053355388094,0.0016357341171651639
PRO 902,L PRO  32,0.0,0.0,0.0,-0.053248756218905416,0.01603503040051838,0.0011310238393164983,1.0138955223880595,0.2767939478780943,0.019523539763200717,-0.9750199004975127,0.2699597161803742,0.01904149022662584,-1.1856716417910596e-05,0.00016767929163420906,1.182718532244647e-05,-0.014384991044775978,0.031004167638582318,0.002186865371721907
ASP 903,L ASP  33,0.0,0.0,0.0,-0.2473034825870645,0.3557211614653251,0.02509063617076956,104.23833830845768,5.9792636316771555,0.4217447388666242,-103.82022885572144,5.514632995221738,0.3889722206248823,-0.026996059701492527,0.03213607854825663,0.0022667042114900364,0.14380991044776087,0.6001098791221309,0.042328487227222836
GLY 904,L GLY  34,0.0,0.0,0.0,-0.33855721393034816,0.15816845972550744,0.011156342963449395,0.9068656716417918,0.47387486736066714,0.033424556015842134,-0.7563283582089552,0.478401381928018,0.03374383173636224,-0.004392823880597021,0.006254326949581826,0.0004411462094033821,-0.1924127243781093,0.18030952497765257,0.012718053294053365
GLN 905,L GLN  35,0.0,0.0,0.0,-0.13084079601990056,0.06150237246051414,0.004338042877992624,-0.23848756218905479,1.169798541610799,0.08251122727629591,0.37280597014925393,1.182696542485074,0.08342098211329693,-0.0002875701492537314,0.0019904475270438324,0.0001403953436796956,0.0031900417910444246,0.11048208975032445,0.007792805763628752
MET 906,L MET  36,0.0,0.0,0.0,-0.024815920398009988,0.004795410873574832,0.00033824220359166587,0.6955422885572139,0.42103332900386403,0.02969740127432263,-0.6628208955223882,0.41938898668234237,0.029581418309577025,0.0,0.0,0.0,0.007905472636816012,0.014427931034311255,0.0010176677900961655
PRO 907,L PRO  37,0.0,0.0,0.0,-0.00813432835820896,0.001541100489277554,0.00010870084737094633,0.26032338308457714,0.35404627673532557,0.024972498910632194,-0.2527860696517412,0.35280590834079606,0.024885010069719098,0.0,0.0,0.0,-0.000597014925372989,0.005656132237258066,0.00039895280762664617
SER 908,L SER  38,0.0,0.0,0.0,-0.005059701492537307,0.0012953871126384615,9.136956207392671e-05,-0.3340199004975125,0.5057001349314055,0.035669337311296845,0.35248258706467656,0.5040352500360257,0.035551905385110306,0.0,0.0,0.0,0.013402985074626802,0.008835241005577666,0.000623189850833832
ASP 909,L ASP  39,0.0,0.0,0.0,-0.002985074626865676,0.0006652543144456386,4.6923421412524855e-05,83.70753233830845,2.2401092191304035,0.1580051216758058,-83.6698507462687,2.2302640670024863,0.15731069818671709,0.0,0.0,0.0,0.03469651741293676,0.00995174615598809,0.0007019420521263857
LYS 910,L LYS  40,0.0,0.0,0.0,-0.0022487562189054773,0.0008212422002771535,5.792595855235591e-05,-78.4366169154229,3.2526384158379438,0.229423424658455,78.42218407960202,3.2518515018349183,0.2293679200242458,0.0,0.0,0.0,-0.01668159203980118,0.0040295067723724,0.0002842194935965403
THR 911,L THR  41,0.0,0.0,0.0,-0.001716417910447766,0.0005410319092654269,3.816144852399758e-05,-0.1295870646766169,0.306583295446128,0.021624718333840772,0.13163184079601978,0.306554798622209,0.02162270832285906,0.0,0.0,0.0,0.00032835820895539097,0.0011893565261574073,8.389074114179394e-05
ILE 912,L ILE  42,0.0,0.0,0.0,-0.0034129353233831004,0.0011301529156412197,7.971484042973465e-05,-0.5488407960199002,0.27104578109631744,0.019118095339325684,0.5513084577114429,0.2708773737690348,0.019106216802327956,0.0,0.0,0.0,-0.0009452736318409438,0.0013315871836321665,9.392291821084469e-05
GLY 913,L GLY  43,0.0,0.0,0.0,-0.0020547263681591887,0.0006853041956303001,4.8337630991733535e-05,0.6243482587064678,0.28029342853348743,0.01977037409700707,-0.610512437810945,0.28154531124334586,0.01985867509510385,0.0,0.0,0.0,0.01178109452736327,0.005394104096234691,0.00038047076757640456
GLY 914,L GLY  44,0.0,0.0,0.0,-0.0030995024875621674,0.0010835953381954934,7.643092211610064e-05,0.5086169154228855,0.21769243791370835,0.015354840668800428,-0.4940796019900497,0.2156995414250711,0.015214272588688401,0.0,0.0,0.0,0.011437810945273678,0.0061779066463829415,0.0004357559368209903
GLY 915,L GLY  45,0.0,0.0,0.0,-0.0027014925373134288,0.0007664921461719742,5.4064187489244984e-05,0.25492537313432845,0.22626282301252446,0.01595934902436741,-0.24738308457711464,0.22406832538365729,0.015804561096214052,0.0,0.0,0.0,0.004840796019900444,0.0032082802329159825,0.00022629463967330907
ASP 916,L ASP  46,0.0,0.0,0.0,-0.0035124378109452872,0.0006699628914971769,4.725553883054835e-05,79.04953233830845,1.4624286894889673,0.10315176646368784,-79.02467661691541,1.4558838213930443,0.10269012706190463,0.0,0.0,0.0,0.021343283582089936,0.007007214985633182,0.0004942508369495035
ASP 917,L ASP  47,0.0,0.0,0.0,-0.005572139303482588,0.0009547054978158245,6.733973373204924e-05,81.17209950248757,1.5177325520501925,0.1070526001634485,-81.1303980099502,1.5077537411933133,0.10634874911451031,0.0,0.0,0.0,0.036129353233830284,0.010781557132830287,0.0007604724055770842
SER 918,L SER  48,0.0,0.0,0.0,-0.002895522388059711,0.0005408946437781808,3.815176656303381e-05,0.7087611940298507,0.16950364379642674,0.01195586520238671,-0.7019303482587063,0.16942529466410375,0.011950338880687673,0.0,0.0,0.0,0.003935323383084434,0.0028495955931809648,0.00020099497586201752
PHE 919,L PHE  49,0.0,0.0,0.0,-0.007129353233830871,0.0012148271705598255,8.568730187802785e-05,0.341855721393035,0.10700869021111531,0.0075478110499181085,-0.34278109452736316,0.10813521957361896,0.007627270304615901,0.0,0.0,0.0,-0.008054726368159237,0.005667572949162661,0.0003997597732250669
ASN 920,L ASN  50,0.0,0.0,0.0,-0.01567164179104477,0.004467866675260709,0.00031513901716358726,0.6992089552238808,0.7554870038949271,0.053287944603543455,-0.6232587064676618,0.7662438804419545,0.05404667617482125,0.0,0.0,0.0,0.06027860696517321,0.023309980994841644,0.00164415929004588
THR 921,L THR  51,0.0,0.0,0.0,-0.006711442786069664,0.001174487676160515,8.284197332597725e-05,0.6044626865671643,0.17181362067513437,0.012118798408799824,-0.5839502487562184,0.17287069193989948,0.012193358467025042,0.0,0.0,0.0,0.013800995024875745,0.0060741847521259265,0.0004284399584827169
PHE 922,L PHE  52,0.0,0.0,0.0,-0.010462686567164248,0.0018741102688395795,0.00013218954617615764,0.6923731343283582,0.13986025390195525,0.009864981692261455,-0.6845522388059704,0.1440361636025322,0.01015952765221379,0.0,0.0,0.0,-0.002641791044776184,0.009279573929580415,0.0006545306788265291
PHE 923,L PHE  53,0.0,0.0,0.0,-0.03409452736318408,0.010241658170923621,0.0007223908689983367,-0.6909154228855721,0.15012537980845286,0.010589027847699916,0.7401044776119401,0.15561821514663302,0.01097646258014177,0.0,0.0,0.0,0.015094527363184118,0.023819094725300735,0.0016800694038211536
SER 924,L SER  54,0.0,0.0,0.0,-0.10324378109452746,0.048090144144229414,0.003392017233814026,-0.24540298507462688,0.8082909380836234,0.05701244695155175,0.4692885572139302,0.8383495134992841,0.05913261539039088,-0.007225611940298505,0.015544507262979186,0.0010964250048624508,0.11341617910447763,0.07475043152845144,0.005272488916213156
GLU 925,L GLU  55,0.0,0.0,0.0,-0.3402139303482587,0.16360338829519008,0.011539693267362424,97.69293532338305,2.7247086038552304,0.1921861268221489,-96.8582537313433,2.629090916089817,0.18544177513576182,-0.028166185074626877,0.03379555904272811,0.0023837549406278678,0.46630147661691546,0.1629841083577025,0.011496012628472817
THR 926,L THR  56,0.0,0.0,0.0,-2.354059701492537,0.8334886023018402,0.058789753150171375,-5.888248756218905,2.3174767067608353,0.16346220349681775,6.490676616915422,1.4625230193027945,0.10315841997575062,-0.3108680955223881,0.0888187019236436,0.006264788200809367,-2.0624999363184084,1.6732212365910675,0.11801992635910118
GLY 927,L GLY  57,0.0,0.0,0.0,-1.9177711442786065,0.9411214583497466,0.06638158946374441,-3.70095024875622,1.9520190969195823,0.13768481120844875,5.032363184079601,2.100684904287722,0.14817088875396836,-0.4837791402985076,0.12210836343620618,0.00861285988093964,-1.0701373492537316,0.8504087148304849,0.05998320586936274
ALA 928,L ALA  58,0.0,0.0,0.0,-1.719358208955223,0.8443108650612485,0.059553096709273216,-1.5727910447761195,1.1217616902315073,0.07912296902429246,1.7017363184079617,0.9531137685739016,0.06722746180780681,-0.3049249791044776,0.1498633854127675,0.010570548187862296,-1.895337914427861,1.1085394102895805,0.07819034130542314
GLY 929,L GLY  59,0.0,0.0,0.0,-0.20266666666666655,0.07991589691939413,0.00563683275295023,-0.8915522388059693,0.3965084159107134,0.027967547281365936,1.1192786069651743,0.4057638604383839,0.028620376003407423,-6.250746268656699e-05,0.0008839890148087321,6.235177760625007e-05,0.024997194029850883,0.09032067328388826,0.006370729092218741
LYS 930,L LYS  60,0.0,0.0,0.0,-1.5862935323383083,0.48921906335323884,0.03450685215306568,-110.67315422885571,5.307728835776048,0.37437832644808977,111.71605970149255,5.143197617024904,0.3627731890662906,-0.20787625074626845,0.06684879369851174,0.004715150356068115,-0.7512643104477608,0.9978930192684243,0.07038594662368829
HIE 931,L HIE  61,0.0,0.0,0.0,-0.31533830845771166,0.3021588573906547,0.02131264253533417,-0.22541791044776124,1.2707365962278128,0.08963084870603655,-0.06152238805970151,0.8748327378136438,0.06170594362264282,-0.006705564179104473,0.006005761553601419,0.0004236137581724885,-0.6089841711442782,0.7191046800234643,0.050721733339795065
VAL 932,L VAL  62,0.0,0.0,0.0,-0.6900945273631841,0.3275126460965044,0.0231009609062418,-0.7889751243781101,0.36085773216572453,0.025452941933177008,0.8981990049751244,0.3154079884894939,0.022247164188784377,-0.04724417910447755,0.03745751273152562,0.0026420492386149226,-0.6281148258706468,0.3349991456690369,0.023629017871403108
PRO 933,L PRO  63,0.0,0.0,0.0,-0.07877114427860699,0.03730574713549369,0.0026313445188349935,1.5742338308457708,0.2679622570321856,0.018900600321322698,-1.5927164179104467,0.2660235357468435,0.018763853465423915,0.0,0.0,0.0,-0.09725373134328351,0.06751347975599878,0.004762033695725197
ARG 934,L ARG  64,0.0,0.0,0.0,-0.04423383084577104,0.011473527816173335,0.0008092802543569539,-92.08642288557208,2.6046155502227064,0.18371541593467167,92.37157213930357,2.64716480756467,0.18671660914709098,0.0,0.0,0.0,0.24091542288557047,0.06569822317463284,0.004633995368592703
ALA 935,L ALA  65,0.0,0.0,0.0,-0.014661691542288581,0.0022493725215434767,0.00015865850465034918,1.0721343283582097,0.15650923665992209,0.011039310391945185,-1.0494726368159202,0.1539726683037929,0.010860394655013046,0.0,0.0,0.0,0.008000000000000049,0.01554803182182031,0.001096673608075093
VAL 936,L VAL  66,0.0,0.0,0.0,-0.0164378109452736,0.001943828909634203,0.00013710711993896845,-1.117761194029852,0.11963843825054296,0.00843864479081901,1.1468457711442785,0.12180202146256039,0.008591252184133187,0.0,0.0,0.0,0.012646766169154297,0.007836615295749897,0.0005527522242027623
PHE 937,L PHE  67,0.0,0.0,0.0,-0.01661194029850747,0.0020657492867815356,0.00014570672028943823,1.0266318407960202,0.1061486509598259,0.007487148558381778,-1.0475820895522387,0.10715945471092012,0.007558445157814552,0.0,0.0,0.0,-0.03756218905472656,0.009307214512097824,0.0006564802951963722
VAL 938,L VAL  68,0.0,0.0,0.0,-0.007601990049751289,0.0007335567411170674,5.174110313304442e-05,-0.7873930348258702,0.0678575457753275,0.00478630224155514,0.7928009950248757,0.06819083697804453,0.004809810790419209,0.0,0.0,0.0,-0.0021940298507461247,0.0030627214801187113,0.000216027716859769
ASP 939,L ASP  69,0.0,0.0,0.0,-0.005273631840796031,0.000527597807565881,3.7213880050320254e-05,92.93937810945276,2.002547853806249,0.1412488349229283,-92.9238656716418,1.996251815356152,0.14080474661112297,0.0,0.0,0.0,0.01023880597015049,0.008173655446029493,0.0005765252034395658
LEU 940,L LEU  70,0.0,0.0,0.0,-0.006000000000000032,0.0006387176207096379,4.505166735391781e-05,0.9870447761194034,0.17895307199150953,0.012622376477363936,-0.9829800995024874,0.17761994644497198,0.0125283450514,0.0,0.0,0.0,-0.0019353233830846093,0.0026203938065478085,0.00018482832832715206
GLU 941,L GLU  71,0.0,0.0,0.0,-0.005726368159203987,0.0006462684652182007,4.558426286093229e-05,91.64527860696519,1.8711756200268859,0.1319825520087458,-91.61149751243785,1.8665430177344402,0.13165579343704653,0.0,0.0,0.0,0.028054726368159394,0.007320114049740704,0.0005163210352569534
PRO 942,L PRO  72,0.0,0.0,0.0,-0.009950248756218897,0.0009962678803235128,7.027131816069284e-05,-0.1751542288557214,0.18324032311272279,0.012924775855607199,0.18126368159203987,0.17940036973505022,0.012653926427602923,0.0,0.0,0.0,-0.0038407960199006623,0.005516553773462706,0.00038910770187601263
THR 943,L THR  73,0.0,0.0,0.0,-0.005258706467661669,0.0006485623737504027,4.5746062693569214e-05,0.7823283582089552,0.3329949301778785,0.023487651410410666,-0.7704975124378114,0.33074300682096913,0.023328812983706104,0.0,0.0,0.0,0.006572139303482581,0.00456528321643501,0.0003220102501865275
VAL 944,L VAL  74,0.0,0.0,0.0,-0.004592039800995022,0.0005839787347112805,4.119068402832531e-05,0.14574129353233836,0.15455605734492697,0.010901543745263434,-0.12973631840796013,0.1548268656684444,0.010920645091636537,0.0,0.0,0.0,0.011412935323383123,0.0034110782119376377,0.00024059890621409992
ILE 945,L ILE  75,0.0,0.0,0.0,-0.013522388059701521,0.0015742790401246042,0.00011104108190899719,0.0924676616915423,0.23511775434230867,0.016583927723586633,-0.08538805970149256,0.23199583684872596,0.01636372464186955,0.0,0.0,0.0,-0.006442786069651926,0.008925226153412413,0.0006295369137855946
ASP 946,L ASP  76,0.0,0.0,0.0,-0.014502487562189055,0.002833917489871097,0.00019988912771855817,106.47346766169152,3.3336504978766546,0.23513757634821317,-106.33337810945267,3.3080922079106445,0.23333483357057636,0.0,0.0,0.0,0.12558706467661604,0.030213232774188085,0.002131077127818888
GLU 947,L GLU  77,0.0,0.0,0.0,-0.00788059701492539,0.0013103763622475933,9.242682222360783e-05,93.32021393034832,2.8031861578950115,0.19772150669067548,-93.24808457711441,2.788216257452318,0.1966656113259661,0.0,0.0,0.0,0.06424875621890852,0.015993400720677734,0.0011280875080999786
VAL 948,L VAL  78,0.0,0.0,0.0,-0.01718407960199003,0.0025039163898173456,0.00017661264480341537,0.27446268656716416,0.23972276660053235,0.01690874024431795,-0.2189651741293532,0.23919274224229226,0.016871355208579658,0.0,0.0,0.0,0.03831343283582097,0.01206970916221312,0.0008513316442255379
ARG 949,L ARG  79,0.0,0.0,0.0,-0.0840995024875622,0.023301400674301028,0.0016435540808982815,-112.99080099502487,4.206439415635034,0.29669936001929753,113.19416915422879,4.181952633889873,0.294972195604254,-0.0001244059701492541,0.0012430015583233265,8.76745699668764e-05,0.11914425074626808,0.07373496297026688,0.005200863286657383
THR 950,L THR  80,0.0,0.0,0.0,-0.024104477611940293,0.007951596720077813,0.0005608623885582496,-0.4886666666666666,0.3372839324337042,0.023790174304166092,0.5457711442786065,0.33090463576885354,0.023340213410684714,0.0,0.0,0.0,0.03300000000000001,0.012474451502912463,0.0008798799677820008
GLY 951,L GLY  81,0.0,0.0,0.0,-0.010014925373134347,0.002681199723930511,0.000189117247051567,1.841124378109453,0.2988286243302964,0.02107774600644306,-1.8419452736318414,0.3027031812031279,0.02135103617680771,0.0,0.0,0.0,-0.010835820895522388,0.01888530214906435,0.0013320665075007504
THR 952,L THR  82,0.0,0.0,0.0,-0.016477611940298512,0.005253830279484536,0.00037057661540995716,1.4143084577114422,0.3767315636139281,0.02657259567506388,-1.3323034825870643,0.3715687229282358,0.02620843697076093,0.0,0.0,0.0,0.0655273631840794,0.016597083527067086,0.001170668010185573
TYR 953,L TYR  83,0.0,0.0,0.0,-0.05462686567164173,0.013186570683649916,0.0009301089819921987,0.4170000000000001,0.23910413227222077,0.01686510514318853,-0.4403532338308459,0.2438860544684116,0.017202395928834543,0.0,0.0,0.0,-0.07798009950248717,0.02745561052396812,0.0019365694513802105
ARG 954,L ARG  84,0.0,0.0,0.0,-0.1828656716417909,0.07543477209791499,0.005320758578255686,-108.0798706467661,4.478831976512505,0.3159124498800396,108.37582587064674,4.492486940435939,0.31687559677384974,-0.0057946029850746315,0.0236909779959916,0.0016710327464875196,0.10729494925372783,0.08024582514479355,0.005660104095683579
GLN 955,L GLN  85,0.0,0.0,0.0,-2.192820895522388,0.7430092221769483,0.05240782974050177,0.0980248756218912,2.348465675549026,0.16564799682429068,1.6616417910447756,1.968325646783541,0.13883498655408105,-0.4355656835820893,0.1237373083521328,0.008727756796432038,-0.8687199124378102,1.1095406405988626,0.07826096264633484
LEU 956,L LEU  86,0.0,0.0,0.0,-0.6408308457711442,0.41135706880217054,0.029014890503205475,0.25541791044776113,1.2221361668920057,0.08620283872995084,-0.2942636815920398,0.7065129175120023,0.04983357889145583,-0.01384534925373134,0.013398007076008288,0.0009450225552304923,-0.693521966169154,0.5730426669744793,0.04041931328503677
PHE 957,L PHE  87,0.0,0.0,0.0,-0.2327064676616916,0.18272418495950282,0.012888370277252094,0.11832338308457713,0.662452574027995,0.04672580188048898,0.0185273631840796,0.54294282932729,0.038296234432786715,-0.0028437492537313424,0.010195634455152676,0.0007191446063838808,-0.09869947064676636,0.12182940505460314,0.008593183673792568
HIE 958,L HIE  88,0.0,0.0,0.0,-1.7361343283582087,0.6672138974429163,0.04706163974012894,-8.770273631840794,3.925325613739826,0.2768711212468848,9.058233830845776,2.94072823248984,0.20742297662183132,-0.3962237014925376,0.10205250516462147,0.0071982287105252715,-1.8443978308457716,1.3726538076010502,0.09681953452830126
PRO 959,L PRO  89,0.0,0.0,0.0,-0.39185572139303476,0.17405904550751475,0.012277178464925776,-1.868810945273632,0.6245695704546527,0.04405374083188772,1.9657064676616909,0.6056379461352852,0.04271840701041293,-0.05044624477611939,0.06981213312708483,0.0049241682034926095,-0.3454064437810943,0.22023420835173022,0.0155341233322982
GLU 960,L GLU  90,0.0,0.0,0.0,-0.3370646766169153,0.30531750180994005,0.021535436134654085,124.76631840796021,5.665713320575325,0.3996286051379466,-123.17448258706465,5.2174090795566554,0.36800766204061314,-0.06787253731343285,0.09135758887869797,0.006443867479100185,1.186898606965175,0.5725253106738275,0.040382821785186616
GLN 961,L GLN  91,0.0,0.0,0.0,-0.11907462686567152,0.025549277389185485,0.0018021070794817194,-0.2718457711442782,1.172189668101757,0.08267988433503197,0.5134129353233827,1.1202441247943062,0.07901592821150163,-0.0041557611940298495,0.010432513896338702,0.0007358527939166406,0.11833677611940321,0.0636461855718866,0.004489255795925299
LEU 962,L LEU  92,0.0,0.0,0.0,-0.046054726368159195,0.006694617281593844,0.00047220189494234246,1.071865671641792,0.2452748825818537,0.0173003563109343,-0.9952039800995026,0.23722872055213926,0.016732823799719597,0.0,0.0,0.0,0.03060696517412948,0.013918731830341481,0.0009817516474842887
ILE 963,L ILE  93,0.0,0.0,0.0,-0.025601990049751243,0.002798506357103237,0.00019739141899351848,-0.8454776119402988,0.1495057221030698,0.010545320563117423,0.8686716417910448,0.149507155993697,0.010545421701964172,0.0,0.0,0.0,-0.002407960199005143,0.004033779793358248,0.0002845208892584243
THR 964,L THR  94,0.0,0.0,0.0,-0.015099502487562194,0.0014862720907040054,0.0001048335503151063,1.0325970149253731,0.20791409389180698,0.014665129460179902,-0.985557213930348,0.20550311508260866,0.0144950721268803,0.0,0.0,0.0,0.03194029850746283,0.005936347094495201,0.0004187176397317118
GLY 965,L GLY  95,0.0,0.0,0.0,-0.0061542288557213725,0.0007200708418459713,5.078988114036659e-05,1.2604875621890559,0.3437217159338367,0.02424426054093262,-1.216582089552238,0.33774861044617627,0.0238229501640544,0.0,0.0,0.0,0.037751243781094575,0.007809791720123931,0.0005508602350558196
LYS 966,L LYS  96,0.0,0.0,0.0,-0.01982089552238803,0.0025796295761752247,0.00018195304120943687,-109.92608457711447,3.1953890750736202,0.22538536750656393,110.03151243781097,3.1882880200200154,0.22488449770156085,0.0,0.0,0.0,0.08560696517412847,0.03213543713170478,0.0022666589694547577
GLU 967,L GLU  97,0.0,0.0,0.0,-0.006776119402985097,0.0006500109954459601,4.584824058976912e-05,97.81532835820893,2.192050366119687,0.15461531154837566,-97.84130845771143,2.1866822990518617,0.1542366772911831,0.0,0.0,0.0,-0.03275621890547378,0.011871001233277128,0.0008373158675744035
ASP 968,L ASP  98,0.0,0.0,0.0,-0.002999999999999994,0.00038633370464311885,2.724987848284345e-05,90.36021890547265,1.8087431390671458,0.127578904335533,-90.35563184079602,1.805706238204169,0.12736469786458324,0.0,0.0,0.0,0.0015870646766123328,0.004705626127788342,0.00033190927591051787
ALA 969,L ALA  99,0.0,0.0,0.0,-0.0014925373134328614,0.0004999443052072868,3.526335238514327e-05,-0.3070348258706466,0.08944335198895176,0.006308847619310456,0.3075522388059702,0.08924653376193395,0.006294965131955648,0.0,0.0,0.0,-0.0009751243781095465,0.000984647377067843,6.945167105814712e-05
ALA 970,L ALA 100,0.0,0.0,0.0,-0.0010746268656715797,0.0002810835202353584,1.9826102868811162e-05,-0.20654726368159204,0.08292614351687994,0.005849159176969218,0.20786069651741285,0.08258178817886169,0.005824870224172351,0.0,0.0,0.0,0.00023880597014928046,0.0009318502255993785,6.572764712633673e-05
ASN 971,L ASN 101,0.0,0.0,0.0,-0.0009950248756218937,0.0001576415872413261,1.111918024376601e-05,-0.33429850746268763,0.14899377411200834,0.01050921053601314,0.33483582089552233,0.14903776913021508,0.010512313705334314,0.0,0.0,0.0,-0.00045771144278698256,0.0006834596919834525,4.8207529735659616e-05
ASN 972,L ASN 102,0.0,0.0,0.0,-0.0011144278606965649,0.00031833021438886384,2.245328211145128e-05,0.37460696517412967,0.23244499643872069,0.01639540591663191,-0.37301990049751244,0.2323239923359524,0.01638687094529306,0.0,0.0,0.0,0.0004726368159212761,0.0007333542596097768,5.1726821188698434e-05
TYR 973,L TYR 103,0.0,0.0,0.0,-0.0014278606965174568,0.000494768552853901,3.4898282962020226e-05,0.8795721393034819,0.12626232670191345,0.008905857858730068,-0.8788457711442789,0.1261584374421213,0.008898530075337148,0.0,0.0,0.0,-0.0007014925373140088,0.0007920298006821705,5.586547475405284e-05
ALA 974,L ALA 104,0.0,0.0,0.0,-0.0008059701492537288,0.00039545197908930356,2.7893031973324635e-05,0.6298656716417909,0.06053843699586413,0.004270052112596474,-0.6291094527363187,0.06043373872529214,0.00426266726598288,0.0,0.0,0.0,-4.9751243781022765e-05,0.000814979435574145,5.7484217189713805e-05
ARG 975,L ARG 105,0.0,0.0,0.0,-0.003199004975124368,0.00044632162173154576,3.148109991512455e-05,-89.61483084577115,1.829234432270658,0.12902424871797005,89.60891542288559,1.8261084162964467,0.12880375655171866,0.0,0.0,0.0,-0.009114427860696769,0.004236989543770236,0.00029885419991370585
GLY 976,L GLY 106,0.0,0.0,0.0,-0.0010746268656715854,0.00029825860273278374,2.1037539782968034e-05,0.8513184079601988,0.08828080542462677,0.006226847907072645,-0.850412935323383,0.08806563377718746,0.006211670869254806,0.0,0.0,0.0,-0.0001691542288556547,0.0007987825195426494,5.634177481838929e-05
HIP 977,L HIP 107,0.0,0.0,0.0,-0.0020746268656715214,0.0003144971269507986,2.2182916969487082e-05,-83.06234328358211,1.5232326898501662,0.10744054997183147,83.05692537313435,1.521574024435382,0.10732355673398203,0.0,0.0,0.0,-0.007492537313432695,0.002301025951118763,0.00016230185665984807
TYR 978,L TYR 108,0.0,0.0,0.0,-0.002452736318407927,0.0005076577519929909,3.580741697248877e-05,0.6961592039800998,0.2241900502569018,0.01581314690678245,-0.6960348258706467,0.22409957759376967,0.01580676545715292,0.0,0.0,0.0,-0.0023283582089552034,0.0008295786804814402,5.8513968528734474e-05
THR 979,L THR 109,0.0,0.0,0.0,-0.002597014925373151,0.0004904978126911795,3.459704817699554e-05,0.6340199004975123,0.11808576696701961,0.008329127802548736,-0.6309552238805969,0.11770645241605396,0.008302373016993237,0.0,0.0,0.0,0.0004676616915423177,0.0010882452007201344,7.675889813071071e-05
ILE 980,L ILE 110,0.0,0.0,0.0,-0.004796019900497506,0.000617476874989086,4.3553460666761954e-05,0.9988557213930351,0.0788569085084103,0.00556213746965698,-0.9966716417910448,0.07820932266064004,0.005516460285795297,0.0,0.0,0.0,-0.002611940298507261,0.0015577304310878826,0.00010987383302573624
GLY 981,L GLY 111,0.0,0.0,0.0,-0.00223383084577116,0.00042326585184381124,2.9854871294068723e-05,0.8720000000000007,0.10647616695464233,0.007510249755488513,-0.8733830845771142,0.10690930509017184,0.007540800963984203,0.0,0.0,0.0,-0.003616915422885592,0.0017697042611552719,0.00012482531419721508
LYS 982,L LYS 112,0.0,0.0,0.0,-0.006621890547263667,0.0008383342925289698,5.913154178592285e-05,-96.48967661691549,2.7592631271518986,0.19462341497368776,96.4944079601991,2.7611953775756755,0.19475970541020296,0.0,0.0,0.0,-0.0018905472636811453,0.006969582826475453,0.0004915964691017839
GLU 983,L GLU 113,0.0,0.0,0.0,-0.010233830845771143,0.0012176356468179975,8.588539651962231e-05,102.99888059701497,2.4522928322253628,0.17297139980116247,-102.90989054726367,2.43475129502321,0.1717341151650666,0.0,0.0,0.0,0.0787562189054727,0.018926810425094823,0.0013349942755527446
ILE 984,L ILE 114,0.0,0.0,0.0,-0.012014925373134354,0.0013138285247477957,9.267031899208275e-05,0.6425522388059697,0.16248554013725172,0.01146084633762268,-0.6347363184079604,0.1621335213048936,0.011436016843612335,0.0,0.0,0.0,-0.004199004975123977,0.004076409380544016,0.0002875277485011586
ILE 985,L ILE 115,0.0,0.0,0.0,-0.008970149253731352,0.0009352704547319746,6.596889148872758e-05,0.24416915422885563,0.1389487583841564,0.009800689755526037,-0.2411492537313433,0.13981966926143966,0.009862119072435567,0.0,0.0,0.0,-0.005950248756218886,0.0034536752992210414,0.00024360347309046942
ASP 986,L ASP 116,0.0,0.0,0.0,-0.016671641791044762,0.002303283788419209,0.00016246111222396724,98.03493034825871,2.3002020882725382,0.16224374585518272,-97.94654228855717,2.2879965229462043,0.1613828316559822,0.0,0.0,0.0,0.07171641791045012,0.02293694968387238,0.0016178476900688644
LEU 987,L LEU 117,0.0,0.0,0.0,-0.03711442786069654,0.005642045498662054,0.0003979592056956019,0.11008457711442783,0.238508128111119,0.01682306625098187,-0.04486567164179108,0.23369254553042373,0.016483401244872024,0.0,0.0,0.0,0.028104477611940237,0.010105612934741418,0.0007127949779083802
VAL 988,L VAL 118,0.0,0.0,0.0,-0.014781094527363158,0.0018098241568247735,0.0001276551534491338,0.4209552238805974,0.19464206972936768,0.013728993054525306,-0.406,0.1935042905151231,0.013648740296467062,0.0,0.0,0.0,0.000174129353234079,0.009095651323472502,0.0006415577784389786
LEU 989,L LEU 119,0.0,0.0,0.0,-0.01800497512437808,0.0026700802388633566,0.00018833293904729474,-0.23817412935323384,0.1553476426502133,0.010957377867729615,0.2511940298507463,0.1570072634000645,0.011074438489719163,0.0,0.0,0.0,-0.004985074626865666,0.012125987721759166,0.0008553012277498019
ASP 990,L ASP 120,0.0,0.0,0.0,-0.062412935323383135,0.0119461324885346,0.0008426152177253846,102.40005472636815,3.666827148274178,0.25863804531464774,-101.9387860696518,3.6400979128189936,0.25675271041029113,-0.0003716776119402984,0.005256315196364141,0.0003707518879326374,0.3984840437810964,0.09097999197672633,0.006417233847163436
ARG 991,L ARG 121,0.0,0.0,0.0,-0.15486567164179116,0.04020998199961738,0.002836193451718327,-114.7805522388059,5.007148315881669,0.3531770112560899,115.50610945273633,4.996390712027494,0.3524182283845213,-0.006457289552238803,0.01688104908727256,0.0011906973964801492,0.5642342527363128,0.12434064981326087,0.008770313221879279
ILE 992,L ILE 122,0.0,0.0,0.0,-0.02552238805970144,0.004583199502558858,0.0003232739675735199,-0.009950248756218985,0.19220477138127767,0.013557079284088839,0.030114427860696503,0.19082792081866876,0.013459963733285974,0.0,0.0,0.0,-0.005358208955224189,0.023682624669154193,0.0016704435482412597
ARG 993,L ARG 123,0.0,0.0,0.0,-0.11533830845771141,0.041425650898477946,0.002921940124533022,-96.40062189054727,4.508613149699969,0.31801305187432993,96.82297512437808,4.477400228964446,0.3158114621944356,-0.004276477611940302,0.019213078155861193,0.0013551860444385294,0.30273844776119896,0.17476857160948797,0.012327224577462182
LYS 994,L LYS 124,0.0,0.0,0.0,-0.21370149253731344,0.6583610590152056,0.046437208662839916,-128.66547263681585,12.061438759359671,0.8507482949861315,129.20683582089552,11.538353151152494,0.8138526809393654,-0.354910853731343,0.11938347915670847,0.008420661362913065,-0.027249162189054228,1.5043246348797503,0.10610687860405185
LEU 995,L LEU 125,0.0,0.0,0.0,-0.07558208955223883,0.01888125969772858,0.0013317813749680496,-0.298233830845771,0.2776288012676002,0.019582425781017983,0.3024378109452738,0.27571991225357373,0.019447783131297563,-7.608358208955239e-05,0.0007589313477686746,5.353088988862918e-05,-0.07145419303482578,0.03883488311848018,0.002739201455000108
ALA 996,L ALA 126,0.0,0.0,0.0,-0.03515422885572135,0.012919617330537564,0.0009112795442665437,-0.4837512437810948,0.26458578875835415,0.01866244261191943,0.5482636815920399,0.26990198170030005,0.019037417950385428,0.0,0.0,0.0,0.029358208955223883,0.044818162682609915,0.0031612294559016335
ASP 997,L ASP 127,0.0,0.0,0.0,-0.16201990049751244,0.5002627365436282,0.03528581279984731,77.94088557213932,10.279819922723167,0.7250825914308661,-77.33785074626869,9.748769348413285,0.6876251719919995,-0.19802271044776118,0.11976346944060401,0.008447463810994526,0.24299221492537273,0.6883198716385311,0.048550340376859104
GLN 998,L GLN 128,0.0,0.0,0.0,-0.44555223880596995,0.3605953459073101,0.025434434633473592,-2.3466766169154245,3.033099654205051,0.21393835435557632,2.9251044776119417,2.569409294645906,0.18123215813248233,-0.15214259104477615,0.10495708557758357,0.007403102016544428,-0.019266969154229766,0.8446660403357625,0.059578148841547204
CYS 999,L CYS 129,0.0,0.0,0.0,-0.033044776119402985,0.009905673788722513,0.0006986923579000855,0.04281592039800994,0.26616672840295047,0.018773953496644735,0.023756218905472602,0.27177078297938095,0.01916923302929649,0.0,0.0,0.0,0.033527363184079666,0.019765301963388385,0.0013941369085997341
THR1000,L THR 130,0.0,0.0,0.0,-0.021716417910447754,0.006392173316325878,0.0004508691424478775,0.0554477611940299,0.23184760500752266,0.01635326917393721,0.027756218905472644,0.23226986207746458,0.016383052891242093,0.0,0.0,0.0,0.061487562189054525,0.017198319208844147,0.0012130759054094936
GLY1001,L GLY 131,0.0,0.0,0.0,-0.005472636815920386,0.0015227944698647457,0.00010740964031728167,-0.3381791044776119,0.14764337078416873,0.010413960429319887,0.36158706467661705,0.14749825408138034,0.010403724686309922,0.0,0.0,0.0,0.017935323383084525,0.0071973458361036585,0.0005076616331313853
LEU1002,L LEU 132,0.0,0.0,0.0,-0.011009950248756221,0.0026088064592459676,0.0001840110198652736,-0.48606965174129363,0.08470760434112036,0.005974813735189401,0.5037512437810945,0.08621630677070015,0.006081229399623333,0.0,0.0,0.0,0.006671641791044954,0.005438177353342837,0.00038357945544418854
GLN1003,L GLN 133,0.0,0.0,0.0,-0.003616915422885569,0.0007580496300394962,5.34686983151591e-05,0.0702238805970149,0.15935668127671349,0.011240153649630583,-0.06702985074626867,0.1591265309125924,0.011223920094598477,0.0,0.0,0.0,-0.00042288557213941377,0.002361649148021025,0.00016657788727528238
GLY1004,L GLY 134,0.0,0.0,0.0,-0.0020995024875622163,0.0005278792180975783,3.723372921879916e-05,0.34676616915422903,0.1052782621784506,0.007425756067278221,-0.3465223880597014,0.10506449450807588,0.007410678058367109,0.0,0.0,0.0,-0.0018557213930348873,0.002717930073158035,0.00019170800613122594
PHE1005,L PHE 135,0.0,0.0,0.0,-0.006751243781094484,0.0013187552344660332,9.301782230211943e-05,-0.7791741293532332,0.134635806993312,0.009496477620031703,0.7756368159203986,0.13281372298353322,0.009367957723229351,0.0,0.0,0.0,-0.010288557213930197,0.004160501118875074,0.00029345912239733265
SER1006,L SER 136,0.0,0.0,0.0,-0.0021592039800995186,0.0004620173837310994,3.258819360651906e-05,0.5858955223880598,0.19303579960774067,0.01361569549570788,-0.5830845771144278,0.1929785846674295,0.013611659864976871,0.0,0.0,0.0,0.0006517412935323052,0.0013922705792722605,9.820319491785999e-05
VAL1007,L VAL 137,0.0,0.0,0.0,-0.002402985074626875,0.0005005380634987083,3.5305232865916655e-05,-0.6266517412935323,0.07223068427406061,0.005094759648317525,0.6311542288557213,0.07253539945198337,0.005116252599800864,0.0,0.0,0.0,0.0020995024875622827,0.0016751178027166699,0.00011815369981928914
PHE1008,L PHE 138,0.0,0.0,0.0,-0.0031194029850746124,0.00048425111880174497,3.4156440362143204e-05,0.7244975124378112,0.05929965428893328,0.0041826751174629615,-0.7264626865671646,0.0591844225399623,0.004174547296568521,0.0,0.0,0.0,-0.005084577114428136,0.001878872040494032,0.00013252541565217642
HIP1009,L HIP 139,0.0,0.0,0.0,-0.0017810945273631093,0.00041350437323740244,2.916634968013593e-05,-80.2793034825871,1.3767186716706343,0.0971062479333555,80.27343283582094,1.374628321257038,0.09695880598337166,0.0,0.0,0.0,-0.007651741293536352,0.0027801910261745534,0.00019609955515616386
SER1010,L SER 140,0.0,0.0,0.0,-0.0009402985074626802,0.00025707483945797935,1.8132661095923872e-05,0.21513930348258717,0.12109911444726898,0.008541672945973982,-0.21661194029850758,0.12114445411533221,0.00854487095958327,0.0,0.0,0.0,-0.002412935323383047,0.0010713973954146177,7.557054556980217e-05
PHE1011,L PHE 141,0.0,0.0,0.0,-0.0009900497512437846,9.925341961820235e-05,7.0007964386672815e-06,0.21978109452736316,0.11802610319593676,0.008324919444612848,-0.22030845771144286,0.11795287185235608,0.00831975410389904,0.0,0.0,0.0,-0.0015174129353236999,0.000631625301129061,4.455141370167501e-05
GLY1012,L GLY 142,0.0,0.0,0.0,-0.0003631840796020036,0.0004809172526803989,3.392128757688811e-05,0.045910447761194066,0.08850551288616029,0.006242697549356984,-0.0459353233830846,0.08847683338473941,0.00624067465329776,0.0,0.0,0.0,-0.0003880597014925542,0.0007183845312534973,5.067093796202885e-05
GLY1013,L GLY 143,0.0,0.0,0.0,-0.0005572139303482537,0.0004967157800735745,3.503562978026795e-05,-0.3824825870646765,0.11391120284941517,0.008034676752701446,0.38413432835820904,0.11379114527045496,0.008026208544004428,0.0,0.0,0.0,0.0010945273631841337,0.000980415132145833,6.915315151804916e-05
GLY1014,L GLY 144,0.0,0.0,0.0,-0.0007562189054726353,0.0004293621693610209,3.0284872377433306e-05,-0.1979253731343283,0.09510873276280363,0.006708452768411056,0.20121393034825882,0.09516071247621129,0.006712119134707624,0.0,0.0,0.0,0.002532338308457824,0.0010790630747912245,7.61112409038889e-05
THR1015,L THR 145,0.0,0.0,0.0,-0.0022487562189054924,0.00044365167780311435,3.129277659067381e-05,0.41402487562189094,0.09331290311991307,0.00658178471186688,-0.40561691542288575,0.09299867603207607,0.006559620841987896,0.0,0.0,0.0,0.006159203980100021,0.00229958407729373,0.00016220015472173722
GLY1016,L GLY 146,0.0,0.0,0.0,-0.0007910447761193921,0.0004065623424440598,2.8676696581611966e-05,-0.00018407960199005378,0.11936690769226434,0.008419492501933664,0.0002786069651741329,0.1192681330125039,0.008412525473200977,0.0,0.0,0.0,-0.0006965174129353207,0.0007932788628056667,5.5953576803327145e-05
SER1017,L SER 147,0.0,0.0,0.0,-0.0008706467661691357,0.00033559048664755426,2.3670727848070587e-05,0.16547263681592042,0.1399632876438394,0.009872249132073803,-0.16498507462686568,0.1401355945213783,0.00988440272213924,0.0,0.0,0.0,-0.00038308457711444603,0.000918311471136342,6.477269701586784e-05
GLY1018,L GLY 148,0.0,0.0,0.0,-0.0007910447761194241,0.0004065623424440762,2.8676696581613125e-05,-0.16538805970149237,0.0973449457568008,0.00686618307155525,0.166547263681592,0.09737693600972418,0.006868439490020221,0.0,0.0,0.0,0.00036815920398009313,0.0009270834245885981,6.539142290687431e-05
PHE1019,L PHE 149,0.0,0.0,0.0,-0.004965174129353179,0.0006098536603906628,4.301576056718725e-05,-0.08795522388059714,0.11296837485107133,0.007968174793187389,0.08347761194029847,0.1128297742463674,0.007958398660299062,0.0,0.0,0.0,-0.00944278606965151,0.0016535684912421455,0.00011663372858195642
THR1020,L THR 150,0.0,0.0,0.0,-0.001895522388059738,0.0004039972547395202,2.8495769244942986e-05,0.6882039800995027,0.12170596319283607,0.008584476756191485,-0.6873233830845767,0.12164150861203099,0.008579930480592197,0.0,0.0,0.0,-0.001014925373134718,0.0013213802972475508,9.320297995454914e-05
SER1021,L SER 151,0.0,0.0,0.0,-0.0011542288557213455,0.0003611679883160254,2.5474825714717796e-05,0.2156567164179106,0.15441575515459632,0.010891647591778927,-0.21579601990049743,0.15451472159033566,0.010898628145935516,0.0,0.0,0.0,-0.0012935323383085806,0.0008216037951579107,5.795146348874181e-05
LEU1022,L LEU 152,0.0,0.0,0.0,-0.003014925373134354,0.0004622851733459988,3.260708202960324e-05,-0.3816965174129352,0.11056513551681543,0.007798663360359756,0.3843383084577116,0.11069331472811149,0.007807704424832944,0.0,0.0,0.0,-0.0003731343283580972,0.0012358953999698319,8.717334020285296e-05
LEU1023,L LEU 153,0.0,0.0,0.0,-0.004651741293532321,0.000571381717767867,4.030215896093199e-05,-0.021432835820895346,0.0805932401916867,0.005684608863704519,0.023636815920398013,0.08031717249023902,0.005665136549414891,0.0,0.0,0.0,-0.002447761194029444,0.0016567388282289343,0.000116857346911399
MET1024,L MET 154,0.0,0.0,0.0,-0.0023631840796019487,0.0004911533901765503,3.464328904751173e-05,0.22214925373134342,0.13882577080191752,0.009792014880332312,-0.22396019900497519,0.13899389158688902,0.009803873206193747,0.0,0.0,0.0,-0.004174129353233819,0.0012030340430098235,8.485547879656233e-05
GLU1025,L GLU 155,0.0,0.0,0.0,-0.002218905472636854,0.0004135043732374285,2.916634968013777e-05,82.5830199004975,1.8306705999117203,0.1291255481728962,-82.58033333333327,1.8289767259381902,0.12900607151479154,0.0,0.0,0.0,0.0004676616915388655,0.002713555249946208,0.00019139942989396407
ARG1026,L ARG 156,0.0,0.0,0.0,-0.0075223880597015584,0.0009623490480099039,6.787886819394815e-05,-92.41786069651742,2.080500482864087,0.14674718943798806,92.4446965174129,2.0764815372571377,0.14646371487156445,0.0,0.0,0.0,0.019313432835817667,0.01135699616305042,0.0008010607452930535
LEU1027,L LEU 157,0.0,0.0,0.0,-0.005318407960199029,0.0007040108637336706,4.9657097625136954e-05,0.011975124378109188,0.1190841684784274,0.008399549615442545,-0.008074626865671628,0.11914830176681285,0.008404073228821873,0.0,0.0,0.0,-0.0014179104477614422,0.001484405709497518,0.00010470190593495464
SER1028,L SER 158,0.0,0.0,0.0,-0.0019004975124378221,0.0004887284254822933,3.447224522594112e-05,-0.39642288557213945,0.1994882389671153,0.014070815477080716,0.39724378109452746,0.1990595932511297,0.014040581139428016,0.0,0.0,0.0,-0.0010796019900500004,0.0013133951449438171,9.263975073760897e-05
VAL1029,L VAL 159,0.0,0.0,0.0,-0.00359203980099504,0.0008120585710365833,5.727819529010521e-05,-0.307870646766169,0.16157715586552351,0.01139677385126484,0.31301990049751255,0.16087017602501197,0.011346907338164318,0.0,0.0,0.0,0.0015572139303483225,0.002724124798794704,0.00019214494838815305
ASP1030,L ASP 160,0.0,0.0,0.0,-0.008059701492537303,0.001922999809959003,0.00013563794852515003,90.0900945273632,2.830294650205233,0.19963359231103062,-90.03473631840792,2.825932541917581,0.19932591291537102,0.0,0.0,0.0,0.04729850746268334,0.015754662825884468,0.0011112482353568044
TYR1031,L TYR 161,0.0,0.0,0.0,-0.015169154228855753,0.0047064308477308215,0.0003319660364788601,-0.1474676616915421,0.3064083221772988,0.02161237667103466,0.18412437810945279,0.29462221269225075,0.02078104860570385,0.0,0.0,0.0,0.021487562189054944,0.011720675040726368,0.0008267126754879641
GLY1032,L GLY 162,0.0,0.0,0.0,-0.0015572139303482605,0.0005798955121227254,4.09026757131841e-05,0.027308457711442802,0.16968221505971562,0.011968460648154622,-0.024885572139303504,0.17021573037314638,0.012006091916886804,0.0,0.0,0.0,0.0008656716417911549,0.001595037600468341,0.00011250527786199628
LYS1033,L LYS 163,0.0,0.0,0.0,-0.0021393034825870614,0.0007534316268620701,5.3142969485637244e-05,-75.38822885572135,2.411537551141218,0.17009674391758384,75.3921641791045,2.4120313001579285,0.17013157028801096,0.0,0.0,0.0,0.001796019900496969,0.003409554044984434,0.00024049139976627205
LYS1034,L LYS 164,0.0,0.0,0.0,-0.005039800995024919,0.0013227470135628993,9.329938069066449e-05,-81.40490049751247,1.8543930307464545,0.13079879943157505,81.45798009950249,1.8602877190403573,0.13121457868607078,0.0,0.0,0.0,0.04803980099502547,0.018254650002849766,0.0012875837348543231
SER1035,L SER 165,0.0,0.0,0.0,-0.0015621890547263464,0.0005157838878684373,3.638059040385051e-05,0.9535422885572132,0.11402709572701382,0.00804285120601379,-0.9515522388059694,0.11401901956843624,0.008042281557709223,0.0,0.0,0.0,0.0004278606965173454,0.0012601902645960124,8.888696782804843e-05
LYS1036,L LYS 166,0.0,0.0,0.0,-0.0023233830845771357,0.0004986554035154415,3.517244026938169e-05,-79.59747263681594,1.962962169300277,0.13845667602122338,79.60041293532339,1.9625542914527223,0.13842790653606554,0.0,0.0,0.0,0.0006169154228855484,0.003859151098593267,0.0002722035308328654
LEU1037,L LEU 167,0.0,0.0,0.0,-0.001557213930348259,0.0004967157800735968,3.503562978026952e-05,0.7332388059701498,0.07422704638131666,0.005235572174319454,-0.7329402985074622,0.07429888824162281,0.005240639508439661,0.0,0.0,0.0,-0.0012587064676612635,0.000993879938296908,7.010288571675383e-05
GLU1038,L GLU 168,0.0,0.0,0.0,-0.0012338308457711708,0.00042326585184383053,2.9854871294070085e-05,76.58340796019903,1.2640225345665796,0.08915727531030104,-76.5780497512438,1.2624326660583116,0.0890451346320912,0.0,0.0,0.0,0.00412437810945433,0.002075551293143539,0.00014639810051084395
PHE1039,L PHE 169,0.0,0.0,0.0,-0.001457711442786077,0.0004982084683431367,3.5140915892945875e-05,0.5827661691542289,0.054407619909624116,0.0038376176172554353,-0.5828805970149258,0.05426465156612816,0.0038275334078262916,0.0,0.0,0.0,-0.0015721393034828736,0.0008843694667550176,6.237861261748581e-05
SER1040,L SER 170,0.0,0.0,0.0,-0.0005771144278607087,0.0004940175756141942,3.4845313111656546e-05,-0.4643681592039803,0.28703873883698794,0.02024615160202506,0.464323383084577,0.28684634522970553,0.020232581203283473,0.0,0.0,0.0,-0.0006218905472634828,0.0008674996425424992,6.118870696262529e-05
ILE1041,L ILE 171,0.0,0.0,0.0,-0.00082587064676615,0.0003792206766200792,2.6748164169690407e-05,0.17853731343283588,0.06553347745548983,0.0046223751015198045,-0.17851741293532344,0.06554570730826624,0.004623237728823648,0.0,0.0,0.0,-0.0008059701492536558,0.0007103808656159494,5.0106402915204596e-05
TYR1042,L TYR 172,0.0,0.0,0.0,-0.0004975124378108927,0.0004999938119960104,3.5266844324781414e-05,0.22376616915422867,0.09759919077304652,0.0068841161323115315,-0.2235223880597015,0.09768331788643414,0.0068900500013718115,0.0,0.0,0.0,-0.00025373134328364255,0.0007598759439616674,5.3597516566977604e-05
PRO1043,L PRO 173,0.0,0.0,0.0,-0.00041791044776117895,0.0004932152728912743,3.478872304083625e-05,-0.5971144278606967,0.05688061899023472,0.004012049523208539,0.5967562189054727,0.056843201229361415,0.004009410277849816,0.0,0.0,0.0,-0.0007761194029847461,0.0007361503102457071,5.192403939447565e-05
ALA1044,L ALA 174,0.0,0.0,0.0,-0.00023383084577113897,0.00042326585184383525,2.9854871294070417e-05,0.020905472636816014,0.08957359474489611,0.006318034235000725,-0.020995024875621895,0.0896119604619562,0.006320740344033485,0.0,0.0,0.0,-0.0003233830845770678,0.0006981856354896783,4.924621770480939e-05
PRO1045,L PRO 175,0.0,0.0,0.0,-0.00020895522388059224,0.0004065623424440575,2.8676696581611807e-05,0.058845771144278566,0.09204904108519456,0.006492638757342997,-0.05886069651741295,0.09199302643650606,0.0064886877886553675,0.0,0.0,0.0,-0.00022388059701500455,0.0006500109954461618,4.584824058978335e-05
GLN1046,L GLN 176,0.0,0.0,0.0,-0.0002636815920397907,0.00044062865324345616,3.107954887869503e-05,0.1689502487562187,0.24718095676145832,0.017434800417542837,-0.1690099502487563,0.24714392427081333,0.01743218834705076,0.0,0.0,0.0,-0.0003233830845771385,0.0007329491287833977,5.169824546347487e-05
VAL1047,L VAL 177,0.0,0.0,0.0,-0.00024378109452737555,0.00042936216936104507,3.028487237743501e-05,-0.10062686567164181,0.0647885583122973,0.004569832556337804,0.10070149253731342,0.06477323972781518,0.004568752066697242,0.0,0.0,0.0,-0.00016915422885568232,0.0007539242483386685,5.317771632551689e-05
SER1048,L SER 178,0.0,0.0,0.0,-0.0003482587064676526,0.0004764184923332855,3.360396948812462e-05,-0.2779751243781094,0.10676055124249527,0.007530308676554126,0.2778358208955222,0.10663037898197045,0.007521127033227368,0.0,0.0,0.0,-0.00048756218905469256,0.0007669118323317856,5.409378986853094e-05
THR1049,L THR 179,0.0,0.0,0.0,-0.0006069651741293344,0.0004884244583591832,3.445080503817603e-05,-0.220213930348259,0.09287175668108205,0.006550668641208771,0.2204726368159205,0.09287251465112929,0.006550722104293748,0.0,0.0,0.0,-0.00034825870646819335,0.0008030473383297983,5.664259194178397e-05
ALA1050,L ALA 180,0.0,0.0,0.0,-0.0003184079601990163,0.00046585870291423055,3.285913937101257e-05,-0.23855721393034818,0.07200357896162285,0.005078740874670908,0.23870646766169146,0.07193970947234514,0.0050742358682459915,0.0,0.0,0.0,-0.00016915422885588834,0.0007539242483389705,5.317771632553819e-05
VAL1051,L VAL 181,0.0,0.0,0.0,-0.00037810945273631654,0.00048491514153278163,3.420327691435992e-05,-0.3556567164179104,0.04779731842812398,0.0033713629003074637,0.3556169154228857,0.047812626742915774,0.0033724426655799213,0.0,0.0,0.0,-0.0004179104477610678,0.0007819338267355657,5.515335965794681e-05
VAL1052,L VAL 182,0.0,0.0,0.0,-0.0004776119402985355,0.0004994985233039541,3.523190935402879e-05,-0.019537313432835608,0.07695226827574585,0.005427794505867203,0.019661691542288556,0.07690101523648672,0.005424179395213118,0.0,0.0,0.0,-0.00035323383084559414,0.000746202318775895,5.263305340920977e-05
GLU1053,L GLU 183,0.0,0.0,0.0,-0.0005124378109452973,0.0004998452769196803,3.525636746829235e-05,73.86111442786074,1.0858908266493332,0.07659283338781762,-73.8567014925373,1.0847759474527683,0.07651419587246673,0.0,0.0,0.0,0.0039004975124386186,0.0015356622216311376,0.0001083172615467198
PRO1054,L PRO 184,0.0,0.0,0.0,-0.00032835820895524075,0.00046961590216576364,3.312415177301018e-05,0.2873034825870646,0.0750860364744587,0.005296160663945825,-0.28739303482587053,0.07501780718117831,0.0052913481406569795,0.0,0.0,0.0,-0.000417910447761285,0.0007154844665197476,5.04663831674632e-05
TYR1055,L TYR 185,0.0,0.0,0.0,-0.0006019900497512371,0.0004894875174626344,3.452578744597782e-05,-0.2959999999999997,0.07900198372721973,0.0055723702866126755,0.29620895522388063,0.07906673369701944,0.005576937397345196,0.0,0.0,0.0,-0.00039303482587059907,0.0007260273172915709,5.12100185245189e-05
ASN1056,L ASN 186,0.0,0.0,0.0,-0.0006666666666666893,0.0004714045207910462,3.3250311203588786e-05,0.09047263681591991,0.12841440418233813,0.009057653700310624,-0.09005472636815921,0.12839774951163085,0.00905647897041393,0.0,0.0,0.0,-0.0002487562189062362,0.000771256611945497,5.440024699377125e-05
SER1057,L SER 187,0.0,0.0,0.0,-0.00037810945273631877,0.00048491514153278434,3.420327691436011e-05,0.03132835820895531,0.0972107606280377,0.006856718382326603,-0.031283582089552224,0.09714570366414799,0.006852129617900535,0.0,0.0,0.0,-0.0003333333333332911,0.0007284778196109136,5.138286363127887e-05
ILE1058,L ILE 188,0.0,0.0,0.0,-0.00041293532338309213,0.0004923613937806256,3.472849505211932e-05,0.16115920398009945,0.05672394992319189,0.0040009989392506065,-0.16117412935323386,0.05667015962921916,0.003997204864447666,0.0,0.0,0.0,-0.00042786069651714047,0.0007955222324896963,5.6111811900465185e-05
LEU1059,L LEU 189,0.0,0.0,0.0,-0.0007114427860695888,0.0004530915450756788,3.195861349017285e-05,0.00650248756218926,0.10685416315177756,0.007536911551534568,-0.006184079601990036,0.10677334969107405,0.00753121140951361,0.0,0.0,0.0,-0.0003930348258704952,0.0007260273172917167,5.1210018524529186e-05
THR1060,L THR 190,0.0,0.0,0.0,-0.0007363184079601599,0.000440628653243448,3.1079548878694453e-05,0.5779601990049741,0.0813032429940776,0.005734688600095892,-0.5771641791044774,0.08117506363206359,0.005725647524991879,0.0,0.0,0.0,5.9701492536957776e-05,0.0007573309446006666,5.341800615281312e-05
THR1061,L THR 191,0.0,0.0,0.0,-0.00046766169154227794,0.0004989531378857956,3.5193440832663654e-05,0.3339651741293532,0.21232502021675237,0.014976252214697453,-0.33398507462686555,0.21223643245168908,0.014970003715526842,0.0,0.0,0.0,-0.0004875621890547671,0.000792435961826213,5.589412315228109e-05
HID1062,L HID 192,0.0,0.0,0.0,-0.0006169154228855838,0.0004861386467783604,3.4289576320454816e-05,0.44358208955223866,0.09836223275955387,0.006937936964301432,-0.44354726368159214,0.09838577236549713,0.006939597320086543,0.0,0.0,0.0,-0.0005820895522391992,0.0007819338267354223,5.515335965793669e-05
THR1063,L THR 193,0.0,0.0,0.0,-0.0007611940298507282,0.0004263539360323984,3.0072687958450945e-05,0.04179104477611925,0.3040538315119831,0.02144630370419862,-0.04139800995024862,0.30397402808016916,0.021440674804122574,0.0,0.0,0.0,-0.00036815920398027273,0.0007219246625753413,5.092063957277148e-05
THR1064,L THR 194,0.0,0.0,0.0,-0.0008905472636815685,0.0003277546087960338,2.3118027639173242e-05,0.6019800995024873,0.11793990206665718,0.008318839285750907,-0.6015621890547265,0.11800251858001877,0.008323255914068902,0.0,0.0,0.0,-0.00047263681592045866,0.0006544889103485852,4.6164088354244575e-05
LEU1065,L LEU 195,0.0,0.0,0.0,-0.0006069651741293665,0.0004884244583592087,3.4450805038177834e-05,0.015487562189054706,0.09257747109182964,0.006529911336189815,-0.015646766169154235,0.0925301596764068,0.00652657424624496,0.0,0.0,0.0,-0.0007661691542289194,0.0007791114669000595,5.4954285744311834e-05
GLU1066,L GLU 196,0.0,0.0,0.0,-0.0006865671641791001,0.0004638886647140282,3.2720183590253905e-05,72.53893034825873,1.944532456082603,0.1371567442792616,-72.53768159203977,1.943781529631636,0.13710377801125945,0.0,0.0,0.0,0.0005621890547283455,0.0014480603544510188,0.0001021383022510674
HID1067,L HID 197,0.0,0.0,0.0,-0.0013830845771143992,0.0004861386467783644,3.42895763204551e-05,0.040154228855721445,0.33613650847961035,0.02370924125861097,-0.04015422885572129,0.3361563115065652,0.023710638056435304,0.0,0.0,0.0,-0.0013830845771143066,0.0008508190012842944,6.001214524450682e-05
SER1068,L SER 198,0.0,0.0,0.0,-0.0007313432835820632,0.0004432609673109528,3.12652179974022e-05,-0.6889999999999997,0.22551005757981712,0.015906253044594407,0.6892288557213929,0.22557918238515806,0.015911128732433836,0.0,0.0,0.0,-0.0005024875621889552,0.0007472961417517838,5.2710205733266627e-05
ASP1069,L ASP 199,0.0,0.0,0.0,-0.0008955223880597194,0.0003217332579945312,2.269331430023459e-05,74.66778606965174,1.553344393551958,0.10956446579104066,-74.66736815920395,1.5525091819335295,0.10950555450570339,0.0,0.0,0.0,-0.00047761194030092937,0.0019292836988647484,0.00013608117987417103
CYS1070,L CYS 200,0.0,0.0,0.0,-0.0006019900497512018,0.0004894875174626047,3.452578744597573e-05,0.3361940298507462,0.19621474469062986,0.013839920993434994,-0.3359104477611938,0.1961179763232149,0.013833095479064,0.0,0.0,0.0,-0.0003184079601991378,0.0007968279480804884,5.6203909977217524e-05
ALA1071,L ALA 201,0.0,0.0,0.0,-0.0003930348258706455,0.0004884244583591973,3.445080503817703e-05,-0.46501990049751246,0.048250894890163216,0.0034033557172030667,0.46523880597014927,0.048206878873388995,0.003400251066757141,0.0,0.0,0.0,-0.00017412935323378516,0.0008008250491754934,5.648584375056807e-05
PHE1072,L PHE 202,0.0,0.0,0.0,-0.0009203980099502491,0.0002706760300245833,1.9092015109585017e-05,0.5007910447761195,0.05865665438706374,0.004137321401284842,-0.5007562189054727,0.058627038348394604,0.004135232446981405,0.0,0.0,0.0,-0.0008855721393037253,0.0006244127956117996,4.404268278707938e-05
MET1073,L MET 203,0.0,0.0,0.0,-0.0004925373134328147,0.0004999443052072685,3.5263352385141985e-05,-0.11734328358208962,0.16905719414653916,0.011924375072061727,0.117407960199005,0.16905668258511689,0.011924338989301083,0.0,0.0,0.0,-0.0004278606965173128,0.0006954149056803988,4.9050785492438996e-05
VAL1074,L VAL 204,0.0,0.0,0.0,-0.0005422885572139066,0.0004982084683430635,3.514091589294071e-05,0.3332885572139304,0.08471031302470883,0.005975004790998789,-0.3329253731343283,0.08460366718105478,0.0059674825731716955,0.0,0.0,0.0,-0.00017910447761196918,0.0006966595448443083,4.913857557019794e-05
ASP1075,L ASP 205,0.0,0.0,0.0,-0.0003731343283582275,0.0004836373655528491,3.411314954581044e-05,69.06859701492539,0.9542116653431637,0.06730490147509324,-69.06487562189051,0.9533500239244389,0.06724412597537928,0.0,0.0,0.0,0.0033482587064648426,0.001183682361559903,8.349051642954298e-05
ASN1076,L ASN 206,0.0,0.0,0.0,-0.0004925373134328302,0.0004999443052072836,3.526335238514305e-05,-0.2759651741293536,0.09492119685839087,0.006695225005611695,0.276313432835821,0.09486636984736248,0.006691357806425744,0.0,0.0,0.0,-0.00014427860696635794,0.0007357803600928423,5.1897945122634704e-05
GLU1077,L GLU 207,0.0,0.0,0.0,-0.00030348258706468294,0.00045976179312032505,3.242909651167091e-05,67.40510447761199,1.2212231793392136,0.0861384415531813,-67.40205472636812,1.220515388239403,0.0860885178182618,0.0,0.0,0.0,0.0027462686567170168,0.0010125080958918176,7.141681464586308e-05
ALA1078,L ALA 208,0.0,0.0,0.0,-0.00020398009950247392,0.00040295436281224354,2.8422209320071096e-05,-0.34130348258706455,0.050062671546762624,0.0035311485893678007,0.34130845771144275,0.05000223256816119,0.0035268855525094514,0.0,0.0,0.0,-0.0001990049751242148,0.0006912379873813549,4.875616839143597e-05
ILE1079,L ILE 209,0.0,0.0,0.0,-0.0004626865671641613,0.0004986057638355045,3.516893895632007e-05,-0.43127860696517417,0.06979381139830336,0.004922875888385514,0.4313084577114427,0.06976545195636527,0.004920875567581591,0.0,0.0,0.0,-0.00043283582089522946,0.0007375611403349698,5.2023551676293935e-05
TYR1080,L TYR 210,0.0,0.0,0.0,-0.0005522388059701238,0.0004972636193718473,3.507427138499112e-05,-0.10484577114427844,0.13400694678112526,0.00945212124066632,0.10478109452736321,0.13396759035107567,0.009449345252127187,0.0,0.0,0.0,-0.0006169154228854672,0.0008026773840697774,5.6616497380246576e-05
ASP1081,L ASP 211,0.0,0.0,0.0,-0.000164179104477627,0.00037043801928334316,2.6128683284884898e-05,64.30064676616917,0.7111327657687333,0.05015943786283755,-64.29811442786068,0.7106779132353648,0.05012735503881018,0.0,0.0,0.0,0.002368159203978681,0.0008943054196466395,6.30794406986341e-05
ILE1082,L ILE 212,0.0,0.0,0.0,-0.0003233830845771451,0.00046776753327539396,3.299377788367901e-05,-0.36380597014925403,0.07600351631155242,0.0053608747020190955,0.3636417910447761,0.07589847267241974,0.005353465494985489,0.0,0.0,0.0,-0.0004875621890549687,0.0007861326254768861,5.5449520086353104e-05
CYS1083,L CYS 213,0.0,0.0,0.0,-0.00026368159203982275,0.0004406286532435097,3.107954887869881e-05,-0.04445771144278604,0.1020337933130347,0.007196908878277139,0.04449751243781091,0.10193940861432296,0.007190251494933093,0.0,0.0,0.0,-0.00022388059701474827,0.0007361503102457409,5.192403939447803e-05
ARG1084,L ARG 214,0.0,0.0,0.0,-0.0003084577114427985,0.0004618566354338566,3.2576855295847365e-05,-65.71342288557214,0.7860748418496825,0.05544544434354145,65.71070149253728,0.7855934604015046,0.05541149031413865,0.0,0.0,0.0,-0.0030298507462668627,0.0009405748626548123,6.63430355760375e-05
ARG1085,L ARG 215,0.0,0.0,0.0,-0.00023880597014924344,0.0004263539360323907,3.00726879584504e-05,-64.08122885572139,0.6569270822590039,0.04633606374101691,64.0786915422886,0.6565521690013809,0.04630961939875775,0.0,0.0,0.0,-0.002776119402983766,0.0008132160010396077,5.735983410793486e-05
ASN1086,L ASN 216,0.0,0.0,0.0,-0.00021890547263680066,0.0004135043732373871,2.916634968013485e-05,-0.9132039800995025,0.2532873678856236,0.017865513449048853,0.9128258706467661,0.25320990943520055,0.017860049951207144,0.0,0.0,0.0,-0.0005970149253724853,0.0007205519200097719,5.0823813777738796e-05
LEU1087,L LEU 217,0.0,0.0,0.0,-0.0003482587064676725,0.00047641849233331284,3.360396948812654e-05,-0.051378109452736506,0.09227611776003378,0.0065086555110491565,0.05123383084577116,0.09231220037492847,0.006511200582471625,0.0,0.0,0.0,-0.0004925373134330401,0.0007538914169218415,5.317540057592475e-05
ASP1088,L ASP 218,0.0,0.0,0.0,-0.00014427860696517592,0.00035137201160218495,2.4783870791901768e-05,63.979189054726376,0.6092152394996163,0.04297072982953003,-63.97642786069654,0.6088673817623962,0.04294619383654096,0.0,0.0,0.0,0.002616915422886614,0.0008330919677142717,5.876177670342744e-05
ILE1089,L ILE 219,0.0,0.0,0.0,-0.00030845771144278467,0.0004618566354338359,3.257685529584591e-05,-0.113273631840796,0.11187817535444783,0.007891278049651925,0.11323383084577116,0.11188480238498714,0.007891745484345632,0.0,0.0,0.0,-0.0003482587064671505,0.0007385001963680264,5.2089787581890135e-05
GLU1090,L GLU 220,0.0,0.0,0.0,-0.00019900497512437165,0.0003992517939848405,2.8161050251088752e-05,64.70656218905475,0.8569762110041681,0.0604464413326903,-64.70422885572141,0.8565863102013542,0.06041893985050185,0.0,0.0,0.0,0.002134328358209955,0.0007770755686833813,5.481068455616501e-05
ARG1091,L ARG 221,0.0,0.0,0.0,-0.00037810945273632207,0.0004849151415327887,3.420327691436042e-05,-66.88525373134328,0.775818643409261,0.05472202788300874,66.88239800995024,0.7752485018392268,0.05468181319732451,0.0,0.0,0.0,-0.0032338308457694758,0.0009671467762510571,6.821727385204598e-05
PRO1092,L PRO 222,0.0,0.0,0.0,-0.0002835820895522518,0.00045073638419528933,3.179249325001041e-05,-0.0014427860696517901,0.06958160648042708,0.004907908107536747,0.0012786069651741288,0.06956461608457837,0.004906709697414388,0.0,0.0,0.0,-0.00044776119402987433,0.0007320029515520219,5.1631507267277256e-05
THR1093,L THR 223,0.0,0.0,0.0,-0.0006567164179104688,0.0004748051856891741,3.3490175611278665e-05,-0.32915920398009924,0.12436895249874513,0.008772309539391614,0.32918905472636817,0.12426053547374126,0.008764662392064523,0.0,0.0,0.0,-0.0006268656716415629,0.0007498421902737323,5.2889790149538594e-05
TYR1094,L TYR 224,0.0,0.0,0.0,-0.0012039800995023726,0.0004029543628122709,2.8422209320073027e-05,-0.06553233830845771,0.1614097415759867,0.011384965357749154,0.06545273631840795,0.16124308463701267,0.011373210283623378,0.0,0.0,0.0,-0.0012835820895519274,0.0008250910424527272,5.819743494782317e-05
THR1095,L THR 225,0.0,0.0,0.0,-0.000995024875621882,0.0003231916769932844,2.2796183244920136e-05,-0.2577412935323385,0.3093970749480129,0.021823187037405503,0.2582039800995025,0.3090542195649897,0.02179900388327661,0.0,0.0,0.0,-0.0005323383084577567,0.0007399065457830599,5.2188983821316056e-05
ASN1096,L ASN 226,0.0,0.0,0.0,-0.0006119402985074461,0.00048730829006907476,3.43720765971772e-05,0.03634328358208944,0.2955219626611346,0.020844512075295966,-0.036179104477612,0.295222772384722,0.02082340882031845,0.0,0.0,0.0,-0.00044776119402972634,0.0008396323897624162,5.922310250517981e-05
LEU1097,L LEU 227,0.0,0.0,0.0,-0.000731343283582146,0.00044326096731100225,3.126521799740569e-05,-0.16882587064676602,0.07639628632689191,0.005388578562855138,0.16972636815920403,0.07618098214803062,0.005373392176991554,0.0,0.0,0.0,0.000169154228855716,0.0009149090056673328,6.453270560570026e-05
ASN1098,L ASN 228,0.0,0.0,0.0,-0.0011691542288557507,0.00037488808425440215,2.6442566666647137e-05,-0.9181741293532348,0.18581324419634057,0.013106255716235195,0.9188557213930348,0.18601410656291567,0.013120423455200668,0.0,0.0,0.0,-0.0004875621890561353,0.0010275288074382486,7.247629394949825e-05
ARG1099,L ARG 229,0.0,0.0,0.0,-0.001572139303482562,0.000494768552853801,3.4898282962013165e-05,-78.18861691542291,1.6248392090398724,0.11460732125714265,78.17598507462687,1.6223836173253057,0.11443411717212182,0.0,0.0,0.0,-0.01420398009949876,0.002954578886678789,0.0002083999264427262
LEU1100,L LEU 230,0.0,0.0,0.0,-0.0007313432835820775,0.00044326096731096154,3.126521799740282e-05,0.12144776119402971,0.07467507398116328,0.005267173604653,-0.12078109452736316,0.07465224079368571,0.0052655630757846615,0.0,0.0,0.0,-6.467661691551077e-05,0.0009092099352562945,6.413072417281073e-05
ILE1101,L ILE 231,0.0,0.0,0.0,-0.0009601990049751572,0.0002194700995036298,1.548022724969356e-05,-0.2303283582089549,0.08493814923703075,0.005991075118348298,0.23223383084577115,0.08500459484069733,0.005995761829872229,0.0,0.0,0.0,0.0009452736318409791,0.001111670362462504,7.84111816442866e-05
GLY1102,L GLY 232,0.0,0.0,0.0,-0.0006815920398009895,0.00046585870291420984,3.285913937101111e-05,-0.09186069651741295,0.09030121235481123,0.006369356424118238,0.09283582089552239,0.09021664312621556,0.006363391370655589,0.0,0.0,0.0,0.00029353233830842153,0.0010549140919958284,7.440790298967115e-05
GLN1103,L GLN 233,0.0,0.0,0.0,-0.0009900497512437493,0.0002228278176771271,1.5717062428990067e-05,0.8706467661691537,0.24278762416923308,0.01712491862924936,-0.8693134328358209,0.24256142735081387,0.017108963935830047,0.0,0.0,0.0,0.0003432835820885401,0.0009806928022158192,6.917273685470115e-05
ILE1104,L ILE 234,0.0,0.0,0.0,-0.000751243781094528,0.00043229221883041687,3.0491542132182032e-05,-0.11336318407960205,0.09681336837611475,0.0068286884940596,0.11419900497512442,0.09670234475749263,0.006820857491794413,0.0,0.0,0.0,8.457711442753102e-05,0.001016192750781237,7.167671016308347e-05
VAL1105,L VAL 235,0.0,0.0,0.0,-0.0011990049751243901,0.00039925179398482037,2.8161050251087332e-05,-0.15156716417910449,0.13067428162049624,0.009217053164648882,0.15433333333333332,0.13077649207307346,0.009224262534110909,0.0,0.0,0.0,0.0015671641791043381,0.0014818021896542436,0.0001045182678042292
SER1106,L SER 236,0.0,0.0,0.0,-0.0011791044776119353,0.0003962023630261715,2.7945959975332683e-05,0.2546218905472636,0.2953881607156138,0.02083507441372932,-0.2523532338308457,0.2955050649059418,0.020843320199541656,0.0,0.0,0.0,0.0010895522388059999,0.0015068468275505511,0.00010628478035832185
SER1107,L SER 237,0.0,0.0,0.0,-0.0006666666666666552,0.00047140452079102264,3.3250311203587126e-05,-0.07834328358208954,0.2300513604068425,0.016226571848527264,0.07865671641791046,0.22965396111949568,0.016198541464019726,0.0,0.0,0.0,-0.000353233830845739,0.001041240166641053,7.344341865961431e-05
ILE1108,L ILE 238,0.0,0.0,0.0,-0.0012388059701492293,0.00042635393603242624,3.007268795845291e-05,-0.2041691542288558,0.11193824365167589,0.007895514940662115,0.20633333333333326,0.11203190436369705,0.007902121257922348,0.0,0.0,0.0,0.000925373134328358,0.0013711320032085816,9.671219472265905e-05
THR1109,L THR 239,0.0,0.0,0.0,-0.0020895522388059864,0.00048040229669944295,3.388496538253536e-05,-0.34054726368159227,0.18302306356302478,0.012909451548518908,0.3483980099502487,0.1826146495897739,0.012880644247970119,0.0,0.0,0.0,0.005761194029850234,0.003037524287667537,0.00021425044393703088
ALA1110,L ALA 240,0.0,0.0,0.0,-0.0010298507462687073,0.00028055467024620253,1.9788800666681367e-05,0.15791044776119398,0.09794958567360239,0.006908831083004161,-0.15794527363184074,0.09785404904996198,0.006902092449140291,0.0,0.0,0.0,-0.001064676616915485,0.0012620744275190915,8.901986643378414e-05
SER1111,L SER 241,0.0,0.0,0.0,-0.0007014925373134075,0.00045760327512702403,3.2276846391338236e-05,-0.14382587064676638,0.18817908408991305,0.013273129195910666,0.14390049751243775,0.18829510037604041,0.01328131235378948,0.0,0.0,0.0,-0.0006268656716419209,0.0010950247626021119,7.723709155580019e-05
LEU1112,L LEU 242,0.0,0.0,0.0,-0.0014825870646766176,0.0004996966976911312,3.524588749754587e-05,-0.17510447761194037,0.10880967924940736,0.007674843022154977,0.1761144278606966,0.10929603708362465,0.007709148058765342,0.0,0.0,0.0,-0.00047263681592031115,0.0010883816606508817,7.67685232721e-05
ARG1113,L ARG 243,0.0,0.0,0.0,-0.0035522388059701423,0.0006136972714471397,4.328686798796241e-05,-78.05017412935325,1.4669015928526072,0.1034672607414581,78.05949751243782,1.4687973119273383,0.10360097445528421,0.0,0.0,0.0,0.005771144278608503,0.005998952079640755,0.00042313345491204273
PHE1114,L PHE 244,0.0,0.0,0.0,-0.0018855721393035024,0.0003886970146194253,2.741657351591371e-05,-0.21049253731343295,0.09275255260077771,0.0065422606336652585,0.20937810945273622,0.0926536712946988,0.006535286084091946,0.0,0.0,0.0,-0.0030000000000002065,0.0008580899766108662,6.052500030146816e-05
ASP1115,L ASP 245,0.0,0.0,0.0,-0.0009253731343283646,0.0003144971269508355,2.218291696948968e-05,72.67062686567161,1.4342419618241322,0.10116362798530867,-72.66295024875622,1.431884673749112,0.10099735770440554,0.0,0.0,0.0,0.006751243781092969,0.002558336474681802,0.0001804511416307951
GLY1116,L GLY 246,0.0,0.0,0.0,-0.00027860696517413125,0.0004483136448186622,3.1621606390243216e-05,0.23866666666666664,0.05693728183728367,0.004016046212283343,-0.23864179104477598,0.05693525208625636,0.004015903044684504,0.0,0.0,0.0,-0.00025373134328356963,0.000733219240873235,5.1717297701310584e-05
ALA1117,L ALA 247,0.0,0.0,0.0,-0.00024378109452735842,0.0004293621693610149,3.028487237743288e-05,-0.08768656716417916,0.0700636971644727,0.004941912162580532,0.08762686567164181,0.06999697985401544,0.004937206286337242,0.0,0.0,0.0,-0.0003034825870646763,0.0007278659674777299,5.133970690930939e-05
LEU1118,L LEU 248,0.0,0.0,0.0,-0.0003930348258706377,0.0004884244583591881,3.445080503817638e-05,0.1588507462686568,0.0888277869434668,0.006265429008699594,-0.15876119402985067,0.08875559087746047,0.0062603366908356144,0.0,0.0,0.0,-0.00030348258706472934,0.0007806349061258151,5.506174086220321e-05
ASN1119,L ASN 249,0.0,0.0,0.0,-0.0006716417910447898,0.00046961590216574846,3.312415177300911e-05,-1.1971144278606969,0.11519061356519707,0.008124919426627374,1.1969154228855723,0.11508983214700612,0.008117810853479273,0.0,0.0,0.0,-0.0008706467661686452,0.0007937467543560379,5.598657932870231e-05
VAL1120,L VAL 250,0.0,0.0,0.0,-0.0006268656716417872,0.00048363736555282133,3.411314954580848e-05,0.36168656716417946,0.07766656803096103,0.005478177325942192,-0.3609353233830846,0.07756448638570652,0.005470977041848203,0.0,0.0,0.0,0.0001243781094529314,0.0007787301414177906,5.4927389118598486e-05
ASP1121,L ASP 251,0.0,0.0,0.0,-0.0010248756218905674,0.0002720442410844389,1.9188521276848855e-05,72.86874129353235,1.288322134839861,0.09087123696228859,-72.8661542288557,1.2866205883644364,0.09075121912762654,0.0,0.0,0.0,0.00156218905472704,0.0022653266123832945,0.0001597838194532367
LEU1122,L LEU 252,0.0,0.0,0.0,-0.0017711442786069315,0.00043177659609450414,3.0455172908560725e-05,-0.4817810945273633,0.12453112796260063,0.008783748514634645,0.4827661691542288,0.12459175144091893,0.008788024565099636,0.0,0.0,0.0,-0.0007860696517413506,0.0008690390272991533,6.129728679154785e-05
THR1123,L THR 253,0.0,0.0,0.0,-0.0008805970149253592,0.00036741891418182323,2.5915732030167557e-05,0.011880597014925576,0.21754717146536034,0.015344594363553067,-0.012233830845771185,0.21756636786877978,0.015345948373452281,0.0,0.0,0.0,-0.0012338308457708095,0.0008346058450916685,5.886855738053688e-05
GLU1124,L GLU 254,0.0,0.0,0.0,-0.0006169154228855749,0.0004861386467783534,3.428957632045433e-05,67.85358208955223,1.0370409849448687,0.07314723121965458,-67.8518407960199,1.0362236233265558,0.07308957897624976,0.0,0.0,0.0,0.0011243781094528024,0.0013193744697244211,9.306149978958833e-05
PHE1125,L PHE 255,0.0,0.0,0.0,-0.0009751243781094713,0.00025309646451694424,1.785204816363379e-05,-0.5917661691542291,0.06639292093288934,0.004682995570406005,0.5916019900497513,0.06630984705860125,0.004677135991103856,0.0,0.0,0.0,-0.001139303482587149,0.0006620468129409985,4.669718170010908e-05
GLN1126,L GLN 256,0.0,0.0,0.0,-0.0008208955223880135,0.00039620236302613445,2.794595997533007e-05,-0.5405621890547259,0.3788200420278394,0.026719905584370648,0.540666666666667,0.3788475629505428,0.026721846760587968,0.0,0.0,0.0,-0.0007164179104472934,0.0007358476375913649,5.190269051149759e-05
THR1127,L THR 257,0.0,0.0,0.0,-0.0004975124378109424,0.0004999938119960611,3.526684432478499e-05,-0.34731840796019864,0.11627732379662954,0.00820157005637233,0.34712437810945285,0.11627364982881355,0.008201310914663149,0.0,0.0,0.0,-0.0006915422885569257,0.0007084269656251189,4.996858543596875e-05
ASN1128,L ASN 258,0.0,0.0,0.0,-0.0002985074626865829,0.0004576032751270657,3.2276846391341177e-05,-0.9809004975124376,0.08525274130636631,0.006013264732037271,0.980830845771144,0.08512151830991087,0.006004008975512303,0.0,0.0,0.0,-0.00036815920397991316,0.0007621526821916884,5.3758105299877896e-05
LEU1129,L LEU 259,0.0,0.0,0.0,-0.0004328358208955211,0.0004954684379909779,3.49476490533244e-05,-0.3704726368159204,0.07662079850598104,0.005404414430977876,0.3706069651741296,0.0766936773827615,0.005409554910600457,0.0,0.0,0.0,-0.0002985074626866426,0.0008044946877892408,5.6744680101367276e-05
VAL1130,L VAL 260,0.0,0.0,0.0,-0.0004079601990049683,0.0004914556694482099,3.4664610183414726e-05,-0.059895522388059654,0.05337797289052146,0.003764991916174842,0.05985074626865671,0.053344721532345506,0.003762646546203767,0.0,0.0,0.0,-0.0004527363184078286,0.0007458041672216261,5.2604969963884683e-05
PRO1131,L PRO 261,0.0,0.0,0.0,-0.0002487562189054673,0.000432292218830408,3.0491542132181405e-05,-0.05443283582089549,0.04912575715789254,0.0034650637437053655,0.05430348258706472,0.049210305495658774,0.00347102732364252,0.0,0.0,0.0,-0.0003781094527360382,0.000770293223202358,5.433229479113719e-05
TYR1132,L TYR 262,0.0,0.0,0.0,-0.00037313432835821286,0.00048363736555283055,3.411314954580913e-05,0.26332338308457726,0.0586812784310798,0.004139058247433986,-0.26323383084577123,0.058641842750254,0.004136276668976098,0.0,0.0,0.0,-0.0002835820895519844,0.0007152768691073405,5.045174037499271e-05
PRO1133,L PRO 263,0.0,0.0,0.0,-0.00035323383084576675,0.00047797457211842,3.3713726893561693e-05,0.36552736318407975,0.20095852520668558,0.014174521472394529,-0.3654427860696518,0.2009914182475295,0.01417684156860968,0.0,0.0,0.0,-0.00026865671641790296,0.0007447746238733379,5.253235157517954e-05
ARG1134,L ARG 264,0.0,0.0,0.0,-0.00044776119402985444,0.0004972636193718749,3.5074271384993074e-05,-68.58180597014928,1.2449587086449956,0.08781261670677296,68.58065671641795,1.244520709982757,0.08778172266315677,0.0,0.0,0.0,-0.001597014925371286,0.0010517888314859787,7.418746410976731e-05
GLY1135,L GLY 265,0.0,0.0,0.0,-0.00021393034825869836,0.0004100782295521214,2.8924688137364473e-05,-0.5038109452736317,0.08338560000480372,0.005881566738912701,0.5037562189054722,0.08335630692462102,0.005879500564344516,0.0,0.0,0.0,-0.00026865671641778933,0.0007710319289044935,5.438439907397829e-05
HIE1136,L HIE 266,0.0,0.0,0.0,-0.000472636815920441,0.0004992506946986361,3.521442887200425e-05,0.8025223880597016,0.07983403647174206,0.00563105876216387,-0.8022835820895521,0.07984751748714751,0.0056320096396752254,0.0,0.0,0.0,-0.00023383084577112073,0.0007662337635097677,5.4045962581444865e-05
PHE1137,L PHE 267,0.0,0.0,0.0,-0.0005870646766169457,0.0004923613937806413,3.472849505212043e-05,-0.34890547263681604,0.05739429843144856,0.004048281677390226,0.34884577114427867,0.057451091849968466,0.00405228757626649,0.0,0.0,0.0,-0.00064676616915433,0.0007594197772377346,5.3565341047094936e-05
PRO1138,L PRO 268,0.0,0.0,0.0,-0.00034825870646761894,0.00047641849233323944,3.3603969488121364e-05,0.3938407960199004,0.06618400798379676,0.0046682599871321505,-0.39375621890547263,0.06618769687445063,0.00466852018141716,0.0,0.0,0.0,-0.00026368159204006583,0.0007630290371615435,5.381991861347022e-05
LEU1139,L LEU 269,0.0,0.0,0.0,-0.00036318407960197324,0.00048091725268035855,3.392128757688526e-05,0.023169154228855758,0.13847359517603428,0.009767174326959411,-0.023263681592039818,0.13836959348919933,0.00975983861357432,0.0,0.0,0.0,-0.00045771144278611205,0.0007723149515556598,5.447489651418303e-05
ALA1140,L ALA 270,0.0,0.0,0.0,-0.00024378109452739157,0.0004293621693610733,3.0284872377437003e-05,-0.046681592039800976,0.17295525579443413,0.012199323141430653,0.04674129353233831,0.17286187145609033,0.012192736318066588,0.0,0.0,0.0,-0.00018407960199010625,0.0006772385204373131,4.776872212810225e-05
THR1141,L THR 271,0.0,0.0,0.0,-0.0003233830845771241,0.00046776753327536366,3.299377788367687e-05,0.16169651741293534,0.25924579174045465,0.01828578826339209,-0.16156218905472647,0.25908278198978446,0.018274290442094346,0.0,0.0,0.0,-0.00018905472636809005,0.000788019497441769,5.5582609773164766e-05
TYR1142,L TYR 272,0.0,0.0,0.0,-0.000537313432835775,0.0004986057638354808,3.5168938956318404e-05,-0.14343781094527375,0.14348324000513854,0.01012052742868115,0.14309452736318407,0.14336206822889436,0.010111980630567187,0.0,0.0,0.0,-0.0008805970149254706,0.0007953044048095682,5.609644752054608e-05
ALA1143,L ALA 273,0.0,0.0,0.0,-0.00018905472636817153,0.0003915520869642246,2.7617954792050043e-05,0.16805472636815916,0.06618376339679502,0.004668242735295214,-0.1679402985074627,0.06614085992149377,0.00466521655747433,0.0,0.0,0.0,-7.462686567142368e-05,0.0006906648214558976,4.8715740384167885e-05
PRO1144,L PRO 274,0.0,0.0,0.0,-0.0002537313432835895,0.00043514566379443815,3.0692808621728655e-05,0.5924278606965175,0.04798181682855689,0.0033843764140952916,-0.5921691542288557,0.04798892123163508,0.003384877520051741,0.0,0.0,0.0,4.975124378177396e-06,0.00074311106444991,5.241501314057603e-05
VAL1145,L VAL 275,0.0,0.0,0.0,-0.0003184079601990108,0.0004658587029142226,3.285913937101201e-05,0.3862437810945274,0.08245562819194972,0.005815971584805837,-0.3859800995024877,0.0824295242594649,0.005814130355372354,0.0,0.0,0.0,-5.472636815934819e-05,0.0007609826390050657,5.367557681667294e-05
ILE1146,L ILE 276,0.0,0.0,0.0,-0.00031840796019900087,0.00046585870291420794,3.285913937101097e-05,0.5508706467661686,0.07468463170569162,0.005267847754562365,-0.5506467661691543,0.07470185916812207,0.005269062886072134,0.0,0.0,0.0,-9.45273631840714e-05,0.0007370911636830312,5.199040207919385e-05
SER1147,L SER 277,0.0,0.0,0.0,-0.00019900497512437165,0.00039925179398484043,2.816105025108875e-05,-0.840402985074627,0.10851215302570291,0.007653857140405688,0.8399502487562193,0.10841668058601966,0.007647123033729097,0.0,0.0,0.0,-0.0006517412935324571,0.0007584413532401742,5.349632833938193e-05
ALA1148,L ALA 278,0.0,0.0,0.0,-0.00019900497512437718,0.0003992517939848515,2.8161050251089528e-05,-0.5504676616915422,0.05172564631371981,0.003648445785483473,0.5500348258706464,0.05169258327137831,0.003646113698287221,0.0,0.0,0.0,-0.0006318407960199099,0.0007287835530468334,5.140442840514361e-05
GLU1149,L GLU 279,0.0,0.0,0.0,-0.00018905472636815215,0.00039155208696418437,2.7617954792047203e-05,65.57142786069656,1.174248766313424,0.08282512192465413,-65.56753233830844,1.173473705505792,0.08277045335038542,0.0,0.0,0.0,0.0037064676616895853,0.0010736129360789867,7.572681775923908e-05
LYS1150,L LYS 280,0.0,0.0,0.0,-0.00015422885572139594,0.0003611679883160573,2.547482571472005e-05,-64.28152736318404,0.7228719122308235,0.050987453411933274,64.27852238805973,0.7224226452380946,0.05095576456156615,0.0,0.0,0.0,-0.0031592039800995985,0.0008549111054350021,6.030078001674065e-05
ALA1151,L ALA 281,0.0,0.0,0.0,-0.00016417910447761043,0.00037043801928330586,2.6128683284882265e-05,-0.3996368159203983,0.06412683667468047,0.004523158310736624,0.3995174129353234,0.06402798630382593,0.0045161859431658,0.0,0.0,0.0,-0.0002835820895522396,0.0007492477849560014,5.284786403104814e-05
TYR1152,L TYR 282,0.0,0.0,0.0,-0.0002587064676616995,0.00043792400168489687,3.088877746676954e-05,-0.09032835820895521,0.10234490336877172,0.007218852889663502,0.09032835820895517,0.10231796913422547,0.0072169530952381315,0.0,0.0,0.0,-0.00025870646766190165,0.0007072730326364603,4.988719327851425e-05
HIE1153,L HIE 283,0.0,0.0,0.0,-0.0001393034825870637,0.00034626293813542683,2.4423504534814033e-05,0.15135323383084578,0.05331199450591825,0.003760338159742712,-0.15129850746268664,0.0532924014051121,0.003758956168967242,0.0,0.0,0.0,-8.457711442780499e-05,0.0006524435091332905,4.601981687625657e-05
GLU1154,L GLU 284,0.0,0.0,0.0,-0.00014925373134328372,0.0003563383995914428,2.513417279138935e-05,60.62545273631843,0.6317695506873028,0.04456158828102455,-60.6236119402985,0.6314573672253134,0.044539568557398775,0.0,0.0,0.0,0.001691542288554403,0.000735982174137931,5.19121799878269e-05
GLN1155,L GLN 285,0.0,0.0,0.0,-0.00010945273631839895,0.0003122063978056904,2.202134139352492e-05,0.18358208955223884,0.2469268316257434,0.017416875812507237,-0.1835721393034827,0.24689387012313319,0.017414550887371413,0.0,0.0,0.0,-9.950248756231066e-05,0.0006229841131345773,4.39419112949031e-05
LEU1156,L LEU 286,0.0,0.0,0.0,-0.0001940298507462622,0.0003954519790892935,2.7893031973323923e-05,0.2221741293532338,0.048089929515017886,0.003392002095036687,-0.22208955223880608,0.048083695070577116,0.003391562351231326,0.0,0.0,0.0,-0.00010945273631839369,0.000660137328547783,4.656249705557859e-05
SER1157,L SER 287,0.0,0.0,0.0,-8.457711442786464e-05,0.0002782513722210988,1.96263385502791e-05,0.3937164179104478,0.16488721964751873,0.011630247748949106,-0.39361194029850755,0.16487606881043912,0.01162946122954438,0.0,0.0,0.0,1.990049751234614e-05,0.0006538078209352311,4.611604801107287e-05
VAL1158,L VAL 288,0.0,0.0,0.0,-0.0001691542288557326,0.00037488808425444287,2.6442566666650007e-05,0.16563184079602006,0.06605058954467044,0.004658849376020906,-0.1656318407960198,0.06600228988259282,0.004655442580531516,0.0,0.0,0.0,-0.00016915422885553595,0.0007132322761176786,5.030752590484538e-05
ALA1159,L ALA 289,0.0,0.0,0.0,-6.467661691543012e-05,0.0002459543700360131,1.7348283660616525e-05,0.21963184079601994,0.07076626639014179,0.004991467574896818,-0.2195970149253729,0.07071294216827917,0.004987706374285831,0.0,0.0,0.0,-2.9850746268639343e-05,0.0006141810691348398,4.332099244576059e-05
GLU1160,L GLU 290,0.0,0.0,0.0,-0.0001393034825870587,0.0003462629381354144,2.442350453481316e-05,59.040626865671655,0.7753778568975426,0.05469093719965172,-59.03918407960198,0.7750478405690754,0.054667659642607114,0.0,0.0,0.0,0.0013034825870654565,0.0006999913367943342,4.937358205468832e-05
ILE1161,L ILE 291,0.0,0.0,0.0,-0.00022885572139302288,0.00042009615587230753,2.9631298178358244e-05,0.08535820895522382,0.05489547774989464,0.003872028456135141,-0.08527860696517411,0.05487409369869799,0.003870520141459056,0.0,0.0,0.0,-0.00014925373134321853,0.0006965529486313124,4.913105685304756e-05
THR1162,L THR 292,0.0,0.0,0.0,-0.00011940298507462808,0.00032426210421493515,2.287168535970884e-05,0.3962437810945272,0.06983188963205805,0.004925561719909365,-0.3961691542288557,0.06978617836168821,0.0049223374954942955,0.0,0.0,0.0,-4.477611940299119e-05,0.0006253238560949164,4.410694403883423e-05
ASN1163,L ASN 293,0.0,0.0,0.0,-0.00010447761194030302,0.00030587912734209076,2.157505014533976e-05,0.1915572139303482,0.1308312420285964,0.009228124298220565,-0.1915223880597017,0.13081763823697146,0.009227164760742394,0.0,0.0,0.0,-6.965174129344071e-05,0.000708950859723957,5.000553807654772e-05
ALA1164,L ALA 294,0.0,0.0,0.0,-0.00011442786069652304,0.0003183302143889986,2.2453282111460782e-05,0.05400497512437807,0.07646320596074557,0.005393298709890493,-0.053985074626865664,0.07639159897625299,0.005388247942632823,0.0,0.0,0.0,-9.452736318414542e-05,0.0006510763384619248,4.592338409233875e-05
CYS1165,L CYS 295,0.0,0.0,0.0,-0.0001542288557214114,0.0003611679883160935,2.5474825714722597e-05,0.19654726368159198,0.16622713886875587,0.011724758363779534,-0.19648258706467647,0.1661626337088707,0.011720208520607008,0.0,0.0,0.0,-8.955223880615471e-05,0.000663130146015668,4.677359412358236e-05
PHE1166,L PHE 296,0.0,0.0,0.0,-0.0002039800995024894,0.00040295436281227406,2.8422209320073247e-05,-0.11346268656716407,0.06900104441307978,0.004866958416643024,0.11344776119402974,0.06898315107186458,0.004865696317665104,0.0,0.0,0.0,-0.00021890547263671227,0.0007066428204133485,4.984274153565102e-05
GLU1167,L GLU 297,0.0,0.0,0.0,-0.000124378109452737,0.0003300124169507879,2.32772811475138e-05,60.600422885572165,0.6442700410880632,0.04544330489105043,-60.59885074626864,0.6440928115306666,0.04543080408191941,0.0,0.0,0.0,0.001447761194030966,0.0007587023896780293,5.351474043008398e-05
PRO1168,L PRO 298,0.0,0.0,0.0,-7.462686567163633e-05,0.00026278831136802573,1.8535658332232117e-05,0.5014577114427862,0.0482022011092565,0.0033999211227148532,-0.5013283582089554,0.048191075346746035,0.003399136371933869,0.0,0.0,0.0,5.4726368159209e-05,0.0006556224870483497,4.624404468978641e-05
ALA1169,L ALA 299,0.0,0.0,0.0,-0.00011940298507463194,0.00032426210421494567,2.2871685359709582e-05,0.374089552238806,0.04639546577067682,0.0032724838377064555,-0.3739353233830847,0.04638172564331229,0.0032715146838466647,0.0,0.0,0.0,3.48258706467778e-05,0.0006719549666023367,4.73960489747369e-05
ASN1170,L ASN 300,0.0,0.0,0.0,-0.0001840796019900593,0.00038754909640102404,2.7335605607642358e-05,0.4490298507462683,0.2036956296946362,0.014367581937466815,-0.4489104477611941,0.20364524304589626,0.014364027937288162,0.0,0.0,0.0,-6.467661691534285e-05,0.0007059068617137555,4.9790831011429926e-05
GLN1171,L GLN 301,0.0,0.0,0.0,-0.0002238805970149228,0.0004168429863811577,2.9401837294535495e-05,-0.18892039800995036,0.2888442635554603,0.02037350349647494,0.18899004975124378,0.28877356017340183,0.02036851646441881,0.0,0.0,0.0,-0.0001542288557213871,0.0007405084493413311,5.2231438824915684e-05
MET1172,L MET 302,0.0,0.0,0.0,-0.00040298507462689697,0.0004904978126912317,3.459704817699922e-05,0.46838308457711453,0.12135453389943049,0.008559688845052694,-0.4682089552238807,0.12124530506129239,0.00855198443684209,0.0,0.0,0.0,-0.0002288557213932438,0.0008148883170311727,5.747779018323292e-05
VAL1173,L VAL 303,0.0,0.0,0.0,-0.00023383084577114615,0.0004232658518438483,2.985487129407134e-05,-0.12043781094527353,0.05273454939302756,0.0037196083218650694,0.12049751243781094,0.052736472824330395,0.003719743990248755,0.0,0.0,0.0,-0.00017412935323362692,0.0006943462963735333,4.8975411603472664e-05
LYS1174,L LYS 304,0.0,0.0,0.0,-0.00022388059701492115,0.00041684298638115466,2.9401837294535282e-05,-63.62297014925372,0.9832766063941188,0.06935498434964123,63.62095522388058,0.9828681468110904,0.06932617383202677,0.0,0.0,0.0,-0.0022388059701494083,0.0008479924006770467,5.981277220989627e-05
CYS1175,L CYS 305,0.0,0.0,0.0,-0.00011442786069650702,0.000318330214388954,2.2453282111457638e-05,-0.013522388059701546,0.1422991409625346,0.010037007521836845,0.013582089552238805,0.1423203746216602,0.010038505228674133,0.0,0.0,0.0,-5.472636815924103e-05,0.0006479896579170992,4.570566643335388e-05
ASP1176,L ASP 306,0.0,0.0,0.0,-0.00012935323383084314,0.0003355904866475564,2.3670727848070736e-05,59.689169154228885,0.6943487383066548,0.04897558384415481,-59.688338308457745,0.6941453279320476,0.04896123638255988,0.0,0.0,0.0,0.0007014925373142371,0.0007056613715786889,4.977351547237935e-05
PRO1177,L PRO 307,0.0,0.0,0.0,-5.970149253731956e-05,0.00023693295322968917,1.6711961981299157e-05,-0.02802487562189055,0.07019556461523191,0.004951213375407278,0.027940298507462654,0.07018863296094192,0.004950724454210869,0.0,0.0,0.0,-0.00014427860696508533,0.0006418874546740075,4.5275250202894586e-05
ARG1178,L ARG 308,0.0,0.0,0.0,-7.960199004975131e-05,0.00027067603002458625,1.9092015109585224e-05,-57.43253731343283,1.256604435103058,0.08863404291684125,57.431850746268616,1.2562960157633072,0.08861228869392732,0.0,0.0,0.0,-0.0007661691542260096,0.0007398061809118784,5.2181904629128646e-05
HIE1179,L HIE 309,0.0,0.0,0.0,-9.950248756218252e-05,0.0002993355016216982,2.1113498373969917e-05,-0.44742786069651735,0.10572100719859352,0.007456984893168325,0.44728855721393024,0.10570632517733079,0.007455949303235364,0.0,0.0,0.0,-0.0002388059701492893,0.0006561508193059844,4.6281310373950336e-05
GLY1180,L GLY 310,0.0,0.0,0.0,-5.9701492537314594e-05,0.00023693295322966943,1.6711961981297765e-05,-0.16393532338308464,0.07451542159674863,0.0052559125937121755,0.16397014925373132,0.07446865916937939,0.005252614226398996,0.0,0.0,0.0,-2.487562189056358e-05,0.0006343234806172216,4.474172860895238e-05
LYS1181,L LYS 311,0.0,0.0,0.0,-0.00011442786069653132,0.00031833021438902164,2.245328211146241e-05,-57.01818905472634,0.6475824495295814,0.045676944168266224,57.01771144278604,0.6474147181176864,0.04566511330666403,0.0,0.0,0.0,-0.0005920398009953066,0.000700203466097689,4.938854450209996e-05
TYR1182,L TYR 312,0.0,0.0,0.0,-0.00018407960199008029,0.0003875490964010682,2.7335605607645475e-05,-0.37242786069651757,0.1948095536898949,0.013740806462253757,0.37242288557213943,0.1947522607271612,0.013736765328245382,0.0,0.0,0.0,-0.00018905472636803234,0.0007011572537722147,4.945581949756863e-05
MET1183,L MET 313,0.0,0.0,0.0,-0.000179104477611925,0.00038343977846758305,2.7045756668790185e-05,-0.3867960199004978,0.0717230937231051,0.005058956971340753,0.3866169154228854,0.07176577097072635,0.005061967192291409,0.0,0.0,0.0,-0.0003582089552238826,0.0006624579409305355,4.672618043260675e-05
ALA1184,L ALA 314,0.0,0.0,0.0,-0.000208955223880574,0.00040656234244402205,2.8676696581609307e-05,0.10528358208955213,0.0782272119893478,0.005517722101752765,-0.10528358208955227,0.07817109808761384,0.005513764132295088,0.0,0.0,0.0,-0.00020895522388061046,0.0007026031221455977,4.9557803189396055e-05
CYS1185,L CYS 315,0.0,0.0,0.0,-0.00019402985074626718,0.00039545197908930367,2.7893031973324642e-05,-0.10181592039801,0.12198230417814941,0.008603968346438767,0.10184577114427855,0.12196998690660496,0.008603099553090444,0.0,0.0,0.0,-0.00016417910447756956,0.0006823360866066089,4.812827672300844e-05
CYS1186,L CYS 316,0.0,0.0,0.0,-0.0002487562189054894,0.00043229221883044636,3.0491542132184112e-05,0.2016268656716418,0.12784947257006815,0.009017806496713169,-0.2014278606965174,0.12777520691585095,0.00901256820135207,0.0,0.0,0.0,-4.975124378129673e-05,0.000731326361194626,5.1583784263045115e-05
LEU1187,L LEU 317,0.0,0.0,0.0,-0.00038805970149251225,0.0004873082900690579,3.4372076597176005e-05,0.08869651741293537,0.08980422287166145,0.006334301488811487,-0.08866666666666664,0.08970949983990387,0.006327620241294381,0.0,0.0,0.0,-0.0003582089552239063,0.000792404726052295,5.5891919950661985e-05
LEU1188,L LEU 318,0.0,0.0,0.0,-0.0005024875621890452,0.0004999938119960538,3.5266844324784476e-05,0.023631840796019706,0.06675427413669441,0.004708483460214042,-0.02344278606965172,0.06672187733885267,0.004706198366281489,0.0,0.0,0.0,-0.00031343283582105765,0.0007304797419841178,5.1524068348201756e-05
TYR1189,L TYR 319,0.0,0.0,0.0,-0.00044776119402987655,0.0004972636193718994,3.50742713849948e-05,0.4726865671641793,0.08300150612226127,0.005854474845299759,-0.47247263681592033,0.08288174454977658,0.005846027515289718,0.0,0.0,0.0,-0.00023383084577096387,0.0007917797518040287,5.584783766605807e-05
ARG1190,L ARG 320,0.0,0.0,0.0,-0.0009253731343283248,0.00028108352023533333,1.9826102868809397e-05,-73.33702487562188,1.1807137374207868,0.0832811258273772,73.33136318407965,1.1793631102005384,0.08318585992853106,0.0,0.0,0.0,-0.0065870646766175425,0.001985928568558871,0.00014007660092413415
GLY1191,L GLY 321,0.0,0.0,0.0,-0.0001641791044776099,0.00037043801928330456,2.6128683284882174e-05,-0.1974875621890547,0.08424532462352298,0.005942207037978635,0.1972338308457711,0.0841032890770828,0.005932188622980869,0.0,0.0,0.0,-0.0004179104477612717,0.0007014396084615148,4.9475735261790115e-05
ASP1192,L ASP 322,0.0,0.0,0.0,-0.0002039800995024861,0.00040295436281226755,2.842220932007279e-05,63.474532338308485,0.6931001163889876,0.04888751284460566,-63.47158208955222,0.6926640219065733,0.04885675311147855,0.0,0.0,0.0,0.0027462686567168047,0.0008923659130909365,6.29426384540347e-05
VAL1193,L VAL 323,0.0,0.0,0.0,-0.00024875621890548113,0.00043229221883043194,3.0491542132183096e-05,0.33503980099502495,0.05293155636916241,0.0037335041225560967,-0.3348855721393036,0.05291128255568486,0.0037320741180107845,0.0,0.0,0.0,-9.452736318418186e-05,0.0007438102125785422,5.2464327247312674e-05
VAL1194,L VAL 324,0.0,0.0,0.0,-0.00019900497512437553,0.00039925179398484824,2.8161050251089297e-05,0.019169154228855817,0.051824246076274054,0.0036554004765077066,-0.01918905472636817,0.051795369273815735,0.0036533636639063077,0.0,0.0,0.0,-0.0002189054726367167,0.0007136486000811453,5.033689113308619e-05
PRO1195,L PRO 325,0.0,0.0,0.0,-0.00018905472636816212,0.0003915520869642051,2.7617954792048664e-05,-0.14381592039801003,0.04832756128108197,0.003408763347474891,0.14377611940298507,0.048316685692255855,0.0034079962425850527,0.0,0.0,0.0,-0.0002288557213931908,0.0006891939080297556,4.8611990150524206e-05
LYS1196,L LYS 326,0.0,0.0,0.0,-0.00010447761194029474,0.0003058791273420666,2.1575050145338056e-05,-56.63887562189052,0.6670425702339653,0.04704955525055785,56.637970149253704,0.6668226726223018,0.04703404486892539,0.0,0.0,0.0,-0.001009950248755067,0.0007052754287221503,4.974629316219621e-05
ASP1197,L ASP 327,0.0,0.0,0.0,-9.950248756218473e-05,0.00029933550162170486,2.1113498373970384e-05,58.77056218905468,0.6489494590245509,0.0457733655836776,-58.76919402985071,0.6487177763886905,0.045757023950530135,0.0,0.0,0.0,0.0012686567164179585,0.0007244573790774927,5.109928362087201e-05
VAL1198,L VAL 328,0.0,0.0,0.0,-0.00014925373134329752,0.0003563383995914758,2.5134172791391676e-05,-0.250865671641791,0.05467039969360368,0.003856152674112061,0.2508009950248758,0.054646036020384765,0.0038544341931029437,0.0,0.0,0.0,-0.0002139303482586241,0.0006903780600479134,4.869551379397598e-05
ASN1199,L ASN 329,0.0,0.0,0.0,-0.00014925373134328372,0.0003563383995914428,2.513417279138935e-05,-0.32565671641791033,0.2742481836512036,0.01934397539955602,0.32555721393034803,0.274230806591419,0.01934274971626246,0.0,0.0,0.0,-0.0002487562189055292,0.0006291516401808916,4.4376935111183816e-05
ALA1200,L ALA 330,0.0,0.0,0.0,-6.467661691542405e-05,0.00024595437003599,1.7348283660614895e-05,-0.2079203980099501,0.0372114254085512,0.0026246915771770836,0.20789552238805972,0.03733343145665944,0.0026332972202912216,0.0,0.0,0.0,-8.95522388059832e-05,0.0006996376450248119,4.9348634560788534e-05
ALA1201,L ALA 331,0.0,0.0,0.0,-7.462686567163136e-05,0.00026278831136800816,1.853565833223088e-05,-0.3275572139303482,0.05878756730678536,0.004146555286683331,0.32755223880596995,0.05877225212092915,0.004145475036763358,0.0,0.0,0.0,-7.960199004969332e-05,0.0005586335859748605,3.940297507387352e-05
ILE1202,L ILE 332,0.0,0.0,0.0,-0.00015920398009948937,0.00036586619524077066,2.5806211680394354e-05,-0.2077014925373132,0.04408066382378562,0.0031092102972243903,0.2077810945273632,0.04408778940842261,0.0031097128972128033,0.0,0.0,0.0,-7.960199004975131e-05,0.0007008394687735533,4.943340467200948e-05
ALA1203,L ALA 333,0.0,0.0,0.0,-4.975124378109789e-05,0.0002174305809294889,1.5336370701220314e-05,-0.15189054726368165,0.05818531007613279,0.004104075336957338,0.15181094527363187,0.05813728887566832,0.00410068818263575,0.0,0.0,0.0,-0.0001293532338308713,0.000617476874988947,4.3553460666752155e-05
THR1204,L THR 334,0.0,0.0,0.0,-5.472636815920403e-05,0.00022744536220223826,1.6042758907671968e-05,-0.3395273631840796,0.1568542451653144,0.011063645415616425,0.3394527363184079,0.15681522226907263,0.0110608929527382,0.0,0.0,0.0,-0.0001293532338309826,0.0005843600740305911,4.1217581630028335e-05
ILE1205,L ILE 335,0.0,0.0,0.0,-5.472636815919574e-05,0.00022744536220220378,1.6042758907669536e-05,-0.2690049751243781,0.04748086784241676,0.003349042196981016,0.26898507462686577,0.047462210955406196,0.0033477262416351694,0.0,0.0,0.0,-7.462686567152089e-05,0.0006224673941585951,4.390546474846911e-05
LYS1206,L LYS 336,0.0,0.0,0.0,-7.462686567163026e-05,0.0002627883113680043,1.853565833223061e-05,-57.2943781094527,1.1384330010307238,0.0802988726225768,57.29369651741294,1.138178837925555,0.08028094533938243,0.0,0.0,0.0,-0.0007562189054726772,0.000702003977140425,4.951554275912984e-05
THR1207,L THR 337,0.0,0.0,0.0,-6.965174129353513e-05,0.0002545591802082895,1.7955220173647584e-05,-0.1371691542288559,0.13711904710283368,0.009671631872469236,0.13718905472636816,0.13705964885000818,0.009667442242747223,0.0,0.0,0.0,-4.975124378116858e-05,0.0006522158463726545,4.600375878324569e-05
LYS1208,L LYS 338,0.0,0.0,0.0,-5.472636815920127e-05,0.00022744536220222676,1.604275890767116e-05,-54.33194029850744,0.7709769059260959,0.054380518052319866,54.33140298507461,0.770831425384367,0.05437025664608975,0.0,0.0,0.0,-0.0005920398009958014,0.0006408454602224522,4.5201753581079235e-05
ARG1209,L ARG 339,0.0,0.0,0.0,-8.457711442786519e-05,0.00027825137222110065,1.962633855027923e-05,-58.59034825870645,0.6411488507877194,0.04522315310158965,58.58920895522383,0.6409508453824166,0.04520918687713499,0.0,0.0,0.0,-0.0012238805970138406,0.0006500109954468757,4.5848240589833706e-05
THR1210,L THR 340,0.0,0.0,0.0,-0.00010447761194030909,0.00030587912734210854,2.1575050145341014e-05,-0.05729353233830857,0.10065639502121493,0.0070997546936345185,0.057273631840795945,0.10066757149890118,0.007100543021588193,0.0,0.0,0.0,-0.0001243781094530474,0.0006978664973175002,4.92237074337495e-05
ILE1211,L ILE 341,0.0,0.0,0.0,-0.00015920398009950152,0.0003658661952407986,2.5806211680396322e-05,-0.2300696517412934,0.11785683669013478,0.008312980305834935,0.23007960199004965,0.11791287631061195,0.00831693303589673,0.0,0.0,0.0,-0.00014925373134335994,0.0006446194760895284,4.546795213568153e-05
GLN1212,L GLN 342,0.0,0.0,0.0,-0.00010945273631840475,0.0003122063978057069,2.2021341393526087e-05,0.4747412935323387,0.22604816713918144,0.015944208366449327,-0.47473134328358213,0.22603323284626034,0.015943154982645542,0.0,0.0,0.0,-9.950248756160365e-05,0.0006691865941246662,4.7200783035718055e-05
PHE1213,L PHE 343,0.0,0.0,0.0,-0.00015920398009953136,0.0003658661952408671,2.5806211680401157e-05,-0.38832338308457715,0.030918604431595234,0.0021808302084291927,0.3882338308457713,0.030903799533761978,0.0021797859514512004,0.0,0.0,0.0,-0.00024875621890573245,0.0006822635323943514,4.812315914345565e-05
VAL1214,L VAL 344,0.0,0.0,0.0,-0.00011940298507461592,0.00032426210421490214,2.2871685359706513e-05,-0.12178606965174125,0.0591411920911755,0.004171498055816184,0.12177611940298516,0.0591600798816873,0.004172830297839259,0.0,0.0,0.0,-0.00012935323383074992,0.0006640626353618012,4.6839366850795343e-05
ASP1215,L ASP 345,0.0,0.0,0.0,-4.975124378109291e-05,0.00021743058092946717,1.5336370701218782e-05,57.022562189054746,0.8604973034919957,0.06069480004762248,-57.02218407960199,0.8604160748362983,0.06068907062000466,0.0,0.0,0.0,0.0003283582089541051,0.0006321736890902361,4.459009400609546e-05
TRP1216,L TRP 346,0.0,0.0,0.0,-0.0002039800995024673,0.00040295436281223047,2.8422209320070174e-05,-0.04129850746268651,0.09301784158694348,0.006560972675998019,0.041248756218905495,0.09300723671060526,0.00656022466569483,0.0,0.0,0.0,-0.0002537313432833619,0.000669371508491618,4.721382588952193e-05
CYS1217,L CYS 347,0.0,0.0,0.0,-0.00011940298507463194,0.0003242621042149456,2.287168535970958e-05,-0.3572885572139303,0.0981110464282779,0.0069202196465485205,0.35733333333333317,0.09814753506906217,0.006922793356829103,0.0,0.0,0.0,-7.462686567178602e-05,0.0006761045762927563,4.768873987500308e-05
PRO1218,L PRO 348,0.0,0.0,0.0,-9.452736318408079e-05,0.00029256100354207646,2.0635662121959547e-05,0.08116417910447753,0.12553134000650448,0.0088542980326443,-0.0811990049751244,0.1254986083409985,0.00885198931896786,0.0,0.0,0.0,-0.00012935323383060616,0.0006565279391824726,4.630791035910375e-05
THR1219,L THR 349,0.0,0.0,0.0,-9.950248756219066e-05,0.0002993355016217227,2.1113498373971644e-05,-0.07647263681592037,0.092904436524221,0.006552973699617271,0.07643283582089552,0.09290580859164609,0.006553070477791566,0.0,0.0,0.0,-0.00013930348258705375,0.0006233415907385052,4.3967125820972925e-05
GLY1220,L GLY 350,0.0,0.0,0.0,-4.477611940298125e-05,0.0002068120367246244,1.4587396341050124e-05,0.18379104477611938,0.07160231603165829,0.0050504379698252,-0.18375124378109456,0.07157473783024239,0.005048492753479003,0.0,0.0,0.0,-4.975124378150883e-06,0.0005773288330499152,4.072163613005183e-05
PHE1221,L PHE 351,0.0,0.0,0.0,-0.00020398009950248168,0.0004029543628122588,2.8422209320072173e-05,-0.23229850746268657,0.0665748405988134,0.004695827194285805,0.23222885572139298,0.06654716176882891,0.0046938748801476395,0.0,0.0,0.0,-0.0002736318407961599,0.0007051701349216838,4.973886631014259e-05
LYS1222,L LYS 352,0.0,0.0,0.0,-0.00036318407960196495,0.00048091725268034765,3.3921287576884495e-05,-65.68121393034828,1.0114334584134375,0.0713410155624618,65.67965174129354,1.010787554684543,0.07129545702611756,0.0,0.0,0.0,-0.0019253731343276534,0.0011630304321656123,8.203384164381456e-05
VAL1223,L VAL 353,0.0,0.0,0.0,-0.00026368159203978963,0.0004406286532434543,3.10795488786949e-05,-0.002482587064676664,0.06622929373420032,0.004671454197682953,0.002502487562189067,0.06616082654363087,0.004666624894413121,0.0,0.0,0.0,-0.00024378109452739515,0.0007160377653683851,5.0505409859177805e-05
GLY1224,L GLY 354,0.0,0.0,0.0,-0.00021890547263683102,0.00041350437323744456,2.91663496801389e-05,-0.30702487562189046,0.06978905228626092,0.0049225402065040625,0.3070049751243781,0.06973093259323818,0.0049184407594371985,0.0,0.0,0.0,-0.00023880597014932077,0.0007211699775238879,5.086740819353182e-05
ILE1225,L ILE 355,0.0,0.0,0.0,-0.00037313432835819215,0.0004836373655528034,3.411314954580721e-05,0.05545771144278605,0.0738600899559082,0.005209689063732154,-0.05538308457711445,0.07383959697904417,0.00520824360059346,0.0,0.0,0.0,-0.00029850746268656966,0.0007599736583508334,5.360440880857806e-05
ASN1226,L ASN 356,0.0,0.0,0.0,-0.0006567164179104328,0.000474805185689148,3.349017561127682e-05,-0.601611940298508,0.17778285893768292,0.012539836012650227,0.601532338308458,0.17772668994109395,0.012535874157101105,0.0,0.0,0.0,-0.0007363184079600737,0.0007432109830198294,5.242206085309958e-05
TYR1227,L TYR 357,0.0,0.0,0.0,-0.0006965174129352991,0.00045976179312029843,3.2429096511669036e-05,-0.43842288557213904,0.18578264000438005,0.01310409706297257,0.43823383084577117,0.18563691638820293,0.01309381851159281,0.0,0.0,0.0,-0.0008855721393033497,0.0007205862704451105,5.082623667063569e-05
GLU1228,L GLU 358,0.0,0.0,0.0,-0.0009004975124378024,0.0003733001290010798,2.6330560939036083e-05,72.73062686567168,1.6109518817285116,0.11362778471363648,-72.72100497512437,1.608108039790786,0.11342719556933953,0.0,0.0,0.0,0.008721393034827073,0.0029978416862588265,0.00021145144904408106
PRO1229,L PRO 359,0.0,0.0,0.0,-0.0005572139303482575,0.0004967157800735776,3.5035629780268163e-05,0.7377860696517411,0.07382060414945434,0.005206903949685066,-0.7371890547263681,0.07369943045475692,0.005198357016253845,0.0,0.0,0.0,3.9800995025242416e-05,0.000797014304258809,5.6217054528554185e-05
PRO1230,L PRO 360,0.0,0.0,0.0,-0.0006268656716417938,0.0004836373655528257,3.4113149545808784e-05,-0.18557213930348251,0.086485072015308,0.006100186638321264,0.18609950248756224,0.08639617211987101,0.006093916123171587,0.0,0.0,0.0,-9.950248756235485e-05,0.0008225973615005954,5.802154425512954e-05
THR1231,L THR 361,0.0,0.0,0.0,-0.0011791044776119297,0.0003834397784676141,2.7045756668792378e-05,0.2426417910447762,0.14143757670525453,0.009976237464671548,-0.23956716417910434,0.14126682250519546,0.009964193392031438,0.0,0.0,0.0,0.001895522388059785,0.0009895120918145275,6.979480158004477e-05
VAL1232,L VAL 362,0.0,0.0,0.0,-0.0008905472636815895,0.0003122063978057143,2.2021341393526606e-05,-0.13098507462686565,0.1434344365491722,0.01011708509831069,0.13161194029850748,0.14317268096200192,0.010098622282726986,0.0,0.0,0.0,-0.00026368159203961166,0.0007228497900767629,5.0985893035495285e-05
VAL1233,L VAL 363,0.0,0.0,0.0,-0.0011144278606965209,0.00034818762600840507,2.4559261550124176e-05,-0.6687860696517413,0.11056395013578027,0.007798579750028128,0.6681691542288554,0.1104787917504895,0.007792573140656284,0.0,0.0,0.0,-0.0017313432835822612,0.0007312925152448726,5.1581396953817804e-05
PRO1234,L PRO 364,0.0,0.0,0.0,-0.0006567164179104539,0.00047480518568916426,3.349017561127797e-05,0.6385671641791043,0.09641445937480272,0.006800551622539403,-0.6382835820895522,0.09622245256289436,0.006787008506239947,0.0,0.0,0.0,-0.00037313432835853243,0.000775928028453032,5.472974330911518e-05
GLY1235,L GLY 365,0.0,0.0,0.0,-0.0002786069651741307,0.0004483136448186613,3.1621606390243155e-05,0.23475621890547269,0.2130769493444146,0.015029289206060746,-0.23458208955223872,0.21292774211175008,0.015018764939319315,0.0,0.0,0.0,-0.00010447761194030025,0.0007011219514409294,4.9453329463108456e-05
GLY1236,L GLY 366,0.0,0.0,0.0,-0.0002487562189054778,0.00043229221883042614,3.0491542132182686e-05,-0.7412985074626869,0.10283518401986187,0.0072534346204421755,0.7407313432835824,0.10281417068777698,0.00725195245427611,0.0,0.0,0.0,-0.0008159203980099451,0.0007060120456400922,4.979825011355996e-05
ASP1237,L ASP 367,0.0,0.0,0.0,-0.00046268656716418505,0.0004986057638355305,3.516893895632191e-05,74.08521393034825,1.0981042094140072,0.0774542989866042,-74.07574129353229,1.0962474403574043,0.07732333259523053,0.0,0.0,0.0,0.009009950248756466,0.0021207105956160626,0.00014958339211226663
LEU1238,L LEU 368,0.0,0.0,0.0,-0.0005472636815920303,0.0004977611318718615,3.510936321106311e-05,0.3022636815920397,0.11201516921252044,0.007900940851371033,-0.3018606965174129,0.11197463508758376,0.007898081794639357,0.0,0.0,0.0,-0.00014427860696510078,0.0008250310423767983,5.819320286877241e-05
ALA1239,L ALA 369,0.0,0.0,0.0,-0.00028358208955224295,0.00045073638419527534,3.179249325000942e-05,0.24712437810945262,0.09308349353613615,0.006565603407451581,-0.2469800995024874,0.09301398601296482,0.006560700724777772,0.0,0.0,0.0,-0.000139303482587014,0.0007056964468257927,4.9775989489556335e-05
LYS1240,L LYS 370,0.0,0.0,0.0,-0.0006567164179104528,0.000474805185689163,3.349017561127788e-05,-72.81614925373131,1.2641278383370687,0.08916470286558582,72.80756218905472,1.262717383821997,0.08906521707472845,0.0,0.0,0.0,-0.00924378109452816,0.0021031304863525484,0.00014834338681273316
VAL1241,L VAL 371,0.0,0.0,0.0,-0.0002985074626865437,0.0004576032751270056,3.2276846391336935e-05,0.5953432835820897,0.06586837898728297,0.004645997234239266,-0.5949751243781096,0.06576555963374325,0.0046387449162148,0.0,0.0,0.0,6.965174129367324e-05,0.0007159340544058647,5.049809465190478e-05
GLN1242,L GLN 372,0.0,0.0,0.0,-0.0003283582089552203,0.0004696159021657344,3.312415177300812e-05,0.30756716417910485,0.4365161907563744,0.030789478140130423,-0.307412935323383,0.4362518370222805,0.030770832065392526,0.0,0.0,0.0,-0.00017412935323289476,0.0007883021386969504,5.560254575018506e-05
ARG1243,L ARG 373,0.0,0.0,0.0,-0.0003432835820895542,0.00047480518568916274,3.349017561127786e-05,-63.35486567164178,0.7184137562991529,0.0506729993378115,63.35204477611937,0.7179174365895915,0.05063799164469116,0.0,0.0,0.0,-0.0031641791044775902,0.0009021314990353371,6.363144977725202e-05
ALA1244,L ALA 374,0.0,0.0,0.0,-0.0001492537313432782,0.0003563383995914296,2.513417279138842e-05,-0.1314825870646766,0.08231670997777915,0.005806173049473026,0.13139800995024875,0.08224046041561935,0.00580079482003497,0.0,0.0,0.0,-0.00023383084577112385,0.0006911305549775398,4.874859069393276e-05
VAL1245,L VAL 375,0.0,0.0,0.0,-0.00026865671641792724,0.0004432609673109979,3.126521799740538e-05,0.04778606965174137,0.09120486482712663,0.006433095155078984,-0.04746268656716417,0.09116105615857317,0.006430005129848906,0.0,0.0,0.0,5.472636815918725e-05,0.0007067478948093598,4.9850152912107576e-05
CYS1246,L CYS 376,0.0,0.0,0.0,-0.0003532338308457256,0.00047797457211836406,3.371372689355775e-05,-0.26924378109452746,0.1486947699168625,0.010488120406196195,0.26928855721393025,0.14853780301252967,0.01047704881441559,0.0,0.0,0.0,-0.0003084577114428184,0.000806921617610741,5.6915862532326446e-05
MET1247,L MET 377,0.0,0.0,0.0,-0.0003930348258706543,0.0004884244583592083,3.445080503817781e-05,0.15818407960199,0.1540933068281276,0.010868903840437361,-0.1579402985074627,0.15410791727576842,0.010869934381956279,0.0,0.0,0.0,-0.00014925373134343946,0.0007448743192920933,5.253938354783357e-05
LEU1248,L LEU 378,0.0,0.0,0.0,-0.0004825870646766527,0.0004996966976911693,3.524588749754856e-05,-0.4478706467661689,0.06926603975084542,0.0048856497466146205,0.4477810945273635,0.06928276361495196,0.0048868293570373976,0.0,0.0,0.0,-0.0005721393034826522,0.0007303103003680639,5.1512116858098994e-05
SER1249,L SER 379,0.0,0.0,0.0,-0.0002487562189054806,0.00043229221883043096,3.0491542132183024e-05,0.44141791044776124,0.1537634497700477,0.010845637517459693,-0.44139800995024886,0.15379362276765568,0.010847765756617703,0.0,0.0,0.0,-0.0002288557213930317,0.0007447081528458422,5.252766307039697e-05
ASN1250,L ASN 380,0.0,0.0,0.0,-0.00033333333333332974,0.0004714045207910267,3.325031120358741e-05,-0.3761492537313429,0.11720029040741493,0.008266671101622465,0.3761492537313433,0.11723479698375026,0.008269105007856107,0.0,0.0,0.0,-0.00033333333333435936,0.0007553018791787172,5.327488691284689e-05
THR1251,L THR 381,0.0,0.0,0.0,-0.00014427860696517592,0.000351372011602185,2.478387079190177e-05,0.35532338308457717,0.05861579007627682,0.004134439055038979,-0.35522885572139296,0.05860091320144984,0.00413338972119529,0.0,0.0,0.0,-4.975124378113324e-05,0.0006047181308031489,4.265352823922074e-05
THR1252,L THR 382,0.0,0.0,0.0,-0.00013930348258705597,0.00034626293813540753,2.4423504534812674e-05,0.1407562189054727,0.06956764325955288,0.004906923217874059,-0.14080099502487572,0.06952475631243471,0.004903898205861323,0.0,0.0,0.0,-0.00018407960198990353,0.0006917748991372487,4.879403922674824e-05
ALA1253,L ALA 383,0.0,0.0,0.0,-8.457711442784475e-05,0.0002782513722210334,1.9626338550274486e-05,0.040124378109452755,0.03599501696768313,0.002538892741091115,-0.04013930348258707,0.036062694130813,0.0025436663201218552,0.0,0.0,0.0,-9.95024875622234e-05,0.0006464982223381443,4.560046867865874e-05
ILE1254,L ILE 384,0.0,0.0,0.0,-0.00023880597014925396,0.0004263539360324094,3.007268795845172e-05,0.10197014925373135,0.049725606329670116,0.003507373842054338,-0.1019004975124378,0.049739821076754114,0.0035083764730079615,0.0,0.0,0.0,-0.00016915422885600766,0.000747296141751996,5.27102057332816e-05
ALA1255,L ALA 385,0.0,0.0,0.0,-0.00013432835820895037,0.0003410047659341926,2.4052621663857022e-05,0.2597960199004976,0.06316788956990703,0.0044555193971173995,-0.2597114427860696,0.06309628051899194,0.004450468484105525,0.0,0.0,0.0,-4.975124378115533e-05,0.0006964818754260023,4.912604373567051e-05
GLU1256,L GLU 386,0.0,0.0,0.0,-0.00017910447761193438,0.00038343977846760316,2.7045756668791605e-05,63.25413432835828,0.7525367360862955,0.05307984875710075,-63.25283582089554,0.7521857092507411,0.053055089233150055,0.0,0.0,0.0,0.0011194029850713464,0.0007763107303407269,5.4756737018981824e-05
ALA1257,L ALA 387,0.0,0.0,0.0,-0.00014925373134328925,0.00035633839959145594,2.5134172791390276e-05,0.08135820895522383,0.0695119521186064,0.004902995067663183,-0.08134328358208955,0.06956436274661382,0.0049066918283321255,0.0,0.0,0.0,-0.0001343283582089363,0.0007171430824030168,5.058337291162893e-05
TRP1258,L TRP 388,0.0,0.0,0.0,-0.0005124378109452592,0.0004998452769196435,3.5256367468289754e-05,0.21336815920398017,0.05830357831960358,0.004112417335660081,-0.2134378109452735,0.05832220814893135,0.004113731382504134,0.0,0.0,0.0,-0.0005820895522387397,0.0007014396084613478,4.947573526177834e-05
ALA1259,L ALA 389,0.0,0.0,0.0,-0.00012935323383083704,0.00033559048664754066,2.3670727848069625e-05,0.164865671641791,0.06483278810604744,0.004572952285449004,-0.1648805970149253,0.06483086047011359,0.004572816320493512,0.0,0.0,0.0,-0.00014427860696520465,0.0006647332177170911,4.6886666083232933e-05
ARG1260,L ARG 390,0.0,0.0,0.0,-0.0002636815920398051,0.0004406286532434802,3.1079548878696724e-05,-64.88971144278605,0.805206408023104,0.0567948809760346,64.88795522388058,0.8048285519276456,0.0567682290619989,0.0,0.0,0.0,-0.0020199004975137397,0.0008223265079136164,5.800243971611802e-05
LEU1261,L LEU 391,0.0,0.0,0.0,-0.0003184079601990097,0.0004658587029142208,3.285913937101188e-05,-0.07720895522388041,0.06458837225268747,0.0045557125203876244,0.07712437810945275,0.06458308276814545,0.004555339428914438,0.0,0.0,0.0,-0.00040298507462639487,0.0007066077921425391,4.984027083192636e-05
ASP1262,L ASP 392,0.0,0.0,0.0,-0.00017910447761195592,0.0003834397784676493,2.7045756668794858e-05,65.88123880597016,1.0387748728683512,0.07326953024417643,-65.87998507462684,1.0384185137636106,0.07324439461095641,0.0,0.0,0.0,0.001074626865672248,0.0007976351770661086,5.6260847519817645e-05
HID1263,L HID 393,0.0,0.0,0.0,-0.00018905472636814502,0.0003915520869641697,2.761795479204617e-05,-0.102044776119403,0.2693599064247109,0.01899918290847521,0.10206467661691543,0.26928608544990806,0.018993975978381653,0.0,0.0,0.0,-0.0001691542288557337,0.0006396856979281532,4.5119950256107044e-05
LYS1264,L LYS 394,0.0,0.0,0.0,-0.00021393034825866302,0.00041007822955205366,2.8924688137359692e-05,-66.61873134328354,0.9930973696160863,0.07004768757794123,66.61699502487564,0.9926487231325682,0.07001604249491926,0.0,0.0,0.0,-0.0019502487562166227,0.0008508190012832456,6.0012145244432835e-05
PHE1265,L PHE 395,0.0,0.0,0.0,-0.0003631840796019788,0.000480917252680366,3.392128757688578e-05,0.05536318407960193,0.0457564658488398,0.0032274122583662826,-0.05540796019900497,0.04576016578265564,0.00322767323157588,0.0,0.0,0.0,-0.0004079601990050053,0.0007997115888129921,5.64073063120558e-05
ASP1266,L ASP 396,0.0,0.0,0.0,-0.00020895522388060108,0.00040656234244407474,2.8676696581613024e-05,65.79350248756217,1.0956193465275952,0.07727903027231016,-65.79240796019897,1.0952107785692429,0.07725021211048975,0.0,0.0,0.0,0.0008855721393014893,0.0007991542768617093,5.636799655790551e-05
LEU1267,L LEU 397,0.0,0.0,0.0,-0.0002338308457711616,0.0004232658518438763,2.9854871294073314e-05,-0.027398009950248797,0.05446255545132328,0.003841492471604668,0.027383084577114424,0.05449101904584405,0.003843500138765348,0.0,0.0,0.0,-0.00024875621890551816,0.0007108336814334871,5.013834208037376e-05
MET1268,L MET 398,0.0,0.0,0.0,-0.0002835820895522628,0.0004507363841953069,3.179249325001165e-05,0.013776119402985093,0.11461857414559741,0.008084570876956082,-0.013830845771144263,0.11466204394728995,0.008087637000360689,0.0,0.0,0.0,-0.00033830845771145256,0.0007629317140977797,5.3813053973835446e-05
TYR1269,L TYR 399,0.0,0.0,0.0,-0.00028855721393033416,0.00045309154507569826,3.1958613490174224e-05,-0.029218905472636645,0.19899594195916392,0.014036091523454836,0.02926865671641791,0.19890252985013207,0.014029502741297464,0.0,0.0,0.0,-0.0002388059701489148,0.0007614378694408312,5.37076862958802e-05
ALA1270,L ALA 400,0.0,0.0,0.0,-0.00010945273631840696,0.0003122063978057132,2.202134139352653e-05,0.06439303482587062,0.11127233299787426,0.007848545224640865,-0.06445273631840799,0.11134013596002627,0.007853327676850479,0.0,0.0,0.0,-0.00016915422885577347,0.0006396856979281285,4.51199502561053e-05
LYS1271,L LYS 401,0.0,0.0,0.0,-0.00021393034825872048,0.00041007822955216376,2.8924688137367458e-05,-64.3330696517413,0.9368646318603288,0.06608133607356625,64.33243283582091,0.9366026659923411,0.06606285842591729,0.0,0.0,0.0,-0.000850746268656678,0.0007965172575613959,5.6181995557664454e-05
ARG1272,L ARG 402,0.0,0.0,0.0,-0.00036815920398007665,0.0004823048874983644,3.401916379041458e-05,-68.57238805970151,1.1035231767598506,0.07783652347259136,68.57118905472637,1.1031067678923638,0.07780715225568272,0.0,0.0,0.0,-0.0015671641791067288,0.0008734425615669626,6.160788815055609e-05
ALA1273,L ALA 403,0.0,0.0,0.0,-0.0001791044776119399,0.000383439778467615,2.704575666879244e-05,0.13444278606965174,0.05377156362729628,0.0037927536662375094,-0.13436318407960204,0.05371393213389347,0.0037886886541168042,0.0,0.0,0.0,-9.950248756217036e-05,0.0006617102454993569,4.667344206316881e-05
PHE1274,L PHE 404,0.0,0.0,0.0,-0.000606965174129388,0.0004884244583592263,3.445080503817908e-05,0.44190049751243776,0.04391149001089004,0.0030972776964999925,-0.44175124378109437,0.04392211345884858,0.003098027016744278,0.0,0.0,0.0,-0.0004577114427861076,0.0007461028008064753,5.262603395286684e-05
VAL1275,L VAL 405,0.0,0.0,0.0,-0.000398009950248735,0.0004894875174626144,3.452578744597641e-05,0.6370696517412937,0.041841029690365523,0.0029512386855108765,-0.6368855721393035,0.041859416943640676,0.0029525356223594076,0.0,0.0,0.0,-0.00021393034825866632,0.0007655550941074192,5.3998092932688475e-05
HIE1276,L HIE 406,0.0,0.0,0.0,-0.0007213930348258332,0.0004483136448186346,3.162160639024127e-05,0.16737313432835832,0.1297341524927489,0.009150741568789127,-0.1672189054726368,0.12971504107615708,0.00914939355339854,0.0,0.0,0.0,-0.0005671641791043267,0.000757527017340328,5.343183605754407e-05
TRP1277,L TRP 407,0.0,0.0,0.0,-0.0013532338308457458,0.00047797457211840684,3.3713726893560765e-05,1.1002238805970148,0.06344413946695543,0.004475004562493848,-1.0998606965174127,0.06332260053740169,0.00446643186738216,0.0,0.0,0.0,-0.0009900497512436654,0.0007464013149095583,5.2647089514254996e-05
TYR1278,L TYR 408,0.0,0.0,0.0,-0.0010348258706467538,0.00027095022495902645,1.9111355329075026e-05,0.5643184079601992,0.09161219426888018,0.006461825958674084,-0.5643184079601992,0.09163038509191186,0.006463109040401509,0.0,0.0,0.0,-0.0010348258706467561,0.0006016404560331808,4.243644579861718e-05
VAL1279,L VAL 409,0.0,0.0,0.0,-0.0007064676616915517,0.00045538017598006176,3.212004106764535e-05,0.6144825870646764,0.13984821532157932,0.009864132556272522,-0.6143631840796018,0.1397029273076254,0.009853884729904602,0.0,0.0,0.0,-0.0005870646766170066,0.0007218217974401955,5.0913384025561505e-05
GLY1280,L GLY 410,0.0,0.0,0.0,-0.0006417910447761095,0.0004794739822151868,3.381948712737455e-05,0.6342089552238804,0.06488732000871583,0.004576798669296161,-0.634084577114428,0.06483885736058109,0.004573380377656687,0.0,0.0,0.0,-0.0005174129353233549,0.0007732758215222438,5.4542671056017056e-05
GLU1281,L GLU 411,0.0,0.0,0.0,-0.0016119402985074719,0.00048730829006910306,3.43720765971792e-05,87.57828358208954,1.726970814233998,0.12181112925357042,-87.57175124378111,1.7243272991625795,0.1216246700769623,0.0,0.0,0.0,0.004920398009956774,0.003301383976453556,0.00023286167140573416
GLY1282,L GLY 412,0.0,0.0,0.0,-0.0005721393034825875,0.0004947685528538042,3.4898282962013396e-05,0.06673631840796015,0.12842464977963927,0.009058376369024446,-0.0667014925373134,0.1283730588424935,0.009054737424891065,0.0,0.0,0.0,-0.0005373134328358346,0.0007463681525712807,5.264475042326342e-05
MET1283,L MET 413,0.0,0.0,0.0,-0.0008805970149253203,0.0003242621042149102,2.2871685359707082e-05,0.33309452736318407,0.24085214807788588,0.016988400671686273,-0.3330597014925372,0.24077963422313622,0.016983285938732603,0.0,0.0,0.0,-0.0008457711442785368,0.0006395696060309314,4.511176176503284e-05
GLU1284,L GLU 414,0.0,0.0,0.0,-0.000611940298507482,0.00048730829006910485,3.437207659717932e-05,77.23225373134329,2.1275112922851487,0.15006307627029905,-77.22931343283578,2.1265515766693173,0.14999538315008928,0.0,0.0,0.0,0.002328358208952484,0.0014218066396081833,0.00010028650798462781
GLU1285,L GLU 415,0.0,0.0,0.0,-0.0003233830845771062,0.00046776753327533763,3.2993777883675036e-05,71.26212437810942,1.0923714945233987,0.0770499444550984,-71.26057213930348,1.0918990969086662,0.07701662409644904,0.0,0.0,0.0,0.0012288557213986197,0.00102572056171771,7.234875013036056e-05
GLY1286,L GLY 416,0.0,0.0,0.0,-0.00014427860696517093,0.0003513720116021729,2.4783870791900917e-05,-0.41710945273631833,0.0814967444956062,0.005748337143672419,0.4169800995024875,0.08146133962025434,0.005745839876311473,0.0,0.0,0.0,-0.0002736318407960693,0.0007121904014668524,5.023403773312193e-05
GLU1287,L GLU 417,0.0,0.0,0.0,-0.0005572139303482873,0.0004967157800736039,3.503562978027002e-05,76.72275621890549,1.7909826078890383,0.1263261730553532,-76.71993034825866,1.7900633400319188,0.12626133290007133,0.0,0.0,0.0,0.0022686567164232284,0.0014446548199508417,0.00010189809436813189
PHE1288,L PHE 418,0.0,0.0,0.0,-0.000547263681592048,0.0004977611318718773,3.5109363211064224e-05,-0.2433731343283581,0.07620798377252608,0.005375296724737447,0.24335820895522392,0.07614434475772432,0.0053708079747286485,0.0,0.0,0.0,-0.0005621890547263835,0.0007644873963536989,5.39227833397236e-05
SER1289,L SER 419,0.0,0.0,0.0,-0.00023880597014925946,0.00042635393603241925,3.0072687958452415e-05,-0.4943283582089556,0.2147665437173334,0.015148464004412509,0.49428358208955225,0.2146746333132161,0.015141981144352916,0.0,0.0,0.0,-0.0002835820895522352,0.0007624124479398167,5.377642776303715e-05
GLU1290,L GLU 420,0.0,0.0,0.0,-0.0003980099502487466,0.0004894875174626284,3.45257874459774e-05,72.36061194029851,1.290306207113721,0.09101118263027996,-72.35880597014925,1.2898593764867765,0.0909796656279053,0.0,0.0,0.0,0.0014079601990020826,0.0009838174801438592,6.939313464245247e-05
ALA1291,L ALA 421,0.0,0.0,0.0,-0.0002288557213930317,0.0004200961558723238,2.9631298178359392e-05,-0.31167661691542276,0.04898390334145273,0.0034550581469535023,0.31162686567164166,0.04896648335510797,0.0034538294358538433,0.0,0.0,0.0,-0.0002786069651741605,0.0007067478948090986,4.985015291208915e-05
ARG1292,L ARG 422,0.0,0.0,0.0,-0.0003034825870646907,0.00045976179312033665,3.242909651167173e-05,-66.42194527363185,1.2672094236437388,0.08938206113418123,66.42087562189052,1.2668609497985794,0.08935748168428878,0.0,0.0,0.0,-0.0013731343283622203,0.0009115481483316495,6.429564900697522e-05
GLU1293,L GLU 423,0.0,0.0,0.0,-0.0002786069651741224,0.00044831364481864806,3.162160639024222e-05,66.24541293532339,1.6910772049403695,0.11927938925831019,-66.24430348258711,1.6907001382980995,0.11925279302800902,0.0,0.0,0.0,0.0008308457711424483,0.0008353173086093712,5.891874014784237e-05
ASP1294,L ASP 424,0.0,0.0,0.0,-0.00030845771144278965,0.00046185663543384337,3.2576855295846437e-05,70.76564676616916,1.4083655003899807,0.09933844312265738,-70.76407462686572,1.4077913188437143,0.0992979434790208,0.0,0.0,0.0,0.0012636815920394717,0.0010767208270507078,7.594603148638608e-05
MET1295,L MET 425,0.0,0.0,0.0,-0.000338308457711379,0.0004731340667847363,3.33723039719963e-05,-0.4299601990049757,0.21564663468901188,0.015210540835255524,0.42985074626865694,0.2155805481674981,0.015205879451433816,0.0,0.0,0.0,-0.00044776119402988317,0.0007781259938948974,5.488477583793803e-05
ALA1296,L ALA 426,0.0,0.0,0.0,-0.0001393034825870626,0.00034626293813542407,2.442350453481384e-05,-0.33346766169154207,0.045157217887821725,0.0031851445661546527,0.3334825870646767,0.045178704811351555,0.0031866601368856578,0.0,0.0,0.0,-0.00012437810945275355,0.0006907006582607391,4.871826811748603e-05
ALA1297,L ALA 427,0.0,0.0,0.0,-0.00011442786069651476,0.0003183302143889755,2.2453282111459156e-05,-0.4331094527363185,0.0675172943402196,0.004762302755750844,0.4330696517412933,0.06743971049478331,0.00475683041322685,0.0,0.0,0.0,-0.0001542288557214777,0.0006990359583084585,4.930619485203851e-05
LEU1298,L LEU 428,0.0,0.0,0.0,-0.00031840796019902846,0.00046585870291424833,3.2859139371013826e-05,-0.41708955223880617,0.04898402562535914,0.00345506677219523,0.41701492537313417,0.0489266358707754,0.003451018811016146,0.0,0.0,0.0,-0.0003930348258705549,0.0007852820539525728,5.5389525396788245e-05
GLU1299,L GLU 429,0.0,0.0,0.0,-0.00012437810945273918,0.0003300124169507937,2.327728114751421e-05,62.67212437810946,1.06405169021741,0.07505241947417815,-62.671273631840826,1.0638020987108663,0.07503481464668853,0.0,0.0,0.0,0.0007263681592088624,0.0007529386830802799,5.31081999121022e-05
LYS1300,L LYS 430,0.0,0.0,0.0,-0.00014925373134328703,0.00035633839959145074,2.513417279138991e-05,-62.676502487562146,1.3597914865212317,0.0959122963499597,62.6758358208955,1.3596492296808733,0.09590226232609243,0.0,0.0,0.0,-0.0008159203980100283,0.000786038162981602,5.5442857215661934e-05
ASP1301,L ASP 431,0.0,0.0,0.0,-0.00018407960199005876,0.0003875490964010229,2.7335605607642276e-05,65.01271144278606,1.1600908852369216,0.0818265019899383,-65.01182587064673,1.1597767389090186,0.08180434381642585,0.0,0.0,0.0,0.0007014925373162168,0.0009144760407185263,6.450216661285416e-05
TYR1302,L TYR 432,0.0,0.0,0.0,-0.00025870646766168513,0.0004379240016848726,3.0888777466767824e-05,-0.09528358208955237,0.04446312328708213,0.0031361869077923725,0.09527860696517415,0.044439147168285356,0.003134495762764512,0.0,0.0,0.0,-0.0002636815920400289,0.0006947739373271799,4.9005575070654286e-05
GLU1303,L GLU 433,0.0,0.0,0.0,-0.00011442786069650812,0.0003183302143889571,2.2453282111457855e-05,59.937074626865694,1.1314970048744495,0.07980964517453279,-59.936442786069655,1.1312300828994595,0.07979081795004925,0.0,0.0,0.0,0.0005174129353242982,0.0007602992822847243,5.362737654999691e-05
GLU1304,L GLU 434,0.0,0.0,0.0,-0.00014427860696517535,0.0003513720116021836,2.4783870791901673e-05,60.24408955223886,1.221401357277092,0.08615100925591383,-60.243577114427886,1.221299799096173,0.08614384589414724,0.0,0.0,0.0,0.0003681592039832714,0.0007355784906775821,5.188370635193173e-05
VAL1305,L VAL 435,0.0,0.0,0.0,-0.00012935323383084644,0.00033559048664756494,2.367072784807134e-05,-0.20968656716417922,0.08100866773018581,0.005713910863003246,0.20969651741293543,0.08096023492809785,0.005710494676541598,0.0,0.0,0.0,-0.00011940298507479378,0.0006659236967861598,4.697063600244683e-05
GLY1306,L GLY 436,0.0,0.0,0.0,-6.965174129353792e-05,0.0002545591802082997,1.7955220173648305e-05,0.1326616915422885,0.10687931993596567,0.007538685974278187,-0.1326616915422885,0.10690491881476007,0.007540491579971039,0.0,0.0,0.0,-6.965174129357107e-05,0.000594438886815664,4.192848627112941e-05
VAL1307,L VAL 437,0.0,0.0,0.0,-9.452736318408023e-05,0.0002925610035420748,2.0635662121959428e-05,0.1740298507462687,0.10441506869997036,0.007364871093709844,-0.17401990049751245,0.10437642173841498,0.0073621451472199095,0.0,0.0,0.0,-8.457711442779394e-05,0.0006447730483314391,4.547878428643646e-05
ASP1308,L ASP 438,0.0,0.0,0.0,-8.955223880597407e-05,0.00028553920104044527,2.01403823609645e-05,56.552552238805944,0.9282580318220086,0.0654742733131185,-56.552233830845715,0.9282296904662545,0.06547227426801563,0.0,0.0,0.0,0.00022885572139398616,0.0006444274593214259,4.5454408317126294e-05
SER1309,L SER 439,0.0,0.0,0.0,-1.990049751243838e-05,0.00013965839649371744,9.850743768468542e-06,-0.11750746268656721,0.14072435635550615,0.009925930779987933,0.11750746268656721,0.1407459557986002,0.00992745428723707,0.0,0.0,0.0,-1.9900497512316313e-05,0.0005459958176444958,3.851157562526758e-05
VAL1310,L VAL 440,0.0,0.0,0.0,-2.985074626865785e-05,0.00017017543658196733,1.2003249811991358e-05,55.813562189054736,1.0420567384406598,0.07350101519350294,-55.81314925373133,1.0419323168272532,0.0734922391695495,0.0,0.0,0.0,0.00038308457711738823,0.0006522158463716734,4.600375878317649e-05
gtp1311,L gtp 441,0.0,0.0,0.0,-0.00504477611940298,0.00043820651510163464,3.090870442676126e-05,338.77816915422886,6.044020487469768,0.4263123352996349,-338.7982636815919,6.037236888593926,0.425833857126953,0.0,0.0,0.0,-0.02513930348258366,0.01473785856686351,0.0010395283927281261
Mg+1312,L Mg+ 442,0.0,0.0,0.0,-8.457711442786242e-05,0.00027825137222109154,1.962633855027859e-05,-174.82046766169148,3.3149382276221684,0.23381771456953684,174.80063681592043,3.3081301060347266,0.2333375066981434,0.0,0.0,0.0,-0.01991542288556811,0.008486911840135948,0.000598620605861832
MET1313,L MET 443,0.0,0.0,0.0,-0.010761194029850712,0.001037930665714356,7.320998446268174e-05,-101.99682587064684,2.391898668071136,0.16871152391019964,102.0850696517413,2.39406933176362,0.16886463072209934,0.0,0.0,0.0,0.07748258706467558,0.02409498090370235,0.00169952891446231
ARG1314,L ARG 444,0.0,0.0,0.0,-0.00800000000000004,0.0006982565352753477,4.925121859010811e-05,-93.35003980099502,1.8769652065189883,0.1323909179537297,93.38405970149259,1.8740820416703552,0.1321875551851516,0.0,0.0,0.0,0.026019900497511114,0.008377273330137136,0.0005908873016261388
GLU1315,L GLU 445,0.0,0.0,0.0,-0.019845771144278608,0.0020663363226666454,0.0001457481266082296,104.91166666666666,3.19578869240427,0.22541355433978344,-104.7799800995025,3.190028138118733,0.22500723616876153,0.0,0.0,0.0,0.11184079601990173,0.048181090068220335,0.0033984320646907465
ILE1316,L ILE 446,0.0,0.0,0.0,-0.008880597014925398,0.0009751497610667851,6.878176087740166e-05,0.4203184079601993,0.17141061842519567,0.012090372821782283,-0.3960398009950248,0.17509138596960297,0.012349994146826514,0.0,0.0,0.0,0.015398009950248441,0.006670704947560969,0.00047051524894483904
VAL1317,L VAL 447,0.0,0.0,0.0,-0.013656716417910482,0.0015247761973219611,0.00010754942059465902,-0.33439800995024854,0.11515147193404504,0.008122158588834309,0.3667761194029854,0.11382977876722056,0.008028933540761318,0.0,0.0,0.0,0.018721393034825798,0.007248399380680064,0.0005112626725154862
HID1318,L HID 448,0.0,0.0,0.0,-0.008597014925373212,0.0008648992951910262,6.1005292602218194e-05,-0.10404975124378099,0.14013010128451264,0.009884015259085232,0.09768656716417909,0.14153004100234726,0.009982759393329328,0.0,0.0,0.0,-0.01496019900497492,0.007740724377649864,0.0005459886003345108
ILE1319,L ILE 449,0.0,0.0,0.0,-0.007691542288557202,0.0008946374842980396,6.310286273323878e-05,-0.3579004975124377,0.06566104769063692,0.004631373212127309,0.3701592039800994,0.06583187184495203,0.0046434222189602,0.0,0.0,0.0,0.004567164179104111,0.005639829609817465,0.00039780290894742573
GLN1320,L GLN 450,0.0,0.0,0.0,-0.007378109452736387,0.0007097882859737589,5.0064605569937986e-05,0.46544278606965295,0.19269752535724205,0.013591835469753176,-0.43646766169154194,0.2026716585836314,0.014295356584075505,0.0,0.0,0.0,0.021597014925374164,0.013908077435612658,0.0009810001444231285
ALA1321,L ALA 451,0.0,0.0,0.0,-0.0021940298507462856,0.0003954519790892957,2.789303197332408e-05,-0.36813930348258694,0.04836830607278625,0.0034116372634946596,0.3738358208955224,0.048472979706631336,0.0034190203723675214,0.0,0.0,0.0,0.003502487562189122,0.0015425132238866771,0.00010880049398723801
GLY1322,L GLY 452,0.0,0.0,0.0,-0.001507462686567193,0.0004999443052072822,3.526335238514295e-05,0.18259203980099492,0.08859209861288551,0.00624880483563114,-0.1873482587064676,0.0889783254363974,0.006276047175300251,0.0,0.0,0.0,-0.006263681592040024,0.0018189506509951154,0.00012829888671425478
GLN1323,L GLN 453,0.0,0.0,0.0,-0.0026616915422885776,0.00048353499760471534,3.410592906746838e-05,-0.24751741293532356,0.17729218356573448,0.012505226440408863,0.2525472636815921,0.1776385704077035,0.01252965868444626,0.0,0.0,0.0,0.002368159203979883,0.001793792806143149,0.00012652438915717625
CYS1324,L CYS 454,0.0,0.0,0.0,-0.0013184079601990188,0.00046585870291419157,3.285913937100982e-05,0.29315422885572134,0.10865391263490252,0.007663856092291165,-0.2893781094527363,0.10929054944239609,0.007708760990397146,0.0,0.0,0.0,0.0024577114427859403,0.001822865476001973,0.00012857501717979884
GLY1325,L GLY 455,0.0,0.0,0.0,-0.0012487562189055009,0.0004322922188304374,3.0491542132183482e-05,0.05144278606965178,0.07918225063812229,0.005585085334141625,-0.044870646766169156,0.07982894139756781,0.005630699383340742,0.0,0.0,0.0,0.00532338308457717,0.001866142560799251,0.00013162754738268892
ASN1326,L ASN 456,0.0,0.0,0.0,-0.004960199004975048,0.00048705425872715304,3.435415860784568e-05,0.7410149253731338,0.12534745650335571,0.00884132789036683,-0.7212935323383088,0.1250172064096268,0.008818033844791972,0.0,0.0,0.0,0.01476119402985021,0.005734827402849337,0.0004045035366305531
GLN1327,L GLN 457,0.0,0.0,0.0,-0.0028606965174129053,0.00047890579307896216,3.37794101557531e-05,-0.2137412935323383,0.27287011970018304,0.019246774262933503,0.22161194029850753,0.27292077588043817,0.019250347274399414,0.0,0.0,0.0,0.005009950248756421,0.0022260109777690502,0.00015701070840225113
ILE1328,L ILE 458,0.0,0.0,0.0,-0.002174129353233788,0.00039212060687037305,2.7658055094383057e-05,0.16981592039800997,0.057926621495511164,0.004085828851335924,-0.16113432835820884,0.058289950028286665,0.004111456070106877,0.0,0.0,0.0,0.006507462686567305,0.002447700521029694,0.00017264748314431012
GLY1329,L GLY 459,0.0,0.0,0.0,-0.0022189054726368044,0.00046982668130660104,3.313901898730059e-05,0.09160199004975143,0.07320903619850705,0.005163767272385037,-0.08021393034825873,0.07307393519546057,0.0051542379823653435,0.0,0.0,0.0,0.009169154228855784,0.0032828885141159185,0.00023155710207842112
ALA1330,L ALA 460,0.0,0.0,0.0,-0.003940298507462659,0.0006120009677485177,4.316721995026364e-05,0.31881592039800977,0.06642281980104571,0.0046851044739633285,-0.3105373134328357,0.0658820735305352,0.004646963172843681,0.0,0.0,0.0,0.004338308457711341,0.002716263002890763,0.00019159042006079108
LYS1331,L LYS 461,0.0,0.0,0.0,-0.0030547263681591956,0.00042554039363870385,3.001530510238019e-05,-80.13332835820896,1.0508510181433746,0.07412131585679735,80.15034825870644,1.0502512696802055,0.07407901286188594,0.0,0.0,0.0,0.013965174129355157,0.004492534558655778,0.0003168789555041096
PHE1332,L PHE 462,0.0,0.0,0.0,-0.00516417910447762,0.0006132130920650325,4.3252716607516564e-05,0.022189054726368174,0.07717856841435666,0.005443756486930936,-0.018328358208955217,0.07651723469756494,0.005397109603155085,0.0,0.0,0.0,-0.0013034825870649417,0.005345052839929549,0.00037701095871768575
TRP1333,L TRP 463,0.0,0.0,0.0,-0.018845771144278583,0.001990298491917457,0.0001403848315523958,0.43656716417910446,0.10067576010665456,0.007101120601446076,-0.5003482587064673,0.10319959943158195,0.007279138501742982,0.0,0.0,0.0,-0.08262686567164199,0.015575049399851717,0.00109857928109665
GLU1334,L GLU 464,0.0,0.0,0.0,-0.004636815920398009,0.0006327998362684954,4.46342590228022e-05,83.15065671641787,1.1761791401510575,0.08296127999698842,-83.14825870646764,1.1740593917966773,0.08281176447613986,0.0,0.0,0.0,-0.0022388059701518837,0.004367756869017785,0.00030807781586979726
VAL1335,L VAL 465,0.0,0.0,0.0,-0.0024776119402985406,0.0004994985233039502,3.5231909354028515e-05,0.25932338308457725,0.08742530515013663,0.0061665055702749,-0.2548407960199004,0.08719660707810567,0.0061503744520286655,0.0,0.0,0.0,0.002004975124378159,0.0023929779370779336,0.00016878764967642732
ILE1336,L ILE 466,0.0,0.0,0.0,-0.005288557213930378,0.0005954373850896628,4.199891490913016e-05,0.16938805970149257,0.10550743840564895,0.007441920911989558,-0.15372139303482593,0.10593122705661978,0.007471812658690849,0.0,0.0,0.0,0.010378109452735975,0.004536893364512211,0.0003200077844276654
SER1337,L SER 467,0.0,0.0,0.0,-0.005870646766169105,0.0007999900991937222,5.642695091965771e-05,0.8903233830845769,0.0928083667339264,0.006546197459077196,-0.8928258706467654,0.09305347805682394,0.006563486278777504,0.0,0.0,0.0,-0.008373134328358078,0.005117045422660915,0.0003609285555023184
ASP1338,L ASP 468,0.0,0.0,0.0,-0.002915422885572164,0.0004547274568065759,3.2074001806904844e-05,84.71942288557211,1.0077645796691932,0.07108223280872485,-84.71871641791049,1.0064572337449602,0.07099001973711802,0.0,0.0,0.0,-0.002208955223882236,0.003780826122967977,0.0002666789130159124
GLU1339,L GLU 469,0.0,0.0,0.0,-0.0029353233830845555,0.0004357141103643961,3.0732903751325624e-05,85.00906467661696,1.2567057785039588,0.0886411911291934,-85.00469651741298,1.2538870518266074,0.08844237347877605,0.0,0.0,0.0,0.0014328358208980513,0.003800591262971772,0.0002680730385007632
HID1340,L HID 470,0.0,0.0,0.0,-0.007353233830845744,0.0007724110923412528,5.4481677762345354e-05,-0.07149253731343287,0.12510477676007783,0.008824210581068956,0.07682089552238806,0.12518955880195792,0.00883019064522332,0.0,0.0,0.0,-0.002024875621890617,0.003768734708484504,0.00026582605039636773
GLY1341,L GLY 471,0.0,0.0,0.0,-0.003049751243781085,0.00045440074562311115,3.205095737681396e-05,0.7216019900497506,0.11433324251633668,0.008064445135579596,-0.7172338308457711,0.11385313945138593,0.008030581276377268,0.0,0.0,0.0,0.0013184079601989845,0.00284737977705162,0.0002008386842427793
ILE1342,L ILE 472,0.0,0.0,0.0,-0.017522388059701487,0.0024496413116774788,0.00017278437596178158,-0.7698855721393033,0.08480490833910646,0.005981677030027902,0.7974776119402984,0.0839049494580101,0.005918198824904469,0.0,0.0,0.0,0.010069651741293506,0.005277863692096103,0.0003722718016319261
ASP1343,L ASP 473,0.0,0.0,0.0,-0.02072139303482586,0.003508623356880751,0.00024747921024749156,95.02935323383085,1.7223931198493527,0.12148824358707541,-95.0641641791045,1.7236204629796446,0.12157481369668596,0.0,0.0,0.0,-0.05553233830845548,0.03197869625133759,0.002255603320175476
PRO1344,L PRO 474,0.0,0.0,0.0,-0.048457711442786044,0.01732537473441422,0.0012220377112026398,0.23966666666666664,0.16179673180020412,0.011412261543552342,-0.18984079601990034,0.16619821088344766,0.011722717941018259,-0.0002868895522388059,0.0011870480005300927,8.372791029876159e-05,0.0010812696517414745,0.03341458220915645,0.0023568829066975216
THR1345,L THR 475,0.0,0.0,0.0,-0.14899004975124372,0.07106748177379858,0.0050127136699259665,0.7849154228855718,0.3452542906105886,0.024352360023854908,-0.601661691542289,0.35154012951840147,0.02479572891541683,-0.013069504477611934,0.02081725731516524,0.0014683361181452137,0.021194177114427715,0.0666908428816606,0.004704009364449391
[truncated: 117,666 more chars]
