# Supplementary material for: Detailed Per-residue Energetic Analysis Explains the Driving Force for Microtubule Disassembly
Source: PLoS Comput Biol. 2015 Jun 1;11(6):e1004313. doi: 10.1371/journal.pcbi.1004313 (PMC4452272; doi:10.1371/journal.pcbi.1004313)
Supplement: S1 Dataset — 13 text files with energy contribution per residue in the 13 lateral GDP subsystems, plus one text file with the overall residual contributions, per MT ring. (ZIP) [file pcbi.1004313.s001.zip › LatGDP/sumPerMTRing.txt]

SU	Res	ResNr	Domain	Subdomain	NR	Residue	Location	vdW		ELE		P_Sol		NP_Sol		TOT
								Avg.	SD	Avg.	SD	Avg.	SD	Avg.	SD	Avg.	SD
A	MET	1	N-Terminal	-	13	MET 1	R MET 1	-0.00341294	0.00157894	-1009.68	2.60336	1009.61	2.60186	0	0	-0.0737164	0.00323057
A	ARG	2	N-Terminal	-	13	ARG 2	R ARG 2	-0.00657214	0.00177631	-1051.85	3.67894	1051.76	3.67655	0	0	-0.0992687	0.0040071
A	GLU	3	N-Terminal	-	13	GLU 3	R GLU 3	-0.00414925	0.00167197	1020.11	2.51098	-1020.03	2.50954	0	0	0.0692338	0.00314036
A	CYS	4	S1_Beta_Strand	-	13	CYS 4	R CYS 4	-0.00467164	0.00172418	1.53596	0.804035	-1.53359	0.80346	0	0	-0.00230348	0.0027529
A	ILE	5	S1_Beta_Strand	-	13	ILE 5	R ILE 5	-0.00497512	0.00174364	3.87261	0.395967	-3.86863	0.395731	0	0	-0.000995025	0.0026871
A	SER	6	S1_Beta_Strand	-	13	SER 6	R SER 6	-0.0050398	0.0017499	-5.36593	0.873252	5.36416	0.872534	0	0	-0.006801	0.00284901
A	ILE	7	S1_Beta_Strand	-	13	ILE 7	R ILE 7	-0.00660697	0.00178214	7.65341	0.304806	-7.64363	0.304597	0	0	0.00316915	0.00274441
A	HID	8	S1_Beta_Strand	-	13	HID 8	R HID 8	-0.0102935	0.00142867	-20.3164	0.527635	20.2922	0.527041	0	0	-0.0345274	0.0026732
A	VAL	9	S1_Beta_Strand	-	13	VAL 9	R VAL 9	-0.00681592	0.00175623	10.2345	0.311754	-10.2181	0.31129	0	0	0.00960697	0.00282454
A	GLY	10	H1_Helix	(GTP)	13	GLY 10	R GLY 10	-0.00453731	0.00169959	0.210274	0.385423	-0.207925	0.385101	0	0	-0.00218905	0.0027385
A	GLN	11	H1_Helix	(GTP)	13	GLN 11	R GLN 11	-0.0168806	0.00162686	-4.25471	1.75603	4.28643	1.753	0	0	0.0148458	0.00490198
A	ALA	12	H1_Helix	(GTP)	13	ALA 12	R ALA 12	-0.0107811	0.00132179	1.12462	0.478066	-1.12001	0.477356	0	0	-0.00616915	0.00287995
A	GLY	13	H1_Helix	-	13	GLY 13	R GLY 13	-0.00620398	0.00177321	4.11329	0.513369	-4.10639	0.512482	0	0	0.000696517	0.00305635
A	VAL	14	H1_Helix	-	13	VAL 14	R VAL 14	-0.0103085	0.00141734	-0.943259	0.370913	0.952279	0.370607	0	0	-0.00128856	0.00296279
A	GLN	15	H1_Helix	(GTP)	13	GLN 15	R GLN 15	-0.0207114	0.0016241	-10.2503	1.96899	10.259	1.9657	0	0	-0.01201	0.00471491
A	ILE	16	H1_Helix	-	13	ILE 16	R ILE 16	-0.02399	0.00143959	-0.203199	0.472211	0.208453	0.471383	0	0	-0.0187363	0.00381372
A	GLY	17	H1_Helix	-	13	GLY 17	R GLY 17	-0.00689552	0.00178116	0.60793	0.461202	-0.611756	0.460787	0	0	-0.0107214	0.00295382
A	ASN	18	H1_Helix	-	13	ASN 18	R ASN 18	-0.0142338	0.00126867	-19.3331	1.63347	19.3134	1.6312	0	0	-0.0339353	0.00363398
A	ALA	19	H1_Helix	-	13	ALA 19	R ALA 19	-0.014801	0.00136418	-4.66405	0.664364	4.68131	0.663632	0	0	0.00245771	0.00320769
A	CYS	20	H1_Helix	-	13	CYS 20	R CYS 20	-0.0157114	0.00144292	1.98143	0.948701	-1.97337	0.949094	0	0	-0.00764677	0.00421438
A	TRP	21	H1_Helix	-	13	TRP 21	R TRP 21	-0.0177313	0.00165925	-6.10024	0.468431	6.08307	0.467809	0	0	-0.0349005	0.0031363
A	GLU	22	H1_Helix	-	13	GLU 22	R GLU 22	-0.0221393	0.00148745	1344.19	5.25645	-1343.79	5.24674	0	0	0.381891	0.0110269
A	LEU	23	H1_Helix	-	13	LEU 23	R LEU 23	-0.0332935	0.00151177	-7.65413	0.400867	7.67457	0.400209	0	0	-0.0128557	0.00458137
A	TYR	24	H1_Helix	-	13	TYR 24	R TYR 24	-0.0215721	0.0015999	-2.27689	0.891242	2.25953	0.890305	0	0	-0.0389303	0.00363936
A	CYS	25	H1_Helix	-	13	CYS 25	R CYS 25	-0.0111741	0.00124173	-13.1156	0.335207	13.1057	0.334988	0	0	-0.0210647	0.00288843
A	LEU	26	H1-S2_(N-terminal)_Loop	-	13	LEU 26	R LEU 26	-0.0290846	0.00167714	-9.34984	0.528327	9.37178	0.527934	0	0	-0.00714925	0.00357627
A	GLU	27	H1-S2_(N-terminal)_Loop	-	13	GLU 27	R GLU 27	-0.0291144	0.00158497	1300.43	4.33842	-1300.17	4.32983	0	0	0.224274	0.0151708
A	HIP	28	H1-S2_(N-terminal)_Loop	-	13	HIP 28	R HIP 28	-0.0148607	0.00129644	-1157.37	3.24233	1157.2	3.23828	0	0	-0.185299	0.00577982
A	GLY	29	H1-S2_(N-terminal)_Loop	-	13	GLY 29	R GLY 29	-0.00697512	0.00176571	-9.06554	0.568108	9.05964	0.567539	0	0	-0.0128756	0.00277081
A	ILE	30	H1-S2_(N-terminal)_Loop	-	13	ILE 30	R ILE 30	-0.0110249	0.00130924	12.1741	0.319174	-12.1617	0.318752	0	0	0.00135821	0.00252329
A	GLN	31	H1-S2_(N-terminal)_Loop	-	13	GLN 31	R GLN 31	-0.0107612	0.00148016	-3.02954	2.17312	3.02723	2.17135	0	0	-0.0130697	0.00314566
A	PRO	32	H1-S2_(N-terminal)_Loop	-	13	PRO 32	R PRO 32	-0.00947264	0.00154903	-5.64572	0.490529	5.63831	0.490053	0	0	-0.0168756	0.00263987
A	ASP	33	H1-S2_(N-terminal)_Loop	-	13	ASP 33	R ASP 33	-0.00589552	0.001768	1104.43	4.67353	-1104.3	4.66967	0	0	0.124114	0.00499441
A	GLY	34	H1-S2_(N-terminal)_Loop	-	13	GLY 34	R GLY 34	-0.00291542	0.0014926	-7.80727	0.371244	7.80145	0.371027	0	0	-0.00873632	0.00255706
A	GLN	35	H1-S2_(N-terminal)_Loop	-	13	GLN 35	R GLN 35	-0.0059204	0.00177862	7.87481	1.83484	-7.86976	1.83376	0	0	-0.000865672	0.0029734
A	MET	36	H1-S2_(N-terminal)_Loop	-	13	MET 36	R MET 36	-0.00691045	0.00177096	-2.47366	0.985283	2.47212	0.984713	0	0	-0.00844776	0.00280799
A	PRO	37	H1-S2_(N-terminal)_Loop	-	13	PRO 37	R PRO 37	-0.00671144	0.00174698	-5.31012	0.725427	5.30613	0.724976	0	0	-0.0106965	0.00275165
A	SER	38	H1-S2_(N-terminal)_Loop	-	13	SER 38	R SER 38	-0.00471642	0.00169852	-2.40211	1.11328	2.401	1.11254	0	0	-0.00583085	0.00279338
A	ASP	39	H1-S2_(N-terminal)_Loop	-	13	ASP 39	R ASP 39	-0.00615423	0.00164535	1060.47	6.46962	-1060.36	6.46394	0	0	0.10509	0.00700073
A	LYS	40	H1-S2_(N-terminal)_Loop	-	13	LYS 40	R LYS 40	-0.00781095	0.00178606	-1039.53	9.82938	1039.43	9.82471	0	0	-0.102761	0.0085236
A	THR	41	H1-S2_(N-terminal)_Loop	-	13	THR 41	R THR 41	-0.00600995	0.00164164	-1.29137	0.900849	1.29158	0.900114	0	0	-0.005801	0.00278047
A	ILE	42	H1-S2_(N-terminal)_Loop	-	13	ILE 42	R ILE 42	-0.0079204	0.00167924	-0.874607	0.942785	0.87394	0.942181	0	0	-0.00858706	0.00274921
A	GLY	43	H1-S2_(N-terminal)_Loop	-	13	GLY 43	R GLY 43	-0.0029005	0.00143846	-0.464791	1.21412	0.464358	1.21321	0	0	-0.00333333	0.00278431
A	GLY	44	H1-S2_(N-terminal)_Loop	-	13	GLY 44	R GLY 44	-0.00320896	0.00149643	2.13347	1.18016	-2.13156	1.17922	0	0	-0.00129851	0.00281303
A	GLY	45	H1-S2_(N-terminal)_Loop	-	13	GLY 45	R GLY 45	-0.00350746	0.00157238	-4.3628	0.750078	4.35976	0.749564	0	0	-0.00654229	0.00265899
A	ASP	46	H1-S2_(N-terminal)_Loop	-	13	ASP 46	R ASP 46	-0.00850746	0.00160957	1116.6	4.03336	-1116.45	4.02872	0	0	0.139279	0.00642459
A	ASP	47	H1-S2_(N-terminal)_Loop	-	13	ASP 47	R ASP 47	-0.0058408	0.00176997	1063.19	3.42569	-1063.08	3.42272	0	0	0.102766	0.00451353
A	SER	48	H1-S2_(N-terminal)_Loop	-	13	SER 48	R SER 48	-0.00616418	0.00177096	-0.539736	0.8833	0.541726	0.882704	0	0	-0.00417413	0.00285034
A	PHE	49	H1-S2_(N-terminal)_Loop	-	13	PHE 49	R PHE 49	-0.0135721	0.00128194	0.126642	0.325092	-0.134025	0.324736	0	0	-0.0209552	0.0025937
A	ASN	50	H1-S2_(N-terminal)_Loop	-	13	ASN 50	R ASN 50	-0.0048607	0.00172679	1.1691	1.40526	-1.1694	1.40445	0	0	-0.0051592	0.00278996
A	THR	51	H1-S2_(N-terminal)_Loop	-	13	THR 51	R THR 51	-0.00529851	0.00175863	-1.41139	0.704366	1.41242	0.704074	0	0	-0.00426866	0.00276824
A	PHE	52	H1-S2_(N-terminal)_Loop	-	13	PHE 52	R PHE 52	-0.0106169	0.00137095	-0.543119	0.468087	0.538308	0.467698	0	0	-0.0154279	0.00257886
A	PHE	53	H1-S2_(N-terminal)_Loop	-	13	PHE 53	R PHE 53	-0.00863184	0.00168324	-3.92802	0.28563	3.92267	0.285414	0	0	-0.0139801	0.00266898
A	SER	54	H1-S2_(N-terminal)_Loop	-	13	SER 54	R SER 54	-0.00278607	0.00147299	5.98313	0.849217	-5.9804	0.848803	0	0	-5.47264e-05	0.00264581
A	GLU	55	H1-S2_(N-terminal)_Loop	-	13	GLU 55	R GLU 55	-0.00329851	0.00156154	991.854	3.8161	-991.79	3.81435	0	0	0.0599552	0.003239
A	THR	56	H1-S2_(N-terminal)_Loop	-	13	THR 56	R THR 56	-0.00236816	0.00138755	-1.43099	0.537115	1.43026	0.536907	0	0	-0.00309453	0.00249886
A	GLY	57	H1-S2_(N-terminal)_Loop	-	13	GLY 57	R GLY 57	-0.000940299	0.00093201	-1.98479	0.34289	1.98435	0.342797	0	0	-0.00138308	0.00226197
A	ALA	58	H1-S2_(N-terminal)_Loop	-	13	ALA 58	R ALA 58	-0.00153234	0.00116056	0.614776	0.438604	-0.614224	0.438343	0	0	-0.0009801	0.00242484
A	GLY	59	H1-S2_(N-terminal)_Loop	-	13	GLY 59	R GLY 59	-0.00139303	0.00111169	4.66803	0.299959	-4.6656	0.299823	0	0	0.0010398	0.00236261
A	LYS	60	H1-S2_(N-terminal)_Loop	-	13	LYS 60	R LYS 60	-0.00440299	0.00169652	-1051.88	4.08161	1051.79	4.07909	0	0	-0.0974826	0.00389812
A	HIE	61	H1-S2_(N-terminal)_Loop	-	13	HIE 61	R HIE 61	-0.00555224	0.0017671	7.64731	1.17469	-7.64315	1.174	0	0	-0.00138806	0.00281957
A	VAL	62	H1-S2_(N-terminal)_Loop	-	13	VAL 62	R VAL 62	-0.00363682	0.00160997	-2.95084	0.338136	2.94938	0.337929	0	0	-0.0050995	0.0025844
A	PRO	63	H1-S2_(N-terminal)_Loop	-	13	PRO 63	R PRO 63	-0.00518905	0.00175666	-9.82883	0.35792	9.82123	0.357663	0	0	-0.0127861	0.00273772
A	ARG	64	H1-S2_(N-terminal)_Loop	-	13	ARG 64	R ARG 64	-0.00603483	0.00178829	-1043.14	2.4182	1043.05	2.4165	0	0	-0.0901294	0.00342552
A	ALA	65	S2_Beta_Strand	-	13	ALA 65	R ALA 65	-0.00354229	0.00159749	-8.70124	0.40958	8.69519	0.409262	0	0	-0.00958706	0.00262919
A	VAL	66	S2_Beta_Strand	-	13	VAL 66	R VAL 66	-0.00435821	0.0016902	7.11926	0.298873	-7.11278	0.298655	0	0	0.00212438	0.00266979
A	PHE	67	S2_Beta_Strand	-	13	PHE 67	R PHE 67	-0.00903483	0.00162392	-10.8206	0.313064	10.8093	0.312749	0	0	-0.0203333	0.00266231
A	VAL	68	S2_Beta_Strand	-	13	VAL 68	R VAL 68	-0.00495522	0.00173933	7.66098	0.342853	-7.65328	0.342543	0	0	0.00274129	0.00272013
A	ASP	69	S2_Beta_Strand	-	13	ASP 69	R ASP 69	-0.00628358	0.00177615	1248.51	3.62354	-1248.24	3.61865	0	0	0.257582	0.00586666
A	LEU	70	S2-H2_(T2)_Loop	-	13	LEU 70	R LEU 70	-0.00567164	0.00177233	-6.15746	0.488559	6.15116	0.488093	0	0	-0.0119701	0.0028036
A	GLU	71	S2-H2_(T2)_Loop	-	13	GLU 71	R GLU 71	-0.0080199	0.00168587	1266.88	4.36429	-1266.59	4.35801	0	0	0.286836	0.0070782
A	PRO	72	H2_Helix	-	13	PRO 72	R PRO 72	-0.00565174	0.00174602	3.98712	0.385461	-3.98471	0.385032	0	0	-0.00323881	0.00276629
A	THR	73	H2_Helix	-	13	THR 73	R THR 73	-0.00920398	0.00157039	-3.05616	1.02583	3.05698	1.02438	0	0	-0.00838806	0.0030126
A	VAL	74	H2_Helix	-	13	VAL 74	R VAL 74	-0.0103333	0.00136188	2.34823	0.470831	-2.3403	0.47018	0	0	-0.00240796	0.00263911
A	ILE	75	H2_Helix	-	13	ILE 75	R ILE 75	-0.00760697	0.00173987	2.78646	0.451136	-2.78424	0.450596	0	0	-0.00539303	0.00283174
A	ASP	76	H2_Helix	-	13	ASP 76	R ASP 76	-0.00750746	0.00172921	1196.37	4.47181	-1196.16	4.46653	0	0	0.202687	0.00615879
A	GLU	77	H2_Helix	-	13	GLU 77	R GLU 77	-0.0148756	0.00141048	1353.12	5.83921	-1352.69	5.82861	0	0	0.410358	0.0114295
A	VAL	78	H2_Helix	-	13	VAL 78	R VAL 78	-0.00858209	0.00166349	1.25307	0.610763	-1.25177	0.609952	0	0	-0.00728358	0.00282036
A	ARG	79	H2_Helix	-	13	ARG 79	R ARG 79	-0.00846766	0.00165242	-1151.31	4.16044	1151.14	4.15642	0	0	-0.176075	0.00509606
A	THR	80	H2_Helix	-	13	THR 80	R THR 80	-0.00923881	0.00157816	-3.31969	1.16437	3.3175	1.16279	0	0	-0.0114279	0.0030604
A	GLY	81	H2-S3_Loop	-	13	GLY 81	R GLY 81	-0.00592537	0.00176308	-13.8613	0.533188	13.8452	0.532429	0	0	-0.0220299	0.00286816
A	THR	82	H2-S3_Loop	-	13	THR 82	R THR 82	-0.0126219	0.00137411	-10.1128	0.870115	10.104	0.868725	0	0	-0.021398	0.00282143
A	TYR	83	H2-S3_Loop	-	13	TYR 83	R TYR 83	-0.0165871	0.0015607	-4.48708	1.11006	4.47889	1.10883	0	0	-0.0247811	0.0029404
A	ARG	84	H2-S3_Loop	-	13	ARG 84	R ARG 84	-0.0107413	0.00141041	-1194.73	6.71529	1194.52	6.70767	0	0	-0.223697	0.00857605
A	GLN	85	H2-S3_Loop	-	13	GLN 85	R GLN 85	-0.00620896	0.00176807	-9.53841	2.32186	9.53133	2.32008	0	0	-0.0132886	0.00326533
A	LEU	86	H2-S3_Loop	-	13	LEU 86	R LEU 86	-0.00729851	0.0017699	-11.2321	0.386913	11.2241	0.386667	0	0	-0.0152985	0.00278397
A	PHE	87	H2-S3_Loop	-	13	PHE 87	R PHE 87	-0.00855721	0.00168948	-4.54524	0.479251	4.5407	0.47891	0	0	-0.0130945	0.00270989
A	HIE	88	H2-S3_Loop	-	13	HIE 88	R HIE 88	-0.00397512	0.00164557	16.6695	0.537511	-16.6604	0.537123	0	0	0.00504975	0.00266009
A	PRO	89	H2-S3_Loop	-	13	PRO 89	R PRO 89	-0.00301493	0.00151134	6.1534	0.457003	-6.15001	0.45679	0	0	0.000368159	0.00262039
A	GLU	90	H2-S3_Loop	-	13	GLU 90	R GLU 90	-0.00294527	0.00150278	1012.42	3.16463	-1012.35	3.16301	0	0	0.0672338	0.00300089
A	GLN	91	H2-S3_Loop	-	13	GLN 91	R GLN 91	-0.00454726	0.00170858	2.56707	1.08345	-2.56441	1.08278	0	0	-0.00189055	0.00272268
A	LEU	92	S3_Beta_Strand	-	13	LEU 92	R LEU 92	-0.00538308	0.00175758	-7.83491	0.706007	7.82929	0.705459	0	0	-0.010995	0.00276412
A	ILE	93	S3_Beta_Strand	-	13	ILE 93	R ILE 93	-0.00410448	0.00166193	10.16	0.344439	-10.1522	0.344029	0	0	0.00372139	0.00267577
A	THR	94	S3_Beta_Strand	-	13	THR 94	R THR 94	-0.00344279	0.00157908	-9.43624	0.405537	9.42925	0.405182	0	0	-0.0104378	0.00261308
A	GLY	95	S3-H3'_(T3)_Loop	-	13	GLY 95	R GLY 95	-0.00177612	0.00123281	1.28054	0.998169	-1.27946	0.997303	0	0	-0.000696517	0.00260041
A	LYS	96	S3-H3'_(T3)_Loop	-	13	LYS 96	R LYS 96	-0.00364677	0.00160248	-1046.25	3.6708	1046.16	3.66858	0	0	-0.093796	0.00354102
A	GLU	97	S3-H3'_(T3)_Loop	-	13	GLU 97	R GLU 97	-0.00418905	0.00166498	1141.57	3.11722	-1141.41	3.1145	0	0	0.153945	0.00396037
A	ASP	98	S3-H3'_(T3)_Loop	-	13	ASP 98	R ASP 98	-0.00533333	0.00174491	1234.33	3.62462	-1234.08	3.62021	0	0	0.246866	0.00544025
A	ALA	99	S3-H3'_(T3)_Loop	(GTP)	13	ALA 99	R ALA 99	-0.00350746	0.00158768	-0.80091	0.384982	0.801975	0.384534	0	0	-0.00244279	0.00266815
A	ALA	100	S3-H3'_(T3)_Loop	(GTP)	13	ALA 100	R ALA 100	-0.00454726	0.00168996	-3.34129	0.517922	3.34537	0.517337	0	0	-0.000462687	0.00284331
A	ASN	101	S3-H3'_(T3)_Loop	(GTP)	13	ASN 101	R ASN 101	-0.0102289	0.00137876	10.3177	0.915078	-10.2871	0.913085	0	0	0.0203781	0.00373819
A	ASN	102	S3-H3'_(T3)_Loop	-	13	ASN 102	R ASN 102	-0.00565672	0.00174928	-9.17679	1.11665	9.16709	1.11549	0	0	-0.0153582	0.00293505
A	TYR	103	H3'_Helix	-	13	TYR 103	R TYR 103	-0.00745274	0.00172121	-8.79121	0.74663	8.78141	0.745913	0	0	-0.0172537	0.00283233
A	ALA	104	H3'_Helix	-	13	ALA 104	R ALA 104	-0.00255224	0.00142461	-8.75311	0.228702	8.74503	0.228458	0	0	-0.0106269	0.00251121
A	ARG	105	H3'_Helix	-	13	ARG 105	R ARG 105	-0.00553731	0.00175285	-1168.82	3.89329	1168.64	3.88973	0	0	-0.185871	0.00468413
A	GLY	106	H3'_Helix	-	13	GLY 106	R GLY 106	-0.00191542	0.00127204	-11.3508	0.328786	11.3407	0.328506	0	0	-0.012005	0.00249109
A	HIP	107	H3'_Helix	-	13	HIP 107	R HIP 107	-0.00415423	0.00166658	-1134.71	3.71452	1134.57	3.71168	0	0	-0.144846	0.00403856
A	TYR	108	H3'-H3_Bend	-	13	TYR 108	R TYR 108	-0.00385572	0.00162959	-3.5153	0.949851	3.5128	0.9492	0	0	-0.00636318	0.00271197
A	THR	109	H3_Helix	-	13	THR 109	R THR 109	-0.00240796	0.00139129	-7.61901	0.773523	7.61385	0.772928	0	0	-0.00756716	0.00257955
A	ILE	110	H3_Helix	-	13	ILE 110	R ILE 110	-0.00343284	0.00157651	-9.26282	0.459854	9.25613	0.459561	0	0	-0.0101194	0.002553
A	GLY	111	H3_Helix	-	13	GLY 111	R GLY 111	-0.00136318	0.00110154	-4.6041	0.335333	4.60135	0.335062	0	0	-0.00410945	0.00234316
A	LYS	112	H3_Helix	-	13	LYS 112	R LYS 112	-0.00240796	0.00139462	-1022.18	4.07036	1022.1	4.06848	0	0	-0.0766269	0.00316698
A	GLU	113	H3_Helix	-	13	GLU 113	R GLU 113	-0.00224378	0.00135824	1011.87	3.90545	-1011.8	3.90344	0	0	0.0676368	0.00322326
A	ILE	114	H3_Helix	-	13	ILE 114	R ILE 114	-0.00306468	0.00152223	-4.30568	0.416917	4.30305	0.416694	0	0	-0.00569154	0.00264156
A	ILE	115	H3_Helix	-	13	ILE 115	R ILE 115	-0.00263184	0.00144267	0.868547	0.30647	-0.868095	0.306303	0	0	-0.0021791	0.00254911
A	ASP	116	H3_Helix	-	13	ASP 116	R ASP 116	-0.00153731	0.00116165	988.066	2.65622	-988.008	2.6551	0	0	0.0559005	0.00264437
A	LEU	117	H3_Helix	-	13	LEU 117	R LEU 117	-0.00247761	0.00140976	-3.84817	0.324651	3.846	0.324509	0	0	-0.00465672	0.00251879
A	VAL	118	H3_Helix	-	13	VAL 118	R VAL 118	-0.00264677	0.00144818	-3.21835	0.284609	3.2164	0.284445	0	0	-0.00459701	0.0025764
A	LEU	119	H3_Helix	-	13	LEU 119	R LEU 119	-0.00255721	0.00142922	-0.00393035	0.315767	0.00402488	0.315635	0	0	-0.00246269	0.00249989
A	ASP	120	H3_Helix	-	13	ASP 120	R ASP 120	-0.00170149	0.00121244	968.296	2.23455	-968.246	2.23366	0	0	0.0481493	0.00259451
A	ARG	121	H3_Helix	-	13	ARG 121	R ARG 121	-0.00335323	0.00156853	-1016.75	3.01157	1016.68	3.01008	0	0	-0.0746965	0.00308318
A	ILE	122	H3_Helix	-	13	ILE 122	R ILE 122	-0.00309453	0.00153161	-2.10611	0.24521	2.10512	0.245119	0	0	-0.00408458	0.00259383
A	ARG	123	H3_Helix	-	13	ARG 123	R ARG 123	-0.00227861	0.00136748	-962.016	2.87252	961.969	2.87148	0	0	-0.0495124	0.0027174
A	LYS	124	H3_Helix	-	13	LYS 124	R LYS 124	-0.00214925	0.00133456	-967.301	2.65976	967.25	2.65868	0	0	-0.0525224	0.00275729
A	LEU	125	H3_Helix	-	13	LEU 125	R LEU 125	-0.00312438	0.00153521	-5.51334	0.330365	5.51098	0.330256	0	0	-0.00548259	0.00260157
A	ALA	126	H3_Helix	-	13	ALA 126	R ALA 126	-0.00158706	0.00117882	-1.63496	0.26186	1.63431	0.261744	0	0	-0.00222886	0.0023916
A	ASP	127	H3_Helix	-	13	ASP 127	R ASP 127	-0.00146766	0.00113777	938.906	2.01368	-938.866	2.01295	0	0	0.0384129	0.00252227
A	GLN	128	H3_Helix	-	13	GLN 128	R GLN 128	-0.00259204	0.00143742	3.88292	1.38332	-3.88126	1.38276	0	0	-0.000935323	0.00253493
A	CYS	129	H3-S4_Loop	-	13	CYS 129	R CYS 129	-0.0021194	0.00132792	-3.47999	0.369287	3.47867	0.369137	0	0	-0.00343781	0.00250738
A	THR	130	H3-S4_Loop	-	13	THR 130	R THR 130	-0.0019403	0.00127811	-5.45719	0.848753	5.45477	0.848473	0	0	-0.00436318	0.00244228
A	GLY	131	H3-S4_Loop	-	13	GLY 131	R GLY 131	-0.00124876	0.00106006	3.66727	0.332795	-3.66514	0.332656	0	0	0.000885572	0.00231775
A	LEU	132	H3-S4_Loop	-	13	LEU 132	R LEU 132	-0.00315423	0.00153737	-5.74454	0.321104	5.74198	0.321027	0	0	-0.00571642	0.00257778
A	GLN	133	H3-S4_Loop	-	13	GLN 133	R GLN 133	-0.0048806	0.00173339	-2.92578	1.38846	2.92439	1.3876	0	0	-0.00626866	0.00279381
A	GLY	134	S4_Beta_Strand	-	13	GLY 134	R GLY 134	-0.00224876	0.00135955	-3.92738	0.499334	3.92521	0.499097	0	0	-0.00441791	0.00248831
A	PHE	135	S4_Beta_Strand	-	13	PHE 135	R PHE 135	-0.00627363	0.00176336	2.04131	0.354548	-2.0377	0.354239	0	0	-0.00265672	0.00271479
A	SER	136	S4_Beta_Strand	-	13	SER 136	R SER 136	-0.0059204	0.00177737	-3.03185	0.913738	3.03344	0.913016	0	0	-0.00433333	0.00281529
A	VAL	137	S4_Beta_Strand	-	13	VAL 137	R VAL 137	-0.00734328	0.00175549	7.29533	0.35066	-7.2806	0.350225	0	0	0.00738806	0.00276608
A	PHE	138	S4_Beta_Strand	-	13	PHE 138	R PHE 138	-0.0166219	0.00150236	-10.4798	0.392271	10.4631	0.391598	0	0	-0.0333433	0.00301091
A	HIP	139	S4_Beta_Strand	-	13	HIP 139	R HIP 139	-0.0130547	0.00131486	-1277.83	4.04649	1277.56	4.04132	0	0	-0.286915	0.00621809
A	SER	140	S4-H4_(T4)_Loop	(GTP)	13	SER 140	R SER 140	-0.00997512	0.00143704	-17.5364	0.850847	17.52	0.849352	0	0	-0.0264428	0.00328628
A	PHE	141	S4-H4_(T4)_Loop	-	13	PHE 141	R PHE 141	-0.0193781	0.00134074	-12.6469	0.581941	12.6149	0.581104	0	0	-0.0513632	0.00303481
A	GLY	142	S4-H4_(T4)_Loop	-	13	GLY 142	R GLY 142	-0.00657711	0.00173357	-8.66101	0.703403	8.64731	0.70231	0	0	-0.0202786	0.00299807
A	GLY	143	S4-H4_(T4)_Loop	(GTP)	13	GLY 143	R GLY 143	-0.00509453	0.00171416	-5.60495	0.509208	5.60213	0.508544	0	0	-0.00791045	0.00287696
A	GLY	144	S4-H4_(T4)_Loop	(GTP)	13	GLY 144	R GLY 144	-0.00357214	0.00159901	-7.00402	0.373247	6.99875	0.372724	0	0	-0.00885075	0.00282474
A	THR	145	S4-H4_(T4)_Loop	(GTP)	13	THR 145	R THR 145	-0.00598507	0.00176937	-15.0897	0.486225	15.08	0.485741	0	0	-0.0157114	0.00293504
A	GLY	146	S4-H4_(T4)_Loop	(GTP)	13	GLY 146	R GLY 146	-0.00415423	0.00166951	-8.84199	0.624536	8.83239	0.623916	0	0	-0.0137512	0.00281173
A	SER	147	S4-H4_(T4)_Loop	-	13	SER 147	R SER 147	-0.00570149	0.00174757	-14.3449	0.628779	14.3258	0.62797	0	0	-0.0247463	0.00292295
A	GLY	148	H4_Helix	-	13	GLY 148	R GLY 148	-0.00248259	0.00141064	-8.32512	0.27939	8.31614	0.279075	0	0	-0.0114677	0.00253564
A	PHE	149	H4_Helix	-	13	PHE 149	R PHE 149	-0.00570149	0.00176683	-9.20377	0.200098	9.1952	0.199862	0	0	-0.0142687	0.00277311
A	THR	150	H4_Helix	-	13	THR 150	R THR 150	-0.005	0.00172784	-13.6078	0.543881	13.5966	0.543304	0	0	-0.0161443	0.00278178
A	SER	151	H4_Helix	-	13	SER 151	R SER 151	-0.00340796	0.00156532	-13.3457	0.677859	13.3333	0.677268	0	0	-0.0158507	0.00262486
A	LEU	152	H4_Helix	-	13	LEU 152	R LEU 152	-0.00331841	0.00155854	-6.44738	0.256703	6.44255	0.256485	0	0	-0.00815423	0.0025796
A	LEU	153	H4_Helix	-	13	LEU 153	R LEU 153	-0.00416418	0.00166333	-10.9542	0.242847	10.9469	0.24281	0	0	-0.0114677	0.00269743
A	MET	154	H4_Helix	-	13	MET 154	R MET 154	-0.0050796	0.0017349	-11.9111	0.924903	11.9018	0.92417	0	0	-0.0143383	0.00280642
A	GLU	155	H4_Helix	-	13	GLU 155	R GLU 155	-0.00286567	0.00148444	1059.52	3.8772	-1059.43	3.87494	0	0	0.0862289	0.00343092
A	ARG	156	H4_Helix	-	13	ARG 156	R ARG 156	-0.00314428	0.00153743	-1017.73	2.74737	1017.66	2.74606	0	0	-0.0731891	0.00295787
A	LEU	157	H4_Helix	-	13	LEU 157	R LEU 157	-0.00324876	0.00155488	-9.93727	0.361269	9.93172	0.36109	0	0	-0.008801	0.00261546
A	SER	158	H4_Helix	-	13	SER 158	R SER 158	-0.00201493	0.0012939	-5.19692	0.74655	5.19437	0.746082	0	0	-0.00455721	0.00248401
A	VAL	159	H4_Helix	-	13	VAL 159	R VAL 159	-0.00172637	0.00122064	-5.22799	0.32789	5.22586	0.327778	0	0	-0.0038607	0.00244253
A	ASP	160	H4_Helix	-	13	ASP 160	R ASP 160	-0.00150746	0.00114694	976.057	2.78305	-976.006	2.78196	0	0	0.0499453	0.0026245
A	TYR	161	H4_Helix	-	13	TYR 161	R TYR 161	-0.00332338	0.00156578	-1.41017	0.812141	1.40966	0.811786	0	0	-0.00383582	0.00262255
A	GLY	162	H4-S5_Loop	-	13	GLY 162	R GLY 162	-0.00115423	0.00102086	8.77029	0.332394	-8.766	0.332176	0	0	0.0031393	0.00233973
A	LYS	163	H4-S5_Loop	-	13	LYS 163	R LYS 163	-0.00300498	0.0015063	-1011.63	7.25835	1011.57	7.25482	0	0	-0.0710896	0.00457056
A	LYS	164	H4-S5_Loop	-	13	LYS 164	R LYS 164	-0.00368159	0.00160956	-1005.62	3.03102	1005.55	3.02945	0	0	-0.0679701	0.00311737
A	SER	165	H4-S5_Loop	-	13	SER 165	R SER 165	-0.00364179	0.00160747	-1.67311	0.950954	1.67329	0.950183	0	0	-0.00345771	0.00278763
A	LYS	166	H4-S5_Loop	-	13	LYS 166	R LYS 166	-0.00602488	0.00176244	-1096.72	3.59789	1096.61	3.59532	0	0	-0.116224	0.00397887
A	LEU	167	H4-S5_Loop	-	13	LEU 167	R LEU 167	-0.0103383	0.00144582	-8.66276	0.484887	8.66374	0.484621	0	0	-0.00935821	0.00267698
A	GLU	168	S5_Beta_Strand	-	13	GLU 168	R GLU 168	-0.0109751	0.00136563	1257.74	4.66443	-1257.48	4.65864	0	0	0.252687	0.00666406
A	PHE	169	S5_Beta_Strand	-	13	PHE 169	R PHE 169	-0.0249055	0.00163371	-11.3876	0.429889	11.3582	0.42918	0	0	-0.0543781	0.00365346
A	SER	170	S5_Beta_Strand	-	13	SER 170	R SER 170	-0.0131244	0.00143439	7.90619	0.951847	-7.87601	0.950868	0	0	0.0170547	0.00350223
A	ILE	171	S5_Beta_Strand	(GTP)	13	ILE 171	R ILE 171	-0.0289353	0.00160052	-11.5687	0.5817	11.5887	0.580359	0	0	-0.00893532	0.00452676
A	TYR	172	S5-H5_(T5)_Loop	-	13	TYR 172	R TYR 172	-0.0479751	0.00191884	15.7861	1.23657	-15.7406	1.23371	0	0	-0.00246766	0.00481729
A	PRO	173	S5-H5_(T5)_Loop	-	13	PRO 173	R PRO 173	-0.0276219	0.00166569	10.4341	0.720278	-10.4066	0.718933	0	0	-4.97512e-05	0.00418383
A	ALA	174	S5-H5_(T5)_Loop	-	13	ALA 174	R ALA 174	-0.0332985	0.00178832	-16.37	0.840366	16.4104	0.839619	0	0	0.00708955	0.00718696
A	PRO	175	S5-H5_(T5)_Loop	-	13	PRO 175	R PRO 175	-0.0687562	0.00289255	-16.4066	1.49627	16.415	1.49229	0	0	-0.0603234	0.00911674
A	GLN	176	S5-H5_(T5)_Loop	-	13	GLN 176	R GLN 176	-0.113627	0.00559204	-13.4781	5.2286	13.9768	5.20054	0	0	0.385015	0.0537511
A	VAL	177	S5-H5_(T5)_Loop	-	13	VAL 177	R VAL 177	-0.0916816	0.00341077	-1.64548	1.07867	1.80138	1.07274	0	0	0.0642189	0.0156524
A	SER	178	S5-H5_(T5)_Loop	-	13	SER 178	R SER 178	-0.0335622	0.00168996	14.3064	1.43619	-14.3037	1.43398	0	0	-0.030791	0.00965819
A	THR	179	S5-H5_(T5)_Loop	-	13	THR 179	R THR 179	-0.0279801	0.00153416	-3.11263	1.36517	3.1381	1.36294	0	0	-0.00250746	0.00637955
A	ALA	180	S5-H5_(T5)_Loop	-	13	ALA 180	R ALA 180	-0.0157413	0.0015423	16.0057	0.78851	-15.948	0.78873	0	0	0.042005	0.00490956
A	VAL	181	S5-H5_(T5)_Loop	-	13	VAL 181	R VAL 181	-0.0211642	0.00149835	6.04274	0.527564	-6.01263	0.52596	0	0	0.0089403	0.00461231
A	VAL	182	S5-H5_(T5)_Loop	-	13	VAL 182	R VAL 182	-0.0123632	0.00147329	-5.59144	0.34194	5.5833	0.341271	0	0	-0.0204975	0.00315679
A	GLU	183	S5-H5_(T5)_Loop	(GTP)	13	GLU 183	R GLU 183	-0.0212836	0.00151669	1508.71	6.42752	-1508.01	6.41207	0	0	0.680721	0.0162006
A	PRO	184	H5_Helix	-	13	PRO 184	R PRO 184	-0.0149602	0.00156875	-14.0568	0.342754	14.0091	0.341756	0	0	-0.0626716	0.00367012
A	TYR	185	H5_Helix	-	13	TYR 185	R TYR 185	-0.0132537	0.00157308	-8.26764	0.800541	8.25267	0.7993	0	0	-0.0282239	0.00299078
A	ASN	186	H5_Helix	-	13	ASN 186	R ASN 186	-0.00904975	0.00154703	-25.2435	1.07716	25.213	1.07571	0	0	-0.0396169	0.00307757
A	SER	187	H5_Helix	-	13	SER 187	R SER 187	-0.00876119	0.00154407	-11.4464	0.861283	11.4327	0.859968	0	0	-0.0224925	0.0030476
A	ILE	188	H5_Helix	-	13	ILE 188	R ILE 188	-0.0103831	0.00150287	-9.04104	0.385825	9.02716	0.385257	0	0	-0.0242587	0.00275976
A	LEU	189	H5_Helix	-	13	LEU 189	R LEU 189	-0.006801	0.00172004	-9.39701	0.294384	9.38573	0.293957	0	0	-0.0180846	0.00278282
A	THR	190	H5_Helix	-	13	THR 190	R THR 190	-0.00660697	0.0017549	-15.0474	0.712862	15.0347	0.712014	0	0	-0.0192438	0.00294896
A	THR	191	H5_Helix	-	13	THR 191	R THR 191	-0.00738806	0.0016716	-9.28309	1.01915	9.27271	1.01786	0	0	-0.0177761	0.00296484
A	HID	192	H5_Helix	-	13	HID 192	R HID 192	-0.00579104	0.00173814	-13.522	0.571169	13.5092	0.570565	0	0	-0.0185821	0.00282848
A	THR	193	H5_Helix	-	13	THR 193	R THR 193	-0.00390547	0.00162467	-8.82552	1.0402	8.81789	1.0392	0	0	-0.0115323	0.00282046
A	THR	194	H5_Helix	-	13	THR 194	R THR 194	-0.00495025	0.00171225	-8.99648	0.706168	8.9907	0.705558	0	0	-0.0107264	0.00277725
A	LEU	195	H5-S6_Loop	-	13	LEU 195	R LEU 195	-0.00779602	0.00163023	-4.91999	0.452802	4.91493	0.452396	0	0	-0.0128557	0.00272239
A	GLU	196	H5-S6_Loop	-	13	GLU 196	R GLU 196	-0.00461692	0.00169549	1127.09	5.47863	-1126.96	5.47485	0	0	0.127229	0.00480652
A	HID	197	H5-S6_Loop	-	13	HID 197	R HID 197	-0.00474627	0.00171224	-12.6337	0.81771	12.6244	0.817168	0	0	-0.0140249	0.00275044
A	SER	198	H5-S6_Loop	-	13	SER 198	R SER 198	-0.00435323	0.00166886	-5.59868	1.04805	5.59494	1.04701	0	0	-0.00809453	0.00289773
A	ASP	199	H5-S6_Loop	-	13	ASP 199	R ASP 199	-0.00618905	0.00175845	1135.4	3.61565	-1135.26	3.61239	0	0	0.137249	0.00435119
A	CYS	200	S6_Beta_Strand	-	13	CYS 200	R CYS 200	-0.00912438	0.00154407	-3.16293	0.900594	3.16973	0.899655	0	0	-0.00232338	0.00300084
A	ALA	201	S6_Beta_Strand	-	13	ALA 201	R ALA 201	-0.00857214	0.00157541	4.7089	0.552481	-4.68141	0.551599	0	0	0.0189154	0.00317894
A	PHE	202	S6_Beta_Strand	-	13	PHE 202	R PHE 202	-0.0285423	0.00170536	-6.36141	0.574857	6.35445	0.57323	0	0	-0.0354975	0.00510416
A	MET	203	S6_Beta_Strand	-	13	MET 203	R MET 203	-0.0339303	0.00167123	-1.31246	1.32644	1.3798	1.32434	0	0	0.033403	0.00650678
A	VAL	204	S6-H6_(T6)_Loop	-	13	VAL 204	R VAL 204	-0.0397463	0.00164659	-12.1778	0.515336	12.3034	0.516852	0	0	0.0858458	0.0115829
A	ASP	205	S6-H6_(T6)_Loop	-	13	ASP 205	R ASP 205	-0.0618259	0.00219808	1680.17	7.81195	-1679.07	7.78445	0	0	1.03619	0.034987
A	ASN	206	H6_Helix	(GTP)	13	ASN 206	R ASN 206	-0.0610199	0.00212171	7.8531	2.34885	-7.71699	2.34165	0	0	0.0750896	0.0151163
A	GLU	207	H6_Helix	-	13	GLU 207	R GLU 207	-0.152522	0.00577713	1900.78	10.3405	-1897.91	10.2586	0	0	2.71296	0.115876
A	ALA	208	H6_Helix	-	13	ALA 208	R ALA 208	-0.103507	0.00373973	22.61	0.872944	-22.2827	0.869425	0	0	0.223811	0.0282917
A	ILE	209	H6_Helix	-	13	ILE 209	R ILE 209	-0.131866	0.00375793	18.1592	0.718352	-18.1212	0.722237	0	0	-0.0938706	0.0359017
A	TYR	210	H6_Helix	-	13	TYR 210	R TYR 210	-0.214368	0.00639496	16.122	1.50184	-16.0344	1.49218	0	0	-0.126741	0.042818
A	ASP	211	H6_Helix	-	13	ASP 211	R ASP 211	-0.424159	0.0192245	2015.05	11.8118	-2010.2	11.6529	0	0	4.41763	0.216131
A	ILE	212	H6_Helix	-	13	ILE 212	R ILE 212	-0.427085	0.0157064	22.7057	1.19586	-22.4804	1.19384	0	0	-0.201781	0.0798075
A	CYS	213	H6_Helix	-	13	CYS 213	R CYS 213	-0.254169	0.00868219	-0.206692	1.5344	0.441672	1.53862	0	0	-0.0191891	0.0687893
A	ARG	214	H6_Helix	-	13	ARG 214	R ARG 214	-1.23098	0.337354	-2159.9	19.4708	2160.25	18.8813	-0.105435	0.0783957	-0.987793	1.44544
A	ARG	215	H6_Helix	-	13	ARG 215	R ARG 215	-2.90017	1.44057	-2047.19	15.423	2043.93	15.2466	-1.25456	0.232228	-7.41642	1.90945
A	ASN	216	H6-H7_Loop	-	13	ASN 216	R ASN 216	-1.74076	0.140026	25.1137	6.0126	-19.9809	6.01313	-0.0505794	0.0383617	3.34147	0.29603
A	LEU	217	H6-H7_Loop	-	13	LEU 217	R LEU 217	-0.647323	0.0315392	-0.707453	1.23289	1.7976	1.22858	0	0	0.442826	0.0896005
A	ASP	218	H6-H7_Loop	-	13	ASP 218	R ASP 218	-2.6793	0.286713	2130.97	19.1371	-2115.41	18.0626	-0.134328	0.0577239	12.7408	1.74612
A	ILE	219	H6-H7_Loop	-	13	ILE 219	R ILE 219	-0.445363	0.0185003	11.0901	1.86667	-9.92378	1.85169	0	0	0.72093	0.0637608
A	GLU	220	H6-H7_Loop	-	13	GLU 220	R GLU 220	-1.23077	0.174244	2267.76	24.4609	-2254.54	23.7559	-0.0930915	0.0553201	11.8913	0.974568
A	ARG	221	H6-H7_Loop	-	13	ARG 221	R ARG 221	-0.976896	0.306548	-2215.39	25.4465	2214.95	24.4694	-0.0873855	0.0878624	-1.50417	2.19122
A	PRO	222	H6-H7_Loop	-	13	PRO 222	R PRO 222	-0.186642	0.00729521	13.4301	1.0997	-13.5083	1.09687	0	0	-0.264841	0.029874
A	THR	223	H6-H7_Loop	-	13	THR 223	R THR 223	-0.0841692	0.0028474	4.24402	1.62938	-4.15674	1.62497	0	0	0.00311443	0.0156539
A	TYR	224	H7_Helix	(GTP)	13	TYR 224	R TYR 224	-0.0737811	0.00213317	-6.00473	1.52198	5.90624	1.51799	0	0	-0.172269	0.00989682
A	THR	225	H7_Helix	-	13	THR 225	R THR 225	-0.0456766	0.00184158	-9.05367	2.03978	9.10786	2.03786	0	0	0.00851244	0.00826127
A	ASN	226	H7_Helix	-	13	ASN 226	R ASN 226	-0.0929552	0.00271984	-7.26894	2.82136	7.63081	2.81339	0	0	0.26892	0.0232399
A	LEU	227	H7_Helix	-	13	LEU 227	R LEU 227	-0.0814478	0.00241654	-9.33277	0.65981	9.35743	0.658531	0	0	-0.0567811	0.0136059
A	ASN	228	H7_Helix	(GTP)	13	ASN 228	R ASN 228	-0.0369403	0.00155378	1.13833	1.41252	-1.12402	1.41006	0	0	-0.0226318	0.00760165
A	ARG	229	H7_Helix	-	13	ARG 229	R ARG 229	-0.0732189	0.0023343	-1498.12	7.51714	1497.68	7.50854	0	0	-0.511652	0.0244572
A	LEU	230	H7_Helix	-	13	LEU 230	R LEU 230	-0.116179	0.00308108	-17.1905	0.601022	17.3672	0.599914	0	0	0.0605274	0.0184149
A	ILE	231	H7_Helix	-	13	ILE 231	R ILE 231	-0.0502537	0.00174489	-8.12419	0.493589	8.10684	0.492505	0	0	-0.067602	0.0112288
A	GLY	232	H7_Helix	-	13	GLY 232	R GLY 232	-0.0177313	0.00163676	-11.4208	0.361077	11.455	0.361866	0	0	0.0163881	0.00738129
A	GLN	233	H7_Helix	-	13	GLN 233	R GLN 233	-0.0735323	0.00215545	-17.664	1.60587	18.0907	1.60745	0	0	0.353229	0.0235525
A	ILE	234	H7_Helix	-	13	ILE 234	R ILE 234	-0.066209	0.00212184	-12.5175	0.465932	12.5668	0.466007	0	0	-0.0169403	0.0141532
A	VAL	235	H7_Helix	-	13	VAL 235	R VAL 235	-0.0251443	0.00145429	-9.55364	0.41454	9.5548	0.41335	0	0	-0.0239851	0.00887407
A	SER	236	H7_Helix	-	13	SER 236	R SER 236	-0.0207313	0.00168024	-15.849	1.09932	15.915	1.09888	0	0	0.0452736	0.00917105
A	SER	237	H7_Helix	-	13	SER 237	R SER 237	-0.0303582	0.00149896	-10.942	0.907333	11.0452	0.905947	0	0	0.0728657	0.0118963
A	ILE	238	H7_Helix	-	13	ILE 238	R ILE 238	-0.0296816	0.0016179	-8.24021	0.459342	8.23659	0.459098	0	0	-0.0333035	0.00713371
A	THR	239	H7_Helix	-	13	THR 239	R THR 239	-0.0140448	0.00114497	-8.16201	0.919776	8.1709	0.919809	0	0	-0.00515423	0.00522064
A	ALA	240	H7_Helix	-	13	ALA 240	R ALA 240	-0.0125522	0.00129175	-11.7023	0.46836	11.7305	0.468926	0	0	0.0156219	0.00427236
A	SER	241	H7_Helix	-	13	SER 241	R SER 241	-0.0191343	0.0015884	-8.78027	1.0382	8.79751	1.03725	0	0	-0.00189552	0.00748183
A	LEU	242	H7_Helix	-	13	LEU 242	R LEU 242	-0.0175025	0.00153239	-6.39588	0.443974	6.38512	0.443266	0	0	-0.0282587	0.00360503
A	ARG	243	H7-H8_(T7)_Loop	-	13	ARG 243	R ARG 243	-0.0143383	0.0012378	-1133.33	3.75305	1133.19	3.74997	0	0	-0.159498	0.00514151
A	PHE	244	H7-H8_(T7)_Loop	-	13	PHE 244	R PHE 244	-0.0264577	0.00154389	-3.4792	0.63408	3.46569	0.633446	0	0	-0.0399652	0.00308734
A	ASP	245	H7-H8_(T7)_Loop	-	13	ASP 245	R ASP 245	-0.0161642	0.00146279	1163.68	4.8352	-1163.47	4.82721	0	0	0.188502	0.00992834
A	GLY	246	H7-H8_(T7)_Loop	-	13	GLY 246	R GLY 246	-0.010408	0.00141435	-10.3063	0.470052	10.3144	0.469733	0	0	-0.00234826	0.00300589
A	ALA	247	H7-H8_(T7)_Loop	-	13	ALA 247	R ALA 247	-0.0168657	0.00159732	-8.3959	0.649748	8.39861	0.648823	0	0	-0.0141542	0.00320142
A	LEU	248	H7-H8_(T7)_Loop	(GTP)	13	LEU 248	R LEU 248	-0.026005	0.00165944	4.84433	0.569595	-4.83798	0.569534	0	0	-0.0196468	0.00306732
A	ASN	249	H7-H8_(T7)_Loop	-	13	ASN 249	R ASN 249	-0.0127662	0.00147127	7.17997	1.33674	-7.16599	1.3362	0	0	0.00121891	0.00292933
A	VAL	250	H7-H8_(T7)_Loop	-	13	VAL 250	R VAL 250	-0.0156318	0.00144244	-0.433965	0.648751	0.446955	0.648571	0	0	-0.00264179	0.00281691
A	ASP	251	H7-H8_(T7)_Loop	-	13	ASP 251	R ASP 251	-0.00822886	0.00169693	1129.53	3.06686	-1129.38	3.06367	0	0	0.137	0.00476488
A	LEU	252	H8_Helix	-	13	LEU 252	R LEU 252	-0.00987562	0.00151991	7.84126	0.481238	-7.83386	0.480774	0	0	-0.00247264	0.00282826
A	THR	253	H8_Helix	-	13	THR 253	R THR 253	-0.00599502	0.00176934	3.95067	0.932971	-3.94751	0.932223	0	0	-0.00283085	0.00297388
A	GLU	254	H8_Helix	(GTP)	13	GLU 254	R GLU 254	-0.0113383	0.00132286	1156.04	3.77912	-1155.85	3.77445	0	0	0.171214	0.0060017
A	PHE	255	H8_Helix	-	13	PHE 255	R PHE 255	-0.0211642	0.00167698	5.44181	0.394695	-5.45157	0.394273	0	0	-0.0309303	0.00337973
A	GLN	256	H8_Helix	-	13	GLN 256	R GLN 256	-0.0103532	0.00142285	7.20396	1.43191	-7.19945	1.4307	0	0	-0.0058408	0.00294257
A	THR	257	H8_Helix	-	13	THR 257	R THR 257	-0.00832338	0.00165397	0.883781	0.71338	-0.879219	0.712899	0	0	-0.00376119	0.00269527
A	ASN	258	H8_Helix	-	13	ASN 258	R ASN 258	-0.0165672	0.00149227	8.67233	0.741243	-8.64115	0.740245	0	0	0.014607	0.00349162
A	LEU	259	H8_Helix	-	13	LEU 259	R LEU 259	-0.0225174	0.00158776	8.89217	0.331446	-8.87087	0.330817	0	0	-0.00121393	0.00316108
A	VAL	260	H8_Helix	-	13	VAL 260	R VAL 260	-0.0103831	0.00147546	-6.87666	0.214885	6.87007	0.214639	0	0	-0.0169652	0.00263499
A	PRO	261	H8-S7_Loop	-	13	PRO 261	R PRO 261	-0.0109254	0.00149673	-12.4972	0.317751	12.479	0.31731	0	0	-0.0290448	0.00274356
A	TYR	262	H8-S7_Loop	-	13	TYR 262	R TYR 262	-0.0114726	0.0014497	8.98892	0.783203	-8.98285	0.782369	0	0	-0.00540796	0.00266644
A	PRO	263	H8-S7_Loop	-	13	PRO 263	R PRO 263	-0.00483582	0.00171107	1.20794	0.554066	-1.20785	0.553582	0	0	-0.00475124	0.00274164
A	ARG	264	H8-S7_Loop	-	13	ARG 264	R ARG 264	-0.00933333	0.00153938	-1197.22	5.19611	1197.03	5.19112	0	0	-0.199139	0.00603323
A	GLY	265	H8-S7_Loop	-	13	GLY 265	R GLY 265	-0.00414428	0.0016611	5.92281	0.504234	-5.91255	0.503607	0	0	0.00611443	0.00274526
A	HIE	266	H8-S7_Loop	-	13	HIE 266	R HIE 266	-0.0162239	0.00146802	-8.23331	1.58845	8.22859	1.58681	0	0	-0.0209453	0.00358324
A	PHE	267	H8-S7_Loop	-	13	PHE 267	R PHE 267	-0.0232289	0.0015541	11.0117	0.535928	-10.9624	0.535336	0	0	0.0261045	0.00374491
A	PRO	268	H8-S7_Loop	-	13	PRO 268	R PRO 268	-0.0233881	0.00150632	3.47627	0.591636	-3.42198	0.591084	0	0	0.0309005	0.00627586
A	LEU	269	S7_Loop	-	13	LEU 269	R LEU 269	-0.065791	0.00297788	-16.315	0.809715	16.4592	0.810539	0	0	0.0783731	0.0167495
A	ALA	270	S7_Loop	-	13	ALA 270	R ALA 270	-0.0431692	0.00181103	11.257	0.640725	-11.0169	0.645291	0	0	0.1969	0.0228308
A	THR	271	S7_Loop	-	13	THR 271	R THR 271	-0.137483	0.0046025	-16.8747	1.52681	17.636	1.55	0	0	0.623826	0.0685951
A	TYR	272	S7-H9_(MA)_Loop	-	13	TYR 272	R TYR 272	-0.245731	0.00681114	8.78288	1.30673	-8.01868	1.31273	0	0	0.518468	0.0602202
A	ALA	273	S7-H9_(MA)_Loop	-	13	ALA 273	R ALA 273	-0.268229	0.00955312	-11.9075	0.516032	13.654	0.507299	0	0	1.47835	0.0849891
A	PRO	274	S7-H9_(MA)_Loop	-	13	PRO 274	R PRO 274	-0.669	0.0268473	-10.8177	0.842245	12.4266	0.828963	-0.000152131	0.0013188	0.939728	0.0993254
A	VAL	275	S7-H9_(MA)_Loop	-	13	VAL 275	R VAL 275	-0.595463	0.0293417	11.3394	1.35542	-9.18866	1.38866	0	0	1.55524	0.151108
A	ILE	276	S7-H9_(MA)_Loop	-	13	ILE 276	R ILE 276	-2.60364	0.199663	-20.8002	1.0718	22.3855	1.08397	-0.128334	0.0670801	-1.14669	0.27409
A	SER	277	S7-H9_(MA)_Loop	-	13	SER 277	R SER 277	-0.929507	0.051242	-18.2443	3.0437	18.2095	3.02437	-8.08836e-05	0.000602538	-0.964429	0.256881
A	ALA	278	S7-H9_(MA)_Loop	-	13	ALA 278	R ALA 278	-0.603816	0.0386705	-3.79022	1.14591	4.75966	1.14265	0	0	0.365622	0.0901172
A	GLU	279	S7-H9_(MA)_Loop	-	13	GLU 279	R GLU 279	-3.57438	0.549261	1811.14	19.2109	-1796.49	18.6244	-0.356442	0.120943	10.7143	0.880474
A	LYS	280	S7-H9_(MA)_Loop	-	13	LYS 280	R LYS 280	-14.484	2.67622	-2200.37	28.5585	2191.08	25.2023	-5.2201	0.406589	-28.9944	5.09949
A	ALA	281	S7-H9_(MA)_Loop	-	13	ALA 281	R ALA 281	-3.71666	0.218843	-10.2091	1.12632	12.1393	1.13083	-0.0657846	0.0335077	-1.85227	0.326262
A	TYR	282	S7-H9_(MA)_Loop	-	13	TYR 282	R TYR 282	-26.9029	2.18507	-26.097	7.14593	50.7886	6.02913	-4.91416	0.38908	-7.12537	2.97982
A	HIE	283	S7-H9_(MA)_Loop	-	13	HIE 283	R HIE 283	-85.7657	3.60985	-90.3423	7.95134	143.651	5.86436	-14.8753	0.299966	-47.3324	4.58875
A	GLU	284	S7-H9_(MA)_Loop	-	13	GLU 284	R GLU 284	-29.5216	2.64503	1410.07	27.1086	-1387.55	24.2301	-5.3999	0.242052	-12.3976	5.38707
A	GLN	285	S7-H9_(MA)_Loop	-	13	GLN 285	R GLN 285	-43.2872	2.5817	-73.8342	10.2199	105.945	8.09575	-8.36748	0.347393	-19.5439	4.03055
A	LEU	286	S7-H9_(MA)_Loop	-	13	LEU 286	R LEU 286	-9.24651	0.963417	-5.44169	1.74939	10.9414	1.6314	-0.83421	0.130727	-4.58104	0.856499
A	SER	287	S7-H9_(MA)_Loop	-	13	SER 287	R SER 287	-4.98456	0.889703	-21.6921	5.55632	23.3787	4.46499	-0.724053	0.163515	-4.02198	1.70614
A	VAL	288	H9_Helix	-	13	VAL 288	R VAL 288	-1.01505	0.0611518	-0.0334378	0.883529	0.618791	0.908828	-0.000255188	0.00204111	-0.429952	0.176196
A	ALA	289	H9_Helix	-	13	ALA 289	R ALA 289	-3.74127	0.436847	-5.68701	2.17706	8.31417	1.9817	-0.37616	0.0900895	-1.49026	0.793449
A	GLU	290	H9_Helix	-	13	GLU 290	R GLU 290	-8.40949	3.01509	1426.68	36.6441	-1426.72	32.0898	-4.6355	0.224793	-13.0817	5.87014
A	ILE	291	H9_Helix	-	13	ILE 291	R ILE 291	-1.39704	0.0694945	5.22699	0.840884	-5.11657	0.878236	-0.000269087	0.00188361	-1.2869	0.260839
A	THR	292	H9_Helix	-	13	THR 292	R THR 292	-0.773323	0.0375945	-13.6644	1.23148	16.3774	1.23647	-0.000105779	0.000614976	1.93951	0.287947
A	ASN	293	H9_Helix	-	13	ASN 293	R ASN 293	-8.80856	1.33427	-2.35646	9.30433	10.8839	6.96151	-1.84997	0.175331	-2.13106	3.02296
A	ALA	294	H9_Helix	-	13	ALA 294	R ALA 294	-1.67654	0.150673	14.9253	1.37071	-13.9289	1.37188	-0.194549	0.0668549	-0.874614	0.27431
A	CYS	295	H9_Helix	-	13	CYS 295	R CYS 295	-0.406512	0.0174439	-0.89596	1.50027	1.99247	1.50707	0	0	0.689995	0.149959
A	PHE	296	H9_Helix	-	13	PHE 296	R PHE 296	-0.812229	0.0426222	7.67807	1.0885	-6.29396	1.1086	-5.91045e-06	8.35864e-05	0.57188	0.160237
A	GLU	297	H9-S8_Loop	-	13	GLU 297	R GLU 297	-2.73026	1.66624	1832.26	21.8009	-1840.07	20.1499	-1.30627	0.165201	-11.846	3.53308
A	PRO	298	H9-S8_Loop	-	13	PRO 298	R PRO 298	-1.24236	0.133526	-19.8216	1.50411	19.9968	1.51999	-0.0295681	0.0237154	-1.09665	0.169709
A	ALA	299	H9-S8_Loop	-	13	ALA 299	R ALA 299	-1.08074	0.145336	-7.5033	1.55167	8.97013	1.5171	-0.0987226	0.0614169	0.287362	0.183657
A	ASN	300	H9-S8_Loop	-	13	ASN 300	R ASN 300	-0.810821	0.062231	11.4601	2.69526	-8.29827	2.66071	-0.0130767	0.0204862	2.33791	0.290202
A	GLN	301	H9-S8_Loop	-	13	GLN 301	R GLN 301	-0.248517	0.0125953	10.7569	2.75887	-9.17685	2.76619	0	0	1.33157	0.110979
A	MET	302	H9-S8_Loop	-	13	MET 302	R MET 302	-0.119731	0.00425893	-2.41117	2.03567	2.42642	2.0381	0	0	-0.104483	0.0242193
A	VAL	303	H9-S8_Loop	-	13	VAL 303	R VAL 303	-0.0840398	0.00325359	3.44246	0.925798	-3.13013	0.923202	0	0	0.228289	0.0295662
A	LYS	304	H9-S8_Loop	-	13	LYS 304	R LYS 304	-0.256662	0.0235087	-1890.68	13.3531	1890.95	13.344	0	0	0.0130746	0.228743
A	CYS	305	H9-S8_Loop	-	13	CYS 305	R CYS 305	-0.116846	0.00841463	3.14548	2.25353	-2.76669	2.24256	0	0	0.26195	0.0372541
A	ASP	306	H9-S8_Loop	-	13	ASP 306	R ASP 306	-0.298269	0.0354279	1807.98	12.2749	-1804.55	12.1247	0	0	3.13045	0.201551
A	PRO	307	H9-S8_Loop	-	13	PRO 307	R PRO 307	-0.390836	0.0526328	-17.731	1.17099	17.7936	1.16629	-0.010398	0.0187878	-0.338642	0.0683096
A	ARG	308	H9-S8_Loop	-	13	ARG 308	R ARG 308	-0.999403	0.272369	-1934.37	18.6416	1934.95	18.5525	-0.132202	0.123164	-0.551919	0.853908
A	HIE	309	H9-S8_Loop	-	13	HIE 309	R HIE 309	-0.128741	0.0083908	-12.2193	3.25021	12.5489	3.25018	0	0	0.200905	0.0307156
A	GLY	310	H9-S8_Loop	-	13	GLY 310	R GLY 310	-0.0379303	0.00227967	17.7052	0.699828	-17.4668	0.693632	0	0	0.200517	0.0161447
A	LYS	311	H9-S8_Loop	-	13	LYS 311	R LYS 311	-0.0691692	0.00348448	-1495.69	11.6042	1495.26	11.6012	0	0	-0.49097	0.0295975
A	TYR	312	S8_Beta_Strand	-	13	TYR 312	R TYR 312	-0.140114	0.00603523	-6.86004	1.79994	6.89583	1.79352	0	0	-0.104333	0.0317765
A	MET	313	S8_Beta_Strand	-	13	MET 313	R MET 313	-0.0306169	0.00175944	-8.97289	1.25037	8.95085	1.24925	0	0	-0.0526617	0.00563376
A	ALA	314	S8_Beta_Strand	-	13	ALA 314	R ALA 314	-0.0209751	0.00150754	9.126	0.646659	-9.07193	0.644734	0	0	0.0330945	0.0065166
A	CYS	315	S8_Beta_Strand	-	13	CYS 315	R CYS 315	-0.044199	0.00216831	-7.23623	1.07682	7.35516	1.07197	0	0	0.0747313	0.0147992
A	CYS	316	S8_Beta_Strand	-	13	CYS 316	R CYS 316	-0.0337463	0.00164547	5.36529	0.971267	-5.19738	0.974312	0	0	0.134164	0.0190079
A	LEU	317	S8_Beta_Strand	-	13	LEU 317	R LEU 317	-0.102925	0.00330878	-14.3963	0.493418	14.6153	0.494381	0	0	0.115995	0.0184771
A	LEU	318	S8_Beta_Strand	-	13	LEU 318	R LEU 318	-0.057	0.00179599	9.76693	0.510226	-9.64789	0.516367	0	0	0.0620348	0.0146467
A	TYR	319	S8_Beta_Strand	-	13	TYR 319	R TYR 319	-0.209353	0.00555969	-19.8799	0.567532	20.0755	0.566035	0	0	-0.0137413	0.0293174
A	ARG	320	S8_Beta_Strand	-	13	ARG 320	R ARG 320	-0.113881	0.00317862	-1317.58	4.23284	1317.63	4.22844	0	0	-0.0627413	0.0369016
A	GLY	321	S8_Beta_Strand	-	13	GLY 321	R GLY 321	-0.0670796	0.00296292	-3.57271	0.633871	3.85132	0.637598	0	0	0.211532	0.0218417
A	ASP	322	S8-H10_Loop	-	13	ASP 322	R ASP 322	-0.354726	0.0338568	1456.04	9.17701	-1453.57	9.07219	-5.02209e-05	0.000473478	2.11852	0.173802
A	VAL	323	S8-H10_Loop	-	13	VAL 323	R VAL 323	-0.195164	0.00782195	-14.164	0.585392	14.6616	0.592862	0	0	0.302438	0.0294955
A	VAL	324	S8-H10_Loop	-	13	VAL 324	R VAL 324	-0.173697	0.00789945	12.54	0.568036	-12.3352	0.569835	0	0	0.0311095	0.0246344
A	PRO	325	H10_Helix	-	13	PRO 325	R PRO 325	-0.0852736	0.00291773	14.4802	0.593133	-14.4975	0.599451	0	0	-0.102632	0.0153685
A	LYS	326	H10_Helix	-	13	LYS 326	R LYS 326	-0.244886	0.0132679	-1408.47	9.4722	1409.57	9.54542	0	0	0.854846	0.122061
A	ASP	327	H10_Helix	-	13	ASP 327	R ASP 327	-0.436423	0.0228647	1526.95	9.13821	-1522.01	8.99444	0	0	4.51243	0.180534
A	VAL	328	H10_Helix	-	13	VAL 328	R VAL 328	-0.189114	0.00683446	16.6393	0.687776	-16.5595	0.690687	0	0	-0.109323	0.0341599
A	ASN	329	H10_Helix	-	13	ASN 329	R ASN 329	-0.150373	0.0060478	18.2316	1.70351	-17.6536	1.70285	0	0	0.427687	0.0350955
A	ALA	330	H10_Helix	-	13	ALA 330	R ALA 330	-0.350622	0.0216242	9.74384	1.15526	-8.78681	1.12412	0	0	0.606403	0.0841839
A	ALA	331	H10_Helix	-	13	ALA 331	R ALA 331	-0.463219	0.0309907	16.1507	0.963728	-15.4768	0.943551	-4.75343e-05	0.000390089	0.210614	0.0892847
A	ILE	332	H10_Helix	-	13	ILE 332	R ILE 332	-0.263776	0.0126111	14.8493	1.03893	-14.7529	1.04053	0	0	-0.167363	0.0472141
A	ALA	333	H10_Helix	-	13	ALA 333	R ALA 333	-0.254488	0.0187704	3.64433	1.0015	-2.83768	1.00224	0	0	0.552164	0.0710679
A	THR	334	H10_Helix	-	13	THR 334	R THR 334	-2.00129	0.342404	13.282	3.44923	-9.70871	3.35921	-0.217318	0.113173	1.35463	0.532533
A	ILE	335	H10_Helix	-	13	ILE 335	R ILE 335	-1.16317	0.0975602	21.3646	1.25916	-20.5294	1.26102	-0.0054854	0.0083175	-0.333401	0.161435
A	LYS	336	H10_Helix	-	13	LYS 336	R LYS 336	-0.392841	0.0311563	-1460.56	11.4949	1461.23	11.5583	0	0	0.281269	0.126957
A	THR	337	H10-S9_Loop	-	13	THR 337	R THR 337	-1.27426	0.317716	6.31598	3.41277	-1.86127	3.40922	-0.0386536	0.0729871	3.1418	0.50299
A	LYS	338	H10-S9_Loop	-	13	LYS 338	R LYS 338	-9.94017	2.1923	-1982.36	34.5492	1998.23	33.3796	-4.13534	0.445997	1.80182	4.15338
A	ARG	339	H10-S9_Loop	-	13	ARG 339	R ARG 339	-7.61205	1.45903	-1885.64	19.7036	1893.99	17.7241	-1.29786	0.198706	-0.558582	4.11045
A	THR	340	H10-S9_Loop	-	13	THR 340	R THR 340	-1.87885	0.290608	0.836224	2.72263	1.8931	2.6122	-0.294528	0.0860627	0.555945	0.490403
A	ILE	341	H10-S9_Loop	-	13	ILE 341	R ILE 341	-0.392244	0.026758	-3.15665	1.62998	3.58361	1.60961	0	0	0.0347164	0.0618205
A	GLN	342	H10-S9_Loop	-	13	GLN 342	R GLN 342	-0.173577	0.0114015	-2.02	5.03251	2.63248	5.02255	0	0	0.438896	0.0535342
A	PHE	343	H10-S9_Loop	-	13	PHE 343	R PHE 343	-0.0988607	0.00535138	9.26783	0.658045	-9.26511	0.656808	0	0	-0.0961393	0.0194807
A	VAL	344	H10-S9_Loop	-	13	VAL 344	R VAL 344	-0.0307811	0.00181159	1.08427	0.714002	-1.07393	0.712125	0	0	-0.0204378	0.00443057
A	ASP	345	H10-S9_Loop	-	13	ASP 345	R ASP 345	-0.024408	0.00172468	1327.21	6.88775	-1326.82	6.87187	0	0	0.37192	0.019038
A	TRP	346	H10-S9_Loop	-	13	TRP 346	R TRP 346	-0.0272886	0.00167835	-11.2695	0.598636	11.2511	0.597669	0	0	-0.0457562	0.00307421
A	CYS	347	H10-S9_Loop	-	13	CYS 347	R CYS 347	-0.0207861	0.00154695	5.86473	0.862411	-5.83779	0.860237	0	0	0.00615423	0.0040072
A	PRO	348	H10-S9_Loop	-	13	PRO 348	R PRO 348	-0.0218458	0.00154702	8.54337	0.69478	-8.513	0.693166	0	0	0.00852736	0.00397574
A	THR	349	H10-S9_Loop	-	13	THR 349	R THR 349	-0.0434478	0.00223264	1.679	1.78977	-1.56438	1.78631	0	0	0.0711741	0.010174
A	GLY	350	H10-S9_Loop	-	13	GLY 350	R GLY 350	-0.0180796	0.00153273	6.7661	1.09337	-6.70434	1.0896	0	0	0.0436816	0.00656878
A	PHE	351	S9_Beta_Strand	-	13	PHE 351	R PHE 351	-0.0976269	0.00385815	0.776985	0.799445	-0.798552	0.797812	0	0	-0.119194	0.0148671
A	LYS	352	S9_Beta_Strand	-	13	LYS 352	R LYS 352	-0.03199	0.00164083	-1201.03	3.74102	1200.87	3.73682	0	0	-0.193527	0.00893625
A	VAL	353	S9_Beta_Strand	-	13	VAL 353	R VAL 353	-0.0511343	0.00190687	-11.2586	0.543815	11.3477	0.542889	0	0	0.0379801	0.00771956
A	GLY	354	S9_Beta_Strand	-	13	GLY 354	R GLY 354	-0.0212388	0.00170678	13.1683	0.359942	-13.1401	0.359147	0	0	0.00694527	0.00667186
A	ILE	355	S9_Beta_Strand	-	13	ILE 355	R ILE 355	-0.064408	0.00207134	-10.0083	0.365725	10.0745	0.365785	0	0	0.00183085	0.00674088
A	ASN	356	S9-S10_Loop	-	13	ASN 356	R ASN 356	-0.0398259	0.00167135	10.5276	1.74467	-10.4337	1.74626	0	0	0.0541393	0.00971064
A	TYR	357	S9-S10_Loop	-	13	TYR 357	R TYR 357	-0.0767413	0.00331558	9.15614	1.43834	-9.01258	1.43737	0	0	0.0668259	0.00915151
A	GLU	358	S9-S10_Loop	-	13	GLU 358	R GLU 358	-0.0523433	0.00221941	1261.97	4.6244	-1261.57	4.60843	0	0	0.351667	0.0223635
A	PRO	359	S9-S10_Loop	-	13	PRO 359	R PRO 359	-0.0964826	0.00499314	-13.8768	0.506319	14.1828	0.507838	0	0	0.209602	0.0181918
A	PRO	360	S9-S10_Loop	-	13	PRO 360	R PRO 360	-0.123617	0.00516569	-4.17872	0.857375	4.2866	0.863093	0	0	-0.0157363	0.0215014
A	THR	361	S9-S10_Loop	-	13	THR 361	R THR 361	-0.0545622	0.00221143	6.3515	1.07365	-6.18595	1.07	0	0	0.110985	0.0149148
A	VAL	362	S9-S10_Loop	-	13	VAL 362	R VAL 362	-0.102935	0.00318975	-12.0131	0.845003	12.2377	0.844725	0	0	0.121687	0.0181084
A	VAL	363	S9-S10_Loop	-	13	VAL 363	R VAL 363	-0.0586468	0.00228012	15.5955	0.606837	-15.4584	0.605607	0	0	0.0784527	0.0105509
A	PRO	364	S9-S10_Loop	-	13	PRO 364	R PRO 364	-0.0652587	0.0043522	1.68898	1.60624	-1.625	1.60296	0	0	-0.00128856	0.010804
A	GLY	365	S9-S10_Loop	-	13	GLY 365	R GLY 365	-0.0510249	0.00304044	5.76134	1.49635	-5.5542	1.48997	0	0	0.156114	0.0153974
A	GLY	366	S9-S10_Loop	-	13	GLY 366	R GLY 366	-0.061796	0.00272335	7.51848	1.21476	-7.14341	1.20794	0	0	0.313279	0.0208787
A	ASP	367	S9-S10_Loop	-	13	ASP 367	R ASP 367	-0.17307	0.00608895	1655.45	9.34883	-1653.82	9.27335	0	0	1.46178	0.0907047
A	LEU	368	S9-S10_Loop	-	13	LEU 368	R LEU 368	-0.245562	0.00710205	-6.36945	0.809583	7.29158	0.806069	0	0	0.676567	0.0450453
A	ALA	369	S9-S10_Loop	-	13	ALA 369	R ALA 369	-0.324677	0.0116924	-7.238	0.802096	8.31561	0.81998	0	0	0.752935	0.0518075
A	LYS	370	S9-S10_Loop	-	13	LYS 370	R LYS 370	-0.429279	0.0371517	-1410.91	8.48496	1412.71	8.51511	-0.0011342	0.00599021	1.36269	0.163727
A	VAL	371	S9-S10_Loop	-	13	VAL 371	R VAL 371	-0.724299	0.0563461	-11.8159	0.795735	13.9592	0.818594	-0.00349601	0.0082803	1.41556	0.12974
A	GLN	372	S9-S10_Loop	-	13	GLN 372	R GLN 372	-2.41237	0.721805	-11.8024	3.91816	16.1683	3.79751	-0.564096	0.207797	1.38944	0.654611
A	ARG	373	S10_Beta_Strand	-	13	ARG 373	R ARG 373	-1.73593	0.381174	-1516.98	10.8447	1523.77	10.7538	-0.297618	0.100978	4.76276	0.855467
A	ALA	374	S10_Beta_Strand	-	13	ALA 374	R ALA 374	-0.150687	0.00470887	-9.03197	0.442843	9.47068	0.445716	0	0	0.28803	0.0434121
A	VAL	375	S10_Beta_Strand	-	13	VAL 375	R VAL 375	-0.193512	0.00550567	10.4325	0.550491	-10.0809	0.565749	0	0	0.158075	0.045323
A	CYS	376	S10_Beta_Strand	-	13	CYS 376	R CYS 376	-0.0707363	0.00218407	-8.67457	1.19021	8.99229	1.20821	0	0	0.246985	0.0482122
A	MET	377	S10_Beta_Strand	-	13	MET 377	R MET 377	-0.132891	0.0045356	1.33901	1.16616	-1.11805	1.17894	0	0	0.0880746	0.0407263
A	LEU	378	S10_Beta_Strand	-	13	LEU 378	R LEU 378	-0.049199	0.00195939	2.25735	0.793467	-2.28302	0.797188	0	0	-0.0748756	0.0202011
A	SER	379	S10_Beta_Strand	-	13	SER 379	R SER 379	-0.0411692	0.00191043	0.676448	1.86457	-0.595652	1.85982	0	0	0.0396269	0.0167926
A	ASN	380	S10_Beta_Strand	-	13	ASN 380	R ASN 380	-0.0292438	0.00171795	15.4031	1.00848	-15.3523	1.00527	0	0	0.0215522	0.00732815
A	THR	381	S10_Beta_Strand	-	13	THR 381	R THR 381	-0.0446169	0.00218126	-9.12435	0.948767	9.21508	0.944116	0	0	0.0461095	0.0146773
A	THR	382	H11_Helix	-	13	THR 382	R THR 382	-0.0308657	0.00183406	8.35879	0.786805	-8.34289	0.784929	0	0	-0.0149652	0.006456
A	ALA	383	H11_Helix	-	13	ALA 383	R ALA 383	-0.0387313	0.00228408	4.31432	0.687268	-4.23217	0.683479	0	0	0.0434179	0.00881608
A	ILE	384	H11_Helix	-	13	ILE 384	R ILE 384	-0.0414527	0.00224458	6.98497	0.740303	-6.96903	0.738231	0	0	-0.0255124	0.00587686
A	ALA	385	H11_Helix	-	13	ALA 385	R ALA 385	-0.0179055	0.00157577	-1.41247	0.522833	1.40773	0.522239	0	0	-0.0226418	0.00324333
A	GLU	386	H11_Helix	-	13	GLU 386	R GLU 386	-0.0596766	0.00312262	1663.05	10.2927	-1661.75	10.248	0	0	1.24733	0.0486166
A	ALA	387	H11_Helix	-	13	ALA 387	R ALA 387	-0.0253085	0.0016584	4.31776	0.673945	-4.29102	0.671703	0	0	0.00142786	0.00423364
A	TRP	388	H11_Helix	-	13	TRP 388	R TRP 388	-0.0325124	0.00175082	0.992139	0.947476	-1.01096	0.945531	0	0	-0.0513333	0.00427708
A	ALA	389	H11_Helix	-	13	ALA 389	R ALA 389	-0.0167413	0.00157984	-4.49174	0.745829	4.4886	0.744195	0	0	-0.0198856	0.00326122
A	ARG	390	H11_Helix	-	13	ARG 390	R ARG 390	-0.0747313	0.00335023	-1683.62	9.10499	1682.69	9.08685	0	0	-1.00962	0.0271634
A	LEU	391	H11_Helix	-	13	LEU 391	R LEU 391	-0.0246866	0.00162984	4.18086	0.743752	-4.16778	0.742146	0	0	-0.011607	0.0033012
A	ASP	392	H11_Helix	-	13	ASP 392	R ASP 392	-0.0146866	0.00156052	1409.21	7.3351	-1408.75	7.32296	0	0	0.442801	0.0125084
A	HID	393	H11_Helix	-	13	HID 393	R HID 393	-0.0306468	0.00192045	0.28692	2.4711	-0.270527	2.46468	0	0	-0.0142537	0.0073606
A	LYS	394	H11_Helix	-	13	LYS 394	R LYS 394	-0.0343085	0.00190076	-1645.54	9.47727	1644.62	9.4611	0	0	-0.954582	0.0204883
A	PHE	395	H11_Helix	-	13	PHE 395	R PHE 395	-0.0146219	0.00156268	-0.218582	0.559259	0.217104	0.558286	0	0	-0.0160995	0.00279782
A	ASP	396	H11_Helix	-	13	ASP 396	R ASP 396	-0.011592	0.00158871	1394.09	7.27356	-1393.66	7.26203	0	0	0.420129	0.011908
A	LEU	397	H11_Helix	-	13	LEU 397	R LEU 397	-0.0214328	0.00164318	-12.1426	0.791487	12.1254	0.790022	0	0	-0.0386766	0.00301253
A	MET	398	H11_Helix	-	13	MET 398	R MET 398	-0.0155174	0.00155507	-3.67501	0.796602	3.66798	0.795127	0	0	-0.0225522	0.00311285
A	TYR	399	H11_Helix	-	13	TYR 399	R TYR 399	-0.0099204	0.00151913	-8.61433	0.687063	8.60066	0.686289	0	0	-0.023592	0.00275209
A	ALA	400	H11-H11'_Loop	-	13	ALA 400	R ALA 400	-0.00534328	0.00169034	-13.7853	0.678214	13.7657	0.677198	0	0	-0.0249701	0.00289113
A	LYS	401	H11-H11'_Loop	-	13	LYS 401	R LYS 401	-0.0116517	0.00157382	-1412.25	8.7452	1411.76	8.7304	0	0	-0.501085	0.0158382
A	ARG	402	H11-H11'_Loop	-	13	ARG 402	R ARG 402	-0.00802985	0.00158048	-1249.65	5.99939	1249.4	5.99307	0	0	-0.255965	0.00727014
A	ALA	403	H11'_Helix	-	13	ALA 403	R ALA 403	-0.0061592	0.00169188	-8.46239	0.508454	8.45253	0.507627	0	0	-0.0160199	0.00283899
A	PHE	404	H11'_Helix	-	13	PHE 404	R PHE 404	-0.0151592	0.00153745	-6.94632	0.4185	6.91858	0.417784	0	0	-0.0429005	0.00311019
A	VAL	405	H11'_Helix	-	13	VAL 405	R VAL 405	-0.00551741	0.00172549	-7.70623	0.311263	7.6978	0.310968	0	0	-0.0139453	0.002734
A	HIE	406	H11'_Helix	-	13	HIE 406	R HIE 406	-0.00687562	0.00171536	-10.5775	0.844577	10.5622	0.843397	0	0	-0.0221393	0.00297198
A	TRP	407	H11'_Helix	-	13	TRP 407	R TRP 407	-0.0107065	0.00134358	-21.2439	0.562252	21.2144	0.561467	0	0	-0.0402139	0.00273724
A	TYR	408	H11'_Helix	-	13	TYR 408	R TYR 408	-0.00799502	0.00164262	-7.61395	0.532196	7.60729	0.53153	0	0	-0.0146517	0.00275485
A	VAL	409	H11'_Helix	-	13	VAL 409	R VAL 409	-0.0029602	0.00148923	-10.581	0.569242	10.572	0.568744	0	0	-0.0119602	0.00258045
A	GLY	410	H11'-H12_Loop	-	13	GLY 410	R GLY 410	-0.00147761	0.00113544	-10.9225	0.516071	10.914	0.51563	0	0	-0.01001	0.00239911
A	GLU	411	H11'-H12_Loop	-	13	GLU 411	R GLU 411	-0.00346269	0.00157962	1129.61	3.94906	-1129.47	3.94587	0	0	0.141289	0.00423584
A	GLY	412	H11'-H12_Loop	-	13	GLY 412	R GLY 412	-0.00121393	0.00104364	-5.88171	0.423824	5.87727	0.423556	0	0	-0.00564677	0.0023064
A	MET	413	H11'-H12_Loop	-	13	MET 413	R MET 413	-0.00391045	0.00162633	-0.535323	1.36895	0.535831	1.36788	0	0	-0.00340299	0.00288618
A	GLU	414	H11'-H12_Loop	-	13	GLU 414	R GLU 414	-0.00276119	0.00145825	1091.41	5.39725	-1091.29	5.39387	0	0	0.108662	0.00427222
A	GLU	415	H12_Helix	-	13	GLU 415	R GLU 415	-0.00370149	0.00159601	1172.36	5.77441	-1172.19	5.76973	0	0	0.167318	0.00551032
A	GLY	416	H12_Helix	-	13	GLY 416	R GLY 416	-0.00149254	0.00114174	6.61752	0.587301	-6.61265	0.586795	0	0	0.00337811	0.00238564
A	GLU	417	H12_Helix	-	13	GLU 417	R GLU 417	-0.00355721	0.0015855	1114.47	4.98494	-1114.34	4.98143	0	0	0.120592	0.00438904
A	PHE	418	H12_Helix	-	13	PHE 418	R PHE 418	-0.00673632	0.00172918	5.12866	0.419482	-5.12475	0.419029	0	0	-0.0028209	0.00281372
A	SER	419	H12_Helix	-	13	SER 419	R SER 419	-0.00311443	0.00150906	8.63663	1.3663	-8.62939	1.365	0	0	0.00412438	0.0028095
A	GLU	420	H12_Helix	-	13	GLU 420	R GLU 420	-0.00373134	0.00161305	1124.29	4.75182	-1124.16	4.7485	0	0	0.125274	0.00425624
A	ALA	421	H12_Helix	-	13	ALA 421	R ALA 421	-0.00332836	0.00154732	3.57881	0.452881	-3.57472	0.452394	0	0	0.000766169	0.00262303
A	ARG	422	H12_Helix	-	13	ARG 422	R ARG 422	-0.0104627	0.00161574	-1313.1	7.4051	1312.78	7.39518	0	0	-0.330731	0.010836
A	GLU	423	H12_Helix	-	13	GLU 423	R GLU 423	-0.00508955	0.00168848	1201.07	8.06691	-1200.88	8.05966	0	0	0.185473	0.00783583
A	ASP	424	H12_Helix	-	13	ASP 424	R ASP 424	-0.0049801	0.00169843	1181.45	4.66635	-1181.27	4.66211	0	0	0.169637	0.00512682
A	MET	425	H12_Helix	-	13	MET 425	R MET 425	-0.0112537	0.00159845	4.49393	1.2016	-4.48781	1.19987	0	0	-0.00512935	0.00318963
A	ALA	426	H12_Helix	-	13	ALA 426	R ALA 426	-0.00520896	0.00168671	7.0464	0.490424	-7.03788	0.489717	0	0	0.00331343	0.00278457
A	ALA	427	H12_Helix	-	13	ALA 427	R ALA 427	-0.00426368	0.00163652	4.02343	0.485402	-4.01779	0.484841	0	0	0.00138308	0.00266288
A	LEU	428	H12_Helix	-	13	LEU 428	R LEU 428	-0.0118507	0.00156886	-0.30109	0.551805	0.305851	0.55109	0	0	-0.00708955	0.00276043
A	GLU	429	H12_Helix	-	13	GLU 429	R GLU 429	-0.0146468	0.00161096	1397.96	8.40858	-1397.51	8.39384	0	0	0.43201	0.0153157
A	LYS	430	H12_Helix	-	13	LYS 430	R LYS 430	-0.01001	0.00160255	-1235.74	9.69132	1235.51	9.68061	0	0	-0.235935	0.0117245
A	ASP	431	H12_Helix	-	13	ASP 431	R ASP 431	-0.00824378	0.00157649	1224.19	4.98653	-1223.97	4.9811	0	0	0.211697	0.00626227
A	TYR	432	H12_Helix	-	13	TYR 432	R TYR 432	-0.0249055	0.00164855	-0.377821	0.992524	0.373985	0.991055	0	0	-0.0287413	0.00328607
A	GLU	433	H12_Helix	-	13	GLU 433	R GLU 433	-0.0166468	0.00167394	1385.25	10.8171	-1384.8	10.7943	0	0	0.433662	0.0243858
A	GLU	434	H12_Helix	-	13	GLU 434	R GLU 434	-0.0101692	0.00160636	1225.4	6.91336	-1225.18	6.90548	0	0	0.213473	0.00850116
A	VAL	435	C-Terminal_Loop	-	13	VAL 435	R VAL 435	-0.0141045	0.00158628	-2.03136	0.689291	2.0356	0.688557	0	0	-0.0098607	0.00292321
A	GLY	436	C-Terminal_Loop	-	13	GLY 436	R GLY 436	-0.00939801	0.00163855	3.38671	1.01087	-3.37532	1.00908	0	0	0.00199502	0.00364444
A	VAL	437	C-Terminal_Loop	-	13	VAL 437	R VAL 437	-0.0147662	0.0017681	-1.04915	0.863428	1.04803	0.862159	0	0	-0.0158905	0.00314207
A	ASP	438	C-Terminal_Loop	-	13	ASP 438	R ASP 438	-0.0167363	0.00187933	1339.16	10.2903	-1338.75	10.2685	0	0	0.389264	0.0230842
A	SER	439	C-Terminal_Loop	-	13	SER 439	R SER 439	-0.0101343	0.0016383	-6.49051	2.01668	6.48431	2.01374	0	0	-0.0163333	0.00424912
A	VAL	440	C-Terminal_Tail	-	13	VAL 440	R VAL 440	-0.0139254	0.00225285	1240.19	9.16231	-1239.92	9.145	0	0	0.256035	0.0197366
A	LIG	0	GTP	-	13	gtp 441	R gtp 441	-0.0816368	0.00201135	5351.37	15.8574	-5350.02	15.8369	0	0	1.26071	0.0273507
A	LIG	0	Mg+	-	13	Mg+ 442	R Mg+ 442	-0.000427861	0.00064042	-2631.77	7.82636	2631.07	7.81428	0	0	-0.700189	0.0131263
B	MET	1	N-Terminal	-	13	MET 443	R MET 443	-0.00504975	0.00174155	-1132.25	3.11228	1132.1	3.10975	0	0	-0.152308	0.00395555
B	ARG	2	N-Terminal	-	13	ARG 444	R ARG 444	-0.00954726	0.00155628	-1238	3.7994	1237.75	3.79483	0	0	-0.264209	0.00566478
B	GLU	3	N-Terminal	-	13	GLU 445	R GLU 445	-0.00476119	0.00173192	1113.15	2.8764	-1113.02	2.87405	0	0	0.1329	0.00373303
B	ILE	4	N-Terminal	-	13	ILE 446	R ILE 446	-0.00645274	0.00178685	-5.32028	0.552221	5.316	0.55176	0	0	-0.0107363	0.00277335
B	VAL	5	N-Terminal	-	13	VAL 447	R VAL 447	-0.00373134	0.00162534	6.49023	0.491598	-6.48331	0.491229	0	0	0.00318408	0.00267067
B	HID	6	S1_Beta_Strand	-	13	HID 448	R HID 448	-0.00810945	0.00172681	0.155692	1.04562	-0.154801	1.04435	0	0	-0.00721891	0.00301931
B	ILE	7	S1_Beta_Strand	-	13	ILE 449	R ILE 449	-0.0051194	0.00175113	12.2415	0.265367	-12.2266	0.265043	0	0	0.0098408	0.00274571
B	GLN	8	S1_Beta_Strand	-	13	GLN 450	R GLN 450	-0.00650249	0.00178119	0.917229	0.897511	-0.915905	0.896499	0	0	-0.0051791	0.00290478
B	ALA	9	S1_Beta_Strand	-	13	ALA 451	R ALA 451	-0.00303483	0.00151073	10.548	0.191209	-10.5356	0.190894	0	0	0.00937811	0.0025814
B	GLY	10	S1-H1_(T1)_Loop	(GNP)	13	GLY 452	R GLY 452	-0.00252736	0.00141712	7.71699	0.485538	-7.71012	0.485068	0	0	0.00433333	0.00253751
B	GLN	11	S1-H1_(T1)_Loop	(GNP)	13	GLN 453	R GLN 453	-0.00760697	0.00173701	3.60036	1.47669	-3.59279	1.47476	0	0	-2.98507e-05	0.00343129
B	CYS	12	H1_Helix	(GNP)	13	CYS 454	R CYS 454	-0.00824378	0.00168663	3.93535	0.636777	-3.92557	0.635893	0	0	0.00153234	0.00294899
B	GLY	13	H1_Helix	-	13	GLY 455	R GLY 455	-0.0041592	0.00166871	8.41667	0.473161	-8.40687	0.472477	0	0	0.00564179	0.00278621
B	ASN	14	H1_Helix	-	13	ASN 456	R ASN 456	-0.00591045	0.00176001	4.53171	0.74051	-4.5292	0.739805	0	0	-0.00340299	0.00285877
B	GLN	15	H1_Helix	(GNP)	13	GLN 457	R GLN 457	-0.0113682	0.00140937	3.38661	2.29184	-3.37395	2.28882	0	0	0.00128856	0.0040557
B	ILE	16	H1_Helix	-	13	ILE 458	R ILE 458	-0.0162836	0.00148775	3.6521	0.388963	-3.63806	0.388303	0	0	-0.00224876	0.00298957
B	GLY	17	H1_Helix	-	13	GLY 459	R GLY 459	-0.0048607	0.001733	7.8068	0.462032	-7.80147	0.461487	0	0	0.000462687	0.00281962
B	ALA	18	H1_Helix	-	13	ALA 460	R ALA 460	-0.00643284	0.00177684	0.905632	0.37676	-0.904214	0.376309	0	0	-0.00501493	0.00285506
B	LYS	19	H1_Helix	-	13	LYS 461	R LYS 461	-0.0227264	0.00157681	-1358.5	5.78847	1358.08	5.78018	0	0	-0.445602	0.0105291
B	PHE	20	H1_Helix	-	13	PHE 462	R PHE 462	-0.0185274	0.00170576	5.57959	0.416752	-5.57737	0.415921	0	0	-0.0163085	0.00332124
B	TRP	21	H1_Helix	-	13	TRP 463	R TRP 463	-0.0142139	0.00107805	2.6752	0.661525	-2.68222	0.660751	0	0	-0.0212338	0.00268786
B	GLU	22	H1_Helix	-	13	GLU 464	R GLU 464	-0.0175025	0.00155595	1315.19	4.79976	-1314.81	4.79091	0	0	0.366512	0.00983627
B	VAL	23	H1_Helix	(TAX)	13	VAL 465	R VAL 465	-0.0233682	0.00162824	-1.37703	0.587147	1.40923	0.586266	0	0	0.00883085	0.00387676
B	ILE	24	H1_Helix	-	13	ILE 466	R ILE 466	-0.0165323	0.00150798	3.1423	0.542244	-3.13864	0.541114	0	0	-0.0128706	0.00339512
B	SER	25	H1_Helix	-	13	SER 467	R SER 467	-0.00897015	0.00162256	-7.72364	0.529654	7.70983	0.528963	0	0	-0.0227761	0.00292487
B	ASP	26	H1_Helix	(TAX)	13	ASP 468	R ASP 468	-0.0221592	0.0016109	1358.82	6.10556	-1358.34	6.09026	0	0	0.463965	0.0167826
B	GLU	27	H1-H1'_Loop	(TAX)	13	GLU 469	R GLU 469	-0.0279353	0.00151597	1413.49	4.86727	-1412.99	4.85633	0	0	0.469652	0.0141773
B	HID	28	H1-H1'_Loop	-	13	HID 470	R HID 470	-0.0156169	0.00131864	1.88855	0.73006	-1.89578	0.729358	0	0	-0.0228458	0.00289154
B	GLY	29	H1-H1'_Loop	-	13	GLY 471	R GLY 471	-0.00604975	0.00174462	-10.9476	0.350305	10.9353	0.349912	0	0	-0.0183582	0.00273994
B	ILE	30	H1-H1'_Loop	-	13	ILE 472	R ILE 472	-0.00979602	0.00157935	11.746	0.343672	-11.734	0.343232	0	0	0.00220896	0.00263235
B	ASP	31	H1-H1'_Loop	-	13	ASP 473	R ASP 473	-0.00723881	0.00172643	1155.83	5.11141	-1155.66	5.10618	0	0	0.170085	0.00634861
B	PRO	32	H1-H1'_Loop	-	13	PRO 474	R PRO 474	-0.00663682	0.00175304	-7.19897	0.344473	7.1924	0.344167	0	0	-0.013209	0.00277315
B	THR	33	H1-H1'_Loop	-	13	THR 475	R THR 475	-0.00394527	0.00163143	-7.35041	0.672113	7.34523	0.671692	0	0	-0.0091194	0.00270525
B	GLY	34	H1-H1'_Loop	-	13	GLY 476	R GLY 476	-0.00228856	0.00137043	-5.79384	0.555374	5.78921	0.554976	0	0	-0.00691542	0.00252027
B	SER	35	H1-H1'_Loop	-	13	SER 477	R SER 477	-0.00394527	0.00164233	8.15162	1.03628	-8.14499	1.03549	0	0	0.00269154	0.00279226
B	TYR	36	H1-H1'_Loop	-	13	TYR 478	R TYR 478	-0.0115025	0.00136119	-12.0667	0.792859	12.0556	0.792043	0	0	-0.0226169	0.00264467
B	HID	37	H1-H1'_Loop	-	13	HID 479	R HID 479	-0.0122338	0.00144512	2.44686	1.29643	-2.43622	1.2951	0	0	-0.00159701	0.00307003
B	GLY	38	H1-H1'_Loop	-	13	GLY 480	R GLY 480	-0.00672139	0.00172771	-10.3942	0.602791	10.3871	0.601641	0	0	-0.0138507	0.00309909
B	ASP	39	H1-H1'_Loop	-	13	ASP 481	R ASP 481	-0.0222239	0.00176451	1334.42	6.57269	-1333.94	6.55446	0	0	0.460035	0.0207088
B	SER	40	H1-H1'_Loop	-	13	SER 482	R SER 482	-0.0126816	0.00138846	-5.39819	1.50387	5.39938	1.50177	0	0	-0.0114925	0.00348292
B	ASP	41	H1-H1'_Loop	-	13	ASP 483	R ASP 483	-0.00969154	0.00153756	1210.8	6.48524	-1210.56	6.47666	0	0	0.225891	0.0093581
B	LEU	42	H1-H1'_Loop	-	13	LEU 484	R LEU 484	-0.016393	0.00152941	-8.35967	0.553939	8.35424	0.553293	0	0	-0.0218209	0.00270019
B	GLN	43	H1-H1'_Loop	-	13	GLN 485	R GLN 485	-0.0171493	0.00148517	-15.9607	1.30571	15.9486	1.30364	0	0	-0.0292239	0.00358692
B	LEU	44	H1-H1'_Loop	-	13	LEU 486	R LEU 486	-0.00798507	0.00171257	-3.31088	0.459234	3.30636	0.45868	0	0	-0.0125075	0.00275261
B	GLU	47	H1-H1'_Loop	-	13	GLU 487	R GLU 487	-0.00814428	0.00172883	1165.77	5.50493	-1165.58	5.49904	0	0	0.174577	0.00669105
B	ARG	48	H1-H1'_Loop	-	13	ARG 488	R ARG 488	-0.0127313	0.00119326	-1237.25	5.53249	1236.99	5.52582	0	0	-0.272766	0.00781018
B	ILE	49	H1'_Helix	-	13	ILE 489	R ILE 489	-0.00759204	0.00173272	3.29156	0.445534	-3.28826	0.445054	0	0	-0.00429353	0.00277095
B	ASN	50	H1'_Helix	-	13	ASN 490	R ASN 490	-0.00471642	0.00172891	2.63819	1.29769	-2.63497	1.29668	0	0	-0.00148756	0.00290595
B	VAL	51	H1'_Helix	-	13	VAL 491	R VAL 491	-0.00616915	0.00178951	-7.90705	0.522138	7.90345	0.521681	0	0	-0.00977114	0.00286454
B	TYR	52	H1'_Helix	-	13	TYR 492	R TYR 492	-0.0111891	0.00123712	-1.0138	0.559009	1.00991	0.558335	0	0	-0.0150796	0.00249684
B	TYR	53	H1'-S2_Loop	-	13	TYR 493	R TYR 493	-0.00843781	0.00170965	4.05522	0.492836	-4.0535	0.492443	0	0	-0.00671144	0.002749
B	ASN	54	H1'-S2_Loop	-	13	ASN 494	R ASN 494	-0.00292537	0.00150204	6.87506	0.874958	-6.87079	0.87432	0	0	0.00134826	0.00269494
B	GLU	55	H1'-S2_Loop	-	13	GLU 495	R GLU 495	-0.00276617	0.00146892	1036.94	4.17752	-1036.85	4.17503	0	0	0.0851741	0.00370206
B	ALA	56	H1'-S2_Loop	-	13	ALA 496	R ALA 496	-0.00132338	0.00108795	3.6518	0.421549	-3.65013	0.421346	0	0	0.000348259	0.00238223
B	ALA	57	H1'-S2_Loop	-	13	ALA 497	R ALA 497	-0.00117413	0.00103188	8.25835	0.438666	-8.25443	0.438444	0	0	0.00275124	0.00232069
B	GLY	58	H1'-S2_Loop	-	13	GLY 498	R GLY 498	-0.000920398	0.000921191	5.96975	0.455367	-5.9671	0.455097	0	0	0.00172637	0.00228664
B	ASN	59	H1'-S2_Loop	-	13	ASN 499	R ASN 499	-0.00267662	0.00144483	3.32048	1.35058	-3.31845	1.34987	0	0	-0.000651741	0.00267377
B	LYS	60	H1'-S2_Loop	-	13	LYS 500	R LYS 500	-0.00363184	0.00160893	-1036.23	3.91838	1036.14	3.91612	0	0	-0.0934129	0.00357732
B	TYR	61	H1'-S2_Loop	-	13	TYR 501	R TYR 501	-0.00625373	0.00177877	-0.561458	0.734594	0.561358	0.734043	0	0	-0.00635323	0.00283274
B	VAL	62	H1'-S2_Loop	-	13	VAL 502	R VAL 502	-0.00323881	0.00155415	1.10152	0.364369	-1.10071	0.364143	0	0	-0.00243284	0.00262426
B	PRO	63	H1'-S2_Loop	-	13	PRO 503	R PRO 503	-0.00440796	0.00169845	-13.3405	0.270079	13.3293	0.269835	0	0	-0.015597	0.00272321
B	ARG	64	H1'-S2_Loop	-	13	ARG 504	R ARG 504	-0.00571642	0.00178669	-1103.13	2.64015	1103	2.63801	0	0	-0.136532	0.00368924
B	ALA	65	S2_Beta_Strand	-	13	ALA 505	R ALA 505	-0.00257214	0.00143297	-8.51108	0.294996	8.50439	0.294693	0	0	-0.00926368	0.00256445
B	ILE	66	S2_Beta_Strand	-	13	ILE 506	R ILE 506	-0.00356716	0.00160086	9.53632	0.271387	-9.52835	0.271199	0	0	0.00440299	0.00264453
B	LEU	67	S2_Beta_Strand	-	13	LEU 507	R LEU 507	-0.00449254	0.00170414	-9.95563	0.195921	9.94769	0.195827	0	0	-0.0124328	0.00271093
B	VAL	68	S2_Beta_Strand	-	13	VAL 508	R VAL 508	-0.003	0.00150599	9.68669	0.161204	-9.67859	0.161062	0	0	0.00509453	0.00259879
B	ASP	69	S2_Beta_Strand	-	13	ASP 509	R ASP 509	-0.00307463	0.00151416	1101.68	2.95277	-1101.53	2.95006	0	0	0.15101	0.00382961
B	LEU	70	S2-H2_(T2)_Loop	-	13	LEU 510	R LEU 510	-0.00258209	0.00142362	-8.59787	0.216704	8.59207	0.216522	0	0	-0.00838308	0.00246941
B	GLU	71	S2-H2_(T2)_Loop	-	13	GLU 511	R GLU 511	-0.00269652	0.00143413	1047.52	2.92883	-1047.41	2.92671	0	0	0.113731	0.00338954
B	PRO	72	H2_Helix	-	13	PRO 512	R PRO 512	-0.0020398	0.00128749	5.08414	0.53349	-5.08129	0.53312	0	0	0.000810945	0.00249147
B	GLY	73	H2_Helix	-	13	GLY 513	R GLY 513	-0.00140796	0.00110627	1.80289	0.489508	-1.80176	0.489061	0	0	-0.000278607	0.00241685
B	THR	74	H2_Helix	-	13	THR 514	R THR 514	-0.00370149	0.00159027	3.46529	0.787797	-3.46195	0.786978	0	0	-0.000353234	0.00272239
B	MET	75	H2_Helix	-	13	MET 515	R MET 515	-0.00394527	0.001639	8.11765	0.898014	-8.11164	0.897273	0	0	0.00206468	0.00268945
B	ASP	76	H2_Helix	-	13	ASP 516	R ASP 516	-0.00315423	0.00152266	1052.52	3.27033	-1052.41	3.26796	0	0	0.11104	0.00362188
B	SER	77	H2_Helix	-	13	SER 517	R SER 517	-0.00385075	0.00160925	4.9635	1.35911	-4.95937	1.35771	0	0	0.000278607	0.00300295
B	VAL	78	H2_Helix	-	13	VAL 518	R VAL 518	-0.00532338	0.00174436	4.78291	0.42656	-4.77869	0.426048	0	0	-0.00110945	0.00271677
B	ARG	79	H2-H2'_Loop	-	13	ARG 519	R ARG 519	-0.0048408	0.00172947	-1040.65	3.15197	1040.55	3.14995	0	0	-0.106274	0.00356699
B	SER	80	H2-H2'_Loop	-	13	SER 520	R SER 520	-0.00328358	0.00155245	1.95009	1.1954	-1.94907	1.19434	0	0	-0.00226866	0.00279211
B	GLY	81	H2-H2'_Loop	-	13	GLY 521	R GLY 521	-0.00339801	0.00157431	-12.4789	0.349772	12.4652	0.349376	0	0	-0.0171144	0.00264819
B	PRO	82	H2-H2'_Loop	-	13	PRO 522	R PRO 522	-0.0089403	0.00163043	-4.38557	0.674513	4.38098	0.673676	0	0	-0.0135323	0.00272783
B	PHE	83	H2'_Helix	-	13	PHE 523	R PHE 523	-0.0119801	0.00123156	-2.92472	0.485161	2.92117	0.484682	0	0	-0.0155274	0.00251993
B	GLY	84	H2'_Helix	-	13	GLY 524	R GLY 524	-0.00255721	0.00142341	-6.20442	0.344593	6.19894	0.344298	0	0	-0.0080398	0.00250497
B	GLN	85	H2'_Helix	-	13	GLN 525	R GLN 525	-0.00445274	0.00169531	-4.48692	2.13163	4.48363	2.13009	0	0	-0.00774129	0.00301998
B	ILE	86	H2'-H2''_Loop	-	13	ILE 526	R ILE 526	-0.00566667	0.00177571	-9.3785	0.352374	9.37095	0.352192	0	0	-0.0132139	0.0027193
B	PHE	87	H2'-H2''_Loop	-	13	PHE 527	R PHE 527	-0.0060597	0.00178158	-6.32645	0.336907	6.3207	0.336691	0	0	-0.011806	0.00273572
B	ARG	88	H2'-H2''_Loop	-	13	ARG 528	R ARG 528	-0.00353234	0.00159296	-1018.89	2.31935	1018.81	2.31806	0	0	-0.0835373	0.00301374
B	PRO	89	H2''_Helix	-	13	PRO 529	R PRO 529	-0.00191045	0.00127322	5.33086	0.462928	-5.32796	0.462719	0	0	0.00099005	0.0024349
B	ASP	90	H2''_Helix	-	13	ASP 530	R ASP 530	-0.00175622	0.00122756	977.471	2.18562	-977.409	2.18463	0	0	0.0608308	0.00263203
B	ASN	91	H2''_Helix	-	13	ASN 531	R ASN 531	-0.00258706	0.00143206	-4.31521	0.537869	4.3129	0.537502	0	0	-0.0049005	0.00256059
B	PHE	92	S3_Beta_Strand	-	13	PHE 532	R PHE 532	-0.00389055	0.00163398	-8.00908	0.282856	8.00355	0.282682	0	0	-0.00942289	0.00263495
B	VAL	93	S3_Beta_Strand	-	13	VAL 533	R VAL 533	-0.00207463	0.001314	7.97242	0.425574	-7.96761	0.42531	0	0	0.00273632	0.00248783
B	PHE	94	S3_Beta_Strand	-	13	PHE 534	R PHE 534	-0.00256716	0.00142402	-6.22162	0.232908	6.21764	0.232776	0	0	-0.00654726	0.00253744
B	GLY	95	S3-H3'_(T3)_Loop	-	13	GLY 535	R GLY 535	-0.000825871	0.0008763	-2.52007	0.528326	2.51841	0.52799	0	0	-0.00248756	0.0023246
B	GLN	96	S3-H3'_(T3)_Loop	-	13	GLN 536	R GLN 536	-0.00149254	0.0011419	-3.4041	1.33712	3.40266	1.33661	0	0	-0.00293532	0.00239087
B	SER	97	S3-H3'_(T3)_Loop	-	13	SER 537	R SER 537	-0.00110448	0.000992933	1.31145	0.920863	-1.31035	0.920357	0	0	-4.97512e-06	0.00242484
B	GLY	98	S3-H3'_(T3)_Loop	-	13	GLY 538	R GLY 538	-0.0010199	0.000965302	-10.1686	0.249595	10.1616	0.249405	0	0	-0.00796517	0.00229683
B	ALA	99	S3-H3'_(T3)_Loop	(GNP)	13	ALA 539	R ALA 539	-0.00185075	0.00124875	-3.21639	0.479462	3.21387	0.47911	0	0	-0.00437811	0.00246715
B	GLY	100	S3-H3'_(T3)_Loop	(GNP)	13	GLY 540	R GLY 540	-0.00160199	0.00116314	-0.544836	0.428835	0.544905	0.428427	0	0	-0.00153234	0.0024249
B	ASN	101	S3-H3'_(T3)_Loop	(GNP)	13	ASN 541	R ASN 541	-0.00433333	0.00164831	5.62471	1.10039	-5.61501	1.09907	0	0	0.00536816	0.00300562
B	ASN	102	S3-H3'_(T3)_Loop	-	13	ASN 542	R ASN 542	-0.00281095	0.00145709	-0.694965	0.85844	0.692786	0.857737	0	0	-0.00499005	0.00263973
B	TRP	103	S3-H3'_(T3)_Loop	-	13	TRP 543	R TRP 543	-0.00528856	0.00173795	-1.81645	0.434122	1.81315	0.433754	0	0	-0.00859204	0.0027033
B	ALA	104	S3-H3'_(T3)_Loop	-	13	ALA 544	R ALA 544	-0.00131841	0.00108167	-5.06951	0.282833	5.06536	0.282676	0	0	-0.00546766	0.00235975
B	LYS	105	H3'_Helix	-	13	LYS 545	R LYS 545	-0.00233333	0.00136571	-1021.83	3.54856	1021.73	3.54614	0	0	-0.105841	0.00362845
B	GLY	106	H3'_Helix	-	13	GLY 546	R GLY 546	-0.00124876	0.00105616	-5.84287	0.551144	5.83752	0.550773	0	0	-0.00659204	0.00238349
B	HIE	107	H3'_Helix	-	13	HIE 547	R HIE 547	-0.00267164	0.00144645	-11.4812	0.782506	11.4735	0.78185	0	0	-0.010398	0.00266651
B	TYR	108	H3'_Helix	-	13	TYR 548	R TYR 548	-0.00199005	0.00128945	-4.93137	0.654215	4.92816	0.653815	0	0	-0.005199	0.00249314
B	THR	109	H3'_Helix	-	13	THR 549	R THR 549	-0.00121393	0.00103764	-3.43701	0.599071	3.43494	0.598775	0	0	-0.00328856	0.00236524
B	GLU	110	H3'-H3_Bend	-	13	GLU 550	R GLU 550	-0.00174627	0.00121464	968.036	2.70541	-967.969	2.70408	0	0	0.0652687	0.00280338
B	GLY	111	H3_Helix	-	13	GLY 551	R GLY 551	-0.000855721	0.000890839	-4.59094	0.314178	4.58755	0.314028	0	0	-0.00424378	0.00223522
B	ALA	112	H3_Helix	-	13	ALA 552	R ALA 552	-0.000776119	0.000852505	-2.97015	0.392549	2.96884	0.39233	0	0	-0.00208955	0.00228002
B	GLU	113	H3_Helix	-	13	GLU 553	R GLU 553	-0.00136318	0.00110102	923.218	2.79305	-923.172	2.79197	0	0	0.0441244	0.00256553
B	LEU	114	H3_Helix	-	13	LEU 554	R LEU 554	-0.00185572	0.00125426	-4.95612	0.34096	4.95337	0.34074	0	0	-0.00460697	0.00247056
B	VAL	115	H3_Helix	-	13	VAL 555	R VAL 555	-0.00152239	0.00115479	0.937493	0.267303	-0.937667	0.267145	0	0	-0.00169652	0.00235282
B	ASP	116	H3_Helix	-	13	ASP 556	R ASP 556	-0.00107463	0.000985276	946.528	2.92825	-946.477	2.92719	0	0	0.0504876	0.00251274
B	SER	117	H3_Helix	-	13	SER 557	R SER 557	-0.000960199	0.000939996	-0.677438	0.863911	0.676682	0.863484	0	0	-0.00171642	0.00235823
B	VAL	118	H3_Helix	-	13	VAL 558	R VAL 558	-0.00183085	0.0012495	-0.348348	0.298245	0.347413	0.298068	0	0	-0.00276617	0.00242496
B	LEU	119	H3_Helix	-	13	LEU 559	R LEU 559	-0.00174627	0.00122703	3.56117	0.303309	-3.56001	0.3031	0	0	-0.00059204	0.00238511
B	ASP	120	H3_Helix	-	13	ASP 560	R ASP 560	-0.00118905	0.00103612	943.633	2.08579	-943.584	2.08505	0	0	0.0474677	0.0024453
B	VAL	121	H3_Helix	-	13	VAL 561	R VAL 561	-0.00183085	0.001251	-1.31169	0.346036	1.31089	0.34579	0	0	-0.00263184	0.00242464
B	VAL	122	H3_Helix	-	13	VAL 562	R VAL 562	-0.00191045	0.00127159	1.5342	0.250616	-1.53386	0.250455	0	0	-0.00156716	0.00244149
B	ARG	123	H3_Helix	-	13	ARG 563	R ARG 563	-0.00211443	0.00132935	-959.385	2.55895	959.331	2.55798	0	0	-0.055597	0.00261804
B	LYS	124	H3_Helix	-	13	LYS 564	R LYS 564	-0.00180597	0.0012439	-957.531	3.43915	957.477	3.43777	0	0	-0.0551891	0.00280075
B	GLU	125	H3_Helix	-	13	GLU 565	R GLU 565	-0.00263184	0.00143956	1056.14	2.71163	-1056.04	2.70986	0	0	0.098592	0.00314134
B	SER	126	H3_Helix	-	13	SER 566	R SER 566	-0.00164179	0.00119397	5.25443	0.892285	-5.25193	0.891787	0	0	0.000865672	0.00245859
B	GLU	127	H3-S4_Loop	-	13	GLU 567	R GLU 567	-0.00167662	0.00120527	966.354	3.39186	-966.3	3.39051	0	0	0.0526269	0.00277011
B	SER	128	H3-S4_Loop	-	13	SER 568	R SER 568	-0.00163184	0.00119056	1.07698	0.954804	-1.07614	0.954262	0	0	-0.00079602	0.00244138
B	CYS	129	H3-S4_Loop	-	13	CYS 569	R CYS 569	-0.00229353	0.00137104	-2.17796	0.982501	2.17718	0.981863	0	0	-0.00306965	0.00252651
B	ASP	130	H3-S4_Loop	-	13	ASP 570	R ASP 570	-0.00214428	0.00133719	1035.99	3.65726	-1035.9	3.65519	0	0	0.0832239	0.00329231
B	CYM	131	H3-S4_Loop	-	13	CYM 571	R CYM 571	-0.00259701	0.00143449	1085.2	2.90503	-1085.08	2.90307	0	0	0.113448	0.00335428
B	LEU	132	H3-S4_Loop	-	13	LEU 572	R LEU 572	-0.00346766	0.00158893	-3.33585	0.313855	3.33298	0.313673	0	0	-0.00633333	0.00262514
B	GLN	133	H3-S4_Loop	-	13	GLN 573	R GLN 573	-0.00596517	0.00178337	-7.46374	0.990831	7.45806	0.989816	0	0	-0.0116418	0.00297052
B	GLY	134	S4_Beta_Strand	-	13	GLY 574	R GLY 574	-0.00214925	0.00133697	-2.84963	0.6415	2.84722	0.640853	0	0	-0.00455224	0.00260957
B	PHE	135	S4_Beta_Strand	-	13	PHE 575	R PHE 575	-0.00555721	0.00177285	8.30655	0.427292	-8.29665	0.426774	0	0	0.00434826	0.00275721
B	GLN	136	S4_Beta_Strand	-	13	GLN 576	R GLN 576	-0.0088209	0.00164027	-15.95	1.26923	15.9366	1.26747	0	0	-0.0222289	0.00330963
B	LEU	137	S4_Beta_Strand	-	13	LEU 577	R LEU 577	-0.00727861	0.00177384	10.7901	0.352255	-10.77	0.351786	0	0	0.0127711	0.0028822
B	THR	138	S4_Beta_Strand	-	13	THR 578	R THR 578	-0.00827861	0.00170014	-10.8383	0.72444	10.8344	0.723432	0	0	-0.0121294	0.00298308
B	HIE	139	S4_Beta_Strand	-	13	HIE 579	R HIE 579	-0.00947264	0.00155197	15.8721	1.13643	-15.8512	1.13504	0	0	0.0113831	0.00300329
B	SER	140	S4-H4_(T4)_Loop	(GNP)	13	SER 580	R SER 580	-0.00699005	0.00173496	-14.68	0.843195	14.6639	0.841846	0	0	-0.0230896	0.00318642
B	LEU	141	S4-H4_(T4)_Loop	-	13	LEU 581	R LEU 581	-0.00983582	0.00145098	-13.8017	0.501343	13.7811	0.500806	0	0	-0.0304577	0.00268085
B	GLY	142	S4-H4_(T4)_Loop	(GNP)	13	GLY 582	R GLY 582	-0.004	0.00163137	-10.7181	0.446432	10.7027	0.445686	0	0	-0.0193731	0.00277242
B	GLY	143	S4-H4_(T4)_Loop	(GNP)	13	GLY 583	R GLY 583	-0.00295522	0.00149413	-0.423423	0.422207	0.422289	0.421713	0	0	-0.00408955	0.00262832
B	GLY	144	H4_Helix	(GNP)	13	GLY 584	R GLY 584	-0.00202488	0.00130221	-1.90791	0.43763	1.90499	0.437162	0	0	-0.0049403	0.00249762
B	THR	145	H4_Helix	(GNP)	13	THR 585	R THR 585	-0.00346269	0.00157795	-12.0509	0.435511	12.0392	0.435095	0	0	-0.0151393	0.00264399
B	GLY	146	H4_Helix	(GNP)	13	GLY 586	R GLY 586	-0.00215423	0.00133389	-9.20466	0.469525	9.19437	0.469086	0	0	-0.0124378	0.00255309
B	SER	147	H4_Helix	-	13	SER 587	R SER 587	-0.00363682	0.00160434	-10.1201	0.536225	10.1064	0.535669	0	0	-0.0173831	0.00277338
B	GLY	148	H4_Helix	-	13	GLY 588	R GLY 588	-0.00172139	0.00121619	0.511129	0.536699	-0.511701	0.536239	0	0	-0.00229353	0.00242994
B	MET	149	H4_Helix	-	13	MET 589	R MET 589	-0.00327861	0.00155713	-5.05057	0.61589	5.04569	0.615527	0	0	-0.00816418	0.00266704
B	GLY	150	H4_Helix	-	13	GLY 590	R GLY 590	-0.0018209	0.00124446	-7.48682	0.4545	7.47902	0.454074	0	0	-0.00961692	0.00246025
B	THR	151	H4_Helix	-	13	THR 591	R THR 591	-0.00345274	0.0015788	4.13354	0.385433	-4.13041	0.385023	0	0	-0.000323383	0.00271132
B	LEU	152	H4_Helix	-	13	LEU 592	R LEU 592	-0.00267164	0.00144804	-0.67892	0.355771	0.677831	0.355491	0	0	-0.00376119	0.00254452
B	LEU	153	H4_Helix	-	13	LEU 593	R LEU 593	-0.00302985	0.00151718	-6.90249	0.287798	6.89679	0.287627	0	0	-0.00873134	0.00260355
B	ILE	154	H4_Helix	-	13	ILE 594	R ILE 594	-0.00435821	0.00168646	-7.1947	0.351965	7.18789	0.351775	0	0	-0.0111692	0.00260622
B	SER	155	H4_Helix	-	13	SER 595	R SER 595	-0.0018806	0.00126454	-4.63036	0.9999	4.62633	0.999185	0	0	-0.00591542	0.00251512
B	LYS	156	H4_Helix	-	13	LYS 596	R LYS 596	-0.0021592	0.00133467	-1000.29	3.40673	1000.22	3.405	0	0	-0.0770995	0.0030417
B	ILE	157	H4_Helix	-	13	ILE 597	R ILE 597	-0.00285572	0.00148631	-7.65458	0.349236	7.64912	0.348983	0	0	-0.00831343	0.00259992
B	ARG	158	H4_Helix	-	13	ARG 598	R ARG 598	-0.00418408	0.00167565	-1148.23	3.97878	1148.06	3.97527	0	0	-0.173562	0.00454682
B	GLU	159	H4_Helix	-	13	GLU 599	R GLU 599	-0.00206468	0.00131402	1001.69	4.34617	-1001.62	4.34417	0	0	0.0693134	0.00320801
B	GLU	160	H4_Helix	-	13	GLU 600	R GLU 600	-0.00161692	0.00118592	976.048	2.38396	-975.989	2.383	0	0	0.0572438	0.00257357
B	TYR	161	H4-S5_Loop	-	13	TYR 601	R TYR 601	-0.00300498	0.00151311	7.21853	0.472872	-7.21357	0.472668	0	0	0.00195025	0.00251207
B	PRO	162	H4-S5_Loop	-	13	PRO 602	R PRO 602	-0.00219403	0.00134251	10.6805	0.421896	-10.6736	0.42154	0	0	0.00472139	0.00248999
B	ASP	163	H4-S5_Loop	-	13	ASP 603	R ASP 603	-0.00255721	0.00142685	1076.6	4.09966	-1076.49	4.09697	0	0	0.107423	0.00375368
B	ARG	164	H4-S5_Loop	-	13	ARG 604	R ARG 604	-0.00431343	0.001688	-1089.45	4.35363	1089.33	4.35072	0	0	-0.123602	0.00417944
B	ILE	165	S5_Beta_Strand	-	13	ILE 605	R ILE 605	-0.00600498	0.00177767	-10.765	0.606642	10.7563	0.605991	0	0	-0.0147711	0.00286145
B	MET	166	S5_Beta_Strand	-	13	MET 606	R MET 606	-0.00552239	0.00176207	5.25606	0.86006	-5.24787	0.859105	0	0	0.00267662	0.00290987
B	ASN	167	S5_Beta_Strand	-	13	ASN 607	R ASN 607	-0.00838806	0.00168133	-16.6442	0.98907	16.637	0.988016	0	0	-0.0155622	0.00310713
B	THR	168	S5_Beta_Strand	-	13	THR 608	R THR 608	-0.0081393	0.00170098	5.58876	0.781012	-5.56388	0.779883	0	0	0.0167413	0.00326189
B	PHE	169	S5_Beta_Strand	-	13	PHE 609	R PHE 609	-0.0221443	0.0015108	-10.7019	0.84453	10.6614	0.843042	0	0	-0.0627065	0.003967
B	SER	170	S5_Beta_Strand	-	13	SER 610	R SER 610	-0.00976119	0.00146799	12.0427	0.883838	-12.0114	0.882547	0	0	0.0215721	0.0033799
B	VAL	171	S5-H5_(T5)_Loop	(GNP)	13	VAL 611	R VAL 611	-0.0160398	0.00148302	-14.6713	0.353909	14.6703	0.353443	0	0	-0.0170498	0.00335568
B	VAL	172	S5-H5_(T5)_Loop	-	13	VAL 612	R VAL 612	-0.0176766	0.0015874	10.5957	0.534809	-10.5538	0.53359	0	0	0.0241791	0.00347559
B	PRO	173	S5-H5_(T5)_Loop	-	13	PRO 613	R PRO 613	-0.0156965	0.00153239	10.2061	0.919377	-10.1895	0.917294	0	0	0.000970149	0.00355243
B	SER	174	S5-H5_(T5)_Loop	-	13	SER 614	R SER 614	-0.0227065	0.00162757	-14.5818	1.64142	14.5768	1.63679	0	0	-0.0276716	0.0071361
B	PRO	175	S5-H5_(T5)_Loop	-	13	PRO 615	R PRO 615	-0.0284428	0.00187383	-8.44996	1.32494	8.44042	1.32068	0	0	-0.0379851	0.00577317
B	LYS	176	S5-H5_(T5)_Loop	-	13	LYS 616	R LYS 616	-0.0876667	0.00524001	-1748.81	16.5412	1747.64	16.5144	0	0	-1.26031	0.0487606
B	VAL	177	S5-H5_(T5)_Loop	-	13	VAL 617	R VAL 617	-0.0350498	0.00176864	-0.0191692	0.986454	0.0332786	0.983721	0	0	-0.0209403	0.00428037
B	SER	178	S5-H5_(T5)_Loop	-	13	SER 618	R SER 618	-0.0136716	0.00147127	6.7649	1.34525	-6.74186	1.34226	0	0	0.00936816	0.00416889
B	ASP	179	S5-H5_(T5)_Loop	(GNP)	13	ASP 619	R ASP 619	-0.0133284	0.00145119	1358.46	5.8198	-1357.89	5.80626	0	0	0.557478	0.0143675
B	THR	180	S5-H5_(T5)_Loop	-	13	THR 620	R THR 620	-0.00799502	0.00172237	11.5404	0.962994	-11.5182	0.961172	0	0	0.0142139	0.00352637
B	VAL	181	S5-H5_(T5)_Loop	-	13	VAL 621	R VAL 621	-0.00742786	0.0017286	7.06958	0.633231	-7.05972	0.632206	0	0	0.00243284	0.0029489
B	VAL	182	S5-H5_(T5)_Loop	-	13	VAL 622	R VAL 622	-0.00564179	0.00167587	-0.657731	0.350938	0.655876	0.350448	0	0	-0.00749751	0.00268577
B	GLU	183	S5-H5_(T5)_Loop	(GNP)	13	GLU 623	R GLU 623	-0.010796	0.00144258	1336.83	5.26819	-1336.33	5.25797	0	0	0.487448	0.0109617
B	PRO	184	H5_Helix	-	13	PRO 624	R PRO 624	-0.00775622	0.00166874	-4.28163	0.361954	4.26658	0.36129	0	0	-0.022801	0.00284683
B	TYR	185	H5_Helix	-	13	TYR 625	R TYR 625	-0.00666667	0.00167283	1.51744	0.676622	-1.5181	0.675743	0	0	-0.00733333	0.00276936
B	ASN	186	H5_Helix	-	13	ASN 626	R ASN 626	-0.00507463	0.00171137	-18.5838	0.539578	18.5602	0.538819	0	0	-0.0286617	0.0029021
B	ALA	187	H5_Helix	-	13	ALA 627	R ALA 627	-0.00466667	0.00168832	-5.81969	0.610352	5.80893	0.609472	0	0	-0.0154328	0.00281157
B	THR	188	H5_Helix	-	13	THR 628	R THR 628	-0.00522886	0.00170745	5.37939	0.571198	-5.3744	0.570401	0	0	-0.000238806	0.00281188
B	LEU	189	H5_Helix	-	13	LEU 629	R LEU 629	-0.00421393	0.00164554	-2.27434	0.463154	2.27007	0.462686	0	0	-0.00848259	0.00266243
B	SER	190	H5_Helix	-	13	SER 630	R SER 630	-0.00364179	0.00161031	-0.769413	0.605374	0.767955	0.604676	0	0	-0.0050995	0.00271882
B	VAL	191	H5_Helix	-	13	VAL 631	R VAL 631	-0.00651244	0.00173907	-4.28993	0.423784	4.2839	0.423267	0	0	-0.0125373	0.00278704
B	HIE	192	H5_Helix	-	13	HIE 632	R HIE 632	-0.00473134	0.00168677	6.30275	1.2551	-6.30031	1.25369	0	0	-0.00229851	0.00303962
B	GLN	193	H5_Helix	-	13	GLN 633	R GLN 633	-0.00371642	0.00160663	-3.02885	1.29027	3.02431	1.28919	0	0	-0.00825373	0.00282703
B	LEU	194	H5_Helix	-	13	LEU 634	R LEU 634	-0.00665174	0.00176149	-7.02634	0.500703	7.01913	0.500139	0	0	-0.0138557	0.00280552
B	VAL	195	H5-S6_Loop	-	13	VAL 635	R VAL 635	-0.00540796	0.00175109	-0.795861	0.413823	0.79309	0.413278	0	0	-0.0081791	0.00283888
B	GLU	196	H5-S6_Loop	-	13	GLU 636	R GLU 636	-0.00384577	0.00162535	1151.91	5.31547	-1151.74	5.31087	0	0	0.170856	0.00540985
B	ASN	197	H5-S6_Loop	-	13	ASN 637	R ASN 637	-0.00339303	0.00156908	-13.3092	0.704733	13.2961	0.704078	0	0	-0.0164378	0.00270185
B	THR	198	H5-S6_Loop	-	13	THR 638	R THR 638	-0.00513433	0.00172998	-0.491692	0.845161	0.49406	0.844034	0	0	-0.00276617	0.0030112
B	ASP	199	H5-S6_Loop	-	13	ASP 639	R ASP 639	-0.00597015	0.00175059	1218.23	3.92746	-1217.99	3.92289	0	0	0.235109	0.00545055
B	GLU	200	S6_Beta_Strand	-	13	GLU 640	R GLU 640	-0.0111294	0.00131584	1318.01	4.77644	-1317.63	4.7688	0	0	0.371005	0.00843932
B	THR	201	S6_Beta_Strand	-	13	THR 641	R THR 641	-0.0109851	0.00135815	7.24346	0.840188	-7.20526	0.83898	0	0	0.027209	0.00352044
B	TYR	202	S6_Beta_Strand	-	13	TYR 642	R TYR 642	-0.0296915	0.00159628	-6.07303	0.957814	6.06286	0.956452	0	0	-0.0398607	0.00453285
B	CYS	203	S6-H6_(T6)_Loop	-	13	CYS 643	R CYS 643	-0.02099	0.00151241	10.648	1.38429	-10.5843	1.38047	0	0	0.0427164	0.00751188
B	ILE	204	S6-H6_(T6)_Loop	-	13	ILE 644	R ILE 644	-0.0336269	0.00168722	-13.1425	0.679415	13.1715	0.678375	0	0	-0.00464179	0.00622335
B	ASP	205	S6-H6_(T6)_Loop	-	13	ASP 645	R ASP 645	-0.0426965	0.00188128	1610.36	6.94006	-1609.24	6.91492	0	0	1.08538	0.0311006
B	ASN	206	H6_Helix	(GNP)	13	ASN 646	R ASN 646	-0.0357662	0.00170743	22.1161	1.38806	-22.045	1.38527	0	0	0.0353383	0.00673694
B	GLU	207	H6_Helix	-	13	GLU 647	R GLU 647	-0.0897662	0.00337109	1727.06	10.5517	-1724.82	10.477	0	0	2.15914	0.080459
B	ALA	208	H6_Helix	-	13	ALA 648	R ALA 648	-0.0710647	0.0027214	22.2282	0.665362	-21.9931	0.657455	0	0	0.164005	0.0166191
B	LEU	209	H6_Helix	-	13	LEU 649	R LEU 649	-0.085209	0.0026908	24.003	0.892436	-23.9784	0.895543	0	0	-0.0606169	0.0174751
B	TYR	210	H6_Helix	-	13	TYR 650	R TYR 650	-0.115791	0.00350803	17.5095	0.956536	-17.3812	0.953159	0	0	0.0125174	0.0208452
B	ASP	211	H6_Helix	-	13	ASP 651	R ASP 651	-0.271572	0.0118316	1954.99	12.8674	-1950.59	12.7413	0	0	4.12335	0.150247
B	ILE	212	H6_Helix	-	13	ILE 652	R ILE 652	-0.295114	0.010893	24.8441	1.04953	-24.6455	1.04267	0	0	-0.0965274	0.0522781
B	CYS	213	H6_Helix	-	13	CYS 653	R CYS 653	-0.158861	0.00532119	6.742	1.4621	-6.70781	1.47151	0	0	-0.124662	0.039475
B	PHE	214	H6_Helix	-	13	PHE 654	R PHE 654	-0.707144	0.0522356	9.43847	1.37245	-7.41714	1.36163	-0.00458697	0.0159218	1.3096	0.0929191
B	ARG	215	H6-H7_Loop	-	13	ARG 655	R ARG 655	-2.05538	0.39998	-2114.06	18.6571	2118.21	19.1787	-0.11305	0.155117	1.98511	0.620086
B	THR	216	H6-H7_Loop	-	13	THR 656	R THR 656	-1.09732	0.0657026	22.0825	2.83645	-19.0628	2.80369	-0.00496696	0.0127524	1.91743	0.184064
B	LEU	217	H6-H7_Loop	-	13	LEU 657	R LEU 657	-0.508507	0.0202636	2.27226	1.20627	-1.35203	1.1958	0	0	0.411721	0.0661595
B	LYS	218	H6-H7_Loop	-	13	LYS 658	R LYS 658	-2.9235	0.707789	-2200.48	25.804	2209.31	25.6715	-0.789287	0.209529	5.11801	1.60669
B	LEU	219	H6-H7_Loop	-	13	LEU 659	R LEU 659	-0.249239	0.00965699	20.255	1.64384	-19.5218	1.61877	0	0	0.483871	0.0368132
B	THR	220	H6-H7_Loop	-	13	THR 660	R THR 660	-0.201706	0.0107024	3.9787	4.02526	-3.19402	3.97687	0	0	0.582975	0.0713094
B	THR	221	H6-H7_Loop	-	13	THR 661	R THR 661	-0.0787861	0.00395175	-7.39129	2.02091	7.6399	2.01538	0	0	0.169821	0.0225221
B	PRO	222	H6-H7_Loop	-	13	PRO 662	R PRO 662	-0.078398	0.00278004	-8.80026	0.898206	8.83352	0.895913	0	0	-0.0451343	0.00674718
B	THR	223	H6-H7_Loop	-	13	THR 663	R THR 663	-0.0328607	0.0016681	20.3125	1.79575	-20.2803	1.79218	0	0	-0.000701493	0.00621112
B	TYR	224	H7_Helix	(GNP)	13	TYR 664	R TYR 664	-0.0343333	0.00163195	12.0635	1.28395	-12.0556	1.28163	0	0	-0.0263831	0.00433488
B	GLY	225	H7_Helix	-	13	GLY 665	R GLY 665	-0.0133383	0.00115663	3.77389	0.56125	-3.76037	0.560672	0	0	0.000179104	0.00282584
B	ASP	226	H7_Helix	-	13	ASP 666	R ASP 666	-0.0481791	0.00200296	1505.15	6.44074	-1504.15	6.41158	0	0	0.954453	0.0303952
B	LEU	227	H7_Helix	-	13	LEU 667	R LEU 667	-0.0499154	0.00192619	9.3994	0.626346	-9.32065	0.623975	0	0	0.0288358	0.00952408
B	ASN	228	H7_Helix	(GNP)	13	ASN 668	R ASN 668	-0.0247562	0.00149345	16.8704	0.945835	-16.8225	0.94467	0	0	0.0230647	0.00562432
B	HIE	229	H7_Helix	(TAX)	13	HIE 669	R HIE 669	-0.0559701	0.0020998	-10.1512	3.61736	10.2777	3.60992	0	0	0.0704975	0.0141854
B	LEU	230	H7_Helix	(TAX)	13	LEU 670	R LEU 670	-0.0922338	0.00260332	-3.20335	0.751254	3.36641	0.74846	0	0	0.0708259	0.0171148
B	VAL	231	H7_Helix	-	13	VAL 671	R VAL 671	-0.0334627	0.00167757	6.05681	0.739168	-6.01919	0.737561	0	0	0.00415423	0.00996799
B	SER	232	H7_Helix	-	13	SER 672	R SER 672	-0.0209154	0.00164987	-4.49388	1.35589	4.53219	1.35459	0	0	0.017398	0.00833048
B	ALA	233	H7_Helix	(TAX)	13	ALA 673	R ALA 673	-0.0323781	0.00166233	-6.29089	0.823766	6.39285	0.822592	0	0	0.0695771	0.00979678
B	THR	234	H7_Helix	-	13	THR 674	R THR 674	-0.0441642	0.00176372	3.67856	1.88166	-3.53351	1.87934	0	0	0.100886	0.0166676
B	MET	235	H7_Helix	-	13	MET 675	R MET 675	-0.024209	0.00143892	0.716239	1.09169	-0.714279	1.09004	0	0	-0.0222488	0.00666964
B	SER	236	H7_Helix	(TAX)	13	SER 676	R SER 676	-0.0201642	0.00172603	-9.3473	1.55505	9.38311	1.55355	0	0	0.0156468	0.00766274
B	GLY	237	H7_Helix	-	13	GLY 677	R GLY 677	-0.0185174	0.00167143	-4.80086	1.13385	4.86312	1.13213	0	0	0.0437463	0.00753252
B	VAL	238	H7_Helix	-	13	VAL 678	R VAL 678	-0.0260249	0.00156179	-0.643955	0.756246	0.648493	0.754146	0	0	-0.0214876	0.00672271
B	THR	239	H7_Helix	-	13	THR 679	R THR 679	-0.015995	0.00147166	-6.09534	1.09713	6.1203	1.09643	0	0	0.00896517	0.00558862
B	THR	240	H7_Helix	-	13	THR 680	R THR 680	-0.0250448	0.00144098	-13.8356	1.30393	13.9087	1.30256	0	0	0.0481045	0.00757361
B	CYX	241	H7_Helix	-	13	CYX 681	R CYX 681	-0.0207264	0.00167289	-4.871	0.607275	4.85333	0.607355	0	0	-0.038398	0.00499917
B	LEU	242	H7_Helix	-	13	LEU 682	R LEU 682	-0.0153831	0.00125442	-7.78383	0.615288	7.77025	0.613725	0	0	-0.0289552	0.00372163
B	ARG	243	H7-H8_(T7)_Loop	-	13	ARG 683	R ARG 683	-0.0211095	0.00169333	-1358.59	4.42788	1358.24	4.42247	0	0	-0.377363	0.00988781
B	PHE	244	H7-H8_(T7)_Loop	-	13	PHE 684	R PHE 684	-0.0266816	0.00148709	1.20606	0.686654	-1.20527	0.685672	0	0	-0.0258955	0.003138
B	PRO	245	H7-H8_(T7)_Loop	-	13	PRO 685	R PRO 685	-0.0190348	0.00164569	13.0639	0.569312	-13.0512	0.568559	0	0	-0.00628856	0.00346161
B	GLY	246	H7-H8_(T7)_Loop	-	13	GLY 686	R GLY 686	-0.0133731	0.00122307	-15.458	0.608143	15.4571	0.607341	0	0	-0.0143184	0.00345867
B	GLN	247	H7-H8_(T7)_Loop	-	13	GLN 687	R GLN 687	-0.0496418	0.00212827	-6.97521	3.09755	7.065	3.0916	0	0	0.0401443	0.0113277
B	LEU	248	H7-H8_(T7)_Loop	(GNP)	13	LEU 688	R LEU 688	-0.0401393	0.00166187	1.8174	0.84932	-1.78848	0.848311	0	0	-0.0112189	0.00451159
B	ASN	249	H7-H8_(T7)_Loop	-	13	ASN 689	R ASN 689	-0.0213433	0.00161908	12.4489	2.01596	-12.3966	2.0128	0	0	0.0310149	0.00532764
B	ALA	250	H7-H8_(T7)_Loop	-	13	ALA 690	R ALA 690	-0.0131841	0.00127598	-0.396637	1.06651	0.39791	1.06463	0	0	-0.0119104	0.00338523
B	ASP	251	H7-H8_(T7)_Loop	-	13	ASP 691	R ASP 691	-0.0117811	0.00111764	1315.36	4.17131	-1314.99	4.16451	0	0	0.354756	0.00762719
B	LEU	252	H8_Helix	-	13	LEU 692	R LEU 692	-0.0158159	0.0014746	8.38112	0.592814	-8.36859	0.591907	0	0	-0.00327861	0.00306129
B	ARG	253	H8_Helix	-	13	ARG 693	R ARG 693	-0.010791	0.00131151	-1209.51	3.64024	1209.29	3.6364	0	0	-0.224876	0.00506247
B	LYS	254	H8_Helix	(GNP)	13	LYS 694	R LYS 694	-0.0160249	0.0015207	-1371.06	4.49233	1370.68	4.48597	0	0	-0.396811	0.0089014
B	LEU	255	H8_Helix	-	13	LEU 695	R LEU 695	-0.0236219	0.00139602	4.87961	0.541954	-4.86095	0.540697	0	0	-0.0049602	0.00360705
B	ALA	256	H8_Helix	-	13	ALA 696	R ALA 696	-0.00852239	0.00165029	9.84171	0.579637	-9.8227	0.578457	0	0	0.0104826	0.00325947
B	VAL	257	H8_Helix	-	13	VAL 697	R VAL 697	-0.0104129	0.00137017	4.31593	0.457294	-4.29351	0.456246	0	0	0.012	0.0033758
B	ASN	258	H8_Helix	-	13	ASN 698	R ASN 698	-0.0175174	0.0014885	13.2812	1.30322	-13.2303	1.30143	0	0	0.0333333	0.00437246
B	MET	259	H8_Helix	-	13	MET 699	R MET 699	-0.0278507	0.00159671	16.305	0.943164	-16.29	0.941315	0	0	-0.0129005	0.00425315
B	VAL	260	H8-S7_Loop	-	13	VAL 700	R VAL 700	-0.0117662	0.00138444	-5.2821	0.396881	5.28185	0.396224	0	0	-0.0120249	0.0028148
B	PRO	261	H8-S7_Loop	-	13	PRO 701	R PRO 701	-0.0125224	0.0015349	-14.9155	0.416485	14.8743	0.415794	0	0	-0.0537214	0.0031559
B	PHE	262	H8-S7_Loop	-	13	PHE 702	R PHE 702	-0.0116318	0.0014805	10.7415	0.423437	-10.7297	0.422767	0	0	0.000208955	0.0027122
B	PRO	263	H8-S7_Loop	-	13	PRO 703	R PRO 703	-0.00595025	0.00174162	5.59813	0.817126	-5.59146	0.816021	0	0	0.000721393	0.0028913
B	ARG	264	H8-S7_Loop	-	13	ARG 704	R ARG 704	-0.00911443	0.00154184	-1228.79	5.14082	1228.54	5.13504	0	0	-0.258572	0.00672367
B	LEU	265	H8-S7_Loop	-	13	LEU 705	R LEU 705	-0.0138706	0.00153231	6.38709	0.690235	-6.37026	0.689144	0	0	0.0029602	0.00289378
B	HIP	266	H8-S7_Loop	-	13	HIP 706	R HIP 706	-0.0123433	0.00142509	-1301.22	4.73549	1300.87	4.72898	0	0	-0.358254	0.00770345
B	PHE	267	S7_Loop	-	13	PHE 707	R PHE 707	-0.0197164	0.0015245	8.89024	0.672961	-8.84956	0.671042	0	0	0.0209652	0.00384372
B	PHE	268	S7_Loop	-	13	PHE 708	R PHE 708	-0.0304876	0.0015745	-9.05501	0.573215	9.0781	0.571892	0	0	-0.00739801	0.00551008
B	MET	269	S7_Loop	-	13	MET 709	R MET 709	-0.0640348	0.00273846	-0.309617	1.84763	0.51494	1.84255	0	0	0.141289	0.0171023
B	PRO	270	S7_Loop	-	13	PRO 710	R PRO 710	-0.0523532	0.0021192	18.8167	0.844313	-18.6605	0.837982	0	0	0.103836	0.0204872
B	GLY	271	S7_Loop	-	13	GLY 711	R GLY 711	-0.0517214	0.00229038	-19.1094	0.880436	19.5006	0.890526	0	0	0.339468	0.0277508
B	PHE	272	S7-H9_(M)_Loop	(TAX)	13	PHE 712	R PHE 712	-0.212816	0.00660376	14.6398	0.915993	-14.0638	0.92223	0	0	0.3631	0.0497762
B	ALA	273	S7-H9_(M)_Loop	-	13	ALA 713	R ALA 713	-0.226801	0.00851118	-18.444	0.789765	19.8676	0.804054	0	0	1.19679	0.0849617
B	PRO	274	S7-H9_(M)_Loop	(TAX)	13	PRO 714	R PRO 714	-0.525692	0.0232737	-28.4533	0.873566	29.896	0.87864	-0.000216358	0.00156362	0.916863	0.102873
B	LEU	275	S7-H9_(M)_Loop	(TAX)	13	LEU 715	R LEU 715	-0.613294	0.0285865	-1.92692	2.70933	3.83155	2.67688	-7.0997e-05	0.00100405	1.29127	0.159336
B	THR	276	S7-H9_(M)_Loop	(TAX)	13	THR 716	R THR 716	-2.87135	0.216865	-39.1429	3.27241	45.2846	3.08098	-0.229659	0.0787613	3.04075	0.688049
B	SER	277	S7-H9_(M)_Loop	-	13	SER 717	R SER 717	-2.01547	0.176402	12.2949	4.48096	-10.7406	4.43588	-0.053403	0.0326123	-0.514502	0.451411
B	ARG	278	S7-H9_(M)_Loop	(TAX)	13	ARG 718	R ARG 718	-1.38651	0.0986511	-1656.29	11.4905	1659.33	11.7307	-0.00306061	0.0123696	1.65656	0.400596
B	GLY	279	S7-H9_(M)_Loop	-	13	GLY 719	R GLY 719	-4.61947	0.542367	-4.57108	2.03357	12.8106	2.26477	-0.496675	0.104794	3.12341	0.656835
B	SER	280	S7-H9_(M)_Loop	-	13	SER 720	R SER 720	-13.2483	2.00662	-34.7593	11.1573	29.0569	7.11946	-2.74347	0.198339	-21.6943	4.58107
B	GLN	281	S7-H9_(M)_Loop	-	13	GLN 721	R GLN 721	-5.68448	0.331929	13.3711	5.34264	-3.02999	5.47152	-0.279071	0.0642819	4.3776	0.54425
B	GLN	282	S7-H9_(M)_Loop	-	13	GLN 722	R GLN 722	-21.7414	1.99257	-23.7125	8.99878	47.2738	7.95684	-4.16602	0.322801	-2.34607	2.71037
B	TYR	283	S7-H9_(M)_Loop	-	13	TYR 723	R TYR 723	-84.282	3.32303	-99.8204	8.72359	109.613	6.12227	-15.3843	0.336431	-89.8741	4.6982
B	ARG	284	S7-H9_(M)_Loop	-	13	ARG 724	R ARG 724	-44.4336	3.3823	-2431.59	26.48	2452.52	24.8464	-8.18947	0.367152	-31.6965	6.86993
B	ALA	285	S7-H9_(M)_Loop	-	13	ALA 725	R ALA 725	-22.7984	1.33835	-18.5945	4.11093	25.7281	4.15571	-4.07118	0.220155	-19.736	1.73678
B	LEU	286	S7-H9_(M)_Loop	-	13	LEU 726	R LEU 726	-10.8074	1.31418	6.72671	3.75567	-2.91253	3.62671	-1.79283	0.265243	-8.78608	1.45324
B	THR	287	S7-H9_(M)_Loop	-	13	THR 727	R THR 727	-4.53276	0.434572	-46.6058	3.8136	50.1244	3.81191	-0.481214	0.113256	-1.49536	0.699764
B	VAL	288	S7-H9_(M)_Loop	-	13	VAL 728	R VAL 728	-1.01493	0.0568462	-16.2327	1.59227	18.6091	1.65625	0	0	1.36149	0.228023
B	PRO	289	H9_Helix	-	13	PRO 729	R PRO 729	-7.03664	0.87057	-35.681	3.02155	37.501	2.93713	-0.997233	0.198479	-6.21385	0.882067
B	GLU	290	H9_Helix	-	13	GLU 730	R GLU 730	-4.85931	2.02187	2100.57	23.4076	-2117.62	21.0755	-1.26765	0.184443	-23.1784	4.75428
B	LEU	291	H9_Helix	-	13	LEU 731	R LEU 731	-1.11075	0.0523952	-3.3587	1.41374	3.05147	1.47934	0	0	-1.41798	0.271757
B	THR	292	H9_Helix	-	13	THR 732	R THR 732	-1.35049	0.0993234	-29.3141	3.20256	34.6627	3.23617	-0.00781161	0.0072097	3.99032	0.487555
B	GLN	293	H9_Helix	-	13	GLN 733	R GLN 733	-22.6158	2.26745	-67.215	14.9726	89.8749	12.337	-5.8463	0.399244	-5.80226	4.56568
B	GLN	294	H9_Helix	-	13	GLN 734	R GLN 734	-3.59199	0.447995	-16.4365	3.4564	23.9125	3.16612	-0.335503	0.106224	3.54843	0.955621
B	MET	295	H9_Helix	-	13	MET 735	R MET 735	-0.5321	0.0266935	-20.9778	2.16079	21.9833	2.19528	0	0	0.473383	0.172294
B	PHE	296	H9-H9'_Loop	-	13	PHE 736	R PHE 736	-1.00127	0.120193	1.24903	2.60506	-0.115816	2.33876	-0.0119259	0.0341389	0.120024	0.589196
B	ASP	297	H9-H9'_Loop	-	13	ASP 737	R ASP 737	-3.20666	0.900445	2206.68	18.6484	-2202.74	16.9861	-0.580845	0.148356	0.161493	3.36345
B	ALA	298	H9-H9'_Loop	-	13	ALA 738	R ALA 738	-0.678428	0.0828624	-36.439	1.45094	37.3355	1.46491	-0.0206693	0.0200785	0.197326	0.116244
B	LYS	299	H9-H9'_Loop	-	13	LYS 739	R LYS 739	-3.13455	1.42639	-2445	30.2836	2447.02	28.7965	-1.88237	0.271615	-2.99284	3.90075
B	ASN	300	H9-H9'_Loop	-	13	ASN 740	R ASN 740	-0.778622	0.0653633	-13.0243	4.052	16.108	3.98875	-0.0151286	0.0159981	2.28995	0.262219
B	MET	301	H9-H9'_Loop	-	13	MET 741	R MET 741	-0.211458	0.00967964	-5.67261	1.71005	6.21941	1.70865	0	0	0.335348	0.0392382
B	MET	302	H9-H9'_Loop	-	13	MET 742	R MET 742	-0.10397	0.00355962	-18.931	1.83338	18.8544	1.84056	0	0	-0.180547	0.022892
B	ALA	303	H9-H9'_Loop	-	13	ALA 743	R ALA 743	-0.0455075	0.0021876	20.8278	0.761908	-20.5743	0.758202	0	0	0.207995	0.0170242
B	ALA	304	H9-H9'_Loop	-	13	ALA 744	R ALA 744	-0.0396816	0.00250462	9.73444	2.54463	-9.61732	2.53053	0	0	0.0774378	0.0164397
B	CYS	305	H9-H9'_Loop	-	13	CYS 745	R CYS 745	-0.0628358	0.00365859	-3.45688	2.24042	3.63864	2.23358	0	0	0.11892	0.0209763
B	ASP	306	H9-H9'_Loop	-	13	ASP 746	R ASP 746	-0.222259	0.0206958	1950.46	15.2759	-1946.41	15.1233	0	0	3.82668	0.173861
B	PRO	307	H9'_Helix	-	13	PRO 747	R PRO 747	-0.222542	0.0187762	-11.5493	1.90577	11.6495	1.88393	0	0	-0.122373	0.0439165
B	ARG	308	H9'_Helix	-	13	ARG 748	R ARG 748	-1.24353	0.286129	-2126.78	25.0444	2126.41	24.8703	-0.207609	0.142128	-1.82172	1.18484
B	HIE	309	H9'_Helix	-	13	HIE 749	R HIE 749	-0.147264	0.0155923	-15.2388	4.67362	15.5984	4.65812	0	0	0.212299	0.0432037
B	GLY	310	H9'-S8_Loop	-	13	GLY 750	R GLY 750	-0.0455323	0.00311837	24.3862	0.897868	-24.0503	0.887619	0	0	0.290348	0.0201434
B	ARG	311	H9'-S8_Loop	-	13	ARG 751	R ARG 751	-0.100388	0.00517581	-1771.47	12.4049	1770.25	12.3775	0	0	-1.31803	0.0371604
B	TYR	312	S8_Beta_Strand	-	13	TYR 752	R TYR 752	-0.151925	0.0071981	-8.52762	1.88689	8.6322	1.88236	0	0	-0.0473483	0.0184031
B	LEU	313	S8_Beta_Strand	-	13	LEU 753	R LEU 753	-0.0373433	0.00188271	15.9862	1.14573	-15.945	1.14176	0	0	0.00392537	0.00681398
B	THR	314	S8_Beta_Strand	-	13	THR 754	R THR 754	-0.0344478	0.00182095	-0.197791	1.50378	0.363716	1.50252	0	0	0.131478	0.0136124
B	VAL	315	S8_Beta_Strand	-	13	VAL 755	R VAL 755	-0.0761542	0.00305895	-3.40274	1.17631	3.63684	1.17523	0	0	0.15795	0.0199332
B	ALA	316	S8_Beta_Strand	-	13	ALA 756	R ALA 756	-0.0386716	0.00189952	4.02616	1.30145	-3.8757	1.29657	0	0	0.111791	0.0142942
B	ALA	317	S8_Beta_Strand	-	13	ALA 757	R ALA 757	-0.0616667	0.00242991	-6.51127	1.32494	6.71561	1.3213	0	0	0.142672	0.0177075
B	VAL	318	S8_Beta_Strand	-	13	VAL 758	R VAL 758	-0.0614428	0.0020408	8.00908	1.28555	-7.78106	1.28357	0	0	0.166577	0.0207407
B	PHE	319	S8_Beta_Strand	-	13	PHE 759	R PHE 759	-0.23496	0.00760227	-26.0717	0.866861	25.4765	0.862352	0	0	-0.830194	0.0482348
B	ARG	320	S8_Beta_Strand	-	13	ARG 760	R ARG 760	-0.119438	0.00307506	-1502.18	5.30519	1501.83	5.29707	0	0	-0.465363	0.0334042
B	GLY	321	S8-H10_Loop	-	13	GLY 761	R GLY 761	-0.0637463	0.00257444	3.55728	1.71871	-3.30728	1.7231	0	0	0.186254	0.020898
B	ARG	322	S8-H10_Loop	-	13	ARG 762	R ARG 762	-0.195453	0.0188165	-1573.38	15.9449	1573.2	15.9687	-0.00011649	0.00164741	-0.374932	0.0830478
B	MET	323	S8-H10_Loop	-	13	MET 763	R MET 763	-0.250373	0.00932332	-25.3482	2.93618	25.6975	2.94679	0	0	0.0989055	0.031634
B	SER	324	S8-H10_Loop	-	13	SER 764	R SER 764	-0.150657	0.0061489	12.7398	2.6001	-12.3278	2.59635	0	0	0.261318	0.0453249
B	MET	325	H10_Helix	-	13	MET 765	R MET 765	-0.120294	0.00376858	16.0209	1.7122	-15.7793	1.70929	0	0	0.121224	0.0265716
B	LYS	326	H10_Helix	-	13	LYS 766	R LYS 766	-0.290368	0.0152551	-1929.39	13.3953	1929.43	13.4366	0	0	-0.251627	0.114736
B	GLU	327	H10_Helix	-	13	GLU 767	R GLU 767	-0.699184	0.0483286	2209.73	17.4916	-2201.12	17.1734	-0.000449158	0.00361719	7.91314	0.377697
B	VAL	328	H10_Helix	-	13	VAL 768	R VAL 768	-0.240418	0.00993711	29.7558	1.39813	-29.5956	1.39855	0	0	-0.080199	0.0500356
B	ASP	329	H10_Helix	-	13	ASP 769	R ASP 769	-0.170692	0.00754464	1820.09	9.20219	-1818.35	9.15779	0	0	1.56227	0.0652459
B	GLU	330	H10_Helix	-	13	GLU 770	R GLU 770	-0.72604	0.0785652	2184.49	19.8296	-2177.14	19.3867	-0.0150215	0.0265551	6.60661	0.472874
B	GLN	331	H10_Helix	-	13	GLN 771	R GLN 771	-2.35108	0.707821	34.8014	7.89751	-32.8465	7.05938	-0.348339	0.09644	-0.744613	2.17369
B	MET	332	H10_Helix	-	13	MET 772	R MET 772	-0.352214	0.0180096	15.9297	2.64845	-15.7923	2.66138	0	0	-0.214806	0.0581798
B	LEU	333	H10_Helix	-	13	LEU 773	R LEU 773	-0.396731	0.0225189	0.29497	1.32548	0.195338	1.32962	0	0	0.0935771	0.0717951
B	ASN	334	H10_Helix	-	13	ASN 774	R ASN 774	-2.65167	0.903955	-8.56455	9.61699	6.99818	8.43169	-0.675753	0.157187	-4.89379	3.49617
B	VAL	335	H10_Helix	-	13	VAL 775	R VAL 775	-1.06976	0.117452	11.7456	1.82926	-10.4768	1.82927	-0.0213854	0.0189821	0.177639	0.163428
B	GLN	336	H10_Helix	-	13	GLN 776	R GLN 776	-0.30394	0.0195643	-10.0654	4.75001	10.8176	4.74093	0	0	0.448249	0.0686437
B	ASN	337	H10_Helix	-	13	ASN 777	R ASN 777	-0.655856	0.0746761	-28.5553	8.88236	31.6137	8.79853	-0.00186469	0.0129817	2.40063	0.243447
B	LYS	338	H10_Helix	-	13	LYS 778	R LYS 778	-4.89488	2.18014	-2716.47	39.3282	2717.19	37.1543	-3.31985	0.371388	-7.49157	4.6307
B	ASN	339	H10-S9_Loop	-	13	ASN 779	R ASN 779	-0.871627	0.252581	-0.0289602	5.14442	2.7464	5.05376	-0.0386573	0.0624775	1.80715	0.466458
B	SER	340	H10-S9_Loop	-	13	SER 780	R SER 780	-0.227592	0.0197437	-30.7546	3.55724	31.445	3.54825	0	0	0.462816	0.0592668
B	SER	341	H10-S9_Loop	-	13	SER 781	R SER 781	-0.225199	0.0225918	-33.9504	3.22409	34.7643	3.20969	-0.000194185	0.00187079	0.588537	0.0771304
B	TYR	342	H10-S9_Loop	-	13	TYR 782	R TYR 782	-0.512005	0.0480026	-25.8241	3.72386	26.9271	3.71903	-0.00922739	0.0208011	0.581733	0.0634987
B	PHE	343	H10-S9_Loop	-	13	PHE 783	R PHE 783	-0.174582	0.00939778	7.42072	0.83833	-7.48911	0.837682	0	0	-0.24298	0.0253154
B	VAL	344	H10-S9_Loop	-	13	VAL 784	R VAL 784	-0.0434826	0.00221064	7.57584	1.22299	-7.51471	1.21757	0	0	0.0176418	0.00729025
B	GLU	345	H10-S9_Loop	-	13	GLU 785	R GLU 785	-0.0518856	0.00273596	1717.53	10.7788	-1716.21	10.7338	0	0	1.27081	0.0463799
B	TRP	346	H10-S9_Loop	-	13	TRP 786	R TRP 786	-0.0353184	0.00189469	-16.6458	1.02877	16.6107	1.02658	0	0	-0.0704129	0.0040026
B	ILE	347	H10-S9_Loop	-	13	ILE 787	R ILE 787	-0.0323682	0.00179161	15.9497	0.467734	-15.8543	0.465968	0	0	0.0630348	0.00539276
B	PRO	348	H10-S9_Loop	-	13	PRO 788	R PRO 788	-0.0296617	0.00177712	-7.24362	1.04457	7.2552	1.04345	0	0	-0.0180796	0.00461462
B	ASN	349	H10-S9_Loop	-	13	ASN 789	R ASN 789	-0.0526667	0.0027718	-14.0599	3.517	14.2226	3.51405	0	0	0.110119	0.0231849
B	ASN	350	H10-S9_Loop	-	13	ASN 790	R ASN 790	-0.0594577	0.00264535	5.87371	1.62757	-5.6252	1.62463	0	0	0.189045	0.0176575
B	VAL	351	S9_Beta_Strand	-	13	VAL 791	R VAL 791	-0.103025	0.00416951	-7.99827	1.04568	8.28632	1.0396	0	0	0.18503	0.0232994
B	LYS	352	S9_Beta_Strand	-	13	LYS 792	R LYS 792	-0.0618408	0.00224126	-1618.15	7.66912	1617.49	7.66023	0	0	-0.720552	0.0237214
B	THR	353	S9_Beta_Strand	-	13	THR 793	R THR 793	-0.0685124	0.00237602	-20.2739	1.96455	20.4008	1.96387	0	0	0.0583831	0.0151989
B	ALA	354	S9_Beta_Strand	-	13	ALA 794	R ALA 794	-0.0354577	0.00165388	17.6583	0.772408	-17.5474	0.769463	0	0	0.0753831	0.0103369
B	VAL	355	S9_Beta_Strand	-	13	VAL 795	R VAL 795	-0.0663682	0.00208306	-12.275	0.594904	12.395	0.59417	0	0	0.053597	0.0109058
B	CYX	356	S9_Beta_Strand	-	13	CYX 796	R CYX 796	-0.0385224	0.00163681	12.6587	0.892361	-12.6001	0.890749	0	0	0.0201343	0.00985908
B	ASP	357	S9-S10_Loop	-	13	ASP 797	R ASP 797	-0.0505025	0.0021345	1524.38	8.34818	-1523.49	8.31727	0	0	0.844935	0.03449
B	ILE	358	S9-S10_Loop	-	13	ILE 798	R ILE 798	-0.0547114	0.00212739	8.99864	0.834845	-8.86871	0.834777	0	0	0.0752189	0.0106856
B	PRO	359	S9-S10_Loop	-	13	PRO 799	R PRO 799	-0.104637	0.00502951	-24.2461	0.695099	24.4021	0.697953	0	0	0.0514179	0.0172745
B	PRO	360	S9-S10_Loop	(TAX)	13	PRO 800	R PRO 800	-0.104219	0.0042686	3.81282	1.07612	-3.77047	1.0769	0	0	-0.0618706	0.0258374
B	ARG	369	S9-S10_Loop	(TAX)	13	ARG 801	R ARG 801	-0.0971393	0.00493255	-1376.44	5.08374	1376.34	5.08257	0	0	-0.203328	0.0274839
B	GLY	370	S9-S10_Loop	(TAX)	13	GLY 802	R GLY 802	-0.182751	0.0359399	10.3916	1.12295	-9.6076	1.12464	-0.00263918	0.00975338	0.59861	0.0711318
B	LEU	371	S9-S10_Loop	-	13	LEU 803	R LEU 803	-0.523488	0.0568692	-20.1834	0.776995	21.5599	0.781941	-0.0103468	0.0107628	0.842633	0.0857063
B	LYS	372	S9-S10_Loop	-	13	LYS 804	R LYS 804	-2.5013	0.763301	-1798.81	27.191	1804.32	27.5144	-0.660273	0.136773	2.34961	1.45689
B	MET	373	S9-S10_Loop	-	13	MET 805	R MET 805	-0.745184	0.0687223	10.491	2.47649	-9.47376	2.50186	-0.00736005	0.00942942	0.264675	0.126842
B	SER	374	S9-S10_Loop	-	13	SER 806	R SER 806	-0.148766	0.00465958	-7.17071	1.47462	7.95079	1.48702	0	0	0.631318	0.0604897
B	ALA	375	S10_Beta_Strand	-	13	ALA 807	R ALA 807	-0.114572	0.00347774	2.35534	1.24079	-2.26985	1.25863	0	0	-0.0290796	0.0397235
B	THR	376	S10_Beta_Strand	-	13	THR 808	R THR 808	-0.0748856	0.00232229	5.78283	1.99867	-5.45547	1.9996	0	0	0.252468	0.0328758
B	PHE	377	S10_Beta_Strand	-	13	PHE 809	R PHE 809	-0.159706	0.00659122	-13.4302	0.931188	13.1639	0.931859	0	0	-0.42599	0.0344302
B	ILE	378	S10_Beta_Strand	-	13	ILE 810	R ILE 810	-0.0525373	0.00208805	11.0739	1.14037	-11.0478	1.13623	0	0	-0.0264328	0.0148975
B	GLY	379	S10_Beta_Strand	-	13	GLY 811	R GLY 811	-0.0247164	0.00168108	-12.1791	1.12852	12.1418	1.1255	0	0	-0.062005	0.00750431
B	ASN	380	S10_Beta_Strand	-	13	ASN 812	R ASN 812	-0.0313234	0.00169657	21.4183	1.09884	-21.3431	1.0944	0	0	0.0438607	0.00726619
B	SER	381	S10_Beta_Strand	-	13	SER 813	R SER 813	-0.0339353	0.00182986	-23.5173	0.880677	23.494	0.876922	0	0	-0.0571592	0.00799095
B	THR	382	H11_Helix	-	13	THR 814	R THR 814	-0.0319055	0.00186968	-2.42996	0.94031	2.43707	0.937347	0	0	-0.024796	0.00649913
B	ALA	383	H11_Helix	-	13	ALA 815	R ALA 815	-0.0321393	0.0018716	-8.96646	0.626418	8.97961	0.624186	0	0	-0.01899	0.0058221
B	ILE	384	H11_Helix	-	13	ILE 816	R ILE 816	-0.029204	0.00177399	-4.50102	0.629716	4.49124	0.627684	0	0	-0.0389851	0.0047311
B	GLN	385	H11_Helix	-	13	GLN 817	R GLN 817	-0.0250995	0.00171221	-19.3992	3.14506	19.3768	3.13761	0	0	-0.0475274	0.00887689
B	GLU	386	H11_Helix	-	13	GLU 818	R GLU 818	-0.0402289	0.00228248	1591.18	10.404	-1590	10.36	0	0	1.14408	0.0469588
B	LEU	387	H11_Helix	-	13	LEU 819	R LEU 819	-0.0301542	0.00189047	-6.76492	0.712806	6.77098	0.71091	0	0	-0.0240896	0.0041951
B	PHE	388	H11_Helix	-	13	PHE 820	R PHE 820	-0.0188557	0.00141285	-8.52834	0.528242	8.50403	0.526895	0	0	-0.0431642	0.0032597
B	LYS	389	H11_Helix	-	13	LYS 821	R LYS 821	-0.02099	0.00165283	-1479.91	14.3596	1479.17	14.3287	0	0	-0.760299	0.0326558
B	ARG	390	H11_Helix	-	13	ARG 822	R ARG 822	-0.041204	0.00220859	-1573	8.86294	1572.01	8.8404	0	0	-1.02935	0.0266647
B	ILE	391	H11_Helix	-	13	ILE 823	R ILE 823	-0.0148657	0.00162404	-6.59925	0.574111	6.59196	0.572769	0	0	-0.0221642	0.00299426
B	SER	392	H11_Helix	-	13	SER 824	R SER 824	-0.00724876	0.00167009	-14.3432	1.73904	14.3198	1.73597	0	0	-0.0306517	0.00419558
B	GLU	393	H11_Helix	-	13	GLU 825	R GLU 825	-0.0159303	0.00173461	1437.24	10.1525	-1436.52	10.1265	0	0	0.710662	0.0269462
B	GLN	394	H11_Helix	-	13	GLN 826	R GLN 826	-0.0149055	0.00164937	-12.6727	2.89938	12.6529	2.89211	0	0	-0.0347164	0.0079225
B	PHE	395	H11_Helix	-	13	PHE 827	R PHE 827	-0.0079005	0.00163743	-8.29173	0.372908	8.28053	0.37217	0	0	-0.0190945	0.00281702
B	THR	396	H11_Helix	-	13	THR 828	R THR 828	-0.00558706	0.00166354	-16.9476	0.999816	16.9226	0.998092	0	0	-0.0306169	0.00322673
B	ALA	397	H11_Helix	-	13	ALA 829	R ALA 829	-0.00443781	0.00163995	-13.9589	0.480483	13.9381	0.479643	0	0	-0.0252338	0.002839
B	MET	398	H11_Helix	-	13	MET 830	R MET 830	-0.00683085	0.00167688	-10.6163	0.822917	10.6042	0.821692	0	0	-0.0189502	0.00296376
B	PHE	399	H11_Helix	-	13	PHE 831	R PHE 831	-0.00471642	0.00165206	-10.9217	0.225496	10.9095	0.225187	0	0	-0.0168308	0.00271378
B	ARG	400	H11-H11'_Loop	-	13	ARG 832	R ARG 832	-0.00588557	0.00167228	-1210.17	9.57694	1209.88	9.56329	0	0	-0.297677	0.0144207
B	ARG	401	H11-H11'_Loop	-	13	ARG 833	R ARG 833	-0.00554726	0.00165116	-1152.75	5.35089	1152.5	5.34401	0	0	-0.249075	0.00790498
B	LYS	402	H11-H11'_Loop	-	13	LYS 834	R LYS 834	-0.00314925	0.00149436	-1059.85	5.50674	1059.71	5.50229	0	0	-0.137925	0.00535368
B	ALA	403	H11'_Helix	-	13	ALA 835	R ALA 835	-0.00253234	0.00138967	1.02495	0.399527	-1.02568	0.399076	0	0	-0.00326368	0.00254972
B	PHE	404	H11'_Helix	-	13	PHE 836	R PHE 836	-0.00533831	0.00165572	-0.62298	0.441554	0.61993	0.441105	0	0	-0.00838806	0.00275943
B	LEU	405	H11'_Helix	-	13	LEU 837	R LEU 837	-0.00298507	0.00147794	-2.96354	0.356104	2.96037	0.355814	0	0	-0.00614925	0.00262096
B	HIE	406	H11'_Helix	-	13	HIE 838	R HIE 838	-0.00268159	0.0014198	0.981637	0.498049	-0.982134	0.497637	0	0	-0.0031791	0.0025683
B	TRP	407	H11'_Helix	-	13	TRP 839	R TRP 839	-0.00393035	0.00156032	-11.496	0.569503	11.4849	0.569073	0	0	-0.015	0.00264533
B	TYR	408	H11'_Helix	-	13	TYR 840	R TYR 840	-0.00414925	0.00163522	-7.37969	0.440612	7.37435	0.440288	0	0	-0.00948259	0.00262412
B	THR	409	H11'_Helix	-	13	THR 841	R THR 841	-0.00144279	0.00112279	-5.90216	0.641188	5.89887	0.640836	0	0	-0.00473134	0.00237076
B	GLY	410	H11'-H12_Loop	-	13	GLY 842	R GLY 842	-0.000671642	0.000793123	-8.1747	0.267396	8.17012	0.267175	0	0	-0.00525373	0.00229023
B	GLU	411	H11'-H12_Loop	-	13	GLU 843	R GLU 843	-0.00171144	0.00120737	989.073	3.30869	-988.992	3.3068	0	0	0.0798209	0.00309769
B	GLY	412	H11'-H12_Loop	-	13	GLY 844	R GLY 844	-0.000512438	0.000699036	-2.50265	0.508007	2.50088	0.507666	0	0	-0.00228358	0.00226494
B	MET	413	H11'-H12_Loop	-	13	MET 845	R MET 845	-0.00209453	0.00131332	-4.18288	0.850512	4.18152	0.849869	0	0	-0.00345274	0.00251298
B	ASP	414	H11'-H12_Loop	-	13	ASP 846	R ASP 846	-0.00154229	0.0011625	997.208	4.14161	-997.126	4.13932	0	0	0.080592	0.00333316
B	GLU	415	H12_Helix	-	13	GLU 847	R GLU 847	-0.00206468	0.00130398	1030.98	5.68178	-1030.87	5.67795	0	0	0.105836	0.00463024
B	MET	416	H12_Helix	-	13	MET 848	R MET 848	-0.00166667	0.00119106	9.08286	0.9533	-9.07706	0.952721	0	0	0.00412438	0.00246419
B	GLU	417	H12_Helix	-	13	GLU 849	R GLU 849	-0.00230348	0.00136149	1046.94	4.71115	-1046.83	4.70819	0	0	0.1061	0.00393471
B	PHE	418	H12_Helix	-	13	PHE 850	R PHE 850	-0.00387562	0.00161297	9.7873	0.250014	-9.77906	0.24968	0	0	0.00436318	0.00264827
B	THR	419	H12_Helix	-	13	THR 851	R THR 851	-0.00236318	0.00137203	10.3142	0.856467	-10.3055	0.855594	0	0	0.00634826	0.00262843
B	GLU	420	H12_Helix	-	13	GLU 852	R GLU 852	-0.00271144	0.00144412	1091.08	5.50794	-1090.94	5.50403	0	0	0.132478	0.00473518
B	ALA	421	H12_Helix	-	13	ALA 853	R ALA 853	-0.00235323	0.00137893	9.19319	0.320686	-9.18388	0.320228	0	0	0.00695522	0.00252969
B	GLU	422	H12_Helix	-	13	GLU 854	R GLU 854	-0.0050796	0.00170011	1221.69	6.7062	-1221.41	6.69788	0	0	0.274522	0.00895852
B	SER	423	H12_Helix	-	13	SER 855	R SER 855	-0.00264677	0.00144224	14.075	1.20112	-14.0609	1.19985	0	0	0.0114925	0.00283853
B	ASN	424	H12_Helix	-	13	ASN 856	R ASN 856	-0.00399502	0.00164057	14.1421	1.06104	-14.1276	1.05982	0	0	0.0104925	0.0028803
B	MET	425	H12_Helix	-	13	MET 857	R MET 857	-0.00804478	0.00162117	13.4797	1.07319	-13.4608	1.07148	0	0	0.0108109	0.00315173
B	ASN	426	H12_Helix	-	13	ASN 858	R ASN 858	-0.00611443	0.00170819	26.1695	2.18396	-26.1336	2.18033	0	0	0.0298408	0.00459985
B	ASP	427	H12_Helix	-	13	ASP 859	R ASP 859	-0.00511443	0.00171413	1232.28	5.70632	-1232.02	5.69985	0	0	0.258139	0.00720457
B	LEU	428	H12_Helix	-	13	LEU 860	R LEU 860	-0.00945771	0.00150072	9.49481	0.494049	-9.47855	0.493161	0	0	0.006801	0.00275271
B	VAL	429	H12_Helix	-	13	VAL 861	R VAL 861	-0.0109502	0.00152195	12.6192	0.428144	-12.5984	0.427257	0	0	0.00991542	0.00276346
B	SER	430	H12_Helix	-	13	SER 862	R SER 862	-0.00660199	0.0017092	11.7347	1.44249	-11.7168	1.44016	0	0	0.0113184	0.0036278
B	GLU	431	H12_Helix	-	13	GLU 863	R GLU 863	-0.00965174	0.00147459	1307.07	6.05882	-1306.71	6.05018	0	0	0.344418	0.00917771
B	TYR	432	H12_Helix	-	13	TYR 864	R TYR 864	-0.0241791	0.0016089	3.18589	0.630956	-3.1842	0.629504	0	0	-0.0224876	0.00313601
B	GLN	433	H12_Helix	-	13	GLN 865	R GLN 865	-0.0173085	0.00158131	9.64424	3.58491	-9.62487	3.57681	0	0	0.0020597	0.00873199
B	GLN	434	H12_Helix	-	13	GLN 866	R GLN 866	-0.0132438	0.00164046	6.7777	2.66233	-6.76317	2.65797	0	0	0.00128358	0.00526462
B	TYR	435	H12_Helix	-	13	TYR 867	R TYR 867	-0.0277264	0.00177064	13.1593	1.21092	-13.1303	1.20822	0	0	0.00123881	0.00426132
B	GLN	436	H12_Helix	-	13	GLN 868	R GLN 868	-0.0346667	0.002318	0.150572	4.74187	-0.110861	4.72886	0	0	0.00504478	0.0158733
B	ASP	437	C-Terminal_Loop	-	13	ASP 869	R ASP 869	-0.0343383	0.00353727	3209.21	35.4703	-3207.14	35.3462	0	0	2.04207	0.135058
B	LIG	0	GDP	-	13	gdp 870	R gdp 870	-0.0394328	0.00154826	3579.74	9.7617	-3578.97	9.74908	0	0	0.724458	0.0137024
A	MET	1	N-Terminal	-	13	MET 871	L MET 1	-0.292607	0.0319522	-1076.22	6.09739	1081.79	6.11429	-0.00138591	0.0122595	5.27063	0.277135
A	ARG	2	N-Terminal	-	13	ARG 872	L ARG 2	-0.158836	0.00788384	-1027.97	4.71045	1029.1	4.72241	0	0	0.977463	0.0869661
A	GLU	3	N-Terminal	-	13	GLU 873	L GLU 3	-0.390109	0.0168131	1121.83	7.00477	-1122.56	6.94328	0	0	-1.11809	0.257132
A	CYS	4	S1_Beta_Strand	-	13	CYS 874	L CYS 4	-0.12694	0.0040702	4.55102	0.920277	-3.78435	0.92818	0	0	0.639726	0.0527085
A	ILE	5	S1_Beta_Strand	-	13	ILE 875	L ILE 5	-0.362781	0.0114863	-11.877	0.614454	12.2167	0.612027	0	0	-0.0230498	0.0418815
A	SER	6	S1_Beta_Strand	-	13	SER 876	L SER 6	-0.105672	0.00283237	8.21552	0.965316	-7.93107	0.968236	0	0	0.178776	0.0369848
A	ILE	7	S1_Beta_Strand	-	13	ILE 877	L ILE 7	-0.151587	0.00397059	-11.911	0.308397	12.1078	0.313504	0	0	0.0452488	0.0255007
A	HID	8	S1_Beta_Strand	-	13	HID 878	L HID 8	-0.118866	0.00278161	18.0186	0.606474	-18.3016	0.617614	0	0	-0.401846	0.0421037
A	VAL	9	S1_Beta_Strand	-	13	VAL 879	L VAL 9	-0.0679851	0.00204116	-10.0575	0.216521	10.1817	0.217536	0	0	0.0562388	0.0128565
A	GLY	10	H1_Helix	(GTP)	13	GLY 880	L GLY 10	-0.0261393	0.00156937	-2.91799	0.457676	2.90941	0.45471	0	0	-0.0347114	0.00825798
A	GLN	11	H1_Helix	(GTP)	13	GLN 881	L GLN 11	-0.0382786	0.00166543	5.58734	1.11216	-5.46394	1.11266	0	0	0.0851244	0.00940023
A	ALA	12	H1_Helix	(GTP)	13	ALA 882	L ALA 12	-0.0182488	0.00159257	-0.51998	0.389114	0.55296	0.389061	0	0	0.0147313	0.0056688
A	GLY	13	H1_Helix	-	13	GLY 883	L GLY 13	-0.0216119	0.00160185	-5.13548	0.439565	5.29636	0.443246	0	0	0.139269	0.0103572
A	VAL	14	H1_Helix	-	13	VAL 884	L VAL 14	-0.073	0.00209265	-2.90339	0.392923	3.12231	0.390943	0	0	0.14592	0.0159966
A	GLN	15	H1_Helix	(GTP)	13	GLN 885	L GLN 15	-0.0424129	0.00169594	5.05926	1.5042	-4.96931	1.50336	0	0	0.0475373	0.00922011
A	ILE	16	H1_Helix	-	13	ILE 886	L ILE 16	-0.0331095	0.00154027	-1.53939	0.317084	1.65212	0.318887	0	0	0.0796219	0.0116786
A	GLY	17	H1_Helix	-	13	GLY 887	L GLY 17	-0.0314478	0.00163314	-5.77077	0.504754	5.95451	0.501173	0	0	0.152294	0.0150898
A	ASN	18	H1_Helix	-	13	ASN 888	L ASN 18	-0.0758109	0.00272603	7.86364	1.69473	-7.51726	1.68898	0	0	0.270567	0.0207193
A	ALA	19	H1_Helix	-	13	ALA 889	L ALA 19	-0.0253682	0.00150321	-1.09186	0.495579	1.147	0.492347	0	0	0.0297761	0.00929035
A	CYS	20	H1_Helix	-	13	CYS 890	L CYS 20	-0.0379502	0.00168043	-9.85713	0.76518	10.0733	0.761496	0	0	0.178179	0.020274
A	TRP	21	H1_Helix	-	13	TRP 891	L TRP 21	-0.259557	0.00849384	-2.15976	0.754996	1.51016	0.756054	0	0	-0.909154	0.0549782
A	GLU	22	H1_Helix	-	13	GLU 892	L GLU 22	-0.0682438	0.00278509	1092.71	4.84079	-1092.28	4.82148	0	0	0.360363	0.0252044
A	LEU	23	H1_Helix	-	13	LEU 893	L LEU 23	-0.0374527	0.00166544	-1.23597	0.339978	1.30133	0.341001	0	0	0.0279104	0.0121097
A	TYR	24	H1_Helix	-	13	TYR 894	L TYR 24	-0.0969254	0.00300996	-7.77854	0.865956	7.97026	0.864235	0	0	0.094796	0.0191022
A	CYS	25	H1_Helix	-	13	CYS 895	L CYS 25	-0.122776	0.00668454	2.12298	0.470374	-2.20847	0.468425	0	0	-0.208274	0.0232751
A	LEU	26	H1-S2_(N-terminal)_Loop	-	13	LEU 896	L LEU 26	-0.0443333	0.00201048	-1.7692	0.401897	1.74851	0.399495	0	0	-0.0650249	0.00972677
A	GLU	27	H1-S2_(N-terminal)_Loop	-	13	GLU 897	L GLU 27	-0.0346119	0.00172851	984.429	3.06135	-984.277	3.0541	0	0	0.11695	0.0117313
A	HIP	28	H1-S2_(N-terminal)_Loop	-	13	HIP 898	L HIP 28	-0.116801	0.0058841	-1093.26	5.01136	1093.42	5.01172	0	0	0.0464179	0.0421811
A	GLY	29	H1-S2_(N-terminal)_Loop	-	13	GLY 899	L GLY 29	-0.0336368	0.00190101	3.40143	0.425109	-3.24301	0.425137	0	0	0.124786	0.0104308
A	ILE	30	H1-S2_(N-terminal)_Loop	-	13	ILE 900	L ILE 30	-0.286791	0.0223321	-10.0135	0.555554	10.377	0.559884	0	0	0.0767065	0.0326242
A	GLN	31	H1-S2_(N-terminal)_Loop	-	13	GLN 901	L GLN 31	-0.244746	0.0172689	10.6833	3.08947	-10.1735	3.09452	0	0	0.26509	0.0531264
A	PRO	32	H1-S2_(N-terminal)_Loop	-	13	PRO 902	L PRO 32	-0.401104	0.0373081	13.6399	0.660454	-13.3646	0.651424	-0.00199032	0.00384925	-0.127722	0.0819471
A	ASP	33	H1-S2_(N-terminal)_Loop	-	13	ASP 903	L ASP 33	-2.81792	0.629552	1259.26	11.3324	-1255.59	10.8976	-0.189898	0.066351	0.661236	0.933932
A	GLY	34	H1-S2_(N-terminal)_Loop	-	13	GLY 904	L GLY 34	-1.84924	0.263318	7.86008	1.07966	-6.69287	1.10216	-0.0241141	0.0200773	-0.706144	0.278049
A	GLN	35	H1-S2_(N-terminal)_Loop	-	13	GLN 905	L GLN 35	-1.3516	0.342105	-2.33071	4.34848	4.56167	4.32634	-0.0800456	0.0658176	0.799318	0.283376
A	MET	36	H1-S2_(N-terminal)_Loop	-	13	MET 906	L MET 36	-0.659577	0.20821	3.6593	1.45215	-3.02821	1.42817	-0.00677541	0.0127276	-0.035258	0.219567
A	PRO	37	H1-S2_(N-terminal)_Loop	-	13	PRO 907	L PRO 37	-1.15341	0.541364	1.02278	1.01921	-1.07904	0.998203	-0.208258	0.095166	-1.41793	0.651954
A	SER	38	H1-S2_(N-terminal)_Loop	-	13	SER 908	L SER 38	-0.206308	0.183941	-3.5026	1.6021	3.86334	1.58597	-0.00901193	0.0287672	0.145421	0.227634
A	ASP	39	H1-S2_(N-terminal)_Loop	-	13	ASP 909	L ASP 39	-0.20501	0.059142	1100.21	9.61099	-1098.77	9.43753	-0.00200658	0.0104016	1.2306	0.204148
A	LYS	40	H1-S2_(N-terminal)_Loop	-	13	LYS 910	L LYS 40	-0.220413	0.0474915	-1084.29	12.3052	1085.15	12.4311	-0.00378656	0.0113775	0.635248	0.208288
A	THR	41	H1-S2_(N-terminal)_Loop	-	13	THR 911	L THR 41	-0.150552	0.0323189	-3.04466	1.14068	3.50119	1.14696	-0.000522519	0.00404805	0.305458	0.0721974
A	ILE	42	H1-S2_(N-terminal)_Loop	-	13	ILE 912	L ILE 42	-0.622363	0.296397	-0.0437562	0.915699	0.389109	0.903157	-0.129953	0.0986215	-0.406963	0.324014
A	GLY	43	H1-S2_(N-terminal)_Loop	-	13	GLY 913	L GLY 43	-0.0701542	0.0142956	0.0236468	1.16018	0.202791	1.15707	0	0	0.156284	0.0232719
A	GLY	44	H1-S2_(N-terminal)_Loop	-	13	GLY 914	L GLY 44	-0.047209	0.00546677	0.683965	1.35383	-0.540866	1.3471	0	0	0.0958905	0.0184314
A	GLY	45	H1-S2_(N-terminal)_Loop	-	13	GLY 915	L GLY 45	-0.033791	0.00269831	5.57229	0.898199	-5.44698	0.894415	0	0	0.0915274	0.0130806
A	ASP	46	H1-S2_(N-terminal)_Loop	-	13	ASP 916	L ASP 46	-0.070194	0.00478847	1027.44	4.25163	-1026.9	4.23124	0	0	0.466866	0.0489724
A	ASP	47	H1-S2_(N-terminal)_Loop	-	13	ASP 917	L ASP 47	-0.0832687	0.00350005	1048.98	4.89557	-1048.44	4.86485	0	0	0.455403	0.0410546
A	SER	48	H1-S2_(N-terminal)_Loop	-	13	SER 918	L SER 48	-0.0469104	0.0019867	7.89935	0.791315	-7.75125	0.796096	0	0	0.101189	0.0178504
A	PHE	49	H1-S2_(N-terminal)_Loop	-	13	PHE 919	L PHE 49	-0.128891	0.00480033	7.33686	0.386729	-7.33016	0.388155	0	0	-0.122189	0.0370919
A	ASN	50	H1-S2_(N-terminal)_Loop	-	13	ASN 920	L ASN 50	-0.268761	0.0156541	9.21619	2.37724	-7.96587	2.38612	0	0	0.981562	0.0926037
A	THR	51	H1-S2_(N-terminal)_Loop	-	13	THR 921	L THR 51	-0.148438	0.0050712	11.1285	0.916582	-10.4424	0.931036	0	0	0.537587	0.0541723
A	PHE	52	H1-S2_(N-terminal)_Loop	-	13	PHE 922	L PHE 52	-0.217532	0.00654733	11.5962	0.55804	-11.2715	0.591356	0	0	0.107154	0.0650979
A	PHE	53	H1-S2_(N-terminal)_Loop	-	13	PHE 923	L PHE 53	-0.735189	0.0420011	-11.7587	0.643651	13.5567	0.708255	0	0	1.06281	0.181534
A	SER	54	H1-S2_(N-terminal)_Loop	-	13	SER 924	L SER 54	-3.72694	0.716046	-9.90188	4.80815	15.2015	4.51286	-0.267534	0.0700727	1.30518	1.46066
A	GLU	55	H1-S2_(N-terminal)_Loop	-	13	GLU 925	L GLU 55	-9.53107	1.4494	1257.68	11.5584	-1247.73	10.4325	-1.64326	0.167955	-1.21917	2.28379
A	THR	56	H1-S2_(N-terminal)_Loop	-	13	THR 926	L THR 56	-37.143	1.89666	-85.2754	5.76772	92.9998	4.48938	-3.98933	0.153087	-33.4079	3.47409
A	GLY	57	H1-S2_(N-terminal)_Loop	-	13	GLY 927	L GLY 57	-16.9634	1.78432	-55.3825	4.50142	60.327	3.83361	-4.44258	0.287497	-16.4614	1.95857
A	ALA	58	H1-S2_(N-terminal)_Loop	-	13	ALA 928	L ALA 58	-15.1785	1.46962	-21.1075	1.89549	25.1674	1.6949	-2.67495	0.299716	-13.7937	1.73442
A	GLY	59	H1-S2_(N-terminal)_Loop	-	13	GLY 929	L GLY 59	-1.97827	0.134606	-16.9035	1.04295	19.8905	1.08768	-0.00569327	0.0150825	1.00298	0.241674
A	LYS	60	H1-S2_(N-terminal)_Loop	-	13	LYS 930	L LYS 60	-16.1907	1.64923	-1435.29	21.4708	1448.87	21.6926	-2.42667	0.24606	-5.03447	3.11079
A	HIE	61	H1-S2_(N-terminal)_Loop	-	13	HIE 931	L HIE 61	-4.43604	0.756237	2.47724	2.9352	-1.02923	2.6035	-0.0790139	0.0180485	-3.06704	1.1856
A	VAL	62	H1-S2_(N-terminal)_Loop	-	13	VAL 932	L VAL 62	-13.3106	0.981324	-14.388	1.37719	16.2984	1.30946	-0.92785	0.114005	-12.3281	1.13885
A	PRO	63	H1-S2_(N-terminal)_Loop	-	13	PRO 933	L PRO 63	-1.58803	0.15825	28.7684	0.937234	-28.717	0.880294	-0.0021351	0.00468178	-1.53879	0.224372
A	ARG	64	H1-S2_(N-terminal)_Loop	-	13	ARG 934	L ARG 64	-1.1857	0.0739979	-1246.7	8.07303	1254.53	8.15613	-0.00864562	0.00811845	6.63035	0.496717
A	ALA	65	S2_Beta_Strand	-	13	ALA 935	L ALA 65	-0.299388	0.0101652	17.7621	0.613039	-17.3158	0.609125	0	0	0.146851	0.0695687
A	VAL	66	S2_Beta_Strand	-	13	VAL 936	L VAL 66	-0.369149	0.0105061	-15.7548	0.420729	16.4862	0.437649	0	0	0.362214	0.0689142
A	PHE	67	S2_Beta_Strand	-	13	PHE 937	L PHE 67	-0.320184	0.00961776	14.7387	0.405282	-15.1628	0.405956	0	0	-0.744269	0.055764
A	VAL	68	S2_Beta_Strand	-	13	VAL 938	L VAL 68	-0.167617	0.00455087	-10.9495	0.331715	11.146	0.33353	0	0	0.028801	0.0231955
A	ASP	69	S2_Beta_Strand	-	13	ASP 939	L ASP 69	-0.101876	0.00285111	1244.81	5.51553	-1244.66	5.499	0	0	0.0466219	0.0334592
A	LEU	70	S2-H2_(T2)_Loop	-	13	LEU 940	L LEU 70	-0.142965	0.00491972	9.74387	0.786443	-9.60039	0.782879	0	0	0.000512438	0.0181969
A	GLU	71	S2-H2_(T2)_Loop	-	13	GLU 941	L GLU 71	-0.10896	0.00365525	1241.13	5.84825	-1240.65	5.82697	0	0	0.377896	0.0363254
A	PRO	72	H2_Helix	-	13	PRO 942	L PRO 72	-0.172741	0.00646608	-4.30843	0.62382	4.29126	0.614221	0	0	-0.18991	0.0252924
A	THR	73	H2_Helix	-	13	THR 943	L THR 73	-0.0749851	0.00253796	4.58749	1.03995	-4.43117	1.03867	0	0	0.0813333	0.0193823
A	VAL	74	H2_Helix	-	13	VAL 944	L VAL 74	-0.0730995	0.00233108	-2.35118	0.526788	2.66434	0.528965	0	0	0.24006	0.0178163
A	ILE	75	H2_Helix	-	13	ILE 945	L ILE 75	-0.238891	0.00786826	-3.68429	0.76628	3.94836	0.758234	0	0	0.0251841	0.0371621
A	ASP	76	H2_Helix	-	13	ASP 946	L ASP 76	-0.170527	0.00778688	1349.46	9.06054	-1347.92	8.97584	0	0	1.37239	0.106597
A	GLU	77	H2_Helix	-	13	GLU 947	L GLU 77	-0.089592	0.00341589	1170.44	6.20262	-1169.79	6.17309	0	0	0.557209	0.036262
A	VAL	78	H2_Helix	-	13	VAL 948	L VAL 78	-0.22099	0.010825	-4.26193	0.931396	4.992	0.928151	0	0	0.50908	0.0379276
A	ARG	79	H2_Helix	-	13	ARG 949	L ARG 79	-0.865955	0.0781492	-1436.53	11.6175	1438.74	11.6446	-0.00314568	0.0147072	1.34598	0.261051
A	THR	80	H2_Helix	-	13	THR 950	L THR 80	-0.161612	0.0154024	2.7438	1.41943	-2.20514	1.39839	0	0	0.377045	0.0370895
A	GLY	81	H2-S3_Loop	-	13	GLY 951	L GLY 81	-0.0737761	0.00475515	15.6947	0.812855	-15.6418	0.821768	0	0	-0.0208955	0.0469349
A	THR	82	H2-S3_Loop	-	13	THR 952	L THR 82	-0.114015	0.00829079	11.122	1.13333	-10.4512	1.13443	0	0	0.556811	0.0374807
A	TYR	83	H2-S3_Loop	-	13	TYR 953	L TYR 83	-0.469249	0.0356993	6.78446	0.782459	-7.04304	0.790467	0	0	-0.727831	0.103871
A	ARG	84	H2-S3_Loop	-	13	ARG 954	L ARG 84	-1.44811	0.237246	-1293.4	14.0951	1296.12	14.1874	-0.056735	0.0452934	1.21783	0.284921
A	GLN	85	H2-S3_Loop	-	13	GLN 955	L GLN 85	-9.06017	1.63048	7.42033	7.00106	-0.130353	6.41336	-2.14812	0.250617	-3.91832	1.93516
A	LEU	86	H2-S3_Loop	-	13	LEU 956	L LEU 86	-6.15765	1.36275	5.10783	2.93641	-8.43692	1.7191	-0.299974	0.045989	-9.78671	1.32938
A	PHE	87	H2-S3_Loop	-	13	PHE 957	L PHE 87	-6.95736	0.755537	4.48218	2.1522	-0.0269652	1.95804	-0.302493	0.0648613	-2.80464	0.883449
A	HIE	88	H2-S3_Loop	-	13	HIE 958	L HIE 88	-39.6164	2.07366	-117.032	7.3464	121.995	5.20743	-6.96045	0.271621	-41.6139	3.02806
A	PRO	89	H2-S3_Loop	-	13	PRO 959	L PRO 89	-13.9694	1.26704	-25.3141	2.14546	29.1285	2.15542	-2.80274	0.283905	-12.9578	1.38215
A	GLU	90	H2-S3_Loop	-	13	GLU 960	L GLU 90	-8.53872	2.40738	1572	27.0271	-1553.07	24.2453	-3.3103	0.289258	7.07596	3.88403
A	GLN	91	H2-S3_Loop	-	13	GLN 961	L GLN 91	-2.37467	0.149301	0.198945	3.37329	3.31361	3.2473	-0.0385104	0.0542203	1.09938	0.312204
A	LEU	92	S3_Beta_Strand	-	13	LEU 962	L LEU 92	-0.932791	0.0375778	14.6827	1.30901	-13.1959	1.28041	0	0	0.553955	0.0947568
A	ILE	93	S3_Beta_Strand	-	13	ILE 963	L ILE 93	-0.690836	0.0360354	-13.3706	0.863522	13.9541	0.853736	-0.00136847	0.00762625	-0.108771	0.0455478
A	THR	94	S3_Beta_Strand	-	13	THR 964	L THR 94	-0.373119	0.0198094	14.3923	0.991397	-13.1136	0.995002	-0.000959499	0.0049567	0.904573	0.0490888
A	GLY	95	S3-H3'_(T3)_Loop	-	13	GLY 965	L GLY 95	-0.165473	0.00867836	4.16069	1.83327	-3.09463	1.79284	0	0	0.900582	0.058171
A	LYS	96	S3-H3'_(T3)_Loop	-	13	LYS 966	L LYS 96	-0.659209	0.0566554	-1497.71	13.593	1501.35	13.6418	-0.00730782	0.0268757	2.97711	0.362847
A	GLU	97	S3-H3'_(T3)_Loop	-	13	GLU 967	L GLU 97	-0.174522	0.00607436	1327.53	7.17569	-1327.72	7.14002	0	0	-0.361169	0.0795074
A	ASP	98	S3-H3'_(T3)_Loop	-	13	ASP 968	L ASP 98	-0.0719055	0.00234163	1241.1	5.42247	-1241.08	5.41057	0	0	-0.0483134	0.0318064
A	ALA	99	S3-H3'_(T3)_Loop	(GTP)	13	ALA 969	L ALA 99	-0.0345473	0.00171715	-2.73659	0.389888	2.75388	0.388359	0	0	-0.0172637	0.00641593
A	ALA	100	S3-H3'_(T3)_Loop	(GTP)	13	ALA 970	L ALA 100	-0.0238408	0.00153242	-2.46096	0.397047	2.49466	0.395988	0	0	0.00985572	0.00592094
A	ASN	101	S3-H3'_(T3)_Loop	(GTP)	13	ASN 971	L ASN 101	-0.0208557	0.00149945	-10.7799	0.703826	10.8233	0.704759	0	0	0.0225771	0.00688257
A	ASN	102	S3-H3'_(T3)_Loop	-	13	ASN 972	L ASN 102	-0.0267463	0.00153255	8.00167	1.12687	-7.96391	1.127	0	0	0.0110199	0.00419423
A	TYR	103	H3'_Helix	-	13	TYR 973	L TYR 103	-0.0374428	0.00173875	11.7313	0.678227	-11.745	0.677544	0	0	-0.0511791	0.00543691
A	ALA	104	H3'_Helix	-	13	ALA 974	L ALA 104	-0.0229552	0.00161766	9.84986	0.283575	-9.83626	0.283082	0	0	-0.00935323	0.0047622
A	ARG	105	H3'_Helix	-	13	ARG 975	L ARG 105	-0.0862438	0.0029652	-1254.43	5.93166	1254.63	5.92691	0	0	0.115776	0.0392202
A	GLY	106	H3'_Helix	-	13	GLY 976	L GLY 106	-0.0294478	0.0016835	13.1566	0.440753	-13.0937	0.439315	0	0	0.0335323	0.00649694
A	HIP	107	H3'_Helix	-	13	HIP 977	L HIP 107	-0.063398	0.00276892	-1192.03	5.56534	1192.08	5.56348	0	0	-0.0207264	0.0238756
A	TYR	108	H3'-H3_Bend	-	13	TYR 978	L TYR 108	-0.0967612	0.0043029	8.34202	1.15765	-8.29815	1.15451	0	0	-0.0528905	0.0154606
A	THR	109	H3_Helix	-	13	THR 979	L THR 109	-0.0833831	0.00381391	12.5928	0.733398	-12.3425	0.731822	0	0	0.16693	0.0199704
A	ILE	110	H3_Helix	-	13	ILE 980	L ILE 110	-0.142179	0.00515613	14.9113	0.594907	-14.6643	0.596918	0	0	0.104856	0.0242215
A	GLY	111	H3_Helix	-	13	GLY 981	L GLY 111	-0.0753433	0.00340275	10.3791	0.552093	-10.3486	0.563113	0	0	-0.044796	0.0299362
A	LYS	112	H3_Helix	-	13	LYS 982	L LYS 112	-0.293582	0.0251804	-1409.7	11.4624	1411.14	11.5218	-0.00233309	0.0114912	1.14259	0.164113
A	GLU	113	H3_Helix	-	13	GLU 983	L GLU 113	-0.450313	0.0391091	1487.95	11.2665	-1483.58	11.1248	-0.00129829	0.0115287	3.91724	0.269119
A	ILE	114	H3_Helix	-	13	ILE 984	L ILE 114	-0.448731	0.0290027	8.15186	0.753725	-7.66183	0.768733	-0.000358173	0.00277387	0.0409403	0.0653203
A	ILE	115	H3_Helix	-	13	ILE 985	L ILE 115	-0.387239	0.0210494	0.703428	0.646444	-0.162502	0.6689	0	0	0.153687	0.0749219
A	ASP	116	H3_Helix	-	13	ASP 986	L ASP 116	-1.32469	0.277652	1424.4	12.7115	-1418.54	12.4515	-0.0920004	0.0845339	4.4336	0.740221
A	LEU	117	H3_Helix	-	13	LEU 987	L LEU 117	-2.57027	0.367884	4.80201	0.939609	-2.57945	0.9195	-0.337153	0.149892	-0.684865	0.472488
A	VAL	118	H3_Helix	-	13	VAL 988	L VAL 118	-0.513861	0.0220563	6.647	0.80457	-5.87223	0.823068	0	0	0.260915	0.129598
A	LEU	119	H3_Helix	-	13	LEU 989	L LEU 119	-1.01703	0.0745741	-3.80321	0.911937	4.78695	0.944303	0	0	-0.0332985	0.188785
A	ASP	120	H3_Helix	-	13	ASP 990	L ASP 120	-4.73234	1.19703	1500.23	21.1861	-1490.8	19.6628	-0.987511	0.185702	3.70342	3.44348
A	ARG	121	H3_Helix	-	13	ARG 991	L ARG 121	-4.77134	1.03919	-1656.87	15.654	1664.89	15.0691	-0.734608	0.140843	2.50999	2.28158
A	ILE	122	H3_Helix	-	13	ILE 992	L ILE 122	-0.960259	0.0394157	-0.200363	1.12636	1.88224	1.20397	0	0	0.721622	0.247126
A	ARG	123	H3_Helix	-	13	ARG 993	L ARG 123	-12.5163	2.28304	-1447.59	18.5648	1447.34	17.2327	-3.40027	0.309045	-16.1705	3.36486
A	LYS	124	H3_Helix	-	13	LYS 994	L LYS 124	-10.1253	3.01474	-2065.01	33.2338	2048.38	29.7226	-5.78199	0.2974	-32.5358	5.97127
A	LEU	125	H3_Helix	-	13	LEU 995	L LEU 125	-2.68471	0.200854	-5.41242	1.40526	6.03544	1.40517	-0.0356248	0.0273586	-2.09731	0.477649
A	ALA	126	H3_Helix	-	13	ALA 996	L ALA 126	-2.00582	0.289588	-19.4455	2.84567	22.3651	2.28433	-0.0775487	0.0362966	0.836292	1.11548
A	ASP	127	H3_Helix	-	13	ASP 997	L ASP 127	-14.3709	2.616	1077.6	33.1863	-1064.97	29.6782	-5.31084	0.327918	-7.05	5.27964
A	GLN	128	H3_Helix	-	13	GLN 998	L GLN 128	-19.7658	2.128	-88.2817	12.3035	96.0857	10.4033	-4.5924	0.34478	-16.5542	3.64882
A	CYS	129	H3-S4_Loop	-	13	CYS 999	L CYS 129	-1.44156	0.50956	-8.81997	3.11309	9.93762	2.36777	-0.133294	0.0465282	-0.45721	1.02038
A	THR	130	H3-S4_Loop	-	13	THR1000	L THR 130	-1.32691	0.156522	-4.64589	1.76133	7.1831	1.74814	-0.0766236	0.0521992	1.13368	0.25142
A	GLY	131	H3-S4_Loop	-	13	GLY1001	L GLY 131	-0.40897	0.0763564	-4.25496	1.08126	5.4051	0.920603	-0.0271288	0.0347237	0.71405	0.253226
A	LEU	132	H3-S4_Loop	-	13	LEU1002	L LEU 132	-0.58202	0.0520832	-6.46327	0.680066	7.21424	0.677585	-0.0104612	0.0141272	0.158489	0.0913293
A	GLN	133	H3-S4_Loop	-	13	GLN1003	L GLN 133	-0.140045	0.00662451	0.587338	1.00713	-0.297851	1.01251	0	0	0.149443	0.0406867
A	GLY	134	S4_Beta_Strand	-	13	GLY1004	L GLY 134	-0.0685075	0.00302427	4.2477	0.527864	-4.17312	0.519052	0	0	0.00606965	0.0306886
A	PHE	135	S4_Beta_Strand	-	13	PHE1005	L PHE 135	-0.220343	0.0108892	-10.6922	0.493872	10.5158	0.487721	0	0	-0.396776	0.0452145
A	SER	136	S4_Beta_Strand	-	13	SER1006	L SER 136	-0.0482836	0.00183712	8.0221	0.926181	-7.95421	0.929197	0	0	0.019607	0.0130556
A	VAL	137	S4_Beta_Strand	-	13	VAL1007	L VAL 137	-0.0541841	0.00192935	-9.46428	0.316731	9.58304	0.318786	0	0	0.0645721	0.0102163
A	PHE	138	S4_Beta_Strand	-	13	PHE1008	L PHE 138	-0.0567811	0.00190919	10.7193	0.249797	-10.7882	0.24808	0	0	-0.125657	0.00954949
A	HIP	139	S4_Beta_Strand	-	13	HIP1009	L HIP 139	-0.0368408	0.0015481	-1104.05	4.09415	1104.02	4.08864	0	0	-0.0699403	0.0125832
A	SER	140	S4-H4_(T4)_Loop	(GTP)	13	SER1010	L SER 140	-0.0165373	0.00152863	7.68698	0.562533	-7.68842	0.563475	0	0	-0.0179801	0.00541344
A	PHE	141	S4-H4_(T4)_Loop	-	13	PHE1011	L PHE 141	-0.017995	0.0014978	5.72692	0.46093	-5.74086	0.460378	0	0	-0.0319353	0.00320374
A	GLY	142	S4-H4_(T4)_Loop	-	13	GLY1012	L GLY 142	-0.00771642	0.00169488	2.82237	0.352157	-2.81647	0.352258	0	0	-0.00181095	0.00308568
A	GLY	143	S4-H4_(T4)_Loop	(GTP)	13	GLY1013	L GLY 143	-0.0111592	0.00145519	-2.45165	0.396426	2.49521	0.397161	0	0	0.032403	0.00481114
A	GLY	144	S4-H4_(T4)_Loop	(GTP)	13	GLY1014	L GLY 144	-0.0163632	0.00144726	0.0490995	0.428369	0.04199	0.428225	0	0	0.0747264	0.00838328
A	THR	145	S4-H4_(T4)_Loop	(GTP)	13	THR1015	L THR 145	-0.0485821	0.00182558	7.56851	0.595612	-7.31913	0.594376	0	0	0.200796	0.0186761
A	GLY	146	S4-H4_(T4)_Loop	(GTP)	13	GLY1016	L GLY 146	-0.0170796	0.00149982	1.52527	0.516053	-1.5378	0.515289	0	0	-0.0296119	0.00534259
A	SER	147	S4-H4_(T4)_Loop	-	13	SER1017	L SER 147	-0.0203781	0.00156409	5.00538	0.638455	-4.98994	0.639937	0	0	-0.00493532	0.00617893
A	GLY	148	H4_Helix	-	13	GLY1018	L GLY 148	-0.0201343	0.0016232	0.643493	0.426484	-0.590846	0.426933	0	0	0.0325124	0.0070439
A	PHE	149	H4_Helix	-	13	PHE1019	L PHE 149	-0.135871	0.00428372	1.77468	0.384491	-1.89017	0.381388	0	0	-0.251368	0.017654
A	THR	150	H4_Helix	-	13	THR1020	L THR 150	-0.0476368	0.00187367	10.0943	0.606748	-10.0768	0.608718	0	0	-0.0301741	0.0111508
A	SER	151	H4_Helix	-	13	SER1021	L SER 151	-0.0323483	0.00175735	4.61918	0.778095	-4.56856	0.779227	0	0	0.0182786	0.00905989
A	LEU	152	H4_Helix	-	13	LEU1022	L LEU 152	-0.112955	0.00479154	-3.33662	0.502146	3.54499	0.502201	0	0	0.095408	0.0182655
A	LEU	153	H4_Helix	-	13	LEU1023	L LEU 153	-0.146502	0.00549386	2.45444	0.426594	-2.34049	0.426487	0	0	-0.0325473	0.0217642
A	MET	154	H4_Helix	-	13	MET1024	L MET 154	-0.0732438	0.0027967	3.80627	0.748084	-3.8407	0.750225	0	0	-0.107672	0.0144972
A	GLU	155	H4_Helix	-	13	GLU1025	L GLU 155	-0.0920448	0.00495114	1206.12	7.16922	-1205.72	7.13906	0	0	0.303687	0.0418651
A	ARG	156	H4_Helix	-	13	ARG1026	L ARG 156	-0.590338	0.0940262	-1323.3	9.08652	1325.54	9.03832	-0.0312594	0.0429399	1.62553	0.350348
A	LEU	157	H4_Helix	-	13	LEU1027	L LEU 157	-0.224129	0.0117564	0.433607	0.667838	-0.194075	0.672619	0	0	0.015403	0.0283015
A	SER	158	H4_Helix	-	13	SER1028	L SER 158	-0.0927413	0.00650098	-6.44383	0.954159	6.71542	0.954386	0	0	0.178856	0.0275566
A	VAL	159	H4_Helix	-	13	VAL1029	L VAL 159	-0.308498	0.0439112	-4.50218	0.991635	5.06719	0.991349	-0.00263072	0.0118985	0.253887	0.0506142
A	ASP	160	H4_Helix	-	13	ASP1030	L ASP 160	-1.01918	0.212674	1279.12	12.8197	-1273.75	12.6	-0.10752	0.093765	4.24863	0.791642
A	TYR	161	H4_Helix	-	13	TYR1031	L TYR 161	-1.25735	0.152254	-4.43104	1.72061	6.12452	1.64649	-0.0669587	0.0640422	0.369171	0.237363
A	GLY	162	H4-S5_Loop	-	13	GLY1032	L GLY 162	-0.0952836	0.00847206	-3.53825	0.6962	3.80057	0.690417	0	0	0.16703	0.0195107
A	LYS	163	H4-S5_Loop	-	13	LYS1033	L LYS 163	-0.123204	0.0181935	-1059.34	8.03704	1059.85	8.06339	-0.000248024	0.00347431	0.391598	0.132644
A	LYS	164	H4-S5_Loop	-	13	LYS1034	L LYS 164	-0.309697	0.0284443	-1099.76	7.92012	1102.77	7.8649	-0.00667085	0.0201386	2.69331	0.259206
A	SER	165	H4-S5_Loop	-	13	SER1035	L SER 165	-0.0484975	0.00225974	10.8507	0.857094	-10.731	0.855021	0	0	0.0712637	0.0138873
A	LYS	166	H4-S5_Loop	-	13	LYS1036	L LYS 166	-0.0736169	0.0032633	-1103.66	5.45351	1103.99	5.45679	0	0	0.262592	0.0412443
A	LEU	167	H4-S5_Loop	-	13	LEU1037	L LEU 167	-0.0377214	0.00174689	11.1166	0.361359	-11.1016	0.361135	0	0	-0.0226517	0.00702775
A	GLU	168	S5_Beta_Strand	-	13	GLU1038	L GLU 168	-0.0285473	0.00159868	1058.73	4.08042	-1058.66	4.07556	0	0	0.043602	0.00996927
A	PHE	169	S5_Beta_Strand	-	13	PHE1039	L PHE 169	-0.0274129	0.00154823	9.00372	0.19985	-9.02014	0.199562	0	0	-0.0438358	0.00436096
A	SER	170	S5_Beta_Strand	-	13	SER1040	L SER 170	-0.0119303	0.00130042	-5.12525	0.645754	5.1326	0.645449	0	0	-0.00458209	0.00327832
A	ILE	171	S5_Beta_Strand	(GTP)	13	ILE1041	L ILE 171	-0.0151493	0.00131981	4.35581	0.235758	-4.34932	0.236102	0	0	-0.00866169	0.00304578
A	TYR	172	S5-H5_(T5)_Loop	-	13	TYR1042	L TYR 172	-0.0102488	0.0014456	0.768065	0.502949	-0.767821	0.502666	0	0	-0.010005	0.00266225
A	PRO	173	S5-H5_(T5)_Loop	-	13	PRO1043	L PRO 173	-0.00722886	0.00174637	-7.79781	0.237992	7.78762	0.237935	0	0	-0.0174179	0.00279683
A	ALA	174	S5-H5_(T5)_Loop	-	13	ALA1044	L ALA 174	-0.0039801	0.00164939	3.11152	0.395639	-3.11195	0.395563	0	0	-0.00440796	0.00266929
A	PRO	175	S5-H5_(T5)_Loop	-	13	PRO1045	L PRO 175	-0.0038408	0.00163337	3.13622	0.451392	-3.1368	0.451232	0	0	-0.00442289	0.0026185
A	GLN	176	S5-H5_(T5)_Loop	-	13	GLN1046	L GLN 176	-0.0038806	0.00163782	2.51939	1.12661	-2.51971	1.12632	0	0	-0.00420398	0.00268262
A	VAL	177	S5-H5_(T5)_Loop	-	13	VAL1047	L VAL 177	-0.00491542	0.00173044	-0.389841	0.356554	0.391657	0.356497	0	0	-0.0030995	0.00271357
A	SER	178	S5-H5_(T5)_Loop	-	13	SER1048	L SER 178	-0.00546269	0.00176223	-3.53814	0.610798	3.53855	0.610419	0	0	-0.0050597	0.00274938
A	THR	179	S5-H5_(T5)_Loop	-	13	THR1049	L THR 179	-0.010204	0.00147254	0.944925	0.661749	-0.937139	0.661419	0	0	-0.00241791	0.00279272
A	ALA	180	S5-H5_(T5)_Loop	-	13	ALA1050	L ALA 180	-0.00648756	0.00176369	-6.40019	0.267339	6.40211	0.267176	0	0	-0.00456219	0.00286705
A	VAL	181	S5-H5_(T5)_Loop	-	13	VAL1051	L VAL 181	-0.00728358	0.00173597	-5.75546	0.184064	5.75713	0.184045	0	0	-0.00560697	0.00280226
A	VAL	182	S5-H5_(T5)_Loop	-	13	VAL1052	L VAL 182	-0.0105025	0.00140728	-0.468582	0.315981	0.476428	0.315861	0	0	-0.00265672	0.00268152
A	GLU	183	S5-H5_(T5)_Loop	(GTP)	13	GLU1053	L GLU 183	-0.0103184	0.00140737	1006.38	3.55617	-1006.31	3.55296	0	0	0.060209	0.00488753
A	PRO	184	H5_Helix	-	13	PRO1054	L PRO 184	-0.00673134	0.00175782	4.34873	0.281058	-4.35276	0.280838	0	0	-0.0107612	0.00282343
A	TYR	185	H5_Helix	-	13	TYR1055	L TYR 185	-0.0128458	0.0013941	-2.3198	0.474102	2.32943	0.473926	0	0	-0.00321393	0.00263797
A	ASN	186	H5_Helix	-	13	ASN1056	L ASN 186	-0.0145721	0.00142367	5.6868	0.831912	-5.66625	0.832072	0	0	0.0059801	0.00317018
A	SER	187	H5_Helix	-	13	SER1057	L SER 187	-0.00788557	0.00168494	2.27856	0.524799	-2.27663	0.524678	0	0	-0.00595025	0.0028256
A	ILE	188	H5_Helix	-	13	ILE1058	L ILE 188	-0.00954726	0.00152068	1.71844	0.259554	-1.71252	0.259477	0	0	-0.00362687	0.00275504
A	LEU	189	H5_Helix	-	13	LEU1059	L LEU 189	-0.0162189	0.00145799	0.476154	0.408439	-0.461657	0.408175	0	0	-0.00172139	0.00285282
A	THR	190	H5_Helix	-	13	THR1060	L THR 190	-0.0159403	0.00145016	6.08312	0.593367	-6.06048	0.593437	0	0	0.00670149	0.00383334
A	THR	191	H5_Helix	-	13	THR1061	L THR 191	-0.0103881	0.00158804	2.05642	0.753915	-2.05647	0.753842	0	0	-0.0104378	0.00308302
A	HID	192	H5_Helix	-	13	HID1062	L HID 192	-0.016597	0.00155605	8.95579	0.532781	-8.94536	0.532358	0	0	-0.00617413	0.00282739
A	THR	193	H5_Helix	-	13	THR1063	L THR 193	-0.0209104	0.00161484	1.18854	1.03583	-1.15843	1.0354	0	0	0.00919403	0.0039683
A	THR	194	H5_Helix	-	13	THR1064	L THR 194	-0.0228209	0.00151662	3.82511	0.636363	-3.80899	0.636732	0	0	-0.00670149	0.00465994
A	LEU	195	H5-S6_Loop	-	13	LEU1065	L LEU 195	-0.0158557	0.00148883	-0.437388	0.371761	0.432129	0.371211	0	0	-0.0211144	0.00315118
A	GLU	196	H5-S6_Loop	-	13	GLU1066	L GLU 196	-0.0218308	0.00161809	1046.31	5.91474	-1046.23	5.90727	0	0	0.0603383	0.0102949
A	HID	197	H5-S6_Loop	-	13	HID1067	L HID 197	-0.0480498	0.0023154	4.28589	1.06094	-4.21105	1.05988	0	0	0.026791	0.00925073
A	SER	198	H5-S6_Loop	-	13	SER1068	L SER 198	-0.0194726	0.00150364	-6.26975	0.844181	6.30243	0.844655	0	0	0.0132139	0.00472631
A	ASP	199	H5-S6_Loop	-	13	ASP1069	L ASP 199	-0.0261592	0.00165089	1042.79	4.36714	-1042.78	4.35917	0	0	-0.0100149	0.0161081
A	CYS	200	S6_Beta_Strand	-	13	CYS1070	L CYS 200	-0.0143134	0.00145274	4.15267	0.673933	-4.14423	0.674315	0	0	-0.00587065	0.00327631
A	ALA	201	S6_Beta_Strand	-	13	ALA1071	L ALA 201	-0.00954229	0.00153879	-6.26945	0.271703	6.27934	0.271597	0	0	0.000353234	0.00283782
A	PHE	202	S6_Beta_Strand	-	13	PHE1072	L PHE 202	-0.017602	0.00151923	7.60919	0.224806	-7.61618	0.224636	0	0	-0.024592	0.0030194
A	MET	203	S6_Beta_Strand	-	13	MET1073	L MET 203	-0.00943781	0.00155151	-2.93459	0.625568	2.93714	0.625491	0	0	-0.0068806	0.00267496
A	VAL	204	S6-H6_(T6)_Loop	-	13	VAL1074	L VAL 204	-0.00889055	0.00164704	4.89293	0.282382	-4.88716	0.282321	0	0	-0.0031194	0.00277312
A	ASP	205	S6-H6_(T6)_Loop	-	13	ASP1075	L ASP 205	-0.00553234	0.00177242	924.4	2.68252	-924.351	2.6805	0	0	0.0428756	0.00379128
A	ASN	206	H6_Helix	(GTP)	13	ASN1076	L ASN 206	-0.00751741	0.0017582	-5.17012	0.760822	5.17678	0.760337	0	0	-0.000865672	0.00287164
A	GLU	207	H6_Helix	-	13	GLU1077	L GLU 207	-0.00450249	0.00170077	891.799	3.18946	-891.764	3.18784	0	0	0.0300647	0.00335388
A	ALA	208	H6_Helix	-	13	ALA1078	L ALA 208	-0.00285572	0.0014829	-5.61902	0.160156	5.61912	0.160107	0	0	-0.00275622	0.00260071
A	ILE	209	H6_Helix	-	13	ILE1079	L ILE 209	-0.00716418	0.00177643	-6.62325	0.218286	6.62439	0.218242	0	0	-0.00602488	0.00281911
A	TYR	210	H6_Helix	-	13	TYR1080	L TYR 210	-0.00804478	0.00172659	-4.10583	0.35091	4.10309	0.350631	0	0	-0.0107811	0.00276065
A	ASP	211	H6_Helix	-	13	ASP1081	L ASP 211	-0.0028408	0.00148	851.448	2.09177	-851.42	2.09081	0	0	0.0253134	0.00288307
A	ILE	212	H6_Helix	-	13	ILE1082	L ILE 212	-0.00439801	0.0017027	-5.94352	0.208318	5.94329	0.208278	0	0	-0.00462189	0.00271085
A	CYS	213	H6_Helix	-	13	CYS1083	L CYS 213	-0.003801	0.00163678	-1.95904	0.386888	1.95908	0.38667	0	0	-0.00376617	0.00268714
A	ARG	214	H6_Helix	-	13	ARG1084	L ARG 214	-0.0040199	0.00165747	-853.699	2.77064	853.67	2.76952	0	0	-0.0331244	0.00306818
A	ARG	215	H6_Helix	-	13	ARG1085	L ARG 215	-0.00313433	0.00153439	-829.417	2.3922	829.393	2.3913	0	0	-0.0272935	0.0029013
A	ASN	216	H6-H7_Loop	-	13	ASN1086	L ASN 216	-0.00273134	0.00146316	-7.03534	0.973123	7.03297	0.972904	0	0	-0.00510945	0.00259494
A	LEU	217	H6-H7_Loop	-	13	LEU1087	L LEU 217	-0.00453234	0.00171004	-1.23296	0.341401	1.23324	0.341307	0	0	-0.00424378	0.00272246
A	ASP	218	H6-H7_Loop	-	13	ASP1088	L ASP 218	-0.00235821	0.00138373	825.167	2.11766	-825.139	2.11656	0	0	0.0260597	0.00285929
A	ILE	219	H6-H7_Loop	-	13	ILE1089	L ILE 219	-0.00454229	0.00171254	-2.66479	0.364645	2.66356	0.364577	0	0	-0.00577612	0.0027696
A	GLU	220	H6-H7_Loop	-	13	GLU1090	L GLU 220	-0.00297015	0.00150764	843.46	2.9949	-843.432	2.99359	0	0	0.0249751	0.00301192
A	ARG	221	H6-H7_Loop	-	13	ARG1091	L ARG 221	-0.00539801	0.00175968	-874.029	3.20233	873.997	3.20075	0	0	-0.0377612	0.00336013
A	PRO	222	H6-H7_Loop	-	13	PRO1092	L PRO 222	-0.00485075	0.00173111	0.134453	0.264519	-0.135751	0.264341	0	0	-0.00614925	0.00273556
A	THR	223	H6-H7_Loop	-	13	THR1093	L THR 223	-0.00779602	0.00174246	-5.10409	0.653506	5.11042	0.653053	0	0	-0.00146766	0.00279955
A	TYR	224	H7_Helix	(GTP)	13	TYR1094	L TYR 224	-0.0170896	0.00157587	-1.34388	0.620439	1.34141	0.620162	0	0	-0.0195572	0.00292304
A	THR	225	H7_Helix	-	13	THR1095	L THR 225	-0.0135323	0.00120007	1.13288	1.05125	-1.12422	1.05012	0	0	-0.00487562	0.00303586
A	ASN	226	H7_Helix	-	13	ASN1096	L ASN 226	-0.00842786	0.0017037	2.77039	0.954735	-2.76479	0.953822	0	0	-0.00282587	0.00297157
A	LEU	227	H7_Helix	-	13	LEU1097	L LEU 227	-0.0106567	0.00135685	-2.1344	0.279253	2.15325	0.27917	0	0	0.00819403	0.00320007
A	ASN	228	H7_Helix	(GTP)	13	ASN1098	L ASN 228	-0.0172239	0.00161421	-8.59388	0.684292	8.62442	0.684567	0	0	0.0133184	0.00452718
A	ARG	229	H7_Helix	-	13	ARG1099	L ARG 229	-0.0232985	0.00151998	-1019.92	4.1667	1019.76	4.16096	0	0	-0.176348	0.00895485
A	LEU	230	H7_Helix	-	13	LEU1100	L LEU 230	-0.0100299	0.00149798	1.18024	0.282227	-1.16884	0.281944	0	0	0.00137313	0.00311713
A	ILE	231	H7_Helix	-	13	ILE1101	L ILE 231	-0.0150547	0.00127443	-3.24032	0.318887	3.27505	0.319077	0	0	0.0196816	0.00430535
A	GLY	232	H7_Helix	-	13	GLY1102	L GLY 232	-0.00947264	0.00155927	0.133607	0.289875	-0.116701	0.289519	0	0	0.00743284	0.00374465
A	GLN	233	H7_Helix	-	13	GLN1103	L GLN 233	-0.0141343	0.00116965	2.45999	0.884008	-2.45235	0.883329	0	0	-0.00649254	0.00353061
A	ILE	234	H7_Helix	-	13	ILE1104	L ILE 234	-0.0123632	0.00113631	-1.41515	0.2964	1.44226	0.296308	0	0	0.0147463	0.00431016
A	VAL	235	H7_Helix	-	13	VAL1105	L VAL 235	-0.0211891	0.00153003	-2.04265	0.431081	2.10939	0.431131	0	0	0.0455572	0.0073207
A	SER	236	H7_Helix	-	13	SER1106	L SER 236	-0.0173731	0.00156475	0.715313	0.74327	-0.700682	0.742231	0	0	-0.00274129	0.00649575
A	SER	237	H7_Helix	-	13	SER1107	L SER 237	-0.0105672	0.00139572	-3.31972	0.543251	3.3176	0.542062	0	0	-0.0126915	0.00407487
A	ILE	238	H7_Helix	-	13	ILE1108	L ILE 238	-0.0188905	0.00161966	-3.30947	0.45724	3.35291	0.458204	0	0	0.0245522	0.00547975
A	THR	239	H7_Helix	-	13	THR1109	L THR 239	-0.0306219	0.00156918	-1.99353	0.917157	2.11669	0.916439	0	0	0.0925323	0.0105759
A	ALA	240	H7_Helix	-	13	ALA1110	L ALA 240	-0.0194577	0.00149217	0.496537	0.379299	-0.490871	0.377936	0	0	-0.013791	0.0062248
A	SER	241	H7_Helix	-	13	SER1111	L SER 241	-0.0132687	0.00129548	-2.25127	0.665477	2.25243	0.664771	0	0	-0.0121045	0.00511908
A	LEU	242	H7_Helix	-	13	LEU1112	L LEU 242	-0.0261045	0.00147635	-3.20723	0.453532	3.2441	0.45538	0	0	0.0107662	0.0055705
A	ARG	243	H7-H8_(T7)_Loop	-	13	ARG1113	L ARG 243	-0.062209	0.00211908	-1024.77	4.14085	1025.14	4.14459	0	0	0.303214	0.0394424
A	PHE	244	H7-H8_(T7)_Loop	-	13	PHE1114	L PHE 244	-0.0312935	0.00162444	-1.91294	0.394864	1.89064	0.394561	0	0	-0.053592	0.00458914
A	ASP	245	H7-H8_(T7)_Loop	-	13	ASP1115	L ASP 245	-0.0162935	0.00140549	946.483	3.70593	-946.414	3.70031	0	0	0.0523781	0.00815474
A	GLY	246	H7-H8_(T7)_Loop	-	13	GLY1116	L GLY 246	-0.00545771	0.00169243	3.95286	0.303342	-3.95269	0.30328	0	0	-0.00529353	0.00271895
A	ALA	247	H7-H8_(T7)_Loop	-	13	ALA1117	L ALA 247	-0.00495025	0.00163969	0.216408	0.433965	-0.217368	0.433946	0	0	-0.00591045	0.00266566
A	LEU	248	H7-H8_(T7)_Loop	(GTP)	13	LEU1118	L LEU 248	-0.00881095	0.0017223	2.05122	0.273054	-2.04459	0.273198	0	0	-0.00217413	0.00278351
A	ASN	249	H7-H8_(T7)_Loop	-	13	ASN1119	L ASN 249	-0.015408	0.00136627	-1.864	0.997441	1.899	0.996813	0	0	0.019592	0.00503829
A	VAL	250	H7-H8_(T7)_Loop	-	13	VAL1120	L VAL 250	-0.0137114	0.00116531	4.9586	0.290938	-4.93407	0.290935	0	0	0.0108159	0.00335548
A	ASP	251	H7-H8_(T7)_Loop	-	13	ASP1121	L ASP 251	-0.024597	0.00151008	987.04	3.71163	-987.042	3.705	0	0	-0.0264925	0.0166885
A	LEU	252	H8_Helix	-	13	LEU1122	L LEU 252	-0.0395771	0.00197098	-6.0739	0.405697	6.12346	0.406247	0	0	0.00999005	0.00608903
A	THR	253	H8_Helix	-	13	THR1123	L THR 253	-0.0245821	0.00165765	-0.706229	0.816313	0.721498	0.816307	0	0	-0.00931343	0.00598878
A	GLU	254	H8_Helix	(GTP)	13	GLU1124	L GLU 254	-0.015408	0.00149416	921.678	3.08634	-921.686	3.0827	0	0	-0.0233632	0.0065673
A	PHE	255	H8_Helix	-	13	PHE1125	L PHE 255	-0.0185124	0.00153652	-7.15131	0.236024	7.14994	0.235984	0	0	-0.0198856	0.00310175
A	GLN	256	H8_Helix	-	13	GLN1126	L GLN 256	-0.0193881	0.00152281	-5.11978	0.814616	5.15456	0.814182	0	0	0.015398	0.00449073
A	THR	257	H8_Helix	-	13	THR1127	L THR 257	-0.00906965	0.00157153	-1.49663	0.365173	1.49601	0.36532	0	0	-0.00968159	0.00269305
A	ASN	258	H8_Helix	-	13	ASN1128	L ASN 258	-0.00633333	0.00175075	-12.6269	0.298107	12.6286	0.297902	0	0	-0.00467164	0.00282388
A	LEU	259	H8_Helix	-	13	LEU1129	L LEU 259	-0.00845771	0.00166514	-4.27918	0.320233	4.28352	0.320139	0	0	-0.00411443	0.00274596
A	VAL	260	H8_Helix	-	13	VAL1130	L VAL 260	-0.008801	0.00159083	-0.426776	0.224395	0.426478	0.224385	0	0	-0.0090995	0.0026085
A	PRO	261	H8-S7_Loop	-	13	PRO1131	L PRO 261	-0.00520398	0.00172719	0.0898706	0.2106	-0.0919055	0.210591	0	0	-0.00723881	0.00270414
A	TYR	262	H8-S7_Loop	-	13	TYR1132	L TYR 262	-0.00755224	0.00171053	2.06155	0.291833	-2.06154	0.291753	0	0	-0.00754726	0.00269778
A	PRO	263	H8-S7_Loop	-	13	PRO1133	L PRO 263	-0.00813433	0.00162317	5.41679	0.478931	-5.41537	0.478877	0	0	-0.00671642	0.00261988
A	ARG	264	H8-S7_Loop	-	13	ARG1134	L ARG 264	-0.0104925	0.00148662	-954.475	5.01047	954.436	5.00811	0	0	-0.0490896	0.00484415
A	GLY	265	H8-S7_Loop	-	13	GLY1135	L GLY 265	-0.00463184	0.00169384	-4.35053	0.417408	4.35202	0.417273	0	0	-0.0031393	0.00274852
A	HIE	266	H8-S7_Loop	-	13	HIE1136	L HIE 266	-0.00825373	0.0016637	9.1993	0.68096	-9.19609	0.680766	0	0	-0.0050398	0.0026802
A	PHE	267	H8-S7_Loop	-	13	PHE1137	L PHE 267	-0.0113781	0.00142938	-6.19613	0.264051	6.19343	0.264056	0	0	-0.0140796	0.00259626
A	PRO	268	H8-S7_Loop	-	13	PRO1138	L PRO 268	-0.00733333	0.00174636	5.81118	0.290956	-5.81319	0.29079	0	0	-0.00934826	0.00279218
A	LEU	269	S7_Loop	-	13	LEU1139	L LEU 269	-0.00581095	0.00177381	1.26703	0.414717	-1.26668	0.414543	0	0	-0.00545771	0.00276908
A	ALA	270	S7_Loop	-	13	ALA1140	L ALA 270	-0.00453234	0.00170343	-1.23109	0.380916	1.23191	0.380728	0	0	-0.00372139	0.00267768
A	THR	271	S7_Loop	-	13	THR1141	L THR 271	-0.00451244	0.00170585	3.3981	0.589653	-3.39566	0.589448	0	0	-0.00206965	0.00273702
A	TYR	272	S7-H9_(MA)_Loop	-	13	TYR1142	L TYR 272	-0.00859701	0.00168704	-0.431274	0.502558	0.428647	0.502345	0	0	-0.0112239	0.00267014
A	ALA	273	S7-H9_(MA)_Loop	-	13	ALA1143	L ALA 273	-0.00262189	0.00144368	3.24757	0.232862	-3.24661	0.232776	0	0	-0.00166169	0.00255815
A	PRO	274	S7-H9_(MA)_Loop	-	13	PRO1144	L PRO 274	-0.00344776	0.00158554	7.36845	0.268621	-7.36611	0.268531	0	0	-0.00110448	0.00266585
A	VAL	275	S7-H9_(MA)_Loop	-	13	VAL1145	L VAL 275	-0.00381592	0.0016372	-2.42771	0.596842	2.42729	0.596607	0	0	-0.00423383	0.00271535
A	ILE	276	S7-H9_(MA)_Loop	-	13	ILE1146	L ILE 276	-0.00352736	0.0015997	6.15617	0.244004	-6.15328	0.243983	0	0	-0.000636816	0.00261159
A	SER	277	S7-H9_(MA)_Loop	-	13	SER1147	L SER 277	-0.00241294	0.00139816	-6.57053	0.582114	6.56826	0.581836	0	0	-0.00468159	0.00253989
A	ALA	278	S7-H9_(MA)_Loop	-	13	ALA1148	L ALA 278	-0.00236318	0.00138507	-5.81785	0.227016	5.81516	0.226961	0	0	-0.00504975	0.00247828
A	GLU	279	S7-H9_(MA)_Loop	-	13	GLU1149	L GLU 279	-0.00279104	0.0014728	831.435	4.54665	-831.4	4.54452	0	0	0.0320796	0.00357596
A	LYS	280	S7-H9_(MA)_Loop	-	13	LYS1150	L LYS 280	-0.00247761	0.00141197	-813.912	2.47732	813.886	2.47621	0	0	-0.0285174	0.00288832
A	ALA	281	S7-H9_(MA)_Loop	-	13	ALA1151	L ALA 281	-0.00153234	0.00116024	-3.17474	0.248775	3.17382	0.248684	0	0	-0.00245274	0.00247632
A	TYR	282	S7-H9_(MA)_Loop	-	13	TYR1152	L TYR 282	-0.00263184	0.0014389	-0.518642	0.523485	0.518109	0.523352	0	0	-0.00316418	0.00258616
A	HIE	283	S7-H9_(MA)_Loop	-	13	HIE1153	L HIE 283	-0.001801	0.00122979	1.18869	0.429656	-1.18867	0.429608	0	0	-0.00178109	0.00237635
A	GLU	284	S7-H9_(MA)_Loop	-	13	GLU1154	L GLU 284	-0.00188557	0.00126509	781.757	2.02017	-781.738	2.01946	0	0	0.0174876	0.00254903
A	GLN	285	S7-H9_(MA)_Loop	-	13	GLN1155	L GLN 285	-0.00150249	0.00115019	4.19557	0.83988	-4.19472	0.839734	0	0	-0.000656716	0.00236855
A	LEU	286	S7-H9_(MA)_Loop	-	13	LEU1156	L LEU 286	-0.00256219	0.00142882	1.71203	0.340669	-1.71175	0.340741	0	0	-0.00227861	0.00250783
A	SER	287	S7-H9_(MA)_Loop	-	13	SER1157	L SER 287	-0.00131841	0.00108679	6.59058	0.418898	-6.58915	0.418835	0	0	0.000109453	0.00233396
A	VAL	288	H9_Helix	-	13	VAL1158	L VAL 288	-0.00222886	0.00135747	3.26462	0.167604	-3.26427	0.167516	0	0	-0.0018806	0.00250602
A	ALA	289	H9_Helix	-	13	ALA1159	L ALA 289	-0.000985075	0.000952629	3.61959	0.238116	-3.61937	0.237988	0	0	-0.000766169	0.00226171
A	GLU	290	H9_Helix	-	13	GLU1160	L GLU 290	-0.00182587	0.0012515	775.749	1.93963	-775.734	1.93907	0	0	0.0134677	0.00250089
A	ILE	291	H9_Helix	-	13	ILE1161	L ILE 291	-0.00288557	0.0014965	2.00717	0.182391	-2.00611	0.182301	0	0	-0.00182587	0.00253626
A	THR	292	H9_Helix	-	13	THR1162	L THR 292	-0.0021592	0.00133749	6.50522	0.224034	-6.50426	0.223899	0	0	-0.001199	0.00249723
A	ASN	293	H9_Helix	-	13	ASN1163	L ASN 293	-0.00172637	0.00122123	3.21197	0.575439	-3.21178	0.575363	0	0	-0.00154229	0.00246253
A	ALA	294	H9_Helix	-	13	ALA1164	L ALA 294	-0.00154726	0.00116329	1.5638	0.236113	-1.56345	0.235945	0	0	-0.00120398	0.00237304
A	CYS	295	H9_Helix	-	13	CYS1165	L CYS 295	-0.00255224	0.0014256	4.98082	0.453211	-4.97959	0.453038	0	0	-0.00132338	0.0025239
A	PHE	296	H9_Helix	-	13	PHE1166	L PHE 296	-0.00315423	0.00154049	-0.489488	0.306999	0.489005	0.306889	0	0	-0.00363682	0.00261644
A	GLU	297	H9-S8_Loop	-	13	GLU1167	L GLU 297	-0.00202488	0.00130213	798.507	1.98733	-798.489	1.98676	0	0	0.0153632	0.00262567
A	PRO	298	H9-S8_Loop	-	13	PRO1168	L PRO 298	-0.0018209	0.00124613	7.1004	0.158501	-7.09897	0.158478	0	0	-0.000383085	0.00245235
A	ALA	299	H9-S8_Loop	-	13	ALA1169	L ALA 299	-0.00146766	0.00113766	4.98605	0.236133	-4.98472	0.236096	0	0	-0.000134328	0.00237076
A	ASN	300	H9-S8_Loop	-	13	ASN1170	L ASN 300	-0.00302985	0.00151641	6.08098	0.718608	-6.07825	0.718406	0	0	-0.000303483	0.00261435
A	GLN	301	H9-S8_Loop	-	13	GLN1171	L GLN 301	-0.00388557	0.00164271	0.392562	0.726505	-0.391134	0.726376	0	0	-0.00245771	0.00267355
A	MET	302	H9-S8_Loop	-	13	MET1172	L MET 302	-0.0069602	0.0017877	5.44569	0.659904	-5.4435	0.659553	0	0	-0.00476617	0.00277089
A	VAL	303	H9-S8_Loop	-	13	VAL1173	L VAL 303	-0.00437811	0.00168772	-3.4405	0.176433	3.44058	0.176467	0	0	-0.00430348	0.0026787
A	LYS	304	H9-S8_Loop	-	13	LYS1174	L LYS 304	-0.00385572	0.00162663	-859.961	2.99139	859.935	2.99023	0	0	-0.0302886	0.00306481
A	CYS	305	H9-S8_Loop	-	13	CYS1175	L CYS 305	-0.00227363	0.00136311	-0.151418	0.518201	0.151672	0.518123	0	0	-0.0020199	0.00248194
A	ASP	306	H9-S8_Loop	-	13	ASP1176	L ASP 306	-0.00183582	0.0012514	804.288	2.10579	-804.274	2.10521	0	0	0.0117065	0.00257372
A	PRO	307	H9-S8_Loop	-	13	PRO1177	L PRO 307	-0.00166169	0.00119583	-0.276652	0.275687	0.276159	0.275607	0	0	-0.00215423	0.00240661
A	ARG	308	H9-S8_Loop	-	13	ARG1178	L ARG 308	-0.00175124	0.00122554	-778.236	2.77728	778.225	2.7767	0	0	-0.0122886	0.00258156
A	HIE	309	H9-S8_Loop	-	13	HIE1179	L HIE 309	-0.00209453	0.00131552	-2.97461	0.820122	2.97402	0.819904	0	0	-0.00268159	0.00249692
A	GLY	310	H9-S8_Loop	-	13	GLY1180	L GLY 310	-0.00081592	0.000871002	-4.05453	0.39434	4.05399	0.394218	0	0	-0.00135821	0.00230703
A	LYS	311	H9-S8_Loop	-	13	LYS1181	L LYS 311	-0.00206965	0.00131601	-776.841	2.36265	776.833	2.36229	0	0	-0.010194	0.00250443
A	TYR	312	S8_Beta_Strand	-	13	TYR1182	L TYR 312	-0.00355224	0.00159719	-4.40635	0.617157	4.4055	0.617086	0	0	-0.00439801	0.00258854
A	MET	313	S8_Beta_Strand	-	13	MET1183	L MET 313	-0.00391045	0.0016302	-4.62697	0.45172	4.62592	0.451702	0	0	-0.0049602	0.00260414
A	ALA	314	S8_Beta_Strand	-	13	ALA1184	L ALA 314	-0.00271642	0.00145886	0.593119	0.324491	-0.592229	0.324461	0	0	-0.00182587	0.00259787
A	CYS	315	S8_Beta_Strand	-	13	CYS1185	L CYS 315	-0.00337811	0.00157044	-2.45093	0.501791	2.4513	0.501784	0	0	-0.00300995	0.00260302
A	CYS	316	S8_Beta_Strand	-	13	CYS1186	L CYS 316	-0.00502985	0.0017332	3.16632	0.488327	-3.162	0.488128	0	0	-0.000711443	0.00277305
A	LEU	317	S8_Beta_Strand	-	13	LEU1187	L LEU 317	-0.00545274	0.001768	1.80123	0.341759	-1.8005	0.341649	0	0	-0.00472139	0.00280704
A	LEU	318	S8_Beta_Strand	-	13	LEU1188	L LEU 318	-0.00916915	0.00160168	-0.527791	0.271167	0.531945	0.270967	0	0	-0.00501493	0.00266236
A	TYR	319	S8_Beta_Strand	-	13	TYR1189	L TYR 319	-0.00681592	0.00178628	7.00987	0.316609	-7.00811	0.31644	0	0	-0.0050597	0.00275121
A	ARG	320	S8_Beta_Strand	-	13	ARG1190	L ARG 320	-0.0136716	0.00106221	-951.999	2.79145	951.931	2.78752	0	0	-0.080801	0.00653982
A	GLY	321	S8_Beta_Strand	-	13	GLY1191	L GLY 321	-0.00267164	0.00145219	-1.24365	0.244553	1.24121	0.244409	0	0	-0.00510448	0.00253964
A	ASP	322	S8-H10_Loop	-	13	ASP1192	L ASP 322	-0.00345771	0.00158639	819.276	2.11528	-819.248	2.11395	0	0	0.0246716	0.00326865
A	VAL	323	S8-H10_Loop	-	13	VAL1193	L VAL 323	-0.00321393	0.00155074	3.14109	0.225501	-3.14033	0.22548	0	0	-0.00245274	0.00261678
A	VAL	324	S8-H10_Loop	-	13	VAL1194	L VAL 324	-0.00252736	0.00142099	0.435328	0.216469	-0.435204	0.216426	0	0	-0.00240299	0.00251757
A	PRO	325	H10_Helix	-	13	PRO1195	L PRO 325	-0.00258706	0.00143149	-1.59125	0.171733	1.59106	0.171682	0	0	-0.00277114	0.00256829
A	LYS	326	H10_Helix	-	13	LYS1196	L LYS 326	-0.00187562	0.0012627	-744.909	1.81807	744.901	1.81764	0	0	-0.00923383	0.00251946
A	ASP	327	H10_Helix	-	13	ASP1197	L ASP 327	-0.00169652	0.00121081	764.742	1.74523	-764.731	1.74466	0	0	0.0100896	0.00250098
A	VAL	328	H10_Helix	-	13	VAL1198	L VAL 328	-0.00241791	0.00139859	-2.99133	0.184374	2.99088	0.184309	0	0	-0.00287065	0.0024979
A	ASN	329	H10_Helix	-	13	ASN1199	L ASN 329	-0.00166169	0.00119902	-4.79577	0.784285	4.79548	0.784267	0	0	-0.00195025	0.00239248
A	ALA	330	H10_Helix	-	13	ALA1200	L ALA 330	-0.000865672	0.000896268	-1.98912	0.15362	1.98878	0.153596	0	0	-0.00120398	0.00229151
A	ALA	331	H10_Helix	-	13	ALA1201	L ALA 331	-0.00111443	0.00100704	-3.65379	0.208141	3.65333	0.20813	0	0	-0.00157711	0.00226616
A	ILE	332	H10_Helix	-	13	ILE1202	L ILE 332	-0.00223881	0.00135616	-2.12076	0.1672	2.12086	0.167204	0	0	-0.0021393	0.00252644
A	ALA	333	H10_Helix	-	13	ALA1203	L ALA 333	-0.000995025	0.000956363	-1.41976	0.248783	1.41958	0.248751	0	0	-0.00117413	0.0022901
A	THR	334	H10_Helix	-	13	THR1204	L THR 334	-0.00111443	0.00100812	-2.62591	0.473457	2.62556	0.473418	0	0	-0.00145771	0.00232112
A	ILE	335	H10_Helix	-	13	ILE1205	L ILE 335	-0.00184577	0.00125261	-3.27612	0.224085	3.27613	0.224058	0	0	-0.00183582	0.00243522
A	LYS	336	H10_Helix	-	13	LYS1206	L LYS 336	-0.00161194	0.00118398	-766.595	3.1048	766.588	3.10439	0	0	-0.00865174	0.00256641
A	THR	337	H10-S9_Loop	-	13	THR1207	L THR 337	-0.000905473	0.000914828	-1.00576	0.518642	1.00598	0.518497	0	0	-0.000681592	0.00229203
A	LYS	338	H10-S9_Loop	-	13	LYS1208	L LYS 338	-0.00120398	0.00104319	-733.376	2.58355	733.368	2.58313	0	0	-0.00839801	0.00241499
A	ARG	339	H10-S9_Loop	-	13	ARG1209	L ARG 339	-0.0019403	0.00128096	-778.36	1.98296	778.347	1.98245	0	0	-0.0150547	0.00262626
A	THR	340	H10-S9_Loop	-	13	THR1210	L THR 340	-0.0010796	0.000992385	0.365458	0.513274	-0.365483	0.513183	0	0	-0.00110448	0.00233991
A	ILE	341	H10-S9_Loop	-	13	ILE1211	L ILE 341	-0.0020398	0.00130371	-3.87312	0.456672	3.8725	0.456606	0	0	-0.00266667	0.00243042
A	GLN	342	H10-S9_Loop	-	13	GLN1212	L GLN 342	-0.00173632	0.00122224	5.39158	0.969496	-5.39132	0.969439	0	0	-0.00148259	0.00236984
A	PHE	343	H10-S9_Loop	-	13	PHE1213	L PHE 343	-0.00283085	0.00148125	-5.50196	0.129731	5.50157	0.129677	0	0	-0.00321891	0.0025752
A	VAL	344	H10-S9_Loop	-	13	VAL1214	L VAL 344	-0.00184577	0.00125353	-1.79497	0.225227	1.79431	0.225195	0	0	-0.00250249	0.002388
A	ASP	345	H10-S9_Loop	-	13	ASP1215	L ASP 345	-0.00125373	0.00106088	777.854	2.33923	-777.846	2.33874	0	0	0.00641294	0.00251932
A	TRP	346	H10-S9_Loop	-	13	TRP1216	L TRP 346	-0.00382587	0.00161653	-0.0481343	0.373828	0.0476617	0.373916	0	0	-0.00429851	0.00257255
A	CYS	347	H10-S9_Loop	-	13	CYS1217	L CYS 347	-0.00188557	0.00126501	-5.49068	0.346623	5.4906	0.346645	0	0	-0.00197015	0.00245581
A	PRO	348	H10-S9_Loop	-	13	PRO1218	L PRO 348	-0.00208955	0.0013178	0.524269	0.307621	-0.524015	0.307586	0	0	-0.00183582	0.00247476
A	THR	349	H10-S9_Loop	-	13	THR1219	L THR 349	-0.00168657	0.00120456	-1.33075	0.465026	1.33092	0.464942	0	0	-0.00152239	0.00241609
A	GLY	350	H10-S9_Loop	-	13	GLY1220	L GLY 350	-0.00134328	0.00109312	1.4461	0.338824	-1.44552	0.338822	0	0	-0.000756219	0.00242597
A	PHE	351	S9_Beta_Strand	-	13	PHE1221	L PHE 351	-0.004199	0.00167459	0.205169	0.254013	-0.204597	0.253977	0	0	-0.00362687	0.00276041
A	LYS	352	S9_Beta_Strand	-	13	LYS1222	L LYS 352	-0.00775124	0.00173081	-883.877	2.5894	883.876	2.58707	0	0	-0.00908458	0.00473388
A	VAL	353	S9_Beta_Strand	-	13	VAL1223	L VAL 353	-0.00443781	0.00169311	0.42197	0.295268	-0.422239	0.295256	0	0	-0.00470647	0.00268988
A	GLY	354	S9_Beta_Strand	-	13	GLY1224	L GLY 354	-0.00300995	0.00151701	-3.76033	0.323491	3.7612	0.323362	0	0	-0.0021393	0.00257283
A	ILE	355	S9_Beta_Strand	-	13	ILE1225	L ILE 355	-0.00645771	0.00178432	1.19074	0.307091	-1.19004	0.307034	0	0	-0.00576617	0.0026914
A	ASN	356	S9-S10_Loop	-	13	ASN1226	L ASN 356	-0.00944776	0.00157004	-4.53094	0.750401	4.53597	0.750075	0	0	-0.00441791	0.00276028
A	TYR	357	S9-S10_Loop	-	13	TYR1227	L TYR 357	-0.00974627	0.00149681	-3.17441	0.577847	3.17381	0.577625	0	0	-0.0103483	0.0025583
A	GLU	358	S9-S10_Loop	-	13	GLU1228	L GLU 358	-0.0133383	0.0011599	946.505	3.3675	-946.385	3.36134	0	0	0.106572	0.00751446
A	PRO	359	S9-S10_Loop	-	13	PRO1229	L PRO 359	-0.00780597	0.00175603	9.85561	0.199139	-9.84995	0.19891	0	0	-0.0021393	0.00284737
A	PRO	360	S9-S10_Loop	-	13	PRO1230	L PRO 360	-0.00770647	0.00176727	-0.490453	0.338423	0.493731	0.338147	0	0	-0.00442786	0.00278966
A	THR	361	S9-S10_Loop	-	13	THR1231	L THR 361	-0.0133881	0.000998947	-1.77017	0.681417	1.788	0.681084	0	0	0.00443781	0.00287189
A	VAL	362	S9-S10_Loop	-	13	VAL1232	L VAL 362	-0.00998507	0.00149396	1.22167	0.522216	-1.20983	0.521606	0	0	0.00185572	0.00281036
A	VAL	363	S9-S10_Loop	-	13	VAL1233	L VAL 363	-0.0151144	0.00136889	-9.19868	0.394602	9.204	0.394605	0	0	-0.00979104	0.00297751
A	PRO	364	S9-S10_Loop	-	13	PRO1234	L PRO 364	-0.0133532	0.0015192	5.87281	0.886765	-5.87149	0.885259	0	0	-0.0120398	0.0032137
A	GLY	365	S9-S10_Loop	-	13	GLY1235	L GLY 365	-0.00451741	0.00167269	2.37265	0.680957	-2.37055	0.680398	0	0	-0.00241791	0.0027561
A	GLY	366	S9-S10_Loop	-	13	GLY1236	L GLY 366	-0.00387562	0.00163589	-6.3199	0.487175	6.31721	0.486833	0	0	-0.00655721	0.00266224
A	ASP	367	S9-S10_Loop	-	13	ASP1237	L ASP 367	-0.00615423	0.00178146	934.826	3.20397	-934.739	3.20058	0	0	0.0801542	0.00498288
A	LEU	368	S9-S10_Loop	-	13	LEU1238	L LEU 368	-0.00695025	0.00178475	2.78092	0.303478	-2.77728	0.303273	0	0	-0.00330846	0.00279377
A	ALA	369	S9-S10_Loop	-	13	ALA1239	L ALA 369	-0.0028607	0.0014875	4.47949	0.369985	-4.4773	0.369779	0	0	-0.000671642	0.00252449
A	LYS	370	S9-S10_Loop	-	13	LYS1240	L LYS 370	-0.00730846	0.00175761	-915.921	4.53174	915.84	4.52833	0	0	-0.0888806	0.00562112
A	VAL	371	S9-S10_Loop	-	13	VAL1241	L VAL 371	-0.00406468	0.00166498	7.25114	0.194498	-7.24695	0.194286	0	0	0.000129353	0.00264899
A	GLN	372	S9-S10_Loop	-	13	GLN1242	L GLN 372	-0.00450249	0.0017106	6.32881	1.19801	-6.3257	1.19746	0	0	-0.00139303	0.0027234
A	ARG	373	S10_Beta_Strand	-	13	ARG1243	L ARG 373	-0.00467164	0.0017223	-814.832	1.9536	814.805	1.95248	0	0	-0.03099	0.00307678
A	ALA	374	S10_Beta_Strand	-	13	ALA1244	L ALA 374	-0.00319403	0.00154232	-1.5277	0.272855	1.52769	0.272758	0	0	-0.003199	0.00256531
A	VAL	375	S10_Beta_Strand	-	13	VAL1245	L VAL 375	-0.00416915	0.0016767	-0.0163781	0.287016	0.020607	0.286924	0	0	5.97015e-05	0.00267037
A	CYS	376	S10_Beta_Strand	-	13	CYS1246	L CYS 376	-0.00564179	0.00178234	-1.59461	0.516783	1.59634	0.516554	0	0	-0.00390547	0.00274762
A	MET	377	S10_Beta_Strand	-	13	MET1247	L MET 377	-0.00552239	0.00176721	3.63496	0.592327	-3.62933	0.592103	0	0	0.000104478	0.00280295
A	LEU	378	S10_Beta_Strand	-	13	LEU1248	L LEU 378	-0.00849254	0.00169036	-5.97192	0.259928	5.97263	0.259844	0	0	-0.00778109	0.00279064
A	SER	379	S10_Beta_Strand	-	13	SER1249	L SER 379	-0.00357711	0.00160218	4.53845	0.584004	-4.53746	0.584017	0	0	-0.00259204	0.00261379
A	ASN	380	S10_Beta_Strand	-	13	ASN1250	L ASN 380	-0.00442786	0.0016892	-6.95241	0.53554	6.95248	0.535415	0	0	-0.00436318	0.00272206
A	THR	381	S10_Beta_Strand	-	13	THR1251	L THR 381	-0.00300995	0.00151362	6.06022	0.342776	-6.0588	0.342646	0	0	-0.00158209	0.00250813
A	THR	382	H11_Helix	-	13	THR1252	L THR 382	-0.00241791	0.00139945	2.04997	0.337824	-2.04953	0.337737	0	0	-0.00197512	0.0024983
A	ALA	383	H11_Helix	-	13	ALA1253	L ALA 383	-0.00175622	0.00122614	0.813169	0.17904	-0.813274	0.17901	0	0	-0.0018607	0.00248892
A	ILE	384	H11_Helix	-	13	ILE1254	L ILE 384	-0.00459204	0.00170668	1.77587	0.209095	-1.77481	0.209026	0	0	-0.00353234	0.00271147
A	ALA	385	H11_Helix	-	13	ALA1255	L ALA 385	-0.00206965	0.001311	4.26241	0.257473	-4.26152	0.25739	0	0	-0.0011791	0.00245134
A	GLU	386	H11_Helix	-	13	GLU1256	L GLU 386	-0.00295522	0.00150397	858.563	2.67295	-858.541	2.67208	0	0	0.0187761	0.00291963
A	ALA	387	H11_Helix	-	13	ALA1257	L ALA 387	-0.00255224	0.00142622	1.65451	0.264837	-1.65361	0.264781	0	0	-0.00165174	0.00252526
A	TRP	388	H11_Helix	-	13	TRP1258	L TRP 388	-0.00951244	0.00151114	4.08812	0.261616	-4.08999	0.261484	0	0	-0.0113781	0.00259568
A	ALA	389	H11_Helix	-	13	ALA1259	L ALA 389	-0.00191045	0.00126993	3.00921	0.297448	-3.0088	0.297393	0	0	-0.00150249	0.00239566
A	ARG	390	H11_Helix	-	13	ARG1260	L ARG 390	-0.00434826	0.00169157	-878.322	2.98122	878.296	2.98015	0	0	-0.0303134	0.0031507
A	LEU	391	H11_Helix	-	13	LEU1261	L LEU 391	-0.00591045	0.00176769	-0.0310697	0.268662	0.0317413	0.268629	0	0	-0.00523881	0.00275445
A	ASP	392	H11_Helix	-	13	ASP1262	L ASP 392	-0.00378109	0.00162419	918.865	3.36034	-918.835	3.3589	0	0	0.0264975	0.00327319
A	HID	393	H11_Helix	-	13	HID1263	L HID 393	-0.00333831	0.00155914	-0.275348	0.779592	0.274851	0.779439	0	0	-0.00383582	0.00260324
A	LYS	394	H11_Helix	-	13	LYS1264	L LYS 394	-0.00475124	0.0017017	-915.842	3.43531	915.814	3.43385	0	0	-0.0332587	0.00337378
A	PHE	395	H11_Helix	-	13	PHE1265	L PHE 395	-0.00763184	0.00169131	1.55053	0.22051	-1.55123	0.22045	0	0	-0.00832836	0.0026768
A	ASP	396	H11_Helix	-	13	ASP1266	L ASP 396	-0.00327861	0.00154449	915.613	3.49508	-915.585	3.49368	0	0	0.0247114	0.0031316
A	LEU	397	H11_Helix	-	13	LEU1267	L LEU 397	-0.00379104	0.00162311	0.583697	0.244819	-0.583821	0.244758	0	0	-0.00391542	0.00268269
A	MET	398	H11_Helix	-	13	MET1268	L MET 398	-0.00618905	0.00175462	0.500866	0.427056	-0.501274	0.426988	0	0	-0.00659701	0.00273264
A	TYR	399	H11_Helix	-	13	TYR1269	L TYR 399	-0.00755224	0.0016591	1.68065	0.904251	-1.68091	0.903913	0	0	-0.00780597	0.00269664
A	ALA	400	H11-H11'_Loop	-	13	ALA1270	L ALA 400	-0.00216915	0.00133382	2.66803	0.484774	-2.66731	0.484669	0	0	-0.00144776	0.00244349
A	LYS	401	H11-H11'_Loop	-	13	LYS1271	L LYS 401	-0.00449751	0.00168031	-907.322	4.19523	907.301	4.19427	0	0	-0.0254527	0.00307314
A	ARG	402	H11-H11'_Loop	-	13	ARG1272	L ARG 402	-0.00808955	0.00163336	-980.296	4.43564	980.248	4.43318	0	0	-0.0558308	0.00401353
A	ALA	403	H11'_Helix	-	13	ALA1273	L ALA 403	-0.00400498	0.00163725	2.42796	0.248326	-2.42513	0.248245	0	0	-0.00117413	0.00267951
A	PHE	404	H11'_Helix	-	13	PHE1274	L PHE 404	-0.0120348	0.00140067	6.28287	0.210317	-6.27963	0.210218	0	0	-0.00879602	0.00253834
A	VAL	405	H11'_Helix	-	13	VAL1275	L VAL 405	-0.0100448	0.0015316	9.7222	0.187978	-9.71706	0.187803	0	0	-0.00491045	0.00265511
A	HIE	406	H11'_Helix	-	13	HIE1276	L HIE 406	-0.0167214	0.00153211	3.71451	0.517606	-3.7058	0.517364	0	0	-0.00800498	0.0026056
A	TRP	407	H11'_Helix	-	13	TRP1277	L TRP 407	-0.0323433	0.00170469	17.7494	0.286096	-17.7421	0.285406	0	0	-0.0249552	0.00293034
A	TYR	408	H11'_Helix	-	13	TYR1278	L TYR 408	-0.0247861	0.00148349	9.89847	0.501141	-9.89811	0.501083	0	0	-0.0244328	0.00281202
A	VAL	409	H11'_Helix	-	13	VAL1279	L VAL 409	-0.0173085	0.00161835	11.3045	0.328731	-11.2973	0.328239	0	0	-0.0100348	0.00267649
A	GLY	410	H11'-H12_Loop	-	13	GLY1280	L GLY 410	-0.0147413	0.00156875	11.2487	0.304223	-11.2265	0.302941	0	0	0.00742289	0.00320724
A	GLU	411	H11'-H12_Loop	-	13	GLU1281	L GLU 411	-0.0444776	0.00213113	1254.79	6.62642	-1254.57	6.60764	0	0	0.177313	0.0221145
A	GLY	412	H11'-H12_Loop	-	13	GLY1282	L GLY 412	-0.0146567	0.00155856	2.69577	0.573132	-2.68834	0.572283	0	0	-0.00722388	0.00276129
A	MET	413	H11'-H12_Loop	-	13	MET1283	L MET 413	-0.0228358	0.00158004	3.95442	1.23371	-3.95374	1.23283	0	0	-0.0221542	0.00287193
A	GLU	414	H11'-H12_Loop	-	13	GLU1284	L GLU 414	-0.015607	0.0015788	1130.21	7.83919	-1130.07	7.83147	0	0	0.121303	0.00936763
A	GLU	415	H12_Helix	-	13	GLU1285	L GLU 415	-0.00920896	0.00153953	1035.26	6.16411	-1035.19	6.16058	0	0	0.0616169	0.00498197
A	GLY	416	H12_Helix	-	13	GLY1286	L GLY 416	-0.00442289	0.0016404	-7.30826	0.407207	7.30425	0.406875	0	0	-0.00842786	0.00269879
A	GLU	417	H12_Helix	-	13	GLU1287	L GLU 417	-0.0149751	0.00150432	1114.17	6.32339	-1114.04	6.31665	0	0	0.114468	0.0089028
A	PHE	418	H12_Helix	-	13	PHE1288	L PHE 418	-0.0130299	0.00145926	-4.49159	0.304925	4.48855	0.30465	0	0	-0.0160746	0.00263787
A	SER	419	H12_Helix	-	13	SER1289	L SER 419	-0.00471642	0.00168242	-8.16428	0.964812	8.16037	0.964349	0	0	-0.00863184	0.00272928
A	GLU	420	H12_Helix	-	13	GLU1290	L GLU 420	-0.00989055	0.00157968	1040.89	7.14102	-1040.8	7.13516	0	0	0.0792338	0.00739827
A	ALA	421	H12_Helix	-	13	ALA1291	L ALA 421	-0.00573134	0.00173421	-5.21811	0.243308	5.21689	0.243169	0	0	-0.00695522	0.00272332
A	ARG	422	H12_Helix	-	13	ARG1292	L ARG 422	-0.00690547	0.00171915	-935.112	3.87577	935.075	3.87391	0	0	-0.0443781	0.00372605
A	GLU	423	H12_Helix	-	13	GLU1293	L GLU 423	-0.00573134	0.00172174	944.126	5.39767	-944.082	5.39534	0	0	0.0376667	0.00404327
A	ASP	424	H12_Helix	-	13	ASP1294	L ASP 424	-0.00752239	0.00167391	1008.32	4.47421	-1008.26	4.47049	0	0	0.0544328	0.00576826
A	MET	425	H12_Helix	-	13	MET1295	L MET 425	-0.00677114	0.00171823	-4.37487	0.756016	4.37286	0.755836	0	0	-0.00878109	0.00271287
A	ALA	426	H12_Helix	-	13	ALA1296	L ALA 426	-0.00256219	0.00142341	-5.87161	0.159007	5.86975	0.158956	0	0	-0.00442786	0.00258714
A	ALA	427	H12_Helix	-	13	ALA1297	L ALA 427	-0.0029801	0.00148596	-6.99877	0.269645	6.99711	0.269533	0	0	-0.00464179	0.00256372
A	LEU	428	H12_Helix	-	13	LEU1298	L LEU 428	-0.00628358	0.0017402	-6.11557	0.215486	6.11443	0.215429	0	0	-0.00741791	0.00272331
A	GLU	429	H12_Helix	-	13	GLU1299	L GLU 429	-0.00340796	0.00156556	871.156	3.36102	-871.135	3.36012	0	0	0.017791	0.00299638
A	LYS	430	H12_Helix	-	13	LYS1300	L LYS 430	-0.00345274	0.00157781	-879.148	5.60901	879.123	5.60744	0	0	-0.0289104	0.00349645
A	ASP	431	H12_Helix	-	13	ASP1301	L ASP 431	-0.00401493	0.0016367	916.769	3.7565	-916.739	3.75463	0	0	0.0261741	0.00393005
A	TYR	432	H12_Helix	-	13	TYR1302	L TYR 432	-0.00547761	0.00174348	-1.72118	0.24624	1.7206	0.246164	0	0	-0.0060597	0.00270326
A	GLU	433	H12_Helix	-	13	GLU1303	L GLU 433	-0.00253731	0.00141591	826.254	3.49463	-826.24	3.49373	0	0	0.0118756	0.00277583
A	GLU	434	H12_Helix	-	13	GLU1304	L GLU 434	-0.00261692	0.00143463	846.516	4.07118	-846.498	4.07028	0	0	0.015398	0.00302972
A	VAL	435	C-Terminal_Loop	-	13	VAL1305	L VAL 435	-0.00279104	0.00146257	-3.84472	0.253682	3.84424	0.25367	0	0	-0.00326368	0.00254076
A	GLY	436	C-Terminal_Loop	-	13	GLY1306	L GLY 436	-0.000970149	0.000941811	-3.62819	0.224772	3.62757	0.224774	0	0	-0.00159204	0.00232781
A	VAL	437	C-Terminal_Loop	-	13	VAL1307	L VAL 437	-0.00162189	0.00118517	2.4672	0.275765	-2.4672	0.27577	0	0	-0.00162687	0.00242307
A	ASP	438	C-Terminal_Loop	-	13	ASP1308	L ASP 438	-0.00129353	0.00107017	771.763	2.66603	-771.754	2.66556	0	0	0.00712935	0.00247003
A	SER	439	C-Terminal_Loop	-	13	SER1309	L SER 439	-0.0010199	0.0009624	0.669109	0.62942	-0.668711	0.62933	0	0	-0.000621891	0.00229051
A	VAL	440	C-Terminal_Tail	-	13	VAL1310	L VAL 440	-0.00130846	0.00107255	774.819	3.71958	-774.809	3.71889	0	0	0.0090597	0.00261711
A	LIG	0	GTP	-	13	gtp1311	L gtp 441	-0.0874577	0.00200588	4582.17	16.9098	-4583.25	16.8994	0	0	-1.16352	0.10606
A	LIG	0	Mg+	-	13	Mg+1312	L Mg+ 442	-0.00167662	0.0011966	-2348.64	9.08823	2348.71	9.0746	0	0	0.0674328	0.0446404
B	MET	1	N-Terminal	-	13	MET1313	L MET 443	-0.321134	0.0254962	-1370.27	8.01068	1374.2	8.00199	-0.00035194	0.00212089	3.61337	0.205016
B	ARG	2	N-Terminal	-	13	ARG1314	L ARG 444	-0.158189	0.00416171	-1254.56	5.69479	1255.47	5.6885	0	0	0.752423	0.055118
B	GLU	3	N-Terminal	-	13	GLU1315	L GLU 445	-0.37791	0.0115472	1374.41	9.03584	-1371.6	8.96688	0	0	2.42574	0.206166
B	ILE	4	N-Terminal	-	13	ILE1316	L ILE 446	-0.17705	0.00447134	6.1179	0.615317	-5.65884	0.635547	0	0	0.282015	0.0496342
B	VAL	5	N-Terminal	-	13	VAL1317	L VAL 447	-0.305463	0.00881724	-3.05827	0.423743	3.93725	0.417548	0	0	0.573517	0.0551426
B	HID	6	S1_Beta_Strand	-	13	HID1318	L HID 448	-0.160289	0.0038895	0.377781	0.73954	-0.274612	0.745742	0	0	-0.0571194	0.0500102
B	ILE	7	S1_Beta_Strand	-	13	ILE1319	L ILE 449	-0.165378	0.00419389	-5.07751	0.299014	5.35561	0.305196	0	0	0.112721	0.0420604
B	GLN	8	S1_Beta_Strand	-	13	GLN1320	L GLN 450	-0.131229	0.00284604	4.47721	0.90485	-3.62194	0.919658	0	0	0.724045	0.0568666
B	ALA	9	S1_Beta_Strand	-	13	ALA1321	L ALA 451	-0.0441194	0.00168144	-4.3889	0.196996	4.50081	0.195873	0	0	0.067791	0.0115339
B	GLY	10	S1-H1_(T1)_Loop	(GNP)	13	GLY1322	L GLY 452	-0.0261393	0.00154327	1.21635	0.272686	-1.28786	0.274075	0	0	-0.0976517	0.00939407
B	GLN	11	S1-H1_(T1)_Loop	(GNP)	13	GLN1323	L GLN 453	-0.0397214	0.00172132	1.65565	1.07697	-1.59543	1.0776	0	0	0.0204975	0.0080189
B	CYS	12	H1_Helix	(GNP)	13	CYS1324	L CYS 454	-0.0220149	0.0015555	2.63025	0.335903	-2.57784	0.338907	0	0	0.030398	0.00887363
B	GLY	13	H1_Helix	-	13	GLY1325	L GLY 455	-0.0218259	0.00153568	-1.09	0.308698	1.21848	0.312393	0	0	0.106647	0.0101468
B	ASN	14	H1_Helix	-	13	ASN1326	L ASN 456	-0.0795423	0.00212364	7.12796	0.522882	-6.83994	0.523708	0	0	0.208478	0.0195715
B	GLN	15	H1_Helix	(GNP)	13	GLN1327	L GLN 457	-0.0450299	0.0017876	-0.0821642	1.08741	0.209189	1.09012	0	0	0.081995	0.0103984
B	ILE	16	H1_Helix	-	13	ILE1328	L ILE 458	-0.0344925	0.00160213	0.0468756	0.2389	0.112333	0.241306	0	0	0.124716	0.0109455
B	GLY	17	H1_Helix	-	13	GLY1329	L GLY 459	-0.033398	0.00168362	-0.326542	0.28641	0.513085	0.284707	0	0	0.153144	0.0133772
B	ALA	18	H1_Helix	-	13	ALA1330	L ALA 460	-0.0568856	0.00211405	2.81295	0.302811	-2.69864	0.301486	0	0	0.0574229	0.0108681
B	LYS	19	H1_Helix	-	13	LYS1331	L LYS 461	-0.043602	0.00172572	-1028.31	3.53378	1028.61	3.53142	0	0	0.25493	0.0180747
B	PHE	20	H1_Helix	-	13	PHE1332	L PHE 462	-0.0757811	0.00201086	-1.4888	0.295223	1.60286	0.295208	0	0	0.0382736	0.017108
B	TRP	21	H1_Helix	-	13	TRP1333	L TRP 463	-0.281507	0.00657418	3.2432	0.415293	-4.1808	0.416935	0	0	-1.21911	0.0603575
B	GLU	22	H1_Helix	-	13	GLU1334	L GLU 464	-0.0662786	0.00230202	1057.6	3.9705	-1057.64	3.95931	0	0	-0.0990199	0.0175724
B	VAL	23	H1_Helix	(TAX)	13	VAL1335	L VAL 465	-0.0350896	0.00159851	1.43101	0.277141	-1.33647	0.277885	0	0	0.0594527	0.0128117
B	ILE	24	H1_Helix	-	13	ILE1336	L ILE 466	-0.078403	0.00224637	0.643025	0.363531	-0.393129	0.362516	0	0	0.171493	0.0184922
B	SER	25	H1_Helix	-	13	SER1337	L SER 467	-0.0857413	0.00292236	8.64048	0.373127	-8.70947	0.373984	0	0	-0.154736	0.0228937
B	ASP	26	H1_Helix	(TAX)	13	ASP1338	L ASP 468	-0.0396219	0.00172639	1068.25	3.86009	-1068.29	3.85199	0	0	-0.0725721	0.0146261
B	GLU	27	H1-H1'_Loop	(TAX)	13	GLU1339	L GLU 469	-0.0407761	0.00161565	1087.7	3.85377	-1087.66	3.84517	0	0	-0.00320896	0.0139338
B	HID	28	H1-H1'_Loop	-	13	HID1340	L HID 470	-0.101796	0.00281385	-0.17602	0.519776	0.239129	0.519701	0	0	-0.0386866	0.0183002
B	GLY	29	H1-H1'_Loop	-	13	GLY1341	L GLY 471	-0.0385323	0.0017864	6.62387	0.499663	-6.55123	0.50019	0	0	0.0340995	0.00972608
B	ILE	30	H1-H1'_Loop	-	13	ILE1342	L ILE 472	-0.250403	0.0103603	-9.39381	0.363641	9.73942	0.366689	0	0	0.0952139	0.0238601
B	ASP	31	H1-H1'_Loop	-	13	ASP1343	L ASP 473	-0.252383	0.0189684	1158.36	6.48522	-1158.52	6.47852	0	0	-0.416333	0.139535
B	PRO	32	H1-H1'_Loop	-	13	PRO1344	L PRO 474	-0.736736	0.107662	4.18221	0.809112	-3.3848	0.72725	-0.00433372	0.00585227	0.0563429	0.259395
B	THR	33	H1-H1'_Loop	-	13	THR1345	L THR 475	-1.90115	0.555436	8.07265	2.27632	-6.93164	1.50364	-0.236069	0.0872111	-0.996213	1.0219
B	GLY	34	H1-H1'_Loop	-	13	GLY1346	L GLY 476	-0.874428	0.106722	8.90645	0.499089	-8.35879	0.506498	-0.00995452	0.0115621	-0.336726	0.180052
B	SER	35	H1-H1'_Loop	-	13	SER1347	L SER 477	-0.364055	0.0293955	-6.60234	1.19114	7.19934	1.20477	-0.000245839	0.0017079	0.232704	0.0837148
B	TYR	36	H1-H1'_Loop	-	13	TYR1348	L TYR 478	-0.196642	0.00832833	3.51967	0.77109	-3.36159	0.768081	0	0	-0.0385622	0.0124918
B	HID	37	H1-H1'_Loop	-	13	HID1349	L HID 479	-0.102801	0.00448957	-6.93279	1.17874	7.23014	1.18046	0	0	0.194547	0.0210426
B	GLY	38	H1-H1'_Loop	-	13	GLY1350	L GLY 480	-0.0247861	0.00159033	1.31213	0.829097	-1.25807	0.826092	0	0	0.0292786	0.00540806
B	ASP	39	H1-H1'_Loop	-	13	ASP1351	L ASP 481	-0.0273582	0.0016225	1087	4.60648	-1086.92	4.59738	0	0	0.0473632	0.011367
B	SER	40	H1-H1'_Loop	-	13	SER1352	L SER 482	-0.0312139	0.00179487	4.88394	0.926688	-4.88229	0.926014	0	0	-0.0295721	0.00487743
B	ASP	41	H1-H1'_Loop	-	13	ASP1353	L ASP 483	-0.0702438	0.00322486	1237.98	8.05953	-1237.29	8.01133	0	0	0.619801	0.0512329
B	LEU	42	H1-H1'_Loop	-	13	LEU1354	L LEU 484	-0.0661443	0.00243723	9.58179	0.514267	-9.49858	0.513593	0	0	0.0170647	0.00678296
B	GLN	43	H1-H1'_Loop	-	13	GLN1355	L GLN 485	-0.068602	0.00233182	9.63741	0.869053	-9.50224	0.871209	0	0	0.0665622	0.0105649
B	LEU	44	H1-H1'_Loop	-	13	LEU1356	L LEU 486	-0.17495	0.0058915	6.36654	0.662751	-6.1165	0.653026	0	0	0.0750896	0.0193334
B	GLU	47	H1-H1'_Loop	-	13	GLU1357	L GLU 487	-0.172572	0.00699546	1358.75	10.1657	-1356.4	10.0528	0	0	2.17828	0.126094
B	ARG	48	H1-H1'_Loop	-	13	ARG1358	L ARG 488	-0.171473	0.00526485	-1278.11	8.12847	1278.67	8.13158	0	0	0.3899	0.0708527
B	ILE	49	H1'_Helix	-	13	ILE1359	L ILE 489	-0.260836	0.00858591	-5.7134	0.529963	5.99925	0.538946	0	0	0.0250199	0.0354706
B	ASN	50	H1'_Helix	-	13	ASN1360	L ASN 490	-0.389194	0.0152813	-7.03597	1.97192	8.13935	1.94673	0	0	0.714189	0.101913
B	VAL	51	H1'_Helix	-	13	VAL1361	L VAL 491	-0.16996	0.00441826	4.03015	0.581609	-3.63842	0.585899	0	0	0.221771	0.0407812
B	TYR	52	H1'_Helix	-	13	TYR1362	L TYR 492	-0.239174	0.00528923	-1.37361	0.564621	1.57287	0.584012	0	0	-0.0399204	0.0572588
B	TYR	53	H1'-S2_Loop	-	13	TYR1363	L TYR 493	-0.69898	0.0220917	5.48908	0.603253	-3.53806	0.61396	0	0	1.25204	0.111647
B	ASN	54	H1'-S2_Loop	-	13	ASN1364	L ASN 494	-4.40328	0.346807	-3.40698	2.10835	11.9327	2.0919	-0.281136	0.077442	3.84134	0.638617
B	GLU	55	H1'-S2_Loop	-	13	GLU1365	L GLU 495	-12.9847	1.30664	1368.15	13.2023	-1346.57	13.0574	-2.05655	0.221385	6.53446	1.56369
B	ALA	56	H1'-S2_Loop	-	13	ALA1366	L ALA 496	-26.2785	1.41108	-24.8148	2.69189	33.1052	2.19307	-2.91095	0.134937	-20.899	1.97171
B	ALA	57	H1'-S2_Loop	-	13	ALA1367	L ALA 497	-27.4392	2.09589	-28.2029	4.29117	27.2733	3.10801	-6.19162	0.328225	-34.5604	2.82514
B	GLY	58	H1'-S2_Loop	-	13	GLY1368	L GLY 498	-4.01357	0.508857	-2.33919	1.64456	4.4123	1.5446	-0.498291	0.111057	-2.43876	0.550741
B	ASN	59	H1'-S2_Loop	-	13	ASN1369	L ASN 499	-2.2868	0.582766	-11.19	3.72108	16.4185	3.25289	-0.233111	0.0624693	2.70862	0.826363
B	LYS	60	H1'-S2_Loop	-	13	LYS1370	L LYS 500	-12.046	1.5653	-1303.69	19.8482	1324.17	20.8752	-2.33646	0.377874	6.0986	2.99977
B	TYR	61	H1'-S2_Loop	-	13	TYR1371	L TYR 501	-2.33551	0.149147	-8.46705	1.16713	11.6858	1.18504	-0.0151097	0.0108203	0.868119	0.16926
B	VAL	62	H1'-S2_Loop	-	13	VAL1372	L VAL 502	-12.0874	0.74596	4.67321	0.653667	-2.70015	0.662116	-1.0376	0.0971064	-11.1519	0.813082
B	PRO	63	H1'-S2_Loop	-	13	PRO1373	L PRO 503	-1.233	0.0613755	8.61924	0.774402	-8.3224	0.747791	-4.76418e-06	6.73757e-05	-0.936169	0.135792
B	ARG	64	H1'-S2_Loop	-	13	ARG1374	L ARG 504	-1.02888	0.0375639	-1324.99	9.30856	1331.71	9.24562	0	0	5.6879	0.342453
B	ALA	65	S2_Beta_Strand	-	13	ALA1375	L ALA 505	-0.375498	0.0109897	5.24778	0.593535	-4.6812	0.603519	0	0	0.191085	0.0827151
B	ILE	66	S2_Beta_Strand	-	13	ILE1376	L ILE 506	-0.536075	0.0162743	-2.75381	0.360875	3.22989	0.356277	0	0	-0.06	0.0701938
B	LEU	67	S2_Beta_Strand	-	13	LEU1377	L LEU 507	-0.338174	0.00957893	5.48078	0.395523	-5.59574	0.395643	0	0	-0.453129	0.0484773
B	VAL	68	S2_Beta_Strand	-	13	VAL1378	L VAL 508	-0.174318	0.00532117	-5.68161	0.275929	5.83125	0.27348	0	0	-0.0246716	0.027737
B	ASP	69	S2_Beta_Strand	-	13	ASP1379	L ASP 509	-0.111552	0.00355053	1125.38	4.59052	-1125.89	4.57601	0	0	-0.619811	0.0429567
B	LEU	70	S2-H2_(T2)_Loop	-	13	LEU1380	L LEU 510	-0.116861	0.0045761	5.90211	0.336729	-5.93656	0.337361	0	0	-0.151313	0.0163854
B	GLU	71	S2-H2_(T2)_Loop	-	13	GLU1381	L GLU 511	-0.108204	0.00435445	1129.29	5.1394	-1129.09	5.11903	0	0	0.085393	0.0325439
B	PRO	72	H2_Helix	-	13	PRO1382	L PRO 512	-0.205776	0.0115882	-2.5003	0.951709	2.79704	0.93599	0	0	0.0909602	0.0281086
B	GLY	73	H2_Helix	-	13	GLY1383	L GLY 513	-0.0663731	0.00458639	-0.884358	0.510035	1.10791	0.506545	0	0	0.157179	0.0163489
B	THR	74	H2_Helix	-	13	THR1384	L THR 514	-0.0695274	0.00317831	-2.93278	0.668214	3.1667	0.67253	0	0	0.164393	0.0179452
B	MET	75	H2_Helix	-	13	MET1385	L MET 515	-0.233294	0.0101604	-2.70609	0.68103	2.98206	0.687981	0	0	0.0426716	0.0362796
B	ASP	76	H2_Helix	-	13	ASP1386	L ASP 516	-0.199289	0.0131919	1136.4	7.47001	-1135.58	7.41053	0	0	0.615682	0.100779
B	SER	77	H2_Helix	-	13	SER1387	L SER 517	-0.0637562	0.00315549	-0.504065	0.863657	0.762632	0.865247	0	0	0.194811	0.0190077
B	VAL	78	H2_Helix	-	13	VAL1388	L VAL 518	-0.143358	0.00671334	-1.80576	0.410486	2.34502	0.41187	0	0	0.39591	0.0321823
B	ARG	79	H2-H2'_Loop	-	13	ARG1389	L ARG 519	-2.30836	0.553193	-1167.86	11.2312	1174.21	11.3289	-0.268174	0.0960813	3.77865	1.00474
B	SER	80	H2-H2'_Loop	-	13	SER1390	L SER 520	-0.135811	0.00936392	-1.68672	0.909479	2.17621	0.899241	0	0	0.353687	0.0320829
B	GLY	81	H2-H2'_Loop	-	13	GLY1391	L GLY 521	-0.0660896	0.00387661	8.19025	0.436674	-8.06467	0.43686	0	0	0.0594975	0.0221844
B	PRO	82	H2-H2'_Loop	-	13	PRO1392	L PRO 522	-0.0874776	0.00479185	4.21762	0.37565	-3.8838	0.378838	0	0	0.246338	0.0213777
B	PHE	83	H2'_Helix	-	13	PHE1393	L PHE 523	-0.386318	0.0324113	4.37475	0.373135	-4.65441	0.382175	0	0	-0.665975	0.103148
B	GLY	84	H2'_Helix	-	13	GLY1394	L GLY 524	-0.732308	0.187283	5.9907	1.05079	-4.97278	0.79671	-0.04422	0.0348137	0.241392	0.347233
B	GLN	85	H2'_Helix	-	13	GLN1395	L GLN 525	-2.92081	1.72513	-24.8194	5.09225	19.5189	3.31176	-1.67837	0.137896	-9.89968	1.96916
B	ILE	86	H2'-H2''_Loop	-	13	ILE1396	L ILE 526	-8.00639	0.97997	9.31399	0.942677	-4.28102	1.07466	-0.663992	0.12717	-3.63741	0.883713
B	PHE	87	H2'-H2''_Loop	-	13	PHE1397	L PHE 527	-8.79824	0.741269	-2.38687	1.85465	13.1273	1.73059	-0.338422	0.0577078	1.60376	1.21128
B	ARG	88	H2'-H2''_Loop	-	13	ARG1398	L ARG 528	-38.5934	2.2108	-1360.31	15.1739	1399.1	13.6521	-4.84807	0.176773	-4.64717	4.16569
B	PRO	89	H2''_Helix	-	13	PRO1399	L PRO 529	-26.7552	1.3585	-1.89334	2.04914	5.61095	1.99806	-4.96018	0.220438	-27.9978	1.43909
B	ASP	90	H2''_Helix	-	13	ASP1400	L ASP 530	-5.51863	3.04146	1010.37	23.0484	-1026.26	21.5372	-4.04153	0.260991	-25.4506	6.44145
B	ASN	91	H2''_Helix	-	13	ASN1401	L ASN 531	-2.4849	0.112487	-0.956711	1.58782	4.23945	1.58061	-0.0128152	0.0140867	0.785021	0.379969
B	PHE	92	S3_Beta_Strand	-	13	PHE1402	L PHE 532	-1.47004	0.0679009	-0.84491	0.965473	2.11263	0.990985	-0.00145558	0.00627117	-0.203779	0.114015
B	VAL	93	S3_Beta_Strand	-	13	VAL1403	L VAL 533	-0.713796	0.0606555	-3.75931	0.751816	4.64794	0.710841	-0.00715906	0.018348	0.167667	0.0673435
B	PHE	94	S3_Beta_Strand	-	13	PHE1404	L PHE 534	-1.06828	0.164967	5.98925	0.854812	-4.41502	0.848717	-0.121581	0.095611	0.384359	0.223999
B	GLY	95	S3-H3'_(T3)_Loop	-	13	GLY1405	L GLY 535	-0.149642	0.00949441	0.243692	0.906724	0.503279	0.9025	0	0	0.597328	0.0408854
B	GLN	96	S3-H3'_(T3)_Loop	-	13	GLN1406	L GLN 536	-0.3499	0.0452979	0.392642	2.46723	1.17471	2.44495	-0.00663629	0.0207493	1.21081	0.130325
B	SER	97	S3-H3'_(T3)_Loop	-	13	SER1407	L SER 537	-0.0648209	0.0033107	-5.79504	1.07704	5.97734	1.0751	0	0	0.117478	0.0213027
B	GLY	98	S3-H3'_(T3)_Loop	-	13	GLY1408	L GLY 538	-0.0289502	0.00176945	4.73796	0.519255	-4.59692	0.521041	0	0	0.11209	0.0121082
B	ALA	99	S3-H3'_(T3)_Loop	(GNP)	13	ALA1409	L ALA 539	-0.0237861	0.00161062	-0.461284	0.301749	0.461572	0.301926	0	0	-0.0234975	0.0035976
B	GLY	100	S3-H3'_(T3)_Loop	(GNP)	13	GLY1410	L GLY 540	-0.0106617	0.00145813	-3.48774	0.282375	3.49191	0.282215	0	0	-0.00649751	0.0027816
B	ASN	101	S3-H3'_(T3)_Loop	(GNP)	13	ASN1411	L ASN 541	-0.0151841	0.00134952	-12.7161	0.793408	12.7592	0.794383	0	0	0.0279502	0.00417327
B	ASN	102	S3-H3'_(T3)_Loop	-	13	ASN1412	L ASN 542	-0.0187562	0.00147693	10.0751	0.724087	-10.0669	0.724849	0	0	-0.0105871	0.00373398
B	TRP	103	S3-H3'_(T3)_Loop	-	13	TRP1413	L TRP 543	-0.0384428	0.00190548	8.64506	0.410711	-8.70949	0.409749	0	0	-0.102876	0.00670693
B	ALA	104	S3-H3'_(T3)_Loop	-	13	ALA1414	L ALA 544	-0.0172985	0.00150315	10.326	0.192594	-10.3357	0.192057	0	0	-0.02699	0.00522158
B	LYS	105	H3'_Helix	-	13	LYS1415	L LYS 545	-0.0456915	0.0022257	-1111.62	5.50969	1111.76	5.51335	0	0	0.101706	0.0235517
B	GLY	106	H3'_Helix	-	13	GLY1416	L GLY 546	-0.0240398	0.00171243	9.01536	0.363705	-8.99246	0.363004	0	0	-0.0011393	0.00600737
B	HIE	107	H3'_Helix	-	13	HIE1417	L HIE 547	-0.0592239	0.00281331	10.8676	0.968228	-10.8411	0.968255	0	0	-0.0327015	0.0132394
B	TYR	108	H3'_Helix	-	13	TYR1418	L TYR 548	-0.0759801	0.00526783	10.5501	1.40714	-10.4733	1.40781	0	0	0.000825871	0.0131222
B	THR	109	H3'_Helix	-	13	THR1419	L THR 549	-0.0547463	0.00295532	9.53842	0.67537	-9.43837	0.672406	0	0	0.0453035	0.0137316
B	GLU	110	H3'-H3_Bend	-	13	GLU1420	L GLU 550	-0.110547	0.00589871	1218.26	6.64196	-1217.7	6.60388	0	0	0.4511	0.0579344
B	GLY	111	H3_Helix	-	13	GLY1421	L GLY 551	-0.0621144	0.00351176	7.66053	0.465713	-7.77875	0.464932	0	0	-0.180338	0.0211656
B	ALA	112	H3_Helix	-	13	ALA1422	L ALA 552	-0.118249	0.00910078	8.35502	0.640517	-7.96459	0.644111	0	0	0.272189	0.0315568
B	GLU	113	H3_Helix	-	13	GLU1423	L GLU 553	-0.392065	0.0433023	1313.62	9.70303	-1310.7	9.57191	-0.000612179	0.00434834	2.52005	0.281527
B	LEU	114	H3_Helix	-	13	LEU1424	L LEU 554	-0.469826	0.0420181	5.36509	0.723517	-5.17572	0.736803	-0.00109659	0.00604841	-0.281549	0.0817131
B	VAL	115	H3_Helix	-	13	VAL1425	L VAL 555	-0.335373	0.0283226	1.25383	0.581441	-0.92796	0.598439	0	0	-0.00950746	0.0823998
B	ASP	116	H3_Helix	-	13	ASP1426	L ASP 556	-1.6662	0.470689	1330.99	13.9078	-1324.6	14.0277	-0.284956	0.175387	4.44055	0.729981
B	SER	117	H3_Helix	-	13	SER1427	L SER 557	-1.84399	0.39601	-0.625169	2.48253	5.43133	2.32768	-0.308153	0.171359	2.65403	0.793456
B	VAL	118	H3_Helix	-	13	VAL1428	L VAL 558	-0.624463	0.0430112	2.43724	0.683107	-1.70458	0.704051	0	0	0.108199	0.148999
B	LEU	119	H3_Helix	-	13	LEU1429	L LEU 559	-1.04723	0.0845552	1.44638	0.982853	0.17096	0.939973	0	0	0.570109	0.24189
B	ASP	120	H3_Helix	-	13	ASP1430	L ASP 560	-4.72558	1.55646	1320.97	20.6775	-1312.34	18.9949	-1.8255	0.215303	2.07292	3.38684
B	VAL	121	H3_Helix	-	13	VAL1431	L VAL 561	-2.35554	0.209474	11.2504	1.12207	-9.19378	1.18142	-0.0441033	0.0327519	-0.343064	0.395505
B	VAL	122	H3_Helix	-	13	VAL1432	L VAL 562	-0.900905	0.0456669	3.85498	0.835149	-2.31295	0.891009	0	0	0.641119	0.291936
B	ARG	123	H3_Helix	-	13	ARG1433	L ARG 563	-7.31354	1.09201	-1388.33	16.4928	1403.58	16.3452	-1.01933	0.305985	6.91127	2.16371
B	LYS	124	H3_Helix	-	13	LYS1434	L LYS 564	-22.0981	2.81271	-1584.56	34.3562	1636.57	32.8161	-7.43083	0.392458	22.4794	6.69713
B	GLU	125	H3_Helix	-	13	GLU1435	L GLU 565	-3.11437	0.362317	1302.32	15.6431	-1307.73	13.8331	-0.0587733	0.0255159	-8.58398	3.07815
B	SER	126	H3_Helix	-	13	SER1436	L SER 566	-1.54527	0.134533	4.72508	2.19419	0.827662	2.21562	-0.021987	0.026788	3.98549	0.553296
B	GLU	127	H3-S4_Loop	-	13	GLU1437	L GLU 567	-16.1053	2.75499	1318.66	32.3945	-1289.8	29.705	-6.21118	0.454652	6.54443	4.31963
B	SER	128	H3-S4_Loop	-	13	SER1438	L SER 568	-6.60275	0.806799	4.77974	4.00958	3.65696	3.28574	-0.909237	0.170796	0.924718	1.50029
B	CYS	129	H3-S4_Loop	-	13	CYS1439	L CYS 569	-1.35716	0.0913952	-1.91037	1.61478	3.8636	1.58735	-0.00825116	0.0138864	0.587818	0.247376
B	ASP	130	H3-S4_Loop	-	13	ASP1440	L ASP 570	-2.32675	0.553948	1512.06	20.6975	-1499.23	19.2693	-0.333226	0.148862	10.1742	2.05558
B	CYM	131	H3-S4_Loop	-	13	CYM1441	L CYM 571	-0.540398	0.0431025	1434.38	10.3766	-1429.88	10.266	-0.0164715	0.0324166	3.94361	0.357522
B	LEU	132	H3-S4_Loop	-	13	LEU1442	L LEU 572	-0.470393	0.0221835	7.36829	0.57982	-6.38174	0.566265	0	0	0.516154	0.054741
B	GLN	133	H3-S4_Loop	-	13	GLN1443	L GLN 573	-0.139975	0.00414415	6.22256	1.19285	-5.7826	1.19527	0	0	0.29998	0.0322609
B	GLY	134	S4_Beta_Strand	-	13	GLY1444	L GLY 574	-0.0718458	0.00276648	4.76922	0.539212	-4.64981	0.538291	0	0	0.0475672	0.0254823
B	PHE	135	S4_Beta_Strand	-	13	PHE1445	L PHE 575	-0.256841	0.0100556	-3.38065	0.340585	3.04127	0.347339	0	0	-0.596219	0.051308
B	GLN	136	S4_Beta_Strand	-	13	GLN1446	L GLN 576	-0.0776368	0.00209553	12.27	0.936317	-12.2221	0.936814	0	0	-0.0297363	0.0205113
B	LEU	137	S4_Beta_Strand	-	13	LEU1447	L LEU 577	-0.0637413	0.00200377	-2.93714	0.247643	3.08636	0.249845	0	0	0.0854726	0.0141099
B	THR	138	S4_Beta_Strand	-	13	THR1448	L THR 578	-0.0378408	0.00158273	4.59771	0.390302	-4.54236	0.394478	0	0	0.0175025	0.0109373
B	HIE	139	S4_Beta_Strand	-	13	HIE1449	L HIE 579	-0.0364925	0.00164918	-2.19522	0.849481	2.102	0.853552	0	0	-0.129711	0.00965817
B	SER	140	S4-H4_(T4)_Loop	(GNP)	13	SER1450	L SER 580	-0.01401	0.00127931	7.03293	0.417171	-7.00951	0.418729	0	0	0.00941294	0.00526323
B	LEU	141	S4-H4_(T4)_Loop	-	13	LEU1451	L LEU 581	-0.0162587	0.00148995	3.19943	0.334302	-3.20535	0.333853	0	0	-0.0221741	0.00382464
B	GLY	142	S4-H4_(T4)_Loop	(GNP)	13	GLY1452	L GLY 582	-0.00618905	0.00176717	0.586348	0.273296	-0.576642	0.27379	0	0	0.00351741	0.00330427
B	GLY	143	S4-H4_(T4)_Loop	(GNP)	13	GLY1453	L GLY 583	-0.00922886	0.00156108	1.63843	0.314574	-1.61243	0.3161	0	0	0.0167711	0.00514928
B	GLY	144	H4_Helix	(GNP)	13	GLY1454	L GLY 584	-0.0127512	0.00142865	5.04027	0.256589	-5.00044	0.257325	0	0	0.0270796	0.00508344
B	THR	145	H4_Helix	(GNP)	13	THR1455	L THR 585	-0.0414279	0.00173734	8.84451	0.332806	-8.67599	0.333881	0	0	0.127095	0.0126621
B	GLY	146	H4_Helix	(GNP)	13	GLY1456	L GLY 586	-0.0176269	0.00149962	9.14931	0.285615	-9.15545	0.286572	0	0	-0.0237662	0.00676366
B	SER	147	H4_Helix	-	13	SER1457	L SER 587	-0.0195124	0.00153861	9.51743	0.434991	-9.50225	0.438013	0	0	-0.00432836	0.00818346
B	GLY	148	H4_Helix	-	13	GLY1458	L GLY 588	-0.0201542	0.00161656	4.7543	0.365673	-4.67594	0.364744	0	0	0.0582139	0.00855221
B	MET	149	H4_Helix	-	13	MET1459	L MET 589	-0.115114	0.00470255	8.06222	0.655076	-7.96927	0.661599	0	0	-0.0221642	0.0232375
B	GLY	150	H4_Helix	-	13	GLY1460	L GLY 590	-0.0298259	0.00165813	9.76535	0.32629	-9.79614	0.329562	0	0	-0.0606169	0.0112606
B	THR	151	H4_Helix	-	13	THR1461	L THR 591	-0.037801	0.001966	3.62436	0.417021	-3.5169	0.420678	0	0	0.0696567	0.0152039
B	LEU	152	H4_Helix	-	13	LEU1462	L LEU 592	-0.100174	0.00484864	5.88286	0.389105	-5.58425	0.380535	0	0	0.198433	0.0267779
B	LEU	153	H4_Helix	-	13	LEU1463	L LEU 593	-0.176642	0.00768474	9.73194	0.362493	-9.52156	0.358376	0	0	0.0337413	0.030954
B	ILE	154	H4_Helix	-	13	ILE1464	L ILE 594	-0.0856269	0.00355473	10.2804	0.388924	-10.2618	0.392128	0	0	-0.0669851	0.0198161
B	SER	155	H4_Helix	-	13	SER1465	L SER 595	-0.0645622	0.00343352	9.84714	1.063	-9.56302	1.06515	0	0	0.219557	0.0300797
B	LYS	156	H4_Helix	-	13	LYS1466	L LYS 596	-0.279408	0.0249835	-1305.11	10.0086	1307.58	10.1044	0	0	2.19327	0.262971
B	ILE	157	H4_Helix	-	13	ILE1467	L ILE 597	-0.258433	0.0165884	11.2408	0.523037	-10.9555	0.522536	0	0	0.0268408	0.0413204
B	ARG	158	H4_Helix	-	13	ARG1468	L ARG 598	-0.141547	0.00856885	-1204.96	5.7336	1205.31	5.73657	0	0	0.20107	0.0425179
B	GLU	159	H4_Helix	-	13	GLU1469	L GLU 599	-0.33106	0.0547048	1342.78	10.2646	-1340.92	10.1436	-0.00879657	0.0138805	1.52284	0.201206
B	GLU	160	H4_Helix	-	13	GLU1470	L GLU 600	-1.27275	0.667964	1376.97	18.4196	-1372.55	17.1227	-0.336736	0.124603	2.81442	1.86189
B	TYR	161	H4-S5_Loop	-	13	TYR1471	L TYR 601	-1.51462	0.305973	-9.25001	2.05996	11.1722	1.72384	-0.265975	0.120455	0.141607	0.665122
B	PRO	162	H4-S5_Loop	-	13	PRO1472	L PRO 602	-0.238632	0.0441318	-13.3055	0.640299	13.2588	0.650652	-0.00371792	0.0128563	-0.289096	0.0855867
B	ASP	163	H4-S5_Loop	-	13	ASP1473	L ASP 603	-0.178811	0.0175424	1351.3	8.85277	-1349.95	8.77301	0	0	1.17449	0.133473
B	ARG	164	H4-S5_Loop	-	13	ARG1474	L ARG 604	-0.345985	0.0270484	-1354.92	9.00756	1356.76	8.95607	-0.000545409	0.00393805	1.49184	0.240022
B	ILE	165	S5_Beta_Strand	-	13	ILE1475	L ILE 605	-0.077806	0.00275316	8.19683	0.476837	-8.15882	0.47467	0	0	-0.039801	0.0145664
B	MET	166	S5_Beta_Strand	-	13	MET1476	L MET 606	-0.0833682	0.00340805	-4.79798	0.618608	4.82552	0.617592	0	0	-0.0558308	0.0125485
B	ASN	167	S5_Beta_Strand	-	13	ASN1477	L ASN 607	-0.0386318	0.00163787	6.97285	0.626996	-6.90981	0.626188	0	0	0.024408	0.0115593
B	THR	168	S5_Beta_Strand	-	13	THR1478	L THR 608	-0.0267512	0.00150739	-2.45416	0.416591	2.55682	0.41895	0	0	0.0759104	0.00976473
B	PHE	169	S5_Beta_Strand	-	13	PHE1479	L PHE 609	-0.0305771	0.00154362	3.30225	0.463154	-3.35792	0.464339	0	0	-0.0862488	0.00610272
B	SER	170	S5_Beta_Strand	-	13	SER1480	L SER 610	-0.0129055	0.00124059	-2.75405	0.529674	2.77985	0.531296	0	0	0.0128856	0.00494775
B	VAL	171	S5-H5_(T5)_Loop	(GNP)	13	VAL1481	L VAL 611	-0.0127015	0.00118586	4.61105	0.270861	-4.59523	0.271246	0	0	0.00311443	0.00327252
B	VAL	172	S5-H5_(T5)_Loop	-	13	VAL1482	L VAL 612	-0.00849254	0.00168236	-2.29469	0.234156	2.29111	0.23434	0	0	-0.0120746	0.00289681
B	PRO	173	S5-H5_(T5)_Loop	-	13	PRO1483	L PRO 613	-0.00699502	0.00177237	-1.14814	0.241577	1.13962	0.241638	0	0	-0.0155174	0.00281745
B	SER	174	S5-H5_(T5)_Loop	-	13	SER1484	L SER 614	-0.00318905	0.0015425	0.301433	0.355258	-0.301905	0.3554	0	0	-0.00366169	0.00264702
B	PRO	175	S5-H5_(T5)_Loop	-	13	PRO1485	L PRO 615	-0.00337313	0.00157236	-0.894498	0.359449	0.89308	0.359516	0	0	-0.00479104	0.00257042
B	LYS	176	S5-H5_(T5)_Loop	-	13	LYS1486	L LYS 616	-0.00349254	0.00158896	-859.152	3.27408	859.163	3.274	0	0	0.00750746	0.00291151
B	VAL	177	S5-H5_(T5)_Loop	-	13	VAL1487	L VAL 617	-0.00407463	0.00164883	2.12601	0.317677	-2.12683	0.317794	0	0	-0.00489055	0.00261049
B	SER	178	S5-H5_(T5)_Loop	-	13	SER1488	L SER 618	-0.00376119	0.00162567	-5.45714	0.5131	5.45928	0.513204	0	0	-0.00162189	0.00261339
B	ASP	179	S5-H5_(T5)_Loop	(GNP)	13	ASP1489	L ASP 619	-0.00638806	0.00174163	940.324	2.67394	-940.366	2.67275	0	0	-0.048995	0.00446374
B	THR	180	S5-H5_(T5)_Loop	-	13	THR1490	L THR 620	-0.00689055	0.0017706	-3.29269	0.56075	3.2954	0.56101	0	0	-0.0041791	0.00280462
B	VAL	181	S5-H5_(T5)_Loop	-	13	VAL1491	L VAL 621	-0.00499502	0.00171918	-1.22764	0.209805	1.22884	0.209802	0	0	-0.003801	0.0027169
B	VAL	182	S5-H5_(T5)_Loop	-	13	VAL1492	L VAL 622	-0.00764179	0.00171908	1.84436	0.245762	-1.83868	0.245835	0	0	-0.0019602	0.00274898
B	GLU	183	S5-H5_(T5)_Loop	(GNP)	13	GLU1493	L GLU 623	-0.00823881	0.00168034	966.803	2.84645	-966.836	2.84501	0	0	-0.0407463	0.00433345
B	PRO	184	H5_Helix	-	13	PRO1494	L PRO 624	-0.00568159	0.00175555	6.26831	0.228112	-6.27324	0.228168	0	0	-0.010607	0.00281833
B	TYR	185	H5_Helix	-	13	TYR1495	L TYR 625	-0.0100547	0.00145838	3.35282	0.344119	-3.3406	0.343989	0	0	0.00216418	0.00266118
B	ASN	186	H5_Helix	-	13	ASN1496	L ASN 626	-0.0122985	0.00140362	9.13332	0.515399	-9.10711	0.515687	0	0	0.0139104	0.00318322
B	ALA	187	H5_Helix	-	13	ALA1497	L ALA 627	-0.00629851	0.00175314	6.85448	0.321528	-6.85704	0.321488	0	0	-0.0088607	0.00294389
B	THR	188	H5_Helix	-	13	THR1498	L THR 628	-0.00738806	0.0017149	1.23215	0.365441	-1.22211	0.36534	0	0	0.00265174	0.00301171
B	LEU	189	H5_Helix	-	13	LEU1499	L LEU 629	-0.0142488	0.00150491	5.02049	0.303162	-5.00231	0.303216	0	0	0.00393532	0.00298836
B	SER	190	H5_Helix	-	13	SER1500	L SER 630	-0.0122985	0.00150237	5.8499	0.389697	-5.82886	0.389806	0	0	0.00873632	0.00352571
B	VAL	191	H5_Helix	-	13	VAL1501	L VAL 631	-0.0113532	0.001393	7.1633	0.298351	-7.15608	0.298488	0	0	-0.00413433	0.00323306
B	HIE	192	H5_Helix	-	13	HIE1502	L HIE 632	-0.0165622	0.00150942	4.25259	0.975228	-4.24936	0.975499	0	0	-0.0133383	0.0029498
B	GLN	193	H5_Helix	-	13	GLN1503	L GLN 633	-0.0287562	0.00186321	9.44653	1.80609	-9.3923	1.80978	0	0	0.0254726	0.00888188
B	LEU	194	H5_Helix	-	13	LEU1504	L LEU 634	-0.0249403	0.00159331	8.95766	0.317081	-8.94244	0.317536	0	0	-0.00972637	0.00459977
B	VAL	195	H5-S6_Loop	-	13	VAL1505	L VAL 635	-0.0148607	0.00147358	5.35788	0.363503	-5.3561	0.363152	0	0	-0.0130796	0.00322347
B	GLU	196	H5-S6_Loop	-	13	GLU1506	L GLU 636	-0.0250697	0.00175222	1124.51	6.21643	-1124.45	6.20698	0	0	0.0377015	0.0118962
B	ASN	197	H5-S6_Loop	-	13	ASN1507	L ASN 637	-0.0397114	0.0020716	19.0497	0.882106	-18.9395	0.883003	0	0	0.0705473	0.0111802
B	THR	198	H5-S6_Loop	-	13	THR1508	L THR 638	-0.0273134	0.00159976	-2.66038	0.544445	2.74609	0.543953	0	0	0.058403	0.00648306
B	ASP	199	H5-S6_Loop	-	13	ASP1509	L ASP 639	-0.0298209	0.00166853	1166.27	4.90382	-1166.29	4.89635	0	0	-0.0492438	0.0145603
B	GLU	200	S6_Beta_Strand	-	13	GLU1510	L GLU 640	-0.0260796	0.0015399	1121.6	4.1187	-1121.64	4.11295	0	0	-0.0622388	0.0110318
B	THR	201	S6_Beta_Strand	-	13	THR1511	L THR 641	-0.0142289	0.0013875	-4.29643	0.535553	4.33908	0.536688	0	0	0.0284229	0.00462499
B	TYR	202	S6_Beta_Strand	-	13	TYR1512	L TYR 642	-0.0217811	0.00154833	-0.8469	0.411729	0.829199	0.41194	0	0	-0.0394826	0.00353873
B	CYS	203	S6-H6_(T6)_Loop	-	13	CYS1513	L CYS 643	-0.00756219	0.00175601	-2.32343	0.503073	2.32874	0.503417	0	0	-0.00225373	0.00332879
B	ILE	204	S6-H6_(T6)_Loop	-	13	ILE1514	L ILE 644	-0.0117662	0.00118268	1.73251	0.290856	-1.72851	0.291528	0	0	-0.00777114	0.00269977
B	ASP	205	S6-H6_(T6)_Loop	-	13	ASP1515	L ASP 645	-0.00578109	0.00177712	924.886	2.31511	-924.907	2.31383	0	0	-0.0266517	0.00357969
B	ASN	206	H6_Helix	(GNP)	13	ASN1516	L ASN 646	-0.00716915	0.00177268	-0.613577	0.469268	0.618174	0.469552	0	0	-0.00257214	0.00292265
B	GLU	207	H6_Helix	-	13	GLU1517	L GLU 647	-0.00421891	0.00168227	876.832	2.24262	-876.849	2.24173	0	0	-0.0209652	0.00319414
B	ALA	208	H6_Helix	-	13	ALA1518	L ALA 648	-0.00285572	0.00148532	-4.92535	0.196398	4.92863	0.196445	0	0	0.000422886	0.00256389
B	LEU	209	H6_Helix	-	13	LEU1519	L LEU 649	-0.00758706	0.00176688	-5.26771	0.20303	5.27406	0.20316	0	0	-0.00123881	0.00284827
B	TYR	210	H6_Helix	-	13	TYR1520	L TYR 650	-0.00706965	0.00178872	-3.79675	0.327432	3.79589	0.327513	0	0	-0.00793532	0.00269258
B	ASP	211	H6_Helix	-	13	ASP1521	L ASP 651	-0.00277114	0.0014741	857.305	1.98756	-857.314	1.98685	0	0	-0.0116468	0.00280446
B	ILE	212	H6_Helix	-	13	ILE1522	L ILE 652	-0.00473632	0.00172767	-5.66348	0.20395	5.66696	0.203944	0	0	-0.00125373	0.00271398
B	CYS	213	H6_Helix	-	13	CYS1523	L CYS 653	-0.00366169	0.00161656	-0.782527	0.28775	0.781731	0.287778	0	0	-0.00445771	0.00261634
B	PHE	214	H6_Helix	-	13	PHE1524	L PHE 654	-0.00337313	0.00157505	-1.94126	0.235212	1.94176	0.23525	0	0	-0.00287562	0.00259819
B	ARG	215	H6-H7_Loop	-	13	ARG1525	L ARG 655	-0.00326368	0.00155616	-845.435	2.33297	845.441	2.33254	0	0	0.00316915	0.00282453
B	THR	216	H6-H7_Loop	-	13	THR1526	L THR 656	-0.00249751	0.00141635	-5.04598	0.460259	5.04657	0.46023	0	0	-0.00190547	0.00252878
B	LEU	217	H6-H7_Loop	-	13	LEU1527	L LEU 657	-0.00458209	0.00171844	-2.24195	0.222345	2.24256	0.222337	0	0	-0.00397015	0.00269974
B	LYS	218	H6-H7_Loop	-	13	LYS1528	L LYS 658	-0.00266667	0.0014535	-823.769	2.30137	823.773	2.30088	0	0	0.00112438	0.00271438
B	LEU	219	H6-H7_Loop	-	13	LEU1529	L LEU 659	-0.00459701	0.0017165	-4.77628	0.378042	4.77741	0.378094	0	0	-0.00346269	0.00267682
B	THR	220	H6-H7_Loop	-	13	THR1530	L THR 660	-0.00244279	0.0014045	-0.632612	0.783203	0.632527	0.783366	0	0	-0.00252736	0.00252388
B	THR	221	H6-H7_Loop	-	13	THR1531	L THR 661	-0.00366169	0.00161724	1.1739	0.47736	-1.1744	0.477511	0	0	-0.00416418	0.00264867
B	PRO	222	H6-H7_Loop	-	13	PRO1532	L PRO 662	-0.00483085	0.00173459	-2.60031	0.235287	2.60143	0.235369	0	0	-0.00370647	0.00271165
B	THR	223	H6-H7_Loop	-	13	THR1533	L THR 663	-0.00756716	0.00175079	-0.871134	0.575533	0.876214	0.575912	0	0	-0.00248756	0.00283045
B	TYR	224	H7_Helix	(GNP)	13	TYR1534	L TYR 664	-0.0155174	0.00139989	0.596483	0.498883	-0.593582	0.499391	0	0	-0.0126169	0.00276393
B	GLY	225	H7_Helix	-	13	GLY1535	L GLY 665	-0.00730846	0.00178015	3.39054	0.22829	-3.39232	0.228381	0	0	-0.00908955	0.00291824
B	ASP	226	H7_Helix	-	13	ASP1536	L ASP 666	-0.00884577	0.00166184	954.313	2.80907	-954.355	2.80672	0	0	-0.0515224	0.00536226
B	LEU	227	H7_Helix	-	13	LEU1537	L LEU 667	-0.0102736	0.00143606	1.50091	0.219079	-1.47515	0.219742	0	0	0.0154826	0.00336317
B	ASN	228	H7_Helix	(GNP)	13	ASN1538	L ASN 668	-0.0171642	0.00162317	-0.879493	0.510203	0.936065	0.51152	0	0	0.039408	0.00517284
B	HIE	229	H7_Helix	(TAX)	13	HIE1539	L HIE 669	-0.0180697	0.00172913	6.82526	1.45242	-6.84346	1.45396	0	0	-0.0362736	0.00427092
B	LEU	230	H7_Helix	(TAX)	13	LEU1540	L LEU 670	-0.0103532	0.00144572	4.95828	0.269382	-4.94507	0.269542	0	0	0.00285075	0.00289836
B	VAL	231	H7_Helix	-	13	VAL1541	L VAL 671	-0.0141692	0.00114096	2.13031	0.264934	-2.07083	0.265751	0	0	0.0453134	0.0050149
B	SER	232	H7_Helix	-	13	SER1542	L SER 672	-0.0166617	0.00159546	6.32314	0.585986	-6.2876	0.587015	0	0	0.0188756	0.0059592
B	ALA	233	H7_Helix	(TAX)	13	ALA1543	L ALA 673	-0.0101294	0.00147529	5.88045	0.316887	-5.88191	0.316538	0	0	-0.0115821	0.0033099
B	THR	234	H7_Helix	-	13	THR1544	L THR 674	-0.0121393	0.00102461	2.51831	0.615941	-2.4731	0.616388	0	0	0.0330647	0.00407188
B	MET	235	H7_Helix	-	13	MET1545	L MET 675	-0.0320945	0.00154071	2.4669	0.678527	-2.40445	0.678562	0	0	0.0303532	0.00638625
B	SER	236	H7_Helix	(TAX)	13	SER1546	L SER 676	-0.0196468	0.00175249	9.48486	0.819575	-9.48021	0.819903	0	0	-0.015	0.00574324
B	GLY	237	H7_Helix	-	13	GLY1547	L GLY 677	-0.00877612	0.00167152	4.7912	0.514705	-4.77792	0.514396	0	0	0.00450249	0.00345428
B	VAL	238	H7_Helix	-	13	VAL1548	L VAL 678	-0.0202687	0.00167405	3.34961	0.334638	-3.28549	0.335519	0	0	0.0438507	0.00576981
B	THR	239	H7_Helix	-	13	THR1549	L THR 679	-0.0330697	0.00156114	6.63882	0.616198	-6.54709	0.616516	0	0	0.0586617	0.011678
B	THR	240	H7_Helix	-	13	THR1550	L THR 680	-0.0248358	0.00147983	9.52269	0.687103	-9.46311	0.687888	0	0	0.0347463	0.00788776
B	CYX	241	H7_Helix	-	13	CYX1551	L CYX 681	-0.0229055	0.00151523	4.87086	0.400773	-4.80801	0.399124	0	0	0.0399403	0.00693408
B	LEU	242	H7_Helix	-	13	LEU1552	L LEU 682	-0.0560249	0.00182384	8.78124	0.426644	-8.61147	0.429056	0	0	0.113751	0.012872
B	ARG	243	H7-H8_(T7)_Loop	-	13	ARG1553	L ARG 683	-0.0805224	0.00220813	-1129.26	4.49387	1129.54	4.48868	0	0	0.202308	0.0260405
B	PHE	244	H7-H8_(T7)_Loop	-	13	PHE1554	L PHE 684	-0.057199	0.00187513	-0.210761	0.564701	0.173537	0.564401	0	0	-0.0944229	0.00685997
B	PRO	245	H7-H8_(T7)_Loop	-	13	PRO1555	L PRO 685	-0.0388109	0.0018382	-9.64868	0.419943	9.59653	0.419801	0	0	-0.0909602	0.00454481
B	GLY	246	H7-H8_(T7)_Loop	-	13	GLY1556	L GLY 686	-0.012796	0.0011836	8.76547	0.340204	-8.75007	0.340119	0	0	0.00259701	0.002832
B	GLN	247	H7-H8_(T7)_Loop	-	13	GLN1557	L GLN 687	-0.0187264	0.00169728	1.16761	1.43142	-1.14977	1.42964	0	0	-0.000890547	0.00363711
B	LEU	248	H7-H8_(T7)_Loop	(GNP)	13	LEU1558	L LEU 688	-0.0175871	0.00161074	-0.045597	0.43661	0.0670597	0.436234	0	0	0.00387562	0.00336287
B	ASN	249	H7-H8_(T7)_Loop	-	13	ASN1559	L ASN 689	-0.0223781	0.00149103	-8.58449	1.30592	8.63049	1.30483	0	0	0.0236219	0.00525244
B	ALA	250	H7-H8_(T7)_Loop	-	13	ALA1560	L ALA 690	-0.0171692	0.00145587	0.520751	0.758879	-0.489418	0.75959	0	0	0.0141642	0.00417243
B	ASP	251	H7-H8_(T7)_Loop	-	13	ASP1561	L ASP 691	-0.035	0.00165131	1173.87	4.60432	-1173.85	4.59443	0	0	-0.0103582	0.0188765
B	LEU	252	H8_Helix	-	13	LEU1562	L LEU 692	-0.034801	0.001647	-7.6624	0.335991	7.70218	0.336473	0	0	0.00497512	0.00583204
B	ARG	253	H8_Helix	-	13	ARG1563	L ARG 693	-0.0705572	0.00245968	-1238.94	5.71386	1239.41	5.7137	0	0	0.405124	0.0510328
B	LYS	254	H8_Helix	(GNP)	13	LYS1564	L LYS 694	-0.0297264	0.00151435	-1122.79	4.10736	1122.81	4.10268	0	0	-0.00542289	0.0159805
B	LEU	255	H8_Helix	-	13	LEU1565	L LEU 695	-0.0181642	0.00156913	-6.11026	0.244075	6.12112	0.243954	0	0	-0.00730348	0.00367178
B	ALA	256	H8_Helix	-	13	ALA1566	L ALA 696	-0.0121841	0.00133252	-9.13412	0.289764	9.14902	0.289904	0	0	0.00272139	0.00337021
B	VAL	257	H8_Helix	-	13	VAL1567	L VAL 697	-0.0175373	0.0015478	-7.30557	0.249772	7.31278	0.249761	0	0	-0.0103234	0.00351955
B	ASN	258	H8_Helix	-	13	ASN1568	L ASN 698	-0.011592	0.00130092	-13.8773	0.52045	13.8752	0.520117	0	0	-0.0136866	0.0030602
B	MET	259	H8_Helix	-	13	MET1569	L MET 699	-0.0112935	0.00132071	-9.79527	0.436329	9.79467	0.436411	0	0	-0.0118955	0.00264181
B	VAL	260	H8-S7_Loop	-	13	VAL1570	L VAL 700	-0.0111343	0.00140785	3.53774	0.201214	-3.52866	0.201221	0	0	-0.0020597	0.00264515
B	PRO	261	H8-S7_Loop	-	13	PRO1571	L PRO 701	-0.00690547	0.00174072	5.19738	0.302736	-5.20232	0.302476	0	0	-0.0118507	0.00279459
B	PHE	262	H8-S7_Loop	-	13	PHE1572	L PHE 702	-0.0100448	0.00147437	-1.51564	0.353249	1.51412	0.353225	0	0	-0.0115622	0.00258707
B	PRO	263	H8-S7_Loop	-	13	PRO1573	L PRO 703	-0.0114229	0.00148309	2.13549	0.434862	-2.14013	0.434669	0	0	-0.0160647	0.00260546
B	ARG	264	H8-S7_Loop	-	13	ARG1574	L ARG 704	-0.0148408	0.00152029	-1045.89	4.89641	1045.87	4.89351	0	0	-0.0414677	0.00553395
B	LEU	265	H8-S7_Loop	-	13	LEU1575	L LEU 705	-0.00860199	0.00159778	0.80999	0.346452	-0.80591	0.346314	0	0	-0.00452239	0.00264723
B	HIP	266	H8-S7_Loop	-	13	HIP1576	L HIP 706	-0.0172587	0.00153906	-1076.47	3.97486	1076.48	3.97134	0	0	-0.0126866	0.00698877
B	PHE	267	S7_Loop	-	13	PHE1577	L PHE 707	-0.0128905	0.00134514	-2.76301	0.355044	2.765	0.354914	0	0	-0.0109005	0.00264358
B	PHE	268	S7_Loop	-	13	PHE1578	L PHE 708	-0.0146766	0.00136109	0.799363	0.33366	-0.807592	0.333799	0	0	-0.0229055	0.00267026
B	MET	269	S7_Loop	-	13	MET1579	L MET 709	-0.00737313	0.00176515	1.744	0.520873	-1.73932	0.520964	0	0	-0.00269154	0.0027519
B	PRO	270	S7_Loop	-	13	PRO1580	L PRO 710	-0.00784577	0.00173008	-8.0501	0.201133	8.0434	0.201191	0	0	-0.0145423	0.00275987
B	GLY	271	S7_Loop	-	13	GLY1581	L GLY 711	-0.00353234	0.00160167	6.48129	0.204366	-6.48144	0.204515	0	0	-0.00367662	0.00263241
B	PHE	272	S7-H9_(M)_Loop	(TAX)	13	PHE1582	L PHE 712	-0.0102637	0.00144561	-4.95446	0.180276	4.95146	0.180259	0	0	-0.0132637	0.00256329
B	ALA	273	S7-H9_(M)_Loop	-	13	ALA1583	L ALA 713	-0.0038607	0.00163528	6.2764	0.142311	-6.27492	0.14224	0	0	-0.00237811	0.00261232
B	PRO	274	S7-H9_(M)_Loop	(TAX)	13	PRO1584	L PRO 714	-0.00499005	0.00174591	6.97495	0.235973	-6.97814	0.23588	0	0	-0.00818905	0.00272728
B	LEU	275	S7-H9_(M)_Loop	(TAX)	13	LEU1585	L LEU 715	-0.0051791	0.00175576	-0.615557	0.367517	0.61499	0.367549	0	0	-0.00574627	0.00271881
B	THR	276	S7-H9_(M)_Loop	(TAX)	13	THR1586	L THR 716	-0.0029204	0.00150006	6.20888	0.330332	-6.20998	0.33033	0	0	-0.00401493	0.00260851
B	SER	277	S7-H9_(M)_Loop	-	13	SER1587	L SER 717	-0.00204478	0.00130936	-1.35225	0.58473	1.3537	0.584661	0	0	-0.00059204	0.00242898
B	ARG	278	S7-H9_(M)_Loop	(TAX)	13	ARG1588	L ARG 718	-0.00576119	0.00177621	-907.9	5.40215	907.902	5.40179	0	0	-0.00351741	0.00414149
B	GLY	279	S7-H9_(M)_Loop	-	13	GLY1589	L GLY 719	-0.00113433	0.00101529	-0.821289	0.37884	0.822522	0.378806	0	0	9.95025e-05	0.00233755
B	SER	280	S7-H9_(M)_Loop	-	13	SER1590	L SER 720	-0.00155721	0.00116997	-3.20805	0.553329	3.20911	0.553318	0	0	-0.000497512	0.00241354
B	GLN	281	S7-H9_(M)_Loop	-	13	GLN1591	L GLN 721	-0.00353234	0.00159834	-2.47505	0.965994	2.47552	0.965955	0	0	-0.00306965	0.00263317
B	GLN	282	S7-H9_(M)_Loop	-	13	GLN1592	L GLN 722	-0.00275124	0.00146796	-0.350726	1.5354	0.351423	1.53534	0	0	-0.00205473	0.00250812
B	TYR	283	S7-H9_(M)_Loop	-	13	TYR1593	L TYR 723	-0.00234826	0.00138432	-0.955965	0.330325	0.956119	0.330341	0	0	-0.00219403	0.00255358
B	ARG	284	S7-H9_(M)_Loop	-	13	ARG1594	L ARG 724	-0.00306965	0.00152392	-830.124	2.13173	830.119	2.13129	0	0	-0.00842786	0.00271952
B	ALA	285	S7-H9_(M)_Loop	-	13	ALA1595	L ALA 725	-0.00155721	0.00116685	0.89698	0.341398	-0.897716	0.341417	0	0	-0.00229353	0.0023981
B	LEU	286	S7-H9_(M)_Loop	-	13	LEU1596	L LEU 726	-0.00411443	0.00166675	0.162373	0.522613	-0.161234	0.522541	0	0	-0.00297512	0.00267029
B	THR	287	S7-H9_(M)_Loop	-	13	THR1597	L THR 727	-0.00268657	0.00145563	3.41963	0.475102	-3.4208	0.474972	0	0	-0.0038607	0.0025714
B	VAL	288	S7-H9_(M)_Loop	-	13	VAL1598	L VAL 728	-0.00357711	0.00160207	0.954239	0.20138	-0.955587	0.201321	0	0	-0.00492537	0.00262204
B	PRO	289	H9_Helix	-	13	PRO1599	L PRO 729	-0.00248756	0.00141199	2.58095	0.28229	-2.58165	0.28229	0	0	-0.00319403	0.00254183
B	GLU	290	H9_Helix	-	13	GLU1600	L GLU 730	-0.00313433	0.00153555	849.129	2.07984	-849.122	2.0791	0	0	0.00405473	0.00288178
B	LEU	291	H9_Helix	-	13	LEU1601	L LEU 731	-0.0048607	0.00173625	-1.66526	0.296825	1.6641	0.296788	0	0	-0.00601493	0.00265674
B	THR	292	H9_Helix	-	13	THR1602	L THR 732	-0.00310448	0.00152936	3.58173	0.421128	-3.58215	0.421082	0	0	-0.00352736	0.00260242
B	GLN	293	H9_Helix	-	13	GLN1603	L GLN 733	-0.00267164	0.001454	-0.699682	0.754693	0.698498	0.754616	0	0	-0.00385572	0.00250076
B	GLN	294	H9_Helix	-	13	GLN1604	L GLN 734	-0.00370149	0.00162021	3.19047	0.539403	-3.19228	0.539323	0	0	-0.00551244	0.00268553
B	MET	295	H9_Helix	-	13	MET1605	L MET 735	-0.00538806	0.00176744	2.78676	0.453643	-2.78845	0.453709	0	0	-0.0070796	0.00274002
B	PHE	296	H9-H9'_Loop	-	13	PHE1606	L PHE 736	-0.00443284	0.00170266	-1.41046	0.290457	1.40962	0.290501	0	0	-0.00527861	0.00269491
B	ASP	297	H9-H9'_Loop	-	13	ASP1607	L ASP 737	-0.00258706	0.00143358	854.264	2.05666	-854.264	2.056	0	0	-0.00230348	0.00275677
B	ALA	298	H9-H9'_Loop	-	13	ALA1608	L ALA 738	-0.00184577	0.00125318	5.09428	0.23468	-5.0947	0.234677	0	0	-0.00225871	0.00239465
B	LYS	299	H9-H9'_Loop	-	13	LYS1609	L LYS 739	-0.00294527	0.00150456	-827.696	2.29975	827.696	2.29931	0	0	-0.00308458	0.00270711
B	ASN	300	H9-H9'_Loop	-	13	ASN1610	L ASN 740	-0.00355721	0.00160214	1.36281	0.658532	-1.36392	0.658428	0	0	-0.00466667	0.00260415
B	MET	301	H9-H9'_Loop	-	13	MET1611	L MET 741	-0.00502985	0.0017433	-1.23354	0.455422	1.23435	0.455459	0	0	-0.00422388	0.00269583
B	MET	302	H9-H9'_Loop	-	13	MET1612	L MET 742	-0.00764179	0.00175387	3.21051	0.576787	-3.21351	0.57704	0	0	-0.0106368	0.0027723
B	ALA	303	H9-H9'_Loop	-	13	ALA1613	L ALA 743	-0.00340796	0.00157712	-4.67241	0.257539	4.67385	0.257578	0	0	-0.00196517	0.00258176
B	ALA	304	H9-H9'_Loop	-	13	ALA1614	L ALA 744	-0.00288557	0.00148486	-4.65796	0.405399	4.65765	0.405411	0	0	-0.00319403	0.00259036
B	CYS	305	H9-H9'_Loop	-	13	CYS1615	L CYS 745	-0.0031393	0.00152975	4.28604	0.598314	-4.28674	0.598339	0	0	-0.0038408	0.00254507
B	ASP	306	H9-H9'_Loop	-	13	ASP1616	L ASP 746	-0.00233333	0.00137894	853.013	2.3218	-853.015	2.32126	0	0	-0.00389055	0.00271044
B	PRO	307	H9'_Helix	-	13	PRO1617	L PRO 747	-0.00246766	0.0014041	-0.73001	0.252781	0.730114	0.25281	0	0	-0.00236318	0.00252827
B	ARG	308	H9'_Helix	-	13	ARG1618	L ARG 748	-0.00258706	0.00143451	-828.447	2.71566	828.448	2.71544	0	0	-0.00187562	0.00262055
B	HIE	309	H9'_Helix	-	13	HIE1619	L HIE 749	-0.00256219	0.00142733	-0.156955	1.01516	0.15795	1.01517	0	0	-0.00156716	0.00248987
B	GLY	310	H9'-S8_Loop	-	13	GLY1620	L GLY 750	-0.0011393	0.00101517	-4.54251	0.345975	4.54243	0.345987	0	0	-0.00121393	0.00234636
B	ARG	311	H9'-S8_Loop	-	13	ARG1621	L ARG 751	-0.003199	0.00154479	-855.16	2.69789	855.152	2.69724	0	0	-0.012	0.00273556
B	TYR	312	S8_Beta_Strand	-	13	TYR1622	L TYR 752	-0.00512935	0.00173952	-2.19299	0.411668	2.1936	0.411586	0	0	-0.00451244	0.002743
B	LEU	313	S8_Beta_Strand	-	13	LEU1623	L LEU 753	-0.00518408	0.00175024	-5.20765	0.285289	5.20844	0.285202	0	0	-0.00439303	0.00275127
B	THR	314	S8_Beta_Strand	-	13	THR1624	L THR 754	-0.00528358	0.00174819	-2.94959	0.544636	2.94954	0.544565	0	0	-0.00532836	0.00276888
B	VAL	315	S8_Beta_Strand	-	13	VAL1625	L VAL 755	-0.00527861	0.00175658	-0.102647	0.324925	0.107383	0.324877	0	0	-0.000542289	0.00275324
B	ALA	316	S8_Beta_Strand	-	13	ALA1626	L ALA 756	-0.00514925	0.00174467	-2.74365	0.429864	2.74172	0.429898	0	0	-0.00708458	0.00269993
B	ALA	317	S8_Beta_Strand	-	13	ALA1627	L ALA 757	-0.00486567	0.00173819	2.09758	0.399172	-2.09152	0.399058	0	0	0.00119403	0.00276419
B	VAL	318	S8_Beta_Strand	-	13	VAL1628	L VAL 758	-0.0109204	0.00127623	-3.88077	0.433129	3.8875	0.433028	0	0	-0.00418408	0.00257689
B	PHE	319	S8_Beta_Strand	-	13	PHE1629	L PHE 759	-0.010199	0.00145537	9.31189	0.273498	-9.30667	0.273438	0	0	-0.00498507	0.00257057
B	ARG	320	S8_Beta_Strand	-	13	ARG1630	L ARG 760	-0.0196418	0.00167562	-1055.5	3.43897	1055.49	3.43293	0	0	-0.0294876	0.0093846
B	GLY	321	S8-H10_Loop	-	13	GLY1631	L GLY 761	-0.00485075	0.001726	0.23591	0.583021	-0.237005	0.582578	0	0	-0.00594527	0.00273682
B	ARG	322	S8-H10_Loop	-	13	ARG1632	L ARG 762	-0.0160498	0.00157717	-1030.13	7.1378	1030	7.13079	0	0	-0.14592	0.00977647
B	MET	323	S8-H10_Loop	-	13	MET1633	L MET 763	-0.00793532	0.00172187	7.34362	0.738004	-7.33858	0.737627	0	0	-0.00289055	0.0027651
B	SER	324	S8-H10_Loop	-	13	SER1634	L SER 764	-0.00439303	0.00168787	-1.48052	0.569088	1.47968	0.568818	0	0	-0.00522886	0.00265165
B	MET	325	H10_Helix	-	13	MET1635	L MET 765	-0.00912438	0.00161928	-3.97342	0.53398	3.97023	0.53372	0	0	-0.0123134	0.0026972
B	LYS	326	H10_Helix	-	13	LYS1636	L LYS 766	-0.00548259	0.00176282	-902.018	3.11065	901.974	3.1088	0	0	-0.0491393	0.00363234
B	GLU	327	H10_Helix	-	13	GLU1637	L GLU 767	-0.00407463	0.00166063	879.288	2.82833	-879.259	2.82677	0	0	0.0254279	0.00334682
B	VAL	328	H10_Helix	-	13	VAL1638	L VAL 768	-0.00472139	0.00172627	-6.67564	0.255234	6.67353	0.255208	0	0	-0.00683582	0.00272858
B	ASP	329	H10_Helix	-	13	ASP1639	L ASP 769	-0.00467662	0.00172233	941.689	2.86726	-941.643	2.86533	0	0	0.0409303	0.00383227
B	GLU	330	H10_Helix	-	13	GLU1640	L GLU 770	-0.00321891	0.00154874	860.524	2.5965	-860.5	2.59539	0	0	0.02099	0.00294205
B	GLN	331	H10_Helix	-	13	GLN1641	L GLN 771	-0.00335323	0.00157154	-7.59316	0.575866	7.59101	0.575876	0	0	-0.00550249	0.00263505
B	MET	332	H10_Helix	-	13	MET1642	L MET 772	-0.00462189	0.00171523	-4.63734	0.469746	4.63498	0.469645	0	0	-0.0069801	0.00273155
B	LEU	333	H10_Helix	-	13	LEU1643	L LEU 773	-0.003199	0.00154402	-2.06219	0.217906	2.0609	0.217822	0	0	-0.00449254	0.00260248
B	ASN	334	H10_Helix	-	13	ASN1644	L ASN 774	-0.002	0.0012963	-6.62929	0.850893	6.62796	0.850849	0	0	-0.00332836	0.002402
B	VAL	335	H10_Helix	-	13	VAL1645	L VAL 775	-0.00271642	0.00146132	-4.76144	0.254373	4.76065	0.254265	0	0	-0.00350249	0.00244237
B	GLN	336	H10_Helix	-	13	GLN1646	L GLN 776	-0.00298507	0.00150775	0.958438	0.908493	-0.958567	0.908351	0	0	-0.00311443	0.00258994
B	ASN	337	H10_Helix	-	13	ASN1647	L ASN 777	-0.00173632	0.00122475	-2.57125	1.01766	2.5706	1.01756	0	0	-0.00238806	0.00241692
B	LYS	338	H10_Helix	-	13	LYS1648	L LYS 778	-0.00199005	0.00129642	-816.814	3.0038	816.806	3.00338	0	0	-0.0100697	0.00263783
B	ASN	339	H10-S9_Loop	-	13	ASN1649	L ASN 779	-0.0020597	0.00131153	-2.91219	0.664294	2.91107	0.664328	0	0	-0.00317413	0.00242188
B	SER	340	H10-S9_Loop	-	13	SER1650	L SER 780	-0.00118905	0.0010364	2.74189	0.576099	-2.74212	0.576071	0	0	-0.00142289	0.00232103
B	SER	341	H10-S9_Loop	-	13	SER1651	L SER 781	-0.00125373	0.00106167	3.57577	0.51904	-3.57554	0.51909	0	0	-0.0010199	0.00237249
B	TYR	342	H10-S9_Loop	-	13	TYR1652	L TYR 782	-0.00260697	0.00143594	3.48334	0.483837	-3.48377	0.483884	0	0	-0.00303483	0.00256452
B	PHE	343	H10-S9_Loop	-	13	PHE1653	L PHE 783	-0.00374129	0.00162233	-6.38069	0.135363	6.38018	0.135313	0	0	-0.00425373	0.00265832
B	VAL	344	H10-S9_Loop	-	13	VAL1654	L VAL 784	-0.00268657	0.00145272	1.95057	0.302352	-1.94969	0.302344	0	0	-0.00180597	0.00246459
B	GLU	345	H10-S9_Loop	-	13	GLU1655	L GLU 785	-0.00256219	0.00142898	858.656	2.69126	-858.644	2.69059	0	0	0.0089801	0.00268282
B	TRP	346	H10-S9_Loop	-	13	TRP1656	L TRP 786	-0.00422886	0.00167538	6.94445	0.349545	-6.94288	0.349497	0	0	-0.00265672	0.00265022
B	ILE	347	H10-S9_Loop	-	13	ILE1657	L ILE 787	-0.004801	0.001717	-5.98489	0.232473	5.9839	0.232384	0	0	-0.00579104	0.00268437
B	PRO	348	H10-S9_Loop	-	13	PRO1658	L PRO 788	-0.0038209	0.00162645	5.79911	0.308088	-5.79871	0.307975	0	0	-0.00341791	0.00268022
B	ASN	349	H10-S9_Loop	-	13	ASN1659	L ASN 789	-0.00427363	0.00166697	4.92314	0.934017	-4.92201	0.933742	0	0	-0.0031393	0.00267455
B	ASN	350	H10-S9_Loop	-	13	ASN1660	L ASN 790	-0.00397015	0.00164834	0.348378	0.463126	-0.347687	0.462988	0	0	-0.00327861	0.00271148
B	VAL	351	S9_Beta_Strand	-	13	VAL1661	L VAL 791	-0.00432836	0.00167851	0.27908	0.243314	-0.276244	0.243187	0	0	-0.00149254	0.00272358
B	LYS	352	S9_Beta_Strand	-	13	LYS1662	L LYS 792	-0.00867164	0.0016334	-976.429	3.19136	976.387	3.18903	0	0	-0.0515124	0.00414936
B	THR	353	S9_Beta_Strand	-	13	THR1663	L THR 793	-0.00710945	0.00177156	5.15465	0.647232	-5.14784	0.64699	0	0	-0.000303483	0.00279824
B	ALA	354	S9_Beta_Strand	-	13	ALA1664	L ALA 794	-0.00709453	0.00177955	-7.16859	0.266286	7.17239	0.266263	0	0	-0.00329353	0.00290983
B	VAL	355	S9_Beta_Strand	-	13	VAL1665	L VAL 795	-0.0112537	0.00121399	5.2387	0.267387	-5.21854	0.267243	0	0	0.00891045	0.00276947
B	CYX	356	S9_Beta_Strand	-	13	CYX1666	L CYX 796	-0.0142935	0.0012528	-5.95395	0.381112	5.95291	0.380739	0	0	-0.0153284	0.0028671
B	ASP	357	S9-S10_Loop	-	13	ASP1667	L ASP 797	-0.0167015	0.00155192	1063.83	4.69274	-1063.67	4.68472	0	0	0.1371	0.00992727
B	ILE	358	S9-S10_Loop	-	13	ILE1668	L ILE 798	-0.023597	0.00133771	-3.23246	0.389886	3.2341	0.389749	0	0	-0.0219502	0.00270491
B	PRO	359	S9-S10_Loop	-	13	PRO1669	L PRO 799	-0.0123831	0.00102591	10.7583	0.299872	-10.7573	0.299355	0	0	-0.0113433	0.00261657
B	PRO	360	S9-S10_Loop	(TAX)	13	PRO1670	L PRO 800	-0.0115174	0.00118172	-2.19118	0.452661	2.19274	0.452454	0	0	-0.0099602	0.00249201
B	ARG	369	S9-S10_Loop	(TAX)	13	ARG1671	L ARG 801	-0.0272935	0.00162941	-1066.25	4.68765	1066.3	4.68289	0	0	0.0190896	0.0118554
B	GLY	370	S9-S10_Loop	(TAX)	13	GLY1672	L GLY 802	-0.00449254	0.00169639	-5.06992	0.386707	5.068	0.386392	0	0	-0.00641791	0.0027499
B	LEU	371	S9-S10_Loop	-	13	LEU1673	L LEU 803	-0.00840299	0.00170004	6.64469	0.267168	-6.64127	0.267067	0	0	-0.0049801	0.00275183
B	LYS	372	S9-S10_Loop	-	13	LYS1674	L LYS 804	-0.00738806	0.00177318	-926.584	5.21404	926.547	5.21167	0	0	-0.0443234	0.0045809
B	MET	373	S9-S10_Loop	-	13	MET1675	L MET 805	-0.00667662	0.0017766	-5.08281	0.576856	5.08202	0.576558	0	0	-0.00746766	0.00275647
B	SER	374	S9-S10_Loop	-	13	SER1676	L SER 806	-0.00567164	0.0017761	4.35099	0.41576	-4.34367	0.415719	0	0	0.00164677	0.00279636
B	ALA	375	S10_Beta_Strand	-	13	ALA1677	L ALA 807	-0.00480597	0.00172745	-2.41276	0.353005	2.41406	0.353085	0	0	-0.00350249	0.00271716
B	THR	376	S10_Beta_Strand	-	13	THR1678	L THR 808	-0.00887562	0.00166084	-0.846896	0.660427	0.85695	0.660548	0	0	0.0011791	0.00289459
B	PHE	377	S10_Beta_Strand	-	13	PHE1679	L PHE 809	-0.00877612	0.0016692	4.20645	0.311305	-4.20442	0.311343	0	0	-0.00674627	0.00271262
B	ILE	378	S10_Beta_Strand	-	13	ILE1680	L ILE 810	-0.0108955	0.00127167	-2.56749	0.352784	2.57201	0.352745	0	0	-0.00637811	0.00247021
B	GLY	379	S10_Beta_Strand	-	13	GLY1681	L GLY 811	-0.00325871	0.00155296	4.2992	0.439979	-4.30066	0.439949	0	0	-0.00472139	0.00255906
B	ASN	380	S10_Beta_Strand	-	13	ASN1682	L ASN 812	-0.00624378	0.00177026	-10.3123	0.429731	10.3124	0.429755	0	0	-0.00621393	0.00276941
B	SER	381	S10_Beta_Strand	-	13	SER1683	L SER 813	-0.00329353	0.00155967	4.74497	0.251353	-4.74475	0.251385	0	0	-0.0030796	0.00259244
B	THR	382	H11_Helix	-	13	THR1684	L THR 814	-0.00298507	0.00151227	0.902925	0.356168	-0.903458	0.356207	0	0	-0.00351741	0.00258739
B	ALA	383	H11_Helix	-	13	ALA1685	L ALA 815	-0.00218905	0.00134432	-1.3208	0.190112	1.3205	0.190123	0	0	-0.00248259	0.00246654
B	ILE	384	H11_Helix	-	13	ILE1686	L ILE 816	-0.00574627	0.00175716	-1.44375	0.227131	1.44388	0.227147	0	0	-0.00561692	0.00274298
B	GLN	385	H11_Helix	-	13	GLN1687	L GLN 817	-0.00397512	0.00164203	1.70334	0.870253	-1.70421	0.870263	0	0	-0.00484577	0.00272234
B	GLU	386	H11_Helix	-	13	GLU1688	L GLU 818	-0.00295025	0.00150259	869.001	2.50861	-869.001	2.50802	0	0	-0.00359204	0.00273049
B	LEU	387	H11_Helix	-	13	LEU1689	L LEU 819	-0.0051393	0.0017447	-3.17471	0.289481	3.17702	0.289582	0	0	-0.0028209	0.0027803
B	PHE	388	H11_Helix	-	13	PHE1690	L PHE 820	-0.00779104	0.00170366	-0.643577	0.227551	0.641279	0.227618	0	0	-0.0100896	0.00267563
B	LYS	389	H11_Helix	-	13	LYS1691	L LYS 821	-0.00343284	0.00157853	-875.413	3.43148	875.411	3.43083	0	0	-0.00563184	0.00286619
B	ARG	390	H11_Helix	-	13	ARG1692	L ARG 822	-0.00434826	0.00167742	-879.015	2.52195	879.022	2.52147	0	0	0.00207463	0.00301047
B	ILE	391	H11_Helix	-	13	ILE1693	L ILE 823	-0.00575124	0.00176462	-3.35755	0.277592	3.35941	0.277639	0	0	-0.00389055	0.00276795
B	SER	392	H11_Helix	-	13	SER1694	L SER 824	-0.00270149	0.00145549	-0.723343	0.854901	0.72294	0.854913	0	0	-0.00310448	0.00255806
B	GLU	393	H11_Helix	-	13	GLU1695	L GLU 825	-0.00266667	0.00145096	867.066	2.97441	-867.067	2.97382	0	0	-0.00375124	0.00273112
B	GLN	394	H11_Helix	-	13	GLN1696	L GLN 826	-0.00365672	0.00160548	-2.9233	1.1229	2.92389	1.12313	0	0	-0.00306468	0.00259414
B	PHE	395	H11_Helix	-	13	PHE1697	L PHE 827	-0.00642289	0.00174759	-2.07491	0.245323	2.07473	0.245376	0	0	-0.00660697	0.00273627
B	THR	396	H11_Helix	-	13	THR1698	L THR 828	-0.00275124	0.00145896	1.38246	0.607765	-1.38204	0.607735	0	0	-0.00232836	0.00257636
B	ALA	397	H11_Helix	-	13	ALA1699	L ALA 829	-0.00170647	0.00121295	-0.863831	0.303091	0.864438	0.303125	0	0	-0.0010995	0.00241435
B	MET	398	H11_Helix	-	13	MET1700	L MET 830	-0.00435323	0.00167811	-3.49662	0.452389	3.49767	0.45241	0	0	-0.00330846	0.00268527
B	PHE	399	H11_Helix	-	13	PHE1701	L PHE 831	-0.00559701	0.00173074	-0.295617	0.218568	0.29594	0.21857	0	0	-0.00527363	0.00268046
B	ARG	400	H11-H11'_Loop	-	13	ARG1702	L ARG 832	-0.00359701	0.00159282	-869.208	4.8243	869.203	4.8235	0	0	-0.00912438	0.00293944
B	ARG	401	H11-H11'_Loop	-	13	ARG1703	L ARG 833	-0.00321891	0.00153776	-853.262	2.834	853.258	2.83343	0	0	-0.00714428	0.00274279
B	LYS	402	H11-H11'_Loop	-	13	LYS1704	L LYS 834	-0.00444279	0.00167111	-928.937	4.31112	928.923	4.30972	0	0	-0.0185622	0.00348313
B	ALA	403	H11'_Helix	-	13	ALA1705	L ALA 835	-0.00257711	0.0014204	4.66975	0.210003	-4.67007	0.20997	0	0	-0.0029005	0.00253989
B	PHE	404	H11'_Helix	-	13	PHE1706	L PHE 836	-0.00710448	0.0017283	6.32694	0.135838	-6.32784	0.135767	0	0	-0.00800498	0.00266789
B	LEU	405	H11'_Helix	-	13	LEU1707	L LEU 837	-0.00710945	0.00171484	8.81563	0.137377	-8.816	0.137263	0	0	-0.00748259	0.00265082
B	HIE	406	H11'_Helix	-	13	HIE1708	L HIE 838	-0.00871642	0.00161513	5.89232	0.499742	-5.89142	0.499731	0	0	-0.00781592	0.00264252
B	TRP	407	H11'_Helix	-	13	TRP1709	L TRP 839	-0.016796	0.00148399	14.0912	0.214933	-14.0893	0.214566	0	0	-0.0148905	0.00268207
B	TYR	408	H11'_Helix	-	13	TYR1710	L TYR 840	-0.0167015	0.00152061	7.1374	0.290978	-7.13663	0.291051	0	0	-0.0159303	0.00272507
B	THR	409	H11'_Helix	-	13	THR1711	L THR 841	-0.00948756	0.00157905	8.43878	0.639642	-8.43905	0.639474	0	0	-0.00975622	0.00265118
B	GLY	410	H11'-H12_Loop	-	13	GLY1712	L GLY 842	-0.00757711	0.00165674	8.10377	0.308816	-8.09723	0.30839	0	0	-0.0010398	0.00271844
B	GLU	411	H11'-H12_Loop	-	13	GLU1713	L GLU 843	-0.026592	0.00173749	1129.4	4.93157	-1129.38	4.92138	0	0	-0.00750249	0.013278
B	GLY	412	H11'-H12_Loop	-	13	GLY1714	L GLY 844	-0.00987065	0.00159653	4.7691	0.559806	-4.76431	0.559398	0	0	-0.0050796	0.00273343
B	MET	413	H11'-H12_Loop	-	13	MET1715	L MET 845	-0.0176617	0.00161242	-2.49635	0.973826	2.49315	0.973711	0	0	-0.0208607	0.00282933
B	ASP	414	H11'-H12_Loop	-	13	ASP1716	L ASP 846	-0.0101144	0.00159457	1066.22	6.64344	-1066.17	6.63918	0	0	0.0371542	0.0069491
B	GLU	415	H12_Helix	-	13	GLU1717	L GLU 847	-0.00675622	0.0016967	980.857	6.60522	-980.833	6.60221	0	0	0.0178756	0.00476896
B	MET	416	H12_Helix	-	13	MET1718	L MET 848	-0.00889055	0.00159935	-4.27475	0.998066	4.27319	0.997657	0	0	-0.0104478	0.0026871
B	GLU	417	H12_Helix	-	13	GLU1719	L GLU 849	-0.0133234	0.00159008	1093.46	5.39186	-1093.41	5.3861	0	0	0.0334478	0.00855591
B	PHE	418	H12_Helix	-	13	PHE1720	L PHE 850	-0.0104627	0.00150023	-0.514204	0.346053	0.511871	0.345944	0	0	-0.012796	0.00264887
B	THR	419	H12_Helix	-	13	THR1721	L THR 851	-0.0049602	0.00167704	-3.72965	1.12121	3.72773	1.12111	0	0	-0.0068806	0.00267304
B	GLU	420	H12_Helix	-	13	GLU1722	L GLU 852	-0.0099403	0.0015516	1053.13	6.6525	-1053.08	6.64857	0	0	0.0372338	0.00619335
B	ALA	421	H12_Helix	-	13	ALA1723	L ALA 853	-0.00524876	0.00168951	-1.18977	0.261319	1.19139	0.261227	0	0	-0.00362687	0.00267111
B	GLU	422	H12_Helix	-	13	GLU1724	L GLU 854	-0.00530348	0.00171644	937.367	3.48803	-937.358	3.48665	0	0	0.00379104	0.00346082
B	SER	423	H12_Helix	-	13	SER1725	L SER 855	-0.00420398	0.00164719	-5.56293	0.971995	5.56191	0.971756	0	0	-0.00521891	0.00261601
B	ASN	424	H12_Helix	-	13	ASN1726	L ASN 856	-0.00833831	0.00160023	-5.61915	1.12204	5.62294	1.12216	0	0	-0.00454726	0.0027067
B	MET	425	H12_Helix	-	13	MET1727	L MET 857	-0.0068806	0.00172024	-0.187572	0.635638	0.187413	0.635753	0	0	-0.0070398	0.00280535
B	ASN	426	H12_Helix	-	13	ASN1728	L ASN 858	-0.0041194	0.0016464	-7.47457	1.03744	7.47292	1.03731	0	0	-0.00577114	0.00268405
B	ASP	427	H12_Helix	-	13	ASP1729	L ASP 859	-0.00548259	0.00172792	996.995	4.34894	-996.969	4.34665	0	0	0.0200448	0.00432663
B	LEU	428	H12_Helix	-	13	LEU1730	L LEU 860	-0.00783582	0.00167493	-2.76833	0.262983	2.77105	0.262999	0	0	-0.00511443	0.00269791
B	VAL	429	H12_Helix	-	13	VAL1731	L VAL 861	-0.00393035	0.00163744	-1.7653	0.280033	1.76506	0.27996	0	0	-0.00416915	0.00265743
B	SER	430	H12_Helix	-	13	SER1732	L SER 862	-0.00278109	0.00146531	-5.30103	0.849532	5.30103	0.849463	0	0	-0.00278109	0.00257843
B	GLU	431	H12_Helix	-	13	GLU1733	L GLU 863	-0.00613433	0.00173692	990.834	4.18447	-990.808	4.18247	0	0	0.02	0.00402238
B	TYR	432	H12_Helix	-	13	TYR1734	L TYR 864	-0.00738308	0.0017321	-0.635348	0.256146	0.635179	0.256062	0	0	-0.00755224	0.00270986
B	GLN	433	H12_Helix	-	13	GLN1735	L GLN 865	-0.00306965	0.00152229	-2.98425	1.07647	2.98381	1.0764	0	0	-0.00350746	0.00255971
B	GLN	434	H12_Helix	-	13	GLN1736	L GLN 866	-0.00393532	0.00163298	-7.38383	1.40613	7.3838	1.4059	0	0	-0.00396517	0.00270647
B	TYR	435	H12_Helix	-	13	TYR1737	L TYR 867	-0.00491045	0.00171827	-2.22421	0.48953	2.2243	0.489475	0	0	-0.0048209	0.0026915
B	GLN	436	H12_Helix	-	13	GLN1738	L GLN 868	-0.00260697	0.00143527	2.34625	1.26188	-2.34576	1.26177	0	0	-0.0021194	0.00250901
B	ASP	437	C-Terminal_Loop	-	13	ASP1739	L ASP 869	-0.00175124	0.00122173	1686.15	7.21279	-1686.13	7.21161	0	0	0.0142985	0.00297206
B	LIG	0	GDP	-	13	gdp1740	L gdp 870	-0.0591343	0.00176065	3159.75	10.3168	-3160.7	10.3091	0	0	-1.00343	0.0448607
