# Supplementary material for: Detailed Per-residue Energetic Analysis Explains the Driving Force for Microtubule Disassembly
Source: PLoS Comput Biol. 2015 Jun 1;11(6):e1004313. doi: 10.1371/journal.pcbi.1004313 (PMC4452272; doi:10.1371/journal.pcbi.1004313)
Supplement: S1 Dataset — 13 text files with energy contribution per residue in the 13 lateral GDP subsystems, plus one text file with the overall residual contributions, per MT ring. (ZIP) [file pcbi.1004313.s001.zip › LatGDP/R5_L6.txt]

| Run on Tue Jan 20 09:11:15 2015
| GB non-polar solvation energies calculated with gbsa=2
idecomp = 2: Per-residue decomp adding 1-4 interactions to EEL and VDW.
Energy Decomposition Analysis (All units kcal/mol): Generalized Born solvent
DELTAS:
Total Energy Decomposition:
Residue,Location,Internal,,,van der Waals,,,Electrostatic,,,Polar Solvation,,,Non-Polar Solv.,,,TOTAL,,
,,Avg.,Std. Dev.,Std. Err. of Mean,Avg.,Std. Dev.,Std. Err. of Mean,Avg.,Std. Dev.,Std. Err. of Mean,Avg.,Std. Dev.,Std. Err. of Mean,Avg.,Std. Dev.,Std. Err. of Mean
MET   1,R MET   1,0.0,0.0,0.0,-0.0002786069651741318,0.0004483136448186632,3.1621606390243283e-05,-79.30651741293535,0.9535895374385307,0.06726101995608963,79.3004328358209,0.9530401612579217,0.06722226994804466,0.0,0.0,0.0,-0.006363184079599568,0.0009785957097444987,6.902481935663156e-05
ARG   2,R ARG   2,0.0,0.0,0.0,-0.0006766169154228834,0.00046776753327534674,3.299377788367568e-05,-85.24831840796021,1.2898625049591326,0.09097988629333136,85.23843283582092,1.2888243116045484,0.09090665778022441,0.0,0.0,0.0,-0.010562189054725755,0.0014549155603101082,0.00010262183119091908
GLU   3,R GLU   3,0.0,0.0,0.0,-0.0004129353233830717,0.0004923613937806013,3.47284950521176e-05,81.08938308457714,0.9695923016163777,0.06838976791153596,-81.08234328358213,0.9690199935122745,0.06834940041032102,0.0,0.0,0.0,0.006626865671640452,0.0009437274602726248,6.656540266686654e-05
CYS   4,R CYS   4,0.0,0.0,0.0,-0.00044776119402985444,0.0004972636193718745,3.507427138499304e-05,-0.06724378109452737,0.21917993987455775,0.015459760967467047,0.06726368159203978,0.21902871327336781,0.015449094265451995,0.0,0.0,0.0,-0.00042786069651765303,0.0008017517515677166,5.655120829752409e-05
ILE   5,R ILE   5,0.0,0.0,0.0,-0.0004527363184079722,0.0004977611318718836,3.510936321106467e-05,0.37896517412935316,0.12262422386990288,0.008649245870469927,-0.37849253731343285,0.12253167402079418,0.008642717907438207,0.0,0.0,0.0,1.9900497512338407e-05,0.0007851874891285092,5.538285530838147e-05
SER   6,R SER   6,0.0,0.0,0.0,-0.00045771144278609877,0.0004982084683431173,3.514091589294451e-05,-0.44820398009950246,0.23274343310993928,0.01641645601639746,0.4480646766169155,0.2325631370883141,0.016403738915556455,0.0,0.0,0.0,-0.0005970149253731764,0.0008415757813750353,5.9360178780565534e-05
ILE   7,R ILE   7,0.0,0.0,0.0,-0.0006368159203980171,0.00048091725268038484,3.392128757688712e-05,0.6991144278606963,0.08868560289018582,0.00625540011883692,-0.6978955223880597,0.08859390290359782,0.006248932100485507,0.0,0.0,0.0,0.0005820895522385452,0.0007427779054713307,5.2391513918083545e-05
HID   8,R HID   8,0.0,0.0,0.0,-0.000965174129353185,0.00023132990920520386,1.6316753727485815e-05,-1.8206815920398007,0.16733943253474595,0.011803213509864874,1.8178855721393044,0.16709571196177767,0.011786022786101101,0.0,0.0,0.0,-0.0037611940298506283,0.0007482560601201443,5.2777913154537154e-05
VAL   9,R VAL   9,0.0,0.0,0.0,-0.0007412935323382831,0.00043792400168486694,3.088877746676743e-05,0.9500696517412934,0.09650533006380509,0.0068069611467491895,-0.9481343283582089,0.09623182449400312,0.006787669551291917,0.0,0.0,0.0,0.0011940298507460395,0.0008147668097882273,5.746921972312226e-05
GLY  10,R GLY  10,0.0,0.0,0.0,-0.00044278606965172127,0.0004967157800735568,3.503562978026669e-05,0.08345771144278595,0.11019101214233201,0.007772274732161545,-0.082955223880597,0.11003515035436219,0.007761281089279106,0.0,0.0,0.0,5.970149253722069e-05,0.0007305813880906099,5.153123791176008e-05
GLN  11,R GLN  11,0.0,0.0,0.0,-0.0016965174129352513,0.0004597617931202594,3.2429096511666284e-05,-0.5855820895522391,0.6520149896619648,0.04598959144321561,0.5891094527363184,0.65114851303681,0.04592847489433592,0.0,0.0,0.0,0.0018308457711439003,0.0016814006779744524,0.00011859685967109547
ALA  12,R ALA  12,0.0,0.0,0.0,-0.001074626865671603,0.00029825860273280825,2.103753978296976e-05,0.12780099502487566,0.16362039004601756,0.01154089247840323,-0.12704975124378107,0.16327648775975676,0.011516635481413452,0.0,0.0,0.0,-0.00032338308457701033,0.0009087197804141371,6.409615131590997e-05
GLY  13,R GLY  13,0.0,0.0,0.0,-0.0005870646766169237,0.0004923613937806228,3.472849505211912e-05,0.27131343283582066,0.18132504627498028,0.012789682643541479,-0.27079601990049756,0.180945370343746,0.012762902368187166,0.0,0.0,0.0,-6.965174129347716e-05,0.0009278040077116058,6.544224892154183e-05
VAL  14,R VAL  14,0.0,0.0,0.0,-0.0009502487562189057,0.0002591844035349367,1.828145827322934e-05,-0.12209452736318377,0.12552602164234217,0.008853922904159758,0.12295522388059701,0.1253911015317987,0.008844406373313457,0.0,0.0,0.0,-8.955223880555375e-05,0.0008237399836746044,5.8102138609231555e-05
GLN  15,R GLN  15,0.0,0.0,0.0,-0.002000000000000016,0.00039900373444306045,2.8143553480062107e-05,-0.6805472636815921,0.38186292375964415,0.026934533913281114,0.6822189054726369,0.3812810455064393,0.026893491385794967,0.0,0.0,0.0,-0.0003283582089558373,0.0012935514732601678,9.124008605514901e-05
ILE  16,R ILE  16,0.0,0.0,0.0,-0.0023631840796020224,0.000501180507839323,3.5350547395825234e-05,-0.11639800995024874,0.14956787106775712,0.010549704213094657,0.1167860696517413,0.1491844796222926,0.010522661865573046,0.0,0.0,0.0,-0.001975124378109719,0.0012752438492606767,8.994876582266615e-05
GLY  17,R GLY  17,0.0,0.0,0.0,-0.0006616915422885617,0.0004731340667848279,3.337230397200276e-05,-0.1278358208955224,0.13909911964143637,0.009811295420887777,0.12728358208955226,0.1389219480172228,0.009798798698048419,0.0,0.0,0.0,-0.0012139303482587992,0.0008339828166288658,5.882461234105758e-05
ASN  18,R ASN  18,0.0,0.0,0.0,-0.0013631840796019968,0.00048091725268038343,3.3921287576887016e-05,-2.023358208955224,0.4477600648410266,0.03158255986921798,2.020398009950248,0.4469212990653185,0.031523397892955184,0.0,0.0,0.0,-0.004323383084577114,0.0012257196068995203,8.645559509985012e-05
ALA  19,R ALA  19,0.0,0.0,0.0,-0.0013333333333333235,0.00047140452079102286,3.325031120358714e-05,-0.5727960199004976,0.2101536353050306,0.014823094531915005,0.574024875621891,0.2099225499872351,0.014806795030335372,0.0,0.0,0.0,-0.00010447761194020636,0.0010762149680518785,7.591035094367939e-05
CYS  20,R CYS  20,0.0,0.0,0.0,-0.0014975124378109946,0.0004999938119961034,3.526684432478797e-05,-0.12278606965174133,0.36681998920800696,0.025873487119716602,0.12408955223880595,0.36671839337575923,0.02586632110223006,0.0,0.0,0.0,-0.0001940298507464174,0.0013446648509194397,9.484534573951824e-05
TRP  21,R TRP  21,0.0,0.0,0.0,-0.0015671641791045548,0.0004954684379909543,3.4947649053322735e-05,-0.7625373134328365,0.1482191796786855,0.010454574857251866,0.760194029850746,0.14782091209943796,0.01042648322815578,0.0,0.0,0.0,-0.003910447761194284,0.001089040975937489,7.68150277867877e-05
GLU  22,R GLU  22,0.0,0.0,0.0,-0.0020945273631840953,0.0003811737574005463,2.6885923866282427e-05,109.00809452736318,1.7865170250002949,0.12601119512407039,-108.96615422885567,1.7825606047377032,0.12573213075539905,0.0,0.0,0.0,0.03984577114427882,0.004126253107098388,0.00029104345390147673
LEU  23,R LEU  23,0.0,0.0,0.0,-0.002860696517412997,0.0003738964025484074,2.6372618832282077e-05,-0.8270696517412938,0.1171003104642489,0.00825961906016387,0.827228855721393,0.1169217851555663,0.008247026855783962,0.0,0.0,0.0,-0.0027014925373137297,0.0012177982584169486,8.58968662574631e-05
TYR  24,R TYR  24,0.0,0.0,0.0,-0.0017363184079602087,0.0004406286532435271,3.107954887870004e-05,-0.5701542288557212,0.24024753216416717,0.016945754353284288,0.5685024875621888,0.23981336284449933,0.016915130410667487,0.0,0.0,0.0,-0.003388059701492331,0.0010311837936739072,7.273409680123277e-05
CYS  25,R CYS  25,0.0,0.0,0.0,-0.0009651741293532358,0.0001833385649023677,1.2931705297169215e-05,-1.2433184079602004,0.09992668013317235,0.007048284573923761,1.2418606965174126,0.09984939154822803,0.0070428330574691216,0.0,0.0,0.0,-0.0024228855721392644,0.0007824401376435326,5.518907207586638e-05
LEU  26,R LEU  26,0.0,0.0,0.0,-0.0025970149253731175,0.0004904978126912227,3.4597048176998585e-05,-0.9397213930348254,0.14951051807473398,0.010545658844876132,0.9412139303482587,0.1494307573718738,0.01054003295866811,0.0,0.0,0.0,-0.001104477611940641,0.000943176516374959,6.652654208058628e-05
GLU  27,R GLU  27,0.0,0.0,0.0,-0.0020199004975124378,0.0003591061180620825,2.5329392600309007e-05,100.75310945273633,1.6412566711692493,0.11576531975079071,-100.73724378109452,1.6397669156275787,0.11566024049678886,0.0,0.0,0.0,0.013845771144275503,0.0029793809713577176,0.0002101493306119698
HIP  28,R HIP  28,0.0,0.0,0.0,-0.0010398009950248626,0.00029659420021470816,2.0920141881053174e-05,-89.09507462686572,1.0888255434533396,0.07679983235096688,89.0821144278607,1.0878036943568867,0.07672775667294167,0.0,0.0,0.0,-0.013999999999998127,0.0014728048848562244,0.00010388364685484655
GLY  29,R GLY  29,0.0,0.0,0.0,-0.0006019900497512416,0.000489487517462639,3.4525787445978146e-05,-0.7480149253731343,0.22866224581859892,0.016128591260052984,0.7474626865671641,0.22834108608128859,0.01610593839878277,0.0,0.0,0.0,-0.0011542288557213104,0.0008171632325430082,5.7638250351505104e-05
ILE  30,R ILE  30,0.0,0.0,0.0,-0.0009502487562189179,0.00021743058092947543,1.5336370701219365e-05,1.0706616915422886,0.09399737995249677,0.006630063985168849,-1.0695273631840794,0.09393869334293603,0.006625924550892522,0.0,0.0,0.0,0.00018407960198963842,0.0005824508807528628,4.1082917519201096e-05
GLN  31,R GLN  31,0.0,0.0,0.0,-0.0008656716417910406,0.0003552949466936719,2.5060573298709585e-05,-0.345144278606965,0.6379371559993814,0.044996617617746634,0.3448358208955223,0.6372804141655798,0.044950294620424346,0.0,0.0,0.0,-0.0011741293532342406,0.001009668367397762,7.121651564151198e-05
PRO  32,R PRO  32,0.0,0.0,0.0,-0.0008059701492537608,0.00040783883645611335,2.876673352711914e-05,-0.36927363184079603,0.15674119033459646,0.011055671142696571,0.3687512437810947,0.15663043238527802,0.011047858879299245,0.0,0.0,0.0,-0.0013283582089550355,0.0007341301354432388,5.178154725045674e-05
ASP  33,R ASP  33,0.0,0.0,0.0,-0.0004975124378109628,0.0004999938119960814,3.526684432478642e-05,87.12752238805967,1.681156626474819,0.11857964560556447,-87.11602985074627,1.6797577647880946,0.1184809775097721,0.0,0.0,0.0,0.010995024875622778,0.0015242566492303547,0.00010751277449779479
GLY  34,R GLY  34,0.0,0.0,0.0,-0.00030348258706466695,0.0004597617931203007,3.242909651166919e-05,-0.6620995024875621,0.1198434719162721,0.008453106750541558,0.6615771144278606,0.11976047933927927,0.008447252905508486,0.0,0.0,0.0,-0.0008258706467660429,0.0007085317754343144,4.997597814991025e-05
GLN  35,R GLN  35,0.0,0.0,0.0,-0.0005174129353234079,0.0004996966976911564,3.5245887497547646e-05,1.0803482587064674,0.4800569494713866,0.033860606467209516,-1.0795721393034825,0.47975767724500573,0.03383949743192692,0.0,0.0,0.0,0.00025870646766176027,0.0007934660525353372,5.596678014884283e-05
MET  36,R MET  36,0.0,0.0,0.0,-0.0006218905472636948,0.00048491514153279323,3.4203276914360736e-05,-0.04805472636815919,0.2846258292507313,0.02007595808221213,0.04799004975124377,0.28440880447024935,0.020060650334467568,0.0,0.0,0.0,-0.0006865671641788565,0.0007572328891922893,5.34110898575721e-05
PRO  37,R PRO  37,0.0,0.0,0.0,-0.000711442786069654,0.00045309154507572146,3.195861349017586e-05,-0.8055024875621892,0.2233728143103281,0.01575550352757867,0.804830845771144,0.2232794051852575,0.015748914955893693,0.0,0.0,0.0,-0.0013830845771146776,0.0007106247253713726,5.012360345614181e-05
SER  38,R SER  38,0.0,0.0,0.0,-0.000417910447761201,0.000493215272891301,3.478872304083813e-05,-0.33879601990049757,0.34676981796405704,0.02445925708130318,0.33856218905472657,0.34653285883437396,0.024442543272977218,0.0,0.0,0.0,-0.0006517412935323173,0.0008092189298048609,5.707790244076454e-05
ASP  39,R ASP  39,0.0,0.0,0.0,-0.0007512437810945305,0.00043229221883041784,3.04915421321821e-05,86.71642288557213,2.4261486329847703,0.1711273301697139,-86.70410447761193,2.4240739451540465,0.17098099297314628,0.0,0.0,0.0,0.011567164179106047,0.0023043796540406433,0.00016253840862513213
LYS  40,R LYS  40,0.0,0.0,0.0,-0.0009303482587064583,0.00044062865324347465,3.107954887869634e-05,-83.97660199004976,4.009244073462267,0.2827902730123678,83.96634328358206,4.00673204347719,0.28261308807867985,0.0,0.0,0.0,-0.011189054726368807,0.003131302337740324,0.00022086503758529172
THR  41,R THR  41,0.0,0.0,0.0,-0.0004925373134328318,0.0004999443052072859,3.5263352385143205e-05,-0.028681592039800998,0.29164886901113735,0.02057132511271243,0.02864179104477614,0.2914689354683631,0.020558633579158263,0.0,0.0,0.0,-0.0005323383084578516,0.0007727955358785119,5.450879431870044e-05
ILE  42,R ILE  42,0.0,0.0,0.0,-0.0004079601990049777,0.0004914556694482208,3.46646101834155e-05,0.6354676616915422,0.2204815403854739,0.01555156878886445,-0.6352238805970146,0.2203969386674781,0.015545601443776204,0.0,0.0,0.0,-0.00016417910447772422,0.0008029240391827943,5.663389509050613e-05
GLY  43,R GLY  43,0.0,0.0,0.0,-0.00014427860696517088,0.0003513720116021727,2.4783870791900904e-05,0.3074875621890547,0.22253651071570194,0.015696515220179032,-0.3074726368159203,0.22244677489057124,0.015690185743094894,0.0,0.0,0.0,-0.00012935323383091548,0.0007145844421599888,5.040290034383102e-05
GLY  44,R GLY  44,0.0,0.0,0.0,-0.0001592039800995054,0.0003658661952408074,2.5806211680396945e-05,0.48870646766169124,0.12804281936137776,0.009031444127872225,-0.4884825870646768,0.127973181834823,0.00902653227546676,0.0,0.0,0.0,6.467661691534672e-05,0.0007059068617130028,4.979083101137683e-05
GLY  45,R GLY  45,0.0,0.0,0.0,-0.00022388059701492985,0.00041684298638117076,2.9401837294536417e-05,-0.5419850746268655,0.13566117720672324,0.009568801658497864,0.5415522388059703,0.13560433558083937,0.009564792359336317,0.0,0.0,0.0,-0.0006567164179104926,0.0006886190407350327,4.857144213792088e-05
ASP  46,R ASP  46,0.0,0.0,0.0,-0.0005820895522388029,0.0004932152728912896,3.4788723040837326e-05,86.33076119402989,1.2117263876318054,0.08546858951362703,-86.31986567164176,1.2106151090071942,0.08539020596304034,0.0,0.0,0.0,0.010313432835821498,0.0014681591196854637,0.00010355595984529609
ASP  47,R ASP  47,0.0,0.0,0.0,-0.00047263681592042044,0.0004992506946986147,3.521442887200274e-05,83.93053731343281,1.1809600150182962,0.08329849690974596,-83.92135323383086,1.18001526661907,0.0832318594955976,0.0,0.0,0.0,0.008711442786071796,0.0012760005957521282,9.000214260467232e-05
SER  48,R SER  48,0.0,0.0,0.0,-0.000597014925373137,0.0004904978126911953,3.459704817699665e-05,0.07847761194029838,0.23951225468760642,0.01689389187883112,-0.0779004975124378,0.23922734258971848,0.016873795728916084,0.0,0.0,0.0,-1.990049751259801e-05,0.0008223265079162787,5.8002439716305804e-05
PHE  49,R PHE  49,0.0,0.0,0.0,-0.001064676616915392,0.0002654125108129492,1.8720755089593652e-05,0.06252238805970146,0.09595034342954391,0.006767815407815565,-0.06263184079601987,0.09592204432847419,0.006765819343128339,0.0,0.0,0.0,-0.001174129353233728,0.0006650682553414882,4.6910297815184545e-05
ASN  50,R ASN  50,0.0,0.0,0.0,-0.0004378109452736521,0.0004961174472564566,3.49934266373301e-05,-0.29821890547263713,0.46817381200740904,0.033022434575923354,0.2977910447761194,0.46795384613106744,0.03300691937927175,0.0,0.0,0.0,-0.0008656716417916079,0.0008206693492128372,5.788555275368037e-05
THR  51,R THR  51,0.0,0.0,0.0,-0.0005273631840796046,0.0004992506946985926,3.5214428872001184e-05,0.01910447761194021,0.14913102866705563,0.010518891725879062,-0.01871641791044775,0.1490560153116991,0.010513600691745905,0.0,0.0,0.0,-0.00013930348258704603,0.0007056964468252696,4.977598948951943e-05
PHE  52,R PHE  52,0.0,0.0,0.0,-0.0009751243781095044,0.00023261034283707742,1.6407068552349805e-05,0.02673631840796015,0.14872012890215877,0.01048990909110633,-0.02723880597014925,0.1485584217176896,0.010478503145744512,0.0,0.0,0.0,-0.0014776119402983867,0.0006697042256900387,4.723729395124461e-05
PHE  53,R PHE  53,0.0,0.0,0.0,-0.0007363184079602019,0.0004406286532434737,3.107954887869627e-05,-0.28361691542288564,0.07982641311797309,0.0056305210522479615,0.2832238805970149,0.07982976057522752,0.00563075716367783,0.0,0.0,0.0,-0.0011293532338309887,0.0006565279391827731,4.630791035912494e-05
SER  54,R SER  54,0.0,0.0,0.0,-0.00023383084577114504,0.0004232658518438463,2.98548712940712e-05,0.37286069651741305,0.2179544214928227,0.015373319565695953,-0.37271641791044746,0.21780721810310957,0.015362936639138585,0.0,0.0,0.0,-8.955223880607517e-05,0.0007343324030145167,5.1795814104919865e-05
GLU  55,R GLU  55,0.0,0.0,0.0,-0.0003034825870646725,0.0004597617931203091,3.242909651166979e-05,77.49238308457707,1.1271468526235429,0.07950280909268335,-77.48722388059701,1.126674318305396,0.07946947909171859,0.0,0.0,0.0,0.004855721393035528,0.000866214732141162,6.109807637078986e-05
THR  56,R THR  56,0.0,0.0,0.0,-0.0002039800995024883,0.0004029543628122719,2.8422209320073095e-05,-0.34359203980099495,0.13730455213188544,0.009684716388365374,0.3434129353233833,0.13723203153580243,0.009679601179914715,0.0,0.0,0.0,-0.00038308457711419124,0.0007035888370014232,4.962733015460038e-05
GLY  57,R GLY  57,0.0,0.0,0.0,-9.950248756218915e-05,0.00029933550162171814,2.1113498373971323e-05,-0.2674676616915423,0.09238169898560863,0.006516102636506776,0.2673781094527364,0.09231201858119703,0.006511187759730479,0.0,0.0,0.0,-0.00018905472636820026,0.0006261940649313531,4.4168323837600434e-05
ALA  58,R ALA  58,0.0,0.0,0.0,-9.452736318407858e-05,0.0002925610035420697,2.063566212195907e-05,-0.02356218905472636,0.14559357785842061,0.010269379183960446,0.023572139303482592,0.145470436106432,0.010260693434471016,0.0,0.0,0.0,-8.457711442788894e-05,0.000629151640180698,4.437693511117017e-05
GLY  59,R GLY  59,0.0,0.0,0.0,-9.950248756218749e-05,0.0002993355016217132,2.1113498373970974e-05,0.2928955223880597,0.08630089690044694,0.006087195927339514,-0.29279601990049764,0.08626283556711446,0.006084511287879534,0.0,0.0,0.0,1.2372634702290302e-16,0.0006387176207096493,4.505166735391861e-05
LYS  60,R LYS  60,0.0,0.0,0.0,-0.0003980099502487649,0.0004894875174626511,3.4525787445979e-05,-83.03572636815925,1.3352027888364453,0.09417794333879605,83.0273432835821,1.3343872264880525,0.09412041800610622,0.0,0.0,0.0,-0.008781094527365025,0.0011977760469812433,8.448460835186624e-05
HIE  61,R HIE  61,0.0,0.0,0.0,-0.00047761194029849463,0.0004994985233039119,3.523190935402582e-05,1.1039004975124371,0.30892447039319126,0.02178985208232768,-1.1032039800995024,0.30870919382538375,0.02177466764399767,0.0,0.0,0.0,0.000218905472636973,0.0008236798851819283,5.8097899588398676e-05
VAL  62,R VAL  62,0.0,0.0,0.0,-0.000323383084577107,0.00046776753327533894,3.299377788367513e-05,-0.2456666666666667,0.1024097871825703,0.0072234294410238025,0.2454925373134327,0.10235170655565863,0.007219332749467957,0.0,0.0,0.0,-0.000497512437810896,0.000798782519542707,5.6341774818393346e-05
PRO  63,R PRO  63,0.0,0.0,0.0,-0.00047761194029850347,0.0004994985233039206,3.523190935402643e-05,-0.7812288557213934,0.11417368005410927,0.008053190467260826,0.7804179104477607,0.11408190510440933,0.008046717161419177,0.0,0.0,0.0,-0.0012885572139304208,0.0007957088944687653,5.612497802132357e-05
ARG  64,R ARG  64,0.0,0.0,0.0,-0.0005422885572140363,0.0004982084683431838,3.514091589294919e-05,-82.87557711442787,0.8837237165751927,0.06233306491165786,82.86759203980102,0.8830287446699073,0.06228404537300407,0.0,0.0,0.0,-0.008527363184079312,0.0011331712698450975,7.992773872021602e-05
ALA  65,R ALA  65,0.0,0.0,0.0,-0.00031343283582089637,0.0004638886647140327,3.272018359025422e-05,-0.773218905472637,0.10981373574378363,0.007745663706793243,0.7724925373134328,0.10965287242872662,0.007734317283390449,0.0,0.0,0.0,-0.0010398009950250042,0.0007780623721298868,5.488028830463569e-05
VAL  66,R VAL  66,0.0,0.0,0.0,-0.0003233830845771451,0.000467767533275394,3.2993777883679014e-05,0.6402935323383087,0.08007172411622926,0.00564782395596215,-0.6395721393034823,0.07995910658749054,0.005639880527945682,0.0,0.0,0.0,0.00039800995024895516,0.0007335567411169908,5.174110313303902e-05
PHE  67,R PHE  67,0.0,0.0,0.0,-0.0008208955223880997,0.0003834397784676316,2.704575666879361e-05,-0.9559154228855725,0.09974174518366753,0.007035240268338535,0.9547014925373133,0.09958391270388325,0.007024107623572942,0.0,0.0,0.0,-0.0020348258706465753,0.0007080075712325672,4.9939003636358546e-05
VAL  68,R VAL  68,0.0,0.0,0.0,-0.0004626865671641657,0.0004986057638355091,3.5168938956320396e-05,0.7025124378109456,0.11294000121812976,0.007966173471427258,-0.7016467661691536,0.11281049844404965,0.007957039050033364,0.0,0.0,0.0,0.0004029850746268006,0.0007542852996117037,5.320318291877044e-05
ASP  69,R ASP  69,0.0,0.0,0.0,-0.0005472636815920508,0.0004977611318718797,3.510936321106439e-05,101.62169651741291,1.9673752553746042,0.13876795111271673,-101.59362686567164,1.964258599535723,0.1385481191595072,0.0,0.0,0.0,0.027522388059704233,0.003160821460810063,0.00022294715598941483
LEU  70,R LEU  70,0.0,0.0,0.0,-0.0004925373134328296,0.0004999443052072834,3.526335238514303e-05,-0.718004975124379,0.1261257959069336,0.008896227718963194,0.717144278606965,0.12595898439908138,0.008884461742389362,0.0,0.0,0.0,-0.0013532338308460375,0.0008223265079164531,5.800243971631811e-05
GLU  71,R GLU  71,0.0,0.0,0.0,-0.0007213930348259049,0.0004483136448186791,3.162160639024441e-05,101.0218059701493,2.1016045509833563,0.14823575563045882,-100.9939303482587,2.0981651579357785,0.14799315954972647,0.0,0.0,0.0,0.02715422885572294,0.0034339676553609847,0.00024221340307091006
PRO  72,R PRO  72,0.0,0.0,0.0,-0.0004975124378109214,0.0004999938119960392,3.5266844324783446e-05,0.3174776119402986,0.1601552131054257,0.011296477742081153,-0.317273631840796,0.16006749121083635,0.011290290316704813,0.0,0.0,0.0,-0.00029353233830853363,0.000803232251561828,5.6655634715536605e-05
THR  73,R THR  73,0.0,0.0,0.0,-0.0008358208955223942,0.000370438019283311,2.612868328488263e-05,-0.006184079601990202,0.23195567200737252,0.01636089163239352,0.006671641791044773,0.23155382908295027,0.016332547817893017,0.0,0.0,0.0,-0.0003482587064677681,0.0008511680313823805,6.003676392945559e-05
VAL  74,R VAL  74,0.0,0.0,0.0,-0.0009303482587064619,0.00025455918020827627,1.7955220173646652e-05,0.2918407960199008,0.12487994046168718,0.008808351851333383,-0.29090547263681577,0.124750760553223,0.00879924020312416,0.0,0.0,0.0,4.975124378208742e-06,0.0006654031242706927,4.693391764829471e-05
ILE  75,R ILE  75,0.0,0.0,0.0,-0.0006517412935323306,0.00047641849233329093,3.3603969488124997e-05,0.24147761194029854,0.11822245136283344,0.008338768776483093,-0.2411094527363183,0.1180619112405445,0.008327445149340503,0.0,0.0,0.0,-0.00028358208955234676,0.0008370637525589755,5.904192480616199e-05
ASP  76,R ASP  76,0.0,0.0,0.0,-0.0007064676616915633,0.00045538017598006865,3.2120041067645836e-05,96.11110945273633,1.483652310036676,0.10464876523428512,-96.0903184079602,1.481552986514275,0.10450069037000567,0.0,0.0,0.0,0.02008457711442478,0.00224113753660438,0.00015807765359800383
GLU  77,R GLU  77,0.0,0.0,0.0,-0.0013283582089552112,0.0004696159021657716,3.312415177301074e-05,109.96082587064679,1.905714340814359,0.13441872553722667,-109.91715422885574,1.9015459280565823,0.13412470837084797,0.0,0.0,0.0,0.0423432835820843,0.004290051799448921,0.0003025969228547587
VAL  78,R VAL  78,0.0,0.0,0.0,-0.0007064676616915363,0.000455380175980051,3.212004106764459e-05,-0.13954228855721393,0.18743402010646298,0.013220576434484602,0.1393482587064677,0.18713152346433326,0.013199239966450787,0.0,0.0,0.0,-0.0009004975124377061,0.0008346058450912076,5.886855738050437e-05
ARG  79,R ARG  79,0.0,0.0,0.0,-0.0006417910447761139,0.0004794739822151892,3.381948712737472e-05,-92.57050746268646,1.2843795765758985,0.09059315034361327,92.55367661691541,1.2828971100319237,0.09048858521586832,0.0,0.0,0.0,-0.017472636815925632,0.0017536025498754884,0.00012368958705131347
THR  80,R THR  80,0.0,0.0,0.0,-0.0006567164179104467,0.0004748051856891587,3.3490175611277574e-05,-0.356636815920398,0.5200301487986186,0.036680098556940016,0.35614427860696524,0.5193237413578473,0.03663027241780422,0.0,0.0,0.0,-0.0011492537313431415,0.0010498101890971312,7.404790143633475e-05
GLY  81,R GLY  81,0.0,0.0,0.0,-0.00047761194029849517,0.0004994985233039128,3.523190935402588e-05,-1.3847910447761191,0.11327111016237025,0.007989528095646417,1.382865671641791,0.11303003108041859,0.007972523688293435,0.0,0.0,0.0,-0.0024029850746268683,0.0007991233036919797,5.6365811878957705e-05
THR  82,R THR  82,0.0,0.0,0.0,-0.0010398009950248778,0.00029659420021471315,2.0920141881053523e-05,-0.9463482587064674,0.25659575445325683,0.01809886904515341,0.9450746268656712,0.2561246186946465,0.018065637690972407,0.0,0.0,0.0,-0.0023134328358212566,0.0008019060978496159,5.656209504485027e-05
TYR  83,R TYR  83,0.0,0.0,0.0,-0.0014228855721392616,0.0004940175756141753,3.484531311165521e-05,-0.510945273631841,0.4650348748384035,0.03280103101886199,0.5101144278606965,0.46436182264388437,0.03275355757739718,0.0,0.0,0.0,-0.0022537313432836924,0.001022288189188256,7.210664923879616e-05
ARG  84,R ARG  84,0.0,0.0,0.0,-0.0008706467661691384,0.0003501017330499237,2.4694272251126097e-05,-94.45755223880602,2.160430358016308,0.15238500813946246,94.43853233830848,2.1580998114567596,0.15222062405962927,0.0,0.0,0.0,-0.01989054726368225,0.002566132308338122,0.0001810010173399399
GLN  85,R GLN  85,0.0,0.0,0.0,-0.0005074626865671795,0.0004999443052073053,3.5263352385144574e-05,-0.5490547263681591,0.7359427919511989,0.05190940218255147,0.5485621890547265,0.7352667011053957,0.05186171441115052,0.0,0.0,0.0,-0.0009999999999999673,0.0010269987186742754,7.24389043709298e-05
LEU  86,R LEU  86,0.0,0.0,0.0,-0.0007014925373134771,0.0004576032751270688,3.227684639134139e-05,-0.9651741293532337,0.11799862773197659,0.008322981474808049,0.9643880597014924,0.1178907439925674,0.00831537194254658,0.0,0.0,0.0,-0.0014875621890543217,0.0007669118323318226,5.409378986853355e-05
PHE  87,R PHE  87,0.0,0.0,0.0,-0.0006815920398009752,0.00046585870291419846,3.285913937101031e-05,-0.36630348258706474,0.13004978930899624,0.00917300487324349,0.3659701492537312,0.13000680848790805,0.009169973239871435,0.0,0.0,0.0,-0.0010149253731341283,0.0007692964540618127,5.426198811680651e-05
HIE  88,R HIE  88,0.0,0.0,0.0,-0.00034825870646768296,0.0004764184923333271,3.3603969488127544e-05,1.5161691542288553,0.15259568809001434,0.010763269959321774,-1.515268656716417,0.15244578993316707,0.010752696958546023,0.0,0.0,0.0,0.0005522388059705413,0.0007387682788516063,5.210869666233829e-05
PRO  89,R PRO  89,0.0,0.0,0.0,-0.0002786069651741241,0.00044831364481865067,3.16216063902424e-05,0.5486616915422883,0.13209289274429914,0.009317114278327144,-0.5482835820895519,0.1319335132538634,0.009305872515843482,0.0,0.0,0.0,9.950248756200577e-05,0.000779111466899854,5.495428574429735e-05
GLU  90,R GLU  90,0.0,0.0,0.0,-0.0002238805970149195,0.00041684298638115157,2.9401837294535065e-05,80.18055721393037,0.9441468643415264,0.06659498514899384,-80.17387064676615,0.9436501761274981,0.06655995146357249,0.0,0.0,0.0,0.006462686567163929,0.000846327004926083,5.96953042507351e-05
GLN  91,R GLN  91,0.0,0.0,0.0,-0.00040796019900500753,0.0004914556694482567,3.466461018341803e-05,0.20397512437810936,0.34367956899904994,0.02424128772536525,-0.20367661691542288,0.34339541036710375,0.02422124472084009,0.0,0.0,0.0,-0.00010945273631836497,0.0007904656974922555,5.575515142127714e-05
LEU  92,R LEU  92,0.0,0.0,0.0,-0.00045771144278602364,0.0004982084683430356,3.514091589293874e-05,-0.7060547263681592,0.20053389433252566,0.014144570319849838,0.7054079601990053,0.20035983236217003,0.014132292935082032,0.0,0.0,0.0,-0.0011044776119401374,0.0007879880865997153,5.5580394223191465e-05
ILE  93,R ILE  93,0.0,0.0,0.0,-0.000383084577114429,0.00048613864677835364,3.428957632045434e-05,0.784905472636816,0.17486727310700845,0.012334186444317658,-0.784179104477612,0.17460513450701545,0.01231569661309242,0.0,0.0,0.0,0.0003432835820895034,0.0008265297376035177,5.829891267953988e-05
THR  94,R THR  94,0.0,0.0,0.0,-0.00028855721393035845,0.0004530915450757364,3.1958613490176914e-05,-0.754910447761194,0.2072132603478327,0.014615696473411011,0.7541940298507464,0.20704429589310006,0.01460377863967285,0.0,0.0,0.0,-0.001004975124378259,0.0007563825431752078,5.335111107406098e-05
GLY  95,R GLY  95,0.0,0.0,0.0,-0.0001592039800994949,0.0003658661952407833,2.5806211680395245e-05,0.23348756218905475,0.47465792982190164,0.03347978898323965,-0.23325870646766164,0.4741656434718495,0.03344506578136402,0.0,0.0,0.0,6.965174129344845e-05,0.0008073816029890447,5.6948307399321e-05
LYS  96,R LYS  96,0.0,0.0,0.0,-0.00032835820895522915,0.0004696159021657471,3.312415177300901e-05,-83.12488059701494,1.325237741056162,0.09347506306243161,83.1164427860696,1.3242977968327856,0.0934087645087206,0.0,0.0,0.0,-0.008766169154230697,0.0012298322302957442,8.674567718807051e-05
GLU  97,R GLU  97,0.0,0.0,0.0,-0.00038308457711442434,0.00048613864677834795,3.428957632045394e-05,92.56576119402989,1.3158006709435552,0.09280942345938388,-92.54900995024879,1.3144246229598828,0.09271236451813444,0.0,0.0,0.0,0.016368159203978928,0.001572076325962622,0.00011088571443128282
ASP  98,R ASP  98,0.0,0.0,0.0,-0.0004228855721393033,0.0004940175756141847,3.4845313111655875e-05,99.06883582089544,1.7180319001336406,0.12118062686644805,-99.04439303482586,1.7155811830903387,0.12100776661422775,0.0,0.0,0.0,0.02401990049751019,0.00258191220549161,0.00018211404546753112
ALA  99,R ALA  99,0.0,0.0,0.0,-0.0002885572139303673,0.00045309154507575024,3.195861349017789e-05,-0.07771641791044773,0.1083390393251436,0.007641646641432231,0.07775124378109455,0.10818487866189905,0.007630772986636491,0.0,0.0,0.0,-0.00025373134328369556,0.0007055561353726298,4.9766092682722e-05
ALA 100,R ALA 100,0.0,0.0,0.0,-0.0004626865671642055,0.0004986057638355519,3.516893895632342e-05,-0.4433830845771146,0.1501826997225642,0.010593070882711898,0.4436766169154227,0.1500309085916418,0.010582364361839664,0.0,0.0,0.0,-0.00016915422885574032,0.0008471455031910191,5.975303666701115e-05
ASN 101,R ASN 101,0.0,0.0,0.0,-0.0010049751243781087,0.0002731338752499658,1.926537814500327e-05,0.7691641791044763,0.40041628575888744,0.028243187167841494,-0.7662935323383088,0.3993756550401708,0.02816978673632404,0.0,0.0,0.0,0.0018656716417892773,0.0014131104929600308,9.967312909331403e-05
ASN 102,R ASN 102,0.0,0.0,0.0,-0.0005373134328357861,0.0004986057638354911,3.516893895631913e-05,-1.033169154228855,0.45113235225102727,0.03182042268322389,1.0318308457711445,0.45054660141162184,0.03177910700456788,0.0,0.0,0.0,-0.0018756218905475234,0.0010169962289357313,7.173338314245454e-05
TYR 103,R TYR 103,0.0,0.0,0.0,-0.0006815920398009929,0.00046585870291421114,3.2859139371011204e-05,-0.9276865671641787,0.30223931453799197,0.021318317544948052,0.9265671641791051,0.30187763445722343,0.021292806599016705,0.0,0.0,0.0,-0.0018009950248755015,0.0008406340919760008,5.9293757131654575e-05
ALA 104,R ALA 104,0.0,0.0,0.0,-0.0002587064676617095,0.0004379240016849137,3.0888777466770725e-05,-0.7774925373134324,0.07124550221662992,0.005025270263814396,0.7766766169154226,0.07110450511227584,0.005015325094873905,0.0,0.0,0.0,-0.0010746268656718107,0.0007527085321709109,5.3091966318611266e-05
ARG 105,R ARG 105,0.0,0.0,0.0,-0.0004975124378109391,0.0004999938119960576,3.526684432478475e-05,-95.10780099502486,1.6115030282777218,0.11366665959385458,95.08885074626862,1.609692841013299,0.1135389788287702,0.0,0.0,0.0,-0.019447761194025425,0.0019796244336199764,0.0001396319415300411
GLY 106,R GLY 106,0.0,0.0,0.0,-0.00019900497512437165,0.0003992517939848405,2.8161050251088752e-05,-0.9816666666666667,0.10998594814514244,0.0077578106330227345,0.9805970149253735,0.10983108600836176,0.0077468875000986604,0.0,0.0,0.0,-0.0012686567164178707,0.0006964463361033833,4.912353698513052e-05
HIP 107,R HIP 107,0.0,0.0,0.0,-0.0003930348258705792,0.0004884244583591151,3.4450805038171234e-05,-92.58278606965176,1.4606300756572623,0.10302490202560627,92.56755223880597,1.4592639964907939,0.10292854623050783,0.0,0.0,0.0,-0.015626865671646697,0.0016069112632090099,0.00011334278145782771
TYR 108,R TYR 108,0.0,0.0,0.0,-0.000363184079601976,0.0004809172526803624,3.392128757688553e-05,-0.4513681592039802,0.34557403938607195,0.024374913363551243,0.4510199004975124,0.34523750509953754,0.024351176065191927,0.0,0.0,0.0,-0.0007114427860696612,0.0007957088944686574,5.612497802131595e-05
THR 109,R THR 109,0.0,0.0,0.0,-0.00013930348258706093,0.00034626293813541995,2.442350453481355e-05,-0.8136417910447757,0.25734956199589615,0.01815203852969359,0.8129651741293531,0.2571102204382888,0.018135156677858477,0.0,0.0,0.0,-0.0008159203980100283,0.000684545296032764,4.828410234133364e-05
ILE 110,R ILE 110,0.0,0.0,0.0,-0.00028358208955223574,0.0004507363841952639,3.179249325000862e-05,-0.8756915422885567,0.14303728901189047,0.01008907247088362,0.8748955223880593,0.14288465246589507,0.010078306319029853,0.0,0.0,0.0,-0.001079601990049745,0.0007218217974398269,5.091338402553551e-05
GLY 111,R GLY 111,0.0,0.0,0.0,-0.00012437810945275135,0.00033001241695082594,2.3277281147516483e-05,-0.41998009950248777,0.11684918034480864,0.008241905707288145,0.4196169154228858,0.11674481041418652,0.008234544019988969,0.0,0.0,0.0,-0.0004875621890547103,0.0006317428529094114,4.4559705164965663e-05
LYS 112,R LYS 112,0.0,0.0,0.0,-0.00022388059701493055,0.00041684298638117217,2.940183729453652e-05,-82.84295024875621,1.338933126755136,0.09444106108845801,82.83495024875619,1.3381888917389302,0.09438856679787308,0.0,0.0,0.0,-0.008223880597012055,0.0010531293645006036,7.428201801824525e-05
GLU 113,R GLU 113,0.0,0.0,0.0,-0.0001641791044776132,0.000370438019283312,2.61286832848827e-05,81.76421890547266,1.594654550726915,0.11247825961641922,-81.75683084577116,1.593697303680889,0.11241074061569842,0.0,0.0,0.0,0.007223880597016189,0.001139357794882129,8.036410255144297e-05
ILE 114,R ILE 114,0.0,0.0,0.0,-0.0003233830845771053,0.0004677675332753365,3.2993777883674955e-05,-0.3633034825870647,0.13156226393367543,0.009279686607804975,0.36305472636815944,0.13147775473478027,0.009273725788510932,0.0,0.0,0.0,-0.0005721393034822082,0.0007955222324895883,5.611181190045757e-05
ILE 115,R ILE 115,0.0,0.0,0.0,-0.00025870646766168627,0.00043792400168487453,3.088877746676797e-05,0.08898009950248759,0.09422868130293244,0.006646378724516047,-0.08889552238805974,0.09415296134060107,0.006641037850169705,0.0,0.0,0.0,-0.00017412935323366365,0.0007755770524983528,5.470498737402471e-05
ASP 116,R ASP 116,0.0,0.0,0.0,-0.00011940298507463691,0.00032426210421495917,2.2871685359710534e-05,79.57680099502484,1.170936717429567,0.08259150800868034,-79.5707960199005,1.1703901008803277,0.08255295265002417,0.0,0.0,0.0,0.005885572139304012,0.000853346235143713,6.0190402576805847e-05
LEU 117,R LEU 117,0.0,0.0,0.0,-0.0002388059701492534,0.00042635393603240846,3.0072687958451656e-05,-0.36273631840796006,0.10280356152907681,0.007251204141918399,0.36245771144278577,0.102751254741641,0.007247514705598648,0.0,0.0,0.0,-0.0005174129353231175,0.0007537272383842591,5.316382031475457e-05
VAL 118,R VAL 118,0.0,0.0,0.0,-0.0002338308457711583,0.00042326585184387027,2.9854871294072887e-05,-0.31203980099502515,0.08826164409790746,0.006225496371293095,0.31182587064676615,0.08819254448562482,0.006220622460434986,0.0,0.0,0.0,-0.00044776119402983763,0.0007113210068681004,5.0172715366253844e-05
LEU 119,R LEU 119,0.0,0.0,0.0,-0.00023880597014924954,0.00042635393603240147,3.0072687958451162e-05,-0.041164179104477686,0.11125542263243646,0.007847352459428452,0.04118905472636818,0.11119546717381058,0.007843123527439598,0.0,0.0,0.0,-0.0002139303482587735,0.0006831336743559513,4.8184534225234564e-05
ASP 120,R ASP 120,0.0,0.0,0.0,-0.00017910447761193313,0.0003834397784676005,2.7045756668791415e-05,78.06884577114427,0.98828378862425,0.06970816375302404,-78.06341293532341,0.9878495230713431,0.0696775330226379,0.0,0.0,0.0,0.005253731343288447,0.0008811449513780212,6.21511728390425e-05
ARG 121,R ARG 121,0.0,0.0,0.0,-0.0003482587064676278,0.0004764184923332515,3.360396948812222e-05,-81.8981542288557,1.3964769463876499,0.09849988917821316,81.89060696517406,1.3956437804664545,0.09844112218523336,0.0,0.0,0.0,-0.007895522388060072,0.0011477990405766533,8.095950211574477e-05
ILE 122,R ILE 122,0.0,0.0,0.0,-0.0002686567164179162,0.0004432609673109797,3.12652179974041e-05,-0.25977114427860687,0.08362685042868107,0.005898583231793293,0.25960696517412957,0.08359633969970051,0.005896431170900984,0.0,0.0,0.0,-0.00043283582089540624,0.0006282855277564984,4.431584425104518e-05
ARG 123,R ARG 123,0.0,0.0,0.0,-0.00017412935323383265,0.00037922067662009366,2.674816416969143e-05,-77.46715920398012,0.826382631265726,0.05828853659849724,77.46211940298507,0.8259936007784741,0.058261096503635396,0.0,0.0,0.0,-0.00521393034825617,0.0007784440247178234,5.49072080026039e-05
LYS 124,R LYS 124,0.0,0.0,0.0,-0.0001840796019900361,0.0003875490964009753,2.733560560763892e-05,-77.9826368159204,0.9953740727558494,0.07020827383576558,77.97716915422886,0.9948896942499256,0.07017410841020863,0.0,0.0,0.0,-0.005651741293531398,0.000839396521398614,5.920646563354705e-05
LEU 125,R LEU 125,0.0,0.0,0.0,-0.00025373134328360384,0.0004351456637944628,3.069280862173039e-05,-0.546522388059701,0.10073945877113565,0.007105613558818854,0.5462587064676621,0.10062062504969407,0.007097231674375357,0.0,0.0,0.0,-0.0005174129353230168,0.0007860381629818849,5.544285721568188e-05
ALA 126,R ALA 126,0.0,0.0,0.0,-0.0001243781094527447,0.0003300124169508084,2.3277281147515246e-05,-0.22240298507462686,0.07439588732444033,0.005247481296220425,0.22227363184079604,0.07431049390042511,0.005241458108495196,0.0,0.0,0.0,-0.0002537313432835475,0.0006543376184113758,4.615341704378203e-05
ASP 127,R ASP 127,0.0,0.0,0.0,-0.00015422885572140255,0.0003611679883160728,2.547482571472114e-05,74.91059701492537,0.7935162202710353,0.05597031870808605,-74.90660696517412,0.7931999865490035,0.05594801330114387,0.0,0.0,0.0,0.003835820895520483,0.0007383661186270162,5.2080330467209556e-05
GLN 128,R GLN 128,0.0,0.0,0.0,-0.00022388059701492944,0.00041684298638117005,2.9401837294536366e-05,0.17006965174129338,0.5539997980533593,0.03907613287434858,-0.16994527363184078,0.5537421782653902,0.039057961775548336,0.0,0.0,0.0,-9.950248756227531e-05,0.0006982919824694762,4.925371884240542e-05
CYS 129,R CYS 129,0.0,0.0,0.0,-0.00017910447761194045,0.0003834397784676162,2.704575666879252e-05,-0.21207462686567158,0.12143191857473647,0.008565147139198865,0.2119751243781096,0.12142534253220837,0.008564683300922176,0.0,0.0,0.0,-0.0002786069651741031,0.0006853041956302099,4.833763099172717e-05
THR 130,R THR 130,0.0,0.0,0.0,-0.00017412935323383156,0.0003792206766200912,2.6748164169691258e-05,-0.23276119402985063,0.2518946369930051,0.017767277786130926,0.23256218905472625,0.2517641978253676,0.017758077316627985,0.0,0.0,0.0,-0.00037313432835810157,0.0007228155472108885,5.0983477729963386e-05
GLY 131,R GLY 131,0.0,0.0,0.0,-9.950248756219245e-05,0.00029933550162172817,2.111349837397203e-05,0.19837313432835812,0.1344494396252702,0.009483332279432963,-0.19823383084577126,0.13434584481722148,0.009476025265064676,0.0,0.0,0.0,3.980099502481586e-05,0.0006528985965006362,4.605191626419557e-05
LEU 132,R LEU 132,0.0,0.0,0.0,-0.00030348258706466526,0.0004597617931202982,3.242909651166902e-05,-0.5301144278606964,0.11079900605188427,0.007815159316018686,0.5298109452736316,0.1107579229316869,0.007812261536146986,0.0,0.0,0.0,-0.0006069651741293235,0.000690915640054819,4.873343176408039e-05
GLN 133,R GLN 133,0.0,0.0,0.0,-0.000432835820895504,0.0004954684379909585,3.494764905332303e-05,0.11728358208955222,0.3404347004240908,0.024012412343026774,-0.11719900497512442,0.3401813098644597,0.023994539550993198,0.0,0.0,0.0,-0.0003482587064684055,0.0008030473383291232,5.664259194173635e-05
GLY 134,R GLY 134,0.0,0.0,0.0,-0.0002238805970149162,0.0004168429863811454,2.9401837294534628e-05,-0.47520398009950265,0.14877390500363083,0.010493702164847457,0.4748855721393035,0.14872904958294778,0.01049053830741483,0.0,0.0,0.0,-0.0005422885572139601,0.000725822735316951,5.119558842463072e-05
PHE 135,R PHE 135,0.0,0.0,0.0,-0.0006567164179104726,0.00047480518568917684,3.3490175611278855e-05,0.11889552238805967,0.11485294092731131,0.00810110183515456,-0.11860696517412936,0.1147646943788222,0.008094877403545414,0.0,0.0,0.0,-0.00036815920397991316,0.000742311231697538,5.2358597288045455e-05
SER 136,R SER 136,0.0,0.0,0.0,-0.0005522388059701106,0.000497263619371835,3.5074271384990255e-05,-0.41347263681592034,0.22333677244885813,0.015752961330681145,0.41343781094527343,0.22311449298127828,0.01573728294588586,0.0,0.0,0.0,-0.000587064676616953,0.0008307712898960743,5.859808871093886e-05
VAL 137,R VAL 137,0.0,0.0,0.0,-0.0006517412935323671,0.0004764184923333178,3.3603969488126894e-05,0.5457064676616918,0.11639142403978892,0.008209618067000417,-0.5443432835820895,0.11622086781891325,0.00819758795873521,0.0,0.0,0.0,0.0007114427860694979,0.0007572655757391513,5.341339538882476e-05
PHE 138,R PHE 138,0.0,0.0,0.0,-0.0017960199004975245,0.00048168865442625583,3.397569806083869e-05,-1.090308457711442,0.16562513682521102,0.011682296413564306,1.0873731343283577,0.164839813920548,0.011626904006780566,0.0,0.0,0.0,-0.004731343283582216,0.0014786920018673019,0.00010429889207222755
HIP 139,R HIP 139,0.0,0.0,0.0,-0.0012686567164177862,0.0004432609673108686,3.1265217997396264e-05,-105.06049751243786,1.944335971324644,0.13714288531300067,105.02961691542288,1.9413258605989074,0.13693056847263596,0.0,0.0,0.0,-0.03214925373134634,0.0032180479760910746,0.00022698360315584747
SER 140,R SER 140,0.0,0.0,0.0,-0.0009751243781094,0.00025309646451692754,1.7852048163632612e-05,-1.4403333333333337,0.46276108761678486,0.032640650434045584,1.4387064676616925,0.4619783096800999,0.032585437535462426,0.0,0.0,0.0,-0.0026019900497511565,0.0010793382991817712,7.613065373561384e-05
PHE 141,R PHE 141,0.0,0.0,0.0,-0.0019054726368160043,0.00036789018004643404,2.594897256131826e-05,-1.2751990049751238,0.14982002536046696,0.010567489805582938,1.2717014925373131,0.1495196635856561,0.010546303919479503,0.0,0.0,0.0,-0.0054029850746273355,0.000978266842279105,6.900162283414015e-05
GLY 142,R GLY 142,0.0,0.0,0.0,-0.0006368159203980116,0.00048091725268038164,3.392128757688689e-05,-0.7860646766169157,0.1797231170495591,0.01267669126793482,0.7845671641791042,0.17937646760588333,0.012652240501401167,0.0,0.0,0.0,-0.0021343283582088393,0.0008960197623765356,6.320036111149523e-05
GLY 143,R GLY 143,0.0,0.0,0.0,-0.0004975124378109557,0.0004999938119960742,3.526684432478592e-05,-0.3557611940298505,0.13098274804393759,0.009238810708590277,0.3557611940298507,0.13081924290788502,0.009227277945501771,0.0,0.0,0.0,-0.0004975124378109612,0.0009039679148835424,6.376098056399452e-05
GLY 144,R GLY 144,0.0,0.0,0.0,-0.0003333333333333397,0.0004714045207910406,3.325031120358839e-05,-0.5462885572139303,0.1183985440881643,0.008351189399662765,0.545726368159204,0.11829093803473767,0.008343599453860333,0.0,0.0,0.0,-0.0008955223880596978,0.0008250010407025559,5.819108671383288e-05
THR 145,R THR 145,0.0,0.0,0.0,-0.0006119402985074638,0.0004873082900690894,3.437207659717823e-05,-1.3563383084577105,0.11562051916879425,0.008155242629900404,1.3549303482587056,0.11557588932564415,0.008152094683480167,0.0,0.0,0.0,-0.00201990049751237,0.0007259250335110082,5.1202803982899565e-05
GLY 146,R GLY 146,0.0,0.0,0.0,-0.0004726368159204244,0.0004992506946986182,3.521442887200299e-05,-0.9533432835820902,0.2078837853850863,0.014662991662946037,0.9520298507462681,0.2075860526581375,0.01464199121558094,0.0,0.0,0.0,-0.0017860696517412139,0.0008219652309677145,5.797695720512775e-05
SER 147,R SER 147,0.0,0.0,0.0,-0.0004975124378109744,0.0004999938119960929,3.5266844324787234e-05,-1.3617164179104475,0.17412043118578488,0.012281508276830212,1.3595522388059704,0.1738624392116312,0.01226331092604061,0.0,0.0,0.0,-0.0026616915422884506,0.0008255708860772682,5.823128050750994e-05
GLY 148,R GLY 148,0.0,0.0,0.0,-0.0002238805970149228,0.00041684298638115775,2.94018372945355e-05,-0.7071144278606967,0.09392169831155783,0.006624725813805123,0.7061592039800991,0.0937674403140482,0.006613845293579668,0.0,0.0,0.0,-0.001179104477611885,0.0007840202518134075,5.5300524736094124e-05
PHE 149,R PHE 149,0.0,0.0,0.0,-0.0004975124378109346,0.0004999938119960529,3.526684432478441e-05,-0.7978656716417908,0.07323754620956283,0.005165778213515664,0.7968457711442787,0.0731611803008411,0.005160391777623871,0.0,0.0,0.0,-0.0015174129353232933,0.0007732758215225163,5.4542671056036274e-05
THR 150,R THR 150,0.0,0.0,0.0,-0.0004975124378109596,0.0004999938119960775,3.5266844324786143e-05,-1.1072388059701501,0.1795191551097243,0.012662304901928371,1.1061194029850752,0.17926662560654777,0.01264449284413432,0.0,0.0,0.0,-0.0016169154228856753,0.0008270985297536487,5.833903218448285e-05
SER 151,R SER 151,0.0,0.0,0.0,-0.0003880597014925465,0.00048730829006910084,3.4372076597179034e-05,-1.2412935323383087,0.1073001945441541,0.007568372180249377,1.239870646766169,0.10713665047361927,0.007556836670934237,0.0,0.0,0.0,-0.0018109452736317757,0.0007221303488885646,5.0935147566698904e-05
LEU 152,R LEU 152,0.0,0.0,0.0,-0.0003482587064676675,0.0004764184923333059,3.3603969488126054e-05,-0.5193233830845769,0.07204503774155335,0.005081665151537191,0.5188159203980098,0.07193799807776535,0.005074115155779606,0.0,0.0,0.0,-0.0008557213930347913,0.0007289873041022001,5.1418799896506556e-05
LEU 153,R LEU 153,0.0,0.0,0.0,-0.00044278606965176767,0.0004967157800736084,3.503562978027033e-05,-0.9520298507462688,0.07666272391642401,0.005407371621422778,0.9512288557213936,0.07666024651801288,0.005407196879211976,0.0,0.0,0.0,-0.001243781094527571,0.0008136115859406466,5.738773651549962e-05
MET 154,R MET 154,0.0,0.0,0.0,-0.00046268656716415247,0.0004986057638354952,3.516893895631942e-05,-1.2733731343283576,0.16278238403423334,0.011481784091755718,1.2721044776119392,0.16257625544856136,0.01146724490233503,0.0,0.0,0.0,-0.001731343283582062,0.0008330622563483261,5.8759681025256355e-05
GLU 155,R GLU 155,0.0,0.0,0.0,-0.00031840796019900526,0.0004658587029142144,3.2859139371011434e-05,86.26857711442784,1.3374541477342363,0.09433674195162416,-86.25884079601991,1.33657908716328,0.09427501993789068,0.0,0.0,0.0,0.009417910447762046,0.0011349173647535768,8.00508987590729e-05
ARG 156,R ARG 156,0.0,0.0,0.0,-0.0002786069651740633,0.0004483136448185529,3.162160639023551e-05,-82.16053731343284,0.9330349557798349,0.06581121155021276,82.15309452736317,0.932459288337105,0.06577060709952055,0.0,0.0,0.0,-0.00772139303482753,0.000983440022757293,6.936651085117367e-05
LEU 157,R LEU 157,0.0,0.0,0.0,-0.00032338308457711636,0.0004677675332753524,3.299377788367608e-05,-0.8509601990049745,0.12811875868243627,0.009036800474590215,0.8503432835820893,0.12804222938015944,0.009031402513805646,0.0,0.0,0.0,-0.0009402985074622539,0.0008143109961528294,5.7437069108184615e-05
SER 158,R SER 158,0.0,0.0,0.0,-0.00023383084577113675,0.0004232658518438313,2.985487129407014e-05,-0.5040547263681595,0.3230464162543449,0.0227859373423834,0.5036865671641797,0.32278163878537264,0.022767261379691626,0.0,0.0,0.0,-0.0006019900497511984,0.0007795878614573908,5.498788802555509e-05
VAL 159,R VAL 159,0.0,0.0,0.0,-0.00015422885572139372,0.000361167988316052,2.5474825714719673e-05,-0.45075124378109455,0.0967709909399894,0.0068256994201813664,0.4504975124378108,0.09673105375204662,0.0068228824681388495,0.0,0.0,0.0,-0.00040796019900485894,0.0006637270901184768,4.681569931416524e-05
ASP 160,R ASP 160,0.0,0.0,0.0,-0.0001592039800994982,0.0003658661952407909,2.580621168039578e-05,78.69812437810953,1.0178814793032065,0.07179582388901812,-78.69262189054724,1.0174289547342767,0.07176390526694183,0.0,0.0,0.0,0.005343283582090603,0.0008265297376048892,5.8298912679636616e-05
TYR 161,R TYR 161,0.0,0.0,0.0,-0.0002985074626865669,0.0004576032751270412,3.227684639133945e-05,-0.234865671641791,0.2543397986939387,0.017939746194712808,0.23471144278606967,0.25420504576413944,0.017930241455887008,0.0,0.0,0.0,-0.0004527363184077631,0.0008399271320708537,5.924389202468625e-05
GLY 162,R GLY 162,0.0,0.0,0.0,-0.00011442786069651365,0.0003183302143889725,2.245328211145894e-05,0.7607860696517416,0.08162015533061395,0.005757041872814635,-0.7602935323383082,0.08168297171759474,0.005761472599130733,0.0,0.0,0.0,0.00037810945273638946,0.0006664067214309684,4.7004705934003574e-05
LYS 163,R LYS 163,0.0,0.0,0.0,-0.000328358208955223,0.00046961590216573843,3.31241517730084e-05,-81.92037810945268,2.578202016549713,0.18185234891711372,81.91313432835821,2.5765600533110167,0.18173653375993218,0.0,0.0,0.0,-0.00757213930348219,0.0018490336054617694,0.00013042077471876761
LYS 164,R LYS 164,0.0,0.0,0.0,-0.00035323383084576816,0.00047797457211842164,3.371372689356181e-05,-81.11966666666669,1.5894637110952603,0.11211212601873795,81.11281094527361,1.5885796603878226,0.11204976988966917,0.0,0.0,0.0,-0.007208955223882496,0.0011658999910109753,8.223624471891705e-05
SER 165,R SER 165,0.0,0.0,0.0,-0.0003980099502487615,0.0004894875174626468,3.4525787445978695e-05,-0.20209950248756234,0.3553504612326536,0.0250644889923783,0.20219900497512422,0.3549804425963148,0.025038389890085545,0.0,0.0,0.0,-0.0002985074626864913,0.0008167693678101218,5.7610469275246834e-05
LYS 166,R LYS 166,0.0,0.0,0.0,-0.0006019900497512625,0.0004894875174626545,3.452578744597924e-05,-89.02225373134331,1.7729401334274912,0.12505355502928392,89.01026865671639,1.7714966119744402,0.12495173687645318,0.0,0.0,0.0,-0.012587064676615224,0.0016761813509271449,0.00011822871672604042
LEU 167,R LEU 167,0.0,0.0,0.0,-0.0010049751243781894,0.00025426731023245314,1.7934633252861893e-05,-0.815228855721394,0.12200773714631807,0.008605762249698369,0.8151592039801002,0.12202505463049064,0.008606983730852252,0.0,0.0,0.0,-0.0010746268656720759,0.0006834234754826911,4.820497522065624e-05
GLU 168,R GLU 168,0.0,0.0,0.0,-0.0009900497512437267,0.0002819627326428807,1.9888117730516596e-05,102.7453184079602,2.195744896352754,0.15487590361863074,-102.7166915422885,2.1924489100732,0.15464342267140938,0.0,0.0,0.0,0.027636815920398045,0.0033594653997464897,0.00023695841913398398
PHE 169,R PHE 169,0.0,0.0,0.0,-0.0023084577114428056,0.0005128964763725467,3.617692809986989e-05,-1.007671641791045,0.15787393938867805,0.011135569100613014,1.0038109452736321,0.15730770960792395,0.011095630331270666,0.0,0.0,0.0,-0.0061691542288556875,0.0013898150423115444,9.802999469487801e-05
SER 170,R SER 170,0.0,0.0,0.0,-0.0012487562189054742,0.000432292218830433,3.049154213218317e-05,0.46475621890547264,0.3045421084097544,0.02148074410111542,-0.4620398009950246,0.3042102055522622,0.021457333478573114,0.0,0.0,0.0,0.0014676616915424235,0.0010319276291560753,7.278656291085952e-05
ILE 171,R ILE 171,0.0,0.0,0.0,-0.002905472636815921,0.0005334762561894531,3.762851384678891e-05,-0.9368358208955223,0.21657604207401462,0.015276096177691354,0.9391791044776121,0.21592966369371205,0.015230504162018134,0.0,0.0,0.0,-0.0005621890547265073,0.001557317244200092,0.00010984468906975289
TYR 172,R TYR 172,0.0,0.0,0.0,-0.004910447761193984,0.0007275258272808243,5.131571526964292e-05,1.6417512437810942,0.38834335965227595,0.02739162861785317,-1.6347014925373131,0.3867730516470358,0.02728086763114879,0.0,0.0,0.0,0.0021393034825874045,0.0019369405820381057,0.00013662125477191794
PRO 173,R PRO 173,0.0,0.0,0.0,-0.0029502487562189142,0.0005880336046604102,4.147669250247486e-05,1.0127761194029843,0.20818498908056426,0.014684236933554615,-1.0082736318407965,0.20752061517504483,0.014637375611399717,0.0,0.0,0.0,0.0015522388059701728,0.001367172869250391,9.643293894465838e-05
ALA 174,R ALA 174,0.0,0.0,0.0,-0.003781094527363174,0.0006778960691852365,4.781510204075836e-05,-1.5064029850746272,0.26532644267980215,0.018714684311555613,1.5147363184079587,0.2655968311947262,0.018733756046913633,0.0,0.0,0.0,0.0045522388059704546,0.003765317963446798,0.0002655850517830825
PRO 175,R PRO 175,0.0,0.0,0.0,-0.008328358208955215,0.001483454953159828,0.00010463484475350069,-1.5224477611940304,0.5120670708823699,0.03611842634724337,1.5279203980099512,0.5105761584367402,0.036013265491527974,0.0,0.0,0.0,-0.0028557213930346216,0.004478148116045406,0.00031586421408180687
GLN 176,R GLN 176,0.0,0.0,0.0,-0.01531343283582089,0.0036740678794494976,0.00025914876711366,-0.9552089552238807,1.9778121577799275,0.1395041134481906,1.0422487562189062,1.9641928469756713,0.13854348133151084,0.0,0.0,0.0,0.07172636815920351,0.02915612036042146,0.002056514167166889
VAL 177,R VAL 177,0.0,0.0,0.0,-0.012089552238805984,0.002111786468388111,0.00014895393271070664,0.00977611940298488,0.40658397898469945,0.028678222705520222,0.014303482587064665,0.40350695548181065,0.02846118620175457,0.0,0.0,0.0,0.011990049751243813,0.006565392494321223,0.0004630870812260421
SER 178,R SER 178,0.0,0.0,0.0,-0.0038258706467661566,0.0006185582363250014,4.3629734014506645e-05,1.9542636815920413,0.466574139858233,0.03290960240220011,-1.9577114427860696,0.46608720205431087,0.032875256457680885,0.0,0.0,0.0,-0.007273631840795891,0.0043537313148574305,0.00030708852955609793
THR 179,R THR 179,0.0,0.0,0.0,-0.002950248756218882,0.000496267098091045,3.5003982193338756e-05,-0.11698009950248726,0.5288583118679623,0.03730278916864465,0.11904477611940295,0.5276977151666606,0.03722092698914034,0.0,0.0,0.0,-0.0008855721393031945,0.002574625663950162,0.00018160009245442793
ALA 180,R ALA 180,0.0,0.0,0.0,-0.0016616915422885663,0.00047313406678479547,3.337230397200047e-05,1.53336815920398,0.28853423325886796,0.020351635645426466,-1.5269552238805966,0.2893436095082468,0.02040872464433441,0.0,0.0,0.0,0.004751243781094395,0.001912985462145787,0.00013493159089257654
VAL 181,R VAL 181,0.0,0.0,0.0,-0.0021343283582089864,0.0004645285114522491,3.2765314899416454e-05,0.5865024875621891,0.1573603186775803,0.011099341088934315,-0.5818258706467659,0.15703089193611586,0.011076105118150463,0.0,0.0,0.0,0.0025422885572139752,0.0019494744122195127,0.0001375053229887551
VAL 182,R VAL 182,0.0,0.0,0.0,-0.0012786069651741542,0.00045927701105844253,3.239490262147134e-05,-0.47469154228855726,0.11650787079986423,0.008217831588170424,0.4737562189054725,0.11632368321733062,0.008204839997786855,0.0,0.0,0.0,-0.0022139303482588786,0.00111033363061185,7.831689584924288e-05
GLU 183,R GLU 183,0.0,0.0,0.0,-0.0022587064676616786,0.0004914556694481838,3.466461018341288e-05,127.5765472636816,3.269576351974673,0.23061813455802846,-127.49428855721395,3.2597197612245328,0.22992290425073608,0.0,0.0,0.0,0.08000000000000006,0.009850120589204234,0.000694773937327372
PRO 184,R PRO 184,0.0,0.0,0.0,-0.0014726368159204259,0.0004992506946987322,3.521442887201102e-05,-1.246004975124378,0.10948179600664097,0.00772225048296096,1.2403482587064676,0.10881180114816034,0.007674992689353248,0.0,0.0,0.0,-0.007129353233831004,0.0015687191211928274,0.00011064891546469139
TYR 185,R TYR 185,0.0,0.0,0.0,-0.0012686567164179364,0.00044326096731099737,3.1265217997405344e-05,-0.6993980099502489,0.26529323079282824,0.018712341725668467,0.6977363184079605,0.26478577678275145,0.018676548679542715,0.0,0.0,0.0,-0.002930348258706164,0.0010000618777419104,7.05389261052574e-05
ASN 186,R ASN 186,0.0,0.0,0.0,-0.0008507462686567315,0.0003563383995914473,2.513417279138967e-05,-2.2690199004975105,0.3289715764491557,0.023203865919050368,2.265865671641791,0.3285212107855292,0.023172099574413147,0.0,0.0,0.0,-0.0040049751243778605,0.0008837815202299863,6.233714206710679e-05
SER 187,R SER 187,0.0,0.0,0.0,-0.0008905472636815955,0.00031220639780571603,2.202134139352673e-05,-0.9468855721393036,0.2183640026481769,0.015402209192922692,0.9455820895522389,0.21792947984767544,0.01537156031769026,0.0,0.0,0.0,-0.0021940298507463064,0.0008564442162959205,6.040891731917806e-05
ILE 188,R ILE 188,0.0,0.0,0.0,-0.0010199004975125,0.00028143553480062573,1.9850932061844133e-05,-0.8266318407960198,0.1175613475124809,0.008292138106235754,0.8250547263681595,0.11732135563320048,0.008275210384246542,0.0,0.0,0.0,-0.002597014925373392,0.0006778595554327823,4.781252655923715e-05
LEU 189,R LEU 189,0.0,0.0,0.0,-0.0006467661691542151,0.0004779745721184142,3.371372689356129e-05,-0.8342686567164173,0.10365469590314244,0.007311238531843772,0.8329800995024875,0.10341867572901169,0.007294590952336042,0.0,0.0,0.0,-0.0019353233830842911,0.0008700637706946778,6.136956661768917e-05
THR 190,R THR 190,0.0,0.0,0.0,-0.0006368159203979796,0.0004809172526803564,3.3921287576885105e-05,-1.3609452736318406,0.21022745793473827,0.014828301578736552,1.3594626865671648,0.20987653288414065,0.014803549234143154,0.0,0.0,0.0,-0.002119402985074839,0.0008555767551021303,6.034773132418132e-05
THR 191,R THR 191,0.0,0.0,0.0,-0.0007114427860696463,0.0004530915450757153,3.1958613490175424e-05,-0.9912587064676617,0.4509498573755005,0.03180755048718694,0.989791044776119,0.4502038190928351,0.03175492900399287,0.0,0.0,0.0,-0.002179104477612149,0.001045131425014092,7.371788686297391e-05
HID 192,R HID 192,0.0,0.0,0.0,-0.0005522388059701657,0.000497263619371885,3.5074271384993786e-05,-1.285233830845772,0.18353410096942904,0.012945497347933608,1.2837810945273633,0.183337852067686,0.012931655017687456,0.0,0.0,0.0,-0.0020049751243785005,0.0007885846786498254,5.562247458189159e-05
THR 193,R THR 193,0.0,0.0,0.0,-0.0004029850746268561,0.0004904978126911818,3.45970481769957e-05,-0.8551791044776118,0.5495470208458881,0.03876205818618009,0.8541492537313435,0.5489169142214041,0.038717613891669764,0.0,0.0,0.0,-0.001432835820895421,0.0009498449299520776,6.699689570872153e-05
THR 194,R THR 194,0.0,0.0,0.0,-0.0005124378109452824,0.0004998452769196661,3.5256367468291347e-05,-1.0318656716417915,0.25154251861725013,0.017742441270870723,1.030905472636816,0.25126798051035315,0.01772307684586213,0.0,0.0,0.0,-0.0014726368159205766,0.0008045254541690579,5.674685019447926e-05
LEU 195,R LEU 195,0.0,0.0,0.0,-0.0007761194029850754,0.0004168429863811621,2.9401837294535807e-05,-0.44469651741293525,0.13546574327043587,0.009555016811482835,0.4442089552238806,0.13537192592175218,0.009548399445924283,0.0,0.0,0.0,-0.0012636815920395912,0.0007823452293072025,5.51823777579725e-05
GLU 196,R GLU 196,0.0,0.0,0.0,-0.00041791044776119386,0.0004932152728912923,3.4788723040837516e-05,90.45514427860691,1.4886600887352246,0.10500198670930626,-90.4424527363184,1.487444995931682,0.10491628067112224,0.0,0.0,0.0,0.012273631840801316,0.0014454427419248713,0.00010195367009913393
HID 197,R HID 197,0.0,0.0,0.0,-0.00048258706467664553,0.0004996966976911619,3.524588749754804e-05,-1.5340447761194038,0.19003988318002235,0.013404379843930893,1.5327313432835827,0.1898097173976915,0.013388145201382122,0.0,0.0,0.0,-0.0017960199004974009,0.0008061850951017585,5.6863912240057244e-05
SER 198,R SER 198,0.0,0.0,0.0,-0.0004477611940298677,0.0004972636193718893,3.507427138499409e-05,-0.48186567164179106,0.300203043835388,0.02117469008366975,0.4812985074626865,0.29985593630122775,0.02115020700592461,0.0,0.0,0.0,-0.00101492537313438,0.0008892817378963705,6.2725097508832e-05
ASP 199,R ASP 199,0.0,0.0,0.0,-0.0005671641791044963,0.0004954684379909955,3.494764905332564e-05,92.07158208955222,1.665292388974115,0.11746066856855834,-92.05627860696515,1.6636816877639653,0.11734705846485463,0.0,0.0,0.0,0.014736318407958023,0.0017605755442076832,0.0001241814241494755
CYS 200,R CYS 200,0.0,0.0,0.0,-0.0008805970149253513,0.000324262104214921,2.2871685359707844e-05,-0.24185074626865682,0.2862154280531746,0.02018807973683988,0.24237313432835828,0.28581224932689686,0.02015964170214113,0.0,0.0,0.0,-0.00035820895522391185,0.0007861011392397575,5.5447299218421246e-05
ALA 201,R ALA 201,0.0,0.0,0.0,-0.0008159203980099753,0.0003875490964010145,2.7335605607641684e-05,0.7577313432835817,0.1633337926565386,0.011520677457184682,-0.7548059701492538,0.1627981907443419,0.01148289901112334,0.0,0.0,0.0,0.0021094527363183435,0.0009763166637241258,6.886406784475055e-05
PHE 202,R PHE 202,0.0,0.0,0.0,-0.002587064676616878,0.0004923613937806509,3.47284950521211e-05,-0.29911940298507483,0.20178007749348137,0.01423246930276353,0.29843283582089564,0.201291073411718,0.014197977614242656,0.0,0.0,0.0,-0.0032736318407960703,0.0012889701407181357,9.091694377281774e-05
MET 203,R MET 203,0.0,0.0,0.0,-0.0033781094527363773,0.000619997117598991,4.373122487434161e-05,-0.24651741293532334,0.37585766722949476,0.026510955776716406,0.25198009950248745,0.37478862978605093,0.026435551689324228,0.0,0.0,0.0,0.0020845771144278784,0.001961776772405454,0.0001383730645709418
VAL 204,R VAL 204,0.0,0.0,0.0,-0.0036069651741293747,0.0005369447786361048,3.7873164556914205e-05,-0.9684726368159202,0.17549537703515136,0.012378489479519575,0.9776616915422877,0.17573902228972518,0.012395674890733413,0.0,0.0,0.0,0.005582089552238692,0.003161408718673979,0.00022298857796538397
ASP 205,R ASP 205,0.0,0.0,0.0,-0.006328358208955267,0.0009259346715427233,6.53103961144131e-05,141.95927363184077,3.540908577186263,0.24975643410744378,-141.82381592039795,3.5263620862219134,0.24873040374466068,0.0,0.0,0.0,0.12912935323383076,0.014987662723388124,0.0010571482193909153
ASN 206,R ASN 206,0.0,0.0,0.0,-0.006751243781094535,0.000996416936686146,7.028183178588275e-05,0.3455373134328355,0.3730649175241618,0.026313970400631707,-0.3297164179104476,0.37121972436860523,0.026183820510363297,0.0,0.0,0.0,0.009069651741293004,0.005474056803565493,0.0003861101967355853
GLU 207,R GLU 207,0.0,0.0,0.0,-0.018492537313432818,0.003258543157960275,0.00022983991305533118,164.63686567164177,5.272677275219929,0.3719059799913637,-164.25655223880602,5.211639245034937,0.3676006892922008,0.0,0.0,0.0,0.361820895522393,0.06410142585939684,0.004521365970021053
ALA 208,R ALA 208,0.0,0.0,0.0,-0.011129353233830817,0.0018184198705124826,0.00012826144834561396,1.9897114427860698,0.33067136037995065,0.023323759433399677,-1.9558258706467662,0.32761744243010454,0.023108352669688095,0.0,0.0,0.0,0.02275621890547257,0.0100716474926281,0.0007103992403398473
ILE 209,R ILE 209,0.0,0.0,0.0,-0.012955223880596991,0.0017684310370952548,0.00012473550789634123,1.317437810945274,0.22871931431229317,0.016132616561236074,-1.3089402985074623,0.22779847604728,0.016067665637921887,0.0,0.0,0.0,-0.004457711442785773,0.011389506068915142,0.0008033538172504193
TYR 210,R TYR 210,0.0,0.0,0.0,-0.02536815920398012,0.004046223113854668,0.00028539857341431155,0.9891641791044776,0.57394750562606,0.04048313568263196,-0.9795273631840794,0.5661889005816028,0.039935885877303325,0.0,0.0,0.0,-0.015731343283582173,0.018651489815158233,0.0013155746570353156
ASP 211,R ASP 211,0.0,0.0,0.0,-0.04530845771144276,0.008832570779595705,0.0006230015076148592,172.8824825870647,5.581017781156762,0.3936546423967804,-172.28254228855724,5.489282335303564,0.3871841229416417,0.0,0.0,0.0,0.5546318407960217,0.09603178257624063,0.006773559682323745
ILE 212,R ILE 212,0.0,0.0,0.0,-0.03746268656716419,0.005021332675404243,0.0003541774988363909,1.5878606965174127,0.369028818863455,0.026029285951081477,-1.556104477611939,0.36264515231472116,0.025579016829756218,0.0,0.0,0.0,-0.005706467661691703,0.024741618168829395,0.0017451391904631255
CYS 213,R CYS 213,0.0,0.0,0.0,-0.022885572139303464,0.0029994760398197855,0.0002115667274559796,-0.8741393034825872,0.5159225138487677,0.036390368326597526,0.9083880597014931,0.5170543036202818,0.036470198621938635,0.0,0.0,0.0,0.011363184079602117,0.01967022746609983,0.00138743087061549
ARG 214,R ARG 214,0.0,0.0,0.0,-0.27484577114427855,0.3331705539277215,0.023500038954609902,-201.50397512437806,12.244957873662857,0.863692735256132,200.70524875621882,11.183044993702964,0.7887911758257832,-0.10406525373134332,0.07798316058946239,0.005500508043257432,-1.1776373930348225,1.4195567296297542,0.10012781157069166
ARG 215,R ARG 215,0.0,0.0,0.0,-0.5372288557213929,0.2503421685541656,0.01765777510542149,-166.565592039801,5.810165655813462,0.4098174872740223,167.50704975124387,6.0938236121839005,0.4298251768669521,-0.1262514985074627,0.09579261934706865,0.0067566904088066405,0.27797735721393235,0.2788282458112325,0.019667028076049642
ASN 216,R ASN 216,0.0,0.0,0.0,-0.12994527363184075,0.03165347182627032,0.0022326637579363428,2.3898606965174123,1.548351397534257,0.10921228700593219,-2.0167611940298507,1.5677522213503063,0.11058071560820174,-0.0005801910447761192,0.00371651642402789,0.00026214285659545476,0.2425740378109449,0.08538119866298044,0.006022325415368526
LEU 217,R LEU 217,0.0,0.0,0.0,-0.051582089552238836,0.008322150363851111,0.0005869992273658419,-0.6933781094527361,0.31409078498476534,0.022154255817058988,0.7757064676616912,0.32222827792187725,0.022728230313786207,0.0,0.0,0.0,0.030746268656716345,0.025049807071827794,0.0017668771596217445
ASP 218,R ASP 218,0.0,0.0,0.0,-0.2532686567164179,0.08464110631540143,0.0059701233260989915,169.86790049751258,5.579928953344781,0.3935778424044198,-168.40913930348245,5.0976009985916875,0.35955705157530593,-0.012763414925373131,0.01792169981361505,0.0012640992392267234,1.1927291223880578,0.6987669334557686,0.04928721930199832
ILE 219,R ILE 219,0.0,0.0,0.0,-0.04355721393034827,0.005810263709774222,0.0004098244034671562,1.493278606965173,0.6833157978505193,0.0481973802260784,-1.3849452736318402,0.6740293570160379,0.04754236519312523,0.0,0.0,0.0,0.0647761194029852,0.02403820811994065,0.0016955244710496694
GLU 220,R GLU 220,0.0,0.0,0.0,-0.3843731343283583,0.16040475878670088,0.011314079337305544,208.11208457711425,9.893915754297415,0.6978630100967999,-205.4311293532338,9.137284822287137,0.6444943790251544,-0.0856672835820895,0.05139301693109861,0.0036249839178097115,2.210914805970151,0.8310794518427534,0.05861982477874532
ARG 221,R ARG 221,0.0,0.0,0.0,-0.1691343283582089,0.29713698009666667,0.020958426622064742,-201.69321393034812,14.70022189425507,1.0368737065261393,200.85043283582084,12.837915506188091,0.9055167419052887,-0.05749644179104481,0.07724924368587724,0.005448741536222601,-1.0694118646766178,2.176024789519944,0.15348495452875216
PRO 222,R PRO 222,0.0,0.0,0.0,-0.025527363184079624,0.005416071304052864,0.0003820202149491249,2.0036218905472643,0.537683604016585,0.037925277281214885,-2.007825870646767,0.5333590303455101,0.03762024537327986,0.0,0.0,0.0,-0.029731343283582064,0.018315299932799862,0.0012918616510735662
THR 223,R THR 223,0.0,0.0,0.0,-0.009547263681592057,0.001431349422495426,0.00010095960399188852,0.27445771144278647,0.477247538899686,0.033662445924219936,-0.2637412935323383,0.4767119583982753,0.033624668988358995,0.0,0.0,0.0,0.0011691542288560577,0.006363862823076953,0.0004488722742182851
TYR 224,R TYR 224,0.0,0.0,0.0,-0.008343283582089606,0.0010957026706488056,7.728490750266927e-05,-0.8735970149253733,0.5219956556032828,0.03681873471770102,0.8605920398009949,0.5202160120950893,0.03669320834307147,0.0,0.0,0.0,-0.021348258706467668,0.004817888459346202,0.000339827650249558
THR 225,R THR 225,0.0,0.0,0.0,-0.004746268656716415,0.0006151475230277968,4.338916084739326e-05,-0.4730497512437808,0.6313508044826063,0.04453205220106054,0.4807014925373133,0.6310115234558643,0.044508121162584895,0.0,0.0,0.0,0.002905472636816067,0.003268425747384086,0.00023053697716767275
ASN 226,R ASN 226,0.0,0.0,0.0,-0.0094228855721393,0.0009438323655024289,6.657280211125883e-05,0.3736467661691546,0.6764753102479903,0.04771488943200051,-0.3274079601990051,0.6757590703280758,0.047664369763259044,0.0,0.0,0.0,0.03681592039801086,0.008783235120258713,0.0006195216385129752
LEU 227,R LEU 227,0.0,0.0,0.0,-0.008651741293532364,0.001114405650098501,7.860411395850288e-05,-1.1655422885572142,0.21558052933784963,0.015205878123292816,1.1658208955223885,0.2155472908395075,0.015203533660384481,0.0,0.0,0.0,-0.008373134328358513,0.004296831486426775,0.00030307512510343096
ASN 228,R ASN 228,0.0,0.0,0.0,-0.0035572139303482885,0.0005352826927885557,3.7755930060339264e-05,0.3352786069651738,0.46674203938940684,0.03292144512202193,-0.3328706467661693,0.4654023810667136,0.032826952909555916,0.0,0.0,0.0,-0.0011492537313433978,0.002653752049569847,0.0001871812373739861
ARG 229,R ARG 229,0.0,0.0,0.0,-0.006263681592039802,0.0006270235922064543,4.422683418027321e-05,-118.94326368159201,2.274612443099119,0.1604387914517379,118.89626368159206,2.2698852788689665,0.1601053629952197,0.0,0.0,0.0,-0.05326368159203805,0.007608918855352474,0.0005366917556046692
LEU 230,R LEU 230,0.0,0.0,0.0,-0.010303482587064728,0.0010520947174438092,7.420903964169815e-05,-1.7407810945273636,0.2317200056870736,0.016344269011810682,1.7550796019900503,0.23318989258076248,0.01644794683943783,0.0,0.0,0.0,0.003995024875621718,0.0062878683733812776,0.00044351203902604197
ILE 231,R ILE 231,0.0,0.0,0.0,-0.004507462686567156,0.0006158713681768508,4.344021694763784e-05,-0.9528756218905466,0.20429307660075594,0.014409722593060798,0.9513034825870644,0.20362709170303028,0.014362747640276915,0.0,0.0,0.0,-0.006079601990049351,0.003484668887357837,0.000245789592241671
GLY 232,R GLY 232,0.0,0.0,0.0,-0.0015174129353233915,0.0004996966976911372,3.524588749754629e-05,-1.1315174129353232,0.12318642970294928,0.008688900812424868,1.1332686567164179,0.1223804827165552,0.008632053695078117,0.0,0.0,0.0,0.00023383084577104397,0.002360548412383687,0.00016650024736968082
GLN 233,R GLN 233,0.0,0.0,0.0,-0.006169154228855765,0.000662607378771571,4.673672096520853e-05,-0.5774975124378103,0.6502667583069165,0.04586628071103663,0.617313432835821,0.6495326496442555,0.04581450067835945,0.0,0.0,0.0,0.03364676616915464,0.007177882140987654,0.000506288769929537
ILE 234,R ILE 234,0.0,0.0,0.0,-0.005054726368159257,0.0005918098136005043,4.1743045744521e-05,-1.3515074626865682,0.2071409527891913,0.014610596291462897,1.3516865671641791,0.20695567883882335,0.014597528074600413,0.0,0.0,0.0,-0.004875621890547434,0.003533697447161879,0.0002492478002126352
VAL 235,R VAL 235,0.0,0.0,0.0,-0.0019701492537313463,0.0002977602588546284,2.1002389316003348e-05,-1.0254129353233827,0.1652214363112653,0.011653821574801158,1.0246368159203982,0.16488193405259832,0.011629874931828675,0.0,0.0,0.0,-0.002746268656716732,0.0023180662955811205,0.0001635037898857725
SER 236,R SER 236,0.0,0.0,0.0,-0.0015522388059701154,0.0004972636193718523,3.5074271384991475e-05,-1.0708308457711444,0.28719108213087474,0.020256897069469912,1.074348258706467,0.2868348253339058,0.020231768652483724,0.0,0.0,0.0,0.001965174129353277,0.0020034251999680465,0.0001413107181498097
SER 237,R SER 237,0.0,0.0,0.0,-0.0022636815920397814,0.00047329098483681184,3.3383372118004354e-05,-1.0231343283582086,0.2858653039556286,0.020163383887118823,1.0307562189054724,0.28623751622587357,0.02018963771641743,0.0,0.0,0.0,0.005358208955223888,0.0033459033801016,0.00023600182802411285
ILE 238,R ILE 238,0.0,0.0,0.0,-0.00258208955223878,0.0004932152728912771,3.4788723040836445e-05,-0.9068109452736318,0.16085265368842475,0.011345671407835179,0.9065024875621894,0.16103623165070155,0.011358619998921198,0.0,0.0,0.0,-0.002890547263682005,0.002317564384354397,0.00016346838779744054
THR 239,R THR 239,0.0,0.0,0.0,-0.0011890547263681698,0.00039155208696421484,2.7617954792049355e-05,-0.6008009950248758,0.28947176148206094,0.020417763787623753,0.6005721393034827,0.2891576134099454,0.02039560549108404,0.0,0.0,0.0,-0.0014179104477611254,0.0014016612787112587,9.886556378577431e-05
ALA 240,R ALA 240,0.0,0.0,0.0,-0.0009999999999999434,0.00022304986837272926,1.57327246774542e-05,-1.0542985074626865,0.07315349124515452,0.005159849433452009,1.056751243781094,0.07318006015932052,0.00516172346016452,0.0,0.0,0.0,0.001452736318407979,0.0011713856127915179,8.262317064623347e-05
SER 241,R SER 241,0.0,0.0,0.0,-0.0015621890547263728,0.0004961174472564238,3.499342663732778e-05,-0.8704726368159207,0.2577848045757569,0.018182738174247565,0.8721592039800994,0.256964570660024,0.018124883334603492,0.0,0.0,0.0,0.00012437810945291819,0.002263588648247689,0.0001596612329148798
LEU 242,R LEU 242,0.0,0.0,0.0,-0.0015074626865671827,0.0004999443052072771,3.526335238514259e-05,-0.8272288557213928,0.07429909545383807,0.005240654124062419,0.8258557213930352,0.07433676283011371,0.0052433109759341115,0.0,0.0,0.0,-0.0028805970149255065,0.0010102320514623264,7.125627484987898e-05
ARG 243,R ARG 243,0.0,0.0,0.0,-0.0011243781094527805,0.00034475853013061445,2.4317391775748336e-05,-89.78095522388057,1.1425197486734198,0.08058712957586642,89.76799999999996,1.1414037835162543,0.08050841546276065,0.0,0.0,0.0,-0.014079601990047834,0.0016157286115187945,0.00011396470925520819
PHE 244,R PHE 244,0.0,0.0,0.0,-0.001960199004975105,0.00031291910832869854,2.207161211780293e-05,-0.24949253731343282,0.1770015633459077,0.012484727670615396,0.24860199004975106,0.17690360754998463,0.012477818401495169,0.0,0.0,0.0,-0.0028507462686566346,0.0007902464760024363,5.573968872960255e-05
ASP 245,R ASP 245,0.0,0.0,0.0,-0.00111442786069652,0.0003183302143889663,2.2453282111458506e-05,88.9290049751243,1.5500420809530089,0.10933153861965433,-88.91592039800989,1.5486181687188791,0.10923110359448324,0.0,0.0,0.0,0.011970149253729393,0.0018871401611112034,0.0001331086039150476
GLY 246,R GLY 246,0.0,0.0,0.0,-0.0008358208955223877,0.0003704380192833091,2.6128683284882496e-05,-0.8979701492537312,0.06904371032037233,0.004869967837708568,0.8988308457711444,0.06917424278196553,0.004879174887659767,0.0,0.0,0.0,2.487562189050586e-05,0.000905691297199816,6.38825385801177e-05
ALA 247,R ALA 247,0.0,0.0,0.0,-0.0015522388059701435,0.0004972636193718731,3.507427138499294e-05,-0.9034029850746275,0.12521043695885287,0.008831663276866627,0.9037462686567164,0.12518106408113366,0.008829591473814187,0.0,0.0,0.0,-0.0012089552238805368,0.0008616306436951937,6.077473970198268e-05
LEU 248,R LEU 248,0.0,0.0,0.0,-0.0024925373134328265,0.000519465885137452,3.66402984669808e-05,0.5881144278606962,0.1152613376678901,0.008129907920204378,-0.5868955223880601,0.11544533728283858,0.008142886252376738,0.0,0.0,0.0,-0.0012736318407961206,0.0009618345053606641,6.784257515376678e-05
ASN 249,R ASN 249,0.0,0.0,0.0,-0.0013582089552238454,0.0004794739822152259,3.381948712737731e-05,-0.26500497512437854,0.5143243309315468,0.03627764119519734,0.26567661691542277,0.5142328681512514,0.036271189908087774,0.0,0.0,0.0,-0.0006865671641789538,0.0008383047669577886,5.912945921270401e-05
VAL 250,R VAL 250,0.0,0.0,0.0,-0.0014179104477612234,0.0004932152728912822,3.478872304083681e-05,0.03167164179104479,0.1287848359549033,0.009083781942985982,-0.03047263681592041,0.12867070276006343,0.009075731608125557,0.0,0.0,0.0,-0.00021890547263681115,0.0008820153291273758,6.221256455200731e-05
ASP 251,R ASP 251,0.0,0.0,0.0,-0.0007512437810945457,0.0004322922188304268,3.049154213218273e-05,89.55798507462683,1.3030537400791056,0.09191032427929466,-89.54398009950249,1.301671038373355,0.09181279602067552,0.0,0.0,0.0,0.01325373134328366,0.0016840777647923748,0.00011878568681612492
LEU 252,R LEU 252,0.0,0.0,0.0,-0.0008756218905472501,0.0003300124169507793,2.3277281147513196e-05,0.6922985074626861,0.12957097383848945,0.009139231833950767,-0.6917512437810942,0.12928155017198498,0.009118817462521302,0.0,0.0,0.0,-0.00032835820895507726,0.0008052327564650382,5.6796739451834904e-05
THR 253,R THR 253,0.0,0.0,0.0,-0.0005472636815920408,0.0004977611318718719,3.5109363211063844e-05,0.04724378109452741,0.41227172519668237,0.02907940539099407,-0.04724378109452735,0.4118470412020674,0.029049450491621373,0.0,0.0,0.0,-0.000547263681592026,0.0009136907688159511,6.444677780348031e-05
GLU 254,R GLU 254,0.0,0.0,0.0,-0.0009950248756219295,0.00025426731023245856,1.7934633252862275e-05,92.04047263681589,1.4602668912013792,0.10299928496923576,-92.02347263681598,1.4585070027610127,0.10287515200965448,0.0,0.0,0.0,0.016004975124378526,0.00201115672376552,0.00014185605779125514
PHE 255,R PHE 255,0.0,0.0,0.0,-0.001666666666666651,0.00047140452079103343,3.3250311203587885e-05,0.4584129353233832,0.12632837897782498,0.008910516827053235,-0.4584825870646765,0.12625746003386384,0.008905514590432805,0.0,0.0,0.0,-0.0017363184079600851,0.0009170167824055119,6.468137671384859e-05
GLN 256,R GLN 256,0.0,0.0,0.0,-0.0009751243781094873,0.00023261034283704102,1.6407068552347237e-05,0.5845472636815928,0.49629078802009496,0.03500565315209829,-0.5842885572139301,0.49585163316043285,0.034974677556603724,0.0,0.0,0.0,-0.0007164179104475056,0.0008250910424523989,5.819743494780002e-05
THR 257,R THR 257,0.0,0.0,0.0,-0.000800995024875622,0.00039925179398485165,2.8161050251089538e-05,0.3206218905472637,0.14722111274615782,0.010384176643732682,-0.3200497512437814,0.14704339059897745,0.010371641089997217,0.0,0.0,0.0,-0.00022885572139293893,0.0006746019162090682,4.758275040478757e-05
ASN 258,R ASN 258,0.0,0.0,0.0,-0.001661691542288604,0.0004731340667848577,3.337230397200486e-05,-0.5754378109452735,0.23217041554408788,0.016376038473609134,0.5769601990049749,0.23206219874749742,0.0163684054493054,0.0,0.0,0.0,-0.00013930348258681073,0.0010223850334662213,7.211348010748455e-05
LEU 259,R LEU 259,0.0,0.0,0.0,-0.002069651741293513,0.0004517785506366816,3.186600200305351e-05,0.8162288557213928,0.09988738615869829,0.007045512990661267,-0.8146119402985077,0.09972064790515064,0.0070337521810476915,0.0,0.0,0.0,-0.00045273631840803184,0.0008158900613215492,5.754844777757576e-05
VAL 260,R VAL 260,0.0,0.0,0.0,-0.0009800995024875582,0.0003148117814837002,2.22051109890163e-05,-0.6130447761194032,0.06391305494273959,0.004508079309999109,0.6123184079601991,0.06387688803726997,0.004505528293177892,0.0,0.0,0.0,-0.001706467661691467,0.0005971807398259303,4.2121881671141415e-05
PRO 261,R PRO 261,0.0,0.0,0.0,-0.001109452736318426,0.00035682430004060374,2.516844556654529e-05,-1.0001393034825872,0.12818829627156603,0.00904170527795322,0.9984278606965171,0.12794925152214098,0.009024844361353122,0.0,0.0,0.0,-0.002820895522388202,0.0007966104774390531,5.618857078086609e-05
TYR 262,R TYR 262,0.0,0.0,0.0,-0.0010248756218905317,0.00030644504665541377,2.161496701599797e-05,-0.1259253731343284,0.20959527311090018,0.0147837106993459,0.12569154228855717,0.20936486368866342,0.014767458871763178,0.0,0.0,0.0,-0.001258706467661763,0.0007482891387903623,5.278024634403882e-05
PRO 263,R PRO 263,0.0,0.0,0.0,-0.00044776119402984777,0.0004972636193718676,3.507427138499255e-05,-0.1696417910447762,0.1242034963367165,0.008760639161541245,0.1693532338308458,0.12405535436753135,0.008750190032692305,0.0,0.0,0.0,-0.0007363184079601267,0.0008011958587561991,5.6511998641774975e-05
ARG 264,R ARG 264,0.0,0.0,0.0,-0.000751243781094541,0.0004322922188304247,3.049154213218258e-05,-94.5981194029851,2.1733145000397114,0.15329378544849318,94.58184079601992,2.1712544313108557,0.1531484794038666,0.0,0.0,0.0,-0.01702985074627008,0.0022832081116716542,0.000161045083166039
GLY 265,R GLY 265,0.0,0.0,0.0,-0.00037313432835821427,0.00048363736555283223,3.4113149545809245e-05,0.3758805970149253,0.13312753647088815,0.00939009241997966,-0.3753034825870648,0.13295614223876892,0.009378003202958785,0.0,0.0,0.0,0.00020398009950247834,0.0008305031020947897,5.857917220195257e-05
HIE 266,R HIE 266,0.0,0.0,0.0,-0.00164179104477608,0.0004794739822152166,3.3819487127376653e-05,-0.7440845771144277,0.2827580542174198,0.01994421538909649,0.7433034825870645,0.2824155268197318,0.01992005536926942,0.0,0.0,0.0,-0.002422885572139092,0.0008669002546905299,6.114642940326676e-05
PHE 267,R PHE 267,0.0,0.0,0.0,-0.0022686567164178838,0.0005348200855871028,3.772330026419833e-05,1.0419502487562189,0.1143768646910531,0.00806752200654864,-1.0371492537313436,0.11392939950505411,0.008035960245829267,0.0,0.0,0.0,0.0025323383084580138,0.0010124592025319474,7.141336597416017e-05
PRO 268,R PRO 268,0.0,0.0,0.0,-0.0020447761194029345,0.0003498188225123473,2.4674317280390127e-05,0.5748457711442787,0.2004396935260658,0.014137925907265158,-0.5695970149253734,0.19979405264841088,0.014092385911017857,0.0,0.0,0.0,0.0032039800995023113,0.0017171027547151845,0.00012111509000170774
LEU 269,R LEU 269,0.0,0.0,0.0,-0.005412935323383104,0.00083077128989598,5.8598088710932206e-05,-1.5289054726368163,0.23066670840860393,0.016269975150054246,1.5344825870646763,0.23144314915078132,0.016324741057401126,0.0,0.0,0.0,0.0001641791044773917,0.0024913602845479483,0.00017572700542301252
ALA 270,R ALA 270,0.0,0.0,0.0,-0.0033731343283581877,0.000532593977754104,3.7566282724154905e-05,0.8177263681592037,0.21562864187131559,0.015209271719747623,-0.7941393034825875,0.2170189722717396,0.015307338065001024,0.0,0.0,0.0,0.020213930348258764,0.004638043524638547,0.0003271423666265159
THR 271,R THR 271,0.0,0.0,0.0,-0.010527363184079624,0.0013751517374214711,9.69957249130569e-05,-1.8224527363184075,0.28229681462468026,0.019911682056636563,1.8726815920398023,0.28637598031076844,0.02019940421994088,0.0,0.0,0.0,0.039701492537313254,0.01707170851447367,0.0012041454755899906
TYR 272,R TYR 272,0.0,0.0,0.0,-0.02034328358208951,0.0025030463358442856,0.00017655127592786955,0.8418955223880593,0.15630963030861258,0.011025231245465816,-0.7826368159203979,0.16006056825545723,0.011289802009082268,0.0,0.0,0.0,0.038915422885572155,0.018342181789017576,0.0012937577510164968
ALA 273,R ALA 273,0.0,0.0,0.0,-0.02150248756218905,0.003287431785206089,0.000231877559712932,-1.0856218905472632,0.12705530710321827,0.008961790383682283,1.2376169154228847,0.12716928629021546,0.008969829855667041,0.0,0.0,0.0,0.13049253731343277,0.028047422421807727,0.0019783126441356227
PRO 274,R PRO 274,0.0,0.0,0.0,-0.05775621890547258,0.008283849516846627,0.0005842976939140136,-0.9168407960199003,0.264040447164199,0.01862397718166116,1.0302835820895517,0.25546651147786903,0.01801921838696052,0.0,0.0,0.0,0.055686567164178864,0.0306643888726326,0.0021628992254294588
VAL 275,R VAL 275,0.0,0.0,0.0,-0.05136815920398006,0.009328380762825347,0.0006579732474118545,0.9717910447761197,0.4183988267529699,0.029511577813058854,-0.7624328358208955,0.4383958963161987,0.030922062347703134,0.0,0.0,0.0,0.1579900497512439,0.04424558218380211,0.0031208427414456123
ILE 276,R ILE 276,0.0,0.0,0.0,-0.28718407960199027,0.11720934600669393,0.008267309834347506,-1.4476417910447767,0.3379475820356723,0.023836984537887546,1.5689203980099506,0.3253542785931121,0.022948721400648863,-0.027977802985074622,0.03674967832934648,0.002592122449381828,-0.19388327562189095,0.15879120449489642,0.011200267992738133
SER 277,R SER 277,0.0,0.0,0.0,-0.10392039800995025,0.016709506092983377,0.001178597686584836,-3.0362338308457706,0.91082631012377,0.06424473446544651,3.057820895522385,0.8880596310046502,0.06263889673501345,0.0,0.0,0.0,-0.08233333333333298,0.09268006989936162,0.0065371480980983155
ALA 278,R ALA 278,0.0,0.0,0.0,-0.05712935323383079,0.00904621545230696,0.0006380708409397021,-0.9274079601990055,0.2368485309291582,0.016706007291343136,1.0018507462686572,0.23973959258054617,0.016909927057441477,0.0,0.0,0.0,0.017313432835820763,0.027517995354224854,0.0019409697380319776
GLU 279,R GLU 279,0.0,0.0,0.0,-0.3686915422885575,0.16652307559190202,0.011745632130803804,135.5578557213931,5.9102702419094415,0.41687832036703615,-134.091,5.671877356419445,0.4000633827038112,-0.033844155223880575,0.044254121541865185,0.003121445061322816,1.0643200238805974,0.3031716812597977,0.021384081622907867
LYS 280,R LYS 280,0.0,0.0,0.0,-1.5229601990049755,0.8767661569302654,0.061842316492395445,-183.58377611940296,4.8845433691408795,0.3445291250894706,180.68236318407963,4.429140488299922,0.3124074825444161,-0.5947465432835823,0.03986405692710458,0.00281179377838708,-5.01911967761194,1.18203709610578,0.08337446835204405
ALA 281,R ALA 281,0.0,0.0,0.0,-0.36930845771144266,0.0459320759394678,0.0032397988391187817,-1.379990049751244,0.25436079264759703,0.017941226994030054,1.5087860696517408,0.25691626877093743,0.018121476382033,-0.00565178507462687,0.008939844985354346,0.0006305680466875162,-0.2461642228855722,0.08372184344040215,0.00590528352222876
TYR 282,R TYR 282,0.0,0.0,0.0,-2.5875870646766157,0.4631409675817758,0.03266744510083147,-2.712746268656715,1.6522288881400462,0.1165392402644508,5.247835820895519,1.4038107049860047,0.09901717262572465,-0.5066429731343283,0.10560252186439739,0.0074486275820664465,-0.5591404855721398,0.648935743182627,0.045772398142780724
HIE 283,R HIE 283,0.0,0.0,0.0,-8.271975124378116,0.8796185256262256,0.062043507067846226,-9.947248756218901,2.492235216814698,0.17578871838686505,15.068049751243786,1.1484216239605776,0.08100341576178051,-1.3209261492537308,0.04051339288292058,0.0028575944053524966,-4.472100278606965,1.580080471994742,0.1114502833625276
GLU 284,R GLU 284,0.0,0.0,0.0,-2.844383084577114,0.867307520913588,0.06117515574775888,91.33894029850745,5.641288201603651,0.3979057900795972,-91.49361691542295,4.659268285121233,0.3286394458019271,-0.45965247761194006,0.06889424004477548,0.004859425017349227,-3.458712179104478,1.8695885274625037,0.13187060713052096
GLN 285,R GLN 285,0.0,0.0,0.0,-3.268149253731343,0.7301296195234195,0.051499372613935036,-11.315631840796023,3.9168166246869327,0.2762709434345001,10.846437810945279,2.754072844208571,0.1942573206417736,-0.7017363223880594,0.09178009083672709,0.006473668469478936,-4.439079605970148,1.5338244417421663,0.10818763454795989
LEU 286,R LEU 286,0.0,0.0,0.0,-0.780522388059702,0.2309358006592675,0.01628895545398095,-0.25538308457711456,0.5354125925778949,0.0377650924850304,0.6151940298507459,0.4784653505800098,0.03374834373718571,-0.005512943283582085,0.010261004145724444,0.0007237554288493638,-0.4262243860696516,0.25849505207813367,0.01823283517044516
SER 287,R SER 287,0.0,0.0,0.0,-0.6288159203980098,0.3431691356560776,0.02420528453329989,-0.14850746268656728,1.409546436062659,0.09942173990259086,0.39768159203980097,1.2554184603376957,0.08855039070671451,-0.15008174328358215,0.05962203949346033,0.004205414416526045,-0.5297235343283581,0.35877817715304394,0.025306261432063906
VAL 288,R VAL 288,0.0,0.0,0.0,-0.10541293532338303,0.03317725097007224,0.002340142851798088,0.4971343283582089,0.2715504531805435,0.019153692163531192,-0.44698507462686565,0.27932816481305695,0.01970228964367177,0.0,0.0,0.0,-0.05526368159203998,0.07700484655147385,0.005431503091494618
ALA 289,R ALA 289,0.0,0.0,0.0,-0.6275621890547266,0.3240034355250319,0.022853440277070525,-0.275965174129353,0.9650929549646925,0.06807240846803654,0.20060199004975127,0.8220848818892521,0.05798539673042175,-0.07665947462686569,0.034615784625416667,0.0024416091925043115,-0.7795848477611942,0.6001434938563008,0.04233085822776034
GLU 290,R GLU 290,0.0,0.0,0.0,-0.7261542288557218,0.8243844506552243,0.05814759580516614,100.41794527363182,5.703168211071768,0.40227046941835964,-101.3310149253731,4.744284004065481,0.3346359922655663,-0.36322291343283575,0.03549816108591464,0.0025038472292992185,-2.00244679402985,1.6512294450645746,0.11646874498529237
ILE 291,R ILE 291,0.0,0.0,0.0,-0.12239800995024888,0.028727589942429698,0.002026287962007635,1.262378109452736,0.25715383691326194,0.01813823314679863,-1.1693432835820903,0.26492686790973263,0.018686500480327987,0.0,0.0,0.0,-0.029363184079602526,0.06841505200688981,0.004825625699179772
THR 292,R THR 292,0.0,0.0,0.0,-0.07109950248756224,0.016410167026634066,0.0011574839367743668,-1.077965174129352,0.4116624030811464,0.029036427122710172,1.357507462686567,0.4504581760299922,0.03177286995904157,0.0,0.0,0.0,0.20844278606965183,0.09707671460041824,0.006847263504536138
ASN 293,R ASN 293,0.0,0.0,0.0,-0.8829900497512435,0.40870708641771564,0.028827975157507697,-0.03328855721393029,1.561080464051164,0.11011012613209946,1.2752437810945274,1.251581858899369,0.08827977770628247,-0.17519358805970153,0.07579870177214473,0.005346428198275565,0.18377158606965158,0.597625515046881,0.042153253696355426
ALA 294,R ALA 294,0.0,0.0,0.0,-0.12274626865671644,0.03322874584984656,0.002343775020566886,1.777014925373135,0.38673509616157353,0.02727819045762193,-1.6706666666666656,0.37359744122902083,0.026351531726688016,-1.819701492537305e-05,0.000159537381545807,1.1252899263889541e-05,-0.016416206965174224,0.045108916481272056,0.003181737647619691
CYS 295,R CYS 295,0.0,0.0,0.0,-0.03540298507462689,0.007104885225983982,0.0005011399645326329,0.42258706467661683,0.5127275358334402,0.03616501195300994,-0.295681592039801,0.5106381414971802,0.03601763743952186,0.0,0.0,0.0,0.09150248756218911,0.04817010947204026,0.0033976575531532334
PHE 296,R PHE 296,0.0,0.0,0.0,-0.06455223880597011,0.015847171458858323,0.0011177732912265226,0.6853582089552234,0.3363393971783636,0.023723551924028256,-0.5314825870646767,0.34072219311466806,0.02403269051391578,0.0,0.0,0.0,0.08932338308457685,0.04669121494171934,0.0032933443758253215
GLU 297,R GLU 297,0.0,0.0,0.0,-0.4994726368159204,0.18326909909772546,0.012926805557093564,162.89409950248762,4.684681420332184,0.33043195015255367,-161.09308457711433,4.433651802554937,0.3127256861175697,-0.06741718208955223,0.030999733582403186,0.0021865526175132645,1.234125106467664,0.3750339191940801,0.02645285307018122
PRO 298,R PRO 298,0.0,0.0,0.0,-0.11221890547263684,0.04589217127001772,0.003236984180753892,-2.1454129353233844,0.5244267504133316,0.03699021092430148,2.18563184079602,0.5445439314825956,0.03840916747136537,-0.000361611940298509,0.002204284013415184,0.00015547820649695955,-0.07236161194029844,0.0351583690149714,0.0024798801445448863
ALA 299,R ALA 299,0.0,0.0,0.0,-0.07278109452736317,0.019137154630697466,0.001349830811877053,-1.125975124378109,0.3705126667161669,0.02613394850883263,1.2486865671641791,0.3803264587071133,0.026826160024408855,-8.958805970149198e-05,0.0010918615011840406,7.701397229849507e-05,0.04984076019900499,0.03886128104646517,0.002741063421277305
ASN 300,R ASN 300,0.0,0.0,0.0,-0.052024875621890496,0.008810575853772394,0.0006214501051647985,0.1824477611940296,0.8499907102257707,0.05995372209782836,0.06185572139303465,0.8542737709312491,0.0602558259069349,0.0,0.0,0.0,0.19227860696517426,0.04598368724435682,0.003243439219882003
GLN 301,R GLN 301,0.0,0.0,0.0,-0.02310447761194031,0.0050622031121835475,0.0003570602771764417,-0.49237313432835783,0.6691078377823099,0.04719522799163784,0.6467761194029854,0.7028020779869331,0.04957183645243959,0.0,0.0,0.0,0.13129850746268673,0.05339536611121297,0.003766218739370884
MET 302,R MET 302,0.0,0.0,0.0,-0.010621890547263703,0.0012798936553928648,9.027673785965928e-05,0.04774626865671628,0.7671174644584244,0.054108294040431375,-0.045980099502487576,0.7698984035850291,0.0543044463625234,0.0,0.0,0.0,-0.008855721393034914,0.005191274692915258,0.0003661642845365468
VAL 303,R VAL 303,0.0,0.0,0.0,-0.00868159203980098,0.0012844688209437153,9.059944515597125e-05,0.347278606965174,0.2912377975408885,0.020542330366777977,-0.3081791044776118,0.28876445971625037,0.0203678745676634,0.0,0.0,0.0,0.03041791044776095,0.010104650306805511,0.0007127270793689507
LYS 304,R LYS 304,0.0,0.0,0.0,-0.026840796019900505,0.005435696220007363,0.0003834044497921348,-164.67151741293532,5.076869755899173,0.35809478246085935,164.67508955223883,5.078237539678319,0.35819125849006567,0.0,0.0,0.0,-0.023268656716418864,0.0491294104162423,0.003465321424681426
CYS 305,R CYS 305,0.0,0.0,0.0,-0.010626865671641774,0.0025636328830529517,0.0001808247214732338,-0.06810447761194026,0.7853453048124094,0.05539398676845675,0.10535323383084576,0.7778214694966581,0.05486329634301602,0.0,0.0,0.0,0.026621890547263723,0.014123700782338114,0.0009962090426520842
ASP 306,R ASP 306,0.0,0.0,0.0,-0.026149253731343285,0.006873238313613141,0.0004848008511258374,152.15635323383088,4.9723743029415095,0.35072424149877474,-151.8174029850747,4.913764296743412,0.34659021040704735,0.0,0.0,0.0,0.31280099502487685,0.06024642760206827,0.00424945535802613
PRO 307,R PRO 307,0.0,0.0,0.0,-0.02344278606965175,0.006923746735311138,0.0004883634405066994,-1.7472736318407962,0.31848083074727845,0.022463905770259713,1.7473980099502484,0.3163349204349551,0.022312544927177408,0.0,0.0,0.0,-0.023318407960198958,0.011269123467868474,0.0007948626832630271
ARG 308,R ARG 308,0.0,0.0,0.0,-0.08249253731343287,0.03638600674156013,0.002566471033376084,-161.93361691542293,5.990839027732947,0.42256120435260214,162.02926368159206,6.027849066068643,0.4251716911808863,-0.003974005970149257,0.01404762807611094,0.0009908432876697007,0.009180222885570497,0.07214891566790756,0.005088992135531032
HIE 309,R HIE 309,0.0,0.0,0.0,-0.012671641791044786,0.0027808230627841242,0.00019614413558132615,-2.8292089552238795,0.46422867726523515,0.03274416622648697,2.861507462686568,0.46163210481188865,0.03256101812686426,0.0,0.0,0.0,0.019626865671641625,0.010112554368092797,0.0007132845888665972
GLY 310,R GLY 310,0.0,0.0,0.0,-0.0035621890547263687,0.0007900898519842733,5.5728641323147595e-05,1.5299900497512453,0.17531339358600057,0.01236565335671784,-1.507900497512438,0.17247484508997268,0.012165437583010311,0.0,0.0,0.0,0.018527363184079593,0.00648308150369252,0.0004572813115883488
LYS 311,R LYS 311,0.0,0.0,0.0,-0.006671641791044793,0.0012973918693791715,9.151096671171897e-05,-122.19881592039795,3.758272786700876,0.26508812333001397,122.15807462686571,3.7594113251724246,0.2651684296419533,0.0,0.0,0.0,-0.047412935323384364,0.0072320205499342835,0.0005101073988695436
TYR 312,R TYR 312,0.0,0.0,0.0,-0.014184079601990036,0.002203783556480167,0.00015544290698645552,-0.5879203980099502,0.7177117130967416,0.050623481028315084,0.600273631840796,0.7149670553946836,0.050429887800597165,0.0,0.0,0.0,-0.0018308457711445076,0.007673774151774032,0.0005412662955042847
MET 313,R MET 313,0.0,0.0,0.0,-0.0031691542288557147,0.0006474164354494986,4.56652344379105e-05,-1.0210497512437817,0.2070131524469078,0.014601581950349406,1.0178756218905476,0.20654159942074543,0.014568321164384558,0.0,0.0,0.0,-0.006343283582089508,0.00150176253469919,0.00010592616199107698
ALA 314,R ALA 314,0.0,0.0,0.0,-0.0021094527363184385,0.000486596668112198,3.4321882654434025e-05,0.9895771144278612,0.20651444066364355,0.01456640553335916,-0.9825870646766165,0.20548869945528106,0.014494055326926762,0.0,0.0,0.0,0.004880597014925367,0.002218347653150799,0.00015647017916001264
CYS 315,R CYS 315,0.0,0.0,0.0,-0.004154228855721435,0.0008928096003353186,6.297393373929843e-05,-0.7121194029850747,0.33653134909991156,0.023737091168660206,0.7215870646766172,0.33427659121551895,0.02357805280980231,0.0,0.0,0.0,0.005313432835820854,0.004309686954811509,0.00030398187992992904
CYS 316,R CYS 316,0.0,0.0,0.0,-0.0030398009950249097,0.000553961724524169,3.907344737465912e-05,0.7330597014925371,0.253995233272761,0.017915442423792394,-0.717791044776119,0.2530165001981913,0.017846407915468036,0.0,0.0,0.0,0.012228855721393062,0.00738139136556385,0.0005206432038636974
LEU 317,R LEU 317,0.0,0.0,0.0,-0.009218905472636808,0.0012859132674341422,9.070132855590774e-05,-1.0692786069651739,0.1668981039572589,0.011772084592136514,1.0861243781094523,0.16782889134142853,0.011837737272208567,0.0,0.0,0.0,0.007626865671641756,0.005142262179745444,0.0003627072084078928
LEU 318,R LEU 318,0.0,0.0,0.0,-0.004661691542288591,0.0005858829492544111,4.132499696629045e-05,0.8218557213930354,0.16190103260267347,0.011419618354927571,-0.8139701492537318,0.16358711861753764,0.011538545692782065,0.0,0.0,0.0,0.0032238805970147204,0.003632992388814722,0.000256251525389812
TYR 319,R TYR 319,0.0,0.0,0.0,-0.017606965174129387,0.0024084741032965513,0.00016988066496691911,-1.6457114427860697,0.17407963042745325,0.01227863041322892,1.6629601990049765,0.1740824657555598,0.012278830401853867,0.0,0.0,0.0,-0.0003582089552240378,0.0077235212741183605,0.000544775186969
ARG 320,R ARG 320,0.0,0.0,0.0,-0.008238805970149376,0.0008992459899339413,6.342792165783306e-05,-102.3855820895522,1.5004141201093997,0.10583105215915013,102.38867661691545,1.4997465987932237,0.10578396883576445,0.0,0.0,0.0,-0.005144278606963861,0.008388221996388409,0.0005916595610001222
GLY 321,R GLY 321,0.0,0.0,0.0,-0.004054726368159199,0.0005747506920060375,4.05397880818154e-05,0.10539800995024871,0.18983913272675798,0.013390219998721729,-0.09337313432835816,0.19003774192995893,0.013404228811796424,0.0,0.0,0.0,0.007970149253731464,0.004404780812659592,0.00031068928350275166
ASP 322,R ASP 322,0.0,0.0,0.0,-0.011318407960199013,0.002043825661854745,0.00014416034701685425,105.48967661691542,1.959958172945642,0.13824479045534369,-105.37888557213934,1.941795420366576,0.13696368866498682,0.0,0.0,0.0,0.09947263681592089,0.030623544701129494,0.0021600182996991497
VAL 323,R VAL 323,0.0,0.0,0.0,-0.014124378109452754,0.0019672575391118463,0.00013875964804773157,-1.3742089552238803,0.14686998385854869,0.010359409921585041,1.4200945273631846,0.15222190537997748,0.010736905359740949,0.0,0.0,0.0,0.03176119402985043,0.010846861965319313,0.0007650786533061356
VAL 324,R VAL 324,0.0,0.0,0.0,-0.014731343283582091,0.002475243128229606,0.00017459018886808748,1.0515472636815923,0.13920334460503575,0.009818646883001563,-1.0326766169154225,0.13828001694052847,0.009753520370985445,0.0,0.0,0.0,0.004139303482587259,0.00831892271491643,0.0005867715665632811
PRO 325,R PRO 325,0.0,0.0,0.0,-0.007353233830845767,0.0011588302517143217,8.173758375710127e-05,1.2122288557213932,0.1630589044840079,0.01150128834045009,-1.211925373134328,0.1648269993188709,0.011626000134469376,0.0,0.0,0.0,-0.007049751243781032,0.004413627972362101,0.0003113133140336483
LYS 326,R LYS 326,0.0,0.0,0.0,-0.02477611940298507,0.0066170762708164885,0.0004667325737422373,-105.45184577114428,2.924782492418227,0.20629825083671804,105.61338805970156,2.9537615361740106,0.20834227498320967,0.0,0.0,0.0,0.13676616915423032,0.042915398084922035,0.003027018789202624
ASP 327,R ASP 327,0.0,0.0,0.0,-0.043039800995024864,0.010452851164770011,0.0007372872742292969,114.08532835820891,2.990813718397475,0.21095573441214113,-113.69415920398008,2.9412992094188484,0.20746325022919457,0.0,0.0,0.0,0.34812935323383126,0.06006847820372275,0.004236903775229361
VAL 328,R VAL 328,0.0,0.0,0.0,-0.017731343283582134,0.003327476848257378,0.0002347021206789328,1.5805174129353232,0.19432229714941937,0.013706438035791474,-1.5765422885572151,0.1970058701873979,0.013895722683508924,0.0,0.0,0.0,-0.013756218905472671,0.012914771273491903,0.0009109377297574079
ASN 329,R ASN 329,0.0,0.0,0.0,-0.014029850746268668,0.0029488347437389667,0.00020799476583877933,0.9390099502487569,0.5767129707638458,0.04067819655370666,-0.8833283582089553,0.5766003657067218,0.04067025400537007,0.0,0.0,0.0,0.04165174129353315,0.014261875891097644,0.0010059551633705163
ALA 330,R ALA 330,0.0,0.0,0.0,-0.03674129353233829,0.011308990669753237,0.0007976746988696238,0.9588258706467663,0.34627824277632757,0.024424584040950197,-0.8391840796019904,0.33813472975713915,0.023850184920373,0.0,0.0,0.0,0.08290049751243782,0.024141787840805944,0.0017028304212500886
ALA 331,R ALA 331,0.0,0.0,0.0,-0.048830845771144264,0.015603649393941458,0.0011005965691411282,1.2675970149253728,0.26822924366159206,0.018919432106177168,-1.1833184079601984,0.25687412584146974,0.018118503848979055,0.0,0.0,0.0,0.035447761194029766,0.023718676803652153,0.0016729864697423076
ILE 332,R ILE 332,0.0,0.0,0.0,-0.022378109452736307,0.005011064216814128,0.0003534532176115746,0.9659900497512433,0.3186247967359466,0.022474060348153697,-0.9494925373134331,0.31576238183973665,0.02227216116837269,0.0,0.0,0.0,-0.005880597014925516,0.011707703448651872,0.000825797729927919
ALA 333,R ALA 333,0.0,0.0,0.0,-0.018905472636815916,0.005237258397566723,0.0003694077249842316,-0.11743283582089549,0.2597152798421771,0.018318903400816863,0.18607462686567167,0.2639613257572168,0.018618396387907618,0.0,0.0,0.0,0.049736318407960126,0.017659158952328204,0.0012455810346774815
THR 334,R THR 334,0.0,0.0,0.0,-0.09638308457711439,0.034065893309919236,0.0024028228496458287,1.063527363184079,0.5935123134078016,0.04186313082202872,-0.8307462686567155,0.5902487799119713,0.041632938917679566,0.0,0.0,0.0,0.1363980099502492,0.056909466341056585,0.004014084258451673
ILE 335,R ILE 335,0.0,0.0,0.0,-0.09097014925373129,0.02300873951366239,0.0016229113542394263,2.035905472636817,0.2544395773602479,0.017946784039196553,-1.9181641791044788,0.25061069273650544,0.017676715340898038,0.0,0.0,0.0,0.026771144278607124,0.042425437821105735,0.002992459656799849
LYS 336,R LYS 336,0.0,0.0,0.0,-0.03693532338308457,0.01035829736964094,0.0007306179637435888,-114.71405472636832,2.89854044793567,0.20444727973402424,114.75070149253732,2.909526840958381,0.20522220014929113,0.0,0.0,0.0,-0.00028855721392889803,0.03481888202799888,0.002455934578754675
THR 337,R THR 337,0.0,0.0,0.0,-0.11556716417910444,0.05434042974520389,0.003832878388465173,1.913084577114427,0.7155368841979483,0.05047008042541443,-1.4605721393034834,0.742524459633572,0.05237363722703148,-0.00031465074626865666,0.0035846105482324614,0.0002528389334756253,0.33663062288557233,0.12327414720681022,0.008695087928103105
LYS 338,R LYS 338,0.0,0.0,0.0,-0.552044776119403,0.8900739378897247,0.06278097498805156,-164.76042288557215,5.688484061739457,0.4012347293829438,163.90176616915417,4.949304763485842,0.34909704164728156,-0.4213569671641793,0.088028103182417,0.006209023665206615,-1.8320584597014948,1.0734300910811623,0.07571392086747936
ARG 339,R ARG 339,0.0,0.0,0.0,-0.5190945273631838,0.6969165321300105,0.049156702055728085,-166.2651393034826,11.655157811989827,0.8220914464827117,164.30179104477614,9.646318817170984,0.6803988686865853,-0.2098601552238806,0.12025286517041055,0.00848198312423842,-2.692302941293529,2.337020635728865,0.16484072595824292
THR 340,R THR 340,0.0,0.0,0.0,-0.1454278606965174,0.06626567979209871,0.0046740206723246535,0.7956567164179102,0.7128699312446845,0.05028196806808585,-0.4408407960199003,0.7150249513980298,0.05043397146981076,-0.003488131343283581,0.013482113973287689,0.0009509549983564418,0.20589992835820864,0.061601960889339606,0.004345067304158853
ILE 341,R ILE 341,0.0,0.0,0.0,-0.03945771144278606,0.010235508029074674,0.0007219570714393303,-0.7109054726368156,0.3403680712117379,0.02400771268074465,0.7579900497512437,0.33603378754026203,0.023701995882188347,0.0,0.0,0.0,0.007626865671641647,0.013804429119319606,0.0009736893558742855
GLN 342,R GLN 342,0.0,0.0,0.0,-0.01908955223880599,0.004765332969160981,0.0003361206717904135,-0.36479601990049737,1.3791737858320998,0.0972794183343777,0.43166169154228834,1.3833908859244488,0.09757686964055522,0.0,0.0,0.0,0.04777611940298522,0.019777987333166137,0.0013950316655955625
PHE 343,R PHE 343,0.0,0.0,0.0,-0.010477611940298542,0.0018286678588434505,0.0001289842857096758,0.9394477611940297,0.231130960502803,0.016302720967983894,-0.9377512437810948,0.2307986303514053,0.016279280206453296,0.0,0.0,0.0,-0.00878109452736271,0.003677529020624198,0.00025939289718900424
VAL 344,R VAL 344,0.0,0.0,0.0,-0.003303482587064678,0.000655962178063652,4.626800464662541e-05,0.08010447761194035,0.22837584460240395,0.016108390075831015,-0.07799004975124382,0.22748234834040468,0.01604536770871229,0.0,0.0,0.0,-0.0011890547263680659,0.0015009382147069495,0.00010586801894181782
ASP 345,R ASP 345,0.0,0.0,0.0,-0.002741293532338269,0.0005924368416558916,4.178727289350977e-05,109.30815422885576,2.4951153237267256,0.1759918654652253,-109.26811940298502,2.4896420821458793,0.1756058127698668,0.0,0.0,0.0,0.037293532338310204,0.005606358149610293,0.0003954420141760744
TRP 346,R TRP 346,0.0,0.0,0.0,-0.0028805970149254206,0.0005141496789160015,3.626532219185077e-05,-1.2653134328358213,0.17035300273535017,0.012015774362772704,1.2628407960199006,0.17003047583828315,0.011993025069488433,0.0,0.0,0.0,-0.005353233830845703,0.0010601802109317042,7.477934638007215e-05
CYS 347,R CYS 347,0.0,0.0,0.0,-0.002129353233830841,0.0005308250216258377,3.744151017918302e-05,0.4028955223880599,0.20588552591414971,0.014522045307228733,-0.3995024875621891,0.2054277935237124,0.01448975935374559,0.0,0.0,0.0,0.0012636815920400197,0.001203280912066278,8.487289159722846e-05
PRO 348,R PRO 348,0.0,0.0,0.0,-0.002283582089552237,0.0005127034040990192,3.6163309831702245e-05,0.6460547263681591,0.1826625139976732,0.012884020342996863,-0.6418955223880599,0.18210593393401736,0.012844762212219469,0.0,0.0,0.0,0.0018756218905472846,0.0014140210249579351,9.973735306859611e-05
THR 349,R THR 349,0.0,0.0,0.0,-0.004402985074626864,0.0007865733004565729,5.5480602902847164e-05,0.7791691542288561,0.3867966944398985,0.027282535265178025,-0.7660696517412936,0.3867283813217993,0.02727771682934234,0.0,0.0,0.0,0.0086965174129357,0.004226478699809726,0.0002981128221430539
GLY 350,R GLY 350,0.0,0.0,0.0,-0.0016815920398010047,0.00047641849233329934,3.3603969488125586e-05,0.584766169154229,0.2287577093820934,0.01613532474065149,-0.5794427860696519,0.22782601802199823,0.016069608299033845,0.0,0.0,0.0,0.003641791044776116,0.0017077653421358051,0.00012045647969907492
PHE 351,R PHE 351,0.0,0.0,0.0,-0.010646766169154259,0.0018256333979011947,0.00012877025133746435,0.23419402985074608,0.13127668992472052,0.009259543770283023,-0.23242786069651758,0.13002374838536046,0.00917116808811155,0.0,0.0,0.0,-0.008880597014925622,0.004148448327287063,0.0002926089840267865
LYS 352,R LYS 352,0.0,0.0,0.0,-0.00281592039800995,0.000499696697691113,3.524588749754459e-05,-94.86878606965172,1.4252499646383774,0.10052938140603017,94.85369154228862,1.4239797025940286,0.10043978402963287,0.0,0.0,0.0,-0.01791044776119584,0.0027010114741686476,0.0001905146601688625
VAL 353,R VAL 353,0.0,0.0,0.0,-0.004417910447761203,0.0007014396084615732,4.947573526179424e-05,-1.2100049751243782,0.11306919017262254,0.00797528575769414,1.2166119402985072,0.11378726181764393,0.008025934626362962,0.0,0.0,0.0,0.002189054726368198,0.0023529550811524228,0.00016596465508030738
GLY 354,R GLY 354,0.0,0.0,0.0,-0.0017611940298507373,0.0004263539360324021,3.007268795845121e-05,1.0412736318407965,0.07048312137842931,0.004971496065630456,-1.0390248756218903,0.07026328863256102,0.00495599025927842,0.0,0.0,0.0,0.0004875621890547079,0.0017048641349882195,0.00012025184432485021
ILE 355,R ILE 355,0.0,0.0,0.0,-0.005189054726368175,0.0006940253927352763,4.8952776806036896e-05,-0.7540497512437806,0.06961905949675375,0.004910549839623416,0.7580248756218907,0.06990935408915973,0.004931025641429518,0.0,0.0,0.0,-0.001213930348258767,0.0016748074739358788,0.00011813181091478856
ASN 356,R ASN 356,0.0,0.0,0.0,-0.0029104477611940826,0.0004370187314626052,3.082492462852346e-05,1.9494179104477611,0.1868119933870684,0.013176702052537414,-1.9427263681592042,0.18635094947275535,0.013144182522169515,0.0,0.0,0.0,0.0037810945273641992,0.0025376450861188163,0.0001789916836099022
TYR 357,R TYR 357,0.0,0.0,0.0,-0.0042437810945273585,0.0005233584921297725,3.6914861794610174e-05,0.6712437810945264,0.1778377741204385,0.012543709430990297,-0.6657611940298509,0.1776732780076314,0.012532106769790873,0.0,0.0,0.0,0.0012388059701488382,0.0012823666581501848,9.045117002494747e-05
GLU 358,R GLU 358,0.0,0.0,0.0,-0.0035572139303482065,0.0005352826927885841,3.775593006034127e-05,97.46185572139308,1.3867951507398328,0.0978169879668305,-97.43747761194025,1.38429904339788,0.09764092612979461,0.0,0.0,0.0,0.020820895522389204,0.004278578039933555,0.0003017876262576007
PRO 359,R PRO 359,0.0,0.0,0.0,-0.005731343283582137,0.0007380643546528611,5.205904567759012e-05,-0.8645771144278606,0.1369684761408641,0.009661011415679151,0.884830845771144,0.1374234160084992,0.009693100399790721,0.0,0.0,0.0,0.014522388059701229,0.0036881882551769553,0.00026014474162502384
PRO 360,R PRO 360,0.0,0.0,0.0,-0.008278606965174093,0.0007992471891750426,5.63745500871924e-05,-0.725865671641791,0.1986882777295525,0.014014390561903543,0.7326965174129358,0.19928509650589235,0.014056486912638883,0.0,0.0,0.0,-0.001447761194029667,0.004570999592682877,0.00032241345227903054
THR 361,R THR 361,0.0,0.0,0.0,-0.003840796019900514,0.0004511206203594536,3.181959517939517e-05,0.7949154228855714,0.23559915746022198,0.016617883281454714,-0.7844626865671639,0.233916024075202,0.016499164206051808,0.0,0.0,0.0,0.006611940298507202,0.004038207660691366,0.0002848332069395261
VAL 362,R VAL 362,0.0,0.0,0.0,-0.008746268656716455,0.0007792702974451346,5.496548878717515e-05,-1.239746268656716,0.1788960628187435,0.012618355360356513,1.260786069651741,0.18137012815796172,0.01279286247439304,0.0,0.0,0.0,0.012293532338308518,0.005825694326709832,0.0004109127952677088
VAL 363,R VAL 363,0.0,0.0,0.0,-0.005363184079601983,0.0006168752996100067,4.351102881113775e-05,1.1521144278606967,0.1618021697325,0.011412645105722766,-1.1390000000000002,0.16194286812735256,0.011422569205319526,0.0,0.0,0.0,0.007751243781094545,0.0031823222762508395,0.00022446370658026847
PRO 364,R PRO 364,0.0,0.0,0.0,-0.005726368159203978,0.0009086380622340538,6.40903873599042e-05,0.3172189054726368,0.2914109813315086,0.020554545809523143,-0.3120597014925373,0.29151871400449797,0.02056214468638092,0.0,0.0,0.0,-0.0005671641791042516,0.0024690555363746356,0.0001741537497893249
GLY 365,R GLY 365,0.0,0.0,0.0,-0.004462686567164176,0.0007661045394992781,5.4036847822518614e-05,0.4221592039800995,0.3618604284513136,0.025523666676084803,-0.40463184079602,0.35988514444905734,0.025384340884978093,0.0,0.0,0.0,0.013064676616915382,0.0035814330520573014,0.0002526148101759696
GLY 366,R GLY 366,0.0,0.0,0.0,-0.005910447761194023,0.0007543837381502966,5.321012623793325e-05,-0.08641293532338305,0.3996263349603871,0.02818746833459487,0.1214776119402986,0.3985045812033638,0.02810834592513594,0.0,0.0,0.0,0.029154228855721442,0.004748510583703623,0.00033493411220735035
ASP 367,R ASP 367,0.0,0.0,0.0,-0.017999999999999985,0.0025954418521631478,0.00018306835316391965,134.37856218905478,3.4071308273930367,0.24032047917583568,-134.18146268656716,3.373484564852874,0.2379472547985626,0.0,0.0,0.0,0.17909950248756004,0.038955134925526644,0.002747683363490038
LEU 368,R LEU 368,0.0,0.0,0.0,-0.022059701492537317,0.0023703008836545897,0.00016718813365515262,-0.7815472636815921,0.25633305644384874,0.018080339756230333,0.8659452736318408,0.2545322937218643,0.017953323747115002,0.0,0.0,0.0,0.062338308457711676,0.014885131488409788,0.0010499162236828614
ALA 369,R ALA 369,0.0,0.0,0.0,-0.02792039800995029,0.0029798046349522396,0.0002101792135378693,-0.20968159203980094,0.24209296374323397,0.017075921060650465,0.29885572139303485,0.24752625687065996,0.017459156009360925,0.0,0.0,0.0,0.06125373134328347,0.015883290086991523,0.0011203209028269804
LYS 370,R LYS 370,0.0,0.0,0.0,-0.022985074626865668,0.003920195969236319,0.00027650930402073863,-108.44321890547265,1.5864666055069072,0.11190072649003693,108.54757213930344,1.5856610674836833,0.1118439082187281,0.0,0.0,0.0,0.08136815920397907,0.027722214471763207,0.0019553742439549966
VAL 371,R VAL 371,0.0,0.0,0.0,-0.038184079601990065,0.006547259901101264,0.0004618081067128576,-0.7632437810945271,0.2129464587686806,0.015020085110510261,0.9009999999999998,0.21816222454610665,0.01538797686295554,0.0,0.0,0.0,0.09957213930348255,0.022385496812952186,0.0015789512035832448
GLN 372,R GLN 372,0.0,0.0,0.0,-0.03540796019900499,0.013323854951348931,0.0009397922676269845,-0.7094029850746267,0.7754138563040408,0.054693476402006426,0.8488905472636817,0.7777560514597662,0.054858682110464047,-0.0005309373134328363,0.005309796346344419,0.00037452415739960387,0.10354866467661712,0.041852776422423854,0.0029520672361066772
ARG 373,R ARG 373,0.0,0.0,0.0,-0.04581592039800991,0.008084192872614002,0.0005702150000453614,-109.90470646766167,2.1037019557948837,0.148383695159308,110.11405970149255,2.1161943351457384,0.14926483965998477,0.0,0.0,0.0,0.1635373134328394,0.040737356195477525,0.0028733915594150177
ALA 374,R ALA 374,0.0,0.0,0.0,-0.011776119402985044,0.0014017142545521587,9.886930041348684e-05,-1.028437810945274,0.11991231192180034,0.008457962350151059,1.0744676616915423,0.12317794513695746,0.008688302357282388,0.0,0.0,0.0,0.034253731343283654,0.015188051683404754,0.0010712825668323345
VAL 375,R VAL 375,0.0,0.0,0.0,-0.015562189054726318,0.0020798400206558593,0.0001467006040256867,0.968034825870647,0.1561560126274197,0.01101439588967104,-0.9357064676616921,0.15763724465823903,0.011118873941571813,0.0,0.0,0.0,0.016766169154228933,0.011729965443458043,0.0008273679699715989
CYS 376,R CYS 376,0.0,0.0,0.0,-0.005845771144278533,0.000684653761762652,4.829175292403838e-05,-0.8818706467661696,0.40542268733637005,0.028596311508231987,0.9044427860696518,0.4113784351127559,0.029016397566555323,0.0,0.0,0.0,0.016726368159204003,0.011618297082973869,0.0008194914911218359
MET 377,R MET 377,0.0,0.0,0.0,-0.011606965174129439,0.0020024242133301414,0.00014124011399615176,0.09918407960199005,0.3265567704452862,0.02303353863625253,-0.07901492537313433,0.33017164957820566,0.023288512551078878,0.0,0.0,0.0,0.008562189054726369,0.012112957709071979,0.000854382161517453
LEU 378,R LEU 378,0.0,0.0,0.0,-0.004194029850746293,0.0007242523536349146,5.1084822241165814e-05,0.3809950248756221,0.24557394439211708,0.017321450504608298,-0.3814328358208955,0.2463592747495865,0.01737684343707247,0.0,0.0,0.0,-0.004631840796019821,0.004783239924325281,0.00033738373102226504
SER 379,R SER 379,0.0,0.0,0.0,-0.0037611940298507398,0.0006561508193058836,4.6281310373943234e-05,-0.5084029850746268,0.7676167626618424,0.05414351182031007,0.5147462686567165,0.7664841424292679,0.05406362294876215,0.0,0.0,0.0,0.0025820895522388576,0.0035722085942364473,0.00025196416708770844
ASN 380,R ASN 380,0.0,0.0,0.0,-0.0028606965174129495,0.0005558351812311487,3.9205590822136015e-05,1.3020248756218922,0.2655412277967555,0.018729834085615082,-1.2974825870646776,0.2645271213987199,0.01865830453542823,0.0,0.0,0.0,0.0016815920398023077,0.001712729471204054,0.00012080662236655947
THR 381,R THR 381,0.0,0.0,0.0,-0.004457711442786078,0.0008401923117446817,5.926259635672119e-05,-0.8549552238805972,0.2987467404182376,0.021071970360605062,0.8615273631840802,0.2974803317174396,0.02098264477810575,0.0,0.0,0.0,0.002114427860696291,0.0034064382700383818,0.00024027162994645203
THR 382,R THR 382,0.0,0.0,0.0,-0.0030049751243781233,0.0006874678640182433,4.8490244392894294e-05,0.8872238805970151,0.21400861243390504,0.015095003653623682,-0.8852288557213926,0.21336430285901267,0.015049557560233077,0.0,0.0,0.0,-0.0010099502487563308,0.0016481258759568217,0.00011624983609892561
ALA 383,R ALA 383,0.0,0.0,0.0,-0.003900497512437841,0.0008581188214259034,6.052703485785083e-05,0.3720845771144281,0.28123632138932897,0.019836880631216292,-0.36337313432835827,0.2796775241008667,0.019726931547873378,0.0,0.0,0.0,0.004810945273631943,0.002607696149086482,0.00018393270462494995
ILE 384,R ILE 384,0.0,0.0,0.0,-0.00434825870646769,0.0008334484215471278,5.878691901825355e-05,0.43913930348258695,0.26672694685132464,0.018813468259293118,-0.43860199004975153,0.266053675046953,0.018765979327743643,0.0,0.0,0.0,-0.003810945273631947,0.0018076893808124455,0.00012750457795902026
ALA 385,R ALA 385,0.0,0.0,0.0,-0.0018756218905472731,0.0004672910566874702,3.296016981644388e-05,-0.08394029850746261,0.13587276905640502,0.00958372619685031,0.08345273631840797,0.1357301573963609,0.009573667145932066,0.0,0.0,0.0,-0.0023631840796018927,0.0008300559298695553,5.854763110509229e-05
GLU 386,R GLU 386,0.0,0.0,0.0,-0.006094527363184096,0.0012241434818585422,8.634442381108022e-05,141.0838109452736,4.4519192310609155,0.31401417117853986,-140.94290547263662,4.430324788030057,0.31249101660666745,0.0,0.0,0.0,0.13481094527363274,0.02125102466600645,0.0014989317080670583
ALA 387,R ALA 387,0.0,0.0,0.0,-0.002676616915422907,0.0005462677504999765,3.85307562900097e-05,0.28851741293532346,0.22505941934098883,0.01587446747398483,-0.28582587064676623,0.2241391592600325,0.015809557332629606,0.0,0.0,0.0,1.4925373134341076e-05,0.0013585096162763227,9.582188019422509e-05
TRP 388,R TRP 388,0.0,0.0,0.0,-0.0033233830845771106,0.0006148255405284555,4.33664499529639e-05,-0.027313432835820904,0.3291154529368797,0.023214014184034494,0.02541293532338311,0.32830865169524703,0.023157106812169006,0.0,0.0,0.0,-0.005223880597015123,0.0014642087723506071,0.00010327732382792011
ALA 389,R ALA 389,0.0,0.0,0.0,-0.001542288557213907,0.0004982084683430879,3.514091589294243e-05,-0.4983134328358209,0.2095698894778966,0.014781920275920535,0.4975522388059701,0.20914625915580823,0.014752039696877555,0.0,0.0,0.0,-0.002303482587064668,0.0008360281666712282,5.896888020958523e-05
ARG 390,R ARG 390,0.0,0.0,0.0,-0.007537313432835743,0.001417674764387346,9.999506797739858e-05,-142.84534328358203,4.153408742906562,0.29295886476779154,142.74152238805965,4.145057127208588,0.2923697872160014,0.0,0.0,0.0,-0.1113582089552245,0.010989413484463795,0.00077513346221239
LEU 391,R LEU 391,0.0,0.0,0.0,-0.0025522388059701,0.0004972636193718872,3.5074271384993935e-05,0.19695522388059689,0.22122781078281242,0.015604206644165227,-0.19582089552238804,0.2206060349309471,0.015560349957049233,0.0,0.0,0.0,-0.0014179104477612654,0.0011127830790566193,7.848966662142184e-05
ASP 392,R ASP 392,0.0,0.0,0.0,-0.0014825870646766718,0.0004996966976911143,3.524588749754468e-05,116.40420895522395,3.187889886189944,0.22485641550640426,-116.35707960199004,3.182195408135346,0.22445475799336292,0.0,0.0,0.0,0.04564676616915344,0.005635671920900539,0.00039750964818246
HID 393,R HID 393,0.0,0.0,0.0,-0.0031741293532338193,0.0007494789985966654,5.286417258382504e-05,0.3838507462686567,0.9301966932703455,0.06561101594844035,-0.3801144278606963,0.9269610122597114,0.06538278860692358,0.0,0.0,0.0,0.0005621890547269845,0.003510802545219963,0.0002476329183416109
LYS 394,R LYS 394,0.0,0.0,0.0,-0.0038009950248756343,0.0007399065457829884,5.218898382131101e-05,-140.6570149253732,4.445946649109015,0.31359289772902693,140.55929850746264,4.440040950515068,0.31317634186784465,0.0,0.0,0.0,-0.10151741293532508,0.007871539847814541,0.0005552156121712245
PHE 395,R PHE 395,0.0,0.0,0.0,-0.001482587064676595,0.000499696697691202,3.5245887497550865e-05,-0.043527363184079744,0.176274126459944,0.012433418228782564,0.04307462686567165,0.1758532274793685,0.012403730303715735,0.0,0.0,0.0,-0.0019353233830845782,0.0009146654881019979,6.45155292009909e-05
ASP 396,R ASP 396,0.0,0.0,0.0,-0.0012238805970149601,0.00044006655497504587,3.103990152376454e-05,116.95337810945277,3.2580454547744617,0.22980480777931994,-116.90520398009947,3.252259371283738,0.22939668891700257,0.0,0.0,0.0,0.046950248756217124,0.005729170573523423,0.0004041045346540837
LEU 397,R LEU 397,0.0,0.0,0.0,-0.0023781094527363282,0.000578485247910357,4.080320334524446e-05,-1.0346467661691543,0.2873908178613833,0.020270985341654366,1.0329701492537309,0.28679595448147993,0.020229026913949396,0.0,0.0,0.0,-0.004054726368159093,0.0010133389220279576,7.147541660312978e-05
MET 398,R MET 398,0.0,0.0,0.0,-0.0015721393034825687,0.0004947685528537693,3.4898282962010936e-05,-0.37228358208955226,0.2564596196219231,0.01808926683450872,0.37113432835820914,0.2558141171884521,0.018043736603361237,0.0,0.0,0.0,-0.002721393034825845,0.0011071859581935732,7.809487615520381e-05
TYR 399,R TYR 399,0.0,0.0,0.0,-0.0010199004975124692,0.0003591061180620507,2.5329392600306764e-05,-0.7894776119402985,0.2755782716890663,0.019437792576177258,0.7878955223880593,0.27515841485139747,0.019408178158203462,0.0,0.0,0.0,-0.002601990049751282,0.0008870522596461669,6.256784223788868e-05
ALA 400,R ALA 400,0.0,0.0,0.0,-0.0005621890547263692,0.000496117447256435,3.499342663732858e-05,-1.2160099502487554,0.21546201636949724,0.015197518863027842,1.2138606965174132,0.21512807824009286,0.015173964683473502,0.0,0.0,0.0,-0.0027114427860698413,0.0008788948329145317,6.199246171970401e-05
LYS 401,R LYS 401,0.0,0.0,0.0,-0.001199004975124398,0.0003992517939848331,2.816105025108823e-05,-118.05904477611934,3.2173005685283194,0.22693088509108258,118.00624378109448,3.211035471818339,0.22648897924135108,0.0,0.0,0.0,-0.054000000000002046,0.006496076121408269,0.000458197881251905
ARG 402,R ARG 402,0.0,0.0,0.0,-0.0007860696517412876,0.0004100782295521325,2.8924688137365252e-05,-103.47016915422888,2.6504163366268068,0.18694595432397249,103.443184079602,2.6472191418584843,0.18672044159268425,0.0,0.0,0.0,-0.02777114427860764,0.003385271461753904,0.00023877863840393444
ALA 403,R ALA 403,0.0,0.0,0.0,-0.000621890547263696,0.0004849151415327943,3.420327691436082e-05,-0.7080796019900499,0.16419456251666936,0.011581391481895326,0.7072089552238805,0.16387650404045276,0.011558957366716721,0.0,0.0,0.0,-0.0014925373134328462,0.0007734358504601498,5.455395862699331e-05
PHE 404,R PHE 404,0.0,0.0,0.0,-0.0014825870646766437,0.0004996966976913046,3.52458874975581e-05,-0.5975920398009945,0.13717977722652558,0.0096759154451189,0.5941293532338309,0.13693461120313108,0.00965862276714302,0.0,0.0,0.0,-0.004945273631841016,0.0010798885375278642,7.616946455612323e-05
VAL 405,R VAL 405,0.0,0.0,0.0,-0.0005472636815920303,0.0004977611318718621,3.5109363211063146e-05,-0.6786567164179105,0.10164104513866175,0.007169206557984096,0.6777363184079602,0.10151570289715997,0.0071603655979315785,0.0,0.0,0.0,-0.0014676616915421945,0.00079187352938609,5.5854452226695345e-05
HIE 406,R HIE 406,0.0,0.0,0.0,-0.0006467661691542372,0.00047797457211843096,3.3713726893562466e-05,-0.8930049751243777,0.2628599971176706,0.018540714655155274,0.8913880597014929,0.2624656313093634,0.01851289823576187,0.0,0.0,0.0,-0.002263681592040199,0.0009005937113623255,6.352298259792401e-05
TRP 407,R TRP 407,0.0,0.0,0.0,-0.0010248756218905713,0.000306445046655364,2.161496701599446e-05,-1.8339999999999994,0.18906770484386273,0.013335807671206604,1.8309104477611942,0.1887013010954758,0.013309963543450716,0.0,0.0,0.0,-0.004114427860696491,0.0008115097385370526,5.723948363036674e-05
TYR 408,R TYR 408,0.0,0.0,0.0,-0.0007810945273631753,0.0004135043732374097,2.916634968013644e-05,-0.5885174129353236,0.1337606124316227,0.00943474615532062,0.5878805970149255,0.13362178625818183,0.009424954112040324,0.0,0.0,0.0,-0.0014179104477614472,0.000749445972443927,5.286184309862077e-05
VAL 409,R VAL 409,0.0,0.0,0.0,-0.00020895522388060826,0.00040656234244408867,2.8676696581614006e-05,-0.9146865671641787,0.07338894048648346,0.005176456742464869,0.9137462686567162,0.07330146502379772,0.00517028669905481,0.0,0.0,0.0,-0.0011492537313431454,0.000724559870039807,5.1106512775965354e-05
GLY 410,R GLY 410,0.0,0.0,0.0,-0.00016417910447760878,0.00037043801928330207,2.6128683284881998e-05,-0.9540149253731344,0.1523290976999758,0.0107444661230374,0.9530497512437823,0.15207532014580186,0.010726566034513411,0.0,0.0,0.0,-0.0011293532338309269,0.0007075879282612218,4.990940430335211e-05
GLU 411,R GLU 411,0.0,0.0,0.0,-0.0003233830845771346,0.0004677675332753788,3.299377788367794e-05,92.2200696517413,1.7999118538726282,0.126955993506098,-92.20441791044772,1.798204749984847,0.12683558368179187,0.0,0.0,0.0,0.015328358208955027,0.001853232161340336,0.00013071691801695606
GLY 412,R GLY 412,0.0,0.0,0.0,-0.00014925373134327984,0.0003563383995914336,2.51341727913887e-05,-0.5001791044776117,0.13263827952449514,0.009355582895762993,0.4997611940298503,0.1325137848328014,0.009346801717264609,0.0,0.0,0.0,-0.0005671641791044736,0.0006887268649023499,4.857904746829096e-05
MET 413,R MET 413,0.0,0.0,0.0,-0.0003582089552238787,0.0004794739822151916,3.381948712737489e-05,-0.02946766169154238,0.32113647723971683,0.02265122063133088,0.029402985074626894,0.3208525672974086,0.0226311951680203,0.0,0.0,0.0,-0.0004228855721392558,0.0007433108881608255,5.2429107618419915e-05
GLU 414,R GLU 414,0.0,0.0,0.0,-0.0002885572139303463,0.0004530915450757174,3.195861349017557e-05,88.88702487562192,2.252473217686804,0.1588772108934297,-88.87527363184076,2.25093138484209,0.15876845838968914,0.0,0.0,0.0,0.011462686567162069,0.0017132352062415427,0.00012084229416570736
GLU 415,R GLU 415,0.0,0.0,0.0,-0.00036815920398010755,0.00048230488749840503,3.401916379041744e-05,93.44849751243781,1.9021788975929859,0.13416935459959542,-93.43286567164178,1.9004323956453213,0.13404616585040804,0.0,0.0,0.0,0.015263681592042265,0.0019483694874962599,0.0001374273876078151
GLY 416,R GLY 416,0.0,0.0,0.0,-0.00014427860696517592,0.00035137201160218495,2.4783870791901768e-05,0.6198855721393035,0.15867016334872236,0.011191730408558895,-0.619373134328358,0.15848836633428473,0.011178907435847919,0.0,0.0,0.0,0.0003681592039800258,0.0006416560465832977,4.525892793466895e-05
GLU 417,R GLU 417,0.0,0.0,0.0,-0.0003731343283582198,0.0004836373655528393,3.4113149545809747e-05,91.37839800995023,2.4572835081853377,0.1733234149420164,-91.36486069651743,2.4552372696432068,0.1731790844035471,0.0,0.0,0.0,0.013164179104477121,0.002136605958671747,0.00015070456457664744
PHE 418,R PHE 418,0.0,0.0,0.0,-0.0006467661691542372,0.0004779745721184305,3.371372689356244e-05,0.47177114427860684,0.14561202920069632,0.010270680641298534,-0.47122885572139284,0.1453864206404814,0.010254767440413757,0.0,0.0,0.0,-0.0001044776119400285,0.0007688136824708792,5.422793603429391e-05
SER 419,R SER 419,0.0,0.0,0.0,-0.0003084577114427869,0.00046185663543383914,3.257685529584614e-05,0.7330497512437814,0.48672059012147434,0.03433062343902917,-0.732223880597015,0.4861301083205882,0.034288974064079235,0.0,0.0,0.0,0.0005174129353234382,0.0009147466678266617,6.452125517727974e-05
GLU 420,R GLU 420,0.0,0.0,0.0,-0.0003432835820895625,0.0004748051856891742,3.3490175611278665e-05,91.52146766169156,1.9868409737371429,0.1401409570233722,-91.50817910447758,1.985343891102338,0.14003536095606844,0.0,0.0,0.0,0.012945273631837987,0.0016457362518616833,0.00011608128501102002
ALA 421,R ALA 421,0.0,0.0,0.0,-0.0003631840796019942,0.0004809172526803863,3.392128757688722e-05,0.28112437810945307,0.1598378825847933,0.011274094972930535,-0.28071144278606996,0.15959967430485789,0.01125729305633917,0.0,0.0,0.0,4.975124378109789e-05,0.0007580496300394365,5.346869831515489e-05
ARG 422,R ARG 422,0.0,0.0,0.0,-0.0010746268656716318,0.0003299374056037348,2.3271990255035447e-05,-110.8216616915423,2.7285233199362566,0.1924551961484986,110.78430845771145,2.724309246401122,0.19215795831920732,0.0,0.0,0.0,-0.038427860696514535,0.004401042379977575,0.00031042559479250737
GLU 423,R GLU 423,0.0,0.0,0.0,-0.000502487562189054,0.0004999938119960633,3.526684432478515e-05,97.56377611940296,2.3719898996849986,0.16730726766036902,-97.54500497512436,2.3697377512975333,0.16714841336123284,0.0,0.0,0.0,0.018268656716418745,0.0023153097826467688,0.00016330936045444225
ASP 424,R ASP 424,0.0,0.0,0.0,-0.0004626865671641939,0.0004986057638355398,3.5168938956322564e-05,96.77633830845772,2.0869779395990014,0.14720407400897662,-96.75786069651753,2.0849134872291075,0.14705845876615126,0.0,0.0,0.0,0.01801492537313678,0.002154429919492902,0.00015196176983889114
MET 425,R MET 425,0.0,0.0,0.0,-0.0011243781094527627,0.0004106211001385994,2.8962979276179554e-05,0.4369502487562187,0.4115398549972801,0.029027783247341475,-0.43620398009950223,0.4108713991638086,0.028980634008188053,0.0,0.0,0.0,-0.0003781094527362751,0.0009906620772005376,6.987591529507715e-05
ALA 426,R ALA 426,0.0,0.0,0.0,-0.0005124378109452608,0.0004998452769196454,3.525636746828988e-05,0.5914278606965175,0.15455861088566314,0.010901723858139752,-0.5906069651741295,0.15428764166127026,0.01088261116269394,0.0,0.0,0.0,0.00030845771144285373,0.0008069216176108663,5.6915862532335275e-05
ALA 427,R ALA 427,0.0,0.0,0.0,-0.00041791044776120156,0.0004932152728913014,3.478872304083816e-05,0.3204179104477613,0.1505359396687451,0.01061798650745038,-0.3198606965174131,0.150323334757612,0.010602990513252607,0.0,0.0,0.0,0.000139303482587067,0.0007265385201977673,5.124607599738888e-05
LEU 428,R LEU 428,0.0,0.0,0.0,-0.0010945273631840706,0.00035410864973680635,2.4976898362946434e-05,-0.11111940298507504,0.17443148784517734,0.012303448521928821,0.1113532338308457,0.17413370399681913,0.012282444468737524,0.0,0.0,0.0,-0.0008606965174133598,0.000760006227022144,5.360670602553038e-05
GLU 429,R GLU 429,0.0,0.0,0.0,-0.001472636815920401,0.0004992506946985934,3.521442887200124e-05,115.37739303482596,3.411518148761152,0.24062993696507198,-115.33212437810944,3.405417387273646,0.24019962242821083,0.0,0.0,0.0,0.04379601990049891,0.006061310637674191,0.0004275318884640575
LYS 430,R LYS 430,0.0,0.0,0.0,-0.0009452736318407952,0.00033381564571573907,2.3545540221060362e-05,-102.89269651741292,2.9402850696809106,0.20739171832739234,102.86766169154225,2.9365078279935157,0.2071252922409681,0.0,0.0,0.0,-0.02598009950248208,0.003999950495966415,0.0002821347545981337
ASP 431,R ASP 431,0.0,0.0,0.0,-0.0007611940298507345,0.0004263539360324021,3.007268795845121e-05,99.59478109452743,2.2791212568235024,0.1607568186510596,-99.5727064676617,2.2765075347196806,0.16057246090835925,0.0,0.0,0.0,0.021313432835822977,0.0026962787432723064,0.00019018083906998523
TYR 432,R TYR 432,0.0,0.0,0.0,-0.0022835820895521597,0.0005410319092654704,3.8161448524000644e-05,-0.11379104477611952,0.2591736698887161,0.01828070118019895,0.1131641791044777,0.25862839110780683,0.018242240180445443,0.0,0.0,0.0,-0.0029104477611940354,0.000988460936704533,6.972065881520258e-05
GLU 433,R GLU 433,0.0,0.0,0.0,-0.001442786069651736,0.0005163594326499186,3.642118620268532e-05,111.80109452736315,4.737322623364216,0.3341449743297703,-111.76128358208955,4.728747073985902,0.33354010171401305,0.0,0.0,0.0,0.03836815920398061,0.008493707421713865,0.0005990999292291513
GLU 434,R GLU 434,0.0,0.0,0.0,-0.0009900497512437528,0.0003454040787604056,2.4362925265333005e-05,99.83698507462685,2.978900322121005,0.21011542822878168,-99.81471144278603,2.9754873101163737,0.20987469292334776,0.0,0.0,0.0,0.021283582089549936,0.003409699233093431,0.0002405016405458876
VAL 435,R VAL 435,0.0,0.0,0.0,-0.0014029850746268575,0.000500538063498715,3.530523286591713e-05,-0.055651741293532266,0.1910398570314053,0.013474912561135513,0.056273631840796035,0.19075547565869477,0.01345485384568819,0.0,0.0,0.0,-0.0007810945273629779,0.0007608850541909214,5.3668693714589836e-05
GLY 436,R GLY 436,0.0,0.0,0.0,-0.0010000000000000059,0.00039900373444306413,2.8143553480062368e-05,0.575492537313433,0.19249521850759813,0.013577565844807724,-0.5740149253731345,0.19209858263109225,0.01354958930714916,0.0,0.0,0.0,0.00047761194029843375,0.0009777353611659797,6.896413504683469e-05
VAL 437,R VAL 437,0.0,0.0,0.0,-0.001457711442786061,0.0004982084683430884,3.514091589294246e-05,-0.38338308457711445,0.29466893052940113,0.020784343827865495,0.38293532338308456,0.2941427899703854,0.02074723273420278,0.0,0.0,0.0,-0.0019054726368158332,0.001053787247353138,7.432842149682362e-05
ASP 438,R ASP 438,0.0,0.0,0.0,-0.002064676616915439,0.0006916675501286526,4.878646741149023e-05,113.54355223880599,5.269584131968126,0.3716878064881755,-113.49163184079605,5.25551019471439,0.37069510749419626,0.0,0.0,0.0,0.049855721393033625,0.013856193887815995,0.0009773405611257719
SER 439,R SER 439,0.0,0.0,0.0,-0.0010398009950248793,0.0003842780401458227,2.7104883088759046e-05,-0.9787910447761196,0.6529143819587376,0.04605302968456219,0.9772587064676617,0.6519510807399047,0.04598508365541668,0.0,0.0,0.0,-0.002572139303482487,0.0012719788713855562,8.971847203965698e-05
VAL 440,R VAL 440,0.0,0.0,0.0,-0.0015771144278606826,0.000602873411331389,4.2523411760031256e-05,102.68107960199002,3.5180009494359235,0.24814065462710147,-102.65328855721393,3.5118730989322215,0.24770842937835919,0.0,0.0,0.0,0.026213930348258876,0.006010687411547075,0.00042396120140311954
gtp 441,R gtp 441,0.0,0.0,0.0,-0.008343283582089467,0.0008958540016196847,6.318866924918262e-05,437.1705323383087,6.828839518115146,0.48166920155044607,-437.03019900497503,6.818475194672541,0.4809381585402879,0.0,0.0,0.0,0.13199004975124082,0.011582707152159423,0.0008169811709549679
Mg+ 442,R Mg+ 442,0.0,0.0,0.0,-5.4726368159209e-05,0.00022744536220225888,1.6042758907673425e-05,-215.65796517412926,3.8575694579852517,0.27209197050599265,215.5829850746267,3.8506609337489714,0.2716046807777813,0.0,0.0,0.0,-0.07503482587064136,0.007095214636700135,0.0005004578537572197
MET 443,R MET 443,0.0,0.0,0.0,-0.0002935323383084475,0.0004553801759800403,3.212004106764384e-05,-88.94054726368161,1.2147500690885666,0.08568186355955498,88.92739303482583,1.2136580164337412,0.0856048361043182,0.0,0.0,0.0,-0.013447761194029583,0.0013744315741168257,9.69449285100935e-05
ARG 444,R ARG 444,0.0,0.0,0.0,-0.0006318407960198647,0.0004823048874983656,3.401916379041466e-05,-95.99040796019904,1.7936461441092644,0.12651404441491493,95.96985572139309,1.7914483770498808,0.12635902587891346,0.0,0.0,0.0,-0.02118407960199137,0.002352292260592927,0.00016591790332273326
GLU 445,R GLU 445,0.0,0.0,0.0,-0.0003731343283582275,0.00048363736555284925,3.4113149545810445e-05,87.23513432835823,0.9344896853366988,0.06591382026173216,-87.2230646766169,0.9336036908340662,0.06585132702792149,0.0,0.0,0.0,0.011696517412933056,0.0012186109909289823,8.595419198888597e-05
ILE 446,R ILE 446,0.0,0.0,0.0,-0.0005771144278607335,0.0004940175756142161,3.484531311165809e-05,-0.5584079601990048,0.1673976489439403,0.0118073197787645,0.5578955223880595,0.1672321175020807,0.011795644091084257,0.0,0.0,0.0,-0.0010895522388055519,0.0007674603063990352,5.41324762464056e-05
VAL 447,R VAL 447,0.0,0.0,0.0,-0.0002537313432835906,0.00043514566379444005,3.0692808621728784e-05,0.7242089552238806,0.1381843030569909,0.009746769234172442,-0.7233830845771143,0.13802886536542888,0.009735805504744198,0.0,0.0,0.0,0.0005721393034827224,0.000782914506745726,5.522253149251948e-05
HID 448,R HID 448,0.0,0.0,0.0,-0.0006417910447761614,0.00047947398221522534,3.381948712737727e-05,-1.2789651741293533,0.18874005863205803,0.013312697289301692,1.27744776119403,0.18841593796456613,0.013289835580119234,0.0,0.0,0.0,-0.002159203980099455,0.0008313074059382892,5.863590342093563e-05
ILE 449,R ILE 449,0.0,0.0,0.0,-0.00035323383084580296,0.0004779745721184687,3.371372689356513e-05,0.8906517412935325,0.07197814835247507,0.0050769471378038075,-0.8894875621890549,0.0718617460253938,0.005068736750695557,0.0,0.0,0.0,0.0008109452736319835,0.0007623475148011144,5.377184773256639e-05
GLN 450,R GLN 450,0.0,0.0,0.0,-0.0005323383084577522,0.0004989531378858456,3.519344083266719e-05,-0.23677611940298493,0.23967476849597247,0.016905354719055868,0.2365373134328358,0.23935820042395733,0.0168830257288842,0.0,0.0,0.0,-0.0007711442786067587,0.0007709677217237503,5.4379870248633906e-05
ALA 451,R ALA 451,0.0,0.0,0.0,-0.00019900497512436946,0.000399251793984836,2.8161050251088433e-05,0.8878606965174131,0.06134269205187324,0.004326779890375287,-0.8866766169154228,0.06120798813423534,0.0043172786086008,0.0,0.0,0.0,0.0009850746268656547,0.0007362511734800519,5.193115373849028e-05
GLY 452,R GLY 452,0.0,0.0,0.0,-0.00023880597014925946,0.0004263539360324193,3.007268795845242e-05,0.5187064676616917,0.14108519852114623,0.009951382623943048,-0.5181542288557213,0.14090260245162003,0.009938503290231717,0.0,0.0,0.0,0.00031343283582099796,0.0007236369287791769,5.1041413518777314e-05
GLN 453,R GLN 453,0.0,0.0,0.0,-0.0006318407960198977,0.000482304887498392,3.4019163790416526e-05,0.3535671641791046,0.3068336556754194,0.02164237738285238,-0.3528358208955221,0.30639001891704637,0.021611085658597165,0.0,0.0,0.0,9.950248756252277e-05,0.0009033105234274615,6.371461174584955e-05
CYS 454,R CYS 454,0.0,0.0,0.0,-0.0007014925373134439,0.00045760327512704707,3.227684639133986e-05,0.301084577114428,0.18624297458704314,0.013136566560943521,-0.30012935323383094,0.18587831889947543,0.013110845731891143,0.0,0.0,0.0,0.0002537313432835293,0.0007919360416048881,5.585886149864203e-05
GLY 455,R GLY 455,0.0,0.0,0.0,-0.0003631840796020053,0.0004809172526804009,3.392128757688825e-05,0.7586019900497517,0.15021351568532865,0.010595244473135335,-0.7576019900497519,0.15000806212502796,0.010580752896333272,0.0,0.0,0.0,0.0006368159203979741,0.0008179806533160548,5.769590676736312e-05
ASN 456,R ASN 456,0.0,0.0,0.0,-0.0004527363184079236,0.0004977611318718303,3.510936321106091e-05,0.2892437810945272,0.3020609395760142,0.021305735945207058,-0.28901990049751236,0.3017243636893965,0.021281995712604106,0.0,0.0,0.0,-0.00022885572139448107,0.0007709677217243873,5.437987024867883e-05
GLN 457,R GLN 457,0.0,0.0,0.0,-0.001149253731343226,0.0003563383995913797,2.51341727913849e-05,-0.5130497512437807,0.30953472950316074,0.021832896441103155,0.5144278606965172,0.3088329436515448,0.021783396283732263,0.0,0.0,0.0,0.00022885572139384478,0.001118529233345923,7.889496909502258e-05
ILE 458,R ILE 458,0.0,0.0,0.0,-0.0014378109452736702,0.0004961174472564976,3.4993426637332994e-05,0.29709950248756223,0.11213655521139361,0.007909502759584214,-0.2958557213930349,0.11186765492540454,0.007890535995801662,0.0,0.0,0.0,-0.00019402985074643507,0.0009553016137523379,6.738178050828555e-05
GLY 459,R GLY 459,0.0,0.0,0.0,-0.00038308457711441773,0.00048613864677833954,3.4289576320453346e-05,0.6971044776119397,0.12381985803429622,0.008733579402072488,-0.6964129353233831,0.12366192732805062,0.008722439828946509,0.0,0.0,0.0,0.0003084577114427709,0.0008312180772773364,5.862960266299828e-05
ALA 460,R ALA 460,0.0,0.0,0.0,-0.0004776119402985101,0.0004994985233039277,3.523190935402692e-05,0.0645522388059701,0.10142378707453199,0.007153882355679711,-0.06450746268656707,0.10127889278330805,0.007143662300371936,0.0,0.0,0.0,-0.00043283582089550344,0.0007769800050639686,5.480394401816617e-05
LYS 461,R LYS 461,0.0,0.0,0.0,-0.002034825870646719,0.0002887287189760715,2.0365353610224132e-05,-110.83827860696522,1.5669664808857793,0.11052529374901604,110.7941741293532,1.5639426305893207,0.11031200779405406,0.0,0.0,0.0,-0.04613930348258948,0.0036962395186891524,0.0002607126339670689
PHE 462,R PHE 462,0.0,0.0,0.0,-0.00140298507462693,0.0004904978126911675,3.459704817699469e-05,0.46075621890547275,0.11885454664145158,0.008383353339840915,-0.46076616915422913,0.1186133400069857,0.008366339935627264,0.0,0.0,0.0,-0.0014129353233834482,0.0009638396683392702,6.798400844537097e-05
TRP 463,R TRP 463,0.0,0.0,0.0,-0.0011492537313433449,0.00035633839959142076,2.5134172791387796e-05,0.09856218905472633,0.17711945364326762,0.012493043011054904,-0.099497512437811,0.17690509934119053,0.012477923624333854,0.0,0.0,0.0,-0.0020845771144284374,0.0007903717528704053,5.5748525078561586e-05
GLU 464,R GLU 464,0.0,0.0,0.0,-0.0014776119402984827,0.0004994985233039502,3.5231909354028515e-05,105.59123383084575,1.672809104040404,0.11799085677032488,-105.55250248756212,1.6695162439501403,0.11775859632749455,0.0,0.0,0.0,0.03725373134328485,0.0034641444863579896,0.00024434191261533435
VAL 465,R VAL 465,0.0,0.0,0.0,-0.0018009950248756162,0.00039925179398488217,2.8161050251091693e-05,-0.07269651741293537,0.17486686460313264,0.012334157630675871,0.07421393034825871,0.17459257193278474,0.012314810517426666,0.0,0.0,0.0,-0.0002835820895522302,0.0010386458388617489,7.326042888709107e-05
ILE 466,R ILE 466,0.0,0.0,0.0,-0.0012736318407959725,0.0004458222252182995,3.1445875201005216e-05,0.30710447761194004,0.1654870214202855,0.011672554504029632,-0.3065721393034827,0.16515894958120372,0.011649414100691332,0.0,0.0,0.0,-0.0007412935323384279,0.0010087854469697562,7.11542392362074e-05
SER 467,R SER 467,0.0,0.0,0.0,-0.0006119402985074649,0.0004873082900690901,3.437207659717828e-05,-0.7123532338308457,0.1675656538798722,0.011819169933264718,0.7108656716417908,0.1674512979339759,0.011811103886756186,0.0,0.0,0.0,-0.00209950248756229,0.0008165268950821115,5.75933665676801e-05
ASP 468,R ASP 468,0.0,0.0,0.0,-0.0015273631840796327,0.0004992506946985578,3.521442887199873e-05,106.970671641791,2.3019966331771307,0.1623703232932743,-106.93003980099496,2.2965936355350816,0.16198922522334291,0.0,0.0,0.0,0.03910447761193754,0.0054466229302231346,0.00038417516050678
GLU 469,R GLU 469,0.0,0.0,0.0,-0.001985074626865683,0.0002904381993896272,2.0485931061733897e-05,112.83228358208956,1.6970057635095952,0.11969755753782661,-112.78451243781087,1.692632881273366,0.1193891182064276,0.0,0.0,0.0,0.04578606965174138,0.004749339307298078,0.0003349925658627611
HID 470,R HID 470,0.0,0.0,0.0,-0.0010945273631840827,0.0002925610035420722,2.0635662121959245e-05,-0.030985074626865537,0.22391646180391786,0.015793849465196273,0.03051741293532336,0.22357869705406122,0.01577002537664598,0.0,0.0,0.0,-0.0015621890547260371,0.0007513590896977388,5.299678398538073e-05
GLY 471,R GLY 471,0.0,0.0,0.0,-0.00047761194029850515,0.0004994985233039227,3.523190935402657e-05,-0.9460199004975122,0.08890449681663835,0.006270839705973057,0.9447164179104475,0.08884770456277806,0.006266833889245548,0.0,0.0,0.0,-0.0017810945273631312,0.0007991542768632061,5.6367996558011084e-05
ILE 472,R ILE 472,0.0,0.0,0.0,-0.0007263681592039907,0.00044582222521831016,3.144587520100597e-05,0.961870646766169,0.1051371205308246,0.007415800703041415,-0.9607213930348254,0.10497586545682154,0.007404426647093114,0.0,0.0,0.0,0.0004228855721393784,0.0007499742163662984,5.2899102552095636e-05
ASP 473,R ASP 473,0.0,0.0,0.0,-0.0004378109452736306,0.0004961174472564326,3.4993426637328414e-05,88.7829751243781,1.2734945123616461,0.08982537711142706,-88.76902487562188,1.272293468908114,0.0897406620379866,0.0,0.0,0.0,0.013512437810943316,0.0014527703942033947,0.0001024705228400532
PRO 474,R PRO 474,0.0,0.0,0.0,-0.0005074626865671657,0.0004999443052072909,3.526335238514356e-05,-0.5588109452736317,0.08634625470219602,0.0060903952200003835,0.5581691542288555,0.08617153576385643,0.006078071496283854,0.0,0.0,0.0,-0.0011492537313431725,0.0008271583798594362,5.8343253685455435e-05
THR 475,R THR 475,0.0,0.0,0.0,-0.00025870646766169175,0.0004379240016848837,3.088877746676861e-05,-0.83897512437811,0.223755384333022,0.015782487936405274,0.8383731343283582,0.2235966630697935,0.0157712926016891,0.0,0.0,0.0,-0.0008606965174130306,0.0006986109262719395,4.927621540368269e-05
GLY 476,R GLY 476,0.0,0.0,0.0,-0.0001542288557213998,0.0003611679883160664,2.5474825714720686e-05,-0.46649253731343265,0.14570805402923057,0.010277453710480553,0.46599999999999986,0.14563742206750221,0.010272471716026096,0.0,0.0,0.0,-0.0006467661691542131,0.0007050648253953062,4.973143834886873e-05
SER 477,R SER 477,0.0,0.0,0.0,-0.000283582089552249,0.00045073638419528483,3.1792493250010094e-05,0.7693034825870645,0.2885085036087119,0.02034982081583295,-0.768636815920398,0.28827825218768843,0.02033358013279654,0.0,0.0,0.0,0.0003830845771143923,0.0008449513146861064,5.95982705427804e-05
TYR 478,R TYR 478,0.0,0.0,0.0,-0.0008208955223880599,0.00038343977846761395,2.7045756668792364e-05,-1.1110995024875618,0.1631749055484561,0.011509470424674437,1.1098905472636817,0.163034892215747,0.011499594645635625,0.0,0.0,0.0,-0.0020298507462685193,0.0007117384488100112,5.020215945061408e-05
HID 479,R HID 479,0.0,0.0,0.0,-0.0009402985074627001,0.0003097389535576886,2.1847301295254563e-05,0.9609651741293531,0.26757405406550416,0.01887321859526149,-0.9598656716417916,0.2672766224366895,0.018852239385721278,0.0,0.0,0.0,0.0001592039800996617,0.0007224387685558276,5.095690181271376e-05
GLY 480,R GLY 480,0.0,0.0,0.0,-0.0004228855721393039,0.0004940175756141859,3.4845313111655956e-05,-0.8786716417910452,0.15202635161007885,0.010723112060314687,0.8775174129353235,0.1518928037338922,0.010713692319417137,0.0,0.0,0.0,-0.0015771144278606487,0.0007499742163665364,5.289910255211242e-05
ASP 481,R ASP 481,0.0,0.0,0.0,-0.0014228855721393065,0.0004940175756141805,3.484531311165558e-05,104.76183084577114,1.409728639510651,0.0994345915429144,-104.72656218905472,1.406599614313425,0.09921388712243695,0.0,0.0,0.0,0.033845771144277954,0.003391692297972256,0.00023923152927161055
SER 482,R SER 482,0.0,0.0,0.0,-0.0008606965174129046,0.00036034465596479774,2.5416752328284497e-05,-0.5566467661691544,0.4123172227075694,0.029082614537977735,0.5558756218905475,0.41167711766225534,0.029037465009237613,0.0,0.0,0.0,-0.001631840796019767,0.0009535381061751329,6.725739227447406e-05
ASP 483,R ASP 483,0.0,0.0,0.0,-0.0007263681592039757,0.0004458222252183028,3.1445875201005446e-05,96.63996019900495,2.2252805800875697,0.15695919012200457,-96.61805970149254,2.2223479440674363,0.15675233792603355,0.0,0.0,0.0,0.02117412935323242,0.003046003394582531,0.0002148485140259196
LEU 484,R LEU 484,0.0,0.0,0.0,-0.001273631840796015,0.0004458222252182995,3.1445875201005216e-05,-0.47226865671641793,0.16382078990974652,0.01155502759493322,0.4718606965174134,0.16361044772412753,0.011540191201087572,0.0,0.0,0.0,-0.0016815920398008473,0.0007714491453212054,5.441382725101749e-05
GLN 485,R GLN 485,0.0,0.0,0.0,-0.0011940298507462244,0.0003954519790893634,2.7893031973328857e-05,-1.6303532338308462,0.1766037518743817,0.012456668212877484,1.6281194029850743,0.17629062298624354,0.01243458180403279,0.0,0.0,0.0,-0.0034278606965175546,0.0007892435451932804,5.566894744467778e-05
LEU 486,R LEU 486,0.0,0.0,0.0,-0.0006019900497512531,0.0004894875174626476,3.4525787445978756e-05,-0.2866019900497511,0.12850627023058842,0.009064133431748583,0.28620398009950254,0.12837760372583515,0.009055057996245027,0.0,0.0,0.0,-0.0009999999999998831,0.0007596804774775431,5.358372942421516e-05
GLU 487,R GLU 487,0.0,0.0,0.0,-0.0005970149253731277,0.0004904978126911872,3.4597048176996085e-05,93.3842189054726,1.37163986608756,0.09674801660817352,-93.3664179104477,1.3699588890559842,0.09662944963021543,0.0,0.0,0.0,0.017203980099499087,0.001888215372551504,0.00013318444348260131
ARG 488,R ARG 488,0.0,0.0,0.0,-0.0008955223880596967,0.00032173325799453057,2.2693314300234545e-05,-97.31248756218906,1.5149935589513825,0.10685940648603726,97.2898457711443,1.512763048492491,0.10670207840870666,0.0,0.0,0.0,-0.02353731343284145,0.0024043597934116498,0.00016959046392295922
ILE 489,R ILE 489,0.0,0.0,0.0,-0.000522388059701488,0.0004994985233039202,3.52319093540264e-05,0.2411791044776119,0.13145416226695722,0.009272061704136305,-0.2408507462686567,0.13129336568379,0.0092607199876381,0.0,0.0,0.0,-0.00019402985074624948,0.0007378631101080457,5.2044850981850015e-05
ASN 490,R ASN 490,0.0,0.0,0.0,-0.0003631840796019749,0.0004809172526803608,3.3921287576885424e-05,0.559980099502487,0.20144186624090019,0.014208613720339311,-0.5593034825870649,0.20122832366885593,0.014193551588640253,0.0,0.0,0.0,0.00031343283582101347,0.0008142198028043778,5.743063682533203e-05
VAL 491,R VAL 491,0.0,0.0,0.0,-0.0004527363184079689,0.0004977611318718799,3.5109363211064414e-05,-0.6756517412935328,0.1375010741141303,0.009698577980225,0.6752587064676616,0.13732375492964996,0.009686070849286917,0.0,0.0,0.0,-0.0008457711442788236,0.0008411639219825241,5.9331128458879735e-05
TYR 492,R TYR 492,0.0,0.0,0.0,-0.0008855721393034779,0.0003183302143889791,2.2453282111459407e-05,-0.034029850746268936,0.1483363097844733,0.010462836577912114,0.03375621890547267,0.14809290237873335,0.010445667943261494,0.0,0.0,0.0,-0.001159203980099704,0.0007224387685561018,5.0956901812733096e-05
TYR 493,R TYR 493,0.0,0.0,0.0,-0.0006467661691542372,0.0004779745721184315,3.3713726893562507e-05,0.3948358208955225,0.1538881092211141,0.010854430317188196,-0.3945721393034823,0.15373533508478984,0.010843654460460907,0.0,0.0,0.0,-0.00038308457711458454,0.000724491544341226,5.1101693452770904e-05
ASN 494,R ASN 494,0.0,0.0,0.0,-0.00019900497512437165,0.0003992517939848405,2.8161050251088752e-05,1.0763333333333325,0.30662416967062917,0.021627601379346124,-1.0755522388059704,0.3063457197471917,0.021607961036072848,0.0,0.0,0.0,0.0005820895522376261,0.000825271016508001,5.821012933890873e-05
GLU 495,R GLU 495,0.0,0.0,0.0,-0.0001791044776119504,0.0003834397784676374,2.704575666879402e-05,81.04360199004978,1.7428972393281361,0.12293449266521549,-81.03592039800996,1.7417745464824954,0.12285530401755264,0.0,0.0,0.0,0.007502487562186275,0.0013387615057390478,9.44289558753293e-05
ALA 496,R ALA 496,0.0,0.0,0.0,-9.950248756218638e-05,0.00029933550162170985,2.1113498373970736e-05,0.302268656716418,0.1108270467495658,0.007817137154336214,-0.30214925373134316,0.1108160486066728,0.007816361405148999,0.0,0.0,0.0,1.9900497512448877e-05,0.000646153556021932,4.5576157791151285e-05
ALA 497,R ALA 497,0.0,0.0,0.0,-0.00010447761194029689,0.00030587912734207287,2.15750501453385e-05,0.7652039800995029,0.10655693913439193,0.007515946985775485,-0.7647910447761199,0.10647222382934735,0.007509971628874552,0.0,0.0,0.0,0.0003084577114427609,0.0006264311848127322,4.41850489844768e-05
GLY 498,R GLY 498,0.0,0.0,0.0,-5.472636815920679e-05,0.00022744536220224975,1.6042758907672778e-05,0.5723830845771145,0.08143463338692626,0.005743956163852067,-0.5720845771144277,0.08135719296234198,0.005738493937454992,0.0,0.0,0.0,0.00024378109452738493,0.0006028734113313524,4.252341176002868e-05
ASN 499,R ASN 499,0.0,0.0,0.0,-0.00020895522388059774,0.00040656234244406823,2.8676696581612563e-05,0.27347263681592004,0.34788044852389555,0.02453759492092525,-0.27329353233830844,0.34771102030243667,0.024525644375604377,0.0,0.0,0.0,-2.985074626996581e-05,0.0007047136799849599,4.9706670461297065e-05
LYS 500,R LYS 500,0.0,0.0,0.0,-0.00025870646766169397,0.00043792400168488754,3.088877746676888e-05,-80.18911442786073,1.1841527532865534,0.08352369530375588,80.18159203980099,1.1834294471806843,0.08347267722468603,0.0,0.0,0.0,-0.007781094527363569,0.001037525182107034,7.318138385420901e-05
TYR 501,R TYR 501,0.0,0.0,0.0,-0.00039800995024875214,0.0004894875174626353,3.452578744597789e-05,-0.08867661691542311,0.22953181832239636,0.016189926175375454,0.08866169154228856,0.22934899209338833,0.01617703060746598,0.0,0.0,0.0,-0.00041293532338332193,0.0008064613698688282,5.6883399159629744e-05
VAL 502,R VAL 502,0.0,0.0,0.0,-0.00020895522388060162,0.00040656234244407577,2.8676696581613095e-05,0.0821094527363184,0.10867056410401843,0.007665030596365016,-0.08200995024875626,0.10859757242596839,0.00765988216035434,0.0,0.0,0.0,-0.00010945273631837713,0.0007383996403442068,5.208269490683521e-05
PRO 503,R PRO 503,0.0,0.0,0.0,-0.0003333333333333474,0.00047140452079105153,3.3250311203589166e-05,-1.0571990049751243,0.08426687172698231,0.005943726853474584,1.0561592039800998,0.08419377393557885,0.0059385709328050465,0.0,0.0,0.0,-0.0013731343283586057,0.0007823135906371106,5.518014613824841e-05
ARG 504,R ARG 504,0.0,0.0,0.0,-0.0004726368159203791,0.0004992506946985707,3.521442887199964e-05,-87.56794029850748,1.0599551508433716,0.07476347186541113,87.5552139303482,1.05889659505679,0.07468880709709041,0.0,0.0,0.0,-0.013199004975123487,0.0013271744590477499,9.361166861688371e-05
ALA 505,R ALA 505,0.0,0.0,0.0,-0.0002039800995024861,0.00040295436281226755,2.842220932007279e-05,-0.7224726368159203,0.09299467966118315,0.006559338959719029,0.7218159203980096,0.09285971308218581,0.0065498191512407085,0.0,0.0,0.0,-0.0008606965174127932,0.0007793973385770377,5.497444957771731e-05
ILE 506,R ILE 506,0.0,0.0,0.0,-0.00036815920398010094,0.0004823048874983961,3.401916379041681e-05,0.8669353233830845,0.06656908875844263,0.0046954214907469405,-0.8660945273631844,0.06644831919829564,0.004686903062769056,0.0,0.0,0.0,0.00047263681592053374,0.0007729876859459832,5.452234753946823e-05
LEU 507,R LEU 507,0.0,0.0,0.0,-0.0003880597014925432,0.00048730829006909677,3.437207659717875e-05,-0.778004975124378,0.04457131325525778,0.0031438180397656305,0.777363184079602,0.04451946231913758,0.0031401607567185757,0.0,0.0,0.0,-0.0010298507462688593,0.0007255839834415754,5.1178748165773296e-05
VAL 508,R VAL 508,0.0,0.0,0.0,-0.0002736318407960406,0.00044582222521833933,3.144587520100803e-05,0.776422885572139,0.04129923895112866,0.002913023713247525,-0.7756965174129351,0.041315946083894946,0.002914202143532552,0.0,0.0,0.0,0.0004527363184079899,0.0007655550941073604,5.399809293268433e-05
ASP 509,R ASP 509,0.0,0.0,0.0,-0.00022885572139301846,0.0004200961558722994,2.963129817835767e-05,85.19713930348259,0.7173581510770405,0.05059854268626205,-85.18414427860694,0.7166352167678872,0.050547550831710544,0.0,0.0,0.0,0.012766169154226464,0.001046220276473274,7.379468852327944e-05
LEU 510,R LEU 510,0.0,0.0,0.0,-0.00016915422885571492,0.0003748880842544036,2.644256666664724e-05,-0.7351492537313435,0.04856229124828943,0.0034253199228029326,0.7346069651741294,0.04856825480055836,0.0034257405593477157,0.0,0.0,0.0,-0.0007114427860698473,0.0006199971175991102,4.3731224874350015e-05
GLU 511,R GLU 511,0.0,0.0,0.0,-0.00017412935323382934,0.0003792206766200864,2.674816416969092e-05,81.05464676616914,0.7222130786350476,0.05094098287309719,-81.04477611940301,0.7216714668717132,0.050902780524820654,0.0,0.0,0.0,0.009696517412935101,0.0008652712518308271,6.10315284007355e-05
PRO 512,R PRO 512,0.0,0.0,0.0,-0.00010945273631840971,0.0003122063978057211,2.2021341393527087e-05,-0.044174129353233914,0.085132408005992,0.006004777075451189,0.04409950248756215,0.08505181358899619,0.005999092383582121,0.0,0.0,0.0,-0.0001840796019898947,0.0006989297245305371,4.929870169908721e-05
GLY 513,R GLY 513,0.0,0.0,0.0,-6.965174129353074e-05,0.00025455918020827345,1.7955220173646452e-05,-0.014208955223880597,0.08076201830932665,0.00569651355423754,0.014169154228855722,0.080676993975954,0.00569051640015897,0.0,0.0,0.0,-0.0001094527363183763,0.0005968075925225092,4.209556188968766e-05
THR 514,R THR 514,0.0,0.0,0.0,-0.0002587064676616857,0.00043792400168487356,3.08887774667679e-05,0.3994975124378113,0.20451829400050422,0.01442560820361355,-0.39906467661691525,0.20428842841945238,0.01440939473563038,0.0,0.0,0.0,0.00017412935323399173,0.0007560879698116411,5.333033347100692e-05
MET 515,R MET 515,0.0,0.0,0.0,-0.00025373134328356297,0.0004351456637943927,3.069280862172545e-05,0.9217263681592037,0.09735813637111003,0.0068671134657526,-0.9209751243781089,0.09726378134896467,0.006860458175632153,0.0,0.0,0.0,0.0004975124378109752,0.0007270493636669833,5.128210811752903e-05
ASP 516,R ASP 516,0.0,0.0,0.0,-0.00023880597014925892,0.0004263539360324183,3.007268795845235e-05,82.13318407960203,0.9971708341990856,0.07033500761643861,-82.12299502487564,0.9963834378370889,0.07027946895925088,0.0,0.0,0.0,0.009950248756219613,0.0010731978706007858,7.569754129770476e-05
SER 517,R SER 517,0.0,0.0,0.0,-0.00028855721393035406,0.0004530915450757294,3.195861349017642e-05,0.5885373134328361,0.38183934243812295,0.026932870615106002,-0.5879353233830847,0.3813769381481574,0.02690025513123786,0.0,0.0,0.0,0.00031343283582083723,0.0008500913949789664,5.9960823852753394e-05
VAL 518,R VAL 518,0.0,0.0,0.0,-0.0005024875621890363,0.0004999938119960458,3.5266844324783914e-05,0.3886019900497514,0.1171604368216451,0.008263860046422567,-0.38814427860696515,0.11699867788342556,0.008252450450632656,0.0,0.0,0.0,-4.4776119402872985e-05,0.0007616328849057085,5.3721441626197786e-05
ARG 519,R ARG 519,0.0,0.0,0.0,-0.0003830845771144415,0.00048613864677836936,3.428957632045545e-05,-80.46913432835822,0.8277840447461865,0.058387384683942035,80.460368159204,0.8272931848586988,0.05835276209697801,0.0,0.0,0.0,-0.009149253731343277,0.001006255034441269,7.097575769787919e-05
SER 520,R SER 520,0.0,0.0,0.0,-0.0001890547263681627,0.0003915520869642062,2.7617954792048745e-05,-0.009810945273631803,0.44160254758034934,0.031148242088778744,0.009646766169154218,0.44114250086749957,0.03111579289557887,0.0,0.0,0.0,-0.00035323383084585376,0.0007788254902917345,5.4934114509619824e-05
GLY 521,R GLY 521,0.0,0.0,0.0,-0.0002686567164179085,0.00044326096731096696,3.1265217997403196e-05,-1.0226915422885574,0.13792645086735672,0.009728581743022642,1.0213781094527368,0.13776238219725792,0.009717009231307248,0.0,0.0,0.0,-0.001582089552238782,0.0007626072141834633,5.379016551464448e-05
PRO 522,R PRO 522,0.0,0.0,0.0,-0.000681592039800994,0.0004658587029142126,3.2859139371011305e-05,-0.37149751243781126,0.15764943552444127,0.01111973381897474,0.3710348258706465,0.1575012715137638,0.011109283135438804,0.0,0.0,0.0,-0.0011442786069651675,0.0007623475148009551,5.377184773255516e-05
PHE 523,R PHE 523,0.0,0.0,0.0,-0.0009552238805970335,0.0002503431965255475,1.765784761293224e-05,-0.2295572139303484,0.12305343239454394,0.008679519905584398,0.22920398009950246,0.12288996487405258,0.008667989795693012,0.0,0.0,0.0,-0.0013084577114428385,0.0006797556697810672,4.7946268153510076e-05
GLY 524,R GLY 524,0.0,0.0,0.0,-0.00021393034825869286,0.0004100782295521108,2.892468813736372e-05,-0.4714925373134326,0.09207741278027169,0.006494639942416711,0.4709900497512439,0.09193605770840158,0.0064846695243944135,0.0,0.0,0.0,-0.0007164179104478474,0.0007221988979750192,5.093998264645909e-05
GLN 525,R GLN 525,0.0,0.0,0.0,-0.00028358208955222414,0.00045073638419524536,3.179249325000731e-05,-0.16812437810945305,0.6076078037982675,0.04285735005705793,0.167910447761194,0.6071947173816789,0.04282821318776678,0.0,0.0,0.0,-0.0004975124378109169,0.0008293399527989741,5.8497129976313315e-05
ILE 526,R ILE 526,0.0,0.0,0.0,-0.00041791044776118557,0.0004932152728912821,3.47887230408368e-05,-0.7664079601990053,0.08979347634626113,0.006333543487353803,0.7656666666666667,0.08970428662077883,0.006327252529168946,0.0,0.0,0.0,-0.0011592039800992666,0.0007428112280928951,5.239386431458648e-05
PHE 527,R PHE 527,0.0,0.0,0.0,-0.000497512437810948,0.0004999938119960658,3.5266844324785324e-05,-0.588766169154229,0.11376466085500325,0.008024340477371683,0.588084577114428,0.11366257916059212,0.008017140189810453,0.0,0.0,0.0,-0.0011791044776123208,0.0007647463690561612,5.3941049865754494e-05
ARG 528,R ARG 528,0.0,0.0,0.0,-0.0003134328358209095,0.0004638886647140521,3.2720183590255586e-05,-79.7856069651741,0.8513066280051393,0.06004653978147916,79.7783731343283,0.8507884929774843,0.060009993354461236,0.0,0.0,0.0,-0.007547263681594282,0.0009298825556447301,6.558885838873994e-05
PRO 529,R PRO 529,0.0,0.0,0.0,-0.0001791044776119366,0.00038343977846760793,2.704575666879194e-05,0.3649303482587066,0.1217059302461983,0.008584474432314835,-0.3646169154228855,0.12164051724348093,0.00857986055484615,0.0,0.0,0.0,0.0001343283582091945,0.0006593119220740035,4.650427737182042e-05
ASP 530,R ASP 530,0.0,0.0,0.0,-0.00012437810945274306,0.00033001241695080393,2.327728114751493e-05,75.84767661691544,0.8029828408407548,0.0566380426396709,-75.84222388059698,0.8025872743606437,0.0566101415314182,0.0,0.0,0.0,0.005328358208956203,0.0007541868482247383,5.319623869335332e-05
ASN 531,R ASN 531,0.0,0.0,0.0,-0.00016915422885570717,0.00037488808425438665,2.6442566666646043e-05,-0.7778706467661688,0.11265667115753776,0.007946188909819305,0.7773830845771144,0.11250016036445291,0.007935149489645611,0.0,0.0,0.0,-0.0006567164179093061,0.0006813559528667873,4.805914341937462e-05
PHE 532,R PHE 532,0.0,0.0,0.0,-0.00024378109452736065,0.00042936216936101883,3.028487237743316e-05,-0.7017512437810943,0.06674677632811063,0.00470795460557273,0.7012587064676615,0.06670423868858401,0.004704954231817823,0.0,0.0,0.0,-0.0007363184079601887,0.0007089508597232263,5.0005538076496174e-05
VAL 533,R VAL 533,0.0,0.0,0.0,-0.00016915422885573149,0.0003748880842544404,2.6442566666649834e-05,0.5189303482587065,0.1366118994415673,0.009635860434522518,-0.5185671641791042,0.13654218350763614,0.009630943051687135,0.0,0.0,0.0,0.0001940298507463307,0.0006962330620709864,4.910849379475775e-05
PHE 534,R PHE 534,0.0,0.0,0.0,-0.0002238805970149449,0.00041684298638119884,2.94018372945384e-05,-0.4872985074626863,0.07754267287871597,0.005469438435695974,0.486860696517413,0.07755287393921279,0.005470157963025828,0.0,0.0,0.0,-0.0006616915422887119,0.0007694251419943161,5.427106506370703e-05
GLY 535,R GLY 535,0.0,0.0,0.0,-4.4776119402982354e-05,0.00020681203672462948,1.4587396341050482e-05,-0.3595572139303483,0.13081861644337248,0.00922723375810203,0.3593184079601992,0.13073610238613123,0.00922141366524985,0.0,0.0,0.0,-0.00028358208955227607,0.0006101782664870626,4.3038656515884906e-05
GLN 536,R GLN 536,0.0,0.0,0.0,-0.0001293532338308436,0.0003355904866475576,2.3670727848070824e-05,-0.7201044776119401,0.3248037050217735,0.022909886935173734,0.7198059701492536,0.32469017327457567,0.022901879023159055,0.0,0.0,0.0,-0.0004278606965172995,0.0006661838304988611,4.698898441982592e-05
SER 537,R SER 537,0.0,0.0,0.0,-7.960199004975463e-05,0.00027067603002459747,1.9092015109586013e-05,0.1671542288557214,0.23994470983051283,0.016924394912741572,-0.16700497512437815,0.23980322566622161,0.01691441538924195,0.0,0.0,0.0,6.965174129339155e-05,0.0006426967268440987,4.5332331860615606e-05
GLY 538,R GLY 538,0.0,0.0,0.0,-5.97014925373157e-05,0.0002369329532296738,1.6711961981298073e-05,-0.7995273631840794,0.059077573570838975,0.004167010751375507,0.7989353233830848,0.0590838917531359,0.00416745640159384,0.0,0.0,0.0,-0.0006517412935323294,0.0006052091063625342,4.268815898505136e-05
ALA 539,R ALA 539,0.0,0.0,0.0,-0.0001492537313432826,0.0003563383995914401,2.513417279138916e-05,-0.2548756218905472,0.1460355012134482,0.010300550054061868,0.2546915422885572,0.14598791736996355,0.01029719374852311,0.0,0.0,0.0,-0.0003333333333333643,0.0006862786905680085,4.840636656493244e-05
GLY 540,R GLY 540,0.0,0.0,0.0,-0.00012935323383084533,0.0003355904866475621,2.367072784807114e-05,-0.0989601990049751,0.13314985538114607,0.009391666674529777,0.09889552238805978,0.13302213944280492,0.009382658286811356,0.0,0.0,0.0,-0.00019402985074618985,0.000703342537798643,4.9609957548313324e-05
ASN 541,R ASN 541,0.0,0.0,0.0,-0.00032338308457710975,0.0004677675332753429,3.299377788367541e-05,0.026283582089551963,0.2519421756667702,0.017770630905643316,-0.02606467661691544,0.2516688197252697,0.01775134986415269,0.0,0.0,0.0,-0.00010447761194086808,0.0008128506748759789,5.733406598714746e-05
ASN 542,R ASN 542,0.0,0.0,0.0,-0.00028358208955224073,0.00045073638419527176,3.179249325000917e-05,0.11350248756218881,0.21401553215540736,0.015095491733146145,-0.11350746268656718,0.213905291717866,0.01508771597221513,0.0,0.0,0.0,-0.00028855721393052417,0.0007702932232025536,5.4332294791150984e-05
TRP 543,R TRP 543,0.0,0.0,0.0,-0.0003930348258706057,0.0004884244583591478,3.445080503817354e-05,-0.10474626865671646,0.10759413464246158,0.007589105116216,0.10450248756218906,0.10749902808206283,0.007582396816674335,0.0,0.0,0.0,-0.0006368159203975156,0.0007278659674772012,5.133970690927209e-05
ALA 544,R ALA 544,0.0,0.0,0.0,-0.00010945273631840475,0.0003122063978057069,2.2021341393526087e-05,-0.3765970149253729,0.08161194302809335,0.005756462621656734,0.376228855721393,0.08154715001034717,0.005751892474556182,0.0,0.0,0.0,-0.0004776119402983621,0.0006770923117739265,4.775840936413022e-05
LYS 545,R LYS 545,0.0,0.0,0.0,-0.00019402985074626718,0.00039545197908930356,2.7893031973324635e-05,-79.72163184079601,1.013531206354336,0.07148897929379072,79.71252238805968,1.0128032428376974,0.07143763270629411,0.0,0.0,0.0,-0.009303482587064841,0.001033006437269964,7.286265616820793e-05
GLY 546,R GLY 546,0.0,0.0,0.0,-9.452736318406698e-05,0.00029256100354203374,2.0635662121956535e-05,-0.4788955223880599,0.1420756368870687,0.010021242759861205,0.47840298507462675,0.1419955916597095,0.010015596804842385,0.0,0.0,0.0,-0.0005870646766169525,0.0007008394687737581,4.9433404672023924e-05
HIE 547,R HIE 547,0.0,0.0,0.0,-0.00024378109452733414,0.0004293621693609721,3.0284872377429864e-05,-1.1007313432835821,0.15914597155246818,0.011225291331609063,1.0998706467661692,0.15893377069315867,0.011210323837029523,0.0,0.0,0.0,-0.0011044776119402298,0.0008189483917832725,5.7764165775878096e-05
TYR 548,R TYR 548,0.0,0.0,0.0,-9.950248756218803e-05,0.00029933550162171483,2.111349837397109e-05,-0.34680597014925374,0.1700567571749935,0.011994878812051189,0.3465920398009949,0.16997574522997716,0.011989164670026243,0.0,0.0,0.0,-0.0003134328358209958,0.0007372590468796678,5.200224364686624e-05
THR 549,R THR 549,0.0,0.0,0.0,-5.472636815919574e-05,0.0002274453622022038,1.604275890766954e-05,-0.29566666666666663,0.12272078624443002,0.008656056855222888,0.2954228855721394,0.12278835601054736,0.008660822859052434,0.0,0.0,0.0,-0.00029850746268669337,0.0006468044382095235,4.56220674808971e-05
GLU 550,R GLU 550,0.0,0.0,0.0,-0.0001343283582089559,0.0003410047659342066,2.4052621663858008e-05,75.0465970149254,0.8945416301942994,0.06309610170605526,-75.04085074626865,0.8939838766763016,0.06305676080619031,0.0,0.0,0.0,0.005611940298502302,0.0008970136836587041,6.327046691338385e-05
GLY 551,R GLY 551,0.0,0.0,0.0,-8.955223880596471e-05,0.00028553920104041534,2.0140382360962388e-05,-0.37407462686567167,0.09022310325620093,0.006363847033091895,0.3738258706467659,0.09024645375463182,0.006365494050261529,0.0,0.0,0.0,-0.0003383084577114812,0.000610826961172817,4.308441191114767e-05
ALA 552,R ALA 552,0.0,0.0,0.0,-4.9751243781090155e-05,0.00021743058092945508,1.533637070121793e-05,-0.23908457711442774,0.11387065111353414,0.008031816453789533,0.23898009950248755,0.11378346198321468,0.008025666606707395,0.0,0.0,0.0,-0.00015422885572137163,0.0006549425764682733,4.619608749510313e-05
GLU 553,R GLU 553,0.0,0.0,0.0,-0.00012935323383084644,0.000335590486647565,2.3670727848071343e-05,71.78992039800997,0.7021303500668548,0.04952445641809189,-71.78593532338304,0.7018231274977346,0.04950278660886971,0.0,0.0,0.0,0.0038557213930371166,0.000722130348888138,5.093514756666881e-05
LEU 554,R LEU 554,0.0,0.0,0.0,-0.0001542288557213744,0.00036116798831600685,2.5474825714716488e-05,-0.3618756218905474,0.09631973833421857,0.006793870515468843,0.36162189054726385,0.09630629163954463,0.0067929220587552375,0.0,0.0,0.0,-0.00040796019900482414,0.0006785529807389261,4.786143700919854e-05
VAL 555,R VAL 555,0.0,0.0,0.0,-0.00012935323383083595,0.0003355904866475378,2.3670727848069425e-05,0.09341791044776139,0.07427054535999851,0.0052386403557102106,-0.09343781094527362,0.07421957046483199,0.005235044863827755,0.0,0.0,0.0,-0.00014925373134301858,0.0006747853465941166,4.7595688586578484e-05
ASP 556,R ASP 556,0.0,0.0,0.0,-9.452736318408134e-05,0.0002925610035420782,2.063566212195967e-05,74.07357213930348,0.9252399102746127,0.06526139143296009,-74.06883084577115,0.9248208223620612,0.06523183125078233,0.0,0.0,0.0,0.0046467661691563375,0.0007594197772396035,5.356534104722676e-05
SER 557,R SER 557,0.0,0.0,0.0,-6.965174129352688e-05,0.00025455918020825924,1.7955220173645453e-05,-0.07457213930348268,0.2426002916575716,0.01711170521266854,0.0744726368159204,0.24244868256832594,0.017101011532026165,0.0,0.0,0.0,-0.00016915422885576683,0.0006474164354495244,4.566523443791232e-05
VAL 558,R VAL 558,0.0,0.0,0.0,-0.00012437810945274967,0.00033001241695082155,2.3277281147516174e-05,-0.03258706467661708,0.08523017492795343,0.006011673022429337,0.032447761194029846,0.08523142920800103,0.006011761492522601,0.0,0.0,0.0,-0.00026368159203999714,0.00065039167541734,4.587509168465492e-05
LEU 559,R LEU 559,0.0,0.0,0.0,-9.452736318408023e-05,0.0002925610035420747,2.0635662121959425e-05,0.24789054726368134,0.09147436886583081,0.006452104504294602,-0.24778606965174121,0.09132947846556026,0.006441884723433519,0.0,0.0,0.0,9.950248755837793e-06,0.0006228649083407954,4.393350323703477e-05
ASP 560,R ASP 560,0.0,0.0,0.0,-0.00010447761194029639,0.0003058791273420714,2.1575050145338395e-05,73.5826368159204,0.7188193695290737,0.05070160908915738,-73.57825870646764,0.7184862353511295,0.050678111615966824,0.0,0.0,0.0,0.004273631840791539,0.0006909156400532807,4.873343176397189e-05
VAL 561,R VAL 561,0.0,0.0,0.0,-0.00015920398009951146,0.0003658661952408214,2.580621168039793e-05,-0.13910447761194022,0.10808635772482843,0.007623823855533187,0.13902985074626859,0.10801998665475362,0.0076191424012034764,0.0,0.0,0.0,-0.0002338308457711213,0.0006149463037223162,4.3374967931898574e-05
VAL 562,R VAL 562,0.0,0.0,0.0,-0.00018407960199004383,0.0003875490964009915,2.7335605607640064e-05,0.122771144278607,0.07794000348005994,0.005497463975466417,-0.1227313432835821,0.07790686787680966,0.005495126770218275,0.0,0.0,0.0,-0.0001442786069652413,0.0006868194791977888,4.844451085384461e-05
ARG 563,R ARG 563,0.0,0.0,0.0,-0.00016915422885572872,0.0003748880842544343,2.6442566666649404e-05,-75.91140796019901,0.9070653861025021,0.06397945933844866,75.9061791044776,0.906651088776305,0.06395023705817915,0.0,0.0,0.0,-0.005398009950248937,0.0007859436891279757,5.543619354381507e-05
LYS 564,R LYS 564,0.0,0.0,0.0,-0.00016915422885573094,0.00037488808425443923,2.6442566666649753e-05,-74.77280597014925,0.6705484998925147,0.047296844461974505,74.76806965174127,0.6702666322701453,0.047276963052805425,0.0,0.0,0.0,-0.004905472636815588,0.0007370911636879063,5.199040207953771e-05
GLU 565,R GLU 565,0.0,0.0,0.0,-0.000263681592039809,0.0004406286532434866,3.107954887869718e-05,82.47820895522386,0.9045137316076541,0.06379947950733597,-82.46923880597016,0.9038662741081969,0.06375381137646627,0.0,0.0,0.0,0.008706467661691118,0.0010066485255186546,7.100351241851053e-05
SER 566,R SER 566,0.0,0.0,0.0,-0.00013432835820894706,0.0003410047659341842,2.405262166385643e-05,-0.043069651741293485,0.13177239960586842,0.009294508435316658,0.04299999999999995,0.13170704714880194,0.009289898828408914,0.0,0.0,0.0,-0.00020398009950245847,0.0006489057606240657,4.5770283336157376e-05
GLU 567,R GLU 567,0.0,0.0,0.0,-0.00012437810945273588,0.0003300124169507849,2.327728114751359e-05,76.3212189054726,1.010329925837741,0.07126317837603934,-76.31603482587064,1.0098059287364833,0.07122621847022986,0.0,0.0,0.0,0.005059701492536303,0.0008560105955830946,6.037833207230434e-05
SER 568,R SER 568,0.0,0.0,0.0,-0.0001393034825870626,0.00034626293813542407,2.442350453481384e-05,0.24247761194029843,0.1737541316199236,0.012255671497543094,-0.2423432835820895,0.17357699072348576,0.012243176942073926,0.0,0.0,0.0,-4.975124378093439e-06,0.0006946670517693936,4.899803594469597e-05
CYS 569,R CYS 569,0.0,0.0,0.0,-0.00016417910447761374,0.00037043801928331323,2.6128683284882787e-05,-0.5748009950248759,0.1836935859831475,0.012956746553455755,0.5744676616915421,0.1835951911893829,0.012949806319815236,0.0,0.0,0.0,-0.0004975124378109082,0.0006626073787716515,4.67367209652142e-05
ASP 570,R ASP 570,0.0,0.0,0.0,-0.00014925373134328483,0.00035633839959144537,2.513417279138953e-05,80.44787562189059,1.3084394371334833,0.09229020205985944,-80.44076119402985,1.3076462781439728,0.09223425693826644,0.0,0.0,0.0,0.006965174129350858,0.001043235063413758,7.358412782888609e-05
CYM 571,R CYM 571,0.0,0.0,0.0,-0.00015920398009950537,0.00036586619524080736,2.5806211680396942e-05,85.11991542288555,1.0565395208045207,0.0745225518980813,-85.10978109452738,1.0557345333059758,0.07446577245778933,0.0,0.0,0.0,0.009975124378109712,0.0010717438755459521,7.559498439396406e-05
LEU 572,R LEU 572,0.0,0.0,0.0,-0.00026368159203979846,0.0004406286532434691,3.1079548878695944e-05,-0.2667810945273635,0.13455521658133396,0.009490793210654807,0.26653731343283577,0.13446603392436926,0.00948450275104474,0.0,0.0,0.0,-0.0005074626865673563,0.0007405752973168277,5.2236153917560235e-05
GLN 573,R GLN 573,0.0,0.0,0.0,-0.0005024875621890679,0.0004999938119960764,3.526684432478607e-05,0.6787363184079601,0.1929939939889297,0.013612746754713223,-0.6777860696517414,0.19273759390542544,0.013594661687232673,0.0,0.0,0.0,0.00044776119403015053,0.0008216640455003348,5.795571322023009e-05
GLY 574,R GLY 574,0.0,0.0,0.0,-0.0001542288557214103,0.0003611679883160909,2.5474825714722414e-05,-0.3141343283582089,0.2091313159931495,0.014750985687450716,0.31378109452736325,0.2088464689736987,0.014730894127814715,0.0,0.0,0.0,-0.0005074626865672621,0.0007201395869741527,5.079473004784403e-05
PHE 575,R PHE 575,0.0,0.0,0.0,-0.00042786069651747186,0.0004947685528538717,3.489828296201815e-05,0.8107761194029856,0.10534829524160873,0.007430695818684594,-0.8096019900497518,0.10521865788056664,0.007421551904258343,0.0,0.0,0.0,0.0007462686567164462,0.0007663952628816175,5.405735386883468e-05
GLN 576,R GLN 576,0.0,0.0,0.0,-0.0007562189054725801,0.00042936216936098934,3.028487237743108e-05,-2.0049303482587075,0.2501009848267686,0.017640763316947906,2.002930348258706,0.24977881782730274,0.017618039408883148,0.0,0.0,0.0,-0.0027562189054729652,0.0008197036425038896,5.7817437054344225e-05
LEU 577,R LEU 577,0.0,0.0,0.0,-0.0005572139303482526,0.0004967157800735729,3.503562978026783e-05,0.9355323383084573,0.11671204603875819,0.008232232999132496,-0.9337014925373136,0.11646608392248484,0.008214884169094426,0.0,0.0,0.0,0.0012736318407959768,0.0007915921633115487,5.5834606193982436e-05
THR 578,R THR 578,0.0,0.0,0.0,-0.0006467661691542813,0.0004779745721184635,3.371372689356476e-05,-1.0761592039800987,0.1845420162147913,0.01301659020788094,1.075422885572139,0.18423755828877936,0.012995115401548346,0.0,0.0,0.0,-0.0013830845771140182,0.0008624346180775399,6.0831447682567735e-05
HIE 579,R HIE 579,0.0,0.0,0.0,-0.0006517412935323306,0.0004764184923332914,3.360396948812503e-05,1.6461940298507456,0.21802769727784777,0.015378488041067557,-1.6437711442786074,0.21774999897340097,0.015358900712910266,0.0,0.0,0.0,0.0017711442786068961,0.0008087599894144655,5.704553128153396e-05
SER 580,R SER 580,0.0,0.0,0.0,-0.0004427860696517627,0.0004967157800736032,3.5035629780269966e-05,-0.7434477611940301,0.141660228735644,0.00999194212802127,0.7423731343283577,0.14145890556908733,0.009977741886731119,0.0,0.0,0.0,-0.0015174129353235106,0.0008586378623949024,6.056364518504428e-05
LEU 581,R LEU 581,0.0,0.0,0.0,-0.0007313432835820841,0.0004432609673109654,3.126521799740309e-05,-1.1590199004975128,0.14299051773170987,0.010085773479141271,1.157313432835821,0.14280208016049828,0.010072482117669557,0.0,0.0,0.0,-0.00243781094527359,0.0007579516676066959,5.346178857790965e-05
GLY 582,R GLY 582,0.0,0.0,0.0,-0.0002935323383084486,0.00045538017598004203,3.212004106764396e-05,-0.8190597014925375,0.12656572208884576,0.00892725771933451,0.8176119402985071,0.12632765049788375,0.008910465444039957,0.0,0.0,0.0,-0.0017412935323383508,0.000799711588812933,5.6407306312051635e-05
GLY 583,R GLY 583,0.0,0.0,0.0,-0.00023383084577115027,0.0004232658518438558,2.9854871294071867e-05,0.07791044776119399,0.11746485423477321,0.008285331995196658,-0.07787064676616914,0.11733980583719261,0.008276511761296297,0.0,0.0,0.0,-0.00019402985074630253,0.0006206754298009794,4.37790693281272e-05
GLY 584,R GLY 584,0.0,0.0,0.0,-0.00015920398009952472,0.0003658661952408518,2.5806211680400076e-05,-0.19080099502487569,0.1301543675870887,0.009180381256240147,0.19057213930348266,0.13005477613652217,0.009173356616936735,0.0,0.0,0.0,-0.000388059701492657,0.0006755552103320739,4.764999058781616e-05
THR 585,R THR 585,0.0,0.0,0.0,-0.00030845771144278526,0.00046185663543383664,3.257685529584596e-05,-1.1249253731343287,0.08688832772879346,0.006128630103278954,1.123716417910448,0.08680127804217538,0.006122490091797161,0.0,0.0,0.0,-0.0015174129353230945,0.0007602992822819688,5.3627376549802556e-05
GLY 586,R GLY 586,0.0,0.0,0.0,-0.0001542288557213976,0.00036116798831606117,2.547482571472032e-05,-0.6578109452736323,0.12386449055118207,0.008736727537083504,0.6570945273631841,0.12370678709767918,0.008725603993130103,0.0,0.0,0.0,-0.0008706467661691506,0.0006933831399076643,4.890747578441401e-05
SER 587,R SER 587,0.0,0.0,0.0,-0.0002786069651741097,0.0004483136448186276,3.1621606390240776e-05,-0.788223880597015,0.21057735045404227,0.014852981094187832,0.7868358208955226,0.21033850450656372,0.014836134199995873,0.0,0.0,0.0,-0.0016666666666666342,0.0007748107349273069,5.4650935500115436e-05
GLY 588,R GLY 588,0.0,0.0,0.0,-0.00013432835820895367,0.000341004765934201,2.4052621663857615e-05,0.132721393034826,0.1477845749295715,0.010423920201809978,-0.13267164179104474,0.14761285131189933,0.010411807751723533,0.0,0.0,0.0,-8.457711442778372e-05,0.0006749320550094017,4.7606036600331575e-05
MET 589,R MET 589,0.0,0.0,0.0,-0.0003383084577114497,0.0004731340667848354,3.337230397200329e-05,-0.34191044776119417,0.15164084939183442,0.01069592083036044,0.34145771144278597,0.15159280182420212,0.010692531816242228,0.0,0.0,0.0,-0.0007910447761194468,0.0007701646803190713,5.432322807521958e-05
GLY 590,R GLY 590,0.0,0.0,0.0,-0.00014925373134328483,0.0003563383995914454,2.5134172791389534e-05,-0.499412935323383,0.12855818758006624,0.009067795399232702,0.49879601990049766,0.12847301896146948,0.009061788068059106,0.0,0.0,0.0,-0.0007661691542288978,0.0006541484542844192,4.614007443501938e-05
THR 591,R THR 591,0.0,0.0,0.0,-0.000288557213930364,0.00045309154507574515,3.195861349017753e-05,0.45495522388059717,0.10480141365247309,0.007392121765555534,-0.454611940298507,0.10464071987252231,0.007380787300237131,0.0,0.0,0.0,5.472636815919298e-05,0.0007803494878171912,5.504160900693585e-05
LEU 592,R LEU 592,0.0,0.0,0.0,-0.0001840796019900549,0.0003875490964010147,2.73356056076417e-05,0.026004975124377935,0.12226948043520489,0.008624224197828042,-0.02608955223880597,0.12209396895026538,0.00861184457218455,0.0,0.0,0.0,-0.00026865671641816366,0.0006892657327299175,4.861705627426117e-05
LEU 593,R LEU 593,0.0,0.0,0.0,-0.00027363184079603174,0.00044582222521832485,3.1445875201007005e-05,-0.4651592039800996,0.0977210189246136,0.0068927092275711315,0.46469651741293533,0.09770079432508265,0.006891282694309967,0.0,0.0,0.0,-0.0007363184079602196,0.000708950859723113,5.0005538076488185e-05
ILE 594,R ILE 594,0.0,0.0,0.0,-0.0003681592039800866,0.00048230488749837733,3.401916379041549e-05,-0.472935323383085,0.10495851251457955,0.00740320266491985,0.472417910447761,0.10491657181970897,0.007400244396394548,0.0,0.0,0.0,-0.0008855721393033188,0.0007673958003844348,5.412792634294611e-05
SER 595,R SER 595,0.0,0.0,0.0,-0.00013432835820895148,0.0003410047659341954,2.4052621663857222e-05,-0.2118407960199006,0.3482576454141619,0.024564200338211734,0.21151243781094517,0.3479912520981571,0.024545410402457935,0.0,0.0,0.0,-0.0004626865671642342,0.00065399708358831,4.6129397569332366e-05
LYS 596,R LYS 596,0.0,0.0,0.0,-0.0001641791044776215,0.0003704380192833307,2.6128683284884017e-05,-78.71117412935324,1.018794387745152,0.07186021548573877,78.7042537313433,1.0181899950251554,0.07181758491020813,0.0,0.0,0.0,-0.007084577114428459,0.0009075750563231803,6.401540870401756e-05
ILE 597,R ILE 597,0.0,0.0,0.0,-0.00022388059701495207,0.00041684298638121223,2.9401837294539344e-05,-0.5317313432835822,0.11061698277522665,0.0078023203840012195,0.5312835820895523,0.11055623354306336,0.007798035463543905,0.0,0.0,0.0,-0.0006716417910448722,0.0008052327564648485,5.679673945182152e-05
ARG 598,R ARG 598,0.0,0.0,0.0,-0.00038308457711444256,0.0004861386467783709,3.4289576320455555e-05,-91.91160696517407,1.417994109049387,0.10001759281313043,91.89486567164175,1.4164670635634822,0.09990988332926046,0.0,0.0,0.0,-0.0171243781094556,0.001789814392201353,0.0001262437734739846
GLU 599,R GLU 599,0.0,0.0,0.0,-0.0001442786069651726,0.0003513720116021769,2.4783870791901202e-05,78.92578606965175,1.1554370020373612,0.0814982423787855,-78.91917910447765,1.1548574970783256,0.08145736725056309,0.0,0.0,0.0,0.006462686567163081,0.0009032009116676584,6.37068803284272e-05
GLU 600,R GLU 600,0.0,0.0,0.0,-0.00015920398009950209,0.00036586619524079983,2.580621168039641e-05,77.18512935323383,0.8107475839960122,0.057185725393953786,-77.17947761194031,0.8104065196572008,0.05716166857034315,0.0,0.0,0.0,0.005492537313430923,0.0007669763790516176,5.409834264311609e-05
TYR 601,R TYR 601,0.0,0.0,0.0,-0.0002238805970149449,0.00041684298638119884,2.94018372945384e-05,0.5714676616915423,0.14586005082568188,0.010288174737880703,-0.5709850746268657,0.14572090401443938,0.010278360078553643,0.0,0.0,0.0,0.0002587064676617956,0.0006408454602234141,4.5201753581147085e-05
PRO 602,R PRO 602,0.0,0.0,0.0,-0.00018905472636816987,0.0003915520869642211,2.76179547920498e-05,0.9176716417910447,0.11771954884761994,0.008303296768052082,-0.9170398009950252,0.11761594642603197,0.008295989216666142,0.0,0.0,0.0,0.00044278606965139866,0.0006968016477616861,4.9148598737175254e-05
ASP 603,R ASP 603,0.0,0.0,0.0,-0.00022388059701492445,0.00041684298638116073,2.940183729453571e-05,85.45050248756216,1.2305013302007386,0.08679287185652644,-85.44009950248756,1.2296017476263938,0.08672942019403475,0.0,0.0,0.0,0.010179104477609498,0.0011231446587223128,7.922051610047849e-05
ARG 604,R ARG 604,0.0,0.0,0.0,-0.0003432835820895498,0.00047480518568915667,3.349017561127743e-05,-85.02719402985075,1.181458027949646,0.0833336240335228,85.0169502487562,1.1805828805411465,0.0832718958947413,0.0,0.0,0.0,-0.010587064676613593,0.001130152915637964,7.971484042950502e-05
ILE 605,R ILE 605,0.0,0.0,0.0,-0.0005373134328358004,0.0004986057638355048,3.516893895632009e-05,-1.114805970149254,0.1476846417106143,0.010416871456022967,1.1136417910447762,0.14742101703440785,0.010398276805063531,0.0,0.0,0.0,-0.0017014925373137007,0.00085834954504964,6.0543308847498594e-05
MET 606,R MET 606,0.0,0.0,0.0,-0.0004975124378109324,0.0004999938119960508,3.5266844324784266e-05,0.7563383084577116,0.2875468120662733,0.020281988324506214,-0.7550149253731345,0.2871405168104081,0.020253330466759346,0.0,0.0,0.0,0.0008258706467662461,0.0008891425592841127,6.271528060643427e-05
ASN 607,R ASN 607,0.0,0.0,0.0,-0.0007661691542288398,0.00042326585184383455,2.985487129407037e-05,-1.1322985074626872,0.38376108141617427,0.02706841963140531,1.1320696517412938,0.38337068188079887,0.027040882971334283,0.0,0.0,0.0,-0.0009950248756216572,0.0009798848162480445,6.911574591869663e-05
THR 608,R THR 608,0.0,0.0,0.0,-0.0006865671641791139,0.00046388866471403634,3.2720183590254475e-05,0.17937810945273608,0.2064577735449128,0.014562408542983152,-0.1773880597014926,0.20612453043362886,0.014538903386227233,0.0,0.0,0.0,0.0013034825870644326,0.0008935578229919927,6.302670929635554e-05
PHE 609,R PHE 609,0.0,0.0,0.0,-0.0018557213930348977,0.0003513720116022249,2.4783870791904587e-05,-0.4218407960199003,0.18680224605637055,0.01317601452884001,0.41834825870646764,0.18646397517820038,0.013152154740751012,0.0,0.0,0.0,-0.005348258706467455,0.0010780992361195882,7.604325696574553e-05
SER 610,R SER 610,0.0,0.0,0.0,-0.0007462686567163993,0.00043514566379441273,3.069280862172686e-05,1.423009950248756,0.27429977772538744,0.019347614564959002,-1.419378109452737,0.27390788355765133,0.01931997248164968,0.0,0.0,0.0,0.0028855721393033925,0.0009420211128918397,6.644504620244968e-05
VAL 611,R VAL 611,0.0,0.0,0.0,-0.0011144278606965063,0.00033359312665154063,2.3529844936422628e-05,-0.7521293532338307,0.16409275129918374,0.011574210272305456,0.7524776119402986,0.16383133769281522,0.011555771578187672,0.0,0.0,0.0,-0.0007661691542287692,0.0007917797518040626,5.584783766606046e-05
VAL 612,R VAL 612,0.0,0.0,0.0,-0.00141293532338313,0.0004923613937806194,3.4728495052118883e-05,0.6809452736318405,0.1996037666771135,0.014078964173456457,-0.6770298507462685,0.19906145230933148,0.01404071226728324,0.0,0.0,0.0,0.0025024875621890573,0.0011246862607715647,7.932925232516234e-05
PRO 613,R PRO 613,0.0,0.0,0.0,-0.0012537313432835566,0.0004351456637944835,3.0692808621731854e-05,1.2378208955223882,0.17455654620232375,0.01231226945832279,-1.2354179104477616,0.17409322852003303,0.012279589548727439,0.0,0.0,0.0,0.001149253731342757,0.000896434030169837,6.322958130867489e-05
SER 614,R SER 614,0.0,0.0,0.0,-0.0019154228855721774,0.000356616138058835,2.5153762952422388e-05,-1.495626865671642,0.2063658661722475,0.014555925896745698,1.4961044776119403,0.2058731049775215,0.014521169201909176,0.0,0.0,0.0,-0.0014378109452739551,0.0018467029067906775,0.0001302563799098134
PRO 615,R PRO 615,0.0,0.0,0.0,-0.0030000000000000053,0.0005183210553488431,3.6559548399750836e-05,-0.8632835820895522,0.34534606506492205,0.024358833294756098,0.862303482587065,0.343984701785556,0.024262810132686927,0.0,0.0,0.0,-0.003980099502487415,0.0017759033830475387,0.00012526256654210344
LYS 616,R LYS 616,0.0,0.0,0.0,-0.008089552238805956,0.0011555362299012226,8.150524137266006e-05,-141.5066169154228,2.961964741835611,0.20892088449814933,141.41744278606964,2.9589943477832676,0.20871136905593002,0.0,0.0,0.0,-0.09726368159203837,0.012490996732891873,0.0008810469783249357
VAL 617,R VAL 617,0.0,0.0,0.0,-0.002815920398009954,0.00045814385803867483,3.231497617001233e-05,0.5366119402985073,0.25481033558533456,0.01797293530805739,-0.5347810945273633,0.2539223680494034,0.01791030290720801,0.0,0.0,0.0,-0.00098507462686574,0.0010719286191626484,7.560801520397351e-05
SER 618,R SER 618,0.0,0.0,0.0,-0.0010348258706467666,0.000288728718976062,2.0365353610223458e-05,0.750169154228856,0.32406940053323563,0.022858093090004184,-0.7476019900497509,0.32328229703794437,0.022802575090041115,0.0,0.0,0.0,0.0015323383084575593,0.0010367376141398148,7.312583309292215e-05
ASP 619,R ASP 619,0.0,0.0,0.0,-0.0012288557213930651,0.00042009615587233583,2.963129817836024e-05,110.41355721393033,1.5000600677724563,0.10580607923278539,-110.35395522388056,1.4959451372714743,0.10551583441394233,0.0,0.0,0.0,0.05837313432835752,0.004299146580455305,0.0003032384192457634
THR 620,R THR 620,0.0,0.0,0.0,-0.0005771144278606882,0.0004940175756141783,3.484531311165542e-05,0.6375373134328358,0.35138053227015026,0.02478447179348112,-0.6363233830845771,0.350695144645755,0.024736128277878026,0.0,0.0,0.0,0.0006368159203978117,0.001047355262419286,7.387474425938751e-05
VAL 621,R VAL 621,0.0,0.0,0.0,-0.0005422885572139396,0.0004982084683430944,3.514091589294289e-05,0.7741044776119409,0.1342945231019266,0.009472405310376518,-0.7729601990049747,0.13398866963296177,0.009450832070033569,0.0,0.0,0.0,0.0006019900497510869,0.0008527368989356725,6.014742331451332e-05
VAL 622,R VAL 622,0.0,0.0,0.0,-0.0003880597014925614,0.00048730829006911986,3.4372076597180376e-05,0.06907960199004988,0.10556181670523804,0.007445756461510859,-0.06909950248756216,0.10537084499460396,0.007432286355625982,0.0,0.0,0.0,-0.00040796019900487607,0.0007416106704164708,5.230918350522135e-05
GLU 623,R GLU 623,0.0,0.0,0.0,-0.0008905472636815387,0.00031220639780569484,2.2021341393525233e-05,105.56002985074626,1.4906967649006706,0.10514564276972836,-105.51417412935326,1.4875419788466158,0.10492312131850841,0.0,0.0,0.0,0.04496517412935357,0.003298391149283628,0.00023265057365340103
PRO 624,R PRO 624,0.0,0.0,0.0,-0.0006119402985074085,0.00048730829006904495,3.43720765971751e-05,-0.2737014925373132,0.11008974379711665,0.007765131813829255,0.27246766169154235,0.1098600203832672,0.007748928373547376,0.0,0.0,0.0,-0.00184577114427828,0.0007538257497974252,5.3170768774093444e-05
TYR 625,R TYR 625,0.0,0.0,0.0,-0.000517412935323419,0.0004996966976911673,3.524588749754842e-05,0.23408457711442773,0.19528807095584988,0.013774558467819158,-0.2339950248756218,0.19506084004364316,0.0137585308350479,0.0,0.0,0.0,-0.00042786069651754477,0.0008140677911909851,5.741991475282542e-05
ASN 626,R ASN 626,0.0,0.0,0.0,-0.0003482587064676808,0.00047641849233332395,3.360396948812733e-05,-1.494751243781094,0.14681713610364341,0.010355682328362,1.4925621890547263,0.1466116722874708,0.010341190028166507,0.0,0.0,0.0,-0.0025373134328366947,0.0007979144122154953,5.6280543248659e-05
ALA 627,R ALA 627,0.0,0.0,0.0,-0.0004129353233831164,0.0004923613937806546,3.4728495052121364e-05,-0.2160199004975124,0.19151140049457402,0.013508172672578797,0.21536318407960198,0.19123136578894023,0.013488420547388092,0.0,0.0,0.0,-0.0010696517412935615,0.0008838655365360026,6.234306812041772e-05
THR 628,R THR 628,0.0,0.0,0.0,-0.0004875621890546992,0.0004998452769196292,3.5256367468288744e-05,0.6107512437810941,0.1814850508788078,0.012800968498124173,-0.6100746268656714,0.18116472096513087,0.012778374168100133,0.0,0.0,0.0,0.0001890547263680953,0.0007816805483008843,5.51354947745974e-05
LEU 629,R LEU 629,0.0,0.0,0.0,-0.00031343283582089637,0.00046388866471403265,3.272018359025422e-05,0.06928358208955225,0.13671095331145872,0.009642847155808692,-0.06938308457711442,0.13652061427428705,0.009629421675269114,0.0,0.0,0.0,-0.00041293532338314737,0.0008187065644068991,5.7747108587906145e-05
SER 630,R SER 630,0.0,0.0,0.0,-0.00032338308457711414,0.0004677675332753492,3.299377788367585e-05,0.07716417910447759,0.1501801171013821,0.010592888718659077,-0.0771094527363184,0.15000420544751167,0.010580480867275482,0.0,0.0,0.0,-0.0002686567164179375,0.0007710319289044318,5.438439907397394e-05
VAL 631,R VAL 631,0.0,0.0,0.0,-0.0005870646766168877,0.0004923613937805927,3.4728495052117e-05,-0.369636815920398,0.10432508719726737,0.007358524287865852,0.36894527363184065,0.10417666773108107,0.007348055585887594,0.0,0.0,0.0,-0.001278606965174082,0.0007929979953618604,5.5933765941314525e-05
HIE 632,R HIE 632,0.0,0.0,0.0,-0.0003383084577114586,0.00047313406678484756,3.337230397200415e-05,1.1252338308457717,0.17907862596736165,0.012631232372006028,-1.1243980099502486,0.17882307550858378,0.012613207232433065,0.0,0.0,0.0,0.0004975124378111379,0.0007925296617605648,5.590073223607121e-05
GLN 633,R GLN 633,0.0,0.0,0.0,-0.00034825870646768296,0.00047641849233332704,3.3603969488127544e-05,-0.11779104477611899,0.28843628183018644,0.020344726684347707,0.11746268656716417,0.28820918993835304,0.020328708857317534,0.0,0.0,0.0,-0.0006766169154224576,0.000804156179919336,5.6720803597170184e-05
LEU 634,R LEU 634,0.0,0.0,0.0,-0.0005472636815920574,0.0004977611318718859,3.5109363211064834e-05,-0.6062686567164179,0.13066442325729236,0.009216357809322343,0.605497512437811,0.13046232846320333,0.009202103141622488,0.0,0.0,0.0,-0.001318407960199221,0.0007842412137407846,5.531611018876883e-05
VAL 635,R VAL 635,0.0,0.0,0.0,-0.00044776119402985005,0.0004972636193718696,3.5074271384992695e-05,-0.01806467661691539,0.10897272832423623,0.007686343617165012,0.01787562189054727,0.10883023181063495,0.007676292688050632,0.0,0.0,0.0,-0.0006368159203979514,0.0007932788628055729,5.595357680332053e-05
GLU 636,R GLU 636,0.0,0.0,0.0,-0.0002786069651741356,0.00044831364481866926,3.162160639024372e-05,92.75980099502485,1.2456765750214822,0.08786325109691567,-92.741960199005,1.2443216731478441,0.08776768368726676,0.0,0.0,0.0,0.01756218905473019,0.0015983085537273727,0.00011273599311608992
ASN 637,R ASN 637,0.0,0.0,0.0,-0.00025373134328357733,0.0004351456637944174,3.0692808621727185e-05,-1.1938208955223881,0.1555211356792977,0.010969615122474286,1.192487562189055,0.15531476976127176,0.010955059192920062,0.0,0.0,0.0,-0.0015870646766173173,0.0006937043406484529,4.893013153784658e-05
THR 638,R THR 638,0.0,0.0,0.0,-0.00041293532338307,0.0004923613937805994,3.472849505211747e-05,0.19269651741293525,0.31939152728166487,0.02252814135105042,-0.19227363184079602,0.31889496664651423,0.022493116664349274,0.0,0.0,0.0,9.950248756087455e-06,0.00088092019816481,6.213531996968363e-05
ASP 639,R ASP 639,0.0,0.0,0.0,-0.0005223880597014891,0.0004994985233039222,3.523190935402654e-05,98.04903482587066,1.4343089565590788,0.10116835342956669,-98.02501492537313,1.43237630370015,0.10103203460746449,0.0,0.0,0.0,0.023497512437812142,0.002104542299323657,0.00014844296842169154
GLU 640,R GLU 640,0.0,0.0,0.0,-0.0009452736318408134,0.0003025431999106578,2.1339751966481392e-05,106.88739303482588,1.528691688456464,0.10782559804522451,-106.84800497512433,1.525714795369963,0.10761562419648017,0.0,0.0,0.0,0.038442786069652894,0.003057973868122352,0.00021569284612902602
THR 641,R THR 641,0.0,0.0,0.0,-0.0009452736318408211,0.0002676413463942956,1.8877965030170885e-05,0.4154577114427864,0.2738498870722589,0.019315881724979004,-0.4130447761194028,0.273405614126512,0.01928454512752629,0.0,0.0,0.0,0.0014676616915420744,0.0009464250646309191,6.675567700761092e-05
TYR 642,R TYR 642,0.0,0.0,0.0,-0.0025970149253731665,0.000500538063498726,3.530523286591791e-05,-0.6610447761194028,0.18677462137327133,0.013174066033928658,0.6585671641791049,0.18642842841639876,0.013149647465491538,0.0,0.0,0.0,-0.00507462686567167,0.0013117922816223411,9.252669347594659e-05
CYS 643,R CYS 643,0.0,0.0,0.0,-0.002054726368159263,0.00041368391056687703,2.9179013266958715e-05,0.9265820895522383,0.5226370795237811,0.03686397727272406,-0.9181393034825869,0.5215077743466466,0.03678432222715824,0.0,0.0,0.0,0.006388059701492708,0.0026104757798976383,0.00018412876466558545
ILE 644,R ILE 644,0.0,0.0,0.0,-0.0031840796019900384,0.00047937072519190334,3.381220393850659e-05,-1.2435522388059705,0.2602974733536427,0.01835996816490622,1.2463631840796021,0.26021843567756286,0.01835439327707516,0.0,0.0,0.0,-0.0003731343283583468,0.002074501588973221,0.00014632406008739573
ASP 645,R ASP 645,0.0,0.0,0.0,-0.004422885572139291,0.0006191581765613208,4.367205053605315e-05,131.88636318407956,2.317338852144168,0.16345247998186854,-131.78526368159206,2.3108873196451225,0.16299742396549144,0.0,0.0,0.0,0.09667661691542381,0.011487821823400938,0.000810288475890058
ASN 646,R ASN 646,0.0,0.0,0.0,-0.003054726368159199,0.00045927701105849853,3.2394902621475286e-05,1.0632985074626868,1.1150350106935656,0.07864850563215517,-1.0561840796019901,1.1122909221368005,0.07845495254885097,0.0,0.0,0.0,0.004059701492536831,0.0032332873634399574,0.00022805850666133802
GLU 647,R GLU 647,0.0,0.0,0.0,-0.007537313432835824,0.001069640171174231,7.544660052839845e-05,132.60893532338306,2.766276925879097,0.19511813019196217,-132.4235870646766,2.745410801916316,0.1936463472862512,0.0,0.0,0.0,0.17781094527362892,0.02106195739610244,0.0014855959310741435
ALA 648,R ALA 648,0.0,0.0,0.0,-0.006771144278606958,0.000923632879233696,6.514804020303416e-05,1.480034825870648,0.21620741327096932,0.015250095106680633,-1.460194029850746,0.2139717914271581,0.015092406500055637,0.0,0.0,0.0,0.013069651741293426,0.005038668818329404,0.0003554002960772069
LEU 649,R LEU 649,0.0,0.0,0.0,-0.0069353233830845365,0.0007267429006752677,5.126049188476608e-05,1.6851442786069655,0.29360413339031916,0.02070923882848247,-1.6788905472636815,0.29425916414241104,0.020755441135406526,0.0,0.0,0.0,-0.0006815920398005466,0.004093206293838251,0.00028871251141636314
TYR 650,R TYR 650,0.0,0.0,0.0,-0.008925373134328379,0.0009871830293352944,6.963052217916599e-05,0.9355522388059705,0.27720511382693397,0.019552541173141157,-0.9229004975124373,0.2776209342504309,0.01958187088441096,0.0,0.0,0.0,0.00372636815920428,0.005031221056283597,0.0003548749714465101
ASP 651,R ASP 651,0.0,0.0,0.0,-0.02665671641791046,0.003960823971286987,0.0002793749823334919,158.99303980099498,3.094550663567808,0.21827277435998696,-158.55641293532327,3.0577174418041135,0.21567475921109,0.0,0.0,0.0,0.4099701492537342,0.0478108743482904,0.003372319061193295
ILE 652,R ILE 652,0.0,0.0,0.0,-0.023467661691542265,0.002925305444778265,0.0002063351370521636,1.5048457711442789,0.3453173622786297,0.024356808756308676,-1.4977263681592037,0.3432233796082317,0.024209110606683765,0.0,0.0,0.0,-0.016348258706467615,0.012735663462637657,0.0008983044388422006
CYS 653,R CYS 653,0.0,0.0,0.0,-0.011298507462686552,0.001338465655011668,9.44080881739787e-05,0.2539701492537315,0.5053462131339598,0.03564437359247833,-0.24236815920398003,0.5061146742229231,0.03569857665848415,0.0,0.0,0.0,0.00030348258706493263,0.008646883533202178,0.0006099041390984063
PHE 654,R PHE 654,0.0,0.0,0.0,-0.0768756218905473,0.027567546222193054,0.0019444647867803133,0.05736318407960199,0.3826878655323193,0.02699272081955062,0.10474626865671643,0.3782933004859387,0.02668275210064362,-0.004125779104477614,0.015328899805839747,0.0010812172273984783,0.08110805174129368,0.03669649041787473,0.0025883708633645005
ARG 655,R ARG 655,0.0,0.0,0.0,-0.181855721393035,0.03991463627115536,0.002815361370245002,-173.75147761194023,4.086241327898672,0.2882212405973545,174.05086567164176,4.136359244296838,0.291756285858096,-0.003476597014925373,0.015872291016436123,0.0011195450882075034,0.11405574129352969,0.08954502197903294,0.006316018867487271
THR 656,R THR 656,0.0,0.0,0.0,-0.06567164179104477,0.011703281922276243,0.0008254858595034736,1.7784726368159214,0.8859668527527564,0.0624912835385197,-1.5304726368159207,0.8922364881262104,0.06293350952088947,0.0,0.0,0.0,0.18232835820895482,0.06070097691797916,0.004281516794743057
LEU 657,R LEU 657,0.0,0.0,0.0,-0.030253731343283588,0.004720053388207152,0.00033292689639904374,0.002323383084577232,0.34343404778010056,0.02422396999382663,0.05975124378109453,0.3352053173608829,0.02364356010129888,0.0,0.0,0.0,0.03182089552238808,0.013655234674801795,0.0009631659911391758
LYS 658,R LYS 658,0.0,0.0,0.0,-0.16240298507462683,0.05388666742722841,0.003800872462302589,-166.13649253731353,4.84065676860311,0.3414336029610453,166.8101144278607,4.961060747776151,0.34992624484520873,-0.04240395223880597,0.0509952831463014,0.0035969299396711556,0.4688149532338346,0.1544422196209976,0.010893514251314145
LEU 659,R LEU 659,0.0,0.0,0.0,-0.014860696517412973,0.0018176846878146542,0.00012820959255633712,1.099462686567164,0.4724780864125306,0.03332603468403384,-1.055875621890547,0.4669710373291008,0.03293759739130231,0.0,0.0,0.0,0.028726368159204197,0.0077747999122423726,0.0005483921032277972
THR 660,R THR 660,0.0,0.0,0.0,-0.010373134328358194,0.00157564631826572,0.00011113752227324672,-0.1928756218905474,0.9242475112988003,0.0651913930062829,0.22873134328358216,0.9131332791739722,0.06440745551599468,0.0,0.0,0.0,0.025482587064677,0.014603923185623046,0.001030081319331495
THR 661,R THR 661,0.0,0.0,0.0,-0.003955223880597009,0.0006009818455936663,4.238999100001015e-05,-0.676626865671642,0.6070481347349651,0.04281787404504473,0.6867611940298507,0.6054842251882441,0.04270756437080682,0.0,0.0,0.0,0.0061791044776118255,0.003375026986297568,0.0002380560488189447
PRO 662,R PRO 662,0.0,0.0,0.0,-0.004243781094527326,0.0005511395989702265,3.887438998597152e-05,-1.0775572139303482,0.1691631670158276,0.011931849821936983,1.077099502487562,0.16874379310420706,0.011902269466940282,0.0,0.0,0.0,-0.004701492537313594,0.0010511532454720947,7.41426333289279e-05
THR 663,R THR 663,0.0,0.0,0.0,-0.0019900497512437797,0.00035951943811222845,2.5358545948840698e-05,2.5194378109452726,0.2883067350855936,0.020335589161512978,-2.5154029850746262,0.2877475776593178,0.020296149237593136,0.0,0.0,0.0,0.0020447761194033608,0.0011121155826986256,7.844258505845058e-05
TYR 664,R TYR 664,0.0,0.0,0.0,-0.0023233830845771288,0.00046776753327535585,3.2993777883676324e-05,0.7620348258706474,0.2712946366622172,0.019135648257564624,-0.7607810945273634,0.27084168025247846,0.019103699175786196,0.0,0.0,0.0,-0.0010696517412938232,0.0009170167824054824,6.468137671384652e-05
GLY 665,R GLY 665,0.0,0.0,0.0,-0.001024875621890599,0.0002720442410844401,1.918852127684894e-05,0.9866915422885573,0.13467873835644464,0.009499505764908546,-0.9841343283582091,0.1346010019170968,0.009494022659239902,0.0,0.0,0.0,0.0015323383084577514,0.0008226876262126225,5.8027911037019044e-05
ASP 666,R ASP 666,0.0,0.0,0.0,-0.0034378109452736483,0.0005157838878684718,3.6380590403852944e-05,116.08966169154222,1.6467887022482393,0.11615551913762662,-116.01228855721394,1.6401342186064045,0.11568614805136952,0.0,0.0,0.0,0.07393532338308609,0.006882871957834751,0.00048548035599748284
LEU 667,R LEU 667,0.0,0.0,0.0,-0.004243781094527415,0.0005039877119254565,3.554855230532269e-05,1.679661691542289,0.18624913763230563,0.013137001268639144,-1.6678606965174128,0.18450873456791736,0.01301424270150983,0.0,0.0,0.0,0.007557213930347871,0.0026780776128602327,0.00018889703031600255
ASN 668,R ASN 668,0.0,0.0,0.0,-0.0024328358208955594,0.0004954684379909688,3.494764905332376e-05,1.1296815920398011,0.3252473656543998,0.022941180343388934,-1.1246616915422876,0.3251632042959139,0.02293524405886566,0.0,0.0,0.0,0.002587064676617532,0.0014570575681865895,0.00010277291677740014
HIE 669,R HIE 669,0.0,0.0,0.0,-0.005243781094527382,0.0005689071585640926,4.0127617012375516e-05,-2.152686567164179,0.6711073542022448,0.04733626300570168,2.164781094527364,0.6702801091463221,0.0472779136383581,0.0,0.0,0.0,0.006850746268656614,0.003586543665283431,0.0002529752850393096
LEU 670,R LEU 670,0.0,0.0,0.0,-0.008875621890547223,0.0008401923117447099,5.926259635672318e-05,-0.7720049751243776,0.19657701382233972,0.013865473487816238,0.7816716417910443,0.1967683731660139,0.013878970935227655,0.0,0.0,0.0,0.0007910447761193854,0.00408444682590147,0.0002880946661857169
VAL 671,R VAL 671,0.0,0.0,0.0,-0.002885572139303471,0.0004012924344293785,2.8304985930198616e-05,0.2750149253731342,0.22600309242836383,0.015941029041483198,-0.2751641791044777,0.22517378122616608,0.015882533939417937,0.0,0.0,0.0,-0.0030348258706468416,0.00307837604899592,0.00021713190501233855
SER 672,R SER 672,0.0,0.0,0.0,-0.001562189054726395,0.0004961174472564395,3.4993426637328895e-05,-0.205865671641791,0.5300323906986469,0.03738560230423423,0.20861194029850752,0.5297151761254612,0.037363227713385926,0.0,0.0,0.0,0.001184079601990188,0.0022060399390241114,0.00015560205993996265
ALA 673,R ALA 673,0.0,0.0,0.0,-0.0023233830845770884,0.00046776753327537125,3.299377788367741e-05,-0.6324079601990052,0.23320363005528705,0.016448915806180717,0.6403830845771142,0.23278557065016667,0.016419428169323704,0.0,0.0,0.0,0.005651741293532387,0.0030887549944367838,0.00021786397937873344
THR 674,R THR 674,0.0,0.0,0.0,-0.0031044776119403023,0.0004279185428905071,3.018304681724187e-05,0.6839601990049757,0.1752446148467769,0.01236080207850027,-0.6723930348258703,0.1746586429110402,0.012319470804911465,0.0,0.0,0.0,0.008462686567164167,0.004244967842791853,0.0002994169457373965
MET 675,R MET 675,0.0,0.0,0.0,-0.0016467661691541425,0.000477974572118452,3.371372689356395e-05,-0.45576119402985077,0.30816893455609684,0.02173656069329582,0.45382587064676605,0.3075596039428388,0.021693581825628822,0.0,0.0,0.0,-0.0035820895522388234,0.0016585306726075385,0.00011698373386907395
SER 676,R SER 676,0.0,0.0,0.0,-0.001378109452736286,0.0004849151415327839,3.420327691436008e-05,-0.7665621890547263,0.5520913358742803,0.038941520331244046,0.7677661691542292,0.5515092544653677,0.038900463474259114,0.0,0.0,0.0,-0.00017412935323389038,0.0017347852787499298,0.00012236231908222992
GLY 677,R GLY 677,0.0,0.0,0.0,-0.0012587064676616683,0.0004379240016848679,3.08887774667675e-05,-0.31390049751243787,0.2740441008373149,0.019329580507751166,0.31913930348258696,0.27290068993076794,0.01924893052074539,0.0,0.0,0.0,0.003980099502487518,0.0023772558263113917,0.00016767869748630495
VAL 678,R VAL 678,0.0,0.0,0.0,-0.001845771144278618,0.0003877406521074585,2.734911690541498e-05,0.032999999999999995,0.21276224087999857,0.015007091382495803,-0.0327412935323383,0.21216541171144032,0.014964994298749893,0.0,0.0,0.0,-0.0015870646766171042,0.0015909044459099613,0.00011221374761725436
THR 679,R THR 679,0.0,0.0,0.0,-0.0011840796019900917,0.0003875490964010114,2.7335605607641467e-05,-0.3621194029850752,0.3229581795572412,0.022779713605637405,0.3631293532338307,0.3228424953442146,0.02277155387038917,0.0,0.0,0.0,-0.00017412935323437285,0.001464174962761225,0.00010327493908335565
THR 680,R THR 680,0.0,0.0,0.0,-0.002004975124378165,0.00036647456439204996,2.5849122731762202e-05,-1.1510000000000002,0.42323458322520097,0.029852665775763655,1.1562288557213933,0.4230253833852548,0.02983790995676922,0.0,0.0,0.0,0.0032238805970149966,0.002117124414562924,0.000149330442403916
CYX 681,R CYX 681,0.0,0.0,0.0,-0.0015572139303482728,0.0004967157800735489,3.5035629780266144e-05,-0.38856218905472617,0.22044594640580373,0.015549058183113317,0.3861044776119403,0.2204250846436269,0.015547586707864266,0.0,0.0,0.0,-0.004014925373134348,0.0014088477064970518,9.937245531901366e-05
LEU 682,R LEU 682,0.0,0.0,0.0,-0.0010995024875622011,0.0003155186068797651,2.2254966608445487e-05,-0.5719950248756218,0.2521635435814753,0.01778624499445622,0.5711442786069653,0.2514885912362469,0.017738637526694183,0.0,0.0,0.0,-0.0019502487562187863,0.0011274558326331314,7.952460286219847e-05
ARG 683,R ARG 683,0.0,0.0,0.0,-0.0016616915422885288,0.00047313406678474847,3.3372303971997155e-05,-108.8927810945273,1.548649683639361,0.10923332648558284,108.85519900497509,1.5456374878977739,0.1090208625795392,0.0,0.0,0.0,-0.0392437810945264,0.0035597632030165338,0.00025108633687424733
PHE 684,R PHE 684,0.0,0.0,0.0,-0.002139303482587073,0.00037389640254836663,2.6372618832279203e-05,0.061527363184079586,0.19635907431839394,0.013850101220453184,-0.06185074626865669,0.1960710796384499,0.013829787641964271,0.0,0.0,0.0,-0.0024626865671639013,0.0008164056317120214,5.7584813309034374e-05
PRO 685,R PRO 685,0.0,0.0,0.0,-0.0015024875621890495,0.0004999938119960818,3.5266844324786455e-05,1.1532338308457708,0.1564903635383007,0.011037979184585864,-1.1524029850746267,0.15623799230611352,0.011020178290366658,0.0,0.0,0.0,-0.0006716417910449341,0.0009679653950503611,6.827501477016084e-05
GLY 686,R GLY 686,0.0,0.0,0.0,-0.001144278606965185,0.00036525681279556604,2.5763229156783725e-05,-1.4656865671641792,0.11308301124174423,0.007976260620745287,1.464786069651741,0.11313202345631422,0.007979717675812334,0.0,0.0,0.0,-0.002044776119402984,0.0009889866539133426,6.97577400480441e-05
GLN 687,R GLN 687,0.0,0.0,0.0,-0.0035970149253731114,0.0005745784046244601,4.0527635866889064e-05,-1.6899751243781094,0.6477713453056688,0.04569026784901797,1.695557213930348,0.6459215622945355,0.0455597942152987,0.0,0.0,0.0,0.001985074626865835,0.002946416344143659,0.00020782418508358489
LEU 688,R LEU 688,0.0,0.0,0.0,-0.0038905472636815747,0.0005884123160983867,4.150340474772007e-05,0.46576119402985056,0.19174999967325623,0.013525002161041893,-0.4632487562189054,0.19132933189848766,0.013495330543975293,0.0,0.0,0.0,-0.0013781094527363434,0.0013916304221312113,9.815804171457004e-05
ASN 689,R ASN 689,0.0,0.0,0.0,-0.0017114427860696112,0.0004530915450757369,3.195861349017695e-05,1.9325522388059702,0.8041989113783676,0.0567238176418989,-1.9261542288557205,0.8020791583213385,0.056574301789351064,0.0,0.0,0.0,0.004686567164178681,0.002491032405347353,0.00017570387860734542
ALA 690,R ALA 690,0.0,0.0,0.0,-0.0012736318407959878,0.00044582222521835196,3.1445875201008916e-05,-0.1265422885572137,0.44003138677372344,0.0310374209501025,0.12658208955223896,0.4391021192410735,0.030971875472091064,0.0,0.0,0.0,-0.001233830845771225,0.0013195995741371622,9.307737743065206e-05
ASP 691,R ASP 691,0.0,0.0,0.0,-0.001019900497512447,0.00028143553480064644,1.9850932061845593e-05,106.56127860696517,2.057974056180174,0.14515829780774223,-106.52537810945273,2.0544375866233984,0.14490885447799332,0.0,0.0,0.0,0.034880597014927614,0.0035779412132078206,0.000252368514853593
LEU 692,R LEU 692,0.0,0.0,0.0,-0.0010895522388060153,0.0003184856870304515,2.2464248306064258e-05,0.911721393034825,0.2489718799483717,0.017561122399365723,-0.9101492537313431,0.24841126550098697,0.01752157970510074,0.0,0.0,0.0,0.00048258706467655825,0.0009520573552019489,6.715294815376268e-05
ARG 693,R ARG 693,0.0,0.0,0.0,-0.0009154228855720749,0.000278251372221063,1.9626338550276573e-05,-96.76703980099502,1.7042502935612285,0.12020854728891416,96.74661194029854,1.70248658315437,0.12008414474860198,0.0,0.0,0.0,-0.02134328358208923,0.001994162417015528,0.00014065737181518883
LYS 694,R LYS 694,0.0,0.0,0.0,-0.001487562189054725,0.0004998452769196498,3.52563674682902e-05,-112.4003432835822,2.1435757837864293,0.15119617813544164,112.35961691542296,2.1401186737697415,0.15095233239606048,0.0,0.0,0.0,-0.042213930348255664,0.004064040213978139,0.000286655294760252
LEU 695,R LEU 695,0.0,0.0,0.0,-0.002044776119402951,0.00033529533224864715,2.3649909261943536e-05,0.7520597014925374,0.13963821918309816,0.00984932057071003,-0.7503184079601988,0.1389942842500459,0.009803900902517369,0.0,0.0,0.0,-0.0003034825870646012,0.0011207841120465685,7.905401597560191e-05
ALA 696,R ALA 696,0.0,0.0,0.0,-0.0007462686567163954,0.0004351456637944114,3.0692808621726765e-05,1.042661691542288,0.15187506313124474,0.010712440993787131,-1.0400696517412937,0.15160965564879908,0.01069372059337122,0.0,0.0,0.0,0.0018457711442786435,0.0009202500889606544,6.490943657418827e-05
VAL 697,R VAL 697,0.0,0.0,0.0,-0.0009701492537313834,0.0002210433820052196,1.55911980411939e-05,0.4301194029850745,0.13010919895754886,0.009177195306758118,-0.4273184079601989,0.12976549115991115,0.009152952027938102,0.0,0.0,0.0,0.0018308457711441832,0.0010467879232742294,7.383472724152045e-05
ASN 698,R ASN 698,0.0,0.0,0.0,-0.001646766169154253,0.00048827240383624904,3.4440079939063726e-05,1.5401492537313424,0.3495389537818171,0.02465457686218059,-1.5337462686567163,0.34876003567793784,0.024599636215212176,0.0,0.0,0.0,0.00475621890547138,0.0014610272511810874,0.0001030529166270519
MET 699,R MET 699,0.0,0.0,0.0,-0.0026467661691542644,0.0004779745721184507,3.371372689356386e-05,1.624900497512437,0.33793525837869554,0.023836115294145553,-1.6229353233830845,0.33731764676919807,0.023792552330039313,0.0,0.0,0.0,-0.0006815920398010773,0.001280589670120773,9.032583095334959e-05
VAL 700,R VAL 700,0.0,0.0,0.0,-0.0010845771144278689,0.0003275279719528992,2.310204190880354e-05,-0.421004975124378,0.1248650016296183,0.0088072981473628,0.4212388059701497,0.12459767167820059,0.008788442146440782,0.0,0.0,0.0,-0.0008507462686565625,0.0008682411684924614,6.124101017041042e-05
PRO 701,R PRO 701,0.0,0.0,0.0,-0.001159203980099483,0.0003792206766200238,2.67481641696865e-05,-1.33068656716418,0.1264173230645176,0.008916790459213755,1.326,0.12611264016723403,0.008895299784631149,0.0,0.0,0.0,-0.005845771144278575,0.0010419530682240937,7.349370286022794e-05
PHE 702,R PHE 702,0.0,0.0,0.0,-0.001054726368159205,0.00026764134639427665,1.8877965030169547e-05,0.9817213930348255,0.13081836555399673,0.009227216061729906,-0.9804726368159209,0.1305436413084957,0.009207838507516483,0.0,0.0,0.0,0.00019402985074632904,0.0006962330620709397,4.910849379475447e-05
PRO 703,R PRO 703,0.0,0.0,0.0,-0.0005074626865671862,0.0004999443052073112,3.5263352385144994e-05,0.5287860696517411,0.2991672006341918,0.021101627337601684,-0.5280199004975121,0.2987066975249451,0.021069145952682045,0.0,0.0,0.0,0.00025870646766163656,0.0008768647895268459,6.184927349935333e-05
ARG 704,R ARG 704,0.0,0.0,0.0,-0.0008308457711442805,0.0003748880842544177,2.6442566666648235e-05,-98.30654228855725,1.3622016198719349,0.096082294049215,98.2824477611941,1.360502152868128,0.09596242288917185,0.0,0.0,0.0,-0.024925373134327605,0.0019494617154939091,0.00013750442743078108
LEU 705,R LEU 705,0.0,0.0,0.0,-0.001313432835820921,0.00046388866471404994,3.272018359025544e-05,0.5411940298507472,0.18178235076303192,0.012821938415117449,-0.539398009950249,0.18137929472035458,0.01279350903385267,0.0,0.0,0.0,0.0004825870646771846,0.0008815100531263022,6.217692513079174e-05
HIP 706,R HIP 706,0.0,0.0,0.0,-0.001139303482586948,0.00038697386035070803,2.7295031585024935e-05,-106.10420895522391,1.6908620740148188,0.11926421509279292,106.06777611940305,1.6880644969553582,0.1190668892214012,0.0,0.0,0.0,-0.03757213930348453,0.003094855288090055,0.00021829426091711193
PHE 707,R PHE 707,0.0,0.0,0.0,-0.001840796019900425,0.00039212060687040276,2.7658055094385155e-05,1.1465970149253726,0.15739060574621613,0.011101477374042266,-1.1412487562189053,0.1568003382666731,0.011059843116154308,0.0,0.0,0.0,0.0035074626865675357,0.0011246642527632114,7.932769999994175e-05
PHE 708,R PHE 708,0.0,0.0,0.0,-0.002815920398009852,0.0004124255079814432,2.909025239229663e-05,-0.7871243781094527,0.1615614401951981,0.01139566535334841,0.7912388059701492,0.16151371239036225,0.011392298893558857,0.0,0.0,0.0,0.0012985074626864661,0.0019136710991744456,0.0001349799519998
MET 709,R MET 709,0.0,0.0,0.0,-0.005502487562189067,0.0006991421759439145,4.931368686638809e-05,0.3228557213930346,0.34587851098010264,0.024396389133951545,-0.30731343283582074,0.34494845857503165,0.024330788295307985,0.0,0.0,0.0,0.010039800995024729,0.003964821422916593,0.0002796569408316468
PRO 710,R PRO 710,0.0,0.0,0.0,-0.004626865671641843,0.0005599170397554999,3.949350292360663e-05,2.1002139303482594,0.2244704969145112,0.015832928088825148,-2.0762487562189063,0.22190520097519928,0.015651986064407795,0.0,0.0,0.0,0.0193383084577116,0.004965049500424575,0.0003502075897645398
GLY 711,R GLY 711,0.0,0.0,0.0,-0.003985074626865706,0.0005506903125182367,3.8842699763053965e-05,-1.2171044776119404,0.3067384580090026,0.021635662657187672,1.241507462686567,0.3093988091099194,0.0218233093557553,0.0,0.0,0.0,0.020417910447761194,0.00579023690318152,0.0004084118214441752
PHE 712,R PHE 712,0.0,0.0,0.0,-0.013079601990049764,0.001487470670573641,0.00010491809162073669,1.1452835820895522,0.3110641247885268,0.02194077166704793,-1.0937810945273636,0.3119870864797841,0.02200587236530131,0.0,0.0,0.0,0.038422885572139596,0.010042460781060605,0.0007083405684353012
ALA 713,R ALA 713,0.0,0.0,0.0,-0.013925373134328328,0.0018091538895555514,0.00012760787644115388,-1.3575223880597014,0.23548535830575057,0.01660985650798523,1.4283681592039794,0.24066657801247698,0.016975311568479198,0.0,0.0,0.0,0.056920398009950246,0.016108266529576122,0.0011361895175718314
PRO 714,R PRO 714,0.0,0.0,0.0,-0.025965174129353178,0.0039680040090013715,0.00027988142314584594,-2.3227263681592047,0.22270177223018947,0.015708171868650426,2.3997014925373144,0.22784395124114015,0.016070873210783845,0.0,0.0,0.0,0.05100995024875629,0.021197716494345164,0.0014951716395499857
LEU 715,R LEU 715,0.0,0.0,0.0,-0.04578606965174127,0.007063254008541657,0.0004982035248620528,-1.4650000000000007,0.5931384273758104,0.04183675893467914,1.6194378109452747,0.5807977250095765,0.04096631290361525,0.0,0.0,0.0,0.10865174129353247,0.03579985977143591,0.002525127413813492
THR 716,R THR 716,0.0,0.0,0.0,-0.14780099502487556,0.05739676173545329,0.004048455425458253,-3.392696517412936,0.743673852199718,0.05245470912777463,3.8004676616915387,0.7635961855106416,0.05385992217362799,-0.010776143283582092,0.017496657170290947,0.0012341190427245627,0.249194005970149,0.09436171378231886,0.0066557621121262475
SER 717,R SER 717,0.0,0.0,0.0,-0.07894029850746269,0.03730346732594385,0.002631183713467896,1.8061940298507457,1.0711689978961814,0.07555443565097196,-1.6922487562189048,1.0940765468463123,0.07717020957317607,-0.0003245014925373133,0.003007145397290516,0.00021210768222282284,0.0346804736318407,0.10232323948888375,0.007217324837393355
ARG 718,R ARG 718,0.0,0.0,0.0,-0.07370646766169153,0.028984785989651058,0.0020444291724400097,-126.29214427860691,2.91258960259185,0.20543823069834982,126.46055721393037,2.999126857670951,0.21154209804619795,-0.0006344238805970141,0.0068990242452209236,0.00048661965050687535,0.09407204378109654,0.11370777901726874,0.008020328341884882
GLY 719,R GLY 719,0.0,0.0,0.0,-0.1253283582089553,0.05987567253055378,0.004223304311601121,0.6791840796019903,0.4532966267096432,0.031973078833313844,-0.33701990049751274,0.46149895252975315,0.032551626289019676,-0.003890471641791044,0.00716644156663555,0.000505481814033321,0.2129453492537314,0.07427687512319857,0.005239086822782469
SER 720,R SER 720,0.0,0.0,0.0,-0.6759601990049755,0.38205190760866864,0.026947863806218865,2.090154228855722,1.8810535581559797,0.1326792880440537,-1.9165572139303475,1.5070860480341888,0.10630165367025758,-0.08237971343283586,0.0724033524434951,0.00510693872194842,-0.584742897512438,0.7618416321865221,0.05373616552413221
GLN 721,R GLN 721,0.0,0.0,0.0,-0.4512089552238809,0.11057487105512899,0.007799350052286505,0.8931293532338315,1.445496961551565,0.1019574944567321,-0.04510447761194023,1.466083398505346,0.103409549761882,-0.029079510447761185,0.02248290243501555,0.0015858216664314821,0.3677364099502487,0.14250671171003812,0.010051648433510056
GLN 722,R GLN 722,0.0,0.0,0.0,-2.0934477611940303,0.6926891634216984,0.04885852645722551,-3.742218905472636,3.627937515827287,0.2558949821397711,5.857477611940299,3.363213249844055,0.23722277209750525,-0.4449129313432836,0.12886965301912556,0.0090897644774259,-0.42310198606965077,1.0664177461304734,0.0752193081906937
TYR 723,R TYR 723,0.0,0.0,0.0,-6.14382089552238,0.9727374911188329,0.0686116124741961,-9.014497512437812,2.2887502664843367,0.16143599662599253,8.576711442786072,1.5404457539020333,0.10865466589827924,-1.1035209313432834,0.11618513392148808,0.008195067483946572,-7.685127896517417,1.2549514650835956,0.08851745140120389
ARG 724,R ARG 724,0.0,0.0,0.0,-2.9841691542288564,1.0133851999248085,0.07147868079429527,-194.07359203980096,4.433144319771379,0.31268989104191897,189.7519104477611,3.5032456169574484,0.24709989371967864,-0.6374856,0.06373432948448672,0.004495472988157011,-7.943336346268652,1.7862397230042695,0.12599163574935385
ALA 725,R ALA 725,0.0,0.0,0.0,-1.5611791044776115,0.33753815743198845,0.02380810595296424,-1.45592039800995,1.313727284008405,0.09266317802091521,1.657935323383084,1.342987203087852,0.09472701358522173,-0.31178324776119404,0.06129985888325529,0.004323758671605487,-1.6709474268656703,0.48601528711425435,0.03428087520062972
LEU 726,R LEU 726,0.0,0.0,0.0,-0.23636815920398002,0.06288142344146186,0.004435313634338321,1.409731343283581,1.1966606760459348,0.08440593615193864,-1.2023283582089552,1.1343192324194307,0.08000870975711358,-0.004699486567164181,0.01447159272032467,0.001020747447977221,-0.03366466069651743,0.09683095884602858,0.006829929230143061
THR 727,R THR 727,0.0,0.0,0.0,-0.3468805970149255,0.09615387580581117,0.006782171474744105,-5.017945273631843,1.2086165694422655,0.08524923985101611,5.451174129353239,1.2837317626107194,0.09054745706959018,-0.021609850746268658,0.029653357558058795,0.00209158657490642,0.06473840796019871,0.23387146047219295,0.016496020931850874
VAL 728,R VAL 728,0.0,0.0,0.0,-0.1092238805970149,0.03233768694389351,0.002280924571288312,-2.070064676616916,0.5573577419695087,0.03931298397630408,2.3011542288557214,0.5843452781311393,0.04121653800774724,0.0,0.0,0.0,0.12186567164179117,0.08496880824045196,0.005993237637713272
PRO 729,R PRO 729,0.0,0.0,0.0,-1.0736766169154228,0.5254403601173929,0.037061705440396615,-3.5423582089552235,0.7695884285111642,0.05428258240658579,4.132223880597015,0.8654527326576223,0.061044329071289746,-0.21833211940298514,0.12145748902334824,0.00856695073958125,-0.7021430646766171,0.4184182734765958,0.02951294947918409
GLU 730,R GLU 730,0.0,0.0,0.0,-0.6276517412935323,0.7125188366957197,0.05025720376799944,160.911144278607,6.002080580729571,0.4233541223647633,-162.03476119402987,5.460422497702973,0.3851485069490449,-0.23657154626865676,0.046439773669439445,0.003275609075920468,-1.987840202985075,1.475547279726247,0.10407708047469891
LEU 731,R LEU 731,0.0,0.0,0.0,-0.09958208955223877,0.022003945318149625,0.0015520386361749167,-0.5520248756218907,0.3826771945152975,0.026991968144043314,0.5947064676616917,0.40414926114191063,0.02850649094989384,0.0,0.0,0.0,-0.056900497512438,0.08350523592933033,0.005890005206399105
THR 732,R THR 732,0.0,0.0,0.0,-0.11366666666666668,0.03129642157366805,0.002207479374904921,-2.4900298507462684,0.6646858900580512,0.04688332784755167,3.084248756218905,0.6195742381892629,0.043701397260572754,0.0,0.0,0.0,0.4805522388059699,0.1678798981606508,0.0118413350158403
GLN 733,R GLN 733,0.0,0.0,0.0,-1.7581393034825878,0.629003856300818,0.04436651123999337,-0.425124378109453,3.331796374935384,0.23500679659942433,2.5922686567164184,2.78942664938535,0.1967509857903096,-0.4395046925373129,0.1064459576594633,0.0075081189560972416,-0.03049971741293565,0.9674249944600712,0.06823689785144399
GLN 734,R GLN 734,0.0,0.0,0.0,-0.17356716417910448,0.04020379324716268,0.0028357569307771715,-2.3340149253731353,0.9513163201957375,0.0671006795744798,2.5902288557213957,0.9138726177949493,0.0644596044414888,-0.003843510447761196,0.007285465863409543,0.0005138771406243399,0.07880325572139243,0.10602575705313161,0.007478480290551523
MET 735,R MET 735,0.0,0.0,0.0,-0.04436318407960201,0.0063616104387237025,0.00044871340327540574,-2.131661691542289,0.6107716960140364,0.043080513807402104,2.27113432835821,0.6166981222573059,0.04349853168424206,0.0,0.0,0.0,0.09510945273631853,0.054494309896935884,0.003843732257504355
PHE 736,R PHE 736,0.0,0.0,0.0,-0.12777611940298508,0.04469058496977831,0.0031522308178589297,1.3585771144278607,0.9414662615650685,0.06640591000737055,-1.1527462686567165,0.8986556738804462,0.06338628397380269,-0.0013717611940298508,0.005293505899641454,0.00037337511788337245,0.07668296517412951,0.06321541850553601,0.004458871829754633
ASP 737,R ASP 737,0.0,0.0,0.0,-0.4782338308457709,0.1774837952094268,0.012518741683691449,189.17971144278602,5.833181691246512,0.41144091324273707,-187.78906965174124,5.704357769052165,0.4023543743689879,-0.07036208955223877,0.05089078501070419,0.0035895592094902667,0.8420458706467655,0.45259240306504256,0.03192340672728354
ALA 738,R ALA 738,0.0,0.0,0.0,-0.12567164179104467,0.04549125597234441,0.00320870579599944,-4.476776119402984,0.603552266118834,0.042571294484844154,4.612074626865672,0.6125654635768711,0.043207036416033594,-0.01351350447761193,0.017144692097951556,0.0012092933406535682,-0.003886638805969988,0.06135736211984972,0.004327814637188443
LYS 739,R LYS 739,0.0,0.0,0.0,-0.5124228855721394,0.3698011907366987,0.02608376486254197,-195.38278606965187,11.901351511068274,0.8394566111124111,196.77689054726372,12.50177037325626,0.8818068923247214,-0.14799668059701493,0.15007120100503962,0.010585206369553917,0.7336849114427835,0.4717891243242768,0.03327743904518958
ASN 740,R ASN 740,0.0,0.0,0.0,-0.06518407960199005,0.011937688354842924,0.0008420196144574699,-1.7969502487562183,1.5424770824111516,0.10879794476410676,2.003925373134329,1.5708722865654896,0.11080078804027398,0.0,0.0,0.0,0.14179104477611912,0.08975470230840722,0.006330808577592864
MET 741,R MET 741,0.0,0.0,0.0,-0.022681592039801045,0.003443663075252491,0.00024289726526234825,-1.44081592039801,0.4612158611673194,0.03253165856388166,1.5054577114427863,0.45988233348269514,0.03243759877328409,0.0,0.0,0.0,0.0419601990049752,0.013272813195010813,0.0009361920597211031
MET 742,R MET 742,0.0,0.0,0.0,-0.00935820895522386,0.0009930328318307272,7.00431354335452e-05,-1.7470746268656718,0.425539773591661,0.03001526136763386,1.742303482587065,0.4248664085477331,0.029967765859473163,0.0,0.0,0.0,-0.014129353233830945,0.004988861631446118,0.00035188716798656937
ALA 743,R ALA 743,0.0,0.0,0.0,-0.004900497512437816,0.0008104109584868668,5.71619816612476e-05,2.1717910447761177,0.18916282206909193,0.01334251672298741,-2.1404577114427865,0.18733692597447207,0.013213727942452064,0.0,0.0,0.0,0.026432835820895482,0.007087703346238987,0.0004999280481775986
ALA 744,R ALA 744,0.0,0.0,0.0,-0.004542288557213924,0.0008519528262922053,6.0092119094354895e-05,0.6123681592039804,1.0018099609168065,0.07066222638561431,-0.5938905472636814,0.9978677107310372,0.0703841614970993,0.0,0.0,0.0,0.013935323383084671,0.005517119085616717,0.000389147575920955
CYS 745,R CYS 745,0.0,0.0,0.0,-0.0073532338308457445,0.001341864000215497,9.46477889630482e-05,-0.40731343283582083,0.6353229650493213,0.044812226805182424,0.42489552238805967,0.6362353940536616,0.04487658458498179,0.0,0.0,0.0,0.01022885572139323,0.005365020592160568,0.0003784193753671557
ASP 746,R ASP 746,0.0,0.0,0.0,-0.03295522388059699,0.01129535567283074,0.000796712960339471,167.51588059701498,6.896339817703199,0.48643030558880357,-167.0099751243781,6.821334441046175,0.4811398342297181,0.0,0.0,0.0,0.47295024875622116,0.07608111351230114,0.0053663479865541965
PRO 747,R PRO 747,0.0,0.0,0.0,-0.04810945273631838,0.01375940963238784,0.000970513926100733,0.9642039800995027,1.1150921266556553,0.07865253428150072,-0.8960348258706471,1.0972679476936862,0.07739531363279033,0.0,0.0,0.0,0.0200597014925375,0.025484878316296714,0.0017975647191089742
ARG 748,R ARG 748,0.0,0.0,0.0,-0.28283084577114453,0.2095184035749555,0.014778288740328731,-186.98146268656714,10.56059923672282,0.7448872372462101,186.86643781094517,9.982660876565621,0.7041226083888712,-0.05382759402985071,0.08945381200146142,0.006309585411707007,-0.45168331542288837,1.089571744754355,0.07685246533258878
HIE 749,R HIE 749,0.0,0.0,0.0,-0.026661691542288566,0.012455891336210442,0.0008785708345607132,-0.387616915422886,2.132750872953057,0.15043264779560372,0.4480845771144276,2.134911651337326,0.15058505735162234,0.0,0.0,0.0,0.03380597014925379,0.01677557938969016,0.0011832581376005815
GLY 750,R GLY 750,0.0,0.0,0.0,-0.006850746268656676,0.0018413741192553133,0.00012988051621722229,2.4139303482587064,0.4198666989651335,0.02961511353600788,-2.3679701492537326,0.4160745114867368,0.029347633254767778,0.0,0.0,0.0,0.039109452736318544,0.01006931006440551,0.0007102343708649286
ARG 751,R ARG 751,0.0,0.0,0.0,-0.009965174129353186,0.0015074544767686249,0.00010632764062951667,-144.32713432835823,3.4630499637738597,0.24426471094471694,144.2160049751245,3.456578881944329,0.24380827602488478,0.0,0.0,0.0,-0.12109452736318947,0.00973152132832866,0.0006864085904571063
TYR 752,R TYR 752,0.0,0.0,0.0,-0.014074626865671597,0.0020922512774601745,0.00014757602658310858,-0.07379104477611947,0.4057716635065568,0.02862092638940002,0.07130845771144283,0.40440238369527115,0.02852434483822262,0.0,0.0,0.0,-0.016557213930348227,0.006120511164472182,0.0004317075716674058
LEU 753,R LEU 753,0.0,0.0,0.0,-0.0038656716417910055,0.0005789557176733623,4.0836387723717444e-05,1.6019601990049754,0.33623013678660807,0.02371584529019708,-1.5980248756218907,0.33532033303896525,0.023651672681727923,0.0,0.0,0.0,6.965174129342745e-05,0.00238884729964148,0.00016849629697577692
THR 754,R THR 754,0.0,0.0,0.0,-0.003452736318407931,0.0005633985141051246,3.9739067190529826e-05,0.14693034825870666,0.4560497104836456,0.03216726639032225,-0.1273333333333333,0.4562924384497308,0.03218438710099469,0.0,0.0,0.0,0.01614427860696535,0.00518648066549215,0.00036582613991402733
VAL 755,R VAL 755,0.0,0.0,0.0,-0.00787562189054723,0.0011060452323653886,7.801441555902315e-05,-0.05128855721393025,0.40484576796505134,0.02855561875330563,0.07555223880597016,0.40525376670712276,0.02858439676570522,0.0,0.0,0.0,0.01638805970149267,0.007068862189430124,0.000498599095442315
ALA 756,R ALA 756,0.0,0.0,0.0,-0.003537313432835841,0.0005370369659110104,3.7879666945933466e-05,0.29248258706467667,0.4217160523400398,0.02974555686552422,-0.27828855721393037,0.4205223905023828,0.029661362451123316,0.0,0.0,0.0,0.010656716417910375,0.004529238035065855,0.0003194678191213713
ALA 757,R ALA 757,0.0,0.0,0.0,-0.005472636815920394,0.0008228681259317825,5.804064250557637e-05,-0.29000995024875614,0.4525681278534247,0.03192169448587467,0.307726368159204,0.45121107321108833,0.031825975231629416,0.0,0.0,0.0,0.012243781094527364,0.00472268513216293,0.0003331125253051707
VAL 758,R VAL 758,0.0,0.0,0.0,-0.0049651741293532635,0.0006793185746745553,4.791543784180093e-05,0.4517761194029852,0.4164165951583208,0.029371761976568638,-0.431935323383085,0.4152248096912135,0.029287699911141826,0.0,0.0,0.0,0.014875621890546944,0.006792551725353976,0.0004791096579971184
PHE 759,R PHE 759,0.0,0.0,0.0,-0.020054726368159255,0.003020986305572875,0.0002130839446204691,-2.03273631840796,0.2853340106545272,0.02012590934705213,1.9767114427860684,0.28537840170136036,0.020129040450078847,0.0,0.0,0.0,-0.07607960199004955,0.017696547484648217,0.0012482182184130124
ARG 760,R ARG 760,0.0,0.0,0.0,-0.007890547263681717,0.0008741507315660531,6.16578386109702e-05,-118.8898855721394,1.9710487174531939,0.13902705714993233,118.84752736318404,1.9688439294195312,0.13887154339258817,0.0,0.0,0.0,-0.050248756218911526,0.008290005427941916,0.0005847318984042813
GLY 761,R GLY 761,0.0,0.0,0.0,-0.004089552238805955,0.0006244920710254232,4.404827444362386e-05,0.8034875621890546,0.7299225414466715,0.05148476645257757,-0.7843681592039805,0.7328790047498147,0.05169329929550946,0.0,0.0,0.0,0.015029850746268668,0.005913060380403824,0.00041707512156250126
ARG 762,R ARG 762,0.0,0.0,0.0,-0.012661691542288547,0.004636538330041968,0.0003270361983855448,-127.36280597014927,6.118281412288649,0.43155029707469517,127.3206517412935,6.1169921313045865,0.4314593582057233,0.0,0.0,0.0,-0.05481592039801094,0.022496676266918453,0.0015867931976261108
MET 763,R MET 763,0.0,0.0,0.0,-0.020293532338308416,0.0032212614506636535,0.00022721026417599164,-2.375885572139303,1.201645249361984,0.08475752084547875,2.414154228855722,1.2080432231297755,0.08520879912022776,0.0,0.0,0.0,0.017975124378109258,0.011004945885362334,0.0007762290333001442
SER 764,R SER 764,0.0,0.0,0.0,-0.01673134328358209,0.0036633810724734273,0.0002583949778688502,1.5036716417910456,1.0742610518881195,0.07577253232369312,-1.459169154228856,1.0663300018659247,0.0752131191874621,0.0,0.0,0.0,0.027771144278607093,0.02411637133468319,0.0017010376791336758
MET 765,R MET 765,0.0,0.0,0.0,-0.012805970149253726,0.0021364321816454493,0.0001506923072902838,1.7067611940298508,0.5191835368747344,0.03662038315605548,-1.6837263681592032,0.5210581367199221,0.03675260723428471,0.0,0.0,0.0,0.010228855721393234,0.011218648439984923,0.0007913024493002268
LYS 766,R LYS 766,0.0,0.0,0.0,-0.042288557213930364,0.011885704378165204,0.0008383529474530174,-168.48202487562187,7.700529440632991,0.5431534680740544,168.4783781094526,7.737696151162635,0.5457750057068514,0.0,0.0,0.0,-0.045935323383088617,0.05505990221441535,0.003883626063654099
GLU 767,R GLU 767,0.0,0.0,0.0,-0.10625870646766165,0.036447778171654885,0.002570828054116349,190.20154228855722,6.6562945983898585,0.4694988212837556,-189.23121393034828,6.515465378125431,0.4595654939739257,-0.00044915820895522385,0.0036171866585003056,0.00025513667513154035,0.8636204935323357,0.1549033089974366,0.010926036988333165
VAL 768,R VAL 768,0.0,0.0,0.0,-0.02744776119402983,0.006439809912114341,0.00045422916884725953,2.990736318407961,0.5001528275137743,0.03527806041461224,-2.98065174129353,0.4990755714113584,0.035202076627712645,0.0,0.0,0.0,-0.017363184079602176,0.019216039056627405,0.0013553948902759734
ASP 769,R ASP 769,0.0,0.0,0.0,-0.022626865671641818,0.005359241298020971,0.0003780117353887435,153.74136815920403,4.647725133779775,0.32782525468273815,-153.54063681592035,4.622506969064022,0.32604650249051254,0.0,0.0,0.0,0.17810447761194273,0.03222316508369147,0.002272846822086964
GLU 770,R GLU 770,0.0,0.0,0.0,-0.15832338308457716,0.061873325098171145,0.004364207859658879,197.35508457711444,8.196217087479077,0.5781165789278696,-196.32215422885562,7.997299745851887,0.5640860314443711,-0.014099892537313431,0.025187667766026597,0.0017766011032469794,0.8605070726368116,0.1960966791934934,0.013831593295356059
GLN 771,R GLN 771,0.0,0.0,0.0,-0.447756218905473,0.23278447588395726,0.016419350950469085,7.1200049751243775,1.788510207175034,0.12615178335492636,-6.134746268656718,1.518741682711213,0.10712377875220644,-0.05350384477611938,0.048174612930405744,0.003397975202614663,0.48399864278607,0.2640328230324073,0.018623439416867765
MET 772,R MET 772,0.0,0.0,0.0,-0.04120398009950249,0.009410123905666829,0.0006637389641548288,0.5738756218905473,1.0996806815823892,0.07756549475985335,-0.5514079601990051,1.110193086489854,0.07830698263121441,0.0,0.0,0.0,-0.018736318407960282,0.023074077643162556,0.0016275199505585607
LEU 773,R LEU 773,0.0,0.0,0.0,-0.05944776119402985,0.015245862580828804,0.0010753602331370251,-0.4097313432835819,0.49306242473873474,0.03477794196340766,0.4616915422885574,0.49703710621375397,0.03505829437869158,0.0,0.0,0.0,-0.0074875621890545495,0.031135254522110384,0.0021961115275812154
ASN 774,R ASN 774,0.0,0.0,0.0,-0.5200000000000001,0.3354367020684045,0.02365988072020159,-0.7261293532338314,3.5202596231121244,0.24829996918461783,1.2955522388059701,3.1548408950598055,0.22252531940618497,-0.170903176119403,0.08912725273555819,0.006286551697054723,-0.12148029054726474,1.0994205535397696,0.07754714674241098
VAL 775,R VAL 775,0.0,0.0,0.0,-0.10190547263681597,0.029530421448834058,0.0020829153303391816,1.239955223880597,0.5461640113998113,0.03852343909806024,-1.1123383084577114,0.5483479167337042,0.038677479903331397,-5.1510447761194014e-05,0.0007284677382779141,5.138215254887555e-05,0.025659932338308558,0.044511506086066625,0.003139599567307041
GLN 776,R GLN 776,0.0,0.0,0.0,-0.03508457711442784,0.008184307940379512,0.0005772765724583403,-2.743084577114426,0.9306217243551452,0.06564099532966707,2.8225223880597032,0.9337554948302198,0.06586203445623716,0.0,0.0,0.0,0.044353233830846155,0.025138612784448115,0.0017731410316277388
ASN 777,R ASN 777,0.0,0.0,0.0,-0.10880597014925378,0.05749477297616886,0.004055368605352612,-3.4136567164179104,3.0206236854862563,0.21305836737163722,3.8112636815920413,2.9687625251057077,0.20940036316086127,-0.0018646925373134323,0.012981697647386234,0.0009156583521985759,0.28693630248756224,0.12103873359801842,0.008537414009243911
LYS 778,R LYS 778,0.0,0.0,0.0,-1.1603134328358211,0.7110969707148642,0.05015691307440595,-218.44207462686578,10.974412708109536,0.7740753890287948,220.10963184079597,10.727158367924517,0.7566354125436434,-0.435889719402985,0.13140940880405205,0.00926890503825084,0.07135406169153932,1.6080199854436052,0.1134209846945654
ASN 779,R ASN 779,0.0,0.0,0.0,-0.09904477611940296,0.039074657271309356,0.0027561138197495353,2.46450248756219,1.5467192695347218,0.10909716557303296,-2.273611940298507,1.5817205030937616,0.11156596223708411,-0.00016140895522388077,0.00166566918054705,0.00011748724539696457,0.091684362189054,0.10150626988374024,0.007159700244465585
SER 780,R SER 780,0.0,0.0,0.0,-0.03093034825870648,0.01039159267803441,0.0007329664337239881,-3.2948208955223874,0.9399190013589565,0.06629677468707318,3.3874427860696517,0.9329852627227884,0.06580770647222013,0.0,0.0,0.0,0.06169154228855735,0.026340562861301917,0.0018579200533467121
SER 781,R SER 781,0.0,0.0,0.0,-0.029477611940298503,0.008100165606602453,0.0005713416298345643,-3.1160447761194026,0.9192340110925697,0.06483776796722582,3.2282935323383097,0.9099120062469707,0.06418024444234022,0.0,0.0,0.0,0.08277114427860682,0.0347940259523702,0.002454181366357461
TYR 782,R TYR 782,0.0,0.0,0.0,-0.04788059701492538,0.011814304157594274,0.0008333167641979131,-1.948845771144277,1.4682071142867827,0.10355934512345862,2.058542288557215,1.463523465742465,0.1032289860267629,0.0,0.0,0.0,0.06181592039800998,0.01994821517904535,0.001407038612074358
PHE 783,R PHE 783,0.0,0.0,0.0,-0.019199004975124438,0.00421088367192481,0.0002970128336882721,0.6378109452736315,0.2771163056288384,0.019546277125823255,-0.6498507462686566,0.2762811633208298,0.019487370729266068,0.0,0.0,0.0,-0.031238805970149414,0.01169056627661086,0.0008245889670111847
VAL 784,R VAL 784,0.0,0.0,0.0,-0.004417910447761178,0.0007819338267355833,5.515335965794804e-05,1.1845572139303486,0.4003151842318321,0.028236056015954983,-1.1747960199004979,0.39810520520588333,0.02808017611424574,0.0,0.0,0.0,0.0053432835820895605,0.002831339743032818,0.00019970730747544084
GLU 785,R GLU 785,0.0,0.0,0.0,-0.005388059701492531,0.0009766715312825626,6.888909827240593e-05,143.7558656716418,3.636868447763668,0.2565249215084569,-143.61263184079604,3.6204983389939707,0.25537026306327343,0.0,0.0,0.0,0.13784577114427884,0.01624321043087748,0.0011457077264888083
TRP 786,R TRP 786,0.0,0.0,0.0,-0.0035820895522388325,0.0006798284916433505,4.79514046116401e-05,-1.4235422885572133,0.34311002173887273,0.02420111495906622,1.4202388059701498,0.3423747222479956,0.0241492509318429,0.0,0.0,0.0,-0.006885572139303608,0.0012936280102395085,9.124548455743191e-05
ILE 787,R ILE 787,0.0,0.0,0.0,-0.0034626865671641594,0.0007192109733227597,5.0729230691060386e-05,1.38510447761194,0.17240165999203985,0.012160275504213001,-1.3724975124378114,0.17241457974093655,0.012161186793037229,0.0,0.0,0.0,0.00914427860696502,0.0024965806670036303,0.00017609522281083456
PRO 788,R PRO 788,0.0,0.0,0.0,-0.0030597014925373145,0.0006120009677486202,4.316721995027086e-05,-0.20271144278606956,0.5673154345748698,0.04001534545862998,0.20542288557213922,0.566424980892208,0.039952537698510926,0.0,0.0,0.0,-0.0003482587064678001,0.001786658531782249,0.00012602117624289694
ASN 789,R ASN 789,0.0,0.0,0.0,-0.0066019900497512034,0.0018476275011445188,0.00013032159576720635,-1.9225074626865677,1.5483779447843333,0.10921415950457762,1.9561641791044775,1.5529890735602312,0.10953940345120153,0.0,0.0,0.0,0.027054726368159462,0.01583283288184477,0.0011167619259831064
ASN 790,R ASN 790,0.0,0.0,0.0,-0.006572139303482559,0.0011953558143427763,8.431389830377618e-05,0.3804626865671642,0.4568435941361437,0.03222326262570138,-0.346,0.4566139599899587,0.032207065481875075,0.0,0.0,0.0,0.027890547263682095,0.008809083970369504,0.0006213448758230384
VAL 791,R VAL 791,0.0,0.0,0.0,-0.012004975124378092,0.0023319061287734527,0.00016447997645241508,-0.3911393034825872,0.44395173698685314,0.03131394113364864,0.4283880597014926,0.43629245139127876,0.030773696782103906,0.0,0.0,0.0,0.02524378109452755,0.010747915388846965,0.0007580994999142369
LYS 792,R LYS 792,0.0,0.0,0.0,-0.006402985074626869,0.001003372940876777,7.077247049185833e-05,-136.13066169154231,4.005308625938912,0.2825126879466638,136.0660895522388,3.9978707370034003,0.28198805971147317,0.0,0.0,0.0,-0.07097512437810687,0.011079288108201574,0.0007814727293954283
THR 793,R THR 793,0.0,0.0,0.0,-0.0066169154228855965,0.0009344231933601963,6.590913027932057e-05,-2.5146417910447756,0.6101588823708954,0.043037289265749325,2.529517412935325,0.6104870178394556,0.043060434157164984,0.0,0.0,0.0,0.00825870646766186,0.006246410815661501,0.00044058784836785707
ALA 794,R ALA 794,0.0,0.0,0.0,-0.003139303482587017,0.0005734572749619214,4.0448557477660995e-05,1.4543333333333335,0.2333107451753187,0.016456471124211364,-1.4435273631840788,0.23219532114516364,0.016377795179262047,0.0,0.0,0.0,0.0076666666666667235,0.003397882473953314,0.00023966815062057378
VAL 795,R VAL 795,0.0,0.0,0.0,-0.00566169154228859,0.0007431110644497549,5.2415013140565085e-05,-0.9037860696517419,0.205293695708093,0.014480300823111253,0.9131442786069653,0.2051612012227598,0.014470955382675732,0.0,0.0,0.0,0.003696517412935243,0.0034887791433950285,0.00024607950734925995
CYX 796,R CYX 796,0.0,0.0,0.0,-0.002915422885572121,0.0004761066660804148,3.358197496008742e-05,1.242338308457711,0.21334837083613337,0.01504843380198411,-1.234741293532339,0.21374938302274363,0.01507671902075725,0.0,0.0,0.0,0.0046815920398011,0.003546157538280707,0.0002501266672770216
ASP 797,R ASP 797,0.0,0.0,0.0,-0.003333333333333323,0.0005493853040189396,3.8750651560690214e-05,122.3358507462687,2.478201867308698,0.17479888223187817,-122.25824875621882,2.469207923401651,0.1741644983414668,0.0,0.0,0.0,0.07426865671642228,0.009737727966868006,0.0006868463729854009
ILE 798,R ILE 798,0.0,0.0,0.0,-0.0034179104477612076,0.0005129929852597251,3.618373531191616e-05,0.6495522388059701,0.22239713594621055,0.01568668448191683,-0.6429104477611939,0.22221320482434692,0.01567371098087418,0.0,0.0,0.0,0.0032238805970153305,0.0019069464183501695,0.00013450562958605485
PRO 799,R PRO 799,0.0,0.0,0.0,-0.005452736318407947,0.0007255157541890577,5.117393564535963e-05,-2.116388059701493,0.13841594484660508,0.009763107986247842,2.122054726368159,0.139047191209083,0.00980763267167789,0.0,0.0,0.0,0.0002139303482586321,0.0034278643069108067,0.000241782906063771
PRO 800,R PRO 800,0.0,0.0,0.0,-0.005223880597014912,0.0006576203638550783,4.6384964054451566e-05,0.6297810945273631,0.245571810820071,0.017321300014039417,-0.633422885572139,0.24710238229719161,0.01742925820215394,0.0,0.0,0.0,-0.008865671641791053,0.0042104898229184656,0.00029698505372127855
ARG 801,R ARG 801,0.0,0.0,0.0,-0.004074626865671664,0.000589630953873528,4.158936082892163e-05,-104.34123880597014,1.4008683705921066,0.09880963635921204,104.31619900497513,1.3977928302203748,0.09859270446745233,0.0,0.0,0.0,-0.02911442786069668,0.004228762070957589,0.0002982738787259062
GLY 802,R GLY 802,0.0,0.0,0.0,-0.004169154228855727,0.0008588108063415624,6.057584371050087e-05,0.7225870646766169,0.2616705110441184,0.018456814776444785,-0.6962189054726365,0.26100590306280125,0.018409936943856113,0.0,0.0,0.0,0.02219900497512451,0.0057337439692966355,0.0004044271171199059
LEU 803,R LEU 803,0.0,0.0,0.0,-0.014915422885572129,0.002655663420739213,0.0001873160551014452,-1.6287512437810958,0.23698442926146104,0.016715592820632365,1.6773283582089569,0.23752153427754558,0.016753477287467455,0.0,0.0,0.0,0.033661691542288395,0.00893675818683309,0.0006303503207071156
LYS 804,R LYS 804,0.0,0.0,0.0,-0.036363184079602005,0.016061524676576115,0.0011328926014627654,-136.31136815920397,7.035268668472427,0.49622959116943843,136.42305472636812,7.085459091639118,0.49976975066330975,-0.001631211940298509,0.010422209817292988,0.0007351260002186052,0.07369217114427735,0.09305732776502892,0.006563757816257976
MET 805,R MET 805,0.0,0.0,0.0,-0.03296019900497514,0.005451587742632448,0.0003845253513734269,0.3264378109452735,0.6197579349018575,0.043714354227660374,-0.2560845771144277,0.6277948676373409,0.044281235754652745,0.0,0.0,0.0,0.03739303482587054,0.022364456324941766,0.0015774671219858773
SER 806,R SER 806,0.0,0.0,0.0,-0.008711442786069647,0.0011091291945078614,7.823194147668985e-05,-0.5231343283582093,0.4792119119791965,0.03380100211817427,0.5849701492537315,0.48696705692666553,0.0343480078670788,0.0,0.0,0.0,0.05312437810945273,0.01647248430083058,0.0011618794583890437
ALA 807,R ALA 807,0.0,0.0,0.0,-0.00828855721393038,0.0011001213899372098,7.759657993044784e-05,-0.3096318407960197,0.42118775877320164,0.029708293910398663,0.3215074626865671,0.4286590234697268,0.030235276290259978,0.0,0.0,0.0,0.0035870646766169314,0.01158587370435784,0.0008172045223260219
THR 808,R THR 808,0.0,0.0,0.0,-0.00583084577114425,0.0006774577742670999,4.778418710086228e-05,0.659268656716418,0.6938765840502331,0.04894228065067721,-0.6290945273631839,0.6908869964117472,0.0487314113972741,0.0,0.0,0.0,0.02434328358208945,0.010199335026815356,0.000719405624583725
PHE 809,R PHE 809,0.0,0.0,0.0,-0.013915422885572164,0.0017385906527941685,0.00012263072947211052,-1.3678507462686564,0.24678412749611878,0.017406810239287675,1.3540945273631844,0.24535133914814894,0.017305749141318293,0.0,0.0,0.0,-0.027671641791044966,0.007326883762059793,0.0005167985339474429
ILE 810,R ILE 810,0.0,0.0,0.0,-0.004671641791044781,0.0005744491551785495,4.0518519313886545e-05,1.083731343283582,0.352811589061085,0.02488541075683417,-1.0793184079601996,0.35066996022532176,0.024734351905823973,0.0,0.0,0.0,-0.000258706467661557,0.005142035944074523,0.0003626912509740293
GLY 811,R GLY 811,0.0,0.0,0.0,-0.0023930348258706406,0.0005083885807489264,3.5858965658383024e-05,-1.6223283582089554,0.32225920725170526,0.02273041190050577,1.620208955223881,0.32247757624908346,0.022745814461999785,0.0,0.0,0.0,-0.004512437810945257,0.0026242448859160185,0.0001850999625220211
ASN 812,R ASN 812,0.0,0.0,0.0,-0.0031243781094527083,0.0005366681217975498,3.7853650688097e-05,1.6234975124378106,0.3329006563657369,0.02348100184840223,-1.6158706467661696,0.3311258845619638,0.023355819097308148,0.0,0.0,0.0,0.004502487562189449,0.0030323699384926456,0.00021388688417771948
SER 813,R SER 813,0.0,0.0,0.0,-0.0034378109452736596,0.000579383085944226,4.086653195733852e-05,-2.0107014925373137,0.41180979095708514,0.029046823061922585,2.011278606965174,0.4093387727004004,0.02887253087251667,0.0,0.0,0.0,-0.002860696517413031,0.004027331686102765,0.0002840660748401002
THR 814,R THR 814,0.0,0.0,0.0,-0.00316915422885568,0.0005995386128955859,4.2288193214384676e-05,-0.784134328358209,0.3354294149350256,0.02365936672544349,0.7840447761194028,0.3342640434318621,0.0235771677573832,0.0,0.0,0.0,-0.0032587064676618343,0.0025220887494512485,0.00017789442422317327
ALA 815,R ALA 815,0.0,0.0,0.0,-0.0029999999999999723,0.00046787335106505967,3.300124169508107e-05,-1.0448308457711442,0.18132673361137522,0.012789801659074344,1.0453184079601991,0.18044681445020497,0.012727736946810203,0.0,0.0,0.0,-0.0025124378109453284,0.0016813565144607045,0.00011859374461701518
ILE 816,R ILE 816,0.0,0.0,0.0,-0.002517412935323415,0.0004996966976911206,3.5245887497545126e-05,-0.6027960199004978,0.1627847315932292,0.011481949675800287,0.6014776119402984,0.16222513913518996,0.011442479067105736,0.0,0.0,0.0,-0.003835820895522392,0.0014274879469079686,0.00010068723650425271
GLN 817,R GLN 817,0.0,0.0,0.0,-0.002447761194029846,0.0005264236444342727,3.713106096860198e-05,-3.5595522388059697,0.3408120657877791,0.024039029643512216,3.5526965174129317,0.3399884727894243,0.023980937872448076,0.0,0.0,0.0,-0.009303482587064805,0.0015103087921695606,0.00010652896851494944
GLU 818,R GLU 818,0.0,0.0,0.0,-0.003502487562189058,0.0006077802210577571,4.2869511432865864e-05,128.08688059701495,2.778188606985289,0.19595831539653796,-127.97858208955223,2.7643722676765305,0.19498378596067323,0.0,0.0,0.0,0.10479601990049932,0.013962393844546065,0.0009848313285141645
LEU 819,R LEU 819,0.0,0.0,0.0,-0.0026318407960198883,0.0005123170412679314,3.61360578987984e-05,-0.6905124378109456,0.20545542445343176,0.014491708289259553,0.6913084577114427,0.20481420868123648,0.01444648041588582,0.0,0.0,0.0,-0.0018358208955220941,0.001212665518378466,8.553483068911454e-05
PHE 820,R PHE 820,0.0,0.0,0.0,-0.001631840796019902,0.0004823048874984345,3.401916379041952e-05,-0.8126069651741298,0.15815512805027881,0.011155402619581938,0.8099651741293533,0.15763852403456266,0.011118964181819905,0.0,0.0,0.0,-0.004273631840795896,0.0010413114787624035,7.344844862882951e-05
LYS 821,R LYS 821,0.0,0.0,0.0,-0.0018258706467661626,0.00041672421077354254,2.9393459509125267e-05,-121.2330447761194,2.9103635414253928,0.20528121644991046,121.15920895522385,2.9024931496388753,0.2047260818157395,0.0,0.0,0.0,-0.07566169154228572,0.008239872428393573,0.0005811957892601548
ARG 822,R ARG 822,0.0,0.0,0.0,-0.0034328358208954904,0.0005613739523159103,3.959626561232411e-05,-125.69708457711445,2.327500967568676,0.1641692603381211,125.60365174129355,2.3202811885952097,0.16366001639348085,0.0,0.0,0.0,-0.09686567164178679,0.007918544621771542,0.0005585310732947239
ILE 823,R ILE 823,0.0,0.0,0.0,-0.0013034825870646574,0.000459761793120369,3.242909651167401e-05,-0.7337213930348251,0.15284958948268568,0.010781178782739886,0.7325223880597014,0.15242595705570344,0.01075129805522914,0.0,0.0,0.0,-0.0025024875621890066,0.0008412521945415967,5.933735472513398e-05
SER 824,R SER 824,0.0,0.0,0.0,-0.0006019900497512465,0.0004894875174626418,3.452578744597834e-05,-1.2147960199004986,0.2608863254561794,0.018401502589797555,1.2123980099502483,0.2603553652509341,0.01836405154450104,0.0,0.0,0.0,-0.003000000000000083,0.0008809763918431982,6.213928356615264e-05
GLU 825,R GLU 825,0.0,0.0,0.0,-0.0013880597014925512,0.0004873082900691013,3.437207659717907e-05,115.68219900497517,2.043034054890265,0.1441045113666663,-115.61213930348259,2.0365201835994666,0.14364505831094315,0.0,0.0,0.0,0.06867164179104349,0.006634872577559365,0.00046798782843619356
GLN 826,R GLN 826,0.0,0.0,0.0,-0.001243781094527341,0.00042936216936100474,3.0284872377432164e-05,-2.161169154228856,0.8089343467531803,0.057057829499979486,2.1568059701492532,0.8067845009723077,0.05690619107034842,0.0,0.0,0.0,-0.005606965174129719,0.0022811691258813917,0.00016090126419724305
PHE 827,R PHE 827,0.0,0.0,0.0,-0.0005970149253731128,0.0004904978126911743,3.459704817699518e-05,-0.7723383084577112,0.10471783919607598,0.007386226877913788,0.7711542288557208,0.10441946166618102,0.0073651809496555745,0.0,0.0,0.0,-0.0017810945273629216,0.0008932253569665132,6.300325895100615e-05
THR 828,R THR 828,0.0,0.0,0.0,-0.0005422885572139228,0.0004982084683430791,3.514091589294181e-05,-1.4530597014925375,0.3322654283004629,0.023436196315311093,1.4505621890547262,0.3315879138931109,0.023388408133620413,0.0,0.0,0.0,-0.0030398009950247055,0.0009507305178706384,6.705936026430295e-05
ALA 829,R ALA 829,0.0,0.0,0.0,-0.00038805970149253377,0.0004873082900690852,3.437207659717794e-05,-1.076353233830846,0.1224328005427701,0.00863574391001331,1.0745522388059703,0.12217167803095075,0.008617325748121933,0.0,0.0,0.0,-0.0021890547263681945,0.0008067375500230067,5.690287940572344e-05
MET 830,R MET 830,0.0,0.0,0.0,-0.0005223880597015212,0.0004994985233039522,3.523190935402865e-05,-1.0938009950248757,0.1405918201728187,0.009916582398447811,1.092402985074627,0.14030461455957338,0.009896324476432555,0.0,0.0,0.0,-0.001920398009950108,0.0008543898004660187,6.0264009999300884e-05
PHE 831,R PHE 831,0.0,0.0,0.0,-0.00034328358208954535,0.0004748051856891506,3.3490175611277005e-05,-0.9626119402985079,0.05881405606453262,0.004148423659597988,0.9614676616915427,0.05866186263973063,0.00413768876310333,0.0,0.0,0.0,-0.0014875621890546532,0.0007986895531754601,5.633521747643735e-05
ARG 832,R ARG 832,0.0,0.0,0.0,-0.00046268656716418505,0.0004986057638355307,3.516893895632192e-05,-94.2288109452737,2.7456419931041984,0.193662654255331,94.20428855721391,2.741628784929716,0.1933795843761911,0.0,0.0,0.0,-0.024985074626866194,0.004247888105001041,0.0002996229251520373
ARG 833,R ARG 833,0.0,0.0,0.0,-0.00043781094527362837,0.0004961174472564303,3.4993426637328244e-05,-90.24882587064674,1.0901202245697723,0.07689115211590795,90.22772636815917,1.0886982640791523,0.07679085475610965,0.0,0.0,0.0,-0.021537313432836568,0.0016868973392306053,0.00011898456426298421
LYS 834,R LYS 834,0.0,0.0,0.0,-0.00023383084577113951,0.0004232658518438362,2.9854871294070488e-05,-82.22579104477613,1.330028330271555,0.09381296517247731,82.21460696517414,1.329067132441079,0.0937451675049074,0.0,0.0,0.0,-0.01141791044776106,0.0012316221604878328,8.687192912943878e-05
ALA 835,R ALA 835,0.0,0.0,0.0,-0.0002587064676616912,0.00043792400168488283,3.088877746676855e-05,0.2717014925373134,0.11537376184880807,0.008137837710517078,-0.27151243781094536,0.11527298810041879,0.008130729678355077,0.0,0.0,0.0,-6.96517412935799e-05,0.0007564807088059559,5.335803514378859e-05
PHE 836,R PHE 836,0.0,0.0,0.0,-0.00041293532338308606,0.0004923613937806185,3.472849505211882e-05,0.010154228855721386,0.13333555132929079,0.009404764656820434,-0.01021890547263676,0.1331591717296163,0.009392323799084706,0.0,0.0,0.0,-0.0004776119402985786,0.0007795561108774854,5.498564851232137e-05
LEU 837,R LEU 837,0.0,0.0,0.0,-0.0002189054726368211,0.00041350437323742575,2.9166349680137573e-05,-0.21946766169154247,0.10163558059454814,0.007168821118760775,0.21930348258706453,0.10154474756980746,0.007162414251183174,0.0,0.0,0.0,-0.00038308457711439453,0.0006893016422735318,4.861958913817675e-05
HIE 838,R HIE 838,0.0,0.0,0.0,-0.00021393034825872268,0.000410078229552168,2.8924688137367756e-05,0.02605970149253731,0.17392523245775196,0.012267740020126292,-0.026169154228855736,0.17381430945959683,0.012259916115081631,0.0,0.0,0.0,-0.00032338308457705007,0.0007530372976514669,5.3115155647646846e-05
TRP 839,R TRP 839,0.0,0.0,0.0,-0.00028855721393034853,0.00045309154507572075,3.195861349017581e-05,-0.9008557213930349,0.16539846077117762,0.011666307917471048,0.8998905472636821,0.16531639485591665,0.011660519434116973,0.0,0.0,0.0,-0.001253731343283612,0.0007264022345992515,5.12364631524471e-05
TYR 840,R TYR 840,0.0,0.0,0.0,-0.0003084577114428184,0.0004618566354338863,3.2576855295849466e-05,-0.5838756218905473,0.12816220852601148,0.009039865190257765,0.5833830845771141,0.12804522487920514,0.009031613800017565,0.0,0.0,0.0,-0.0008009950248757491,0.0007263340822104915,5.123165605358488e-05
THR 841,R THR 841,0.0,0.0,0.0,-0.00011442786069651476,0.0003183302143889755,2.2453282111459156e-05,-0.48665671641791036,0.19664346747517736,0.013870160767084921,0.48634328358208945,0.19660599426836683,0.013867517610871325,0.0,0.0,0.0,-0.00042786069651756906,0.0006736105289955806,4.7512823342322396e-05
GLY 842,R GLY 842,0.0,0.0,0.0,-7.462686567164075e-05,0.0002627883113680413,1.8535658332233215e-05,-0.654054726368159,0.07221355828408912,0.005093551674123163,0.6536915422885569,0.07219648685730509,0.005092347548519305,0.0,0.0,0.0,-0.0004378109452736035,0.0006287974656560332,4.435195356634805e-05
GLU 843,R GLU 843,0.0,0.0,0.0,-0.0001144278606965142,0.000318330214388974,2.2453282111459048e-05,76.85092039800996,0.8132474877013134,0.057362055005814074,-76.84389552238805,0.812839182340595,0.057333255366202644,0.0,0.0,0.0,0.0069104477611919585,0.000799216219606934,5.637236566228336e-05
GLY 844,R GLY 844,0.0,0.0,0.0,-4.4776119402986216e-05,0.00020681203672464737,1.4587396341051744e-05,-0.15538308457711442,0.13251342750863934,0.009346776513561493,0.15524378109452744,0.13239427500222592,0.009338372143759766,0.0,0.0,0.0,-0.0001840796019901068,0.0006772385204372441,4.7768722128097385e-05
MET 845,R MET 845,0.0,0.0,0.0,-0.00012437810945273365,0.00033001241695077905,2.3277281147513176e-05,-0.3052139303482586,0.2580220573797959,0.01819947269676547,0.30515422885572135,0.25778594439744545,0.018182818571070652,0.0,0.0,0.0,-0.00018407960199004874,0.0006845452960324785,4.8284102341313504e-05
ASP 846,R ASP 846,0.0,0.0,0.0,-0.0001144278606965236,0.0003183302143890001,2.245328211146089e-05,77.33753233830846,1.0409656444065403,0.07342405535415737,-77.33058208955221,1.0403526547521929,0.07338081839763132,0.0,0.0,0.0,0.006835820895522647,0.0008568776175783758,6.043948708862679e-05
GLU 847,R GLU 847,0.0,0.0,0.0,-0.0001741293532338299,0.0003792206766200876,2.6748164169691e-05,80.88745273631847,1.543645881012316,0.10888038546102205,-80.8778457711443,1.542499741920432,0.1087995430426596,0.0,0.0,0.0,0.009432835820896587,0.0013333518971012012,9.404739150170771e-05
MET 848,R MET 848,0.0,0.0,0.0,-0.00012935323383084314,0.00033559048664755643,2.367072784807074e-05,0.7481741293532341,0.2383718499177217,0.016813453928356877,-0.7476666666666666,0.23815589888237254,0.01679822191675451,0.0,0.0,0.0,0.0003781094527362591,0.0007236711327795454,5.1043826082947794e-05
GLU 849,R GLU 849,0.0,0.0,0.0,-0.00016915422885571712,0.00037488808425440866,2.6442566666647595e-05,83.02627860696519,1.8618952100261164,0.1313279623580045,-83.01589552238809,1.860454896502712,0.131226370475085,0.0,0.0,0.0,0.010213930348250775,0.0016112184367349407,0.00011364658605415346
PHE 850,R PHE 850,0.0,0.0,0.0,-0.0003880597014925167,0.00048730829006906343,3.43720765971764e-05,0.8335621890547265,0.07092549074203962,0.005002698394751724,-0.8326915422885576,0.07081209370604495,0.0049946999845327045,0.0,0.0,0.0,0.00048258706467653505,0.0007985965759857652,5.6328659371124744e-05
THR 851,R THR 851,0.0,0.0,0.0,-0.00021890547263681833,0.0004135043732374205,2.9166349680137204e-05,0.7568905472636814,0.2622861943023134,0.018500241725137322,-0.7561741293532338,0.2620283007147999,0.01848205131400625,0.0,0.0,0.0,0.0004975124378107822,0.0007472961417518414,5.271020573327069e-05
GLU 852,R GLU 852,0.0,0.0,0.0,-0.00013432835820894652,0.0003410047659341827,2.4052621663856328e-05,86.94653233830843,1.6656398110936959,0.11748517383544822,-86.93347263681596,1.6642903199673023,0.11738998807048404,0.0,0.0,0.0,0.012925373134331676,0.0015579687582921533,0.00010989064333060345
ALA 853,R ALA 853,0.0,0.0,0.0,-0.0001542288557213672,0.00036116798831599005,2.5474825714715302e-05,0.835910447761194,0.08677701704289931,0.006120778852849589,-0.8349502487562188,0.08665214676936271,0.006111971182850578,0.0,0.0,0.0,0.0008059701492537293,0.0007242523536349495,5.108482224116828e-05
GLU 854,R GLU 854,0.0,0.0,0.0,-0.00039800995024876266,0.0004894875174626481,3.452578744597879e-05,97.96827860696517,1.7164382542310455,0.1210682197513854,-97.9411592039801,1.713981401098088,0.12089492669277141,0.0,0.0,0.0,0.026721393034825493,0.002502136410481622,0.00017648709474133822
SER 855,R SER 855,0.0,0.0,0.0,-0.00026368159203980177,0.00044062865324347465,3.107954887869634e-05,1.2458009950248756,0.3945302896505495,0.027828021012843797,-1.2442935323383086,0.39406593181203137,0.027795267736284966,0.0,0.0,0.0,0.0012437810945274074,0.0008317539053383319,5.8667397060366e-05
ASN 856,R ASN 856,0.0,0.0,0.0,-0.0003631840796020053,0.0004809172526804009,3.392128757688825e-05,1.6730497512437799,0.2911186821161704,0.020533928612517374,-1.6710646766169153,0.29071322621534834,0.020505329958310486,0.0,0.0,0.0,0.0016218905472634012,0.0008845373796952637,6.239045628311066e-05
MET 857,R MET 857,0.0,0.0,0.0,-0.0006666666666666618,0.00047140452079102687,3.3250311203587424e-05,1.289701492537313,0.26367972138640106,0.018598533547071465,-1.287517412935324,0.2631281604109794,0.01855962943548223,0.0,0.0,0.0,0.0015174129353233378,0.0009309200892498682,6.566204036670895e-05
ASN 858,R ASN 858,0.0,0.0,0.0,-0.0005472636815920326,0.0004977611318718641,3.5109363211063296e-05,2.2179900497512457,0.7985024353153038,0.05632201920020635,-2.2144626865671624,0.7970356021504159,0.05621855676600138,0.0,0.0,0.0,0.0029800995024886062,0.0016389542807462988,0.00011560292165170841
ASP 859,R ASP 859,0.0,0.0,0.0,-0.0004726368159204095,0.0004992506946986026,3.521442887200189e-05,100.82510447761196,1.7076100036028437,0.12044552296375509,-100.79691044776116,1.7051028833278705,0.12026868433431684,0.0,0.0,0.0,0.02772139303482744,0.002614918936513936,0.00018444216076957332
LEU 860,R LEU 860,0.0,0.0,0.0,-0.000890547263681568,0.00031220639780570584,2.202134139352601e-05,1.025039800995025,0.12057106410933541,0.008504427146892571,-1.0228905472636811,0.12028505926666987,0.008484253920703726,0.0,0.0,0.0,0.0012587064676613695,0.0007482891387905338,5.278024634405092e-05
VAL 861,R VAL 861,0.0,0.0,0.0,-0.0010447761194030097,0.0002873538125013514,2.026837518480819e-05,1.3278109452736324,0.10292611502350187,0.007259848398918484,-1.3251592039800995,0.10259476642051098,0.007236476870474435,0.0,0.0,0.0,0.001606965174129324,0.0007260273172917552,5.1210018524531904e-05
SER 862,R SER 862,0.0,0.0,0.0,-0.0005771144278607158,0.0004940175756142013,3.484531311165705e-05,1.3315124378109453,0.45216442557519626,0.03189321952266861,-1.3291293532338315,0.451271264775432,0.031830220817231566,0.0,0.0,0.0,0.0018059701492533055,0.0012367362678131497,8.723265044753304e-05
GLU 863,R GLU 863,0.0,0.0,0.0,-0.0009552238805970312,0.00025034319652554853,1.7657847612932313e-05,107.88692039800988,1.9711789874684387,0.1390362456883454,-107.84823880597018,1.967816165291277,0.1387990505003881,0.0,0.0,0.0,0.03772636815920666,0.0034119706221080125,0.00024066185197422208
TYR 864,R TYR 864,0.0,0.0,0.0,-0.0024079601990049486,0.0005014767430191081,3.537144221435768e-05,0.3697363184079601,0.18013992660869263,0.0127060907474531,-0.36937810945273636,0.1794688301999575,0.012658755256481122,0.0,0.0,0.0,-0.0020497512437812537,0.0010685520205898958,7.536984830399297e-05
GLN 865,R GLN 865,0.0,0.0,0.0,-0.0017761194029850369,0.00047276772211758136,3.3346464011509204e-05,0.34938805970149267,1.0569945417787017,0.07455464660300752,-0.34852238805970154,1.0542182035247984,0.07435881880145441,0.0,0.0,0.0,-0.0009104477611939583,0.0029661339392851108,0.00020921495701241465
GLN 866,R GLN 866,0.0,0.0,0.0,-0.0014179104477611952,0.0004932152728912822,3.478872304083681e-05,1.1344925373134338,1.0519308856824978,0.07419748384024022,-1.1316218905472637,1.049792055371351,0.07404662238193692,0.0,0.0,0.0,0.0014527363184081096,0.002270074620186907,0.00016011871810207075
TYR 867,R TYR 867,0.0,0.0,0.0,-0.002746268656716474,0.000537451612967442,3.790891389427174e-05,1.3200398009950238,0.5248945294748262,0.037023205515323045,-1.3178457711442795,0.5237018739992955,0.03693908208423351,0.0,0.0,0.0,-0.0005522388059704447,0.0016627339060939564,0.00011728020710028144
GLN 868,R GLN 868,0.0,0.0,0.0,-0.004313432835820914,0.0008559238450782258,6.0372213163476065e-05,0.836283582089552,0.6332261738454048,0.04466433055687709,-0.824830845771144,0.6314137349790397,0.044536490976036854,0.0,0.0,0.0,0.00713930348258704,0.003620079094328275,0.00025534069182458135
ASP 869,R ASP 869,0.0,0.0,0.0,-0.0027114427860696457,0.00064362036333518,4.539748015557873e-05,258.7737661691543,7.225295225420676,0.5096330310534536,-258.598990049751,7.2028432466498895,0.5080493905741211,0.0,0.0,0.0,0.1720646766169156,0.02253158746849457,0.0015892556439237177
gdp 870,R gdp 870,0.0,0.0,0.0,-0.0038208955223880455,0.00045467302124551555,3.207016221847077e-05,283.71183084577103,2.70109496155609,0.19052054891513373,-283.63989054726375,2.6972739634141756,0.1902510364863734,0.0,0.0,0.0,0.06811940298506787,0.004037839878868165,0.0002848072656098674
MET 871,L MET   1,0.0,0.0,0.0,-0.018970149253731354,0.004029629623562979,0.0002842281588514081,-81.69923880597018,1.6087975617554733,0.11347583069882256,82.14654228855719,1.6646715987843534,0.11741688140468672,0.0,0.0,0.0,0.42833333333333384,0.1091205610739268,0.007696770935352469
ARG 872,L ARG   2,0.0,0.0,0.0,-0.011039800995024864,0.0023454004866939,0.00016543179507221651,-78.0579800995025,1.7252790327638314,0.12169180018927314,78.13918407960202,1.7547962592233808,0.12377378481682799,0.0,0.0,0.0,0.07016417910447426,0.035192970669224055,0.0024823207570577425
GLU 873,L GLU   3,0.0,0.0,0.0,-0.024363184079602005,0.002798798215962857,0.00019741200513022673,84.55567164179105,1.3534764604524392,0.09546686875479414,-84.6677313432836,1.342291419989853,0.09467793682944553,0.0,0.0,0.0,-0.13642288557213958,0.06661238043708169,0.004698475050320063
CYS 874,L CYS   4,0.0,0.0,0.0,-0.009144278606965163,0.0008888919828664335,6.26976063086695e-05,0.2464378109452736,0.25586594236216686,0.01804739206926832,-0.17586069651741296,0.2609746570824758,0.018407733022332538,0.0,0.0,0.0,0.06143283582089549,0.015472225682816696,0.0010913266552949564
ILE 875,L ILE   5,0.0,0.0,0.0,-0.030567164179104447,0.004198639487996037,0.00029614919554287947,-0.9544676616915427,0.20977118593069546,0.014796118632967491,0.9944925373134337,0.20479833836494715,0.014445361010084125,0.0,0.0,0.0,0.009457711442786069,0.013928011531092894,0.0009824061871084376
SER 876,L SER   6,0.0,0.0,0.0,-0.008965174129353243,0.0009270834245885221,6.539142290686895e-05,0.48159701492537293,0.14062964943263984,0.009919250668704412,-0.4532985074626865,0.13964845859450867,0.009850042803104768,0.0,0.0,0.0,0.019333333333333282,0.011880136577825905,0.0008379602250970872
ILE 877,L ILE   7,0.0,0.0,0.0,-0.014552238805970123,0.001828058661622889,0.00012894131625080415,-0.9312537313432838,0.08694877715793643,0.006132893877261669,0.9537960199004978,0.08794708486016989,0.006203309073366493,0.0,0.0,0.0,0.007990049751243905,0.009075136910690501,0.0006401108033272088
HID 878,L HID   8,0.0,0.0,0.0,-0.010621890547263747,0.0009956714317285876,7.02292479205413e-05,1.3014577114427857,0.17077886971470455,0.01204581270345536,-1.3256865671641789,0.17439121191930798,0.012300607677155162,0.0,0.0,0.0,-0.034850746268657314,0.011470386354638616,0.0008090586727448637
VAL 879,L VAL   9,0.0,0.0,0.0,-0.006676616915422893,0.000816435949242981,5.758695174278897e-05,-0.8167860696517415,0.05581801457610658,0.003937099186718811,0.8302089552238804,0.0555415323010733,0.003917597630663077,0.0,0.0,0.0,0.006746268656716751,0.004660653393803896,0.0003287371438356075
GLY 880,L GLY  10,0.0,0.0,0.0,-0.0024925373134328304,0.0004999443052072995,3.526335238514417e-05,-0.2905223880597013,0.11812663222181724,0.008332010215379982,0.2882089552238807,0.11727471732129222,0.008271920771362988,0.0,0.0,0.0,-0.004805970149253768,0.0028244075113470477,0.00019921834555267342
GLN 881,L GLN  11,0.0,0.0,0.0,-0.003363184079601942,0.0004911533901764796,3.464328904750674e-05,0.37262686567164055,0.23836275101047294,0.016812812140923176,-0.3587064676616914,0.23821976226228306,0.01680272649225789,0.0,0.0,0.0,0.010557213930346704,0.003079051381828702,0.00021717953931762337
ALA 882,L ALA  12,0.0,0.0,0.0,-0.0016766169154228733,0.0004677675332753391,3.299377788367514e-05,-0.0348507462686567,0.09627896662753486,0.006790994701012801,0.03902487562189057,0.0964249734280825,0.006801293226677982,0.0,0.0,0.0,0.002497512437810941,0.0017509752168560636,0.0001235042692686483
GLY 883,L GLY  13,0.0,0.0,0.0,-0.0019303482587064197,0.00033845475326755827,2.387275763837758e-05,-0.42291044776119385,0.11450069821116594,0.008076256549599434,0.440233830845771,0.1161377636645646,0.008191726243642266,0.0,0.0,0.0,0.01539303482587071,0.003776037466582681,0.00026634114723719023
VAL 884,L VAL  14,0.0,0.0,0.0,-0.006542288557213954,0.0006063123477247159,4.276597563085623e-05,-0.25270646766169136,0.09915517969154176,0.00699386712851005,0.2760298507462687,0.09828898960255995,0.006932770790333701,0.0,0.0,0.0,0.016781094527363233,0.005685089233954795,0.0004009952766934931
GLN 885,L GLN  15,0.0,0.0,0.0,-0.0037761194029850963,0.0005227433049378239,3.687146983573284e-05,0.13925373134328406,0.4362161592725046,0.030768315550953718,-0.13195024875621894,0.4362703273428512,0.030772136272047564,0.0,0.0,0.0,0.0035273631840802896,0.003425177122549444,0.0002415933666929419
ILE 886,L ILE  16,0.0,0.0,0.0,-0.0030298507462686165,0.0004450998854994403,3.139492528561943e-05,-0.25561194029850753,0.08514113922641914,0.0060053929282561265,0.27111940298507464,0.08640363263762053,0.006094442347520253,0.0,0.0,0.0,0.012477611940298415,0.004586454886568133,0.00032350358465740777
GLY 887,L GLY  17,0.0,0.0,0.0,-0.002870646766169171,0.0004151174138309119,2.9280124791219317e-05,-0.4838955223880598,0.15598058952417518,0.011002022497991657,0.5001890547263683,0.1547455754263482,0.010914911320049073,0.0,0.0,0.0,0.013422885572139288,0.005251417589408538,0.00037040643737320405
ASN 888,L ASN  18,0.0,0.0,0.0,-0.005995024875621895,0.0007363856363016595,5.194063801466198e-05,0.5714975124378107,0.37438444502994417,0.02640704269475255,-0.5455771144278604,0.3729763911187575,0.026307726229437743,0.0,0.0,0.0,0.019925373134327698,0.005351282264625204,0.0003774503484575259
ALA 889,L ALA  19,0.0,0.0,0.0,-0.0020646766169154607,0.0003005732829252147,2.1200804735552627e-05,-0.139179104477612,0.15733653053879162,0.011097663202993912,0.1454228855721393,0.1567906842903324,0.011059162177165556,0.0,0.0,0.0,0.0041791044776118775,0.0028280332976059626,0.00019947408879685002
CYS 890,L CYS  20,0.0,0.0,0.0,-0.0034477611940298488,0.000516886452388949,3.645835930892493e-05,-0.7784029850746267,0.3004783446656015,0.021194108307033086,0.8040398009950247,0.29922727748320427,0.02110586483180824,0.0,0.0,0.0,0.02218905472636823,0.007913341565252216,0.0005581640779842268
TRP 891,L TRP  21,0.0,0.0,0.0,-0.023114427860696538,0.002203985714760025,0.00015545716613209627,-0.161726368159204,0.22871566512566294,0.016132359167456964,0.08858706467661692,0.23089252228602555,0.016285902832898182,0.0,0.0,0.0,-0.0962537313432836,0.019515277814231055,0.0013765015648530444
GLU 892,L GLU  22,0.0,0.0,0.0,-0.005283582089552238,0.0006940967174764206,4.8957807665383736e-05,83.03854228855722,1.164151966219157,0.08211294855658494,-83.00277114427864,1.15902764932473,0.08175150711100951,0.0,0.0,0.0,0.030487562189051756,0.007168275501056612,0.0005056111697936878
LEU 893,L LEU  23,0.0,0.0,0.0,-0.0030497512437811076,0.00039588987590202915,2.7923918833030078e-05,-0.1878358208955226,0.0791956950840667,0.005586033632242079,0.19608955223880598,0.08006621600632005,0.005647435443844538,0.0,0.0,0.0,0.0052039800995023365,0.00412891563946439,0.0002912312544546208
TYR 894,L TYR  24,0.0,0.0,0.0,-0.008039800995024875,0.000839573428883085,5.921894372540546e-05,-0.7991691542288561,0.2773249279553747,0.01956099221016252,0.8157960199004974,0.2761179594780975,0.019475859217769814,0.0,0.0,0.0,0.008587064676616862,0.005355392673498509,0.0003777402743453431
CYS 895,L CYS  25,0.0,0.0,0.0,-0.010437810945273658,0.0015858087015431519,0.00011185432152238785,0.10520398009950248,0.12463548117706462,0.008791109022866938,-0.11058208955223879,0.12434526830108013,0.0087706389848928,0.0,0.0,0.0,-0.015815920398009907,0.006095504033835101,0.00042994370467139894
LEU 896,L LEU  26,0.0,0.0,0.0,-0.003343283582089525,0.0004953185458568485,3.493707647735841e-05,-0.267716417910448,0.10562382410239847,0.007450130126084651,0.26779601990049745,0.10533010504568453,0.007429412781189921,0.0,0.0,0.0,-0.0032636815920398746,0.002730903733583301,0.0001926230975814859
GLU 897,L GLU  27,0.0,0.0,0.0,-0.0027512437810945397,0.00046553980359363706,3.283664594724448e-05,75.47559701492536,0.7017753122257029,0.04949941397961985,-75.46314427860695,0.7003016720838487,0.049395471418278845,0.0,0.0,0.0,0.009701492537315356,0.0027536403334051983,0.00019422681368187655
HIP 898,L HIP  28,0.0,0.0,0.0,-0.006273631840795961,0.0006539213851004848,4.6124058209680905e-05,-80.7245472636816,0.9711275638527146,0.06849805696029532,80.72625870646765,0.9680939896881335,0.0682840851365584,0.0,0.0,0.0,-0.0045621890547255985,0.006715050533370106,0.0004736431453981546
GLY 899,L GLY  29,0.0,0.0,0.0,-0.0025074626865671528,0.0005289565715423656,3.730971987170026e-05,0.26566666666666655,0.08867237104307822,0.006254466816302214,-0.2525970149253731,0.08925792349428832,0.006295768501733844,0.0,0.0,0.0,0.010562189054726284,0.0030529918747261788,0.0002153414434090033
ILE 900,L ILE  30,0.0,0.0,0.0,-0.02345273631840796,0.004752480889189758,0.00033521415596417687,-0.7608905472636813,0.1425208999605723,0.010052649195541153,0.7949054726368162,0.14317638990687728,0.010098883891527716,0.0,0.0,0.0,0.010562189054726197,0.00987571337225952,0.0006965791130599385
GLN 901,L GLN  31,0.0,0.0,0.0,-0.02134328358208957,0.005993907949048803,0.0004227776693721575,0.36840298507462715,0.8704312031367417,0.06139548330390257,-0.3370696517412936,0.872641170277943,0.06155136236732636,0.0,0.0,0.0,0.00999004975124353,0.014404597818265932,0.0010160219919320204
PRO 902,L PRO  32,0.0,0.0,0.0,-0.02973134328358212,0.011427794635684956,0.0008060544845212791,1.168084577114428,0.18372564396321298,0.012959007749025002,-1.162925373134328,0.1812974231059575,0.012787734255424846,0.0,0.0,0.0,-0.024572139303482808,0.02540862116982664,0.001792185954714919
ASP 903,L ASP  33,0.0,0.0,0.0,-0.3173582089552239,0.22705907146621693,0.016015512059962024,97.772223880597,3.30193628323391,0.23290062812234733,-97.42170646766179,3.1185551107048366,0.2199659175149082,-0.019282531343283588,0.02613820257963033,0.0018436466595966156,0.013876672636813749,0.1963835383350964,0.01385182677914592
GLY 904,L GLY  34,0.0,0.0,0.0,-0.20228855721393046,0.0855485449943752,0.006034129115486458,0.7777064676616914,0.3566321716819274,0.025154893876997843,-0.6701393034825875,0.3850130585076368,0.02715672728666716,-0.0006132179104477612,0.0017107364697500742,0.00012066604688276303,-0.09533461094527361,0.07452478128326369,0.005256572775097096
GLN 905,L GLN  35,0.0,0.0,0.0,-0.075636815920398,0.02012850353449708,0.0014197551721851815,-0.17970149253731463,1.1211781829211938,0.07908181159197736,0.28472139303482585,1.1168130216662204,0.07877391685660623,0.0,0.0,0.0,0.02938308457711368,0.030352285027749427,0.002140885117561363
MET 906,L MET  36,0.0,0.0,0.0,-0.019800995024875624,0.0032568640114425504,0.00022972147519186506,0.10752736318407967,0.27586578411121604,0.019458072138824077,-0.08708457711442781,0.2748867479344818,0.019389016251321434,0.0,0.0,0.0,0.0006417910447761614,0.007433355293642005,0.0005243084567489692
PRO 907,L PRO  37,0.0,0.0,0.0,-0.005955223880597002,0.0009320095843393301,6.573888742519409e-05,0.3926318407960201,0.19632434271729407,0.01384765144219643,-0.39581592039801017,0.1956691057640958,0.013801434590967734,0.0,0.0,0.0,-0.009139303482587059,0.0038479169931932944,0.000271411138133669
SER 908,L SER  38,0.0,0.0,0.0,-0.0027960199004975106,0.0006093664270289701,4.298139377563025e-05,-0.37106965174129336,0.3832705877149218,0.02703382287322684,0.3768955223880597,0.38176178922371756,0.026927400433128343,0.0,0.0,0.0,0.0030298507462685614,0.002537108566502468,0.00017895384043398085
ASP 909,L ASP  39,0.0,0.0,0.0,-0.001726368159203993,0.0004781299015615517,3.3724682987734366e-05,74.57072139303483,0.9624484748061014,0.06788588121942782,-74.55534825870646,0.9602994807089726,0.06773430286293625,0.0,0.0,0.0,0.013646766169154629,0.0026484956755363706,0.00018681048133600356
LYS 910,L LYS  40,0.0,0.0,0.0,-0.002114427860696517,0.0005916843282514681,4.1734194690441276e-05,-74.08804975124377,2.9457196432166413,0.20777504358914123,74.08102985074628,2.9452868900630618,0.20774451953517858,0.0,0.0,0.0,-0.009134328358209336,0.0028119973375705415,0.0001983429993861432
THR 911,L THR  41,0.0,0.0,0.0,-0.001024875621890571,0.0002530964645169451,1.7852048163633852e-05,-0.4672338308457709,0.15804927139600347,0.011147936066881681,0.4677960199004975,0.15784267998849302,0.011133364232525525,0.0,0.0,0.0,-0.00046268656716396685,0.0007595827253736264,5.35768345224213e-05
ILE 912,L ILE  42,0.0,0.0,0.0,-0.002532338308457703,0.0005373594968277492,3.7902416522743526e-05,0.057233830845771105,0.16030723006060182,0.01130720019136812,-0.05095522388059705,0.15986092520698877,0.011275720274184881,0.0,0.0,0.0,0.0037462686567162947,0.0020370446125926524,0.0001436820486800604
GLY 913,L GLY  43,0.0,0.0,0.0,-0.0018507462686567252,0.0004963668402482286,3.5011017462667326e-05,0.41559701492537326,0.16169719194109838,0.011405240543230001,-0.408900497512438,0.16018537162716917,0.011298604960190407,0.0,0.0,0.0,0.004845771144278608,0.0021925006798647327,0.00015464707423095854
GLY 914,L GLY  44,0.0,0.0,0.0,-0.001328358208955226,0.0005003896899773237,3.5294767404634845e-05,0.25424875621890564,0.197027709269143,0.013897263093565253,-0.25083084577114423,0.19646358832134947,0.013857473069831235,0.0,0.0,0.0,0.0020895522388058637,0.0012546194438010083,8.849403242559942e-05
GLY 915,L GLY  45,0.0,0.0,0.0,-0.0012786069651741256,0.0004483136448186638,3.162160639024333e-05,0.8912487562189053,0.10541586827666732,0.007435462053087478,-0.8856666666666664,0.10519795759388009,0.007420091818612206,0.0,0.0,0.0,0.004303482587064678,0.0012783843234928556,9.017027779580457e-05
ASP 916,L ASP  46,0.0,0.0,0.0,-0.002562189054726355,0.000496117447256443,3.499342663732914e-05,75.90612935323381,0.8903577084203881,0.06280099061802288,-75.88669651741294,0.8878885807227566,0.06262683177837094,0.0,0.0,0.0,0.01687064676616685,0.0035636618317853195,0.0002513613249452397
ASP 917,L ASP  47,0.0,0.0,0.0,-0.004089552238805969,0.0005747076250027116,4.0536750369617e-05,76.87315920398007,0.9813868471790385,0.06922169101190269,-76.85371641791048,0.9791858300266034,0.06906644323201273,0.0,0.0,0.0,0.015353233830845905,0.005140764988473941,0.00036260160467794714
SER 918,L SER  48,0.0,0.0,0.0,-0.003781094527363196,0.0005658971620619357,3.99153082287209e-05,0.72089552238806,0.2518455145794373,0.01776381295822588,-0.7115522388059704,0.2534789549537402,0.017879026958903976,0.0,0.0,0.0,0.005562189054726261,0.006153699949521055,0.00043404852807039533
PHE 919,L PHE  49,0.0,0.0,0.0,-0.01989552238805971,0.0030573343591808184,0.0002156477386462047,0.7938557213930348,0.13307665871268165,0.009386503779610093,-0.8115572139303474,0.13243283460603977,0.0093410919285097,0.0,0.0,0.0,-0.037597014925372985,0.016959178117839774,0.001196208193398336
ASN 920,L ASN  50,0.0,0.0,0.0,-0.0197960199004975,0.0055443202149920824,0.00039106619565608663,1.0802487562189058,1.0949295339833527,0.07723037464692559,-0.9790696517412927,1.1059875419324705,0.07801034638962957,0.0,0.0,0.0,0.0813830845771149,0.03683981072382193,0.002598479898310837
THR 921,L THR  51,0.0,0.0,0.0,-0.012482587064676583,0.002221770454809092,0.0001567116049743757,0.9407910447761193,0.2755024828005314,0.01943244684015137,-0.8612786069651746,0.2828127590942748,0.019948073973602064,0.0,0.0,0.0,0.06702985074626863,0.019473137626803354,0.0013735292252076855
PHE 922,L PHE  52,0.0,0.0,0.0,-0.019054726368159223,0.002381936594464933,0.00016800885341590002,1.066348258706468,0.15619517739751204,0.011017158359559114,-1.0405572139303487,0.16792455057782174,0.011844484554509201,0.0,0.0,0.0,0.00673631840796031,0.020788322506037682,0.0014662952140688309
PHE 923,L PHE  53,0.0,0.0,0.0,-0.07067164179104478,0.014269671480808316,0.0010065050218730617,-1.1775074626865678,0.18320621878370422,0.012922370321711694,1.3499651741293532,0.2045981470400799,0.014431240602751319,0.0,0.0,0.0,0.10178606965174157,0.04677966778829482,0.003299583358579544
SER 924,L SER  54,0.0,0.0,0.0,-0.3571542288557213,0.1582394466690174,0.01116134999638819,-1.3546965174129355,1.480934662658181,0.10445707716789801,1.6667512437810945,1.4685531844415034,0.10358375503009978,-0.02264195820895522,0.020290675175706076,0.0014311938777995174,-0.06774146069651747,0.21135051498816368,0.014907515915635822
GLU 925,L GLU  55,0.0,0.0,0.0,-0.6970597014925369,0.49920186688194446,0.03521098482336071,96.8546567164179,3.841320191355071,0.2709458356081411,-96.42939303482586,3.21292659010237,0.22662236844042222,-0.16311105671641782,0.05630077952980989,0.003971150801077292,-0.4349070766169152,0.8052423848470135,0.05679741858553631
THR 926,L THR  56,0.0,0.0,0.0,-3.1615870646766173,0.5845053729239337,0.04122783022376916,-7.86469154228856,2.2187548398104173,0.15649889989253243,7.450711442786066,1.6025720453433372,0.11303671662804696,-0.3154619104477611,0.031567094415817634,0.002226571165159141,-3.891029074626865,1.0449179738559315,0.07370283117911307
GLY 927,L GLY  57,0.0,0.0,0.0,-0.8171492537313431,0.39026913485929354,0.027527462327793073,-4.524437810945273,1.0993190824949313,0.07753998952674965,4.496343283582086,0.8600201181073849,0.06066114198572378,-0.18025271641791046,0.057969666519419365,0.004088865013225741,-1.0254964975124379,0.5082573607126105,0.0358497101106502
ALA 928,L ALA  58,0.0,0.0,0.0,-1.539422885572139,0.37138677224778666,0.026195603159285204,-1.5706517412935328,0.38807559158690047,0.027372741714755216,2.0130547263681606,0.40162538173498824,0.02832847022243099,-0.3157148776119405,0.052014194976243266,0.0036687984388907515,-1.4127347781094524,0.4112812073493195,0.02900953964888736
GLY 929,L GLY  59,0.0,0.0,0.0,-0.15191044776119403,0.02582878837179038,0.001821822264098189,-1.4967213930348255,0.30717141889686905,0.021666201363597155,1.6798457711442802,0.3214885482582765,0.02267605380627207,0.0,0.0,0.0,0.031213930348258676,0.05200123424649974,0.0036678842595004586
LYS 930,L LYS  60,0.0,0.0,0.0,-1.680771144278607,0.495046886932815,0.034917915134250826,-109.29997512437811,6.525330499198091,0.4602613259637772,110.29464676616924,7.007630827924614,0.4942801682032186,-0.23498858507462694,0.07467656276208572,0.0052672786151626615,-0.921088087562188,0.8015962867511057,0.05654024265484242
HIE 931,L HIE  61,0.0,0.0,0.0,-0.5458308457711443,0.2919583580403768,0.02059315478570547,-0.28227860696517404,0.6380115970733208,0.04500186828626093,0.4916318407960197,0.6049158107461252,0.042667471507332896,-0.009701516417910443,0.0057558114026490595,0.00040598363385674433,-0.34617912835820885,0.3405469379943796,0.024020328970840554
VAL 932,L VAL  62,0.0,0.0,0.0,-1.4351592039800998,0.2912577879339906,0.020543740380391362,-1.193771144278607,0.4235831957767708,0.02987725500925196,1.3331791044776113,0.397422213373615,0.02803200158478997,-0.067055176119403,0.0310408087052584,0.0021894498332959422,-1.362806419900497,0.3480379495850277,0.024548704189221515
PRO 933,L PRO  63,0.0,0.0,0.0,-0.1596965174129353,0.0413273840744703,0.002915008917183208,2.8120696517412913,0.29147244158475416,0.020558880881540773,-2.8073930348258735,0.26350486840447757,0.01858620036864951,0.0,0.0,0.0,-0.15501990049751266,0.06367610517407106,0.004491366161948202
ARG 934,L ARG  64,0.0,0.0,0.0,-0.10164676616915422,0.02960720636343156,0.002088331320626724,-96.79702487562184,1.9724401319226776,0.13912519995952158,97.3854129353234,2.001493893222517,0.14117449427522596,-0.001053062686567164,0.004153471518809649,0.0002929632926385939,0.48568823084577034,0.15039383693181224,0.01060796335320067
ALA 935,L ALA  65,0.0,0.0,0.0,-0.02555721393034828,0.0023325429078412765,0.00016452489138479108,1.5970199004975123,0.18926600723457554,0.01334979484339696,-1.546457711442786,0.19025029194409152,0.013419220933858335,0.0,0.0,0.0,0.02500497512437817,0.022621369176231136,0.0015955883573173463
VAL 936,L VAL  66,0.0,0.0,0.0,-0.03424378109452742,0.004331450830880819,0.0003055169853868868,-1.2686268656716422,0.09686758194805498,0.006832512424588408,1.3401243781094523,0.09995212512075949,0.007050079324967777,0.0,0.0,0.0,0.03725373134328362,0.02057096196406062,0.001450963783534414
PHE 937,L PHE  67,0.0,0.0,0.0,-0.028980099502487533,0.003090605567873238,0.0002179945087647562,1.1508805970149245,0.10494971869601055,0.007402582396782421,-1.1930000000000003,0.10505151543657743,0.007409762585249175,0.0,0.0,0.0,-0.0710995024875625,0.019792959443539086,0.0013960877168367335
VAL 938,L VAL  68,0.0,0.0,0.0,-0.01673134328358208,0.0021481132961049206,0.00015151622957751686,-0.8825472636815916,0.06856829405946493,0.004836434560174676,0.9070248756218905,0.0676327099915834,0.004770443548119937,0.0,0.0,0.0,0.007746268656716055,0.008297952664084552,0.0005852924532214215
ASP 939,L ASP  69,0.0,0.0,0.0,-0.01034825870646764,0.0012610149322823951,8.894513540176145e-05,98.20705472636824,1.2208756876725253,0.0861139313808167,-98.20123880597016,1.2195884807481543,0.08602313880473592,0.0,0.0,0.0,-0.004532338308454042,0.010082258641213766,0.0007111476930532598
LEU 940,L LEU  70,0.0,0.0,0.0,-0.0159054726368159,0.0024180128144085772,0.00017055347377330004,1.0650646766169145,0.18795069427546202,0.013257019820477688,-1.0388208955223885,0.1872282980301768,0.013206065918025223,0.0,0.0,0.0,0.010338308457711278,0.006134883142206572,0.0004327212928160227
GLU 941,L GLU  71,0.0,0.0,0.0,-0.015194029850746303,0.0019843076362118022,0.0001399622691716733,104.37372636815925,1.6370504721905168,0.11546863734988291,-104.32138308457716,1.6279355597089775,0.11482572099410406,0.0,0.0,0.0,0.037149253731345755,0.019338246380551028,0.0013640147302915074
PRO 942,L PRO  72,0.0,0.0,0.0,-0.020761194029850705,0.002959542550231559,0.00020875003627528056,-0.7385422885572138,0.11117571342903146,0.007841730205711923,0.7270348258706468,0.10927815520528049,0.007707886768316005,0.0,0.0,0.0,-0.032268656716417744,0.010510712975355932,0.0007413685316715389
THR 943,L THR  73,0.0,0.0,0.0,-0.007129353233830829,0.0008541290286682914,6.024561657487423e-05,0.6028507462686569,0.2372236126525781,0.016732463516263427,-0.5832786069651744,0.2355805193232795,0.016616568648636698,0.0,0.0,0.0,0.012442786069651948,0.005813687760117675,0.00041006591735697964
VAL 944,L VAL  74,0.0,0.0,0.0,-0.00655721393034827,0.0006750420653964303,4.761379613475053e-05,-0.26525870646766175,0.1194772308553143,0.008427274097872159,0.29750746268656725,0.11927517911228815,0.00841302246676015,0.0,0.0,0.0,0.025691542288557186,0.006066331364862407,0.00042788602325512053
ILE 945,L ILE  75,0.0,0.0,0.0,-0.02178606965174131,0.0026652368632895784,0.00018799131367460263,-0.5127462686567166,0.1867100881405187,0.013169514210648733,0.5441194029850747,0.1853749881738083,0.013075343519823517,0.0,0.0,0.0,0.009587064676617001,0.011291419356545856,0.0007964353139960534
ASP 946,L ASP  76,0.0,0.0,0.0,-0.014144278606965174,0.0022380872256998097,0.0001578625012556494,104.66517910447766,2.497112535046934,0.1761327378900905,-104.53321393034823,2.4708039376938893,0.1742770725098546,0.0,0.0,0.0,0.1178208955223904,0.030922914287853674,0.0021811342022508796
GLU 947,L GLU  77,0.0,0.0,0.0,-0.00676119402985072,0.0007348378283636187,5.1831464060333156e-05,90.86852736318404,1.393837892349782,0.09831374465865077,-90.81351243781089,1.3881837846662008,0.09791493465203012,0.0,0.0,0.0,0.04825373134328053,0.007860113965438453,0.0005544096925670954
VAL 948,L VAL  78,0.0,0.0,0.0,-0.01562686567164176,0.002236084581492286,0.00015772124562445924,-0.5562885572139303,0.23794699505588918,0.016783486976939897,0.6171492537313433,0.23847923574711438,0.016821028340753625,0.0,0.0,0.0,0.04523383084577112,0.011480463602511913,0.0008097694670055987
ARG 949,L ARG  79,0.0,0.0,0.0,-0.06433830845771148,0.01676156985500929,0.0011822699812138442,-110.97511940298507,2.676450704534151,0.188782277050482,111.1437960199005,2.6836425315217203,0.18928954941405154,0.0,0.0,0.0,0.10433830845771459,0.05638156234322276,0.003976848781405041
THR 950,L THR  80,0.0,0.0,0.0,-0.009278606965174121,0.0027376116346989805,0.00019309623644584163,0.13222388059701495,0.36727898844082435,0.025905862429371623,-0.10268159203980101,0.3618682975690534,0.025524221720854647,0.0,0.0,0.0,0.020263681592039628,0.007526743323168022,0.0005308955404689541
GLY 951,L GLY  81,0.0,0.0,0.0,-0.004776119402985067,0.0008722515416507505,6.152388008292604e-05,1.1786467661691542,0.2236443507533114,0.01577465623153908,-1.1537711442786078,0.22617566228956296,0.015953201180985813,0.0,0.0,0.0,0.020099502487562163,0.007857565974019246,0.0005542299711094171
THR 952,L THR  82,0.0,0.0,0.0,-0.008094527363184079,0.001560080333592178,0.00011003958236864621,0.8961492537313437,0.35693785795252986,0.025176455324077605,-0.843880597014925,0.3563454018847722,0.025134666695079435,0.0,0.0,0.0,0.04417412935323376,0.009277615888808724,0.0006543925692791306
TYR 953,L TYR  83,0.0,0.0,0.0,-0.0349154228855721,0.006202054782702098,0.0004374592150293776,0.6019850746268655,0.23637430216186242,0.016672557773150524,-0.6202587064676618,0.24210164539466467,0.017076533417127972,0.0,0.0,0.0,-0.05318905472636786,0.02678984138799688,0.0018896097172570823
ARG 954,L ARG  84,0.0,0.0,0.0,-0.10297512437810942,0.04107019083512135,0.0028968679048028824,-108.56299502487562,4.490731902471355,0.3167518059404512,108.76805970149249,4.515587930120741,0.3185050149534667,-0.003303080597014924,0.017814251719006635,0.0012565204349802828,0.09878647164178977,0.08038535207854912,0.005669945566785448
GLN 955,L GLN  85,0.0,0.0,0.0,-0.7487512437810945,0.37264333154935797,0.026284234018728172,1.8429253731343282,2.0907363290037093,0.14746917035790663,-0.9046169154228854,2.075243999922987,0.14637642571825402,-0.13918312835820887,0.10579527684767451,0.007462223470305388,0.05037408557213851,0.3408328753884009,0.02404049743956885
LEU 956,L LEU  86,0.0,0.0,0.0,-0.2561492537313431,0.4479800297742719,0.031598074999348705,-0.9418308457711437,0.6871678130032309,0.048469080426097,-0.08676119402985079,0.2926426559239714,0.020641421436918946,-0.02480908656716418,0.011480861039383764,0.0008097975000411127,-1.3095503800995023,0.33881585607634546,0.023898227866682806
PHE 957,L PHE  87,0.0,0.0,0.0,-0.6039253731343288,0.13025031164861556,0.00918714862855671,0.44039303482587067,0.45859270969382193,0.03234663572472522,-0.05101990049751247,0.4377491496415845,0.030876444354552113,-0.02127392238805968,0.015547911313807946,0.0010966651080952733,-0.23582616119402983,0.17279367433478138,0.012187926064013643
HIE 958,L HIE  88,0.0,0.0,0.0,-3.6011741293532333,0.5953445380052664,0.04199236598073773,-10.65005472636816,1.252960614100656,0.08837702759993947,10.635268656716415,0.949687787116234,0.06698581170768894,-0.6725068656716418,0.04429455502028104,0.0031242970189962697,-4.288467064676616,0.549217289259537,0.0387388007132958
PRO 959,L PRO  89,0.0,0.0,0.0,-1.2873631840796016,0.27697166986583877,0.01953607530569044,-1.9480746268656723,0.5683000305992302,0.04008479350754742,2.4932437810945274,0.6175355491800677,0.043557599225099254,-0.2357980298507462,0.06122602669885843,0.004318550950848128,-0.9779920597014938,0.2773849695834955,0.019565227220078918
GLU 960,L GLU  90,0.0,0.0,0.0,-0.7852487562189052,0.7612787277367096,0.053696461305549954,119.3536169154229,5.778071516970608,0.40755374126126587,-117.78218905472633,4.953626617013407,0.34940188169108666,-0.30387632238805956,0.050572266612111984,0.0035670926538885353,0.4823027820895532,1.0820925320244004,0.07632492234167407
GLN 961,L GLN  91,0.0,0.0,0.0,-0.19997014925373127,0.022591750012658944,0.0015934991826002417,0.33415422885572116,0.9644678996458562,0.06802832046515551,-0.03306467661691545,0.9209101926255417,0.0649559966967923,0.0,0.0,0.0,0.10111940298507414,0.07672536583703941,0.005411790041830282
LEU 962,L LEU  92,0.0,0.0,0.0,-0.08508457711442786,0.01106821053841378,0.0007806913778670095,0.9942487562189063,0.40041428522454525,0.028243046061028728,-0.8613532338308454,0.3789321860096084,0.026727815610959212,0.0,0.0,0.0,0.04781094527363198,0.03446786779091106,0.0024311759434312904
ILE 963,L ILE  93,0.0,0.0,0.0,-0.07365671641791047,0.012376617625383519,0.000872979298122252,-1.0557412935323385,0.21761800192655173,0.015349590359080125,1.1249353233830854,0.2171252952257826,0.01531483750795096,0.0,0.0,0.0,-0.004462686567164057,0.0153473821887003,0.0010825208741706094
THR 964,L THR  94,0.0,0.0,0.0,-0.04395522388059702,0.007758351948054263,0.000547231953284809,1.1127263681592037,0.2464412168942588,0.017382623190322338,-0.9673830845771146,0.24493363404604715,0.017276286495069366,0.0,0.0,0.0,0.1013880597014926,0.022367768582484793,0.0015777007506195342
GLY 965,L GLY  95,0.0,0.0,0.0,-0.022233830845771133,0.004656354963222442,0.0003284339559190374,0.6015522388059704,0.5778782416707515,0.04076038842625401,-0.4602189054726369,0.5598718419813399,0.0394903149184216,0.0,0.0,0.0,0.11909950248756224,0.028029303247645698,0.0019770346161298064
LYS 966,L LYS  96,0.0,0.0,0.0,-0.09747263681592036,0.047201910930965256,0.003329366093530439,-121.52708955223886,3.50767176711269,0.2474120902803918,122.00726368159211,3.6447506442572575,0.2570808887824658,-0.007116071641791046,0.026771118478269722,0.0018882891050278658,0.37558542089552605,0.2841461230792555,0.020042122217717055
GLU 967,L GLU  97,0.0,0.0,0.0,-0.01967661691542288,0.0031480706398909915,0.0002220477824260283,108.99396517412936,1.9117115547175179,0.1348417363906226,-108.88056716417904,1.8940706950222586,0.1335974460860198,0.0,0.0,0.0,0.093721393034824,0.028800428238417292,0.002031425579281781
ASP 968,L ASP  98,0.0,0.0,0.0,-0.007985074626865676,0.0011481224644765606,8.098231467873113e-05,100.30334328358211,1.4947364254791708,0.10543057845758855,-100.30809950248758,1.4970640687418777,0.10559475775465187,0.0,0.0,0.0,-0.012741293532339899,0.01236399588913749,0.000872089029489686
ALA 969,L ALA  99,0.0,0.0,0.0,-0.0037164179104477607,0.0006019694910350006,4.245965413821694e-05,-0.11773631840796014,0.12376854150006307,0.008729959812828246,0.12075124378109457,0.12321343295534816,0.008690805474994215,0.0,0.0,0.0,-0.0007014925373135014,0.0022126834210040186,0.00015607065502881896
ALA 970,L ALA 100,0.0,0.0,0.0,-0.00248756218905473,0.0004998452769196565,3.5256367468290676e-05,-0.3553432835820897,0.1116634360585508,0.007876131507560571,0.35774129353233836,0.11201857848894907,0.007901181323189252,0.0,0.0,0.0,-8.955223880590505e-05,0.0019166565775657412,0.0001351905314092541
ASN 971,L ASN 101,0.0,0.0,0.0,-0.002223880597014928,0.0004727677221175679,3.3346464011508255e-05,-1.2651691542288552,0.15983630072245059,0.011273983396963703,1.2707263681592047,0.1594368502110342,0.011245808330265701,0.0,0.0,0.0,0.003333333333333554,0.0026303497172724608,0.00018553056412530338
ASN 972,L ASN 102,0.0,0.0,0.0,-0.0028955223880597074,0.0005765136691292223,4.066413890028514e-05,0.39082089552238874,0.2588247409513844,0.01825608963057964,-0.38905970149253727,0.2591870689950391,0.018281646280289086,0.0,0.0,0.0,-0.0011343283582083265,0.0015762117416058003,0.0001111774041606497
TYR 973,L TYR 103,0.0,0.0,0.0,-0.004233830845771151,0.0006691865941237344,4.7200783035652326e-05,0.941373134328358,0.22260239429283557,0.015701162289407863,-0.9433184079601987,0.222390826498979,0.015686239447822502,0.0,0.0,0.0,-0.006179104477611955,0.0019025411637154895,0.00013419490688172363
ALA 974,L ALA 104,0.0,0.0,0.0,-0.0028358208955224246,0.0006132130920649096,4.32527166075079e-05,0.682089552238806,0.09369380605904234,0.006608651533685129,-0.6821243781094526,0.09335072396299063,0.006584452388452163,0.0,0.0,0.0,-0.0028706467661691894,0.0022884490564968906,0.00016141475091158275
ARG 975,L ARG 105,0.0,0.0,0.0,-0.009621890547263546,0.0012603081073030162,8.889527981172304e-05,-101.65196019900493,1.4080293516611189,0.09931473301943947,101.66921890547258,1.4120170963715815,0.09959600684430828,0.0,0.0,0.0,0.007636815920395023,0.011897256584596201,0.0008391677772689771
GLY 976,L GLY 106,0.0,0.0,0.0,-0.003348258706467704,0.0006751520578581994,4.762155440481916e-05,0.961820895522388,0.14069528048743,0.009923879926380453,-0.953213930348259,0.1412607729523617,0.009963766689474518,0.0,0.0,0.0,0.005258706467661585,0.0023271566402515253,0.00016414497336176385
HIP 977,L HIP 107,0.0,0.0,0.0,-0.007910447761194055,0.001473460170529525,0.0001039298671425263,-95.57185572139304,1.3356541707201461,0.09420978136207069,95.59874626865673,1.3417962529292458,0.09464301043791383,0.0,0.0,0.0,0.01898009950248826,0.013353204172844368,0.0009418624020980515
TYR 978,L TYR 108,0.0,0.0,0.0,-0.012174129353233825,0.0022248097605929787,0.00015692598107536752,0.4700398009950249,0.3231137507570959,0.022790686752014545,-0.4592388059701495,0.320790399303254,0.02262681017580793,0.0,0.0,0.0,-0.0013731343283580996,0.007589930133388061,0.0005353523944258335
THR 979,L THR 109,0.0,0.0,0.0,-0.010199004975124383,0.0017732672167121212,0.00012507662570536735,0.8484328358208962,0.19680110098693035,0.013881279377727658,-0.816437810945274,0.19706426803078977,0.013899841749790129,0.0,0.0,0.0,0.021796019900497624,0.006861326045603713,0.00048396062452429916
ILE 980,L ILE 110,0.0,0.0,0.0,-0.017024875621890555,0.0025342191648662056,0.00017875003775632165,1.1020248756218909,0.1902844803466767,0.013421632397846,-1.0638009950248755,0.19288160521639017,0.013604819461914974,0.0,0.0,0.0,0.021199004975124357,0.01033037346495016,0.0007286483633684593
GLY 981,L GLY 111,0.0,0.0,0.0,-0.009467661691542298,0.001887428692593994,0.00013312895535668996,0.5768706467661692,0.18343505956791928,0.012938511506099268,-0.5634975124378114,0.19139576679239828,0.013500016500091281,0.0,0.0,0.0,0.003905472636815885,0.016636171700731436,0.00117342507737818
LYS 982,L LYS 112,0.0,0.0,0.0,-0.05093034825870644,0.021357304420678267,0.0015064281039682875,-110.85554726368163,3.9937777610897665,0.2816993634498235,111.16884577114436,4.061139771035173,0.2864507132888651,-0.002333086567164179,0.011491215123787516,0.0008105278208451543,0.2600350726368185,0.1167924589771559,0.00823790489048821
GLU 983,L GLU 113,0.0,0.0,0.0,-0.06511442786069649,0.018771520738656577,0.0013240409856010173,118.73452238805967,2.286631821112703,0.16128657301046076,-118.14341293532345,2.2422497860637045,0.1581561056259914,0.0,0.0,0.0,0.5259950248756182,0.12064175401190178,0.008509413228178638
ILE 984,L ILE 114,0.0,0.0,0.0,-0.06254726368159207,0.016773854476687652,0.0011831364716181757,0.4404029850746269,0.21927928485656975,0.01546676822221902,-0.3567313432835822,0.23710651607004032,0.016724204160150923,0.0,0.0,0.0,0.02112437810945312,0.027925976294060743,0.001969746494758689
ILE 985,L ILE 115,0.0,0.0,0.0,-0.05257213930348262,0.012509738292218403,0.0008823689059954679,-0.18255223880597019,0.19088781448502232,0.013464188306783993,0.2827412935323384,0.21719538109378828,0.015319780983924104,0.0,0.0,0.0,0.04761691542288547,0.03502703309162518,0.0024706164227711862
ASP 986,L ASP 116,0.0,0.0,0.0,-0.21633333333333324,0.08343802379168669,0.005885264427737162,107.1446567164179,3.447635516307615,0.2431774596505971,-106.38678606965175,3.554678077943376,0.2507276598066029,-0.0033232835820895517,0.01100649677703423,0.0007763384247642885,0.5382140298507455,0.20174123403909383,0.014229729496737824
LEU 987,L LEU 117,0.0,0.0,0.0,-0.4710099502487561,0.24889063293879574,0.01755539167716512,0.13155721393034853,0.3642430547662804,0.025691724178633916,0.15730845771144278,0.3604272815032877,0.02542258028441768,-0.13031942686567166,0.09955609385738061,0.007022145433431054,-0.3124637054726367,0.3090403377446137,0.021798024735162375
VAL 988,L VAL 118,0.0,0.0,0.0,-0.06293034825870644,0.013761476418322729,0.0009706597059405423,0.3527910447761195,0.22777986693406527,0.016066353052279783,-0.2256915422885572,0.24957138258040323,0.017603408054685635,0.0,0.0,0.0,0.0641691542288558,0.05551210027907526,0.00391552165589486
LEU 989,L LEU 119,0.0,0.0,0.0,-0.138542288557214,0.04260193456397633,0.003004908777179559,-0.6173532338308466,0.27629587861438154,0.019488408666045346,0.893323383084577,0.3009410446230351,0.02122674464567646,0.0,0.0,0.0,0.13742786069651705,0.10313853900825173,0.007274831631553138
ASP 990,L ASP 120,0.0,0.0,0.0,-0.6272786069651742,0.6402576999756887,0.04516029616975618,98.48407960199012,12.814223595358788,0.9038456433618126,-98.77454228855716,10.940326263221664,0.7716711165826081,-0.2984055044776119,0.12488343187891623,0.008808598116916947,-1.2161467980099498,2.6666094302224916,0.1880881270814629
ARG 991,L ARG 121,0.0,0.0,0.0,-0.5497860696517413,0.09019353985633341,0.0063617617916432515,-134.7466169154229,3.9843222720652482,0.2810324246768992,136.3231940298508,3.972672080584087,0.2802106835283842,-0.035677898507462696,0.02028554819256019,0.0014308322482910643,0.9911131462686509,0.3195526358356006,0.02253950507227001
ILE 992,L ILE 122,0.0,0.0,0.0,-0.10453731343283579,0.023492135886371616,0.0016570075054606664,0.304686567164179,0.3404361356501024,0.024012513576064275,-0.058169154228855706,0.3556163610725309,0.025083244121009797,0.0,0.0,0.0,0.14198009950248747,0.1079870067823946,0.0076168161803654745
ARG 993,L ARG 123,0.0,0.0,0.0,-1.7961592039800995,0.9596310467040818,0.06768715516345218,-99.35304477611935,5.632911741678734,0.39731496015115164,102.13771641791041,4.778319927290845,0.3370367011884373,-0.3460885253731342,0.17957764359760348,0.012666430361778749,0.6424239124378117,1.0484167136984766,0.07394961326000997
LYS 994,L LYS 124,0.0,0.0,0.0,-0.36577114427860685,1.0768922706336186,0.0759581241843434,-189.26742786069644,5.099142254086992,0.359665763355959,181.3583084577114,4.010968989315309,0.28291193919583457,-0.6101181492537314,0.0516928938078701,0.0036461356018425255,-8.885008696517415,2.1190677542354286,0.14946751501572852
LEU 995,L LEU 125,0.0,0.0,0.0,-0.23239800995024884,0.043009900468708374,0.0030336844734118124,-0.30736318407960245,0.3669813427250348,0.0258848681193005,0.3720049751243781,0.38351646714614906,0.02705116587111144,0.0,0.0,0.0,-0.16775621890547324,0.10834955993423352,0.007642388707982005
ALA 996,L ALA 126,0.0,0.0,0.0,-0.149228855721393,0.040449555381134074,0.002853091655151249,-0.5346467661691542,0.4133024137070936,0.02915210455320751,0.8592338308457712,0.40516569922761,0.028578184964647816,-0.0006450626865671645,0.0021778236887668332,0.0001536118390984686,0.1747131462686565,0.09665944386385435,0.006817831496069995
ASP 997,L ASP 127,0.0,0.0,0.0,-1.1809751243781093,0.9906978114491121,0.06987843579463394,61.820666666666654,5.413552471485448,0.381842550198274,-60.98227363184076,5.067659563594773,0.3574451455845471,-0.6095800119402985,0.1036223146834006,0.007308954536705666,-0.9521621014925353,0.9279456884070978,0.06545224230728353
GLN 998,L GLN 128,0.0,0.0,0.0,-1.5670049751243775,0.43625565896071733,0.030771101644144577,-4.19495024875622,5.963988975093537,0.4206673476611241,5.715875621890548,5.718063685192144,0.40332111515505387,-0.3018952119402986,0.06852711118084168,0.004833529743886141,-0.34797481393034796,0.9128795000096493,0.06438955531389953
CYS 999,L CYS 129,0.0,0.0,0.0,-0.09039303482587066,0.017913550035362363,0.001263524398190648,-0.04643781094527361,0.3189442743060627,0.02249659455849835,0.27312935323383086,0.3605020313549212,0.02542785273243126,0.0,0.0,0.0,0.1362985074626865,0.07283095979210993,0.005137099818813859
THR1000,L THR 130,0.0,0.0,0.0,-0.05715920398009948,0.011642456501795717,0.0008211955651366041,-0.5226119402985075,0.33338376532429914,0.023515077726992618,0.6380796019900496,0.33948740058514776,0.02394559496419657,0.0,0.0,0.0,0.05830845771144305,0.03161466342367884,0.0022299264242737053
GLY1001,L GLY 131,0.0,0.0,0.0,-0.018412935323383076,0.006012725463820847,0.00042410495452673913,-0.39070149253731323,0.16018180109100305,0.011298353113987303,0.4792835820895525,0.16703127534800852,0.011781477777798817,0.0,0.0,0.0,0.07016915422885567,0.019359938216388706,0.0013655447544223104
LEU1002,L LEU 132,0.0,0.0,0.0,-0.040472636815920414,0.00835830075761,0.0005895490795407814,-0.4874129353233831,0.15022895836748645,0.010596333715951044,0.5519651741293535,0.15745539929534938,0.01110604755862397,0.0,0.0,0.0,0.024079601990049812,0.02074564347579223,0.001463284867381558
GLN1003,L GLN 133,0.0,0.0,0.0,-0.010024875621890536,0.0014401416836919707,0.00010157976228073517,0.08408457711442792,0.28832846079501706,0.020337121574902303,-0.06124378109452741,0.29080428061757324,0.020511752440651884,0.0,0.0,0.0,0.012815920398010413,0.007869643500787334,0.0005550818541650458
GLY1004,L GLY 134,0.0,0.0,0.0,-0.005925373134328311,0.0010832983469626183,7.640997396969494e-05,0.23692039800995007,0.12987320119982942,0.009160549308382133,-0.22637313432835812,0.12711754686518226,0.00896618043800562,0.0,0.0,0.0,0.004621890547263592,0.009343437232164634,0.0006590352488757321
PHE1005,L PHE 135,0.0,0.0,0.0,-0.02064179104477609,0.004879752540022944,0.00034419120605800425,-0.7246218905472634,0.15556562282005504,0.010972753003443813,0.7056368159203986,0.15111128131646717,0.010658567978334543,0.0,0.0,0.0,-0.039626865671642156,0.016927562222978563,0.0011939781801151557
SER1006,L SER 136,0.0,0.0,0.0,-0.004109452736318409,0.0006448882035126833,4.5486906706659865e-05,0.5120447761194028,0.29047684759740167,0.020488657096125348,-0.5050099502487557,0.29185967442031874,0.02058619417982897,0.0,0.0,0.0,0.002925373134328353,0.004376486582981951,0.00030869356241702964
VAL1007,L VAL 137,0.0,0.0,0.0,-0.005348258706467656,0.0006897324109700567,4.864997321933104e-05,-0.757402985074627,0.08680074850678385,0.0061224527412504755,0.7718059701492541,0.08757817922744485,0.006177288476295679,0.0,0.0,0.0,0.009054726368159093,0.004201633187528173,0.00029636035482689846
PHE1008,L PHE 138,0.0,0.0,0.0,-0.005203980099502467,0.0005928127401444899,4.181378672860384e-05,0.8428756218905483,0.05418752635682338,0.0038220934150007616,-0.8551741293532339,0.05388540011575756,0.0038007830730436,0.0,0.0,0.0,-0.017502487562189244,0.003416559582997927,0.00024098553231872684
HIP1009,L HIP 139,0.0,0.0,0.0,-0.003452736318407854,0.0005454515452204533,3.8473185608454464e-05,-86.78755721393033,0.9744585372198089,0.0687330057063975,86.78939800995022,0.9748390609884423,0.06875984578359105,0.0,0.0,0.0,-0.0016119402985066754,0.004811745240050725,0.00033939434096982575
SER1010,L SER 140,0.0,0.0,0.0,-0.0014079601990049835,0.0004914556694481678,3.4664610183411765e-05,1.1381990049751245,0.07999558569291097,0.0056424535656535565,-1.1395174129353238,0.07960987554225385,0.00561524766927774,0.0,0.0,0.0,-0.0027263681592040534,0.0015420317552212583,0.00010876653380600536
PHE1011,L PHE 141,0.0,0.0,0.0,-0.0016069651741293894,0.0004884244583592045,3.445080503817754e-05,0.5298606965174131,0.09802223576307692,0.00691395542521442,-0.5312288557213931,0.09804688371464534,0.006915693957672289,0.0,0.0,0.0,-0.0029751243781090766,0.0011522757536246246,8.127526510792914e-05
GLY1012,L GLY 142,0.0,0.0,0.0,-0.0008009950248756055,0.0003992517939848453,2.816105025108909e-05,0.34315920398009947,0.10174264933592864,0.007176373165493599,-0.3425024875621892,0.10181092242073138,0.007181188777598275,0.0,0.0,0.0,-0.00014427860696513393,0.000818978615184457,5.776629757023028e-05
GLY1013,L GLY 143,0.0,0.0,0.0,-0.0011890547263682005,0.00039155208696418453,2.7617954792047217e-05,-0.052004975124378135,0.08935932815037795,0.006302921034693891,0.057328358208955266,0.08979967557360893,0.006333980747136952,0.0,0.0,0.0,0.004134328358208849,0.0016948460566856337,0.0001195452235638445
GLY1014,L GLY 144,0.0,0.0,0.0,-0.0018706467661691432,0.00042693408861536647,3.0113608766543504e-05,0.12202985074626856,0.12030851346607006,0.008485908252375765,-0.11186069651741293,0.12052815157011197,0.00850140032975191,0.0,0.0,0.0,0.008298507462686547,0.003238519371963256,0.00022842754408874236
THR1015,L THR 145,0.0,0.0,0.0,-0.005109452736318404,0.000724798959262687,5.11233768294811e-05,0.2915920398009948,0.13794923984008112,0.009730189153222749,-0.2648208955223881,0.1377116381602159,0.009713430022901393,0.0,0.0,0.0,0.021661691542288704,0.006541484542843044,0.0004614007443501128
GLY1016,L GLY 146,0.0,0.0,0.0,-0.0016119402985074586,0.00048730829006908826,3.437207659717815e-05,0.05522885572139327,0.13194027505759084,0.009306349456704926,-0.05787064676616913,0.13141125747486013,0.009269035433435805,0.0,0.0,0.0,-0.004253731343283381,0.002132501044300797,0.00015041502624114496
SER1017,L SER 147,0.0,0.0,0.0,-0.002119402985074629,0.00048425111880171694,3.4156440362141225e-05,0.6727263681592034,0.1144158416789785,0.008070271231303897,-0.6729054726368159,0.11510888645623508,0.008119154840827059,0.0,0.0,0.0,-0.0022985074626865774,0.00232880465167545,0.00016426121512503887
GLY1018,L GLY 148,0.0,0.0,0.0,-0.002109452736318377,0.00048659666811222147,3.432188265443568e-05,0.08843283582089548,0.13189584582423167,0.009303215660208341,-0.08150248756218909,0.13210477992633038,0.009317952735500208,0.0,0.0,0.0,0.004820895522388072,0.0025289883911591322,0.00017838108742613838
PHE1019,L PHE 149,0.0,0.0,0.0,-0.015139303482587008,0.002324538687971886,0.0001639603172454668,0.09833333333333334,0.10081194419744609,0.007110726286585025,-0.1140746268656716,0.09939413179763705,0.007010721510553499,0.0,0.0,0.0,-0.030880597014925307,0.007229408682066097,0.0005099231719145408
THR1020,L THR 150,0.0,0.0,0.0,-0.004925373134328397,0.0006978310285111068,4.9221205657040566e-05,0.7642238805970156,0.1720186690865058,0.012133261408599784,-0.7632985074626861,0.17364428799701973,0.012247923725758569,0.0,0.0,0.0,-0.00399999999999996,0.004320493798938033,0.0003047441359425202
SER1021,L SER 151,0.0,0.0,0.0,-0.0036218905472637,0.0005954373850896315,4.1998914909127944e-05,0.3530099502487564,0.1207755613499698,0.008518851270106237,-0.34307462686567175,0.12108986590487546,0.008541020604090946,0.0,0.0,0.0,0.006313432835820797,0.004061255921315993,0.0002864589058980008
LEU1022,L LEU 152,0.0,0.0,0.0,-0.013820895522388113,0.0025834839360427417,0.0001822249067928863,-0.30286567164179085,0.12446565138142615,0.008779130152687362,0.3311741293532337,0.12449517774178386,0.00878121278157042,0.0,0.0,0.0,0.01448756218905487,0.007980142926148164,0.0005628758826883613
LEU1023,L LEU 153,0.0,0.0,0.0,-0.01614925373134327,0.002679870038487424,0.00018902345827179177,0.13183582089552234,0.1173043323094035,0.008274009651565788,-0.1182238805970149,0.11760941609029507,0.008295528602297932,0.0,0.0,0.0,-0.002537313432835798,0.007859452637901991,0.0005543630461192464
MET1024,L MET 154,0.0,0.0,0.0,-0.007955223880596976,0.0012470802017030206,8.79622552895282e-05,0.22202487562189038,0.24799792243173563,0.017492424732926545,-0.22353731343283584,0.2501474587024018,0.017644041331390886,0.0,0.0,0.0,-0.009467661691542395,0.006611477958896143,0.0004663376992653148
GLU1025,L GLU 155,0.0,0.0,0.0,-0.011641791044776105,0.002371271837114393,0.0001672566194317601,95.99940298507461,1.7032044518410108,0.1201347793016904,-95.94050746268655,1.6886610672942242,0.11910896804870824,0.0,0.0,0.0,0.047253731343282826,0.01754568446345268,0.0012375771613534672
ARG1026,L ARG 156,0.0,0.0,0.0,-0.07824875621890547,0.024234094870128578,0.0017093412570946538,-103.04145771144283,2.2278951580501634,0.15714360823232815,103.37571641791043,2.2037826942271237,0.15544284616781515,-2.5146268656716766e-05,0.00035562194177406317,2.5083637753345716e-05,0.25598480398009577,0.10733681956602607,0.00757095551011019
LEU1027,L LEU 157,0.0,0.0,0.0,-0.024552238805970125,0.005018226229479498,0.00035395838703499875,-0.05882089552238813,0.14340950571543823,0.010115326612883295,0.08393034825870643,0.1451981152118468,0.010241485399560778,0.0,0.0,0.0,0.0005572139303481929,0.010633092069769152,0.0007500004874432501
SER1028,L SER 158,0.0,0.0,0.0,-0.011308457711442826,0.0027507354257616553,0.00019402191729479183,-0.22621890547263696,0.3259888620030532,0.022993481463258716,0.2681144278606964,0.3258189862207028,0.022981499349426577,0.0,0.0,0.0,0.030587064676616958,0.0122105749715205,0.0008612675523274713
VAL1029,L VAL 159,0.0,0.0,0.0,-0.04566169154228855,0.016149949559380216,0.0011391296118046337,-0.3689751243781097,0.2724975592169828,0.01922049587258676,0.45595522388059667,0.2652789069877434,0.01871133140235657,0.0,0.0,0.0,0.0413184079601992,0.021098633787858728,0.0014881828842872244
ASP1030,L ASP 160,0.0,0.0,0.0,-0.14083084577114424,0.05523366234913821,0.003895882158577876,99.02281592039795,2.579848543696994,0.1819684859875864,-98.46070149253731,2.576995404319025,0.181767241052418,-0.002028931343283582,0.011444252708429272,0.0008072153474668476,0.419254650746274,0.20425191117961036,0.014406819008127798
TYR1031,L TYR 161,0.0,0.0,0.0,-0.138636815920398,0.056967149806057805,0.004018152936366287,0.4204676616915423,0.34996837127736624,0.024684865636966445,-0.22285572139303478,0.3255841502364266,0.02296493529623107,-0.0037977313432835816,0.011179836990537373,0.0007885649007289321,0.055177393034825876,0.045271530052412794,0.003193207524568014
GLY1032,L GLY 162,0.0,0.0,0.0,-0.009820895522388073,0.0028455710885392058,0.0002007111091915108,-0.38938805970149265,0.15216794419493782,0.010733099231211523,0.41412437810945274,0.15135842424453044,0.010676000096414532,0.0,0.0,0.0,0.014915422885572073,0.005941490084411319,0.00041908039827068564
LYS1033,L LYS 163,0.0,0.0,0.0,-0.014825870646766163,0.010079017531050736,0.000710919082768859,-83.82862686567161,2.471804870633604,0.17434767287593422,83.92123383084582,2.496454066373883,0.17608629309091883,-0.00024565970149253795,0.0034741528157927327,0.00024504784574422083,0.07753543482586853,0.09805607946173649,0.006916342575661817
LYS1034,L LYS 164,0.0,0.0,0.0,-0.024597014925373143,0.005528919090854046,0.0003899798841170808,-83.47705970149254,1.4980436783053135,0.10566385408573412,83.72298009950245,1.5101763593759427,0.10651962742591202,0.0,0.0,0.0,0.22132338308457425,0.04901974321001181,0.0034575860963696123
SER1035,L SER 165,0.0,0.0,0.0,-0.004552238805970156,0.000839632389761655,5.922310250512612e-05,0.535069651741293,0.24353898852079142,0.017177915784377773,-0.5209900497512435,0.24243460399543956,0.01710001850605987,0.0,0.0,0.0,0.009527363184079351,0.005479995053238784,0.0003865290485728782
LYS1036,L LYS 166,0.0,0.0,0.0,-0.008069651741293524,0.0013476068259410748,9.505285665786582e-05,-86.00324378109455,1.4297227317956527,0.10084486607654422,86.05217412935322,1.4372768248249326,0.10137769071654328,0.0,0.0,0.0,0.040860696517411775,0.017495713690065653,0.0012340524947605067
LEU1037,L LEU 167,0.0,0.0,0.0,-0.0036318407960198506,0.0005762989606680192,4.0648994533105414e-05,0.9525771144278601,0.07201875981165108,0.00507981164927215,-0.9513930348258705,0.07152886034276403,0.005045256805013056,0.0,0.0,0.0,-0.0024477611940302486,0.002709575330256496,0.00019111870800350329
GLU1038,L GLU 168,0.0,0.0,0.0,-0.00282587064676614,0.0004620173837311663,3.2588193606523785e-05,83.53655721393031,0.951712218703754,0.06712860410217523,-83.53204975124378,0.9516859914813712,0.06712675417654285,0.0,0.0,0.0,0.001681592039802237,0.003558761796620799,0.00025101570311315493
PHE1039,L PHE 169,0.0,0.0,0.0,-0.00233333333333339,0.0004714045207909786,3.325031120358402e-05,0.7373781094527364,0.04619982897610051,0.003258684682170953,-0.7391890547263683,0.046121126267266326,0.003253133421107714,0.0,0.0,0.0,-0.004144278606965166,0.0013979656868759475,9.860489683587036e-05
SER1040,L SER 170,0.0,0.0,0.0,-0.0010895522388059584,0.0003024613761904961,2.1333980566252463e-05,-0.409273631840796,0.13357704002982032,0.009421797956440225,0.4097810945273633,0.1334082196696252,0.009409890286347096,0.0,0.0,0.0,-0.0005820895522386717,0.001057772752513873,7.460953735603424e-05
ILE1041,L ILE 171,0.0,0.0,0.0,-0.0013283582089551904,0.00046961590216569653,3.312415177300544e-05,0.3894378109452736,0.055624338450393336,0.003923438326101979,-0.38838308457711435,0.055823972742666546,0.003937519443384974,0.0,0.0,0.0,-0.0002736318407961422,0.0010602502491522964,7.478428649525588e-05
TYR1042,L TYR 172,0.0,0.0,0.0,-0.0009154228855721269,0.00027825137222107935,1.962633855027773e-05,0.016014925373134176,0.11849472468103041,0.008357973455613643,-0.016104477611940282,0.11838197737415808,0.008350020873753418,0.0,0.0,0.0,-0.0010049751243781258,0.0006728384401514511,4.745836439419639e-05
PRO1043,L PRO 173,0.0,0.0,0.0,-0.0006766169154228906,0.0004677675332753514,3.299377788367601e-05,-0.7030497512437808,0.05387942603341133,0.003800361693764431,0.7018955223880596,0.053809910772682816,0.003795458465325418,0.0,0.0,0.0,-0.0018308457711443376,0.0007734678522743658,5.455621586092898e-05
ALA1044,L ALA 174,0.0,0.0,0.0,-0.00038308457711442657,0.00048613864677835093,3.428957632045415e-05,0.23504975124378116,0.0945466139078005,0.006668803961414266,-0.23511940298507464,0.09453002719472053,0.006667634024879019,0.0,0.0,0.0,-0.0004527363184079921,0.0007911229974778928,5.5801513787594456e-05
PRO1045,L PRO 175,0.0,0.0,0.0,-0.00037313432835821096,0.00048363736555282795,3.411314954580895e-05,0.30514925373134316,0.1350743948762479,0.009527413224071456,-0.30526368159203987,0.13502041535105078,0.009523605801927064,0.0,0.0,0.0,-0.00048756218905468595,0.000733759166749771,5.175538113630091e-05
GLN1046,L GLN 176,0.0,0.0,0.0,-0.00032338308457711306,0.0004677675332753476,3.299377788367574e-05,0.15656716417910455,0.3307963355876651,0.023332574504884917,-0.15658208955223882,0.3306682431719138,0.023323539562497424,0.0,0.0,0.0,-0.0003383084577112376,0.0006946670517690589,4.899803594467236e-05
VAL1047,L VAL 177,0.0,0.0,0.0,-0.0004577114427860596,0.0004982084683430746,3.514091589294149e-05,-0.12703980099502496,0.058558372526865965,0.004130389133363949,0.12714925373134325,0.05846372870481277,0.004123713472868617,0.0,0.0,0.0,-0.0003482587064677805,0.000745206541028945,5.25628166623917e-05
SER1048,L SER 178,0.0,0.0,0.0,-0.0004129353233830849,0.0004923613937806175,3.472849505211874e-05,0.009283582089552397,0.1006268619819913,0.007097671593660582,-0.00891044776119403,0.10058224495554385,0.0070945245512608465,0.0,0.0,0.0,-3.9800995024818215e-05,0.0007454058029983927,5.2576871518047426e-05
THR1049,L THR 179,0.0,0.0,0.0,-0.0008905472636815669,0.0003122063978057057,2.2021341393526e-05,0.7898706467661692,0.09160755136311446,0.006461498473351414,-0.7882885572139302,0.09155378659133603,0.006457706198745259,0.0,0.0,0.0,0.0006915422885572427,0.0007690390135944331,5.4243829666305434e-05
ALA1050,L ALA 180,0.0,0.0,0.0,-0.0005522388059701575,0.0004972636193718775,3.507427138499326e-05,-0.6505174129353236,0.04320310640749208,0.0030473121695997053,0.6505273631840796,0.043213694364281366,0.0030480589864899277,0.0,0.0,0.0,-0.0005422885572139987,0.0008161630509219841,5.756770297935994e-05
VAL1051,L VAL 181,0.0,0.0,0.0,-0.0006517412935323593,0.00047641849233331213,3.3603969488126494e-05,-0.5332985074626865,0.04563090564530918,0.003218555924457619,0.5335870646766173,0.04569903307206696,0.0032233612626359517,0.0,0.0,0.0,-0.0003631840796020915,0.0007806349061257472,5.506174086219842e-05
VAL1052,L VAL 182,0.0,0.0,0.0,-0.0010348258706468123,0.00027095022495899756,1.9111355329072986e-05,0.0021840796019901914,0.089893585210313,0.00634060462219056,-0.001432835820895522,0.08985409243203109,0.0063378190163886385,0.0,0.0,0.0,-0.0002835820895520496,0.0007492477849554706,5.2847864031010704e-05
GLU1053,L GLU 183,0.0,0.0,0.0,-0.000970149253731363,0.0002622225662309231,1.8495753747017253e-05,79.62762189054725,0.9436184438020055,0.06655771323790577,-79.6207313432836,0.943056250709848,0.06651805919462384,0.0,0.0,0.0,0.005920398009950096,0.0011476265105678772,8.094733278721534e-05
PRO1054,L PRO 184,0.0,0.0,0.0,-0.0006467661691542327,0.0004779745721184272,3.37137268935622e-05,0.34488557213930354,0.0856129310965421,0.006038670560975022,-0.3452437810945273,0.08553871006179983,0.006033435412829028,0.0,0.0,0.0,-0.001004975124377822,0.0008893930651049688,6.273294992468306e-05
TYR1055,L TYR 185,0.0,0.0,0.0,-0.0012736318407960167,0.00044582222521826837,3.144587520100302e-05,-0.26533333333333353,0.12885370366656276,0.009088639496835303,0.2663930348258708,0.1287307721284222,0.009079968574687484,0.0,0.0,0.0,-0.00021393034825886078,0.0008036019503775956,5.6681711259425585e-05
ASN1056,L ASN 186,0.0,0.0,0.0,-0.0014676616915422285,0.000498953137885811,3.5193440832664745e-05,0.4489452736318402,0.187734707468037,0.013241785285707634,-0.44708955223880587,0.18770094225040562,0.013239403670885153,0.0,0.0,0.0,0.00038805970149184503,0.0009868068592842083,6.96039891895309e-05
SER1057,L SER 187,0.0,0.0,0.0,-0.0007363184079601588,0.0004406286532434476,3.1079548878694426e-05,0.0024378109452735976,0.1994704366259456,0.01406955979675111,-0.0023582089552238814,0.19936543871495405,0.014062153815131888,0.0,0.0,0.0,-0.0006567164179105322,0.0008733575425868775,6.16018913740693e-05
ILE1058,L ILE 188,0.0,0.0,0.0,-0.0010149253731343932,0.00029043819938958385,2.0485931061730838e-05,0.22166666666666646,0.08359671809914969,0.005896457861140236,-0.2207363184079603,0.08364200618341307,0.005899652236308817,0.0,0.0,0.0,-8.457711442767242e-05,0.00080903538488962,5.706495618063671e-05
LEU1059,L LEU 189,0.0,0.0,0.0,-0.0017164179104477378,0.0004722962900022262,3.331321175393514e-05,0.2436965174129349,0.13869284018369502,0.009782638677454651,-0.24130845771144288,0.13873549183477252,0.009785647092964315,0.0,0.0,0.0,0.0006716417910447618,0.0009679653950501333,6.827501477014476e-05
THR1060,L THR 190,0.0,0.0,0.0,-0.0019203980099502488,0.00042745555271666034,3.015039000831103e-05,-0.03819900497512447,0.11699951183724781,0.008252509273199891,0.042432835820895534,0.11739929193857825,0.008280707587377985,0.0,0.0,0.0,0.002313432835820758,0.0014916913025173446,0.0001052157920445011
THR1061,L THR 191,0.0,0.0,0.0,-0.0013134328358209181,0.0004638886647140452,3.27201835902551e-05,0.2734079601990047,0.15757620832210856,0.011114568770362043,-0.27197512437810956,0.1579795766701662,0.011143020179949902,0.0,0.0,0.0,0.00011940298507406578,0.001219930526442019,8.604726484779499e-05
HID1062,L HID 192,0.0,0.0,0.0,-0.001875621890547205,0.0005080963753905004,3.58383550815334e-05,0.48416417910447734,0.1811469756208069,0.012777122508018053,-0.48355721393034795,0.18081041433099657,0.012753383304994509,0.0,0.0,0.0,-0.001268656716417552,0.000955457061091438,6.739274491819867e-05
THR1063,L THR 193,0.0,0.0,0.0,-0.0023731343283581938,0.0005231692808104742,3.690151585715639e-05,-0.35253731343283573,0.30272633463630905,0.021352669294066352,0.356457711442786,0.3027310834853193,0.021353004252049328,0.0,0.0,0.0,0.00154726368159216,0.001614303286135317,0.0001138641745541674
THR1064,L THR 194,0.0,0.0,0.0,-0.0024726368159204135,0.0005468112105087836,3.856908900347036e-05,0.25786567164179114,0.30353857831098874,0.021409960545560772,-0.2564378109452736,0.30413938177331906,0.021452337954375508,0.0,0.0,0.0,-0.0010447761194026363,0.0017112402980989057,0.0001207015841944624
LEU1065,L LEU 195,0.0,0.0,0.0,-0.0016766169154228555,0.0004677675332753676,3.299377788367715e-05,-0.1917960199004974,0.0883529398164459,0.006231935874774871,0.19164676616915433,0.0882492490179315,0.00622462208976117,0.0,0.0,0.0,-0.0018258706467662509,0.0010194757033081428,7.190827178027595e-05
GLU1066,L GLU 196,0.0,0.0,0.0,-0.0025472636815920342,0.0005268936236765684,3.716421074841176e-05,83.14833830845771,1.6303824002731078,0.11499830782056548,-83.13744278606961,1.626857923866695,0.11474971042241945,0.0,0.0,0.0,0.008348258706463548,0.003935817090754621,0.0002776111329785115
HID1067,L HID 197,0.0,0.0,0.0,-0.005845771144278566,0.0009521353468753843,6.71584492622558e-05,0.40273134328358207,0.3184938864158389,0.022464826646117833,-0.3850945273631841,0.316988340448037,0.022358633621331565,0.0,0.0,0.0,0.011791044776119267,0.004729090601100686,0.0003335643322484472
SER1068,L SER 198,0.0,0.0,0.0,-0.00214925373134325,0.0004434284568190479,3.127703179642592e-05,-0.3811243781094529,0.15455347157169205,0.010901361358881949,0.3859950248756219,0.15501315936796511,0.01093378523605844,0.0,0.0,0.0,0.0027213930348259133,0.0024437940589863635,0.000172371942556732
ASP1069,L ASP 199,0.0,0.0,0.0,-0.002830845771144279,0.0005195135316301388,3.664365919145356e-05,82.19164179104476,1.0668833444629822,0.07525214896495232,-82.19296517412936,1.0646669970974572,0.07509581987520304,0.0,0.0,0.0,-0.004154228855722988,0.005630504561696042,0.00039714517076641415
CYS1070,L CYS 200,0.0,0.0,0.0,-0.0013184079601990166,0.0004658587029142204,3.2859139371011854e-05,0.19692039800995012,0.15988467122080197,0.011277395188858607,-0.19570646766169142,0.1602909307961084,0.011306050529892904,0.0,0.0,0.0,-0.00010447761194038642,0.001125918022671936,7.941613411078319e-05
ALA1071,L ALA 201,0.0,0.0,0.0,-0.000910447761194018,0.0003184856870304412,2.2464248306063533e-05,-0.4123134328358208,0.08229848761271431,0.00580488774294212,0.4137114427860696,0.08228458273352174,0.005803906968384367,0.0,0.0,0.0,0.0004875621890546616,0.0009038857670983255,6.375518630597899e-05
PHE1072,L PHE 202,0.0,0.0,0.0,-0.0015124378109451645,0.0004998452769196918,3.5256367468293156e-05,0.6613184079601988,0.06033932332860743,0.00425600771737077,-0.6623034825870644,0.06023959159748923,0.004248973183440148,0.0,0.0,0.0,-0.002497512437810772,0.000998129484962144,7.040262562772489e-05
MET1073,L MET 203,0.0,0.0,0.0,-0.0008159203980099399,0.00038754909640099705,2.7335605607640454e-05,-0.1616616915422887,0.15453214570066026,0.010899857147918284,0.16209452736318408,0.1545362699377372,0.010900148049172383,0.0,0.0,0.0,-0.000383084577114653,0.0007901838301206146,5.573527002979309e-05
VAL1074,L VAL 204,0.0,0.0,0.0,-0.0007860696517413208,0.00041007822955214994,2.8924688137366482e-05,0.39938308457711424,0.08051042089737498,0.005678767241089391,-0.3986268656716414,0.08056908950527224,0.005682905405626278,0.0,0.0,0.0,-2.985074626881361e-05,0.0007720905765004066,5.4459070318029944e-05
ASP1075,L ASP 205,0.0,0.0,0.0,-0.00043781094527363667,0.000496117447256439,3.499342663732886e-05,72.5326467661692,0.7556573492324933,0.053299959837246884,-72.52778606965171,0.7552088367292082,0.0532683242044619,0.0,0.0,0.0,0.004422885572140414,0.0009951492459585004,7.019241577618182e-05
ASN1076,L ASN 206,0.0,0.0,0.0,-0.0006567164179104462,0.00047480518568915743,3.3490175611277486e-05,-0.5784676616915414,0.10512257805495684,0.00741477495588171,0.5794378109452736,0.10518265261500362,0.007419012288637073,0.0,0.0,0.0,0.000313432835821473,0.000783072565921661,5.523368012719868e-05
GLU1077,L GLU 207,0.0,0.0,0.0,-0.00039303482587064656,0.0004884244583591987,3.445080503817713e-05,70.34388059701489,0.8699380807611595,0.0613607011333327,-70.34028358208954,0.8695108845137404,0.06133056903330987,0.0,0.0,0.0,0.00320398009950308,0.000910515724835523,6.4222827468305e-05
ALA1078,L ALA 208,0.0,0.0,0.0,-0.00025373134328355635,0.0004351456637943814,3.069280862172465e-05,-0.44619900497512405,0.040592137059411997,0.0028631485913187585,0.44633333333333297,0.040629417734034466,0.0028657781673588796,0.0,0.0,0.0,-0.00011940298507467779,0.0006951657104362028,4.903320861514034e-05
ILE1079,L ILE 209,0.0,0.0,0.0,-0.0006567164179104981,0.0004748051856891949,3.349017561128013e-05,-0.5593233830845774,0.059593397581615005,0.004203394171831054,0.5595721393034827,0.05964301779789661,0.004206894112032272,0.0,0.0,0.0,-0.00040796019900491695,0.0007997115888126837,5.6407306312034043e-05
TYR1080,L TYR 210,0.0,0.0,0.0,-0.0007512437810945529,0.0004322922188304301,3.0491542132182964e-05,-0.4331542288557212,0.09005874862282903,0.0063522543510824035,0.4327512437810947,0.09004182450475143,0.006351060615833572,0.0,0.0,0.0,-0.0011542288557210869,0.000753825749797299,5.317076877408455e-05
ASP1081,L ASP 211,0.0,0.0,0.0,-0.00024378109452737832,0.00042936216936104995,3.0284872377435356e-05,65.84333830845769,0.6260722344625234,0.044159730578893726,-65.8406666666667,0.6258979963369048,0.04414744076909168,0.0,0.0,0.0,0.002427860696516209,0.0007504691073532307,5.29340094708917e-05
ILE1082,L ILE 212,0.0,0.0,0.0,-0.00032338308457711414,0.0004677675332753492,3.299377788367585e-05,-0.46660696517412953,0.04888619896247359,0.0034481666114171902,0.4666368159203982,0.048938812825882416,0.00345187770720607,0.0,0.0,0.0,-0.00029353233830867507,0.0007387012673516961,5.210397003557092e-05
CYS1083,L CYS 213,0.0,0.0,0.0,-0.00032835820895520096,0.0004696159021657067,3.312415177300616e-05,-0.2833731343283581,0.10820785725982703,0.007632393771967199,0.2833631840796021,0.10816484764690655,0.007629360107775875,0.0,0.0,0.0,-0.00033830845771124645,0.0007431110644495219,5.241501314054865e-05
ARG1084,L ARG 214,0.0,0.0,0.0,-0.00036815920398009926,0.000482304887498394,3.401916379041667e-05,-65.52961691542289,0.8560086061735619,0.06037819175017513,65.52699502487566,0.8557084841925535,0.06035702277782243,0.0,0.0,0.0,-0.002990049751242221,0.0008285337390432835,5.844026404251119e-05
ARG1085,L ARG 215,0.0,0.0,0.0,-0.00022885572139304386,0.00042009615587234597,2.9631298178360954e-05,-65.09364676616909,0.5957887364790527,0.042023697325343355,65.09117412935323,0.5955594923955784,0.04200752769441934,0.0,0.0,0.0,-0.0027014925373153027,0.0007265044511932524,5.1243672955091755e-05
ASN1086,L ASN 216,0.0,0.0,0.0,-0.00023383084577117266,0.0004232658518438963,2.9854871294074723e-05,-0.7642686567164182,0.26180539934663394,0.018466329063725778,0.7639651741293526,0.2617687327278144,0.018463742799842506,0.0,0.0,0.0,-0.000537313432835417,0.0007595827253739436,5.357683452244368e-05
LEU1087,L LEU 217,0.0,0.0,0.0,-0.00032835820895522086,0.0004696159021657352,3.312415177300817e-05,0.04167661691542269,0.08782450785287396,0.006194663157896368,-0.041507462686567145,0.087799472986722,0.006192897334587979,0.0,0.0,0.0,-0.00015920398009964845,0.0007085317754341275,4.9975978149897066e-05
ASP1088,L ASP 218,0.0,0.0,0.0,-0.00023880597014925396,0.0004263539360324095,3.0072687958451728e-05,63.94717412935322,0.6337643711472304,0.04470229206760805,-63.94421890547261,0.633464541405047,0.04468114370819274,0.0,0.0,0.0,0.002716417910444824,0.0008006086642722916,5.6470581136286926e-05
ILE1089,L ILE 219,0.0,0.0,0.0,-0.0003731343283581927,0.0004836373655528043,3.411314954580728e-05,-0.21887562189054727,0.12938238075752018,0.009125929503666473,0.218721393034826,0.12936093203269633,0.009124416627264447,0.0,0.0,0.0,-0.0005273631840796102,0.0008045254541690264,5.6746850194477044e-05
GLU1090,L GLU 220,0.0,0.0,0.0,-0.00022885572139302784,0.0004200961558723166,2.9631298178358884e-05,65.08377611940297,0.7143944063270319,0.0503894962496678,-65.08134825870648,0.7142168714125926,0.05037697390231164,0.0,0.0,0.0,0.002199004975124556,0.000759810794052467,5.359292124669479e-05
ARG1091,L ARG 221,0.0,0.0,0.0,-0.0004029850746268727,0.0004904978126912017,3.45970481769971e-05,-67.76507462686565,0.6276370353662377,0.04427010312460638,67.76223383084579,0.6273578489934287,0.044250410836199544,0.0,0.0,0.0,-0.0032437810945275805,0.000855345283538182,6.033140457889863e-05
PRO1092,L PRO 222,0.0,0.0,0.0,-0.000388059701492541,0.00048730829006909406,3.437207659717856e-05,0.12894029850746272,0.08411746358226031,0.005933188415489261,-0.12902487562189058,0.08404307340390141,0.005927941336872422,0.0,0.0,0.0,-0.0004726368159203614,0.0007401072346920302,5.2203139325525416e-05
THR1093,L THR 223,0.0,0.0,0.0,-0.0006517412935323289,0.0004764184923332906,3.3603969488124976e-05,-0.441547263681592,0.2039319928711358,0.014384253710496255,0.4419402985074627,0.20375835951574525,0.014372006557897101,0.0,0.0,0.0,-0.0002587064676615576,0.0007871709647649764,5.552275889281592e-05
TYR1094,L TYR 224,0.0,0.0,0.0,-0.0015323383084576531,0.000498953137885799,3.5193440832663904e-05,0.021079601990049848,0.1121990219618461,0.007913908824441073,-0.021417910447761236,0.11213355788341851,0.007909291344369561,0.0,0.0,0.0,-0.0018706467661692486,0.0008482842382465563,5.9833356844915916e-05
THR1095,L THR 225,0.0,0.0,0.0,-0.0010696517412935604,0.0002545591802082603,1.7955220173645524e-05,0.3155870646766167,0.2548011294207122,0.017972285955271866,-0.3143681592039803,0.2544485868781213,0.01794741952158985,0.0,0.0,0.0,0.00014925373134348587,0.0008682411684924298,6.12410101704082e-05
ASN1096,L ASN 226,0.0,0.0,0.0,-0.0006716417910447839,0.0004696159021657434,3.312415177300875e-05,0.11557711442786038,0.2066843804163527,0.01457839215931251,-0.11514925373134335,0.20646286118018115,0.014562767397106316,0.0,0.0,0.0,-0.00024378109452750205,0.000819703642502056,5.7817437054214894e-05
LEU1097,L LEU 227,0.0,0.0,0.0,-0.0008855721393034469,0.0003183302143889673,2.2453282111458577e-05,-0.2458159203980095,0.07379264309131124,0.005204931728707466,0.2479651741293531,0.07370543619348742,0.0051987806284022,0.0,0.0,0.0,0.0012636815920404087,0.0009646097749972944,6.803832758086905e-05
ASN1098,L ASN 228,0.0,0.0,0.0,-0.0014179104477611351,0.0004932152728913153,3.478872304083914e-05,-0.4757960199004978,0.21150132183602977,0.0149181530105342,0.4794577114427857,0.21165063076969726,0.01492868445071129,0.0,0.0,0.0,0.0022437810945269768,0.0015243540779832012,0.00010751964659216268
ARG1099,L ARG 229,0.0,0.0,0.0,-0.0018756218905472493,0.00037250361288229417,2.6274379023801466e-05,-78.16191542288556,1.455181764582499,0.10264060779256444,78.14733830845775,1.4533559431465988,0.10251182427804917,0.0,0.0,0.0,-0.01645273631840875,0.0024654841138293604,0.00017390184106585605
LEU1100,L LEU 230,0.0,0.0,0.0,-0.0007960199004974789,0.0004029543628122524,2.842220932007172e-05,0.05419402985074652,0.07507944160302504,0.005295695497580536,-0.052975124378109466,0.07492426941500721,0.00528475049532838,0.0,0.0,0.0,0.0004228855721394668,0.0008669002546906122,6.114642940327256e-05
ILE1101,L ILE 231,0.0,0.0,0.0,-0.0012686567164179139,0.0004432609673109355,3.126521799740098e-05,-0.24540298507462668,0.0923443253207801,0.006513466501443239,0.24947761194029847,0.09248240788080456,0.006523206094277217,0.0,0.0,0.0,0.002805970149253979,0.0015282299386473863,0.00010779302872487884
GLY1102,L GLY 232,0.0,0.0,0.0,-0.0008059701492537475,0.000395451979089314,2.7893031973325374e-05,0.09233333333333343,0.07393397170767288,0.005214900280702071,-0.0910597014925373,0.07365825632126385,0.005195452816799234,0.0,0.0,0.0,0.0004676616915424558,0.0010973504975179754,7.740113624845555e-05
GLN1103,L GLN 233,0.0,0.0,0.0,-0.0011293532338308605,0.0003355904866474763,2.3670727848065088e-05,-0.07079601990049782,0.2661494608421119,0.01877273553681133,0.07131343283582094,0.2660796018040012,0.01876780806018538,0.0,0.0,0.0,-0.0006119402985078394,0.0009080385708697329,6.404810249934731e-05
ILE1104,L ILE 234,0.0,0.0,0.0,-0.001109452736318425,0.00031220639780569636,2.2021341393525342e-05,-0.12337810945273642,0.08095159365836363,0.005709885168369349,0.12742288557213932,0.08099017367847457,0.005712606393173848,0.0,0.0,0.0,0.0029353233830843465,0.0015520155471537929,0.00010947073619293114
VAL1105,L VAL 235,0.0,0.0,0.0,-0.002049751243781086,0.000369903090456521,2.609095231460536e-05,-0.13658706467661716,0.10663451147099358,0.007521418516528873,0.14695024875621882,0.10694573651922566,0.007543370638860461,0.0,0.0,0.0,0.008313432835820873,0.0029935700008463326,0.0002111501475862781
SER1106,L SER 236,0.0,0.0,0.0,-0.0013930348258706271,0.0004884244583591521,3.4450805038173836e-05,0.09765671641791043,0.27718624693464794,0.019551210405165276,-0.09839800995024879,0.2765787982435219,0.019508364278050794,0.0,0.0,0.0,-0.0021343283582092114,0.0019205268948579237,0.00013546352254265636
SER1107,L SER 237,0.0,0.0,0.0,-0.0008706467661691147,0.00033559048664754667,2.3670727848070052e-05,-0.27800497512437816,0.21003850624254944,0.014814973953967107,0.27920398009950254,0.20917726345458254,0.014754226571498878,0.0,0.0,0.0,0.0003283582089553432,0.0016395733552085773,0.00011564658779749421
ILE1108,L ILE 238,0.0,0.0,0.0,-0.001805970149253718,0.0003954519790892839,2.7893031973323246e-05,-0.043716417910447794,0.328094413937239,0.023141995645832768,0.047582089552238756,0.3287966518779974,0.02319152769111312,0.0,0.0,0.0,0.0020597014925371883,0.0017945239839032257,0.0001265759624599246
THR1109,L THR 239,0.0,0.0,0.0,-0.002950248756218926,0.0004319485387293726,3.046730080692909e-05,-0.06963681592039794,0.389290530135968,0.027458436872667455,0.08332338308457705,0.3886644947164988,0.027414279738817975,0.0,0.0,0.0,0.010736318407960261,0.003472009522952236,0.0002448966695233663
ALA1110,L ALA 240,0.0,0.0,0.0,-0.0017363184079601855,0.00044062865324346755,3.1079548878695836e-05,-0.06444776119402984,0.08816390495423158,0.00621860238364414,0.06175124378109454,0.08828790427199847,0.006227348621159773,0.0,0.0,0.0,-0.004432835820895365,0.0019385372794945678,0.00013673387712699475
SER1111,L SER 241,0.0,0.0,0.0,-0.0010995024875621983,0.00029933550162172264,2.1113498373971638e-05,-0.08413432835820896,0.23119664233835446,0.01630735380745867,0.08394029850746268,0.23077221958297803,0.01627741733448113,0.0,0.0,0.0,-0.0012935323383083462,0.0015351302342206633,0.00010827973804795279
LEU1112,L LEU 242,0.0,0.0,0.0,-0.002089552238805981,0.0003337414891791052,2.3540309622260165e-05,-0.1057860696517412,0.11926490855616563,0.008412298037586806,0.10673134328358211,0.12003982532628388,0.008466956452232626,0.0,0.0,0.0,-0.0011442786069652392,0.001477553309723652,0.00010421857492109395
ARG1113,L ARG 243,0.0,0.0,0.0,-0.0055522388059701345,0.0005972636297894099,4.2127728278375315e-05,-78.78323383084579,0.8435411322721807,0.05949880394445806,78.82718407960198,0.8426499783492388,0.05943594679319784,0.0,0.0,0.0,0.03839800995024743,0.011013370256096479,0.0007768232425965139
PHE1114,L PHE 244,0.0,0.0,0.0,-0.003611940298507446,0.000605658817653049,4.271987917376803e-05,-0.35055223880597014,0.13280940035760236,0.009367652828704418,0.34517910447761213,0.13227822991951738,0.009330186954726724,0.0,0.0,0.0,-0.008985074626865668,0.0024947260030417535,0.0001759644049013945
ASP1115,L ASP 245,0.0,0.0,0.0,-0.0013383084577114296,0.0004731340667848225,3.337230397200238e-05,72.97858208955219,0.7146922480589071,0.05041050438564759,-72.97233830845767,0.7132783432901895,0.05031077523266193,0.0,0.0,0.0,0.004905472636814598,0.002280355191954828,0.000160843853724573
GLY1116,L GLY 246,0.0,0.0,0.0,-0.0004278606965174089,0.0004947685528537992,3.489828296201304e-05,0.19723383084577129,0.0755555875873707,0.005329280245837225,-0.19744278606965177,0.07555715414496883,0.005329390742290608,0.0,0.0,0.0,-0.0006368159203980061,0.0007547117738826313,5.323326409449797e-05
ALA1117,L ALA 247,0.0,0.0,0.0,-0.00029850746268656413,0.00045760327512703693,3.2276846391339144e-05,-0.12147263681592033,0.08034329636725562,0.005666979185627179,0.12124378109452737,0.08035069447812049,0.005667501008133596,0.0,0.0,0.0,-0.0005273631840795726,0.000733354259609418,5.172682118867313e-05
LEU1118,L LEU 248,0.0,0.0,0.0,-0.0006965174129353074,0.0004597617931203044,3.2429096511669456e-05,0.14766666666666656,0.06476826915924119,0.004568401469822044,-0.14713930348258705,0.06485291814983879,0.0045743721492625304,0.0,0.0,0.0,-0.0001691542288558508,0.0007472961417514876,5.2710205733245735e-05
ASN1119,L ASN 249,0.0,0.0,0.0,-0.001203980099502466,0.0004384323947635338,3.0924636749684484e-05,0.45883582089552205,0.4261543619504574,0.03005861108807734,-0.45754726368159165,0.42569218903562916,0.03002601192415307,0.0,0.0,0.0,8.457711442720403e-05,0.000934582113374954,6.592033963288871e-05
VAL1120,L VAL 250,0.0,0.0,0.0,-0.0010447761194029037,0.00022961155739730624,1.6195550536065486e-05,0.4640298507462689,0.17224034204372937,0.012148897013452991,-0.4621094527363183,0.17220394006910103,0.012146329416131722,0.0,0.0,0.0,0.0008756218905473661,0.0007189355981912253,5.070980722688595e-05
ASP1121,L ASP 251,0.0,0.0,0.0,-0.0018955223880596705,0.00035130156107283884,2.4778901594700847e-05,75.84187562189054,0.7445657651013172,0.0525176198132617,-75.84702985074624,0.7438658060556629,0.05246824850884842,0.0,0.0,0.0,-0.007049751243782658,0.0032762544500880364,0.00023108917128068194
LEU1122,L LEU 252,0.0,0.0,0.0,-0.0033781094527362953,0.0004950686247824567,3.491944840394512e-05,-0.4168208955223878,0.11557138071767267,0.008151776670793537,0.42204477611940344,0.11513493267235146,0.0081209919992618,0.0,0.0,0.0,0.0018457711442788234,0.0021303526738052493,0.0001502634918701175
THR1123,L THR 253,0.0,0.0,0.0,-0.0019353233830845926,0.0003999950495968526,2.8213475459828256e-05,0.18571641791044766,0.12137579561141042,0.008561188530585764,-0.1849203980099502,0.12068293903023719,0.008512318195390832,0.0,0.0,0.0,-0.001139303482587454,0.0016483060843478813,0.0001162625470187831
GLU1124,L GLU 254,0.0,0.0,0.0,-0.001218905472636807,0.000413504373237383,2.9166349680134558e-05,70.51935323383083,0.5675157521679685,0.04002947477223713,-70.5204328358209,0.56690243855508,0.03998621496543741,0.0,0.0,0.0,-0.0022985074626865835,0.0013751337379362036,9.699445532725478e-05
PHE1125,L PHE 255,0.0,0.0,0.0,-0.0014875621890547547,0.0004998452769196947,3.5256367468293366e-05,-0.5135970149253732,0.06208717824585075,0.004379291897674216,0.5136019900497514,0.06202591976269105,0.004374971057421132,0.0,0.0,0.0,-0.0014825870646765819,0.0009092916020418727,6.413648450372762e-05
GLN1126,L GLN 256,0.0,0.0,0.0,-0.0017512437810945245,0.00044365167780306567,3.1292776590670376e-05,-0.15219900497512437,0.17205489173561486,0.012135816357274171,0.156686567164179,0.17190103675218013,0.012124964263469803,0.0,0.0,0.0,0.002736318407960114,0.0015111935180061068,0.00010659137226395391
THR1127,L THR 257,0.0,0.0,0.0,-0.0007263681592039718,0.0004458222252182996,3.144587520100522e-05,-0.21605970149253736,0.13139373974315496,0.009267799827910001,0.2160597014925373,0.13152320952853547,0.009276931922460431,0.0,0.0,0.0,-0.0007263681592038935,0.0008224168023558286,5.8008808595013094e-05
ASN1128,L ASN 258,0.0,0.0,0.0,-0.00052238805970153,0.0004994985233039608,3.523190935402927e-05,-1.0406417910447774,0.06099344263567994,0.004302145735919975,1.0409701492537313,0.060903472312985076,0.004295799718652954,0.0,0.0,0.0,-0.0001940298507469123,0.0007445751929888382,5.251828480517467e-05
LEU1129,L LEU 259,0.0,0.0,0.0,-0.0007014925373134307,0.00045760327512703905,3.227684639133929e-05,-0.28889054726368146,0.0844064907562802,0.005953574820495154,0.2894278606965175,0.08432232649879641,0.005947638331492335,0.0,0.0,0.0,-0.0001641791044771829,0.000710903319805455,5.0143253992410076e-05
VAL1130,L VAL 260,0.0,0.0,0.0,-0.0008208955223880604,0.0003834397784676159,2.7045756668792503e-05,-0.07400497512437815,0.060378532107258624,0.004258773291383249,0.0740696517412935,0.06032857894225705,0.0042552498667900365,0.0,0.0,0.0,-0.0007562189054728164,0.0006656262766298491,4.694965760211466e-05
PRO1131,L PRO 261,0.0,0.0,0.0,-0.0005174129353234012,0.0004996966976911497,3.524588749754718e-05,0.0072935323383084985,0.05211915555800767,0.0036762017875093004,-0.007537313432835808,0.052130336568952836,0.0036769904352144042,0.0,0.0,0.0,-0.0007611940298508546,0.0007548757382926856,5.324482925227683e-05
TYR1132,L TYR 262,0.0,0.0,0.0,-0.0007810945273631859,0.0004135043732374156,2.9166349680136858e-05,0.06434825870646765,0.07873722345666255,0.005553695537003572,-0.06444776119402984,0.07870069573970181,0.005551119070502013,0.0,0.0,0.0,-0.0008805970149253976,0.0007502381988513568,5.2917722440945576e-05
PRO1133,L PRO 263,0.0,0.0,0.0,-0.0009104477611940254,0.000318485687030428,2.24642483060626e-05,0.4938756218905471,0.06404716431235981,0.004517538655589826,-0.49381094527363184,0.06398222762877523,0.004512958375082348,0.0,0.0,0.0,-0.0008457711442781559,0.0006076580337111015,4.286089300193817e-05
ARG1134,L ARG 264,0.0,0.0,0.0,-0.0010796019900497715,0.00033625363679036155,2.37175028526591e-05,-76.83461691542287,1.1061554538458376,0.07802218998282395,76.83024378109455,1.1054999703067911,0.07797595573877057,0.0,0.0,0.0,-0.005452736318406706,0.0013890133851829243,9.797345016076861e-05
GLY1135,L GLY 265,0.0,0.0,0.0,-0.0004975124378109413,0.0004999938119960598,3.5266844324784903e-05,-0.49342288557213937,0.10989395736031314,0.007751322103344861,0.4938706467661693,0.10987461503429559,0.007749957800859162,0.0,0.0,0.0,-4.9751243781169966e-05,0.0007514579115604391,5.30037543421414e-05
HIE1136,L HIE 266,0.0,0.0,0.0,-0.0008855721393035177,0.0003335931266515652,2.3529844936424363e-05,0.5846517412935323,0.13689549382032767,0.009655863639696595,-0.5841393034825871,0.13689790108291547,0.009656033434907847,0.0,0.0,0.0,-0.0003731343283578166,0.0006802652591099493,4.7982211813411614e-05
PHE1137,L PHE 267,0.0,0.0,0.0,-0.0011890547263681476,0.0003915520869641264,2.7617954792043117e-05,-0.329870646766169,0.061749640433055315,0.00435548381603004,0.3294626865671641,0.0617530779602003,0.004355726280500151,0.0,0.0,0.0,-0.0015970149253731417,0.0007608525231386529,5.3666399151080146e-05
PRO1138,L PRO 268,0.0,0.0,0.0,-0.0006417910447761393,0.0004794739822152077,3.381948712737603e-05,0.5886268656716416,0.04832214735503974,0.0034083814785750444,-0.5889950248756217,0.04832255815858199,0.0034084104544227947,0.0,0.0,0.0,-0.0010099502487563175,0.000810319326228938,5.7155518420107465e-05
LEU1139,L LEU 269,0.0,0.0,0.0,-0.0005174129353233349,0.0004996966976910857,3.524588749754266e-05,0.18100995024875619,0.1092073198414953,0.007702890426986642,-0.18102487562189057,0.10913246493867672,0.007697610569233781,0.0,0.0,0.0,-0.0005323383084577412,0.0008346948111949093,5.887483256562497e-05
ALA1140,L ALA 270,0.0,0.0,0.0,-0.00040298507462686547,0.0004904978126911929,3.4597048176996485e-05,-0.05913930348258704,0.0944840953607102,0.0066643942431042665,0.05921393034825867,0.09453220254697985,0.006667787462396925,0.0,0.0,0.0,-0.000328358208955246,0.0007864788908900363,5.5473943765461996e-05
THR1141,L THR 271,0.0,0.0,0.0,-0.0004029850746268561,0.0004904978126911815,3.459704817699568e-05,0.27579104477611927,0.12336527535568928,0.008701515612132421,-0.2754825870646767,0.12329094718181313,0.008696272906974589,0.0,0.0,0.0,-9.452736318413686e-05,0.0007636127150619554,5.386108807828312e-05
TYR1142,L TYR 272,0.0,0.0,0.0,-0.0007412935323383373,0.0004379240016848985,3.0888777466769654e-05,0.016427860696517322,0.17456816946667503,0.012313089300178005,-0.01667164179104478,0.17447602193607534,0.012306589714505935,0.0,0.0,0.0,-0.000985074626865771,0.0006346355709096154,4.476374176090158e-05
ALA1143,L ALA 273,0.0,0.0,0.0,-0.00016915422885571823,0.0003748880842544111,2.6442566666647767e-05,0.26899004975124385,0.06545873258883657,0.004617103005119623,-0.2689701492537313,0.06542489602116885,0.00461471635765361,0.0,0.0,0.0,-0.0001492537313433246,0.0007176606137413316,5.0619876757683915e-05
PRO1144,L PRO 274,0.0,0.0,0.0,-0.00028358208955223406,0.0004507363841952613,3.1792493250008434e-05,0.5480547263681593,0.08298715353469359,0.00585346249182805,-0.547905472636816,0.08297872424012015,0.005852867935230834,0.0,0.0,0.0,-0.00013432835820891613,0.000744375708673614,5.250421426645707e-05
VAL1145,L VAL 275,0.0,0.0,0.0,-0.000308457711442809,0.00046185663543387226,3.257685529584847e-05,-0.44092537313432867,0.050646854626591783,0.0035723536867894277,0.44069154228855745,0.05064543000319255,0.0035722532016025377,0.0,0.0,0.0,-0.0005422885572140172,0.0007527414151803659,5.30942857072668e-05
ILE1146,L ILE 276,0.0,0.0,0.0,-0.0002487562189054723,0.0004322922188304166,3.049154213218201e-05,0.4338358208955221,0.0521138049571536,0.0036758243852238375,-0.43358706467661673,0.05211920542344156,0.003676205304745818,0.0,0.0,0.0,8.837596215921645e-17,0.0006838579469026658,4.823562047178574e-05
SER1147,L SER 277,0.0,0.0,0.0,-0.0002189054726368128,0.0004135043732374101,2.916634968013647e-05,-0.36263681592039815,0.1740254525840278,0.012274809002795237,0.36251741293532325,0.17395301860520943,0.012269699903855364,0.0,0.0,0.0,-0.0003383084577117326,0.0007158303284177834,5.049077838481041e-05
ALA1148,L ALA 278,0.0,0.0,0.0,-0.0001940298507462716,0.0003954519790893126,2.7893031973325272e-05,-0.4173830845771141,0.0636981181914544,0.004492918840478519,0.4171492537313433,0.06362544010689712,0.004487792523647371,0.0,0.0,0.0,-0.00042786069651732603,0.0006736105289954659,4.7512823342314305e-05
GLU1149,L GLU 279,0.0,0.0,0.0,-0.00015920398009949986,0.0003658661952407947,2.5806211680396048e-05,62.11434825870644,1.2833061345367478,0.09051743557999395,-62.1116666666667,1.2827516844304347,0.09047832768482393,0.0,0.0,0.0,0.0025223880597043456,0.0009361433898839068,6.603046358696201e-05
LYS1150,L LYS 280,0.0,0.0,0.0,-0.00017412935323382823,0.000379220676620084,2.674816416969075e-05,-62.381696517413,0.6314281864601287,0.044537510304919724,62.379263681592086,0.6311906896358448,0.04452075857054083,0.0,0.0,0.0,-0.002606965174129358,0.0007051701349224174,4.9738866310194334e-05
ALA1151,L ALA 281,0.0,0.0,0.0,-9.950248756219024e-05,0.0002993355016217215,2.111349837397156e-05,-0.2633084577114429,0.061772688567401375,0.004357109506081511,0.2632139303482588,0.06173848719372877,0.00435469712718388,0.0,0.0,0.0,-0.00019402985074630115,0.0006744551359818297,4.7572397325809824e-05
TYR1152,L TYR 282,0.0,0.0,0.0,-0.0001691542288557193,0.0003748880842544133,2.6442566666647923e-05,-0.23459701492537294,0.13339031788893946,0.00940862759209482,0.23450248756218897,0.13329898031498988,0.00940218513635997,0.0,0.0,0.0,-0.0002636815920396416,0.0006947739373273816,4.900557507066851e-05
HIE1153,L HIE 283,0.0,0.0,0.0,-0.0001442786069651704,0.00035137201160217156,2.4783870791900823e-05,-0.27962686567164197,0.13827053687531538,0.009752851698741835,0.27954228855721386,0.1382544681481281,0.009751718298114439,0.0,0.0,0.0,-0.00022885572139304939,0.0006819369429124882,4.8100123297533875e-05
GLU1154,L GLU 284,0.0,0.0,0.0,-0.00010945273631841441,0.00031220639780573446,2.202134139352803e-05,59.66075621890551,0.5312651334873887,0.03747255327638626,-59.659144278606945,0.531147864360226,0.03746428174991428,0.0,0.0,0.0,0.00150248756219128,0.0007132322761182573,5.03075259048862e-05
GLN1155,L GLN 285,0.0,0.0,0.0,-9.950248756219301e-05,0.00029933550162172985,2.111349837397215e-05,0.5128159203980104,0.20415999711784244,0.014400335890077422,-0.5126169154228857,0.20409491381027028,0.014395745267511263,0.0,0.0,0.0,9.950248756223995e-05,0.0006691865941235151,4.720078303563686e-05
LEU1156,L LEU 286,0.0,0.0,0.0,-0.0002388059701492611,0.00042635393603242223,3.0072687958452625e-05,0.1935621890547265,0.050520843077464704,0.0035634655174169943,-0.19349253731343274,0.050502954881581304,0.0035622037813627964,0.0,0.0,0.0,-0.00016915422885564974,0.000706222366496829,4.981308500298226e-05
SER1157,L SER 287,0.0,0.0,0.0,-0.00013432835820895424,0.0003410047659342024,2.4052621663857713e-05,0.5842338308457711,0.08228998627140764,0.005804288104560162,-0.5840049751243781,0.08227102991520023,0.005802951026285807,0.0,0.0,0.0,9.452736318410234e-05,0.0006882235409270972,4.854354573236086e-05
VAL1158,L VAL 288,0.0,0.0,0.0,-0.0001492537313432898,0.0003563383995914573,2.513417279139037e-05,0.2597263681592042,0.047783505878842565,0.003370388638199516,-0.2596666666666668,0.04771050066770823,0.0033652392476386725,0.0,0.0,0.0,-8.95522388057283e-05,0.0006924901339219594,4.884448799871876e-05
ALA1159,L ALA 289,0.0,0.0,0.0,-5.4726368159209e-05,0.00022744536220225888,1.6042758907673425e-05,0.2772885572139305,0.0668297481829531,0.00471380698897801,-0.2772686567164179,0.06675601571779152,0.004708606301873193,0.0,0.0,0.0,-3.4825870646698264e-05,0.0006259568552259537,4.415159235502618e-05
GLU1160,L GLU 290,0.0,0.0,0.0,-0.00014925373134327158,0.00035633839959141377,2.51341727913873e-05,59.99374129353233,0.5928512039181442,0.04181649975401548,-59.992343283582116,0.5926913206342764,0.041805222456682965,0.0,0.0,0.0,0.0012487562189075468,0.0007177985590811821,5.062960667175308e-05
ILE1161,L ILE 291,0.0,0.0,0.0,-0.00020398009950251702,0.00040295436281232865,2.84222093200771e-05,0.1643731343283582,0.050094289946069376,0.003533378779300949,-0.1643134328358209,0.05004362543246257,0.003529805180045732,0.0,0.0,0.0,-0.0001442786069651737,0.0006868194791977504,4.8444510853841894e-05
THR1162,L THR 292,0.0,0.0,0.0,-0.00020895522388061487,0.0004065623424441016,2.8676696581614914e-05,0.5337761194029849,0.05528168146266397,0.0038992691656981574,-0.5336965174129351,0.05525285556035175,0.003897235943316248,0.0,0.0,0.0,-0.0001293532338306846,0.000735174585554801,5.1855217081174086e-05
ASN1163,L ASN 293,0.0,0.0,0.0,-0.00016417910447759387,0.00037043801928326846,2.612868328487963e-05,0.2615572139303487,0.13427323431322508,0.00947090371499876,-0.2615422885572141,0.1342683488585831,0.009470559121597442,0.0,0.0,0.0,-0.00014925373134282968,0.0006965529486300762,4.913105685296036e-05
ALA1164,L ALA 294,0.0,0.0,0.0,-0.00011442786069652027,0.0003183302143889909,2.245328211146024e-05,0.13987562189054722,0.06633316672448127,0.004678780833513032,-0.13981592039801,0.06625392841275904,0.004673191793934901,0.0,0.0,0.0,-5.47263681591974e-05,0.0007275598484563189,5.131811493834107e-05
CYS1165,L CYS 295,0.0,0.0,0.0,-0.00024378109452736065,0.00042936216936101883,3.028487237743316e-05,0.3277761194029852,0.15364990452668761,0.01083762865349913,-0.32763184079602,0.1535623223543462,0.01083145108337029,0.0,0.0,0.0,-9.950248756197483e-05,0.0007330504324812104,5.170539087538712e-05
PHE1166,L PHE 296,0.0,0.0,0.0,-0.00024875621890548504,0.00043229221883043866,3.049154213218357e-05,0.028000000000000004,0.0661526201614785,0.004666046060845798,-0.02799999999999995,0.06618946121641575,0.004668644628504157,0.0,0.0,0.0,-0.00024875621890551154,0.0007450072257647294,5.254875804761288e-05
GLU1167,L GLU 297,0.0,0.0,0.0,-0.00019402985074626718,0.00039545197908930356,2.7893031973324635e-05,61.49730348258708,0.46435825554033217,0.032753305973312,-61.495860696517404,0.46418409722817444,0.032741021793117414,0.0,0.0,0.0,0.001248756218906769,0.0007582455169374461,5.3482515111626416e-05
PRO1168,L PRO 298,0.0,0.0,0.0,-0.00011940298507462531,0.00032426210421492767,2.287168535970831e-05,0.5458059701492534,0.047903480530590216,0.0033788509976619527,-0.5457363184079602,0.047921838563661535,0.003380145873476217,0.0,0.0,0.0,-4.9751243780960904e-05,0.0006289155459924541,4.4360282311109415e-05
ALA1169,L ALA 299,0.0,0.0,0.0,-8.457711442786077e-05,0.0002782513722210861,1.9626338550278206e-05,0.3691442786069652,0.0697913313381556,0.004922700958430285,-0.36900497512437785,0.06976167656770377,0.004920609272197536,0.0,0.0,0.0,5.472636815915598e-05,0.0006245317049589028,4.4051070005745764e-05
ASN1170,L ASN 300,0.0,0.0,0.0,-0.00023383084577114724,0.00042326585184385027,2.9854871294071477e-05,0.2644527363184079,0.23442203512514362,0.01653485547361704,-0.2642437810945273,0.23436338088985076,0.016530718322845504,0.0,0.0,0.0,-2.487562189073674e-05,0.0007359821741385036,5.191217998786729e-05
GLN1171,L GLN 301,0.0,0.0,0.0,-0.0003532338308457389,0.000477974572118382,3.371372689355902e-05,-0.19324378109452695,0.3850238156020076,0.027157486033602542,0.19351741293532346,0.38497934420944435,0.02715434926342498,0.0,0.0,0.0,-7.960199004954805e-05,0.0007554984785167053,5.3288753960959944e-05
MET1172,L MET 302,0.0,0.0,0.0,-0.0005671641791044859,0.0004954684379909868,3.4947649053325025e-05,0.6886915422885569,0.11226959547344456,0.007918886696141245,-0.6883482587064677,0.11226726333783078,0.007918722199978169,0.0,0.0,0.0,-0.0002238805970150123,0.0007428778688529067,5.239856479137764e-05
VAL1173,L VAL 303,0.0,0.0,0.0,-0.0004129353233830855,0.0004923613937806177,3.472849505211876e-05,-0.4902437810945273,0.026605376212612462,0.0018765985469834838,0.49028855721393017,0.02661362233779043,0.0018771801838076939,0.0,0.0,0.0,-0.00036815920397992806,0.0007080075712325698,4.993900363635873e-05
LYS1174,L LYS 304,0.0,0.0,0.0,-0.00044278606965172956,0.0004967157800735658,3.503562978026733e-05,-70.60131840796024,0.6707710111213459,0.04731253919394803,70.59768656716417,0.6704963679036309,0.04729316735499398,0.0,0.0,0.0,-0.0040746268656720085,0.0009247309599745525,6.522549284667635e-05
CYS1175,L CYS 305,0.0,0.0,0.0,-0.0002537313432835939,0.0004351456637944458,3.069280862172919e-05,-0.20932338308457696,0.08735716074159823,0.006161699034294117,0.20936318407960192,0.08729707065581041,0.006157460606437416,0.0,0.0,0.0,-0.00021393034825865307,0.000697547213134545,4.9201186863883456e-05
ASP1176,L ASP 306,0.0,0.0,0.0,-0.00018905472636816434,0.0003915520869642097,2.761795479204899e-05,64.56863184079602,0.6591324041113266,0.04649161515102621,-64.56699502487562,0.6589703222062013,0.0464801827749072,0.0,0.0,0.0,0.0014477611940318853,0.0006971922814411828,4.917615191249922e-05
PRO1177,L PRO 307,0.0,0.0,0.0,-0.0001741293532338404,0.0003792206766201104,2.674816416969261e-05,-0.1805970149253732,0.06618075497754451,0.004668030537762312,0.18050248756218906,0.06610342600149727,0.004662576172338936,0.0,0.0,0.0,-0.0002686567164177969,0.0006892657327296758,4.8617056274244114e-05
ARG1178,L ARG 308,0.0,0.0,0.0,-0.0001641791044776099,0.00037043801928330456,2.6128683284882174e-05,-62.92750746268652,0.6796062228276897,0.047935726978173256,62.926039800995014,0.6794203619750037,0.04792261736441307,0.0,0.0,0.0,-0.0016318407960218947,0.0007489834533917618,5.28292195200512e-05
HIE1179,L HIE 309,0.0,0.0,0.0,-0.00021890547263681833,0.00041350437323742055,2.9166349680137207e-05,-0.34673134328358207,0.24071522255734515,0.016978742690125014,0.3466616915422887,0.2407207770687055,0.016979134475148643,0.0,0.0,0.0,-0.0002885572139302502,0.000737292618931339,5.200461163681241e-05
GLY1180,L GLY 310,0.0,0.0,0.0,-7.462686567164075e-05,0.0002627883113680413,1.8535658332233215e-05,-0.32898507462686555,0.09021519202307741,0.006363289017731924,0.3289154228855719,0.09020561262030431,0.006362613338757069,0.0,0.0,0.0,-0.00014427860696519579,0.0006181979927168303,4.360432438954019e-05
LYS1181,L LYS 311,0.0,0.0,0.0,-0.00018407960199004716,0.00038754909640099846,2.7335605607640552e-05,-60.729626865671584,0.6963128443422312,0.04911412120228233,60.72880099502486,0.6962071089173623,0.04910666320044511,0.0,0.0,0.0,-0.0010099502487548196,0.0007397058024252363,5.217482447658069e-05
TYR1182,L TYR 312,0.0,0.0,0.0,-0.00026865671641792947,0.0004432609673110016,3.126521799740564e-05,-0.4297860696517413,0.22399497818858963,0.015799387583966405,0.4296716417910447,0.22402747619730556,0.015801679816763597,0.0,0.0,0.0,-0.00038308457711452707,0.0006893016422734069,4.861958913816794e-05
MET1183,L MET 313,0.0,0.0,0.0,-0.00033830845771147625,0.0004731340667848722,3.337230397200588e-05,-0.28687562189054727,0.16601051771731934,0.011709479085832735,0.2867611940298508,0.16597926708195135,0.011707274835967774,0.0,0.0,0.0,-0.0004527363184079987,0.0007458041672216146,5.260496996388387e-05
ALA1184,L ALA 314,0.0,0.0,0.0,-0.00021890547263680231,0.0004135043732373903,2.9166349680135072e-05,0.031845771144278605,0.08185845746916562,0.005773850409682349,-0.03168159203980101,0.08185886476582109,0.005773879138173379,0.0,0.0,0.0,-5.472636815924325e-05,0.0007477928050968021,5.274523766456326e-05
CYS1185,L CYS 315,0.0,0.0,0.0,-0.00030348258706465643,0.0004597617931202848,3.242909651166807e-05,-0.19549253731343297,0.13442629597212688,0.009481699852005004,0.19553233830845765,0.13439616272879165,0.009479574416897193,0.0,0.0,0.0,-0.0002636815920398537,0.0007159340544059138,5.049809465190824e-05
CYS1186,L CYS 316,0.0,0.0,0.0,-0.0004676616915423166,0.0004989531378858368,3.519344083266656e-05,0.30561194029850763,0.11347429917759792,0.008003859943754564,-0.3052537313432838,0.11351209328480266,0.008006525734536779,0.0,0.0,0.0,-0.00010945273631843568,0.0007904656974913346,5.575515142121218e-05
LEU1187,L LEU 317,0.0,0.0,0.0,-0.00047761194029850016,0.0004994985233039174,3.52319093540262e-05,0.10320398009950243,0.09425493736664223,0.006648230684458787,-0.10320398009950243,0.09425984612295944,0.006648576921433553,0.0,0.0,0.0,-0.00047761194029847474,0.0007795561108776757,5.4985648512334785e-05
LEU1188,L LEU 318,0.0,0.0,0.0,-0.0008109452736318134,0.00039155208696418345,2.761795479204714e-05,-0.047656716417910645,0.06904095379309955,0.0048697734072658825,0.04805970149253735,0.06899142940434103,0.004866280226216993,0.0,0.0,0.0,-0.0004079601990051467,0.0007072730326364288,4.9887193278512036e-05
TYR1189,L TYR 319,0.0,0.0,0.0,-0.0005621890547263703,0.0004961174472564355,3.499342663732861e-05,0.6171840796019896,0.0942240420211342,0.006646051494808334,-0.6170248756218907,0.09410645172795021,0.006637757315031849,0.0,0.0,0.0,-0.0004029850746267705,0.0007802226017203128,5.5032659151721186e-05
ARG1190,L ARG 320,0.0,0.0,0.0,-0.0010696517412935515,0.0002734056052544379,1.928454450173843e-05,-73.02173134328358,0.621288916586358,0.043822341349572594,73.01511940298509,0.6203297194747851,0.04375468480183338,0.0,0.0,0.0,-0.007681592039797939,0.0016047533412649152,0.0001131905733795645
GLY1191,L GLY 321,0.0,0.0,0.0,-0.0002288557213930538,0.0004200961558723643,2.963129817836225e-05,0.06928358208955221,0.06505928547082729,0.004588928177774103,-0.06947761194029849,0.06499422665725614,0.004584339282881566,0.0,0.0,0.0,-0.0004228855721393961,0.0007229525089450273,5.09931382658349e-05
ASP1192,L ASP 322,0.0,0.0,0.0,-0.0002636815920397941,0.0004406286532434617,3.107954887869542e-05,62.677104477611955,0.4556225570074885,0.03213713730715163,-62.67484079601992,0.45536149821330185,0.032118723639555535,0.0,0.0,0.0,0.0019999999999985203,0.0008580899766121727,6.052500030156031e-05
VAL1193,L VAL 323,0.0,0.0,0.0,-0.00027363184079603065,0.00044582222521832306,3.1445875201006876e-05,0.21770149253731355,0.05855898457443761,0.004130432303871085,-0.21769651741293525,0.05858108670223616,0.004131991267765471,0.0,0.0,0.0,-0.0002686567164179648,0.0007312925152447801,5.158139695381128e-05
VAL1194,L VAL 324,0.0,0.0,0.0,-0.00020895522388059774,0.00040656234244406823,2.8676696581612563e-05,0.036049751243780945,0.05561539491615073,0.003922807497835149,-0.03601990049751243,0.055647161375440554,0.003925048131114292,0.0,0.0,0.0,-0.00017910447761210175,0.0007246623465087601,5.1113740908775836e-05
PRO1195,L PRO 325,0.0,0.0,0.0,-0.0002189054726368161,0.0004135043732374164,2.9166349680136912e-05,-0.08875621890547271,0.04491667546643497,0.0031681780119193364,0.0887910447761194,0.04490760131784344,0.003167537970826668,0.0,0.0,0.0,-0.00018407960199035426,0.0007668150020671772,5.4086959988268536e-05
LYS1196,L LYS 326,0.0,0.0,0.0,-0.00014925373134328648,0.0003563383995914494,2.5134172791389816e-05,-57.28612437810946,0.5026072910397629,0.03545118492334633,57.28568656716419,0.502565523825229,0.03544823889118052,0.0,0.0,0.0,-0.0005870646766160775,0.0006718444507216251,4.738825378554263e-05
ASP1197,L ASP 327,0.0,0.0,0.0,-0.0001791044776119432,0.0003834397784676221,2.7045756668792937e-05,58.93062189054726,0.3763887139638948,0.026548412925308913,-58.929726368159166,0.37631733427522024,0.02654337819026212,0.0,0.0,0.0,0.0007164179104484954,0.0006722495867925244,4.741682988068613e-05
VAL1198,L VAL 328,0.0,0.0,0.0,-0.00021393034825871053,0.0004100782295521446,2.892468813736611e-05,-0.24269154228855733,0.050775031844552385,0.003581394610663574,0.2426517412935323,0.05073144696239429,0.003578320370108781,0.0,0.0,0.0,-0.0002537313432836682,0.0006466896242496422,4.5613969128572936e-05
ASN1199,L ASN 329,0.0,0.0,0.0,-0.00011442786069651476,0.0003183302143889755,2.2453282111459156e-05,-0.2936119402985079,0.34895496959164113,0.024613385793353454,0.2935970149253734,0.34901634595292674,0.02461771494808847,0.0,0.0,0.0,-0.00012935323383149875,0.0006788811981461128,4.78845876801193e-05
ALA1200,L ALA 330,0.0,0.0,0.0,-9.950248756218638e-05,0.00029933550162170985,2.1113498373970736e-05,-0.1421343283582089,0.04035929264934997,0.002846725012937315,0.142089552238806,0.04041934343454987,0.002850960668744277,0.0,0.0,0.0,-0.00014427860696511073,0.0006495919898089655,4.581868621086171e-05
ALA1201,L ALA 331,0.0,0.0,0.0,-8.955223880597354e-05,0.0002855392010404435,2.014038236096437e-05,-0.3148407960199004,0.05081107850527179,0.003583937146074052,0.31481592039800965,0.05071715485210422,0.0035773122823753345,0.0,0.0,0.0,-0.00011442786069645289,0.0006323302840125893,4.4601139360290217e-05
ILE1202,L ILE 332,0.0,0.0,0.0,-0.0001990049751243794,0.00039925179398485593,2.816105025108984e-05,-0.21033830845771148,0.03984915556355914,0.002810742717242371,0.21041293532338318,0.039869109625486975,0.0028121501682523077,0.0,0.0,0.0,-0.0001243781094526939,0.0007189355981912482,5.070980722688757e-05
ALA1203,L ALA 333,0.0,0.0,0.0,-0.00011442786069651918,0.0003183302143889878,2.2453282111460023e-05,-0.08359701492537308,0.05838303603412522,0.004118021850718479,0.08360199004975122,0.058334008206642515,0.004114563694401479,0.0,0.0,0.0,-0.00010945273631843844,0.0006823723608199489,4.8130835308743244e-05
THR1204,L THR 334,0.0,0.0,0.0,-6.965174129352853e-05,0.00025455918020826537,1.7955220173645883e-05,-0.3738407960199005,0.1447610641673682,0.010210658195747839,0.3737562189054725,0.14476003569342638,0.01021058565278925,0.0,0.0,0.0,-0.0001542288557215042,0.00068465376176272,4.8291752924043176e-05
ILE1205,L ILE 335,0.0,0.0,0.0,-0.00015920398009950485,0.00036586619524080617,2.5806211680396857e-05,-0.31907462686567173,0.04680657141201805,0.003301480993883933,0.3190597014925374,0.04677730046418678,0.003299416380411452,0.0,0.0,0.0,-0.00017412935323349573,0.0006871437480841043,4.8467383017576804e-05
LYS1206,L LYS 336,0.0,0.0,0.0,-0.00012437810945274694,0.00033001241695081423,2.3277281147515656e-05,-59.52072139303481,0.8897080028528271,0.06275516392065508,59.520084577114446,0.8896469632455566,0.06275085851871688,0.0,0.0,0.0,-0.0007611940298507045,0.0006858096621507902,4.837328385115263e-05
THR1207,L THR 337,0.0,0.0,0.0,-6.965174129353737e-05,0.0002545591802082977,1.7955220173648163e-05,-0.23203980099502516,0.1494542257015837,0.01054168828701535,0.23209950248756223,0.14942153817105555,0.010539382686380223,0.0,0.0,0.0,-9.950248756337118e-06,0.000705275428723057,4.9746293162260155e-05
LYS1208,L LYS 338,0.0,0.0,0.0,-0.00010447761194029695,0.00030587912734207303,2.157505014533851e-05,-56.15202487562189,0.49185374234545487,0.03469268808070112,56.151393034825865,0.49172522941691205,0.03468362347762823,0.0,0.0,0.0,-0.0007363184079604625,0.0006729487927931521,4.746614806939861e-05
ARG1209,L ARG 339,0.0,0.0,0.0,-0.00014427860696517535,0.00035137201160218365,2.4783870791901676e-05,-59.72467164179102,0.45099406140943216,0.031810668399340644,59.72362686567165,0.4508169644048919,0.03179817693976723,0.0,0.0,0.0,-0.0011890547263705845,0.0007152076565801889,5.044685849973382e-05
THR1210,L THR 340,0.0,0.0,0.0,-5.4726368159202374e-05,0.00022744536220223137,1.6042758907671484e-05,0.06337313432835794,0.13006540671717595,0.009174106440282553,-0.06332338308457713,0.130088832643715,0.009175758777740729,0.0,0.0,0.0,-4.97512437830996e-06,0.0005858829492541814,4.1324996966274245e-05
ILE1211,L ILE 341,0.0,0.0,0.0,-0.00014925373134327654,0.0003563383995914257,2.5134172791388142e-05,-0.32054228855721417,0.2058352465181563,0.014518498872075535,0.3204527363184082,0.20580561036736,0.014516408499172026,0.0,0.0,0.0,-0.00023880597014928046,0.000640806835297197,4.519902918891008e-05
GLN1212,L GLN 342,0.0,0.0,0.0,-0.00015920398009950043,0.00036586619524079603,2.5806211680396142e-05,0.4683134328358206,0.275966264916199,0.019465159508351346,-0.46821393034825887,0.27591959136761673,0.01946186741006444,0.0,0.0,0.0,-5.97014925373157e-05,0.0006956995909470965,4.907086564291547e-05
PHE1213,L PHE 343,0.0,0.0,0.0,-0.0002089552238805983,0.0004065623424440693,2.867669658161264e-05,-0.4275920398009956,0.03820750800533929,0.0026949498264448365,0.42751741293532336,0.03823703168803718,0.0026970322664603323,0.0,0.0,0.0,-0.0002835820895522584,0.0007152768691075039,5.045174037500423e-05
VAL1214,L VAL 344,0.0,0.0,0.0,-0.00013930348258707915,0.0003462629381354652,2.442350453481674e-05,-0.1604776119402987,0.06177354524235751,0.004357169931273964,0.1603830845771144,0.06175724835044658,0.004356020437147815,0.0,0.0,0.0,-0.00023383084577131407,0.0006765803326370289,4.772229714016804e-05
ASP1215,L ASP 345,0.0,0.0,0.0,-0.00012935323383085024,0.0003355904866475748,2.3670727848072034e-05,61.22591542288556,0.6147719132233265,0.04336266737450759,-61.225144278606926,0.6147142151057913,0.04335859766308292,0.0,0.0,0.0,0.0006417910447748004,0.0006990005488438102,4.9303697260973553e-05
TRP1216,L TRP 346,0.0,0.0,0.0,-0.00032835820895524515,0.0004696159021657699,3.312415177301062e-05,-0.05529850746268653,0.08445535455609204,0.005957021407192301,0.055223880597014934,0.08447098843643612,0.0059581241360882565,0.0,0.0,0.0,-0.0004029850746268279,0.0006995315026219277,4.934114785293542e-05
CYS1217,L CYS 347,0.0,0.0,0.0,-0.00016417910447761596,0.0003704380192833182,2.612868328488314e-05,-0.49322885572139313,0.10349901993519661,0.007300257995695259,0.49322388059701516,0.10350660145200691,0.0073007927546596295,0.0,0.0,0.0,-0.00016915422885582207,0.0007472961417518015,5.271020573326788e-05
PRO1218,L PRO 348,0.0,0.0,0.0,-0.00017412935323382985,0.0003792206766200876,2.6748164169691e-05,0.21806965174129364,0.10403307512889445,0.007337927344645388,-0.21805970149253737,0.1040124199334309,0.007336470439488896,0.0,0.0,0.0,-0.0001641791044775563,0.000682336086606768,4.812827672301966e-05
THR1219,L THR 349,0.0,0.0,0.0,-0.0001641791044776165,0.0003704380192833194,2.6128683284883224e-05,0.0720298507462689,0.10841531121547325,0.007647026445777957,-0.07199502487562182,0.10840515021051154,0.007646309743747711,0.0,0.0,0.0,-0.00012935323383048464,0.000671512793950882,4.736486052062129e-05
GLY1220,L GLY 350,0.0,0.0,0.0,-9.950248756218859e-05,0.0002993355016217165,2.1113498373971207e-05,0.07324378109452737,0.07668917216916536,0.005409237137334602,-0.07318905472636815,0.07664399889598757,0.005406050860315608,0.0,0.0,0.0,-4.477611940303317e-05,0.0006639135250791552,4.6828849422380964e-05
PHE1221,L PHE 351,0.0,0.0,0.0,-0.0003582089552238638,0.0004794739822151719,3.38194871273735e-05,-0.3384328358208955,0.07276799304884124,0.005132658487182912,0.3384278606965174,0.0727632022514891,0.005132320570392032,0.0,0.0,0.0,-0.00036318407960206275,0.0007480906448283854,5.276624565945334e-05
LYS1222,L LYS 352,0.0,0.0,0.0,-0.0006368159203980271,0.0004809172526803925,3.392128757688765e-05,-68.08687064676619,0.5522235678048468,0.03895084725249421,68.08719900497515,0.551849689496666,0.038924475909940214,0.0,0.0,0.0,-0.0003084577114427035,0.0011479499830700083,8.097014877833825e-05
VAL1223,L VAL 353,0.0,0.0,0.0,-0.0003781094527363403,0.00048491514153281215,3.420327691436207e-05,0.015238805970149372,0.10288627101199371,0.0072570380190349355,-0.015243781094527361,0.10294980312663436,0.007261519228887736,0.0,0.0,0.0,-0.00038308457711431554,0.000744807857162423,5.253469567065521e-05
GLY1224,L GLY 354,0.0,0.0,0.0,-0.0002636815920397974,0.00044062865324346717,3.107954887869581e-05,-0.29596019900497517,0.08998008849922647,0.006346706093749806,0.29605970149253724,0.08999782428498106,0.006347957079622387,0.0,0.0,0.0,-0.00016417910447760132,0.0007517213730152068,5.3022337480348214e-05
ILE1225,L ILE 355,0.0,0.0,0.0,-0.0005024875621890431,0.0004999938119960516,3.526684432478432e-05,-0.0028109452736318295,0.10113443139472482,0.0071334727796621335,0.002840796019900496,0.10115715829338627,0.007135075811495425,0.0,0.0,0.0,-0.00047263681592039236,0.0008045254541685018,5.674685019444004e-05
ASN1226,L ASN 356,0.0,0.0,0.0,-0.0008507462686568061,0.0003563383995914784,2.513417279139186e-05,-0.7544378109452737,0.15138862172976397,0.010678130062796474,0.7548805970149256,0.15131899576472646,0.01067321902587756,0.0,0.0,0.0,-0.0004079601990050495,0.0007679761594608229,5.416886171596152e-05
TYR1227,L TYR 357,0.0,0.0,0.0,-0.0009154228855721136,0.00027825137222107707,1.9626338550277566e-05,-0.18200497512437824,0.21409993243757808,0.015101444870046778,0.18197512437810945,0.21394892769025597,0.015090793816397031,0.0,0.0,0.0,-0.0009452736318403572,0.0006324477047588029,4.4609421581145474e-05
GLU1228,L GLU 358,0.0,0.0,0.0,-0.0009850746268656946,0.00023346006381391921,1.646700324892165e-05,72.02154228855723,0.8358440185442308,0.05895589140218061,-72.01122388059706,0.8343264179931229,0.058848848112645756,0.0,0.0,0.0,0.009333333333335178,0.0018643909368769704,0.00013150399735726757
PRO1229,L PRO 359,0.0,0.0,0.0,-0.0005721393034825903,0.0004947685528538063,3.489828296201354e-05,0.7752985074626865,0.04622667972253993,0.00326057858779931,-0.7747263681592037,0.046277873152584435,0.003264189493943576,0.0,0.0,0.0,2.828030789094926e-16,0.000772667409285965,5.449975696566766e-05
PRO1230,L PRO 360,0.0,0.0,0.0,-0.0005572139303482437,0.0004967157800735648,3.503562978026726e-05,-0.18934328358208966,0.09224424946503335,0.006506407694832812,0.18940298507462694,0.0921350500828858,0.006498705364287588,0.0,0.0,0.0,-0.0004975124378110584,0.0007925296617607485,5.590073223608417e-05
THR1231,L THR 361,0.0,0.0,0.0,-0.0010348258706467473,0.00020871817874033646,1.4721845232448761e-05,-0.3480099502487556,0.15941762763413297,0.011244452474231422,0.34981592039800974,0.15941975303264283,0.011244602388283509,0.0,0.0,0.0,0.0007711442786074516,0.0007900898519843877,5.5728641323155666e-05
VAL1232,L VAL 362,0.0,0.0,0.0,-0.0007711442786069935,0.0004200961558723445,2.9631298178360852e-05,0.05374129353233832,0.11592239957275234,0.00817653563184495,-0.052432835820895564,0.11585763573295352,0.008171967542798125,0.0,0.0,0.0,0.0005373134328358793,0.0008404279567672988,5.927921747508137e-05
VAL1233,L VAL 363,0.0,0.0,0.0,-0.0011840796019900646,0.00038754909640101906,2.7335605607642005e-05,-0.767029850746269,0.07822705251860557,0.0055177108535538755,0.7671741293532338,0.07839664760425258,0.0055296731685671036,0.0,0.0,0.0,-0.0010398009950249578,0.0007716416306603089,5.442740412002286e-05
PRO1234,L PRO 364,0.0,0.0,0.0,-0.0009452736318407926,0.00034840082388081883,2.457429936858592e-05,0.5033830845771146,0.11390245242790942,0.008034059545556846,-0.5033184079601988,0.11368188183770504,0.008018501695678045,0.0,0.0,0.0,-0.0008805970149252386,0.000795304404809578,5.609644752054678e-05
GLY1235,L GLY 365,0.0,0.0,0.0,-0.00027860696517412897,0.00044831364481865863,3.1621606390242965e-05,0.20647761194029846,0.15327227016736403,0.010810992379524483,-0.2062189054726369,0.1530764509700565,0.010797180358292304,0.0,0.0,0.0,-1.9900497512400268e-05,0.0007462023187762507,5.263305340923486e-05
GLY1236,L GLY 366,0.0,0.0,0.0,-0.00025373134328358454,0.0004351456637944296,3.0692808621728045e-05,-0.603174129353234,0.19073994311070133,0.013453758264225162,0.6027810945273634,0.19056843964792888,0.01344166134266805,0.0,0.0,0.0,-0.0006467661691542018,0.0007462023187762532,5.263305340923504e-05
ASP1237,L ASP 367,0.0,0.0,0.0,-0.00041293532338309544,0.0004923613937806299,3.472849505211962e-05,72.40228855721394,0.7632872716233752,0.053838133068021876,-72.39385074626865,0.7624802534653068,0.053781210396050695,0.0,0.0,0.0,0.008024875621891253,0.0012356149835289086,8.715356115213099e-05
LEU1238,L LEU 368,0.0,0.0,0.0,-0.0005472636815920022,0.0004977611318718356,3.510936321106128e-05,0.1929850746268657,0.06835970690748333,0.00482172195685721,-0.19265174129353244,0.06831357396239149,0.004818467989800492,0.0,0.0,0.0,-0.00021393034825852383,0.000752445416359803,5.3073407560228464e-05
ALA1239,L ALA 369,0.0,0.0,0.0,-0.00026865671641790074,0.0004432609673109542,3.12652179974023e-05,0.42596517412935303,0.09317449409225642,0.006572022091781593,-0.4257164179104479,0.0931600248387927,0.006571001509332055,0.0,0.0,0.0,-1.99004975124312e-05,0.0007190388762244284,5.071709189767938e-05
LYS1240,L LYS 370,0.0,0.0,0.0,-0.0005174129353233869,0.0004996966976911365,3.524588749754625e-05,-68.85624378109453,1.3830752616472854,0.09755460722053964,68.84940796019899,1.3820794098975187,0.09748436525396534,0.0,0.0,0.0,-0.0073532338308453194,0.001410550857447346,9.949258632460721e-05
VAL1241,L VAL 371,0.0,0.0,0.0,-0.000288557213930333,0.0004530915450756965,3.19586134901741e-05,0.515746268656716,0.049538570314089196,0.003494181338694572,-0.5153781094527362,0.04947280592183102,0.003489542676118681,0.0,0.0,0.0,7.960199004953369e-05,0.0007079026838112313,4.993160544807875e-05
GLN1242,L GLN 372,0.0,0.0,0.0,-0.0003233830845771136,0.0004677675332753485,3.29937778836758e-05,0.48310447761194014,0.3230587396796957,0.02278680656978775,-0.48278606965174153,0.3228906273320435,0.022774948839048934,0.0,0.0,0.0,-4.975124378663464e-06,0.0007363856363015155,5.194063801465182e-05
ARG1243,L ARG 373,0.0,0.0,0.0,-0.0003980099502487698,0.0004894875174626567,3.45257874459794e-05,-62.46056716417907,0.39667019110945245,0.027978958024084462,62.4583631840796,0.39648419119392764,0.02796583860158791,0.0,0.0,0.0,-0.0026019900497523557,0.0007536287140953686,5.3156870947232124e-05
ALA1244,L ALA 374,0.0,0.0,0.0,-0.0002736318407960097,0.00044582222521828897,3.144587520100447e-05,-0.13035820895522388,0.07298640945375637,0.005148064392546761,0.13041791044776116,0.0729528197403746,0.005145695156839583,0.0,0.0,0.0,-0.00021393034825869023,0.000711668892156952,5.0197253302585166e-05
VAL1245,L VAL 375,0.0,0.0,0.0,-0.00032338308457711414,0.0004677675332753493,3.299377788367586e-05,-0.03004975124378109,0.07888613566676733,0.005564198994458093,0.03051243781094526,0.07874558248386854,0.00555428513732283,0.0,0.0,0.0,0.00013930348258707004,0.0007793973385769487,5.497444957771103e-05
CYS1246,L CYS 376,0.0,0.0,0.0,-0.0004477611940298169,0.0004972636193718328,3.50742713849901e-05,-0.032378109452736316,0.12431878585245602,0.008768771056989378,0.032641791044776124,0.1242379399225339,0.008763068624766321,0.0,0.0,0.0,-0.00018407960199004936,0.0007860381629815447,5.544285721565789e-05
MET1247,L MET 377,0.0,0.0,0.0,-0.0005074626865671657,0.0004999443052072914,3.52633523851436e-05,0.33796019900497515,0.16372829211764645,0.011548503303719782,-0.33737810945273633,0.16371749821658194,0.011547741960640396,0.0,0.0,0.0,7.462686567154741e-05,0.0007722829019675018,5.44726359105333e-05
LEU1248,L LEU 378,0.0,0.0,0.0,-0.0006915422885571996,0.0004618566354338269,3.257685529584527e-05,-0.5474577114427858,0.054773794917714815,0.0038634456109148114,0.5476069651741298,0.054781517666584886,0.0038639903316205998,0.0,0.0,0.0,-0.0005422885572134332,0.000778730141417664,5.4927389118589554e-05
SER1249,L SER 379,0.0,0.0,0.0,-0.0003383084577114519,0.00047313406678483824,3.337230397200349e-05,0.5045920398009949,0.19873220746747114,0.014017489126708214,-0.504457711442786,0.19876509161448308,0.014019808595600827,0.0,0.0,0.0,-0.00020398009950251702,0.0007747148919333423,5.464417525655507e-05
ASN1250,L ASN 380,0.0,0.0,0.0,-0.0003830845771144387,0.00048613864677836594,3.428957632045521e-05,-0.5131293532338311,0.11898694766864965,0.008392692188247848,0.513233830845771,0.1189341138302562,0.00838896557661987,0.0,0.0,0.0,-0.000278606965174788,0.0007544165481417186,5.321244047629383e-05
THR1251,L THR 381,0.0,0.0,0.0,-0.00023880597014924954,0.00042635393603240147,3.0072687958451162e-05,0.5387761194029846,0.06424676174634489,0.004531617173089627,-0.5386567164179104,0.06415618820301422,0.00452522860791952,0.0,0.0,0.0,-0.00011940298507477279,0.0007300730160383112,5.149538011192869e-05
THR1252,L THR 382,0.0,0.0,0.0,-0.00019402985074626277,0.0003954519790892946,2.7893031973324005e-05,0.25144278606965187,0.09150384251072669,0.00645418341491567,-0.2513781094527364,0.09150231119288584,0.006454075404083117,0.0,0.0,0.0,-0.00012935323383067246,0.0007351745855546635,5.185521708116438e-05
ALA1253,L ALA 383,0.0,0.0,0.0,-0.0001890547263681693,0.00039155208696422004,2.761795479204972e-05,0.15507462686567172,0.04869009934385495,0.0034343348107907703,-0.15505970149253728,0.048651634200288264,0.0034316216887529567,0.0,0.0,0.0,-0.00017412935323384593,0.0006575450824898797,4.63796541163617e-05
ILE1254,L ILE 384,0.0,0.0,0.0,-0.00043283582089553217,0.0004954684379909906,3.4947649053325296e-05,0.2455174129353233,0.052224457636214056,0.003683629223429668,-0.24533333333333335,0.052160805068617457,0.0036791395174804275,0.0,0.0,0.0,-0.0002487562189051669,0.0007647787344779955,5.3943332746594115e-05
ALA1255,L ALA 385,0.0,0.0,0.0,-0.00015422885572140255,0.0003611679883160728,2.547482571472114e-05,0.47507960199004984,0.0699374534485373,0.004933007617424059,-0.47493532338308464,0.06998081326260298,0.004936065982899626,0.0,0.0,0.0,-9.950248756224991e-06,0.00066907562097229,4.7192955593067395e-05
GLU1256,L GLU 386,0.0,0.0,0.0,-0.0002985074626865663,0.00045760327512704035,3.227684639133939e-05,68.39343781094529,0.7035248688961798,0.04962281819234156,-68.3912288557214,0.7033379246038163,0.049609632158638714,0.0,0.0,0.0,0.0019104477611946679,0.0008054171679549479,5.680974683542708e-05
ALA1257,L ALA 387,0.0,0.0,0.0,-0.000253731343283574,0.00043514566379441164,3.0692808621726785e-05,0.2635472636815921,0.06973488534303383,0.004918719564911094,-0.2634427860696517,0.06973502057592984,0.0049187291035041256,0.0,0.0,0.0,-0.00014925373134320197,0.0007646492645713725,5.3934200643491895e-05
TRP1258,L TRP 388,0.0,0.0,0.0,-0.0009601990049751181,0.0002793167929874371,1.9701487536937244e-05,0.4363582089552238,0.07413642825765357,0.005229180464695144,-0.43662189054726397,0.0740724824420783,0.005224670074628292,0.0,0.0,0.0,-0.001223880597014954,0.000679937709813182,4.795910826736637e-05
ALA1259,L ALA 389,0.0,0.0,0.0,-0.0002039800995024905,0.0004029543628122763,2.8422209320073407e-05,0.29996517412935325,0.08221434055037913,0.005798952466791569,-0.2999253731343282,0.08219966834243952,0.005797917569037053,0.0,0.0,0.0,-0.00016417910447766236,0.0006600998324625002,4.6559852285641976e-05
ARG1260,L ARG 390,0.0,0.0,0.0,-0.0003731343283581982,0.0004836373655528113,3.411314954580777e-05,-68.96077114427858,0.6896393082545909,0.04864340626011321,68.95834825870647,0.6894845995719404,0.04863249395100893,0.0,0.0,0.0,-0.0027960199004968644,0.0008184344231972256,5.772791322699237e-05
LEU1261,L LEU 391,0.0,0.0,0.0,-0.0005621890547264123,0.0004961174472564717,3.4993426637331165e-05,0.049383084577114225,0.08323375650138079,0.005870856523969104,-0.04928855721393034,0.08321862544110203,0.0058697892612660126,0.0,0.0,0.0,-0.00046766169154239173,0.000772795535878298,5.450879431868535e-05
ASP1262,L ASP 392,0.0,0.0,0.0,-0.0003830845771144116,0.00048613864677833174,3.42895763204528e-05,74.1021741293532,0.9382433700413839,0.06617858476670867,-74.0986368159204,0.9378890091431965,0.06615359007611184,0.0,0.0,0.0,0.0031542288557204756,0.0009093732614958737,6.414224431751492e-05
HID1263,L HID 393,0.0,0.0,0.0,-0.0003383084577114718,0.00047313406678486594,3.337230397200544e-05,0.11632338308457711,0.16482374092537247,0.01162577030511249,-0.1163432835820895,0.16472964906403573,0.011619133576924304,0.0,0.0,0.0,-0.0003582089552237174,0.0007200364668209026,5.078745651304387e-05
LYS1264,L LYS 394,0.0,0.0,0.0,-0.0004527363184079656,0.0004977611318718765,3.510936321106416e-05,-71.94605970149257,1.1245428331067546,0.07931913571770567,71.94314925373129,1.1241417456432587,0.0792908451893104,0.0,0.0,0.0,-0.0033631840796024947,0.0008991083537517149,6.341821355006138e-05
PHE1265,L PHE 395,0.0,0.0,0.0,-0.0008258706467661621,0.0003792206766200845,2.6748164169690783e-05,0.16236815920398007,0.07141013056533178,0.005036882252214686,-0.16246766169154225,0.07141372834423979,0.005037136019972644,0.0,0.0,0.0,-0.0009253731343283889,0.0006382524220893665,4.501885477318662e-05
ASP1266,L ASP 396,0.0,0.0,0.0,-0.000248756218905464,0.00043229221883040223,3.0491542132181e-05,73.54557213930353,1.1084067567095324,0.07818098464331166,-73.54222388059704,1.1080415444847862,0.07815522455915339,0.0,0.0,0.0,0.0030995024875652526,0.0008638970774603454,6.0934601613971046e-05
LEU1267,L LEU 397,0.0,0.0,0.0,-0.0003731343283582297,0.00048363736555285207,3.411314954581065e-05,0.10359203980099511,0.0771690831831103,0.0054430874503034335,-0.10358706467661696,0.07718307777206691,0.005444074552500062,0.0,0.0,0.0,-0.00036815920398025116,0.0008126984071737556,5.732332585152745e-05
MET1268,L MET 398,0.0,0.0,0.0,-0.0006567164179104683,0.0004748051856891739,3.3490175611278645e-05,0.03952238805970157,0.14160968972899746,0.009988377381344473,-0.0394825870646766,0.14163347323837613,0.009990054940751471,0.0,0.0,0.0,-0.0006169154228855339,0.0007313263611945755,5.158378426304155e-05
TYR1269,L TYR 399,0.0,0.0,0.0,-0.0008159203980099294,0.0003875490964009921,2.7335605607640105e-05,0.16634328358208975,0.3101595265466239,0.02187696622664397,-0.16640796019900506,0.31002085106624566,0.021867184812432782,0.0,0.0,0.0,-0.0008805970149251964,0.000716314254524686,5.052491190060073e-05
ALA1270,L ALA 400,0.0,0.0,0.0,-0.0002437810945273645,0.00042936216936102566,3.028487237743364e-05,0.28491044776119395,0.15463950033860568,0.010907429360239975,-0.28487562189054716,0.15464463983464932,0.010907791872340184,0.0,0.0,0.0,-0.00020895522388072866,0.000643466515989047,4.5386628600468094e-05
LYS1271,L LYS 401,0.0,0.0,0.0,-0.00048258706467663723,0.0004996966976911534,3.524588749754744e-05,-73.47224378109453,1.5749652907078555,0.11108948629302486,73.46925373134326,1.5745388206745825,0.11105940541619844,0.0,0.0,0.0,-0.0034726368159190214,0.000936011179312429,6.602113817226581e-05
ARG1272,L ARG 402,0.0,0.0,0.0,-0.0008358208955223629,0.00037043801928329654,2.6128683284881608e-05,-80.21524875621895,1.4580927049131471,0.10284592969258931,80.20897512437816,1.4572008109230925,0.10278302034101974,0.0,0.0,0.0,-0.007109452736324074,0.0013036344904038383,9.195128724884052e-05
ALA1273,L ALA 403,0.0,0.0,0.0,-0.00042786069651739125,0.0004947685528537783,3.4898282962011566e-05,0.2108258706467662,0.07859104127393005,0.0055433846408328704,-0.21054228855721394,0.07859765578730715,0.005543851192634028,0.0,0.0,0.0,-0.00014427860696509693,0.0007623475148010849,5.377184773256431e-05
PHE1274,L PHE 404,0.0,0.0,0.0,-0.0012039800995023947,0.00041511741383090553,2.9280124791218867e-05,0.5065174129353237,0.06459734407054586,0.004556345343626894,-0.5061542288557217,0.06461382485748253,0.004557507808708062,0.0,0.0,0.0,-0.000840796019900606,0.0007085317754342087,4.99759781499028e-05
VAL1275,L VAL 405,0.0,0.0,0.0,-0.0010398009950248661,0.0003284335809771125,2.3165918644294622e-05,0.8305024875621893,0.050323839279036484,0.0035495699408641104,-0.8299054726368158,0.05023839704065859,0.0035435433100392114,0.0,0.0,0.0,-0.0004427860696515268,0.0006676312914313472,4.709108044211149e-05
HIE1276,L HIE 406,0.0,0.0,0.0,-0.001810945273631796,0.0004279763814449632,3.0187126434323193e-05,0.32486567164179103,0.14363811238326166,0.010131451283973825,-0.3240099502487562,0.14351809184580938,0.01012298568798333,0.0,0.0,0.0,-0.000955223880597303,0.0007213758790205342,5.088193136532764e-05
TRP1277,L TRP 407,0.0,0.0,0.0,-0.003393034825870671,0.0005180822307242146,3.6542703009556754e-05,1.5753830845771142,0.08099620722302849,0.005713031966593767,-1.5744527363184073,0.08086718430544443,0.005703931391667447,0.0,0.0,0.0,-0.0024626865671641134,0.0008102887798397565,5.715336384393852e-05
TYR1278,L TYR 408,0.0,0.0,0.0,-0.0027313432835821467,0.00048608772887853013,3.428598484871342e-05,0.9120845771144286,0.11917885639610984,0.008406228386203753,-0.9119004975124386,0.11918575347161516,0.008406714868400746,0.0,0.0,0.0,-0.002547263681591947,0.0008339828166288273,5.882461234105486e-05
VAL1279,L VAL 409,0.0,0.0,0.0,-0.001900497512437795,0.0004679262509861929,3.3004972967826124e-05,1.046477611940299,0.08657249426032955,0.006106352928046711,-1.0455472636815917,0.08646305399673795,0.006098633607034437,0.0,0.0,0.0,-0.0009701492537312873,0.0007255839834416242,5.117874816577674e-05
GLY1280,L GLY 410,0.0,0.0,0.0,-0.0015572139303482518,0.0004967157800735712,3.503562978026771e-05,1.0448606965174125,0.08784427932689079,0.006196057730148052,-1.0420995024875621,0.08728782405701954,0.006156808401645542,0.0,0.0,0.0,0.001203980099502399,0.001004063425679755,7.082117353471807e-05
GLU1281,L GLU 411,0.0,0.0,0.0,-0.005169154228855709,0.000852998096324293,6.016584675780704e-05,103.18875124378113,2.121159799105288,0.149615076483442,-103.15201990049742,2.1109914578097824,0.14889785698810812,0.0,0.0,0.0,0.03156218905472705,0.010221300711889657,0.0007209549645503739
GLY1282,L GLY 412,0.0,0.0,0.0,-0.0018407960199004942,0.0004830740733905761,3.407341798009976e-05,0.3190149253731345,0.18384220136060636,0.012967229073949732,-0.31747263681592036,0.1831154666511761,0.01291596915983084,0.0,0.0,0.0,-0.00029850746268659286,0.0010223608232563526,7.211177245094555e-05
MET1283,L MET 413,0.0,0.0,0.0,-0.0025870646766169374,0.0005405284320613422,3.812593598013899e-05,0.46981094527363204,0.32312039571800033,0.02279115545141869,-0.46942288557213946,0.3228776169017464,0.022774031154051886,0.0,0.0,0.0,-0.0021990049751243836,0.0008867173544270457,6.254421984508515e-05
GLU1284,L GLU 414,0.0,0.0,0.0,-0.0019253731343283655,0.000581132009968109,4.098989154661009e-05,94.7334378109453,3.0740512684964854,0.21682685851585587,-94.71398009950249,3.0698858535498696,0.21653305279877313,0.0,0.0,0.0,0.01753233830846012,0.0041931238435272905,0.00029576015197841293
GLU1285,L GLU 415,0.0,0.0,0.0,-0.0009850746268656593,0.0003523568399925454,2.485333523065315e-05,84.36526368159203,1.914783074919795,0.13505838472149231,-84.35645771144276,1.9133782838663065,0.1349592984004148,0.0,0.0,0.0,0.007820895522389912,0.0016169996151068912,0.00011405435893606865
GLY1286,L GLY 416,0.0,0.0,0.0,-0.0005273631840795969,0.0004992506946985864,3.5214428872000744e-05,-0.6716467661691544,0.12486513959691399,0.008807307878825514,0.6711144278606963,0.12478260435273378,0.008801486291561881,0.0,0.0,0.0,-0.0010597014925373413,0.0007507329158184592,5.295261708532923e-05
GLU1287,L GLU 417,0.0,0.0,0.0,-0.001771144278606958,0.0004961174472564353,3.4993426637328596e-05,91.5045024875622,1.9022281962716967,0.13417283186028503,-91.48829850746267,1.899254834354455,0.1339631070810163,0.0,0.0,0.0,0.014432835820893029,0.0031930765304402347,0.00022522225318470036
PHE1288,L PHE 418,0.0,0.0,0.0,-0.0013830845771144126,0.0004861386467783609,3.428957632045486e-05,-0.3726567164179105,0.09278105917940321,0.006544271332690921,0.37221890547263675,0.09267421051362928,0.006536734808894523,0.0,0.0,0.0,-0.0018208955223880316,0.0007903404355149457,5.574631612262421e-05
SER1289,L SER 419,0.0,0.0,0.0,-0.000487562189054734,0.0004998452769196655,3.5256367468291306e-05,-0.5178507462686567,0.3483069750487382,0.024567679782359766,0.5175771144278607,0.34812590687629047,0.02455490821819901,0.0,0.0,0.0,-0.0007611940298508448,0.0007743953296162915,5.462163506862253e-05
GLU1290,L GLU 420,0.0,0.0,0.0,-0.0010995024875621623,0.0003597259200502476,2.537311006181428e-05,84.18792039800994,2.5180792576667175,0.17761161647796928,-84.17777611940299,2.5158439242856914,0.17745394821794036,0.0,0.0,0.0,0.009044776119408418,0.002528048639759057,0.00017831480247313438
ALA1291,L ALA 421,0.0,0.0,0.0,-0.0005522388059701691,0.0004972636193718875,3.5074271384993955e-05,-0.46353233830845775,0.0892379021665654,0.006294356306160541,0.4634776119402987,0.08924459511634887,0.0062948283904392345,0.0,0.0,0.0,-0.0006069651741293305,0.0008163449932723049,5.758053620327371e-05
ARG1292,L ARG 422,0.0,0.0,0.0,-0.0007512437810944783,0.0004322922188303876,3.0491542132179965e-05,-75.47883084577117,1.1474558018298544,0.08093529192122004,75.47443781094525,1.1468812555339458,0.08089476655012734,0.0,0.0,0.0,-0.005144278606959053,0.001066952512381799,7.525702769378187e-05
GLU1293,L GLU 423,0.0,0.0,0.0,-0.0006019900497512167,0.0004894875174626179,3.452578744597666e-05,76.58478109452733,1.2214430303794879,0.08615394864992124,-76.57950746268658,1.2208602428337338,0.08611284198588379,0.0,0.0,0.0,0.004671641791044599,0.0011204307056683236,7.902908861165076e-05
ASP1294,L ASP 424,0.0,0.0,0.0,-0.0008457711442786099,0.0003611679883160503,2.547482571471955e-05,81.64418905472638,1.3186798064411394,0.09301250201945226,-81.63680597014928,1.3174528594859756,0.09292595985388068,0.0,0.0,0.0,0.0065373134328360685,0.0017815669625510788,0.0001256620446393923
MET1295,L MET 425,0.0,0.0,0.0,-0.000845771144278726,0.0003611679883160991,2.5474825714722996e-05,-0.2528059701492537,0.08932876926882911,0.00630076557738129,0.2522935323383083,0.08924870726914863,0.00629511843933414,0.0,0.0,0.0,-0.0013582089552240033,0.0006846176084287497,4.828920286448171e-05
ALA1296,L ALA 426,0.0,0.0,0.0,-0.0002437810945273739,0.0004293621693610422,3.0284872377434807e-05,-0.5382139303482586,0.03976209106105456,0.002804601660728519,0.5379253731343284,0.03974920635629221,0.0028036928437269438,0.0,0.0,0.0,-0.0005323383084577511,0.0007194518401004876,5.074622012362802e-05
ALA1297,L ALA 427,0.0,0.0,0.0,-0.00027860696517411634,0.0004483136448186383,3.162160639024153e-05,-0.6371243781094527,0.06260878653972163,0.004416083310001947,0.6369303482587064,0.06257838964153169,0.004413939278114549,0.0,0.0,0.0,-0.00047263681592045866,0.0007729876859464293,5.4522347539499685e-05
LEU1298,L LEU 428,0.0,0.0,0.0,-0.0007114427860696441,0.00045309154507571376,3.1958613490175315e-05,-0.6060149253731345,0.05540142764580333,0.003907715410227472,0.6059203980099499,0.05534966759904044,0.003904064538021388,0.0,0.0,0.0,-0.0008059701492537486,0.0007962375324385419,5.6162265268759394e-05
GLU1299,L GLU 429,0.0,0.0,0.0,-0.00030348258706471834,0.0004597617931203785,3.242909651167468e-05,69.84370149253729,1.1057543745191762,0.07799390002835675,-69.84139303482584,1.10547423908768,0.07797414079851149,0.0,0.0,0.0,0.002004975124383441,0.0008949694257457086,6.312627607772228e-05
LYS1300,L LYS 430,0.0,0.0,0.0,-0.0003283582089552264,0.0004696159021657432,3.3124151773008735e-05,-70.39877611940304,1.5885361529015567,0.1120467011081997,70.39583582089551,1.5880264067599807,0.11201074638758354,0.0,0.0,0.0,-0.0032686567164155597,0.001011113708691199,7.13184621559865e-05
ASP1301,L ASP 431,0.0,0.0,0.0,-0.00031840796019899474,0.00046585870291419916,3.285913937101036e-05,72.07810945273634,0.9104355132766426,0.06421716978116525,-72.07493034825868,0.9100350576218188,0.06418892381711767,0.0,0.0,0.0,0.002860696517415707,0.0010558990945865082,7.44773797155657e-05
TYR1302,L TYR 432,0.0,0.0,0.0,-0.0005472636815920856,0.000497761131871912,3.510936321106668e-05,-0.17145273631840813,0.06906611588296671,0.004871548204243247,0.17134825870646775,0.06904773825882661,0.004870251946581535,0.0,0.0,0.0,-0.0006517412935326246,0.000758441353240397,5.3496328339397647e-05
GLU1303,L GLU 433,0.0,0.0,0.0,-0.00022388059701491508,0.0004168429863811433,2.9401837294534482e-05,65.49022885572141,1.1975478832595559,0.08446851492378722,-65.48868656716422,1.1972283731089377,0.08444597841539113,0.0,0.0,0.0,0.0013184079601986543,0.0008274575654504886,5.836435660995313e-05
GLU1304,L GLU 434,0.0,0.0,0.0,-0.00025373134328357874,0.00043514566379441967,3.069280862172735e-05,66.24878109452735,1.193800937531841,0.08420422574959684,-66.24685074626866,1.193561536706812,0.08418733971736013,0.0,0.0,0.0,0.001676616915421983,0.000852214263994171,6.0110559488045064e-05
VAL1305,L VAL 435,0.0,0.0,0.0,-0.00022388059701491895,0.00041684298638115043,2.9401837294534984e-05,-0.4048159203980099,0.049508840813334905,0.003492084381392701,0.4047910447761192,0.04954174197998046,0.0034944050507577087,0.0,0.0,0.0,-0.00024875621890541944,0.0007246965021117457,5.111615005925812e-05
GLY1306,L GLY 436,0.0,0.0,0.0,-0.0001343283582089559,0.00034100476593420663,2.405262166385801e-05,-0.367273631840796,0.04108890677474969,0.002898188025399235,0.3671641791044777,0.04109941727017468,0.002898929378586087,0.0,0.0,0.0,-0.00024378109452728332,0.0006876838564403837,4.850547932369583e-05
VAL1307,L VAL 437,0.0,0.0,0.0,-0.00011940298507462808,0.0003242621042149351,2.2871685359708837e-05,0.2412786069651742,0.1291484239663222,0.009109427463969288,-0.24130845771144266,0.12907595194788707,0.009104315681921724,0.0,0.0,0.0,-0.00014925373134306387,0.0006598748112074454,4.654398051006918e-05
ASP1308,L ASP 438,0.0,0.0,0.0,-0.00011442786069651807,0.0003183302143889848,2.245328211145981e-05,60.441786069651755,1.0601014308935455,0.07477378966461891,-60.440880597014925,1.0600213767083215,0.07476814307776103,0.0,0.0,0.0,0.0007910447761209177,0.0006662581357656032,4.6994225509239094e-05
SER1309,L SER 439,0.0,0.0,0.0,-9.950248756219024e-05,0.0002993355016217215,2.111349837397156e-05,-0.19762686567164175,0.2593523220253238,0.018293302330330954,0.19762189054726373,0.25931065584973917,0.01829036342490313,0.0,0.0,0.0,-0.00010447761194025386,0.00065716854630671,4.635309530176061e-05
VAL1310,L VAL 440,0.0,0.0,0.0,-0.00016915422885572043,0.0003748880842544159,2.6442566666648106e-05,61.17240796019899,1.3910633939218642,0.09811804662841692,-61.171343283582075,1.3908510357159782,0.09810306803546559,0.0,0.0,0.0,0.000895522388058887,0.0007879880866032076,5.558039422343779e-05
gtp1311,L gtp 441,0.0,0.0,0.0,-0.008104477611940407,0.0007289533495479468,5.1416404926908455e-05,360.6406915422883,4.195279206022373,0.29591217952706217,-360.72620895522385,4.20845313945287,0.2968413971459436,0.0,0.0,0.0,-0.09362189054726021,0.034257385715017796,0.0024163296824864775
Mg+1312,L Mg+ 442,0.0,0.0,0.0,-0.00018407960199007145,0.0003875490964010497,2.7335605607644167e-05,-184.6868606965175,2.2001080232285815,0.1551836548599607,184.7049751243781,2.206056871381507,0.15560325425636817,0.0,0.0,0.0,0.01793034825871007,0.017718223588791403,0.0012497471329156414
MET1313,L MET 443,0.0,0.0,0.0,-0.059313432835820856,0.018945227904539497,0.0013362933443908914,-108.59456716417917,2.2175095117104915,0.15641106122097362,108.9219800995026,2.2384210407772795,0.15788604675578946,-0.00035194029850746394,0.0021208884753314986,0.00014959593878000993,0.2677475621890609,0.06578820732820234,0.004640342361414403
ARG1314,L ARG 444,0.0,0.0,0.0,-0.013467661691542246,0.0017162376428517237,0.0001210540697156958,-99.31617910447768,1.578087796126923,0.11130973084380825,99.39410447761189,1.5853410022981602,0.11182133256118833,0.0,0.0,0.0,0.06445771144278814,0.020838623075380907,0.0014698431426749742
GLU1315,L GLU 445,0.0,0.0,0.0,-0.028079601990049788,0.004678056304370587,0.00032996465050274697,107.59312935323383,2.518471091750315,0.1776392543232702,-107.43004477611935,2.486549068817722,0.175387648430786,0.0,0.0,0.0,0.13500497512437554,0.04763558784122751,0.0033599553042656972
ILE1316,L ILE 446,0.0,0.0,0.0,-0.01481094527363186,0.0015626484731813578,0.00011022072496866031,0.49856218905472643,0.18426453880732135,0.012997018460595066,-0.4684228855721392,0.18899997439688135,0.013331030333822758,0.0,0.0,0.0,0.01532835820895555,0.012998723312398245,0.0009168592500159058
VAL1317,L VAL 447,0.0,0.0,0.0,-0.0257761194029851,0.002781357066257709,0.00019618180128222078,-0.19414925373134329,0.12621310893723472,0.008902386305276217,0.2760099502487562,0.12602068810850375,0.00888881398648169,0.0,0.0,0.0,0.056084577114427735,0.016440388652645254,0.0011596156059154776
HID1318,L HID 448,0.0,0.0,0.0,-0.013477611940298452,0.0010078035170665344,7.10849792409756e-05,-0.1016865671641791,0.16750120299161572,0.011814623918117727,0.12133333333333339,0.16942484893353907,0.011950307441277709,0.0,0.0,0.0,0.006169154228855696,0.015314001780346403,0.0010801664017018103
ILE1319,L ILE 449,0.0,0.0,0.0,-0.015154228855721364,0.0014832714037145798,0.00010462189817385078,-0.473497512437811,0.08230951924890684,0.005805665854564534,0.508721393034826,0.086955080701192,0.006133338494921638,0.0,0.0,0.0,0.0200696517412935,0.017419469989198497,0.0012286746787461584
GLN1320,L GLN 450,0.0,0.0,0.0,-0.012462686567164215,0.0009874086625781791,6.964643712103206e-05,0.23888059701492495,0.11987570541148991,0.008455380325995125,-0.14257213930348264,0.12012214355827698,0.008472762732636783,0.0,0.0,0.0,0.08384577114427832,0.02024651790041744,0.0014280792637462074
ALA1321,L ALA 451,0.0,0.0,0.0,-0.004661691542288559,0.000610826961172836,4.3084411911149005e-05,-0.32468159203980107,0.061088453196027515,0.004308847264140118,0.3420547263681592,0.060379825879045466,0.004258864547009025,0.0,0.0,0.0,0.01271144278606969,0.005623893448524679,0.00039667885879727757
GLY1322,L GLY 452,0.0,0.0,0.0,-0.0027711442786069445,0.00045423730191101525,3.203942894623731e-05,-0.0062189054726368865,0.07244453593516696,0.005109843581478069,0.0020447761194029653,0.07317030488857615,0.005161035376419414,0.0,0.0,0.0,-0.00694527363184089,0.0045604824360482,0.00032167162924667385
GLN1323,L GLN 453,0.0,0.0,0.0,-0.003572139303482542,0.00052406742615973,3.6964866145606525e-05,-0.08061691542288575,0.2875809166034238,0.020284393873082212,0.08770149253731349,0.2885338481704717,0.020351608483385263,0.0,0.0,0.0,0.0035124378109450062,0.0034971337983191655,0.0002466687992715351
CYS1324,L CYS 454,0.0,0.0,0.0,-0.0021243781094527387,0.0004225635297032069,2.9805333309789156e-05,0.020497512437810977,0.07435755518918406,0.005244777555865474,-0.011263681592039816,0.07613679182256726,0.005370275231758659,0.0,0.0,0.0,0.00710945273631854,0.004405780937660211,0.00031075982688120145
GLY1325,L GLY 455,0.0,0.0,0.0,-0.001990049751243816,0.0003731011593881106,2.631652670461639e-05,-0.19895024875621886,0.09495711266780807,0.006697758311482938,0.2122338308457712,0.09552041301855357,0.006737490454763934,0.0,0.0,0.0,0.01129353233830849,0.0031224445010103043,0.00022024025395494065
ASN1326,L ASN 456,0.0,0.0,0.0,-0.007223880597014952,0.0006576203638549675,4.6384964054443746e-05,0.4834378109452739,0.137943125359745,0.009729757871032916,-0.45081592039801016,0.1384436625734081,0.00976506304395605,0.0,0.0,0.0,0.02539800995024959,0.007660767534899854,0.0005403488794853493
GLN1327,L GLN 457,0.0,0.0,0.0,-0.003910447761193988,0.000591767988107436,4.174009560170431e-05,-0.15216417910447744,0.37367221370337184,0.026356805770385055,0.1642338308457711,0.3753021602552933,0.02647177333583322,0.0,0.0,0.0,0.00815920398010046,0.003965589221517387,0.00027971109716934004
ILE1328,L ILE 458,0.0,0.0,0.0,-0.0029203980099501924,0.0003211172052359407,2.264986128899365e-05,-0.1550845771144278,0.07108426651667873,0.0050138975744063495,0.1701393034825871,0.07178104142440783,0.005063044287047049,0.0,0.0,0.0,0.01213432835820915,0.003286769145310938,0.00023183082069843823
GLY1329,L GLY 459,0.0,0.0,0.0,-0.002671641791044764,0.00048009305798268437,3.3863153365223425e-05,-0.12157213930348257,0.07367074809094241,0.005196333918296943,0.13901492537313428,0.07282477283471112,0.005136663424486183,0.0,0.0,0.0,0.014771144278607007,0.0039001675157390413,0.0002750966058340653
ALA1330,L ALA 460,0.0,0.0,0.0,-0.004791044776119417,0.0005868538283981676,4.1393477501048164e-05,0.12654726368159205,0.08020892498183367,0.005657501358866758,-0.11736318407960199,0.08003421182530912,0.005645178042968017,0.0,0.0,0.0,0.004393034825870704,0.0029320244553462005,0.0002068090595168637
LYS1331,L LYS 461,0.0,0.0,0.0,-0.003527363184079567,0.0005091183604165471,3.5910440347292924e-05,-79.85136815920401,1.0958836202938442,0.07729767070655118,79.87831840796018,1.0955593851020664,0.07727480091944842,0.0,0.0,0.0,0.02342288557213987,0.005070181449631093,0.00035762302571048837
PHE1332,L PHE 462,0.0,0.0,0.0,-0.00598507462686569,0.0005228853354539419,3.688148789591904e-05,-0.2262885572139304,0.08224745043400108,0.005801287857917003,0.23572636815920384,0.08279693886741685,0.005840045783664484,0.0,0.0,0.0,0.003452736318407761,0.0049544196034538605,0.00034945781464200756
TRP1333,L TRP 463,0.0,0.0,0.0,-0.022651741293532413,0.001811546562469905,0.00012777664257618618,0.025800995024875657,0.09401947611828736,0.0066316225285356165,-0.1053681592039802,0.09389776265670459,0.006623037522883779,0.0,0.0,0.0,-0.10221890547263685,0.01773244604060875,0.0012507503073192542
GLU1334,L GLU 464,0.0,0.0,0.0,-0.005412935323383039,0.0006864950571407389,4.842162788628181e-05,81.47025373134332,1.245698153985618,0.08786477315969048,-81.476407960199,1.244059189270373,0.08774916950204596,0.0,0.0,0.0,-0.011567164179102583,0.004866037894831227,0.00034322384957210085
VAL1335,L VAL 465,0.0,0.0,0.0,-0.0026865671641790913,0.0004638886647140109,3.2720183590252686e-05,0.003512437810945289,0.07364471045254473,0.005194497364887831,0.005313432835820896,0.07386882463119838,0.005210305160224342,0.0,0.0,0.0,0.006139303482586926,0.0036759941305987715,0.0002592846343939783
ILE1336,L ILE 466,0.0,0.0,0.0,-0.006019900497512486,0.0006145839429525372,4.3349408973866296e-05,0.04335820895522393,0.09549468503756638,0.006735675742904512,-0.0254228855721393,0.0947181483954082,0.0066809030712945295,0.0,0.0,0.0,0.011915422885572279,0.004869216017200789,0.0003434480170401042
SER1337,L SER 467,0.0,0.0,0.0,-0.006716417910447751,0.000831098957460573,5.862120059894668e-05,0.7458955223880596,0.10216645295450116,0.0072062659679281126,-0.7523980099502492,0.10200619821192555,0.007194962469918487,0.0,0.0,0.0,-0.013218905472636792,0.0063873195894935415,0.0004505267869537011
ASP1338,L ASP 468,0.0,0.0,0.0,-0.0032437810945273454,0.0005327798419991199,3.757939257719159e-05,82.29915422885573,1.3531076783262397,0.09544085686920196,-82.29652736318413,1.3485407667141032,0.09511873176083854,0.0,0.0,0.0,-0.0006169154228862554,0.005920494167039888,0.00041759946044379886
GLU1339,L GLU 469,0.0,0.0,0.0,-0.0031094527363183726,0.00042080259609539517,2.9681126629780347e-05,83.93033830845768,1.1704088518879086,0.08255427524412318,-83.92828358208953,1.1682778430634964,0.08240396547095767,0.0,0.0,0.0,-0.0010547263681603516,0.0038777320716688723,0.0002735141316225919
HID1340,L HID 470,0.0,0.0,0.0,-0.00792039800995019,0.0007877367547740122,5.556266664305292e-05,0.02693532338308462,0.14626960317154095,0.010317062333042333,-0.022044776119402986,0.14612814857529816,0.010307084895112043,0.0,0.0,0.0,-0.00302985074626863,0.004885668398398985,0.00034460847853496235
GLY1341,L GLY 471,0.0,0.0,0.0,-0.002999999999999998,0.0004987546680538257,3.517944185007764e-05,0.3615323383084576,0.17406466516987737,0.012277574845346785,-0.3548059701492534,0.1746180969010729,0.012316610909874365,0.0,0.0,0.0,0.0037263681592038405,0.0025587137712072237,0.00018047775407580358
ILE1342,L ILE 472,0.0,0.0,0.0,-0.019985074626865686,0.0033255794571434415,0.00023456828902855437,-0.6796019900497513,0.13082935144691324,0.009227990946870402,0.7067562189054721,0.13098864511053174,0.009239226655597137,0.0,0.0,0.0,0.0071691542288556806,0.006583655608795093,0.00046437526199864896
ASP1343,L ASP 473,0.0,0.0,0.0,-0.0198457711442786,0.004372129566086788,0.00030838624214050715,88.4385223880597,2.1184408588367516,0.14942329722362263,-88.47534328358213,2.1079494543384327,0.1486832906069138,0.0,0.0,0.0,-0.05666666666666672,0.03279384321134822,0.002313099353627872
PRO1344,L PRO 474,0.0,0.0,0.0,-0.04871641791044778,0.025875211040156082,0.0018250966666590093,0.19804975124378102,0.16528578450562414,0.011658360346479102,-0.13839800995024878,0.18441889586012744,0.013007905967642428,-0.0002780059701492529,0.0012826952621284374,9.047434796248887e-05,0.01065731741293524,0.032688186630478754,0.0023056469130175836
THR1345,L THR 475,0.0,0.0,0.0,-0.13772636815920403,0.06634396838101464,0.004679542723621014,0.7743980099502488,0.3577610319975338,0.025234517544450816,-0.6071144278606965,0.3753536333783704,0.02647540397000292,-0.009585205970149252,0.017493746428647438,0.001233913734838848,0.01997200796019899,0.06321378839776919,0.004458756850817962
GLY1346,L GLY 476,0.0,0.0,0.0,-0.058840796019900506,0.02176295925158738,0.0015350407896216481,0.7290796019900498,0.10824848708899135,0.007635259579154612,-0.6782039800995026,0.11528443381773597,0.008131536997008078,-0.0001426029850746268,0.000908148961081538,6.405588882454036e-05,-0.008107777114427818,0.024165676524818314,0.0017045153991037646
SER1347,L SER 477,0.0,0.0,0.0,-0.027850746268656728,0.008007932133517514,0.000564835982246977,-0.44455223880597033,0.34491437903216915,0.024328384509693133,0.47521393034825893,0.3516764385310528,0.02480534341186439,0.0,0.0,0.0,0.0028109452736318724,0.02881652510291569,0.002032560964562082
[truncated: 117,321 more chars]
