# Supplementary material for: Detailed Per-residue Energetic Analysis Explains the Driving Force for Microtubule Disassembly
Source: PLoS Comput Biol. 2015 Jun 1;11(6):e1004313. doi: 10.1371/journal.pcbi.1004313 (PMC4452272; doi:10.1371/journal.pcbi.1004313)
Supplement: S1 Dataset — 13 text files with energy contribution per residue in the 13 lateral GDP subsystems, plus one text file with the overall residual contributions, per MT ring. (ZIP) [file pcbi.1004313.s001.zip › LatGDP/R13_L1.txt]

| Run on Tue Jan 20 11:22:11 2015
| GB non-polar solvation energies calculated with gbsa=2
idecomp = 2: Per-residue decomp adding 1-4 interactions to EEL and VDW.
Energy Decomposition Analysis (All units kcal/mol): Generalized Born solvent
DELTAS:
Total Energy Decomposition:
Residue,Location,Internal,,,van der Waals,,,Electrostatic,,,Polar Solvation,,,Non-Polar Solv.,,,TOTAL,,
,,Avg.,Std. Dev.,Std. Err. of Mean,Avg.,Std. Dev.,Std. Err. of Mean,Avg.,Std. Dev.,Std. Err. of Mean,Avg.,Std. Dev.,Std. Err. of Mean,Avg.,Std. Dev.,Std. Err. of Mean
MET   1,L MET   1,0.0,0.0,0.0,-0.01714925373134328,0.002694680948318768,0.00019006813930343331,-79.38018407960199,1.9655688354038763,0.1386405360720415,79.76867164179109,1.9619004522928978,0.13838178827757966,0.0,0.0,0.0,0.37133830845771126,0.0497316677904364,0.0035078013845320573
ARG   2,L ARG   2,0.0,0.0,0.0,-0.012990049751243814,0.0015061732001889693,0.00010623726634770044,-74.95142288557211,1.4468583035410292,0.10205351611712739,75.05898507462685,1.4472325949396279,0.10207991659683291,0.0,0.0,0.0,0.09457213930347984,0.022896175350312433,0.001614971690327258
GLU   3,L GLU   3,0.0,0.0,0.0,-0.028149253731343304,0.003144546244670874,0.00022179919075432201,78.92499004975124,2.01100513961038,0.141845365869329,-78.92971641791047,1.9934026096975666,0.1406037791391267,0.0,0.0,0.0,-0.03287562189054757,0.047698362485701605,0.003364383086292386
CYS   4,L CYS   4,0.0,0.0,0.0,-0.01000497512437815,0.0009798848162476078,6.911574591866583e-05,-0.06615920398009947,0.08718085808981695,0.006149263604044299,0.13080597014925377,0.0914923108760072,0.006453370036116363,0.0,0.0,0.0,0.054641791044775845,0.01322108389954197,0.0009325433565440629
ILE   5,L ILE   5,0.0,0.0,0.0,-0.029552238805970098,0.003324641522992294,0.00023450213225440677,-0.048487562189054825,0.06310286236246088,0.004450932731549033,0.08470149253731347,0.06342834283180704,0.004473890353759124,0.0,0.0,0.0,0.006661691542288507,0.011631359871574315,0.0008204128691888571
SER   6,L SER   6,0.0,0.0,0.0,-0.008567164179104478,0.0007769800050639098,5.4803944018162025e-05,0.04550248756218912,0.06239930191423752,0.004401307403784448,-0.029895522388059707,0.06420051014080072,0.0045283548363699265,0.0,0.0,0.0,0.007039800995025079,0.008564557765094565,0.0006040973271377166
ILE   7,L ILE   7,0.0,0.0,0.0,-0.011059701492537356,0.0009444353444512338,6.661533296705829e-05,-0.3857562189054725,0.06356870591551428,0.004483790802331254,0.4026965174129353,0.06425626893404526,0.004532287758405987,0.0,0.0,0.0,0.005880597014925269,0.006376704465676689,0.0004497780538490998
HID   8,L HID   8,0.0,0.0,0.0,-0.00912935323383085,0.0007005215396150866,4.941097967820167e-05,0.359278606965174,0.07198895707223507,0.005077709526113384,-0.39081592039801005,0.07289582934294357,0.005141675364142181,0.0,0.0,0.0,-0.04066666666666657,0.011907743763018995,0.0008399074858013015
VAL   9,L VAL   9,0.0,0.0,0.0,-0.005044776119403035,0.000511543440160223,3.608149228382385e-05,-0.48509452736318415,0.0499324520832395,0.0035219636165982515,0.4980199004975121,0.049910861857253394,0.0035204407594737817,0.0,0.0,0.0,0.007880597014925385,0.0033791387583303046,0.00023834607085661478
GLY  10,L GLY  10,0.0,0.0,0.0,-0.0019353233830845804,0.0003166931435390768,2.2337812036776555e-05,-0.4991393034825873,0.0614860781679069,0.004336893567207221,0.49802985074626865,0.06116431750456161,0.004314198319882585,0.0,0.0,0.0,-0.0030447761194030178,0.0018535927396289324,0.00013074235124845956
GLN  11,L GLN  11,0.0,0.0,0.0,-0.0026915422885572557,0.00048292033422372266,3.406257405536718e-05,0.052666666666666376,0.2775809923190872,0.01957905359779474,-0.04711442786069644,0.2784759014749474,0.01964217562276251,0.0,0.0,0.0,0.002860696517412419,0.002551069917469136,0.0001799385982035611
ALA  12,L ALA  12,0.0,0.0,0.0,-0.00135820895522391,0.0004794739822152018,3.381948712737561e-05,-0.23170646766169153,0.05914118706891668,0.004171497701573361,0.2336218905472636,0.0595290498791173,0.004198855434846321,0.0,0.0,0.0,0.0005572139303482596,0.0014653409427883776,0.00010335718097338872
GLY  13,L GLY  13,0.0,0.0,0.0,-0.001601990049751243,0.0004894875174626467,3.452578744597869e-05,-0.4380597014925372,0.06003238278625607,0.00423435780078309,0.44914427860696515,0.061275449212721954,0.004322036946195962,0.0,0.0,0.0,0.009482587064676647,0.0025374695103687994,0.00017897929945134966
VAL  14,L VAL  14,0.0,0.0,0.0,-0.004985074626865662,0.0006024627065958225,4.2494442881566846e-05,-0.37117412935323385,0.050923946095462545,0.003591898212065409,0.38388059701492544,0.05135725686287521,0.0036224615970752937,0.0,0.0,0.0,0.007721393034825636,0.0033667957292269433,0.00023747546071016767
GLN  15,L GLN  15,0.0,0.0,0.0,-0.002825870646766154,0.0004932654550426648,3.479226261688401e-05,-0.28398009950248776,0.24640731882017883,0.0173802322045285,0.286278606965174,0.246862243274014,0.01741232010143445,0.0,0.0,0.0,-0.0005273631840800697,0.001608589355263133,0.00011346114494516601
ILE  16,L ILE  16,0.0,0.0,0.0,-0.002238805970149281,0.0004263539360324071,3.0072687958451558e-05,-0.1769751243781096,0.04997147821442475,0.003524716307651795,0.18303482587064673,0.04998331842217021,0.0035255514515142063,0.0,0.0,0.0,0.003820895522387975,0.0024018569089299816,0.0001694139240633447
GLY  17,L GLY  17,0.0,0.0,0.0,-0.002169154228855742,0.00040055158622624823,2.8252730526989148e-05,-0.35933830845771153,0.05813421574188974,0.004100471420491984,0.374233830845771,0.058095307264190474,0.004097727028075493,0.0,0.0,0.0,0.012726368159203943,0.0034308740518971415,0.00024199519710686737
ASN  18,L ASN  18,0.0,0.0,0.0,-0.005233830845771138,0.0006617102454993765,4.6673442063170194e-05,-0.16972139303482617,0.19545266248808482,0.013786167859386094,0.1877114427860695,0.19712832984195,0.013904360321554711,0.0,0.0,0.0,0.012756218905472072,0.005033744205679073,0.00035505294068293564
ALA  19,L ALA  19,0.0,0.0,0.0,-0.001701492537313452,0.0004576032751270179,3.22768463913378e-05,-0.16594527363184075,0.06979780314187976,0.004923157444268638,0.16761691542288565,0.06882494567164045,0.00485453736911978,0.0,0.0,0.0,-2.985074626864183e-05,0.00196463875823516,0.00013857493348670507
CYS  20,L CYS  20,0.0,0.0,0.0,-0.002706467661691536,0.0004661773840844312,3.2881617407638347e-05,-0.2610796019900498,0.1270675913362679,0.008962656846674858,0.28013930348258703,0.12605980771801525,0.008891573270987994,0.0,0.0,0.0,0.016353233830845647,0.004748354204541823,0.00033492308207173167
TRP  21,L TRP  21,0.0,0.0,0.0,-0.017044776119403,0.0013688012966382023,9.654779935653207e-05,-0.2467313432835822,0.08141520304129518,0.005742585652941517,0.20987064676616907,0.08199437660659493,0.005783437406452055,0.0,0.0,0.0,-0.05390547263681601,0.01133374391561639,0.0007994206582144083
GLU  22,L GLU  22,0.0,0.0,0.0,-0.00433333333333328,0.0005493853040189242,3.875065156068913e-05,73.42524378109448,0.9802908469214149,0.06914438511423322,-73.43608955223885,0.9779044311941545,0.06897606032714931,0.0,0.0,0.0,-0.015179104477612657,0.004251749560172102,0.00029989529119961157
LEU  23,L LEU  23,0.0,0.0,0.0,-0.0025970149253730797,0.0004904978126911934,3.459704817699652e-05,-0.04635820895522387,0.04363417626225673,0.00307771749281841,0.048482587064676605,0.044223324537036965,0.0031192728080890997,0.0,0.0,0.0,-0.0004726368159202598,0.002473842764269209,0.00017449141481008025
TYR  24,L TYR  24,0.0,0.0,0.0,-0.007447761194029873,0.0005717281672267964,4.0326595621629234e-05,-0.14167164179104477,0.07371898802759051,0.005199736501079346,0.16467661691542285,0.07388608887908649,0.005211522886380239,0.0,0.0,0.0,0.015557213930348495,0.004448484587293796,0.0003137719100862225
CYS  25,L CYS  25,0.0,0.0,0.0,-0.007447761194029833,0.0007387682788515115,5.2108696662331606e-05,0.06529850746268655,0.06939755288215167,0.0048949259676740915,-0.07539303482587066,0.06958569469876857,0.0049081964682251315,0.0,0.0,0.0,-0.01754228855721396,0.005478992239138143,0.00038645831551993733
LEU  26,L LEU  26,0.0,0.0,0.0,-0.0030995024875621812,0.0004232658518438943,2.985487129407458e-05,-0.06530348258706448,0.060195720892287884,0.004245878782482309,0.06276616915422885,0.05988928466481233,0.0042242644375232955,0.0,0.0,0.0,-0.005636815920397789,0.0019089831658001817,0.00013464929067450257
GLU  27,L GLU  27,0.0,0.0,0.0,-0.0024726368159204122,0.0004992506946985845,3.521442887200061e-05,68.58824378109452,0.8408168175452281,0.05930664559957056,-68.59862686567165,0.8395252953092884,0.05921554864488016,0.0,0.0,0.0,-0.012855721393036468,0.0025203805291913453,0.00017777393565604892
HIP  28,L HIP  28,0.0,0.0,0.0,-0.009786069651741254,0.0009970129392934926,7.032387056849598e-05,-74.27499004975127,1.2774732600889156,0.09010601633803074,74.34023383084575,1.27486149088861,0.08992179634252374,0.0,0.0,0.0,0.0554577114427849,0.012091666993549844,0.00085288043023225
GLY  29,L GLY  29,0.0,0.0,0.0,-0.0021144278606965226,0.0004012924344293511,2.830498593019668e-05,0.1489104477611941,0.05826993234269597,0.004110044131429774,-0.13993034825870648,0.058151501603008374,0.00410169067112762,0.0,0.0,0.0,0.006865671641791121,0.0018438726474305136,0.00013005674880666997
ILE  30,L ILE  30,0.0,0.0,0.0,-0.013920398009950243,0.0015107020676196643,0.00010655670802640499,-0.32758706467661713,0.07937663623473167,0.005598796236977073,0.3484925373134329,0.07987621763274234,0.005634033991862207,0.0,0.0,0.0,0.006985074626865459,0.0035302214945239084,0.00024900262541722274
GLN  31,L GLN  31,0.0,0.0,0.0,-0.012054726368159196,0.0011294299401921123,7.966384567339452e-05,-0.3777164179104475,0.11501146029465464,0.00811228292923299,0.4197462686567166,0.11700610307893622,0.00825297418354269,0.0,0.0,0.0,0.029975124378109765,0.007373097400891994,0.0005200581927017594
PRO  32,L PRO  32,0.0,0.0,0.0,-0.014084577114427892,0.001849515452282658,0.00013045476157303053,0.25861194029850737,0.08828999400560038,0.006227496019603215,-0.24484577114427852,0.08875356397876485,0.00626019372442474,0.0,0.0,0.0,-0.0003184079601989169,0.007406337843460772,0.0005224027927452681
ASP  33,L ASP  33,0.0,0.0,0.0,-0.05124875621890549,0.010981568046570894,0.0007745800876901651,79.01548756218908,1.7235404095567708,0.12156916716360011,-79.03595522388059,1.716070410768341,0.12104227407401133,0.0,0.0,0.0,-0.07171641791044744,0.0331537077476624,0.002338482240927092
GLY  34,L GLY  34,0.0,0.0,0.0,-0.036049751243781104,0.006551556910236779,0.0004621111943683616,0.22406467661691537,0.09945858807719135,0.007015267905973318,-0.20738308457711438,0.10630565858505286,0.0074982230223927995,0.0,0.0,0.0,-0.019368159203980145,0.01764079907866585,0.0012442860290379357
GLN  35,L GLN  35,0.0,0.0,0.0,-0.06806965174129348,0.014935187486330838,0.0010534469015509654,-0.14172636815920403,0.30108819182254337,0.02123712360888236,0.31060696517412933,0.2953823725633236,0.020834666148945143,0.0,0.0,0.0,0.10081094527363191,0.04938148866214348,0.003483101653241398
MET  36,L MET  36,0.0,0.0,0.0,-0.06479104477611937,0.01168858436172146,0.0008244491735133604,0.2699402985074627,0.2291713960642562,0.016164503949411754,-0.20530845771144277,0.26285269010348034,0.01854019925811286,0.0,0.0,0.0,-0.0001592039800992817,0.04371600487182485,0.003083489237919478
PRO  37,L PRO  37,0.0,0.0,0.0,-0.011263681592039807,0.0012871830395182419,9.079089137317368e-05,0.2185174129353234,0.1558386106918366,0.010992008083298182,-0.21529850746268658,0.15281361341691224,0.010778641226712972,0.0,0.0,0.0,-0.008044776119402786,0.007091651954054091,0.0005002065614987115
SER  38,L SER  38,0.0,0.0,0.0,-0.017890547263681594,0.0039002436713015047,0.000275101977433276,0.09978606965174132,0.20585632096336573,0.014519985348829046,-0.05210945273631844,0.21872636295367845,0.015427768118207362,0.0,0.0,0.0,0.029786069651741232,0.030647068228788665,0.002161677521409542
ASP  39,L ASP  39,0.0,0.0,0.0,-0.04935820895522388,0.01201578749108688,0.0008475283027926716,79.44447263681589,2.92526273863641,0.2063321247931708,-79.27157711442788,2.9052858629644676,0.20492306462579515,0.0,0.0,0.0,0.1235373134328357,0.04649292302372377,0.0032793579423234845
LYS  40,L LYS  40,0.0,0.0,0.0,-0.048373134328358186,0.022283230529095265,0.0015717378960863819,-79.46163184079603,3.390221631431862,0.23912779645194482,79.7088855721393,3.4455666405501986,0.24303153240607211,-0.0005166447761194046,0.005718246481646344,0.00040333400862281035,0.19836395223880585,0.11271416945290152,0.007950244526874723
THR  41,L THR  41,0.0,0.0,0.0,-0.06502487562189059,0.029124785193142797,0.002054303954880669,0.31109452736318427,0.3604840251080622,0.025426582669703254,-0.07803482587064672,0.36329337100203796,0.025624738650677867,-0.0005225194029850738,0.004048048228734538,0.000285527307092207,0.16751230646766158,0.06507281378515595,0.00458988239149427
ILE  42,L ILE  42,0.0,0.0,0.0,-0.5210497512437812,0.2959235774553423,0.020872839798731804,0.3332587064676617,0.36519823927079104,0.02575909769889318,-0.13672636815920403,0.33669918036867724,0.02374892907362299,-0.12994345074626876,0.09862145862747987,0.006956221347247306,-0.4544608636815918,0.32370739322523195,0.022832559063243267
GLY  43,L GLY  43,0.0,0.0,0.0,-0.030273631840796032,0.013622842656127747,0.0009608812343031209,-0.1779104477611942,0.24899397970763315,0.017562681196196382,0.2394328358208956,0.25276405672987834,0.01782860192610537,0.0,0.0,0.0,0.03124875621890537,0.015613102385967356,0.0011012633317893494
GLY  44,L GLY  44,0.0,0.0,0.0,-0.011537313432835823,0.004588526763241529,0.00032364972357022567,0.05788557213930349,0.2509287858396902,0.01769915189847466,-0.02328855721393028,0.2522357270657077,0.01779133642487029,0.0,0.0,0.0,0.023059701492537374,0.010135716755106645,0.000714918337679901
GLY  45,L GLY  45,0.0,0.0,0.0,-0.005024875621890546,0.0016159583849663555,0.00011398091622459598,0.2629502487562188,0.19430897463657257,0.013705498338188602,-0.24430348258706464,0.18979193225756627,0.013386890734320644,0.0,0.0,0.0,0.013621890547263794,0.006552225584289845,0.00046215835899953843
ASP  46,L ASP  46,0.0,0.0,0.0,-0.0056666666666666575,0.0010525181050822035,7.423890310315316e-05,72.73262189054725,1.3624737731081027,0.09610149025841228,-72.72497512437815,1.3560497042400317,0.09564837137720551,0.0,0.0,0.0,0.001980099502487048,0.011518948351928189,0.0008124839719334174
ASP  47,L ASP  47,0.0,0.0,0.0,-0.006960199004975143,0.0010164849981390593,7.169732370234209e-05,73.84034328358207,1.4083624083333366,0.09933822502579759,-73.82138308457714,1.4020748830284675,0.09889473718495866,0.0,0.0,0.0,0.012000000000000172,0.009613423450976436,0.0006780786084538466
SER  48,L SER  48,0.0,0.0,0.0,-0.003572139303482585,0.0005695594007149657,4.0173622626535165e-05,0.16340298507462678,0.15852947303872278,0.011181806879223696,-0.15527860696517418,0.16131888629257363,0.011378556920165853,0.0,0.0,0.0,0.004552238805970141,0.0052526711956147895,0.00037049485993736336
PHE  49,L PHE  49,0.0,0.0,0.0,-0.008999999999999965,0.0008345761876158511,5.8866465503482354e-05,0.14310447761194042,0.07363547456409392,0.005193845915545097,-0.1419950248756219,0.07432224428223784,0.0052422869165248236,0.0,0.0,0.0,-0.007890547263681593,0.008043288367341073,0.0005673298186990489
ASN  50,L ASN  50,0.0,0.0,0.0,-0.022169154228855733,0.00466502214603318,0.0003290452918587773,0.08473631840795982,0.2743091278761921,0.01934827407374677,-0.0013134328358208834,0.26394520437789026,0.01861725927348466,0.0,0.0,0.0,0.06125373134328353,0.025139418186854712,0.0017731978403333882
THR  51,L THR  51,0.0,0.0,0.0,-0.010497512437810965,0.001060950377059053,7.483366971021298e-05,0.18724875621890566,0.11993778574203244,0.008459759134893047,-0.1432985074626865,0.12447661750798854,0.008779903643616735,0.0,0.0,0.0,0.0334527363184081,0.013006657498324787,0.0009174188843417752
PHE  52,L PHE  52,0.0,0.0,0.0,-0.015373134328358178,0.0012278179596970813,8.660360149447854e-05,0.13564179104477614,0.06056147770544221,0.0042716772789451905,-0.10142288557213928,0.07016508801215228,0.00494906372157043,0.0,0.0,0.0,0.018845771144278458,0.019210307518428792,0.0013549906187419218
PHE  53,L PHE  53,0.0,0.0,0.0,-0.040935323383084574,0.0036814441277270033,0.0002596690475520623,0.026124378109452773,0.10189239008361486,0.007186935063483186,0.06613432835820897,0.10809566826742284,0.00762448057057321,0.0,0.0,0.0,0.05132338308457703,0.028669846529019306,0.002022215055658262
SER  54,L SER  54,0.0,0.0,0.0,-0.1937164179104477,0.04394890949585823,0.0030999170634669923,0.017407960199004986,0.33668228041669407,0.023747737042919034,0.35836815920398013,0.3626691731253395,0.025580711127102116,-0.002540811940298507,0.006134003846616433,0.0004326592720870679,0.17951888955223888,0.10161573596432585,0.0071674213864682135
GLU  55,L GLU  55,0.0,0.0,0.0,-0.9663283582089555,0.251991691487826,0.017774123482373054,79.0894975124378,2.454899017336417,0.17315522592538227,-77.61159701492542,2.4319302085152112,0.1715351310650291,-0.12395580895522398,0.038032443355489776,0.002682601718118519,0.38761633034825793,0.29397522378684,0.02073541352690979
THR  56,L THR  56,0.0,0.0,0.0,-3.1845920398009953,0.40115822703855714,0.028295519670725446,-4.491980099502488,1.146503466461806,0.08086811936355202,5.267288557213931,0.7287930773343999,0.05140510019659153,-0.30932181492537325,0.030542437266912605,0.0021542974223853076,-2.7186053970149278,0.7417195637764384,0.05231686425062628
GLY  57,L GLY  57,0.0,0.0,0.0,-2.0258308457711447,0.4953869197330127,0.03494189919873758,-5.308820895522391,1.2036403686632444,0.08489824571070465,5.479184079601992,1.1180932867858036,0.0788642197955297,-0.4599661970149254,0.07105478785354018,0.005011818309825734,-2.315433858706468,0.473380825365779,0.0333897089803277
ALA  58,L ALA  58,0.0,0.0,0.0,-1.3127562189054724,0.2835728608954843,0.020001687420910998,-2.033169154228856,0.6911255447822237,0.04874823730200268,1.8146666666666669,0.44519410863299225,0.031401571273035764,-0.2566628417910449,0.04798283892436021,0.0033844485071746777,-1.787921548258706,0.3974127504633314,0.028031334122561792
GLY  59,L GLY  59,0.0,0.0,0.0,-0.16518407960198989,0.02338985929169438,0.001649793470694613,-0.6276119402985073,0.2590748535808276,0.0182737312152445,0.8769701492537313,0.25710641872913,0.018134888525969683,0.0,0.0,0.0,0.08417412935323383,0.05381278147533932,0.003795660949078738
LYS  60,L LYS  60,0.0,0.0,0.0,-0.8974477611940301,0.2623087287180002,0.018501831180268383,-83.00593034825874,2.799737605886114,0.19747826458662185,83.87641791044774,2.7714945685964354,0.19548615433354127,-0.10658034626865671,0.03798555765147899,0.002679294655541474,-0.13354054527363152,0.33037826560893985,0.023303086122223322
HIE  61,L HIE  61,0.0,0.0,0.0,-0.10043781094527364,0.012576427574292396,0.0008870728052690327,-0.3735621890547261,0.2271699724463554,0.016023334411975534,0.4836169154228855,0.22081109531310034,0.01557481380120304,0.0,0.0,0.0,0.009616915422885416,0.04420190572913505,0.0031177620418640466
VAL  62,L VAL  62,0.0,0.0,0.0,-0.5570796019900495,0.12201416454695141,0.00860621560358418,-0.05096019900497508,0.1441401971201338,0.010166865610768051,0.13287064676616922,0.14586128892221314,0.010288262066476737,-0.06799045970149256,0.027194996051150732,0.001918187123797106,-0.5431596139303482,0.14312136308010198,0.010095002598425658
PRO  63,L PRO  63,0.0,0.0,0.0,-0.06662686567164174,0.008790263418806557,0.0006200173764697418,0.08156218905472636,0.12390691162900036,0.008739719689209417,-0.027776119402985085,0.12941481236154084,0.009128217052637597,0.0,0.0,0.0,-0.01284079601990024,0.038832905564614044,0.0027390619691051482
ARG  64,L ARG  64,0.0,0.0,0.0,-0.08520398009950253,0.011419333526465337,0.0008054576838919432,-77.43298507462683,2.034239133073398,0.1434841654121317,78.1230945273632,2.004584843315324,0.1413925130849059,0.0,0.0,0.0,0.60490547263682,0.09272564796725113,0.006540362927134833
ALA  65,L ALA  65,0.0,0.0,0.0,-0.0257462686567164,0.003230806086354516,0.00022788349086994337,-0.15187064676616904,0.08950190072235933,0.006312977328552767,0.18031343283582082,0.09126576068433476,0.006437390417669555,0.0,0.0,0.0,0.0026965174129353576,0.025070893270167413,0.0017683644653771421
VAL  66,L VAL  66,0.0,0.0,0.0,-0.031452736318407976,0.0035181130422761706,0.0002481485610464452,-0.19508955223880586,0.08486021247904445,0.005985577883292311,0.2647512437810945,0.08911163444789569,0.006285450067981727,0.0,0.0,0.0,0.0382089552238806,0.019675378441567155,0.0013877941924118173
PHE  67,L PHE  67,0.0,0.0,0.0,-0.022746268656716417,0.002418892988746848,0.0001706155564843691,0.24216417910447738,0.06972852768117872,0.004918271130019432,-0.2778606965174131,0.06890414784005801,0.004860123859345762,0.0,0.0,0.0,-0.05844278606965173,0.01324953618634416,0.0009345502261197705
VAL  68,L VAL  68,0.0,0.0,0.0,-0.012368159203980085,0.0010807133697653835,7.622764373637855e-05,-0.40151741293532345,0.09226724620180957,0.006508029759579228,0.4159601990049749,0.09229850129473431,0.006510234323856,0.0,0.0,0.0,0.0020746268656714147,0.004434083614185175,0.00031275614376159613
ASP  69,L ASP  69,0.0,0.0,0.0,-0.007159203980099538,0.0006650682553412885,4.691029781517046e-05,83.43694527363186,1.3823650013662887,0.0975045093230077,-83.48476616915423,1.3803915732780525,0.09736531443798273,0.0,0.0,0.0,-0.05498009950248948,0.007168171911115037,0.000505603863122574
LEU  70,L LEU  70,0.0,0.0,0.0,-0.01010447761194029,0.0010575621317134454,7.459468131021522e-05,0.5456616915422887,0.07781375247827607,0.005488558916405816,-0.5364477611940297,0.07781108969207147,0.005488371097948278,0.0,0.0,0.0,-0.0008905472636815315,0.0036238513636019116,0.00025560676718398113
GLU  71,L GLU  71,0.0,0.0,0.0,-0.006611940298507437,0.000653088122643704,4.606528440760592e-05,84.0141940298507,1.2782621509451066,0.09016166040871128,-84.02390049751249,1.274651036057661,0.08990695200328913,0.0,0.0,0.0,-0.016318407960198445,0.005653168833797156,0.0003987437852627289
PRO  72,L PRO  72,0.0,0.0,0.0,-0.010024875621890568,0.001487720253170717,0.0001049356958198009,-0.663791044776119,0.0968429313509242,0.006830773705526958,0.663512437810945,0.09555286153637159,0.006739779196742338,0.0,0.0,0.0,-0.01030348258706457,0.004473519412195549,0.0003155377304850464
THR  73,L THR  73,0.0,0.0,0.0,-0.004796019900497509,0.0006933831399078535,4.890747578442736e-05,0.18355721393034827,0.10427832046787588,0.007355225617111419,-0.17381094527363194,0.1036567915163528,0.007311386345002819,0.0,0.0,0.0,0.0049502487562191715,0.002794363986200928,0.0001970992386779981
VAL  74,L VAL  74,0.0,0.0,0.0,-0.00470149253731344,0.0007664921461719565,5.406418748924374e-05,-0.28053233830845786,0.0682319004411852,0.004812707183789034,0.2972935323383085,0.06909520728395006,0.004873600153457526,0.0,0.0,0.0,0.01205970149253731,0.0034318406517715424,0.00024206337580523718
ILE  75,L ILE  75,0.0,0.0,0.0,-0.015218905472636797,0.0021094058006605513,0.0001487860133562616,-0.5213432835820898,0.08796797566982337,0.006204782597466575,0.5326119402985073,0.08796674324499483,0.006204695668921607,0.0,0.0,0.0,-0.003950248756218979,0.007845365741615545,0.0005533694330655765
ASP  76,L ASP  76,0.0,0.0,0.0,-0.010253731343283593,0.0020709549092825627,0.00014607389659032966,86.15576119402989,1.6913864349454617,0.11930120066114856,-86.14739303482581,1.6837795733120708,0.11876465401079304,0.0,0.0,0.0,-0.0018855721393025878,0.019543594357081345,0.0013784988597886167
GLU  77,L GLU  77,0.0,0.0,0.0,-0.005786069651741276,0.0008747451513016673,6.169976574641972e-05,79.44358208955224,1.4615517904927182,0.10308991477743233,-79.44999502487556,1.4584184424303284,0.10286890544555576,0.0,0.0,0.0,-0.012199004975123239,0.005058877129945224,0.00035682568047741916
VAL  78,L VAL  78,0.0,0.0,0.0,-0.014965174129353219,0.0022864039188486467,0.00016127049802418112,-0.25358706467661657,0.08288404434993434,0.0058461897306855805,0.296910447761194,0.08341147743243241,0.005883391991925461,0.0,0.0,0.0,0.028358208955224107,0.008870042643282432,0.0006256445690918076
ARG  79,L ARG  79,0.0,0.0,0.0,-0.04932835820895518,0.024520711963867875,0.0017295576681445684,-85.76445273631839,2.2067115172587197,0.15564942941631135,86.04977114427867,2.1459355513159157,0.15136262330357853,-0.00035896119402985006,0.003518964004979993,0.00024820858332768523,0.2356310885572157,0.11336694217710676,0.007996287564791746
THR  80,L THR  80,0.0,0.0,0.0,-0.008472636815920385,0.002366956925464153,0.00016695226903022873,0.2699502487562188,0.12449938565029688,0.008781509584552578,-0.2354527363184078,0.12147595222975033,0.00856825303375029,0.0,0.0,0.0,0.0260248756218906,0.008804362222146818,0.0006210118293822324
GLY  81,L GLY  81,0.0,0.0,0.0,-0.004457711442786066,0.0007658460260654339,5.401861369079836e-05,0.5313631840796019,0.07772084526603343,0.005482005746922117,-0.5369203980099505,0.07795714878449193,0.0054986733119977834,0.0,0.0,0.0,-0.010014925373134283,0.009963354553043683,0.0007027608453234165
THR  82,L THR  82,0.0,0.0,0.0,-0.0065323383084577155,0.000869722323717931,6.134548280487952e-05,0.46054726368159193,0.12214585932492433,0.008615504637011646,-0.4203482587064677,0.12266472571517355,0.008652102650369512,0.0,0.0,0.0,0.03366666666666666,0.006580034125131199,0.00046411982223612584
TYR  83,L TYR  83,0.0,0.0,0.0,-0.029238805970149225,0.004091331275895307,0.000288580257847792,-0.08207960199004972,0.08073557127743222,0.005694648124437619,0.05857711442786066,0.08185033832679492,0.005773277729534779,0.0,0.0,0.0,-0.05274129353233807,0.0216747264684239,0.0015288173289437115
ARG  84,L ARG  84,0.0,0.0,0.0,-0.09530845771144274,0.028824988780888832,0.002033157946377322,-80.60281592039807,1.6571158787963367,0.11688394200786643,80.86293034825873,1.6638915050018555,0.11736185783174237,-0.0008314029850746254,0.002503804611491954,0.00017660476056823905,0.1639745671641784,0.04294098687694172,0.0030288236834292446
GLN  85,L GLN  85,0.0,0.0,0.0,0.17372139303482576,0.6994050506435604,0.04933222861807962,-2.9993830845771114,1.2040718468804938,0.08492867983759217,1.73681592039801,0.770259742289776,0.05432993322964672,-0.12660150447761193,0.03781542049943505,0.0026672941061125876,-1.2154472756218904,0.5877249092203034,0.04145491880494337
LEU  86,L LEU  86,0.0,0.0,0.0,-0.6001940298507464,0.12285937098562733,0.008665831869185731,-0.04644776119402989,0.18011507793896064,0.012704338057427562,0.31970149253731345,0.23013742476263865,0.016232642360131517,-0.017597444776119388,0.011277260752813644,0.0007954366430891339,-0.34453774328358217,0.1344633003784959,0.009484309941584989
PHE  87,L PHE  87,0.0,0.0,0.0,-0.5634129353233831,0.23073607854457914,0.016274868142182406,0.4045671641791046,0.3123257113440791,0.022029757121646426,0.033034825870646774,0.3768054564639286,0.026577807674842996,-0.03604019104477611,0.02589907702248551,0.0018267800432594313,-0.16185113631840775,0.21874438154039771,0.015429039051322002
HIE  88,L HIE  88,0.0,0.0,0.0,-3.2105870646766164,0.5455358802577563,0.038479134143336965,-1.8697910447761195,1.6146063445558478,0.11388555064699446,3.248766169154231,1.285005011914936,0.0906372651510526,-0.6510260059701493,0.047211750449200396,0.0033300601196353708,-2.482637946268656,0.5322718552743244,0.0375435619562667
PRO  89,L PRO  89,0.0,0.0,0.0,-0.36392039800995035,0.08679370882949246,0.006121956200699021,0.4190199004975123,0.47725823459584504,0.033663200340459366,-0.2675273631840796,0.4530367523750144,0.03195474871105338,-0.03602120597014926,0.04508675763663914,0.0031801746832282596,-0.2484490666666665,0.11005796099162554,0.00776289002757797
GLU  90,L GLU  90,0.0,0.0,0.0,-1.029666666666667,0.6851582548306049,0.04832733712140954,72.52852238805968,7.887630554351379,0.556350563102407,-70.68059203980098,7.6110818343578455,0.5368443203805324,-0.32165423283582084,0.14110839408812978,0.00995301871309097,0.49660944875621704,0.9393790058910076,0.06625868634348306
GLN  91,L GLN  91,0.0,0.0,0.0,-0.26471144278606973,0.11674774575005417,0.0082347510626175,0.10079601990049786,0.6567732013367389,0.046325209817628527,0.3897860696517413,0.6363549097392343,0.04488501457146629,-0.03147431641791045,0.052647945251522804,0.0037134997367125116,0.19439633034825898,0.20602185061072764,0.014531660909935181
LEU  92,L LEU  92,0.0,0.0,0.0,-0.06413930348258698,0.008888502132622681,0.000626946601079521,0.12328855721393044,0.2345597258555713,0.016544567428922193,-0.044019900497512435,0.25331527089704214,0.017867481575726183,0.0,0.0,0.0,0.015129353233831007,0.02263078482885132,0.0015962524862469555
ILE  93,L ILE  93,0.0,0.0,0.0,-0.049995024875621887,0.006751080630239834,0.00047618451248475694,-0.2944825870646766,0.13417765362241063,0.009464161972876091,0.33674129353233817,0.1310924732909966,0.009246550130786485,0.0,0.0,0.0,-0.007736318407960913,0.010074603525554934,0.000710607742826375
THR  94,L THR  94,0.0,0.0,0.0,-0.023094527363184097,0.002586997702921858,0.0001824727487992197,0.4826318407960202,0.13930214764818713,0.009825615912333593,-0.4107462686567162,0.13914340037947118,0.00981441874333176,0.0,0.0,0.0,0.04879104477611939,0.00906834850893999,0.0006396319863858678
GLY  95,L GLY  95,0.0,0.0,0.0,-0.010253731343283579,0.00140372585503093,9.901118777134287e-05,-0.2743781094527363,0.22214299172950572,0.015668758531011972,0.34011442786069657,0.21780321539777117,0.015362654310072384,0.0,0.0,0.0,0.05548258706467678,0.01003282896239569,0.0007076611923284969
LYS  96,L LYS  96,0.0,0.0,0.0,-0.03638805970149253,0.004260037221757988,0.000300479857776144,-101.44461194029842,2.518188640378835,0.17761933173961358,101.75113432835819,2.511886701836068,0.17717482726735845,0.0,0.0,0.0,0.2701343283582118,0.035267941916656095,0.0024876088211269066
GLU  97,L GLU  97,0.0,0.0,0.0,-0.012203980099502498,0.001386926908081423,9.782628141315528e-05,95.0298258706468,1.7921409649699827,0.1264078772642175,-95.05529850746275,1.7880355741323912,0.12611830532134938,0.0,0.0,0.0,-0.037676616915420374,0.016426828574392708,0.0011586591517408645
ASP  98,L ASP  98,0.0,0.0,0.0,-0.004935323383084591,0.0005094099795490631,3.593100957495499e-05,88.54088059701489,1.4204045410991657,0.10018761158099407,-88.5863134328358,1.4188888814803615,0.10008070519426833,0.0,0.0,0.0,-0.05036815920398064,0.007578037203343482,0.0005345135318191678
ALA  99,L ALA  99,0.0,0.0,0.0,-0.002373134328358195,0.0004836373655528584,3.4113149545811095e-05,0.2218308457711443,0.10100766555699979,0.007124531406874134,-0.21774129353233826,0.10068013848269158,0.0071014294282803056,0.0,0.0,0.0,0.0017164179104477103,0.0015848094521045582,0.00011178383990132172
ALA 100,L ALA 100,0.0,0.0,0.0,-0.0016567164179104431,0.0004748051856891353,3.349017561127593e-05,0.2788009950248755,0.09691484798628146,0.006835846313872612,-0.27516417910447755,0.09674137399908884,0.006823610402239431,0.0,0.0,0.0,0.001980099502487479,0.0013004407940216656,9.172602127468562e-05
ASN 101,L ASN 101,0.0,0.0,0.0,-0.0014029850746268974,0.0004904978126911588,3.459704817699408e-05,-0.36971144278606954,0.2990156925588116,0.021090940781928025,0.37489054726368154,0.3007071565331425,0.02121024745179573,0.0,0.0,0.0,0.003776119402984228,0.0023824872796067028,0.00016804769575094663
ASN 102,L ASN 102,0.0,0.0,0.0,-0.001910447761194036,0.0003888243518921566,2.7425555194619353e-05,0.11688557213930369,0.18716688974737888,0.013201734511720332,-0.11561194029850747,0.187404791500457,0.013218514807574204,0.0,0.0,0.0,-0.0006368159203977631,0.0010135587325968323,7.14909208452373e-05
TYR 103,L TYR 103,0.0,0.0,0.0,-0.0027014925373133364,0.0004891334211395888,3.450081141707264e-05,0.5819004975124376,0.18852810353007876,0.013297747129107697,-0.584482587064677,0.1880224686088458,0.013262082391616031,0.0,0.0,0.0,-0.005283582089552406,0.0015009711961987877,0.00010587034527688509
ALA 104,L ALA 104,0.0,0.0,0.0,-0.00167661691542287,0.0004782851805593636,3.373563552376852e-05,0.4934079601990055,0.08597450007416607,0.006064173670294777,-0.4941492537313435,0.0855657648325727,0.006035343709224298,0.0,0.0,0.0,-0.0024179104477613255,0.0012112563322549865,8.543543436370204e-05
ARG 105,L ARG 105,0.0,0.0,0.0,-0.0060348258706467645,0.0007423112316971344,5.235859728801699e-05,-90.18538308457711,1.512208897198885,0.10666299159015992,90.22595522388055,1.5120931303408198,0.10665482602558013,0.0,0.0,0.0,0.03453731343283317,0.009888424850108516,0.0006974757115771259
GLY 106,L GLY 106,0.0,0.0,0.0,-0.0021592039800994636,0.00040460946490245405,2.8538951220383934e-05,0.6007164179104482,0.12366852734558137,0.008722905358289498,-0.5993184079601989,0.12324524799636025,0.008693049534963838,0.0,0.0,0.0,-0.0007611940298507122,0.0015843408369809635,0.00011175078633902648
HIP 107,L HIP 107,0.0,0.0,0.0,-0.004293532338308552,0.0006679648754424572,4.711460964408718e-05,-86.26498009950254,1.701761764781087,0.12003302000241309,86.2814825870647,1.7013544709323538,0.12000429170935607,0.0,0.0,0.0,0.012208955223874697,0.00609592632943528,0.0004299734911064172
TYR 108,L TYR 108,0.0,0.0,0.0,-0.006960199004975118,0.0009133656312328652,6.442384436660226e-05,0.3767711442786069,0.4034473553272856,0.028456982330984697,-0.3762089552238803,0.4024675953327654,0.02838787538931185,0.0,0.0,0.0,-0.006398009950249118,0.003291901115636247,0.00023219280197540553
THR 109,L THR 109,0.0,0.0,0.0,-0.005587064676616912,0.0010667437040570468,7.524229949014e-05,0.6087014925373134,0.16201947075350176,0.011427972337971284,-0.596597014925373,0.16276712232663124,0.01148070761390095,0.0,0.0,0.0,0.006517412935323289,0.004628587921053453,0.0003264754197731117
ILE 110,L ILE 110,0.0,0.0,0.0,-0.009885572139303493,0.0012224438438078462,8.622454058631973e-05,0.7160199004975129,0.17111981081605002,0.012069860834565363,-0.7052338308457707,0.17061635428062627,0.012034349748561712,0.0,0.0,0.0,0.0009004975124380719,0.005471777408775592,0.0003859494206233985
GLY 111,L GLY 111,0.0,0.0,0.0,-0.005139303482587033,0.0007127115291748091,5.02707952475329e-05,0.13017412935323386,0.11751919300158788,0.008289164756291047,-0.13660199004975124,0.11927705444649749,0.008413154742636432,0.0,0.0,0.0,-0.01156716417910449,0.005354750196747062,0.0003776949575293507
LYS 112,L LYS 112,0.0,0.0,0.0,-0.017805970149253735,0.0036154951463578844,0.00025501736506415747,-100.99720398009954,2.7797103401792307,0.19606565018022332,101.11463184079601,2.7867314568719825,0.19656088156798973,0.0,0.0,0.0,0.09962189054726368,0.04110327144874342,0.002899201231381707
GLU 113,L GLU 113,0.0,0.0,0.0,-0.030611940298507466,0.006159461170174113,0.0004344548932433582,101.5735820895522,3.1368624062437505,0.22125721457956826,-101.34473134328363,3.119101212781612,0.2200044365854747,0.0,0.0,0.0,0.19823880597015026,0.06087310581455142,0.004293657830999039
ILE 114,L ILE 114,0.0,0.0,0.0,-0.03060696517412932,0.004749417481304638,0.00033499807983204124,-0.3126019900497516,0.1168479081022867,0.00824181597021963,0.33264676616915406,0.12284868985461436,0.00866507848029249,0.0,0.0,0.0,-0.010562189054726197,0.014318250649981422,0.0010099315322728921
ILE 115,L ILE 115,0.0,0.0,0.0,-0.02566666666666664,0.004347279509951678,0.00030663345432563316,-0.9061641791044777,0.1257432348276549,0.00886924394095646,0.9299900497512437,0.13002797211690068,0.009171466007163995,0.0,0.0,0.0,-0.0018407960199003964,0.01352809964345909,0.0009541985774412135
ASP 116,L ASP 116,0.0,0.0,0.0,-0.08197014925373136,0.025112663640125942,0.0017713107201094461,95.04432835820896,2.9640824999158935,0.20907025963588693,-94.70002985074629,2.9624344549047517,0.20895401550355228,-5.45194029850748e-05,0.00042803831333565207,3.0191494773081117e-05,0.26227383880596805,0.09512842008537253,0.006709841405077254
LEU 117,L LEU 117,0.0,0.0,0.0,-0.15011442786069656,0.03842537305380861,0.002710316842123502,-0.7294328358208951,0.19976975980302888,0.014090672425819165,0.8647611940298504,0.2080776564913033,0.014676666276427218,-0.0047067223880597,0.01200279898983542,0.0008466121645512426,-0.019492792039801195,0.05962144105890651,0.004205372206207153
VAL 118,L VAL 118,0.0,0.0,0.0,-0.037721393034825856,0.005512716195352224,0.0003888370199864383,-0.7584477611940299,0.11070258891058078,0.007808358575227483,0.7808855721393038,0.11869607428446352,0.008372175561617285,0.0,0.0,0.0,-0.01528358208955224,0.032474317125087755,0.002290561721218245
LEU 119,L LEU 119,0.0,0.0,0.0,-0.0589651741293532,0.011940306799333824,0.0008422043052916724,-0.8794427860696513,0.19529385426233042,0.01377496639080628,0.9507910447761192,0.18550698614837588,0.013084653939089865,0.0,0.0,0.0,0.012383084577114348,0.03507699438041943,0.0024741404203725533
ASP 120,L ASP 120,0.0,0.0,0.0,-0.39265174129353225,0.19666882057034382,0.013871949036537332,82.9780746268657,3.886265829675232,0.2741160565022503,-82.91826368159204,3.6316387725458292,0.2561560486597302,-0.09566858507462689,0.05079832589190388,0.003583037646081072,-0.4285093810945267,0.957413245055933,0.06753072349651561
ARG 121,L ARG 121,0.0,0.0,0.0,-0.4253233830845773,0.11603280502207601,0.008184323031809685,-81.00292537313432,3.2261950926011984,0.22755825644707797,82.5179303482587,3.0993699849501684,0.21861270308083308,-0.03623229850746269,0.04650226409547412,0.0032800168107241377,1.0534492935323336,0.4466747277930516,0.031506006096366175
ILE 122,L ILE 122,0.0,0.0,0.0,-0.0734278606965174,0.01043034321594836,0.0007356996859269648,-0.8875472636815915,0.2020943797175196,0.014254638472341527,0.9827114427860698,0.20417550814867255,0.014401429953836769,0.0,0.0,0.0,0.02173631840796073,0.07423966249211628,0.005236462046163623
ARG 123,L ARG 123,0.0,0.0,0.0,-0.8371940298507466,0.4424645890929275,0.03120904580893726,-78.8332786069652,5.339537178966089,0.37662191398977185,81.2665422885572,5.2217372025402895,0.36831294429775346,-0.13713259701492544,0.12409918384301352,0.008753281525529977,1.4589370547263716,0.7960313588535396,0.05614772290533067
LYS 124,L LYS 124,0.0,0.0,0.0,-1.9282189054726357,0.5940742803621981,0.04190276891478282,-90.55554228855723,6.948521541406391,0.49011092059300276,93.84089054726368,6.313923448332119,0.44534982231478626,-0.5272479402985077,0.08753144822582036,0.006173992325583627,0.829881412935326,1.5181846669527252,0.10708448988988509
LEU 125,L LEU 125,0.0,0.0,0.0,-0.3455870646766168,0.15880478216241667,0.011201225687564032,-0.3508358208955224,0.36544041161078067,0.025776179218722575,0.21515422885572144,0.2751579936819785,0.019408148451203144,-0.02815601194029852,0.02439394207019512,0.0017206160092720745,-0.5094246686567163,0.34915372454435495,0.02462740488680614
ALA 126,L ALA 126,0.0,0.0,0.0,-0.11628358208955226,0.02279618059796862,0.0016079186043098004,0.10027363184079606,0.36611333610899705,0.02582364365318465,0.26104477611940313,0.41431196094268596,0.029223312524870235,-9.757611940298503e-05,0.0006701072130947832,4.726571849116288e-05,0.24493724975124362,0.1580612057920484,0.011148777854274502
ASP 127,L ASP 127,0.0,0.0,0.0,-0.8655820895522388,0.61974481546531,0.043713428853955245,68.74771144278611,11.506622415775006,0.8116145674307174,-68.69555223880596,9.485741365976425,0.6690726085660023,-0.3632717373134328,0.11624224486664599,0.00819909577942504,-1.1766946228855737,2.2807873392483646,0.16087433504446313
GLN 128,L GLN 128,0.0,0.0,0.0,-1.664477611940298,0.781954370509223,0.05515480870401504,-1.380666666666667,2.299951730692571,0.16222608699304003,3.380029850746269,1.5506720318470673,0.10937597192978736,-0.4173121074626866,0.12310372709736891,0.008683067420398248,-0.08242653532338282,1.0161615000679607,0.07167450590772327
CYS 129,L CYS 129,0.0,0.0,0.0,-0.10077114427860692,0.01798388895302424,0.0012684857229103524,0.10691542288557215,0.3127048706532948,0.02205650095729315,0.09942786069651748,0.3117871387987308,0.021991769143278106,-7.09611940298509e-05,0.0007922599545029551,5.588170855289919e-05,0.10550117810945268,0.05679774222518854,0.004006203846920352
THR 130,L THR 130,0.0,0.0,0.0,-0.07545771144278611,0.014060263075333024,0.0009917344918004682,0.7013233830845772,0.33812481121723914,0.02384948532050958,-0.45036318407960163,0.3389617193752157,0.023908516270520087,0.0,0.0,0.0,0.1755024875621891,0.029827885109918195,0.002103896799261476
GLY 131,L GLY 131,0.0,0.0,0.0,-0.01956218905472636,0.002799673609988697,0.00019747375066405426,-0.10159701492537312,0.11540269874080694,0.008139878761507876,0.15900000000000003,0.11320852067856393,0.007985113373846253,0.0,0.0,0.0,0.037840796019900425,0.01731230624801507,0.0012211159312438848
LEU 132,L LEU 132,0.0,0.0,0.0,-0.028363184079601957,0.004857413456102728,0.0003426155285674621,0.2218159203980098,0.0837565231455232,0.0059077296400254,-0.17773134328358217,0.08214050250593138,0.00579374433269809,0.0,0.0,0.0,0.015721393034825972,0.015003548172381097,0.0010582686925712291
GLN 133,L GLN 133,0.0,0.0,0.0,-0.008552238805970133,0.0011322972126599844,7.98660874798631e-05,0.6232338308457703,0.22522596734815392,0.015886214864653216,-0.6034676616915423,0.2291991903448415,0.016166464406807433,0.0,0.0,0.0,0.011213930348258695,0.008324811860490056,0.0005871869548644322
GLY 134,L GLY 134,0.0,0.0,0.0,-0.003985074626865648,0.0006800469104414372,4.796681068580526e-05,0.002885572139303439,0.10887293173453934,0.007679304508462978,-0.0033432835820895296,0.10697657049089862,0.007545545499534363,0.0,0.0,0.0,-0.004442786069651668,0.00635891353082765,0.0004485231780593202
PHE 135,L PHE 135,0.0,0.0,0.0,-0.013751243781094545,0.0016046607940477173,0.00011318404560217345,-0.3806069651741294,0.08490908073514382,0.005989024784311746,0.3780248756218906,0.08568845791011968,0.006043997811658694,0.0,0.0,0.0,-0.016333333333333276,0.008231920236459635,0.0005806348848884479
SER 136,L SER 136,0.0,0.0,0.0,-0.003691542288557226,0.0004829203342236963,3.4062574055365316e-05,0.2514179104477613,0.09001655169863691,0.0063492780095342405,-0.25001990049751244,0.09079400774707656,0.006404115531063206,0.0,0.0,0.0,-0.0022935323383084425,0.0028316631823555507,0.0001997301211262694
VAL 137,L VAL 137,0.0,0.0,0.0,-0.003786069651741272,0.0005362528689221886,3.782436100858613e-05,-0.34607462686567175,0.08703347216216274,0.006138867802253285,0.3551791044776119,0.08759834706858508,0.0061787110061286375,0.0,0.0,0.0,0.005318407960199068,0.002345337165661263,0.0001654273287509403
PHE 138,L PHE 138,0.0,0.0,0.0,-0.004388059701492487,0.0004974129253711463,3.5084802618193815e-05,0.44803482587064675,0.05196826223471468,0.003665558593104596,-0.45486567164179104,0.05140423028521539,0.0036257748468262454,0.0,0.0,0.0,-0.011218905472636475,0.002484146909240368,0.00017521821315813807
HIP 139,L HIP 139,0.0,0.0,0.0,-0.0027810945273631584,0.00043690544079810556,3.0816933721171214e-05,-77.42610447761194,1.2091723389592417,0.0852884408102388,77.4518656716418,1.2083566311832294,0.0852309052198756,0.0,0.0,0.0,0.022980099502487136,0.0030825462741690206,0.00021742605001663753
SER 140,L SER 140,0.0,0.0,0.0,-0.0014179104477612201,0.0004932152728912445,3.478872304083415e-05,-0.06679104477611925,0.13308462919048575,0.009387065973767636,0.06567164179104475,0.13355756633066584,0.00942042438760791,0.0,0.0,0.0,-0.0025373134328357636,0.001952126215811052,0.00013769236679249614
PHE 141,L PHE 141,0.0,0.0,0.0,-0.0013781094527363855,0.00048491514153272254,3.4203276914355755e-05,0.35141293532338314,0.09098101946191342,0.006417306320380643,-0.3526069651741293,0.0910762610377733,0.006424024143178667,0.0,0.0,0.0,-0.002572139303482991,0.0008615731882455933,6.07706871070344e-05
GLY 142,L GLY 142,0.0,0.0,0.0,-0.0005472636815920469,0.0004977611318718768,3.510936321106419e-05,0.2550248756218905,0.08714027336369791,0.006146400978180411,-0.2544676616915424,0.08728035801102281,0.0061562817873643825,0.0,0.0,0.0,9.950248756248742e-06,0.0008164359492430894,5.758695174279662e-05
GLY 143,L GLY 143,0.0,0.0,0.0,-0.000731343283582046,0.0004432609673109434,3.1265217997401536e-05,-0.20874626865671628,0.08939448210796203,0.006305400603680092,0.21273631840796003,0.08978218598240574,0.006332747126489118,0.0,0.0,0.0,0.0032587064676618364,0.001226870110106384,8.653674533914937e-05
GLY 144,L GLY 144,0.0,0.0,0.0,-0.0010895522388059938,0.00028553920104038705,2.014038236096039e-05,-0.02184577114427866,0.10208839743123103,0.0072007603558149,0.029199004975124385,0.10197887889314855,0.007193035513745727,0.0,0.0,0.0,0.0062636815920397255,0.0020840842932574144,0.00014699997193288824
THR 145,L THR 145,0.0,0.0,0.0,-0.003437810945273669,0.00049611744725646,3.499342663733034e-05,0.5445124378109456,0.07804591769071721,0.00550493458788084,-0.525144278606965,0.07815302045710935,0.005512489034552943,0.0,0.0,0.0,0.015930348258706234,0.004062340621058304,0.000286535414718777
GLY 146,L GLY 146,0.0,0.0,0.0,-0.001383084577114434,0.0004861386467783435,3.428957632045362e-05,0.021288557213930446,0.107153195388649,0.007558003659262334,-0.02154726368159202,0.10721457076374859,0.007562332744437151,0.0,0.0,0.0,-0.0016417910447759695,0.0014004422812824453,9.877958233655866e-05
SER 147,L SER 147,0.0,0.0,0.0,-0.0015373134328358128,0.0004986057638354886,3.516893895631895e-05,0.31221890547263703,0.15058863554405671,0.010621703387912868,-0.31342288557213926,0.15083259896019294,0.010638911240513025,0.0,0.0,0.0,-0.0027412935323383202,0.002322876994322951,0.00016384311041244915
GLY 148,L GLY 148,0.0,0.0,0.0,-0.0015074626865671783,0.0004999443052073131,3.526335238514513e-05,0.04240298507462692,0.1037090351473237,0.007315071326609005,-0.03795024875621888,0.10406760868087166,0.007340363153594103,0.0,0.0,0.0,0.0029452736318408518,0.0016934142407566063,0.00011944423105501891
PHE 149,L PHE 149,0.0,0.0,0.0,-0.010358208955223845,0.001084052088906311,7.646313882724219e-05,0.22787064676616905,0.07305877947098988,0.005153168979984287,-0.23423383084577104,0.07287152225644417,0.005139960874452516,0.0,0.0,0.0,-0.01672139303482567,0.004371093428530876,0.00030831315863225826
THR 150,L THR 150,0.0,0.0,0.0,-0.003477611940298514,0.0005190368698803898,3.661003806391027e-05,0.3821194029850747,0.1303301039349056,0.00919277674248811,-0.38596517412935377,0.13130691623004795,0.009261675769477654,0.0,0.0,0.0,-0.007323383084577052,0.0022942498958459664,0.0001618239105718998
SER 151,L SER 151,0.0,0.0,0.0,-0.0022437810945273745,0.0004407971429519197,3.109143322641324e-05,0.3746268656716421,0.1915738561568684,0.013512577955337285,-0.37146268656716425,0.19176457335175912,0.013526030109065787,0.0,0.0,0.0,0.0009203980099501872,0.002271088423566472,0.0001601902262789826
LEU 152,L LEU 152,0.0,0.0,0.0,-0.007437810945273632,0.0010777547991284394,7.60189622535809e-05,0.00601990049751253,0.12305635000117612,0.00867972569768908,0.008442786069651731,0.12234202102977844,0.008629340816863465,0.0,0.0,0.0,0.007024875621890648,0.003414102754948345,0.00024081224102935774
LEU 153,L LEU 153,0.0,0.0,0.0,-0.010472636815920403,0.0013859628592433615,9.775828265101526e-05,0.4009402985074626,0.1212052098855219,0.008549156341197411,-0.3918308457711444,0.12215177429722866,0.008615921846989925,0.0,0.0,0.0,-0.0013631840796017737,0.004256974121087335,0.0003002638033132461
MET 154,L MET 154,0.0,0.0,0.0,-0.005079601990049684,0.0007008394687738239,4.9433404672028565e-05,0.1405820895522388,0.1729786587866656,0.012200973861227498,-0.14255721393034823,0.17432912761932937,0.012296228588274805,0.0,0.0,0.0,-0.007054726368159106,0.0030829316747530548,0.00021745323407786733
GLU 155,L GLU 155,0.0,0.0,0.0,-0.00599004975124382,0.0010508941928138772,7.412436116325287e-05,87.88916915422885,2.14941087178903,0.15160775350952,-87.87906467661695,2.1412769266046965,0.15103402925197962,0.0,0.0,0.0,0.004114427860699053,0.009044491509347788,0.0006379492433788779
ARG 156,L ARG 156,0.0,0.0,0.0,-0.026527363184079576,0.005460896497795997,0.000385181940337798,-93.42700995024875,2.42456614571052,0.17101571012360947,93.60830348258703,2.4319957863692894,0.17153975657021625,0.0,0.0,0.0,0.154766169154232,0.04330282182331613,0.0030543455527382063
LEU 157,L LEU 157,0.0,0.0,0.0,-0.01467661691542292,0.0024474375873131935,0.00017262893722989062,0.3250348258706468,0.20944110365825164,0.014772836424593401,-0.30820398009950245,0.2113605610096829,0.01490822450735936,0.0,0.0,0.0,0.0021542288557211626,0.005040245446064858,0.0003555115028233113
SER 158,L SER 158,0.0,0.0,0.0,-0.005860696517412953,0.0013751517374213946,9.699572491305149e-05,-0.20365671641791053,0.3256120857939533,0.02296690571853387,0.22301990049751239,0.3263694143587078,0.02302032355682528,0.0,0.0,0.0,0.013502487562189249,0.0056920336913423445,0.00040148510095077566
VAL 159,L VAL 159,0.0,0.0,0.0,-0.015970149253731344,0.005630328717780239,0.00039713276769290547,-0.0425721393034824,0.34295320600971013,0.02419005403035997,0.07821890547263684,0.34556118010393166,0.024374006339723166,0.0,0.0,0.0,0.019676616915423134,0.009582836050130885,0.0006759211395451546
ASP 160,L ASP 160,0.0,0.0,0.0,-0.04299502487562188,0.022157172061334943,0.0015628464173287223,91.1270995024875,3.983350407348797,0.28096387462520356,-90.7801990049752,3.9855115491792334,0.28111630981673824,-0.002363319402985074,0.013695244293737365,0.0009659880520700135,0.3015421532338317,0.08063422376293755,0.005687499621934921
TYR 161,L TYR 161,0.0,0.0,0.0,-0.0541592039800995,0.01741573964625256,0.0012284115606419018,-0.6251592039800993,0.21886026466700775,0.01543721281685264,0.7082736318407957,0.21171777833457783,0.014933420674761699,0.0,0.0,0.0,0.02895522388059704,0.03281931516402274,0.0023148960066425054
GLY 162,L GLY 162,0.0,0.0,0.0,-0.0054477611940298475,0.001873753638873203,0.0001321643914378309,-0.4069253731343283,0.12359172637697396,0.008717488235639406,0.4228805970149251,0.12399705369490409,0.00874607782030838,0.0,0.0,0.0,0.010507462686567083,0.0050175011153599765,0.00035390724142847865
LYS 163,L LYS 163,0.0,0.0,0.0,-0.0050597014925373085,0.0011913527202000698,8.403154181343346e-05,-77.23277611940298,2.3040174138681584,0.1625128581733771,77.24976616915421,2.3006129034230804,0.16227272252171906,0.0,0.0,0.0,0.011930348258705035,0.008567851770328738,0.0006043296683527705
LYS 164,L LYS 164,0.0,0.0,0.0,-0.011522388059701523,0.002700791531048985,0.00019049914657734326,-79.1891990049751,1.863560127407541,0.13144539657558,79.35073134328356,1.8548514248903238,0.1308311320615464,0.0,0.0,0.0,0.15000995024875574,0.043561586762780845,0.0030725974242971415
SER 165,L SER 165,0.0,0.0,0.0,-0.002805970149253705,0.000495917842562279,3.49793476077358e-05,0.4178457711442788,0.1657636064653072,0.011692063308921441,-0.4169353233830843,0.1662440237089007,0.011725949328576598,0.0,0.0,0.0,-0.001895522388059663,0.0025400336603610425,0.0001791601606468929
LYS 166,L LYS 166,0.0,0.0,0.0,-0.003721393034825828,0.0005833426152079481,4.114581561804154e-05,-77.47583084577117,1.7513969779486365,0.12353401800240688,77.50671144278606,1.7526109240405578,0.12361964315778942,0.0,0.0,0.0,0.027159203980098957,0.007901415413421603,0.0005573228720934481
LEU 167,L LEU 167,0.0,0.0,0.0,-0.002348258706467666,0.00047641849233333354,3.3603969488128005e-05,0.46287064676616935,0.0795484969515037,0.0056109183572884205,-0.4652935323383086,0.08001976377736364,0.005644158956240411,0.0,0.0,0.0,-0.004771144278606945,0.0015541192844591002,0.00010961912238145281
GLU 168,L GLU 168,0.0,0.0,0.0,-0.0019850746268656456,0.0003228851888475676,2.2774565237930736e-05,74.9858407960199,1.1979855872222676,0.08449938818090148,-74.99830348258705,1.1970492711884726,0.08443334553995194,0.0,0.0,0.0,-0.014447761194031246,0.0024144068959895894,0.00017029913189850235
PHE 169,L PHE 169,0.0,0.0,0.0,-0.0020049751243781362,0.00027313387524998984,1.9265378145004963e-05,0.4653582089552239,0.0321441257568599,0.0022672718178208574,-0.46746766169154236,0.032058407501732875,0.002261225718275568,0.0,0.0,0.0,-0.004114427860696703,0.0008987779409201003,6.33949080258411e-05
SER 170,L SER 170,0.0,0.0,0.0,-0.000885572139303485,0.00031833021438898245,2.2453282111459644e-05,-0.4662537313432835,0.130200191433274,0.009183613421141004,0.46777611940298525,0.1303774261924305,0.009196114597175883,0.0,0.0,0.0,0.0006368159203980235,0.0010086382184248488,7.114385453533943e-05
ILE 171,L ILE 171,0.0,0.0,0.0,-0.0010497512437810611,0.00023922020458049876,1.6873292252565175e-05,0.30641791044776123,0.048214533817673585,0.0034007910048962186,-0.30638805970149274,0.04831178442311468,0.003407650533714966,0.0,0.0,0.0,-0.0010199004975119962,0.0006908081575207981,4.872585053066509e-05
TYR 172,L TYR 172,0.0,0.0,0.0,-0.000686567164179073,0.00046388866471400874,3.272018359025253e-05,-0.005955223880597002,0.11743918923948887,0.008283521726006174,0.005855721393034815,0.1174828624301353,0.008286602195361476,0.0,0.0,0.0,-0.0007860696517415837,0.0007458041672214499,5.2604969963872256e-05
PRO 173,L PRO 173,0.0,0.0,0.0,-0.000522388059701477,0.0004994985233039097,3.5231909354025655e-05,-0.5631890547263679,0.04924033940256364,0.0034731457520987656,0.5629800995024875,0.049247568336463196,0.0034736556417821036,0.0,0.0,0.0,-0.0007313432835820643,0.0007838308062985143,5.528716227975672e-05
ALA 174,L ALA 174,0.0,0.0,0.0,-0.0002935323383084558,0.0004553801759800532,3.2120041067644745e-05,0.2694328358208955,0.06805109812952835,0.004799954372002608,-0.2694179104477611,0.06807819967695758,0.004801865967768827,0.0,0.0,0.0,-0.00027860696517425777,0.000692525876270361,4.884700906959332e-05
PRO 175,L PRO 175,0.0,0.0,0.0,-0.0002786069651741252,0.0004483136448186525,3.162160639024253e-05,0.21219900497512445,0.12350474923494628,0.008711353341058492,-0.21225373134328354,0.12353536081482604,0.008713512515424762,0.0,0.0,0.0,-0.0003333333333333607,0.0007146883489695349,5.041022936508814e-05
GLN 176,L GLN 176,0.0,0.0,0.0,-0.00025373134328358893,0.0004351456637944373,3.0692808621728594e-05,0.3673333333333347,0.29430975548301247,0.02075900957343589,-0.3673482587064676,0.2943786915509621,0.02076387194876617,0.0,0.0,0.0,-0.000268656716416648,0.0007175571373352347,5.061257809474539e-05
VAL 177,L VAL 177,0.0,0.0,0.0,-0.000303482587064641,0.0004597617931202614,3.242909651166642e-05,-0.16394527363184094,0.041978696208587685,0.0029609489330187284,0.16390049751243785,0.04197464349187365,0.0029606630764220723,0.0,0.0,0.0,-0.00034825870646775094,0.0007649728982525389,5.395702800330739e-05
SER 178,L SER 178,0.0,0.0,0.0,-0.0003532338308457792,0.00047797457211843665,3.3713726893562866e-05,0.010940298507462694,0.09541309201191454,0.006729920614611697,-0.010343283582089526,0.09545563199083813,0.006732921153374944,0.0,0.0,0.0,0.00024378109452734406,0.0007090555920923205,5.001292532823408e-05
THR 179,L THR 179,0.0,0.0,0.0,-0.0007213930348258713,0.0004483136448186587,3.162160639024297e-05,0.07511940298507479,0.1254034114116254,0.008845274645290209,-0.0744477611940298,0.1255079173632421,0.008852645926770606,0.0,0.0,0.0,-4.975124378085927e-05,0.0007448078571619507,5.25346956706219e-05
ALA 180,L ALA 180,0.0,0.0,0.0,-0.00045771144278604353,0.0004982084683430575,3.5140915892940285e-05,-0.4724427860696514,0.0491423757537784,0.0034662359290803476,0.4728208955223878,0.049179109762267255,0.0034688269462643997,0.0,0.0,0.0,-7.960199004966736e-05,0.0007813955119307645,5.511538985919498e-05
VAL 181,L VAL 181,0.0,0.0,0.0,-0.0005422885572139375,0.0004982084683430917,3.51409158929427e-05,-0.4486915422885573,0.051029835952341146,0.0035993671066967305,0.4489004975124377,0.051110747472670394,0.0036050741653103993,0.0,0.0,0.0,-0.00033333333333339756,0.0007812054299059985,5.510198250691275e-05
VAL 182,L VAL 182,0.0,0.0,0.0,-0.0007412935323383168,0.0004379240016848868,3.088877746676883e-05,-0.02864179104477618,0.06034858149397075,0.0042566607380057605,0.029268656716417932,0.06044229568068055,0.004263270827079712,0.0,0.0,0.0,-0.00011442786069636838,0.0007991542768634365,5.636799655802734e-05
GLU 183,L GLU 183,0.0,0.0,0.0,-0.0007363184079602438,0.0004406286532434984,3.107954887869801e-05,72.23791542288556,0.9007527906498676,0.0635342031857282,-72.24131840796018,0.900299092431011,0.06350220178076886,0.0,0.0,0.0,-0.004139303482584629,0.001115471259953629,7.86792762824559e-05
PRO 184,L PRO 184,0.0,0.0,0.0,-0.0004925373134328103,0.0004999443052072636,3.526335238514164e-05,0.22382089552238812,0.05929610124686609,0.004182424505198456,-0.22464676616915422,0.05930190571879315,0.004182833921081069,0.0,0.0,0.0,-0.0013184079601990565,0.0007584413532403218,5.349632833939234e-05
TYR 185,L TYR 185,0.0,0.0,0.0,-0.0009651741293532745,0.00028872871897610454,2.036535361022646e-05,-0.10376119402985064,0.16643643606589134,0.011739521049820635,0.10440298507462692,0.166527190766917,0.011745922392869335,0.0,0.0,0.0,-0.00032338308457712965,0.0006386401111382622,4.504620025028212e-05
ASN 186,L ASN 186,0.0,0.0,0.0,-0.0010597014925373316,0.00023693295322971294,1.6711961981300834e-05,0.6757611940298508,0.13028988989756138,0.00918994026299444,-0.6741194029850746,0.130417338802555,0.00919892981563276,0.0,0.0,0.0,0.0005820895522388281,0.0008431624973598309,5.947209709691437e-05
SER 187,L SER 187,0.0,0.0,0.0,-0.0006019900497512471,0.0004894875174626415,3.452578744597832e-05,-0.009248756218905578,0.10892819219865432,0.007683202281072359,0.009422885572139291,0.10894137943347104,0.007684132436898686,0.0,0.0,0.0,-0.00042786069651734924,0.00078291450674571,5.5222531492518346e-05
ILE 188,L ILE 188,0.0,0.0,0.0,-0.0007014925373134152,0.00045760327512702853,3.2276846391338554e-05,0.06473631840796022,0.06541589202731596,0.004614081264894674,-0.06441791044776114,0.06548635099605149,0.004619051057364227,0.0,0.0,0.0,-0.00038308457711410066,0.0007448078571623077,5.253469567064708e-05
LEU 189,L LEU 189,0.0,0.0,0.0,-0.0012189054726367435,0.0004135043732374331,2.9166349680138095e-05,0.012945273631840974,0.08956685148882712,0.0063175586023902375,-0.011930348258706461,0.08949729768497783,0.0063126526553290985,0.0,0.0,0.0,-0.0002039800995021624,0.0007351745855546086,5.185521708116051e-05
THR 190,L THR 190,0.0,0.0,0.0,-0.0011940298507462802,0.00039545197908926247,2.7893031973321735e-05,0.5362537313432831,0.11192241581870195,0.007894398531402445,-0.5357462686567165,0.11187733287156625,0.007891218625491228,0.0,0.0,0.0,-0.0006865671641793072,0.000965199773983253,6.807994290067975e-05
THR 191,L THR 191,0.0,0.0,0.0,-0.0007462686567164043,0.00043514566379441625,3.069280862172711e-05,0.1085223880597015,0.21040342851913232,0.014840713586758794,-0.10861691542288553,0.2105365037597067,0.01485009999051064,0.0,0.0,0.0,-0.0008407960199004588,0.0008008250491754236,5.648584375056314e-05
HID 192,L HID 192,0.0,0.0,0.0,-0.0011890547263680856,0.00039155208696421565,2.7617954792049413e-05,0.6781293532338307,0.11069438535595674,0.007807779941098631,-0.677323383084577,0.11063889494712925,0.007803865949439764,0.0,0.0,0.0,-0.0003830845771143923,0.0007774895419695946,5.483988398041631e-05
THR 193,L THR 193,0.0,0.0,0.0,-0.0015124378109452885,0.0004998452769196494,3.525636746829017e-05,0.4985323383084576,0.16467226670540386,0.011615086137415444,-0.49662686567164144,0.16461115065519422,0.011610775343608047,0.0,0.0,0.0,0.0003930348258706438,0.0009566479848650157,6.747674620445015e-05
THR 194,L THR 194,0.0,0.0,0.0,-0.0016019900497512634,0.0004894875174626445,3.452578744597853e-05,0.41149751243781074,0.11913097956585314,0.008402851414971477,-0.41288557213930366,0.11928623479570953,0.00841380227454331,0.0,0.0,0.0,-0.002990049751243856,0.0011196572403342593,7.897453257341067e-05
LEU 195,L LEU 195,0.0,0.0,0.0,-0.0011144278606965306,0.00033359312665155077,2.3529844936423343e-05,-0.20775124378109486,0.09489951643631292,0.006693695786545431,0.20744776119402986,0.09486218601626169,0.006691062701733301,0.0,0.0,0.0,-0.0014179104477616542,0.0007084968405536912,4.9973514033421444e-05
GLU 196,L GLU 196,0.0,0.0,0.0,-0.0016666666666666752,0.0005118820345031564,3.610537488735811e-05,78.18593034825872,1.2620767632519372,0.08902003118367639,-78.18720398009951,1.2611859155639566,0.0889571956325649,0.0,0.0,0.0,-0.0029402985074627273,0.0026647538992834994,0.0001879572480201721
HID 197,L HID 197,0.0,0.0,0.0,-0.0034079601990049157,0.00064084546022308,4.5201753581123524e-05,0.28299004975124387,0.2359982922201836,0.016646036076762284,-0.28012935323383076,0.23671403740916364,0.01669652084987418,0.0,0.0,0.0,-0.0005472636815918779,0.001949360138705124,0.0001374972627565168
SER 198,L SER 198,0.0,0.0,0.0,-0.001258706467661649,0.0004379240016848561,3.0888777466766666e-05,-0.0871990049751245,0.2809546982817196,0.019817016468788615,0.08913930348258707,0.2813392288484972,0.01984413916373264,0.0,0.0,0.0,0.0006815920398007708,0.0009712839390648922,6.850908681732917e-05
ASP 199,L ASP 199,0.0,0.0,0.0,-0.0013731343283582156,0.00048363736555284947,3.4113149545810465e-05,74.50460199004972,1.2016174591817168,0.08475556067729721,-74.51481592039802,1.1992538106790152,0.08458884176641608,0.0,0.0,0.0,-0.011587064676613136,0.004810191485808487,0.0003392847475955373
CYS 200,L CYS 200,0.0,0.0,0.0,-0.0009253731343283414,0.00031449712695083196,2.2182916969489433e-05,0.07925870646766169,0.146022668233832,0.010299644885470801,-0.07887562189054727,0.1461703819177688,0.010310063805407515,0.0,0.0,0.0,-0.0005422885572138022,0.000785092912914788,5.53761844166102e-05
ALA 201,L ALA 201,0.0,0.0,0.0,-0.0006368159203980017,0.0004809172526803733,3.3921287576886305e-05,-0.32301492537313437,0.06384367394351888,0.004503185551636687,0.32418407960199025,0.06393545365525247,0.004509659193366292,0.0,0.0,0.0,0.0005323383084575611,0.0007663306672171876,5.405279764196377e-05
PHE 202,L PHE 202,0.0,0.0,0.0,-0.0013333333333333853,0.00047140452079101256,3.3250311203586414e-05,0.43338308457711466,0.05613033440339184,0.003959128528810948,-0.43501990049751255,0.05615259594917026,0.003960698737182653,0.0,0.0,0.0,-0.0029701492537314205,0.0008159507335704655,5.75527272680535e-05
MET 203,L MET 203,0.0,0.0,0.0,-0.0008258706467661466,0.00037922067662007767,2.6748164169690302e-05,-0.4001592039800995,0.17273859273556083,0.012184040907561174,0.40080099502487554,0.1729289970160016,0.012197470990006135,0.0,0.0,0.0,-0.00018407960199002285,0.0007923422508106573,5.58875132868831e-05
VAL 204,L VAL 204,0.0,0.0,0.0,-0.0005970149253731476,0.000490497812691203,3.4597048176997196e-05,0.41749253731343244,0.03498487511192701,0.0024676428281558303,-0.4175074626865671,0.03501941457312987,0.0024700790539091857,0.0,0.0,0.0,-0.0006119402985075599,0.0007653287372351216,5.398212694993902e-05
ASP 205,L ASP 205,0.0,0.0,0.0,-0.0003631840796019749,0.0004809172526803607,3.392128757688542e-05,67.35178606965174,0.7208677392688881,0.05084608995072094,-67.35541293532337,0.7205139290948276,0.05082113410520896,0.0,0.0,0.0,-0.003990049751245652,0.0009409958192578213,6.637272756547742e-05
ASN 206,L ASN 206,0.0,0.0,0.0,-0.000577114427860666,0.0004940175756141581,3.4845313111654e-05,-0.5672388059701492,0.0652645796720405,0.0046034085142527955,0.567666666666667,0.06529118347933481,0.004605285002136815,0.0,0.0,0.0,-0.00014925373134293574,0.0008211216332654128,5.791745441104107e-05
GLU 207,L GLU 207,0.0,0.0,0.0,-0.0002985074626865685,0.00045760327512704376,3.2276846391339625e-05,64.72659203980099,0.6930107454215221,0.048881209102596974,-64.72879104477613,0.6927975849053105,0.04886617391903857,0.0,0.0,0.0,-0.0024975124378112047,0.0007987825195428386,5.634177481840263e-05
ALA 208,L ALA 208,0.0,0.0,0.0,-0.0001542288557213893,0.0003611679883160418,2.5474825714718954e-05,-0.3627810945273631,0.028694857840102356,0.0020239792175201924,0.3630199004975124,0.028619820602745805,0.002018686498880634,0.0,0.0,0.0,8.457711442793866e-05,0.0006822635323944625,4.812315914346349e-05
ILE 209,L ILE 209,0.0,0.0,0.0,-0.00048258706467660465,0.0004996966976911197,3.5245887497545065e-05,-0.43192537313432827,0.046223439628930885,0.003260350049217099,0.43237313432835806,0.04635398166872347,0.003269557774762393,0.0,0.0,0.0,-3.482587064638453e-05,0.0007941208691082484,5.601296734873228e-05
TYR 210,L TYR 210,0.0,0.0,0.0,-0.0005721393034825793,0.0004947685528537963,3.489828296201284e-05,-0.38427363184079605,0.05233968416556426,0.003691756676160445,0.3843830845771143,0.05226746666978868,0.0036866628467570857,0.0,0.0,0.0,-0.0004626865671642077,0.0007329153577735635,5.16958634401019e-05
ASP 211,L ASP 211,0.0,0.0,0.0,-0.0002039800995024894,0.00040295436281227406,2.8422209320073247e-05,62.79059203980099,0.7004700502344084,0.04940734789730921,-62.79244776119405,0.7003983788259897,0.049402292585938146,0.0,0.0,0.0,-0.0020597014925388055,0.0008203978590984574,5.7866403317487695e-05
ILE 212,L ILE 212,0.0,0.0,0.0,-0.0003532338308457372,0.0004779745721183798,3.371372689355886e-05,-0.36928855721393067,0.042780782387648895,0.0030175237300128885,0.36948756218905465,0.04278897768666516,0.0030181017818360655,0.0,0.0,0.0,-0.00015422885572160804,0.0007603969422706334,5.363426495428749e-05
CYS 213,L CYS 213,0.0,0.0,0.0,-0.0002835820895522363,0.00045073638419526477,3.179249325000868e-05,-0.13293034825870642,0.06360344435413512,0.004486241062869552,0.13291044776119404,0.06362852344131432,0.004488010005288711,0.0,0.0,0.0,-0.0003034825870644731,0.000741410388465603,5.229505670562333e-05
ARG 214,L ARG 214,0.0,0.0,0.0,-0.0003383084577114834,0.00047313406678488226,3.3372303972006594e-05,-63.68987064676618,0.5835239857724509,0.04115860851129333,63.69139303482588,0.5834218836119285,0.041151406780163914,0.0,0.0,0.0,0.0011840796019879265,0.0007199677118449481,5.078260691095807e-05
ARG 215,L ARG 215,0.0,0.0,0.0,-0.00024875621890550325,0.0004322922188304704,3.0491542132185806e-05,-61.73488059701491,0.6450501663327624,0.04549833068316735,61.73682587064674,0.6449860999936903,0.04549381179202849,0.0,0.0,0.0,0.0016965174129323947,0.0007480906448322028,5.2766245659722595e-05
ASN 216,L ASN 216,0.0,0.0,0.0,-0.00020895522388061376,0.0004065623424440994,2.8676696581614762e-05,-0.18334328358208965,0.20483048826420214,0.014447628689133104,0.18342786069651748,0.20490873109631758,0.014453147512993602,0.0,0.0,0.0,-0.00012437810945301205,0.0007461028008065381,5.262603395287126e-05
LEU 217,L LEU 217,0.0,0.0,0.0,-0.0004029850746268732,0.0004904978126912022,3.459704817699714e-05,-0.1320995024875624,0.0723527157222816,0.005103367083017479,0.13218407960199005,0.07229555800144266,0.005099335488236859,0.0,0.0,0.0,-0.0003184079601992306,0.0007452065410286543,5.2562816662371194e-05
ASP 218,L ASP 218,0.0,0.0,0.0,-0.0001442786069651781,0.0003513720116021904,2.4783870791902154e-05,60.24725870646768,0.5588914069024498,0.039421160359968684,-60.24872139303485,0.5588195910215928,0.03941609485829754,0.0,0.0,0.0,-0.001606965174129037,0.000732847811082156,5.16910990638369e-05
ILE 219,L ILE 219,0.0,0.0,0.0,-0.0003034825870646857,0.0004597617931203292,3.2429096511671204e-05,-0.22582089552238818,0.06589406364065437,0.004647808890004302,0.22590049751243796,0.065859567540095,0.004645375722674926,0.0,0.0,0.0,-0.0002238805970149957,0.0007883649341040125,5.56069749966918e-05
GLU 220,L GLU 220,0.0,0.0,0.0,-0.0001741293532338299,0.0003792206766200876,2.6748164169691e-05,61.6836368159204,0.5776685879033503,0.04074560058968554,-61.684766169154216,0.5776093121298657,0.04074141959899014,0.0,0.0,0.0,-0.0013034825870655274,0.0007209983480276244,5.0855302382257675e-05
ARG 221,L ARG 221,0.0,0.0,0.0,-0.0003084577114428068,0.00046185663543386884,3.257685529584823e-05,-63.66680099502485,0.7126725680529727,0.050268047141885285,63.66781592039805,0.7125631758245384,0.05026033120901177,0.0,0.0,0.0,0.0007064676616889767,0.0007716416306581099,5.442740411986776e-05
PRO 222,L PRO 222,0.0,0.0,0.0,-0.00027363184079602567,0.000445822225218315,3.144587520100631e-05,0.12402985074626861,0.04769043109876129,0.0033638236493917827,-0.12379104477611948,0.047669844232566656,0.0033623715638103177,0.0,0.0,0.0,-3.482587064686065e-05,0.0007149999787963817,5.0432210038301856e-05
THR 223,L THR 223,0.0,0.0,0.0,-0.0004726368159203813,0.0004992506946985727,3.5214428871999775e-05,-0.3952587064676615,0.17076061256128972,0.01204452494314344,0.39566666666666656,0.17089472868369582,0.012053984765038949,0.0,0.0,0.0,-6.46766169152346e-05,0.000746997985238817,5.268917539434055e-05
TYR 224,L TYR 224,0.0,0.0,0.0,-0.0011044776119402786,0.00030587912734203476,2.157505014533581e-05,-0.18497014925373143,0.10530155278712998,0.007427398860150489,0.18426368159203976,0.10531495112152635,0.007428343905793117,0.0,0.0,0.0,-0.0018109452736317132,0.0007491817108092015,5.2843203520071444e-05
THR 225,L THR 225,0.0,0.0,0.0,-0.0007910447761194098,0.0004065623424440703,2.867669658161271e-05,0.11725373134328375,0.18240851396978197,0.012866104562386758,-0.11755223880597016,0.1826786551631079,0.012885158853024286,0.0,0.0,0.0,-0.0010895522388056612,0.0007992162196046833,5.637236566212461e-05
ASN 226,L ASN 226,0.0,0.0,0.0,-0.0005422885572139325,0.0004982084683430871,3.514091589294237e-05,0.1387114427860696,0.15904389806230845,0.011218091622731107,-0.13871641791044775,0.1590846458848964,0.011220965752532928,0.0,0.0,0.0,-0.0005472636815919309,0.0007391032452162622,5.21323233680153e-05
LEU 227,L LEU 227,0.0,0.0,0.0,-0.0007114427860696661,0.00045309154507572775,3.1958613490176305e-05,-0.21328855721393036,0.05619826592469981,0.0039639200488842665,0.21398507462686572,0.05634166186589021,0.003974034418729323,0.0,0.0,0.0,-1.4925373134534398e-05,0.0007947440023403814,5.605691977807036e-05
ASN 228,L ASN 228,0.0,0.0,0.0,-0.001199004975124372,0.0003992517939848546,2.8161050251089745e-05,-0.488930348258706,0.10208753986359546,0.0072006998676576945,0.49051243781094545,0.10247232896499288,0.007227840798227778,0.0,0.0,0.0,0.00038308457711516117,0.0009344231933600541,6.590913027931054e-05
ARG 229,L ARG 229,0.0,0.0,0.0,-0.001562189054726417,0.0004961174472564178,3.499342663732736e-05,-70.98016417910445,0.9576952941996925,0.06755061770921635,70.99092039800993,0.9580950594388897,0.0675788149751004,0.0,0.0,0.0,0.009194029850741527,0.002513083016511136,0.0001772592087984831
LEU 230,L LEU 230,0.0,0.0,0.0,-0.0007114427860696827,0.00045309154507573864,3.195861349017707e-05,0.02727860696517415,0.05017493765027243,0.0035390672297598174,-0.027019900497512444,0.050327579671706764,0.0035498337678212676,0.0,0.0,0.0,-0.0004527363184079302,0.0008279958270887483,5.840232265862626e-05
ILE 231,L ILE 231,0.0,0.0,0.0,-0.001004975124378096,0.00015764158724134692,1.1119180243767479e-05,-0.18604975124378104,0.051152172861916284,0.0036079960869793816,0.1878407960199004,0.051285509745094146,0.0036174009455775574,0.0,0.0,0.0,0.0007860696517411495,0.0008097693149329323,5.711672361447643e-05
GLY 232,L GLY 232,0.0,0.0,0.0,-0.0006318407960198817,0.00048230488749837933,3.401916379041563e-05,-0.022064676616915496,0.04580545923295814,0.0032308679852356774,0.02267661691542289,0.045906132872644674,0.00323796895627422,0.0,0.0,0.0,-1.990049751241187e-05,0.0008162540271665171,5.75741199488828e-05
GLN 233,L GLN 233,0.0,0.0,0.0,-0.0009950248756218738,0.00018655057969408197,1.3158263352310076e-05,0.35825373134328364,0.199264344286648,0.01405502316395255,-0.3584477611940297,0.19960595138502538,0.014079118270871214,0.0,0.0,0.0,-0.0011890547263679332,0.0008128811249946751,5.7336213772919926e-05
ILE 234,L ILE 234,0.0,0.0,0.0,-0.0008208955223880543,0.00038343977846761173,2.7045756668792208e-05,-0.10340298507462689,0.04686756817153207,0.003305783373574413,0.10443781094527362,0.04698806202981241,0.003314282355042005,0.0,0.0,0.0,0.00021393034825845534,0.0008860471642294016,6.249694827331518e-05
VAL 235,L VAL 235,0.0,0.0,0.0,-0.0013432835820895341,0.0004748051856891322,3.3490175611275704e-05,-0.15075621890547275,0.06564411265301587,0.004630178706673268,0.15400995024875622,0.0661040932527906,0.0046626232366163796,0.0,0.0,0.0,0.0019104477611941242,0.0015491741656544467,0.00010927032059457658
SER 236,L SER 236,0.0,0.0,0.0,-0.0011343283582089265,0.0003410047659342106,2.4052621663858293e-05,0.22065671641791054,0.09865758950697888,0.00695876982299248,-0.22080099502487577,0.09928585896317078,0.0070030845336427625,0.0,0.0,0.0,-0.0012786069651740902,0.0016992799322977797,0.00011985796503627346
SER 237,L SER 237,0.0,0.0,0.0,-0.0007164179104477541,0.00045073638419526255,3.179249325000852e-05,-0.3301641791044774,0.058132272490616754,0.004100334354115392,0.3303681592039801,0.05821485151069624,0.0041061590290928885,0.0,0.0,0.0,-0.0005124378109452815,0.0009256405754870584,6.528965217806266e-05
ILE 238,L ILE 238,0.0,0.0,0.0,-0.0012885572139303538,0.00045309154507569294,3.1958613490173845e-05,-0.1824527363184081,0.052842194479300095,0.003727201020832175,0.18577611940298525,0.053026836600595796,0.00374022467190805,0.0,0.0,0.0,0.0020348258706467874,0.001350798950806267,9.527801178575947e-05
THR 239,L THR 239,0.0,0.0,0.0,-0.0021194029850746337,0.00036741891418185895,2.5915732030170078e-05,-0.09011940298507433,0.11161739763302979,0.007872884207400344,0.0977960199004975,0.11162732588688275,0.007873584492433175,0.0,0.0,0.0,0.005557213930348737,0.0026027081569500762,0.00018358087878641487
ALA 240,L ALA 240,0.0,0.0,0.0,-0.001542288557213882,0.0004982084683430815,3.514091589294198e-05,0.11238805970149256,0.06197583108376843,0.00437143807441291,-0.11164676616915428,0.06098274449676924,0.004301391147382125,0.0,0.0,0.0,-0.0008009950248754364,0.001722025593379462,0.00012146232026865046
SER 241,L SER 241,0.0,0.0,0.0,-0.001014925373134309,0.0002727711474999362,1.9239793302179904e-05,-0.2838805970149254,0.0984088621562475,0.00694122594835423,0.2853034825870648,0.09856539328811459,0.006952266803115013,0.0,0.0,0.0,0.0004079601990048344,0.0010427366970197313,7.354897577377429e-05
LEU 242,L LEU 242,0.0,0.0,0.0,-0.0020796019900497565,0.0003507374474032868,2.4739112084334403e-05,-0.30416915422885576,0.0754242478119008,0.00532001625235567,0.30888557213930345,0.07563056215010126,0.005334568543749516,0.0,0.0,0.0,0.0026368159203979005,0.0013204996080540736,9.314086092839382e-05
ARG 243,L ARG 243,0.0,0.0,0.0,-0.004527363184079599,0.0005820682906351969,4.1055931692984453e-05,-72.5968805970149,1.2383283450778462,0.08734494691940922,72.63788059701493,1.2412585515158525,0.08755162774587007,0.0,0.0,0.0,0.03647263681591978,0.010959014441304512,0.0007729892790305203
PHE 244,L PHE 244,0.0,0.0,0.0,-0.00209950248756216,0.00034561899369073995,2.4378084195722395e-05,0.042199004975124285,0.07712960081831752,0.0054403025790124016,-0.04287562189054725,0.07739039402470962,0.005458697513489839,0.0,0.0,0.0,-0.002776119402984941,0.0008549690085861315,6.030486419012001e-05
ASP 245,L ASP 245,0.0,0.0,0.0,-0.001024875621890566,0.0002720442410844093,1.9188521276846768e-05,67.18115422885579,0.8391636805007263,0.05919004230289528,-67.18724875621888,0.837725366018948,0.05908859142150045,0.0,0.0,0.0,-0.007119402985076098,0.002209358575517113,0.00015583613851005934
GLY 246,L GLY 246,0.0,0.0,0.0,-0.0003283582089552137,0.00046961590216572504,3.3124151773007455e-05,0.14669651741293527,0.05619716922290319,0.003963842693503851,-0.14670646766169154,0.056230145488447215,0.003966168659936738,0.0,0.0,0.0,-0.00033830845771152705,0.0006801924840084394,4.797707865353224e-05
ALA 247,L ALA 247,0.0,0.0,0.0,-0.0002985074626865569,0.000457603275127026,3.227684639133837e-05,-0.017567164179104467,0.07819434085475344,0.0055154035506853214,0.017691542288557217,0.07822765844241115,0.005517753592123857,0.0,0.0,0.0,-0.00017412935323366365,0.0007360830604115473,5.191929595690646e-05
LEU 248,L LEU 248,0.0,0.0,0.0,-0.0005721393034825826,0.0004947685528537997,3.489828296201308e-05,-0.005079601990049897,0.0560841020195926,0.0039558675478886,0.00484577114427859,0.056078756759834765,0.003955490522335018,0.0,0.0,0.0,-0.0008059701492537618,0.0007772666606740145,5.482416314594689e-05
ASN 249,L ASN 249,0.0,0.0,0.0,-0.0010746268656716483,0.00028108352023534824,1.9826102868810448e-05,-0.39848258706467676,0.2524261794365804,0.017804769899352785,0.39996517412935345,0.25215706978366675,0.017785788367965995,0.0,0.0,0.0,0.0004079601990054737,0.0007212042985219728,5.086982901008493e-05
VAL 250,L VAL 250,0.0,0.0,0.0,-0.0011243781094527744,0.0003300124169507955,2.3277281147514335e-05,0.10349751243781095,0.0450487987899679,0.0031774972726199982,-0.10157213930348265,0.044862487736093394,0.0031643559041163605,0.0,0.0,0.0,0.0008009950248755124,0.0008978686786798273,6.333077361235686e-05
ASP 251,L ASP 251,0.0,0.0,0.0,-0.002004975124378122,0.0003074127702641575,2.1683224976476995e-05,71.69278606965175,1.2796428719003068,0.09025904895595872,-71.70611442786065,1.2802638883163764,0.09030285207660381,0.0,0.0,0.0,-0.015333333333333019,0.006325604081693011,0.000446173710667942
LEU 252,L LEU 252,0.0,0.0,0.0,-0.0033432835820895452,0.000495318545856845,3.4937076477358166e-05,-0.33065174129353203,0.09020693793271586,0.006362706819086982,0.3358855721393036,0.09079374603572594,0.006404097071367828,0.0,0.0,0.0,0.0018905472636819407,0.001894732210171962,0.00013364410576708656
THR 253,L THR 253,0.0,0.0,0.0,-0.001990049751243806,0.0004111632539580862,2.9001219858149155e-05,-0.08048258706467683,0.2047174024623184,0.01443965223167565,0.08124875621890548,0.20449731550974404,0.01442412849496505,0.0,0.0,0.0,-0.0012238805970146889,0.0021311774396502387,0.00015032166636740483
GLU 254,L GLU 254,0.0,0.0,0.0,-0.0013134328358209134,0.00046388866471403764,3.272018359025457e-05,68.35191542288555,0.9398307817474869,0.0662905521554549,-68.3572636815921,0.9382518597658565,0.06617918358570232,0.0,0.0,0.0,-0.006661691542288692,0.002244944596902961,0.00015834618292709517
PHE 255,L PHE 255,0.0,0.0,0.0,-0.0014129353233830262,0.0004923613937805158,3.472849505211157e-05,-0.39377611940298524,0.051740018162620464,0.003649459497544859,0.39458208955223856,0.051842417923274965,0.0036566822197691214,0.0,0.0,0.0,-0.0006069651741293615,0.0009356144355027366,6.599315402158725e-05
GLN 256,L GLN 256,0.0,0.0,0.0,-0.0014179104477611958,0.0004932152728912741,3.4788723040836235e-05,-0.481507462686567,0.26056259681644917,0.018378668532121396,0.48442786069651744,0.26029123761281475,0.018359528329660757,0.0,0.0,0.0,0.0015024875621898659,0.0012016753566507555,8.475964444989279e-05
THR 257,L THR 257,0.0,0.0,0.0,-0.0007164179104477542,0.00045073638419526336,3.1792493250008576e-05,-0.09813432835820893,0.07727541276873756,0.005450587361009258,0.09807462686567163,0.07755633101547657,0.005470401806384462,0.0,0.0,0.0,-0.000776119402985536,0.0007756408781215448,5.47094892863745e-05
ASN 258,L ASN 258,0.0,0.0,0.0,-0.0005820895522388059,0.0004932152728912914,3.478872304083745e-05,-0.9215820895522379,0.06028625312650286,0.00425226443393205,0.922378109452736,0.06019781915694359,0.00424602678265989,0.0,0.0,0.0,0.00021393034825923304,0.0008339828166289484,5.8824612341063405e-05
LEU 259,L LEU 259,0.0,0.0,0.0,-0.0006815920398009929,0.00046585870291421103,3.28591393710112e-05,-0.29121890547263685,0.06160160753213589,0.004345042380263405,0.2918855721393034,0.06164915852678569,0.004348396368824001,0.0,0.0,0.0,-1.4925373134386369e-05,0.0007562516358457546,5.3341877582969615e-05
VAL 260,L VAL 260,0.0,0.0,0.0,-0.0007462686567164214,0.00043514566379442644,3.069280862172783e-05,0.0006716417910450667,0.05140853484119578,0.0036260784667951442,-0.00038308457711440114,0.051402300821936586,0.0036256387529797793,0.0,0.0,0.0,-0.00045771144278575855,0.0006907006582607513,4.871826811748688e-05
PRO 261,L PRO 261,0.0,0.0,0.0,-0.0003830845771144453,0.00048613864677837446,3.428957632045581e-05,0.07967661691542292,0.060395956344639345,0.004260002302327866,-0.07967164179104484,0.060407666820837785,0.004260828295632484,0.0,0.0,0.0,-0.0003781094527363917,0.0007702932232025748,5.433229479115248e-05
TYR 262,L TYR 262,0.0,0.0,0.0,-0.0005671641791044792,0.0004954684379909813,3.494764905332464e-05,-0.02208457711442786,0.07649399424248562,0.005395470347845009,0.021791044776119487,0.07652597594562797,0.005397726163254924,0.0,0.0,0.0,-0.0008606965174129444,0.0007920610512416012,5.586767899856159e-05
PRO 263,L PRO 263,0.0,0.0,0.0,-0.0006517412935323461,0.0004764184923333031,3.360396948812585e-05,0.11911940298507456,0.16801277987295676,0.01185070776916058,-0.11904477611940299,0.16811049134001643,0.011857599804651543,0.0,0.0,0.0,-0.00057711442786096,0.0007298017394785124,5.147624573871476e-05
ARG 264,L ARG 264,0.0,0.0,0.0,-0.0007960199004975148,0.00043843239476354005,3.0924636749684925e-05,-68.97616915422884,2.4363056448792513,0.1718437505507135,68.97680099502485,2.435570784226899,0.17179191747677314,0.0,0.0,0.0,-0.00016417910447839588,0.0013596569832862932,9.590280922325143e-05
GLY 265,L GLY 265,0.0,0.0,0.0,-0.0003184079601990108,0.00046585870291422247,3.2859139371012e-05,-0.40322885572139316,0.0739601032908285,0.005216743460463497,0.40374626865671637,0.07392432797916898,0.005214220064539995,0.0,0.0,0.0,0.0001990049751242645,0.0007663306672173177,5.405279764197295e-05
HIE 266,L HIE 266,0.0,0.0,0.0,-0.000751243781094544,0.0004322922188304252,3.049154213218262e-05,0.17647761194029835,0.11239801677695087,0.007927944836482346,-0.17683582089552244,0.11242261201372174,0.00792967965072508,0.0,0.0,0.0,-0.0011094527363180759,0.000724798959262227,5.112337682944865e-05
PHE 267,L PHE 267,0.0,0.0,0.0,-0.000875621890547249,0.00033001241695077943,2.3277281147513203e-05,-0.226044776119403,0.040186666250796234,0.0028345488855971816,0.22611442786069672,0.040125200091513664,0.0028302133969998187,0.0,0.0,0.0,-0.0008059701492532493,0.0006962330620713187,4.910849379478119e-05
PRO 268,L PRO 268,0.0,0.0,0.0,-0.0005522388059700863,0.0004972636193718133,3.507427138498873e-05,0.39063681592039806,0.0317454495945637,0.002239151369498562,-0.39128855721393035,0.031767913321835706,0.0022407358386532772,0.0,0.0,0.0,-0.0012039800995024875,0.0007617628674795213,5.373060989005547e-05
LEU 269,L LEU 269,0.0,0.0,0.0,-0.00038308457711442657,0.00048613864677835066,3.428957632045413e-05,0.08163681592039822,0.0946602851773731,0.006676821714578477,-0.0817313432835821,0.09465221736139844,0.006676252654715748,0.0,0.0,0.0,-0.0004776119402983157,0.0007402744338889567,5.2214932647578136e-05
ALA 270,L ALA 270,0.0,0.0,0.0,-0.0002686567164179118,0.0004432609673109724,3.126521799740358e-05,-0.13389054726368155,0.0621420132530586,0.004383159660867179,0.13422388059701493,0.062198003734228166,0.004387108924909456,0.0,0.0,0.0,6.467661691541356e-05,0.0007267429006754028,5.126049188477561e-05
THR 271,L THR 271,0.0,0.0,0.0,-0.00029353233830846294,0.00045538017598006425,3.2120041067645525e-05,0.33706965174129344,0.1393095094645084,0.00982613517482029,-0.3373184079601991,0.13942518138211424,0.009834294042816414,0.0,0.0,0.0,-0.0005422885572137866,0.0007527414151802909,5.309428570726151e-05
TYR 272,L TYR 272,0.0,0.0,0.0,-0.0006318407960199348,0.0004823048874984196,3.401916379041847e-05,-0.07677611940298495,0.11968073044839925,0.008441627852453306,0.07671144278606966,0.11979101336906717,0.008449406609913026,0.0,0.0,0.0,-0.0006965174129351185,0.0008179806533159123,5.769590676735307e-05
ALA 273,L ALA 273,0.0,0.0,0.0,-0.0002288557213930306,0.0004200961558723217,2.9631298178359243e-05,0.20346268656716396,0.042961047389262104,0.0030302386428709503,-0.20364676616915425,0.04302607796516804,0.0030348255460321515,0.0,0.0,0.0,-0.0004129353233830236,0.0007422111919989091,5.2351541031761486e-05
PRO 274,L PRO 274,0.0,0.0,0.0,-0.00021393034825869394,0.0004100782295521129,2.892468813736387e-05,0.45491044776119394,0.045145887790325585,0.0031843454026950374,-0.45518407960198987,0.045245828759929885,0.003191394695170542,0.0,0.0,0.0,-0.000487562189054792,0.0006699628914973202,4.7255538830558454e-05
VAL 275,L VAL 275,0.0,0.0,0.0,-0.0002636815920398255,0.00044062865324351433,3.1079548878699136e-05,-0.20950746268656703,0.19700160666574648,0.01389542195787843,0.20964179104477612,0.1971227640942449,0.013903967743980434,0.0,0.0,0.0,-0.00012935323383079727,0.0007485867810471044,5.280124041012755e-05
ILE 276,L ILE 276,0.0,0.0,0.0,-0.00024378109452735512,0.00042936216936100913,3.0284872377432476e-05,0.3237363184079602,0.05797353251284559,0.004089137699377154,-0.32395024875621886,0.05801190058419824,0.004091843974468908,0.0,0.0,0.0,-0.0004577114427856834,0.000711981843581862,5.021932719413886e-05
SER 277,L SER 277,0.0,0.0,0.0,-0.00017910447761195815,0.000383439778467654,2.704575666879519e-05,-0.5180348258706469,0.11437223761651069,0.008067195637874367,0.518164179104478,0.11441748601032432,0.008070387213494476,0.0,0.0,0.0,-4.975124378100882e-05,0.0006367770510526502,4.4914790123935365e-05
ALA 278,L ALA 278,0.0,0.0,0.0,-0.0001592039800995076,0.00036586619524081246,2.58062116803973e-05,-0.38673134328358205,0.04853636337672465,0.0034234911117492564,0.386825870646766,0.048625838466094466,0.003429802197950812,0.0,0.0,0.0,-6.467661691537931e-05,0.0006697411840646299,4.723990079399332e-05
GLU 279,L GLU 279,0.0,0.0,0.0,-0.0001990049751243783,0.0003992517939848537,2.8161050251089684e-05,61.53691044776122,1.0283687425150387,0.07253553840190023,-61.5387512437811,1.0285028329680161,0.07254499641321384,0.0,0.0,0.0,-0.002039800995028252,0.0008857118789612197,6.247329907391778e-05
LYS 280,L LYS 280,0.0,0.0,0.0,-0.00017412935323383763,0.00037922067662010455,2.67481641696922e-05,-60.08338805970147,0.5602847878006498,0.03951944187074534,60.085084577114415,0.5601590639505954,0.039510573994100864,0.0,0.0,0.0,0.001522388059698793,0.0006987880543719944,4.92887090565646e-05
ALA 281,L ALA 281,0.0,0.0,0.0,-0.00011442786069651309,0.00031833021438897096,2.2453282111458834e-05,-0.2885920398009951,0.046273174764698256,0.003263858095213864,0.28863681592039797,0.0463434339304782,0.0032688137946695404,0.0,0.0,0.0,-6.965174129348352e-05,0.0006729487927923316,4.7466148069340733e-05
TYR 282,L TYR 282,0.0,0.0,0.0,-0.00019402985074626661,0.0003954519790893024,2.7893031973324554e-05,-0.10780099502487572,0.12834243761337188,0.009052577569919751,0.10790049751243777,0.1283520890206755,0.009053258327702597,0.0,0.0,0.0,-9.452736318423048e-05,0.0007234658845218008,5.102934898707151e-05
HIE 283,L HIE 283,0.0,0.0,0.0,-0.00010447761194029474,0.00030587912734206653,2.1575050145338053e-05,-0.07049253731343287,0.18049581021867894,0.012731192841859078,0.07047263681592053,0.1804924455014585,0.012730955513005071,0.0,0.0,0.0,-0.00012437810945275577,0.0006225071569995768,4.390826940302516e-05
GLU 284,L GLU 284,0.0,0.0,0.0,-0.00015422885572138323,0.00036116798831602756,2.5474825714717948e-05,57.86999999999998,0.5186867170569279,0.03658534018801933,-57.87123880597015,0.5185716151945076,0.0365772215286158,0.0,0.0,0.0,-0.0013930348258702281,0.0006909156400558608,4.873343176415387e-05
GLN 285,L GLN 285,0.0,0.0,0.0,-0.0001243781094527331,0.0003300124169507776,2.3277281147513074e-05,0.23832338308457665,0.2733102949285442,0.019277821829686913,-0.2384328358208956,0.2733997796612568,0.019284133596077422,0.0,0.0,0.0,-0.0002338308457717482,0.0005901764229390487,4.1627835250316786e-05
LEU 286,L LEU 286,0.0,0.0,0.0,-0.00017412935323383487,0.0003792206766200985,2.674816416969177e-05,-0.12156218905472631,0.17046102941855054,0.012023393977511817,0.12153233830845776,0.17059188796017208,0.012032624027374856,0.0,0.0,0.0,-0.00020398009950256562,0.0006565279391826524,4.630791035911643e-05
SER 287,L SER 287,0.0,0.0,0.0,-7.462686567164296e-05,0.00026278831136804904,1.8535658332233764e-05,0.37496517412935315,0.11602330260494137,0.008183652782983088,-0.3750248756218904,0.11605949056993514,0.008186205285228608,0.0,0.0,0.0,-0.0001343283582090708,0.0005958944709754642,4.203115526169224e-05
VAL 288,L VAL 288,0.0,0.0,0.0,-0.0001791044776119388,0.00038343977846761265,2.7045756668792273e-05,0.2175124378109455,0.03172551893615816,0.00223774556924581,-0.21754726368159202,0.03176748556745922,0.002240705667185865,0.0,0.0,0.0,-0.00021393034825836698,0.0007046434299047221,4.9701715402686124e-05
ALA 289,L ALA 289,0.0,0.0,0.0,-5.9701492537314594e-05,0.0002369329532296694,1.671196198129776e-05,0.2515174129353234,0.046346209012436516,0.003269009533858835,-0.25158706467661685,0.04635793718598994,0.003269836775438629,0.0,0.0,0.0,-0.00012935323383083373,0.0006174768749889548,4.3553460666752704e-05
GLU 290,L GLU 290,0.0,0.0,0.0,-0.00011442786069651807,0.0003183302143889847,2.2453282111459803e-05,57.52259203980099,0.5684385987365324,0.0400945673503618,-57.52382587064677,0.5684006667284086,0.04009189183279872,0.0,0.0,0.0,-0.0013482587064675242,0.0006824811718921001,4.8138510250013125e-05
ILE 291,L ILE 291,0.0,0.0,0.0,-0.00020398009950249162,0.00040295436281227845,2.842220932007356e-05,0.14048258706467656,0.037627275822791115,0.0026540234038307945,-0.14052736318407957,0.037690946661120155,0.0026585143984981375,0.0,0.0,0.0,-0.00024875621890548504,0.0007037998820007723,4.9642216121104354e-05
THR 292,L THR 292,0.0,0.0,0.0,-0.0001542288557214042,0.0003611679883160767,2.547482571472141e-05,0.4172985074626863,0.046672463546438996,0.003292021754380099,-0.41737810945273623,0.04666804886092227,0.003291710366472637,0.0,0.0,0.0,-0.00023383084577140466,0.0006765803326370392,4.772229714016877e-05
ASN 293,L ASN 293,0.0,0.0,0.0,-0.00011940298507462698,0.0003242621042149321,2.2871685359708627e-05,0.05445273631840757,0.09934932091936716,0.007007560794900455,-0.054477611940298494,0.09944783250188034,0.0070145092661841515,0.0,0.0,0.0,-0.00014427860696487324,0.0006495919898088274,4.581868621085196e-05
ALA 294,L ALA 294,0.0,0.0,0.0,-4.975124378109347e-05,0.00021743058092946955,1.533637070121895e-05,0.1232935323383083,0.053968835746208504,0.003806668168658097,-0.12327860696517413,0.05392091121926802,0.00380328783316114,0.0,0.0,0.0,-3.482587064676758e-05,0.0006098536603906675,4.3015760567187586e-05
CYS 295,L CYS 295,0.0,0.0,0.0,-0.0001442786069651737,0.00035137201160217964,2.4783870791901392e-05,0.3548208955223885,0.08740793457154393,0.006165280344129371,-0.3548905472636816,0.0874073665178799,0.006165240276713222,0.0,0.0,0.0,-0.000213930348258747,0.0007186256750354141,5.068794693296551e-05
PHE 296,L PHE 296,0.0,0.0,0.0,-0.00019402985074627822,0.0003954519790893261,2.7893031973326224e-05,-0.00658208955223883,0.07264973884906781,0.005124317479046206,0.006601990049751251,0.07260929861110021,0.005121465044590734,0.0,0.0,0.0,-0.00017412935323390225,0.0006871437480844897,4.846738301760399e-05
GLU 297,L GLU 297,0.0,0.0,0.0,-0.00015920398009950043,0.000365866195240796,2.580621168039614e-05,58.55488059701489,0.5283327532763675,0.03726571912379883,-58.55618407960194,0.528242322421556,0.037259340623100864,0.0,0.0,0.0,-0.0014626865671640932,0.000712259907190533,5.0238940288869454e-05
PRO 298,L PRO 298,0.0,0.0,0.0,-9.45273631840714e-05,0.0002925610035420474,2.0635662121957497e-05,0.45036318407960213,0.03559714390984274,0.0025108289393895177,-0.45049751243781117,0.03567335563511778,0.0025162045000194947,0.0,0.0,0.0,-0.0002288557213931201,0.0006596872348624973,4.653074989481439e-05
ALA 299,L ALA 299,0.0,0.0,0.0,-0.000134328358208957,0.0003410047659342094,2.4052621663858208e-05,0.3344577114427859,0.06617487350437364,0.004667615690630726,-0.33454228855721396,0.06615795551065293,0.004666422387360723,0.0,0.0,0.0,-0.00021890547263686804,0.0006778960691853027,4.781510204076302e-05
ASN 300,L ASN 300,0.0,0.0,0.0,-0.00026865671641790296,0.0004432609673109578,3.126521799740255e-05,0.1306567164179106,0.2281431569581482,0.01609197755485699,-0.13074626865671643,0.2282598246750925,0.016100206661122878,0.0,0.0,0.0,-0.0003582089552238235,0.0007404750230899195,5.22290811189269e-05
GLN 301,L GLN 301,0.0,0.0,0.0,-0.00028855721393031427,0.0004530915450756671,3.195861349017202e-05,0.4970248756218901,0.06637286787655637,0.004681581136869103,-0.49710945273631835,0.06636434905933014,0.00468098026583082,0.0,0.0,0.0,-0.0003731343283583645,0.000729666063378127,5.14666758844564e-05
MET 302,L MET 302,0.0,0.0,0.0,-0.0004975124378110054,0.0004999938119961238,3.526684432478941e-05,0.313452736318408,0.09826570237705942,0.00693112823609247,-0.3135771144278605,0.09833497059248487,0.006936014039299339,0.0,0.0,0.0,-0.0006218905472638606,0.0008019369635405422,5.65642721428278e-05
VAL 303,L VAL 303,0.0,0.0,0.0,-0.00031343283582089914,0.00046388866471403677,3.272018359025451e-05,-0.385069651741294,0.03673889481755906,0.0025913618391055463,0.38521393034825874,0.036755329325228334,0.0025925210398988776,0.0,0.0,0.0,-0.00016915422885570056,0.0006991421759438641,4.931368686638453e-05
LYS 304,L LYS 304,0.0,0.0,0.0,-0.00031840796019899696,0.00046585870291420236,3.285913937101058e-05,-65.18628855721393,0.6320540362927576,0.04458165434848279,65.18881094527359,0.6317865248812884,0.0445627855483556,0.0,0.0,0.0,0.002203980099501982,0.0007999900991930896,5.642695091961309e-05
CYS 305,L CYS 305,0.0,0.0,0.0,-0.0001940298507462749,0.0003954519790893194,2.789303197332575e-05,-0.093636815920398,0.0985662008906747,0.006952323767007526,0.09362686567164172,0.09865662383990961,0.006958701710089111,0.0,0.0,0.0,-0.00020398009950249162,0.00070052153961517,4.941097967820755e-05
ASP 306,L ASP 306,0.0,0.0,0.0,-0.0001741293532338354,0.0003792206766200997,2.6748164169691854e-05,60.07401492537313,0.5662286906582185,0.039938692452912886,-60.075129353233805,0.5661238663298785,0.039931298714869896,0.0,0.0,0.0,-0.0012885572139287238,0.0007167633219293701,5.055658667311263e-05
PRO 307,L PRO 307,0.0,0.0,0.0,-0.00015920398009951588,0.00036586619524083154,2.5806211680398646e-05,-0.08734328358208948,0.05578313166426594,0.003934638735825293,0.08740796019900496,0.055786664862099704,0.003934887948385494,0.0,0.0,0.0,-9.452736318413326e-05,0.0007701004008311494,5.431869414972005e-05
ARG 308,L ARG 308,0.0,0.0,0.0,-0.00016417910447760376,0.0003704380192832908,2.6128683284881205e-05,-58.571398009950215,0.5722051529949119,0.04036023960366596,58.572318407960196,0.5721843178905276,0.040358770008712616,0.0,0.0,0.0,0.0007562189054722884,0.0007631263478142038,5.382678237769325e-05
HIE 309,L HIE 309,0.0,0.0,0.0,-0.00011442786069651586,0.0003183302143889786,2.2453282111459373e-05,-0.15125373134328357,0.20974127701074224,0.014794009020411085,0.15133830845771143,0.20979190109795215,0.01479757976820812,0.0,0.0,0.0,-2.9850746268958325e-05,0.0006684834530316743,4.715118728699087e-05
GLY 310,L GLY 310,0.0,0.0,0.0,-2.9850746268660058e-05,0.0001701754365819799,1.2003249811992246e-05,-0.29077611940298514,0.0631545890358273,0.004454581249777228,0.2907313432835824,0.06313956319522661,0.004453521408697999,0.0,0.0,0.0,-7.462686567168329e-05,0.0006382524220895225,4.5018854773197625e-05
LYS 311,L LYS 311,0.0,0.0,0.0,-0.00017412935323384482,0.00037922067662012006,2.674816416969329e-05,-57.99635820895522,0.7085369489328076,0.049976343060358336,57.99681094527362,0.7084722573123642,0.04997178006527208,0.0,0.0,0.0,0.0002786069651746113,0.0007609826390065529,5.367557681677784e-05
TYR 312,L TYR 312,0.0,0.0,0.0,-0.00026368159203981836,0.00044062865324350224,3.107954887869828e-05,-0.29705472636815905,0.19895193546913595,0.01403298754497378,0.2971592039800993,0.19904651954417601,0.014039658991239734,0.0,0.0,0.0,-0.000159203980099422,0.000672507273580615,4.743500570531057e-05
MET 313,L MET 313,0.0,0.0,0.0,-0.0002736318407959743,0.00044582222521823134,3.1445875201000405e-05,-0.25457213930348244,0.15777216402520006,0.01112839041996985,0.2546119402985076,0.15782955305527618,0.011132438330046108,0.0,0.0,0.0,-0.00023383084577131296,0.0006911305549777168,4.874859069394524e-05
ALA 314,L ALA 314,0.0,0.0,0.0,-0.0001691542288557105,0.0003748880842543939,2.6442566666646555e-05,0.10086069651741299,0.06613329294187426,0.004664682823884338,-0.10093034825870648,0.06618393730048952,0.004668255001516064,0.0,0.0,0.0,-0.0002388059701492451,0.000700168115678805,4.93860510758021e-05
CYS 315,L CYS 315,0.0,0.0,0.0,-0.0002885572139303562,0.00045309154507573295,3.195861349017667e-05,0.004283582089552244,0.09450891231292219,0.006666144695948436,-0.004079601990049744,0.09455348657097291,0.006669288721698059,0.0,0.0,0.0,-8.457711442784033e-05,0.0007315294040086046,5.159810579891226e-05
CYS 316,L CYS 316,0.0,0.0,0.0,-0.00042786069651744535,0.0004947685528538409,3.489828296201598e-05,0.15406965174129364,0.09789188433819059,0.006904761144607971,-0.154,0.0980222332379508,0.006913955247105756,0.0,0.0,0.0,-0.00035820895522391185,0.0007797465949635744,5.499908422382273e-05
LEU 317,L LEU 317,0.0,0.0,0.0,-0.0004278606965173636,0.0004947685528537462,3.48982829620093e-05,0.1769900497512438,0.05693856251252326,0.004016136544149901,-0.17677611940298515,0.05699056941158216,0.004019804827974461,0.0,0.0,0.0,-0.00021393034825868622,0.0008158900613215508,5.7548447777575874e-05
LEU 318,L LEU 318,0.0,0.0,0.0,-0.000726368159203931,0.00044582222521827406,3.144587520100342e-05,0.022706467661691473,0.04394465546842983,0.0030996170075073557,-0.022353233830845774,0.043946367154291045,0.003099737740519149,0.0,0.0,0.0,-0.0003731343283584043,0.0006802652591100036,4.798221181341544e-05
TYR 319,L TYR 319,0.0,0.0,0.0,-0.0005124378109452946,0.0004998452769196782,3.52563674682922e-05,0.35648258706467684,0.06447284086518405,0.004547563564620665,-0.3566616915422886,0.06441149564532701,0.00454323660643266,0.0,0.0,0.0,-0.0006915422885574073,0.0007154152740759634,5.046150270877583e-05
ARG 320,L ARG 320,0.0,0.0,0.0,-0.0010696517412935847,0.0002545591802082519,1.7955220173644934e-05,-67.27366666666671,0.7736760949062867,0.054570904163675014,67.28364676616914,0.7728269355039726,0.05451100907751628,0.0,0.0,0.0,0.008910447761191752,0.0017254144497477553,0.00012170135176686549
GLY 321,L GLY 321,0.0,0.0,0.0,-0.00022388059701493164,0.0004168429863811742,2.940183729453666e-05,-0.04275124378109467,0.04856249818323076,0.003425334518868296,0.04277114427860696,0.048619216592554367,0.0034293351270037837,0.0,0.0,0.0,-0.00020398009950265732,0.0006861704816970106,4.83987340996569e-05
ASP 322,L ASP 322,0.0,0.0,0.0,-0.0003184079601990025,0.0004658587029142104,3.285913937101115e-05,59.79033830845771,0.6216943106493537,0.043850935642075504,-59.79237313432837,0.6214461669231365,0.0438334329331365,0.0,0.0,0.0,-0.0023532338308449178,0.0009085563367038194,6.408462288545874e-05
VAL 323,L VAL 323,0.0,0.0,0.0,-0.000243781094527359,0.0004293621693610159,3.0284872377432954e-05,0.2622587064676617,0.039526334018143816,0.002787972641066031,-0.2623681592039801,0.03962440301786157,0.002794889894966287,0.0,0.0,0.0,-0.00035323383084574105,0.0007594197772374732,5.35653410470765e-05
VAL 324,L VAL 324,0.0,0.0,0.0,-0.0002587064676616945,0.0004379240016848884,3.088877746676894e-05,-0.023238805970149188,0.04572427299436084,0.003225141549489412,0.023174129353233847,0.04572070225064051,0.003224889688646563,0.0,0.0,0.0,-0.0003233830845771782,0.0006615980183038628,4.666552616713662e-05
PRO 325,L PRO 325,0.0,0.0,0.0,-0.00023383084577115608,0.0004232658518438663,2.985487129407261e-05,-0.13093532338308447,0.033339066114290876,0.0023515564120535023,0.13094527363184086,0.03333774085362728,0.0023514629353736083,0.0,0.0,0.0,-0.00022388059701497804,0.0007015454621721673,4.948320160686323e-05
LYS 326,L LYS 326,0.0,0.0,0.0,-0.0001791044776119377,0.0003834397784676102,2.70457566687921e-05,-55.22252736318411,0.4314951565696759,0.030435321695064032,55.2231890547264,0.43143074950457805,0.030430778770964322,0.0,0.0,0.0,0.0004825870646761992,0.0006623832093671089,4.672090927454383e-05
ASP 327,L ASP 327,0.0,0.0,0.0,-0.00012437810945274694,0.00033001241695081423,2.3277281147515656e-05,56.59800000000002,0.4730288138193706,0.033364880000228615,-56.59899502487563,0.47292411535034595,0.033357495139617256,0.0,0.0,0.0,-0.0011194029850730431,0.0006879717408510791,4.8525785124391634e-05
VAL 328,L VAL 328,0.0,0.0,0.0,-0.0001592039800995137,0.00036586619524082645,2.5806211680398287e-05,-0.21138308457711458,0.036702888202778346,0.002588822128317797,0.21133333333333335,0.036707575550820756,0.0025891527483569692,0.0,0.0,0.0,-0.00020895522388073376,0.0007096487835578463,5.005476582819142e-05
ASN 329,L ASN 329,0.0,0.0,0.0,-0.000124378109452737,0.0003300124169507879,2.32772811475138e-05,-0.4091144278606966,0.14797082488016847,0.010437057260420723,0.4091592039800994,0.1480307031732049,0.010441280749568557,0.0,0.0,0.0,-7.960199005030808e-05,0.0006792092569464105,4.7907727163772685e-05
ALA 330,L ALA 330,0.0,0.0,0.0,-6.467661691541907e-05,0.0002459543700359711,1.734828366061356e-05,-0.14373134328358217,0.03702422848906524,0.002611487724530918,0.14384079601990063,0.03701679768441737,0.0026109635959828503,0.0,0.0,0.0,4.47761194030166e-05,0.0006639135250790796,4.682884942237564e-05
ALA 331,L ALA 331,0.0,0.0,0.0,-4.975124378109789e-05,0.0002174305809294889,1.5336370701220314e-05,-0.2322189054726368,0.04777124013333435,0.0033695234792175703,0.23232338308457706,0.047743405165671146,0.0033675601519766894,0.0,0.0,0.0,5.472636815919022e-05,0.0005918098136004823,4.174304574451944e-05
ILE 332,L ILE 332,0.0,0.0,0.0,-0.0001542288557213893,0.0003611679883160418,2.5474825714718954e-05,-0.14090049751243788,0.033847625338359916,0.002387427413963657,0.14094527363184087,0.03381839103489064,0.0023853653851851836,0.0,0.0,0.0,-0.00010945273631836497,0.0007039053807717183,4.9649657430660874e-05
ALA 333,L ALA 333,0.0,0.0,0.0,-6.965174129353682e-05,0.0002545591802082956,1.7955220173648017e-05,-0.11801990049751244,0.057107210007283346,0.004028032021255358,0.11807960199004967,0.057080929122548044,0.0040261783105724645,0.0,0.0,0.0,-9.950248756176935e-06,0.0006148255405283594,4.336644995295713e-05
THR 334,L THR 334,0.0,0.0,0.0,-7.960199004975187e-05,0.0002706760300245881,1.9092015109585352e-05,-0.10534328358208972,0.08904549995286051,0.006280785300368718,0.10530348258706469,0.0890458679826695,0.006280811259189945,0.0,0.0,0.0,-0.00011940298507473192,0.0005948967398930591,4.196078073721421e-05
ILE 335,L ILE 335,0.0,0.0,0.0,-0.00015920398009948108,0.0003658661952407516,2.580621168039301e-05,-0.22959203980099496,0.04005956679569981,0.0028255839812541535,0.22968656716417915,0.039999082932978984,0.0028213177785141206,0.0,0.0,0.0,-6.467661691548425e-05,0.0007129198735969423,5.028549073000693e-05
LYS 336,L LYS 336,0.0,0.0,0.0,-8.955223880596692e-05,0.0002855392010404224,2.0140382360962882e-05,-55.1205273631841,0.8570175407595695,0.060449356508867985,55.12110945273632,0.8570656917403688,0.0604527528171886,0.0,0.0,0.0,0.0004925373134331727,0.0006700367776735197,4.7260750359603945e-05
THR 337,L THR 337,0.0,0.0,0.0,-6.965174129353074e-05,0.00025455918020827345,1.7955220173646452e-05,-0.11571641791044773,0.11692457993144025,0.008247223984074962,0.11574626865671646,0.11695864089543338,0.00824962645923741,0.0,0.0,0.0,-3.980099502468344e-05,0.0005887907839484047,4.153009981159544e-05
LYS 338,L LYS 338,0.0,0.0,0.0,-9.95024875621897e-05,0.0002993355016217198,2.111349837397144e-05,-55.4169850746269,0.49933847260524755,0.03522062024816401,55.417716417910505,0.49928626089870987,0.03521693751833373,0.0,0.0,0.0,0.0006318407960212914,0.0006493633273231726,4.5802557602675174e-05
ARG 339,L ARG 339,0.0,0.0,0.0,-0.0001492537313432782,0.00035633839959142965,2.5134172791388423e-05,-57.08629850746273,0.5217076919728189,0.03679842332927358,57.087154228855724,0.5216124932631337,0.0367917085300224,0.0,0.0,0.0,0.0007064676616935015,0.0007907474643928101,5.577502572607716e-05
THR 340,L THR 340,0.0,0.0,0.0,-8.955223880597631e-05,0.00028553920104045237,2.0140382360964997e-05,0.11439303482587067,0.12516067186753224,0.008828153117968047,-0.11450746268656713,0.1252301014234089,0.008833050301252907,0.0,0.0,0.0,-0.0002039800995024408,0.0006333862870782442,4.467562407355951e-05
ILE 341,L ILE 341,0.0,0.0,0.0,-0.00016915422885571658,0.00037488808425440747,2.644256666664751e-05,0.06859701492537311,0.16297660849478518,0.01149548362892999,-0.06864676616915422,0.16290396280173028,0.011490359596819263,0.0,0.0,0.0,-0.00021890547263695088,0.000692418643689601,4.883944546652169e-05
GLN 342,L GLN 342,0.0,0.0,0.0,-0.00010447761194029802,0.0003058791273420762,2.1575050145338734e-05,0.6463980099502479,0.201483109907827,0.014211522824304188,-0.6465771144278606,0.20159238039782057,0.014219230170410156,0.0,0.0,0.0,-0.00028358208955309795,0.0006496681927518551,4.582406115202997e-05
PHE 343,L PHE 343,0.0,0.0,0.0,-0.00025870646766169397,0.00043792400168488754,3.088877746676888e-05,-0.3829353233830845,0.031190807358922268,0.0022000299225705925,0.3830199004975125,0.031210401410569244,0.002201411980413203,0.0,0.0,0.0,-0.00017412935323371666,0.0007360830604114451,5.191929595689925e-05
VAL 344,L VAL 344,0.0,0.0,0.0,-0.00011442786069650205,0.00031833021438894016,2.2453282111456662e-05,-0.140671641791045,0.06082616648404943,0.004290346985900947,0.1406069651741294,0.060779429546220225,0.004287050416481299,0.0,0.0,0.0,-0.00017910447761219345,0.0006291122973019084,4.437416007846321e-05
ASP 345,L ASP 345,0.0,0.0,0.0,-0.00010447761194029805,0.00030587912734207623,2.1575050145338737e-05,58.75038308457711,0.650129254285962,0.04585658192520231,-58.75067164179103,0.6499606736248204,0.04584469116217683,0.0,0.0,0.0,-0.00039303482587167503,0.0007191421394243696,5.072437552221519e-05
TRP 346,L TRP 346,0.0,0.0,0.0,-0.0003532338308457698,0.00047797457211842386,3.3713726893561965e-05,0.005263681592039813,0.07099761837767236,0.005007785885909305,-0.005199004975124364,0.0710082343974539,0.005008534682210383,0.0,0.0,0.0,-0.0002885572139305772,0.0007440098485142348,5.2478408480513535e-05
CYS 347,L CYS 347,0.0,0.0,0.0,-0.0002039800995024767,0.000402954362812249,2.8422209320071482e-05,-0.4587761194029849,0.0556112539781367,0.003922515418587775,0.45883582089552233,0.055592224575757576,0.003921173188033723,0.0,0.0,0.0,-0.00014427860696515602,0.0007152076565794714,5.0446858499683206e-05
PRO 348,L PRO 348,0.0,0.0,0.0,-0.00020398009950248886,0.000402954362812273,2.8422209320073173e-05,-0.16169651741293528,0.07227836211247905,0.005098122583747732,0.16171144278606953,0.07226489633423011,0.00509717278098253,0.0,0.0,0.0,-0.0001890547263680456,0.0007357803600929723,5.189794512264387e-05
THR 349,L THR 349,0.0,0.0,0.0,-9.452736318408079e-05,0.00029256100354207646,2.0635662121959547e-05,-0.18034328358208973,0.07518551892409014,0.005303177614916066,0.18041293532338312,0.07521176493023678,0.005305028865452998,0.0,0.0,0.0,-2.4875621890730113e-05,0.0006264311848129022,4.4185048984488786e-05
GLY 350,L GLY 350,0.0,0.0,0.0,-0.0001094527363184158,0.0003122063978057384,2.202134139352831e-05,-0.03947761194029851,0.06379413989422877,0.004499691689186436,0.03942288557213933,0.0638482753276879,0.004503510108251737,0.0,0.0,0.0,-0.00016417910447758503,0.0006600998324626297,4.6559852285651104e-05
PHE 351,L PHE 351,0.0,0.0,0.0,-0.00031343283582089523,0.0004638886647140311,3.27201835902541e-05,0.1556965174129353,0.044391098092541485,0.003131106642272312,-0.15578109452736322,0.04436328813473347,0.0031291450790906024,0.0,0.0,0.0,-0.00039800995024899516,0.0007403078691967842,5.221729099235723e-05
LYS 352,L LYS 352,0.0,0.0,0.0,-0.0006069651741293753,0.0004884244583592153,3.4450805038178295e-05,-66.27145771144276,0.8116654700541787,0.05725046808465233,66.27577114427858,0.8106421491010918,0.05717828858986472,0.0,0.0,0.0,0.0037064676616906456,0.0016325080543368841,0.00011514823989803715
VAL 353,L VAL 353,0.0,0.0,0.0,-0.0002736318407960151,0.00044582222521829775,3.1445875201005094e-05,-0.07614925373134342,0.05796394154423558,0.004088461204611063,0.07618905472636817,0.058014015115769355,0.004091993122026237,0.0,0.0,0.0,-0.00023383084577137923,0.0007531358993099962,5.312211047240285e-05
GLY 354,L GLY 354,0.0,0.0,0.0,-0.00021393034825872156,0.0004100782295521659,2.8924688137367607e-05,-0.29604477611940305,0.04848852749446708,0.003420117028766146,0.2962736318407959,0.04855616588054278,0.0034248878726743704,0.0,0.0,0.0,1.4925373134299175e-05,0.0006873238313613839,4.8480085112588665e-05
ILE 355,L ILE 355,0.0,0.0,0.0,-0.00045771144278604906,0.0004982084683430635,3.514091589294071e-05,-0.030482587064676665,0.040563578807168967,0.002861134247517138,0.030761194029850742,0.04062549118346354,0.0028655012098358144,0.0,0.0,0.0,-0.00017910447761205315,0.0007840202518136274,5.5300524736109635e-05
ASN 356,L ASN 356,0.0,0.0,0.0,-0.0007014925373134064,0.00045760327512702273,3.227684639133814e-05,-0.47305472636815943,0.07866284241094317,0.005548449102553457,0.4743482587064676,0.07864017246817039,0.005546850088078803,0.0,0.0,0.0,0.0005920398009947056,0.0007549085269009176,5.324714198238349e-05
TYR 357,L TYR 357,0.0,0.0,0.0,-0.000805970149253726,0.0003954519790893032,2.7893031973324608e-05,-0.159865671641791,0.14750787774113347,0.01040440348693146,0.15987562189054724,0.14752195031119347,0.01040539608949103,0.0,0.0,0.0,-0.0007960199004975298,0.0007485867810471053,5.2801240410127615e-05
GLU 358,L GLU 358,0.0,0.0,0.0,-0.0008955223880597048,0.00032173325799451875,2.269331430023371e-05,66.30000497512444,0.7955091332379267,0.05611088795048451,-66.3059950248756,0.7946818224814632,0.056052533948982096,0.0,0.0,0.0,-0.006885572139300868,0.0016120938444148284,0.00011370833255106324
PRO 359,L PRO 359,0.0,0.0,0.0,-0.000532338308457702,0.0004989531378857982,3.519344083266384e-05,0.5248457711442788,0.03663550590700002,0.0025840693476264246,-0.5253383084577116,0.03658269409961973,0.0025803442899462988,0.0,0.0,0.0,-0.0010248756218901207,0.0008371820236656945,5.905026700682269e-05
PRO 360,L PRO 360,0.0,0.0,0.0,-0.0005771144278606992,0.0004940175756141862,3.4845313111655984e-05,-0.1819054726368159,0.07269862837127804,0.005127765880061447,0.18235323383084576,0.07284673204845464,0.005138212308000352,0.0,0.0,0.0,-0.00012935323383121155,0.0007937467543566606,5.5986579328746226e-05
THR 361,L THR 361,0.0,0.0,0.0,-0.0009900497512437493,0.00026372852299897195,1.8601975747418838e-05,-0.18910945273631843,0.1332190354385701,0.009396546259550666,0.1906616915422886,0.13345707557122719,0.009413336315947473,0.0,0.0,0.0,0.0005621890547265073,0.0007174881447728934,5.060771173460796e-05
VAL 362,L VAL 362,0.0,0.0,0.0,-0.0007611940298507149,0.00042635393603239095,3.007268795845042e-05,0.09906965174129348,0.08260952400959992,0.005826826558833691,-0.09849253731343284,0.08282308180472213,0.00584188976428588,0.0,0.0,0.0,-0.00018407960198997398,0.0007602992822820995,5.362737654981177e-05
VAL 363,L VAL 363,0.0,0.0,0.0,-0.0011791044776119492,0.0003834397784676276,2.704575666879333e-05,-0.49078606965174165,0.05374121707693506,0.003790613185612138,0.4927014925373134,0.05382799626450956,0.0037967341175624823,0.0,0.0,0.0,0.0007363184079601974,0.000794961983577184,5.607229498904217e-05
PRO 364,L PRO 364,0.0,0.0,0.0,-0.001154228855721391,0.0003877406521074334,2.7349116905413212e-05,0.29230348258706484,0.0907292316205673,0.006399546575378645,-0.29271144278606964,0.09079245546060075,0.006404006041217178,0.0,0.0,0.0,-0.0015621890547264834,0.000710520224295908,5.011623251859866e-05
GLY 365,L GLY 365,0.0,0.0,0.0,-0.0003681592039800965,0.00048230488749839066,3.401916379041643e-05,0.17049253731343275,0.11215053491455922,0.007910488811818099,-0.17044776119402985,0.1122636312124175,0.007918466009604518,0.0,0.0,0.0,-0.00032338308457711414,0.0007192453878010364,5.073165810119783e-05
GLY 366,L GLY 366,0.0,0.0,0.0,-0.0003034825870646776,0.000459761793120317,3.242909651167034e-05,-0.27151243781094536,0.10647808778633372,0.0075103852405097446,0.27199004975124386,0.10657405759254361,0.0075171544287162394,0.0,0.0,0.0,0.0001741293532338426,0.0007292928239525905,5.1440349605209625e-05
ASP 367,L ASP 367,0.0,0.0,0.0,-0.0004179104477611933,0.0004932152728912917,3.4788723040837475e-05,67.14013930348253,0.8209915013446405,0.05790827561306106,-67.14505472636816,0.8209901751259363,0.0579081820688062,0.0,0.0,0.0,-0.005333333333334195,0.0011256102085645454,7.939442257766845e-05
LEU 368,L LEU 368,0.0,0.0,0.0,-0.0005572139303482448,0.0004967157800735663,3.5035629780267364e-05,0.07391044776119382,0.07056835323223128,0.004977507857071527,-0.07381592039800994,0.0706708504248729,0.004984737451618285,0.0,0.0,0.0,-0.000462686567164148,0.0007979144122159973,5.6280543248694405e-05
ALA 369,L ALA 369,0.0,0.0,0.0,-0.0002089552238805939,0.0004065623424440607,2.867669658161203e-05,0.29767164179104455,0.06964616786514315,0.00491246191650307,-0.2979552238805971,0.06968923901794373,0.004915499921382857,0.0,0.0,0.0,-0.000492537313432934,0.0006919537771427097,4.880665630844078e-05
LYS 370,L LYS 370,0.0,0.0,0.0,-0.0005522388059701497,0.0004972636193718716,3.507427138499284e-05,-65.2270746268657,0.8807847470015394,0.06212576598126605,65.23202985074627,0.880870300708953,0.06213180047451051,0.0,0.0,0.0,0.004402985074627881,0.0014392476768764594,0.00010151670390194831
VAL 371,L VAL 371,0.0,0.0,0.0,-0.00033333333333333695,0.00047140452079103673,3.325031120358812e-05,0.38504975124378127,0.03896416918192246,0.0027483205908041715,-0.38521393034825857,0.038893898343231134,0.002743364068004808,0.0,0.0,0.0,-0.0004975124378109269,0.0007406087190418141,5.223851130427959e-05
GLN 372,L GLN 372,0.0,0.0,0.0,-0.00036318407960198376,0.00048091725268037253,3.392128757688625e-05,0.19537313432835798,0.27071231829792236,0.019094574687035692,-0.195512437810945,0.2708781207719861,0.01910626949185363,0.0,0.0,0.0,-0.0005024875621893153,0.0007132322761179616,5.030752590486534e-05
ARG 373,L ARG 373,0.0,0.0,0.0,-0.0003980099502487367,0.0004894875174626162,3.452578744597654e-05,-59.74776119402985,0.659194075021548,0.046495965081641284,59.74990049751242,0.6590326697157931,0.046484580429162224,0.0,0.0,0.0,0.001741293532332907,0.0008362057867665348,5.898140856513651e-05
ALA 374,L ALA 374,0.0,0.0,0.0,-0.00020895522388058837,0.00040656234244405,2.867669658161128e-05,0.007049751243781103,0.07039955274929885,0.0049656015890124075,-0.006980099502487566,0.07050648043318203,0.004973143686316499,0.0,0.0,0.0,-0.00013930348258707793,0.0006769095065350723,4.7745515276752044e-05
VAL 375,L VAL 375,0.0,0.0,0.0,-0.00032835820895519267,0.00046961590216569496,3.3124151773005334e-05,0.001228855721392999,0.05263360033063721,0.0037124879240068623,-0.0010646766169154253,0.052774473665462236,0.0037224243629178835,0.0,0.0,0.0,-0.0001641791044776656,0.0008152223685657751,5.750135236177318e-05
CYS 376,L CYS 376,0.0,0.0,0.0,-0.0004179104477611966,0.0004932152728912951,3.478872304083772e-05,-0.07204477611940298,0.1289445983276742,0.009095050711907292,0.07234825870646765,0.12906370870592596,0.009103452110217607,0.0,0.0,0.0,-0.00011442786069654678,0.0007342649866815168,5.1791058923427985e-05
MET 377,L MET 377,0.0,0.0,0.0,-0.0004179104477612143,0.0004932152728913163,3.478872304083921e-05,-0.05152238805970152,0.05938876676761152,0.00418896062707836,0.05172139303482585,0.05943332725087167,0.004192103681229169,0.0,0.0,0.0,-0.00021890547263678296,0.0007866047677940501,5.5482822437700396e-05
LEU 378,L LEU 378,0.0,0.0,0.0,-0.0006716417910447496,0.00046961590216571957,3.312415177300707e-05,-0.32177114427860676,0.05604109511310915,0.003952834074594625,0.3222238805970151,0.05608765906479496,0.003956118442512489,0.0,0.0,0.0,-0.0002189054726366062,0.0007476934988210446,5.273823313993998e-05
SER 379,L SER 379,0.0,0.0,0.0,-0.0002686567164179162,0.0004432609673109797,3.12652179974041e-05,0.11854228855721398,0.10346778022655782,0.007298054516542352,-0.11868656716417916,0.10358252541236236,0.007306148017917164,0.0,0.0,0.0,-0.0004129353233829728,0.00070083946877358,4.943340467201137e-05
ASN 380,L ASN 380,0.0,0.0,0.0,-0.00037313432835822197,0.00048363736555284193,3.411314954580993e-05,-0.4990646766169154,0.08303269628740233,0.005856674829923774,0.4992537313432836,0.08313179788390465,0.005863664917585524,0.0,0.0,0.0,-0.0001840796019907166,0.0006772385204370858,4.776872212808622e-05
THR 381,L THR 381,0.0,0.0,0.0,-0.00021890547263683378,0.0004135043732374497,2.9166349680139264e-05,0.4086517412935323,0.048084483171220965,0.0033916179395647255,-0.40867164179104487,0.048053573355473944,0.0033894377292623097,0.0,0.0,0.0,-0.00023880597014921858,0.0006858096621518741,4.837328385122909e-05
THR 382,L THR 382,0.0,0.0,0.0,-0.00017910447761195815,0.000383439778467654,2.704575666879519e-05,0.15768656716417898,0.08518330406949348,0.006008367006976712,-0.15769651741293536,0.08521347169911475,0.006010494867506133,0.0,0.0,0.0,-0.0001890547263681892,0.0006495919898090855,4.581868621087017e-05
ALA 383,L ALA 383,0.0,0.0,0.0,-9.950248756217589e-05,0.0002993355016216783,2.111349837396851e-05,0.09162686567164173,0.038587434794332215,0.002721747795941176,-0.09155223880597016,0.03861016425172214,0.0027233510082532585,0.0,0.0,0.0,-2.487562189056441e-05,0.0006723968484782477,4.742721691912702e-05
ILE 384,L ILE 384,0.0,0.0,0.0,-0.00034825870646766475,0.0004764184923333021,3.360396948812578e-05,0.12317910447761188,0.056499088718878626,0.003985138452786702,-0.12316417910447759,0.056508159147124794,0.003985778231466442,0.0,0.0,0.0,-0.0003333333333332458,0.000755301879178062,5.327488691280067e-05
ALA 385,L ALA 385,0.0,0.0,0.0,-0.00012935323383083373,0.00033559048664753204,2.367072784806902e-05,0.3014278606965175,0.08322304753908007,0.005870101172008183,-0.30148756218905476,0.08329131932651561,0.0058749166926036316,0.0,0.0,0.0,-0.00018905472636816684,0.0006261940649313325,4.416832383759898e-05
GLU 386,L GLU 386,0.0,0.0,0.0,-0.0001741293532338357,0.0003792206766201002,2.674816416969189e-05,62.81624875621892,0.9626652512064274,0.06790117144778697,-62.817213930348316,0.9625907718381537,0.0678959180781986,0.0,0.0,0.0,-0.00113930348258699,0.0007127115291721635,5.02707952473463e-05
ALA 387,L ALA 387,0.0,0.0,0.0,-0.0002139303482587072,0.0004100782295521384,2.892468813736567e-05,0.13452736318407968,0.07800255447732128,0.0055018759826350044,-0.13449253731343283,0.07798654810672055,0.005500746980302101,0.0,0.0,0.0,-0.00017910447761185704,0.0007776487037843108,5.4851110389238536e-05
TRP 388,L TRP 388,0.0,0.0,0.0,-0.0006865671641791658,0.000463888664714072,3.272018359025699e-05,0.48023880597014945,0.06269203482433036,0.004421955191259598,-0.48034825870646775,0.06267937927676058,0.004421062537760135,0.0,0.0,0.0,-0.0007960199004980788,0.0007937467543573464,5.5986579328794595e-05
ALA 389,L ALA 389,0.0,0.0,0.0,-0.00018407960199005324,0.0003875490964010113,2.733560560764146e-05,0.2586666666666668,0.07767583700905903,0.005478831109248684,-0.25867164179104496,0.07762527439991834,0.005475264697780309,0.0,0.0,0.0,-0.00018905472636818698,0.0006795371573716342,4.793085547650965e-05
ARG 390,L ARG 390,0.0,0.0,0.0,-0.00032835820895521864,0.000469615902165732,3.312415177300794e-05,-64.88202487562185,1.106802006221977,0.07806779427121725,64.88371641791045,1.1068353858278213,0.07807014868708138,0.0,0.0,0.0,0.0013631840796010047,0.0008766954070590383,6.183732618124618e-05
LEU 391,L LEU 391,0.0,0.0,0.0,-0.00045273631840796115,0.0004977611318718714,3.5109363211063804e-05,0.04222885572139293,0.07221015049156178,0.00509331130697127,-0.04208457711442786,0.07219340945751052,0.00509213048547397,0.0,0.0,0.0,-0.00030845771144303935,0.0007882079362067569,5.559590121883897e-05
ASP 392,L ASP 392,0.0,0.0,0.0,-0.0002935323383084602,0.00045538017598006,3.2120041067645226e-05,68.40310447761192,1.071267837718241,0.07556140727448815,-68.40395522388063,1.0709140667157202,0.07553645419192356,0.0,0.0,0.0,-0.0011442786069695066,0.0008546504926953493,6.0282397811405565e-05
HID 393,L HID 393,0.0,0.0,0.0,-0.00028358208955222745,0.00045073638419525073,3.179249325000769e-05,0.000955223880597029,0.22352179540253955,0.015766011843602386,-0.0009402985074626582,0.22356295409947058,0.01576891495424586,0.0,0.0,0.0,-0.0002686567164177616,0.0007901525053168171,5.5733060548490466e-05
LYS 394,L LYS 394,0.0,0.0,0.0,-0.0003631840796019876,0.00048091725268037747,3.3921287576886596e-05,-69.9047313432836,0.8597449913816052,0.060641736042740355,69.90759203980102,0.8594831738324555,0.060623268856695604,0.0,0.0,0.0,0.00249751243781778,0.0009364077550284506,6.604911046653099e-05
PHE 395,L PHE 395,0.0,0.0,0.0,-0.000597014925373157,0.000490497812691211,3.459704817699776e-05,0.17597014925373136,0.05443896673323863,0.0038398286517161945,-0.1759004975124379,0.054480450186179356,0.0038427546688824363,0.0,0.0,0.0,-0.0005273631840796808,0.0007857547073591312,5.54228637976019e-05
ASP 396,L ASP 396,0.0,0.0,0.0,-0.00017910447761193936,0.00038343977846761384,2.7045756668792357e-05,68.54720895522392,0.9579367162575866,0.06756764630822706,-68.5475273631841,0.9576958306155434,0.06755065554507322,0.0,0.0,0.0,-0.000497512437815159,0.0007862270766210134,5.54561821563954e-05
LEU 397,L LEU 397,0.0,0.0,0.0,-0.00028855721393034023,0.00045309154507570785,3.19586134901749e-05,0.14147263681592046,0.06938973856717102,0.004894374788392837,-0.1413034825870647,0.06941735081978247,0.004896322406525183,0.0,0.0,0.0,-0.00011940298507474296,0.0007435772362437429,5.244789436367773e-05
MET 398,L MET 398,0.0,0.0,0.0,-0.000532338308457739,0.0004989531378858333,3.519344083266632e-05,0.07681094527363184,0.14720258514792076,0.010382869807713791,-0.0766766169154229,0.1472088910780709,0.010383314593732323,0.0,0.0,0.0,-0.0003980099502487342,0.0007859436891329179,5.543619354416367e-05
TYR 399,L TYR 399,0.0,0.0,0.0,-0.0005671641791044372,0.0004954684379909435,3.4947649053321976e-05,0.09005970149253743,0.22881200090710926,0.01613915416956631,-0.09002985074626872,0.22878939261602493,0.016137559503666472,0.0,0.0,0.0,-0.0005373134328356635,0.0007530044275626649,5.311283717034391e-05
ALA 400,L ALA 400,0.0,0.0,0.0,-0.00018905472636815163,0.0003915520869641834,2.7617954792047136e-05,0.23794029850746268,0.13226957404039064,0.009329576416087379,-0.2378308457711442,0.13234374525921117,0.009334808050489174,0.0,0.0,0.0,-7.96019900497027e-05,0.0005931884004295865,4.184028376211835e-05
LYS 401,L LYS 401,0.0,0.0,0.0,-0.000358208955223898,0.00047947398221521775,3.3819487127376735e-05,-68.50137810945273,1.1332638446600036,0.0799342684441993,68.50112935323381,1.1330128870306924,0.07991656725783922,0.0,0.0,0.0,-0.000606965174128575,0.0008637251519360517,6.092247492248958e-05
ARG 402,L ARG 402,0.0,0.0,0.0,-0.0006616915422885804,0.00047313406678484095,3.337230397200368e-05,-74.0083482587065,1.3541867226138944,0.09551696678496341,74.00768159203986,1.353714491126719,0.09548365814404845,0.0,0.0,0.0,-0.001328358208959587,0.0009933318930738881,7.006422958721889e-05
ALA 403,L ALA 403,0.0,0.0,0.0,-0.0002786069651741274,0.0004483136448186561,3.162160639024279e-05,0.12426865671641792,0.07267077990106768,0.005125801600424323,-0.12430348258706463,0.07263239712586751,0.0051230942882031305,0.0,0.0,0.0,-0.0003134328358208541,0.0007830725659215419,5.5233680127190276e-05
PHE 404,L PHE 404,0.0,0.0,0.0,-0.0008606965174128869,0.0003462629381354065,2.44235045348126e-05,0.3715621890547264,0.06885110738574143,0.0048563826741542275,-0.371686567164179,0.06887046221587047,0.004857747858611948,0.0,0.0,0.0,-0.000985074626865382,0.0006501252228428843,4.585629756913227e-05
VAL 405,L VAL 405,0.0,0.0,0.0,-0.0007114427860696341,0.000453091545075708,3.195861349017491e-05,0.6428308457711442,0.05968675481444791,0.004209979083319791,-0.6429701492537314,0.05974763763915918,0.0042142734266689096,0.0,0.0,0.0,-0.0008507462686566586,0.000731394048395496,5.158855855008345e-05
HIE 406,L HIE 406,0.0,0.0,0.0,-0.0012587064676616523,0.0004379240016849453,3.0888777466772954e-05,0.1277761194029851,0.12749361364111256,0.008992706143172872,-0.12767661691542298,0.12745491799023692,0.00898997676240308,0.0,0.0,0.0,-0.0011592039800999029,0.0007560879698118894,5.333033347102444e-05
TRP 407,L TRP 407,0.0,0.0,0.0,-0.0023084577114427483,0.0004618566354338826,3.25768552958492e-05,1.1907562189054723,0.09316008408807466,0.006571005688454182,-1.1913631840796022,0.09297200369174442,0.006557739520156134,0.0,0.0,0.0,-0.0029154228855720436,0.0007840518216155295,5.530275149824615e-05
TYR 408,L TYR 408,0.0,0.0,0.0,-0.0018258706467662708,0.00041672421077353647,2.939345950912484e-05,0.7120049751243784,0.10823019955008176,0.00763396967561514,-0.7121592039800996,0.10828539097160345,0.007637862578335473,0.0,0.0,0.0,-0.0019800995024878746,0.0008402806863723953,5.9268829822342286e-05
VAL 409,L VAL 409,0.0,0.0,0.0,-0.001303482587064654,0.00045976179312032825,3.2429096511671136e-05,0.7477263681592037,0.09384892989815397,0.006619593125668383,-0.7478656716417912,0.09378814310315536,0.006615305555732947,0.0,0.0,0.0,-0.00144278606965218,0.0007039053807719581,4.9649657430677794e-05
GLY 410,L GLY 410,0.0,0.0,0.0,-0.0010646766169154387,0.0003166931435390908,2.2337812036777548e-05,0.8103482587064677,0.07891136226160862,0.005565978341265528,-0.8094328358208951,0.0785921312913343,0.005543461524732601,0.0,0.0,0.0,-0.00014925373134328483,0.0007176606137416295,5.061987675770493e-05
GLU 411,L GLU 411,0.0,0.0,0.0,-0.003228855721393066,0.000596309699561092,4.206044322793742e-05,91.98416915422882,1.9270369493684634,0.13592270638345733,-91.98824378109454,1.9235117514536049,0.13567405809402938,0.0,0.0,0.0,-0.007303482587065472,0.004240580760344623,0.0002991075048003401
GLY 412,L GLY 412,0.0,0.0,0.0,-0.0010646766169154075,0.0003166931435390858,2.2337812036777192e-05,0.15533830845771143,0.17744461675421194,0.012515978248529257,-0.1550199004975123,0.17726363872469864,0.012503213042560862,0.0,0.0,0.0,-0.000746268656716317,0.0007055561353725857,4.97660926827189e-05
MET 413,L MET 413,0.0,0.0,0.0,-0.0018059701492537368,0.0004078388364561491,2.876673352712166e-05,0.5992089552238807,0.374332688010062,0.026403392036046167,-0.5992686567164178,0.37423653289054604,0.026396609776846876,0.0,0.0,0.0,-0.0018656716417912189,0.0007897765107655984,5.570653993766158e-05
GLU 414,L GLU 414,0.0,0.0,0.0,-0.0011592039800995024,0.0004046094649024488,2.8538951220383565e-05,84.76825373134331,2.116359067311277,0.14927645897106012,-84.76435820895523,2.115254540754617,0.14919855167462617,0.0,0.0,0.0,0.0027363184079595487,0.001978774025725969,0.00013957195838206813
GLU 415,L GLU 415,0.0,0.0,0.0,-0.0006915422885572066,0.0004618566354338323,3.257685529584566e-05,77.8409452736319,1.6521176406326499,0.11653139347028907,-77.83942786069653,1.6515413563579415,0.1164907455116237,0.0,0.0,0.0,0.0008258706467681329,0.0012476953333867523,8.800564333315779e-05
GLY 416,L GLY 416,0.0,0.0,0.0,-0.00032338308457712244,0.0004677675332753612,3.29937778836767e-05,-0.5830199004975126,0.10724333980405569,0.007564361956082458,0.5828805970149255,0.1071722734231582,0.00755934932006236,0.0,0.0,0.0,-0.0004626865671641751,0.0007789843791462499,5.494532166531394e-05
GLU 417,L GLU 417,0.0,0.0,0.0,-0.001079601990049781,0.00033625363679036,2.3717502852658988e-05,83.31926865671639,1.8177904710073909,0.12821705392745994,-83.31700497512436,1.8164232074680702,0.12812061459314164,0.0,0.0,0.0,0.001184079601987078,0.0022792477753688476,0.00016076574258118797
PHE 418,L PHE 418,0.0,0.0,0.0,-0.0009651741293533264,0.0002709502249590325,1.9111355329075453e-05,-0.3932189054726368,0.07998247221415808,0.005641528612178855,0.3931293532338308,0.07987405000847134,0.005633881099434569,0.0,0.0,0.0,-0.0010547263681590878,0.0007137526431286119,5.034422976382531e-05
SER 419,L SER 419,0.0,0.0,0.0,-0.0003233830845771114,0.00046776753327534533,3.299377788367558e-05,-0.678407960199005,0.2527776493998992,0.017829560679126076,0.678134328358209,0.2526998039396087,0.017824069883713035,0.0,0.0,0.0,-0.0005970149253732597,0.0006778595554329334,4.7812526559247806e-05
GLU 420,L GLU 420,0.0,0.0,0.0,-0.000706467661691528,0.0004553801759800462,3.212004106764426e-05,76.78699502487561,1.627197910451104,0.11477369122709583,-76.7845472636816,1.6260063547459522,0.1146896453678278,0.0,0.0,0.0,0.0017412935323370075,0.0018400563257705903,0.00012978756623151664
ALA 421,L ALA 421,0.0,0.0,0.0,-0.00045273631840796777,0.0004977611318718786,3.510936321106432e-05,-0.3915074626865672,0.056217781875795396,0.003965296597938725,0.3915074626865673,0.05617874099099251,0.003962542866245229,0.0,0.0,0.0,-0.0004527363184077623,0.0007784440247224481,5.490720800293011e-05
ARG 422,L ARG 422,0.0,0.0,0.0,-0.0005223880597015289,0.0004994985233039594,3.5231909354029165e-05,-69.74750248756216,1.1925258536771746,0.08411428826892273,69.7474527363184,1.191989723738992,0.08407647257877997,0.0,0.0,0.0,-0.0005721393034846119,0.0010537872473555957,7.432842149699697e-05
GLU 423,L GLU 423,0.0,0.0,0.0,-0.0003830845771144337,0.00048613864677836004,3.4289576320454796e-05,70.17807960199006,1.3345468322224072,0.09413167572660552,-70.17739303482587,1.3338596186771914,0.09408320342047786,0.0,0.0,0.0,0.0003034825870662671,0.0011207841120472928,7.905401597565299e-05
ASP 424,L ASP 424,0.0,0.0,0.0,-0.0006019900497512416,0.0004894875174626372,3.4525787445978024e-05,75.12868159203981,1.2691518490803555,0.08951906926076621,-75.12871641791045,1.2681701881249843,0.08944982823565314,0.0,0.0,0.0,-0.0006368159204009092,0.0016184378596051255,0.00011415580488120488
MET 425,L MET 425,0.0,0.0,0.0,-0.0005472636815920547,0.0004977611318718838,3.5109363211064685e-05,-0.29077611940298503,0.1979439707319222,0.0139618911941404,0.2906567164179104,0.1980542580243006,0.013969670259956803,0.0,0.0,0.0,-0.0006666666666668313,0.0007618603398565366,5.373748506143498e-05
ALA 426,L ALA 426,0.0,0.0,0.0,-0.0002139303482587039,0.000410078229552132,2.892468813736522e-05,-0.4321094527363182,0.038952553869220106,0.002747501309815028,0.4319502487562188,0.03889592584322628,0.002743507076828081,0.0,0.0,0.0,-0.0003731343283580947,0.0007564479883443657,5.335572722037544e-05
ALA 427,L ALA 427,0.0,0.0,0.0,-0.00028855721393033416,0.0004530915450756983,3.1958613490174224e-05,-0.5058756218905472,0.06593294839695002,0.004650551609241989,0.5058905472636815,0.06590508749263607,0.004648586452570819,0.0,0.0,0.0,-0.0002736318407959301,0.0007396054103142369,5.216774336304467e-05
LEU 428,L LEU 428,0.0,0.0,0.0,-0.0004975124378109346,0.0004999938119960527,3.5266844324784395e-05,-0.42350746268656736,0.05011073502956956,0.003534538726055877,0.4236169154228854,0.05014831249610454,0.0035371892361834296,0.0,0.0,0.0,-0.0003880597014925697,0.0007845883138993307,5.5340592746278264e-05
GLU 429,L GLU 429,0.0,0.0,0.0,-0.000298507462686563,0.0004576032751270353,3.227684639133903e-05,65.090407960199,0.7600777865015844,0.05361175344204002,-65.091223880597,0.7597903511748966,0.053591479317287805,0.0,0.0,0.0,-0.0011144278606933546,0.0008932253569680785,6.300325895111655e-05
LYS 430,L LYS 430,0.0,0.0,0.0,-0.00027363184079603835,0.0004458222252183357,3.144587520100777e-05,-66.82157711442782,1.806611270821373,0.12742853394345863,66.82132835820894,1.8063135878783592,0.12740753700758156,0.0,0.0,0.0,-0.0005223880597010174,0.0009414428794011492,6.640426075668957e-05
ASP 431,L ASP 431,0.0,0.0,0.0,-0.0003283582089552424,0.00046961590216576597,3.312415177301034e-05,68.30133333333333,0.9915249591466664,0.06993677829484769,-68.30176616915423,0.9910295516211902,0.06990183494223189,0.0,0.0,0.0,-0.0007611940298528255,0.0011341319547186585,7.999550020659481e-05
TYR 432,L TYR 432,0.0,0.0,0.0,-0.0004925373134328191,0.0004999443052072726,3.526335238514228e-05,-0.10260199004975129,0.05358176711516707,0.0037793664524639506,0.10253233830845776,0.05359197421725051,0.003780086405934468,0.0,0.0,0.0,-0.0005621890547264388,0.000696375252016459,4.9118523100223585e-05
GLU 433,L GLU 433,0.0,0.0,0.0,-0.0002288557213930317,0.00042009615587232374,2.963129817835939e-05,62.44919900497517,0.9174978467008592,0.06471530837301553,-62.449666666666694,0.91723338790666,0.06469665488790917,0.0,0.0,0.0,-0.0006965174129373766,0.0007677827551708212,5.415522002915743e-05
GLU 434,L GLU 434,0.0,0.0,0.0,-0.00022388059701493427,0.000416842986381179,2.9401837294537e-05,63.51633333333336,0.9209482044892535,0.06495867784693428,-63.51650746268659,0.9207261903544808,0.06494301817727222,0.0,0.0,0.0,-0.00039800995025207067,0.0009200886934838066,6.489805261498686e-05
VAL 435,L VAL 435,0.0,0.0,0.0,-0.00023383084577115553,0.0004232658518438653,2.9854871294072538e-05,-0.3434626865671644,0.04743227537248365,0.0033456147484179103,0.34344776119402964,0.04741222324357293,0.0033442003802963294,0.0,0.0,0.0,-0.0002487562189054632,0.0006822635323945089,4.812315914346676e-05
GLY 436,L GLY 436,0.0,0.0,0.0,-3.482587064677117e-05,0.00018333856490239728,1.29317052971713e-05,-0.32555223880597034,0.04136872791392777,0.0029179250867736165,0.3255422885572142,0.041371144470056374,0.0029180955375006953,0.0,0.0,0.0,-4.477611940299671e-05,0.0006487531666748078,4.5759520188845815e-05
VAL 437,L VAL 437,0.0,0.0,0.0,-0.00012437810945273412,0.0003300124169507802,2.3277281147513257e-05,0.2066716417910447,0.04676533607810987,0.003298572477684873,-0.2066965174129355,0.046766408383001314,0.0032986481122402773,0.0,0.0,0.0,-0.00014925373134341076,0.0006747853465944194,4.759568858659984e-05
ASP 438,L ASP 438,0.0,0.0,0.0,-5.970149253731293e-05,0.00023693295322966287,1.67119619812973e-05,57.99410945273633,0.6249814707367483,0.04408279403770242,-57.99432338308458,0.6248558519539966,0.044073933571934086,0.0,0.0,0.0,-0.0002736318407952054,0.0006763607943688919,4.7706812104673684e-05
SER 439,L SER 439,0.0,0.0,0.0,-8.457711442785967e-05,0.0002782513722210825,1.962633855027795e-05,-0.02973134328358212,0.11750641969415904,0.008288263796651553,0.02973134328358207,0.11752707939335899,0.008289721019477118,0.0,0.0,0.0,-8.457711442788674e-05,0.0006370102315490392,4.493123740801853e-05
VAL 440,L VAL 440,0.0,0.0,0.0,-8.955223880597078e-05,0.00028553920104043475,2.0140382360963756e-05,57.15169651741295,1.3411110610415231,0.09459468072851113,-57.151582089552235,1.3409907841076385,0.09458619704771068,0.0,0.0,0.0,2.487562189066604e-05,0.0007013690304466676,4.9470757072455276e-05
gtp 441,L gtp 441,0.0,0.0,0.0,-0.006189054726368117,0.0005028076415173107,3.546531655644368e-05,323.6353184079601,4.702931798426649,0.33171923257022295,-323.83901990049765,4.7008937574687675,0.3315754802447648,0.0,0.0,0.0,-0.20989054726368436,0.023626403145023595,0.001666477987685019
Mg+ 442,L Mg+ 442,0.0,0.0,0.0,-0.00011940298507460487,0.00032426210421487216,2.28716853597044e-05,-164.53755721393028,2.4066843540629854,0.1697544257893809,164.60392039800993,2.404997920719673,0.16963547395286663,0.0,0.0,0.0,0.0662437810945217,0.008285050592196662,0.0005843824112372599
MET 443,L MET 443,0.0,0.0,0.0,-0.013179104477611954,0.0011450786733621624,8.07676222069181e-05,-95.78461691542283,1.7584012038094776,0.12402805800274966,96.03939303482589,1.7641686609909515,0.12443486306651014,0.0,0.0,0.0,0.24159701492537514,0.04088184395570497,0.0028835829402371832
ARG 444,L ARG 444,0.0,0.0,0.0,-0.008995024875621848,0.000708846111879377,4.9998149733253206e-05,-88.98274129353233,1.3347577911108948,0.09414655561931763,89.06550746268653,1.336406275253199,0.09426283072557631,0.0,0.0,0.0,0.0737711442786067,0.012049126769379418,0.0008498798741706248
GLU 445,L GLU 445,0.0,0.0,0.0,-0.022223880597014925,0.0021100628048638026,0.000148832354859698,102.67819900497517,1.9424878544951374,0.13701252920267198,-102.39744278606966,1.9272293695203753,0.13593627865451272,0.0,0.0,0.0,0.2585323383084593,0.03891450252120068,0.0027448173746647273
ILE 446,L ILE 446,0.0,0.0,0.0,-0.011218905472636806,0.0009577340567208745,6.75533518066539e-05,0.7355124378109451,0.1716996135930061,0.012110756969244223,-0.7004875621890546,0.17676014919323185,0.012467699629195783,0.0,0.0,0.0,0.023805970149253723,0.012087457591404132,0.0008525835218973636
VAL 447,L VAL 447,0.0,0.0,0.0,-0.019562189054726335,0.0021504050721222164,0.0001516778789941498,-1.0062039800995026,0.13263012266033386,0.009355007554925462,1.0458258706467658,0.13154937603685538,0.009278777565653009,0.0,0.0,0.0,0.020059701492537368,0.009665367106526563,0.0006817424314252416
HID 448,L HID 448,0.0,0.0,0.0,-0.010054726368159279,0.0008475836592656892,5.978394181364418e-05,0.1753930348258706,0.46443331944445243,0.03275860057288004,-0.16192537313432834,0.46436691981866646,0.032753917104385764,0.0,0.0,0.0,0.003412935323383115,0.008518848393476918,0.0006008732366503007
ILE 449,L ILE 449,0.0,0.0,0.0,-0.01089054726368164,0.0011187947490725971,7.891369713039769e-05,-0.9281542288557211,0.1199622291076076,0.008461483236967575,0.9419800995024874,0.12058233330989307,0.008505222015013329,0.0,0.0,0.0,0.002935323383084665,0.007050690380783573,0.0004973173548862084
GLN 450,L GLN 450,0.0,0.0,0.0,-0.008263681592039857,0.0006270235922063354,4.422683418026482e-05,0.46491542288557197,0.740575739328891,0.05223618509468733,-0.4225273631840797,0.7483682418239427,0.05278582584183252,0.0,0.0,0.0,0.034124378109452284,0.013769222754390199,0.0009712060903589579
ALA 451,L ALA 451,0.0,0.0,0.0,-0.0030049751243781276,0.0003382352862046683,2.38572776253141e-05,-0.6648606965174132,0.05945256479085381,0.0041934605926778,0.6687661691542288,0.05975247491492554,0.00421461462179436,0.0,0.0,0.0,0.0009004975124377924,0.001934255163121844,0.00013643183992598505
GLY 452,L GLY 452,0.0,0.0,0.0,-0.0017810945273632056,0.00042536586069247766,3.0002994497535838e-05,0.20915422885572144,0.11607730780643313,0.008187462016193666,-0.21221393034825872,0.11597104204073966,0.00817996660699889,0.0,0.0,0.0,-0.004840796019900528,0.0015880547138911075,0.00011201274301866733
GLN 453,L GLN 453,0.0,0.0,0.0,-0.002761194029850727,0.0005014273826426461,3.5367960601844226e-05,1.0272935323383083,0.8631050150894723,0.06087873384189286,-1.0207263681592036,0.8625173556556465,0.06083728354136616,0.0,0.0,0.0,0.0038059701492535927,0.002260886142281061,0.00015947061284134054
CYS 454,L CYS 454,0.0,0.0,0.0,-0.0015920398009950396,0.0004914556694482778,3.466461018341952e-05,0.4327512437810942,0.13242862645749384,0.009340795108596926,-0.42958208955223876,0.13309180042702626,0.00938757179379305,0.0,0.0,0.0,0.0015771144278605958,0.0017662602457063866,0.00012458239207743303
GLY 455,L GLY 455,0.0,0.0,0.0,-0.00159203980099498,0.0004914556694482195,3.466461018341541e-05,-0.20204975124378133,0.12953401947531237,0.009136625274145386,0.20944776119402983,0.1301745422508244,0.009181804267301885,0.0,0.0,0.0,0.005805970149253727,0.0019437779747259404,0.00013710352726754472
ASN 456,L ASN 456,0.0,0.0,0.0,-0.005243781094527413,0.0005945637908030113,4.1937296319117276e-05,0.8391243781094525,0.2811910691432205,0.019833688783876254,-0.8228009950248758,0.2803728508992941,0.019775976118759354,0.0,0.0,0.0,0.011079601990049665,0.0036628607802260426,0.00025835827928328436
GLN 457,L GLN 457,0.0,0.0,0.0,-0.0030099502487562057,0.0004986554035154661,3.517244026938343e-05,0.15058706467661706,0.6434912962813807,0.04538837646752382,-0.1419154228855722,0.6430948552482065,0.04536041367305423,0.0,0.0,0.0,0.005661691542288654,0.002107785880441152,0.0001486717529937822
ILE 458,L ILE 458,0.0,0.0,0.0,-0.0024676616915422973,0.0004989531378857868,3.519344083266304e-05,-0.0892288557213931,0.09147577970055766,0.00645220401690353,0.09750248756218903,0.0916549404192964,0.006464841039653175,0.0,0.0,0.0,0.005805970149253775,0.00196161274371942,0.0001383614948794849
GLY 459,L GLY 459,0.0,0.0,0.0,-0.002189054726368202,0.00042797638144491027,3.018712643431946e-05,-0.2994825870646767,0.1489260424328133,0.010504433111715642,0.30975621890547256,0.14836540636081147,0.010464888892167776,0.0,0.0,0.0,0.008084577114427735,0.0026650139676995016,0.00018797559183187715
ALA 460,L ALA 460,0.0,0.0,0.0,-0.0032189054726368335,0.0006323302840126845,4.460113936029693e-05,0.11657711442786074,0.14890270379561138,0.010502786931172594,-0.11059701492537312,0.14821750788226948,0.0104544569378246,0.0,0.0,0.0,0.002761194029850957,0.002114316649109226,0.0001491323978986035
LYS 461,L LYS 461,0.0,0.0,0.0,-0.0028557213930347804,0.0005028076415173647,3.546531655644749e-05,-84.78276119402979,1.3266964293393646,0.09357795100097774,84.7723880597015,1.3257219749553575,0.09350921828821639,0.0,0.0,0.0,-0.013228855721393696,0.0030982844208224786,0.00021853613329101315
PHE 462,L PHE 462,0.0,0.0,0.0,-0.0052437810945273845,0.0005945637908030028,4.193729631911668e-05,-0.46684577114427805,0.1121590071288403,0.007911086395738077,0.47456716417910416,0.11194133465523926,0.007895732963243317,0.0,0.0,0.0,0.0024776119402983407,0.0038954937952859698,0.00027476694701093307
TRP 463,L TRP 463,0.0,0.0,0.0,-0.016726368159203944,0.0017618825424285508,0.0001242736126959779,-0.05092537313432838,0.24247636065317188,0.01710296379360631,0.02146268656716417,0.2399661457274127,0.016925906884331605,0.0,0.0,0.0,-0.046189054726368,0.011754287017321167,0.0008290834815211125
GLU 464,L GLU 464,0.0,0.0,0.0,-0.004164179104477635,0.0007583108013236869,5.3487119917188306e-05,88.1702189054726,1.4549481233496837,0.10262412801063944,-88.13837313432839,1.4489786950724302,0.10220307700418513,0.0,0.0,0.0,0.0276815920398011,0.006665281656085869,0.00047013271945829053
VAL 465,L VAL 465,0.0,0.0,0.0,-0.002278606965174112,0.0004592770110585096,3.239490262147607e-05,-0.23052238805970168,0.09822023555716011,0.006927921253884169,0.23382089552238802,0.09784706190569123,0.006901599613982417,0.0,0.0,0.0,0.0010199004975123152,0.0023264864696752384,0.00016409770317397772
ILE 466,L ILE 466,0.0,0.0,0.0,-0.004999999999999991,0.0005553896933170538,3.917416852742354e-05,-0.5305024875621892,0.13831603168352344,0.009756060655093223,0.5384228855721394,0.1381160924680342,0.009741958030184869,0.0,0.0,0.0,0.0029203980099505216,0.0028830663335025404,0.00020335581985655402
SER 467,L SER 467,0.0,0.0,0.0,-0.0043283582089552,0.000720448858874472,5.0816544405743883e-05,-0.7896517412935324,0.16614073668885224,0.011718664023899969,0.7897711442786067,0.16530179655244823,0.01165948974918193,0.0,0.0,0.0,-0.004208955223880433,0.0034114410084619224,0.00024062449590788522
ASP 468,L ASP 468,0.0,0.0,0.0,-0.002283582089552239,0.0005223169816605229,3.684139931027457e-05,83.34811940298503,0.9447989786869412,0.06664098174845151,-83.33663184079599,0.9435694185097369,0.06655425526040898,0.0,0.0,0.0,0.009203980099505711,0.002121480774420482,0.00014963771633657907
GLU 469,L GLU 469,0.0,0.0,0.0,-0.0023582089552238654,0.00047947398221520376,3.381948712737575e-05,83.8984228855722,0.9024070714772677,0.06365088715862875,-83.89055721393035,0.9012280443992896,0.0635677250005857,0.0,0.0,0.0,0.005507462686567585,0.002324687756241972,0.00016397083171054366
HID 470,L HID 470,0.0,0.0,0.0,-0.005064676616915395,0.0005737161916467857,4.046682005251517e-05,-0.19598009950248765,0.22803298967493615,0.016084206953834522,0.1911592039800995,0.22740805266148076,0.01604012729557167,0.0,0.0,0.0,-0.009885572139303161,0.003215608821909737,0.0002268115584850265
GLY 471,L GLY 471,0.0,0.0,0.0,-0.002004975124378083,0.00046249929340068407,3.2622184893787205e-05,0.34413930348258726,0.12697882652467857,0.008956395859605152,-0.3420646766169156,0.1268138871972992,0.008944761936460181,0.0,0.0,0.0,6.965174129352411e-05,0.0011654753170002186,8.220629052375142e-05
ILE 472,L ILE 472,0.0,0.0,0.0,-0.012552238805970182,0.002633218234656933,0.00018573289374141852,-0.9977810945273625,0.15379304385797832,0.010847724923477412,1.00744776119403,0.15304728403896642,0.010795123081595059,0.0,0.0,0.0,-0.002885572139303554,0.0038377336797953926,0.0002706928625876566
ASP 473,L ASP 473,0.0,0.0,0.0,-0.00929850746268655,0.0023982679822365503,0.00016916078069245972,93.25907462686563,1.4961769687449191,0.10553218654528357,-93.20283084577116,1.490011399747477,0.10509730083912162,0.0,0.0,0.0,0.04694527363184025,0.009073058365800557,0.0006399641940746601
PRO 474,L PRO 474,0.0,0.0,0.0,-0.011079601990049768,0.003506019250641183,0.0002472955307555607,1.1250348258706462,0.20344381742107792,0.014349820469149442,-1.1036467661691545,0.201706080442686,0.014227249953227033,0.0,0.0,0.0,0.010308457711442632,0.006191341901136516,0.000436703586624828
THR 475,L THR 475,0.0,0.0,0.0,-0.043970149253731355,0.019982806153510193,0.0014094784712930634,0.8675572139303482,0.3999865270867808,0.02821287432831673,-0.7575373134328361,0.41592481602785747,0.02933707455120433,-0.00015972537313432858,0.001576750536051372,0.00011121540779065298,0.06589002587064721,0.023454573134777893,0.0016543580332450446
GLY 476,L GLY 476,0.0,0.0,0.0,-0.04086567164179106,0.020939307359798178,0.0014769448645349326,0.45693034825870615,0.19929516379685241,0.014057197004593108,-0.3958059701492535,0.20122190706967158,0.014193098996629913,-0.0006756537313432836,0.002802102505200382,0.00019764507172294844,0.01958305273631829,0.011486849483012262,0.0008102198922870305
SER 477,L SER 477,0.0,0.0,0.0,-0.02433333333333336,0.011685060127462746,0.0008242005931949961,-0.07876119402985078,0.5114397808533966,0.036074180720062556,0.12354228855721396,0.5039760018103366,0.035547726337486596,-0.0002458388059701495,0.0017078982136956636,0.00012046585173629677,0.020201922388059734,0.014171815322332417,0.0009996027806364878
TYR 478,L TYR 478,0.0,0.0,0.0,-0.010189054726368134,0.0024624704664218838,0.00017368927476719533,0.19235820895522404,0.19837727523114984,0.013992454137026603,-0.18322388059701505,0.19779902013164882,0.013951667167098511,0.0,0.0,0.0,-0.0010547263681591563,0.0019218539064048425,0.00013555712272033765
HID 479,L HID 479,0.0,0.0,0.0,-0.003905472636815893,0.0007370911636830465,5.199040207919493e-05,-1.3821393034825868,0.1311625041125995,0.009251489724085743,1.3862736318407956,0.13181903678509527,0.009297797968307023,0.0,0.0,0.0,0.00022885572139271355,0.0018866810428082833,0.0001330762202068351
GLY 480,L GLY 480,0.0,0.0,0.0,-0.0012736318407960388,0.0004458222252182957,3.1445875201004945e-05,-0.0515621890547263,0.24120810643536295,0.01701350803837374,0.054671641791044744,0.24068552931508494,0.016976648290300128,0.0,0.0,0.0,0.0018358208955223758,0.0011364212167377242,8.015697229946476e-05
ASP 481,L ASP 481,0.0,0.0,0.0,-0.0015621890547263596,0.0004961174472564326,3.4993426637328414e-05,81.62781094527361,1.0037219115398222,0.07079708498458254,-81.62202985074624,1.0023602043236746,0.07070103756308327,0.0,0.0,0.0,0.004218905472634619,0.0021444921457548865,0.00015126081332514073
SER 482,L SER 482,0.0,0.0,0.0,-0.0021542288557213785,0.00046903577112009196,3.308323248404138e-05,0.44961194029850754,0.2283816929361337,0.01610880258548665,-0.44741293532338283,0.22861099861642475,0.016124976561115126,0.0,0.0,0.0,4.4776119403061894e-05,0.0010757318807354348,7.587627659160634e-05
ASP 483,L ASP 483,0.0,0.0,0.0,-0.004925373134328365,0.0007722829019674546,5.447263591052997e-05,91.12980597014923,1.672888126490148,0.11799643058417301,-91.10516417910448,1.665288840800816,0.11746041829971027,0.0,0.0,0.0,0.019716417910446177,0.008673409877892937,0.0006117751631916443
LEU 484,L LEU 484,0.0,0.0,0.0,-0.005577114427860676,0.0008074735686204981,5.695479415481653e-05,0.8085124378109455,0.158626100926209,0.011188622484904504,-0.8030149253731339,0.15845552690294318,0.011176591120955514,0.0,0.0,0.0,-7.960199004942211e-05,0.0016249399042225885,0.00011461442374770934
GLN 485,L GLN 485,0.0,0.0,0.0,-0.003786069651741272,0.0005362528689221508,3.782436100858346e-05,0.04862189054726359,0.28151070129515415,0.01985623389758164,-0.04348258706467661,0.28229554913241856,0.019911592795694696,0.0,0.0,0.0,0.0013532338308458343,0.0019622309341299424,0.00013840509866906768
LEU 486,L LEU 486,0.0,0.0,0.0,-0.009651741293532358,0.0013670280262720951,9.64227225086855e-05,0.18997512437810946,0.20997245585320112,0.014810315118711849,-0.17307960199004982,0.20983609721250024,0.014800697121771567,0.0,0.0,0.0,0.0072437810945273195,0.004572824076178796,0.0003225421414225359
GLU 487,L GLU 487,0.0,0.0,0.0,-0.013701492537313448,0.0015836376542927059,0.00011170118765639546,99.73220398009948,2.2422237281226187,0.15815426764054108,-99.60634328358209,2.225313167420474,0.1569614886552442,0.0,0.0,0.0,0.11215920398009942,0.02262003970777298,0.001595494583842508
ARG 488,L ARG 488,0.0,0.0,0.0,-0.007432835820895484,0.0007375611403346403,5.2023551676270685e-05,-86.29723383084577,1.2263795643546398,0.08650214490961229,86.3284577114428,1.2275697706207125,0.08658609558678647,0.0,0.0,0.0,0.023791044776119315,0.009917877691992658,0.0006995531548668815
ILE 489,L ILE 489,0.0,0.0,0.0,-0.011771144278606933,0.0012000676531840658,8.464624579070977e-05,0.14240298507462665,0.16438797026306015,0.01159503341249431,-0.13521393034825865,0.16756888835120573,0.01181939807528219,0.0,0.0,0.0,-0.004582089552238918,0.006804628042586388,0.00047996145573867834
ASN 490,L ASN 490,0.0,0.0,0.0,-0.020064676616915397,0.001992722086326649,0.00014055577872151013,1.1729104477611945,0.5203857753287232,0.036705182518329244,-1.1231592039800988,0.5301131152429659,0.03739129617457698,0.0,0.0,0.0,0.029686567164179063,0.015728614752942544,0.0011094109459516893
VAL 491,L VAL 491,0.0,0.0,0.0,-0.009293532338308484,0.0006826987420065797,4.8153856462652126e-05,0.9156965174129349,0.17126655038683106,0.0120802110458577,-0.8995621890547263,0.17331031428623744,0.012224367036487337,0.0,0.0,0.0,0.006840796019900372,0.007999037713467654,0.0005642086182281996
TYR 492,L TYR 492,0.0,0.0,0.0,-0.01402985074626861,0.0009666603933293893,6.81829670459033e-05,0.583363184079602,0.16616021291521868,0.011720037770988073,-0.5671691542288555,0.17092080515725255,0.012055824057668979,0.0,0.0,0.0,0.002164179104477738,0.010290695717782095,0.0007258497108672452
TYR 493,L TYR 493,0.0,0.0,0.0,-0.0414278606965174,0.004575080664324483,0.0003227013088780717,-1.3538159203980102,0.22518985013153167,0.015883667352613064,1.413124378109452,0.22880389711728766,0.01613858257230406,0.0,0.0,0.0,0.017880597014925503,0.01635141668187409,0.0011533400069637036
ASN 494,L ASN 494,0.0,0.0,0.0,-0.29743283582089547,0.06634469551743717,0.00467959401186979,-3.0315920398009957,0.6199143519210766,0.04372538703353556,3.710572139303481,0.6465119854136417,0.045601439451155024,-0.05608538507462687,0.03206097469076953,0.0022614067938287767,0.3254618786069639,0.08544299953956622,0.006026684513104126
GLU 495,L GLU 495,0.0,0.0,0.0,-0.1458457711442786,0.09640281933970678,0.006799730597767066,110.06246268656716,2.582818528680299,0.18217797257630042,-109.46139303482586,2.5675230276014744,0.18109911111346946,-0.0056636776119403,0.02459198645473353,0.0017345849831100328,0.449560202985077,0.13807323048183837,0.009738934778779846
ALA 496,L ALA 496,0.0,0.0,0.0,-0.8458457711442784,0.32035771532101226,0.02259629100081529,-0.8190845771144282,1.3651528691068961,0.0962904591201336,1.3325273631840795,1.157952898833939,0.08167570005632738,-0.2231501373134328,0.05272086815427021,0.0037186433216873684,-0.5555531223880599,0.4982493018305017,0.035143796065075186
ALA 497,L ALA 497,0.0,0.0,0.0,-0.7898308457711444,0.3801523015606658,0.02681387592643714,-0.8417462686567163,1.1334406564483461,0.07994673978617325,1.0313781094527368,0.9640787917669037,0.068000874911504,-0.19046281791044767,0.08931307071411314,0.006299658286706867,-0.7906618228855724,0.5938793288179343,0.041889018093077685
GLY 498,L GLY 498,0.0,0.0,0.0,-0.08587562189054733,0.04605317554574356,0.003248340546755663,0.5844626865671635,0.8626904576510254,0.060849493214719844,-0.43317412935323363,0.8586063012954439,0.060561419036730804,-0.001541158208955223,0.0065537127924114565,0.00046226325857238326,0.06387177711442785,0.06193400580377442,0.004368487946625327
ASN 499,L ASN 499,0.0,0.0,0.0,-0.07430348258706469,0.023321726419692178,0.0016449877484383522,-0.15244278606965198,0.588283613498324,0.041494326766249694,0.38373134328358194,0.5827328629098507,0.04110280700701928,-0.00041111641791044773,0.0023150447590913037,0.00016329066713414758,0.15657395820895542,0.05180866943746227,0.0036543017851181363
LYS 500,L LYS 500,0.0,0.0,0.0,-1.4402039800995026,0.6186974788476329,0.04363955542479457,-129.0694328358209,9.836698040754625,0.6938271837571137,130.82811442786067,10.47434887333163,0.7388036056777914,-0.3868081432835817,0.13525480414630614,0.00954013831284104,-0.06833053134328086,1.0339476318420284,0.07292904291471547
TYR 501,L TYR 501,0.0,0.0,0.0,-0.16840298507462706,0.06707033355240283,0.004730776572536118,-0.6961243781094527,0.40523240608081396,0.02858289010329333,0.8057810945273631,0.4248976603043791,0.029969970188426974,0.0,0.0,0.0,-0.05874626865671615,0.0977231356552582,0.006892858530239143
VAL 502,L VAL 502,0.0,0.0,0.0,-0.6235273631840799,0.20316233858277039,0.014329966482693723,-1.3825323383084567,0.3363878805310412,0.02372697167605358,1.501049751243782,0.34780978891644904,0.024532610976492182,-0.09658140895522392,0.040207988393745245,0.002836052833602161,-0.6015913592039803,0.23947878174924486,0.016891530879798795
PRO 503,L PRO 503,0.0,0.0,0.0,-0.05803980099502491,0.009489895540696264,0.0006693656214586171,2.719203980099502,0.22805090900627362,0.016085470886014322,-2.639358208955223,0.21898445171817338,0.015445972296061247,0.0,0.0,0.0,0.02180597014925349,0.022780526819374793,0.0016068144718995227
ARG 504,L ARG 504,0.0,0.0,0.0,-0.05803980099502485,0.0051493522715111715,0.00036320730492219193,-107.96559701492544,1.965046387557356,0.1386036854422357,108.1369502487562,1.9631960710650855,0.13847317417965832,0.0,0.0,0.0,0.11331343283581585,0.05103394898410386,0.003599657217588902
ALA 505,L ALA 505,0.0,0.0,0.0,-0.020557213930348272,0.0018973561597707227,0.00013382918490165854,1.748243781094528,0.158542381839789,0.011182717395847502,-1.7191194029850758,0.15440553850181676,0.010890926964654246,0.0,0.0,0.0,0.008567164179104438,0.016406124218066132,0.001157198779044452
ILE 506,L ILE 506,0.0,0.0,0.0,-0.030383084577114437,0.00291974108403844,0.00020594265730687446,-1.128741293532338,0.0961460473664799,0.006781619299207973,1.1483980099502482,0.09680488041241973,0.006828089799261615,0.0,0.0,0.0,-0.010726368159203832,0.011322049602777539,0.000798595804985272
LEU 507,L LEU 507,0.0,0.0,0.0,-0.020109452736318416,0.002099030858818836,0.00014805422138197742,1.2799900497512433,0.12125373215981759,0.008552578838542007,-1.2801393034825868,0.1180341905838304,0.0083254898849723,0.0,0.0,0.0,-0.020258706467661838,0.010974086905132378,0.0007740524086586375
VAL 508,L VAL 508,0.0,0.0,0.0,-0.011507462686567159,0.0009728626425372765,6.862043997462786e-05,-0.910323383084577,0.07463763139594096,0.0052645326083197025,0.914965174129354,0.07534341794710762,0.005314314953279439,0.0,0.0,0.0,-0.006865671641791203,0.004290086416882246,0.0003025993645802415
ASP 509,L ASP 509,0.0,0.0,0.0,-0.007840796019900518,0.0006798648996492556,4.795397263437483e-05,98.95825373134332,1.7184334762306859,0.1212089518603965,-98.92438308457712,1.7114322178609018,0.12071512117073445,0.0,0.0,0.0,0.026029850746271906,0.010669578480558212,0.0007525740404320979
LEU 510,L LEU 510,0.0,0.0,0.0,-0.008223880597014933,0.0009167468254440893,6.46623354179276e-05,0.6892238805970149,0.18357249337860854,0.012948205339683308,-0.6888805970149252,0.18279076386641466,0.012893066391261986,0.0,0.0,0.0,-0.007880597014925314,0.0025637487403746485,0.0001808328934186262
GLU 511,L GLU 511,0.0,0.0,0.0,-0.00812935323383085,0.0011299557863943134,7.970093600472837e-05,98.86679601990049,2.221472178530779,0.15669056618785343,-98.79033830845769,2.2149272901113966,0.1562289253525639,0.0,0.0,0.0,0.06832835820895937,0.010707399301048774,0.0007552417154242172
PRO 512,L PRO 512,0.0,0.0,0.0,-0.01516417910447758,0.00257965836138311,0.00018195507156145522,0.7588756218905475,0.8119927575178422,0.057273553162414385,-0.7170497512437801,0.7953257835644633,0.056097955461649855,0.0,0.0,0.0,0.026661691542288354,0.018587295054342676,0.0013110467077250812
GLY 513,L GLY 513,0.0,0.0,0.0,-0.0057213930348258635,0.001705125445772905,0.00012027027576648565,0.29283582089552246,0.3367714696889649,0.02375402796913682,-0.266358208955224,0.33142880949903303,0.023377185774937748,0.0,0.0,0.0,0.020756218905472596,0.009015479978107786,0.0006359029277419298
THR 514,L THR 514,0.0,0.0,0.0,-0.006169154228855712,0.001242387278727097,8.763124202486521e-05,-0.5063383084577116,0.5135370904412162,0.036222113532349234,0.5267363184079603,0.5167449933801591,0.03644838155975756,0.0,0.0,0.0,0.01422885572139234,0.005998122690063879,0.0004230749542818539
MET 515,L MET 515,0.0,0.0,0.0,-0.019950248756218866,0.003271695657519906,0.00023076761884552796,-0.35446766169154215,0.40454218359457617,0.028534205562829845,0.3827611940298511,0.40489018557467327,0.028558751729927005,0.0,0.0,0.0,0.008343283582089557,0.00909466888640835,0.000641488482671373
ASP 516,L ASP 516,0.0,0.0,0.0,-0.01870149253731346,0.005007501612500807,0.00035320193087823055,104.1710597014925,3.7122860728922897,0.2618444706327509,-104.01316417910449,3.673359083066095,0.25909877247150304,0.0,0.0,0.0,0.13919402985074503,0.03712205448963727,0.0026183878385929644
SER 517,L SER 517,0.0,0.0,0.0,-0.006537313432835798,0.0014962143760082643,0.00010553482505020374,0.17787064676616918,0.5909840206139034,0.041684798798250426,-0.1539651741293533,0.5870101016879319,0.041404500169029274,0.0,0.0,0.0,0.01736815920398024,0.0071099244696904455,0.0005014954053781925
VAL 518,L VAL 518,0.0,0.0,0.0,-0.011592039800995012,0.0024863280520670767,0.0001753720591111761,-0.2623532338308458,0.24927299187756402,0.017582361197279576,0.31257213930348265,0.2474986828848823,0.017457211090362922,0.0,0.0,0.0,0.03862686567164183,0.01170002656062265,0.000825256243996434
ARG 519,L ARG 519,0.0,0.0,0.0,-0.20372139303482573,0.14545410789158594,0.010259541730995369,-120.41917910447762,6.980631186286451,0.4923757603172954,120.82757711442792,7.1656626781604205,0.5054268754762035,-0.025116214925373127,0.04858187029138882,0.0034267009220242187,0.17956040199004844,0.19673409554690097,0.013876553178391317
SER 520,L SER 520,0.0,0.0,0.0,-0.01538805970149255,0.005343769954794931,0.0003769204709771504,0.16087562189054733,0.491157572118652,0.03464358401896445,-0.10466666666666669,0.4849875346742289,0.03420838313285372,0.0,0.0,0.0,0.04082089552238791,0.013990677820059687,0.000986826326326923
GLY 521,L GLY 521,0.0,0.0,0.0,-0.007980099502487566,0.002437191514358573,0.00017190623496605976,1.2700995024875616,0.2908402479038084,0.020514289377417914,-1.2379203980099505,0.2871074713956162,0.02025099962291458,0.0,0.0,0.0,0.024199004975124387,0.008196601589493835,0.0005781436996089095
PRO 522,L PRO 522,0.0,0.0,0.0,-0.01450248756218908,0.0038441328015709733,0.0002711442218366317,1.254641791044777,0.19579218103388116,0.013810115651164107,-1.197044776119403,0.19030973179267738,0.013423413497519068,0.0,0.0,0.0,0.04309452736318413,0.011473353073394284,0.0008092679289516433
PHE 523,L PHE 523,0.0,0.0,0.0,-0.08506965174129359,0.029462263989401726,0.0020781078738193164,1.5258706467661693,0.20444182761773994,0.014420214680829215,-1.6297711442786067,0.1987264360402997,0.014017082041622952,0.0,0.0,0.0,-0.18897014925373146,0.08301800502712745,0.005855638588321142
GLY 524,L GLY 524,0.0,0.0,0.0,-0.18729850746268656,0.1804752169360675,0.012729740303698465,1.7977462686567172,0.972029840204131,0.06856169862717176,-1.590870646766169,0.6696834205542591,0.04723582647011366,-0.043108799999999996,0.03460987771915591,0.0024411925514608804,-0.023531685572139437,0.32831491448331207,0.02315754855517948
GLN 525,L GLN 525,0.0,0.0,0.0,-0.5148308457711441,0.286266603713693,0.02019168938961841,2.663199004975124,1.1543935670561858,0.08142464414984495,-2.0213830845771144,1.0713306867213717,0.07556584030137009,-0.06581451940298505,0.0432222804729236,0.003048664603898736,0.06117055522388036,0.18249470619314173,0.01287218409307355
ILE 526,L ILE 526,0.0,0.0,0.0,-2.2633482587064666,0.883057605390086,0.06228608105124893,2.843597014925373,0.638611009678532,0.04504414759157854,-1.7231492537313435,0.6047694825113569,0.042657150309445876,-0.36894612537313437,0.11850811128222831,0.008358917673660262,-1.511846622885573,0.764348204571414,0.05391296550838378
PHE 527,L PHE 527,0.0,0.0,0.0,-0.7057263681592035,0.31323116215745794,0.022093622697805664,-0.9746716417910443,1.1033563186082398,0.07782475420602046,1.2797064676616925,0.8335285294224494,0.05879256939211893,-0.01227019701492537,0.012784469892429602,0.0009017469789701465,-0.41296173930348323,0.45814191751152294,0.032314839295780426
ARG 528,L ARG 528,0.0,0.0,0.0,-1.4986567164179105,0.6263504785320905,0.04417935640235451,-158.24708955223875,4.279712786423635,0.3018676651037896,155.68419402985077,3.7899984401407654,0.26732587838642147,-0.39357030447761193,0.058587238936557894,0.004132425212916128,-4.455122543283583,0.8516011807269035,0.06006731592857272
PRO 529,L PRO 529,0.0,0.0,0.0,-1.6719203980099506,0.4951575191672835,0.034925718530406324,-1.6706865671641793,0.7133818179472821,0.05031807377223521,2.191731343283582,0.6836785615951148,0.04822296760776268,-0.3898818626865669,0.08002451690778288,0.0056444942162106925,-1.5407574845771148,0.5526298469019107,0.03897950397048711
ASP 530,L ASP 530,0.0,0.0,0.0,-0.4002935323383088,0.623224377958334,0.043958858268911286,124.13264676616916,6.494864438096182,0.45811241570070604,-123.47106965174129,5.905057845973956,0.4165106663049148,-0.24465793432835817,0.04981083947013189,0.003513385724249395,0.0166256477611928,0.8487678329283977,0.05986746698378485
ASN 531,L ASN 531,0.0,0.0,0.0,-0.12411940298507473,0.012996580937364317,0.0009167081385321352,2.186373134328357,0.49782068848653155,0.0351135640107684,-1.961189054726368,0.5053553934718125,0.03564502112358398,0.0,0.0,0.0,0.10106467661691468,0.06627307292592273,0.004674542143777676
PHE 532,L PHE 532,0.0,0.0,0.0,-0.09496019900497513,0.021965110461191442,0.0015492994365651218,0.8854726368159203,0.46451606497987796,0.032764436992944464,-0.8261393034825872,0.45030593303981414,0.03176213156647484,-2.8477611940298542e-05,0.0003421290617178103,2.413192337404733e-05,-0.03565534328358175,0.031606354773712105,0.002229340377290931
VAL 533,L VAL 533,0.0,0.0,0.0,-0.039457711442786085,0.0049262675704269225,0.0003474721233347018,-1.362223880597015,0.2211317894049587,0.015597433818375445,1.4006517412935324,0.22505585400593545,0.01587421599463993,0.0,0.0,0.0,-0.0010298507462686715,0.010820521523816273,0.0007632207418127407
PHE 534,L PHE 534,0.0,0.0,0.0,-0.06960696517412933,0.016410461147342535,0.001157504682449592,1.0764925373134326,0.24689875700976338,0.017414895581777397,-0.9441144278606963,0.24988477312871415,0.0176255129196159,-5.2298507462686394e-05,0.0007396125854560162,5.2168249458524386e-05,0.06271884577114424,0.012287071544732322,0.0008666632045817878
GLY 535,L GLY 535,0.0,0.0,0.0,-0.009711442786069654,0.0013443518877029046,9.482327101624743e-05,1.3803731343283572,0.49553742379634175,0.034952514936861384,-1.3264875621890542,0.4843481551708869,0.034163284779898516,0.0,0.0,0.0,0.04417412935323389,0.013586081821733861,0.0009582883249656177
GLN 536,L GLN 536,0.0,0.0,0.0,-0.026054726368159208,0.007698419431353818,0.0005430046394946059,-0.5945472636815914,1.2299763331481026,0.08675584141958488,0.7172288557213926,1.237240147043372,0.08726819134812899,0.0,0.0,0.0,0.09662686567164248,0.027184921827239243,0.0019174765428301914
SER 537,L SER 537,0.0,0.0,0.0,-0.004686567164179108,0.0006435819049464701,4.5394767509991786e-05,-1.171308457711442,0.3193413064856649,0.022524599049222067,1.1805074626865673,0.3156261741128316,0.022262553816070837,0.0,0.0,0.0,0.004512437810945122,0.004957640921831253,0.0003496850289214854
GLY 538,L GLY 538,0.0,0.0,0.0,-0.002104477611940305,0.0004393910878769912,3.099225774813758e-05,-0.008681592039800942,0.17525951790522215,0.012361853259193995,0.014661691542288524,0.17547276574311102,0.012376894601948619,0.0,0.0,0.0,0.00387562189054734,0.0021017530556143756,0.00014824623033950123
ALA 539,L ALA 539,0.0,0.0,0.0,-0.0018059701492537357,0.0004078388364560914,2.8766733527117592e-05,-0.2759850746268657,0.10974898893954838,0.007741096819342424,0.2745273631840796,0.10974919620287268,0.007741111438570137,0.0,0.0,0.0,-0.003263681592039834,0.0008435440387925487,5.9499008954597955e-05
GLY 540,L GLY 540,0.0,0.0,0.0,-0.0008159203980099487,0.0003875490964010017,2.7335605607640782e-05,-0.5221044776119403,0.08520098585052442,0.006009614183649786,0.5209701492537313,0.08511262134908715,0.006003381432281156,0.0,0.0,0.0,-0.001950248756218917,0.0007838623837306773,5.528938958009035e-05
ASN 541,L ASN 541,0.0,0.0,0.0,-0.0011641791044776373,0.0003704380192833127,2.612868328488275e-05,-1.4259651741293524,0.18475799360270068,0.013031824078249587,1.4261791044776122,0.18466125437367562,0.013025000619142149,0.0,0.0,0.0,-0.0009502487562180342,0.0008624346180792719,6.0831447682689904e-05
ASN 542,L ASN 542,0.0,0.0,0.0,-0.0013781094527363013,0.0004849151415328525,3.420327691436492e-05,0.7992139303482588,0.22141150317066613,0.015617163306209148,-0.7969850746268657,0.2213747745837572,0.015614572671433858,0.0,0.0,0.0,0.0008507462686563598,0.0008682411684927276,6.12410101704292e-05
TRP 543,L TRP 543,0.0,0.0,0.0,-0.0028706467661691716,0.00048168865442626814,3.397569806083956e-05,1.014597014925373,0.10954588212067874,0.007726770768918355,-1.0170447761194026,0.10950954880137767,0.007724208014170495,0.0,0.0,0.0,-0.005318407960199053,0.0015891765296919874,0.00011209186980436248
ALA 544,L ALA 544,0.0,0.0,0.0,-0.0012288557213929834,0.00042009615587233783,2.963129817836038e-05,0.99060696517413,0.05816137911996792,0.004102387377455919,-0.9900746268656716,0.05825701677025911,0.0041091331371903095,0.0,0.0,0.0,-0.0006965174129353659,0.0010135587325968704,7.149092084524e-05
LYS 545,L LYS 545,0.0,0.0,0.0,-0.003343283582089586,0.0006360380821690694,4.4862667277706396e-05,-92.36389552238806,2.1634402868242346,0.15259731214833422,92.35515422885581,2.1649996475078948,0.1527073009705104,0.0,0.0,0.0,-0.012084577114431406,0.00502212130808488,0.00035423312469677186
GLY 546,L GLY 546,0.0,0.0,0.0,-0.0017960199004974473,0.0004605686292948627,3.248600634751354e-05,1.1127114427860698,0.12502826075917886,0.008818813558491243,-1.1105970149253728,0.1252456761492178,0.008834148857709659,0.0,0.0,0.0,0.0003184079601991069,0.001778285118568395,0.0001254305612128805
HIE 547,L HIE 547,0.0,0.0,0.0,-0.004343283582089509,0.000723842128536204,5.1055887193676744e-05,1.365855721393035,0.3611981913195842,0.02547695607033239,-1.3625572139303483,0.36129096605015104,0.02548349989527917,0.0,0.0,0.0,-0.0010447761194027241,0.002514235109075778,0.00017734047114243646
TYR 548,L TYR 548,0.0,0.0,0.0,-0.0045721393034825735,0.0009702130352805833,6.843355108840229e-05,0.8850895522388055,0.3167796006113436,0.022343910248464893,-0.8806268656716415,0.3166091726931802,0.022331889189975244,0.0,0.0,0.0,-0.00010945273631885988,0.002679934691230077,0.0001890280185246501
THR 549,L THR 549,0.0,0.0,0.0,-0.004532338308457697,0.0007399065457831074,5.2188983821319403e-05,1.1183830845771143,0.20137832891267074,0.014204132142748311,-1.1051343283582085,0.2007748345652404,0.014161564933532766,0.0,0.0,0.0,0.00871641791044772,0.0035075156130231627,0.00024740107602014717
GLU 550,L GLU 550,0.0,0.0,0.0,-0.008457711442786026,0.0012173916886934557,8.586818904026245e-05,104.33888059701479,1.8975515687126387,0.13384296798570655,-104.25578606965178,1.884842717219861,0.13294655471740366,0.0,0.0,0.0,0.0746368159203934,0.017303910287986477,0.0012205237258841755
GLY 551,L GLY 551,0.0,0.0,0.0,-0.004582089552238798,0.0007154844665198021,5.046638316746705e-05,1.164034825870647,0.1643560743786734,0.011592783650272696,-1.1664427860696518,0.1668369417560937,0.0117677705430917,0.0,0.0,0.0,-0.006990049751243713,0.005430694090628037,0.0003830516267893683
ALA 552,L ALA 552,0.0,0.0,0.0,-0.00751741293532337,0.001509817053802228,0.00010649428396479469,0.8791641791044779,0.2475005963316541,0.01745734605449209,-0.8509452736318414,0.24506151525434286,0.017285306540031575,0.0,0.0,0.0,0.020701492537313293,0.00713204859597281,0.0005030559209259893
GLU 553,L GLU 553,0.0,0.0,0.0,-0.027616915422885545,0.007546045218893418,0.0005322569912217209,114.40509950248754,2.9943158754944332,0.2112027575275799,-114.08580099502491,2.9211311310464207,0.20604070366316612,0.0,0.0,0.0,0.2916815920398014,0.08488258269649163,0.005987155756772528
LEU 554,L LEU 554,0.0,0.0,0.0,-0.031218905472636834,0.005215919069285122,0.0003679025648193521,1.331935323383084,0.180341662463006,0.012720320097493243,-1.3079154228855727,0.17898655501618105,0.01262473818782971,0.0,0.0,0.0,-0.007199004975124676,0.012770464953529414,0.0009007591467447849
VAL 555,L VAL 555,0.0,0.0,0.0,-0.02094527363184081,0.003922379982373058,0.00027666335242983625,0.7296616915422885,0.16173442691916187,0.011407866896083368,-0.7064427860696516,0.16411374516911134,0.011575691065716789,0.0,0.0,0.0,0.0022736318407959753,0.014026972994443518,0.000989386390539769
ASP 556,L ASP 556,0.0,0.0,0.0,-0.0655074626865672,0.017451886782480164,0.0012309611830483003,115.91280099502485,3.6305300423294513,0.25607784486000096,-115.45831343283578,3.518286256878611,0.24816077866248865,0.0,0.0,0.0,0.3889800995024904,0.1337818064733535,0.009436241067762334
SER 557,L SER 557,0.0,0.0,0.0,-0.0772935323383085,0.018018741154592583,0.0012709440076682775,1.4004975124378107,0.6347684979689163,0.04477311771275227,-1.0449402985074623,0.6222865047131998,0.04389270579074264,0.0,0.0,0.0,0.27826368159203974,0.056619750473309374,0.003993649276735656
VAL 558,L VAL 558,0.0,0.0,0.0,-0.03907960199004974,0.006092457766175705,0.00042972883751757026,0.8623532338308454,0.24851004684934916,0.01752854720420033,-0.8074278606965172,0.25109306518298335,0.017710739269931455,0.0,0.0,0.0,0.015845771144278913,0.021100826291320606,0.0014883375315576835
LEU 559,L LEU 559,0.0,0.0,0.0,-0.0714776119402985,0.017275662179780524,0.0012185312579562387,-0.27432338308457704,0.2859189599209646,0.020167168487110265,0.3474875621890548,0.298798075037802,0.02107559122549021,0.0,0.0,0.0,0.0016865671641792127,0.042500878172451254,0.0029977808089078884
ASP 560,L ASP 560,0.0,0.0,0.0,-0.3476268656716418,0.1565043355291782,0.01103896469283689,127.37218905472638,5.944116332910857,0.41926563955721613,-125.65437313432838,5.537856409029282,0.3906102739363244,-0.053361886567164174,0.0646668847089241,0.004561250362067303,1.3168271681592048,0.43424458924883025,0.03062925172369802
VAL 561,L VAL 561,0.0,0.0,0.0,-0.11110447761194032,0.018092191489322233,0.001276124794826768,0.8397611940298512,0.35289062571564067,0.024890985572612465,-0.6747562189054723,0.35672884370900343,0.025161712596045268,0.0,0.0,0.0,0.053900497512437674,0.05702910184689871,0.004022522696406349
VAL 562,L VAL 562,0.0,0.0,0.0,-0.06633333333333331,0.017735854382575755,0.0012509907132256316,0.1209701492537313,0.28123252026075596,0.01983661252027886,0.10369154228855718,0.346643327349783,0.024450335121280635,0.0,0.0,0.0,0.15832835820895544,0.12728235405398258,0.008977805040813849
ARG 563,L ARG 563,0.0,0.0,0.0,-0.47790547263681604,0.3388645894307198,0.02390166525246821,-118.57330845771143,4.125345556987251,0.29097944025227046,118.88166666666665,3.809417760623708,0.26869561164298117,-0.09997060298507468,0.07196198859802355,0.005075807316608235,-0.26951786666666844,1.0583238013167529,0.07464840534175778
LYS 564,L LYS 564,0.0,0.0,0.0,-0.7676865671641788,0.7486367220226734,0.05280476297494448,-163.68540298507457,10.932746319719929,0.7711364685908677,163.49075124378112,9.214646625111593,0.6499510598708691,-0.3749755701492536,0.12003564544131308,0.008466661625878731,-1.3373138786069674,1.9899998421862517,0.14036376642453752
GLU 565,L GLU 565,0.0,0.0,0.0,-0.14230348258706468,0.020316217520474876,0.0014329954958896595,124.06219900497518,2.7526320611146295,0.1941556956379021,-123.95417412935316,2.699797349044737,0.19042902238553708,0.0,0.0,0.0,-0.03427860696517477,0.155704312162253,0.010982535395392377
SER 566,L SER 566,0.0,0.0,0.0,-0.1333432835820894,0.06253776226106207,0.004411073643644743,-0.5700597014925372,1.0948902379926733,0.07722760292145094,1.0527114427860695,0.9839725233384232,0.06940407054620791,-0.0036450985074626867,0.0125168861771524,0.0008828730789255535,0.34566335920398,0.21285458447095346,0.015013604797199069
GLU 567,L GLU 567,0.0,0.0,0.0,-0.7874577114427863,0.927079901483182,0.06539117440617837,95.10070646766168,6.670088473713909,0.47047176623230746,-93.745512437811,5.587900239415366,0.394140093572684,-0.46116125373134326,0.12242832584294508,0.008635428289022924,0.10657506467661568,1.1701324252274188,0.08253477761081489
SER 568,L SER 568,0.0,0.0,0.0,-0.1494328358208954,0.030262478885189858,0.0021345506806682065,-2.1724626865671643,0.54820126478982,0.03866713587276381,2.4743383084577126,0.5806144240612472,0.040953383851586575,-0.0013360477611940296,0.006700444003830277,0.0004726128802407719,0.15110673830845783,0.1065380042826108,0.0075146114243064095
CYS 569,L CYS 569,0.0,0.0,0.0,-0.046482587064676624,0.00652671092481882,0.0004603586936797372,-0.8853830845771147,0.20546761982960995,0.014492568484771658,0.9151393034825869,0.20659362494562056,0.0145719907619729,0.0,0.0,0.0,-0.016726368159203964,0.02985486870373411,0.0021058000752212924
ASP 570,L ASP 570,0.0,0.0,0.0,-0.092681592039801,0.014049950317814955,0.0009910070859701899,107.84522885572142,2.6599248347902167,0.18761663207326856,-107.22359203980103,2.6230730682018626,0.18501730887329457,0.0,0.0,0.0,0.5289552238805945,0.082024344069156,0.00578555114828564
CYM 571,L CYM 571,0.0,0.0,0.0,-0.023557213930348264,0.0024672905353999414,0.00017402925621937622,98.8601741293532,2.0798732415789507,0.1467029472489324,-98.777815920398,2.0675773216593782,0.14583565992811054,0.0,0.0,0.0,0.05880099502487514,0.03860335611689311,0.002722870799447876
LEU 572,L LEU 572,0.0,0.0,0.0,-0.027144278606965163,0.004408729423128561,0.00031096779701105377,-0.26503980099502494,0.13623607111406724,0.009609351548210755,0.3204129353233833,0.13761433466870024,0.009706566763786562,0.0,0.0,0.0,0.028228855721392894,0.01026259028643064,0.0007238673065886888
GLN 573,L GLN 573,0.0,0.0,0.0,-0.008487562189054733,0.0009256405754870982,6.528965217806546e-05,0.2959601990049756,0.17607240258823767,0.012419189723930356,-0.28197512437810957,0.17663579297895116,0.012458928218141017,0.0,0.0,0.0,0.005497512437811283,0.005876104217693915,0.0004144684348278621
GLY 574,L GLY 574,0.0,0.0,0.0,-0.004363184079602006,0.0007346693918820963,5.181958346695391e-05,0.3027014925373134,0.20209251230590095,0.014254506755281705,-0.29418905472636825,0.20421560667479383,0.014404258285796973,0.0,0.0,0.0,0.004149253731343273,0.004968318728239168,0.0003504381833151664
PHE 575,L PHE 575,0.0,0.0,0.0,-0.01778606965174136,0.002646504307548861,0.00018667002106804846,-0.929218905472637,0.11558065324169381,0.008152430704210161,0.9021791044776115,0.11640663741822789,0.00821069113597885,0.0,0.0,0.0,-0.04482587064676637,0.01110351687207888,0.0007831816946332814
GLN 576,L GLN 576,0.0,0.0,0.0,-0.005268656716417904,0.0005531121237687249,3.901352115785085e-05,1.4409800995024884,0.2510669760634343,0.017708899085321902,-1.4385472636815924,0.2525282684633722,0.017811970704100268,0.0,0.0,0.0,-0.002835820895522955,0.004509570855553795,0.00031808060323685775
LEU 577,L LEU 577,0.0,0.0,0.0,-0.004318407960199051,0.0004867492461147741,3.433264467695338e-05,-0.6217611940298505,0.06874534945151484,0.0048489230846293285,0.6282537313432838,0.06908802013285548,0.0048730932109060186,0.0,0.0,0.0,0.002174129353234133,0.0024279728381246006,0.0001712559996794945
THR 578,L THR 578,0.0,0.0,0.0,-0.0025920398009950376,0.0004914556694482269,3.466461018341593e-05,0.7651094527363183,0.09695199591878578,0.006838466527005626,-0.7603781094527364,0.09723749618888036,0.006858604163389392,0.0,0.0,0.0,0.002139303482587034,0.001784537654195843,0.0001258715810721625
HIE 579,L HIE 579,0.0,0.0,0.0,-0.0026169154228855357,0.0004861386467783718,3.428957632045562e-05,-0.11543781094527365,0.18029364484453544,0.012716933195826024,0.1078805970149254,0.18036694403117798,0.012722103321820456,0.0,0.0,0.0,-0.010174129353233976,0.0019911564087146346,0.00014044534433756188
SER 580,L SER 580,0.0,0.0,0.0,-0.0009999999999999538,0.00014106912317170159,9.95024875621763e-06,0.6384925373134327,0.1119733052498994,0.00789798799512131,-0.636223880597015,0.11234525953579344,0.007924223627606829,0.0,0.0,0.0,0.0012686567164179807,0.0012725430669650844,8.97582673275077e-05
LEU 581,L LEU 581,0.0,0.0,0.0,-0.0012089552238804947,0.00040656234244407084,2.8676696581612746e-05,0.37562686567164166,0.12810616350895027,0.009035912079550281,-0.3758059701492538,0.1278637613121659,0.009018814346872647,0.0,0.0,0.0,-0.0013880597014925876,0.001035997232183893,7.307361057625513e-05
GLY 582,L GLY 582,0.0,0.0,0.0,-0.0004925373134328318,0.000499944305207286,3.526335238514321e-05,0.11552238805970153,0.09163550304970668,0.006463470033310782,-0.11527860696517409,0.09167741406042014,0.0064664262080770755,0.0,0.0,0.0,-0.00024875621890552255,0.0007776805322382707,5.485335539528455e-05
GLY 583,L GLY 583,0.0,0.0,0.0,-0.0006318407960199154,0.0004823048874984051,3.401916379041745e-05,0.13750248756218925,0.11385602868291099,0.008030785067056208,-0.13611442786069652,0.11393697236820828,0.008036494394411797,0.0,0.0,0.0,0.0007562189054728584,0.0010050982634772286,7.089416536507534e-05
GLY 584,L GLY 584,0.0,0.0,0.0,-0.0008955223880596542,0.0003217332579945021,2.2693314300232536e-05,0.4593333333333331,0.10883756363061625,0.0076768098347586395,-0.4563283582089551,0.10886959492117022,0.007679069147794894,0.0,0.0,0.0,0.002109452736318529,0.0010826355344722698,7.636322278127459e-05
THR 585,L THR 585,0.0,0.0,0.0,-0.0028557213930348268,0.0004506265422576889,3.1784745597098025e-05,0.9692587064676614,0.10220232950154103,0.007208796504444784,-0.9553184079601996,0.10201335445429063,0.0071954672323363104,0.0,0.0,0.0,0.011084577114428036,0.002562222866028444,0.00018072526654058156
GLY 586,L GLY 586,0.0,0.0,0.0,-0.0012786069651740703,0.000448313644818651,3.162160639024242e-05,0.8444477611940294,0.12482923064469573,0.008804775056623792,-0.8431542288557214,0.12499859141306609,0.00881672084417064,0.0,0.0,0.0,1.4925373134381949e-05,0.001362166886351065,9.607984413554811e-05
SER 587,L SER 587,0.0,0.0,0.0,-0.001507462686567176,0.000499944305207253,3.526335238514089e-05,0.8631641791044771,0.15960887489648032,0.011257942016035588,-0.8626169154228854,0.16011910216475667,0.01129393067271261,0.0,0.0,0.0,-0.0009601990049751153,0.0015955185872898502,0.00011253920405658001
GLY 588,L GLY 588,0.0,0.0,0.0,-0.0014328358208955392,0.0004954684379909859,3.4947649053324964e-05,0.38490547263681585,0.16066031661002775,0.01133210499633374,-0.3818805970149253,0.16038431974957557,0.011312637678782673,0.0,0.0,0.0,0.0015920398009950938,0.0015685771092519745,0.00011063889871470337
MET 589,L MET 589,0.0,0.0,0.0,-0.008343283582089573,0.0010106729762167333,7.128737528412342e-05,0.3540945273631839,0.25638125764870745,0.01808373960708295,-0.3469800995024876,0.2583387024355999,0.01822180711695494,0.0,0.0,0.0,-0.0012288557213929986,0.00404666353374015,0.00028542963823784774
GLY 590,L GLY 590,0.0,0.0,0.0,-0.0021741293532337794,0.00047266300006022386,3.3339077487105125e-05,0.8342537313432834,0.13008451251599834,0.009175454059426238,-0.8375074626865671,0.13078607040875959,0.009224938137819253,0.0,0.0,0.0,-0.005427860696517378,0.0025266775424417566,0.00017821809272496703
THR 591,L THR 591,0.0,0.0,0.0,-0.002810945273631847,0.0005126068406922227,3.615649877413862e-05,-0.00264179104477576,0.14709607326819243,0.010375357038973469,0.010552238805970152,0.1480405971866696,0.010441978619470613,0.0,0.0,0.0,0.0050995024875625005,0.0027751652277005785,0.00019574506266418316
LEU 592,L LEU 592,0.0,0.0,0.0,-0.0071840796019900606,0.0011679574694225929,8.238136805665287e-05,0.1199452736318407,0.14610410651432082,0.010305389098881386,-0.10272139303482586,0.14486879289301186,0.010218256794181316,0.0,0.0,0.0,0.010039800995024797,0.0048906864437158045,0.0003449624241614022
LEU 593,L LEU 593,0.0,0.0,0.0,-0.012616915422885575,0.0017612502450483087,0.00012422901387747063,0.4237114427860696,0.12044497233840773,0.008495533319110604,-0.4120248756218903,0.1203236281891742,0.008486974362743408,0.0,0.0,0.0,-0.0009303482587065309,0.006424852583871898,0.000453174160257183
ILE 594,L ILE 594,0.0,0.0,0.0,-0.006393034825870605,0.0008521271270052742,6.010441331873531e-05,0.6073432835820896,0.1346705084195289,0.009498925269916315,-0.6101194029850748,0.13555585095451017,0.009561372517474534,0.0,0.0,0.0,-0.009169154228855756,0.004267340250906699,0.00030099497373539707
SER 595,L SER 595,0.0,0.0,0.0,-0.004726368159203966,0.0008521271270052205,6.010441331873153e-05,0.6084129353233834,0.28069273516421955,0.019798539015144088,-0.5920895522388059,0.28205714099516577,0.01989477678225507,0.0,0.0,0.0,0.011597014925373178,0.006272564524673717,0.0004424325887668779
LYS 596,L LYS 596,0.0,0.0,0.0,-0.020318407960198962,0.00653106693246624,0.00046066594276941264,-106.39351741293528,3.2445717485964805,0.22885444582111936,106.56673134328354,3.3095739873267336,0.23343935023205717,0.0,0.0,0.0,0.15289552238806112,0.07473371654020161,0.005271309931845041
ILE 597,L ILE 597,0.0,0.0,0.0,-0.018631840796019882,0.003487544446055348,0.00024599241851371435,0.46899004975124364,0.11600192956234301,0.008182145244793656,-0.45050248756218914,0.11616145584770211,0.008193397361392882,0.0,0.0,0.0,-0.00014427860696509417,0.007861619065455726,0.0005545158541369567
ARG 598,L ARG 598,0.0,0.0,0.0,-0.010184079601990083,0.002054226385629102,0.00014489395750845414,-93.59112935323382,1.4945565552033022,0.10541789138653783,93.61465174129349,1.4981203905561895,0.10566926495071792,0.0,0.0,0.0,0.013338308457712915,0.008050522996788165,0.0005678401101153356
GLU 599,L GLU 599,0.0,0.0,0.0,-0.018537313432835822,0.005488101171981012,0.0003871008101045242,104.00737313432838,2.6095801810757253,0.184065593995325,-103.89924378109455,2.5798850537987823,0.1819710612116095,0.0,0.0,0.0,0.0895920398009938,0.03260959685862478,0.0023001036179147306
GLU 600,L GLU 600,0.0,0.0,0.0,-0.09756218905472633,0.049666723728813776,0.003503220583617901,110.96907462686565,3.069587270197639,0.21651199235292673,-110.4096567164179,2.94152110387541,0.20747890145740647,-0.0019884895522388033,0.011208166234786451,0.0007905630915520995,0.4598672318407964,0.16393581200773827,0.011563140628187753
TYR 601,L TYR 601,0.0,0.0,0.0,-0.10510447761194026,0.050279853930717364,0.00354646745360422,0.008109452736318438,0.40886815980178803,0.028839336398036396,0.18612437810945273,0.3726158031657967,0.026282292316262508,-0.01040274626865672,0.02598454827935034,0.0018328087208905846,0.0787266069651744,0.04305847805572529,0.003037110872214949
PRO 602,L PRO 602,0.0,0.0,0.0,-0.01429353233830846,0.004895770126806078,0.00034532099951941605,-0.9403383084577114,0.08952258657783943,0.0063144363963000836,0.9427263681592045,0.08930817432484099,0.006299312922036202,0.0,0.0,0.0,-0.01190547263681558,0.005014012196729776,0.00035366115208248865
ASP 603,L ASP 603,0.0,0.0,0.0,-0.013218905472636816,0.004185005310483609,0.00029518751480945654,100.05328358208963,2.053971249722758,0.14487596160915533,-99.97726368159202,2.035610098414646,0.14358086585142601,0.0,0.0,0.0,0.06280099502487713,0.032740350429912905,0.002309326263741324
ARG 604,L ARG 604,0.0,0.0,0.0,-0.027527363184079626,0.009024593126945058,0.0006365457196998334,-100.35802985074629,2.2023026075516388,0.15533844890305074,100.55663681592044,2.2274560244197272,0.15711263413422774,0.0,0.0,0.0,0.17107960199004565,0.07731838699175324,0.005453618528989162
ILE 605,L ILE 605,0.0,0.0,0.0,-0.0052736318407960205,0.0007789208274937967,5.49408390773701e-05,0.9531940298507462,0.12043700347133135,0.008494971238565035,-0.9476815920398008,0.11980983318913797,0.008450734057670845,0.0,0.0,0.0,0.00023880597014937766,0.0029308254601349624,0.00020672448891529546
MET 606,L MET 606,0.0,0.0,0.0,-0.0056368159203980936,0.0008300559298696671,5.854763110510017e-05,-0.6620149253731342,0.13366839036662165,0.009428241312397227,0.6649950248756217,0.13393068295183513,0.009446742004902482,0.0,0.0,0.0,-0.0026567164179103647,0.0019410637603055276,0.00013691208134335088
ASN 607,L ASN 607,0.0,0.0,0.0,-0.0026915422885572244,0.00048292033422362617,3.406257405536037e-05,1.3625820895522383,0.17182261035865107,0.01211943249218547,-1.3560746268656718,0.17175416135647892,0.012114604471826268,0.0,0.0,0.0,0.003815920398009612,0.002151233655931945,0.00015173632278990616
THR 608,L THR 608,0.0,0.0,0.0,-0.0018905472636815727,0.0003705048310827633,2.613339582586576e-05,-0.6967213930348262,0.12055308687988107,0.008503159130894482,0.7032139303482587,0.1211299988519187,0.00854385136391579,0.0,0.0,0.0,0.00460199004975124,0.002061443251342895,0.00014540299596760054
PHE 609,L PHE 609,0.0,0.0,0.0,-0.0018756218905471818,0.00035889927953969384,2.5314803335813258e-05,0.6105074626865673,0.09599466814603347,0.006770941832260574,-0.6116766169154226,0.09614991352644037,0.006781891997105805,0.0,0.0,0.0,-0.003044776119402791,0.001168826036290654,8.244263203989956e-05
SER 610,L SER 610,0.0,0.0,0.0,-0.0009601990049751236,0.0002410754515340514,1.7004151283067513e-05,-0.47341791044776105,0.110057083685085,0.007762828147145757,0.4728905472636815,0.11009492945969533,0.0077654975822657735,0.0,0.0,0.0,-0.0014875621890546903,0.0012463257551393956,8.790904073192295e-05
VAL 611,L VAL 611,0.0,0.0,0.0,-0.0008706467661691699,0.0003355904866475683,2.3670727848071576e-05,0.47750746268656763,0.062268326392085266,0.004392069102750959,-0.47641293532338336,0.06235042704805701,0.004397860036525837,0.0,0.0,0.0,0.00022388059701522204,0.000831366953046926,5.864010355013704e-05
VAL 612,L VAL 612,0.0,0.0,0.0,-0.0006865671641791084,0.00046388866471403336,3.2720183590254265e-05,-0.2512835820895521,0.07445766889193096,0.005251839031997464,0.251044776119403,0.07438392396447552,0.005246637465870213,0.0,0.0,0.0,-0.0009253731343283049,0.0008282349421976073,5.8419188537998186e-05
PRO 613,L PRO 613,0.0,0.0,0.0,-0.0005174129353234277,0.000499696697691175,3.524588749754896e-05,-0.09238308457711437,0.10403710356333742,0.0073382114885027,0.09162189054726365,0.10392441914169287,0.007330263342224446,0.0,0.0,0.0,-0.0012786069651741984,0.0007343661088599813,5.179819153195259e-05
SER 614,L SER 614,0.0,0.0,0.0,-0.00021890547263681722,0.00041350437323741843,2.9166349680137058e-05,0.26069154228855734,0.15357609285506058,0.010832422379600998,-0.2605024875621893,0.1535477019039395,0.010830419836310666,0.0,0.0,0.0,-2.985074626871971e-05,0.0007324086057542505,5.1660119908586915e-05
PRO 615,L PRO 615,0.0,0.0,0.0,-0.00028358208955224956,0.00045073638419528586,3.179249325001017e-05,-0.06388557213930353,0.09621830403121222,0.0067867158913765225,0.06385074626865671,0.09620923307715233,0.0067860760756087435,0.0,0.0,0.0,-0.00031840796019890806,0.0007249014019322436,5.1130602578265964e-05
LYS 616,L LYS 616,0.0,0.0,0.0,-0.00027363184079602236,0.0004458222252183095,3.144587520100592e-05,-66.84475621890549,1.151898720357015,0.081248671231695,66.84292039800994,1.1517319830703263,0.0812369104902784,0.0,0.0,0.0,-0.0021094527363178044,0.0007841465233938606,5.5309431246662134e-05
VAL 617,L VAL 617,0.0,0.0,0.0,-0.00025870646766168627,0.0004379240016848746,3.088877746676797e-05,0.24240796019900493,0.08682127084397892,0.006123900275307247,-0.24229850746268636,0.08675057427519348,0.006118913723822342,0.0,0.0,0.0,-0.00014925373134336436,0.0007036591923678131,4.96322926395239e-05
SER 618,L SER 618,0.0,0.0,0.0,-0.00028855721393034246,0.00045309154507571127,3.195861349017514e-05,-0.46162686567164196,0.2061301213794993,0.014539297741143055,0.461502487562189,0.20609397760670398,0.014536748355974877,0.0,0.0,0.0,-0.00041293532338307777,0.0007685560802917254,5.420976617752374e-05
ASP 619,L ASP 619,0.0,0.0,0.0,-0.000462686567164179,0.0004986057638355241,3.516893895632145e-05,75.44087562189054,0.9579991428316136,0.06757204953925737,-75.43482587064679,0.957288076921565,0.06752189481703345,0.0,0.0,0.0,0.005587064676613192,0.0011389232240334665,8.033345028715457e-05
THR 620,L THR 620,0.0,0.0,0.0,-0.0005472636815920442,0.0004977611318718748,3.510936321106405e-05,-0.5810099502487561,0.15148071778675865,0.01068462601780038,0.5806368159203984,0.15141443386906972,0.010679950710725998,0.0,0.0,0.0,-0.0009203980099501966,0.0008002685126468078,5.644658869051071e-05
VAL 621,L VAL 621,0.0,0.0,0.0,-0.0004029850746268644,0.0004904978126911919,3.459704817699641e-05,-0.17233333333333348,0.05955467685795182,0.004200663022563183,0.1721293532338308,0.059533035137779244,0.004199136533318847,0.0,0.0,0.0,-0.0006069651741293769,0.00075951755031386,5.357223742815435e-05
VAL 622,L VAL 622,0.0,0.0,0.0,-0.0005970149253731497,0.0004904978126912051,3.4597048176997345e-05,0.10598507462686559,0.0865860787365071,0.006107311103118268,-0.10576616915422889,0.08649303339358104,0.0061007481906473725,0.0,0.0,0.0,-0.00037810945273632234,0.00079570889446869,5.612497802131825e-05
GLU 623,L GLU 623,0.0,0.0,0.0,-0.0006368159203980171,0.0004809172526803851,3.392128757688714e-05,78.4588208955224,0.9255317942951722,0.06528197934438416,-78.45194527363186,0.9250435310385439,0.06524753990963941,0.0,0.0,0.0,0.00623880597014751,0.001218712544383123,8.596135501725131e-05
PRO 624,L PRO 624,0.0,0.0,0.0,-0.0004626865671641657,0.0004986057638355091,3.5168938956320396e-05,0.5195721393034822,0.07362264968856334,0.005192941318572155,-0.5197512437810943,0.0735930575553407,0.005190854050428905,0.0,0.0,0.0,-0.0006417910447760465,0.0007337254330225387,5.1753001742639925e-05
TYR 625,L TYR 625,0.0,0.0,0.0,-0.0008109452736318553,0.0003915520869642039,2.7617954792048582e-05,0.17903980099502478,0.10299760132433856,0.007264890653807396,-0.17843781094527364,0.10297561592826256,0.007263339923533884,0.0,0.0,0.0,-0.00020895522388066017,0.0006736840151171157,4.751800665368752e-05
ASN 626,L ASN 626,0.0,0.0,0.0,-0.0009402985074627664,0.00023693295322968098,1.6711961981298578e-05,0.6022139303482581,0.1922735121839133,0.013561927886465803,-0.6007064676616916,0.19228373108963612,0.013562648672500848,0.0,0.0,0.0,0.0005671641791038628,0.0007640663785010349,5.389308703006613e-05
ALA 627,L ALA 627,0.0,0.0,0.0,-0.0004179104477611944,0.0004932152728912925,3.4788723040837536e-05,0.5720696517412935,0.09844459574916735,0.006943746401664719,-0.57218407960199,0.0984555911471406,0.006944521957240224,0.0,0.0,0.0,-0.0005323383084577036,0.0008166178307919567,5.7599780678106526e-05
THR 628,L THR 628,0.0,0.0,0.0,-0.0006119402985074461,0.000487308290069075,3.437207659717721e-05,0.035004975124378314,0.09863594540780708,0.006957243165946476,-0.034432835820895534,0.09855940813417619,0.006951844642905944,0.0,0.0,0.0,-3.980099502483478e-05,0.000880076862427274,6.207583565316685e-05
LEU 629,L LEU 629,0.0,0.0,0.0,-0.001104477611940316,0.0003217332579945077,2.2693314300232932e-05,0.38277114427860703,0.08776448223214606,0.006190429277054406,-0.3815422885572137,0.08761170241887056,0.00617965301990585,0.0,0.0,0.0,0.000124378109452906,0.0007258227353168801,5.1195588424625716e-05
SER 630,L SER 630,0.0,0.0,0.0,-0.000985074626865667,0.0002727711474999626,1.9239793302181768e-05,0.27149253731343265,0.11060562001154924,0.007801518916446829,-0.27003482587064676,0.11076385072736826,0.007812679650616541,0.0,0.0,0.0,0.000472636815920405,0.0008812573064871594,6.215909775740749e-05
VAL 631,L VAL 631,0.0,0.0,0.0,-0.0009452736318408035,0.00028562587252550743,2.014649569616535e-05,0.522402985074627,0.08749863846016694,0.006171678103147528,-0.521950248756219,0.08748365881488628,0.0061706215204349445,0.0,0.0,0.0,-0.0004925373134324695,0.0007987515319555497,5.63395891225186e-05
HIE 632,L HIE 632,0.0,0.0,0.0,-0.0013184079601989284,0.00046585870291410245,3.285913937100353e-05,-0.09199999999999989,0.24200787372578128,0.017069919273574107,0.09167661691542278,0.2420874187333014,0.017075529945805884,0.0,0.0,0.0,-0.0016417910447758545,0.0008411344957378525,5.93290528916127e-05
GLN 633,L GLN 633,0.0,0.0,0.0,-0.002368159203980102,0.0005219377352996591,3.681464933447801e-05,0.47498507462686546,0.6367021256381655,0.04490950529267305,-0.47207960199004995,0.6377150314405445,0.044980950159371626,0.0,0.0,0.0,0.000537313432835311,0.0017703615017928326,0.00012487167237744184
LEU 634,L LEU 634,0.0,0.0,0.0,-0.0019303482587064715,0.00044062865324345795,3.107954887869516e-05,0.5807611940298509,0.10677251908803737,0.007531152823292565,-0.5801791044776119,0.10684017803700518,0.007535925117595371,0.0,0.0,0.0,-0.0013482587064675552,0.0011878780163914926,8.378645510365474e-05
VAL 635,L VAL 635,0.0,0.0,0.0,-0.001144278606965185,0.0003652568127955959,2.5763229156785833e-05,0.3142039800995025,0.11444789895930194,0.008072532377517145,-0.313910447761194,0.11423599532180197,0.008057585847347636,0.0,0.0,0.0,-0.0008507462686567686,0.0008964340301695297,6.322958130865322e-05
GLU 636,L GLU 636,0.0,0.0,0.0,-0.0018656716417910372,0.0004536920642856806,3.200097084937421e-05,86.7319303482587,1.4482539788285198,0.10215195946164676,-86.72881592039802,1.4469473307796266,0.10205979561437106,0.0,0.0,0.0,0.001248756218904648,0.0017976798051553792,0.0001267985569283886
ASN 637,L ASN 637,0.0,0.0,0.0,-0.0031044776119402723,0.0005589879365249068,3.942796903456874e-05,1.4817164179104476,0.1795793708279711,0.012666552191215487,-1.4739701492537312,0.17888632568447585,0.01261766855585984,0.0,0.0,0.0,0.00464179104477626,0.0028373915524668733,0.0002001341692006731
THR 638,L THR 638,0.0,0.0,0.0,-0.0020000000000000564,0.0004460997367454243,3.1465449354905984e-05,-0.6472537313432837,0.1074524089889108,0.007579108559377327,0.6533084577114425,0.10732331020585548,0.007570002633313252,0.0,0.0,0.0,0.004054726368158839,0.0016274969487405752,0.00011479478376174105
ASP 639,L ASP 639,0.0,0.0,0.0,-0.0022537313432835883,0.00047869901163880523,3.376482491752754e-05,89.64115422885577,1.364119496626148,0.09621757064524915,-89.6461144278607,1.3633332038492372,0.09616210982895161,0.0,0.0,0.0,-0.007213930348257377,0.0032946519267672814,0.00023238682923253855
GLU 640,L GLU 640,0.0,0.0,0.0,-0.001930348258706423,0.0003800031135110223,2.6803353012761686e-05,86.47737313432835,1.1263189040892962,0.07944441010580461,-86.47766169154227,1.1256703497455518,0.079398664609504,0.0,0.0,0.0,-0.0022189054726368057,0.0022062418905532976,0.00015561630450253538
THR 641,L THR 641,0.0,0.0,0.0,-0.0010547263681592392,0.00024835789003679155,1.7517814890134275e-05,-0.434900497512438,0.141808960027324,0.010002432824474019,0.43563184079602,0.14197688754900903,0.010014277518594272,0.0,0.0,0.0,-0.00032338308457749085,0.0009670699952091047,6.821185813491376e-05
TYR 642,L TYR 642,0.0,0.0,0.0,-0.0015621890547262932,0.0004961174472563989,3.4993426637326035e-05,0.14488059701492545,0.0850864101117988,0.006001532634150398,-0.14527860696517406,0.08506258737655356,0.0059998523079640995,0.0,0.0,0.0,-0.0019601990049750795,0.0009454830875560549,6.668923506761145e-05
CYS 643,L CYS 643,0.0,0.0,0.0,-0.0005820895522388126,0.0004932152728912967,3.478872304083783e-05,-0.34857711442786043,0.1792897409712678,0.012646123276250743,0.34872636815920405,0.1793851570736887,0.012652853409203234,0.0,0.0,0.0,-0.00043283582089568906,0.000873442561573794,6.160788815103794e-05
ILE 644,L ILE 644,0.0,0.0,0.0,-0.0008656716417910395,0.00034100476593420034,2.4052621663857568e-05,0.22625870646766166,0.0774969281132061,0.005466211848715888,-0.2262985074626865,0.07756749875717243,0.0054711895181488845,0.0,0.0,0.0,-0.0009054726368154804,0.0006736105289960746,4.7512823342357246e-05
ASP 645,L ASP 645,0.0,0.0,0.0,-0.00041293532338310536,0.0004923613937806414,3.4728495052120435e-05,73.4361890547264,0.7089456287702293,0.050005169113519855,-73.43210945273633,0.7086078903355925,0.049981346881102055,0.0,0.0,0.0,0.0036666666666707415,0.0009739560469651929,6.869756277658698e-05
ASN 646,L ASN 646,0.0,0.0,0.0,-0.0006069651741293814,0.0004884244583592202,3.445080503817864e-05,-0.12164676616915455,0.09714803599405689,0.006852294127768132,0.12183582089552236,0.09711652697348078,0.006850071652815797,0.0,0.0,0.0,-0.00041791044776191686,0.0007691033817896351,5.4248369848734076e-05
GLU 647,L GLU 647,0.0,0.0,0.0,-0.0002487562189054806,0.00043229221883043096,3.0491542132183024e-05,70.1217064676617,1.130709062266376,0.07975406798811752,-70.11848756218903,1.1302924031052137,0.0797246791168542,0.0,0.0,0.0,0.0029701492537313853,0.0009191735838385067,6.483350575735265e-05
ALA 648,L ALA 648,0.0,0.0,0.0,-0.00017910447761194928,0.00038343977846763515,2.7045756668793858e-05,-0.4544278606965174,0.059656195917472093,0.004207823624919055,0.4544626865671644,0.059645718972841225,0.0042070846382227575,0.0,0.0,0.0,-0.00014427860696518695,0.0007082172994736769,4.9953796725897395e-05
LEU 649,L LEU 649,0.0,0.0,0.0,-0.000532338308457686,0.0004989531378857828,3.519344083266275e-05,-0.5342388059701493,0.07369307525044459,0.005197908754703886,0.5342786069651742,0.07374119048522934,0.00520130254169503,0.0,0.0,0.0,-0.0004925373134327529,0.0007338266295516141,5.176013959545227e-05
TYR 650,L TYR 650,0.0,0.0,0.0,-0.0005223880597015189,0.0004994985233039497,3.523190935402848e-05,-0.40088557213930337,0.09249290326841768,0.006523946381841182,0.40066169154228876,0.09243750060195496,0.006520038579051547,0.0,0.0,0.0,-0.0007462686567161082,0.0007125725990505152,5.0260995872124765e-05
ASP 651,L ASP 651,0.0,0.0,0.0,-0.00023383084577113398,0.0004232658518438263,2.9854871294069787e-05,67.19630845771147,0.6598271553953694,0.04654061912825738,-67.19388059701491,0.6595985705732191,0.046524495998041836,0.0,0.0,0.0,0.002194029850747271,0.0008147668097882388,5.746921972312307e-05
ILE 652,L ILE 652,0.0,0.0,0.0,-0.000338308457711432,0.00047313406678481043,3.3372303972001526e-05,-0.49169154228855727,0.06299336123995918,0.004443209117880216,0.49164179104477607,0.063005338514838,0.004444053929712787,0.0,0.0,0.0,-0.00038805970149232224,0.0007321043861748886,5.163866191393079e-05
CYS 653,L CYS 653,0.0,0.0,0.0,-0.0002636815920398007,0.0004406286532434728,3.107954887869621e-05,-0.09199004975124375,0.07551507971376728,0.005326423040731832,0.09199004975124375,0.07541559745041797,0.005319406102900919,0.0,0.0,0.0,-0.00026368159203978963,0.0007630290371616412,5.381991861347711e-05
PHE 654,L PHE 654,0.0,0.0,0.0,-0.00022388059701491838,0.00041684298638114945,2.9401837294534916e-05,-0.19811940298507444,0.06331871267459617,0.004466157638683667,0.1980746268656715,0.06332392757848589,0.00446652546964324,0.0,0.0,0.0,-0.0002686567164178853,0.0007035536566804764,4.9624848726085944e-05
ARG 655,L ARG 655,0.0,0.0,0.0,-0.00022885572139303502,0.0004200961558723298,2.9631298178359816e-05,-65.35479104477609,0.7407561526804691,0.05224891047134513,65.35308955223877,0.7405237167489879,0.052232515704821306,0.0,0.0,0.0,-0.0019303482587035242,0.0006947739373252896,4.900557507052096e-05
THR 656,L THR 656,0.0,0.0,0.0,-0.0001940298507462738,0.0003954519790893171,2.789303197332559e-05,-0.4021990049751244,0.20561871248595737,0.014503225739045965,0.40216417910447794,0.20553879664389038,0.014497588910162005,0.0,0.0,0.0,-0.00022885572139281298,0.0006819369429124962,4.810012329753444e-05
LEU 657,L LEU 657,0.0,0.0,0.0,-0.0002985074626865829,0.0004576032751270657,3.2276846391341177e-05,-0.15072636815920387,0.07156634017478962,0.005047900428533292,0.15076119402985086,0.07154522409715103,0.005046411015254642,0.0,0.0,0.0,-0.00026368159203958363,0.000708950859722782,5.0005538076464834e-05
LYS 658,L LYS 658,0.0,0.0,0.0,-0.00019402985074626661,0.00039545197908930253,2.789303197332456e-05,-64.28916417910449,0.7343435609990803,0.05179660112846924,64.287368159204,0.7341439552585525,0.05178252202507109,0.0,0.0,0.0,-0.0019900497512437385,0.0007530372976509088,5.311515564760748e-05
LEU 659,L LEU 659,0.0,0.0,0.0,-0.0002686567164178781,0.00044326096731091687,3.1265217997399666e-05,-0.3414079601990046,0.11667603119340035,0.0082296927078046,0.34121890547263695,0.11666395948868677,0.008228841235405033,0.0,0.0,0.0,-0.00045771144278576516,0.0007049595001374644,4.9724009277982944e-05
THR 660,L THR 660,0.0,0.0,0.0,-0.00016915422885571988,0.0003748880842544146,2.6442566666648015e-05,0.02918905472636827,0.24198847486967898,0.017068550983763666,-0.029258706467661696,0.24190988153113205,0.01706300743708569,0.0,0.0,0.0,-0.00023880597014921858,0.0006636897968419723,4.681306884925689e-05
THR 661,L THR 661,0.0,0.0,0.0,-0.00022388059701491673,0.00041684298638114647,2.9401837294534706e-05,0.0619651741293532,0.13248040794265137,0.009344447492950776,-0.061850746268656866,0.13245161554183502,0.009342416633582191,0.0,0.0,0.0,-0.00010945273631865661,0.0007316309042850306,5.1605265076410805e-05
PRO 662,L PRO 662,0.0,0.0,0.0,-0.0003880597014925542,0.0004873082900691107,3.437207659717973e-05,-0.13049253731343288,0.07127503448840439,0.005027353309656642,0.1304079601990049,0.07117970206727828,0.005020629079127594,0.0,0.0,0.0,-0.00047263681592043654,0.0008348727149613587,5.8887380929795954e-05
THR 663,L THR 663,0.0,0.0,0.0,-0.0004825870646766193,0.0004996966976911353,3.524588749754616e-05,-0.13727860696517427,0.2558205838754534,0.018044192728293787,0.13716915422885578,0.2555577477432898,0.018025653696942704,0.0,0.0,0.0,-0.0005920398009951254,0.0008120585710362582,5.727819529008228e-05
TYR 664,L TYR 664,0.0,0.0,0.0,-0.0011791044776119175,0.0003834397784676011,2.704575666879146e-05,0.059796019900497537,0.16175985881688107,0.01140966072383929,-0.060238805970149245,0.1616459883782252,0.011401628922371107,0.0,0.0,0.0,-0.001621890547263101,0.0007702932232026633,5.433229479115872e-05
GLY 665,L GLY 665,0.0,0.0,0.0,-0.0005671641791044736,0.0004954684379909767,3.4947649053324313e-05,0.2861492537313433,0.0928195039331085,0.0065469830165388,-0.2861990049751241,0.09270866043905016,0.00653916471928075,0.0,0.0,0.0,-0.0006169154228856666,0.0007901838301206509,5.573527002979565e-05
ASP 666,L ASP 666,0.0,0.0,0.0,-0.0005572139303482791,0.0004967157800735964,3.503562978026949e-05,76.40967164179102,0.9657936450489863,0.06812183133593977,-76.40077114427862,0.9646481932173765,0.06804103739317945,0.0,0.0,0.0,0.008343283582091212,0.0014917908581145141,0.00010522281415490088
LEU 667,L LEU 667,0.0,0.0,0.0,-0.0007960199004974468,0.0004029543628122353,2.8422209320070517e-05,0.01706467661691544,0.07280042094364593,0.0051349457745261135,-0.015547263681592035,0.07282548488497324,0.005136713648639249,0.0,0.0,0.0,0.0007213930348260276,0.0007275598484564422,5.1318114938349764e-05
ASN 668,L ASN 668,0.0,0.0,0.0,-0.001238805970149294,0.000426353936032351,3.00726879584476e-05,-0.3734328358208953,0.23110635211193387,0.016300985225922604,0.3741940298507463,0.23110392046417033,0.016300813710713673,0.0,0.0,0.0,-0.00047761194029866696,0.0009200617914875607,6.489615509447587e-05
HIE 669,L HIE 669,0.0,0.0,0.0,-0.0013084577114427856,0.0004618566354338427,3.257685529584639e-05,0.46718905472636807,0.581058584555956,0.040984712517354624,-0.4677860696517413,0.5808232954199262,0.040968116501298835,0.0,0.0,0.0,-0.0019054726368160839,0.0009442256563170705,6.660054270644533e-05
LEU 670,L LEU 670,0.0,0.0,0.0,-0.0007562189054726363,0.0004293621693610215,3.0284872377433347e-05,0.2796965174129356,0.09545920666507483,0.006733173291455042,-0.2789253731343284,0.0954102396696283,0.006729719425899044,0.0,0.0,0.0,1.4925373134872437e-05,0.0007362511734798758,5.193115373847787e-05
VAL 671,L VAL 671,0.0,0.0,0.0,-0.0009800995024876033,0.00024352712936359305,1.7177079303924008e-05,-0.09561691542288561,0.10745721125723455,0.00757944728526816,0.09824875621890546,0.107735339116155,0.007599064911861928,0.0,0.0,0.0,0.0016517412935320333,0.0009661481467812919,6.814683596020938e-05
SER 672,L SER 672,0.0,0.0,0.0,-0.0011940298507462455,0.00039545197908929353,2.7893031973323927e-05,0.127179104477612,0.1696470370366588,0.011965979381720853,-0.12483582089552238,0.1695673391250744,0.01196035792446794,0.0,0.0,0.0,0.0011492537313432705,0.0011707938117152667,8.258142821677405e-05
ALA 673,L ALA 673,0.0,0.0,0.0,-0.0006915422885572328,0.0004618566354338497,3.2576855295846884e-05,0.3068059701492537,0.10261010183789533,0.007237558547416377,-0.3073880597014925,0.10242385185867894,0.0072244214867869735,0.0,0.0,0.0,-0.0012736318407959057,0.0009031461007966712,6.370301426767197e-05
THR 674,L THR 674,0.0,0.0,0.0,-0.0008358208955224197,0.0003704380192833221,2.6128683284883414e-05,-0.23061691542288584,0.19206406350483124,0.013547154515712012,0.23217412935323392,0.19199226385576254,0.013542090158942933,0.0,0.0,0.0,0.0007213930348253935,0.000887721691042411,6.261506028793457e-05
MET 675,L MET 675,0.0,0.0,0.0,-0.002069651741293441,0.0003234213525004408,2.281238330612442e-05,-0.15029353233830844,0.2812155710853434,0.019835417017621895,0.15209950248756246,0.28055125204608883,0.019788559565434936,0.0,0.0,0.0,-0.0002636815920397565,0.001302551792539646,9.187491962965977e-05
SER 676,L SER 676,0.0,0.0,0.0,-0.0013184079601989919,0.0004658587029142154,3.28591393710115e-05,0.5425422885572143,0.15610198685868734,0.011010585205759163,-0.5429154228855722,0.15578910930503093,0.010988516524681953,0.0,0.0,0.0,-0.0016915422885570336,0.001207100926278119,8.514233462491243e-05
GLY 677,L GLY 677,0.0,0.0,0.0,-0.0005920398009950392,0.0004914556694482293,3.4664610183416095e-05,-0.05301492537313431,0.08563404014735951,0.006040159478619922,0.05323880597014923,0.0856115413161946,0.006038572533427511,0.0,0.0,0.0,-0.0003681592039801055,0.0008065534404278568,5.688989331614579e-05
VAL 678,L VAL 678,0.0,0.0,0.0,-0.001203980099502539,0.0004029543628122139,2.8422209320069006e-05,-0.2513830845771146,0.08956177174246566,0.006317200304707664,0.2532587064676617,0.08986453451446204,0.006338555544094949,0.0,0.0,0.0,0.000671641791044545,0.0010517182297889761,7.418248425002201e-05
THR 679,L THR 679,0.0,0.0,0.0,-0.002054726368159233,0.00026764134639429047,1.8877965030170523e-05,0.10316417910447753,0.14489844757587356,0.010220348474235934,-0.10049751243781098,0.1447573754770583,0.010210398015594004,0.0,0.0,0.0,0.0006119402985073621,0.0016111108977328245,0.00011363900083778583
THR 680,L THR 680,0.0,0.0,0.0,-0.0015721393034826162,0.0004947685528538425,3.489828296201609e-05,0.4105273631840791,0.17163852012169273,0.012106447768029377,-0.40937810945273617,0.17195138824334627,0.0121285157838244,0.0,0.0,0.0,-0.0004228855721398051,0.0012598956096063491,8.886618446753344e-05
CYX 681,L CYX 681,0.0,0.0,0.0,-0.0012487562189054423,0.000432292218830458,3.0491542132184932e-05,0.04099502487562192,0.09520250725786303,0.006715067111308007,-0.03735323383084582,0.09480044294242326,0.006686707681089144,0.0,0.0,0.0,0.0023930348258708275,0.0014035318789062802,9.899750575043257e-05
LEU 682,L LEU 682,0.0,0.0,0.0,-0.0032835820895522417,0.0004507363841952784,3.179249325000964e-05,0.1499154228855721,0.15562449324082298,0.010976905402763054,-0.14571144278606968,0.15611427858628246,0.011011452197376217,0.0,0.0,0.0,0.0009203980099502065,0.0015238181427373449,0.0001074818446345578
ARG 683,L ARG 683,0.0,0.0,0.0,-0.004611940298507422,0.00048730829006900353,3.437207659717218e-05,-87.1761194029851,1.001886278518821,0.07066760941421368,87.18753731343287,1.0009441412863866,0.07060115617757022,0.0,0.0,0.0,0.006805970149250737,0.004798130251411055,0.00033843401371513014
PHE 684,L PHE 684,0.0,0.0,0.0,-0.0026268656716417777,0.0004836373655528427,3.4113149545809984e-05,0.1732935323383087,0.10485578064317058,0.007395956517409124,-0.17630845771144288,0.10488982316265952,0.007398357691596554,0.0,0.0,0.0,-0.005641791044776033,0.0011245982261532327,7.932304284195391e-05
PRO 685,L PRO 685,0.0,0.0,0.0,-0.001587064676616935,0.0004923613937805863,3.4728495052116546e-05,-0.20069651741293557,0.08561735095114424,0.006038982313481658,0.2001691542288558,0.08559572479548679,0.006037456922073571,0.0,0.0,0.0,-0.002114427860696437,0.0008820153291274144,6.221256455201003e-05
GLY 686,L GLY 686,0.0,0.0,0.0,-0.0006268656716417861,0.0004836373655528212,3.411314954580847e-05,0.44416915422885533,0.1282783480207279,0.009048057038600392,-0.4445920398009951,0.12832368408378161,0.009051254797931915,0.0,0.0,0.0,-0.0010497512437810828,0.0008149794355741724,5.748421718971574e-05
GLN 687,L GLN 687,0.0,0.0,0.0,-0.0011293532338308738,0.0003355904866475347,2.3670727848069205e-05,-0.2748905472636819,0.3230600239349871,0.022786897154171697,0.274810945273632,0.32351995037116515,0.022819337863709262,0.0,0.0,0.0,-0.0012089552238811023,0.0009495321723113809,6.697483548565235e-05
LEU 688,L LEU 688,0.0,0.0,0.0,-0.0011343283582089744,0.0003410047659341572,2.4052621663854525e-05,0.2504179104477611,0.11826672981320013,0.00834189193756741,-0.2494427860696517,0.1186258718527915,0.008367223863877038,0.0,0.0,0.0,-0.0001592039800996087,0.0008070136356611621,5.6922352985170886e-05
ASN 689,L ASN 689,0.0,0.0,0.0,-0.0014378109452735934,0.0004961174472564788,3.499342663733167e-05,-1.103756218905472,0.22320979416810943,0.01574400497331761,1.1064029850746269,0.22361040611392036,0.015772261961281443,0.0,0.0,0.0,0.0012089552238807488,0.0009495321723118674,6.697483548568667e-05
ALA 690,L ALA 690,0.0,0.0,0.0,-0.0010348258706467908,0.00020871817874033697,1.4721845232448797e-05,0.006328358208955208,0.08165283652895912,0.0057593470268120115,-0.004238805970149296,0.08181049991951982,0.0057704677449433505,0.0,0.0,0.0,0.0010547263681590436,0.0007992471891749177,5.6374550087183594e-05
ASP 691,L ASP 691,0.0,0.0,0.0,-0.0023482587064676407,0.0004764184923332767,3.3603969488123994e-05,85.49432338308458,1.2174636999091155,0.08587326831978827,-85.51018905472641,1.2166179792926324,0.08581361578688051,0.0,0.0,0.0,-0.018213930348259702,0.0036757921236739246,0.0002592703859240969
LEU 692,L LEU 692,0.0,0.0,0.0,-0.0024676616915422916,0.0004989531378858258,3.519344083266579e-05,-0.6067064676616918,0.09553358091554597,0.0067384192466053,0.609199004975124,0.09573642402232622,0.006752726696212759,0.0,0.0,0.0,2.4875621890548943e-05,0.001376554972202525,9.709470146314056e-05
ARG 693,L ARG 693,0.0,0.0,0.0,-0.005228855721393007,0.0006963752520168376,4.911852310025029e-05,-90.90565671641788,1.519600669778374,0.10718436702839655,90.97013432835816,1.5216898883443408,0.10733172914400407,0.0,0.0,0.0,0.05924875621890458,0.01224573480201013,0.0008637475355564904
LYS 694,L LYS 694,0.0,0.0,0.0,-0.002149253731343282,0.00035633839959143946,2.5134172791389114e-05,-80.82803980099506,1.0401931070254362,0.07336956476867251,80.85004975124376,1.0399178199065315,0.07335014751243034,0.0,0.0,0.0,0.01986069651741699,0.003770862038033591,0.0002659761006534612
LEU 695,L LEU 695,0.0,0.0,0.0,-0.0012985074626865511,0.0004576032751270179,3.22768463913378e-05,-0.5270348258706469,0.05834367028037811,0.0041152452045364295,0.5281592039800995,0.058491437714706856,0.004125667915733475,0.0,0.0,0.0,-0.00017412935323394643,0.0010194757033081493,7.190827178027642e-05
ALA 696,L ALA 696,0.0,0.0,0.0,-0.0008706467661691136,0.0003355904866475461,2.3670727848070008e-05,-0.6540049751243777,0.069508616274836,0.004902759775385318,0.6555124378109454,0.06952962856427312,0.004904241868008682,0.0,0.0,0.0,0.0006368159203981205,0.0008118756680940741,5.726529431124256e-05
VAL 697,L VAL 697,0.0,0.0,0.0,-0.001253731343283593,0.0004351456637944205,3.069280862172741e-05,-0.4384726368159203,0.06606110918519877,0.004659591374253613,0.4395771144278606,0.06600998924580118,0.004655985651739908,0.0,0.0,0.0,-0.00014925373134338127,0.0008796267527636314,6.204408736537625e-05
ASN 698,L ASN 698,0.0,0.0,0.0,-0.0008756218905472755,0.0003300124169507889,2.327728114751387e-05,-1.0257761194029862,0.10571380037118719,0.007456476562756794,1.0260398009950245,0.10568887225892608,0.007454718269287294,0.0,0.0,0.0,-0.0006119402985086171,0.000725276901259655,5.115708825870071e-05
MET 699,L MET 699,0.0,0.0,0.0,-0.0008606965174128295,0.00034626293813538433,2.4423504534811038e-05,-0.7117014925373139,0.11031159146573083,0.0077807797418738,0.7119402985074627,0.11025897338471627,0.007777068348597949,0.0,0.0,0.0,-0.000621890547263464,0.0007506669723937359,5.29479657947769e-05
VAL 700,L VAL 700,0.0,0.0,0.0,-0.0008109452736318802,0.00039155208696421673,2.7617954792049487e-05,0.18061194029850758,0.061510413766351794,0.004338610067974461,-0.18034328358208943,0.06149502724032075,0.004337524786106531,0.0,0.0,0.0,-0.0005422885572139646,0.0007119818435818801,5.0219327194140144e-05
PRO 701,L PRO 701,0.0,0.0,0.0,-0.0005223880597014991,0.0004994985233039311,3.523190935402717e-05,0.3565522388059701,0.07703322606429852,0.005433504827989727,-0.35713432835820913,0.07690885518354325,0.005424732382441606,0.0,0.0,0.0,-0.0011044776119405967,0.0007220960719051268,5.093272985469963e-05
PHE 702,L PHE 702,0.0,0.0,0.0,-0.0007661691542288393,0.00042326585184383503,2.9854871294070403e-05,-0.1289701492537313,0.08809605287309143,0.006213816466848231,0.12893034825870647,0.08809715986622742,0.006213894548123757,0.0,0.0,0.0,-0.0008059701492537618,0.0006817917418157388,4.808988160183287e-05
PRO 703,L PRO 703,0.0,0.0,0.0,-0.000870646766169145,0.000335590486647559,2.367072784807092e-05,0.17871144278606965,0.09940507769250384,0.007011493574449093,-0.17882089552238806,0.0994476674857299,0.007014497626842326,0.0,0.0,0.0,-0.000980099502487505,0.0007120861301597656,5.022668300219058e-05
ARG 704,L ARG 704,0.0,0.0,0.0,-0.0011990049751243797,0.0003992517939848721,2.816105025109098e-05,-82.51426368159206,1.1831042165367445,0.08344973722380145,82.51259701492538,1.1826352527674133,0.08341665906993202,0.0,0.0,0.0,-0.0028656716417908706,0.0011915396919405252,8.404472978317542e-05
LEU 705,L LEU 705,0.0,0.0,0.0,-0.0006467661691542443,0.0004779745721184358,3.3713726893562805e-05,-0.00921393034825892,0.0855616446185203,0.006035053091732472,0.009467661691542291,0.08555374324998616,0.006034495772166988,0.0,0.0,0.0,-0.00039303482587085755,0.0007529386830801371,5.310819991209213e-05
HIP 706,L HIP 706,0.0,0.0,0.0,-0.0012835820895522123,0.0004507363841953383,3.179249325001386e-05,-83.26572139303487,1.153483826195359,0.08136047597706979,83.26539800995026,1.153039466252743,0.08132913324333105,0.0,0.0,0.0,-0.0016069651741308045,0.001502817004507079,0.00010600053855668195
PHE 707,L PHE 707,0.0,0.0,0.0,-0.0009751243781094669,0.0002326103428370194,1.6407068552345713e-05,-0.4753781094527364,0.07669890941130449,0.00540992394943994,0.4749203980099504,0.07666229902229416,0.005407341651701609,0.0,0.0,0.0,-0.0014328358208958551,0.000620316415736698,4.375374642849995e-05
PHE 708,L PHE 708,0.0,0.0,0.0,-0.0010547263681591496,0.00022744536220225094,1.6042758907672863e-05,0.13211442786069644,0.08092187646331685,0.005707789079045163,-0.13215920398009953,0.08095877292053766,0.005710391554479304,0.0,0.0,0.0,-0.0010995024875621894,0.0006982919824681949,4.925371884231504e-05
MET 709,L MET 709,0.0,0.0,0.0,-0.0005671641791044504,0.0004954684379909555,3.4947649053322816e-05,-0.05949751243781098,0.10722845488069192,0.007563312054538756,0.059482587064676636,0.10725726242803255,0.0075653439822607905,0.0,0.0,0.0,-0.0005820895522387044,0.0007755451377175522,5.4702736278952824e-05
PRO 710,L PRO 710,0.0,0.0,0.0,-0.0004676616915422901,0.0004989531378858087,3.519344083266458e-05,-0.60744776119403,0.07026430916015147,0.004956062241744599,0.6066467661691544,0.07019716087573948,0.0049513259669423555,0.0,0.0,0.0,-0.0012686567164182456,0.0007380643546529309,5.2059045677595045e-05
GLY 711,L GLY 711,0.0,0.0,0.0,-0.0002388059701492578,0.0004263539360324163,3.007268795845221e-05,0.48402487562189084,0.06785208068909851,0.004785916764093949,-0.48404975124378125,0.0678690391860482,0.00478711292424145,0.0,0.0,0.0,-0.00026368159203979516,0.0007228497900770495,5.098589303551549e-05
PHE 712,L PHE 712,0.0,0.0,0.0,-0.000656716417910486,0.0004748051856891859,3.349017561127949e-05,-0.2722089552238806,0.06262949664616725,0.004417544088280485,0.2721542288557215,0.06264049756230436,0.004418320033077259,0.0,0.0,0.0,-0.00071144278606939,0.0007372926189312828,5.200461163680845e-05
ALA 713,L ALA 713,0.0,0.0,0.0,-0.000238805970149265,0.0004263539360324291,3.0072687958453113e-05,0.4659154228855723,0.04930974100676646,0.0034780409638245665,-0.4658855721393035,0.049187749160321106,0.003469436322418494,0.0,0.0,0.0,-0.00020895522388057842,0.0007571348210843651,5.340417266657411e-05
PRO 714,L PRO 714,0.0,0.0,0.0,-0.00035820895522390523,0.000479473982215227,3.381948712737739e-05,0.5785621890547265,0.08907047555227549,0.0062825469433237975,-0.5784179104477611,0.08902799871297641,0.006279550858086284,0.0,0.0,0.0,-0.00021393034825870278,0.0007848091158890129,5.535616691781779e-05
LEU 715,L LEU 715,0.0,0.0,0.0,-0.0003731343283582148,0.0004836373655528329,3.411314954580929e-05,-0.2918159203980098,0.17659316300235867,0.01245592133143165,0.29174129353233846,0.17650913675932112,0.01244999457721729,0.0,0.0,0.0,-0.00044776119402974065,0.0007251745116348543,5.114986625140445e-05
THR 716,L THR 716,0.0,0.0,0.0,-0.0002039800995024894,0.0004029543628122741,2.8422209320073254e-05,0.5340099502487562,0.10748222067713763,0.00758121131373654,-0.5337661691542291,0.10742758778203791,0.007577357806432516,0.0,0.0,0.0,3.980099502488284e-05,0.0006753719890414166,4.7637067154406444e-05
SER 717,L SER 717,0.0,0.0,0.0,-0.00012437810945273753,0.0003300124169507893,2.3277281147513898e-05,-0.18159203980099503,0.2319020266974536,0.01635710778397725,0.18147263681592046,0.2317758191567522,0.016348205790425046,0.0,0.0,0.0,-0.00024378109452741366,0.0006581094828246113,4.6419463846530905e-05
ARG 718,L ARG 718,0.0,0.0,0.0,-0.0005024875621890601,0.0004999938119960692,3.526684432478557e-05,-72.78032338308458,1.6199508867621686,0.11426252558839442,72.77499004975128,1.6192832945340716,0.11421543726326747,0.0,0.0,0.0,-0.005835820895520842,0.001284391738166914,9.059400815610374e-05
GLY 719,L GLY 719,0.0,0.0,0.0,-8.955223880596801e-05,0.0002855392010404259,2.0140382360963133e-05,-0.07229850746268655,0.14718327305920034,0.01038150763800259,0.07223880597014923,0.14721596376288146,0.01038381346245467,0.0,0.0,0.0,-0.00014925373134334446,0.0006289942539015964,4.43658339389741e-05
SER 720,L SER 720,0.0,0.0,0.0,-0.00012437810945273477,0.00033001241695078203,2.3277281147513386e-05,-0.3277711442786069,0.1593281833610063,0.011238143561640065,0.32760696517412946,0.1593498599369766,0.011239672509422812,0.0,0.0,0.0,-0.0002885572139302966,0.0007027440232043278,4.956774158380057e-05
GLN 721,L GLN 721,0.0,0.0,0.0,-0.0003134328358208787,0.0004638886647140066,3.2720183590252374e-05,-0.6493432835820903,0.2557828808899873,0.018041533364743456,0.648970149253731,0.2557442151575378,0.018038806094256735,0.0,0.0,0.0,-0.0006865671641789538,0.0007506339985091318,5.2945639996282575e-05
GLN 722,L GLN 722,0.0,0.0,0.0,-0.00023880597014925,0.00042635393603240233,3.0072687958451223e-05,-0.4117810945273628,0.3873138157636378,0.02731901019103468,0.4116218905472639,0.38720724305343585,0.027311493131643563,0.0,0.0,0.0,-0.00039800995024874775,0.0006771288668996448,4.776098776389648e-05
TYR 723,L TYR 723,0.0,0.0,0.0,-0.00020895522388059885,0.0004065623424440704,2.8676696581612715e-05,-0.12163184079601992,0.0741112098401764,0.005227401694674503,0.12160696517412935,0.07411876815140941,0.0052279348168436535,0.0,0.0,0.0,-0.00023383084577095281,0.0007465007930828119,5.26541061635928e-05
ARG 724,L ARG 724,0.0,0.0,0.0,-0.00022388059701492668,0.00041684298638116485,2.9401837294536e-05,-64.06772139303483,0.6570722201380435,0.04634630097768447,64.06666666666666,0.6569409533992108,0.0463370421358101,0.0,0.0,0.0,-0.0012786069651783962,0.0007411098640567811,5.227385934820123e-05
ALA 725,L ALA 725,0.0,0.0,0.0,-8.955223880597022e-05,0.00028553920104043296,2.0140382360963628e-05,0.4790696517412934,0.06466603931873566,0.004561190732840993,-0.4790547263681591,0.06463677303137998,0.004559126448093115,0.0,0.0,0.0,-7.462686567160043e-05,0.0006536563713569906,4.610536558146931e-05
LEU 726,L LEU 726,0.0,0.0,0.0,-0.000243781094527359,0.0004293621693610159,3.0284872377432954e-05,-0.016129353233830603,0.17708859739532182,0.012490866579133862,0.016044776119402988,0.17699170226797656,0.012484032123806759,0.0,0.0,0.0,-0.00032835820895505514,0.0006629061533911619,4.675779490201435e-05
THR 727,L THR 727,0.0,0.0,0.0,-0.00015920398009950594,0.0003658661952408087,2.5806211680397037e-05,0.4889353233830842,0.14411248645505723,0.010164911051155624,-0.48881094527363195,0.14413531536001892,0.010166521277958583,0.0,0.0,0.0,-3.482587064674466e-05,0.0006793185746747935,4.791543784181774e-05
VAL 728,L VAL 728,0.0,0.0,0.0,-0.00016417910447762257,0.0003704380192833332,2.6128683284884193e-05,0.2728457711442787,0.04506602226415988,0.003178712122821115,-0.27276616915422885,0.04503884503338785,0.0031767951887634923,0.0,0.0,0.0,-8.4577114427858e-05,0.0006291516401805903,4.4376935111162565e-05
PRO 729,L PRO 729,0.0,0.0,0.0,-0.00014427860696517592,0.000351372011602185,2.478387079190177e-05,0.3657462686567167,0.10263779864142361,0.0072395121293105736,-0.36579104477611957,0.10267141288733478,0.007241883095408957,0.0,0.0,0.0,-0.0001890547263681693,0.0006572062096329258,4.635575186796311e-05
GLU 730,L GLU 730,0.0,0.0,0.0,-0.00018407960199005876,0.0003875490964010229,2.7335605607642276e-05,64.69991542288561,0.7894081842738533,0.055680560190045886,-64.69915422885572,0.7892544004011758,0.0556697131120076,0.0,0.0,0.0,0.0005771144278605534,0.0007090555920913975,5.001292532816898e-05
LEU 731,L LEU 731,0.0,0.0,0.0,-0.00027363184079599417,0.00044582222521826376,3.1445875201002695e-05,0.10661194029850754,0.10880357332768095,0.007674412343642928,-0.10645771144278607,0.10882236862506935,0.007675738061704094,0.0,0.0,0.0,-0.00011940298507447673,0.000723226354601776,5.1012453849175864e-05
THR 732,L THR 732,0.0,0.0,0.0,-0.00020398009950248775,0.0004029543628122708,2.842220932007302e-05,0.42911940298507456,0.1893844064452474,0.013358146079813811,-0.42896019900497506,0.18940277545802792,0.01335944173007705,0.0,0.0,0.0,-4.477611940284758e-05,0.000693240336252568,4.889740319120893e-05
GLN 733,L GLN 733,0.0,0.0,0.0,-0.00020398009950249154,0.00040295436281227834,2.8422209320073552e-05,0.045815920398010565,0.2012523006148251,0.014195242792012357,-0.04578109452736317,0.2012449358858442,0.01419472332408249,0.0,0.0,0.0,-0.00016915422885525647,0.0007270493636673894,5.128210811755767e-05
GLN 734,L GLN 734,0.0,0.0,0.0,-0.0002636815920398029,0.00044062865324347644,3.1079548878696466e-05,0.38923880597014815,0.14196034302441335,0.01001311055780527,-0.3890248756218906,0.14188147382598643,0.010007547553471599,0.0,0.0,0.0,-4.9751243781791634e-05,0.0007313263611944293,5.1583784263031244e-05
MET 735,L MET 735,0.0,0.0,0.0,-0.0003582089552239163,0.000479473982215242,3.381948712737844e-05,0.47622885572139306,0.11585059585682837,0.008171470988222018,-0.47605970149253785,0.11578740347676231,0.008167013741398492,0.0,0.0,0.0,-0.00018905472636813396,0.0007688458766746958,5.423020683834572e-05
PHE 736,L PHE 736,0.0,0.0,0.0,-0.0002736318407960251,0.0004458222252183142,3.144587520100625e-05,-0.02185074626865671,0.08960653412086936,0.00632035759944391,0.021915422885572154,0.08963140558204033,0.006322111897053604,0.0,0.0,0.0,-0.00020895522388036632,0.0007303780817312553,5.1516897786835386e-05
ASP 737,L ASP 737,0.0,0.0,0.0,-0.00017412935323383652,0.00037922067662010206,2.6748164169692023e-05,65.87913930348263,0.7860776552559866,0.05544564278592168,-65.87789552238807,0.7858137677841464,0.055427029598787425,0.0,0.0,0.0,0.0010696517412919233,0.0007564807088061106,5.3358035143799505e-05
ALA 738,L ALA 738,0.0,0.0,0.0,-0.00015422885572139152,0.00036116798831604697,2.5474825714719317e-05,0.5148706467661693,0.05664740542489667,0.003995599906621544,-0.5147412935323384,0.05667014390547065,0.003997203755379959,0.0,0.0,0.0,-2.4875621890551152e-05,0.0006723968484783768,4.742721691913612e-05
LYS 739,L LYS 739,0.0,0.0,0.0,-0.00019900497512437772,0.0003992517939848526,2.8161050251089606e-05,-64.01430845771142,0.7606487702098853,0.053652027527577695,64.0132437810945,0.7605315732463989,0.05364376109113898,0.0,0.0,0.0,-0.001263681592039896,0.0006803016437425542,4.798477818752086e-05
ASN 740,L ASN 740,0.0,0.0,0.0,-0.00023383084577114063,0.0004232658518438383,2.9854871294070634e-05,0.395985074626866,0.3739105232261096,0.0263736148280931,-0.39573631840796036,0.37373255812061823,0.026361062137399683,0.0,0.0,0.0,1.4925373134541027e-05,0.0007562516358454888,5.3341877582950865e-05
MET 741,L MET 741,0.0,0.0,0.0,-0.0003930348258706013,0.0004884244583591425,3.4450805038173165e-05,0.03494029850746268,0.18814714898069182,0.013270876666982552,-0.03481094527363187,0.18813087981483126,0.013269729128501209,0.0,0.0,0.0,-0.0002636815920396769,0.000743210983020869,5.242206085317291e-05
MET 742,L MET 742,0.0,0.0,0.0,-0.00047263681592036585,0.0004992506946985566,3.521442887199864e-05,0.3673383084577113,0.1995421250682189,0.014074616309597629,-0.36700995024875627,0.19944617324079067,0.014067848389516618,0.0,0.0,0.0,-0.00014427860696507208,0.0007221303488887102,5.093514756670917e-05
ALA 743,L ALA 743,0.0,0.0,0.0,-0.0002587064676616984,0.000437924001684895,3.088877746676941e-05,-0.46312935323383103,0.08342651417709346,0.005884452602117806,0.46322885572139294,0.08330145079565449,0.0058756313113375635,0.0,0.0,0.0,-0.00015920398009947832,0.0007155190602326308,5.0468823219835045e-05
ALA 744,L ALA 744,0.0,0.0,0.0,-0.00027860696517412295,0.000448313644818649,3.162160639024229e-05,-0.4041691542288556,0.12455317649464655,0.008785303698176115,0.4039651741293534,0.12451883024533254,0.008782881100538634,0.0,0.0,0.0,-0.000482587064676587,0.0006989297245307257,4.929870169910052e-05
CYS 745,L CYS 745,0.0,0.0,0.0,-0.00023383084577115608,0.0004232658518438663,2.985487129407261e-05,0.24710447761194038,0.21397264443618855,0.015092466666673628,-0.24701990049751235,0.2139231033136284,0.015088972305313376,0.0,0.0,0.0,-0.0001492537313431876,0.000652291742788281,4.600911210364784e-05
ASP 746,L ASP 746,0.0,0.0,0.0,-0.0001990049751243649,0.0003992517939848268,2.8161050251087786e-05,66.53615920398009,0.7143972476094055,0.05038969665827436,-66.53498009950256,0.7141989212355417,0.05037570779444297,0.0,0.0,0.0,0.000980099502486798,0.0007327464793718584,5.1683951676076316e-05
PRO 747,L PRO 747,0.0,0.0,0.0,-0.00019900497512436504,0.00039925179398482715,2.816105025108781e-05,-0.056985074626865674,0.06945935334627715,0.004899285036316984,0.05689054726368163,0.06939717659675351,0.004894899426548501,0.0,0.0,0.0,-0.0002935323383084983,0.000718212236124331,5.0658785200629724e-05
ARG 748,L ARG 748,0.0,0.0,0.0,-0.00025870646766168513,0.0004379240016848726,3.0888777466767824e-05,-64.58454726368161,0.6858493655607552,0.04837608431376798,64.58359701492536,0.6857596882616876,0.04836975896479404,0.0,0.0,0.0,-0.0012089552238825517,0.0007505350681685388,5.29386619880813e-05
HIE 749,L HIE 749,0.0,0.0,0.0,-0.00016417910447759165,0.0003704380192832634,2.6128683284879274e-05,-0.15618905472636807,0.302286467670846,0.021321643470501313,0.1561840796019901,0.30223678725038805,0.02131813928382491,0.0,0.0,0.0,-0.00016915422885553926,0.0007132322761174085,5.030752590482633e-05
GLY 750,L GLY 750,0.0,0.0,0.0,-8.955223880596471e-05,0.0002855392010404154,2.014038236096239e-05,-0.3960248756218906,0.09151719724266995,0.006455125385078385,0.3959950248756222,0.09152769189271666,0.006455865620618426,0.0,0.0,0.0,-0.00011940298507460418,0.0006733532644144143,4.749467729787826e-05
ARG 751,L ARG 751,0.0,0.0,0.0,-0.0002288557213930472,0.0004200961558723521,2.9631298178361388e-05,-65.06931840796015,0.7568768100483728,0.053385973971266085,65.06918407960197,0.7568282999277732,0.05338255233117711,0.0,0.0,0.0,-0.0003631840796024516,0.0006783340809070703,4.784599700552737e-05
TYR 752,L TYR 752,0.0,0.0,0.0,-0.00032835820895520096,0.0004696159021657067,3.312415177300616e-05,-0.09136318407960192,0.046800863599326156,0.003301078395818096,0.09134328358208957,0.046812705754569015,0.003301913677046383,0.0,0.0,0.0,-0.0003482587064673604,0.0007452065410288619,5.256281666238584e-05
LEU 753,L LEU 753,0.0,0.0,0.0,-0.0003532338308457985,0.0004779745721184628,3.371372689356471e-05,-0.49045273631840763,0.06987386649442714,0.004928522539493319,0.4903681592039804,0.06991390427546566,0.004931346586825741,0.0,0.0,0.0,-0.00043781094527366757,0.0007579516676062798,5.34617885778803e-05
THR 754,L THR 754,0.0,0.0,0.0,-0.0003333333333333342,0.00047140452079103294,3.325031120358785e-05,0.01643781094527373,0.2380662923753745,0.016791901561068162,-0.016114427860696494,0.23807420106916746,0.016792459397317567,0.0,0.0,0.0,-9.9502487562756e-06,0.000766136847545412,5.403912665638837e-05
VAL 755,L VAL 755,0.0,0.0,0.0,-0.0003880597014925001,0.0004873082900690427,3.4372076597174935e-05,-0.16390547263681574,0.08462622542540689,0.005969073709047219,0.16386567164179103,0.08463234427324885,0.0059695052992971625,0.0,0.0,0.0,-0.0004278606965171678,0.000776533886006871,5.4772477206058696e-05
ALA 756,L ALA 756,0.0,0.0,0.0,-0.00041293532338309766,0.0004923613937806324,3.47284950521198e-05,-0.050029850746268645,0.10329881836256449,0.007286136865540853,0.05026368159203981,0.10335441186576176,0.007290058128915895,0.0,0.0,0.0,-0.00017910447761186369,0.0006966595448442292,4.913857557019236e-05
ALA 757,L ALA 757,0.0,0.0,0.0,-0.0003731343283582098,0.0004836373655528263,3.411314954580883e-05,0.011313432835820899,0.1065621826671301,0.007516316836058333,-0.01134825870646766,0.10652011750036365,0.007513349787962425,0.0,0.0,0.0,-0.000407960199004939,0.0007997115888127912,5.640730631204163e-05
VAL 758,L VAL 758,0.0,0.0,0.0,-0.0007014925373134312,0.00045760327512703916,3.22768463913393e-05,-0.12138805970149245,0.08785701101672236,0.006196955754308568,0.12219402985074622,0.08786396747403188,0.006197446424975087,0.0,0.0,0.0,0.00010447761194033892,0.0007879880865993044,5.558039422316248e-05
PHE 759,L PHE 759,0.0,0.0,0.0,-0.0006616915422885174,0.00047313406678479596,3.337230397200051e-05,0.6111492537313432,0.07559631997637647,0.005332153287038092,-0.6111890547263682,0.07555758951248619,0.005329421450747574,0.0,0.0,0.0,-0.0007014925373132208,0.0007467660034272272,5.267281265896417e-05
ARG 760,L ARG 760,0.0,0.0,0.0,-0.0010547263681592249,0.00026764134639418763,1.887796503016327e-05,-77.95413432835821,0.7916816077380804,0.055840915117394155,77.95127860696518,0.7909742100630651,0.055791019132520096,0.0,0.0,0.0,-0.003910447761193754,0.0012506477121930009,8.821388807789191e-05
GLY 761,L GLY 761,0.0,0.0,0.0,-0.000273631840796024,0.00044582222521831233,3.144587520100612e-05,0.05633830845771142,0.11095655989712085,0.007826272307418615,-0.056542288557213966,0.11095303767759984,0.007826023869208892,0.0,0.0,0.0,-0.0004776119402985532,0.0007601690494475651,5.36181906339238e-05
ARG 762,L ARG 762,0.0,0.0,0.0,-0.0007562189054726557,0.0004293621693610337,3.0284872377434207e-05,-72.38947263681597,1.8013868704981943,0.1270600331571142,72.39201492537316,1.8009690411923065,0.12703056175020566,0.0,0.0,0.0,0.0017860696517426103,0.001528829088947861,0.00010783528952864687
MET 763,L MET 763,0.0,0.0,0.0,-0.000442786069651761,0.000496715780073601,3.503562978026982e-05,0.3324278606965172,0.1669078335352279,0.011772770863652972,-0.33268159203980113,0.16690435223646855,0.011772525311771231,0.0,0.0,0.0,-0.0006965174129354146,0.0007480906448293085,5.276624565951845e-05
SER 764,L SER 764,0.0,0.0,0.0,-0.00024378109452736506,0.0004293621693610266,3.0284872377433706e-05,-0.11470149253731343,0.13274331062311684,0.009362991218257155,0.11493034825870647,0.13280826386046152,0.009367572666376845,0.0,0.0,0.0,-1.4925373134327266e-05,0.0006652543144456643,4.6923421412526664e-05
MET 765,L MET 765,0.0,0.0,0.0,-0.0006268656716418281,0.0004836373655528526,3.411314954581068e-05,-0.29794527363184076,0.13171117198597906,0.009290189771990816,0.2980149253731342,0.1318193199442582,0.00929781794081444,0.0,0.0,0.0,-0.000557213930348321,0.0007383996403441075,5.20826949068282e-05
LYS 766,L LYS 766,0.0,0.0,0.0,-0.00030348258706467025,0.0004597617931203058,3.242909651166956e-05,-65.48131343283583,0.7003559764864293,0.049399301755507045,65.4833383084577,0.7001850821247491,0.04938724779662843,0.0,0.0,0.0,0.0017213930348292824,0.0008877216910429273,6.261506028797098e-05
GLU 767,L GLU 767,0.0,0.0,0.0,-0.0002587064676616835,0.0004379240016848698,3.0888777466767635e-05,64.0267960199005,0.5859261098079952,0.0413280412770153,-64.02790049751248,0.5857540193555407,0.041315902952398315,0.0,0.0,0.0,-0.0013631840795984595,0.0007806349061255484,5.50617408621844e-05
VAL 768,L VAL 768,0.0,0.0,0.0,-0.00031343283582089637,0.00046388866471403265,3.272018359025422e-05,-0.3133532338308456,0.07125421940541216,0.005025885126903412,0.3135323383084578,0.07127258443849334,0.0050271804964603034,0.0,0.0,0.0,-0.00013432835820870181,0.0008022764077731212,5.6588214692955614e-05
ASP 769,L ASP 769,0.0,0.0,0.0,-0.00033830845771148064,0.00047313406678487825,3.337230397200631e-05,69.70084577114429,0.7281915315080113,0.05136267042545341,-69.7033930348259,0.7278823573342792,0.05134086296065554,0.0,0.0,0.0,-0.002885572139304535,0.0008876380397270188,6.26091599790773e-05
GLU 770,L GLU 770,0.0,0.0,0.0,-0.00020895522388059333,0.0004065623424440596,2.8676696581611956e-05,63.661298507462696,0.7027072952033118,0.04956515099035098,-63.66244278606963,0.7025716782975201,0.04955558531135733,0.0,0.0,0.0,-0.0013532338308477785,0.0007659429788272797,5.4025452211349684e-05
GLN 771,L GLN 771,0.0,0.0,0.0,-0.00020398009950250488,0.0004029543628123046,2.8422209320075402e-05,-0.2612935323383085,0.1875486229703377,0.013228659897244489,0.26143781094527363,0.18756281167005404,0.013229660690958454,0.0,0.0,0.0,-5.970149253763385e-05,0.0006513804021518071,4.594483109139878e-05
MET 772,L MET 772,0.0,0.0,0.0,-0.0003084577114428316,0.0004618566354339061,3.257685529585086e-05,-0.3222388059701491,0.07763136955427828,0.005475694616820885,0.32240796019900514,0.07766942793749441,0.005478379048195701,0.0,0.0,0.0,-0.0001393034825869985,0.0007401072346920941,5.220313932552993e-05
LEU 773,L LEU 773,0.0,0.0,0.0,-0.00023383084577113732,0.0004232658518438324,2.9854871294070217e-05,-0.06015422885572122,0.05533678968879615,0.003903156200268165,0.060213930348258705,0.05534764849571385,0.003903922121453451,0.0,0.0,0.0,-0.00017412935323371224,0.0006943462963734077,4.89754116034638e-05
ASN 774,L ASN 774,0.0,0.0,0.0,-0.00011442786069652248,0.00031833021438899703,2.2453282111460674e-05,-0.3578905472636816,0.2540545206503606,0.017919624232978958,0.35796517412935336,0.2540104862901678,0.017916518288688045,0.0,0.0,0.0,-3.980099502478286e-05,0.0006604746975232255,4.6586293228354085e-05
VAL 775,L VAL 775,0.0,0.0,0.0,-0.0001840796019900781,0.0003875490964010636,2.733560560764515e-05,-0.2858706467661693,0.0738881310127466,0.005211666927382654,0.28591044776119384,0.07388798797143092,0.005211656838026164,0.0,0.0,0.0,-0.00014427860696527485,0.0006940253927355566,4.895277680605667e-05
GLN 776,L GLN 776,0.0,0.0,0.0,-0.00014925373134331576,0.00035633839959151926,2.5134172791394742e-05,0.34356218905472685,0.20280487733736843,0.01430475311046536,-0.34349253731343277,0.20282635073203267,0.014306267726943763,0.0,0.0,0.0,-7.960199004938897e-05,0.0007218217974406367,5.091338402559263e-05
ASN 777,L ASN 777,0.0,0.0,0.0,-0.00011940298507463526,0.0003242621042149546,2.2871685359710212e-05,-0.09084079601990078,0.31045706079004126,0.021897952674060195,0.09088059701492543,0.3105000070847722,0.021900981872130777,0.0,0.0,0.0,-7.960199004974248e-05,0.0006415403112369896,4.5250764592757125e-05
LYS 778,L LYS 778,0.0,0.0,0.0,-0.00013432835820895424,0.0003410047659342024,2.4052621663857713e-05,-61.566870646766226,0.9021609839552616,0.06363352948315229,61.5668009950249,0.902070178622159,0.06362712456879224,0.0,0.0,0.0,-0.00020398009950324943,0.0007075879282615778,4.990940430337723e-05
ASN 779,L ASN 779,0.0,0.0,0.0,-0.00016915422885570552,0.0003748880842543829,2.644256666664578e-05,-0.023029850746268822,0.1802746635909039,0.012715594361422774,0.023064676616915362,0.18024643383840525,0.012713603188206603,0.0,0.0,0.0,-0.00013432835820888963,0.000703131355529038,4.9595061899512034e-05
SER 780,L SER 780,0.0,0.0,0.0,-4.975124378109457e-05,0.0002174305809294744,1.533637070121929e-05,0.2912089552238803,0.15022691334093052,0.010596189470899492,-0.29120398009950255,0.15023538143495058,0.010596786764198663,0.0,0.0,0.0,-4.4776119403123754e-05,0.0005669022699800136,3.9986203075069e-05
SER 781,L SER 781,0.0,0.0,0.0,-8.457711442785956e-05,0.0002782513722210821,1.962633855027792e-05,0.28801990049751236,0.15963353430783922,0.011259681356804753,-0.2880696517412937,0.15966487018290976,0.011261891619014763,0.0,0.0,0.0,-0.00013432835820892055,0.0005958944709753422,4.2031155261683635e-05
TYR 782,L TYR 782,0.0,0.0,0.0,-0.0001940298507462544,0.00039545197908927754,2.78930319733228e-05,0.3463383084577119,0.12749860978707156,0.008993058544137709,-0.34632835820895536,0.12749208010439073,0.008992597975832522,0.0,0.0,0.0,-0.00018407960198984388,0.0007796831054389158,5.499460601803565e-05
PHE 783,L PHE 783,0.0,0.0,0.0,-0.0002537313432835917,0.000435145663794442,3.0692808621728926e-05,-0.4529502487562189,0.033587600063827334,0.0023690866452232584,0.4529900497512438,0.03362612554105714,0.002371804022869549,0.0,0.0,0.0,-0.00021393034825902978,0.000752445416359906,5.307340756023573e-05
VAL 784,L VAL 784,0.0,0.0,0.0,-0.0001791044776119316,0.00038343977846759725,2.704575666879119e-05,0.052109452736318444,0.07208320206607448,0.005084357055435509,-0.05216417910447759,0.07208561735395805,0.005084527416707479,0.0,0.0,0.0,-0.00023383084577106245,0.0006229841131343799,4.3941911294889185e-05
GLU 785,L GLU 785,0.0,0.0,0.0,-0.00018905472636816158,0.00039155208696420394,2.7617954792048586e-05,64.98152736318409,0.7372707168652812,0.0520030667841852,-64.98160696517415,0.7371829867603864,0.051996878779698566,0.0,0.0,0.0,-0.0002686567164172136,0.0006672604469363825,4.706492308824262e-05
TRP 786,L TRP 786,0.0,0.0,0.0,-0.00032338308457711636,0.0004677675332753525,3.299377788367609e-05,0.4386119402985074,0.10538127250013492,0.007433021855157043,-0.43865671641791076,0.10538404803037105,0.007433217625965416,0.0,0.0,0.0,-0.0003681592039797187,0.0007555967590035223,5.329568613201003e-05
ILE 787,L ILE 787,0.0,0.0,0.0,-0.0003333333333333215,0.0004714045207910148,3.325031120358657e-05,-0.4144427860696518,0.07143558459526025,0.005038677641056284,0.4145223880597015,0.07144180212462818,0.0050391161917643975,0.0,0.0,0.0,-0.0002537313432833973,0.0007195206443692206,5.0751073202558336e-05
PRO 788,L PRO 788,0.0,0.0,0.0,-0.0003084577114427521,0.0004618566354337871,3.2576855295842466e-05,0.4766965174129353,0.08772572838516375,0.006187695791447744,-0.47674626865671615,0.08770507055752436,0.006186238700631883,0.0,0.0,0.0,-0.0003582089552236025,0.000773339837071492,5.454718636471796e-05
ASN 789,L ASN 789,0.0,0.0,0.0,-0.00031343283582084997,0.00046388866471396413,3.2720183590249386e-05,0.13451243781094574,0.09520264375341214,0.006715076738961722,-0.13447761194029856,0.09529039536607832,0.006721266260489583,0.0,0.0,0.0,-0.00027860696517362145,0.000741109864054157,5.227385934801614e-05
ASN 790,L ASN 790,0.0,0.0,0.0,-0.0002636815920397874,0.00044062865324345063,3.107954887869464e-05,-0.05835820895522362,0.08199011616671205,0.005783136898192752,0.05835323383084578,0.08196825985630472,0.0057815952729202875,0.0,0.0,0.0,-0.00026865671641724897,0.0006964463361030278,4.912353698510545e-05
VAL 791,L VAL 791,0.0,0.0,0.0,-0.00029850746268654646,0.00045760327512700994,3.227684639133724e-05,-0.13578606965174123,0.06984687591154029,0.004926618770562448,0.13566666666666677,0.06980921643904996,0.004923962476180787,0.0,0.0,0.0,-0.00041791044776122644,0.0007292588836234723,5.1437955638975196e-05
LYS 792,L LYS 792,0.0,0.0,0.0,-0.0006268656716417861,0.00048363736555282025,3.4113149545808405e-05,-71.65657213930348,0.8391915595668634,0.05919200874060268,71.6593930348259,0.8388302977394871,0.05916652729599099,0.0,0.0,0.0,0.002194029850744867,0.0010256240323969158,7.234194147703815e-05
THR 793,L THR 793,0.0,0.0,0.0,-0.0004925373134328418,0.0004999443052072957,3.52633523851439e-05,0.26053731343283576,0.14645879610309043,0.010330406973524319,-0.26063184079602014,0.14655158459178325,0.010336951768894482,0.0,0.0,0.0,-0.0005870646766170143,0.0007354775351922912,5.1876585501037054e-05
ALA 794,L ALA 794,0.0,0.0,0.0,-0.0005074626865671779,0.0004999443052073034,3.5263352385144445e-05,-0.4087064676616918,0.06922591474008909,0.004882819546572295,0.4094975124378111,0.06929317084785606,0.004887563426647611,0.0,0.0,0.0,0.0002835820895520463,0.0008429863430713203,5.9459672131402795e-05
VAL 795,L VAL 795,0.0,0.0,0.0,-0.0006716417910447546,0.000469615902165723,3.312415177300731e-05,0.29329353233830846,0.08849374381552541,0.0062418674231194795,-0.2931293532338307,0.0884754972633648,0.006240580410562377,0.0,0.0,0.0,-0.0005074626865669404,0.0008049560600168616,5.67772227891704e-05
CYX 796,L CYX 796,0.0,0.0,0.0,-0.0008805970149253579,0.0003242621042149244,2.2871685359708085e-05,-0.29516417910447756,0.07414492941300536,0.005229780089960856,0.2952089552238805,0.07404332548688829,0.005222613501576786,0.0,0.0,0.0,-0.0008358208955223305,0.0006750053972595829,4.761120976379383e-05
ASP 797,L ASP 797,0.0,0.0,0.0,-0.00084577114427859,0.0003611679883160415,2.547482571471893e-05,74.75219900497513,0.999189975513129,0.07047742686380457,-74.7560646766169,0.9984751562306724,0.07042700739910338,0.0,0.0,0.0,-0.004711442786069666,0.0014816685525008704,0.00010450884176620443
ILE 798,L ILE 798,0.0,0.0,0.0,-0.0011044776119402818,0.000305879127342069,2.157505014533823e-05,0.037840796019900494,0.09926127404350342,0.007001350447112402,-0.037646766169154175,0.09918488491204182,0.006995962373214833,0.0,0.0,0.0,-0.0009104477611941351,0.000685268076611838,4.8335083352601396e-05
PRO 799,L PRO 799,0.0,0.0,0.0,-0.000656716417910371,0.0004748051856891029,3.349017561127364e-05,0.7038059701492536,0.0695275968988317,0.004904098565377481,-0.7037014925373134,0.06941375297626325,0.004896068634209901,0.0,0.0,0.0,-0.000552238805969852,0.0007454722118183983,5.2581555635051956e-05
PRO 800,L PRO 800,0.0,0.0,0.0,-0.0006666666666666805,0.0004714045207910403,3.325031120358837e-05,-0.612855721393035,0.06260500893604247,0.004415816858382592,0.6123184079601991,0.06260670977545338,0.004415936826344768,0.0,0.0,0.0,-0.001203980099502333,0.0007145844421598457,5.0402900343820924e-05
ARG 801,L ARG 801,0.0,0.0,0.0,-0.0014527363184079684,0.000497761131871856,3.510936321106272e-05,-81.51967164179109,1.0884922026630177,0.07677632030446284,81.51342288557218,1.0872361670108561,0.07668772638040142,0.0,0.0,0.0,-0.007701492537310756,0.002485870071246283,0.0001753397556347667
GLY 802,L GLY 802,0.0,0.0,0.0,-0.00022388059701492706,0.00041684298638116555,2.940183729453605e-05,-0.3977263681592041,0.05346584673795705,0.003771190059478574,0.39758208955223867,0.05340984385400779,0.0037672399206116693,0.0,0.0,0.0,-0.00036815920398006115,0.000794120869108425,5.601296734874473e-05
LEU 803,L LEU 803,0.0,0.0,0.0,-0.0004676616915422835,0.000498953137885802,3.519344083266411e-05,0.3268557213930347,0.06953337063198377,0.004904505813114076,-0.3267960199004975,0.0695604049327461,0.004906412665666127,0.0,0.0,0.0,-0.00040796019900499924,0.0007348715110271188,5.183383985223618e-05
LYS 804,L LYS 804,0.0,0.0,0.0,-0.00046268656716418006,0.0004986057638355255,3.5168938956321555e-05,-68.54257711442783,0.8366943694925264,0.05901587053351276,68.54118407960192,0.836297990737131,0.058987912131778994,0.0,0.0,0.0,-0.0018557213930326926,0.0009110049133943841,6.425733216883708e-05
MET 805,L MET 805,0.0,0.0,0.0,-0.00036815920398007665,0.0004823048874983643,3.4019163790414575e-05,-0.2523333333333332,0.1209020545703698,0.008527773413950734,0.2526268656716417,0.1208488841925072,0.008524023064658841,0.0,0.0,0.0,-7.462686567148057e-05,0.0007393711090448673,5.215121702573067e-05
SER 806,L SER 806,0.0,0.0,0.0,-0.00033333333333332535,0.0004714045207910203,3.325031120358696e-05,0.20890547263681586,0.08166169760433818,0.005759972038879053,-0.20885074626865668,0.081661219913442,0.005759938345161118,0.0,0.0,0.0,-0.0002786069651741446,0.0007411098640539527,5.2273859348001734e-05
ALA 807,L ALA 807,0.0,0.0,0.0,-0.0002686567164179449,0.00044326096731102713,3.1265217997407445e-05,-0.1861791044776118,0.09511181040648989,0.006708669848659184,0.18653731343283586,0.09512327613383653,0.006709478578710843,0.0,0.0,0.0,8.955223880595366e-05,0.0007410764649300157,5.227150355543748e-05
THR 808,L THR 808,0.0,0.0,0.0,-0.0005970149253731636,0.000490497812691216,3.459704817699811e-05,-0.43916417910447786,0.17689364348365597,0.012477115590445063,0.43933333333333346,0.17684887815535885,0.012473958087639379,0.0,0.0,0.0,-0.00042786069651753154,0.0008201564591042497,5.784937627472943e-05
PHE 809,L PHE 809,0.0,0.0,0.0,-0.0005870646766168861,0.0004923613937805913,3.47284950521169e-05,0.46777611940298525,0.07875691315697551,0.005555084341382904,-0.4672139303482588,0.07876755276212657,0.00555583480126768,0.0,0.0,0.0,-2.487562189073674e-05,0.0007690390135946569,5.4243829666321216e-05
ILE 810,L ILE 810,0.0,0.0,0.0,-0.0007562189054726988,0.0004293621693610574,3.0284872377435878e-05,-0.2993980099502486,0.08829738757605543,0.006228017521853816,0.29941791044776117,0.0883564382302065,0.00623218263385572,0.0,0.0,0.0,-0.0007363184079600472,0.0006875758687105284,4.849786245651383e-05
GLY 811,L GLY 811,0.0,0.0,0.0,-0.0002189054726368316,0.00041350437323744554,2.916634968013897e-05,0.5233034825870647,0.10173569520779731,0.007175882659114644,-0.523213930348259,0.10173880812933014,0.007176102227670214,0.0,0.0,0.0,-0.00012935323383083872,0.0007215131140412059,5.089161117734494e-05
ASN 812,L ASN 812,0.0,0.0,0.0,-0.0004029850746268677,0.0004904978126911955,3.459704817699667e-05,-0.6118955223880594,0.1378984918683053,0.009726609667282171,0.6120746268656718,0.1379078912558362,0.009727272648960837,0.0,0.0,0.0,-0.00022388059701585296,0.0007883649341050695,5.560697499676635e-05
SER 813,L SER 813,0.0,0.0,0.0,-0.00026865671641790296,0.0004432609673109578,3.126521799740255e-05,0.49371641791044796,0.06490854016362894,0.004578295423619742,-0.49358208955223865,0.06496983209306528,0.004582618622991285,0.0,0.0,0.0,-0.00013432835820899788,0.0007376618106608065,5.203065241359153e-05
THR 814,L THR 814,0.0,0.0,0.0,-0.00022885572139303337,0.0004200961558723268,2.9631298178359602e-05,0.09855223880597014,0.10689651157325032,0.0075398985788770025,-0.09846268656716416,0.10695305079972907,0.007543886548429085,0.0,0.0,0.0,-0.0001393034825871156,0.0007196582331743982,5.0760777968610657e-05
ALA 815,L ALA 815,0.0,0.0,0.0,-0.00016417910447761154,0.00037043801928330825,2.6128683284882435e-05,-0.0655323383084577,0.0580720962013503,0.0040960898459341194,0.06558208955223878,0.057962197988290366,0.004088338223656868,0.0,0.0,0.0,-0.00011442786069653685,0.0006630554902150368,4.676832830941499e-05
ILE 816,L ILE 816,0.0,0.0,0.0,-0.00038308457711444977,0.00048613864677838004,3.4289576320456205e-05,-0.06044776119402985,0.0714020813517078,0.005036314504460607,0.060611940298507444,0.07140180368080389,0.005036294919065134,0.0,0.0,0.0,-0.00021890547263673878,0.0007738517708216698,5.4583295387347756e-05
GLN 817,L GLN 817,0.0,0.0,0.0,-0.0003034825870646791,0.0004597617931203192,3.24290965116705e-05,0.3801094527363179,0.3763559075059481,0.02654609893618046,-0.38016417910447753,0.37634749993445327,0.02654550591181107,0.0,0.0,0.0,-0.00035820895522449515,0.0007603643903349675,5.3631968917776526e-05
GLU 818,L GLU 818,0.0,0.0,0.0,-0.00024378109452736672,0.0004293621693610295,3.0284872377433913e-05,67.71021393034825,0.8344296523874135,0.05885612970538762,-67.70896517412935,0.8343429111070911,0.05885001144720869,0.0,0.0,0.0,0.0010049751243769692,0.0007629317140989007,5.381305397391451e-05
LEU 819,L LEU 819,0.0,0.0,0.0,-0.0003731343283582231,0.0004836373655528436,3.411314954581005e-05,-0.18740298507462672,0.07652594780600085,0.005397724178438661,0.1875870646766171,0.07651542706504355,0.00539698210258768,0.0,0.0,0.0,-0.00018905472636799477,0.0007491817108090914,5.2843203520063685e-05
PHE 820,L PHE 820,0.0,0.0,0.0,-0.0006069651741293903,0.0004884244583592274,3.4450805038179156e-05,0.02909452736318412,0.061909708124816665,0.004366774120492488,-0.029184079601990043,0.061913926332482855,0.0043670716499209,0.0,0.0,0.0,-0.000696517412935282,0.0006928474744350984,4.886969285514989e-05
LYS 821,L LYS 821,0.0,0.0,0.0,-0.0003383084577114519,0.00047313406678483813,3.3372303972003484e-05,-69.03042288557211,1.1592322065638812,0.08176593546619225,69.02916417910444,1.159050566987666,0.08175312359831728,0.0,0.0,0.0,-0.001597014925371498,0.0007991233036929957,5.6365811879029364e-05
ARG 822,L ARG 822,0.0,0.0,0.0,-0.00026368159203978524,0.000440628653243447,3.1079548878694386e-05,-67.87057711442792,0.8169423914274901,0.05762267342024191,67.86920895522391,0.8167531558112878,0.057609325769016645,0.0,0.0,0.0,-0.0016318407960200566,0.000781490535605756,5.512209231245077e-05
ILE 823,L ILE 823,0.0,0.0,0.0,-0.00046268656716418836,0.0004986057638355336,3.5168938956322124e-05,-0.21507960199004972,0.08023307857332901,0.005659205021853605,0.2152089552238806,0.08022186969595901,0.005658414408602443,0.0,0.0,0.0,-0.00033333333333348,0.0007683628219807168,5.4196134787283915e-05
SER 824,L SER 824,0.0,0.0,0.0,-0.0002039800995024629,0.00040295436281222174,2.8422209320069558e-05,0.1181194029850744,0.24286461161266984,0.01713034890481979,-0.11809950248756228,0.24281924167805502,0.017127148756372553,0.0,0.0,0.0,-0.00018407960199030398,0.0007404081660611004,5.2224365387710214e-05
GLU 825,L GLU 825,0.0,0.0,0.0,-0.00021393034825869893,0.0004100782295521224,2.892468813736454e-05,68.44145273631842,0.930575593023977,0.06563774147644773,-68.43997014925374,0.9304213399069912,0.06562686130046788,0.0,0.0,0.0,0.0012686567164204331,0.0007964240267717748,5.617541956479222e-05
GLN 826,L GLN 826,0.0,0.0,0.0,-0.0002835820895522451,0.0004507363841952788,3.179249325000967e-05,-0.6130049751243786,0.15224445181870025,0.010738495662911582,0.6129203980099502,0.15229754077858404,0.010742240269422033,0.0,0.0,0.0,-0.00036815920398083224,0.0007287835530470342,5.1404428405157775e-05
PHE 827,L PHE 827,0.0,0.0,0.0,-0.0005572139303483034,0.0004967157800736184,3.5035629780271043e-05,-0.12309950248756206,0.07173174217578564,0.005059566986158971,0.12306965174129356,0.07171596215792497,0.005058453949517352,0.0,0.0,0.0,-0.0005870646766167668,0.000755498478516504,5.328875396094575e-05
THR 828,L THR 828,0.0,0.0,0.0,-0.0002786069651741456,0.0004483136448186853,3.162160639024485e-05,0.1454925373134329,0.1881261120203948,0.013269392834210901,-0.14544776119402986,0.18813472601251385,0.013270000418368523,0.0,0.0,0.0,-0.000233830845770881,0.0007053807068075626,4.975371890579536e-05
ALA 829,L ALA 829,0.0,0.0,0.0,-0.00014427860696518034,0.0003513720116021958,2.4783870791902534e-05,-0.034905472636815926,0.06966805459281002,0.004914005687243602,0.03494029850746271,0.06976696404139053,0.004920982221835928,0.0,0.0,0.0,-0.00010945273631845556,0.0006823723608198872,4.8130835308738894e-05
MET 830,L MET 830,0.0,0.0,0.0,-0.0003631840796019788,0.0004809172526803659,3.392128757688578e-05,-0.298099502487562,0.1103154682583818,0.007781053189743796,0.2980149253731343,0.1102464664255629,0.007776186175717294,0.0,0.0,0.0,-0.000447761194029955,0.0007844936654498207,5.5333916759387297e-05
PHE 831,L PHE 831,0.0,0.0,0.0,-0.0004726368159203946,0.0004992506946985864,3.5214428872000744e-05,-0.03833830845771146,0.057364115667313455,0.004046152749354507,0.03827860696517413,0.05732825955262453,0.0040436236540247516,0.0,0.0,0.0,-0.0005323383084574075,0.000739906545783102,5.2188983821319024e-05
ARG 832,L ARG 832,0.0,0.0,0.0,-0.00025870646766168015,0.0004379240016848641,3.088877746676723e-05,-68.47078109452733,1.1543881719718512,0.08142426360993668,68.4690646766169,1.154210277194657,0.08141171587981887,0.0,0.0,0.0,-0.001975124378107996,0.0007690390135922377,5.424382966615058e-05
ARG 833,L ARG 833,0.0,0.0,0.0,-0.00027363184079601905,0.00044582222521830425,3.144587520100555e-05,-68.07281592039797,0.8694191181114629,0.06132409633035692,68.07096019900496,0.869203477320666,0.06130888620171803,0.0,0.0,0.0,-0.0021293532338312565,0.0007283758799476405,5.1375673361821693e-05
LYS 834,L LYS 834,0.0,0.0,0.0,-0.00042786069651741385,0.0004947685528538048,3.4898282962013436e-05,-73.71682089552235,1.5424178531128443,0.10879376705151761,73.71387064676618,1.5418340158784831,0.10875258634815445,0.0,0.0,0.0,-0.0033781094527330765,0.0010056152830349105,7.093063311290775e-05
ALA 835,L ALA 835,0.0,0.0,0.0,-0.00022388059701492226,0.0004168429863811566,2.940183729453542e-05,0.42183582089552224,0.06362583340957285,0.004487820265079174,-0.4217462686567162,0.06363296728802136,0.004488323450067946,0.0,0.0,0.0,-0.00013432835820898682,0.0007031313555276235,4.959506189941226e-05
PHE 836,L PHE 836,0.0,0.0,0.0,-0.0006119402985074528,0.0004873082900690813,3.437207659717766e-05,0.587019900497513,0.04033713154258581,0.0028451618889874476,-0.5867412935323385,0.040332606419808584,0.002844842711436234,0.0,0.0,0.0,-0.0003333333333330514,0.0007486859688371493,5.2808236577413035e-05
LEU 837,L LEU 837,0.0,0.0,0.0,-0.0006069651741293555,0.0004884244583591993,3.445080503817718e-05,0.8037910447761193,0.04351572163318454,0.0030693623474889876,-0.8034079601990051,0.04352734299697842,0.003070182055289219,0.0,0.0,0.0,-0.00022388059701532713,0.0007015454621722885,4.948320160687178e-05
HIE 838,L HIE 838,0.0,0.0,0.0,-0.0007562189054725822,0.0004293621693609908,3.028487237743118e-05,0.5122636815920397,0.155768373533947,0.010987053936159404,-0.5120099502487558,0.15571852364911715,0.010983537796387824,0.0,0.0,0.0,-0.000502487562188953,0.0007604945897176876,5.3641152474155436e-05
TRP 839,L TRP 839,0.0,0.0,0.0,-0.0013930348258706054,0.0004884244583591347,3.4450805038172616e-05,1.307243781094527,0.06639041225535873,0.004682818621936223,-1.3063134328358212,0.06634199249956511,0.004679403355689226,0.0,0.0,0.0,-0.00046268656716368404,0.0007916546977480399,5.5839017033044366e-05
TYR 840,L TYR 840,0.0,0.0,0.0,-0.0013184079601988752,0.00046585870291415834,3.285913937100748e-05,0.719616915422886,0.11505809699459436,0.00811557242841705,-0.7193084577114427,0.1149593671591034,0.00810860856275525,0.0,0.0,0.0,-0.0010099502487559684,0.00078537660739008,5.539619468204925e-05
THR 841,L THR 841,0.0,0.0,0.0,-0.000835820895522369,0.0003704380192832996,2.6128683284881825e-05,0.8161940298507467,0.2154696528693554,0.015198057500197388,-0.8159552238805975,0.2153062679995051,0.015186533220032734,0.0,0.0,0.0,-0.0005970149253731702,0.0007342312761941154,5.178868116897829e-05
GLY 842,L GLY 842,0.0,0.0,0.0,-0.0006716417910447673,0.0004696159021657331,3.3124151773008024e-05,0.7206766169154227,0.08621718440118199,0.006081291302904604,-0.720218905472637,0.086109104925323,0.0060736679644584615,0.0,0.0,0.0,-0.00021393034825855256,0.0007590285589868102,5.35377466392816e-05
GLU 843,L GLU 843,0.0,0.0,0.0,-0.0022686567164179015,0.0004757426104629662,3.355629645671781e-05,92.8818109452737,1.5470730683044887,0.10912212061414808,-92.86724378109447,1.5445517939100004,0.1089442836300952,0.0,0.0,0.0,0.012298507462686185,0.002960846954462483,0.0002088420418558395
GLY 844,L GLY 844,0.0,0.0,0.0,-0.0008706467661691631,0.0003774542634505626,2.6623570991199064e-05,0.33814427860696533,0.15314177114443853,0.01080178768815505,-0.3378756218905471,0.15297302286388892,0.010789885102168117,0.0,0.0,0.0,-0.0006019900497512902,0.0006771288668995423,4.776098776388925e-05
MET 845,L MET 845,0.0,0.0,0.0,-0.0014427860696517923,0.0004967157800735886,3.503562978026894e-05,0.07529353233830839,0.19601474309451358,0.01382581396853646,-0.07521890547263682,0.19603695925469475,0.01382738097565496,0.0,0.0,0.0,-0.0013681592039801235,0.00083086066659268,5.8604392857049934e-05
ASP 846,L ASP 846,0.0,0.0,0.0,-0.000815920398009931,0.00043588449977729777,3.0744922093863513e-05,86.55681592039805,2.0827150479806766,0.14690339281759004,-86.54966169154227,2.0807626005815907,0.14676567779627606,0.0,0.0,0.0,0.006338308457706357,0.002135922354125734,0.0001506563468296963
GLU 847,L GLU 847,0.0,0.0,0.0,-0.0005771144278607016,0.0004940175756141893,3.4845313111656194e-05,80.30020895522388,2.137806411919287,0.15078923802016697,-80.29521393034823,2.1366253600852985,0.1507059330468464,0.0,0.0,0.0,0.004417910447761644,0.0013873908408264493,9.785900470593104e-05
MET 848,L MET 848,0.0,0.0,0.0,-0.0007562189054726654,0.0004293621693610388,3.0284872377434566e-05,-0.5743880597014926,0.2679318407733861,0.01889845492384319,0.574099502487562,0.2678194982289258,0.018890530891722244,0.0,0.0,0.0,-0.0010447761194030622,0.0007003801914419392,4.9401009746777756e-05
GLU 849,L GLU 849,0.0,0.0,0.0,-0.0011144278606965781,0.0003335931266515403,2.3529844936422608e-05,88.04008955223881,1.9252282262943698,0.1357951288943959,-88.03294527363187,1.9232284869249852,0.13565407815469038,0.0,0.0,0.0,0.006029850746269875,0.002248073686757835,0.00015856689190817144
PHE 850,L PHE 850,0.0,0.0,0.0,-0.0008805970149253976,0.0003674189141818356,2.5915732030168428e-05,-0.09475621890547258,0.10634818097012093,0.00750122232018116,0.09457213930348257,0.10628735115161332,0.0074969317156013794,0.0,0.0,0.0,-0.0010646766169150185,0.000669741184064681,4.723990079399692e-05
THR 851,L THR 851,0.0,0.0,0.0,-0.00040298507462685555,0.0004904978126911811,3.459704817699565e-05,-0.6323532338308459,0.17900326465793528,0.012625916795085101,0.6321094527363187,0.17902632720089945,0.012627543501442134,0.0,0.0,0.0,-0.0006467661691540361,0.0007594197772373654,5.35653410470689e-05
GLU 852,L GLU 852,0.0,0.0,0.0,-0.0008457711442786022,0.000436054822610173,3.075693574020843e-05,84.59376616915424,2.9271958632686452,0.20646847689159636,-84.58888059701495,2.9255051314774283,0.20634922186594362,0.0,0.0,0.0,0.004039800995021965,0.001873727219140699,0.0001321625279335815
ALA 853,L ALA 853,0.0,0.0,0.0,-0.0004278606965174277,0.0004947685528538202,3.489828296201452e-05,-0.1940696517412935,0.06956971609393822,0.004907069424338669,0.19403482587064672,0.06957714342125029,0.00490759330761438,0.0,0.0,0.0,-0.0004626865671642019,0.0007463681525713621,5.2644750423269165e-05
GLU 854,L GLU 854,0.0,0.0,0.0,-0.00041293532338309435,0.0004923613937806283,3.472849505211951e-05,74.31825870646769,1.2796647426046153,0.0902605915964987,-74.31593532338304,1.27926199215802,0.0902321837703196,0.0,0.0,0.0,0.0019104477611962233,0.0008820714530385509,6.221652322747654e-05
SER 855,L SER 855,0.0,0.0,0.0,-0.00034825870646764485,0.00047641849233327505,3.360396948812388e-05,-0.4923383084577115,0.30448257222896796,0.021476544742705155,0.49215920398009977,0.3044305907827616,0.021472878254186388,0.0,0.0,0.0,-0.0005273631840796207,0.0007600062270221159,5.360670602552839e-05
ASN 856,L ASN 856,0.0,0.0,0.0,-0.0007014925373134484,0.00045760327512705027,3.2276846391340086e-05,-0.8161393034825881,0.2804458967297406,0.01978112837438557,0.8159900497512437,0.28042606159270583,0.01977972931169083,0.0,0.0,0.0,-0.0008507462686568547,0.000758114931296335,5.3473304310681235e-05
MET 857,L MET 857,0.0,0.0,0.0,-0.0005671641791044859,0.0004954684379909864,3.4947649053325e-05,-0.04066169154228858,0.1834074250332786,0.012936562316313757,0.04064179104477619,0.18338533241253466,0.012935004022995302,0.0,0.0,0.0,-0.0005870646766169848,0.0008126070328559109,5.731688080407807e-05
ASN 858,L ASN 858,0.0,0.0,0.0,-0.0003731343283582098,0.00048363736555282643,3.411314954580884e-05,-0.7171691542288555,0.3219029723777843,0.02270528502985216,0.7169800995024878,0.32184492975336815,0.022701191018785673,0.0,0.0,0.0,-0.0005621890547263305,0.0007579516676062553,5.346178857787857e-05
ASP 859,L ASP 859,0.0,0.0,0.0,-0.00038805970149253545,0.0004873082900690874,3.4372076597178086e-05,77.0707562189055,1.3428195684075264,0.09471518954653838,-77.06864676616917,1.3423998483437767,0.09468558477585301,0.0,0.0,0.0,0.0017213930348285755,0.0009261217749535133,6.53235933714644e-05
LEU 860,L LEU 860,0.0,0.0,0.0,-0.0006318407960198751,0.00048230488749837337,3.401916379041521e-05,-0.34215920398009936,0.08517435747632997,0.006007735962950236,0.34210447761194024,0.08512556736232058,0.00600429457364886,0.0,0.0,0.0,-0.0006865671641789764,0.0007830725659215484,5.5233680127190736e-05
VAL 861,L VAL 861,0.0,0.0,0.0,-0.00023880597014926775,0.00042635393603243405,3.007268795845346e-05,-0.24698507462686556,0.13133658395396133,0.009263768369377135,0.2469253731343284,0.1312665792532161,0.009258830618501121,0.0,0.0,0.0,-0.00029850746268646775,0.0007196238384390753,5.07583519510338e-05
SER 862,L SER 862,0.0,0.0,0.0,-0.00025870646766167467,0.0004379240016848548,3.088877746676657e-05,-0.47691542288557226,0.2632877241394528,0.018570884193115107,0.47687064676616936,0.26330283188315917,0.018571949811193988,0.0,0.0,0.0,-0.00030348258706464927,0.0007209983480258139,5.085530238212997e-05
GLU 863,L GLU 863,0.0,0.0,0.0,-0.0004676616915422901,0.0004989531378858087,3.519344083266458e-05,76.39294029850745,1.613103984279493,0.11377958232355775,-76.39177611940302,1.6127633572192914,0.11375555634320215,0.0,0.0,0.0,0.0006965174129390734,0.0009370419270648923,6.609384151309142e-05
TYR 864,L TYR 864,0.0,0.0,0.0,-0.0005472636815921033,0.0004977611318719288,3.5109363211067856e-05,-0.07505970149253738,0.061681144606037484,0.004350652492900876,0.07504477611940305,0.061671921129438124,0.004350001919022644,0.0,0.0,0.0,-0.0005621890547264294,0.0007513590896976081,5.2996783985371514e-05
GLN 865,L GLN 865,0.0,0.0,0.0,-0.00029850746268657405,0.0004576032751270521,3.2276846391340214e-05,-0.38833830845771133,0.34059210219080277,0.02402351460763464,0.3882885572139303,0.34054848402035953,0.02402043801910525,0.0,0.0,0.0,-0.0003482587064675924,0.0007452065410289226,5.256281666239012e-05
GLN 866,L GLN 866,0.0,0.0,0.0,-0.0002537313432835834,0.0004351456637944278,3.069280862172792e-05,-0.7745970149253742,0.3669592027848628,0.025883306488326933,0.7745820895522387,0.3669062733322494,0.025879573132591864,0.0,0.0,0.0,-0.0002686567164190872,0.0007035536566803438,4.9624848726076586e-05
TYR 867,L TYR 867,0.0,0.0,0.0,-0.0004029850746268699,0.0004904978126911982,3.459704817699686e-05,-0.09962189054726368,0.1023028686486319,0.007215887989107056,0.09954228855721396,0.10220275162897369,0.00720882627901818,0.0,0.0,0.0,-0.0004825870646765726,0.0007668150020669295,5.408695998825107e-05
GLN 868,L GLN 868,0.0,0.0,0.0,-0.00020398009950248444,0.0004029543628122643,2.842220932007256e-05,0.023462686567163937,0.31152925619182026,0.021973579506659048,-0.02353731343283583,0.31151232752452607,0.021972385450533222,0.0,0.0,0.0,-0.0002786069651743108,0.0007275598484562227,5.131811493833428e-05
ASP 869,L ASP 869,0.0,0.0,0.0,-8.955223880596913e-05,0.00028553920104042944,2.014038236096338e-05,131.17496019900491,2.235084640828676,0.15765071524813964,-131.174119402985,2.234825982002337,0.1576324708612235,0.0,0.0,0.0,0.0007512437810900546,0.0007315294040103819,5.159810579903761e-05
gdp 870,L gdp 870,0.0,0.0,0.0,-0.00455721393034822,0.0004967157800735626,3.5035629780267106e-05,263.82519900497516,3.2492556086178666,0.22918481983425737,-263.82211442786075,3.2472455961893316,0.2290430444888285,0.0,0.0,0.0,-0.0014726368159166832,0.010413371499288452,0.0007345025933329988
MET 871,R MET   1,0.0,0.0,0.0,-0.00028358208955227385,0.0004507363841953244,3.1792493250012886e-05,-84.05387562189054,0.7554252200843656,0.053283586709552404,84.04551243781098,0.7549180055567251,0.0532478105552153,0.0,0.0,0.0,-0.008646766169156207,0.0008975378094869025,6.330743589889166e-05
ARG 872,R ARG   2,0.0,0.0,0.0,-0.00045771144278611644,0.0004982084683431369,3.514091589294589e-05,-87.41796517412932,1.270347632832921,0.08960341334350491,87.40732338308452,1.2694557575221523,0.0895405053094706,0.0,0.0,0.0,-0.011099502487558768,0.0012459086281468989,8.787961886238156e-05
GLU 873,R GLU   3,0.0,0.0,0.0,-0.0003233830845771219,0.0004677675332753603,3.2993777883676636e-05,85.05114427860694,0.758898405673021,0.05352856633235453,-85.04202985074625,0.7583623748907723,0.0534907576361321,0.0,0.0,0.0,0.008791044776121363,0.0009336812089736013,6.585679473590854e-05
CYS 874,R CYS   4,0.0,0.0,0.0,-0.0003432835820895564,0.00047480518568916583,3.3490175611278076e-05,-0.015238805970149252,0.2236458258262818,0.015774760275164355,0.015323383084577119,0.22352982349240288,0.01576657810140127,0.0,0.0,0.0,-0.0002587064676618221,0.0007280699753205361,5.1354096513061794e-05
ILE 875,R ILE   5,0.0,0.0,0.0,-0.00029353233830843866,0.00045538017598002663,3.2120041067642875e-05,0.4516069651741296,0.15020996830554117,0.010594994260257246,-0.4511492537313434,0.15006332862810182,0.01058465109489797,0.0,0.0,0.0,0.00016417910447733537,0.0007315970724237454,5.160287876090742e-05
SER 876,R SER   6,0.0,0.0,0.0,-0.0002885572139303739,0.0004530915450757607,3.195861349017863e-05,-0.5773084577114425,0.35985209009312097,0.02538200941047362,0.5769303482587063,0.359462555048462,0.02535453372687627,0.0,0.0,0.0,-0.0006666666666666634,0.0008062771972093676,5.687040862183859e-05
ILE 877,R ILE   7,0.0,0.0,0.0,-0.00039303482587060346,0.0004884244583591452,3.4450805038173355e-05,0.8044776119402984,0.09189183965561062,0.006481550623426624,-0.8035422885572137,0.09188912555769407,0.006481359185719978,0.0,0.0,0.0,0.0005422885572140894,0.00073940458520046,5.2153578251688984e-05
HID 878,R HID   8,0.0,0.0,0.0,-0.0005671641791044902,0.0004954684379909908,3.494764905332531e-05,-1.4581442786069652,0.12940112374115462,0.009127251531799939,1.456213930348259,0.12930291099205726,0.009120324138600214,0.0,0.0,0.0,-0.0024975124378110434,0.0008172540974479013,5.764465946773528e-05
VAL 879,R VAL   9,0.0,0.0,0.0,-0.000293532338308432,0.00045538017598001633,3.212004106764215e-05,0.8795920398009953,0.06352672283181345,0.004480829543928393,-0.8784527363184079,0.06348760215066496,0.004478070183834644,0.0,0.0,0.0,0.0008457711442788325,0.000773371842858519,5.4549443878874116e-05
GLY 880,R GLY  10,0.0,0.0,0.0,-0.00020398009950249382,0.00040295436281228284,2.8422209320073868e-05,0.5613233830845772,0.14144253232583126,0.009976587007196315,-0.5607462686567164,0.14124834450139745,0.009962890054134563,0.0,0.0,0.0,0.00037313432835832475,0.0006875398690316156,4.849532323494449e-05
GLN 881,R GLN  11,0.0,0.0,0.0,-0.0006517412935323538,0.0004764184923333078,3.360396948812619e-05,-0.4092736318407965,0.26196720342989344,0.018477741843801288,0.4091691542288559,0.26160963901898304,0.018452521194839016,0.0,0.0,0.0,-0.0007562189054728894,0.0008136115859396062,5.7387736515426234e-05
ALA 882,R ALA  12,0.0,0.0,0.0,-0.0005323383084577345,0.0004989531378858281,3.519344083266595e-05,0.16799004975124382,0.15445745167716735,0.010894588637718128,-0.16753731343283582,0.1541938750251447,0.010875997374123442,0.0,0.0,0.0,-7.96019900497265e-05,0.0008126070328559325,5.7316880804079593e-05
GLY 883,R GLY  13,0.0,0.0,0.0,-0.0002786069651741318,0.00044831364481866313,3.1621606390243283e-05,0.6035273631840796,0.1366112270668439,0.009635813008866182,-0.6027014925373136,0.13641698019430842,0.009622111890872467,0.0,0.0,0.0,0.000547263681592027,0.0007524454163601659,5.307340756025406e-05
VAL 884,R VAL  14,0.0,0.0,0.0,-0.0005024875621890436,0.0004999938119960523,3.5266844324784375e-05,0.38770149253731334,0.09753213756741409,0.006879386563849322,-0.3870597014925375,0.09729304566226249,0.006862522321140725,0.0,0.0,0.0,0.00013930348258712225,0.0007920610512414392,5.586767899855017e-05
GLN 885,R GLN  15,0.0,0.0,0.0,-0.0008507462686567354,0.00035633839959144835,2.513417279138974e-05,-0.3709054726368166,0.8319305821714569,0.058679858883332846,0.37118407960199007,0.8308536944836246,0.05860390108239438,0.0,0.0,0.0,-0.0005721393034831272,0.0013218485098834426,9.323600512755073e-05
ILE 886,R ILE  16,0.0,0.0,0.0,-0.0012736318407960735,0.0004458222252182781,3.1445875201003705e-05,0.21505472636815906,0.10871342578229778,0.007668053826051285,-0.21440298507462682,0.1085480923337592,0.007656392103743137,0.0,0.0,0.0,-0.0006218905472636198,0.0009337872428372626,6.586427378799514e-05
GLY 887,R GLY  17,0.0,0.0,0.0,-0.0003830845771144365,0.00048613864677836334,3.4289576320455026e-05,0.5354179104477611,0.12660733545359315,0.00893019289977308,-0.53510447761194,0.1264867563509717,0.00892168790563326,0.0,0.0,0.0,-6.96517412935545e-05,0.0007886788361409276,5.5629115939246504e-05
ASN 888,R ASN  18,0.0,0.0,0.0,-0.0007263681592039597,0.0004458222252182918,3.1445875201004674e-05,-0.7597313432835819,0.2538964560812786,0.0179084752178965,0.7587761194029853,0.2536605139652987,0.017891833144186218,0.0,0.0,0.0,-0.001681592039800116,0.0008685262022059359,6.126111489842753e-05
ALA 889,R ALA  19,0.0,0.0,0.0,-0.0007810945273631975,0.00041350437323742125,2.9166349680137258e-05,0.0427412935323383,0.19347207940365585,0.013646468299841527,-0.041616915422885564,0.19319141517662752,0.013626671771635249,0.0,0.0,0.0,0.00034328358208950117,0.0009123623942746793,6.43530814875899e-05
CYS 890,R CYS  20,0.0,0.0,0.0,-0.0009353233830845978,0.0002459543700359889,1.7348283660614814e-05,0.9139054726368158,0.12015614227855378,0.008475160817465988,-0.9129950248756216,0.1200001864638881,0.008464160542451778,0.0,0.0,0.0,-2.4875621890361143e-05,0.0008312180772773,5.862960266299571e-05
TRP 891,R TRP  21,0.0,0.0,0.0,-0.0010248756218906067,0.00021013643862635289,1.4821881571723742e-05,0.12769154228855722,0.18793452966633062,0.013255879656859397,-0.1281343283582089,0.18767171736354074,0.013237342306302743,0.0,0.0,0.0,-0.0014676616915421114,0.000726334082210144,5.123165605356037e-05
GLU 892,R GLU  22,0.0,0.0,0.0,-0.0012288557213930747,0.0004200961558723363,2.9631298178360276e-05,101.2368606965174,1.4031711740831359,0.09897206359387019,-101.20805472636819,1.400773866423692,0.09880297054912489,0.0,0.0,0.0,0.027577114427860868,0.002571422285230727,0.00018137414354085912
LEU 893,R LEU  23,0.0,0.0,0.0,-0.0019004975124377915,0.00035972592005027,2.5373110061815858e-05,-0.26714427860696544,0.13250207575432896,0.00934597582254798,0.26744278606965166,0.13239026418112979,0.009338089242252151,0.0,0.0,0.0,-0.0016019900497514672,0.0009929081963953432,7.003434432775233e-05
TYR 894,R TYR  24,0.0,0.0,0.0,-0.0012388059701492482,0.0004263539360324888,3.007268795845732e-05,-0.00455721393034842,0.46620366650946093,0.03288347122696523,0.0038905472636817933,0.46528028032991003,0.032818340587616165,0.0,0.0,0.0,-0.0019054726368157348,0.0012641320151547534,8.916499747559004e-05
CYS 895,R CYS  25,0.0,0.0,0.0,-0.0006666666666666684,0.0004714045207910315,3.325031120358775e-05,-0.5802437810945273,0.12205343122282702,0.008608985261351999,0.5795174129353234,0.1219215184533227,0.008599680851987436,0.0,0.0,0.0,-0.0013930348258705686,0.000785282053952556,5.538952539678706e-05
LEU 896,R LEU  26,0.0,0.0,0.0,-0.0017114427860696715,0.0004745444612800176,3.347178552938407e-05,-0.29152736318407946,0.1926429959228259,0.013587989260003108,0.2923681592039802,0.19261924337020914,0.013586313884117738,0.0,0.0,0.0,-0.0008706467661690186,0.000774714891933376,5.464417525655745e-05
GLU 897,R GLU  27,0.0,0.0,0.0,-0.001651741293532321,0.00047641849233330465,3.3603969488125966e-05,108.89183084577115,1.2276489974487967,0.08659168381637122,-108.86116417910452,1.2248859335275772,0.0863967923140543,0.0,0.0,0.0,0.029014925373134298,0.0037845951326125828,0.00026694475845880756
HIP 898,R HIP  28,0.0,0.0,0.0,-0.0009950248756218478,0.00025426731023247314,1.7934633252863302e-05,-95.92356716417912,1.1268914565922428,0.07948479484558484,95.90510945273631,1.1251342332124756,0.07936084986488454,0.0,0.0,0.0,-0.019452736318405398,0.002017092379343032,0.00014227472665513964
GLY 899,R GLY  29,0.0,0.0,0.0,-0.00040796019900497495,0.0004914556694482178,3.466461018341529e-05,-0.8835721393034827,0.08374015733296102,0.00590657528461133,0.8826218905472635,0.08371312253158542,0.005904668396748742,0.0,0.0,0.0,-0.0013582089552237851,0.0007537929140901941,5.3168452721879546e-05
ILE 900,R ILE  30,0.0,0.0,0.0,-0.0006915422885572836,0.00046185663543388294,3.257685529584923e-05,0.7727810945273631,0.08974902452827564,0.006330408097860503,-0.7719303482587062,0.08965436741395659,0.006323731499801025,0.0,0.0,0.0,0.00015920398009961753,0.0007883021386968359,5.5602545750176984e-05
GLN 901,R GLN  31,0.0,0.0,0.0,-0.000557213930348241,0.0004967157800735636,3.5035629780267174e-05,0.027308457711442524,0.6811889769122629,0.04804736584362685,-0.02715920398009946,0.6806769198242703,0.04801124812141836,0.0,0.0,0.0,-0.0004079601990050318,0.0008992735146421346,6.342986310105827e-05
PRO 902,R PRO  32,0.0,0.0,0.0,-0.0004975124378109722,0.0004999938119960905,3.5266844324787065e-05,-0.39818407960199026,0.11383465772241612,0.008029277675727033,0.397870646766169,0.1137055776649463,0.008020173070463921,0.0,0.0,0.0,-0.0008109452736317361,0.0007425112706584485,5.237270694845337e-05
ASP 903,R ASP  33,0.0,0.0,0.0,-0.00027363184079602567,0.000445822225218315,3.144587520100631e-05,83.11496517412937,0.8878354996296914,0.0626230877267431,-83.10663681592037,0.8871868236972572,0.06257733365423755,0.0,0.0,0.0,0.008054726368162526,0.0009783680440414641,6.900876105607987e-05
GLY 904,R GLY  34,0.0,0.0,0.0,-0.00011442786069651586,0.0003183302143889786,2.2453282111459373e-05,-0.4427611940298508,0.11611292619008864,0.008189974343269204,0.44239800995024886,0.11600086119091792,0.008182069887683576,0.0,0.0,0.0,-0.00047761194029858245,0.0005822808717352324,4.1070926007676895e-05
GLN 905,R GLN  35,0.0,0.0,0.0,-0.00041293532338307945,0.0004923613937806108,3.4728495052118274e-05,0.44668159203980023,0.5205449671214537,0.03671641104163755,-0.44631343283582103,0.5202816174547686,0.036697835788354144,0.0,0.0,0.0,-4.4776119404471485e-05,0.0007745870828272551,5.463516029729053e-05
MET 906,R MET  36,0.0,0.0,0.0,-0.0004378109452735969,0.0004961174472563939,3.499342663732568e-05,-0.3607562189054728,0.19830501977833356,0.01398735763034002,0.36049253731343295,0.19814259701103737,0.01397590121165722,0.0,0.0,0.0,-0.0007014925373136361,0.0007533987739775192,5.314065222182861e-05
PRO 907,R PRO  37,0.0,0.0,0.0,-0.0004676616915422662,0.0004989531378857837,3.519344083266282e-05,-0.09650248756218902,0.3120855560137619,0.022012817870709998,0.09641293532338314,0.31188345130170253,0.02199856250345045,0.0,0.0,0.0,-0.0005572139303481797,0.0007247989592627388,5.1123376829484756e-05
SER 908,R SER  38,0.0,0.0,0.0,-0.0003383084577114431,0.0004731340667848261,3.337230397200263e-05,0.7223681592039803,0.463118806180341,0.03266588195609715,-0.7219651741293531,0.4627786333267515,0.0326418880130058,0.0,0.0,0.0,6.467661691521968e-05,0.0008468825007346065,5.973448590405208e-05
ASP 909,R ASP  39,0.0,0.0,0.0,-0.0004577114427860651,0.0004982084683430813,3.5140915892941966e-05,88.785592039801,1.4496513022933686,0.1022505190596335,-88.77400000000004,1.448480861440795,0.10216796252723505,0.0,0.0,0.0,0.011134328358205983,0.0013953960088546283,9.842364572321978e-05
LYS 910,R LYS  40,0.0,0.0,0.0,-0.0004776119402985077,0.0004994985233039257,3.523190935402679e-05,-85.49412437810946,3.7172574480090335,0.2621951243970893,85.48478109452736,3.714538268627039,0.262003328271507,0.0,0.0,0.0,-0.009820895522388644,0.002935078832885567,0.00020702449869752063
THR 911,R THR  41,0.0,0.0,0.0,-0.0003233830845771135,0.0004677675332753482,3.299377788367578e-05,-1.3355273631840794,0.19753599205392783,0.01393311459695169,1.3345273631840793,0.1973377802145693,0.013919133811761408,0.0,0.0,0.0,-0.0013233830845770936,0.0007261295866647253,5.1217232049918005e-05
ILE 912,R ILE  42,0.0,0.0,0.0,-0.0003482587064676652,0.00047641849233330286,3.360396948812584e-05,-0.8537761194029849,0.07520939013873702,0.005304861360575705,0.8532039800995026,0.07510061697966276,0.005297189093488093,0.0,0.0,0.0,-0.0009203980099499596,0.0007813955119306987,5.511538985919034e-05
GLY 913,R GLY  43,0.0,0.0,0.0,-0.0001343283582089531,0.00034100476593419953,2.405262166385751e-05,-0.5901393034825869,0.16928421300772328,0.011940387747907072,0.5896915422885575,0.16921120594400374,0.011935238226674942,0.0,0.0,0.0,-0.0005820895522388379,0.0006575074385749366,4.637699891932481e-05
GLY 914,R GLY  44,0.0,0.0,0.0,-0.00011442786069651751,0.0003183302143889832,2.2453282111459698e-05,-0.35184577114427856,0.12205284352062415,0.008608943808034777,0.35169651741293534,0.12199915356451738,0.00860515681051922,0.0,0.0,0.0,-0.0002636815920398272,0.0006503916754173334,4.587509168465446e-05
GLY 915,R GLY  45,0.0,0.0,0.0,-0.00014427860696517315,0.0003513720116021783,2.4783870791901297e-05,-0.6376815920398016,0.13328142562774856,0.009400946924191626,0.637268656716418,0.1331693175136492,0.00939303942751341,0.0,0.0,0.0,-0.0005572139303483636,0.000629269654057296,4.438525916821705e-05
ASP 916,R ASP  46,0.0,0.0,0.0,-0.0002587064676616929,0.00043792400168488565,3.0888777466768746e-05,83.70496517412936,0.8579674487192134,0.06051635785034839,-83.69690049751246,0.8573276251013465,0.06047122817196987,0.0,0.0,0.0,0.0078059701492548044,0.0009656612608711111,6.811249367599243e-05
ASP 917,R ASP  47,0.0,0.0,0.0,-0.00039800995024871625,0.0004894875174625912,3.452578744597477e-05,92.31969651741286,0.974300837442654,0.06872188242175369,-92.30511442786067,0.9731876340098337,0.06864336310566382,0.0,0.0,0.0,0.014184079601988772,0.0014798632697478064,0.00010438150693867855
SER 918,R SER  48,0.0,0.0,0.0,-0.0004129353233830518,0.0004923613937805779,3.472849505211595e-05,0.15263681592039802,0.20273471732725531,0.014299804404911173,-0.15230845771144275,0.20258303224441754,0.014289105364094095,0.0,0.0,0.0,-8.457711442774561e-05,0.0007315294040084024,5.159810579889799e-05
PHE 919,R PHE  49,0.0,0.0,0.0,-0.0008457711442785691,0.0003611679883160329,2.5474825714718324e-05,-0.3028955223880595,0.1257391837028519,0.00886895819664455,0.3023432835820897,0.12559211626857794,0.008858584859644478,0.0,0.0,0.0,-0.0013980099502486354,0.0007469979852388004,5.2689175394339375e-05
ASN 920,R ASN  50,0.0,0.0,0.0,-0.00024875621890547175,0.0004322922188304157,3.0491542132181947e-05,-0.5163930348258692,0.37066150326306885,0.026144446629416312,0.5161194029850747,0.370399052887211,0.026125934807217133,0.0,0.0,0.0,-0.0005223880597004519,0.0007058717969212312,4.978835773166212e-05
THR 921,R THR  51,0.0,0.0,0.0,-0.00035323383084577645,0.0004779745721184328,3.3713726893562595e-05,-0.3192636815920402,0.1945653533923106,0.013723581901324514,0.3191542288557214,0.19446531132309272,0.013716525477832088,0.0,0.0,0.0,-0.00046268656716460756,0.0008344872088652236,5.8860189426316384e-05
PHE 922,R PHE  52,0.0,0.0,0.0,-0.0006417910447761238,0.0004794739822151959,3.3819487127375197e-05,-0.4032338308457712,0.21018376240768918,0.014825219533892882,0.40276119402985083,0.21005164654315278,0.01481590079930927,0.0,0.0,0.0,-0.0011144278606966156,0.0008115097385375553,5.72394836304022e-05
PHE 923,R PHE  53,0.0,0.0,0.0,-0.000562189054726419,0.0004961174472564782,3.4993426637331625e-05,-0.10613930348258711,0.1241872302482377,0.008759491840121677,0.10589552238805972,0.124074420092316,0.008751534825231307,0.0,0.0,0.0,-0.000805970149253647,0.000796237532439067,5.616226526879643e-05
SER 924,R SER  54,0.0,0.0,0.0,-0.00013432835820894484,0.00034100476593417855,2.4052621663856033e-05,0.3466666666666667,0.4237723308468551,0.029890595568500867,-0.34646268656716417,0.42360483304355384,0.02987878118437842,0.0,0.0,0.0,6.96517412936053e-05,0.0007018981925790058,4.9508081291467584e-05
GLU 925,R GLU  55,0.0,0.0,0.0,-0.00020398009950248444,0.00040295436281226425,2.8422209320072556e-05,78.44645273631843,1.6798787385164309,0.11848951033866371,-78.4409154228856,1.679032014371352,0.1184297870223064,0.0,0.0,0.0,0.005333333333332499,0.001107789396318974,7.813743939882315e-05
THR 926,R THR  56,0.0,0.0,0.0,-0.00012935323383085417,0.00033559048664758505,2.367072784807276e-05,-0.01965671641791038,0.15268289437911556,0.010769421016691058,0.01962189054726372,0.15259433528999344,0.010763174540165387,0.0,0.0,0.0,-0.00016417910447741048,0.000644849820736785,4.5484199394389434e-05
GLY 927,R GLY  57,0.0,0.0,0.0,-5.472636815920348e-05,0.00022744536220223598,1.604275890767181e-05,-0.07640796019900498,0.10913510152282092,0.007697796539540477,0.07638308457711443,0.10903405608116332,0.007690669343612908,0.0,0.0,0.0,-7.960199004975573e-05,0.0006337378970719105,4.4700424730311965e-05
ALA 928,R ALA  58,0.0,0.0,0.0,-9.950248756218859e-05,0.0002993355016217165,2.1113498373971207e-05,0.051218905472636786,0.10583744148784288,0.00746519753471409,-0.051273631840796044,0.10579605721684823,0.0074622785133029315,0.0,0.0,0.0,-0.000154228855721365,0.00061579098295573,4.3434547011308094e-05
GLY 929,R GLY  59,0.0,0.0,0.0,-9.452736318407472e-05,0.00029256100354205764,2.063566212195822e-05,0.409442786069652,0.0756576996913448,0.005336482678323647,-0.4091641791044776,0.07569274044232648,0.0053389542623317795,0.0,0.0,0.0,0.0001840796019900339,0.0006471870043032641,4.5649051612596713e-05
LYS 930,R LYS  60,0.0,0.0,0.0,-0.0003034825870646686,0.00045976179312030326,3.2429096511669374e-05,-80.40631840796026,1.0466483099300392,0.07382487967549645,80.39956218905475,1.0460722829976448,0.07378424986835837,0.0,0.0,0.0,-0.007059701492536733,0.0009806170818114559,6.916739594917628e-05
HIE 931,R HIE  61,0.0,0.0,0.0,-0.0003184079601990406,0.00046585870291426616,3.2859139371015086e-05,0.13480597014925386,0.2556441229058427,0.01803174613116528,-0.13470149253731348,0.2553991519439575,0.018014467211767443,0.0,0.0,0.0,-0.00021393034825846417,0.0007720264573640313,5.445454770285645e-05
VAL 932,R VAL  62,0.0,0.0,0.0,-0.00018905472636815827,0.0003915520869641971,2.7617954792048105e-05,0.07640298507462664,0.11293850654115324,0.007966068045042006,-0.07641791044776122,0.11284680972577608,0.007959600250370558,0.0,0.0,0.0,-0.000203980099502749,0.0006715127939509328,4.7364860520624866e-05
PRO 933,R PRO  63,0.0,0.0,0.0,-0.0002985074626865851,0.00045760327512706913,3.2276846391341414e-05,-0.9480348258706467,0.07900093696210149,0.005572296453493978,0.9473830845771147,0.07893373700925622,0.005567556534281446,0.0,0.0,0.0,-0.0009502487562189532,0.0007514579115604177,5.300375434213989e-05
ARG 934,R ARG  64,0.0,0.0,0.0,-0.00038805970149251225,0.0004873082900690581,3.4372076597176026e-05,-83.41738805970154,0.719404368500749,0.05074287173515268,83.40906467661692,0.7188301308431626,0.05070236813372873,0.0,0.0,0.0,-0.00871144278607109,0.0010056152830379503,7.093063311312216e-05
ALA 935,R ALA  65,0.0,0.0,0.0,-0.00015920398009950152,0.0003658661952407986,2.5806211680396322e-05,-0.6973034825870648,0.074215984638966,0.005234791939172374,0.6967611940298511,0.07412563415158606,0.005228419107155961,0.0,0.0,0.0,-0.000701492537313503,0.000615268223023755,4.339767436869159e-05
VAL 936,R VAL  66,0.0,0.0,0.0,-0.000238805970149223,0.0004263539360323542,3.0072687958447828e-05,0.7238557213930344,0.08688199854541982,0.006128183677104498,-0.7232139303482588,0.08683975638227225,0.006125204144646445,0.0,0.0,0.0,0.00040298507462686715,0.0007476603937976354,5.2735898091627524e-05
PHE 937,R PHE  67,0.0,0.0,0.0,-0.00044278606965180963,0.0004967157800736557,3.503562978027367e-05,-0.8024079601990055,0.061722479002763425,0.004353567996452356,0.8015422885572138,0.0616897989643002,0.004351262924266744,0.0,0.0,0.0,-0.0013084577114426796,0.0007291909982255689,5.1433167372196e-05
VAL 938,R VAL  68,0.0,0.0,0.0,-0.00028358208955222745,0.00045073638419525073,3.179249325000769e-05,0.6900597014925376,0.07552184236721067,0.005326900041527619,-0.6894626865671643,0.07545272877338123,0.005322025144487236,0.0,0.0,0.0,0.00031343283582097866,0.0007097534129404746,5.0062145815824106e-05
ASP 939,R ASP  69,0.0,0.0,0.0,-0.0002736318407960185,0.0004458222252183033,3.144587520100548e-05,86.76918407960191,0.8124185690339162,0.057303587591018876,-86.75515920398009,0.8116566895066633,0.05724984875258285,0.0,0.0,0.0,0.013751243781096132,0.001049904494720095,7.405455324210558e-05
LEU 940,R LEU  70,0.0,0.0,0.0,-0.0002835820895522363,0.00045073638419526477,3.179249325000868e-05,-0.31377114427860736,0.09844587048781461,0.00694383631479634,0.3135373134328359,0.09830873214858846,0.006934163322162411,0.0,0.0,0.0,-0.0005174129353236906,0.000677238520437036,4.77687221280827e-05
GLU 941,R GLU  71,0.0,0.0,0.0,-0.0002537313432835801,0.00043514566379442205,3.069280862172752e-05,83.034184079602,0.7009572565893641,0.049441712783957856,-83.02295522388057,0.7003726960877721,0.04940048106525765,0.0,0.0,0.0,0.01097512437811166,0.0009486193735495614,6.691045162517131e-05
PRO 942,R PRO  72,0.0,0.0,0.0,-0.0001442786069651715,0.00035137201160217427,2.4783870791901016e-05,0.6250945273631842,0.08405373796311716,0.005928693556881211,-0.6246965174129352,0.08398970819332059,0.005924177245140167,0.0,0.0,0.0,0.00025373134328355635,0.0006840750791347461,4.8250935798581685e-05
THR 943,R THR  73,0.0,0.0,0.0,-0.0003283582089552239,0.00046961590216573957,3.312415177300848e-05,0.16821890547263674,0.1276796435767137,0.009005827683122343,-0.16811940298507463,0.1275846638097407,0.008999128326899378,0.0,0.0,0.0,-0.00022885572139324273,0.0007312248186450332,5.157662200382728e-05
VAL 944,R VAL  74,0.0,0.0,0.0,-0.0003532338308457864,0.00047797457211844636,3.371372689356355e-05,0.5410547263681592,0.0852884598473566,0.006015784123666507,-0.5405273631840795,0.08517754648606483,0.006007960898353778,0.0,0.0,0.0,0.0001741293532338397,0.0007560879698114222,5.333033347099148e-05
ILE 945,R ILE  75,0.0,0.0,0.0,-0.000298507462686563,0.00045760327512703536,3.2276846391339035e-05,0.5887860696517416,0.10203832566956118,0.007197228566057685,-0.588353233830846,0.10188247840018727,0.007186235947238042,0.0,0.0,0.0,0.00013432835820902217,0.0007641635570558559,5.389994147682598e-05
ASP 946,R ASP  76,0.0,0.0,0.0,-0.00031840796019901014,0.0004658587029142216,3.285913937101194e-05,82.16665174129349,0.8093809858259174,0.05708933299116211,-82.15680099502488,0.808835653654798,0.05705086822555354,0.0,0.0,0.0,0.009532338308456706,0.000982533533397656,6.930257202160942e-05
GLU 947,R GLU  77,0.0,0.0,0.0,-0.0005820895522388347,0.0004932152728913159,3.4788723040839176e-05,94.43606965174125,1.403318169804452,0.09898243187262822,-94.41381592039802,1.4017519780289238,0.09887196122238195,0.0,0.0,0.0,0.021671641791047153,0.0018070183217034574,0.00012745724509896959
VAL 948,R VAL  78,0.0,0.0,0.0,-0.00037810945273630993,0.000484915141532773,3.420327691435931e-05,0.2541194029850746,0.12841845340823482,0.009057939310684009,-0.25390547263681584,0.1282108261427229,0.009043294412537855,0.0,0.0,0.0,-0.00016417910447767426,0.000777744185238813,5.485784513177143e-05
ARG 949,R ARG  79,0.0,0.0,0.0,-0.00029850746268657075,0.0004576032751270471,3.227684639133986e-05,-80.35989054726372,0.8767691868012709,0.061842530203018484,80.35154228855723,0.8761811867905741,0.061801055880051504,0.0,0.0,0.0,-0.008646766169155076,0.0009617573002151369,6.783712952267485e-05
THR 950,R THR  80,0.0,0.0,0.0,-0.0003532338308457698,0.0004779745721184239,3.371372689356197e-05,-0.5327910447761192,0.18531185526268634,0.013070890467615892,0.5323333333333332,0.18506167677904609,0.013053244237954112,0.0,0.0,0.0,-0.0008109452736318885,0.0008250310423773231,5.819320286880942e-05
GLY 951,R GLY  81,0.0,0.0,0.0,-0.00020895522388059774,0.0004065623424440683,2.8676696581612566e-05,-1.1396169154228855,0.07859884617054001,0.005543935155793477,1.1385422885572136,0.07856036404411085,0.0055412208358769045,0.0,0.0,0.0,-0.0012835820895524498,0.0007082871950868121,4.995872678232666e-05
THR 952,R THR  82,0.0,0.0,0.0,-0.0005771144278606948,0.0004940175756141838,3.4845313111655814e-05,-0.9744378109452735,0.24313325249917994,0.017149297371973814,0.9734577114427864,0.2428557286293547,0.01712972234748608,0.0,0.0,0.0,-0.0015572139303488058,0.0007777760097859028,5.4860089862248075e-05
TYR 953,R TYR  83,0.0,0.0,0.0,-0.000840796019900522,0.00036586619524081045,2.580621168039716e-05,-0.4369402985074626,0.33320775706915234,0.023502663061880345,0.4362885572139303,0.33287869441051,0.02347945277151873,0.0,0.0,0.0,-0.0014925373134328217,0.0007604620419614685,5.363885673243992e-05
ARG 954,R ARG  84,0.0,0.0,0.0,-0.0004378109452736438,0.0004961174472564472,3.499342663732944e-05,-85.84641293532337,1.321792885240508,0.09323208166774796,85.83470149253732,1.320743748877765,0.0931580812943581,0.0,0.0,0.0,-0.012149253731345724,0.001392092787375937,9.819065444439929e-05
GLN 955,R GLN  85,0.0,0.0,0.0,-0.0002587064676617061,0.000437924001684908,3.0888777466770325e-05,-0.48374129353233897,0.4804915732626704,0.0338912624657825,0.48346268656716446,0.4802533740996263,0.033874461192247074,0.0,0.0,0.0,-0.0005373134328360887,0.0007661045394998264,5.4036847822557286e-05
LEU 956,R LEU  86,0.0,0.0,0.0,-0.00039800995024874,0.0004894875174626201,3.452578744597682e-05,-0.762462686567164,0.09717589248545659,0.006854258973176331,0.7618656716417909,0.09709459338884513,0.006848524577039515,0.0,0.0,0.0,-0.000995024875621918,0.0008072896268809166,5.6941819904857816e-05
PHE 957,R PHE  87,0.0,0.0,0.0,-0.0004925373134328103,0.0004999443052072635,3.526335238514163e-05,-0.5783980099502489,0.09304073251263123,0.006562587277405698,0.5779552238805972,0.09302031546724723,0.006561147170060659,0.0,0.0,0.0,-0.0009353233830845183,0.0007403078691966903,5.221729099235061e-05
HIE 958,R HIE  88,0.0,0.0,0.0,-0.00015422885572139483,0.0003611679883160547,2.5474825714719862e-05,0.9657363184079596,0.10088220372906638,0.007115682011845091,-0.9651990049751241,0.10079889934152786,0.007109806173391882,0.0,0.0,0.0,0.00038308457711470163,0.0007106247253715338,5.012360345615317e-05
PRO 959,R PRO  89,0.0,0.0,0.0,-0.00011442786069651144,0.00031833021438896635,2.245328211145851e-05,0.32352238805970157,0.13697924724348448,0.009661771150680275,-0.3232487562189053,0.13695446391052862,0.009660023069155598,0.0,0.0,0.0,0.00015920398009948496,0.0006422344104715744,4.529972257796564e-05
GLU 960,R GLU  90,0.0,0.0,0.0,-0.0001641791044776215,0.0003704380192833307,2.6128683284884017e-05,73.89617412935327,0.6419350523730352,0.045278607485728005,-73.89182089552239,0.641680022676394,0.04526061907788404,0.0,0.0,0.0,0.004189054726369496,0.0007082172994725559,4.995379672581833e-05
GLN 961,R GLN  91,0.0,0.0,0.0,-0.00021890547263682936,0.0004135043732374414,2.916634968013868e-05,0.24377114427860685,0.21315700275633478,0.015034935738373988,-0.24357711442786062,0.2129783005171562,0.015022331054279114,0.0,0.0,0.0,-2.4875621890630692e-05,0.0007427112557418764,5.238681280863667e-05
LEU 962,R LEU  92,0.0,0.0,0.0,-0.00026865671641790404,0.0004432609673109596,3.126521799740268e-05,-0.6014776119402985,0.08666961770484163,0.006113203487625079,0.6010995024875625,0.08656973176268758,0.0061061580764866525,0.0,0.0,0.0,-0.0006467661691542366,0.0007724110923414629,5.4481677762360174e-05
ILE 963,R ILE  93,0.0,0.0,0.0,-0.00018905472636814998,0.0003915520869641799,2.7617954792046892e-05,0.6863134328358212,0.053162159405844664,0.0037497696066488475,-0.6858905472636814,0.05306700880098641,0.003743058200450541,0.0,0.0,0.0,0.00023383084577120912,0.0007398061809131811,5.2181904629220526e-05
THR 964,R THR  94,0.0,0.0,0.0,-0.00014925373134328757,0.000356338399591452,2.513417279139e-05,-0.6784179104477613,0.07845437548314017,0.005533744979195722,0.6779850746268655,0.07843611194998358,0.005532456768891513,0.0,0.0,0.0,-0.0005820895522388231,0.0006798284916432183,4.795140461163077e-05
GLY 965,R GLY  95,0.0,0.0,0.0,-5.472636815920513e-05,0.00022744536220224284,1.6042758907672294e-05,-0.09883582089552242,0.1459518352722945,0.010294648713582924,0.09875124378109447,0.14581682031068186,0.010285125492458046,0.0,0.0,0.0,-0.00013930348258714656,0.0006769095065351842,4.774551527675993e-05
LYS 966,R LYS  96,0.0,0.0,0.0,-0.00010945273631841078,0.0003122063978057241,2.20213413935273e-05,-70.37725870646766,0.5094469079089149,0.03593361430062722,70.37365671641794,0.5092622666974761,0.0359205907137277,0.0,0.0,0.0,-0.003711442786067082,0.0007572655757388115,5.341339538880079e-05
GLU 967,R GLU  97,0.0,0.0,0.0,-0.00013930348258706093,0.00034626293813541984,2.4423504534813542e-05,76.79860696517413,0.6290109188764594,0.044367009395669905,-76.7917462686567,0.6285675496547778,0.044335736541997926,0.0,0.0,0.0,0.0067213930348248765,0.0008177082705167698,5.767669436603203e-05
ASP 968,R ASP  98,0.0,0.0,0.0,-0.00018905472636815385,0.000391552086964188,2.761795479204746e-05,82.88299999999998,0.7231055261816309,0.05100393126953382,-82.87169154228856,0.7225517691373923,0.05096487225919337,0.0,0.0,0.0,0.011119402985076108,0.0009173136433043839,6.470231566720252e-05
ALA 969,R ALA  99,0.0,0.0,0.0,-0.0001293532338308448,0.0003355904866475607,2.367072784807104e-05,-0.10040796019900518,0.10238874674017309,0.007221945362643744,0.10037313432835816,0.10229201723826503,0.00721512258963424,0.0,0.0,0.0,-0.00016417910447779767,0.0006823360866067905,4.812827672302125e-05
ALA 970,R ALA 100,0.0,0.0,0.0,-0.00010945273631840633,0.00031220639780571137,2.2021341393526402e-05,-0.042258706467661764,0.11422018857856871,0.008056470925643577,0.04224378109452736,0.11412760281810358,0.008049940429620076,0.0,0.0,0.0,-0.00012437810945277344,0.0006834596919830439,4.8207529735630796e-05
ASN 971,R ASN 101,0.0,0.0,0.0,-0.0002935323383084635,0.0004553801759800652,3.212004106764559e-05,0.49803980099502465,0.1687049542839811,0.011899529987783132,-0.49730348258706475,0.1684404981904821,0.01188087669316947,0.0,0.0,0.0,0.0004427860696514871,0.0008333593223832503,5.878063444779178e-05
ASN 972,R ASN 102,0.0,0.0,0.0,-0.00018905472636820026,0.000391552086964284,2.7617954792054234e-05,-0.11640298507462725,0.46295595977112897,0.03265439565601754,0.1161691542288557,0.46257343237811527,0.032627414254056734,0.0,0.0,0.0,-0.00042288557214054497,0.0007760556167190596,5.4738742691522936e-05
TYR 973,R TYR 103,0.0,0.0,0.0,-0.00026865671641788084,0.0004432609673109214,3.1265217997399984e-05,-0.21846268656716433,0.17363463054965614,0.01224724254194274,0.21808457711442775,0.1734752131087598,0.012235998102639976,0.0,0.0,0.0,-0.0006467661691541731,0.0007395050045744245,5.21606612882063e-05
ALA 974,R ALA 104,0.0,0.0,0.0,-0.00010945273631840033,0.0003122063978056943,2.2021341393525196e-05,-0.2729751243781094,0.08051392375556467,0.005679014313656098,0.2726915422885572,0.08050570498686585,0.005678434606409152,0.0,0.0,0.0,-0.00039303482587061013,0.0005899247306580971,4.161008224562532e-05
ARG 975,R ARG 105,0.0,0.0,0.0,-0.00021890547263681392,0.00041350437323741214,2.9166349680136614e-05,-77.38233333333335,0.7786766509269745,0.05492361619027975,77.37496517412934,0.7781968786067563,0.05488977566001214,0.0,0.0,0.0,-0.007587064676616236,0.0008942223842156945,6.307358383091631e-05
GLY 976,R GLY 106,0.0,0.0,0.0,-7.960199004974027e-05,0.00027067603002454857,1.9092015109582564e-05,-0.6517213930348258,0.11433685933693649,0.00806470024643494,0.6512686567164178,0.11424655829509868,0.008058330902038162,0.0,0.0,0.0,-0.0005323383084575942,0.0006912379873814026,4.875616839143934e-05
HIP 977,R HIP 107,0.0,0.0,0.0,-0.0001940298507462539,0.0003954519790892766,2.7893031973322734e-05,-82.14602487562189,0.913554772722806,0.06443718537867293,82.13674626865674,0.9128466112206475,0.0643872355175862,0.0,0.0,0.0,-0.009472636815920804,0.001012605875519969,7.142371148906676e-05
TYR 978,R TYR 108,0.0,0.0,0.0,-0.00014925373134329144,0.00035633839959146125,2.5134172791390652e-05,0.014776119402985122,0.23960991230849202,0.016900780116305802,-0.014810945273631838,0.23951165922576,0.016893849878190842,0.0,0.0,0.0,-0.00018407960199010902,0.0006772385204375082,4.776872212811601e-05
THR 979,R THR 109,0.0,0.0,0.0,-8.457711442786298e-05,0.0002782513722210934,1.9626338550278718e-05,-0.4066965174129352,0.11936466321190974,0.008419334188495864,0.40645771144278625,0.11930107176432032,0.008414848793619535,0.0,0.0,0.0,-0.00032338308457690207,0.0006308018252970256,4.449333019488584e-05
ILE 980,R ILE 110,0.0,0.0,0.0,-0.00014427860696515936,0.0003513720116021446,2.4783870791898922e-05,-0.4979154228855724,0.12209285191403565,0.008611765782523812,0.49753233830845783,0.12205553013616705,0.008609133307284245,0.0,0.0,0.0,-0.0005273631840795748,0.0006842197956752064,4.8261143316317273e-05
GLY 981,R GLY 111,0.0,0.0,0.0,-4.9751243781100096e-05,0.0002174305809294985,1.533637070122099e-05,-0.18212437810945262,0.07835554540209673,0.005526774042757828,0.18204975124378112,0.07830707199744938,0.005523354992412453,0.0,0.0,0.0,-0.00012437810945268134,0.0005896729309464715,4.159232166335836e-05
LYS 982,R LYS 112,0.0,0.0,0.0,-0.00011940298507463084,0.00032426210421494263,2.287168535970937e-05,-71.40653731343285,0.722418340405405,0.050955460922079684,71.4027462686567,0.7222094418608312,0.050940726354822254,0.0,0.0,0.0,-0.003910447761194461,0.0007067128717454121,4.984768257564663e-05
GLU 983,R GLU 113,0.0,0.0,0.0,-0.00010945273631841192,0.00031220639780572736,2.2021341393527527e-05,71.0321542288557,0.7242655852036092,0.051085755524062776,-71.02851741293537,0.7240407281758494,0.051069895332190245,0.0,0.0,0.0,0.0035273631840767898,0.0006986109262714938,4.9276215403651256e-05
ILE 984,R ILE 114,0.0,0.0,0.0,-0.0001343283582089581,0.0003410047659342122,2.4052621663858408e-05,-0.17542288557213925,0.09809851517852206,0.006919335760340869,0.17533333333333326,0.09806020758582203,0.006916633751084362,0.0,0.0,0.0,-0.00022388059701474827,0.0006576203638550063,4.6384964054446484e-05
ILE 985,R ILE 115,0.0,0.0,0.0,-0.00012935323383083262,0.00033559048664752916,2.3670727848068815e-05,0.2791343283582089,0.0694210376136435,0.004896582452913829,-0.27897014925373126,0.06937266228934891,0.004893170320623136,0.0,0.0,0.0,3.482587064676454e-05,0.0006338550570602807,4.4708688558727064e-05
ASP 986,R ASP 116,0.0,0.0,0.0,-9.4527363184083e-05,0.00029256100354208334,2.063566212196003e-05,73.2548756218905,0.6547177200857904,0.04618022734874492,-73.2507960199005,0.6544033499739873,0.046158053390733186,0.0,0.0,0.0,0.0039850746268633485,0.0006652543144468405,4.692342141260963e-05
LEU 987,R LEU 117,0.0,0.0,0.0,-9.45273631840714e-05,0.0002925610035420474,2.0635662121957497e-05,0.01687562189054733,0.07654829355709905,0.00539930032619568,-0.016905472636815907,0.0765125816070769,0.005396781399457491,0.0,0.0,0.0,-0.00012437810945261767,0.0006612612224354406,4.664177041821354e-05
VAL 988,R VAL 118,0.0,0.0,0.0,-0.00016417910447761374,0.00037043801928331323,2.6128683284882787e-05,0.004975124378109382,0.07907515398795228,0.005577531318874569,-0.005044776119402987,0.07908521120863907,0.005578240700526484,0.0,0.0,0.0,-0.0002338308457711804,0.000614946303721869,4.3374967931867024e-05
LEU 989,R LEU 119,0.0,0.0,0.0,-0.0001492537313432804,0.0003563383995914349,2.5134172791388792e-05,0.25833830845771133,0.07916935041352728,0.005584175422455457,-0.2582388059701492,0.0791354571835467,0.005581784778338048,0.0,0.0,0.0,-4.975124378115091e-05,0.0006672975406604969,4.706753947781062e-05
ASP 990,R ASP 120,0.0,0.0,0.0,-0.0001094527363184075,0.0003122063978057148,2.2021341393526643e-05,72.62151243781098,0.537120794004194,0.03788557972373475,-72.61787064676615,0.5369379863463578,0.03787268546573474,0.0,0.0,0.0,0.0035323383084574682,0.0006840027093835771,4.82458312299109e-05
ARG 991,R ARG 121,0.0,0.0,0.0,-0.00015920398009951146,0.00036586619524082135,2.5806211680397928e-05,-76.06681094527369,0.8058593040853806,0.05684093271354842,76.06162686567161,0.8053589941956971,0.056805643574822526,0.0,0.0,0.0,-0.005343283582086219,0.0008902831816138894,6.279573390240011e-05
ILE 992,R ILE 122,0.0,0.0,0.0,-0.00020895522388060493,0.0004065623424440822,2.867669658161355e-05,0.08679104477611947,0.06562342531181019,0.0046287195341309486,-0.08681592039800994,0.06561079987299166,0.004627829004339054,0.0,0.0,0.0,-0.00023383084577127097,0.0006464982223379838,4.5600468678647416e-05
ARG 993,R ARG 123,0.0,0.0,0.0,-0.00011940298507461261,0.00032426210421489314,2.2871685359705876e-05,-72.05224378109453,0.5099921034138132,0.035972069426543796,72.04892039800993,0.5097880875087176,0.03595767925412134,0.0,0.0,0.0,-0.003442786069650646,0.0007109381364328722,5.014570976796084e-05
LYS 994,R LYS 124,0.0,0.0,0.0,-0.0001343283582089625,0.00034100476593422344,2.4052621663859197e-05,-73.40333333333331,0.5373195342854614,0.0378995977823434,73.39958706467657,0.537108949394728,0.03788474426939891,0.0,0.0,0.0,-0.0038805970149233286,0.0007368560629484775,5.197381935195359e-05
LEU 995,R LEU 125,0.0,0.0,0.0,-0.000169154228855716,0.00037488808425440617,2.644256666664742e-05,-0.15066666666666662,0.10502737540949134,0.007408059879021986,0.15056218905472635,0.10496465817528686,0.007403636146403496,0.0,0.0,0.0,-0.00027363184079593893,0.000668964629411789,4.718512685200773e-05
ALA 996,R ALA 126,0.0,0.0,0.0,-0.00012437810945274252,0.0003300124169508025,2.3277281147514833e-05,0.15652238805970142,0.07476504322094348,0.005273519545537109,-0.15648756218905474,0.07474900684561182,0.005272388426833665,0.0,0.0,0.0,-8.955223880597243e-05,0.0006779690907904462,4.782025258766812e-05
ASP 997,R ASP 127,0.0,0.0,0.0,-9.452736318407416e-05,0.00029256100354205596,2.06356621219581e-05,74.39892537313436,0.5393888373023831,0.038045555163430264,-74.39495024875623,0.5391608898889824,0.038029476992561415,0.0,0.0,0.0,0.0038805970149263687,0.0007163142545233155,5.052491190050407e-05
GLN 998,R GLN 128,0.0,0.0,0.0,-0.0001791044776119388,0.00038343977846761265,2.7045756668792273e-05,0.9404029850746275,0.1828748635337326,0.012898998324425775,-0.9400497512437812,0.18276128984853912,0.012890987454332961,0.0,0.0,0.0,0.00017412935323423808,0.0006871437480846619,4.8467383017616133e-05
CYS 999,R CYS 129,0.0,0.0,0.0,-0.00014427860696516044,0.00035137201160214727,2.478387079189911e-05,-0.40961194029850767,0.07981033896487211,0.00562938726890612,0.4093830845771147,0.07975957349819829,0.0056258065489705805,0.0,0.0,0.0,-0.00037313432835821866,0.0006654775167046962,4.6939164886012456e-05
THR1000,R THR 130,0.0,0.0,0.0,-0.0001691542288557185,0.0003748880842544117,2.6442566666647808e-05,-0.18154726368159194,0.3680471106079234,0.025960041589672335,0.1814328358208956,0.36790400910676924,0.025949947988026148,0.0,0.0,0.0,-0.00028358208955199326,0.0006572815298109536,4.636106454369887e-05
GLY1001,R GLY 131,0.0,0.0,0.0,-8.457711442786021e-05,0.00027825137222108433,1.9626338550278077e-05,0.6896069651741298,0.12128187533518359,0.008554563905078081,-0.6892238805970149,0.12127073706596674,0.008553778272142045,0.0,0.0,0.0,0.000298507462686616,0.000607128271048587,4.2823526424793154e-05
LEU1002,R LEU 132,0.0,0.0,0.0,-0.00026368159203980177,0.0004406286532434746,3.107954887869633e-05,-0.30587064676616904,0.08763114228735594,0.006181024202506753,0.30561194029850747,0.08753324120093291,0.006174118792297125,0.0,0.0,0.0,-0.0005223880597015675,0.0007601690494476883,5.3618190633932496e-05
GLN1003,R GLN 133,0.0,0.0,0.0,-0.0002985074626865608,0.00045760327512703184,3.2276846391338784e-05,-0.9497064676616922,0.3150592748588543,0.0222225678257282,0.9489950248756218,0.314784953800888,0.022203218710170773,0.0,0.0,0.0,-0.0010099502487566224,0.0007726033380213186,5.449523772710557e-05
GLY1004,R GLY 134,0.0,0.0,0.0,-0.0001442786069651748,0.00035137201160218235,2.4783870791901585e-05,-0.4140199004975123,0.18924973524562055,0.01334864710578989,0.413587064676617,0.1890966049452806,0.013337846127189901,0.0,0.0,0.0,-0.0005771144278606612,0.0007229525089449186,5.099313826582723e-05
PHE1005,R PHE 135,0.0,0.0,0.0,-0.0004378109452736234,0.0004961174472564241,3.499342663732781e-05,0.6518258706467659,0.10550110007378609,0.007441473840530425,-0.651094527363184,0.10545054260279851,0.007437907791479427,0.0,0.0,0.0,0.00029353233830848945,0.0007780623721299137,5.4880288304637586e-05
SER1006,R SER 136,0.0,0.0,0.0,-0.0003233830845771086,0.0004677675332753412,3.299377788367529e-05,-0.39183582089552244,0.33299777823418464,0.023487852296813588,0.39164676616915417,0.33261538543616087,0.023460880388451393,0.0,0.0,0.0,-0.0005124378109452851,0.0008411639219824494,5.933112845887447e-05
VAL1007,R VAL 137,0.0,0.0,0.0,-0.0004527363184079435,0.000497761131871852,3.5109363211062435e-05,0.9324527363184079,0.11566123550258835,0.008158114538653954,-0.9308407960198999,0.11549523273038637,0.008146405605894651,0.0,0.0,0.0,0.0011592039800992627,0.000769135563867899,5.4250639797515346e-05
PHE1008,R PHE 138,0.0,0.0,0.0,-0.0009502487562189223,0.0002591844035349396,1.828145827322954e-05,-1.0180149253731345,0.08419460268043381,0.005938629387960057,1.01618407960199,0.0840743626381329,0.005930148309291297,0.0,0.0,0.0,-0.002781094527363057,0.000713648600081062,5.033689113308032e-05
HIP1009,R HIP 139,0.0,0.0,0.0,-0.000736318407960224,0.00044062865324348663,3.1079548878697184e-05,-95.81504477611936,1.0682600643885722,0.07534925530133033,95.7924378109453,1.0668392183306115,0.07524903654755107,0.0,0.0,0.0,-0.02334328358208789,0.0017468001062280801,0.000123209779670931
SER1010,R SER 140,0.0,0.0,0.0,-0.0004726368159204144,0.0004992506946986077,3.521442887200225e-05,-1.224980099502487,0.11578840541198958,0.008167084412460484,1.2234029850746266,0.11563479047072774,0.008156249249925543,0.0,0.0,0.0,-0.0020497512437809896,0.0007838623837306751,5.528938958009019e-05
PHE1011,R PHE 141,0.0,0.0,0.0,-0.0010298507462686648,0.0002622225662309572,1.849575374701966e-05,-1.1401741293532337,0.1165500534216972,0.008220806920907955,1.1373432835820894,0.11637936152180883,0.00820876724258307,0.0,0.0,0.0,-0.0038606965174129786,0.0007196582331739815,5.076077796858127e-05
GLY1012,R GLY 142,0.0,0.0,0.0,-0.00021890547263679844,0.00041350437323738303,2.916634968013456e-05,-0.6973034825870644,0.14566321968829815,0.010274291339898895,0.6962189054726365,0.1454392962590061,0.010258496998984977,0.0,0.0,0.0,-0.0013034825870646479,0.0007278659674776697,5.133970690930514e-05
GLY1013,R GLY 143,0.0,0.0,0.0,-0.00017910447761194486,0.00038343977846762566,2.704575666879319e-05,-0.0541194029850746,0.10886390093601643,0.007678667525048394,0.054000000000000006,0.10871282174582854,0.007668011220603744,0.0,0.0,0.0,-0.00029850746268652987,0.0006694824325972022,4.722164987267861e-05
GLY1014,R GLY 144,0.0,0.0,0.0,-0.00019402985074625835,0.00039545197908928556,2.7893031973323364e-05,-0.05000995024875611,0.11195508116874367,0.007896702567546685,0.04990547263681596,0.11185329775561588,0.007889523319125005,0.0,0.0,0.0,-0.0002985074626864724,0.0007126767991830988,5.026834558279374e-05
THR1015,R THR 145,0.0,0.0,0.0,-0.00028855721393035845,0.0004530915450757364,3.1958613490176914e-05,-0.6473432835820898,0.21975596272093798,0.015500390486399916,0.6466218905472636,0.21949434498638695,0.015481937394190274,0.0,0.0,0.0,-0.0010099502487559862,0.0007530372976511655,5.311515564762559e-05
GLY1016,R GLY 146,0.0,0.0,0.0,-0.0002238805970149206,0.0004168429863811536,2.940183729453521e-05,-0.049661691542288465,0.1847546846702038,0.013031590684146603,0.04953731343283582,0.18455896023151414,0.013017785346671988,0.0,0.0,0.0,-0.00034825870646752836,0.0007385001963685359,5.208978758192607e-05
SER1017,R SER 147,0.0,0.0,0.0,-0.0002935323383084541,0.00045538017598005054,3.212004106764456e-05,-0.4581094527363182,0.19064608130933694,0.013447137763216266,0.45728358208955233,0.19042679004611732,0.01343167015010546,0.0,0.0,0.0,-0.001119402985074532,0.0008497419226538781,5.99361739755169e-05
GLY1018,R GLY 148,0.0,0.0,0.0,-0.00015422885572138488,0.0003611679883160314,2.547482571471822e-05,-0.14047761194029856,0.08979379775736276,0.006333566157944946,0.14016915422885579,0.08976321113582111,0.006331408744004113,0.0,0.0,0.0,-0.00046268656716415323,0.0006539970835882143,4.612939756932562e-05
PHE1019,R PHE 149,0.0,0.0,0.0,-0.00027363184079603174,0.0004458222252183249,3.1445875201007005e-05,-0.3736567164179103,0.06921569550789061,0.004882098737509432,0.37328358208955215,0.06912138129654866,0.004875446325961111,0.0,0.0,0.0,-0.000646766169154056,0.0007528400555918567,5.310124326544595e-05
THR1020,R THR 150,0.0,0.0,0.0,-0.00027860696517414507,0.0004483136448186845,3.162160639024479e-05,-0.7427213930348251,0.20081642316054718,0.014164498366869702,0.7419402985074628,0.20061506522674288,0.014150295673286982,0.0,0.0,0.0,-0.0010597014925374348,0.0007305813880906978,5.153123791176628e-05
SER1021,R SER 151,0.0,0.0,0.0,-0.00014925373134328483,0.0003563383995914454,2.5134172791389534e-05,-0.6972189054726359,0.12478655145358852,0.008801764698590205,0.6964676616915417,0.12468874760821579,0.008794866147235429,0.0,0.0,0.0,-0.0009004975124377954,0.0006982919824684948,4.925371884233619e-05
LEU1022,R LEU 152,0.0,0.0,0.0,-0.00018407960199005158,0.0003875490964010078,2.733560560764121e-05,-0.08190547263681598,0.08472135198689913,0.005975783419357244,0.08170149253731343,0.0846488823396648,0.005970671804561289,0.0,0.0,0.0,-0.000388059701492784,0.0006972987799181988,4.918366373588511e-05
LEU1023,R LEU 153,0.0,0.0,0.0,-0.0002885572139303562,0.000453091545075733,3.195861349017667e-05,-0.5471542288557213,0.08518508438406208,0.006008492580684293,0.546731343283582,0.08515714161972948,0.006006521650052596,0.0,0.0,0.0,-0.0007114427860697082,0.0007372926189315031,5.2004611636823985e-05
MET1024,R MET 154,0.0,0.0,0.0,-0.0003134328358208831,0.0004638886647140132,3.272018359025284e-05,-0.5748009950248754,0.19537324961641175,0.013780566507298359,0.574124378109453,0.19524817592419977,0.013771744489252263,0.0,0.0,0.0,-0.0009900497512436307,0.000732949128783943,5.169824546351334e-05
GLU1025,R GLU 155,0.0,0.0,0.0,-0.000169154228855721,0.00037488808425441717,2.6442566666648194e-05,80.5832437810945,1.0116831378570659,0.07135862659255512,-80.57558706467668,1.0110070166350518,0.07131093667858147,0.0,0.0,0.0,0.007487562189055552,0.0009573463153578327,6.752600263960303e-05
ARG1026,R ARG 156,0.0,0.0,0.0,-0.0001641791044776049,0.00037043801928329334,2.6128683284881385e-05,-76.2473134328358,0.8081761890239842,0.05700435317693771,76.24198009950244,0.8078551355328518,0.056981707809695074,0.0,0.0,0.0,-0.005497512437810753,0.0007670086503729275,5.410061888661648e-05
LEU1027,R LEU 157,0.0,0.0,0.0,-0.00022885572139306928,0.00042009615587239264,2.9631298178364247e-05,-0.4814825870646767,0.16337089915836955,0.011523294748023313,0.48108955223880584,0.1632956051673279,0.011517983919375141,0.0,0.0,0.0,-0.0006218905472636286,0.0007167633219289463,5.0556586673082736e-05
SER1028,R SER 158,0.0,0.0,0.0,-0.00012437810945274195,0.000330012416950801,2.3277281147514724e-05,0.24062189054726366,0.12649345181332414,0.008922160167134903,-0.2405074626865672,0.1264354049934217,0.008918065860141633,0.0,0.0,0.0,-9.950248756129986e-06,0.0006308018252972427,4.4493330194901155e-05
VAL1029,R VAL 159,0.0,0.0,0.0,-0.00013432835820895866,0.0003410047659342136,2.4052621663858506e-05,-0.13235323383084588,0.11597185969357461,0.008180024279783133,0.1322686567164179,0.11594906868981904,0.008178416726325133,0.0,0.0,0.0,-0.00021890547263695806,0.0006851958328632363,4.8329987671466454e-05
ASP1030,R ASP 160,0.0,0.0,0.0,-7.462686567164012e-05,0.00026278831136803906,1.853565833223306e-05,75.59115920398013,0.8040044704965329,0.05671010283954432,-75.58641293532338,0.8035855059086986,0.05668055135602142,0.0,0.0,0.0,0.0046716417910457305,0.0007737238191410715,5.457427037165258e-05
TYR1031,R TYR 161,0.0,0.0,0.0,-0.00026865671641790795,0.0004432609673109661,3.1265217997403135e-05,0.09816417910447778,0.1791572530039687,0.012636778295561901,-0.09817910447761193,0.1791464776625528,0.012636018261579191,0.0,0.0,0.0,-0.0002835820895521142,0.0006796100026478461,4.793599358613086e-05
GLY1032,R GLY 162,0.0,0.0,0.0,-7.462686567164296e-05,0.0002627883113680491,1.8535658332233767e-05,0.6004875621890546,0.11194490957888348,0.007895985118915266,-0.6000646766169152,0.11180620581046286,0.007886201709419411,0.0,0.0,0.0,0.000348258706467725,0.0006293876458058123,4.43935816644694e-05
LYS1033,R LYS 163,0.0,0.0,0.0,-0.0002537313432835828,0.00043514566379442666,3.069280862172784e-05,-86.6033383084577,2.0270757642994295,0.142978900336182,86.59296019900496,2.0254901006106745,0.14286705624307303,0.0,0.0,0.0,-0.01063184079602061,0.001763020106261243,0.00012435385026219277
LYS1034,R LYS 164,0.0,0.0,0.0,-0.0002786069651741174,0.0004483136448186401,3.162160639024166e-05,-83.28723880597013,1.0966066940713959,0.07734867239844502,83.27901492537315,1.0958368822104043,0.07729437405632639,0.0,0.0,0.0,-0.008502487562187374,0.00106095037705722,7.483366971008369e-05
SER1035,R SER 165,0.0,0.0,0.0,-0.0002636815920397913,0.0004406286532434571,3.10795488786951e-05,-0.545587064676617,0.4071027638449407,0.02871481496819472,0.5451094527363181,0.40669522119822366,0.02868606912628099,0.0,0.0,0.0,-0.0007412935323382082,0.0009211372585896598,6.497201269502244e-05
LYS1036,R LYS 166,0.0,0.0,0.0,-0.00040796019900498986,0.0004914556694482354,3.466461018341653e-05,-88.61643283582087,1.151880153174553,0.08124736160362016,88.60384079601991,1.1508611461131029,0.08117548638728787,0.0,0.0,0.0,-0.013000000000001554,0.001389369734341857,9.799858509246541e-05
LEU1037,R LEU 167,0.0,0.0,0.0,-0.0007910447761194479,0.00040656234244408867,2.8676696581614006e-05,-1.1890995024875624,0.1271580676907975,0.008969038556675487,1.1886467661691544,0.1270528138783948,0.008961614525162424,0.0,0.0,0.0,-0.0012437810945274384,0.0007565788617000307,5.336495831514054e-05
GLU1038,R GLU 168,0.0,0.0,0.0,-0.0007761194029850742,0.0004168429863811608,2.9401837294535716e-05,98.41186567164179,1.1892244920103885,0.08388142817111961,-98.38592537313434,1.1875563393412896,0.08376376575394644,0.0,0.0,0.0,0.025164179104474323,0.001981986150869468,0.00013979852422082377
PHE1039,R PHE 169,0.0,0.0,0.0,-0.0015074626865671462,0.0004999443052072686,3.526335238514199e-05,-1.2160746268656715,0.1029288959180598,0.007260044548096945,1.212771144278607,0.10255733677583294,0.007233836786896755,0.0,0.0,0.0,-0.004810945273631419,0.0010900178473091835,7.688393098071596e-05
SER1040,R SER 170,0.0,0.0,0.0,-0.0007512437810945396,0.00043229221883042224,3.049154213218241e-05,0.5657661691542292,0.25838018201375984,0.018224732860815215,-0.5630497512437812,0.25810493356151454,0.018205318331908905,0.0,0.0,0.0,0.00196517412935319,0.0009162877160774606,6.462995234003248e-05
ILE1041,R ILE 171,0.0,0.0,0.0,-0.001477611940298569,0.0004994985233038565,3.523190935402191e-05,-1.0235572139303482,0.08913061554294312,0.006286788891199316,1.023323383084577,0.08906473636730217,0.006282142132427844,0.0,0.0,0.0,-0.0017114427860697814,0.001000655709380967,7.058081175957406e-05
TYR1042,R TYR 172,0.0,0.0,0.0,-0.0025323383084577,0.0004989531378858249,3.519344083266573e-05,0.5714228855721392,0.2936511371032327,0.020712554214765734,-0.5701194029850747,0.2929697752764169,0.02066449465702994,0.0,0.0,0.0,-0.0012288557213932397,0.0010915155304956968,7.698956940767118e-05
PRO1043,R PRO 173,0.0,0.0,0.0,-0.0012985074626866008,0.0004576032751270586,3.2276846391340675e-05,1.848243781094528,0.1543791136132948,0.010889063096727393,-1.8443781094527358,0.1539186200898301,0.010856582387936683,0.0,0.0,0.0,0.0025671641791045396,0.0009393108609204219,6.625387976785852e-05
ALA1044,R ALA 174,0.0,0.0,0.0,-0.0013432835820895424,0.0004748051856891583,3.349017561127755e-05,-1.328074626865671,0.15171359310006166,0.010701051775928377,1.3256865671641795,0.15127697331510062,0.010670254990816438,0.0,0.0,0.0,-0.0037313432835819923,0.0009128505932188949,6.438751638608682e-05
PRO1045,R PRO 175,0.0,0.0,0.0,-0.0030646766169154277,0.00046871903336573,3.306089152539977e-05,-1.6486169154228862,0.31272860694923843,0.022058175186521208,1.6440099502487573,0.3116888515803783,0.021984836497422115,0.0,0.0,0.0,-0.007671641791044634,0.001350010794519287,9.52224195275962e-05
GLN1046,R GLN 176,0.0,0.0,0.0,-0.0034776119402985073,0.0007267088412541368,5.1258089518428744e-05,-1.3664626865671652,1.3980126334316776,0.09860820819059674,1.36944776119403,1.392588794567044,0.09822564009416747,0.0,0.0,0.0,-0.0004925373134335615,0.0077299697198953314,0.0005452300252647889
VAL1047,R VAL 177,0.0,0.0,0.0,-0.0020497512437810967,0.00035619944914763653,2.5124371982753314e-05,1.0009303482587069,0.14384619039765192,0.010146127975494497,-0.9981691542288559,0.1433560131673044,0.010111553539452565,0.0,0.0,0.0,0.0007114427860694165,0.0007957088944687633,5.612497802132342e-05
SER1048,R SER 178,0.0,0.0,0.0,-0.0008706467661691418,0.00035010173304992503,2.4694272251126192e-05,-0.1913084577114428,0.44219465601595,0.031190006197695127,0.19147263681592042,0.4412212816722579,0.031121349665103878,0.0,0.0,0.0,-0.0007064676616916666,0.0011711320203775227,8.260528361649082e-05
THR1049,R THR 179,0.0,0.0,0.0,-0.0007363184079601929,0.00044062865324346804,3.107954887869587e-05,-0.794323383084577,0.23433158863740716,0.016528475870257565,0.7930199004975124,0.23392595588733128,0.016499864742066096,0.0,0.0,0.0,-0.0020398009950244964,0.0008454784392531758,5.9635451043019775e-05
ALA1050,R ALA 180,0.0,0.0,0.0,-0.0004776119402984991,0.0004994985233039168,3.5231909354026164e-05,0.9584228855721387,0.110752672659069,0.007811891210469676,-0.9566019900497515,0.11047559238787563,0.0077923474750169605,0.0,0.0,0.0,0.001343283582089528,0.0007639691875861756,5.3886231711496404e-05
VAL1051,R VAL 181,0.0,0.0,0.0,-0.0005472636815920453,0.0004977611318718757,3.5109363211064115e-05,0.8927412935323384,0.13504531296402053,0.00952536194414242,-0.8914129353233834,0.13479338761643725,0.009507592500198269,0.0,0.0,0.0,0.0007810945273631334,0.0008176174560865252,5.767028881000905e-05
VAL1052,R VAL 182,0.0,0.0,0.0,-0.0003731343283582049,0.0004836373655528199,3.411314954580838e-05,0.1029900497512438,0.08668958690700411,0.006114612006544829,-0.10297512437810954,0.08656084840001729,0.0061055314923952955,0.0,0.0,0.0,-0.00035820895522379253,0.000792404726052489,5.5891919950675666e-05
GLU1053,R GLU 183,0.0,0.0,0.0,-0.0007263681592040084,0.00044582222521832133,3.1445875201006754e-05,102.43690049751253,1.4403242725108245,0.1015926411030235,-102.39826368159204,1.4373738439579316,0.1013845339185548,0.0,0.0,0.0,0.037910447761199,0.0031798401503216923,0.00022428863091605516
PRO1054,R PRO 184,0.0,0.0,0.0,-0.0006268656716418038,0.00048363736555283375,3.4113149545809354e-05,-0.32813930348258713,0.09675048946364648,0.0068242533575356545,0.3269452736318409,0.09659672537556989,0.006813407674995523,0.0,0.0,0.0,-0.0018208955223879253,0.0007516225857919349,5.301536956686444e-05
TYR1055,R TYR 185,0.0,0.0,0.0,-0.0005721393034824865,0.0004947685528537157,3.4898282962007155e-05,0.17960696517412936,0.20239019441973344,0.014275503632672833,-0.17965174129353237,0.20208763211582706,0.014254162533214388,0.0,0.0,0.0,-0.0006169154228856766,0.0008449513146863291,5.959827054279611e-05
ASN1056,R ASN 186,0.0,0.0,0.0,-0.00040796019900498325,0.0004914556694482276,3.466461018341597e-05,-1.30087064676617,0.1521981007591878,0.01073522631124983,1.2990348258706468,0.15202079519014497,0.010722720140670664,0.0,0.0,0.0,-0.0022437810945276837,0.000709055592093109,5.00129253282897e-05
SER1057,R SER 187,0.0,0.0,0.0,-0.0004129353233830932,0.000492361393780627,3.472849505211942e-05,-0.053164179104477606,0.20778597846393942,0.01465609289464288,0.05310945273631838,0.20742483613821217,0.014630619879027609,0.0,0.0,0.0,-0.0004676616915422923,0.0008582053500536833,6.053313811667592e-05
ILE1058,R ILE 188,0.0,0.0,0.0,-0.0005373134328358457,0.0004986057638355463,3.516893895632302e-05,-0.04472139303482588,0.12994844745157366,0.009165856769759891,0.044348258706467664,0.12981233338921605,0.009156256024045828,0.0,0.0,0.0,-0.0009104477611938168,0.0008534042444734133,6.0194494239444144e-05
LEU1059,R LEU 189,0.0,0.0,0.0,-0.00031343283582089854,0.000463888664714036,3.2720183590254454e-05,-0.06511940298507463,0.08914254709803943,0.006287630478207072,0.06490547263681594,0.08906415609210308,0.0062821012029710774,0.0,0.0,0.0,-0.0005273631840795925,0.0007793973385769632,5.497444957771205e-05
THR1060,R THR 190,0.0,0.0,0.0,-0.0002985074626865481,0.00045760327512701254,3.227684639133742e-05,-0.06605472636815911,0.16557261409231602,0.011678591745626268,0.06594527363184081,0.16539875528191175,0.011666328690656563,0.0,0.0,0.0,-0.00040796019900494785,0.0007212042985219456,5.0869829010083004e-05
THR1061,R THR 191,0.0,0.0,0.0,-0.0003880597014925145,0.00048730829006906067,3.43720765971762e-05,-0.4369601990049752,0.21973298678295292,0.015498769888687116,0.4360945273631839,0.21945662434761554,0.015479276785471794,0.0,0.0,0.0,-0.0012537313432834794,0.0007663952628817601,5.405735386884474e-05
HID1062,R HID 192,0.0,0.0,0.0,-0.000303482587064694,0.00045976179312034175,3.242909651167209e-05,-1.2392139303482583,0.13082151071839163,0.009227437904521615,1.2380945273631847,0.13066182859823694,0.009216174796183405,0.0,0.0,0.0,-0.001422885572139425,0.0007433108881610961,5.2429107618439e-05
THR1063,R THR 193,0.0,0.0,0.0,-0.00019900497512438325,0.00039925179398486374,2.816105025109039e-05,0.3965422885572139,0.19126772529373873,0.013490985149118534,-0.3963134328358207,0.19109708472320633,0.01347894909128727,0.0,0.0,0.0,2.98507462685993e-05,0.0007458705405736024,5.260965157916732e-05
THR1064,R THR 194,0.0,0.0,0.0,-0.00030348258706467524,0.00045976179312031334,3.2429096511670086e-05,-0.6637064676616914,0.1652517103364284,0.011655956939893478,0.6629950248756222,0.1651262594722216,0.011647108318186083,0.0,0.0,0.0,-0.001014925373134488,0.0007156920037151664,5.048102171255482e-05
LEU1065,R LEU 195,0.0,0.0,0.0,-0.0005273631840795837,0.0004992506946985727,3.5214428871999775e-05,0.008487562189054653,0.10132127658632188,0.007146651823335858,-0.008701492537313423,0.10118290638757128,0.0071368919420304365,0.0,0.0,0.0,-0.0007412935323384411,0.0007002034661000014,4.9388544502263064e-05
GLU1066,R GLU 196,0.0,0.0,0.0,-0.00030845771144277914,0.0004618566354338276,3.257685529584532e-05,91.10583084577115,1.2641533147631931,0.08916649983413329,-91.09021393034828,1.2629851745913332,0.08908410557924032,0.0,0.0,0.0,0.015308457711440798,0.0013945088150573994,9.836106789769055e-05
HID1067,R HID 197,0.0,0.0,0.0,-0.00031343283582089415,0.00046388866471402956,3.2720183590254e-05,-0.7294427860696514,0.3011698549862473,0.021242883684331935,0.7286965174129353,0.3008866705178784,0.021222909392007605,0.0,0.0,0.0,-0.0010597014925374244,0.0008501787406146425,5.996698473887225e-05
SER1068,R SER 198,0.0,0.0,0.0,-0.00026368159203979846,0.00044062865324346907,3.1079548878695944e-05,-0.5252139303482589,0.5024103484343305,0.03543729366301458,0.5246069651741293,0.5018328196291659,0.03539655792193909,0.0,0.0,0.0,-0.0008706467661690694,0.000888390618000574,6.266224275766155e-05
ASP1069,R ASP 199,0.0,0.0,0.0,-0.0004527363184079617,0.0004977611318718722,3.5109363211063865e-05,94.21891044776117,1.2475454355951399,0.08799507035814372,-94.20070646766165,1.2461646028246636,0.08789767392405479,0.0,0.0,0.0,0.01775124378109487,0.001617014922311815,0.00011405543862305706
CYS1070,R CYS 200,0.0,0.0,0.0,-0.0006965174129353616,0.00045976179312033904,3.2429096511671895e-05,-0.1292537313432835,0.3437625008831537,0.024247137289451996,0.1294975124378109,0.3432194245331936,0.02420883163719991,0.0,0.0,0.0,-0.00045273631840808047,0.0009082293610444196,6.406155980067373e-05
ALA1071,R ALA 201,0.0,0.0,0.0,-0.0005970149253731481,0.0004904978126912032,3.459704817699721e-05,0.9392189054726369,0.15767439792809235,0.011121494531172399,-0.9360348258706469,0.15743969478382996,0.01110493984778903,0.0,0.0,0.0,0.002587064676616961,0.0008716838173379837,6.14838358974234e-05
PHE1072,R PHE 202,0.0,0.0,0.0,-0.0019800995024875276,0.00031481178148368404,2.2205110989015157e-05,-1.1046567164179106,0.17895683508334778,0.012622641905396954,1.1024626865671645,0.17850239306267018,0.012590588036702268,0.0,0.0,0.0,-0.004174129353233674,0.0009947760883005237,7.016609526437402e-05
MET1073,R MET 203,0.0,0.0,0.0,-0.0020646766169154763,0.00036075655702055013,2.5445805588668745e-05,0.11914427860696518,0.35839678125720437,0.025279359839760214,-0.11529353233830847,0.35769320132842514,0.02522973313794316,0.0,0.0,0.0,0.0017860696517410415,0.001374611650313721,9.695763010569357e-05
VAL1074,R VAL 204,0.0,0.0,0.0,-0.0021194029850746332,0.00038071893472053654,2.685384314794863e-05,-1.115258706467662,0.18641307241841928,0.013148564336906343,1.1188009950248756,0.18654126082199404,0.01315760604975288,0.0,0.0,0.0,0.0014228855721393479,0.0015308676796438137,0.0001079790806296389
ASP1075,R ASP 205,0.0,0.0,0.0,-0.0032885572139303375,0.0005698200885312383,4.019201012736672e-05,125.71327860696508,2.1676644404491117,0.15289526097233624,-125.61684577114428,2.1597347729838527,0.15233594535415254,0.0,0.0,0.0,0.09314427860696224,0.00864927912919862,0.0006100731114117522
ASN1076,R ASN 206,0.0,0.0,0.0,-0.002965174129353168,0.0004612130819831501,3.253146253534472e-05,2.0406567164179124,0.22681207634794687,0.015998090367581,-2.0356169154228843,0.22656840314993368,0.015980902985388915,0.0,0.0,0.0,0.002074626865672074,0.0015483591009673085,0.00010921283036420518
GLU1077,R GLU 207,0.0,0.0,0.0,-0.00697014925373139,0.0012334897618742806,8.700365957444902e-05,132.430631840796,3.1125084177456275,0.21953941667798607,-132.25347761194027,3.0866054614063057,0.21771236300881436,0.0,0.0,0.0,0.17018407960198959,0.02549804295043135,0.001798493280806099
ALA1078,R ALA 208,0.0,0.0,0.0,-0.005796019900497499,0.0009687577723531039,6.833090475582038e-05,2.0364825870646763,0.14570952138471469,0.010277557209756318,-2.014238805970148,0.143202020214813,0.01010069171406127,0.0,0.0,0.0,0.016447761194029777,0.005534020289074517,0.0003903396948971243
ILE1079,R ILE 209,0.0,0.0,0.0,-0.0076766169154229204,0.000886549854374204,6.253240530229236e-05,1.9183432835820882,0.20399916243894253,0.014388991486513415,-1.9200398009950255,0.20424065993845578,0.014406025406765662,0.0,0.0,0.0,-0.009373134328358247,0.0055489745928148215,0.00039139449015526847
TYR1080,R TYR 210,0.0,0.0,0.0,-0.009950248756218874,0.0011274558326330908,7.952460286219561e-05,1.4781194029850733,0.2520406183636283,0.017777574518107533,-1.4628955223880598,0.2526502981673076,0.017820578015767807,0.0,0.0,0.0,0.005273631840796188,0.006821078775784133,0.00048112180099254724
ASP1081,R ASP 211,0.0,0.0,0.0,-0.02549253731343285,0.004636132591162156,0.000327007579771539,158.2540348258706,3.027486240944296,0.2135424147122287,-157.8303532338308,2.985993560259188,0.21061574667108254,0.0,0.0,0.0,0.3981890547263667,0.04836947435475117,0.003411719667750864
ILE1082,R ILE 212,0.0,0.0,0.0,-0.026044776119402965,0.0037711902227474756,0.0002659992490183743,2.0230049751243797,0.30236598523968594,0.021327252207357813,-2.0108059701492538,0.2993879115067892,0.021117195082237573,0.0,0.0,0.0,-0.013845771144278304,0.015110903266835691,0.0010658409370925925
CYS1083,R CYS 213,0.0,0.0,0.0,-0.015203980099502488,0.0018401773869722727,0.00012979610523030237,0.5175970149253731,0.4434965454901944,0.031281834400994205,-0.5081393034825872,0.44774051931262643,0.03158118123394131,0.0,0.0,0.0,-0.005746268656716406,0.01301320792904048,0.0009178809161005052
ARG1084,R ARG 214,0.0,0.0,0.0,-0.05980099502487564,0.01609209190551375,0.001135048647554776,-146.83550248756222,5.694876914899877,0.40168564647789673,146.86510945273642,5.719801707233911,0.4034437057777965,-2.142089552238761e-05,0.00030293720965937664,2.136754327136783e-05,-0.030215450746269353,0.043027895057415236,0.0030349537138371686
ARG1085,R ARG 215,0.0,0.0,0.0,-0.16824378109452723,0.039243788032454284,0.0027680433838375754,-163.36532835820887,3.466626515032934,0.2445169814197651,163.67047761194033,3.506755476342071,0.24734746011260103,-0.0011017432835820897,0.0056553675053056295,0.00039889886759365037,0.13580372935323323,0.07637503753460849,0.005387079788607198
ASN1086,R ASN 216,0.0,0.0,0.0,-0.10832338308457716,0.028600523609608717,0.002017325393929784,2.081477611940299,2.4804335503612034,0.17495629301758525,-1.681293532338309,2.4578109457771666,0.17336061752131995,-0.0008720597014925371,0.006860017761868557,0.00048386834530461003,0.29098863681592035,0.05639781584024241,0.003977995214691559
LEU1087,R LEU 217,0.0,0.0,0.0,-0.045592039800994986,0.008648051361817101,0.0006099865113777673,-0.4310298507462681,0.36443102126216864,0.025704982313014227,0.5142636815920395,0.36309066494407505,0.025610440867748656,0.0,0.0,0.0,0.037641791044776295,0.023365174680214616,0.0016480523524459705
ASP1088,R ASP 218,0.0,0.0,0.0,-0.21578606965174144,0.06830039738945354,0.0048175385860051104,166.1256716417912,5.443529866234817,0.383956992594407,-164.91522388059698,5.359464557483122,0.37802748289702626,-0.007735844776119401,0.014586961160143916,0.0010288849103007164,0.9869258467661697,0.25717698690353036,0.01813986602121293
ILE1089,R ILE 219,0.0,0.0,0.0,-0.024298507462686577,0.0031051950950467745,0.00021902357466768659,1.170114427860697,0.523140128332206,0.0368994595998826,-1.1135223880597012,0.5175314355787567,0.03650385291544826,0.0,0.0,0.0,0.032293532338308534,0.008780825330954697,0.000619351665080902
GLU1090,R GLU 220,0.0,0.0,0.0,-0.03394527363184078,0.007199501782772972,0.0005078137018845078,146.7263880597015,4.188162934367852,0.2954102364257846,-146.26119402985083,4.115823305214029,0.2903077923981361,0.0,0.0,0.0,0.4312487562189062,0.0751211148841508,0.0052986349041945855
ARG1091,R ARG 221,0.0,0.0,0.0,-0.01354228855721393,0.0024675914770944493,0.00017405048300986125,-126.3183184079602,4.538126197143933,0.3200947417368526,126.27075124378098,4.542141890459946,0.3203779869043608,0.0,0.0,0.0,-0.061109452736321596,0.008964715809841775,0.0006323222993890159
PRO1092,R PRO 222,0.0,0.0,0.0,-0.007298507462686589,0.0009826594847044097,6.931145594181246e-05,-1.0008208955223878,0.21593777379245577,0.015231076204277438,1.0030298507462692,0.2158140878208992,0.015222352068499376,0.0,0.0,0.0,-0.00508955223880607,0.001911458066192501,0.00013482385668864348
THR1093,R THR 223,0.0,0.0,0.0,-0.0029452736318407893,0.0005571695078241401,3.929970696338502e-05,1.5935572139303478,0.510939937625642,0.036038924497131225,-1.5905124378109454,0.5100028593174434,0.035972828089490816,0.0,0.0,0.0,9.950248756189972e-05,0.0018010637407518714,0.00012703724134212194
TYR1094,R TYR 224,0.0,0.0,0.0,-0.002791044776119374,0.00046372856508387244,3.2708891033030805e-05,0.4335422885572136,0.5467756317679674,0.038566579472585114,-0.4340199004975125,0.5456228715989921,0.0384852700394528,0.0,0.0,0.0,-0.0032686567164181357,0.0015637252009372655,0.00011029667148887059
THR1095,R THR 225,0.0,0.0,0.0,-0.0020995024875621886,0.00043486116185895087,3.067274140243873e-05,0.3665422885572141,0.5690316112307274,0.04013639522665479,-0.3615820895522389,0.5686249666643578,0.04010771273044464,0.0,0.0,0.0,0.0028606965174130866,0.0016209135414615358,0.00011433042601557286
ASN1096,R ASN 226,0.0,0.0,0.0,-0.004940298507462708,0.0007168323842518877,5.056145795375351e-05,-0.25194029850746286,0.5249171897901844,0.03702480385073224,0.273233830845771,0.5222998510222474,0.036840191008214125,0.0,0.0,0.0,0.016353233830846227,0.005551173242496512,0.0003915495709466474
LEU1097,R LEU 227,0.0,0.0,0.0,-0.00421393034825868,0.0005892950296452179,4.1565666560751716e-05,0.563825870646766,0.18776643299738255,0.013244023032011103,-0.562129353233831,0.18760194756565626,0.013232421124197027,0.0,0.0,0.0,-0.002517412935323605,0.002120955682844147,0.00014960067923244986
ASN1098,R ASN 228,0.0,0.0,0.0,-0.0018955223880596983,0.0004039972547395962,2.8495769244948346e-05,1.2644029850746266,0.2859730213609564,0.020170981687078787,-1.260353233830846,0.2855216568307772,0.020139144887827188,0.0,0.0,0.0,0.0021542288557206144,0.0014424600763986884,0.00010174328909388736
ARG1099,R ARG 229,0.0,0.0,0.0,-0.004024875621890526,0.0005853757643813885,4.128922290362882e-05,-109.4106169154228,1.857150285148503,0.13099328116200423,109.38048258706463,1.8566468091931503,0.1309577687062244,0.0,0.0,0.0,-0.034159203980095754,0.003496199409589956,0.0002466028925721695
LEU1100,R LEU 230,0.0,0.0,0.0,-0.007049751243781029,0.00087957047286007,6.204011768705245e-05,-0.3591890547263683,0.19207192910431428,0.013547709312323158,0.37096517412935326,0.1913793445320751,0.013498858163159138,0.0,0.0,0.0,0.004726368159203782,0.003645995724035223,0.000257168709938744
ILE1101,R ILE 231,0.0,0.0,0.0,-0.0028159203980099223,0.0004688774289884161,3.3072063891203056e-05,0.416194029850746,0.18699734524462264,0.013189775764549128,-0.41558208955223885,0.18641003452804836,0.013148350060640884,0.0,0.0,0.0,-0.0022039800995025827,0.0023122395681458227,0.00016309280422064347
GLY1102,R GLY 232,0.0,0.0,0.0,-0.0010895522388059485,0.0003024613761904495,2.1333980566249177e-05,-0.32752736318407955,0.11525951897324015,0.008129779639374586,0.33164676616915423,0.11553931338424833,0.008149514815489223,0.0,0.0,0.0,0.003029850746268618,0.0017475226181957577,0.00012326074173581167
GLN1103,R GLN 233,0.0,0.0,0.0,-0.004412935323383085,0.0005405284320613085,3.812593598013661e-05,-0.5148955223880596,0.4724201098902416,0.03332194533545191,0.5364328358208955,0.47173629398331496,0.03327371268025141,0.0,0.0,0.0,0.01712437810945309,0.004398038090003371,0.0003102136885163001
ILE1104,R ILE 234,0.0,0.0,0.0,-0.003567164179104501,0.0005524404633827936,3.8966145886994596e-05,-0.1717462686567165,0.17751361884130684,0.012520845280491005,0.17273134328358195,0.1778943659465051,0.012547701110631249,0.0,0.0,0.0,-0.002582089552238904,0.002653164375968758,0.0001871397860741777
VAL1105,R VAL 235,0.0,0.0,0.0,-0.0014129353233830687,0.0004923613937806147,3.472849505211855e-05,-0.23412437810945255,0.19469958860695563,0.013733050123338884,0.23557711442786072,0.19444296065655708,0.013714948983366846,0.0,0.0,0.0,3.9800995025194914e-05,0.002087252940114982,0.0001472234710498072
SER1106,R SER 236,0.0,0.0,0.0,-0.0014776119402984723,0.000499498523303946,3.523190935402822e-05,-0.8081940298507466,0.6620720130107581,0.046698959175981505,0.8124925373134327,0.6607208871681962,0.04660365810702908,0.0,0.0,0.0,0.0028208955223881886,0.0026780406430077864,0.00018889442266366836
SER1107,R SER 237,0.0,0.0,0.0,-0.002014925373134323,0.0002538776283019563,1.7907147208736367e-05,0.4971542288557216,0.2659121747328828,0.018755998665126443,-0.49088557213930356,0.26516014468458526,0.018702954555370382,0.0,0.0,0.0,0.004253731343283388,0.00240858714752567,0.0001698886384920598
ILE1108,R ILE 238,0.0,0.0,0.0,-0.0016417910447760733,0.00047947398221519715,3.3819487127375285e-05,-0.026800995024875717,0.19301220593734725,0.013614031326510479,0.027781094527363093,0.19274054387835318,0.01359486976227982,0.0,0.0,0.0,-0.0006616915422886677,0.0013024947835107415,9.187089852279955e-05
THR1109,R THR 239,0.0,0.0,0.0,-0.0008656716417910267,0.00034100476593419736,2.4052621663857358e-05,0.1271890547263681,0.25899354393613555,0.018267996075103446,-0.1274676616915423,0.25833810658213546,0.018221765088692055,0.0,0.0,0.0,-0.0011442786069653967,0.0011434779807795812,8.0654718057372e-05
ALA1110,R ALA 240,0.0,0.0,0.0,-0.0006716417910447794,0.0004696159021657405,3.3124151773008546e-05,-0.6158159203980099,0.2063463517025895,0.01455454945218379,0.615547263681592,0.2062064342771312,0.014544680437920867,0.0,0.0,0.0,-0.0009402985074626382,0.0009231235696393834,6.511211627408785e-05
SER1111,R SER 241,0.0,0.0,0.0,-0.0010945273631840983,0.0002925610035420928,2.06356621219607e-05,0.16014427860696515,0.3964081570110253,0.027960475563831355,-0.15889552238805968,0.39599589679497726,0.027931396970233117,0.0,0.0,0.0,0.00015422885572131308,0.0010702185239090947,7.548739438499404e-05
LEU1112,R LEU 242,0.0,0.0,0.0,-0.0010248756218905538,0.00025309646451694717,1.7852048163633995e-05,0.15609950248756221,0.2916900147864522,0.020574227311935374,-0.15535820895522384,0.29108125935388024,0.020531289014385903,0.0,0.0,0.0,-0.00028358208955213464,0.0009589479644304634,6.763897425475543e-05
ARG1113,R ARG 243,0.0,0.0,0.0,-0.0008955223880597222,0.00030587912734208116,2.1575050145339083e-05,-95.56207462686567,0.9100098077224784,0.06418714282653762,95.54319900497516,0.9088424435809389,0.06410480330860308,0.0,0.0,0.0,-0.01977114427860762,0.001468529973363253,0.00010358211784687146
PHE1114,R PHE 244,0.0,0.0,0.0,-0.0016616915422885906,0.00047313406678485055,3.337230397200436e-05,-1.029353233830846,0.187422553430258,0.013219767637505635,1.0276766169154234,0.18706699228480458,0.013194688287994114,0.0,0.0,0.0,-0.0033383084577120054,0.0008724501578816735,6.153788939169803e-05
ASP1115,R ASP 245,0.0,0.0,0.0,-0.0009651741293532408,0.00023132990920522354,1.63167537274872e-05,101.84404975124374,1.3632556720496236,0.0961566411574569,-101.81989552238817,1.360675539718392,0.09597465265463999,0.0,0.0,0.0,0.0231890547263693,0.0028449273354992336,0.00020066570235306678
GLY1116,R GLY 246,0.0,0.0,0.0,-0.0004427860696517461,0.0004967157800735848,3.503562978026867e-05,-0.8919800995024876,0.2753381089330637,0.019420852801473362,0.8909203980099496,0.2749925437828463,0.019396478515103427,0.0,0.0,0.0,-0.0015024875621890924,0.0007925296617607755,5.590073223608607e-05
ALA1117,R ALA 247,0.0,0.0,0.0,-0.0005671641791044897,0.0004954684379909906,3.4947649053325296e-05,-0.10781592039800991,0.48820692430625223,0.03443546136912255,0.10778109452736316,0.4874569626016759,0.03438256314908408,0.0,0.0,0.0,-0.0006019900497513432,0.0011111358626980173,7.837348093773079e-05
LEU1118,R LEU 248,0.0,0.0,0.0,-0.0011840796019900116,0.00038754909640097753,2.7335605607639075e-05,-0.23584079601990093,0.1972176728262153,0.013910662089780637,0.23594527363184067,0.19691653405220744,0.01388942139837949,0.0,0.0,0.0,-0.0010796019900497992,0.0007685560802916007,5.420976617751494e-05
ASN1119,R ASN 249,0.0,0.0,0.0,-0.0006119402985074417,0.0004873082900690715,3.437207659717697e-05,1.0444029850746268,0.2666530191614282,0.01880825380209722,-1.04307960199005,0.2662257554548448,0.018778116943871808,0.0,0.0,0.0,0.0007114427860683472,0.0009067565114774602,6.395767300218633e-05
VAL1120,R VAL 250,0.0,0.0,0.0,-0.0008457711442786121,0.00036116798831605234,2.5474825714719696e-05,-0.6227313432835825,0.1947982435348553,0.013740008705426573,0.6223432835820892,0.19458453397649675,0.013724934795421044,0.0,0.0,0.0,-0.0012338308457711597,0.0007398061809132579,5.218190462922594e-05
ASP1121,R ASP 251,0.0,0.0,0.0,-0.0005174129353233471,0.0004996966976910975,3.524588749754349e-05,96.84613930348253,1.038384796490501,0.07324201637787978,-96.82588059701492,1.037176983547715,0.07315682382148263,0.0,0.0,0.0,0.019741293532338257,0.0014905127230301243,0.00010513266145707593
LEU1122,R LEU 252,0.0,0.0,0.0,-0.0007263681592039963,0.00044582222521831396,3.144587520100623e-05,1.055174129353234,0.10982602491495055,0.007746530518093755,-1.053577114427861,0.10966368884174875,0.007735080214340896,0.0,0.0,0.0,0.0008706467661688661,0.0007874539105852014,5.554271635219805e-05
THR1123,R THR 253,0.0,0.0,0.0,-0.00043283582089552594,0.0004954684379909842,3.494764905332484e-05,0.5669552238805973,0.2512727858731869,0.01772341579002287,-0.5658905472636817,0.25106156300419263,0.017708517277561453,0.0,0.0,0.0,0.000631840796020244,0.0008544767067131765,6.027013989334324e-05
GLU1124,R GLU 254,0.0,0.0,0.0,-0.0009154228855721224,0.00027825137222107837,1.9626338550277657e-05,105.43621890547267,1.3584984217956986,0.09582109059644207,-105.40440298507464,1.3560702155990076,0.09564981813691842,0.0,0.0,0.0,0.030900497512443247,0.002587772578235923,0.00018252740428978097
PHE1125,R PHE 255,0.0,0.0,0.0,-0.0015373134328357863,0.0004986057638354738,3.51689389563179e-05,0.9384577114427857,0.10504876599253492,0.007409568654419031,-0.9374676616915419,0.10478255237677674,0.007390791393743342,0.0,0.0,0.0,-0.0005472636815918161,0.0008747451513015005,6.169976574640797e-05
GLN1126,R GLN 256,0.0,0.0,0.0,-0.0008407960199006016,0.000365866195240844,2.5806211680399527e-05,0.4134726368159205,0.33151667224684805,0.023383383135334612,-0.4123134328358209,0.33095822926927104,0.023343993604740515,0.0,0.0,0.0,0.0003184079601985457,0.0009400484018110198,6.630590189122847e-05
THR1127,R THR 257,0.0,0.0,0.0,-0.0007164179104477646,0.0004507363841952693,3.1792493250008996e-05,-0.06512935323383115,0.12428819496253236,0.008766613341980091,0.06571144278606966,0.12406111605103677,0.008750596430512356,0.0,0.0,0.0,-0.00013432835820908004,0.0007510295895767154,5.2973542838801866e-05
ASN1128,R ASN 258,0.0,0.0,0.0,-0.0014875621890547018,0.0004998452769196879,3.5256367468292885e-05,0.2659004975124375,0.2797239934065629,0.01973020923997786,-0.2625671641791046,0.27902088353593174,0.0196806156935062,0.0,0.0,0.0,0.0018457711442782998,0.0013387060387074993,9.442504353257656e-05
LEU1129,R LEU 259,0.0,0.0,0.0,-0.0015373134328358791,0.0004986057638355374,3.5168938956322395e-05,0.8738407960199002,0.14175518286123992,0.009998639675640948,-0.8712139303482588,0.14129257252143906,0.009966009658138009,0.0,0.0,0.0,0.0010895522388055818,0.0011249943276837977,7.93509816897558e-05
VAL1130,R VAL 260,0.0,0.0,0.0,-0.0007761194029850841,0.00041684298638116756,2.9401837294536193e-05,-0.470686567164179,0.10552916301866311,0.007443453248044134,0.4699203980099502,0.10529694392451004,0.007427073776046182,0.0,0.0,0.0,-0.0015422885572141858,0.0008038791129130097,5.670126079734905e-05
PRO1131,R PRO 261,0.0,0.0,0.0,-0.0008457711442786508,0.00036116798831606773,2.547482571472078e-05,-1.0486169154228864,0.1222397835771609,0.008622129542965432,1.0458258706467654,0.12200344390932943,0.008605459428109592,0.0,0.0,0.0,-0.003636815920398005,0.0008360281666711304,5.896888020957833e-05
TYR1132,R TYR 262,0.0,0.0,0.0,-0.0009502487562188693,0.00023922020458050827,1.6873292252565846e-05,0.9974179104477612,0.13612568993511304,0.00960156586014589,-0.9961293532338316,0.13586448173489774,0.009583141654261072,0.0,0.0,0.0,0.00033830845771155133,0.0006728384401511575,4.745836439417568e-05
PRO1133,R PRO 263,0.0,0.0,0.0,-0.0003283582089552131,0.0004696159021657243,3.31241517730074e-05,-0.1701791044776119,0.1752413481762819,0.01236057166532906,0.17000497512437795,0.17500656697024503,0.01234401147589265,0.0,0.0,0.0,-0.000502487562189386,0.0007670086503726867,5.41006188865995e-05
ARG1134,R ARG 264,0.0,0.0,0.0,-0.0007412935323383141,0.00043792400168488543,3.088877746676873e-05,-100.68651741293533,1.8822889767462545,0.13276642775269376,100.66100497512437,1.8796900758021362,0.1325831154139953,0.0,0.0,0.0,-0.026253731343281114,0.0027662317899720817,0.00019511494655054907
GLY1135,R GLY 265,0.0,0.0,0.0,-0.0003383084577114464,0.00047313406678483065,3.3372303972002956e-05,0.6328009950248753,0.1257484268875039,0.008869610160621636,-0.6317313432835826,0.12551370051750568,0.008853053839021172,0.0,0.0,0.0,0.0007313432835821107,0.000796424026769118,5.617541956460482e-05
HIE1136,R HIE 266,0.0,0.0,0.0,-0.0010597014925372474,0.000293237055289303,2.0683347135559523e-05,-1.0800845771144285,0.24680575843960567,0.01740833596840321,1.078646766169154,0.24644113584143434,0.017382617473296898,0.0,0.0,0.0,-0.0024975124378105776,0.0007670086503725277,5.410061888658828e-05
PHE1137,R PHE 267,0.0,0.0,0.0,-0.0013582089552239519,0.00047947398221515297,3.381948712737217e-05,0.9962835820895526,0.10293065906824422,0.007260168911122213,-0.9918606965174129,0.10278630925692152,0.007249987260465564,0.0,0.0,0.0,0.0030646766169156333,0.0008643267416429045,6.096490778871701e-05
PRO1138,R PRO 268,0.0,0.0,0.0,-0.0015522388059701418,0.0004972636193718795,3.507427138499339e-05,-0.6483134328358211,0.18003881911055397,0.012698959174398845,0.6498557213930346,0.17972976973489282,0.012677160512178204,0.0,0.0,0.0,-9.950248756186878e-06,0.0011632432348375283,8.204885158698245e-05
LEU1139,R LEU 269,0.0,0.0,0.0,-0.004129353233830838,0.0006333862870781656,4.4675624073553965e-05,-0.7931343283582087,0.26212593696830955,0.01848893804434244,0.8021144278606966,0.26206387478714666,0.018484560515603054,0.0,0.0,0.0,0.004850746268656927,0.002664976816622141,0.00018797297139692306
ALA1140,R ALA 270,0.0,0.0,0.0,-0.0029154228855721507,0.0004086270487240193,2.8822329733872482e-05,0.42338308457711404,0.2927592145839633,0.020649642850900513,-0.40995024875621894,0.29400294023716395,0.020737368494582107,0.0,0.0,0.0,0.0105174129353234,0.0035994672454927657,0.0002538868441034947
THR1141,R THR 271,0.0,0.0,0.0,-0.008741293532338297,0.0010894045652894817,7.68406734023278e-05,-1.3002935323383091,0.5475469842017349,0.03862098647832909,1.329840796019901,0.548825126456698,0.03871113968192727,0.0,0.0,0.0,0.02080597014925384,0.010605882352577463,0.0007480812619702589
TYR1142,R TYR 272,0.0,0.0,0.0,-0.015417910447761252,0.0015627751855392855,0.00011022966256927424,0.8071940298507457,0.7370718301159173,0.051989038394513576,-0.7633830845771145,0.7356982384254608,0.05189215270682925,0.0,0.0,0.0,0.028393034825870616,0.012710310432375154,0.0008965161739677619
ALA1143,R ALA 273,0.0,0.0,0.0,-0.017537313432835853,0.002219284709800161,0.0001565362740399565,-1.243557213930348,0.26382799680984753,0.01860899208905822,1.3376965174129352,0.2650678359393402,0.01869644359849398,0.0,0.0,0.0,0.07660199004975124,0.015779286000528275,0.0011129850201851575
PRO1144,R PRO 274,0.0,0.0,0.0,-0.042388059701492536,0.007261200421323273,0.0005121655883050978,-2.0849004975124377,0.266243015557376,0.018779334377636774,2.1778557213930334,0.27068125603330984,0.019092383723819384,0.0,0.0,0.0,0.05056716417910453,0.019966307850277434,0.0014083147707076302
VAL1145,R VAL 275,0.0,0.0,0.0,-0.04181592039800996,0.008143669230204362,0.0005744101388527212,1.7868059701492542,0.5071356665064695,0.03577059190158664,-1.596850746268656,0.4850041161152121,0.03420955269752394,0.0,0.0,0.0,0.14813930348258678,0.04092087374400208,0.002886335889243509
ILE1146,R ILE 276,0.0,0.0,0.0,-0.18619900497512434,0.04240928508825073,0.002991320330869508,-2.0562388059701484,0.30843339135389214,0.02175521403758671,2.1739651741293544,0.3192508079694459,0.02251821577605639,-0.00987929552238806,0.02118358440568231,0.0014941748388718587,-0.0783519323383082,0.06761941197541356,0.004769505578379435
SER1147,R SER 277,0.0,0.0,0.0,-0.06776119402985077,0.01198891223108822,0.0008456326681111603,0.20483582089552255,0.9224458068513075,0.06506431057297171,-0.12059701492537296,0.9486206229885839,0.06691053975380498,0.0,0.0,0.0,0.01647761194029844,0.06423410809728258,0.004530724653500556
ALA1148,R ALA 278,0.0,0.0,0.0,-0.039378109452736364,0.014533417262342373,0.0010251082149436864,0.8526069651741291,0.5106928566000632,0.036021496745315844,-0.7666467661691544,0.4886778584663046,0.034468678503637655,0.0,0.0,0.0,0.04658208955223886,0.02640395111417495,0.001862391115972805
GLU1149,R GLU 279,0.0,0.0,0.0,-0.2201691542288556,0.15260902226082207,0.010764210479213807,135.04236815920405,4.16191901462945,0.29355913305274195,-134.12362189054724,3.9314938024534434,0.2773061917335786,-0.013889122388059704,0.027170262580418717,0.0019164425592825267,0.6846879920398024,0.1749443582221645,0.012339623609119985
LYS1150,R LYS 280,0.0,0.0,0.0,-1.287323383084576,0.7122706036586927,0.05023969475956161,-186.35019900497517,6.95880945314332,0.49083657393700103,185.4466666666666,6.093406855596651,0.42979578112378247,-0.5156078686567164,0.08166869940036758,0.005760465907492301,-2.7064635900497507,1.4008793410911908,0.09881041015855534
ALA1151,R ALA 281,0.0,0.0,0.0,-0.16984079601990038,0.03222981110314628,0.0022733155961555,0.21849253731343285,0.49569788102007384,0.03496383271679061,-0.10776119402985077,0.4992965526110915,0.035217663439754535,0.0,0.0,0.0,-0.05910945273631838,0.05288444137458096,0.0037301808870691742
TYR1152,R TYR 282,0.0,0.0,0.0,-3.1847711442786055,1.053588762733549,0.07431442147119936,-3.786328358208956,2.744835826251982,0.19360579162984487,5.450492537313431,2.687468980951441,0.18955944634700736,-0.5911617313432835,0.18070109514056548,0.012745672523824532,-2.111768696517412,1.145277710330569,0.08078166119222405
HIE1153,R HIE 283,0.0,0.0,0.0,-3.9121293532338286,0.8460865622558666,0.059678344732404846,-1.4692288557213915,3.4722722609399073,0.24491520163213862,4.708875621890549,2.952407313486589,0.2082467554796628,-0.8418250746268658,0.11020559974630037,0.0077733036624120415,-1.5143076616915416,0.8955337253855332,0.06316607870542038
GLU1154,R GLU 284,0.0,0.0,0.0,-1.1046119402985077,0.6187006675900171,0.043639780341340646,138.89895522388048,9.45362495917164,0.6668072918923136,-135.6972537313434,8.213859155665885,0.5793609544728939,-0.42745912835820926,0.06265932885104754,0.004419648289772856,1.6696304238805992,1.729817085437527,0.1220118897450658
GLN1155,R GLN 285,0.0,0.0,0.0,-1.791830845771145,0.5290067772645426,0.037313261110303114,-7.771054726368165,3.0698907725217013,0.21653339975629474,9.76022885572139,2.644913290787502,0.18655779939831024,-0.5292235343283586,0.09984375997389382,0.00704243583684242,-0.33188025074626887,1.0938890267187633,0.07715698292319087
LEU1156,R LEU 286,0.0,0.0,0.0,-0.2764975124378109,0.04935142780759119,0.003480981324044656,-1.9668407960199,0.7141184347383835,0.050370030714652334,2.2749601990049753,0.7041767278798166,0.049668796779968175,-0.007976955223880597,0.016165578526557395,0.0011402319941525157,0.02364493532338335,0.09537487742045495,0.0067272251651569115
SER1157,R SER 287,0.0,0.0,0.0,-0.1565174129353234,0.3229070241016795,0.022776105378006634,-3.557537313432836,3.4858661628530894,0.2458740415438261,3.505751243781095,2.6615554980994904,0.18773165019488233,-0.026967367164179107,0.04882072659732607,0.0034435485468455205,-0.23527084975124382,0.849771845442953,0.05993828456632573
VAL1158,R VAL 288,0.0,0.0,0.0,-0.05850248756218899,0.011057571808925791,0.0007799409797467437,-0.8702288557213932,0.39195135925656455,0.02764611728814362,0.9145024875621894,0.3936200421167607,0.027763817102113397,0.0,0.0,0.0,-0.014228855721393024,0.04770522425352063,0.003364867078077205
ALA1159,R ALA 289,0.0,0.0,0.0,-0.19568656716417904,0.11269430437013842,0.00794884335197116,-2.111144278606964,1.169315322086933,0.0824771435990303,2.1834577114427853,1.0547991482915384,0.074399795485882,-0.029122029850746276,0.03504216842914294,0.0024716839871674555,-0.1524951641791043,0.2824338548764901,0.019921348130717588
GLU1160,R GLU 290,0.0,0.0,0.0,-0.7106019900497513,0.8406689002199588,0.05929621231588173,161.62311442786066,16.023271066281037,1.1301943998315256,-159.37999502487565,14.71940293223727,1.0382266326309755,-0.35872205373134336,0.06906642062208641,0.004871569698883453,1.1737953592039816,1.267098500686813,0.08937423723204466
ILE1161,R ILE 291,0.0,0.0,0.0,-0.08249751243781099,0.013275543060955032,0.0009363846096186667,-0.013870646766169059,0.36414563428556085,0.02568485266773688,0.014815920398009927,0.372063682754912,0.026243348745138152,0.0,0.0,0.0,-0.08155223880596983,0.0670177707736187,0.004727069079978845
THR1162,R THR 292,0.0,0.0,0.0,-0.043796019900497515,0.006371827301786129,0.00044943404523229677,-3.2214129353233854,0.5199825232729328,0.03667673931136547,3.383880597014927,0.49195825134486687,0.03470005957715642,0.0,0.0,0.0,0.11867164179104439,0.07435233883570458,0.005244409622659722
ASN1163,R ASN 293,0.0,0.0,0.0,-0.3304278606965175,0.11104557811012261,0.007832551168045852,-1.6989900497512447,2.246899380428869,0.15848406272609034,2.5309402985074647,2.0300529553218176,0.1431888951997035,-0.04561690746268659,0.040299678980304725,0.0028425201889266845,0.45590548059701574,0.32525122692247727,0.022941452696239942
ALA1164,R ALA 294,0.0,0.0,0.0,-0.09923880597014931,0.0377321363824954,0.0026614196974371843,0.37871144278606955,0.5552585488204725,0.03916491830785278,-0.3513631840796025,0.5567347255780692,0.0392690397882731,-0.015669528358208954,0.023744606476034366,0.0016748154078158521,-0.08756007562189044,0.07435634182084383,0.005244691971461554
CYS1165,R CYS 295,0.0,0.0,0.0,-0.024482587064676615,0.0039475346892734525,0.00027843762865287637,-1.337567164179105,0.5350127972770052,0.037736893098758065,1.4047263681592037,0.5354854864701236,0.03777023402376104,0.0,0.0,0.0,0.042676616915422697,0.03277998267505066,0.002312121706776779
PHE1166,R PHE 296,0.0,0.0,0.0,-0.03924378109452733,0.007259598116135798,0.0005120525704111724,0.43045771144278616,0.4967954216755096,0.03504124726574443,-0.3596865671641792,0.4943658345565283,0.034869877403472437,0.0,0.0,0.0,0.03152736318407952,0.01987950011665273,0.0014021918252741497
GLU1167,R GLU 297,0.0,0.0,0.0,-0.22091044776119403,0.11726078407926521,0.008270937996245143,182.8792587064677,6.208057318066881,0.4378826012297362,-181.4751741293533,5.699357206010359,0.40200166184715164,-0.043104680597014944,0.05229531293756907,0.0036886269710467777,1.1400694487562184,0.43369604569482395,0.03059056044460544
PRO1168,R PRO 298,0.0,0.0,0.0,-0.046109452736318376,0.014443162241053714,0.0010187421165861685,-3.1113830845771133,0.3815285667889991,0.02691095019094349,3.1029552238805977,0.385073376719004,0.027160981805261587,0.0,0.0,0.0,-0.054537313432836236,0.019308437841700866,0.001361912198072196
ALA1169,R ALA 299,0.0,0.0,0.0,-0.03820398009950247,0.011771590054768124,0.0008303039436815373,-2.2675671641791033,0.5275390313224038,0.037209734293754924,2.3154975124378105,0.5342632451965436,0.03768402377137693,-0.0001910328358208954,0.002701612272765031,0.00019055703723445982,0.00953533532338302,0.020249830601853883,0.0014283129236896917
ASN1170,R ASN 300,0.0,0.0,0.0,-0.039681592039801004,0.0119279807940664,0.0008413348959140297,-0.5338109452736318,1.0600024190714914,0.0747668059091585,0.688766169154229,1.052581219635853,0.07424335486052452,-0.00010857313432835824,0.001535455990765201,0.00010830271514300549,0.11516505870646714,0.03893821154216146,0.0027464896800638255
GLN1171,R GLN 301,0.0,0.0,0.0,-0.013457711442786091,0.0020635314212981526,0.0001455502841199114,0.8325522388059701,1.1972007144809478,0.0844440275261918,-0.7425970149253734,1.1919084499347736,0.08407073996663102,0.0,0.0,0.0,0.07649751243781083,0.015622449842635767,0.0011019226505473987
MET1172,R MET 302,0.0,0.0,0.0,-0.006825870646766239,0.000932832504140053,6.579693171255841e-05,-1.207422885572139,0.8338192147338271,0.05881307275311641,1.2040298507462688,0.8344230700342896,0.05885566542199583,0.0,0.0,0.0,-0.01021890547263676,0.0037617928397471654,0.00026533640872839295
VAL1173,R VAL 303,0.0,0.0,0.0,-0.004771144278606993,0.0006819369429126535,4.810012329754554e-05,1.12947263681592,0.23709682825308684,0.016723520834229382,-1.113034825870647,0.2359779140122773,0.01664459870880171,0.0,0.0,0.0,0.01166666666666632,0.00511590373037261,0.0003608480267372969
LYS1174,R LYS 304,0.0,0.0,0.0,-0.012373134328358213,0.0027724792911339785,0.0001955556113060106,-149.53647263681597,5.442474120992991,0.3838825260666285,149.45752238805977,5.455576896567371,0.3848067245973253,0.0,0.0,0.0,-0.09132338308457821,0.028315210484362037,0.001997200957725818
CYS1175,R CYS 305,0.0,0.0,0.0,-0.006114427860696547,0.0008987779409200626,6.339490802583844e-05,0.5245771144278609,0.8953318933653852,0.06315184257236525,-0.5083383084577112,0.8904945604349881,0.06281064341487484,0.0,0.0,0.0,0.010124378109452702,0.007212444520170327,0.0005087266121925511
ASP1176,R ASP 306,0.0,0.0,0.0,-0.014303482587064674,0.003110316297995662,0.00021938479647247859,155.43104975124373,3.855914424267055,0.27197523342826985,-155.11826368159197,3.811622565552995,0.26885112659205074,0.0,0.0,0.0,0.2984825870646749,0.04483913697042591,0.0031627088680973104
PRO1177,R PRO 307,0.0,0.0,0.0,-0.012174129353233818,0.0024320675566651645,0.00017154481885657067,-1.8472089552238813,0.3485443020149156,0.02458441953587159,1.8374079601990043,0.3461757709809436,0.024417356237787874,0.0,0.0,0.0,-0.02197512437810952,0.005979598657845655,0.0004217683697905391
ARG1178,R ARG 308,0.0,0.0,0.0,-0.03957711442786071,0.011981132498728092,0.0008450839280998832,-170.99878606965183,5.114239417050644,0.36073063512679054,170.86682089552232,5.1276347429869,0.361675468569004,0.0,0.0,0.0,-0.17154228855721218,0.02672542257247962,0.0018850659643466921
HIE1179,R HIE 309,0.0,0.0,0.0,-0.007363184079601981,0.0014044838682818017,9.906465390366938e-05,-2.3655522388059698,0.6185631066615971,0.0436300775415632,2.3763681592039805,0.6164392807461707,0.04348027441173391,0.0,0.0,0.0,0.0034527363184078405,0.005477135193282834,0.0003863273296046883
GLY1180,R GLY 310,0.0,0.0,0.0,-0.0021592039800995013,0.0005682541677701403,4.008155859300448e-05,1.6277512437810941,0.2329405317976591,0.016430358285924925,-1.6131044776119414,0.23077174014510518,0.01627738351754096,0.0,0.0,0.0,0.012487562189054776,0.003457070701934323,0.00024384296633225816
LYS1181,R LYS 311,0.0,0.0,0.0,-0.004527363184079597,0.0007196582331738696,5.076077796857338e-05,-135.29331840796033,3.7539709122509772,0.26478469250169295,135.20265174129355,3.746422840206389,0.2642522925492094,0.0,0.0,0.0,-0.0951940298507414,0.008590586319486075,0.0006059332398104355
TYR1182,R TYR 312,0.0,0.0,0.0,-0.009885572139303519,0.0016120938444160243,0.00011370833255114759,-0.5698457711442786,0.9566483735113012,0.0674767736174455,0.5767711442786072,0.951472191243462,0.06711167387049498,0.0,0.0,0.0,-0.0029601990049751585,0.006269122623450295,0.00044218981577306195
MET1183,R MET 313,0.0,0.0,0.0,-0.0022388059701493163,0.00044908593418495346,3.167607948211199e-05,-0.47973134328358197,0.251209289095858,0.017718937072671862,0.47833830845771114,0.2505071968959005,0.017669415307155007,0.0,0.0,0.0,-0.0036318407960197413,0.0012313407708903397,8.685208143754478e-05
ALA1184,R ALA 314,0.0,0.0,0.0,-0.0014179104477611783,0.0004932152728913471,3.478872304084138e-05,0.22521393034825873,0.3125513673284453,0.022045673667572922,-0.22206965174129348,0.3115843083633812,0.02197746258744445,0.0,0.0,0.0,0.001726368159204027,0.0014454427419238482,0.00010195367009906176
CYS1185,R CYS 315,0.0,0.0,0.0,-0.002870646766169163,0.0005492501261688504,3.8741116850298054e-05,-0.002318407960199039,0.4880279517619335,0.03442283761917313,0.0110547263681592,0.4847082335094901,0.034188682747648455,0.0,0.0,0.0,0.005865671641790936,0.004231705214982111,0.0002984814720993599
CYS1186,R CYS 316,0.0,0.0,0.0,-0.002383084577114465,0.00048613864677837267,3.428957632045568e-05,0.3300895522388061,0.36333855755105593,0.025627925864102428,-0.32187064676616933,0.36382344029151237,0.025662126855621074,0.0,0.0,0.0,0.0058358208955222824,0.0038125102329540322,0.000268913737823017
LEU1187,R LEU 317,0.0,0.0,0.0,-0.006442786069651754,0.000802954865744573,5.663606942852639e-05,-1.621477611940298,0.18240821516988978,0.012866083486667361,1.62802487562189,0.18176594861998172,0.012820781497148333,0.0,0.0,0.0,0.00010447761194026712,0.003412594445068891,0.00024070585305327485
LEU1188,R LEU 318,0.0,0.0,0.0,-0.004368159203980043,0.0005025121909140899,3.5444477077675225e-05,0.9920845771144281,0.26175594917081374,0.018462841117253957,-0.9782985074626863,0.2620613282211195,0.01848438089468478,0.0,0.0,0.0,0.009417910447761175,0.0035456479681950917,0.0002500907249744355
TYR1189,R TYR 319,0.0,0.0,0.0,-0.014034825870646889,0.0011776446239109648,8.306464725150467e-05,-2.4681592039800995,0.3086778973393376,0.021772460160075224,2.4758059701492536,0.3059815901270757,0.02158227731295754,0.0,0.0,0.0,-0.006388059701492782,0.006296856731175484,0.00044414602890243315
ARG1190,R ARG 320,0.0,0.0,0.0,-0.0075721393034826855,0.0006433895785204585,4.538120184985168e-05,-114.01800497512438,1.4364355154423054,0.10131834932808159,113.99298009950255,1.4324522999503764,0.10103739496965637,0.0,0.0,0.0,-0.03259701492537776,0.00863302642866713,0.0006089267343051772
GLY1191,R GLY 321,0.0,0.0,0.0,-0.004169154228855724,0.0005383259301382589,3.7970583472602296e-05,0.23101990049751223,0.19962050962432876,0.01408014512989794,-0.21114925373134333,0.1998284279298013,0.014094810556420121,0.0,0.0,0.0,0.015701492537313313,0.0038530788569410045,0.0002717752279300797
ASP1192,R ASP 322,0.0,0.0,0.0,-0.023656716417910426,0.004234020843320339,0.0002986448039289926,140.33544278606962,3.4744478451745167,0.2450686555123199,-140.0925373134329,3.4476866769951746,0.24318106824726457,0.0,0.0,0.0,0.219248756218905,0.03549812987779896,0.0025038450280484618
VAL1193,R VAL 323,0.0,0.0,0.0,-0.013069651741293539,0.001275534958734872,8.996929910180199e-05,-1.7368009950248755,0.2053330269082659,0.014483075032072095,1.7674875621890558,0.20469314759212165,0.014437941425039999,0.0,0.0,0.0,0.017616915422885467,0.00610664041450405,0.0004307292043995365
VAL1194,R VAL 324,0.0,0.0,0.0,-0.012412935323383103,0.0016761813509253822,0.00011822871672591609,1.510383084577114,0.23733081958065047,0.016740025309933976,-1.4959502487562197,0.23837861834487997,0.01681393133639911,0.0,0.0,0.0,0.002019900497512158,0.005278285752743158,0.0003723015714946288
PRO1195,R PRO 325,0.0,0.0,0.0,-0.007194029850746282,0.0008086375613193473,5.7036895869519005e-05,1.8052437810945277,0.19813409518620134,0.013975301539169732,-1.8005970149253723,0.20012267827323646,0.014115565375390809,0.0,0.0,0.0,-0.0025472636815921214,0.004274069096530371,0.0003014695899114417
LYS1196,R LYS 326,0.0,0.0,0.0,-0.021393034825870686,0.002326518386937377,0.0001640999544440697,-152.92444278606962,3.3087717848672447,0.233382767233274,152.95049253731347,3.316438308774101,0.23392352213593165,0.0,0.0,0.0,0.0046567164179099904,0.027995851987781335,0.001974675146180779
ASP1197,R ASP 327,0.0,0.0,0.0,-0.0286218905472637,0.0038718679729507267,0.00027310050999041125,160.8745621890548,4.098488698201589,0.2890851034922504,-160.40304975124374,4.043630159054356,0.2852156804842596,0.0,0.0,0.0,0.44289054726368016,0.05792144242623188,0.0040854635479548864
VAL1198,R VAL 328,0.0,0.0,0.0,-0.013562189054726361,0.0013034066287540673,9.193521512727169e-05,2.3625970149253726,0.2882958365018866,0.020334820434689295,-2.342651741293532,0.2879013238042076,0.020306993654518452,0.0,0.0,0.0,0.006383084577114321,0.008561600749906815,0.0006038887553678459
ASN1199,R ASN 329,0.0,0.0,0.0,-0.012751243781094527,0.0015381745804925369,0.00010849446967755494,3.466139303482584,0.603357266091004,0.04255754024337194,-3.4157363184079608,0.599575027877335,0.04229076172915751,0.0,0.0,0.0,0.03765174129353208,0.011788269295694388,0.0008314804066278563
ALA1200,R ALA 330,0.0,0.0,0.0,-0.024781094527363157,0.004193318636840093,0.00029577389163933137,1.653855721393034,0.49288885861305504,0.034765699552826684,-1.6139651741293535,0.4852624604310273,0.03422777490057816,0.0,0.0,0.0,0.015109452736318463,0.01899641129237455,0.0013399035422123158
ALA1201,R ALA 331,0.0,0.0,0.0,-0.029343283582089548,0.005123020638438864,0.000361350014727597,2.4830696517412925,0.45555966904902684,0.03213270153257251,-2.448218905472637,0.4570340155654478,0.0322366939177339,0.0,0.0,0.0,0.005507462686567111,0.016350976176371025,0.0011533089361011688
ILE1202,R ILE 332,0.0,0.0,0.0,-0.019169154228855706,0.0028304041834842615,0.00019964131819284593,1.924865671641791,0.5238658223880823,0.0369506461119593,-1.9079800995024876,0.5268657060777281,0.03716224159281703,0.0,0.0,0.0,-0.002283582089552352,0.011720805972341465,0.0008267219106920327
ALA1203,R ALA 333,0.0,0.0,0.0,-0.021776119402985086,0.005291937626847044,0.0003732645004493717,0.8428457711442782,0.510465879392938,0.03600548700752128,-0.7790845771144276,0.5089821740918143,0.03590083450458391,0.0,0.0,0.0,0.041985074626865626,0.021658470155392823,0.001527670697031062
THR1204,R THR 334,0.0,0.0,0.0,-0.1876616915422884,0.09379534710969048,0.006615813687175563,3.1920149253731323,1.3998110728159874,0.09873506032410778,-2.8654278606965153,1.3810336802158216,0.09741060516932952,-0.030903797014925388,0.03297860034366912,0.0023261311169559874,0.10802157611940262,0.11551067053491822,0.008147494504669154
ILE1205,R ILE 335,0.0,0.0,0.0,-0.0668557213930348,0.01934330021701477,0.0013643712004308042,2.423452736318407,0.647345939339306,0.04566026202568455,-2.356328358208956,0.6405030917871061,0.045177604773591264,-2.378507462686566e-05,0.00033637175119369603,2.372583400031527e-05,0.00024487164179084824,0.02842820886050605,0.00200517124864705
LYS1206,R LYS 336,0.0,0.0,0.0,-0.031059701492537287,0.007476425164758047,0.0005273463712256987,-155.0907661691543,6.624893806716932,0.4672839802096568,155.03447761194033,6.6448302038900415,0.46869018524386363,0.0,0.0,0.0,-0.08734825870646491,0.028033705893479286,0.001977345154823496
THR1207,R THR 337,0.0,0.0,0.0,-0.09956716417910451,0.039655440316361264,0.0027970790972087723,-0.5834129353233833,1.4053946892134939,0.09912889825876951,0.9801144278606965,1.4120165925204387,0.09959597130538882,-0.00011330149253731373,0.0011564333750343336,8.156852111130293e-05,0.2970210268656713,0.08251579446527242,0.005820215386516909
LYS1208,R LYS 338,0.0,0.0,0.0,-0.4091592039800992,0.8800857966584634,0.062076465825246896,-226.04845273631844,9.219792823618079,0.6503140447263578,226.58408955223877,9.129025680901526,0.6439118241084446,-0.4163051104477611,0.1705233945172831,0.012027792872409177,-0.2898274985074604,1.4081842552997141,0.09932565907967585
ARG1209,R ARG 339,0.0,0.0,0.0,-0.24500497512437813,0.1015661682963986,0.00716392515274213,-181.94045771144292,5.47916786809442,0.38647070343137013,182.30244278606972,5.5203014417601235,0.38937204201634024,-0.011910591044776117,0.03200085759390819,0.002257166460757847,0.10506950845770878,0.18980832402238398,0.01338804692026568
THR1210,R THR 340,0.0,0.0,0.0,-0.03164179104477612,0.008909776885834114,0.0006284472064701366,0.2100547263681593,1.0428060747055687,0.07355386929842868,-0.1044278606965175,1.0211141588446098,0.07202383952321859,0.0,0.0,0.0,0.07398507462686556,0.03175018746557155,0.0022394855531529512
ILE1211,R ILE 341,0.0,0.0,0.0,-0.019134328358208948,0.003721240053258103,0.00026247603571230197,-0.22939303482587045,0.6802622114812761,0.04798199685025927,0.23795024875621865,0.6724461897593209,0.0474306971847556,0.0,0.0,0.0,-0.010577114427861118,0.00982712631311725,0.0006931520461445922
GLN1212,R GLN 342,0.0,0.0,0.0,-0.009477611940298511,0.0018177527727779603,0.00012821439489937452,-0.855412935323383,2.171612893871212,0.15317376340340627,0.8832935323383083,2.164792549988459,0.1526926934377715,0.0,0.0,0.0,0.018402985074626607,0.01150824022513373,0.0008117286789045645
PHE1213,R PHE 343,0.0,0.0,0.0,-0.005875621890547287,0.0009407590543421933,6.635602745595468e-05,1.0187213930348262,0.1971669545088563,0.013907084695501348,-1.0163233830845775,0.19625186857936472,0.01384253951065127,0.0,0.0,0.0,-0.0034776119402989396,0.0015487906592328298,0.00010924327013726246
VAL1214,R VAL 344,0.0,0.0,0.0,-0.002208955223880608,0.0005048219261279745,3.5607393238365996e-05,1.105467661691542,0.27210001489978586,0.01919245525846232,-1.102592039800995,0.27121629989672413,0.019130122808154515,0.0,0.0,0.0,0.0006666666666667572,0.0010805072207361694,7.621310310498158e-05
ASP1215,R ASP 345,0.0,0.0,0.0,-0.00174626865671642,0.0004786990116388039,3.3764824917527445e-05,120.63587064676624,2.7453344834534716,0.19364096419693358,-120.57853731343286,2.7391869676296996,0.19320735186346166,0.0,0.0,0.0,0.05558706467661678,0.006050667644652856,0.0004267811896173363
TRP1216,R TRP 346,0.0,0.0,0.0,-0.0022487562189054725,0.00047610666608044504,3.358197496008955e-05,-0.14433333333333337,0.2698661421149996,0.01903489002094884,0.14345273631840794,0.2692763455146155,0.018993288976315914,0.0,0.0,0.0,-0.0031293532338308523,0.0009636085163274951,6.796770423956072e-05
CYS1217,R CYS 347,0.0,0.0,0.0,-0.0017761194029850711,0.00045123034202481353,3.18273343489578e-05,1.499268656716418,0.3954447303843372,0.027892520689097765,-1.4946915422885583,0.39429060219993795,0.02781111476359728,0.0,0.0,0.0,0.0028009950248757396,0.0013822611099554181,9.74971813878894e-05
PRO1218,R PRO 348,0.0,0.0,0.0,-0.0019154228855721613,0.00045472745680656007,3.2074001806903726e-05,0.42568656716417913,0.387219911637835,0.02731238670469007,-0.42408457711442776,0.38616597082836823,0.027238047451756887,0.0,0.0,0.0,-0.00031343283582075716,0.0013369113645761142,9.429845697952983e-05
THR1219,R THR 349,0.0,0.0,0.0,-0.003338308457711436,0.0005943139565778357,4.191967437157537e-05,-1.1246417910447764,0.9859453281466998,0.06954322146845417,1.1263830845771148,0.9831115430013653,0.06934334167559948,0.0,0.0,0.0,-0.0015970149253731083,0.0032341140327591467,0.0002281168154193435
GLY1220,R GLY 350,0.0,0.0,0.0,-0.0013184079601989902,0.0004658587029142231,3.2859139371012044e-05,-0.3509999999999999,0.5050088024453273,0.03562057447748126,0.3539353233830846,0.5033372219506668,0.0355026702801349,0.0,0.0,0.0,0.0016169154228857345,0.002221001620176566,0.00015665737556063846
PHE1221,R PHE 351,0.0,0.0,0.0,-0.00643781094527364,0.000907329570405914,6.399809346246768e-05,-0.2675223880597016,0.23583317053511657,0.016634389291097763,0.26373631840796014,0.23521201428933838,0.01659057630762548,0.0,0.0,0.0,-0.010223880597015296,0.00314881749354163,0.00022210046142084487
LYS1222,R LYS 352,0.0,0.0,0.0,-0.002348258706467674,0.0004764184923332918,3.360396948812506e-05,-112.16982587064676,1.5932237866551178,0.1123773412998822,112.12948258706471,1.5901857461923286,0.11216305444775926,0.0,0.0,0.0,-0.042691542288561826,0.003662962141650994,0.00025836542876695503
VAL1223,R VAL 353,0.0,0.0,0.0,-0.0038358208955223887,0.0004966659465364318,3.5032114793573314e-05,-1.1365572139303481,0.28580541333004156,0.020159159528099938,1.1387860696517424,0.2848684063917459,0.020093068154504345,0.0,0.0,0.0,-0.0016069651741295386,0.0018820310939482976,0.00013274823810259935
GLY1224,R GLY 354,0.0,0.0,0.0,-0.0016417910447761351,0.00047947398221519054,3.381948712737482e-05,1.6546218905472634,0.21145726622937983,0.014915045567633749,-1.6516318407960198,0.21045341664654432,0.014844239477410297,0.0,0.0,0.0,0.0013482587064677267,0.0017557607960289252,0.0001238418179975405
ILE1225,R ILE 355,0.0,0.0,0.0,-0.004671641791044779,0.0005478513353243903,3.8642453751333755e-05,-0.9862238805970153,0.2195909236696159,0.015488749529270368,0.9887412935323379,0.21898922651507488,0.015446309084267357,0.0,0.0,0.0,-0.0021542288557215338,0.0018233135129568981,0.00012860661926998874
ASN1226,R ASN 356,0.0,0.0,0.0,-0.0028905472636815547,0.0004967157800735729,3.503562978026783e-05,1.2129601990049745,0.27817215831147163,0.019620751231892046,-1.2062686567164185,0.27719175872877094,0.019551599177147293,0.0,0.0,0.0,0.003800995024874929,0.002139465457249016,0.00015090625805515049
TYR1227,R TYR 357,0.0,0.0,0.0,-0.0063830845771144186,0.0008330919677187758,5.876177670374514e-05,1.1761393034825876,0.5696108041081451,0.0401772483423371,-1.169696517412935,0.5704670535115078,0.04023764351861144,0.0,0.0,0.0,5.9701492537517854e-05,0.0022978289364837443,0.00016207635663418346
GLU1228,R GLU 358,0.0,0.0,0.0,-0.0033333333333333396,0.0004920596709085956,3.470721316162026e-05,108.74661194029859,1.3688065319917775,0.09654816862990123,-108.7100149253732,1.3643876634882262,0.09623648567729767,0.0,0.0,0.0,0.033263681592043653,0.00515193287189781,0.00036338932643909173
PRO1229,R PRO 359,0.0,0.0,0.0,-0.00532835820895521,0.00071350985241785,5.03271046274846e-05,-1.6557860696517412,0.22129215511490313,0.01560874514341978,1.6748358208955223,0.2202950936110513,0.015538417847371453,0.0,0.0,0.0,0.01372139303482592,0.00459309345781126,0.00032397183336959815
PRO1230,R PRO 360,0.0,0.0,0.0,-0.006651741293532366,0.0006969082059345452,4.915611477118126e-05,-0.9168258706467662,0.22325111249713123,0.01574691934354062,0.9187860696517414,0.22534499588215753,0.01589461049011537,0.0,0.0,0.0,-0.0046915422885574105,0.004982993776293373,0.00035147328139592115
THR1231,R THR 361,0.0,0.0,0.0,-0.002865671641791032,0.00043120295880638124,3.0414711653933676e-05,0.11826865671641831,0.2357325777689172,0.01662729402443518,-0.11323383084577114,0.23576890205004097,0.016629856141679167,0.0,0.0,0.0,0.0021691542288559073,0.002816307130239197,0.0001986469887225528
VAL1232,R VAL 362,0.0,0.0,0.0,-0.006412935323383082,0.0006258382166573537,4.41432242356028e-05,-0.8464079601990057,0.2461360759759393,0.017361100209426765,0.8620348258706468,0.24726102343986883,0.01744044788560216,0.0,0.0,0.0,0.00921393034825881,0.0032976706651885344,0.000232599754623624
VAL1233,R VAL 363,0.0,0.0,0.0,-0.0037412935323383094,0.0005014767430190541,3.537144221435387e-05,1.441965174129353,0.2625942025351443,0.018521966950804884,-1.4310398009950251,0.26187933191745216,0.018471543865195356,0.0,0.0,0.0,0.0071840796019901065,0.0023480584280898605,0.00016561927180330148
PRO1234,R PRO 364,0.0,0.0,0.0,-0.004631840796019899,0.0009162877160773386,6.462995234002388e-05,-0.9789353233830841,0.38578216831403084,0.02721097610967255,0.9817611940298497,0.38554647226397143,0.02719435139211409,0.0,0.0,0.0,-0.001805970149253791,0.00238927208030724,0.00016852625869380645
GLY1235,R GLY 365,0.0,0.0,0.0,-0.003338308457711445,0.0006728384401514054,4.745836439419316e-05,-0.695313432835821,0.5729080711412281,0.04040981962694712,0.707721393034826,0.5696187971963814,0.040177812131311566,0.0,0.0,0.0,0.009069651741293554,0.004458222252183042,0.0003144587520100555
GLY1236,R GLY 366,0.0,0.0,0.0,-0.0039452736318408,0.0006925258762708308,4.8847009069626454e-05,0.9180398009950247,0.35122456482042147,0.024773470697792836,-0.8900398009950246,0.34959870158114853,0.024658791147012152,0.0,0.0,0.0,0.024054726368159335,0.004061956743592663,0.00028650833809003534
ASP1237,R ASP 367,0.0,0.0,0.0,-0.010238805970149246,0.0013795545344771217,9.730627427312872e-05,123.09132835820888,1.9478580407509956,0.13739131293586335,-122.98431343283583,1.9437399008753078,0.13710084174518247,0.0,0.0,0.0,0.09677611940298726,0.01046598978381005,0.0007382140009631297
LEU1238,R LEU 368,0.0,0.0,0.0,-0.01624875621890548,0.001849515452282658,0.00013045476157303053,-1.4465572139303484,0.15840896740847726,0.0111733070674257,1.499691542288557,0.15838078171930772,0.011171319002197132,0.0,0.0,0.0,0.0368855721393036,0.008071930406882562,0.0005693500724010326
ALA1239,R ALA 369,0.0,0.0,0.0,-0.01850248756218907,0.0021489888357119845,0.00015157798537985217,-0.19701492537313436,0.29495965619421305,0.020804850035174762,0.25932338308457703,0.2968988971432414,0.020941633545323822,0.0,0.0,0.0,0.04380597014925381,0.008699354592581606,0.0006136051622676798
LYS1240,R LYS 370,0.0,0.0,0.0,-0.015766169154228876,0.002435240801734267,0.00017176864230632432,-116.7977313432836,1.8128996008185887,0.12787207854291943,116.86092039801011,1.8190529419362111,0.12830610176093918,0.0,0.0,0.0,0.047422885572139355,0.025889072083892836,0.0018260743493021035
VAL1241,R VAL 371,0.0,0.0,0.0,-0.030711442786069656,0.004365892044159411,0.00030794628126597744,-1.6769203980099505,0.35377449268350397,0.024953328741690928,1.775000000000001,0.3570363778725875,0.025183404383446344,0.0,0.0,0.0,0.06736815920398022,0.018646055992465396,0.0013151913847339412
GLN1242,R GLN 372,0.0,0.0,0.0,-0.05476616915422883,0.02023346446680842,0.001427158545529405,-1.0106865671641794,1.2961543794593677,0.0914236809027587,1.2682835820895526,1.3259809713931114,0.09352748648840566,-0.00229891343283582,0.009681250704647485,0.0006828627740551069,0.2005319323383082,0.06944257994880627,0.0048981019320800704
ARG1243,R ARG 373,0.0,0.0,0.0,-0.07624875621890549,0.013404826150481983,0.0009455035356589157,-145.41184079601985,4.927402813056874,0.347552197175899,145.84560696517408,4.847114355149913,0.3418890859970268,-0.00028284179104477627,0.0023932302702856906,0.00016880544788861,0.35723457114427937,0.13190855645215793,0.009304112198776601
ALA1244,R ALA 374,0.0,0.0,0.0,-0.009124378109452741,0.0010169962289360444,7.173338314247662e-05,-0.35921890547263663,0.23780394918829312,0.01677339729938234,0.3890447761194031,0.23782142007364573,0.016774629600621205,0.0,0.0,0.0,0.02070149253731342,0.008784906082978876,0.0006196394991358681
VAL1245,R VAL 375,0.0,0.0,0.0,-0.01344776119402983,0.0012807442886937095,9.033673690660469e-05,0.41034328358208927,0.3596586642821197,0.025368366205695256,-0.3887213930348258,0.36435433520426114,0.02569957329553997,0.0,0.0,0.0,0.008174129353233577,0.00922059814828361,0.0006503708479485753
CYS1246,R CYS 376,0.0,0.0,0.0,-0.0050248756218905415,0.0006021339411107269,4.247125355221106e-05,-0.520587064676617,0.327114846830218,0.023072902309395116,0.543825870646766,0.3286606538671181,0.0231819351310392,0.0,0.0,0.0,0.018213930348258814,0.0070059679588137126,0.0004941628784595064
MET1247,R MET 377,0.0,0.0,0.0,-0.00845273631840784,0.0010069435429214755,7.10243213416787e-05,-1.1730348258706471,0.3502904747457528,0.024707585063894377,1.1826169154228852,0.35014491315936963,0.0246973179412151,0.0,0.0,0.0,0.001129353233830858,0.005765153864744822,0.00040664260032480145
LEU1248,R LEU 378,0.0,0.0,0.0,-0.003427860696517467,0.000514486558041644,3.6289083813285384e-05,0.7819353233830839,0.31033681076443936,0.021889470891223676,-0.7837064676616914,0.3106546264315781,0.021911887879970424,0.0,0.0,0.0,-0.005199004975124705,0.0030256283431083918,0.0002134113687029019
SER1249,R SER 379,0.0,0.0,0.0,-0.0025223880597015063,0.0005093613879545535,3.59275821881395e-05,-1.0675174129353229,0.4643722354748134,0.03275429204186162,1.0708557213930343,0.46222364779046043,0.032602742351517014,0.0,0.0,0.0,0.0008159203980099858,0.003163999181342081,0.0002231712951139831
ASN1250,R ASN 380,0.0,0.0,0.0,-0.0018109452736318403,0.0004040585174974578,2.8500090386715658e-05,0.7528855721393035,0.5676403386568327,0.0400382624256087,-0.7511243781094529,0.5655120424024805,0.039888143982383134,0.0,0.0,0.0,-4.975124378104928e-05,0.0024162617477500046,0.00017042996305423
THR1251,R THR 381,0.0,0.0,0.0,-0.003258706467661686,0.0006408454602230734,4.520175358112306e-05,-1.8884975124378114,0.2907475033260397,0.020507747679285534,1.8894378109452739,0.28987761590397526,0.020446390551341162,0.0,0.0,0.0,-0.002318407960198929,0.002725977747403302,0.00019227564530590165
THR1252,R THR 382,0.0,0.0,0.0,-0.002069651741293563,0.00042918919057097037,3.027267139431344e-05,0.2236716417910446,0.20644621923062179,0.014561593564490211,-0.22249253731343285,0.2060093008430944,0.014530775717577167,0.0,0.0,0.0,-0.0008905472636817304,0.0012044528490885284,8.495555366129914e-05
ALA1253,R ALA 383,0.0,0.0,0.0,-0.0024776119402984986,0.0005190368698803849,3.6610038063909924e-05,-0.5695721393034826,0.21575526493728883,0.015218203022192702,0.5728208955223881,0.21514476847967548,0.015175141922205223,0.0,0.0,0.0,0.0007711442786068737,0.0016107114042995096,0.00011361082274361052
ILE1254,R ILE 384,0.0,0.0,0.0,-0.0027064676616915134,0.0005070723305966383,3.576612453095406e-05,-0.19206965174129365,0.18089832532076894,0.012759584068116683,0.192910447761194,0.18024431164642638,0.012713453500325773,0.0,0.0,0.0,-0.0018656716417912835,0.0013296712164752235,9.37877763074168e-05
ALA1255,R ALA 385,0.0,0.0,0.0,-0.0011542288557214028,0.00037468995788584973,2.6428591910102694e-05,-0.8987263681592043,0.14069900037919458,0.009924142307315215,0.8966467661691538,0.1403256326764998,0.00989780698009532,0.0,0.0,0.0,-0.00323383084577105,0.0008225973615005836,5.802154425512871e-05
GLU1256,R GLU 386,0.0,0.0,0.0,-0.0036417910447761044,0.0006395309040486378,4.510903193767926e-05,131.06183084577123,2.589822729911511,0.1826720108394031,-130.93461691542277,2.576139716386823,0.18170688547926583,0.0,0.0,0.0,0.12357213930348313,0.013834703638913244,0.0009758247558410453
ALA1257,R ALA 387,0.0,0.0,0.0,-0.0015422885572139063,0.0004982084683431117,3.514091589294411e-05,-0.5706815920398014,0.18393538804313683,0.01297380195574766,0.570761194029851,0.18325862617141866,0.012926066853827993,0.0,0.0,0.0,-0.0014626865671642619,0.0010789024948077038,7.60999144651518e-05
TRP1258,R TRP 388,0.0,0.0,0.0,-0.0018507462686567203,0.0003960149003409292,2.793273737701541e-05,-1.1507910447761198,0.22264581810088604,0.01570422516867109,1.1475124378109447,0.2220077339303858,0.01565921818144998,0.0,0.0,0.0,-0.005129353233830875,0.0010941654761304656,7.717648216124597e-05
ALA1259,R ALA 389,0.0,0.0,0.0,-0.0009601990049751534,0.00031291910832868873,2.207161211780224e-05,-1.1898308457711433,0.19818223997767687,0.0139786974109291,1.187502487562189,0.19769344388473575,0.013944220392808617,0.0,0.0,0.0,-0.0032885572139303948,0.0008957158442230652,6.317892437778222e-05
ARG1260,R ARG 390,0.0,0.0,0.0,-0.004348258706467671,0.0006824811718914767,4.813851024996915e-05,-129.79596517412935,2.302171154292829,0.16238263306365755,129.6994726368159,2.2960270771086337,0.16194926327312065,0.0,0.0,0.0,-0.10084079601990491,0.0078038469505103,0.0005504409233373932
LEU1261,R LEU 391,0.0,0.0,0.0,-0.0012338308457711354,0.0004232658518438938,2.9854871294074547e-05,-0.48604975124378097,0.1782517854534727,0.012572911538857442,0.48563184079602,0.17786490423996854,0.012545623042077122,0.0,0.0,0.0,-0.0016517412935319708,0.0007842412137411204,5.5316110188792515e-05
ASP1262,R ASP 392,0.0,0.0,0.0,-0.0007562189054726331,0.00042936216936101916,3.0284872377433184e-05,103.11482089552241,1.676719264008564,0.11826665818940961,-103.07853731343282,1.6735896861745174,0.11804591478893632,0.0,0.0,0.0,0.035527363184077156,0.003253853056588605,0.0002295090988112872
HID1263,R HID 393,0.0,0.0,0.0,-0.0016119402985074265,0.00048730829006913,3.4372076597181094e-05,-0.4312885572139305,0.6869360817545737,0.04845273536406722,0.43125373134328326,0.6850657522268478,0.04832081249080799,0.0,0.0,0.0,-0.0016467661691540673,0.002009827098339756,0.00014176227324477547
LYS1264,R LYS 394,0.0,0.0,0.0,-0.0014029850746268581,0.000490497812691243,3.4597048177000015e-05,-114.14302985074625,1.9591065049199292,0.13818471842453334,114.07707462686568,1.9540872229835469,0.13783068557367478,0.0,0.0,0.0,-0.06735820895522,0.005420712513621132,0.00038234758063125077
PHE1265,R PHE 395,0.0,0.0,0.0,-0.0006716417910447751,0.0004696159021657371,3.31241517730083e-05,-0.7772487562189053,0.09624377119314523,0.006788512206478304,0.7760248756218904,0.09597426260564185,0.006769502536415129,0.0,0.0,0.0,-0.0018955223880596805,0.000775257845565493,5.468247225296027e-05
ASP1266,R ASP 396,0.0,0.0,0.0,-0.0005572139303482587,0.0004967157800735782,3.503562978026821e-05,99.3658805970149,1.5479819620726927,0.10918622903761648,-99.33507960199005,1.5452967364287529,0.10899682782406207,0.0,0.0,0.0,0.030243781094528816,0.0027761015709404312,0.00019581110722410007
LEU1267,R LEU 397,0.0,0.0,0.0,-0.0007363184079601964,0.00044062865324347064,3.107954887869605e-05,-1.1015472636815917,0.11225840395570574,0.007918097307344057,1.099646766169155,0.11203344206656499,0.007902229719119988,0.0,0.0,0.0,-0.0026368159203983507,0.0006783340809063084,4.784599700547363e-05
MET1268,R MET 398,0.0,0.0,0.0,-0.0005024875621890413,0.0004999938119960503,3.5266844324784226e-05,-1.0743034825870648,0.12889222787189825,0.009091356784769085,1.0729203980099504,0.1286690522495834,0.009075615190092456,0.0,0.0,0.0,-0.0018855721393034274,0.0007866047677939767,5.548282243769522e-05
TYR1269,R TYR 399,0.0,0.0,0.0,-0.00040298507462690634,0.0004904978126912425,3.459704817699998e-05,-0.7975820895522387,0.17019144759195234,0.012004379141561198,0.7965522388059698,0.1700308971263022,0.011993054784854159,0.0,0.0,0.0,-0.0014328358208954392,0.0006959130284698786,4.9085920365010876e-05
ALA1270,R ALA 400,0.0,0.0,0.0,-0.0001990049751243794,0.00039925179398485593,2.816105025108984e-05,-1.0133333333333334,0.10456987634181567,0.0073757903828575435,1.0120796019900502,0.10440313004895674,0.007364029006194672,0.0,0.0,0.0,-0.0014527363184077605,0.0006975472131343917,4.920118686387264e-05
LYS1271,R LYS 401,0.0,0.0,0.0,-0.000343283582089552,0.00047480518568915987,3.3490175611277655e-05,-89.76147761194028,2.0763319026352396,0.1464531604591108,89.74176119402985,2.07400799345122,0.14628924454365064,0.0,0.0,0.0,-0.020059701492535633,0.0025010282284377615,0.00017640892960671717
ARG1272,R ARG 402,0.0,0.0,0.0,-0.0002587064676616912,0.0004379240016848829,3.0888777466768556e-05,-84.81084079601992,1.7120735339355433,0.12076035611889725,84.7979054726368,1.710655812685255,0.1206603577720572,0.0,0.0,0.0,-0.013194029850746627,0.0016623319289171248,0.0001172518538163461
ALA1273,R ALA 403,0.0,0.0,0.0,-0.00016915422885572265,0.0003748880842544208,2.6442566666648452e-05,0.14412437810945278,0.10713277879005985,0.007556563583431774,-0.144179104477612,0.10707707625768724,0.0075526346297316495,0.0,0.0,0.0,-0.00022388059701499352,0.0006944175881542318,4.8980440137968906e-05
PHE1274,R PHE 404,0.0,0.0,0.0,-0.00040298507462685224,0.0004904978126911773,3.459704817699538e-05,-0.05427860696517413,0.12505323041753244,0.008820574782396161,0.054104477611940274,0.12484718631270693,0.008806041551794944,0.0,0.0,0.0,-0.000577114427860465,0.0007433108881608658,5.2429107618422754e-05
VAL1275,R VAL 405,0.0,0.0,0.0,-0.0001791044776119399,0.000383439778467615,2.704575666879244e-05,-0.3366119402985072,0.09041303045653812,0.006377243464900908,0.33635820895522395,0.09037660863208398,0.006374674467480878,0.0,0.0,0.0,-0.0004328358208954283,0.0007100672085846351,5.008427925401252e-05
HIE1276,R HIE 406,0.0,0.0,0.0,-0.00020895522388060493,0.0004065623424440822,2.867669658161355e-05,-0.022771144278607044,0.1301551976901243,0.009180439807193833,0.022636815920397933,0.130012523077686,0.009170376315956064,0.0,0.0,0.0,-0.0003432835820897067,0.0007099626254472678,5.0076902528269045e-05
TRP1277,R TRP 407,0.0,0.0,0.0,-0.00024875621890547175,0.0004322922188304157,3.0491542132181947e-05,-1.066,0.13773162309360887,0.009714839651416588,1.0650149253731345,0.13759373024634475,0.009705113439888988,0.0,0.0,0.0,-0.0012338308457709908,0.0007193486213576127,5.0738939634851895e-05
TYR1278,R TYR 408,0.0,0.0,0.0,-0.00019402985074628486,0.0003954519790893396,2.7893031973327176e-05,-0.5722835820895525,0.11355111141940054,0.008009277861554538,0.5718805970149256,0.11350896110171121,0.008006304807375617,0.0,0.0,0.0,-0.0005970149253730012,0.0006995315026218026,4.93411478529266e-05
VAL1279,R VAL 409,0.0,0.0,0.0,-9.452736318407858e-05,0.0002925610035420697,2.063566212195907e-05,-0.5396467661691542,0.06326670704948802,0.004462489444716665,0.5393333333333336,0.06317923121602584,0.004456319375154052,0.0,0.0,0.0,-0.000407960199004791,0.0006251259124176656,4.409298216834065e-05
GLY1280,R GLY 410,0.0,0.0,0.0,-5.472636815920458e-05,0.00022744536220224056,1.604275890767213e-05,-0.6411044776119404,0.08115211458331817,0.0057240288238998085,0.6407263681592041,0.08110830393006466,0.005720938658679782,0.0,0.0,0.0,-0.00043283582089553656,0.0006361548185345398,4.487090122606598e-05
GLU1281,R GLU 411,0.0,0.0,0.0,-0.00015422885572138488,0.0003611679883160314,2.547482571471822e-05,76.16180597014926,0.7529548539580913,0.05310934051787908,-76.1554328358209,0.752572164250076,0.0530823476671008,0.0,0.0,0.0,0.006218905472636109,0.0007673958003858687,5.412792634304725e-05
GLY1282,R GLY 412,0.0,0.0,0.0,-5.472636815920292e-05,0.00022744536220223365,1.6042758907671643e-05,-0.16522388059701493,0.09009731956005203,0.006354974935229383,0.16516417910447764,0.0900991046965073,0.006355100849046626,0.0,0.0,0.0,-0.00011442786069654016,0.0005746214813127064,4.053067426220909e-05
MET1283,R MET 413,0.0,0.0,0.0,-0.0001990049751243584,0.00039925179398481387,2.8161050251086875e-05,-0.01972636815920397,0.37624899100870474,0.026538557627921105,0.01978606965174132,0.37597068929496436,0.026518927738553834,0.0,0.0,0.0,-0.00013930348258701177,0.000772987685946259,5.4522347539487685e-05
GLU1284,R GLU 414,0.0,0.0,0.0,-0.0001094527363184191,0.00031220639780574785,2.2021341393528974e-05,77.18900497512442,1.2026040216155802,0.08482514742604684,-77.18240298507456,1.2020095536071518,0.08478321688569553,0.0,0.0,0.0,0.00649253731343485,0.0008471162847274145,5.975097575549058e-05
GLU1285,R GLU 415,0.0,0.0,0.0,-0.00012935323383084975,0.00033559048664757356,2.3670727848071946e-05,80.8939850746269,1.9620414347848307,0.1383917324158394,-80.88458706467665,1.9607304795816163,0.13829926476532198,0.0,0.0,0.0,0.009268656716420595,0.0014820527268420618,0.00010453593933493289
GLY1286,R GLY 416,0.0,0.0,0.0,-7.462686567163579e-05,0.0002627883113680238,1.853565833223198e-05,0.6777562189054724,0.11669949192926744,0.008231347500523466,-0.6773333333333332,0.1165869663799731,0.008223410560236781,0.0,0.0,0.0,0.0003482587064675195,0.0006214326672589931,4.3832480740244586e-05
GLU1287,R GLU 417,0.0,0.0,0.0,-0.000174129353233847,0.00037922067662012494,2.6748164169693636e-05,82.72244776119405,1.041469407077661,0.0734595880333082,-82.71259701492542,1.0407225493190793,0.07340690874873963,0.0,0.0,0.0,0.009676616915419316,0.0009303615610835533,6.562264482736458e-05
PHE1288,R PHE 418,0.0,0.0,0.0,-0.00031840796019905166,0.0004658587029142822,3.285913937101622e-05,0.7718905472636812,0.06374879150312748,0.004496493060301483,-0.7712537313432836,0.06367439169492668,0.004491245302447967,0.0,0.0,0.0,0.00031840796019904944,0.0008092189298050046,5.707790244077468e-05
SER1289,R SER 419,0.0,0.0,0.0,-0.00014925373134328483,0.0003563383995914454,2.5134172791389534e-05,1.0612388059701492,0.29551663620715524,0.020844136376199723,-1.0603432835820894,0.29524440767918975,0.020824934856328515,0.0,0.0,0.0,0.0007462686567165028,0.0007264022345990981,5.123646315243628e-05
GLU1290,R GLU 420,0.0,0.0,0.0,-0.0001840796019900466,0.00038754909640099737,2.7335605607640477e-05,82.87885572139302,1.0062211679775515,0.07097336894170841,-82.86919402985075,1.0055111604030518,0.07092328886871843,0.0,0.0,0.0,0.009477611940298655,0.0010370002032547454,7.3144354701021e-05
ALA1291,R ALA 421,0.0,0.0,0.0,-0.00023880597014925726,0.00042635393603241534,3.007268795845214e-05,0.7955373134328355,0.07913694818418981,0.005581889945414735,-0.7947263681592037,0.07905681407686606,0.005576237721286579,0.0,0.0,0.0,0.0005721393034825925,0.0007165560950204495,5.054197001394312e-05
ARG1292,R ARG 422,0.0,0.0,0.0,-0.00042786069651741553,0.0004947685528538064,3.489828296201355e-05,-90.90448258706468,2.826933667623764,0.199396526878149,90.88647761194026,2.823499760274838,0.19915431772876602,0.0,0.0,0.0,-0.01843283582089799,0.003527675431239754,0.00024882303995970505
GLU1293,R GLU 423,0.0,0.0,0.0,-0.0002338308457711384,0.0004232658518438343,2.985487129407035e-05,91.5926965174129,1.7217379546607223,0.12144203179772906,-91.57550746268659,1.7198271899745006,0.12130725684829266,0.0,0.0,0.0,0.0169552238805961,0.002078792482122772,0.00014662671635451107
ASP1294,R ASP 424,0.0,0.0,0.0,-0.0003830845771144166,0.0004861386467783378,3.4289576320453224e-05,92.01377611940295,1.141127331501547,0.08048891604110375,-91.99633333333334,1.1399382427794489,0.08040504418940386,0.0,0.0,0.0,0.017059701492538312,0.001440846182574755,0.00010162945380057009
MET1295,R MET 425,0.0,0.0,0.0,-0.0007014925373134594,0.0004576032751270578,3.2276846391340614e-05,1.100199004975125,0.39158885459597087,0.027620548180835817,-1.0987462686567164,0.39094853435705146,0.02757538347350908,0.0,0.0,0.0,0.0007512437810946192,0.0010112850527837559,7.133054783643534e-05
ALA1296,R ALA 426,0.0,0.0,0.0,-0.00027363184079601683,0.00044582222521830057,3.144587520100529e-05,1.0457064676616918,0.17168320475220894,0.012109599578852465,-1.04428855721393,0.17136065461086655,0.012086848646043421,0.0,0.0,0.0,0.0011442786069651928,0.0007880194974416346,5.5582609773155286e-05
ALA1297,R ALA 427,0.0,0.0,0.0,-0.0003233830845771312,0.0004677675332753739,3.29937778836776e-05,0.7664825870646763,0.14981155972799204,0.010566892685907773,-0.7654776119402982,0.14958922443123868,0.010551210363226211,0.0,0.0,0.0,0.0006815920398009045,0.0007842412137408985,5.531611018877687e-05
LEU1298,R LEU 428,0.0,0.0,0.0,-0.0008059701492537531,0.0003954519790893159,2.7893031973325506e-05,0.6282139303482587,0.16317749395156672,0.011509652996553052,-0.6271094527363181,0.16285945459336043,0.011487220229854923,0.0,0.0,0.0,0.00029850746268626034,0.0008348430669665472,5.888528972148002e-05
GLU1299,R GLU 429,0.0,0.0,0.0,-0.0009999999999999705,0.00034554737023251877,2.4373032266497503e-05,112.42362189054732,3.5728449185813616,0.2520090499464034,-112.37387064676619,3.564923892788397,0.2514503438647863,0.0,0.0,0.0,0.048751243781095265,0.007910432116134099,0.000557958861266224
LYS1300,R LYS 430,0.0,0.0,0.0,-0.0006716417910447812,0.00046961590216574174,3.3124151773008634e-05,-98.40438308457716,2.9645592437927872,0.20910388655623238,98.38099999999999,2.960109838960847,0.20879004973709347,0.0,0.0,0.0,-0.024054726368159526,0.0045724668162662515,0.00032251694225123235
ASP1301,R ASP 431,0.0,0.0,0.0,-0.0005572139303482807,0.0004967157800735983,3.503562978026962e-05,100.63734328358211,1.5333392417908076,0.10815341118210933,-100.61069154228859,1.5310495552636936,0.10799190914675029,0.0,0.0,0.0,0.026094527363177175,0.0024829808559174017,0.00017513596609821692
TYR1302,R TYR 432,0.0,0.0,0.0,-0.0017562189054726952,0.0004293621693610548,3.0284872377435695e-05,0.573059701492537,0.20819158899740464,0.014684702455795454,-0.5725373134328358,0.20769284595153747,0.014649523833711217,0.0,0.0,0.0,-0.0012338308457710797,0.0009142594813550806,6.44868916930962e-05
GLU1303,R GLU 433,0.0,0.0,0.0,-0.0011641791044776015,0.0003963897370555611,2.7959176320348256e-05,116.9293781094528,3.8387097498508176,0.27076170926109305,-116.87387562189052,3.829548788023215,0.2701155448348783,0.0,0.0,0.0,0.05433830845771284,0.009144227177350198,0.0006449840549959008
GLU1304,R GLU 434,0.0,0.0,0.0,-0.0007114427860696286,0.00045309154507570465,3.195861349017467e-05,100.82055721393037,1.9125636666708221,0.13490183973367098,-100.79515920398005,1.9098266193456233,0.13470878330054833,0.0,0.0,0.0,0.02468656716417891,0.0028800685205891026,0.00020314437043698826
VAL1305,R VAL 435,0.0,0.0,0.0,-0.000990049751243765,0.0002990873306505225,2.10959937433197e-05,0.18306467661691544,0.24090220305930338,0.016991931277855744,-0.182681592039801,0.24047539589177563,0.016961826621412473,0.0,0.0,0.0,-0.0006069651741293593,0.0008224168023560082,5.8008808595025766e-05
GLY1306,R GLY 436,0.0,0.0,0.0,-0.0006218905472636816,0.0004849151415327842,3.42032769143601e-05,0.761119402985074,0.20355166242324377,0.014357427269096437,-0.7597412935323384,0.20298300969586686,0.014317317598276303,0.0,0.0,0.0,0.000756218905472623,0.0009385463682811238,6.619995661471001e-05
VAL1307,R VAL 437,0.0,0.0,0.0,-0.0007711442786069587,0.0004317765960944663,3.0455172908558056e-05,-0.24923880597014936,0.2135222329565084,0.015060697090421151,0.2489452736318409,0.21319204429643537,0.015037407378042277,0.0,0.0,0.0,-0.0010646766169153663,0.0008290713019890305,5.847818080921426e-05
ASP1308,R ASP 438,0.0,0.0,0.0,-0.000666666666666668,0.00047140452079103234,3.325031120358781e-05,108.73883582089555,2.464539016748767,0.17383517905762033,-108.70477611940298,2.460554054142199,0.17355410146723,0.0,0.0,0.0,0.03339303482586932,0.004045727584172038,0.0002853636214453945
SER1309,R SER 439,0.0,0.0,0.0,-0.0002736318407960251,0.00044582222521831407,3.1445875201006246e-05,-0.3448905472636817,0.6213285060241549,0.04382513377321103,0.3444726368159203,0.6204986443653334,0.043766599844929144,0.0,0.0,0.0,-0.0006915422885572416,0.001143607850129683,8.066387833504488e-05
VAL1310,R VAL 440,0.0,0.0,0.0,-0.0004328358208955211,0.0004954684379909784,3.494764905332444e-05,98.03064179104481,2.0169269741230322,0.14226305987046292,-98.00981592039805,2.014568754005657,0.14209672384836092,0.0,0.0,0.0,0.020393034825873565,0.0025352737875551016,0.00017882442510532142
gtp1311,R gtp 441,0.0,0.0,0.0,-0.0035223880597014326,0.0005285352599888028,3.728000284597865e-05,369.76855721393025,3.9752785988376416,0.2803945331506642,-369.68437810945255,3.9702621348461777,0.28004069906231505,0.0,0.0,0.0,0.08065671641791436,0.005222089245091034,0.0003683377754647298
Mg+1312,R Mg+ 442,0.0,0.0,0.0,-1.99004975124312e-05,0.00013965839649366705,9.850743768464988e-06,-180.7449850746269,1.8395854429071392,0.12975435271518485,180.7081741293534,1.837539287017305,0.12961002800655905,0.0,0.0,0.0,-0.03683084577114494,0.0022418994658585335,0.000158131395943905
MET1313,R MET 443,0.0,0.0,0.0,-0.00029850746268656137,0.0004576032751270327,3.2276846391338845e-05,-77.29025373134336,0.6826132623677693,0.048147827193804116,77.28471144278602,0.6820537659354166,0.04810836335823926,0.0,0.0,0.0,-0.005840796019902651,0.0010388126417508919,7.327219425574803e-05
ARG1314,R ARG 444,0.0,0.0,0.0,-0.000616915422885555,0.00048613864677833765,3.428957632045321e-05,-81.14217910447762,0.8323017223185705,0.05870603709089641,81.13405472636813,0.8313441863685023,0.058638497712455655,0.0,0.0,0.0,-0.008741293532339182,0.0013318659780516761,9.394258285299738e-05
GLU1315,R GLU 445,0.0,0.0,0.0,-0.00039303482587059246,0.0004884244583591315,3.4450805038172386e-05,77.91608955223877,0.6461419155792893,0.045575336737632824,-77.91015920398011,0.6456386282846391,0.04553983758895294,0.0,0.0,0.0,0.005537313432837515,0.0010122880571843704,7.140129431210137e-05
ILE1316,R ILE 446,0.0,0.0,0.0,-0.0004925373134328402,0.0004999443052072937,3.5263352385143754e-05,-0.32329850746268674,0.17501886308504874,0.01234487877695954,0.3231144278606967,0.17496271625804694,0.012340918485132529,0.0,0.0,0.0,-0.0006766169154228376,0.000766136847545445,5.403912665639069e-05
VAL1317,R VAL 447,0.0,0.0,0.0,-0.0003034825870646697,0.00045976179312030494,3.2429096511669496e-05,0.27264676616915434,0.10692387956803918,0.007541828968390919,-0.2724179104477612,0.10686823838602966,0.007537904342011758,0.0,0.0,0.0,-7.462686567178285e-05,0.00074606962520032,5.262369392603133e-05
HID1318,R HID 448,0.0,0.0,0.0,-0.0007064676616915042,0.0004553801759800304,3.212004106764314e-05,-1.0253781094527366,0.1681711587201614,0.011861878951712632,1.0245124378109454,0.16798599531336048,0.011848818531992185,0.0,0.0,0.0,-0.0015721393034824139,0.000763612715061753,5.3861088078268845e-05
ILE1319,R ILE 449,0.0,0.0,0.0,-0.0004577114427860601,0.0004982084683430752,3.514091589294154e-05,0.6522238805970151,0.07363061381255599,0.005193503064566392,-0.6513930348258704,0.07356331926671231,0.005188756473278188,0.0,0.0,0.0,0.00037313432835809935,0.000788647451559519,5.56269022415563e-05
GLN1320,R GLN 450,0.0,0.0,0.0,-0.0006965174129352981,0.0004597617931202976,3.2429096511668975e-05,-0.24065174129353148,0.11684257431940151,0.00824143975418223,0.2406218905472638,0.11681765489825686,0.008239682073736819,0.0,0.0,0.0,-0.0007263681592033478,0.0007463018234749878,5.264007192953602e-05
ALA1321,R ALA 451,0.0,0.0,0.0,-0.00037313432835820544,0.00048363736555282047,3.411314954580842e-05,0.633353233830846,0.06445214663577936,0.0045461039062222475,-0.632507462686567,0.06441270226411304,0.0045433217147597335,0.0,0.0,0.0,0.0004726368159203305,0.0007983175794441483,5.630898047237782e-05
GLY1322,R GLY 452,0.0,0.0,0.0,-0.00031343283582089914,0.00046388866471403677,3.272018359025451e-05,-0.0042189054726368466,0.12136307863808275,0.008560291544447396,0.004388059701492549,0.12133838485213079,0.00855854977908138,0.0,0.0,0.0,-0.00014427860696513393,0.0007082172994735941,4.9953796725891554e-05
GLN1323,R GLN 453,0.0,0.0,0.0,-0.0011144278606965217,0.0003183302143889596,2.2453282111458035e-05,0.3175373134328362,0.3390074477098292,0.023911741698554104,-0.3155323383084578,0.33843335315298473,0.02387124819067825,0.0,0.0,0.0,0.0008905472636817436,0.0009609076342699095,6.77771987077338e-05
CYS1324,R CYS 454,0.0,0.0,0.0,-0.0009303482587064845,0.00025455918020828104,1.7955220173646987e-05,-0.4599502487562189,0.19467167796428603,0.013731081458394604,0.4595323383084576,0.19444560865542407,0.013715135758806007,0.0,0.0,0.0,-0.0013482587064676966,0.0007649728982526568,5.39570280033157e-05
GLY1325,R GLY 455,0.0,0.0,0.0,-0.00043283582089554323,0.0004954684379910033,3.494764905332619e-05,0.3144328358208956,0.15425973675750704,0.010880642902540904,-0.314094527363184,0.15400476835643073,0.01086265881815274,0.0,0.0,0.0,-9.452736318411559e-05,0.0008673284311380339,6.117663064127283e-05
ASN1326,R ASN 456,0.0,0.0,0.0,-0.0007213930348258199,0.0004483136448186261,3.162160639024067e-05,-0.7286169154228861,0.19245741924210416,0.01357489969018784,0.728119402985074,0.19224780772163166,0.013560114833487966,0.0,0.0,0.0,-0.0012189054726371568,0.0008296980185636395,5.85223859880429e-05
GLN1327,R GLN 457,0.0,0.0,0.0,-0.0013432835820894771,0.00047480518568918464,3.3490175611279404e-05,-0.043442786069651594,0.4604328138608281,0.032476426665417314,0.04448756218905477,0.4597939416203452,0.032431364092025475,0.0,0.0,0.0,-0.00029850746268661384,0.001041644204108513,7.347191726524586e-05
ILE1328,R ILE 458,0.0,0.0,0.0,-0.001661691542288571,0.0004731340667847677,3.337230397199852e-05,-0.005830845771144193,0.12012676241595135,0.008473088521737872,0.006860696517412933,0.11999879973492786,0.008464062730132529,0.0,0.0,0.0,-0.0006318407960200452,0.0009162877160772424,6.46299523400171e-05
GLY1329,R GLY 459,0.0,0.0,0.0,-0.0004477611940298611,0.0004972636193718822,3.507427138499358e-05,0.0923781094527362,0.12050026864984388,0.008499433620195068,-0.09257213930348253,0.12040993835075389,0.008493062212150836,0.0,0.0,0.0,-0.0006417910447761592,0.0007924047260523719,5.589191995066741e-05
ALA1330,R ALA 460,0.0,0.0,0.0,-0.0006965174129353262,0.00045976179312031556,3.242909651167024e-05,-0.4124378109452736,0.11702046154873391,0.008253986951914915,0.41242786069651727,0.11702109356098847,0.008254031530622206,0.0,0.0,0.0,-0.0007064676616916147,0.000745405802998208,5.2576871518034395e-05
LYS1331,R LYS 461,0.0,0.0,0.0,-0.0022487562189054417,0.0004322922188304019,3.0491542132180975e-05,-107.96662189054724,1.5312129183457706,0.1080034318901239,107.93429850746267,1.528649900357349,0.10782265053997392,0.0,0.0,0.0,-0.03457213930348491,0.0031092895479555324,0.00021931237510853976
PHE1332,R PHE 462,0.0,0.0,0.0,-0.0017263681592039027,0.00044582222521836833,3.144587520101007e-05,0.14191044776119396,0.12357849214847248,0.008716554765134128,-0.14192537313432838,0.12343237680917138,0.008706248583735554,0.0,0.0,0.0,-0.0017412935323379134,0.0009265225835987483,6.535186423353587e-05
TRP1333,R TRP 463,0.0,0.0,0.0,-0.0013731343283581903,0.0004836373655527656,3.411314954580455e-05,-0.3392089552238805,0.13385399381825547,0.00944133277048704,0.3385870646766169,0.13373662998908187,0.009433054564250243,0.0,0.0,0.0,-0.001995024875622199,0.0008195224458077818,5.780465642482346e-05
GLU1334,R GLU 464,0.0,0.0,0.0,-0.0017711442786069844,0.0004317765960944914,3.0455172908559828e-05,102.58251741293532,1.0389888075576945,0.07328462003369726,-102.55335323383082,1.0366997481272713,0.07312316223032839,0.0,0.0,0.0,0.02739303482587277,0.0027061292589119984,0.00019087564087202555
VAL1335,R VAL 465,0.0,0.0,0.0,-0.0022437810945273536,0.00044079714295199176,3.109143322641832e-05,-0.381502487562189,0.1373261406261918,0.009686239123346574,0.3847313432835819,0.13723157412926784,0.00967956891694533,0.0,0.0,0.0,0.0009850746268657835,0.0011653266445338592,8.219580397651687e-05
ILE1336,R ILE 466,0.0,0.0,0.0,-0.0014975124378110345,0.0004999938119960585,3.526684432478481e-05,-0.050079601990049676,0.13348920105331202,0.009415602272742062,0.04997014925373135,0.13315815272185225,0.009392251923818816,0.0,0.0,0.0,-0.0016069651741291609,0.001031711732166614,7.277133471136016e-05
SER1337,R SER 467,0.0,0.0,0.0,-0.0008557213930348404,0.00035137201160218484,2.478387079190176e-05,-1.137850746268657,0.08722212515386381,0.0061521743583147805,1.1364427860696518,0.08713641138612992,0.006146128575285798,0.0,0.0,0.0,-0.002263681592039683,0.0007228497900770935,5.0985893035518595e-05
ASP1338,R ASP 468,0.0,0.0,0.0,-0.0018805970149253892,0.0004060140450368861,2.8638022664378308e-05,98.58563184079601,1.1428801505823036,0.08061255036650425,-98.55826865671642,1.139215994468931,0.08035410072146537,0.0,0.0,0.0,0.02548258706467697,0.004229833074066602,0.00029834942146065755
GLU1339,R GLU 469,0.0,0.0,0.0,-0.0024776119402985007,0.0004994985233038883,3.523190935402415e-05,98.89839303482579,1.2245274729890598,0.08637150845712414,-98.87599999999995,1.2207162688225688,0.08610268684212649,0.0,0.0,0.0,0.019915422885570584,0.004881461626114847,0.0003443117556962091
HID1340,R HID 470,0.0,0.0,0.0,-0.00129850746268659,0.0004576032751270341,3.227684639133895e-05,0.04932338308457712,0.11310563855587331,0.007977856628427248,-0.05025373134328358,0.11301507977797191,0.007971469104730221,0.0,0.0,0.0,-0.0022288557213931428,0.0008025848688587412,5.6609971860396114e-05
GLY1341,R GLY 471,0.0,0.0,0.0,-0.0005174129353233885,0.0004996966976911381,3.5245887497546366e-05,-0.9037611940298512,0.11289220273947194,0.007962802026690656,0.9029701492537316,0.11275773838918424,0.007953317642694186,0.0,0.0,0.0,-0.0013084577114427667,0.0007754813042148884,5.469823381082794e-05
ILE1342,R ILE 472,0.0,0.0,0.0,-0.0008258706467661505,0.0003792206766200791,2.67481641696904e-05,0.8374378109452736,0.06558703429676113,0.0046261527098387985,-0.836626865671642,0.06552713975449063,0.004621928074558364,0.0,0.0,0.0,-1.4925373134214035e-05,0.0006945245121039066,4.898798197188224e-05
ASP1343,R ASP 473,0.0,0.0,0.0,-0.0006517412935323257,0.00047641849233328795,3.3603969488124786e-05,88.47107960199007,1.0880881602189005,0.07674782134780496,-88.45844278606967,1.0867168217647645,0.07665109459115664,0.0,0.0,0.0,0.01198507462686252,0.001935470457007851,0.00013651756014743251
PRO1344,R PRO 474,0.0,0.0,0.0,-0.0006318407960198829,0.0004823048874983795,3.4019163790415645e-05,-0.6269303482587066,0.07319778375500478,0.005162973586215835,0.6264328358208954,0.07313340033932446,0.005158432330217423,0.0,0.0,0.0,-0.001129353233830803,0.0007215131140410754,5.089161117733574e-05
[truncated: 117,565 more chars]
