# Supplementary material for: Detailed Per-residue Energetic Analysis Explains the Driving Force for Microtubule Disassembly
Source: PLoS Comput Biol. 2015 Jun 1;11(6):e1004313. doi: 10.1371/journal.pcbi.1004313 (PMC4452272; doi:10.1371/journal.pcbi.1004313)
Supplement: S1 Dataset — 13 text files with energy contribution per residue in the 13 lateral GDP subsystems, plus one text file with the overall residual contributions, per MT ring. (ZIP) [file pcbi.1004313.s001.zip › LatGDP/R2_L3.txt]

| Run on Tue Jan 20 08:56:46 2015
| GB non-polar solvation energies calculated with gbsa=2
idecomp = 2: Per-residue decomp adding 1-4 interactions to EEL and VDW.
Energy Decomposition Analysis (All units kcal/mol): Generalized Born solvent
DELTAS:
Total Energy Decomposition:
Residue,Location,Internal,,,van der Waals,,,Electrostatic,,,Polar Solvation,,,Non-Polar Solv.,,,TOTAL,,
,,Avg.,Std. Dev.,Std. Err. of Mean,Avg.,Std. Dev.,Std. Err. of Mean,Avg.,Std. Dev.,Std. Err. of Mean,Avg.,Std. Dev.,Std. Err. of Mean,Avg.,Std. Dev.,Std. Err. of Mean
MET   1,R MET   1,0.0,0.0,0.0,-0.00027363184079601184,0.00044582222521829254,3.144587520100473e-05,-78.41514427860699,0.6333980569772478,0.04467645425822564,78.40969154228856,0.6330933567677977,0.04465496236253695,0.0,0.0,0.0,-0.005726368159200568,0.000804063834860119,5.671429007890369e-05
ARG   2,R ARG   2,0.0,0.0,0.0,-0.0006169154228856009,0.00048613864677837375,3.428957632045576e-05,-82.74594527363189,0.7268048058815485,0.05126485834135098,82.7380845771144,0.7262320722054866,0.05122446082260449,0.0,0.0,0.0,-0.008477611940297274,0.0010273601724989643,7.246439935798778e-05
GLU   3,R GLU   3,0.0,0.0,0.0,-0.0003880597014925277,0.00048730829006907736,3.437207659717738e-05,80.07094527363182,0.6803798997251632,0.04799029793894566,-80.06478109452739,0.6800547474581126,0.04796736346634059,0.0,0.0,0.0,0.005776119402983455,0.0009113037326846214,6.427840925646738e-05
CYS   4,R CYS   4,0.0,0.0,0.0,-0.00039303482587061013,0.0004884244583591533,3.4450805038173924e-05,0.12281094527363183,0.25556042032641685,0.018025842206421873,-0.1225870646766169,0.2554026839658425,0.01801471634138261,0.0,0.0,0.0,-0.00016915422885575138,0.0007539242483387024,5.3177716325519276e-05
ILE   5,R ILE   5,0.0,0.0,0.0,-0.00044776119402985113,0.0004972636193718708,3.507427138499278e-05,0.3233781094527364,0.11402673300244923,0.00804282562139565,-0.3230447761194031,0.11400250056206035,0.008041116396836665,0.0,0.0,0.0,-0.00011442786069650702,0.0007543181138851991,5.3205497459165206e-05
SER   6,R SER   6,0.0,0.0,0.0,-0.00039800995024877203,0.0004894875174626596,3.4525787445979596e-05,-1.1422985074626864,0.24187236148742583,0.01706036097725219,1.1416666666666666,0.24168653546733232,0.017047253820393647,0.0,0.0,0.0,-0.0010298507462686661,0.0007590937760303338,5.354234669485447e-05
ILE   7,R ILE   7,0.0,0.0,0.0,-0.0006467661691541985,0.000477974572118402,3.3713726893560426e-05,0.6609402985074626,0.08377989653011948,0.005909378271460677,-0.6599303482587067,0.08368440551111649,0.005902642854299913,0.0,0.0,0.0,0.0003631840796020716,0.0007677827551786556,5.415522002971002e-05
HID   8,R HID   8,0.0,0.0,0.0,-0.0008606965174128516,0.000346262938135392,2.4423504534811577e-05,-1.6901840796019896,0.14446756231924138,0.010189956171565573,1.687915422885572,0.1443338026175979,0.010180521489652296,0.0,0.0,0.0,-0.0031293532338305388,0.0007351745855547914,5.185521708117341e-05
VAL   9,R VAL   9,0.0,0.0,0.0,-0.0006119402985074936,0.00048730829006911265,3.437207659717987e-05,0.8287611940298504,0.07989235722429222,0.005635172390876353,-0.827228855721393,0.07975495657133352,0.0056254808960583,0.0,0.0,0.0,0.0009203980099501146,0.0007940273569458159,5.600637150935216e-05
GLY  10,R GLY  10,0.0,0.0,0.0,-0.00044278606965174116,0.000496715780073579,3.503562978026826e-05,-0.05370646766169158,0.11407751753926194,0.008046407686435076,0.0538358208955224,0.11403210646097933,0.008043204635937272,0.0,0.0,0.0,-0.00031343283582089637,0.0007894003371262852,5.568000669493247e-05
GLN  11,R GLN  11,0.0,0.0,0.0,-0.0013980099502487382,0.0004894875174626458,3.452578744597863e-05,-0.24136815920398053,0.380553895583628,0.02684220218478228,0.2453333333333333,0.3797567738656535,0.02678597755387438,0.0,0.0,0.0,0.002567164179103585,0.001488502007649045,0.00010499083652919757
ALA  12,R ALA  12,0.0,0.0,0.0,-0.0009303482587064911,0.00025455918020828353,1.7955220173647164e-05,-0.07149253731343287,0.14401745055274126,0.01015820773545085,0.07182089552238805,0.1439239633454717,0.010151613656272205,0.0,0.0,0.0,-0.0006019900497512621,0.0008108689644527876,5.7194286911257524e-05
GLY  13,R GLY  13,0.0,0.0,0.0,-0.0005870646766169502,0.0004923613937806446,3.472849505212065e-05,0.21607960199004958,0.1344352611284237,0.009482332205373948,-0.2155771144278607,0.13413194392732553,0.009460937859573039,0.0,0.0,0.0,-8.457711442795302e-05,0.0009556383843616237,6.740553447556653e-05
VAL  14,R VAL  14,0.0,0.0,0.0,-0.0008507462686566956,0.0003563383995914322,2.5134172791388603e-05,-0.20590547263681583,0.09761818207966115,0.006885455675797537,0.20681094527363186,0.0975759639251509,0.006882477836778193,0.0,0.0,0.0,5.472636815918911e-05,0.0009098630642972134,6.417679234337093e-05
GLN  15,R GLN  15,0.0,0.0,0.0,-0.0016069651741293708,0.0004884244583591881,3.445080503817638e-05,-1.6720149253731342,0.4341159997855079,0.03062018172227802,1.6713631840796004,0.4333476336383022,0.030565985352947446,0.0,0.0,0.0,-0.002258706467662048,0.0012746031743827736,8.990357610103418e-05
ILE  16,R ILE  16,0.0,0.0,0.0,-0.0022189054726368222,0.0004135043732373988,2.9166349680135676e-05,-0.2718109452736319,0.12234013461214362,0.008629207759222626,0.27194527363184073,0.1223315452173861,0.008628601910029116,0.0,0.0,0.0,-0.002084577114427483,0.0013669193839661875,9.641505947126863e-05
GLY  17,R GLY  17,0.0,0.0,0.0,-0.0006218905472636837,0.00048491514153278456,3.4203276914360126e-05,-0.013328358208955145,0.1402523370626436,0.009892637106105806,0.012995024875621892,0.14019291958446511,0.009888446120331948,0.0,0.0,0.0,-0.0009552238805969484,0.0009049257546999654,6.38285413755154e-05
ASN  18,R ASN  18,0.0,0.0,0.0,-0.0010945273631840584,0.000292561003542053,2.063566212195789e-05,-1.322646766169154,0.42324346944736474,0.02985329256154813,1.321582089552239,0.4227034109272886,0.02981519977060385,0.0,0.0,0.0,-0.002159203980100621,0.0009221041065231031,6.504020889012807e-05
ALA  19,R ALA  19,0.0,0.0,0.0,-0.0011741293532338368,0.0003792206766200735,2.6748164169690007e-05,-0.4322985074626865,0.2089454699215983,0.014737877116271397,0.43451243781094506,0.20881799805802864,0.014728885944259978,0.0,0.0,0.0,0.0010398009950247638,0.0010115787179876604,7.135126138284576e-05
CYS  20,R CYS  20,0.0,0.0,0.0,-0.001313432835820848,0.00046388866471408415,3.272018359025785e-05,0.10003980099502495,0.2421020680440465,0.017076563228516823,-0.0988457711442786,0.24282762367660146,0.01712773997696524,0.0,0.0,0.0,-0.00011940298507459604,0.0018053738582220803,0.00012734125358826668
TRP  21,R TRP  21,0.0,0.0,0.0,-0.0014776119402984884,0.0004994985233037971,3.523190935401772e-05,-0.6181243781094525,0.1259277983637166,0.008882262049057307,0.616353233830846,0.12583203525536443,0.008875507440193588,0.0,0.0,0.0,-0.0032487562189054218,0.0009762406038935434,6.885870299794612e-05
GLU  22,R GLU  22,0.0,0.0,0.0,-0.0016716417910448123,0.0004696159021657382,3.312415177300838e-05,103.03494029850748,1.4761705116694992,0.1041210398665825,-103.00534825870645,1.474300548591365,0.10398914284068456,0.0,0.0,0.0,0.027920398009949162,0.002237987689044289,0.0001578554804812905
LEU  23,R LEU  23,0.0,0.0,0.0,-0.002557213930348244,0.0004967157800735857,3.503562978026873e-05,-0.7621592039800988,0.11779189224210074,0.008308399477665419,0.7660497512437813,0.11757126562191006,0.0082928376757361,0.0,0.0,0.0,0.0013333333333332286,0.0014535368883878607,0.00010252458717131263
TYR  24,R TYR  24,0.0,0.0,0.0,-0.001781094527363191,0.0004135043732373891,2.9166349680134988e-05,-0.1787910447761194,0.19173425877879968,0.013523891883952432,0.1765472636815921,0.19148939413098537,0.013506620463370972,0.0,0.0,0.0,-0.004024875621890547,0.0012396348802253515,8.743710280323502e-05
CYS  25,R CYS  25,0.0,0.0,0.0,-0.0008756218905472821,0.0003300124169507916,2.3277281147514064e-05,-1.0966865671641786,0.09100137371800891,0.006418741998910745,1.0955820895522381,0.09098490650407876,0.0064175804911956414,0.0,0.0,0.0,-0.0019800995024876534,0.0008636391763434126,6.091641067175569e-05
LEU  26,R LEU  26,0.0,0.0,0.0,-0.0022835820895522143,0.0004616422173000209,3.256173140678121e-05,-0.9228258706467661,0.11665527105979023,0.008228228400881946,0.9243084577114431,0.1165337026735834,0.008219653628058146,0.0,0.0,0.0,-0.0008009950248756972,0.001074442586005276,7.578533675305964e-05
GLU  27,R GLU  27,0.0,0.0,0.0,-0.00206467661691542,0.00031669314353904003,2.2337812036773964e-05,98.5165572139304,1.0888662632550847,0.07680270450433083,-98.50792039800997,1.0874281053026522,0.07670126466366478,0.0,0.0,0.0,0.006572139303481799,0.003970791354454198,0.0002800780273353494
HIP  28,R HIP  28,0.0,0.0,0.0,-0.000965174129353174,0.00023132990920518554,1.631675372748452e-05,-86.80715422885572,0.8039035987677737,0.05670298789637988,86.79657711442786,0.8032296904329315,0.05665545406743273,0.0,0.0,0.0,-0.01154228855721439,0.0011842468212537151,8.35303303465789e-05
GLY  29,R GLY  29,0.0,0.0,0.0,-0.0005223880597015002,0.0004994985233039328,3.523190935402728e-05,-0.7662935323383081,0.17637939210171316,0.012440843094674804,0.7657910447761198,0.17616779122777182,0.012425917919800168,0.0,0.0,0.0,-0.0010248756218903643,0.0007690390135945807,5.424382966631584e-05
ILE  30,R ILE  30,0.0,0.0,0.0,-0.0008109452736318327,0.00039155208696419375,2.7617954792047868e-05,0.9183731343283579,0.09656475194415981,0.006811152443028617,-0.9175671641791042,0.09646553126792957,0.006804153956130465,0.0,0.0,0.0,-4.975124378469037e-06,0.0007227470566102828,5.097864677547691e-05
GLN  31,R GLN  31,0.0,0.0,0.0,-0.0007910447761193979,0.00040656234244406357,2.8676696581612234e-05,-0.4745373134328364,0.784044774746132,0.05530225445040264,0.47423383084577125,0.7835252268714971,0.0552656083688424,0.0,0.0,0.0,-0.0010945273631844275,0.0009229090394083627,6.50969844782959e-05
PRO  32,R PRO  32,0.0,0.0,0.0,-0.0007213930348259061,0.00044831364481868043,3.16216063902445e-05,-0.3940796019900496,0.14793881897945443,0.010434799738245697,0.39351243781094514,0.1477842689321448,0.010423898618415639,0.0,0.0,0.0,-0.0012885572139304208,0.0007440098485149019,5.247840848056059e-05
ASP  33,R ASP  33,0.0,0.0,0.0,-0.0004328358208955305,0.0004954684379909892,3.4947649053325194e-05,83.7470746268657,1.1209234818373184,0.07906384636269076,-83.73893034825875,1.1202117315502984,0.0790136433682372,0.0,0.0,0.0,0.007711442786069779,0.0010772724023271516,7.598493660669164e-05
GLY  34,R GLY  34,0.0,0.0,0.0,-0.00018905472636817483,0.0003915520869642314,2.7617954792050524e-05,-0.5267860696517414,0.08930271067724392,0.006298927546048283,0.526402985074627,0.08925641853556407,0.006295662350130024,0.0,0.0,0.0,-0.0005721393034825782,0.0006433895785205451,4.538120184985778e-05
GLN  35,R GLN  35,0.0,0.0,0.0,-0.00040298507462686823,0.0004904978126911962,3.459704817699672e-05,-0.09760696517412956,0.7036556214394417,0.04963204076565677,0.09752736318407963,0.7032107816864813,0.04960066418870575,0.0,0.0,0.0,-0.0004825870646768002,0.0008927264257743571,6.296806705810592e-05
MET  36,R MET  36,0.0,0.0,0.0,-0.0005572139303482239,0.0004967157800735471,3.5035629780266015e-05,-0.5396517412935322,0.25398936027673275,0.017915028174592344,0.5393532338308459,0.25378444961748875,0.0179005748910783,0.0,0.0,0.0,-0.000855721393034714,0.0008189786151845008,5.776629757023337e-05
PRO  37,R PRO  37,0.0,0.0,0.0,-0.0004626865671641751,0.00049860576383552,3.516893895632116e-05,-0.6443980099502488,0.13859964461923077,0.009776065169173419,0.6440049751243783,0.1384896676107983,0.00976830798909911,0.0,0.0,0.0,-0.0008557213930349967,0.0008005468292742143,5.646621963180688e-05
SER  38,R SER  38,0.0,0.0,0.0,-0.00036318407960199645,0.0004809172526803893,3.392128757688743e-05,-0.8123233830845767,0.17038679993630704,0.012018158233525025,0.8119601990049751,0.17040206597199145,0.01201923501665918,0.0,0.0,0.0,-0.0007263681592040061,0.0007463018234751346,5.2640071929546376e-05
ASP  39,R ASP  39,0.0,0.0,0.0,-0.0003134328358208958,0.00046388866471403195,3.272018359025416e-05,76.45404477611939,1.077405780987438,0.07599434441201985,-76.44967164179106,1.0769907965073986,0.07596507366365533,0.0,0.0,0.0,0.004059701492537891,0.0008957711097376078,6.31828225066213e-05
LYS  40,R LYS  40,0.0,0.0,0.0,-0.00065671641791045,0.0004748051856891612,3.349017561127775e-05,-82.74513432835819,1.7078880318157887,0.12046513356186368,82.73753731343285,1.7069412053299802,0.12039834957078929,0.0,0.0,0.0,-0.008253731343282975,0.0013966194107803834,9.850993784169622e-05
THR  41,R THR  41,0.0,0.0,0.0,-0.000238805970149252,0.00042635393603240597,3.007268795845148e-05,0.7429154228855721,0.22098422494056483,0.01558702542357377,-0.7426417910447759,0.22079192844495882,0.015573461874561703,0.0,0.0,0.0,3.482587064659221e-05,0.0007621526821919884,5.375810529989906e-05
ILE  42,R ILE  42,0.0,0.0,0.0,-0.00036318407960199206,0.00048091725268038365,3.392128757688703e-05,0.30927860696517406,0.12240842648964749,0.008634024696862237,-0.3091741293532338,0.12236449314019131,0.008630925877319347,0.0,0.0,0.0,-0.00025870646766207843,0.0007871709647650299,5.55227588928197e-05
GLY  43,R GLY  43,0.0,0.0,0.0,-7.960199004975127e-05,0.00027067603002458614,1.9092015109585213e-05,0.014328358208955233,0.1448184715197768,0.010214707398181784,-0.014313432835820856,0.1447720330756339,0.010211431882883436,0.0,0.0,0.0,-6.467661691537378e-05,0.0006470722582244602,4.564095804823458e-05
GLY  44,R GLY  44,0.0,0.0,0.0,-0.00014925373134328483,0.00035633839959144537,2.513417279138953e-05,-0.1760796019900499,0.20873996208914056,0.01472338171140653,0.17596019900497517,0.2086676245141024,0.014718279412265028,0.0,0.0,0.0,-0.00026865671641779026,0.0007312925152446746,5.158139695380384e-05
GLY  45,R GLY  45,0.0,0.0,0.0,-0.0002487562189054745,0.00043229221883042045,3.0491542132182282e-05,-0.06888557213930345,0.2631801907000439,0.01856329936911058,0.06887064676616902,0.2630225822816912,0.01855218252841983,0.0,0.0,0.0,-0.0002636815920398559,0.0007564807088059499,5.335803514378817e-05
ASP  46,R ASP  46,0.0,0.0,0.0,-0.0006218905472636744,0.0004849151415327784,3.420327691435969e-05,85.48199004975129,1.0169773768220864,0.07173205341688363,-85.47243283582092,1.0161254411486402,0.07167196250765775,0.0,0.0,0.0,0.008935323383084963,0.0014730737552679286,0.00010390261151145952
ASP  47,R ASP  47,0.0,0.0,0.0,-0.000437810945273635,0.0004961174472564377,3.499342663732877e-05,81.14238308457712,0.8523805164309234,0.06012228603078397,-81.13541791044779,0.8518046365098877,0.06008166659302762,0.0,0.0,0.0,0.006527363184080722,0.000997757441904273,7.03763837337469e-05
SER  48,R SER  48,0.0,0.0,0.0,-0.0005970149253731459,0.0004904978126912027,3.4597048176997176e-05,0.2465174129353232,0.17780790950310485,0.01254160294329974,-0.2457412935323383,0.17770214538364087,0.012534142917501833,0.0,0.0,0.0,0.00017910447761199184,0.0007966104774393368,5.61885707808861e-05
PHE  49,R PHE  49,0.0,0.0,0.0,-0.0011741293532338982,0.0003792206766200386,2.6748164169687544e-05,0.015184079601990025,0.08422169834970722,0.005940540569113133,-0.016373134328358217,0.08411615443801307,0.005933096075573729,0.0,0.0,0.0,-0.0023631840796022444,0.0007346693918822917,5.1819583466967686e-05
ASN  50,R ASN  50,0.0,0.0,0.0,-0.00039303482587060346,0.0004884244583591451,3.445080503817335e-05,0.4013731343283583,0.2904735284342125,0.020488422980404965,-0.40113432835820895,0.29034107043229795,0.020479080113311385,0.0,0.0,0.0,-0.0001542288557208215,0.0007405084493404467,5.2231438824853295e-05
THR  51,R THR  51,0.0,0.0,0.0,-0.0004527363184079766,0.0004977611318718885,3.510936321106502e-05,0.22920895522388077,0.15277599157392502,0.010775987586511816,-0.22871144278606975,0.15264828470797343,0.010766979838710417,0.0,0.0,0.0,4.477611940307294e-05,0.0008422813575053127,5.94099462835801e-05
PHE  52,R PHE  52,0.0,0.0,0.0,-0.0009701492537313757,0.00019725599603582624,1.3913365200569108e-05,-0.04733830845771145,0.09843302127203389,0.006942930000994525,0.04694029850746268,0.09828634386808607,0.006932584174612513,0.0,0.0,0.0,-0.0013681592039806933,0.0005848681396891531,4.125341781851184e-05
PHE  53,R PHE  53,0.0,0.0,0.0,-0.000616915422885544,0.00048613864677832984,3.428957632045266e-05,-0.2907263681592037,0.07117716492814179,0.005020450123130919,0.2902388059701493,0.07115250726514512,0.005018710905681717,0.0,0.0,0.0,-0.0011044776119402298,0.0008005159099826895,5.646403875313463e-05
SER  54,R SER  54,0.0,0.0,0.0,-0.00018407960199005378,0.0003875490964010125,2.733560560764154e-05,0.31259203980099504,0.16222033028731578,0.011442139877129196,-0.3125174129353236,0.16213473589074537,0.011436102513892897,0.0,0.0,0.0,-0.00010945273631845556,0.0007648758225265061,5.395018080953104e-05
GLU  55,R GLU  55,0.0,0.0,0.0,-0.00027860696517410474,0.00044831364481861966,3.1621606390240214e-05,76.24289054726368,0.8455050349572855,0.059637326959349216,-76.238512437811,0.8451816850126566,0.059614519612766,0.0,0.0,0.0,0.0040995024875599174,0.0008464439817119834,5.9703555157044305e-05
THR  56,R THR  56,0.0,0.0,0.0,-0.00023383084577114946,0.0004232658518438543,2.9854871294071762e-05,0.016154228855721302,0.1438549611424676,0.010146746616134853,-0.01616417910447765,0.14376524504217833,0.010140418530333756,0.0,0.0,0.0,-0.00024378109452754623,0.0007090555920925037,5.0012925328247004e-05
GLY  57,R GLY  57,0.0,0.0,0.0,-6.467661691542294e-05,0.00024595437003598584,1.73482836606146e-05,-0.12566666666666657,0.09987062941742282,0.007044331061261794,0.1256716417910448,0.09986817999200988,0.007044158292114155,0.0,0.0,0.0,-5.9701492537284764e-05,0.0006038169720775353,4.2589965403590316e-05
ALA  58,R ALA  58,0.0,0.0,0.0,-0.00012437810945273642,0.0003300124169507863,2.3277281147513688e-05,0.04749253731343283,0.11845569818236053,0.008355220738639733,-0.04747761194029859,0.11836695932972105,0.008348961582573174,0.0,0.0,0.0,-0.00010945273631842684,0.0007109381364335984,5.014570976801206e-05
GLY  59,R GLY  59,0.0,0.0,0.0,-8.955223880596526e-05,0.00028553920104041713,2.0140382360962513e-05,0.3989004975124377,0.07371715509280297,0.005199607215827691,-0.39883582089552216,0.07361522872981607,0.005192417884500369,0.0,0.0,0.0,-2.4875621890478243e-05,0.0006498205718310304,4.5834809143574465e-05
LYS  60,R LYS  60,0.0,0.0,0.0,-0.00031840796019900087,0.0004658587029142079,3.285913937101097e-05,-81.61781592039802,0.8360149496060025,0.05896794794968408,81.610895522388,0.8354451812005105,0.05892775958499723,0.0,0.0,0.0,-0.007238805970148255,0.0009888364775157738,6.974714742168105e-05
HIE  61,R HIE  61,0.0,0.0,0.0,-0.0004477611940298324,0.0004972636193718505,3.507427138499135e-05,0.9339800995024878,0.27064045948534265,0.019089506157194302,-0.9334029850746272,0.2705740383699908,0.019084821172942915,0.0,0.0,0.0,0.00012935323383109887,0.0007682661745944581,5.4189317806265746e-05
VAL  62,R VAL  62,0.0,0.0,0.0,-0.0003233830845771269,0.0004677675332753676,3.299377788367715e-05,-0.21821890547263648,0.08511567686715135,0.006003596951908232,0.21809452736318405,0.08511242795817679,0.006003367791538079,0.0,0.0,0.0,-0.0004477611940297451,0.0006971922814404228,4.917615191244562e-05
PRO  63,R PRO  63,0.0,0.0,0.0,-0.00040796019900496996,0.0004914556694482114,3.4664610183414835e-05,-0.7525024875621883,0.09721336867190378,0.0068569023395572935,0.7519751243781091,0.0971563564063573,0.006852881004401955,0.0,0.0,0.0,-0.0009353233830847216,0.0007667181595733359,5.408012924542256e-05
ARG  64,R ARG  64,0.0,0.0,0.0,-0.0004925373134329164,0.000499944305207372,3.5263352385149277e-05,-80.73709950248758,0.6073689118401744,0.04284049991752745,80.73072636815918,0.6070250265394173,0.04281624411860272,0.0,0.0,0.0,-0.006865671641787346,0.0009603407726685513,6.773721537320213e-05
ALA  65,R ALA  65,0.0,0.0,0.0,-0.00030348258706465865,0.00045976179312028824,3.242909651166832e-05,-0.7187910447761194,0.08905695041554162,0.006281592953733885,0.7182835820895523,0.08907213343314896,0.0062826638812243695,0.0,0.0,0.0,-0.0008109452736317863,0.0007491817108091178,5.284320352006554e-05
VAL  66,R VAL  66,0.0,0.0,0.0,-0.00035323383084578415,0.00047797457211844343,3.371372689356335e-05,0.5701343283582089,0.07681227919088872,0.005417920437139999,-0.5695621890547266,0.07676349517982288,0.005414479478307071,0.0,0.0,0.0,0.00021890547263672553,0.0007543181138850802,5.320549745915682e-05
PHE  67,R PHE  67,0.0,0.0,0.0,-0.0007661691542288155,0.00042326585184382126,2.985487129406943e-05,-0.905641791044776,0.06651578232483335,0.004691661544822604,0.9046318407960195,0.06638433086334831,0.004682389673616937,0.0,0.0,0.0,-0.0017761194029847177,0.0007691999239834472,5.425517941004915e-05
VAL  68,R VAL  68,0.0,0.0,0.0,-0.00042786069651742215,0.000494768552853814,3.489828296201409e-05,0.6401492537313433,0.07820159947938544,0.005515915534591457,-0.6394328358208957,0.07813247276208658,0.0055110397118929115,0.0,0.0,0.0,0.00028855721393021805,0.0008263799903902845,5.828835032550577e-05
ASP  69,R ASP  69,0.0,0.0,0.0,-0.00048258706467667204,0.0004996966976911893,3.524588749754997e-05,98.139184079602,0.9169662943713037,0.06467781556249039,-98.1170248756219,0.9157404390005431,0.06459135039134613,0.0,0.0,0.0,0.021676616915419913,0.0014895658646689694,0.00010506587521768797
LEU  70,R LEU  70,0.0,0.0,0.0,-0.0004626865671641906,0.0004986057638355359,3.516893895632229e-05,-0.6596815920398007,0.1337338193474895,0.009432856316877751,0.6590049751243786,0.13356018627694374,0.009420609184369998,0.0,0.0,0.0,-0.0011393034825870518,0.0008228681259318182,5.8040642505578885e-05
GLU  71,R GLU  71,0.0,0.0,0.0,-0.000706467661691586,0.00045538017598008307,3.212004106764685e-05,102.40132835820896,0.9547717508171378,0.06734440685845063,-102.3726716417911,0.9532690346229364,0.06723841343050466,0.0,0.0,0.0,0.02795024875621704,0.001735641145765399,0.00012242268728694186
PRO  72,R PRO  72,0.0,0.0,0.0,-0.00047761194029854987,0.0004994985233039691,3.523190935402985e-05,0.1635522388059701,0.11115297382218382,0.00784012627751229,-0.1635373134328357,0.11101064379404554,0.007830087091377053,0.0,0.0,0.0,-0.00046268656716415686,0.0007530044275628837,5.3112837170359344e-05
THR  73,R THR  73,0.0,0.0,0.0,-0.0007064676616915477,0.000455380175980059,3.212004106764516e-05,-0.8463731343283578,0.2797998842005371,0.01973556216385923,0.8454676616915415,0.27937775599763726,0.019705787536134663,0.0,0.0,0.0,-0.001611940298507187,0.0008397208233168956,5.922934012717449e-05
VAL  74,R VAL  74,0.0,0.0,0.0,-0.0008159203980099455,0.0003875490964010003,2.733560560764068e-05,-0.11481094527363203,0.12724545981833726,0.00897520272207756,0.11516915422885571,0.1270896625698585,0.00896421363145983,0.0,0.0,0.0,-0.00045771144278612734,0.0007189355981914395,5.0709807226901064e-05
ILE  75,R ILE  75,0.0,0.0,0.0,-0.0006119402985074285,0.00048730829006906105,3.437207659717623e-05,-0.0029253731343283186,0.1218781685256601,0.008596623183844975,0.002810945273631823,0.12177789128398524,0.0085895501725664,0.0,0.0,0.0,-0.0007263681592039575,0.0007328478110839641,5.169109906396443e-05
ASP  76,R ASP  76,0.0,0.0,0.0,-0.0004975124378109451,0.0004999938119960638,3.526684432478518e-05,91.93629850746268,1.0701694804401523,0.07548393512541353,-91.92082089552238,1.0690223076674215,0.07540301979682573,0.0,0.0,0.0,0.01498009950248655,0.0013999296322200537,9.874342285969547e-05
GLU  77,R GLU  77,0.0,0.0,0.0,-0.0010845771144278556,0.0003275279719528727,2.3102041908801672e-05,103.1299154228856,2.138432630975344,0.15083340810674264,-103.09947263681595,2.134760294020701,0.15057438142965138,0.0,0.0,0.0,0.02935820895522266,0.0036882285216551943,0.000260147581803413
VAL  78,R VAL  78,0.0,0.0,0.0,-0.0005870646766169148,0.0004923613937806151,3.472849505211857e-05,-0.07929850746268655,0.15699751383702282,0.011073750808564367,0.07925870646766169,0.15676192532042835,0.011057133675831712,0.0,0.0,0.0,-0.0006268656716418242,0.0007886474515595948,5.562690224156164e-05
ARG  79,R ARG  79,0.0,0.0,0.0,-0.0006169154228855688,0.0004861386467783488,3.4289576320454e-05,-88.77203482587065,1.005789353028487,0.07094291106358992,88.75939303482583,1.004921793327792,0.07088171812045185,0.0,0.0,0.0,-0.013258706467658683,0.0011385319684560035,8.030585324653019e-05
THR  80,R THR  80,0.0,0.0,0.0,-0.0005572139303482547,0.0004967157800735754,3.503562978026801e-05,-0.5567164179104478,0.2618098588064691,0.018466643609770163,0.5561691542288559,0.261475456157775,0.018443056665551374,0.0,0.0,0.0,-0.0011044776119402298,0.0008369750382616513,5.903566738209383e-05
GLY  81,R GLY  81,0.0,0.0,0.0,-0.00042288557213929613,0.0004940175756141768,3.484531311165532e-05,-1.1638557213930352,0.13601340320111643,0.00959364576459153,1.1625522388059704,0.13584538514112798,0.009581794684391739,0.0,0.0,0.0,-0.0017263681592040374,0.0007852820539523947,5.538952539677569e-05
THR  82,R THR  82,0.0,0.0,0.0,-0.0008855721393034665,0.00031833021438897594,2.2453282111459187e-05,-0.8100597014925371,0.19868256744084553,0.014013987789193067,0.8093880597014921,0.19840282320430802,0.013994256152112724,0.0,0.0,0.0,-0.0015572139303483715,0.0006896247440214642,4.864237897831479e-05
TYR  83,R TYR  83,0.0,0.0,0.0,-0.0012139303482586877,0.0004100782295521279,2.8924688137364927e-05,-0.5030646766169155,0.4299671869882479,0.030327547030521478,0.5021990049751244,0.42953283682328364,0.03029691033206098,0.0,0.0,0.0,-0.0020796019900499244,0.0008126070328558584,5.731688080407436e-05
ARG  84,R ARG  84,0.0,0.0,0.0,-0.0007810945273631953,0.00041350437323742033,2.9166349680137193e-05,-91.38965174129353,1.5066736444096676,0.10627256496140557,91.3746915422886,1.5051302068836907,0.10616369927217563,0.0,0.0,0.0,-0.015741293532335277,0.001757071375703687,0.00012393425916032316
GLN  85,R GLN  85,0.0,0.0,0.0,-0.0004278606965174266,0.0004947685528538193,3.489828296201446e-05,-1.0102885572139304,0.5810871577430854,0.0409867279145819,1.009587064676617,0.5806835084166803,0.04095825668630949,0.0,0.0,0.0,-0.0011293532338311478,0.0008714282207282508,6.146580750261306e-05
LEU  86,R LEU  86,0.0,0.0,0.0,-0.0005522388059701608,0.0004972636193718805,3.507427138499346e-05,-0.8136815920398006,0.13322964168060264,0.009397294366182505,0.8132189054726371,0.13319036554281402,0.009394524041022798,0.0,0.0,0.0,-0.0010149253731343779,0.0007821237317357566,5.516675452387824e-05
PHE  87,R PHE  87,0.0,0.0,0.0,-0.0007064676616915396,0.0004553801759800527,3.212004106764471e-05,-0.3422885572139303,0.13424591794903168,0.00946897696722626,0.3419601990049749,0.13416729887540668,0.009463431605335835,0.0,0.0,0.0,-0.0010348258706471913,0.0007219246625760526,5.092063957282166e-05
HIE  88,R HIE  88,0.0,0.0,0.0,-0.0003432835820895509,0.00047480518568915824,3.349017561127754e-05,1.343716417910447,0.14237493133883197,0.010042353362801407,-1.3430447761194024,0.1422185375503525,0.010031322195496257,0.0,0.0,0.0,0.00032835820895578426,0.0007737238191390835,5.457427037151236e-05
PRO  89,R PRO  89,0.0,0.0,0.0,-0.00022388059701493055,0.00041684298638117217,2.940183729453652e-05,0.5310796019900494,0.12485997582900975,0.008806943654720257,-0.5307910447761196,0.12486807414108828,0.008807514865612301,0.0,0.0,0.0,6.467661691533402e-05,0.0007198645670722349,5.0775331639634877e-05
GLU  90,R GLU  90,0.0,0.0,0.0,-0.00022885572139303724,0.0004200961558723338,2.96312981783601e-05,78.91104477611938,0.8131344751113843,0.05735408371232974,-78.90542288557216,0.8127671518040455,0.05732817472388633,0.0,0.0,0.0,0.005393034825873349,0.0008163449932717815,5.75805362032368e-05
GLN  91,R GLN  91,0.0,0.0,0.0,-0.00037810945273634305,0.0004849151415328155,3.420327691436231e-05,0.17334825870646753,0.25400440335716407,0.01791608923167547,-0.17315920398009954,0.2538815380263207,0.01790742297943033,0.0,0.0,0.0,-0.0001890547263687084,0.0008005468292742975,5.646621963181275e-05
LEU  92,R LEU  92,0.0,0.0,0.0,-0.000353233830845777,0.00047797457211843356,3.371372689356265e-05,-0.41158706467661704,0.24353054837510918,0.017177320462402355,0.41126865671641794,0.24330873752070004,0.01716167513103162,0.0,0.0,0.0,-0.0006716417910447596,0.0007864788908900748,5.547394376546471e-05
ILE  93,R ILE  93,0.0,0.0,0.0,-0.0003482587064676344,0.00047641849233326063,3.360396948812286e-05,0.8565174129353229,0.09316246412406144,0.0065711735632490685,-0.8558308457711443,0.09305094760148139,0.006563307794219305,0.0,0.0,0.0,0.0003383084577120595,0.0006946670517693459,4.8998035944692603e-05
THR  94,R THR  94,0.0,0.0,0.0,-0.0003283582089552314,0.0004696159021657501,3.312415177300922e-05,-0.7590597014925373,0.11949223592217993,0.008428332473685091,0.7584427860696514,0.11935314030096056,0.00841852142502387,0.0,0.0,0.0,-0.0009452736318407505,0.0007803494878166324,5.504160900689643e-05
GLY  95,R GLY  95,0.0,0.0,0.0,-0.00014427860696517426,0.000351372011602181,2.478387079190149e-05,-0.16325373134328347,0.2829672384013123,0.019958970103798043,0.16314925373134342,0.2828066118629007,0.019947640381332125,0.0,0.0,0.0,-0.0002487562189054563,0.0006524435091336352,4.6019816876280886e-05
LYS  96,R LYS  96,0.0,0.0,0.0,-0.0003482587064676595,0.000476418492333295,3.360396948812528e-05,-83.18111442786072,1.0390515153654862,0.07328904310142786,83.17284079601993,1.0382972544421318,0.07323584163787772,0.0,0.0,0.0,-0.00862189054726441,0.001100121389940887,7.759657993070721e-05
GLU  97,R GLU  97,0.0,0.0,0.0,-0.00034825870646767527,0.0004764184923333165,3.36039694881268e-05,91.05075621890546,0.7398775717491484,0.05218694015053673,-91.03631343283587,0.7392514341172922,0.052142775807181345,0.0,0.0,0.0,0.014094527363185769,0.0010771345349880567,7.597521219437157e-05
ASP  98,R ASP  98,0.0,0.0,0.0,-0.0004626865671641845,0.0004986057638355297,3.516893895632185e-05,97.79885074626868,0.8662809384274093,0.06110274620216454,-97.77675124378109,0.8651730266165545,0.061024600128310104,0.0,0.0,0.0,0.021636815920400926,0.0013722327417209751,9.67898348310514e-05
ALA  99,R ALA  99,0.0,0.0,0.0,-0.000333333333333343,0.00047140452079104535,3.3250311203588725e-05,0.032184079601990066,0.11699262614546083,0.008252023593948481,-0.0319900497512438,0.11687779006911579,0.008243923681649244,0.0,0.0,0.0,-0.0001393034825869985,0.0007600062270219999,5.3606706025520214e-05
ALA 100,R ALA 100,0.0,0.0,0.0,-0.0004228855721392989,0.0004940175756141796,3.4845313111655516e-05,-0.35712437810945263,0.14327234425941562,0.010105651989716262,0.35754228855721376,0.14305420971836438,0.01009026596549648,0.0,0.0,0.0,-4.975124378203909e-06,0.0008551716387483375,6.0319156619775285e-05
ASN 101,R ASN 101,0.0,0.0,0.0,-0.000960199004975144,0.00024107545153404108,1.7004151283066784e-05,0.4660149253731343,0.26767444170560517,0.018880299393444655,-0.46414427860696544,0.2671140850040744,0.018840774879170484,0.0,0.0,0.0,0.0009104477611938876,0.0009098358599471521,6.417487349646614e-05
ASN 102,R ASN 102,0.0,0.0,0.0,-0.0005174129353233879,0.0004996966976911367,3.5245887497546264e-05,-0.7269502487562193,0.24052510447565048,0.01696533279458314,0.7260845771144273,0.2402580449643579,0.016946495869036782,0.0,0.0,0.0,-0.0013830845771146336,0.0008210613431184377,5.791320187195623e-05
TYR 103,R TYR 103,0.0,0.0,0.0,-0.000686567164179104,0.00046388866471402983,3.2720183590254014e-05,-0.8255373134328353,0.22898423733090675,0.016151302790207985,0.8245771144278603,0.22868304614827567,0.016130058402187574,0.0,0.0,0.0,-0.0016467661691540437,0.0008101360306206078,5.714258974473328e-05
ALA 104,R ALA 104,0.0,0.0,0.0,-0.0002388059701492429,0.0004263539360323897,3.007268795845033e-05,-0.734034825870647,0.0652224954408892,0.004600440121458861,0.7332487562189051,0.0650837027918685,0.004590650442808845,0.0,0.0,0.0,-0.0010248756218904785,0.0007013690304456522,4.9470757072383644e-05
ARG 105,R ARG 105,0.0,0.0,0.0,-0.00046268656716414363,0.0004986057638354855,3.516893895631873e-05,-92.66279601990051,1.424734285492697,0.10049300820357063,92.64704477611944,1.4232293015376056,0.10038685482010451,0.0,0.0,0.0,-0.016213930348256092,0.0018227432649873456,0.00012856639707946115
GLY 106,R GLY 106,0.0,0.0,0.0,-0.00015920398009948715,0.00036586619524076557,2.5806211680393994e-05,-0.9822139303482584,0.0881886772268444,0.00622034968503237,0.9813333333333327,0.0880865321578514,0.006213144927372791,0.0,0.0,0.0,-0.0010398009950248798,0.0006899476944620599,4.866515814605616e-05
HIP 107,R HIP 107,0.0,0.0,0.0,-0.0003681592039800634,0.00048230488749834713,3.401916379041336e-05,-91.27765671641797,1.1068023083662435,0.07806781558283062,91.26432338308454,1.1058257039294566,0.07799893121703905,0.0,0.0,0.0,-0.013701492537312962,0.0012540274466696815,8.84522761674812e-05
TYR 108,R TYR 108,0.0,0.0,0.0,-0.00031343283582089746,0.0004638886647140344,3.272018359025434e-05,-0.25752238805970135,0.16004719685195323,0.011288858862998326,0.2574228855721392,0.1599081056804822,0.011279048128198153,0.0,0.0,0.0,-0.00041293532338289275,0.0007554984785163344,5.328875396093378e-05
THR 109,R THR 109,0.0,0.0,0.0,-0.00025870646766169673,0.00043792400168489226,3.0888777466769213e-05,-0.7125771144278613,0.15157319389684532,0.010691148779682509,0.7119900497512438,0.1514509259977297,0.010682524667022363,0.0,0.0,0.0,-0.0008457711442787911,0.0007061172138988352,4.980566811058315e-05
ILE 110,R ILE 110,0.0,0.0,0.0,-0.00032338308457710644,0.00046776753327533807,3.299377788367507e-05,-0.7747661691542286,0.12094474726212896,0.008530784724246888,0.7741840796019901,0.12087467686713825,0.00852584233965607,0.0,0.0,0.0,-0.00090547263681594,0.0007765338860067745,5.477247720605189e-05
GLY 111,R GLY 111,0.0,0.0,0.0,-8.955223880596913e-05,0.00028553920104042944,2.014038236096338e-05,-0.4606119402985074,0.0908429767488589,0.0064075695381352205,0.4602437810945273,0.09075720863400753,0.006401519921756134,0.0,0.0,0.0,-0.0004577114427860549,0.0006225071569996893,4.39082694030331e-05
LYS 112,R LYS 112,0.0,0.0,0.0,-0.00020398009950249436,0.0004029543628122839,2.8422209320073945e-05,-81.49846268656721,1.0915322380540349,0.07699074786797373,81.49162189054722,1.0909566418308732,0.07695014844072254,0.0,0.0,0.0,-0.007044776119404666,0.0009212716037037745,6.498148866874773e-05
GLU 113,R GLU 113,0.0,0.0,0.0,-0.00018407960199004874,0.00038754909640100176,2.7335605607640786e-05,80.3663731343283,1.3196580271210983,0.09308150038624738,-80.36011442786068,1.318908240593811,0.0930286145222622,0.0,0.0,0.0,0.006074626865671943,0.0010600868194415578,7.477275905225883e-05
ILE 114,R ILE 114,0.0,0.0,0.0,-0.00026368159203979185,0.000440628653243458,3.1079548878695165e-05,-0.3769552238805968,0.1050291264273123,0.007408183386296317,0.3768159203980097,0.10497581311226337,0.007404422954992652,0.0,0.0,0.0,-0.0004029850746269163,0.0007542852996113141,5.320318291874296e-05
ILE 115,R ILE 115,0.0,0.0,0.0,-0.00021393034825870278,0.0004100782295521298,2.8924688137365063e-05,0.004995024875621985,0.09387349895521066,0.006621326093336454,-0.004995024875621888,0.09382843968995286,0.006618147857816115,0.0,0.0,0.0,-0.0002139303482586321,0.0006684093951517396,4.7145963646897694e-05
ASP 116,R ASP 116,0.0,0.0,0.0,-0.00012935323383084037,0.0003355904866475492,2.367072784807023e-05,77.87929353233831,0.8646823696620417,0.06098999185513449,-77.87428855721394,0.8642948503662249,0.06096265835149799,0.0,0.0,0.0,0.00487562189054594,0.0007326451336516707,5.167680330013427e-05
LEU 117,R LEU 117,0.0,0.0,0.0,-0.00021393034825871384,0.000410078229552151,2.892468813736656e-05,-0.36563184079602,0.10097048374725058,0.007121908804224504,0.36538308457711455,0.10095113596771375,0.007120544117077215,0.0,0.0,0.0,-0.00046268656716446895,0.0007463681525713506,5.264475042326835e-05
VAL 118,R VAL 118,0.0,0.0,0.0,-0.000213930348258705,0.00041007822955213406,2.892468813736536e-05,-0.33385572139303465,0.08676464465318277,0.006119906171765164,0.333681592039801,0.08669399555405778,0.0061149229685319465,0.0,0.0,0.0,-0.00038805970149241175,0.0007321043861750902,5.1638661913945003e-05
LEU 119,R LEU 119,0.0,0.0,0.0,-0.00021393034825871826,0.00041007822955215953,2.892468813736716e-05,-0.06612935323383057,0.09146324702468261,0.0064513200301051865,0.06612437810945271,0.09141790462652702,0.00644812182393003,0.0,0.0,0.0,-0.0002189054726366062,0.0007274577801565625,5.131091559556594e-05
ASP 120,R ASP 120,0.0,0.0,0.0,-0.00014427860696517592,0.00035137201160218506,2.4783870791901775e-05,75.63057711442791,0.6263185933420647,0.04417710739445496,-75.6264825870647,0.6260464361674267,0.04415791090745942,0.0,0.0,0.0,0.003950248756219243,0.000703588837002967,4.962733015470927e-05
ARG 121,R ARG 121,0.0,0.0,0.0,-0.0002935323383084585,0.0004553801759800575,3.212004106764505e-05,-79.30412935323379,0.6972326700658477,0.04917900070643302,79.29832835820898,0.6968693187408043,0.04915337188001944,0.0,0.0,0.0,-0.006094527363179243,0.0008499457989744877,5.995055430240884e-05
ILE 122,R ILE 122,0.0,0.0,0.0,-0.0002636815920397974,0.00044062865324346717,3.107954887869581e-05,-0.2235522388059701,0.07724296813839138,0.005448298893231975,0.22348756218905474,0.07722288665551372,0.005446882454641205,0.0,0.0,0.0,-0.0003283582089549712,0.0007737238191391317,5.4574270371515754e-05
ARG 123,R ARG 123,0.0,0.0,0.0,-0.00021393034825871162,0.00041007822955214674,2.892468813736626e-05,-75.47134328358207,0.7758849138686564,0.05472670224080829,75.46728855721392,0.7755499068605445,0.054703072668362926,0.0,0.0,0.0,-0.004268656716417507,0.000808821196511475,5.704984849728747e-05
LYS 124,R LYS 124,0.0,0.0,0.0,-0.00019900497512436723,0.0003992517939848316,2.8161050251088125e-05,-74.5664975124378,0.7981022149560175,0.056293789832626354,74.56273134328364,0.7977677547406594,0.05627019882796816,0.0,0.0,0.0,-0.003965174129353431,0.000762152682192576,5.37581052999405e-05
LEU 125,R LEU 125,0.0,0.0,0.0,-0.0002835820895522054,0.0004507363841952156,3.179249325000521e-05,-0.4628606965174132,0.09705899369059681,0.0068460135679309815,0.4626716417910447,0.0971059412326434,0.006849324992226772,0.0,0.0,0.0,-0.0004726368159206442,0.0007127115291744836,5.0270795247509945e-05
ALA 126,R ALA 126,0.0,0.0,0.0,-0.00010447761194029363,0.0003058791273420633,2.1575050145337822e-05,-0.13457213930348258,0.07656932617794003,0.0054007838528857,0.13451741293532343,0.07650923233253006,0.005396545159845699,0.0,0.0,0.0,-0.0001592039800995294,0.0005504655317779653,3.882684495208597e-05
ASP 127,R ASP 127,0.0,0.0,0.0,-7.960199004975131e-05,0.00027067603002458625,1.9092015109585224e-05,73.52868656716423,0.505478657210473,0.035653715477349836,-73.52535323383084,0.505317721441143,0.03564236394341666,0.0,0.0,0.0,0.0032537313432827158,0.0006693715084921639,4.721382588956043e-05
GLN 128,R GLN 128,0.0,0.0,0.0,-0.00019900497512437607,0.00039925179398484927,2.8161050251089372e-05,-0.8453134328358218,0.23825275317752861,0.01680505349200105,0.8450149253731344,0.23821208990568168,0.016802185325948682,0.0,0.0,0.0,-0.0004975124378109877,0.0006991421759440716,4.9313686866399167e-05
CYS 129,R CYS 129,0.0,0.0,0.0,-0.00020398009950248498,0.0004029543628122654,2.8422209320072638e-05,-0.33833333333333343,0.08983735072566586,0.006336638147469967,0.3381741293532338,0.08983121003239267,0.00633620501636211,0.0,0.0,0.0,-0.00036318407960207597,0.000780634906125838,5.506174086220482e-05
THR 130,R THR 130,0.0,0.0,0.0,-0.00024875621890547284,0.0004322922188304176,3.0491542132182083e-05,-0.5454079601990046,0.18913985122051877,0.013340896484254046,0.5452139303482588,0.1891137460899504,0.013339055170314265,0.0,0.0,0.0,-0.0004427860696515268,0.0006896247440219583,4.864237897834964e-05
GLY 131,R GLY 131,0.0,0.0,0.0,-9.452736318408023e-05,0.0002925610035420748,2.0635662121959428e-05,0.2841741293532338,0.06266895195920268,0.004420327051487672,-0.2840099502487562,0.06262388637551647,0.0044171483702997545,0.0,0.0,0.0,6.965174129351472e-05,0.0006655147098032652,4.694178828491404e-05
LEU 132,R LEU 132,0.0,0.0,0.0,-0.00026865671641787423,0.00044326096731091047,3.126521799739921e-05,-0.44790547263681607,0.08793024157242789,0.0062021210394499465,0.4477064676616917,0.08791005357954473,0.006200697088222635,0.0,0.0,0.0,-0.00046766169154212437,0.0007663306672168986,5.4052797641943384e-05
GLN 133,R GLN 133,0.0,0.0,0.0,-0.00044278606965173287,0.0004967157800735695,3.5035629780267594e-05,-0.2142089552238805,0.6467735507806862,0.04561988884964555,0.21410447761194024,0.64632966345399,0.045588579451663516,0.0,0.0,0.0,-0.000547263681592037,0.000857512876555338,6.0484294802060305e-05
GLY 134,R GLY 134,0.0,0.0,0.0,-0.0001990049751243849,0.00039925179398486705,2.8161050251090625e-05,-0.38800000000000023,0.14156021168512778,0.009984887469211999,0.38777114427860665,0.14151890109223056,0.009981973644653142,0.0,0.0,0.0,-0.00042786069651741526,0.0006954149056802084,4.9050785492425565e-05
PHE 135,R PHE 135,0.0,0.0,0.0,-0.0006119402985075157,0.00048730829006913054,3.4372076597181135e-05,0.226049751243781,0.11433274957034949,0.008064410365850504,-0.22564676616915433,0.114215949788371,0.008056171944435328,0.0,0.0,0.0,-0.00020895522388065797,0.0007571348210844951,5.340417266658328e-05
SER 136,R SER 136,0.0,0.0,0.0,-0.0005124378109452592,0.000499845276919643,3.525636746828972e-05,-0.33524378109452735,0.2769783030704263,0.01953654317586793,0.335457711442786,0.2767855096657548,0.019522944577592783,0.0,0.0,0.0,-0.0002985074626865321,0.0008044946877889342,5.674468010134565e-05
VAL 137,R VAL 137,0.0,0.0,0.0,-0.0006716417910447685,0.00046961590216573236,3.312415177300797e-05,0.6502885572139303,0.09123075722086428,0.006434921463719678,-0.6486666666666667,0.09116216666020135,0.0064300834585943895,0.0,0.0,0.0,0.0009502487562186343,0.0007901838301205222,5.573527002978657e-05
PHE 138,R PHE 138,0.0,0.0,0.0,-0.0014278606965173043,0.00049476855285375,3.4898282962009574e-05,-0.9019054726368165,0.10250701235520236,0.007230287175950515,0.9006368159203981,0.10237494464640079,0.007220971838010547,0.0,0.0,0.0,-0.002696517412935066,0.0008652712518330527,6.1031528400892484e-05
HIP 139,R HIP 139,0.0,0.0,0.0,-0.0012288557213930298,0.0004200961558723033,2.9631298178357945e-05,-102.50712437810945,1.102473586716175,0.07776249109901583,102.48163681592037,1.1008689161706098,0.07764930636559464,0.0,0.0,0.0,-0.02671641791044453,0.0018458448980165723,0.00013019586063709506
SER 140,R SER 140,0.0,0.0,0.0,-0.0008756218905472634,0.0003300124169507841,2.3277281147513532e-05,-1.198089552238807,0.23160158778164824,0.016335916456767588,1.1966815920398008,0.23122601660642506,0.016309425708578934,0.0,0.0,0.0,-0.0022835820895523266,0.0009272969890751403,6.540648658430287e-05
PHE 141,R PHE 141,0.0,0.0,0.0,-0.0019353233830846225,0.00037429339052342245,2.6400620205054622e-05,-1.0818208955223876,0.1714457626003817,0.012092851700771326,1.078542288557214,0.1712468744029278,0.012078823208959314,0.0,0.0,0.0,-0.005213930348258654,0.000908229361044403,6.406155980067257e-05
GLY 142,R GLY 142,0.0,0.0,0.0,-0.0006666666666666639,0.0004714045207910298,3.325031120358763e-05,-0.8025621890547265,0.18021813030527722,0.012711606810906087,0.8010746268656713,0.17994833255973858,0.012692576745207665,0.0,0.0,0.0,-0.002154228855721296,0.000823229006641829,5.8066097068244294e-05
GLY 143,R GLY 143,0.0,0.0,0.0,-0.00045771144278607004,0.0004982084683430864,3.5140915892942325e-05,-0.205641791044776,0.16593291530875318,0.011704005433966514,0.20597512437810922,0.16573714241602086,0.011690196678807245,0.0,0.0,0.0,-0.00012437810945276239,0.0008401923117445546,5.9262596356712225e-05
GLY 144,R GLY 144,0.0,0.0,0.0,-0.00032338308457710753,0.00046776753327533964,3.299377788367518e-05,-0.44732835820895495,0.10895524500783713,0.007685110439107734,0.44691044776119376,0.10875652637956011,0.007671093907783272,0.0,0.0,0.0,-0.0007412935323384057,0.0007871709647651905,5.5522758892831024e-05
THR 145,R THR 145,0.0,0.0,0.0,-0.000522388059701477,0.0004994985233039099,3.523190935402567e-05,-1.2654179104477614,0.09515237571700169,0.006711531105051729,1.264616915422886,0.09504383650793198,0.0067038753395251205,0.0,0.0,0.0,-0.0013233830845773,0.0008404574077493178,5.928129478718636e-05
GLY 146,R GLY 146,0.0,0.0,0.0,-0.00031840796019901854,0.00046585870291423375,3.2859139371012796e-05,-0.6554527363184082,0.16531721055126844,0.011660576968831,0.6548855721393033,0.16519179819182003,0.011651731063039858,0.0,0.0,0.0,-0.0008855721393033535,0.000747693498820686,5.273823313991469e-05
SER 147,R SER 147,0.0,0.0,0.0,-0.0005422885572139303,0.0004982084683430851,3.514091589294223e-05,-1.238686567164178,0.14802160077898732,0.010440638716183039,1.2369800995024869,0.1477887075913918,0.010424211697299653,0.0,0.0,0.0,-0.002248756218905344,0.0008451270594063582,5.961066661957439e-05
GLY 148,R GLY 148,0.0,0.0,0.0,-0.00019900497512439596,0.0003992517939848892,2.8161050251092187e-05,-0.6395572139303481,0.07432755232768001,0.005242661317182965,0.6387064676616915,0.07420999120058164,0.005234369194623541,0.0,0.0,0.0,-0.001049751243781208,0.0007035888370015223,4.9627330154607366e-05
PHE 149,R PHE 149,0.0,0.0,0.0,-0.0005223880597014902,0.0004994985233039227,3.523190935402657e-05,-0.7267611940298507,0.05211642808353652,0.003676009406293241,0.7260597014925373,0.05205810395102669,0.003671895539176785,0.0,0.0,0.0,-0.001223880597014901,0.0008070749751997758,5.692667954263488e-05
THR 150,R THR 150,0.0,0.0,0.0,-0.00041791044776118996,0.0004932152728912873,3.478872304083717e-05,-1.2379303482587072,0.12938309471637252,0.009125979862441113,1.2369203980099508,0.12924566307894586,0.009116286182147196,0.0,0.0,0.0,-0.0014278606965175357,0.0007303103003676636,5.151211685807076e-05
SER 151,R SER 151,0.0,0.0,0.0,-0.00026865671641792947,0.0004432609673110016,3.126521799740564e-05,-1.150004975124378,0.15825825915940006,0.011162676927149668,1.1488308457711445,0.15817306235734996,0.011156667608068547,0.0,0.0,0.0,-0.0014427860696518116,0.0007777760097855662,5.486008986222434e-05
LEU 152,R LEU 152,0.0,0.0,0.0,-0.00033333333333332535,0.0004714045207910204,3.325031120358697e-05,-0.44659203980099493,0.08134945645785623,0.005737948246502882,0.44615422885572115,0.08124075818562132,0.005730281261525653,0.0,0.0,0.0,-0.0007711442786068273,0.0007034832907590968,4.961988549667085e-05
LEU 153,R LEU 153,0.0,0.0,0.0,-0.0004278606965174144,0.0004947685528538049,3.489828296201344e-05,-0.8575970149253727,0.06702722244210517,0.004727735749271793,0.857054726368159,0.0670770106909509,0.004731247541576254,0.0,0.0,0.0,-0.0009701492537309403,0.0007911855689968646,5.5805927242252894e-05
MET 154,R MET 154,0.0,0.0,0.0,-0.0004726368159204454,0.0004992506946986411,3.52144288720046e-05,-1.2131592039800991,0.165689617299816,0.011686844515571417,1.2121542288557208,0.16554048698241983,0.011676325674014719,0.0,0.0,0.0,-0.001477611940298648,0.0008108384387702407,5.719213379562197e-05
GLU 155,R GLU 155,0.0,0.0,0.0,-0.0002636815920397968,0.00044062865324346636,3.1079548878695755e-05,83.36227860696513,1.601330175305035,0.1129491218693487,-83.35469154228856,1.6002186182659444,0.11287071868091877,0.0,0.0,0.0,0.007323383084576591,0.001308183388754751,9.227214179972078e-05
ARG 156,R ARG 156,0.0,0.0,0.0,-0.0002587064676616785,0.0004379240016848614,3.088877746676704e-05,-81.35260199004973,1.0002019352324591,0.07054880499895007,81.34599004975124,0.9996273534028582,0.07050827712150397,0.0,0.0,0.0,-0.006870646766168731,0.0009532265602779684,6.723541752120369e-05
LEU 157,R LEU 157,0.0,0.0,0.0,-0.0002935323383084762,0.00045538017598008485,3.212004106764698e-05,-0.8456567164179105,0.09314177161225186,0.006569714026000469,0.8452487562189055,0.09311196817733162,0.006567611853784618,0.0,0.0,0.0,-0.0007014925373140427,0.0006914170042926128,4.8768795270788e-05
SER 158,R SER 158,0.0,0.0,0.0,-0.00021890547263680066,0.0004135043732373872,2.9166349680134856e-05,-0.34543781094527354,0.12019303447166367,0.008477762992132935,0.34523383084577114,0.12009933719955514,0.008471154096122967,0.0,0.0,0.0,-0.00042288557213919145,0.0007090555920922973,5.001292532823245e-05
VAL 159,R VAL 159,0.0,0.0,0.0,-0.00014427860696517204,0.0003513720116021755,2.4783870791901104e-05,-0.44352736318407987,0.08652926630841631,0.0061033038634102565,0.4433084577114428,0.086511060335127,0.00610201971306605,0.0,0.0,0.0,-0.0003631840796020857,0.0007140646813133836,5.036623924038622e-05
ASP 160,R ASP 160,0.0,0.0,0.0,-0.00017910447761194045,0.0003834397784676162,2.704575666879252e-05,76.82048258706469,0.8154515282761281,0.05751751604147607,-76.816,0.8151165591355294,0.05749388913999915,0.0,0.0,0.0,0.004303482587063732,0.0007346693918806205,5.181958346684981e-05
TYR 161,R TYR 161,0.0,0.0,0.0,-0.0002587064676616962,0.00043792400168489123,3.0888777466769146e-05,-0.2644378109452736,0.23096175161622687,0.016290785893352814,0.2643084577114427,0.2307802995164126,0.01627798724904358,0.0,0.0,0.0,-0.0003880597014923659,0.0007043974994502879,4.9684368805902e-05
GLY 162,R GLY 162,0.0,0.0,0.0,-0.00011442786069651972,0.0003183302143889894,2.2453282111460135e-05,0.7501243781094529,0.08284583448357392,0.005843494614513595,-0.7497213930348262,0.08277225236299278,0.005838304531897846,0.0,0.0,0.0,0.00028855721393031427,0.0006436203633351925,4.539748015557961e-05
LYS 163,R LYS 163,0.0,0.0,0.0,-0.0003034825870646729,0.0004597617931203097,3.242909651166983e-05,-80.09957213930342,1.5480098525235342,0.109188196278339,80.09341791044778,1.547150178907754,0.10912755957674301,0.0,0.0,0.0,-0.0064577114427854425,0.0011015379282062713,7.769649483622568e-05
LYS 164,R LYS 164,0.0,0.0,0.0,-0.0004129353233830535,0.0004923613937805798,3.472849505211609e-05,-78.99237313432836,0.8332452142915506,0.058772585883570344,78.98685572139304,0.8328238387271937,0.058742864342875435,0.0,0.0,0.0,-0.005930348258706433,0.0008552584655489828,6.03252809100927e-05
SER 165,R SER 165,0.0,0.0,0.0,-0.0003084577114427941,0.0004618566354338499,3.25768552958469e-05,-0.19208955223880603,0.1403020265251473,0.009896141930558941,0.1921293532338309,0.14014449964297107,0.009885030840986653,0.0,0.0,0.0,-0.000268656716417902,0.0007580169773015458,5.3466395168603196e-05
LYS 166,R LYS 166,0.0,0.0,0.0,-0.000507462686567158,0.0004999443052072834,3.526335238514303e-05,-86.72381094527361,0.9441025505501097,0.06659185949514405,86.71407960199005,0.9433188334388062,0.06653658035229092,0.0,0.0,0.0,-0.010238805970147521,0.0012268499351371608,8.653532230654019e-05
LEU 167,R LEU 167,0.0,0.0,0.0,-0.0009900497512437482,0.00022282781767719886,1.571706242899513e-05,-0.8040547263681596,0.08072736495628834,0.005694069295173502,0.8041442786069651,0.08076089689488365,0.005696434455761446,0.0,0.0,0.0,-0.0009004975124377626,0.0006838941403952012,4.8238173363913985e-05
GLU 168,R GLU 168,0.0,0.0,0.0,-0.0010995024875621309,0.00029933550162167846,2.1113498373968524e-05,100.61755223880597,1.1048031582207036,0.07792680640377066,-100.59270149253729,1.1031156962262654,0.07780778201180015,0.0,0.0,0.0,0.023751243781095662,0.0018709113817294792,0.00013196391407628406
PHE 169,R PHE 169,0.0,0.0,0.0,-0.002368159203980062,0.0004823048874984095,3.401916379041776e-05,-1.0562686567164177,0.08732969189943555,0.006159761531554901,1.0537860696517412,0.08732178157417997,0.006159203580230997,0.0,0.0,0.0,-0.004850746268656777,0.0011707938117155273,8.258142821679243e-05
SER 170,R SER 170,0.0,0.0,0.0,-0.0013134328358208945,0.0004638886647140677,3.272018359025669e-05,0.6380995024875625,0.3784247002784659,0.026692020327402,-0.635044776119403,0.3782200299163504,0.026677583993140564,0.0,0.0,0.0,0.0017412935323383855,0.0012187328540578875,8.596278755125678e-05
ILE 171,R ILE 171,0.0,0.0,0.0,-0.0029701492537313433,0.00034425559984094803,2.4281917808258464e-05,-0.894144278606966,0.17823656391442277,0.012571837894273893,0.8969950248756221,0.1775570120061745,0.012523905998350767,0.0,0.0,0.0,-0.00011940298507446348,0.0016008926744211728,0.00011291826293631205
TYR 172,R TYR 172,0.0,0.0,0.0,-0.005636815920398003,0.0007070630243079629,4.9872380433134315e-05,1.3092885572139301,0.23074326436142584,0.016275374990623325,-1.3034925373134325,0.2302639005025712,0.016241563270998908,0.0,0.0,0.0,0.00015920398009950043,0.001646503112866606,0.00011613537521579952
PRO 173,R PRO 173,0.0,0.0,0.0,-0.0030597014925372815,0.00048501721818725534,3.421047684643137e-05,1.1201293532338308,0.15993653338285857,0.011281053263722163,-1.1153830845771142,0.1598417672563728,0.0112743689765373,0.0,0.0,0.0,0.0016865671641793098,0.0015082752354221973,0.0001063855324813142
ALA 174,R ALA 174,0.0,0.0,0.0,-0.0035771144278607067,0.0006028734113313802,4.252341176003064e-05,-1.248194029850746,0.2547991642327568,0.017972147341600995,1.2576268656716427,0.2556295225723596,0.018030716303044043,0.0,0.0,0.0,0.005855721393035089,0.003180174844530089,0.00022431223842530977
PRO 175,R PRO 175,0.0,0.0,0.0,-0.00855223880597017,0.001399540600775969,9.871598269734385e-05,-1.2902338308457717,0.5495078304909725,0.03875929391167772,1.2957313432835822,0.5477269242468923,0.038633678470526005,0.0,0.0,0.0,-0.0030547263681592962,0.003485861999613531,0.0002458737478915491
GLN 176,R GLN 176,0.0,0.0,0.0,-0.012228855721392989,0.0015826683130504937,0.00011163281559684893,-2.254970149253734,1.4462615347749614,0.10201142329384467,2.3140796019900507,1.4399737952396743,0.10156792034235711,0.0,0.0,0.0,0.04688059701492434,0.01498342937589665,0.0010568496220815635
VAL 177,R VAL 177,0.0,0.0,0.0,-0.009895522388059724,0.0011303281127768832,7.972719788288978e-05,-0.17883084577114416,0.26595817806823363,0.0187592434902169,0.1998308457711443,0.26491078239782523,0.018685365895797716,0.0,0.0,0.0,0.011104477611940373,0.0067672043398921905,0.0004773217912762236
SER 178,R SER 178,0.0,0.0,0.0,-0.003407960199004959,0.0005209409000082731,3.674433799422678e-05,1.0015671641791044,0.43448026561670994,0.030645875052982562,-1.0051393034825873,0.43541978429412065,0.030712143590995455,0.0,0.0,0.0,-0.006980099502487343,0.004390129361533139,0.0003096558498209507
THR 179,R THR 179,0.0,0.0,0.0,-0.002741293532338296,0.0004812259617649376,3.3943062236823615e-05,-0.3137462686567165,0.5360567749489449,0.037810529606153755,0.31568656716417903,0.5365212957235086,0.03784329437533513,0.0,0.0,0.0,-0.0008009950248756949,0.002232772411547194,0.00015748762316948432
ALA 180,R ALA 180,0.0,0.0,0.0,-0.0015920398009950352,0.0004914556694482441,3.4664610183417145e-05,1.7827860696517417,0.10489359216172055,0.0073986235362929415,-1.776597014925374,0.10518082884848107,0.00741888365006497,0.0,0.0,0.0,0.00459701492537294,0.0017932407764616662,0.0001264854519856105
VAL 181,R VAL 181,0.0,0.0,0.0,-0.002134328358208956,0.0004195065469419422,2.9589710370947816e-05,0.7688706467661689,0.13640510044329435,0.00962127395784294,-0.7648606965174132,0.13585161827000447,0.00958223433540435,0.0,0.0,0.0,0.0018756218905471383,0.0015579846454764309,0.0001098917639261813
VAL 182,R VAL 182,0.0,0.0,0.0,-0.0012089552238806263,0.0004065623424440701,2.867669658161269e-05,-0.4394925373134331,0.10580617402458548,0.007462992097901327,0.43891542288557195,0.10554189854839413,0.007444351543050276,0.0,0.0,0.0,-0.0017860696517412503,0.0009666091808901901,6.817935479895664e-05
GLU 183,R GLU 183,0.0,0.0,0.0,-0.0023084577114427947,0.0004931148932682146,3.478164280813158e-05,123.52902487562189,2.031220789301582,0.14327126785747124,-123.46045273631843,2.025598723355085,0.14287471790072828,0.0,0.0,0.0,0.06626368159203425,0.005631744105493626,0.0003972326014447432
PRO 184,R PRO 184,0.0,0.0,0.0,-0.0016318407960199152,0.00048230488749839674,3.401916379041686e-05,-1.2196218905472642,0.10198325059243818,0.007193343869638507,1.2143781094527364,0.10167212114104927,0.007171398490188341,0.0,0.0,0.0,-0.006875621890547319,0.0013455113275834016,9.490505159990345e-05
TYR 185,R TYR 185,0.0,0.0,0.0,-0.0014328358208955457,0.0004954684379910645,3.4947649053330514e-05,-0.48199502487562135,0.21906518935964897,0.015451667090206204,0.4810398009950252,0.21865907129743478,0.015423021730735828,0.0,0.0,0.0,-0.0023880597014924354,0.0008630944653612041,6.087798972143461e-05
ASN 186,R ASN 186,0.0,0.0,0.0,-0.0009054726368159123,0.0003090989963583811,2.1802162194767693e-05,-1.7345820895522397,0.2748337615634829,0.019385278880873,1.732661691542289,0.27444754997392423,0.0193580376157241,0.0,0.0,0.0,-0.0028258706467652393,0.0008313074059378637,5.863590342090562e-05
SER 187,R SER 187,0.0,0.0,0.0,-0.000945273631840809,0.00024835789003680456,1.7517814890135193e-05,-1.2520248756218906,0.2297826452494195,0.01620761814270696,1.2507860696517419,0.22939995056316406,0.016180624940790696,0.0,0.0,0.0,-0.0021840796019900214,0.0008701491115037721,6.137558609424402e-05
ILE 188,R ILE 188,0.0,0.0,0.0,-0.0011393034825870829,0.0003738964025484224,2.6372618832283137e-05,-0.9490547263681589,0.10722544246813562,0.007563099575339781,0.9472189054726368,0.10703922115964637,0.0075499645369875475,0.0,0.0,0.0,-0.0029751243781092,0.0008191599321745233,5.7779086684632674e-05
LEU 189,R LEU 189,0.0,0.0,0.0,-0.0007611940298507398,0.00042635393603240336,3.0072687958451297e-05,-0.8994776119402984,0.08770649122643741,0.006186338906890824,0.8982636815920398,0.08756487360199162,0.0061763499698377095,0.0,0.0,0.0,-0.0019751243781093433,0.0007882079362069306,5.559590121885122e-05
THR 190,R THR 190,0.0,0.0,0.0,-0.0006169154228855948,0.0004861386467783686,3.42895763204554e-05,-1.4004427860696511,0.1917777993890552,0.013526963001807986,1.399592039800995,0.19147251530113105,0.013505429922507115,0.0,0.0,0.0,-0.0014676616915422981,0.0008923104366742443,6.293872544930496e-05
THR 191,R THR 191,0.0,0.0,0.0,-0.000791044776119391,0.00040656234244405896,2.867669658161191e-05,-1.1697860696517415,0.29274353131935754,0.020648536638707308,1.1683034825870644,0.29237860080172856,0.020622796424637047,0.0,0.0,0.0,-0.0022736318407961496,0.0007978523684068731,5.627616701581871e-05
HID 192,R HID 192,0.0,0.0,0.0,-0.0005671641791044815,0.0004954684379909827,3.494764905332474e-05,-1.0820348258706465,0.13245280312555116,0.009342500399278955,1.080701492537313,0.13233539648163486,0.009334219173123052,0.0,0.0,0.0,-0.001900497512437562,0.0008405457545054376,5.92875262868968e-05
THR 193,R THR 193,0.0,0.0,0.0,-0.0004228855721392889,0.0004940175756141681,3.48453131116547e-05,-0.37376119402985075,0.1881559707792123,0.013271498908673593,0.3734029850746268,0.18793224615620976,0.013255718590474147,0.0,0.0,0.0,-0.0007810945273631389,0.0007608850541911825,5.366869371460825e-05
THR 194,R THR 194,0.0,0.0,0.0,-0.0005124378109452801,0.0004998452769196636,3.525636746829117e-05,-0.38007960199005,0.12785129589694444,0.009017935104275015,0.3804477611940298,0.12774363516760245,0.009010341301930864,0.0,0.0,0.0,-0.00014427860696523335,0.0007557932816368987,5.3309547769796936e-05
LEU 195,R LEU 195,0.0,0.0,0.0,-0.0008855721393035043,0.0003335931266515495,2.3529844936423258e-05,-0.599094527363184,0.09273809491604518,0.006541240867211103,0.5985721393034829,0.09267031393319902,0.00653645996530219,0.0,0.0,0.0,-0.0014079601990050123,0.0006858457526486471,4.837582947859638e-05
GLU 196,R GLU 196,0.0,0.0,0.0,-0.00045273631840795785,0.0004977611318718682,3.510936321106359e-05,92.98763184079596,1.2277371790763796,0.0865979036688127,-92.97317910447757,1.2264584323739123,0.08650770783077481,0.0,0.0,0.0,0.013999999999995016,0.0014795454458635968,0.0001043590893703443
HID 197,R HID 197,0.0,0.0,0.0,-0.00047761194029849463,0.0004994985233039116,3.523190935402579e-05,-1.4714825870646764,0.12028296217803819,0.008484106003476483,1.4703980099502503,0.12018216188701693,0.00847699609914157,0.0,0.0,0.0,-0.001562189054726236,0.0008025848688585386,5.660997186038182e-05
SER 198,R SER 198,0.0,0.0,0.0,-0.00045771144278607725,0.000498208468343094,3.514091589294286e-05,0.05059701492537316,0.20335509660314002,0.014343562585152654,-0.05019402985074625,0.20309840558807196,0.014325456996941799,0.0,0.0,0.0,-5.4726368159182486e-05,0.0008116012363943404,5.7245937391616584e-05
ASP 199,R ASP 199,0.0,0.0,0.0,-0.0006417910447761012,0.00047947398221517975,3.381948712737406e-05,92.10722885572136,0.9486676477248581,0.06691385662296177,-92.09217910447758,0.9475978783621704,0.06683840090996661,0.0,0.0,0.0,0.014407960199004909,0.0013974875531118157,9.857117188043792e-05
CYS 200,R CYS 200,0.0,0.0,0.0,-0.0010845771144278539,0.00027825137222107593,1.9626338550277488e-05,-0.610676616915423,0.3966433287592908,0.027977063299992645,0.6119154228855717,0.3961797519204977,0.02794436511090701,0.0,0.0,0.0,0.00015422885572158153,0.0009930577570409715,7.004489352232222e-05
ALA 201,R ALA 201,0.0,0.0,0.0,-0.000995024875621896,0.00018655057969403828,1.3158263352306994e-05,0.5936019900497512,0.1997165922250081,0.014086922274012887,-0.5899203980099496,0.19929773130501263,0.014057378102655557,0.0,0.0,0.0,0.002686567164179127,0.0010539046832185605,7.433670478410564e-05
PHE 202,R PHE 202,0.0,0.0,0.0,-0.0034278606965174097,0.0006736105289955465,4.751282334231999e-05,-0.5083034825870647,0.2680183635904493,0.018904557772811914,0.5063333333333331,0.26644554264867504,0.01879361953723081,0.0,0.0,0.0,-0.00539800995024891,0.0033916485109442766,0.00023922844077278884
MET 203,R MET 203,0.0,0.0,0.0,-0.003960199004975081,0.00047673011462256006,3.3625949629678974e-05,-0.25356716417910447,0.29844446922395146,0.021050649794436053,0.2658358208955223,0.29832987503559544,0.021042566943600072,0.0,0.0,0.0,0.00830845771144299,0.003076856008164203,0.0002170246895986808
VAL 204,R VAL 204,0.0,0.0,0.0,-0.004467661691542291,0.000546539548054124,3.85499274113316e-05,-0.8891194029850749,0.14968758733652085,0.010558148347626601,0.9100447761194036,0.15187053593979483,0.010712121670322997,0.0,0.0,0.0,0.016457711442785912,0.006727048892516554,0.00047448944440029903
ASP 205,R ASP 205,0.0,0.0,0.0,-0.007298507462686577,0.0007533987739774931,5.314065222182677e-05,137.1161641791045,1.7709314461500638,0.12491187315280748,-136.9955422885573,1.762226404276748,0.1242978668406866,0.0,0.0,0.0,0.11332338308457737,0.011350582447080197,0.0008006083566489577
ASN 206,R ASN 206,0.0,0.0,0.0,-0.006412935323383122,0.0006178375390607493,4.3578899948936494e-05,0.16742786069651752,0.3043408602599746,0.021466549151100738,-0.1497363184079602,0.30354724586465603,0.021410571907658715,0.0,0.0,0.0,0.011278606965174144,0.006493164415684343,0.0004579925053652008
GLU 207,R GLU 207,0.0,0.0,0.0,-0.018567164179104482,0.0019513272477397832,0.0001376360119298681,155.6579751243781,2.380282583748378,0.1678921884951495,-155.33750746268657,2.3598708458610704,0.16645245551206278,0.0,0.0,0.0,0.3019004975124406,0.03490128295623255,0.0024617466921019048
ALA 208,R ALA 208,0.0,0.0,0.0,-0.01267661691542286,0.0012617213612936243,8.899496306236004e-05,1.7303731343283577,0.2219112033309913,0.015652409437942067,-1.6735174129353234,0.22220655297347425,0.015673241795489144,0.0,0.0,0.0,0.04417910447761198,0.016080573279861128,0.0011342361863442966
ILE 209,R ILE 209,0.0,0.0,0.0,-0.01531343283582085,0.0011091068778003902,7.823036737751234e-05,1.3530199004975128,0.1941896021779228,0.013697078454152316,-1.348074626865672,0.20168743218524146,0.014225934606563842,0.0,0.0,0.0,-0.010368159203980088,0.02016730473299706,0.0014224919977103834
TYR 210,R TYR 210,0.0,0.0,0.0,-0.02331840796019901,0.0016952111222475804,0.00011957097330320651,1.159597014925373,0.49095983946875876,0.034629637033193016,-1.1374328358208954,0.48789426380431344,0.03441340799769309,0.0,0.0,0.0,-0.0011542288557211196,0.017237039100223825,0.0012158069959726113
ASP 211,R ASP 211,0.0,0.0,0.0,-0.0521990049751244,0.005919879570928993,0.00041755611017656446,163.1431343283582,2.383060889036766,0.16808815504061764,-162.66279601990047,2.3537965105622702,0.1660240049348364,0.0,0.0,0.0,0.4281393034825861,0.05728527284640412,0.004040591605547475
ILE 212,R ILE 212,0.0,0.0,0.0,-0.05469154228855715,0.005269302644341621,0.0003716679518818481,1.4474776119403,0.31564221943967136,0.02226368556616498,-1.4161641791044772,0.32087211368975554,0.02263257386423508,0.0,0.0,0.0,-0.023378109452736107,0.038460114616655876,0.0027127673230277418
CYS 213,R CYS 213,0.0,0.0,0.0,-0.032223880597014885,0.0025518751013729824,0.00017999539149721492,-0.6621791044776117,0.3504395360388132,0.024718099036849815,0.6543233830845772,0.3510632746194972,0.024762094164182548,0.0,0.0,0.0,-0.040079601990049826,0.032883688161537965,0.002319436527800209
ARG 214,R ARG 214,0.0,0.0,0.0,-0.1339751243781095,0.01531020464520459,0.0010798985724393003,-169.67588059701492,3.062154414357636,0.21598771912492118,169.81903482587052,3.0503307110217417,0.21515373939380264,-1.0853731343283611e-05,0.00015349494068025632,1.0826698346529441e-05,0.009168250746266671,0.06689036503388039,0.004718082571982881
ARG 215,R ARG 215,0.0,0.0,0.0,-0.47858208955223897,0.9261596117008574,0.06532626216985014,-171.0909701492537,3.7582206252124135,0.2650844441422936,168.76147761194034,3.1863135689903546,0.224745230663811,-0.5095495164179106,0.051452793654303414,0.003629200242774002,-3.3176241432835845,1.2326196141156975,0.08694228408378245
ASN 216,R ASN 216,0.0,0.0,0.0,-0.27191044776119416,0.04864033848217057,0.003430824950227728,0.07675124378109421,1.003986337051464,0.0708157361221183,0.46674626865671637,1.022849147434007,0.07214621618272818,-0.018890614925373122,0.01770783045562473,0.0012490140578242269,0.2526964497512417,0.12094651217442852,0.008530909211562174
LEU 217,R LEU 217,0.0,0.0,0.0,-0.07528855721393038,0.008491512789877767,0.0005989451318347497,-0.5442736318407959,0.26138684804250567,0.0184368067309879,0.6582089552238806,0.270494987804334,0.0190792453759512,0.0,0.0,0.0,0.03864676616915397,0.03377979027223053,0.0023826426973140727
ASP 218,R ASP 218,0.0,0.0,0.0,-0.2804427860696517,0.0568591518093316,0.004010535345015053,166.0888756218905,4.015479669306139,0.28323009803144195,-164.72713930348266,3.809100621242264,0.26867324235574935,-0.01101976119402985,0.011743032239612726,0.0008282896307097012,1.0702737711442802,0.3029216739957657,0.02136644747014609
ILE 219,R ILE 219,0.0,0.0,0.0,-0.03727363184079602,0.0028354106362919597,0.00019999444614673723,0.35190049751243746,0.33666188369059674,0.023746298368785973,-0.23380597014925375,0.3348804006663078,0.0236206422446951,0.0,0.0,0.0,0.08082089552238787,0.013931879802091603,0.0009826790339074268
GLU 220,R GLU 220,0.0,0.0,0.0,-0.0733084577114428,0.009194113307540453,0.0006485027513180855,176.23443283582097,3.2552685220941795,0.2296089380501628,-175.4815522388059,3.1953432345542807,0.22538213416562944,0.0,0.0,0.0,0.6795721393034823,0.07850345253300729,0.005537206607392027
ARG 221,R ARG 221,0.0,0.0,0.0,-0.055452736318407955,0.007626805632396187,0.0005379533915816315,-171.98585572139308,3.350425832304643,0.2363208172075475,171.93769154228852,3.355952211841245,0.23671061796531878,0.0,0.0,0.0,-0.10361691542288161,0.049156137796034574,0.0034672066286974127
PRO 222,R PRO 222,0.0,0.0,0.0,-0.013189054726368155,0.0009379132134745763,6.61552973180142e-05,1.5402189054726367,0.2632043298362947,0.018565002012503093,-1.5417512437810947,0.261888468553197,0.018472188313791986,0.0,0.0,0.0,-0.014721393034826152,0.005649108594300515,0.0003984573980498997
THR 223,R THR 223,0.0,0.0,0.0,-0.006134328358208959,0.0005342644282053502,3.768410721438446e-05,0.3401542288557217,0.40704668781873954,0.028710859670271142,-0.3368109452736318,0.40645070207041617,0.02866882207680173,0.0,0.0,0.0,-0.002791044776119006,0.004042820477822978,0.0002851585699735801
TYR 224,R TYR 224,0.0,0.0,0.0,-0.006771144278607012,0.0005347275161211202,3.7716770917499e-05,-0.39120895522388066,0.46360065603708234,0.0326998690244926,0.3824825870646768,0.46222856329057077,0.03260308906416227,0.0,0.0,0.0,-0.015497512437811162,0.002954252147724149,0.00020837688005380766
THR 225,R THR 225,0.0,0.0,0.0,-0.003144278606965184,0.00043944741645720274,3.0996230859847555e-05,-0.2797363184079603,0.6528777209644389,0.04605044381740202,0.2824477611940297,0.6524119951765235,0.04601759405313218,0.0,0.0,0.0,-0.0004328358208954979,0.001873278026638207,0.00013213084433735058
ASN 226,R ASN 226,0.0,0.0,0.0,-0.0063930348258706485,0.0006836769506986065,4.822285398388371e-05,-0.8559054726368165,1.565365773865633,0.11041238858112262,0.8792238805970152,1.5604755253769171,0.11006745704792513,0.0,0.0,0.0,0.016925373134327407,0.007130580418140943,0.0005029523636462884
LEU 227,R LEU 227,0.0,0.0,0.0,-0.007661691542288531,0.000610826961172725,4.3084411911141185e-05,-0.7542587064676616,0.18600083650461527,0.01311948745745623,0.7630398009950247,0.18505432416858847,0.013052725624798972,0.0,0.0,0.0,0.0011194029850746692,0.005249560194020216,0.0003702754268037972
ASN 228,R ASN 228,0.0,0.0,0.0,-0.0031840796019900505,0.00040018064780484707,2.8226566548060267e-05,1.016412935323383,0.3221638957938563,0.022723689148612284,-1.0162537313432836,0.3215870320807347,0.02268300031951246,0.0,0.0,0.0,-0.0030248756218898606,0.0025381424847879565,0.0001790267674069634
ARG 229,R ARG 229,0.0,0.0,0.0,-0.005731343283582053,0.0005879915105550519,4.1473723413208054e-05,-111.30683582089549,1.6440373729013726,0.11596145532836706,111.29109950248754,1.643183895212868,0.11590125565378508,0.0,0.0,0.0,-0.021467661691542843,0.0069761640377514035,0.000492060671953837
LEU 230,R LEU 230,0.0,0.0,0.0,-0.011502487562189039,0.0008928927671487158,6.297979987401989e-05,-1.4868009950248766,0.18621295303926858,0.013134449004233113,1.5147064676616908,0.18574453758254736,0.013101409525353241,0.0,0.0,0.0,0.016402985074626664,0.008213675711961375,0.0005793480153516207
ILE 231,R ILE 231,0.0,0.0,0.0,-0.00530348258706467,0.0005206557393811627,3.6724224314412005e-05,-0.6246218905472637,0.13752292009208833,0.009700118876702683,0.6231592039800997,0.13737302423846126,0.00968954603838356,0.0,0.0,0.0,-0.0067661691542288,0.005112665937288671,0.0003606196504216155
GLY 232,R GLY 232,0.0,0.0,0.0,-0.0016517412935323171,0.0004764184923333042,3.360396948812593e-05,-0.724159203980099,0.12810115144818982,0.0090355585560419,0.7264776119402981,0.1280741418756457,0.00903365344768388,0.0,0.0,0.0,0.0006666666666667018,0.0031264134448587867,0.00022052020166925227
GLN 233,R GLN 233,0.0,0.0,0.0,-0.006238805970149238,0.0005577911012208646,3.9343550781107645e-05,-1.719691542288557,0.3561210655262514,0.0251188432283834,1.7597114427860714,0.35706096629308404,0.025185138716906155,0.0,0.0,0.0,0.033781094527363074,0.0065374421638581155,0.00046111561692064695
ILE 234,R ILE 234,0.0,0.0,0.0,-0.008462686567164207,0.0007661045394992428,5.403684782251612e-05,-1.222189054726368,0.13603055729142913,0.00959485572083114,1.2364378109452736,0.13562417842815158,0.0095661919658721,0.0,0.0,0.0,0.00578606965174156,0.007027947406701963,0.0004957131891802035
VAL 235,R VAL 235,0.0,0.0,0.0,-0.0027960199004974907,0.00044963675732118444,3.1714931550537394e-05,-0.7817761194029845,0.11383668421690069,0.008029420613627058,0.781985074626866,0.1126971673048014,0.007949045287812461,0.0,0.0,0.0,-0.002587064676616866,0.004084143813256108,0.0002880732933216213
SER 236,R SER 236,0.0,0.0,0.0,-0.0017960199004975377,0.0004029543628122638,2.8422209320072526e-05,-0.9549701492537312,0.15895350897166508,0.011211716067850432,0.9611094527363184,0.1599418985309058,0.011281431692087517,0.0,0.0,0.0,0.004343283582089723,0.0036496530420770884,0.0002574266772634071
SER 237,R SER 237,0.0,0.0,0.0,-0.002820895522388072,0.00043223495779051507,3.0487503249836607e-05,-1.0523283582089549,0.34362391457587643,0.024237362165026394,1.069189054726368,0.3424756723460185,0.024156371402748993,0.0,0.0,0.0,0.014039800995024781,0.005298869489885956,0.00037375343636979457
ILE 238,R ILE 238,0.0,0.0,0.0,-0.003676616915422922,0.0005277385315890949,3.722380595760225e-05,-0.8957164179104475,0.11440890346970066,0.008069781847754294,0.8964975124378112,0.1153569896817638,0.008136654693067765,0.0,0.0,0.0,-0.002895522388059758,0.003957992084886933,0.0002791752364678031
THR 239,R THR 239,0.0,0.0,0.0,-0.001412935323383078,0.0004923613937806203,3.4728495052118944e-05,-0.3421641791044775,0.2826273638142019,0.019934997198802033,0.34306965174129334,0.2821972690002903,0.01990466064966243,0.0,0.0,0.0,-0.0005074626865669489,0.0025375182826293985,0.00017898273958136856
ALA 240,R ALA 240,0.0,0.0,0.0,-0.0012288557213930343,0.00042009615587231995,2.963129817835912e-05,-1.026721393034826,0.06947222495249589,0.0049001929294185285,1.032383084577114,0.06988097565608006,0.004929023981093751,0.0,0.0,0.0,0.004432835820895492,0.0017239075184735577,0.00012159506103009994
SER 241,R SER 241,0.0,0.0,0.0,-0.0019751243781094396,0.00028975561748379635,2.0437785446259676e-05,-1.0118557213930344,0.3370772592243093,0.023775596699949882,1.01463184079602,0.3343229793306945,0.023581324775169013,0.0,0.0,0.0,0.0008009950248755359,0.004530735172019993,0.0003195734190200654
LEU 242,R LEU 242,0.0,0.0,0.0,-0.0018606965174129426,0.00037389640254838923,2.6372618832280796e-05,-0.8142686567164182,0.07053270976612004,0.004974993760815971,0.8121542288557212,0.07065620706311113,0.004983704588516276,0.0,0.0,0.0,-0.003975124378109406,0.0015010371570082551,0.00010587499779366271
ARG 243,R ARG 243,0.0,0.0,0.0,-0.0012835820895522035,0.0004507363841951896,3.179249325000337e-05,-89.29125373134329,0.8512223638584788,0.06004059624683706,89.27938805970153,0.8506662584352349,0.06000137159461303,0.0,0.0,0.0,-0.013149253731343145,0.0015764472748115998,0.00011119401739205968
PHE 244,R PHE 244,0.0,0.0,0.0,-0.0022537313432836035,0.0004351456637943935,3.0692808621725504e-05,0.14849253731343298,0.1298585958627022,0.009159519127331052,-0.14906467661691547,0.1299319408373901,0.009164692482965187,0.0,0.0,0.0,-0.0028258706467660525,0.0008490716986430185,5.98889000187466e-05
ASP 245,R ASP 245,0.0,0.0,0.0,-0.0013781094527363295,0.0004849151415327719,3.420327691435924e-05,89.58243781094527,1.0199385589557701,0.0719409191004589,-89.56934825870648,1.0187120334371045,0.07185440666072594,0.0,0.0,0.0,0.011711442786070284,0.0020336273520340734,0.00014344101370473639
GLY 246,R GLY 246,0.0,0.0,0.0,-0.0010149253731343393,0.00015701227699562175,1.1074792121483763e-05,-0.8505024875621895,0.0877956199894594,0.00619262556511527,0.8519701492537309,0.08778472710508482,0.006191857240291504,0.0,0.0,0.0,0.00045273631840783745,0.0008575128765545661,6.048429480200586e-05
ALA 247,R ALA 247,0.0,0.0,0.0,-0.001865671641791048,0.00038227607387657383,2.6963675275647898e-05,-0.8890945273631847,0.13055692424211732,0.009208775413416059,0.8910248756218911,0.13027133710739833,0.009188631650074094,0.0,0.0,0.0,6.467661691540029e-05,0.001133302320281249,7.99369823052756e-05
LEU 248,R LEU 248,0.0,0.0,0.0,-0.0031492537313432645,0.00040838468390509507,2.8805234637625826e-05,0.43611442786069654,0.11426943738025515,0.008059944668279159,-0.43521393034825856,0.11443309981517012,0.008071488526373962,0.0,0.0,0.0,-0.002248756218905382,0.0011275875473279935,7.953389330045498e-05
ASN 249,R ASN 249,0.0,0.0,0.0,-0.0014726368159204048,0.0004992506946985798,3.521442887200028e-05,0.9476716417910447,0.4352349187156789,0.030699104178467745,-0.9465920398009947,0.43479807486554556,0.030668291589017113,0.0,0.0,0.0,-0.00039303482587118015,0.0009566479848648493,6.747674620443841e-05
VAL 250,R VAL 250,0.0,0.0,0.0,-0.0017562189054726556,0.000429362169361006,3.0284872377432252e-05,0.18797014925373132,0.17090455601925006,0.012054677931843824,-0.18542786069651757,0.1706085567074274,0.012033799750154695,0.0,0.0,0.0,0.0007860696517413606,0.0009191197254849918,6.482970688199972e-05
ASP 251,R ASP 251,0.0,0.0,0.0,-0.0008756218905472794,0.0003300124169507912,2.3277281147514033e-05,89.60049751243781,0.826642415334965,0.058306860353928,-89.58657213930347,0.8257573915381862,0.05824443558842916,0.0,0.0,0.0,0.013049751243782319,0.0012803577072501057,9.030946955396287e-05
LEU 252,R LEU 252,0.0,0.0,0.0,-0.0010447761194030264,0.00022961155739727304,1.6195550536063145e-05,0.7159850746268656,0.10912421502396678,0.007697028665116595,-0.7154179104477615,0.10879216791027982,0.007673607867526835,0.0,0.0,0.0,-0.00047761194029832674,0.0008926155143033952,6.296024396612677e-05
THR 253,R THR 253,0.0,0.0,0.0,-0.000671641791044785,0.000469615902165745,3.3124151773008864e-05,0.2881194029850745,0.17575014963339605,0.012396459753040854,-0.2877462686567164,0.175530128945629,0.012380940690289385,0.0,0.0,0.0,-0.0002985074626864989,0.0008641262582765931,6.0950766782368974e-05
GLU 254,R GLU 254,0.0,0.0,0.0,-0.0012288557213930365,0.0004200961558723139,2.963129817835869e-05,92.00334825870647,0.8679167991560546,0.061218130921475065,-91.98551741293531,0.8665736905446733,0.06112339534440909,0.0,0.0,0.0,0.01660199004975324,0.0017901877440933216,0.00012627010768600188
PHE 255,R PHE 255,0.0,0.0,0.0,-0.002293532338308426,0.00046617738408442303,3.2881617407637764e-05,0.42506467661691516,0.11830360132131326,0.008344492653227177,-0.42681592039800986,0.11823903163618409,0.008339938258794855,0.0,0.0,0.0,-0.004044776119402838,0.0011121155826984803,7.844258505844034e-05
GLN 256,R GLN 256,0.0,0.0,0.0,-0.001084577114427823,0.00027825137222107745,1.9626338550277593e-05,0.41080099502487527,0.3004180672386205,0.021189856665147458,-0.4109701492537317,0.3002743341110727,0.021179718512010507,0.0,0.0,0.0,-0.0012537313432838064,0.0007981935496782622,5.630023208721745e-05
THR 257,R THR 257,0.0,0.0,0.0,-0.0008308457711442809,0.00037488808425441684,2.644256666664817e-05,0.2604129353233831,0.13796727433671113,0.00973146120853597,-0.2596019900497512,0.13779771314243033,0.009719501284035398,0.0,0.0,0.0,-1.990049751264551e-05,0.0007327464793735561,5.168395167619606e-05
ASN 258,R ASN 258,0.0,0.0,0.0,-0.0016766169154228954,0.0004677675332753463,3.2993777883675646e-05,0.9379303482587068,0.17812694652685895,0.012564106079899892,-0.9337313432835826,0.1777364796033071,0.012536564666633384,0.0,0.0,0.0,0.002522388059701694,0.0011889818666660252,8.386431469882533e-05
LEU 259,R LEU 259,0.0,0.0,0.0,-0.0025920398009949934,0.0005014767430190524,3.537144221435375e-05,0.7191890547263683,0.09548881354400603,0.006735261599680379,-0.7159601990049753,0.09533496019187575,0.006724409620939354,0.0,0.0,0.0,0.0006368159203982204,0.001408021727467173,9.931419525026206e-05
VAL 260,R VAL 260,0.0,0.0,0.0,-0.0011442786069651818,0.0003513720116021867,2.478387079190189e-05,-0.6074527363184079,0.06091629527331763,0.004296704180538244,0.6070149253731343,0.06089829034778256,0.004295434211009242,0.0,0.0,0.0,-0.0015820895522387808,0.0007882707391179397,5.560033099464556e-05
PRO 261,R PRO 261,0.0,0.0,0.0,-0.0011791044776119867,0.0003834397784676058,2.704575666879179e-05,-1.0516666666666665,0.09776417627393871,0.006895753312284986,1.0497363184079604,0.09760767813151668,0.006884714784420246,0.0,0.0,0.0,-0.0031094527363185495,0.000796734753645832,5.61973365486268e-05
TYR 262,R TYR 262,0.0,0.0,0.0,-0.0012437810945273675,0.0004293621693610062,3.028487237743227e-05,0.7560149253731341,0.26047947518214115,0.01837280558408718,-0.7556019900497507,0.2600883332457795,0.01834521655908807,0.0,0.0,0.0,-0.0008308457711439506,0.0008471455031908906,5.9753036667002085e-05
PRO 263,R PRO 263,0.0,0.0,0.0,-0.0004875621890547256,0.0004998452769196569,3.5256367468290696e-05,0.10630348258706467,0.1872954736919275,0.01321080412387605,-0.10622388059701489,0.18708567390360437,0.01319600598778587,0.0,0.0,0.0,-0.0004079601990045546,0.000812058571036282,5.727819529008396e-05
ARG 264,R ARG 264,0.0,0.0,0.0,-0.0009601990049751247,0.0002608977234254143,1.8402306540560508e-05,-98.10252736318407,1.3706342543524543,0.09667708622531225,98.08299502487566,1.3689138611228164,0.09655573904310447,0.0,0.0,0.0,-0.0204925373134334,0.0019190570937885896,0.00013535985076861245
GLY 265,R GLY 265,0.0,0.0,0.0,-0.0003930348258706609,0.0004884244583592169,3.445080503817841e-05,0.4692437810945272,0.15766405898666747,0.011120765278471733,-0.46783582089552245,0.1574725685989208,0.011107258587924116,0.0,0.0,0.0,0.0010149253731342608,0.0006800469104413286,4.7966810685797593e-05
HIE 266,R HIE 266,0.0,0.0,0.0,-0.0017363184079602265,0.0004517785506367046,3.1866002003055134e-05,-0.017691542288557235,0.9002739518812758,0.06350042850311526,0.018159203980099566,0.8991467732955081,0.06342092345573916,0.0,0.0,0.0,-0.001268656716418175,0.0015509466493152074,0.00010939534195250644
PHE 267,R PHE 267,0.0,0.0,0.0,-0.0028805970149253807,0.00041808809301797554,2.9489660345291087e-05,0.5669651741293527,0.3259274616075567,0.022989150613281172,-0.5601243781094526,0.32587155155394515,0.02298520702216144,0.0,0.0,0.0,0.003960199004975033,0.0017811640109852368,0.0001256336226273553
PRO 268,R PRO 268,0.0,0.0,0.0,-0.003054726368159168,0.0004014774328722823,2.83180347142629e-05,0.3331641791044776,0.24417461313973243,0.017222749288207957,-0.32034328358208974,0.24449569697230697,0.017245396795570907,0.0,0.0,0.0,0.009766169154228923,0.004276518060017599,0.00030164232647735315
LEU 269,R LEU 269,0.0,0.0,0.0,-0.010044776119402994,0.0017907960026233758,0.0001263130109347501,-1.4025223880597013,0.3373431911321965,0.023794354090484398,1.4414029850746264,0.33635700027334087,0.02372479355061503,0.0,0.0,0.0,0.028835820895522366,0.01361473851835371,0.0009603096124981977
ALA 270,R ALA 270,0.0,0.0,0.0,-0.0062338308457711095,0.0006464982223381045,4.5600468678655934e-05,1.16252736318408,0.217449074492221,0.015337675136559783,-1.1190995024875618,0.22162159056088931,0.015631981728173257,0.0,0.0,0.0,0.03719402985074634,0.01662334162391484,0.0011725201135348083
THR 271,R THR 271,0.0,0.0,0.0,-0.022835820895522406,0.0021872335255489904,0.00015427555781049256,-1.0094477611940296,0.6985694753907623,0.04927329168395152,1.1501094527363185,0.7171607076223662,0.0505846160987486,0.0,0.0,0.0,0.11782587064676621,0.042173941252382344,0.0029747204565845967
TYR 272,R TYR 272,0.0,0.0,0.0,-0.030731343283582086,0.003026822494712047,0.00021349559766273277,0.8334825870646769,0.16300059806767986,0.011497175722936749,-0.7015273631840792,0.1765200663617907,0.01245076549193579,0.0,0.0,0.0,0.1012238805970148,0.02952635431053639,0.0020826284565224466
ALA 273,R ALA 273,0.0,0.0,0.0,-0.038671641791044785,0.0051929575149701115,0.00036628298165241295,-0.7999303482587068,0.17729570297362807,0.01250547468030168,1.021467661691543,0.17580000565715984,0.012399976325819446,0.0,0.0,0.0,0.182865671641791,0.036037250844501316,0.002541871689076557
PRO 274,R PRO 274,0.0,0.0,0.0,-0.08038308457711446,0.013173451080523658,0.0009291835965375076,-0.8733184079601989,0.19919446761846693,0.014050094443797317,1.1018557213930351,0.19348362852465484,0.013647282912027891,-0.0001521313432835821,0.0013188014719624915,9.302108364366094e-05,0.14800209751243784,0.041486191777648285,0.0029262103489033245
VAL 275,R VAL 275,0.0,0.0,0.0,-0.05633333333333332,0.007452224839472155,0.0005256394118914231,0.6845771144278605,0.3041829694102477,0.02145541238923683,-0.5164179104477612,0.3148626874020198,0.022208701615647097,0.0,0.0,0.0,0.11182587064676607,0.03518260152564918,0.0024815893740616677
ILE 276,R ILE 276,0.0,0.0,0.0,-0.3002636815920397,0.06042515311304076,0.004262061683586783,-1.8034228855721388,0.24067873608528872,0.0169761691328147,1.9814577114427858,0.250218232018697,0.017649033296227745,-0.014535295522388069,0.019322421629276495,0.0013628985383981529,-0.13676415124378122,0.09249956934551631,0.006524416570666832
SER 277,R SER 277,0.0,0.0,0.0,-0.08324875621890547,0.00972087106559352,0.0006856573788443089,-0.7957213930348263,0.6275247131880473,0.04426218052901134,0.6287860696517413,0.6269309427441936,0.04422029919107148,0.0,0.0,0.0,-0.25018407960199,0.06709265105913503,0.004732350728089163
ALA 278,R ALA 278,0.0,0.0,0.0,-0.05285572139303487,0.006313066257700269,0.00044528936074937327,-0.6501940298507459,0.19153926675913405,0.013510138207332574,0.698726368159204,0.19722590969234763,0.013911243073522123,0.0,0.0,0.0,-0.004323383084576956,0.027154796732247185,0.0019153516824621942
GLU 279,R GLU 279,0.0,0.0,0.0,-0.269323383084577,0.062158118872667395,0.004384295663685354,135.18699999999995,3.1342525686678577,0.22107313083034236,-134.2470149253731,3.043621567076886,0.2146805128670358,-0.017749289552238798,0.02282170012360346,0.0016097186128623331,0.6529124019900514,0.14619191194166012,0.010311582416203622
LYS 280,R LYS 280,0.0,0.0,0.0,-0.9878905472636813,0.8444699052399203,0.05956431453855037,-171.99467164179114,3.8291617532994593,0.2700882455103197,169.25921890547266,3.3573014560031873,0.2368057863107537,-0.4554300537313434,0.043329871408519155,0.003056253483371581,-4.178773337313432,0.9576119671770708,0.06754474027420748
ALA 281,R ALA 281,0.0,0.0,0.0,-0.33857711442786087,0.04137878988527644,0.002918634803511385,-1.0678706467661696,0.19804440223795652,0.01396897508638794,1.1735174129353236,0.21096756711259157,0.014880504855122106,-0.00021589253731343276,0.0010727930227428784,7.566898553153828e-05,-0.23314624079601992,0.0838098009005651,0.00591148756311956
TYR 282,R TYR 282,0.0,0.0,0.0,-2.3940199004975122,0.4487701708788558,0.03165380725575149,-2.487154228855722,1.4027255775329674,0.09894063363655989,4.632273631840793,1.0160593911379803,0.0716673036991131,-0.4215282268656716,0.05022625151967887,0.003542686631041675,-0.6704287243781096,0.7345851461050373,0.051813641228003596
HIE 283,R HIE 283,0.0,0.0,0.0,-7.7474975124378185,0.9390447836578835,0.0662351121247974,-12.67961691542288,2.0655236064177886,0.14569080202392282,15.589935323383088,0.7076739283396869,0.049915470281183,-1.2989472716417911,0.03477053332878496,0.002452524324452374,-6.136126376119404,1.9219786227980922,0.13556591953645808
GLU 284,R GLU 284,0.0,0.0,0.0,-2.4290746268656704,0.8724797617878266,0.06153997749023977,94.09498009950251,3.7580128388703438,0.2650697880237522,-92.15142288557215,3.212827244153444,0.2266153611174694,-0.49657361194029814,0.04191347629299813,0.0029563486748659523,-0.9820910248756212,1.1056150380055305,0.07798407198845385
GLN 285,R GLN 285,0.0,0.0,0.0,-3.527303482587067,0.6226613099456906,0.04391914251349647,-4.161333333333331,2.9114703801448925,0.20535928683373664,6.268064676616917,2.5480814206310565,0.17972780588928644,-0.6000169432835822,0.09082184445573074,0.0064060789811041215,-2.0205890825870623,0.897983022535957,0.06333883880611901
LEU 286,R LEU 286,0.0,0.0,0.0,-0.5844328358208954,0.19417189060446757,0.013695829176083654,-0.23488059701492559,0.5746102686754783,0.04052988338375798,0.8161492537313431,0.45807626905416915,0.03231020881062219,-0.004000119402985075,0.008705331759677021,0.0006140267591282804,-0.007164298507462675,0.23645628349459383,0.016678340290512957
SER 287,R SER 287,0.0,0.0,0.0,-0.7958407960199007,0.5758209579800975,0.04061527882307599,-1.2454378109452744,2.555748496132935,0.18026859969845715,1.230303482587064,1.857686378009646,0.13103109423693426,-0.15638686567164187,0.05497461120657288,0.0038776100998087148,-0.9673619900497509,0.9862208679904289,0.06956265655053104
VAL 288,R VAL 288,0.0,0.0,0.0,-0.1732587064676618,0.025509002143685438,0.0017992662826976109,0.6954825870646768,0.32485998659548526,0.022913856731300853,-0.6461542288557212,0.3299920112021523,0.02327584183697996,0.0,0.0,0.0,-0.12393034825870641,0.0730141751682549,0.005150022835046032
ALA 289,R ALA 289,0.0,0.0,0.0,-1.2754029850746262,0.2232159603751835,0.015744439904030225,0.4247562189054725,0.8393240737461202,0.05920135557014047,0.15963184079601989,0.6741074391988109,0.04754787268565479,-0.17429631044776114,0.0444506863763713,0.003135309675747902,-0.8653112358208954,0.3310842763249041,0.023352884278548782
GLU 290,R GLU 290,0.0,0.0,0.0,-2.3298258706467667,0.8873953582917656,0.06259204255043668,106.9781890547264,4.792538702815624,0.33803961628636536,-105.95558706467668,3.6927160632784206,0.2604641085844056,-0.5172981850746269,0.0455251187659085,0.003211094293297556,-1.824522065671643,1.9381100830813829,0.1367037450152797
ILE 291,R ILE 291,0.0,0.0,0.0,-0.23348756218905473,0.042702966848208505,0.0030120350450538935,0.7968159203980097,0.2635209753001806,0.018587336461476433,-0.7719154228855721,0.2778730477352142,0.019599653598530033,-0.00010223283582089552,0.0010200447169577667,7.194840690858855e-05,-0.2086892975124375,0.10677920353345595,0.00753162430771961
THR 292,R THR 292,0.0,0.0,0.0,-0.16199004975124373,0.024136632230293366,0.0017024667725228765,-2.2959502487562187,0.40381628194590186,0.02848300440828615,2.4089054726368158,0.3853355790444413,0.027179476131333105,-0.00010577910447761196,0.000614975567173277,4.337703201658258e-05,-0.049140604975124354,0.13323092318234594,0.00939738475634614
ASN 293,R ASN 293,0.0,0.0,0.0,-1.9029502487562182,0.7947402263479337,0.05605665344009851,-6.536482587064676,5.847953000789938,0.41248280108543167,6.1016119402985085,3.333320260470388,0.2351142831975429,-0.3569504597014927,0.06375891472838935,0.004497207097557163,-2.6947713552238803,2.115626897105272,0.14922481566657333
ALA 294,R ALA 294,0.0,0.0,0.0,-0.3180895522388059,0.07955017778966089,0.0056110369144709345,1.1185024875621892,0.33393454425165225,0.0235539266771642,-0.9850597014925372,0.3758115019433886,0.026507699528500423,-0.02369082985074627,0.025772943405613553,0.001817883263892129,-0.20833759601990065,0.14663155984412218,0.010342592788255927
CYS 295,R CYS 295,0.0,0.0,0.0,-0.06878109452736311,0.009982165230179571,0.0007040876481883296,-0.2993383084577114,0.5533639729350046,0.039031285228380154,0.5146069651741296,0.5525249052275922,0.03897210195549697,0.0,0.0,0.0,0.14648756218905448,0.05993704072004238,0.004227632889942017
PHE 296,R PHE 296,0.0,0.0,0.0,-0.1689850746268657,0.025693268687346654,0.0018122634425696963,0.3293283582089551,0.26960204990914866,0.0190162623929909,-0.14667164179104478,0.32311849811280946,0.02279102160466849,0.0,0.0,0.0,0.01367164179104449,0.10772367285478356,0.007598242037230747
GLU 297,R GLU 297,0.0,0.0,0.0,-1.1728606965174124,0.8553570378424329,0.06033223366359572,131.59332338308454,3.5576817372005856,0.25093952159546346,-137.95330348258713,3.2986184613647325,0.2326666070113849,-0.29954937313432833,0.04697582518345728,0.0033134192344491525,-7.832390169154228,2.0117399926830615,0.1418971984086406
PRO 298,R PRO 298,0.0,0.0,0.0,-0.22869154228855723,0.06654280317836966,0.004693567448880464,-1.2747313432835816,0.3970553271254448,0.028006123424123404,1.3696218905472632,0.40921257514903936,0.02886362958355821,-0.00428740298507463,0.006885648014681019,0.00048567616395007177,-0.13808839800995,0.07682384964419094,0.005418736553991021
ALA 299,R ALA 299,0.0,0.0,0.0,-0.22337810945273626,0.06372052098371306,0.004494499011608782,-0.8174875621890552,0.4430939178036114,0.03125343523363874,1.1713034825870647,0.4517010551478741,0.03186053589272559,-0.005083629850746271,0.00588327621564351,0.00041497430855893147,0.12535418109452745,0.08168509956974326,0.005761622686249148
ASN 300,R ASN 300,0.0,0.0,0.0,-0.1647711442786069,0.03471615339652198,0.0024486886597711367,0.9828059701492536,0.6253570340724245,0.04410928423293207,-0.62207960199005,0.7338405574869633,0.051761121996265924,-0.0002948776119402985,0.0019827273870327757,0.00013985080698863424,0.19566034626865597,0.16791328379744724,0.011843689857095002
GLN 301,R GLN 301,0.0,0.0,0.0,-0.03594029850746269,0.006206754298010216,0.0004377906932813018,0.5507810945273638,0.5539582413638426,0.03907320169147256,-0.263945273631841,0.5397155248381253,0.03806859792553941,0.0,0.0,0.0,0.25089552238806007,0.06811078208820774,0.004804164153861768
MET 302,R MET 302,0.0,0.0,0.0,-0.012577114427860673,0.0013365410290110573,9.427233552280889e-05,-0.08322885572139296,0.3778607068672436,0.02665223929940412,0.07988059701492536,0.37530976350042927,0.026472309627395513,0.0,0.0,0.0,-0.0159253731343282,0.012545614404291616,0.0008848994118319571
VAL 303,R VAL 303,0.0,0.0,0.0,-0.011323383084577107,0.001341974670932863,9.4655595073578e-05,-0.19584079601990048,0.2577237993349566,0.018178435196333276,0.23124875621890562,0.25875968568589636,0.018251500985949586,0.0,0.0,0.0,0.024084577114427692,0.01705851244135052,0.0012032146963575944
LYS 304,R LYS 304,0.0,0.0,0.0,-0.036114427860696525,0.006425372652802452,0.0004532108430911941,-156.59564676616924,3.304724900235523,0.23309732199998695,156.63678606965175,3.3075506906400642,0.23329663788730481,0.0,0.0,0.0,0.005024875621892269,0.07854551159138991,0.005540173224635759
CYS 305,R CYS 305,0.0,0.0,0.0,-0.01786069651741297,0.003951257437292477,0.0002787002110522929,-0.4548706467661694,0.7747091980070301,0.054643773637958935,0.527860696517413,0.7725170982973153,0.05448915484598171,0.0,0.0,0.0,0.055129353233830815,0.019099716964890063,0.0013471901625325298
ASP 306,R ASP 306,0.0,0.0,0.0,-0.05761194029850742,0.015777011322966022,0.0011128245768005547,151.83242288557207,3.6095289786963103,0.2545965440438006,-151.295512437811,3.52897532110647,0.24891472712156376,0.0,0.0,0.0,0.47929850746268543,0.11477570793552525,0.008095654239938965
PRO 307,R PRO 307,0.0,0.0,0.0,-0.051835820895522425,0.012016899809957076,0.0008476067597165246,-1.311223880597015,0.30508446693830826,0.02151899912214932,1.3042786069651742,0.3060968077446931,0.021590404137103152,0.0,0.0,0.0,-0.05878109452736324,0.02685416374130457,0.001894146666247811
ARG 308,R ARG 308,0.0,0.0,0.0,-0.23598009950248736,0.10354276450617987,0.007303343499831325,-164.5154179104477,4.960531898990625,0.3498889427279764,164.89268159203982,5.027255616431162,0.3545952708850235,-0.05379195223880598,0.06173296685229838,0.004354307752321283,0.0874916298507404,0.15518992391846545,0.010946253246131903
HIE 309,R HIE 309,0.0,0.0,0.0,-0.020766169154228867,0.0043514793905992735,0.00030692969106582425,-1.5080199004975114,1.5017288940570348,0.10592378916313108,1.5736218905472636,1.5072259208347714,0.10631151953692447,0.0,0.0,0.0,0.04483582089552259,0.015208596366220203,0.0010727316770276429
GLY 310,R GLY 310,0.0,0.0,0.0,-0.005691542288557191,0.0009380715422401839,6.616646496808276e-05,1.2804427860696517,0.3579380667963255,0.02524700461636903,-1.2418507462686572,0.35464402671343964,0.025014660943276427,0.0,0.0,0.0,0.03290049751243784,0.007960102611356682,0.0005614623478705015
LYS 311,R LYS 311,0.0,0.0,0.0,-0.00901492537313431,0.001527452312371875,0.00010773817919645802,-123.13355721393044,3.965576276145285,0.27971018407319426,123.11216915422881,3.968531451537452,0.27991862607389006,0.0,0.0,0.0,-0.030402985074627457,0.011346281353030835,0.0008003049808658464
TYR 312,R TYR 312,0.0,0.0,0.0,-0.01909950248756221,0.0029303778221148077,0.0002066929149637947,-0.3560248756218903,0.5027977985700369,0.03546462228847301,0.33908457711442797,0.4990850313008818,0.035202743876872826,0.0,0.0,0.0,-0.03603980099502479,0.021209413285159216,0.0014959966675620162
MET 313,R MET 313,0.0,0.0,0.0,-0.0036616915422885603,0.0005773288330498728,4.0721636130048836e-05,-0.6626716417910451,0.5749199828743555,0.040551728938992705,0.6583631840796019,0.575018626077565,0.040558686694084516,0.0,0.0,0.0,-0.007970149253731252,0.0031273316837696786,0.0002205849692482631
ALA 314,R ALA 314,0.0,0.0,0.0,-0.0025572139303482256,0.0005066328206209728,3.573512388750788e-05,0.8849253731343281,0.19315729522720135,0.013624265135961142,-0.8764577114427864,0.191651423454602,0.013518049130676326,0.0,0.0,0.0,0.005910447761194165,0.003790790135217418,0.0002673817202515629
CYS 315,R CYS 315,0.0,0.0,0.0,-0.00560696517412937,0.000746301823475273,5.264007192955613e-05,-0.8025621890547262,0.27873378829895473,0.019660365556832638,0.8207363184079602,0.27790831217238854,0.019602140960145696,0.0,0.0,0.0,0.012567164179104437,0.006630002395106225,0.00046764431225201816
CYS 316,R CYS 316,0.0,0.0,0.0,-0.004099502487562221,0.000518368807069882,3.6562916546459287e-05,0.7863631840796023,0.2110410877865724,0.014885690603628841,-0.7532985074626865,0.2116099162715183,0.014925812671432047,0.0,0.0,0.0,0.028965174129353215,0.010372359993528603,0.0007316098647542519
LEU 317,R LEU 317,0.0,0.0,0.0,-0.01318407960199006,0.0013716915052967606,9.675165895715513e-05,-1.141139303482587,0.13113500125724947,0.00924954982224127,1.1724975124378112,0.13270905311952558,0.00936057488026032,0.0,0.0,0.0,0.018174129353233637,0.009000526649222575,0.0006348482012447623
LEU 318,R LEU 318,0.0,0.0,0.0,-0.006338308457711377,0.0005598286201672356,3.94872662867128e-05,0.7648159203980094,0.16065949575853586,0.011332047097933633,-0.750681592039801,0.16345345803845457,0.011529118002435128,0.0,0.0,0.0,0.007796019900497416,0.005820121562698365,0.0004105197228013385
TYR 319,R TYR 319,0.0,0.0,0.0,-0.025243781094527313,0.002231674656614632,0.00015741019350658733,-1.6574029850746277,0.16085679113661366,0.011345963240929267,1.6780746268656717,0.16215550365668535,0.011437567359158591,0.0,0.0,0.0,-0.004572139303482726,0.012025926383178261,0.0008482434451013035
ARG 320,R ARG 320,0.0,0.0,0.0,-0.009597014925373211,0.0007991233036921345,5.636581187896862e-05,-100.74997014925378,1.0310802908889287,0.07272679627767141,100.75713432835825,1.0289390405228551,0.07257576412185485,0.0,0.0,0.0,-0.002432835820895968,0.010925196420832917,0.0007706039397828547
GLY 321,R GLY 321,0.0,0.0,0.0,-0.00453731343283586,0.0005983815204770079,4.220657820792596e-05,0.2847164179104477,0.1903568635526351,0.013426737915544456,-0.27210447761194023,0.192529958978672,0.013580016248704207,0.0,0.0,0.0,0.00807462686567167,0.005814666906103133,0.0004101349809897925
ASP 322,R ASP 322,0.0,0.0,0.0,-0.013577114427860703,0.0025714222852336256,0.00018137414354106357,103.88842786069652,2.0861109490047838,0.1471429212075144,-103.79410447761201,2.0793499543972738,0.14666603741698933,0.0,0.0,0.0,0.08074626865671708,0.027887305168475048,0.0019670188438694705
VAL 323,R VAL 323,0.0,0.0,0.0,-0.017611940298507458,0.0018144408884637122,0.00012798079259124592,-1.3752686567164183,0.1371619860261302,0.009674660550598926,1.4292189054726374,0.14162079505789213,0.009989160690849326,0.0,0.0,0.0,0.036338308457711375,0.011040178775157457,0.0007787141697352462
VAL 324,R VAL 324,0.0,0.0,0.0,-0.021905472636815897,0.0034128845564302484,0.00024072631593095924,1.0358159203980097,0.11878100148468738,0.00837816586445179,-0.9974228855721393,0.11699047575144385,0.008251871916849257,0.0,0.0,0.0,0.01648756218905447,0.011047211868927565,0.000779210245920913
PRO 325,R PRO 325,0.0,0.0,0.0,-0.009726368159204002,0.0010880404787342918,7.674445815519231e-05,1.1950646766169155,0.15396669148095765,0.010859973082434688,-1.1991940298507457,0.1565656512407426,0.01104328956967041,0.0,0.0,0.0,-0.01385572139303488,0.006375019625527673,0.0004496592143878467
LYS 326,R LYS 326,0.0,0.0,0.0,-0.028094527363184088,0.004751121354990676,0.00033511826181548365,-107.42440298507465,2.1196219018387925,0.14950660157398565,107.59880597014926,2.1520089323554683,0.15179100657254724,0.0,0.0,0.0,0.14630845771144374,0.049203753225258696,0.0034705651621224584
ASP 327,R ASP 327,0.0,0.0,0.0,-0.06719900497512442,0.013632715954040652,0.0009615776430428141,117.39227860696522,2.4523541562030844,0.17297572526104577,-116.80174129353233,2.3967247640832112,0.16905193047658262,0.0,0.0,0.0,0.5233383084577119,0.07340248870700847,0.005177412360259869
VAL 328,R VAL 328,0.0,0.0,0.0,-0.0225721393034826,0.002990202891749765,0.00021091265002233994,1.4843084577114425,0.234313975644218,0.016527233545504755,-1.4738109452736312,0.23506468693613355,0.01658018463735757,0.0,0.0,0.0,-0.012074626865671659,0.013597607449230054,0.0009591012800480636
ASN 329,R ASN 329,0.0,0.0,0.0,-0.015960199004975126,0.0021109541263563732,0.00014889522383040854,1.539776119402986,0.42872473701225966,0.030239911366172788,-1.466870646766169,0.4291161959608371,0.03026752275148956,0.0,0.0,0.0,0.05694527363184082,0.012197054943847733,0.000860313923102944
ALA 330,R ALA 330,0.0,0.0,0.0,-0.04145771144278608,0.008480557379616824,0.0005981723967750009,0.5033432835820891,0.4187590368130595,0.029536985071726085,-0.3724676616915422,0.40564328887577483,0.02861187154109907,0.0,0.0,0.0,0.08941791044776114,0.024440698413043433,0.0017239139474162384
ALA 331,R ALA 331,0.0,0.0,0.0,-0.05805970149253728,0.016686050953665148,0.0011769432886160895,0.9701492537313434,0.3587501765380876,0.025304286420963825,-0.8870199004975127,0.3405438430756108,0.024020110672102055,-4.753432835820899e-05,0.00039008879569023334,2.7514742183566654e-05,0.02502211741293522,0.03072450975686926,0.0021671398256412457
ILE 332,R ILE 332,0.0,0.0,0.0,-0.02434328358208953,0.0047333438964403726,0.00033386433657052716,0.6676467661691545,0.30520377272824106,0.021527414303736885,-0.6531293532338306,0.298552516583412,0.02105827086756611,0.0,0.0,0.0,-0.009825870646765999,0.01491750207048974,0.00105219946849815
ALA 333,R ALA 333,0.0,0.0,0.0,-0.0182089552238806,0.003703718637297344,0.00026124017031914636,-0.29550746268656725,0.21403661562891615,0.015096978846706794,0.35729353233830835,0.21770386661761204,0.015355646787419769,0.0,0.0,0.0,0.04357711442786073,0.016310582397362095,0.001150459778607978
THR 334,R THR 334,0.0,0.0,0.0,-0.08723383084577116,0.02562376170533088,0.0018073607980660575,1.4253283582089549,0.5719442112112854,0.040341834189358425,-1.198009950248757,0.5835631841975141,0.04116137335502002,0.0,0.0,0.0,0.14008457711442776,0.05488121783080528,0.0038710226389939238
ILE 335,R ILE 335,0.0,0.0,0.0,-0.13969651741293537,0.043847683417774896,0.003092777126428328,1.7525721393034837,0.2390539521940621,0.016861565713375264,-1.6296567164179105,0.24862092579556552,0.017536368002060803,-0.002055653731343285,0.0048296906218498695,0.00034066011060751925,-0.018836748258706883,0.06670464231943161,0.004704982701742701
LYS 336,R LYS 336,0.0,0.0,0.0,-0.04196517412935328,0.008725999413574147,0.0006154845430349224,-113.4703084577114,2.302411890134227,0.16239961326068855,113.55385074626857,2.3166181986347967,0.1634016490025297,0.0,0.0,0.0,0.041577114427861155,0.038650047126973425,0.0027261641293738915
THR 337,R THR 337,0.0,0.0,0.0,-0.10797014925373133,0.0330258319591595,0.0023294625782475935,1.804646766169155,0.6546671020674089,0.04617665702901003,-1.3962636815920386,0.63341331921549,0.044677530773508875,-9.492537313433492e-06,0.0001342447500999031,9.468894593499976e-06,0.3004034427860694,0.0709695943751898,0.005005809225180316
LYS 338,R LYS 338,0.0,0.0,0.0,-0.4338009950248756,0.6478519809746214,0.04569595545057572,-156.7048358208955,12.968957414757671,0.9147597254756185,156.35437810945265,11.85496274636668,0.8361845999316745,-0.23272878805970157,0.10309622810063289,0.007271847250233943,-1.0169874945273645,1.2861906062687896,0.09072089052902033
ARG 339,R ARG 339,0.0,0.0,0.0,-1.7743880597014925,0.31087563486857694,0.021927476613180914,-140.94997512437808,3.18510333398379,0.2246598672682071,147.55967661691545,3.3382008277006636,0.23545853186742072,-0.1464892656716417,0.02700300384719832,0.0019046450378634196,4.68882416716418,1.6746527128781528,0.1181208949114313
THR 340,R THR 340,0.0,0.0,0.0,-0.29853731343283585,0.141541829166249,0.009983590866302041,-1.7060398009950246,0.8746482723963559,0.061692932435306665,2.012736318407961,0.8092355615972427,0.057079075556948584,-0.04930850149253731,0.07352875165111392,0.005186318261666887,-0.04114929751243783,0.20229457363261846,0.014268759062375182
ILE 341,R ILE 341,0.0,0.0,0.0,-0.05701492537313436,0.012156720235531252,0.0008574689321351474,0.9601442786069657,0.36819994308684373,0.02597082156156906,-0.8606467661691547,0.3617689672617339,0.025517215501175677,0.0,0.0,0.0,0.042482587064676745,0.025735565828848433,0.0018152468529018596
GLN 342,R GLN 342,0.0,0.0,0.0,-0.02305970149253733,0.005213493582405035,0.0003677314841656329,1.0510398009950257,1.6941926204631517,0.11949913372636742,-0.9627263681592038,1.6867677854232144,0.1189754262419781,0.0,0.0,0.0,0.06525373134328397,0.02114061659830843,0.0014911441234164366
PHE 343,R PHE 343,0.0,0.0,0.0,-0.012542288557213939,0.0021017530556143743,0.00014824623033950115,0.8621343283582089,0.21211044918251706,0.014961117540868641,-0.8656716417910446,0.21252385676277455,0.014990277063298373,0.0,0.0,0.0,-0.01607960199004966,0.011478018439795148,0.0008095969985253656
VAL 344,R VAL 344,0.0,0.0,0.0,-0.0038557213930348402,0.0006418874546738752,4.527525020288526e-05,0.04078109452736323,0.22901289768105784,0.01615332433544079,-0.038049751243781134,0.22832425993325256,0.01610475157380787,0.0,0.0,0.0,-0.0011243781094527425,0.0016113566906169054,0.0001136563377311054
ASP 345,R ASP 345,0.0,0.0,0.0,-0.0026169154228855834,0.0005795112349676029,4.087557089252007e-05,107.15560199004983,1.914826238373212,0.13506142923675563,-107.11910945273635,1.9093541399634923,0.13467545717447138,0.0,0.0,0.0,0.03387562189054895,0.005460801313121453,0.0003851752265285093
TRP 346,R TRP 346,0.0,0.0,0.0,-0.0030149253731343276,0.0004935162892592564,3.480995509838203e-05,-1.2901691542288563,0.14841052129020713,0.010468071053933676,1.287318407960199,0.14827417829718487,0.010458454160695546,0.0,0.0,0.0,-0.005865671641791002,0.00086206143750404,6.080512555442356e-05
CYS 347,R CYS 347,0.0,0.0,0.0,-0.0022935323383084603,0.0005070723305966758,3.57661245309567e-05,0.2162935323383085,0.25386778869575755,0.01790645317642696,-0.2127114427860697,0.252589900883362,0.017816317919823726,0.0,0.0,0.0,0.0012885572139302616,0.0017005467098548145,0.00011994731663588572
PRO 348,R PRO 348,0.0,0.0,0.0,-0.0021741293532338357,0.00045112062035946015,3.181959517939563e-05,1.4355721393034826,0.17393507114732765,0.012268433987782093,-1.4296019900497507,0.17326111429684302,0.012220896736805372,0.0,0.0,0.0,0.003796019900497229,0.001510554601324698,0.00010654630655594085
THR 349,R THR 349,0.0,0.0,0.0,-0.0039452736318407785,0.0007067478948091324,4.985015291209153e-05,0.41084577114427867,0.3571941249238663,0.025194531002549758,-0.3956467661691542,0.3563745857593027,0.02513672516687482,0.0,0.0,0.0,0.01125373134328381,0.003095543017725024,0.00021834276962540407
GLY 350,R GLY 350,0.0,0.0,0.0,-0.0019900497512437784,0.0002990873306505108,2.1095993743318876e-05,1.1858457711442787,0.18838988125092584,0.013287997681246248,-1.1727562189054725,0.18615655764399627,0.01313047117975212,0.0,0.0,0.0,0.011099502487562233,0.0032720814729185464,0.00023079483216552414
PHE 351,R PHE 351,0.0,0.0,0.0,-0.012497512437810923,0.0015197681746147494,0.00010719618190859381,0.5928905472636817,0.12607388641593645,0.008892566305773566,-0.5874179104477614,0.12537936255555587,0.008843578369770703,0.0,0.0,0.0,-0.007024875621890472,0.006809006189087952,0.0004802702663827249
LYS 352,R LYS 352,0.0,0.0,0.0,-0.003383084577114424,0.00048613864677839446,3.428957632045722e-05,-94.6022487562189,0.9463428258789481,0.0667498763332953,94.59328358208957,0.9457471416250931,0.06670786000560602,0.0,0.0,0.0,-0.012348258706468081,0.0028872871897595025,0.00020365353610215576
VAL 353,R VAL 353,0.0,0.0,0.0,-0.00527860696517413,0.0005571695078242343,3.929970696339166e-05,-1.0533482587064675,0.08156887093691767,0.005753424550589071,1.0655124378109453,0.08197439895544724,0.005782028291586837,0.0,0.0,0.0,0.006885572139303502,0.003170423139205882,0.00022362440616555232
GLY 354,R GLY 354,0.0,0.0,0.0,-0.0022139303482587047,0.0004100782295521351,2.8924688137365435e-05,1.0297910447761198,0.07713434761178159,0.0054406373920083285,-1.024402985074627,0.0769155496771219,0.005425204575611215,0.0,0.0,0.0,0.003174129353233935,0.00282570422045141,0.000199309808360854
ILE 355,R ILE 355,0.0,0.0,0.0,-0.006422885572139323,0.0005600938370570836,3.95059732437634e-05,-0.6278606965174124,0.08571513910711834,0.00604587975819158,0.6328457711442792,0.08628387196758172,0.006085995081163837,0.0,0.0,0.0,-0.001437810945273489,0.0024570668077181987,0.0001733081300695713
ASN 356,R ASN 356,0.0,0.0,0.0,-0.0035223880597015245,0.0005093613879546109,3.592758218814354e-05,1.326701492537313,1.1426086329131788,0.08059339898674972,-1.3174029850746272,1.1453285312818338,0.08078524582574088,0.0,0.0,0.0,0.005776119402984905,0.0043986233560660915,0.00031025497000144515
TYR 357,R TYR 357,0.0,0.0,0.0,-0.007044776119403005,0.0010380737397607796,7.322007612782054e-05,0.18557711442786085,0.35823851149484404,0.02526819635145983,-0.17408457711442782,0.3588767825946917,0.02531321652366051,0.0,0.0,0.0,0.004447761194029578,0.0024246880012014005,0.00017102430514723553
GLU 358,R GLU 358,0.0,0.0,0.0,-0.0035472636815920386,0.0005173650953773355,3.649212018226691e-05,95.19976119402979,1.073189936357999,0.07569698165936828,-95.18130845771144,1.0709092404915885,0.07553611377632033,0.0,0.0,0.0,0.014905472636815402,0.004078339812027501,0.00028766391063951775
PRO 359,R PRO 359,0.0,0.0,0.0,-0.005393034825870668,0.0007051701349214787,4.973886631012812e-05,-0.6436915422885571,0.1460675042544161,0.010302807374525954,0.6680696517412933,0.1468488752546665,0.010357921035464521,0.0,0.0,0.0,0.018985074626865595,0.005032706572232463,0.00035497975166269216
PRO 360,R PRO 360,0.0,0.0,0.0,-0.008895522388059705,0.0008719109514224001,6.149985670048891e-05,-0.8972835820895523,0.18968440450532856,0.013379306311458243,0.9061343283582096,0.1917717778811885,0.01352653827739052,0.0,0.0,0.0,-4.47761194028056e-05,0.006275831004785287,0.00044266298850947634
THR 361,R THR 361,0.0,0.0,0.0,-0.0041243781094527565,0.000456520188933507,3.2200451381518815e-05,0.7797064676616922,0.3968722470839099,0.02799320995365862,-0.7680248756218904,0.39275378635302294,0.02770271613159693,0.0,0.0,0.0,0.007557213930348191,0.006481351756849395,0.0004571593046531144
VAL 362,R VAL 362,0.0,0.0,0.0,-0.008328358208955255,0.0007065026969099553,4.9832857985771304e-05,-1.1610149253731346,0.16400031784982988,0.011567690519479413,1.1851094527363186,0.16642279060882284,0.01173855857348867,0.0,0.0,0.0,0.015766169154228828,0.007061918738550784,0.0004981093421786478
VAL 363,R VAL 363,0.0,0.0,0.0,-0.004656716417910439,0.0005339863826865164,3.7664495395612604e-05,1.0794278606965175,0.10997772736928649,0.007757230784201839,-1.0670646766169156,0.10952016918689408,0.007724957118406768,0.0,0.0,0.0,0.007706467661691677,0.0029267012249119743,0.00020643358779196504
PRO 364,R PRO 364,0.0,0.0,0.0,-0.00488059701492538,0.0007368560629482258,5.197381935193583e-05,0.24474626865671628,0.20899634669974113,0.014741465687512603,-0.24161194029850758,0.2088066749869858,0.014728087276408166,0.0,0.0,0.0,-0.001746268656716599,0.0021325010443007824,0.00015041502624114393
GLY 365,R GLY 365,0.0,0.0,0.0,-0.0037711442786069658,0.0006521019851864795,4.599572763439719e-05,0.3539353233830846,0.2501914108949221,0.017647141480021042,-0.33882587064676617,0.24869443083375353,0.017541552647703747,0.0,0.0,0.0,0.011338308457711464,0.003327104896066894,0.00023467588519424608
GLY 366,R GLY 366,0.0,0.0,0.0,-0.005019900497512449,0.0006384075259610607,4.5029794956776844e-05,-0.0032686567164179237,0.2588344665175014,0.018256775619121878,0.035422885572139295,0.2577107508778817,0.018177514829134125,0.0,0.0,0.0,0.027134328358208927,0.003799301542466645,0.0002679820686303658
ASP 367,R ASP 367,0.0,0.0,0.0,-0.015512437810945296,0.0014561909445631371,0.00010271178986006,125.18652238805966,2.0267607886222185,0.1429566836648797,-125.07844278606973,2.0133338080985737,0.14200961748022253,0.0,0.0,0.0,0.09256716417910671,0.019450580735882225,0.0013719381847958235
LEU 368,R LEU 368,0.0,0.0,0.0,-0.02216915422885569,0.001493349695993125,0.00010533276610125213,-0.9127860696517409,0.18999002069885146,0.01340086281568192,1.0041194029850742,0.18729011648503352,0.013210426255636457,0.0,0.0,0.0,0.06916417910447803,0.014042859429014351,0.000990506933237385
ALA 369,R ALA 369,0.0,0.0,0.0,-0.02564676616915425,0.00203687449332113,0.00014367004939182628,-0.23150248756218902,0.15495250835194077,0.010929507243233424,0.3252537313432834,0.1579066740513452,0.011137878025692901,0.0,0.0,0.0,0.06810447761194029,0.014616967917296391,0.0010310014237610795
LYS 370,R LYS 370,0.0,0.0,0.0,-0.019820895522388055,0.0023873133161947855,0.00016838809812588435,-104.53556218905472,1.3673899775141996,0.09644825258086279,104.63743283582089,1.3703247233683553,0.09665525359305159,0.0,0.0,0.0,0.08204975124378175,0.0244745275733392,0.0017263000724065181
VAL 371,R VAL 371,0.0,0.0,0.0,-0.04158208955223884,0.005225699754322501,0.000368592441150473,-0.8313582089552242,0.17946401971679854,0.012658415951160488,0.9852238805970149,0.19049162535453984,0.013436243280160328,0.0,0.0,0.0,0.1122835820895521,0.027987100424189698,0.001974057858479652
GLN 372,R GLN 372,0.0,0.0,0.0,-0.040014925373134336,0.01298850529393397,0.000916138526563252,-0.5127860696517416,0.517905405417026,0.036530230714036924,0.6927363184079594,0.5136103941118021,0.03622728397461664,0.0,0.0,0.0,0.13993532338308423,0.046731697361943034,0.0032961997855877343
ARG 373,R ARG 373,0.0,0.0,0.0,-0.058507462686567126,0.012608186317577808,0.0008893128943031871,-108.70969651741297,2.3524463127036315,0.16592876932082315,109.06380099502482,2.3915619846819243,0.16868777609494834,0.0,0.0,0.0,0.29559701492537266,0.07791538841771413,0.0054957277628354465
ALA 374,R ALA 374,0.0,0.0,0.0,-0.015029850746268668,0.0013154665394942506,9.278585564409513e-05,-0.9694328358208953,0.11912290035703085,0.008402281551519236,1.0585024875621887,0.12085817206546828,0.008524678180706216,0.0,0.0,0.0,0.07403980099502494,0.01842149965968112,0.0012993524022496738
VAL 375,R VAL 375,0.0,0.0,0.0,-0.027850746268656742,0.0027979402410232843,0.00019735148824401232,0.6287860696517411,0.18222556959413133,0.012853200661055643,-0.5729303482587065,0.19794651050039208,0.013962070335595954,0.0,0.0,0.0,0.028004975124377964,0.02720376355152992,0.001918805535592556
CYS 376,R CYS 376,0.0,0.0,0.0,-0.009189054726368164,0.0009379132134745257,6.615529731801063e-05,-0.906935323383084,0.34087531575572094,0.024043490952271315,0.9924129353233831,0.36140809974189275,0.025491761868873104,0.0,0.0,0.0,0.07628855721393042,0.03587785134761199,0.002530628515446462
MET 377,R MET 377,0.0,0.0,0.0,-0.019840796019900436,0.0019405408701803535,0.00013687519951761416,-0.09060199004975131,0.26032952863366604,0.018362229170029176,0.13893532338308465,0.26444420415366926,0.018652456003900673,0.0,0.0,0.0,0.02849253731343297,0.022788475616530867,0.0016073751368220614
LEU 378,R LEU 378,0.0,0.0,0.0,-0.0065174129353233745,0.0006316253011293707,4.4551413701696856e-05,-0.07501990049751255,0.2924614353145707,0.020628639120684546,0.07081094527363184,0.29873253662333954,0.02107096850215907,0.0,0.0,0.0,-0.010726368159204115,0.013395987787385336,0.000944880125592757
SER 379,R SER 379,0.0,0.0,0.0,-0.005701492537313415,0.0006768729395628874,4.7742936041400455e-05,0.1069800995024877,0.6735288812165562,0.04750706435202445,-0.08828855721393038,0.6695122352523849,0.047223751989896014,0.0,0.0,0.0,0.012990049751243881,0.010796162045972689,0.000761502556722583
ASN 380,R ASN 380,0.0,0.0,0.0,-0.0035522388059701358,0.0005449975696569171,3.8441164641109746e-05,1.5392189054726375,0.2696173663169587,0.019017342729100852,-1.5311741293532337,0.2679672225581643,0.018900950562520644,0.0,0.0,0.0,0.00449253731343244,0.0043355747012248,0.00030580786077363646
THR 381,R THR 381,0.0,0.0,0.0,-0.005786069651741295,0.0008804142936606091,6.209963621727551e-05,-0.6383084577114428,0.3232993227916228,0.022803775994112496,0.6644477611940302,0.32105669514894525,0.0226455932365359,0.0,0.0,0.0,0.020353233830845724,0.00959423552003903,0.0006767251961574368
THR 382,R THR 382,0.0,0.0,0.0,-0.004044776119402984,0.0006563771172326778,4.6297272198997446e-05,0.7282338308457709,0.2860867732708889,0.02017900512817543,-0.7267860696517412,0.2849949619961015,0.020101994698573804,0.0,0.0,0.0,-0.0025970149253733564,0.003518507011054725,0.0002481763494615191
ALA 383,R ALA 383,0.0,0.0,0.0,-0.005199004975124387,0.001027095118798546,7.244570391143206e-05,0.48242786069651783,0.18465747777819108,0.013024734238635361,-0.46751243781094526,0.18230285090280668,0.01285865166428184,0.0,0.0,0.0,0.009716417910447696,0.005510205737369264,0.00038865994593323053
ILE 384,R ILE 384,0.0,0.0,0.0,-0.005114427860696535,0.0010565318256102185,7.452200912092487e-05,0.7348159203980098,0.21469073196881955,0.015143116655968028,-0.7326716417910447,0.21356048612890263,0.015063395261165246,0.0,0.0,0.0,-0.0029701492537312704,0.0031065817591812554,0.000219121382414479
ALA 385,R ALA 385,0.0,0.0,0.0,-0.002154228855721377,0.0005193705790389997,3.6633576093110004e-05,-0.06906965174129355,0.1479153150362286,0.010433141897914723,0.06883084577114429,0.14793151314333502,0.010434284424297996,0.0,0.0,0.0,-0.00239303482587068,0.0013043178365290467,9.19994867681935e-05
GLU 386,R GLU 386,0.0,0.0,0.0,-0.007681592039800994,0.0015415019659994979,0.00010872916535551558,137.77375621890545,2.7434883585357284,0.19351074858522782,-137.6236815920397,2.7224420041226334,0.19202625320371952,0.0,0.0,0.0,0.14239303482586801,0.02109112546492081,0.0014876532880205532
ALA 387,R ALA 387,0.0,0.0,0.0,-0.0031741293532338314,0.0006499348326950623,4.584286848352538e-05,0.4335870646766167,0.18563472835111186,0.013093664179355858,-0.4290049751243783,0.184766128831308,0.013032397893032805,0.0,0.0,0.0,0.0014079601990048436,0.0020449516332900616,0.00014423976691840248
TRP 388,R TRP 388,0.0,0.0,0.0,-0.003791044776119405,0.0005783140731033078,4.079112960527471e-05,0.06400497512437808,0.2610512139287157,0.018413132925918466,-0.06737313432835823,0.260580799960562,0.01837995248291088,0.0,0.0,0.0,-0.007159203980099273,0.0018700380082828387,0.00013190231106312454
ALA 389,R ALA 389,0.0,0.0,0.0,-0.0019253731343283472,0.00047776738763874275,3.369911322712026e-05,-0.3381791044776119,0.19688693566111437,0.013887333688840093,0.3383084577114427,0.19652167953048347,0.013861570507799495,0.0,0.0,0.0,-0.0017960199004975245,0.0009159635003277581,6.4607083924268e-05
ARG 390,R ARG 390,0.0,0.0,0.0,-0.009169154228855704,0.0017194363825759377,0.00012127969141977052,-137.93343781094526,2.5876126470745096,0.18251612361542677,137.8559054726368,2.584351299231515,0.18228608587514214,0.0,0.0,0.0,-0.0867014925373117,0.009643931804913722,0.0006802305018235192
LEU 391,R LEU 391,0.0,0.0,0.0,-0.0028507462686567096,0.0005532463579955947,3.902298931019293e-05,0.32037810945273626,0.2424055569663512,0.017097969686597752,-0.3190149253731343,0.2418408974465045,0.01705814167492008,0.0,0.0,0.0,-0.0014875621890548475,0.001022675511272589,7.213396883220711e-05
ASP 392,R ASP 392,0.0,0.0,0.0,-0.0016268656716417666,0.00048363736555283174,3.411314954580921e-05,115.41327363184074,2.338956958028142,0.16497730360271134,-115.36904477611938,2.3344385633301616,0.16465860061361742,0.0,0.0,0.0,0.042601990049754436,0.004478894233195047,0.0003159168411278485
HID 393,R HID 393,0.0,0.0,0.0,-0.0032388059701492548,0.0006711440942065033,4.733885444579472e-05,-0.2285124378109452,0.7032591866987208,0.049604078415022616,0.22984577114427857,0.7012475387064246,0.049462187705820934,0.0,0.0,0.0,-0.00190547263681619,0.0022672270086943136,0.00015991786307387382
LYS 394,R LYS 394,0.0,0.0,0.0,-0.0037562189054726387,0.0006948808064444535,4.9013113036988244e-05,-136.6730199004975,2.60920230458948,0.18403894064303408,136.584880597015,2.605105493543332,0.1837499738719939,0.0,0.0,0.0,-0.09189552238805802,0.005455749612255836,0.0003848189070226901
PHE 395,R PHE 395,0.0,0.0,0.0,-0.0015174129353233287,0.0004996966976911337,3.524588749754605e-05,0.01098507462686569,0.15415129473274133,0.010872993991866572,-0.011164179104477619,0.1538620494441433,0.010852592202244535,0.0,0.0,0.0,-0.0016965174129352978,0.0007932788628059264,5.595357680334547e-05
ASP 396,R ASP 396,0.0,0.0,0.0,-0.0012587064676616844,0.0004379240016848805,3.088877746676839e-05,116.71976616915416,2.4139054233959696,0.17026376074896404,-116.67334825870644,2.409179635379534,0.16993042936307706,0.0,0.0,0.0,0.04515920398009766,0.004716281459913061,0.00033266084509048666
LEU 397,R LEU 397,0.0,0.0,0.0,-0.002422885572139318,0.0005511395989701582,3.8874389985966705e-05,-0.8918656716417905,0.21432271400154415,0.015117158669990537,0.8906865671641784,0.21388274155011489,0.015086125406019118,0.0,0.0,0.0,-0.0036019900497511565,0.0008757632179025674,6.177157462777942e-05
MET 398,R MET 398,0.0,0.0,0.0,-0.0016169154228855907,0.0004861386467782886,3.4289576320449754e-05,-0.10126865671641795,0.2255482595273293,0.015908947602213903,0.10092039800995015,0.22506179059076467,0.015874634729048178,0.0,0.0,0.0,-0.0019651741293533614,0.0010288287764592503,7.25679866944698e-05
TYR 399,R TYR 399,0.0,0.0,0.0,-0.0010099502487562226,0.00038620554617064173,2.724083888117376e-05,-0.74507960199005,0.22181650260452024,0.015645729763718568,0.7437462686567167,0.22149721267409872,0.015623208788457507,0.0,0.0,0.0,-0.0023432835820891835,0.0008502660772773984,5.997314499209011e-05
ALA 400,R ALA 400,0.0,0.0,0.0,-0.0005621890547263742,0.0004961174472564394,3.499342663732889e-05,-1.1483482587064673,0.21554627606116017,0.015203462083438646,1.1464228855721392,0.21518862551463208,0.015178235358938344,0.0,0.0,0.0,-0.002487562189054877,0.0008232290066417698,5.806609706824012e-05
LYS 401,R LYS 401,0.0,0.0,0.0,-0.0012686567164178967,0.00044326096731097704,3.126521799740391e-05,-118.50278606965179,2.818608484702905,0.1988093137507041,118.45039800995033,2.8128272264295964,0.19840153523298165,0.0,0.0,0.0,-0.05365671641790916,0.006076344079897585,0.000428592265720411
ARG 402,R ARG 402,0.0,0.0,0.0,-0.0008457711442786237,0.0003611679883160563,2.5474825714719974e-05,-102.98689054726368,1.9170893978026216,0.13522106019490793,102.96147263681593,1.9146583656651937,0.13504958840889333,0.0,0.0,0.0,-0.026263681592043883,0.0026457746992774567,0.00018661855846849554
ALA 403,R ALA 403,0.0,0.0,0.0,-0.0006666666666666502,0.0004714045207910191,3.3250311203586875e-05,-0.801422885572139,0.145854781161583,0.010287803044433785,0.800412935323383,0.14551149663711346,0.010263589621001115,0.0,0.0,0.0,-0.0016766169154229188,0.0008345168695030067,5.886228152639877e-05
PHE 404,R PHE 404,0.0,0.0,0.0,-0.001562189054726364,0.0004961174472563636,3.499342663732354e-05,-0.6522686567164184,0.13305943557563793,0.009385288953189581,0.6488507462686566,0.13278871712222187,0.009366193945764678,0.0,0.0,0.0,-0.004980099502487626,0.0010554770631781578,7.444761191520224e-05
VAL 405,R VAL 405,0.0,0.0,0.0,-0.0005970149253731481,0.0004904978126912042,3.459704817699728e-05,-0.7383631840796017,0.08750631782627837,0.006172219763869455,0.7374129353233833,0.08743090310497859,0.006166900419565455,0.0,0.0,0.0,-0.0015472636815919666,0.0007655550941072045,5.399809293267333e-05
HIE 406,R HIE 406,0.0,0.0,0.0,-0.0007064676616915352,0.00045538017598005016,3.2120041067644535e-05,-0.8742139303482594,0.26774887804898734,0.01888554972829117,0.8727263681592037,0.2673419926723344,0.018856850246633257,0.0,0.0,0.0,-0.002194029850746692,0.0008506153342553849,5.9997779679913183e-05
TRP 407,R TRP 407,0.0,0.0,0.0,-0.0010497512437811446,0.0002591844035348826,1.8281458273225523e-05,-1.944199004975124,0.14539690128914337,0.010255506688372265,1.9410497512437814,0.14509423087521944,0.01023415796342113,0.0,0.0,0.0,-0.004199004975124578,0.0007598107940538699,5.3592921246793746e-05
TYR 408,R TYR 408,0.0,0.0,0.0,-0.0007860696517413594,0.00041007822955216983,2.8924688137367885e-05,-0.7410646766169158,0.13487643431434762,0.00951345016262653,0.7402835820895524,0.13466078325322695,0.009498239309574857,0.0,0.0,0.0,-0.0015671641791045402,0.0007769800050641878,5.4803944018181636e-05
VAL 409,R VAL 409,0.0,0.0,0.0,-0.00026368159203980123,0.0004406286532434737,3.107954887869627e-05,-1.0139353233830843,0.05545928358123903,0.003911796253268569,1.0129701492537313,0.05543620872936987,0.003910168678708319,0.0,0.0,0.0,-0.00122885572139319,0.0006963752520170406,4.911852310026461e-05
GLY 410,R GLY 410,0.0,0.0,0.0,-0.0001094527363184075,0.00031220639780571473,2.202134139352664e-05,-0.9536915422885571,0.1137973426847004,0.008026645675901195,0.9528208955223878,0.1137380588503206,0.008022464116634088,0.0,0.0,0.0,-0.0009800995024876818,0.0006908081575208908,4.872585053067163e-05
GLU 411,R GLU 411,0.0,0.0,0.0,-0.0002835820895522352,0.0004507363841952629,3.179249325000855e-05,89.90987562189063,1.2596162960903787,0.08884648321113947,-89.89701492537311,1.2584735303709147,0.08876587873212172,0.0,0.0,0.0,0.012577114427861361,0.0014019437933937826,9.888549083504771e-05
GLY 412,R GLY 412,0.0,0.0,0.0,-0.0001293532338308431,0.00033559048664755627,2.3670727848070726e-05,-0.5088955223880596,0.11424602077767637,0.008058292988482435,0.5084328358208956,0.11414469614540683,0.008051146099967455,0.0,0.0,0.0,-0.0005920398009951231,0.0006858457526483268,4.8375829478573796e-05
MET 413,R MET 413,0.0,0.0,0.0,-0.00041293532338304795,0.000492361393780573,3.472849505211561e-05,0.06828358208955225,0.3456185372814106,0.02437805200309045,-0.0681144278606965,0.3452748012797952,0.024353806734915228,0.0,0.0,0.0,-0.0002437810945272408,0.0008436320623102565,5.9505217654828724e-05
GLU 414,R GLU 414,0.0,0.0,0.0,-0.00029353233830846517,0.00045538017598006767,3.212004106764577e-05,89.25174626865673,1.750519556221089,0.1234721294455284,-89.24017412935322,1.7491473301627807,0.12337534008210894,0.0,0.0,0.0,0.0112786069651751,0.001529800185224262,0.00010790378537876047
GLU 415,R GLU 415,0.0,0.0,0.0,-0.00039800995024875604,0.00048948751746264,3.452578744597822e-05,96.88945273631846,1.5103503692207836,0.10653190113402948,-96.87122388059703,1.5088264638901423,0.10642441313963436,0.0,0.0,0.0,0.017830845771143588,0.001745283275725455,0.0001231027906964283
GLY 416,R GLY 416,0.0,0.0,0.0,-0.00013930348258706757,0.00034626293813543637,2.4423504534814707e-05,0.5501791044776121,0.1749860485162099,0.012342564215732864,-0.5496716417910448,0.17483001450532334,0.012331558425182496,0.0,0.0,0.0,0.0003681592039800258,0.0006866032148585276,4.8429256743488164e-05
GLU 417,R GLU 417,0.0,0.0,0.0,-0.00037313432835821313,0.00048363736555283055,3.411314954580913e-05,90.99074129353231,1.6139582203572784,0.11383983549079518,-90.9779353233831,1.6125844528924211,0.11374293740494056,0.0,0.0,0.0,0.012432835820898751,0.0016380781172856567,0.00011554112184613447
PHE 418,R PHE 418,0.0,0.0,0.0,-0.0006666666666666286,0.0004714045207910035,3.325031120358578e-05,0.4235124378109455,0.13531088616571996,0.009544094033493242,-0.4230895522388062,0.1351685954440849,0.00953405761982498,0.0,0.0,0.0,-0.0002437810945275109,0.0007631263478136632,5.3826782377655117e-05
SER 419,R SER 419,0.0,0.0,0.0,-0.00033333333333333305,0.00047140452079103137,3.325031120358774e-05,0.7958308457711449,0.4405586585074119,0.031074611830674833,-0.7950049751243782,0.44012903464714387,0.031044308500044002,0.0,0.0,0.0,0.0004925373134327076,0.0008645558085631096,6.098106492350749e-05
GLU 420,R GLU 420,0.0,0.0,0.0,-0.0003283582089552347,0.00046961590216575497,3.312415177300957e-05,92.60358208955223,1.1963517363624547,0.0843841452268079,-92.58965174129347,1.1952755914132855,0.08430823981461541,0.0,0.0,0.0,0.013601990049750722,0.0013311409911080548,9.389144621677357e-05
ALA 421,R ALA 421,0.0,0.0,0.0,-0.00035820895522392513,0.0004794739822152536,3.381948712737926e-05,0.29995522388059687,0.11339532831056769,0.007998289768270531,-0.2994527363184078,0.11322323744482748,0.007986151414502615,0.0,0.0,0.0,0.00014427860696521349,0.0007425112706584279,5.237270694845192e-05
ARG 422,R ARG 422,0.0,0.0,0.0,-0.0012835820895522045,0.0004507363841952488,3.179249325000755e-05,-110.11916417910442,2.6484600534364398,0.18680796874680217,110.08377114427859,2.6440100833331486,0.18649409205649634,0.0,0.0,0.0,-0.03667661691542989,0.004715793354537785,0.0003326264167918339
GLU 423,R GLU 423,0.0,0.0,0.0,-0.000522388059701498,0.0004994985233039306,3.523190935402713e-05,97.2692885572139,2.837279984030047,0.20012629976989474,-97.25086069651735,2.8341034927245268,0.19990224734827858,0.0,0.0,0.0,0.01790547263681601,0.0031726473871626104,0.0002237812925200384
ASP 424,R ASP 424,0.0,0.0,0.0,-0.0005472636815920812,0.0004977611318719075,3.510936321106635e-05,96.31488059701495,1.3827291765859047,0.09753019626246374,-96.29707960199003,1.3811013860124608,0.09741538076801227,0.0,0.0,0.0,0.017253731343286074,0.0018094001390335443,0.00012762524554012485
MET 425,R MET 425,0.0,0.0,0.0,-0.001373134328358283,0.00048363736555287836,3.41131495458125e-05,0.2067711442786069,0.34474587563789283,0.024316499196652124,-0.20637810945273638,0.34417973194105006,0.024276566499200722,0.0,0.0,0.0,-0.0009800995024876133,0.0009720481480047298,6.85629899598606e-05
ALA 426,R ALA 426,0.0,0.0,0.0,-0.0006019900497512421,0.000489487517462639,3.4525787445978146e-05,0.5913333333333335,0.13940682201103724,0.009832999072626506,-0.5904328358208957,0.13914210037202224,0.009814327047876293,0.0,0.0,0.0,0.0002985074626865503,0.0008288622911590692,5.8463438321956245e-05
ALA 427,R ALA 427,0.0,0.0,0.0,-0.0004825870646766201,0.0004996966976911361,3.524588749754622e-05,0.35827860696517383,0.14281450234360551,0.010073358310908966,-0.35759203980099497,0.1426477160066325,0.010061594109752063,0.0,0.0,0.0,0.00020398009950249824,0.0007937467543565883,5.598657932874113e-05
LEU 428,R LEU 428,0.0,0.0,0.0,-0.001363184079601978,0.0004809172526803625,3.392128757688554e-05,-0.024427860696517572,0.15571247268332325,0.01098311099416838,0.025482587064676616,0.1555481430977811,0.010971520078896577,0.0,0.0,0.0,-0.00030845771144292887,0.0007944948076959527,5.603934294307604e-05
GLU 429,R GLU 429,0.0,0.0,0.0,-0.0018258706467661405,0.0004932654550426463,3.47922626168827e-05,115.74525870646758,2.514962253606271,0.17739175996310433,-115.69878109452738,2.5095646273293406,0.17701104076005675,0.0,0.0,0.0,0.044651741293537967,0.005372503187550755,0.00037894715695252696
LYS 430,R LYS 430,0.0,0.0,0.0,-0.0012139303482586981,0.0004336642155689681,3.058831532063297e-05,-102.2596069651742,3.48255218783992,0.24564029176916571,102.23487562189054,3.4778276357719062,0.2453070475603588,0.0,0.0,0.0,-0.025945273631840248,0.004924503667168329,0.00034734770719167704
ASP 431,R ASP 431,0.0,0.0,0.0,-0.0010149253731343332,0.00021107665110045546,1.4888199046382123e-05,99.99770149253733,1.2664963346238969,0.08933176371279498,-99.97487562189053,1.264595068006736,0.08919765870549572,0.0,0.0,0.0,0.021810945273626117,0.0020598216611180564,0.00014528861781201965
TYR 432,R TYR 432,0.0,0.0,0.0,-0.003084577114427859,0.0005257649677063461,3.708460149437087e-05,-0.06877611940298517,0.39439136890597365,0.02781822229902996,0.06815422885572141,0.39372983779323084,0.02777156149201724,0.0,0.0,0.0,-0.00370646766169162,0.0012532179316770845,8.839517738238119e-05
GLU 433,R GLU 433,0.0,0.0,0.0,-0.002358208955223851,0.0005993734507401289,4.227654357415894e-05,117.35585572139296,4.253883244847133,0.30004578971272733,-117.30011442786065,4.239790766432875,0.29905178292611945,0.0,0.0,0.0,0.0533830845771124,0.014175780355745283,0.0009998824525299375
GLU 434,R GLU 434,0.0,0.0,0.0,-0.0013383084577114214,0.0004731340667848006,3.3372303972000835e-05,102.64075124378104,2.707512990705918,0.1909732417874621,-102.6139950248756,2.7034038457479688,0.1906834050493604,0.0,0.0,0.0,0.02541791044776223,0.004096409981710921,0.0002889384821359199
VAL 435,R VAL 435,0.0,0.0,0.0,-0.0016318407960199362,0.0004823048874983783,3.401916379041556e-05,-0.11530845771144298,0.15387050955125087,0.010853188932190337,0.11648258706467658,0.15392506720383503,0.010857037132296514,0.0,0.0,0.0,-0.0004577114427864523,0.0008862985449412208,6.251467930161449e-05
GLY 436,R GLY 436,0.0,0.0,0.0,-0.0013482587064676651,0.00047641849233330243,3.360396948812581e-05,0.3736666666666666,0.21532664838752374,0.015187970741766577,-0.37111442786069654,0.21466892672274354,0.015141578632495784,0.0,0.0,0.0,0.0012039800995024207,0.0014466238202159388,0.00010203697693859294
VAL 437,R VAL 437,0.0,0.0,0.0,-0.0019104477611940286,0.0005105263097458815,3.6009749435972624e-05,-0.5135721393034829,0.2279157914230603,0.01607594042651983,0.5128756218905468,0.22745826680305864,0.016043669128033275,0.0,0.0,0.0,-0.0026069651741297034,0.0009461896582788181,6.673907272377096e-05
ASP 438,R ASP 438,0.0,0.0,0.0,-0.0020895522388059795,0.0005105263097458578,3.600974943597096e-05,110.83807462686569,2.564519822461807,0.18088728135559062,-110.79312437810941,2.5570758154262716,0.18036222158289708,0.0,0.0,0.0,0.04286069651741326,0.007367435239104993,0.0005196588146024851
SER 439,R SER 439,0.0,0.0,0.0,-0.0010696517412935305,0.0003384547532675645,2.387275763837802e-05,-0.6800149253731347,0.7158741063173333,0.050493866239762306,0.6790099502487563,0.7147855677482526,0.050417086649022905,0.0,0.0,0.0,-0.0020746268656719746,0.001323121210015246,9.332577447337775e-05
VAL 440,R VAL 440,0.0,0.0,0.0,-0.0012388059701492614,0.0005112530379568217,3.6061008891723376e-05,98.38557711442787,2.544627477700732,0.17948418353895343,-98.36358706467661,2.541024524764859,0.17923005083320714,0.0,0.0,0.0,0.020751243781096468,0.0035051931544524233,0.00024723726242305874
gtp 441,R gtp 441,0.0,0.0,0.0,-0.007283582089552159,0.0005852066050758149,4.127729132617201e-05,423.51492039800985,4.416545453740749,0.3115190973036261,-423.4015870646766,4.409490433619517,0.3110214745523956,0.0,0.0,0.0,0.10604975124377955,0.00892575860107679,0.0006295744697481689
Mg+ 442,R Mg+ 442,0.0,0.0,0.0,-5.970149253732895e-05,0.0002369329532297264,1.6711961981301783e-05,-207.66594527363173,2.2588497980160196,0.15932698019136796,207.6063980099502,2.2550300879023077,0.15905755861311222,0.0,0.0,0.0,-0.05960696517412367,0.004121265231483851,0.00029069163628176056
MET 443,R MET 443,0.0,0.0,0.0,-0.000427860696517357,0.0004947685528537385,3.489828296200876e-05,-89.84888557213928,0.6938661905558045,0.04894154755010434,89.8355572139304,0.693315846952259,0.04890272930530668,0.0,0.0,0.0,-0.013756218905475114,0.000959515648876313,6.767901562826255e-05
ARG 444,R ARG 444,0.0,0.0,0.0,-0.000825870646766145,0.0003792206766200768,2.674816416969024e-05,-99.70866666666657,0.8457520680167647,0.0596547513278968,99.68395024875623,0.844551167271681,0.059570046320334184,0.0,0.0,0.0,-0.025542288557214143,0.001532225233274053,0.00010807483507977713
GLU 445,R GLU 445,0.0,0.0,0.0,-0.0003283582089552231,0.0004696159021657383,3.312415177300839e-05,87.57042786069648,0.712469265132936,0.05025370725955136,-87.55824378109456,0.7118279148546431,0.05020846989884901,0.0,0.0,0.0,0.011855721393033744,0.001014364297161379,7.154774098862671e-05
ILE 446,R ILE 446,0.0,0.0,0.0,-0.0005323383084577368,0.0004989531378858304,3.5193440832666113e-05,-0.4987263681592037,0.16338124919433825,0.011524024783272762,0.49821890547263664,0.16333121688382882,0.011520495776185852,0.0,0.0,0.0,-0.0010398009950249886,0.0007182122361243645,5.065878520063209e-05
VAL 447,R VAL 447,0.0,0.0,0.0,-0.00029353233830846517,0.0004553801759800677,3.2120041067645775e-05,0.5601343283582089,0.15204754056777148,0.010724606614155998,-0.5594328358208956,0.15191289962034943,0.010715109773958079,0.0,0.0,0.0,0.00040796019900505063,0.0007416106704162419,5.230918350520521e-05
HID 448,R HID 448,0.0,0.0,0.0,-0.0007064676616915087,0.0004553801759800331,3.212004106764333e-05,0.4130696517412936,0.20272758263387586,0.014299301162441604,-0.4123383084577113,0.20241702427548344,0.01427739606478557,0.0,0.0,0.0,2.487562189067046e-05,0.0008252110295167915,5.8205898182782926e-05
ILE 449,R ILE 449,0.0,0.0,0.0,-0.0005024875621890392,0.0004999938119960478,3.526684432478405e-05,1.0732039800995028,0.08964630990553882,0.006323163166977303,-1.0716815920398002,0.08951432309557268,0.006313853535201226,0.0,0.0,0.0,0.0010199004975126945,0.0007528400555915025,5.310124326542097e-05
GLN 450,R GLN 450,0.0,0.0,0.0,-0.0005572139303482636,0.0004967157800735831,3.503562978026855e-05,0.20870149253731385,0.16712803935923132,0.011788302984907706,-0.20841293532338306,0.16684551686918073,0.011768375384933843,0.0,0.0,0.0,-0.0002686567164171783,0.0008026465468508624,5.661432229052988e-05
ALA 451,R ALA 451,0.0,0.0,0.0,-0.0002686567164179184,0.0004432609673109834,3.1265217997404355e-05,0.8586368159203976,0.05964715852587308,0.004207186176464739,-0.8574179104477614,0.05952385263446298,0.0041984888494731734,0.0,0.0,0.0,0.0009502487562189,0.0007448078571622381,5.2534695670642175e-05
GLY 452,R GLY 452,0.0,0.0,0.0,-0.00019900497512437995,0.00039925179398485707,2.816105025108992e-05,0.8463731343283578,0.1241016477720135,0.00875345531768177,-0.8455721393034823,0.12400451773145976,0.008746604292854496,0.0,0.0,0.0,0.0006019900497511907,0.0007469979852386988,5.2689175394332206e-05
GLN 453,R GLN 453,0.0,0.0,0.0,-0.0005920398009950271,0.0004914556694482182,3.4664610183415316e-05,0.48432338308457706,0.6944232510812741,0.04898083957004513,-0.48370646766169123,0.6935279040094648,0.04891768665686788,0.0,0.0,0.0,2.4875621890630692e-05,0.0011988294910910795,8.455891257030873e-05
CYS 454,R CYS 454,0.0,0.0,0.0,-0.000726368159203962,0.0004458222252182926,3.144587520100473e-05,0.5990796019900497,0.17117118844325233,0.012073484732975398,-0.5974626865671644,0.17087029164809905,0.012052261109446672,0.0,0.0,0.0,0.0008905472636816221,0.0008684407019142178,6.125508417283573e-05
GLY 455,R GLY 455,0.0,0.0,0.0,-0.00036815920398010316,0.00048230488749839896,3.4019163790417014e-05,0.6277114427860695,0.12727615730104888,0.008977367955562416,-0.6269004975124379,0.1271352163390744,0.008967426746600057,0.0,0.0,0.0,0.00044278606965164364,0.0007841465233961068,5.530943124682057e-05
ASN 456,R ASN 456,0.0,0.0,0.0,-0.0005572139303483166,0.0004967157800736311,3.503562978027194e-05,0.6810398009950248,0.18053579297533748,0.01273401300807098,-0.6804726368159203,0.18032008714608205,0.012718798291972935,0.0,0.0,0.0,9.950248757256226e-06,0.0008404574077493435,5.9281294787188174e-05
GLN 457,R GLN 457,0.0,0.0,0.0,-0.0008009950248756463,0.000399251793984864,2.816105025109041e-05,0.7437860696517414,0.6281765833787873,0.04430815990712609,-0.7422487562189056,0.6273712413226722,0.04425135545827135,0.0,0.0,0.0,0.0007363184079598263,0.001062768551069931,7.496191381695706e-05
ILE 458,R ILE 458,0.0,0.0,0.0,-0.0013631840796019643,0.00048091725268036603,3.392128757688579e-05,0.17661194029850746,0.11601363214081302,0.008182970681035464,-0.17533830845771142,0.11591030575502465,0.008175682599713628,0.0,0.0,0.0,-8.955223880572609e-05,0.0009314517094687765,6.569953796577983e-05
GLY 459,R GLY 459,0.0,0.0,0.0,-0.00037810945273631985,0.00048491514153278597,3.420327691436023e-05,0.6058855721393036,0.1416258888018053,0.009989519975843072,-0.6055174129353236,0.1414045427900573,0.009973907431945647,0.0,0.0,0.0,-9.950248756184669e-06,0.0007596153108057932,5.357913292159327e-05
ALA 460,R ALA 460,0.0,0.0,0.0,-0.0004975124378109601,0.000499993811996078,3.5266844324786184e-05,0.07679601990049748,0.1171967057764651,0.008266418261249972,-0.07663184079601992,0.11692496118602204,0.008247250875699741,0.0,0.0,0.0,-0.00033333333333325466,0.0008715134279275461,6.147181755505932e-05
LYS 461,R LYS 461,0.0,0.0,0.0,-0.0016915422885571492,0.00046185663543386245,3.257685529584778e-05,-104.74991542288552,1.6412143810598447,0.11576233683646443,104.71492039800992,1.6386792229282676,0.11558352056910282,0.0,0.0,0.0,-0.03668656716417583,0.002946668353376624,0.00020784196044434765
PHE 462,R PHE 462,0.0,0.0,0.0,-0.0015522388059702168,0.0004972636193719294,3.507427138499691e-05,0.3600995024875621,0.12355158871653273,0.008714657143357101,-0.3602139303482587,0.12328424061918819,0.00869579986252009,0.0,0.0,0.0,-0.001666666666666671,0.0009636855731581903,6.7973139409331e-05
TRP 463,R TRP 463,0.0,0.0,0.0,-0.0010945273631840474,0.00029256100354211305,2.063566212196213e-05,0.17612437810945272,0.18463835689949037,0.013023385555839071,-0.17681094527363192,0.1844014495782752,0.013006675401800678,0.0,0.0,0.0,-0.0017810945273634962,0.0007342649866814231,5.179105892342138e-05
GLU 464,R GLU 464,0.0,0.0,0.0,-0.0012189054726367712,0.00041350437323741523,2.916634968013683e-05,101.06948756218905,1.3332578776242956,0.09404075987912364,-101.03905970149253,1.3310259785741547,0.09388333385811806,0.0,0.0,0.0,0.029208955223879795,0.0025049442458087343,0.00017668514417514136
VAL 465,R VAL 465,0.0,0.0,0.0,-0.0016616915422885763,0.0004731340667848326,3.337230397200309e-05,-0.20994029850746265,0.1965230011170964,0.013861663725331834,0.21169651741293521,0.19623823585568695,0.013841577932463437,0.0,0.0,0.0,9.45273631840355e-05,0.0010584979033710325,7.46606855538276e-05
ILE 466,R ILE 466,0.0,0.0,0.0,-0.0012985074626865522,0.0004576032751270232,3.2276846391338175e-05,0.27929353233830834,0.14996264346756957,0.010577549311241627,-0.27891542288557236,0.14968799328694946,0.010558176981162109,0.0,0.0,0.0,-0.000920398009950375,0.0009323547681690509,6.576323481528997e-05
SER 467,R SER 467,0.0,0.0,0.0,-0.0006169154228855832,0.0004861386467783596,3.428957632045476e-05,-0.6445174129353234,0.15698483922513312,0.011072856810371455,0.6431940298507461,0.15670438996723834,0.011053075444918768,0.0,0.0,0.0,-0.001940298507462802,0.0008618029870596969,6.078689586564015e-05
ASP 468,R ASP 468,0.0,0.0,0.0,-0.0013333333333333322,0.00047140452079103164,3.325031120358776e-05,104.08911442786066,1.6030705585740583,0.11307187904022063,-104.0548208955223,1.5999120429120932,0.11284909452274185,0.0,0.0,0.0,0.03296019900497993,0.003330607038360989,0.00023492290726557138
GLU 469,R GLU 469,0.0,0.0,0.0,-0.0019402985074626407,0.0003816928911207254,2.6922540735639693e-05,110.56399999999996,1.3860342511232462,0.09776331824596371,-110.52046766169158,1.3833688457450801,0.09757531504616618,0.0,0.0,0.0,0.04159203980099573,0.0030830521025562423,0.0002174617284001679
HID 470,R HID 470,0.0,0.0,0.0,-0.0011492537313432432,0.00037003689515992055,2.610039017069777e-05,0.31352238805970156,0.19470585225349482,0.013733491926901455,-0.31401492537313447,0.1945857566541189,0.013725021036451082,0.0,0.0,0.0,-0.001641791044775923,0.0008171329419960125,5.763611382105257e-05
GLY 471,R GLY 471,0.0,0.0,0.0,-0.00029850746268655307,0.0004576032751270201,3.227684639133796e-05,-0.887731343283582,0.07664272260330118,0.005405960837570519,0.8866019900497519,0.0765537615274314,0.005399686007085837,0.0,0.0,0.0,-0.0014278606965173316,0.0007504691073535992,5.2934009470917694e-05
ILE 472,R ILE 472,0.0,0.0,0.0,-0.0006766169154228795,0.00046776753327534376,3.299377788367547e-05,0.772915422885572,0.08470344998140195,0.0059745207092479925,-0.772233830845771,0.08465516854830403,0.005971115199531694,0.0,0.0,0.0,4.975124378212747e-06,0.000813429032200239,5.737486016745411e-05
ASP 473,R ASP 473,0.0,0.0,0.0,-0.00048756218905471246,0.0004998452769196437,3.525636746828977e-05,89.36647761194034,1.2072826775115264,0.08515515436847851,-89.35247761194029,1.2061145794864445,0.08507276308639004,0.0,0.0,0.0,0.013512437810943476,0.001334984497783251,9.416254627506087e-05
PRO 474,R PRO 474,0.0,0.0,0.0,-0.0003930348258706256,0.0004884244583591724,3.445080503817528e-05,-0.4350895522388061,0.09046525371461703,0.006380927009514089,0.4347014925373134,0.09049988564221972,0.006383369757344419,0.0,0.0,0.0,-0.0007810945273631621,0.000773851770821615,5.458329538734389e-05
THR 475,R THR 475,0.0,0.0,0.0,-0.00021890547263681668,0.00041350437323741735,2.916634968013698e-05,-0.1073034825870648,0.1336327574678775,0.009425727961506276,0.10719900497512441,0.1335508556460273,0.00941995105240899,0.0,0.0,0.0,-0.0003233830845771893,0.0007596153108057021,5.357913292158685e-05
GLY 476,R GLY 476,0.0,0.0,0.0,-0.0001791044776119316,0.00038343977846759725,2.704575666879119e-05,-0.334960199004975,0.1499435993732154,0.010576206044395556,0.33458208955223895,0.1498288724595478,0.010568113831837912,0.0,0.0,0.0,-0.0005572139303482316,0.0007109381364336101,5.0145709768012886e-05
SER 477,R SER 477,0.0,0.0,0.0,-0.00026865671641792063,0.0004432609673109869,3.1265217997404606e-05,0.7353233830845769,0.27203197042961424,0.019187655771590425,-0.7347363184079602,0.27184324778728763,0.019174344302752593,0.0,0.0,0.0,0.0003184079601989898,0.0007317323904818049,5.16124233608073e-05
TYR 478,R TYR 478,0.0,0.0,0.0,-0.0007512437810945137,0.00043229221883040765,3.049154213218138e-05,-1.1353532338308459,0.16990377610962193,0.011984088359674268,1.1342139303482586,0.16975495656558184,0.011973591438379992,0.0,0.0,0.0,-0.001890547263681619,0.000771352884639587,5.4407037546041576e-05
HID 479,R HID 479,0.0,0.0,0.0,-0.0006119402985074604,0.0004873082900690874,3.4372076597178086e-05,-0.5478706467661688,0.23692957826912572,0.016711723929935446,0.5475572139303482,0.23678547496505592,0.016701559666559805,0.0,0.0,0.0,-0.0009253731343282166,0.00077228290196761,5.447263591054093e-05
GLY 480,R GLY 480,0.0,0.0,0.0,-0.00036318407960198983,0.0004809172526803806,3.392128757688682e-05,-0.994741293532339,0.13635486602564917,0.009617730695217817,0.9936019900497518,0.13623337744608233,0.009609161551520381,0.0,0.0,0.0,-0.0015024875621890506,0.0007270493636669702,5.128210811752811e-05
ASP 481,R ASP 481,0.0,0.0,0.0,-0.0011442786069651805,0.00036525681279556404,2.5763229156783586e-05,100.51722885572144,1.8921079501119198,0.1334590047342642,-100.48899502487559,1.8889724851704892,0.13323784608925257,0.0,0.0,0.0,0.027089552238807067,0.0033475230760652242,0.0002361160725688095
SER 482,R SER 482,0.0,0.0,0.0,-0.0007462686567164098,0.00043514566379442037,3.0692808621727395e-05,-0.24514427860696517,0.4854548096563773,0.0342413421688596,0.2449203980099504,0.484847202305965,0.034198484850781925,0.0,0.0,0.0,-0.0009701492537313801,0.0009768995923555488,6.890518446020382e-05
ASP 483,R ASP 483,0.0,0.0,0.0,-0.000676616915422877,0.00046776753327534327,3.2993777883675436e-05,92.6222189054726,2.0167658785311735,0.14225169706351776,-92.60528855721394,2.014722253196625,0.14210755084649962,0.0,0.0,0.0,0.01625373134328639,0.0021208039655184526,0.00014958997791739704
LEU 484,R LEU 484,0.0,0.0,0.0,-0.0012786069651741247,0.00044831364481866823,3.162160639024364e-05,-0.33423383084577113,0.1664313763524724,0.011739164165152879,0.33413432835820905,0.16621542955023372,0.011723932452131105,0.0,0.0,0.0,-0.0013781094527363102,0.0007097882859736489,5.006460556993022e-05
GLN 485,R GLN 485,0.0,0.0,0.0,-0.0011044776119403129,0.00030587912734212995,2.1575050145342525e-05,-1.1206019900497515,0.34765720635471925,0.024521848632394923,1.1192089552238806,0.34718066485499577,0.02448823598663446,0.0,0.0,0.0,-0.0024975124378103213,0.0008353173086105722,5.8918740147927086e-05
LEU 486,R LEU 486,0.0,0.0,0.0,-0.0005820895522388049,0.000493215272891291,3.478872304083743e-05,-0.3352437810945273,0.1270236992563514,0.008959560938060855,0.3348059701492537,0.1269241445581572,0.008952538891069915,0.0,0.0,0.0,-0.0010199004975123675,0.0007528400555918094,5.310124326544262e-05
GLU 487,R GLU 487,0.0,0.0,0.0,-0.0006915422885572101,0.0004618566354338349,3.257685529584584e-05,93.09528855721392,1.5154403712211868,0.10689092219359908,-93.07822388059702,1.513707913168739,0.10676872402440378,0.0,0.0,0.0,0.016373134328360597,0.0018595122205478452,0.00013115987923989096
ARG 488,R ARG 488,0.0,0.0,0.0,-0.0008756218905472418,0.00033001241695077607,2.3277281147512966e-05,-95.59733830845765,1.2097734852259396,0.08533084239860932,95.57731343283587,1.2083234535562026,0.0852285650504988,0.0,0.0,0.0,-0.020900497512436788,0.0017016380025654464,0.00012002429048879198
ILE 489,R ILE 489,0.0,0.0,0.0,-0.0006517412935323648,0.000476418492333316,3.3603969488126765e-05,0.19815422885572154,0.12934439005359127,0.009123249846020509,-0.19788557213930352,0.12915069620079575,0.009109587735031701,0.0,0.0,0.0,-0.000383084577114463,0.000703588837001417,4.962733015459993e-05
ASN 490,R ASN 490,0.0,0.0,0.0,-0.0003880597014925642,0.0004873082900691232,3.437207659718061e-05,0.48879104477611995,0.23121688924049924,0.016308781913824923,-0.4881343283582089,0.23092887678892965,0.016288467081822192,0.0,0.0,0.0,0.0002686567164178146,0.0008330622563483935,5.875968102526111e-05
VAL 491,R VAL 491,0.0,0.0,0.0,-0.0005572139303483023,0.000496715780073617,3.503562978027095e-05,-0.45276616915422885,0.15554526160482274,0.010971316834054046,0.452542288557214,0.15539757853859276,0.010960900073723861,0.0,0.0,0.0,-0.000781094527363464,0.0007802543251788028,5.503489675195777e-05
TYR 492,R TYR 492,0.0,0.0,0.0,-0.0009154228855720253,0.00027825137222104774,1.96263385502755e-05,0.050353233830845626,0.15298463357943168,0.010790704058898622,-0.050407960199004946,0.15270454917788243,0.010770948428428309,0.0,0.0,0.0,-0.0009701492537316972,0.0006976181778034415,4.920619232569215e-05
TYR 493,R TYR 493,0.0,0.0,0.0,-0.000587064676616948,0.000492361393780644,3.472849505212062e-05,0.46858706467661687,0.14405583367487015,0.010160915072142509,-0.4683184079601989,0.14392904591555533,0.010151972153124784,0.0,0.0,0.0,-0.0003184079601992527,0.0007714491453215757,5.441382725104361e-05
ASN 494,R ASN 494,0.0,0.0,0.0,-0.00017412935323382492,0.00037922067662007685,2.6748164169690245e-05,-0.02275124378109506,0.18556987073960549,0.01308908947616275,0.02282587064676617,0.1854299683480408,0.013079221522308922,0.0,0.0,0.0,-9.950248756315907e-05,0.0007193486213577891,5.0738939634864336e-05
GLU 495,R GLU 495,0.0,0.0,0.0,-0.00023383084577114228,0.00042326585184384127,2.9854871294070844e-05,81.39063184079603,0.8591663805302039,0.060600923980007944,-81.38303980099502,0.8585358347266019,0.060556448708191074,0.0,0.0,0.0,0.00735820895522423,0.0009980302870404426,7.039562874580746e-05
ALA 496,R ALA 496,0.0,0.0,0.0,-0.00011442786069652304,0.0003183302143889986,2.2453282111460782e-05,0.18345771144278614,0.0818941159157859,0.005776365562581543,-0.183407960199005,0.08176585145400493,0.005767318485002777,0.0,0.0,0.0,-6.4676616915471e-05,0.0006844368131133416,4.8276450546172625e-05
ALA 497,R ALA 497,0.0,0.0,0.0,-9.45273631840801e-05,0.0002925610035420743,2.0635662121959394e-05,-0.10970646766169155,0.09346901158845948,0.006592795754255641,0.109636815920398,0.09344097792741043,0.0065908184122639,0.0,0.0,0.0,-0.00016417910447759606,0.0006675942162522021,4.7088465360604774e-05
GLY 498,R GLY 498,0.0,0.0,0.0,-3.48258706467651e-05,0.0001833385649023653,1.2931705297169043e-05,0.13423383084577112,0.10805089113181504,0.007621322234944043,-0.13425870646766178,0.10804694362260997,0.007621043799112908,0.0,0.0,0.0,-5.970149253727924e-05,0.0005955205177092354,4.200477863200519e-05
ASN 499,R ASN 499,0.0,0.0,0.0,-0.00013432835820895479,0.0003410047659342037,2.4052621663857805e-05,0.02674129353233824,0.34384597201937483,0.024253024889450428,-0.02677611940298504,0.3437086070989438,0.024243335915010548,0.0,0.0,0.0,-0.00016915422885603417,0.0007798735585063025,5.5008039541646446e-05
LYS 500,R LYS 500,0.0,0.0,0.0,-0.00025373134328358064,0.0004351456637944231,3.069280862172759e-05,-80.23678109452734,0.7686100990873658,0.05421357636959163,80.22927363184077,0.768158559088137,0.05418172719370754,0.0,0.0,0.0,-0.007761194029849348,0.0008479924006792936,5.981277221005475e-05
TYR 501,R TYR 501,0.0,0.0,0.0,-0.00046268656716419,0.0004986057638355354,3.5168938956322246e-05,-0.269960199004975,0.2055518440806004,0.014498509205390165,0.26980099502487565,0.20546116118436772,0.014492112927061058,0.0,0.0,0.0,-0.0006218905472637446,0.000801936963540766,5.656427214284359e-05
VAL 502,R VAL 502,0.0,0.0,0.0,-0.00027860696517412794,0.0004483136448186569,3.162160639024284e-05,0.081995024875622,0.10287540150081857,0.007256271342829544,-0.08198507462686569,0.10281048002080748,0.007251692134699456,0.0,0.0,0.0,-0.0002686567164178024,0.0007838308062985924,5.528716227976223e-05
PRO 503,R PRO 503,0.0,0.0,0.0,-0.0003482587064676476,0.00047641849233327863,3.360396948812413e-05,-1.0584577114427864,0.06684309579498639,0.004714748456940995,1.0574029850746267,0.06672451563042132,0.004706384457020619,0.0,0.0,0.0,-0.0014029850746267863,0.0008175871823678995,5.7668153466538215e-05
ARG 504,R ARG 504,0.0,0.0,0.0,-0.0004427860696517831,0.0004967157800736267,3.5035629780271626e-05,-86.31822885572139,0.7177957880853925,0.0506294112207799,86.30699004975128,0.7171642955169978,0.050584869169323456,0.0,0.0,0.0,-0.011681592039794839,0.001016338884964813,7.16870176736547e-05
ALA 505,R ALA 505,0.0,0.0,0.0,-0.00020398009950247834,0.00040295436281225226,2.8422209320071713e-05,-0.6683482587064676,0.08325103264984995,0.0058720750895272684,0.6677213930348258,0.08311349304666298,0.005862373793915782,0.0,0.0,0.0,-0.0008308457711441928,0.0007338603586273837,5.176251866102437e-05
ILE 506,R ILE 506,0.0,0.0,0.0,-0.00028358208955224956,0.00045073638419528586,3.179249325001017e-05,0.8424278606965168,0.06472764232918303,0.004565535874175268,-0.8416716417910443,0.0647443625298384,0.004566715226198122,0.0,0.0,0.0,0.0004726368159204012,0.0007729876859466475,5.452234753951508e-05
LEU 507,R LEU 507,0.0,0.0,0.0,-0.0003432835820895365,0.00047480518568913845,3.3490175611276144e-05,-0.7902338308457709,0.045142009752882406,0.003184071867024169,0.7895223880597019,0.04509559493846208,0.0031807980184379425,0.0,0.0,0.0,-0.001054726368159397,0.0007275598484558519,5.131811493830813e-05
VAL 508,R VAL 508,0.0,0.0,0.0,-0.00021393034825870942,0.0004100782295521425,2.892468813736596e-05,0.7807412935323386,0.043657335256624435,0.0030793510023329057,-0.7800049751243783,0.04360445199695328,0.0030756209047967695,0.0,0.0,0.0,0.0005223880597017244,0.0006916317634231352,4.878394321190596e-05
ASP 509,R ASP 509,0.0,0.0,0.0,-0.0002487562189054723,0.0004322922188304166,3.049154213218201e-05,85.79501990049752,0.6493316423035317,0.04580032271370596,-85.78151243781092,0.6486975478247307,0.045755597137639714,0.0,0.0,0.0,0.01325870646766349,0.001008785446969557,7.115423923619335e-05
LEU 510,R LEU 510,0.0,0.0,0.0,-0.0002039800995024811,0.0004029543628122577,2.8422209320072096e-05,-0.6169502487562184,0.06792216435292749,0.004790860084596457,0.616542288557214,0.06785453751540026,0.004786090055260035,0.0,0.0,0.0,-0.0006119402985071986,0.0006606620502905072,4.6599508073656205e-05
GLU 511,R GLU 511,0.0,0.0,0.0,-0.00026865671641794275,0.0004432609673110234,3.126521799740718e-05,78.41101990049752,0.6470606633781842,0.04564014021083585,-78.40309452736314,0.6466341757443957,0.04561005809256479,0.0,0.0,0.0,0.007656716417909536,0.0008733575425884259,6.160189137417852e-05
PRO 512,R PRO 512,0.0,0.0,0.0,-0.0001492537313433014,0.000356338399591485,2.5134172791392326e-05,0.76744776119403,0.10900435203992653,0.007688574182086943,-0.7670248756218905,0.1089183562877619,0.007682508509409765,0.0,0.0,0.0,0.0002736318407963543,0.0006614857720675968,4.665760892807194e-05
GLY 513,R GLY 513,0.0,0.0,0.0,-8.457711442786242e-05,0.00027825137222109154,1.962633855027859e-05,0.438776119402985,0.10126097816224126,0.007142398700429014,-0.4384477611940298,0.10113956913709214,0.007133835168067554,0.0,0.0,0.0,0.00024378109452732915,0.0006876838564404313,4.850547932369919e-05
THR 514,R THR 514,0.0,0.0,0.0,-0.0001890547263681638,0.0003915520869642085,2.7617954792048908e-05,0.08161194029850738,0.12357348673400152,0.008716201710418862,-0.08154726368159212,0.1234166949888275,0.008705142473412732,0.0,0.0,0.0,-0.00012437810945273257,0.0007258227353166236,5.119558842460762e-05
MET 515,R MET 515,0.0,0.0,0.0,-0.00030845771144274325,0.0004618566354337738,3.257685529584153e-05,1.029577114427861,0.15632252433847726,0.011026140720209396,-1.0287064676616917,0.15617147868349404,0.011015486781155706,0.0,0.0,0.0,0.0005621890547264115,0.0008025848688587182,5.6609971860394495e-05
ASP 516,R ASP 516,0.0,0.0,0.0,-0.00020398009950249436,0.0004029543628122839,2.8422209320073945e-05,79.94020895522385,0.7000507274615911,0.04937777114936557,-79.93173631840796,0.6996566145100532,0.04934997256511354,0.0,0.0,0.0,0.008268656716417093,0.0008330622563507536,5.875968102542758e-05
SER 517,R SER 517,0.0,0.0,0.0,-0.00022885572139304166,0.000420096155872342,2.9631298178360676e-05,0.1847562189054727,0.38881596674218966,0.027424963751742602,-0.1846467661691543,0.38848140315721036,0.027401365455953494,0.0,0.0,0.0,-0.00011940298507456428,0.0007435772362436091,5.244789436366829e-05
VAL 518,R VAL 518,0.0,0.0,0.0,-0.0004427860696517483,0.0004967157800735869,3.503562978026882e-05,0.3408955223880596,0.13592324447242746,0.009587286458190316,-0.34064179104477593,0.13566208034876004,0.00956886536122548,0.0,0.0,0.0,-0.000189054726368224,0.0008005468292743135,5.646621963181387e-05
ARG 519,R ARG 519,0.0,0.0,0.0,-0.0003532338308457455,0.000477974572118391,3.371372689355965e-05,-79.55793034825872,0.6842538843342159,0.048263547744935555,79.55003980099504,0.6838672359590424,0.04823627567130481,0.0,0.0,0.0,-0.008243781094525154,0.0009061830901508082,6.391722698030695e-05
SER 520,R SER 520,0.0,0.0,0.0,-0.0001990049751243733,0.0003992517939848438,2.8161050251088986e-05,0.4279502487562189,0.163969137711426,0.011565491242086907,-0.42762686567164204,0.16380711589712457,0.011554063104447811,0.0,0.0,0.0,0.00012437810945276239,0.0007189355981911991,5.070980722688411e-05
GLY 521,R GLY 521,0.0,0.0,0.0,-0.0002636815920398007,0.0004406286532434728,3.107954887869621e-05,-1.0040348258706464,0.07679515804786649,0.005416712804823078,1.0028507462686562,0.0767244706074324,0.0054117268972024325,0.0,0.0,0.0,-0.0014477611940297555,0.0007251745116348899,5.1149866251406965e-05
PRO 522,R PRO 522,0.0,0.0,0.0,-0.0006318407960198977,0.00048230488749839224,3.401916379041654e-05,-0.172089552238806,0.18369340111238963,0.012956733513677899,0.17197512437810952,0.18348599083837372,0.012942103920931782,0.0,0.0,0.0,-0.0007462686567162517,0.0007399734481334016,5.219370274926647e-05
PHE 523,R PHE 523,0.0,0.0,0.0,-0.0008706467661691666,0.00033559048664756706,2.367072784807149e-05,-0.09016417910447758,0.11625652674321468,0.008200103145327436,0.09007462686567161,0.11611762522779379,0.008190305787833611,0.0,0.0,0.0,-0.0009601990049750694,0.0006899476944624035,4.8665158146080394e-05
GLY 524,R GLY 524,0.0,0.0,0.0,-0.00015422885572139372,0.0003611679883160521,2.547482571471968e-05,-0.38556716417910475,0.1046767909500469,0.007383331557876257,0.3853034825870648,0.10459693991038922,0.007377699299801828,0.0,0.0,0.0,-0.00041791044776129437,0.000672470467228028,4.743240958536727e-05
GLN 525,R GLN 525,0.0,0.0,0.0,-0.00028358208955225564,0.0004507363841952954,3.179249325001084e-05,-0.13585572139303473,0.5597846548278174,0.03948416521077197,0.13573134328358222,0.5593143434498555,0.03945099200391859,0.0,0.0,0.0,-0.00040796019900522627,0.0008059087256252121,5.684441864019333e-05
ILE 526,R ILE 526,0.0,0.0,0.0,-0.00039800995024877534,0.0004894875174626637,3.452578744597989e-05,-0.6848606965174125,0.0926468741032709,0.006534806647174563,0.6842537313432837,0.09262624999193847,0.006533351934523632,0.0,0.0,0.0,-0.0010049751243780827,0.000788584678649495,5.562247458186829e-05
PHE 527,R PHE 527,0.0,0.0,0.0,-0.0005024875621890745,0.0004999938119960828,3.526684432478652e-05,-0.617457711442786,0.08070485169616431,0.005692481332240785,0.6168706467661687,0.08056617553834607,0.005682699870246664,0.0,0.0,0.0,-0.00108955223880587,0.0008115707382547062,5.72437862187083e-05
ARG 528,R ARG 528,0.0,0.0,0.0,-0.0003333333333333314,0.0004714045207910291,3.325031120358758e-05,-80.3110149253732,0.6940057097327983,0.04895138847408642,80.3035671641791,0.6935560444403585,0.0489196715298238,0.0,0.0,0.0,-0.007781094527369088,0.0009152335949658674,6.455560036956786e-05
PRO 529,R PRO 529,0.0,0.0,0.0,-0.00013930348258706535,0.0003462629381354309,2.442350453481432e-05,0.3635820895522389,0.13709148079686237,0.00966968749516301,-0.36338308457711443,0.13699169278818663,0.00966264899171954,0.0,0.0,0.0,5.970149253731127e-05,0.0006739044254006521,4.753355319640578e-05
ASP 530,R ASP 530,0.0,0.0,0.0,-8.955223880597022e-05,0.00028553920104043296,2.0140382360963628e-05,76.25895522388059,0.6267403494735994,0.0442068557782889,-76.25345273631842,0.6264058965800916,0.044183265290074214,0.0,0.0,0.0,0.005412935323381781,0.0007354775351959917,5.187658550129806e-05
ASN 531,R ASN 531,0.0,0.0,0.0,-0.0002089552238805939,0.0004065623424440607,2.867669658161203e-05,-0.6948059701492529,0.09757001396970415,0.006882058159279301,0.6943383084577115,0.09748726144682678,0.006876221246358022,0.0,0.0,0.0,-0.0006766169154222278,0.0007192453878017459,5.073165810124788e-05
PHE 532,R PHE 532,0.0,0.0,0.0,-0.00021393034825872268,0.000410078229552168,2.8924688137367756e-05,-0.6526268656716416,0.07536184733971672,0.005315614862407416,0.652124378109453,0.07529503794434866,0.005310902490995313,0.0,0.0,0.0,-0.0007164179104476204,0.0006868915521792904,4.844959448999701e-05
VAL 533,R VAL 533,0.0,0.0,0.0,-0.00014925373134329367,0.00035633839959146657,2.5134172791391025e-05,0.6593731343283584,0.06147082044188163,0.004335817370191231,-0.6588905472636818,0.061401443580990187,0.00433092390372405,0.0,0.0,0.0,0.0003333333333336189,0.0007006275320313584,4.941845580681483e-05
PHE 534,R PHE 534,0.0,0.0,0.0,-0.00020895522388058948,0.00040656234244405213,2.8676696581611428e-05,-0.44459701492537324,0.05701890924061818,0.004021803765390935,0.4442189054726368,0.057030687739810154,0.00402263455666758,0.0,0.0,0.0,-0.0005870646766168905,0.0006568671619543369,4.633183728859713e-05
GLY 535,R GLY 535,0.0,0.0,0.0,-6.965174129352688e-05,0.0002545591802082593,1.7955220173645456e-05,-0.26867164179104486,0.11549030948036988,0.008146058346613161,0.2685174129353233,0.11539079584802896,0.008139039196184177,0.0,0.0,0.0,-0.00022388059701486095,0.0006944175881542005,4.89804401379667e-05
GLN 536,R GLN 536,0.0,0.0,0.0,-0.00010945273631840861,0.00031220639780571793,2.2021341393526863e-05,-0.8768756218905484,0.26006221883313296,0.018343374590440973,0.8763880597014932,0.2600336921467257,0.01834136247312174,0.0,0.0,0.0,-0.0005970149253734751,0.0006778595554322248,4.7812526559197824e-05
SER 537,R SER 537,0.0,0.0,0.0,-8.955223880596968e-05,0.00028553920104043123,2.0140382360963506e-05,0.14472139303482578,0.25918750198288726,0.018281676820897128,-0.14456218905472637,0.2590670351850775,0.018273179748127963,0.0,0.0,0.0,6.965174129345148e-05,0.0006579966414872543,4.6411504632271666e-05
GLY 538,R GLY 538,0.0,0.0,0.0,-6.965174129353074e-05,0.00025455918020827345,1.7955220173646452e-05,-0.7150298507462686,0.08866314531860917,0.006253816083871477,0.7143681592039802,0.08860002235489566,0.006249363733299945,0.0,0.0,0.0,-0.0007313432835819949,0.0006209146571869817,4.37959431269182e-05
ALA 539,R ALA 539,0.0,0.0,0.0,-0.00015422885572139372,0.0003611679883160521,2.547482571471968e-05,-0.3476766169154228,0.13961952528672705,0.009848002004925163,0.34729850746268665,0.1395067731295365,0.009840049080949867,0.0,0.0,0.0,-0.000532338308457666,0.0006912379873814765,4.875616839144455e-05
GLY 540,R GLY 540,0.0,0.0,0.0,-0.00015422885572138653,0.00036116798831603526,2.547482571471849e-05,-0.12716915422885572,0.11704662184511905,0.008255832156951396,0.12706467661691548,0.11694677445633626,0.00824878946515811,0.0,0.0,0.0,-0.0002587064676616056,0.0006711809732951074,4.734145569614109e-05
ASN 541,R ASN 541,0.0,0.0,0.0,-0.00035323383084575325,0.00047797457211840174,3.3713726893560406e-05,0.47513432835820935,0.23685286669862157,0.016706313112941372,-0.47422885572139295,0.23651368616733776,0.016682389162868808,0.0,0.0,0.0,0.0005522388059698873,0.0008155866323762821,5.7527045549948883e-05
ASN 542,R ASN 542,0.0,0.0,0.0,-0.00020398009950248498,0.0004029543628122654,2.8422209320072638e-05,0.274850746268657,0.19074743691200144,0.013454286836214477,-0.274810945273632,0.19053450368406055,0.013439267684334604,0.0,0.0,0.0,-0.00016417910447747675,0.0007517213730152455,5.3022337480350945e-05
TRP 543,R TRP 543,0.0,0.0,0.0,-0.00045273631840793904,0.0004977611318718476,3.510936321106213e-05,-0.1409651741293532,0.1156843955949706,0.008159748125616425,0.1406716417910448,0.11558956227642159,0.008153059099068839,0.0,0.0,0.0,-0.0007462686567166053,0.0007598759439618606,5.359751656699123e-05
ALA 544,R ALA 544,0.0,0.0,0.0,-0.00012437810945272924,0.00033001241695076734,2.327728114751235e-05,-0.3912139303482587,0.08148808175210022,0.005747726120857093,0.3909104477611943,0.08153338870017408,0.005750921826576276,0.0,0.0,0.0,-0.0004278606965174365,0.0006356098653991441,4.4832463195576005e-05
LYS 545,R LYS 545,0.0,0.0,0.0,-0.00016417910447760048,0.0003704380192832833,2.6128683284880676e-05,-79.80213432835819,0.7115113945292963,0.05018614427646766,79.7929800995025,0.7109918162607644,0.05014949605108722,0.0,0.0,0.0,-0.009318407960194999,0.0009132030190353423,6.441237458654148e-05
GLY 546,R GLY 546,0.0,0.0,0.0,-8.457711442787127e-05,0.00027825137222112066,1.9626338550280642e-05,-0.47814925373134287,0.1542610297045659,0.010880734099994856,0.4776368159203981,0.15415390138188073,0.010873177850720828,0.0,0.0,0.0,-0.0005970149253731111,0.0005916424938872695,4.17312439219033e-05
HIE 547,R HIE 547,0.0,0.0,0.0,-0.00018407960199002285,0.00038754909640094734,2.7335605607636947e-05,-1.1790248756218904,0.17398551543220034,0.0122719920533001,1.1780746268656723,0.17379194802118655,0.012258338860826933,0.0,0.0,0.0,-0.0011343283582088436,0.0007376618106606682,5.203065241358177e-05
TYR 548,R TYR 548,0.0,0.0,0.0,-0.00016915422885572872,0.00037488808425443425,2.64425666666494e-05,-0.32814427860696527,0.15195719507128383,0.010718234134169984,0.3278407960199006,0.15190090553335708,0.01071426377629045,0.0,0.0,0.0,-0.0004726368159202112,0.0006233415907379243,4.3967125820931955e-05
THR 549,R THR 549,0.0,0.0,0.0,-0.00010945273631840143,0.00031220639780569744,2.202134139352542e-05,-0.2945024875621892,0.1331435511682505,0.009391222009637044,0.2943432835820896,0.13307281726068493,0.009386232824477652,0.0,0.0,0.0,-0.00026865671641818577,0.0006746752943480753,4.758792609965243e-05
GLU 550,R GLU 550,0.0,0.0,0.0,-0.0001890547263681627,0.0003915520869642063,2.7617954792048752e-05,76.03553233830851,0.5838770232695958,0.041183509856377816,-76.02941791044769,0.583465725831141,0.04115449917187502,0.0,0.0,0.0,0.005925373134326674,0.0008222060999036301,5.799394678992221e-05
GLY 551,R GLY 551,0.0,0.0,0.0,-4.477611940298677e-05,0.00020681203672464992,1.4587396341051924e-05,-0.4059701492537316,0.0854038641072826,0.0060239241125455275,0.4055920398009954,0.08534497007284315,0.006019770047646319,0.0,0.0,0.0,-0.00042288557213935023,0.0006271420065335768,4.423518648292228e-05
ALA 552,R ALA 552,0.0,0.0,0.0,-3.9800995024877866e-05,0.00019549137019293143,1.3788898090377444e-05,-0.2426815920398011,0.11821154033389497,0.008337999171840468,0.24250746268656723,0.11809339921999532,0.00832966614016629,0.0,0.0,0.0,-0.0002139303482586111,0.0006903780600478177,4.869551379396923e-05
GLU 553,R GLU 553,0.0,0.0,0.0,-7.462686567164407e-05,0.00026278831136805294,1.8535658332234038e-05,72.19853731343284,0.7571580011182403,0.05340580766010104,-72.19436815920402,0.7568487521341755,0.05338399491858916,0.0,0.0,0.0,0.004094527363184258,0.0006586733995383339,4.645923946470427e-05
LEU 554,R LEU 554,0.0,0.0,0.0,-0.00013432835820894706,0.0003410047659341842,2.405262166385643e-05,-0.41535820895522374,0.10012559796543792,0.007062315156014222,0.415094527363184,0.10007835745925203,0.007058983067621307,0.0,0.0,0.0,-0.000398009950248661,0.0006988234746037139,4.9291207407080205e-05
VAL 555,R VAL 555,0.0,0.0,0.0,-0.0001194029850746336,0.0003242621042149501,2.2871685359709897e-05,0.06820398009950242,0.07687039673766878,0.005422019732822577,-0.0681791044776119,0.07680807483199308,0.005417623884528546,0.0,0.0,0.0,-9.45273631842081e-05,0.0006277337431079671,4.4276924362771216e-05
ASP 556,R ASP 556,0.0,0.0,0.0,-0.00013432835820895367,0.000341004765934201,2.4052621663857615e-05,74.52878606965174,0.9593284804159815,0.06766581378297037,-74.52402985074627,0.9589308511135329,0.06763776717444847,0.0,0.0,0.0,0.004621890547269631,0.0007236711327807986,5.104382608303618e-05
SER 557,R SER 557,0.0,0.0,0.0,-5.970149253731017e-05,0.0002369329532296519,1.6711961981296528e-05,0.10786069651741294,0.2052892159529565,0.014479984845546686,-0.10784079601990049,0.20510090837022577,0.014466702652755483,0.0,0.0,0.0,-3.980099502489637e-05,0.0006604746975234116,4.658629322836722e-05
VAL 558,R VAL 558,0.0,0.0,0.0,-0.00017910447761193603,0.00038343977846760674,2.7045756668791856e-05,-0.0015472636815921101,0.09086915312703747,0.0064094158774939515,0.0014776119402985014,0.090808972019687,0.006405171029471235,0.0,0.0,0.0,-0.00024875621890558993,0.0006524435091334133,4.601981687626524e-05
LEU 559,R LEU 559,0.0,0.0,0.0,-0.00013432835820894926,0.0003410047659341898,2.4052621663856822e-05,0.33573134328358206,0.07835242148728973,0.005526553698796484,-0.33562189054726366,0.07829505565301943,0.005522507424826221,0.0,0.0,0.0,-2.4875621890582083e-05,0.0006574321442787888,4.637168806915611e-05
ASP 560,R ASP 560,0.0,0.0,0.0,-8.955223880596471e-05,0.0002855392010404154,2.014038236096239e-05,74.36635323383088,0.6080447659577908,0.04288817099140952,-74.36184079601992,0.6077898174670232,0.042870188311386254,0.0,0.0,0.0,0.004422885572142747,0.0006730591273411144,4.7473930468366904e-05
VAL 561,R VAL 561,0.0,0.0,0.0,-0.00014925373134328207,0.00035633839959143887,2.5134172791389074e-05,-0.06785074626865668,0.10671717217838735,0.007527248953285269,0.06779601990049752,0.10656496948095658,0.007516513402749805,0.0,0.0,0.0,-0.0002039800995024787,0.0006640626353620566,4.6839366850813355e-05
VAL 562,R VAL 562,0.0,0.0,0.0,-0.0002039800995024861,0.00040295436281226755,2.842220932007279e-05,0.11547263681592071,0.07622414248794353,0.005376436472645208,-0.11546766169154232,0.0762029902326868,0.005374944507594122,0.0,0.0,0.0,-0.000199004975124037,0.0006618224536643452,4.6681356616892614e-05
ARG 563,R ARG 563,0.0,0.0,0.0,-0.00016417910447761374,0.0003704380192833133,2.612868328488279e-05,-76.00002487562185,0.6322974883842546,0.044598826135023695,75.99489054726368,0.6319767046204157,0.044576199792877455,0.0,0.0,0.0,-0.005298507462685566,0.0007196238384339595,5.0758351950672955e-05
LYS 564,R LYS 564,0.0,0.0,0.0,-0.00019402985074627212,0.00039545197908931364,2.7893031973325346e-05,-74.58529850746271,0.840084614574398,0.05925499998403119,74.58060199004974,0.8397050541138964,0.05922822785335438,0.0,0.0,0.0,-0.004890547263682319,0.000771352884639642,5.440703754604546e-05
GLU 565,R GLU 565,0.0,0.0,0.0,-0.00024378109452737444,0.0004293621693610431,3.028487237743487e-05,82.74273631840794,0.7191709676587891,0.05072640890909126,-82.73381592039797,0.7186414705079696,0.05068906105969725,0.0,0.0,0.0,0.008676616915423168,0.0008752543326186898,6.173568062738361e-05
SER 566,R SER 566,0.0,0.0,0.0,-0.0001243781094527298,0.00033001241695076875,2.327728114751245e-05,0.2884278606965174,0.3131596735122977,0.022088580277560915,-0.2883432835820896,0.3129438723333773,0.022073358836016056,0.0,0.0,0.0,-3.980099502486682e-05,0.0006753719890409062,4.763706715437044e-05
GLU 567,R GLU 567,0.0,0.0,0.0,-0.00011442786069651697,0.00031833021438898163,2.2453282111459586e-05,76.40653233830845,0.9332465987764993,0.0658261396961952,-76.40147263681591,0.9328323107089936,0.06579691806898344,0.0,0.0,0.0,0.004945273631840654,0.0008237700312787292,5.81042580038152e-05
SER 568,R SER 568,0.0,0.0,0.0,-7.960199004975629e-05,0.0002706760300246031,1.9092015109586413e-05,0.05672139303482595,0.45314986262830254,0.03196272689317992,-0.056621890547263826,0.4528527555699222,0.031941770577073,0.0,0.0,0.0,1.9900497512618172e-05,0.0006835683299721094,4.82151924685611e-05
CYS 569,R CYS 569,0.0,0.0,0.0,-0.00021393034825870278,0.0004100782295521298,2.8924688137365063e-05,-0.1108656716417911,0.49940452786634276,0.0352252794270458,0.11078606965174133,0.4990820419350558,0.03520253302326487,0.0,0.0,0.0,-0.00029353233830867507,0.0007454058029981789,5.257687151803235e-05
ASP 570,R ASP 570,0.0,0.0,0.0,-0.0001542288557213904,0.0003611679883160443,2.547482571471913e-05,82.27118905472636,0.693181628601566,0.04889326227278377,-82.26316417910449,0.6927475457199338,0.04886264442703592,0.0,0.0,0.0,0.007870646766167992,0.0008657002339902223,6.10617864692766e-05
CYM 571,R CYM 571,0.0,0.0,0.0,-0.00018407960199004716,0.00038754909640099846,2.7335605607640552e-05,87.44431343283581,0.649292470857361,0.04579755977292362,-87.43268656716417,0.6487020997347874,0.045755918204619946,0.0,0.0,0.0,0.011442786069652081,0.0009239544038007805,6.517071879741256e-05
LEU 572,R LEU 572,0.0,0.0,0.0,-0.0002835820895522584,0.00045073638419529984,3.179249325001115e-05,-0.14712437810945242,0.0826132839157217,0.005827091762163596,0.14699004975124372,0.08257100005598993,0.005824109288655257,0.0,0.0,0.0,-0.0004179104477609801,0.0007154844665202591,5.0466383167499277e-05
GLN 573,R GLN 573,0.0,0.0,0.0,-0.0005522388059701525,0.0004972636193718732,3.5074271384992946e-05,-1.0175671641791049,0.1907048374877023,0.013451282104497728,1.016328358208956,0.19040588132610767,0.013430195362706258,0.0,0.0,0.0,-0.0017910447761195416,0.0007829777342443858,5.5226991216417616e-05
GLY 574,R GLY 574,0.0,0.0,0.0,-0.0001641791044776292,0.00037043801928334815,2.612868328488525e-05,-0.23516417910447762,0.20368026331026057,0.014366498076281719,0.2349950248756219,0.2034281443790334,0.014348714978000115,0.0,0.0,0.0,-0.00033333333333345155,0.0007618603398562767,5.373748506141665e-05
PHE 575,R PHE 575,0.0,0.0,0.0,-0.000477611940298488,0.0004994985233039046,3.5231909354025296e-05,0.7664228855721396,0.1211458775829981,0.008544971363251015,-0.7654427860696515,0.12097365347884301,0.008532823611569918,0.0,0.0,0.0,0.0005024875621890767,0.0007472961417515842,5.2710205733252546e-05
GLN 576,R GLN 576,0.0,0.0,0.0,-0.0007562189054726663,0.0004293621693610384,3.028487237743454e-05,-1.644845771144278,0.23052078417109365,0.016259682447936706,1.6429601990049751,0.23010352073941617,0.016230250954717525,0.0,0.0,0.0,-0.002641791044775336,0.0007924047260524557,5.589191995067332e-05
LEU 577,R LEU 577,0.0,0.0,0.0,-0.0005671641791044085,0.0004954684379909183,3.4947649053320193e-05,0.9689104477611941,0.10560369896043782,0.007448710608019602,-0.9669452736318405,0.10548401586041053,0.007440268813029942,0.0,0.0,0.0,0.0013980099502485788,0.000753628714093985,5.315687094713453e-05
THR 578,R THR 578,0.0,0.0,0.0,-0.0006915422885572306,0.0004618566354338472,3.257685529584671e-05,-0.9581791044776115,0.18889713371453687,0.013323776511380399,0.9581044776119402,0.18859270396783936,0.013302303692663397,0.0,0.0,0.0,-0.0007661691542288917,0.0008581188214259609,6.0527034857854896e-05
HIE 579,R HIE 579,0.0,0.0,0.0,-0.0008507462686566912,0.0003563383995914295,2.513417279138841e-05,1.4068059701492528,0.3322928744228812,0.0234381322155231,-1.4049999999999994,0.33181874810209594,0.023404689923350194,0.0,0.0,0.0,0.000955223880597197,0.0008770059165925456,6.185922783506035e-05
SER 580,R SER 580,0.0,0.0,0.0,-0.0006517412935323726,0.0004764184923333213,3.360396948812714e-05,-1.5488507462686576,0.193412784185806,0.01364228593764635,1.5469253731343282,0.19309737548936792,0.013620038723522722,0.0,0.0,0.0,-0.002577114427860757,0.0008895600297944018,6.274472670585254e-05
LEU 581,R LEU 581,0.0,0.0,0.0,-0.0008955223880597244,0.0003058791273420836,2.1575050145339256e-05,-1.1648457711442786,0.14073588083271255,0.009926743653935192,1.1628905472636815,0.1405298713317431,0.009912212864101792,0.0,0.0,0.0,-0.0028507462686568775,0.0006821184008181367,4.811292235135508e-05
GLY 582,R GLY 582,0.0,0.0,0.0,-0.0004228855721393188,0.000494017575614203,3.484531311165717e-05,-0.941601990049751,0.11341830643615868,0.007999910520285156,0.9399950248756217,0.1132117066495859,0.007985338094915513,0.0,0.0,0.0,-0.002029850746268747,0.0007911855689967382,5.580592724224398e-05
GLY 583,R GLY 583,0.0,0.0,0.0,-0.000278606965174118,0.00044831364481864096,3.162160639024172e-05,-0.007786069651741229,0.12111143261240029,0.00854254180235106,0.007701492537313426,0.1209006435866364,0.008527673890831694,0.0,0.0,0.0,-0.0003631840796018683,0.0008360281666713778,5.8968880209595785e-05
GLY 584,R GLY 584,0.0,0.0,0.0,-0.00014427860696518917,0.00035137201160221726,2.4783870791904048e-05,-0.10986567164179109,0.13121171553714495,0.009254960830341072,0.10952238805970155,0.13108415414886734,0.009245963343743627,0.0,0.0,0.0,-0.00048756218905478754,0.0006549425764683454,4.619608749510822e-05
THR 585,R THR 585,0.0,0.0,0.0,-0.00031840796019901854,0.0004658587029142338,3.28591393710128e-05,-1.0444825870646766,0.1029163837058924,0.007259162004697248,1.0432985074626868,0.10285661394678426,0.007254946170942463,0.0,0.0,0.0,-0.0015024875621889777,0.0007539242483388399,5.3177716325528986e-05
GLY 586,R GLY 586,0.0,0.0,0.0,-0.00013930348258706923,0.0003462629381354405,2.4423504534815e-05,-0.7725124378109455,0.14568619958929838,0.010275912217141232,0.7714577114427853,0.1455416695139667,0.01026571785164174,0.0,0.0,0.0,-0.001194029850746164,0.0007173501397432164,5.059797761034305e-05
SER 587,R SER 587,0.0,0.0,0.0,-0.00033333333333331874,0.000471404520791011,3.3250311203586306e-05,-0.8192786069651737,0.1613145685914662,0.011378252373011181,0.8178805970149254,0.16108625566083395,0.011362148420544654,0.0,0.0,0.0,-0.0017313432835820695,0.0007774577056958744,5.483763842280694e-05
GLY 588,R GLY 588,0.0,0.0,0.0,-0.00017412935323381608,0.00037922067662005755,2.6748164169688882e-05,0.048631840796019954,0.1570094390834133,0.011074591950590322,-0.048681592039801,0.15680332171528763,0.011060053552394348,0.0,0.0,0.0,-0.00022388059701483016,0.000708601640027883,4.998090601838799e-05
MET 589,R MET 589,0.0,0.0,0.0,-0.0002039800995024894,0.00040295436281227406,2.8422209320073247e-05,-0.3846268656716417,0.1931587522139306,0.013624367903881327,0.3841442786069651,0.19298571617187135,0.013612162882516125,0.0,0.0,0.0,-0.0006865671641791294,0.0007097534129403943,5.006214581581844e-05
GLY 590,R GLY 590,0.0,0.0,0.0,-0.00014427860696518034,0.0003513720116021957,2.4783870791902523e-05,-0.6301940298507461,0.1391296584302021,0.009813449460964734,0.6293482587064677,0.13899564440526316,0.009803996840469308,0.0,0.0,0.0,-0.000990049751243757,0.000646383353986498,4.559236648983528e-05
THR 591,R THR 591,0.0,0.0,0.0,-0.000348258706467662,0.00047641849233329825,3.360396948812551e-05,0.40361691542288575,0.11100323832144932,0.007829564749614142,-0.40324378109452763,0.11087088664794363,0.007820229382348264,0.0,0.0,0.0,2.4875621890507794e-05,0.0007291909982255392,5.14331673721939e-05
LEU 592,R LEU 592,0.0,0.0,0.0,-0.00020398009950252475,0.00040295436281234393,2.8422209320078177e-05,0.023039800995024947,0.10460243810577188,0.007378087112602657,-0.023139303482587043,0.1044551868849822,0.0073677008123012745,0.0,0.0,0.0,-0.0003034825870645438,0.0006928474744351944,4.886969285515666e-05
LEU 593,R LEU 593,0.0,0.0,0.0,-0.0002437810945273518,0.0004293621693610033,3.0284872377432063e-05,-0.4981542288557211,0.08338253927082738,0.005881350851383549,0.4976368159203981,0.0832772892407916,0.005873927086658077,0.0,0.0,0.0,-0.0007611940298504482,0.00078079342677018,5.5072922046355795e-05
ILE 594,R ILE 594,0.0,0.0,0.0,-0.00039303482587063057,0.0004884244583591786,3.445080503817571e-05,-0.5792935323383086,0.08871424531242658,0.006257420399532429,0.5786268656716419,0.08863556710400003,0.006251870866594701,0.0,0.0,0.0,-0.0010597014925372299,0.0007638719843048455,5.387937552066307e-05
SER 595,R SER 595,0.0,0.0,0.0,-0.00016417910447760932,0.0003704380192833033,2.6128683284882086e-05,-0.36990547263681606,0.322395782875368,0.02274004520224414,0.3694676616915423,0.3221348566511496,0.022721640885412637,0.0,0.0,0.0,-0.0006019900497513123,0.0007335567411171925,5.174110313305324e-05
LYS 596,R LYS 596,0.0,0.0,0.0,-0.0002039800995024695,0.0004029543628122348,2.842220932007048e-05,-79.36058208955224,1.0441287231585454,0.0736471617271916,79.35335820895523,1.0435146987052664,0.07360385178157657,0.0,0.0,0.0,-0.007427860696518661,0.0009702130352772308,6.843355108816582e-05
ILE 597,R ILE 597,0.0,0.0,0.0,-0.00023880597014924732,0.00042635393603239756,3.0072687958450887e-05,-0.6341741293532341,0.11870166008455256,0.008372569553577671,0.6336318407960203,0.11859087151656644,0.008364755130506045,0.0,0.0,0.0,-0.0007810945273634052,0.000685195832863295,4.83299876714706e-05
ARG 598,R ARG 598,0.0,0.0,0.0,-0.00037810945273627675,0.00048491514153273056,3.420327691435632e-05,-92.75960696517406,0.9326354514686699,0.06578303268877309,92.74234328358204,0.931594463996159,0.06570960709378315,0.0,0.0,0.0,-0.017641791044772828,0.0013237384029048328,9.336930790325866e-05
GLU 599,R GLU 599,0.0,0.0,0.0,-0.00018905472636815938,0.0003915520869641994,2.7617954792048264e-05,79.66077611940297,1.1255752513251893,0.07939195688411622,-79.6538557213931,1.1250006629385771,0.07935142854417421,0.0,0.0,0.0,0.00673134328357987,0.0009290570229045657,6.553062979883767e-05
GLU 600,R GLU 600,0.0,0.0,0.0,-0.00017910447761194985,0.00038343977846763634,2.7045756668793943e-05,77.58239800995025,0.5716137936976485,0.040318528334893765,-77.57674129353235,0.5713139718794686,0.04029738053439457,0.0,0.0,0.0,0.005477611940298078,0.0007731477745219095,5.453363931698609e-05
TYR 601,R TYR 601,0.0,0.0,0.0,-0.0002935323383084491,0.0004553801759800429,3.212004106764402e-05,0.6176069651741292,0.14465364277956247,0.010203081275254017,-0.6171094527363185,0.14456821268730258,0.010197055501150225,0.0,0.0,0.0,0.00020398009950247615,0.0006933831399075416,4.8907475784405354e-05
PRO 602,R PRO 602,0.0,0.0,0.0,-0.00018905472636814778,0.00039155208696417537,2.761795479204657e-05,0.9181691542288558,0.10972245058768353,0.007739224948328426,-0.9174328358208956,0.10955889266330576,0.0077276884618385465,0.0,0.0,0.0,0.0005472636815921165,0.0007116688921569819,5.019725330258727e-05
ASP 603,R ASP 603,0.0,0.0,0.0,-0.0002338308457711384,0.00042326585184383433,2.9854871294070353e-05,86.64908457711446,1.171287923952024,0.08261628020676794,-86.63804477611941,1.1703842941562796,0.08255254307528918,0.0,0.0,0.0,0.010805970149250324,0.0011874820466196284,8.375852554939505e-05
ARG 604,R ARG 604,0.0,0.0,0.0,-0.0004179104477611613,0.0004932152728912536,3.478872304083479e-05,-88.4972935323383,1.3603828289129987,0.09595400642631012,88.48475621890547,1.3592539420139356,0.09587438088380468,0.0,0.0,0.0,-0.012955223880592275,0.001460247738340125,0.00010299793403056406
ILE 605,R ILE 605,0.0,0.0,0.0,-0.0005124378109452812,0.0004998452769196649,3.5256367468291265e-05,-1.013194029850746,0.16618998647977742,0.011722137836311073,1.0122636815920396,0.16604757192943334,0.011712092688439105,0.0,0.0,0.0,-0.0014427860696516752,0.0008213326139218785,5.7932335839147975e-05
MET 606,R MET 606,0.0,0.0,0.0,-0.00046268656716414363,0.0004986057638354858,3.5168938956318756e-05,0.04345273631840808,0.39022965429286305,0.027524677583348738,-0.04308457711442789,0.38988671375558526,0.027500488422901828,0.0,0.0,0.0,-9.452736318403494e-05,0.0008017517515676301,5.6551208297517995e-05
ASN 607,R ASN 607,0.0,0.0,0.0,-0.0007761194029850377,0.0004168429863811406,2.9401837294534293e-05,-1.9910845771144288,0.21674745790527783,0.015288186918198379,1.9896915422885582,0.21641498825726918,0.015264736317335484,0.0,0.0,0.0,-0.00216915422885611,0.0008588108063409381,6.0575843710456834e-05
THR 608,R THR 608,0.0,0.0,0.0,-0.0007014925373134451,0.0004576032751270484,3.227684639133996e-05,0.8601144278606966,0.41220261626597277,0.029074530822864802,-0.8571393034825872,0.4114960334798675,0.02902469231582275,0.0,0.0,0.0,0.002273631840796123,0.001141593214957813,8.052177692644158e-05
PHE 609,R PHE 609,0.0,0.0,0.0,-0.00214925373134332,0.0005349589097518882,3.7733092165798986e-05,-1.203990049751244,0.16662917956672582,0.011753116128150519,1.1990298507462687,0.16634552873410355,0.011733108941028043,0.0,0.0,0.0,-0.007109452736318144,0.0014516966224344952,0.0001023947848190906
SER 610,R SER 610,0.0,0.0,0.0,-0.0009452736318408222,0.0002483578900368071,1.7517814890135373e-05,1.3552238805970154,0.18982766373022913,0.013389411038079736,-1.3516218905472646,0.18958547690458527,0.013372328496511075,0.0,0.0,0.0,0.0026567164179102706,0.0009806928022154159,6.91727368546727e-05
VAL 611,R VAL 611,0.0,0.0,0.0,-0.001512437810945269,0.0004998452769196964,3.525636746829349e-05,-1.2197213930348256,0.09347674832631635,0.0065933414616684794,1.2196766169154227,0.09332023664596553,0.006582301978911869,0.0,0.0,0.0,-0.001557213930348327,0.0010260100951880978,7.236917224675879e-05
VAL 612,R VAL 612,0.0,0.0,0.0,-0.001656716417910441,0.0004748051856891563,3.3490175611277405e-05,1.0234676616915417,0.15563370760951775,0.01097755533421923,-1.0182437810945282,0.15536490595888092,0.010958595527638006,0.0,0.0,0.0,0.003567164179104573,0.0011788840401031836,8.315206892924525e-05
PRO 613,R PRO 613,0.0,0.0,0.0,-0.001502487562189086,0.0004999938119960721,3.5266844324785764e-05,1.1538606965174132,0.2134797472480368,0.015057700379600442,-1.1512189054726367,0.21280131541319983,0.015009847487564325,0.0,0.0,0.0,0.0011393034825868972,0.0011110021975779005,7.836405292708403e-05
SER 614,R SER 614,0.0,0.0,0.0,-0.002427860696517415,0.0005144865580415699,3.628908381328015e-05,-0.9624975124378118,0.7771503509001705,0.05481595928704065,0.9644776119402985,0.7753978216612959,0.05469234540551023,0.0,0.0,0.0,-0.0004477611940302389,0.003114483492580991,0.00021967872771559772
PRO 615,R PRO 615,0.0,0.0,0.0,-0.003129353233830842,0.0007999900991937158,5.642695091965726e-05,-0.5250049751243783,0.4449912570834628,0.03138726322792269,0.526273631840796,0.44369520234988147,0.03129584657549825,0.0,0.0,0.0,-0.0018606965174127437,0.0020948877628033835,0.00014776198992091938
LYS 616,R LYS 616,0.0,0.0,0.0,-0.011850746268656712,0.0032595228934361596,0.00022990901826759283,-146.04862686567174,6.473046298546472,0.4565734827929481,145.94367661691538,6.458998876565569,0.45558265404211357,0.0,0.0,0.0,-0.1168009950248767,0.02621438970995779,0.0018490204854327479
VAL 617,R VAL 617,0.0,0.0,0.0,-0.004238805970149253,0.0005923950604334942,4.178432587330545e-05,0.5484975124378113,0.23178556577421813,0.016348893263814952,-0.544601990049751,0.23082547260215916,0.016281173512842195,0.0,0.0,0.0,-0.0003432835820896094,0.0012643473781818078,8.918018801228513e-05
SER 618,R SER 618,0.0,0.0,0.0,-0.0013681592039800996,0.0004823048874983847,3.401916379041601e-05,-0.32458208955223894,0.1828905674965652,0.012900105996559332,0.32466169154228863,0.1824434349063352,0.012868567695336708,0.0,0.0,0.0,-0.0012885572139303345,0.0008617455431012287,6.078284408121384e-05
ASP 619,R ASP 619,0.0,0.0,0.0,-0.0010995024875621884,0.00034561899369071913,2.4378084195720927e-05,102.09723383084571,1.0583646542460894,0.07465128688521804,-102.05659701492532,1.0559851695979052,0.07448345097875808,0.0,0.0,0.0,0.0395373134328347,0.002541173534336789,0.00017924056115803532
THR 620,R THR 620,0.0,0.0,0.0,-0.0007562189054726485,0.00042936216936102913,3.0284872377433885e-05,1.17028855721393,0.2261741422121061,0.015953093962988815,-1.1677462686567157,0.22571963479249071,0.015921035481408725,0.0,0.0,0.0,0.001786069651741351,0.0008458296731286254,5.966022517043871e-05
VAL 621,R VAL 621,0.0,0.0,0.0,-0.0007064676616915413,0.00045538017598005515,3.212004106764489e-05,0.8956368159203982,0.17410868235516952,0.01228067957821361,-0.8940746268656721,0.1737807831723183,0.012257551353106837,0.0,0.0,0.0,0.0008557213930349018,0.0007752897721727112,5.468472418220333e-05
VAL 622,R VAL 622,0.0,0.0,0.0,-0.0005124378109452946,0.0004998452769196777,3.5256367468292166e-05,0.05530348258706454,0.09845681144143807,0.006944608030163502,-0.05522388059701496,0.09828592985179269,0.0069325549721547695,0.0,0.0,0.0,-0.000432835820895773,0.0007959577090132624,5.6142528046135855e-05
GLU 623,R GLU 623,0.0,0.0,0.0,-0.0010099502487562683,0.00019925357606465373,1.4054263632135124e-05,108.0140248756219,1.3397316559017423,0.0944973849917274,-107.96173631840794,1.3363093361630145,0.09425599316934961,0.0,0.0,0.0,0.05127860696517308,0.0036175346941554544,0.0002551612236738925
PRO 624,R PRO 624,0.0,0.0,0.0,-0.0007313432835821339,0.0004432609673109952,3.126521799740519e-05,-0.2858308457711443,0.09930841072926913,0.0070046752125774965,0.28430348258706484,0.0990398805939837,0.006985734557212547,0.0,0.0,0.0,-0.0022587064676614383,0.0008421344112284257,5.93995814923632e-05
TYR 625,R TYR 625,0.0,0.0,0.0,-0.0006119402985074947,0.00048730829006911444,3.437207659718e-05,0.3392636815920397,0.21135981234145068,0.014908171700373828,-0.33903980099502484,0.21099967793227228,0.014882769777710449,0.0,0.0,0.0,-0.0003880597014923775,0.0007971695677952019,5.622800597402393e-05
ASN 626,R ASN 626,0.0,0.0,0.0,-0.000507462686567142,0.0004999443052072678,3.526335238514193e-05,-1.3724179104477612,0.1693901395616325,0.01194785923094736,1.3704228855721392,0.16920588675653575,0.011934863040118895,0.0,0.0,0.0,-0.0025024875621884896,0.0007539242483390205,5.317771632554172e-05
ALA 627,R ALA 627,0.0,0.0,0.0,-0.00036815920398007665,0.00048230488749836426,3.401916379041457e-05,-0.502194029850746,0.2298709938100138,0.01621384976969522,0.5010945273631844,0.22948780524489648,0.016186821732249956,0.0,0.0,0.0,-0.0014676616915422671,0.0008582053500536421,6.053313811667301e-05
THR 628,R THR 628,0.0,0.0,0.0,-0.0004825870646766151,0.0004996966976911307,3.524588749754584e-05,0.5308905472636813,0.1606439713544709,0.01133095209089903,-0.5303333333333332,0.1604169112229192,0.011314936504066403,0.0,0.0,0.0,7.462686567151647e-05,0.0008100138105050398,5.713396900246472e-05
LEU 629,R LEU 629,0.0,0.0,0.0,-0.00036318407960194565,0.00048091725268032185,3.392128757688267e-05,-0.2667761194029853,0.1489501055960692,0.010506130396386267,0.26618407960199003,0.14878734012798875,0.010494649805453895,0.0,0.0,0.0,-0.0009552238805970644,0.000721375879020617,5.088193136533348e-05
SER 630,R SER 630,0.0,0.0,0.0,-0.0002636815920398095,0.00044062865324348755,3.1079548878697245e-05,-0.039184079601989864,0.12103920233858058,0.00853744707165396,0.03906965174129354,0.12090041592782257,0.00852765783301707,0.0,0.0,0.0,-0.0003781094527361513,0.0007440098485145268,5.247840848053413e-05
VAL 631,R VAL 631,0.0,0.0,0.0,-0.0005522388059701381,0.00049726361937186,3.507427138499202e-05,-0.28588557213930366,0.13176015387834722,0.009293644688294649,0.2854378109452737,0.13155135335804172,0.009278917035136001,0.0,0.0,0.0,-0.0010000000000001817,0.000810380415552234,5.715982732874373e-05
HIE 632,R HIE 632,0.0,0.0,0.0,-0.00046268656716415686,0.0004986057638355,3.516893895631975e-05,0.4670845771144281,0.4847627699147983,0.034192529449087336,-0.46700995024875624,0.48417420069372796,0.03415101497711621,0.0,0.0,0.0,-0.00038805970149260506,0.0009296962090982058,6.557571451677781e-05
GLN 633,R GLN 633,0.0,0.0,0.0,-0.00032835820895524515,0.00046961590216577004,3.312415177301063e-05,-0.03810447761194033,0.3654535300373596,0.025777104521190013,0.03798507462686568,0.36506953576871826,0.025750019653799916,0.0,0.0,0.0,-0.00044776119403007984,0.0008155866323777943,5.752704555005555e-05
LEU 634,R LEU 634,0.0,0.0,0.0,-0.0006019900497512891,0.0004894875174626759,3.4525787445980755e-05,-0.5743383084577117,0.13433075306507167,0.009474960774943227,0.5736915422885572,0.13412077566797997,0.009460150111296424,0.0,0.0,0.0,-0.0012487562189058058,0.0007450072257649085,5.254875804762552e-05
VAL 635,R VAL 635,0.0,0.0,0.0,-0.00047761194029849355,0.0004994985233039105,3.5231909354025716e-05,-0.09991044776119387,0.13159130133622707,0.009281734748263546,0.09962686567164178,0.131483820674375,0.009274153646900853,0.0,0.0,0.0,-0.0007611940298505238,0.0008181319379076723,5.770657755970756e-05
GLU 636,R GLU 636,0.0,0.0,0.0,-0.00033333333333331955,0.00047140452079101223,3.3250311203586394e-05,91.73762686567161,1.6250450020797265,0.11462183677898617,-91.72146268656722,1.6233949623631805,0.11450545195098034,0.0,0.0,0.0,0.015830845771141813,0.0017875311029132478,0.00012608272266507442
ASN 637,R ASN 637,0.0,0.0,0.0,-0.0003233830845771346,0.0004677675332753788,3.299377788367794e-05,-1.1441492537313436,0.20106771615439115,0.014182223208020085,1.1427910447761196,0.20092786289849862,0.01417235871992935,0.0,0.0,0.0,-0.0016815920398014948,0.0008092189298051634,5.707790244078588e-05
THR 638,R THR 638,0.0,0.0,0.0,-0.0004975124378109346,0.0004999938119960525,3.526684432478439e-05,0.3968557213930347,0.2602646071805533,0.018357649963796352,-0.39591542288557224,0.2598156020634005,0.01832597958470817,0.0,0.0,0.0,0.0004427860696518599,0.0008684407019143526,6.125508417284524e-05
ASP 639,R ASP 639,0.0,0.0,0.0,-0.0006119402985074876,0.0004873082900691084,3.437207659717957e-05,98.1070248756219,0.9703641847885307,0.06844421235267928,-98.0833880597015,0.9690041144307029,0.06834828038626398,0.0,0.0,0.0,0.023024875621889488,0.0015338236646652457,0.00010818757973717999
GLU 640,R GLU 640,0.0,0.0,0.0,-0.0010497512437810982,0.00023922020458053107,1.6873292252567455e-05,107.11373631840789,1.1791000764079176,0.08316730695528629,-107.0747263681592,1.176608491403163,0.08299156409932201,0.0,0.0,0.0,0.03796019900497878,0.0026781607931620132,0.00018890289740212122
THR 641,R THR 641,0.0,0.0,0.0,-0.001039800995024898,0.0002608977234253948,1.8402306540559132e-05,0.31419900497512415,0.25229442683094505,0.0177954767870765,-0.3099054726368159,0.2521022378485744,0.017781920821463352,0.0,0.0,0.0,0.0032537313432832843,0.0013384101757196846,9.440417496644156e-05
TYR 642,R TYR 642,0.0,0.0,0.0,-0.002920398009950168,0.00037804398490580605,2.666516673550244e-05,-0.7012238805970149,0.2130896259404677,0.015030183344205753,0.7009452736318409,0.21289845754239237,0.015016699365058438,0.0,0.0,0.0,-0.0031990049751242687,0.00158041464581663,0.00011147385416654794
CYS 643,R CYS 643,0.0,0.0,0.0,-0.0020796019900497717,0.000350737447403294,2.473911208433491e-05,0.8749104477611948,0.46927164049983794,0.03309986942733329,-0.867805970149254,0.46802289475420744,0.03301178969363304,0.0,0.0,0.0,0.0050248756218906,0.0024320370245964305,0.0001715426652904882
ILE 644,R ILE 644,0.0,0.0,0.0,-0.0033681592039800953,0.0005219377352996738,3.6814649334479046e-05,-1.0363631840796028,0.22341392866204382,0.015758403510351824,1.0410895522388057,0.22344708309926686,0.015760742044045976,0.0,0.0,0.0,0.0013582089552239497,0.00251780619507132,0.0001775923561275174
ASP 645,R ASP 645,0.0,0.0,0.0,-0.004139303482587055,0.0005187983747752447,3.6593215916228487e-05,129.24698507462688,1.5989310716611285,0.11277990214562672,-129.13901990049752,1.5916394062717558,0.11226558772415653,0.0,0.0,0.0,0.10382587064676532,0.012759330889178569,0.0008999738103971294
ASN 646,R ASN 646,0.0,0.0,0.0,-0.0034228855721392744,0.0004940175756141616,3.484531311165425e-05,2.094825870646769,0.25593349674004506,0.018052156987695165,-2.087696517412934,0.255471629872029,0.018019579410648617,0.0,0.0,0.0,0.0037064676616921305,0.0019517584774835408,0.00013766642853078683
GLU 647,R GLU 647,0.0,0.0,0.0,-0.00935323383084575,0.001036451077412968,7.310562235051577e-05,139.10853731343295,1.9991150728366733,0.14100670522221898,-138.86238805970146,1.9789140870306354,0.13958183754478792,0.0,0.0,0.0,0.23679601990049287,0.022368314122794556,0.0015777392300661108
ALA 648,R ALA 648,0.0,0.0,0.0,-0.007432835820895528,0.0009393108609205184,6.625387976786532e-05,2.019009950248757,0.2039184060326564,0.014383295368800772,-1.992885572139303,0.19992538867191378,0.014101649639856065,0.0,0.0,0.0,0.01869154228855723,0.00692133324152584,0.00048819320578066317
LEU 649,R LEU 649,0.0,0.0,0.0,-0.008666666666666654,0.0008940562902205598,6.306186846378744e-05,2.0869004975124374,0.2717926852052761,0.01917077789319776,-2.086606965174129,0.2737979240883147,0.019312216538687806,0.0,0.0,0.0,-0.008373134328358633,0.006834582433598495,0.00048207427557628876
TYR 650,R TYR 650,0.0,0.0,0.0,-0.0116169154228856,0.0012042678822215326,8.494250710442768e-05,1.4371741293532339,0.28837219338517245,0.020340206233975925,-1.426253731343283,0.2872956774251474,0.020264274652695376,0.0,0.0,0.0,-0.0006965174129357527,0.007402597218749067,0.0005221389494211707
ASP 651,R ASP 651,0.0,0.0,0.0,-0.027497512437810963,0.004246302902454905,0.00029951111358542077,153.73493532338307,2.8090317644234886,0.19813382398436505,-153.3087910447762,2.7643533851354323,0.19498245408891524,0.0,0.0,0.0,0.39864676616915606,0.048903902132355806,0.003449415296743512
ILE 652,R ILE 652,0.0,0.0,0.0,-0.0326119402985075,0.004732512371845368,0.0003338056853477707,2.078159203980099,0.3270464913279372,0.02306808088400976,-2.048960199004974,0.32308330858547324,0.022788539526785417,0.0,0.0,0.0,-0.0034129353233830046,0.022906985439624074,0.0016157341752375586
CYS 653,R CYS 653,0.0,0.0,0.0,-0.016303482587064645,0.00193743889287551,0.00013665640290836772,0.34907960199005,0.4157111435330459,0.02932200325545984,-0.3529502487562191,0.418920049024945,0.0295483419975014,0.0,0.0,0.0,-0.020174129353233834,0.014880770835540923,0.001049608646944528
PHE 654,R PHE 654,0.0,0.0,0.0,-0.09284079601990049,0.0211668220473754,0.0014929925132775358,0.35245273631840807,0.4208366566106605,0.029683529073291977,-0.11673134328358208,0.41942611522415524,0.029584037154996117,-0.00043504477611940224,0.004288695925346616,0.00030250128686938697,0.14244555223880623,0.034706692462561764,0.0024480213369420596
ARG 655,R ARG 655,0.0,0.0,0.0,-0.2831691542288557,0.11874472491569707,0.008375607112562218,-174.811328358209,6.688551628506924,0.47177405676112466,175.26565671641796,6.748736286831468,0.47601915525024113,-0.020484429850746264,0.04432067238809493,0.003126139196084799,0.15067477412935262,0.16671964294328656,0.011759496922755807
THR 656,R THR 656,0.0,0.0,0.0,-0.13045771144278603,0.028941860621857742,0.0020414014504417963,1.69912935323383,0.8805817464173699,0.062111447424059975,-1.3767412935323378,0.8806739011323322,0.062117947516477916,-0.0021530507462686563,0.008776106383615076,0.0006190188161991552,0.18977729751243771,0.06765634697731504,0.004772110772545729
LEU 657,R LEU 657,0.0,0.0,0.0,-0.047129353233830905,0.0055604488239691255,0.00039220382001927214,-0.012134328358208955,0.3042683367717752,0.021461433738655916,0.08033830845771146,0.30107701362683276,0.021236335159748595,0.0,0.0,0.0,0.02107462686567164,0.0228261742704717,0.0016100341948501549
LYS 658,R LYS 658,0.0,0.0,0.0,-0.26872139303482584,0.07178472509015005,0.005063304112795206,-176.8250099502487,5.638856147012115,0.3977342461752303,177.92803482587058,5.845677246602529,0.41232228176154556,-0.03011079402985073,0.04753218030165687,0.00335266149879741,0.8041926885572137,0.26183751806395184,0.018468594543370496
LEU 659,R LEU 659,0.0,0.0,0.0,-0.022875621890547263,0.0030057081244974633,0.00021200630481648555,1.8364825870646773,0.45411399816414716,0.03203073177051007,-1.7644278606965154,0.44597662524908943,0.031456765739485824,0.0,0.0,0.0,0.04917910447761201,0.011871105486292746,0.0008373232210151542
THR 660,R THR 660,0.0,0.0,0.0,-0.016517412935323376,0.002674914844719232,0.00018867394585177935,0.219995024875622,1.3662049316988052,0.09636466589381479,-0.15673134328358237,1.3499679330861463,0.09521939631520068,0.0,0.0,0.0,0.04674626865671644,0.021024513020962535,0.0014829548084897939
THR 661,R THR 661,0.0,0.0,0.0,-0.00631840796019897,0.0007905596309488162,5.5761776976453896e-05,-0.7841044776119407,0.41188001685977427,0.02905177641518073,0.7992388059701487,0.4112983842445248,0.029010751213660074,0.0,0.0,0.0,0.008815920398009637,0.004108109353623231,0.00028976369220458457
PRO 662,R PRO 662,0.0,0.0,0.0,-0.006940298507462683,0.0008845933435936182,6.239440367214573e-05,-0.7720348258706471,0.3053701021460198,0.02153914627629874,0.7777164179104474,0.3049608639422806,0.02151028083901381,0.0,0.0,0.0,-0.0012587064676617362,0.0020006805604299263,0.0001411171262032772
THR 663,R THR 663,0.0,0.0,0.0,-0.002671641791044776,0.0004903464011078302,3.458636842734498e-05,1.8830597014925377,0.5500880222806407,0.038800217485197686,-1.8798905472636824,0.5487170545286006,0.038703516875859184,0.0,0.0,0.0,0.0004975124378109335,0.0020250284147865327,0.0001428344914358768
TYR 664,R TYR 664,0.0,0.0,0.0,-0.00299999999999999,0.0003732338175822705,2.632588369218223e-05,1.0293482587064677,0.32100451494701854,0.02264191272886954,-1.0278059701492537,0.3203216156877259,0.022593744729008023,0.0,0.0,0.0,-0.0014577114427861057,0.0012050692002666715,8.499902772143239e-05
GLY 665,R GLY 665,0.0,0.0,0.0,-0.0010447761194030015,0.00028735381250135695,2.0268375184808578e-05,0.3502139303482589,0.15456811602821746,0.010902394299202632,-0.3490348258706469,0.15442383294101147,0.010892217354902303,0.0,0.0,0.0,0.00013432835820890288,0.0007240472701384067,5.107035676665113e-05
ASP 666,R ASP 666,0.0,0.0,0.0,-0.003781094527363194,0.0005916843282514667,4.1734194690441175e-05,116.75226865671647,1.716002596994338,0.12103749085919253,-116.66842288557208,1.7073899650675315,0.12043000264213485,0.0,0.0,0.0,0.08006467661691269,0.008896351536811837,0.0006275002553627132
LEU 667,R LEU 667,0.0,0.0,0.0,-0.004462686567164201,0.0005552559772458512,3.9164736922964274e-05,0.7177810945273635,0.1861199844127603,0.013127891502921112,-0.711616915422886,0.18556839538458428,0.013088985412643146,0.0,0.0,0.0,0.0017014925373133602,0.0030859088763649134,0.00021766322968831247
ASN 668,R ASN 668,0.0,0.0,0.0,-0.0019601990049751316,0.00031291910832868634,2.207161211780207e-05,1.8164129353233824,0.2549178652853412,0.017980519868304817,-1.811527363184078,0.25446027262775395,0.017948243770816993,0.0,0.0,0.0,0.0029253731343294944,0.0017953513729386575,0.00012663432198279972
HIE 669,R HIE 669,0.0,0.0,0.0,-0.0042189054726368,0.0005388773995642197,3.800948112679045e-05,-0.607044776119403,0.9744135182060855,0.06872983031000147,0.6156815920398008,0.9722201540647082,0.0685751223318913,0.0,0.0,0.0,0.0044179104477612904,0.003844551305191173,0.0002711737408060046
LEU 670,R LEU 670,0.0,0.0,0.0,-0.00825870646766172,0.000793466052534864,5.596678014880945e-05,-0.08254726368159214,0.23268839583698459,0.016412573986478718,0.10337313432835821,0.23259065546487237,0.016405679912182544,0.0,0.0,0.0,0.012567164179104522,0.006261047264926246,0.00044162022389991954
VAL 671,R VAL 671,0.0,0.0,0.0,-0.0030149253731343857,0.0005415806233104334,3.8200151828598115e-05,0.6308507462686563,0.2537761728029795,0.01789999108959556,-0.625029850746269,0.25409025917073247,0.017922145033845115,0.0,0.0,0.0,0.002805970149253745,0.0035614246379565935,0.0002512035254593479
SER 672,R SER 672,0.0,0.0,0.0,-0.0018208955223880559,0.0003834397784676177,2.7045756668792628e-05,0.11386069651741293,0.40936296888706514,0.028874237539935114,-0.11000995024875618,0.4091421797909341,0.028858664277836576,0.0,0.0,0.0,0.002029850746268817,0.00259718647571999,0.00018319140942163386
ALA 673,R ALA 673,0.0,0.0,0.0,-0.0027761194029850915,0.0004727677221176127,3.334646401151142e-05,-0.5211542288557213,0.278912584773085,0.019672976887748515,0.5316169154228855,0.27814683031872967,0.01961896473302814,0.0,0.0,0.0,0.007686567164179126,0.003254735341926708,0.00022957133042080392
THR 674,R THR 674,0.0,0.0,0.0,-0.004049751243781099,0.0005440884821688366,3.83770425536948e-05,-0.26263184079601976,0.8597984397497553,0.06064550599995531,0.2809800995024878,0.8590117830303985,0.0605900195131369,0.0,0.0,0.0,0.014298507462686487,0.006946880738949311,0.0004899951873110436
MET 675,R MET 675,0.0,0.0,0.0,-0.002159203980099543,0.0003658661952408017,2.5806211680396546e-05,0.025567164179104478,0.3408930716294964,0.024044743355043637,-0.02624378109452733,0.34023356811062216,0.023998225563475514,0.0,0.0,0.0,-0.0028358208955223995,0.0020966475130058055,0.00014788611312994783
SER 676,R SER 676,0.0,0.0,0.0,-0.0016019900497512606,0.0004894875174626727,3.4525787445980524e-05,-0.11061691542288542,0.33112541026899267,0.023355785643261365,0.11375124378109448,0.33093247994046693,0.023342177387122187,0.0,0.0,0.0,0.0015323383084578086,0.0017816642130701163,0.0001256689041621166
GLY 677,R GLY 677,0.0,0.0,0.0,-0.0014925373134328421,0.0004999443052073,3.52633523851442e-05,-0.5447661691542285,0.35815448742885264,0.025262269750802466,0.5507761194029852,0.35737608523149444,0.025207365493074334,0.0,0.0,0.0,0.004517412935323313,0.002208294016050715,0.00015576105027481488
VAL 678,R VAL 678,0.0,0.0,0.0,-0.0023582089552238623,0.0004794739822151755,3.381948712737376e-05,-0.29156716417910433,0.21565546669362134,0.015211163796828577,0.29023880597014934,0.21520854790437946,0.015179640575964918,0.0,0.0,0.0,-0.0036865671641787947,0.0019815739903722993,0.00013976945266085296
THR 679,R THR 679,0.0,0.0,0.0,-0.0013631840796020178,0.000480917252680381,3.392128757688685e-05,-0.6480945273631835,0.4135686772061809,0.02917088533238195,0.6493980099502489,0.4135356840540959,0.0291685581748643,0.0,0.0,0.0,-5.97014925370815e-05,0.00166509913661995,0.00011744703759848188
THR 680,R THR 680,0.0,0.0,0.0,-0.001940298507462707,0.0003945119920716251,2.7826730401136285e-05,-1.6327313432835826,0.5496570594902322,0.0387698197137164,1.6376517412935327,0.5490551432758479,0.03872736381742339,0.0,0.0,0.0,0.0029800995024873234,0.0023751621028839107,0.00016753101762226552
CYX 681,R CYX 681,0.0,0.0,0.0,-0.0014328358208955435,0.0004954684379909958,3.494764905332566e-05,-0.554965174129353,0.15313640971757483,0.010801409522261746,0.5519950248756219,0.1529075257076446,0.010785265288967302,0.0,0.0,0.0,-0.0044029850746265505,0.0013164822132061896,9.285749574408102e-05
LEU 682,R LEU 682,0.0,0.0,0.0,-0.0011940298507462687,0.0003954519790892989,2.7893031973324306e-05,-0.68181592039801,0.15134830490719697,0.010675286333392176,0.681313432835821,0.15093472039116324,0.010646114330875036,0.0,0.0,0.0,-0.001696517412935156,0.0011938640017489161,8.420867395649999e-05
ARG 683,R ARG 683,0.0,0.0,0.0,-0.001527363184079657,0.0004992506946985438,3.521442887199774e-05,-107.40625373134323,1.3209000023579396,0.09316910256507847,107.37197014925374,1.3196936359001465,0.09308401203586616,0.0,0.0,0.0,-0.035810945273627354,0.0023081252977335156,0.00016280260596086572
PHE 684,R PHE 684,0.0,0.0,0.0,-0.0018656716417909851,0.00038227607387654667,2.696367527564598e-05,0.09076119402985075,0.204312176239617,0.014411069777714312,-0.09105970149253732,0.2040358138934307,0.014391576680787221,0.0,0.0,0.0,-0.002164179104477853,0.0008854323775897375,6.245358456721764e-05
PRO 685,R PRO 685,0.0,0.0,0.0,-0.0012288557213930333,0.0004200961558723305,2.9631298178359867e-05,1.0999402985074624,0.2363241226855509,0.016669018385788284,-1.098159203980099,0.23616535342124637,0.016657819665337255,0.0,0.0,0.0,0.0005522388059700111,0.0007587023896797251,5.351474043020359e-05
GLY 686,R GLY 686,0.0,0.0,0.0,-0.0009402985074626874,0.0003684280314741018,2.5986909675967137e-05,-1.1653134328358201,0.23298791690031692,0.016433700573366596,1.1645124378109457,0.232934473083681,0.016429930937190706,0.0,0.0,0.0,-0.0017412935323382847,0.0008992735146425051,6.34298631010844e-05
GLN 687,R GLN 687,0.0,0.0,0.0,-0.0038756218905472628,0.0007850929129146962,5.5376184416603726e-05,-0.3927462686567161,0.7702450216209435,0.054328894913724377,0.39967661691542294,0.7696560127813239,0.05428734943345161,0.0,0.0,0.0,0.0030547263681599502,0.00245192381565216,0.0001729453713789537
LEU 688,R LEU 688,0.0,0.0,0.0,-0.00292537313432833,0.0003724371596459979,2.6269691773913345e-05,-1.0428457711442787,0.4589518678570552,0.032371968788308864,1.0428706467661688,0.45850413626185965,0.0323403882365336,0.0,0.0,0.0,-0.002900497512437835,0.0011928684235342794,8.413845128360615e-05
ASN 689,R ASN 689,0.0,0.0,0.0,-0.0019253731343283694,0.00042250495016039717,2.980120142741917e-05,2.0921442786069657,1.0878308161917076,0.07672966969967016,-2.085621890547263,1.0858985990786638,0.07659338161271292,0.0,0.0,0.0,0.004597014925372496,0.0022989920016515675,0.00016215839292589164
ALA 690,R ALA 690,0.0,0.0,0.0,-0.0011442786069651707,0.0003513720116021894,2.478387079190208e-05,0.4826716417910444,0.18542837761697406,0.013079109320790528,-0.48150248756218933,0.18497218089554637,0.01304693168504772,0.0,0.0,0.0,2.4875621890652786e-05,0.0008663861636304127,6.111016821572618e-05
ASP 691,R ASP 691,0.0,0.0,0.0,-0.0010298507462686726,0.00022104338200519083,1.559119804119187e-05,105.91120398009951,0.97812189983435,0.06899139938234418,-105.87520895522393,0.9762092213735846,0.06885648944565936,0.0,0.0,0.0,0.03496517412935545,0.0021356442150939504,0.00015063672841502952
LEU 692,R LEU 692,0.0,0.0,0.0,-0.0014726368159204057,0.0004992506946985829,3.521442887200049e-05,0.7020597014925376,0.14580760313594393,0.010284475363078846,-0.7011194029850746,0.14551129846762204,0.010263575643202917,0.0,0.0,0.0,-0.0005323383084576849,0.0009411536294374346,6.638385863731022e-05
ARG 693,R ARG 693,0.0,0.0,0.0,-0.0009253731343283137,0.0002627883113680299,1.8535658332232412e-05,-95.98299999999993,0.8005677773813925,0.05646769719736275,95.96368159203975,0.7996301932056762,0.05640156510857876,0.0,0.0,0.0,-0.020243781094530133,0.0012949475610685463,9.133855849664835e-05
LYS 694,R LYS 694,0.0,0.0,0.0,-0.0013930348258706403,0.0004884244583591824,3.445080503817598e-05,-109.60990049751243,1.1734795349540148,0.0827708645279601,109.57582089552234,1.1717265433132946,0.08264721803111823,0.0,0.0,0.0,-0.03547263681592193,0.0024106929109429845,0.00017003716759150363
LEU 695,R LEU 695,0.0,0.0,0.0,-0.0021194029850746254,0.00035361901778938965,2.4942362388196965e-05,0.4923830845771148,0.14478712289996448,0.010212496237027,-0.49020895522388064,0.1443105968995878,0.010178884684506168,0.0,0.0,0.0,5.472636815933273e-05,0.0011555576499419169,8.150675222583959e-05
ALA 696,R ALA 696,0.0,0.0,0.0,-0.0007562189054726529,0.00042936216936103136,3.0284872377434045e-05,1.0195024875621892,0.16113818192906362,0.011365811017109023,-1.0171641791044772,0.16081208065325275,0.011342809606587114,0.0,0.0,0.0,0.0015820895522388855,0.0010483237565027867,7.394305656496573e-05
VAL 697,R VAL 697,0.0,0.0,0.0,-0.0009502487562188904,0.00023922020458051358,1.6873292252566222e-05,0.4493034825870643,0.12949535590824118,0.009133898156392675,-0.44705970149253765,0.12894962732005125,0.009095405429679827,0.0,0.0,0.0,0.0012935323383083928,0.0011278509305712593,7.95524709220478e-05
ASN 698,R ASN 698,0.0,0.0,0.0,-0.0016517412935323154,0.00047641849233325136,3.3603969488122205e-05,1.5094975124378092,0.31815427160589743,0.022440872064390546,-1.5024527363184075,0.3174838562981226,0.0223935846145762,0.0,0.0,0.0,0.005393034825870628,0.0017731415872238579,0.00012506776448449044
MET 699,R MET 699,0.0,0.0,0.0,-0.0027363184079602114,0.00047329098483673936,3.338337211799924e-05,1.6903184079601985,0.1970431629595581,0.013898353112843565,-1.6889651741293543,0.19671856246172104,0.013875457559038075,0.0,0.0,0.0,-0.0013830845771143855,0.0013410890494735513,9.459312815221442e-05
VAL 700,R VAL 700,0.0,0.0,0.0,-0.001164179104477633,0.000370438019283339,2.6128683284884603e-05,-0.4498208955223879,0.1155529546767254,0.008150476998073556,0.4501144278606964,0.11537212921584192,0.00813772255346658,0.0,0.0,0.0,-0.0008706467661690351,0.0007999900991936485,5.6426950919652514e-05
PRO 701,R PRO 701,0.0,0.0,0.0,-0.0012935323383085186,0.00045538017597999796,3.212004106764085e-05,-1.2696567164179102,0.12976199631910865,0.009152705520874285,1.2652537313432832,0.1294037235944445,0.009127434911311927,0.0,0.0,0.0,-0.00569651741293518,0.0011938640017484805,8.420867395646926e-05
PHE 702,R PHE 702,0.0,0.0,0.0,-0.001208955223880556,0.0004186205764768526,2.9527218832614705e-05,0.7988606965174128,0.14385357569871704,0.010146648894467305,-0.7979552238805973,0.1435529024647165,0.010125441039726474,0.0,0.0,0.0,-0.00030348258706481776,0.0007346693918819976,5.181958346694695e-05
PRO 703,R PRO 703,0.0,0.0,0.0,-0.0006417910447761199,0.00047947398221519417,3.3819487127375075e-05,0.31897014925373113,0.23393316455152785,0.01650037320203482,-0.31861194029850737,0.23359711171951153,0.016476669862858864,0.0,0.0,0.0,-0.0002835820895523379,0.0007753536214440786,5.468922776256681e-05
ARG 704,R ARG 704,0.0,0.0,0.0,-0.0008905472636815878,0.0003425979164315823,2.41649938357307e-05,-100.9441542288558,1.5457561066914351,0.10902922930414595,100.91750746268663,1.5436116340569983,0.10887796986704307,0.0,0.0,0.0,-0.027537313432833825,0.0023835778838990807,0.00016812462104657315
LEU 705,R LEU 705,0.0,0.0,0.0,-0.0014179104477611715,0.0004932152728912956,3.4788723040837746e-05,0.490303482587065,0.1822027257519861,0.012851589380664991,-0.4885273631840797,0.18195519238902083,0.012834129723430362,0.0,0.0,0.0,0.0003582089552239163,0.0007924047260522071,5.5891919950655785e-05
HIP 706,R HIP 706,0.0,0.0,0.0,-0.0012238805970148923,0.0004168429863811218,2.9401837294532964e-05,-105.71213432835818,1.3833814102543671,0.09757620127832027,105.67733830845764,1.3811958064340157,0.09742204067105141,0.0,0.0,0.0,-0.03601990049751149,0.002597281776574557,0.00018319813142562952
PHE 707,R PHE 707,0.0,0.0,0.0,-0.001905472636815885,0.00040644056249753763,2.8668106886474078e-05,0.7787164179104478,0.23357041440788529,0.016474786779687785,-0.7742835820895526,0.2325527900890733,0.016403009094501275,0.0,0.0,0.0,0.0025273631840798806,0.0014214061821884202,0.00010025826189609102
PHE 708,R PHE 708,0.0,0.0,0.0,-0.0030447761194029857,0.0005115434401602909,3.608149228382863e-05,-0.8662189054726369,0.1748950839470672,0.012336148069728537,0.8700049751243786,0.17444731481707798,0.012304564870453064,0.0,0.0,0.0,0.0007412935323385781,0.0020425173031678144,0.00014406806251047454
MET 709,R MET 709,0.0,0.0,0.0,-0.006681592039801006,0.000976392717630116,6.886943227366645e-05,0.08958706467661692,0.5329305851505395,0.03759002517928904,-0.06078109452736323,0.5292033455450897,0.03732712596779319,0.0,0.0,0.0,0.022124378109452874,0.00946212416783236,0.0006674067798490243
PRO 710,R PRO 710,0.0,0.0,0.0,-0.00552736318407957,0.0008348727149613337,5.8887380929794185e-05,1.7575472636815912,0.28560590912713296,0.020145087586613247,-1.7413980099502486,0.28055666200084495,0.01978894115422186,0.0,0.0,0.0,0.010621890547264026,0.010573425733848651,0.0007457919485976628
GLY 711,R GLY 711,0.0,0.0,0.0,-0.005412935323383083,0.0010383836659000113,7.324193663217523e-05,-1.6433830845771138,0.2506818711233203,0.017681735877206412,1.6816517412935326,0.2548942188349465,0.017978851976293165,0.0,0.0,0.0,0.03285572139303484,0.0130355075587954,0.0009194538107087954
PHE 712,R PHE 712,0.0,0.0,0.0,-0.019611940298507484,0.002477492054882981,0.00017474881592362203,1.3741890547263678,0.3119135676931156,0.022000686749915323,-1.3122288557213926,0.309972278271301,0.02186375875163636,0.0,0.0,0.0,0.04234825870646773,0.01810742156888672,0.001277199041811767
ALA 713,R ALA 713,0.0,0.0,0.0,-0.02120398009950248,0.00357342096493528,0.00025204968112343013,-1.5436417910447764,0.23562866275396155,0.016619964424413096,1.659094527363184,0.2448175806207458,0.017268100717595197,0.0,0.0,0.0,0.09424875621890548,0.02681608285055853,0.0018914606473142402
PRO 714,R PRO 714,0.0,0.0,0.0,-0.0395124378109453,0.00634741256701376,0.00044771196261889263,-2.4249999999999994,0.24550982592733225,0.017316927936805143,2.56113432835821,0.24605665501724383,0.01735549828692445,0.0,0.0,0.0,0.09662189054726394,0.027572722810632944,0.0019448299151764313
LEU 715,R LEU 715,0.0,0.0,0.0,-0.0652189054726369,0.010236596176931408,0.0007220338234713457,-0.6062985074626867,0.6994778510625804,0.04933736356371846,0.8183184079601994,0.711944270912427,0.050216677022372654,0.0,0.0,0.0,0.1468009950248758,0.06900537291796367,0.004867263725837332
THR 716,R THR 716,0.0,0.0,0.0,-0.2680796019900499,0.06305500743026336,0.00444755730488676,-4.156213930348261,0.8371167640310673,0.059045663947105004,4.733681592039802,0.7289464680912645,0.0514159195463783,-0.047383665671641796,0.029915396914700028,0.00211006940604535,0.2620043940298513,0.1644121449538486,0.011596738563710546
SER 717,R SER 717,0.0,0.0,0.0,-0.16783084577114427,0.03291132732736362,0.002321386044244321,0.941213930348259,1.229642996770785,0.08673232968435017,-0.8033532338308459,1.2295927609631256,0.086728786323681,-0.00454785671641791,0.008870901157393533,0.0006257051240082494,-0.03451800597014912,0.1141765015409949,0.008053389479601325
ARG 718,R ARG 718,0.0,0.0,0.0,-0.10675621890547263,0.018517848688000597,0.0013061483387214116,-129.49375124378108,2.5169345383739286,0.17753087420451352,129.74467164179117,2.5752154682801622,0.18164169404426594,-4.764179104477626e-06,6.737566703126766e-05,4.752313135605334e-06,0.1441594149253722,0.1090745408584768,0.007693524919631616
GLY 719,R GLY 719,0.0,0.0,0.0,-0.44699502487562176,0.13802979336304672,0.009735870960649325,-0.7392835820895521,0.486299381796263,0.03430091369447407,1.6368855721393032,0.5908542107398821,0.04167564271569681,-0.0623305432835821,0.023513196521504024,0.0016584930081264507,0.3882764218905472,0.2315681845166993,0.016333560372118878
SER 720,R SER 720,0.0,0.0,0.0,-1.5351840796019898,0.28938113920337144,0.02041137178492648,-0.4111890547263679,2.165368943338692,0.1527333490900312,1.387781094527363,1.5867900643435162,0.11192354151726822,-0.22844865671641776,0.03391275812412669,0.0023920215264525823,-0.7870406965174126,0.7176693946145383,0.050620496112725885
GLN 721,R GLN 721,0.0,0.0,0.0,-0.31045771144278617,0.08807662568906947,0.0062124461789403946,-0.2739054726368157,1.7050145842068662,0.1202624561945284,0.7883233830845773,1.6927571021461314,0.11939788007122791,-0.017414149253731328,0.01765540236318005,0.0012453160653088584,0.18654604975124348,0.10203341379731079,0.007196882109301937
GLN 722,R GLN 722,0.0,0.0,0.0,-0.6568805970149254,0.2648456147895889,0.018680769327121167,-0.4459751243781093,1.3206391805305286,0.09315070561183003,1.6519751243781093,1.3789704337267885,0.097265074982782,-0.10110752238805973,0.057919197744433104,0.004085305220308311,0.44801188059701497,0.23784973365700274,0.016776626686810216
TYR 723,R TYR 723,0.0,0.0,0.0,-5.929373134328358,1.28378248846375,0.09055103499539477,-7.024189054726371,4.029367334766982,0.2842096584261736,8.44492537313433,3.03200403480398,0.2138610753214568,-1.0905889791044776,0.18294496536608718,0.012903942926437269,-5.599225795024876,2.163755290150173,0.15261953076982737
ARG 724,R ARG 724,0.0,0.0,0.0,-4.037338308457713,0.6727323545591956,0.04745088169345607,-205.1344825870647,5.62285742862349,0.396605783587753,207.52752736318413,5.382200531164968,0.3796311548329029,-0.7765658865671644,0.05994714919207488,0.004228345886585133,-2.4208594189054744,1.2681892458674888,0.08945117246516551
ALA 725,R ALA 725,0.0,0.0,0.0,-1.2636318407960196,0.401741499745801,0.02833666055541589,2.0365472636815927,1.4869678416811856,0.10488262480525465,-1.5144129353233833,1.4563705803453197,0.10272446039120137,-0.3142222567164179,0.07608234653969323,0.005366434957600722,-1.0557197691542286,0.4311762868752279,0.030412830360963126
LEU 726,R LEU 726,0.0,0.0,0.0,-0.18977611940298514,0.0457364788693754,0.003226002485532336,0.7976368159203974,0.6871992856130427,0.048471300332832035,-0.5401990049751244,0.6450565945312581,0.04549878409333003,-0.0017448358208955242,0.005407454651356598,0.0003814124431288561,0.06591685572139269,0.06985053284484058,0.004926876710749532
THR 727,R THR 727,0.0,0.0,0.0,-0.2606766169154229,0.06492391184188766,0.004579379658206559,-3.173701492537314,0.8255690336375592,0.0582311498464872,3.2924029850746286,0.8337136317060957,0.05880562550054447,-0.030949898507462707,0.036467198704137,0.0025721978728607386,-0.17292502288557235,0.14912159708000078,0.01051822647302109
VAL 728,R VAL 728,0.0,0.0,0.0,-0.08322388059701494,0.019393660216234572,0.001367923320897237,-1.1089154228855718,0.48474347507502025,0.034191168496022724,1.3383233830845775,0.5039366815438899,0.035544952899731336,0.0,0.0,0.0,0.14618407960198998,0.07238929406890683,0.005105947120660226
PRO 729,R PRO 729,0.0,0.0,0.0,-0.6200845771144277,0.28384746063055305,0.020021056192835666,-3.4132338308457713,0.7497277317075147,0.05288171686475069,3.535263681592042,0.7685626535049409,0.0542102298162361,-0.07410032238805969,0.06950244660492458,0.004902324600422987,-0.5721550487562184,0.2548621184327281,0.01797658778849596
GLU 730,R GLU 730,0.0,0.0,0.0,-0.8351194029850741,0.33944586929396964,0.023942665572781227,181.8376069651742,4.692273277121056,0.3309674384427794,-180.27986567164172,4.65057112813017,0.3280259956465191,-0.04402334328358206,0.04362210381615988,0.0030768659681257,0.678598547263681,0.4660663100842943,0.032873782851735096
LEU 731,R LEU 731,0.0,0.0,0.0,-0.10646766169154222,0.022446845981836983,0.001583278440314191,0.030980099502487757,0.3819386650793254,0.026939876294058765,-0.09266666666666666,0.41299217986565123,0.029130222345212276,0.0,0.0,0.0,-0.16815422885572087,0.09289876314332511,0.00655257353018307
THR 732,R THR 732,0.0,0.0,0.0,-0.1462537313432835,0.03429053941019708,0.0024186681638408993,-3.3299402985074638,0.5802136477477435,0.040925115270019595,3.945681592039801,0.5742170946172679,0.04050215102393518,-9.528358208955227e-06,0.00013475133406253494,9.504626271210642e-06,0.4694780338308458,0.16014720067366775,0.01129591258871987
GLN 733,R GLN 733,0.0,0.0,0.0,-2.9277860696517406,0.4951606593944292,0.03492594002495133,-6.071378109452736,2.676854225317548,0.18881073921202968,9.989054726368154,2.0620852272802184,0.14544827745888833,-0.6258032597014922,0.061232075976591464,0.0043189776340009384,0.3640872875621899,1.1444490623029409,0.08072321286688632
GLN 734,R GLN 734,0.0,0.0,0.0,-0.47562189054726367,0.14237462431963455,0.01004233170733692,-2.0234527363184074,0.9799088337151651,0.06911743998021039,2.4237114427860678,0.8707754057631667,0.06141976148525416,-0.08823589253731345,0.026835300629821947,0.0018928161649492392,-0.16359907661691558,0.21049380677232177,0.014847088377224408
MET 735,R MET 735,0.0,0.0,0.0,-0.06087064676616923,0.008713413008021333,0.0006145967664373128,-1.9957064676616916,0.6357401127451326,0.04484165013502303,2.102766169154228,0.642119329938256,0.045291605423000966,0.0,0.0,0.0,0.046189054726368244,0.06108109021369469,0.004308327919409308
PHE 736,R PHE 736,0.0,0.0,0.0,-0.11836318407960204,0.04016176788703244,0.002832792690424897,0.26766666666666705,0.6462534223536571,0.04558320181907671,-0.11782587064676608,0.6287171211563968,0.04434628650229036,-0.001410197014925373,0.009407273540175844,0.0006635379148745627,0.030067414925373757,0.05011901265679062,0.003535122584862886
ASP 737,R ASP 737,0.0,0.0,0.0,-0.6525373134328356,0.19860155328173368,0.014008273490997866,187.89116417910472,5.562297714836932,0.39233423072605295,-186.6326815920398,5.273233954268187,0.3719452451039766,-0.09685511641791043,0.038113603416058676,0.0026883263074090284,0.5090901572139283,0.493032066584945,0.034775800664339544
ALA 738,R ALA 738,0.0,0.0,0.0,-0.07864676616915427,0.023165843830693998,0.0016339926383644968,-3.3075074626865657,0.4720467777583949,0.03329561251720619,3.438955223880597,0.47474174491322735,0.03348570084396059,-0.00031074626865671643,0.002186470219553318,0.00015422171835673197,0.052490248756218834,0.037411076974296395,0.0026387739128368518
LYS 739,R LYS 739,0.0,0.0,0.0,-0.20765174129353237,0.759198803996361,0.05354975479639244,-221.14395024875637,8.947120225848423,0.6310812025861976,218.3398009950246,7.826660506685255,0.552050067520408,-0.3896897910447761,0.09010859597285809,0.006355770312062919,-3.4014907860696524,1.7269356979755315,0.12180865234367495
ASN 740,R ASN 740,0.0,0.0,0.0,-0.11659203980099496,0.025864798420473824,0.001824362217094761,-1.5570497512437813,1.318966698500637,0.09303273782509139,1.9445074626865668,1.2636524693827598,0.08913117292480212,-0.006159617910447763,0.008796955206612226,0.0006204893787888404,0.26470605373134304,0.11719632063336088,0.008266391095349967
MET 741,R MET 741,0.0,0.0,0.0,-0.02215920398009951,0.003037825774465089,0.00021427170917612013,-0.9349452736318407,0.3224979493784167,0.022747251471745437,0.997054726368159,0.32319850805966005,0.022796665071192105,0.0,0.0,0.0,0.03995024875621908,0.015569696055527271,0.0010982016853017071
MET 742,R MET 742,0.0,0.0,0.0,-0.010860696517412862,0.00152279446986473,0.00010740964031728056,-1.7639353233830855,0.40287425145273,0.02841655870044976,1.7521542288557206,0.40324097593272135,0.028442425450868752,0.0,0.0,0.0,-0.022641791044775997,0.010224886466842444,0.000721207884203923
ALA 743,R ALA 743,0.0,0.0,0.0,-0.004527363184079611,0.0006842197956752219,4.8261143316318364e-05,2.1440248756218896,0.16771592417538167,0.011829769182677856,-2.1124975124378107,0.16745297474225548,0.01181122215969305,0.0,0.0,0.0,0.027,0.006349677783966494,0.0004478717387035506
ALA 744,R ALA 744,0.0,0.0,0.0,-0.003875621890547294,0.0006612612224355177,4.6641770418218976e-05,1.3401343283582097,0.7933467097406952,0.055958362357144326,-1.3230995024875625,0.7881883756262772,0.055594521521870464,0.0,0.0,0.0,0.013159203980099373,0.005839011652479753,0.0004118521270023863
CYS 745,R CYS 745,0.0,0.0,0.0,-0.006930348258706433,0.0013476068259409943,9.505285665786015e-05,-0.26785074626865685,0.7370302231676982,0.051986103666662016,0.2936218905472637,0.7365270435557429,0.051950612113333815,0.0,0.0,0.0,0.018840796019900474,0.009603302052503685,0.0006773647000499352
ASP 746,R ASP 746,0.0,0.0,0.0,-0.028343283582089526,0.007991075069124172,0.000563646976600368,165.47787562189052,4.109807562217382,0.28988347460325437,-165.04567164179107,4.06136741936315,0.2864667703638747,0.0,0.0,0.0,0.40386069651741374,0.051746612814978436,0.00364992464845774
PRO 747,R PRO 747,0.0,0.0,0.0,-0.02022388059701497,0.0035302004602042257,0.00024900114177070563,-1.1274825870646765,0.35582678013042335,0.02509808593700755,1.1256517412935325,0.3526797740082061,0.02487611323986894,0.0,0.0,0.0,-0.02205472636815921,0.014785766654857592,0.0010429075687112056
ARG 748,R ARG 748,0.0,0.0,0.0,-0.19477611940298506,0.09351161700181541,0.006595800908407886,-186.75408955223872,5.557502931873706,0.3919960328118424,186.898447761194,5.586778628270855,0.39406098122233607,-0.042808728358208946,0.051754497022882796,0.0036504807576057258,-0.0932266388059649,0.20340904635487966,0.014347367907239277
HIE 749,R HIE 749,0.0,0.0,0.0,-0.01702985074626869,0.0036636040322456415,0.00025841070423863457,-1.9425373134328365,1.5406975740802804,0.10867242792415037,1.9925870646766168,1.5320176803052885,0.10806019542211948,0.0,0.0,0.0,0.03301990049751231,0.015981008691445635,0.0011272134417509333
GLY 750,R GLY 750,0.0,0.0,0.0,-0.005034825870646764,0.0009483062117119761,6.68883628922518e-05,2.3051691542288544,0.24168809562317403,0.017047363865301948,-2.2644776119402987,0.23674286646519674,0.01669855429470241,0.0,0.0,0.0,0.035656716417910364,0.007471109674295549,0.0005269714454363126
ARG 751,R ARG 751,0.0,0.0,0.0,-0.01158706467661691,0.002275465474396469,0.0001604989596403155,-150.34228855721386,3.368728860513808,0.2376118132779746,150.2146716417911,3.3605644991383103,0.23703594362772534,0.0,0.0,0.0,-0.1392039800995061,0.012330973987572295,0.0008697598441400535
TYR 752,R TYR 752,0.0,0.0,0.0,-0.01695522388059707,0.0031215803298726328,0.00022017930002260984,-0.9928606965174129,0.24150032806444927,0.01703411976286725,1.0039402985074628,0.24289673177377022,0.01713261448630107,0.0,0.0,0.0,-0.005875621890547149,0.006547146485364294,0.00046180010698357353
LEU 753,R LEU 753,0.0,0.0,0.0,-0.003990049751243786,0.0007192453878010543,5.07316581011991e-05,1.358547263681592,0.2877087371246942,0.020293409637511698,-1.3545522388059708,0.2862893302315665,0.02019329239459299,0.0,0.0,0.0,4.975124378387289e-06,0.0021498525054990734,0.00015163890394963945
THR 754,R THR 754,0.0,0.0,0.0,-0.0035472636815920685,0.000622149199942769,4.3883021058956655e-05,0.02682089552238828,0.45529504704299695,0.032114036535391216,-0.0056517412935323166,0.4548070916951185,0.032079618818855134,0.0,0.0,0.0,0.01762189054726385,0.006216357687061939,0.0004384680641178035
VAL 755,R VAL 755,0.0,0.0,0.0,-0.008019900497512457,0.001188502963219614,8.383053545419075e-05,-0.31377611940298467,0.3185747561414946,0.022470530756762527,0.34218905472636807,0.31883658859745,0.02248899899425229,0.0,0.0,0.0,0.0203930348258708,0.009102498221609912,0.0006420407213973238
ALA 756,R ALA 756,0.0,0.0,0.0,-0.003965174129353271,0.0006719549666024095,4.739604897474204e-05,0.31501492537313436,0.43021616084343595,0.03034510829224351,-0.29828855721393027,0.42766391500501966,0.03016508675097148,0.0,0.0,0.0,0.012761194029850821,0.006124145717024368,0.00043196393323823495
ALA 757,R ALA 757,0.0,0.0,0.0,-0.006353233830845778,0.0009140157907395249,6.446970308236538e-05,-0.45824378109452746,0.4208462042545404,0.02968420251216722,0.47967164179104477,0.4194262150752255,0.029584044197947582,0.0,0.0,0.0,0.01507462686567162,0.006988932472100276,0.0004929612878727725
VAL 758,R VAL 758,0.0,0.0,0.0,-0.005537313432835828,0.0006463450599994374,4.558966544024658e-05,0.49654228855721383,0.38635165516082454,0.027251144614740055,-0.47765671641791047,0.38762675868279467,0.027341083482638806,0.0,0.0,0.0,0.013348258706467608,0.0065066448586163705,0.0004589433424973946
PHE 759,R PHE 759,0.0,0.0,0.0,-0.02316417910447743,0.003171375464381581,0.00022369157800430743,-2.2354527363184067,0.27340553409652896,0.01928453948264652,2.159980099502487,0.269110049068109,0.01898155932936829,0.0,0.0,0.0,-0.0986368159203977,0.020140117085801393,0.001420574328934886
ARG 760,R ARG 760,0.0,0.0,0.0,-0.00856218905472632,0.0007900898519842829,5.572864132314828e-05,-116.85901492537313,1.3453060924388613,0.0948905754289613,116.82564179104472,1.3447086910341914,0.09484843798279213,0.0,0.0,0.0,-0.04193532338308798,0.008473006363488645,0.0005976397891628721
GLY 761,R GLY 761,0.0,0.0,0.0,-0.00424875621890548,0.0006524435091336205,4.6019816876279856e-05,0.6478109452736316,0.4102617464213777,0.028937632419281073,-0.6310597014925369,0.4112684739069622,0.029008641501113208,0.0,0.0,0.0,0.012502487562189026,0.004550571970073783,0.0003209725988740567
ARG 762,R ARG 762,0.0,0.0,0.0,-0.013039800995024865,0.004926162055516738,0.0003474646808867712,-122.73852238805966,5.908125573462358,0.41672704711837405,122.71221890547272,5.923233196011775,0.41779265665150184,0.0,0.0,0.0,-0.039343283582088356,0.02481887756820395,0.0017505886483263964
MET 763,R MET 763,0.0,0.0,0.0,-0.017184079601990084,0.001908594146368966,0.0001346218513594734,-1.791159203980099,0.43710581904403045,0.030831067312898867,1.8157810945273636,0.4394115149191892,0.03099369856060351,0.0,0.0,0.0,0.0074378109452735725,0.006135076800443809,0.0004327349524148837
SER 764,R SER 764,0.0,0.0,0.0,-0.010383084577114452,0.0011622214266602422,8.197677879517272e-05,1.9921691542288542,0.4635766545787573,0.032698176092152226,-1.9616417910447768,0.460626202632911,0.032490067257671805,0.0,0.0,0.0,0.02014427860696513,0.01412855263655726,0.0009965512660623102
MET 765,R MET 765,0.0,0.0,0.0,-0.009029850746268627,0.0007911855689969817,5.5805927242261155e-05,1.2551542288557214,0.5471980833140885,0.03859637690718203,-1.2326069651741294,0.5472187932743908,0.038597837675152416,0.0,0.0,0.0,0.01351741293532343,0.007521177085395752,0.0005305029283280044
LYS 766,R LYS 766,0.0,0.0,0.0,-0.023179104477611973,0.002457147396350831,0.0001733138143534428,-154.09943283582083,3.1758611942430846,0.22400797699348118,154.19534328358213,3.204404741573846,0.2260212835905617,0.0,0.0,0.0,0.07273134328357983,0.0474868660835217,0.0033494652802876393
GLU 767,R GLU 767,0.0,0.0,0.0,-0.060268656716417984,0.011382864956305664,0.0008028853892840675,182.41457213930343,3.942368801522641,0.2780732550251711,-181.6162388059702,3.867196380254974,0.27277100124770864,0.0,0.0,0.0,0.7380646766169165,0.08220518435200813,0.005798306638353678
VAL 768,R VAL 768,0.0,0.0,0.0,-0.020980099502487613,0.0031416955193602695,0.0002215981160943368,2.9926417910447776,0.39307952564001714,0.027725692009396355,-2.9937512437810954,0.3962034602340515,0.027946037366409472,0.0,0.0,0.0,-0.022089552238806136,0.01677690726005384,0.0011833517983545264
ASP 769,R ASP 769,0.0,0.0,0.0,-0.015343283582089562,0.0020287895967888575,0.00014309978475945538,146.50022885572142,2.158588590685832,0.1522550998882642,-146.35031840796017,2.1531828640142727,0.15187380932743277,0.0,0.0,0.0,0.1345671641791025,0.01755068612620051,0.0012379299514425856
GLU 770,R GLU 770,0.0,0.0,0.0,-0.05661691542288552,0.010259203485506428,0.0007236284200703209,174.65490049751233,3.637526726591026,0.2565713529169458,-174.25774129353243,3.611822577457293,0.25475832202686044,0.0,0.0,0.0,0.3405422885572138,0.09338669114132171,0.006586989317607227
GLN 771,R GLN 771,0.0,0.0,0.0,-0.31565671641791043,0.2180496464696435,0.015380036217688032,3.0091691542288537,3.0352539791021647,0.21409030871770773,-2.9855124378109457,2.2616390945780673,0.15952372200150494,-0.037882029850746256,0.028549227744732477,0.0020137072625895707,-0.32988202985074605,1.2580321732484445,0.08873474780098549
MET 772,R MET 772,0.0,0.0,0.0,-0.04000497512437806,0.008300630865215819,0.0005854813589640541,1.2841094527363184,0.8873543369834748,0.06258914913044071,-1.255681592039801,0.8887767926614557,0.06268948141806242,0.0,0.0,0.0,-0.011577114427860488,0.021704603763010574,0.0015309247108187542
LEU 773,R LEU 773,0.0,0.0,0.0,-0.04515920398009952,0.007026922453488927,0.0004956408945546759,0.4603233830845767,0.4237694035246996,0.029890389091116007,-0.38435820895522377,0.424723604645493,0.029957693248835907,0.0,0.0,0.0,0.030805970149253542,0.029535157634531576,0.0020832493951209456
ASN 774,R ASN 774,0.0,0.0,0.0,-0.29583084577114394,0.4821188116027778,0.03400603900869768,-1.979910447761195,3.489388023429044,0.24612245443551758,0.1889850746268657,2.6753728683777633,0.1887062523497298,-0.11009237014925376,0.04918324127699751,0.003469118360844584,-2.1968485890547265,1.566378600962698,0.11048382789637638
VAL 775,R VAL 775,0.0,0.0,0.0,-0.13721393034825877,0.050460654146479766,0.00355922011755765,1.3625621890547264,0.6522004601059198,0.046002673519667116,-1.1880995024875627,0.6536698697025628,0.04610631768135638,-0.0018236417910447765,0.004933520240762644,0.0003479836872571587,0.03542511442786097,0.04523247501449497,0.003190452794590761
GLN 776,R GLN 776,0.0,0.0,0.0,-0.03771144278606966,0.007818610175891125,0.0005514822409672229,1.8000248756218906,1.7897293395466092,0.12623777432227054,-1.6783880597014929,1.784897792036461,0.125896983236861,0.0,0.0,0.0,0.08392537313432924,0.030412085235041252,0.0021451030989654354
ASN 777,R ASN 777,0.0,0.0,0.0,-0.08748258706467664,0.023144386622096023,0.0016324791635631821,-0.7392487562189053,3.592186093891186,0.2533732712674371,1.1800995024875613,3.56317935061184,0.25132729334719484,0.0,0.0,0.0,0.35336815920397974,0.08499507612952258,0.005995090431752654
LYS 778,R LYS 778,0.0,0.0,0.0,-0.45871641791044776,0.7505223018347608,0.05293776152032521,-236.77964179104484,11.257567563368713,0.7940475926054085,236.64315920397993,10.395842862437634,0.7332662186175286,-0.3443972776119404,0.1218493190399377,0.008594588298017567,-0.9395962825870635,1.6486813603137447,0.11628901694450898
ASN 779,R ASN 779,0.0,0.0,0.0,-0.09648756218905477,0.03900811364162551,0.002751420194003453,-1.4218656716417906,1.16850753849859,0.08242016693777027,1.7709999999999995,1.1591880414423215,0.08176282029870566,-0.002569862686567164,0.013288638441544728,0.000937308286547361,0.25007690348258793,0.07030725179096932,0.004959091181382679
SER 780,R SER 780,0.0,0.0,0.0,-0.025552238805970136,0.006459865182171235,0.0004556437585282086,-2.689562189054725,1.2283728943303676,0.0866427435655462,2.774094527363185,1.2265264612794977,0.08651250621980545,0.0,0.0,0.0,0.05898009950248758,0.022071110808665754,0.001556776124602171
SER 781,R SER 781,0.0,0.0,0.0,-0.021084577114427853,0.005402948425335885,0.0003810945984520783,-3.2314975124378114,1.1425768342361518,0.0805911560810066,3.3090646766169156,1.1334711318609814,0.07994888935604264,0.0,0.0,0.0,0.056482587064676626,0.02270973984558953,0.0016018215437375895
TYR 782,R TYR 782,0.0,0.0,0.0,-0.049004975124378125,0.009728399986272783,0.0006861884279636355,-3.126149253731342,1.0406117305427787,0.07339909219493779,3.22284577114428,1.038846045170642,0.07327455035131557,0.0,0.0,0.0,0.04769154228855695,0.016191772928146927,0.0011420796047846374
PHE 783,R PHE 783,0.0,0.0,0.0,-0.019582089552238828,0.003993088258820122,0.0002816507297095217,0.9384975124378111,0.29173468360087457,0.020577378007177217,-0.9435124378109462,0.2919931183925117,0.020595606591903876,0.0,0.0,0.0,-0.024597014925373174,0.007998867522130715,0.0005641966138568629
VAL 784,R VAL 784,0.0,0.0,0.0,-0.004850746268656735,0.0008908668372377912,6.283690179594915e-05,0.35651243781094516,0.4125444901013255,0.029098644743959082,-0.3505721393034827,0.4097100977507216,0.028898722122146923,0.0,0.0,0.0,0.0010895522388059684,0.0030143834792059794,0.00021261821715745256
GLU 785,R GLU 785,0.0,0.0,0.0,-0.005502487562189054,0.0010276010710816154,7.248139103390172e-05,142.27804477611937,3.423635170992632,0.24148460581589554,-142.14977611940301,3.4071251642994733,0.24032007973201397,0.0,0.0,0.0,0.12276616915423148,0.016357633961156717,0.0011537785400321608
TRP 786,R TRP 786,0.0,0.0,0.0,-0.003965174129353239,0.0007355784906776465,5.1883706351936276e-05,-1.5566517412935323,0.30569454091906023,0.0215620304229166,1.5529502487562192,0.30496754172356055,0.021510751853388757,0.0,0.0,0.0,-0.00766666666666658,0.0013283488922104553,9.369450674512704e-05
ILE 787,R ILE 787,0.0,0.0,0.0,-0.0032786069651740916,0.0006001575661691782,4.2331850812179646e-05,1.5216467661691544,0.11507462256378131,0.008116738052194608,-1.5104925373134332,0.1140297211585271,0.008043036389674553,0.0,0.0,0.0,0.007875621890547238,0.002106481997145791,0.0001485797841571848
PRO 788,R PRO 788,0.0,0.0,0.0,-0.0031144278606964684,0.000557036218996144,3.929030549433802e-05,-0.9450845771144288,0.3010303166679017,0.021233041410223,0.9465422885572142,0.3009381011919075,0.021226537032052316,0.0,0.0,0.0,-0.0016567164179102985,0.0016591573609623961,0.0001170279370574348
ASN 789,R ASN 789,0.0,0.0,0.0,-0.004796019900497508,0.0007145844421600575,5.0402900343835866e-05,-1.2577512437810956,0.616247646649413,0.04346675758473421,1.267358208955223,0.6133306924922413,0.043261011502092044,0.0,0.0,0.0,0.00481094527362982,0.006217779002455163,0.00043856831597593977
ASN 790,R ASN 790,0.0,0.0,0.0,-0.006114427860696485,0.001032718865299828,7.284237240537e-05,0.4828059701492535,0.37705501553550047,0.026595410214546093,-0.45017910447761217,0.377812962440746,0.026648871667212946,0.0,0.0,0.0,0.026512437810945064,0.008422375701964713,0.0005940685776494795
VAL 791,R VAL 791,0.0,0.0,0.0,-0.010243781094527355,0.0015630285794380567,0.00011024753559683261,-0.8415820895522386,0.2679588304266055,0.018900358627200377,0.8744825870646767,0.2657722081260809,0.018746126181879007,0.0,0.0,0.0,0.02265671641791044,0.010674122106779135,0.0007528945231156008
LYS 792,R LYS 792,0.0,0.0,0.0,-0.005835820895522319,0.0007038702162717454,4.96471771180719e-05,-131.89805970149249,2.09103264651459,0.14749007098362682,131.85239303482592,2.0936479410911275,0.14767453964000077,0.0,0.0,0.0,-0.051502487562191196,0.008478315552521121,0.0005980142704836541
THR 793,R THR 793,0.0,0.0,0.0,-0.00661691542288558,0.0008852087129504999,6.243780847994675e-05,-2.4651592039800994,0.6192650631475924,0.043679589734555234,2.478611940298508,0.6193526460393403,0.043685767355427084,0.0,0.0,0.0,0.006835820895522011,0.005295065801155976,0.0003734851448528164
ALA 794,R ALA 794,0.0,0.0,0.0,-0.0032636815920398105,0.000513619851011126,3.6227951012864417e-05,1.4747313432835816,0.2383475397693859,0.016811739222701926,-1.4657412935323377,0.23776928224315938,0.01677095208160581,0.0,0.0,0.0,0.005726368159204083,0.0036130982341384126,0.00025484829991159725
VAL 795,R VAL 795,0.0,0.0,0.0,-0.005800995024875647,0.000646613070283825,4.560856942815636e-05,-0.9271343283582089,0.17542992496380888,0.012373872846362545,0.9369552238805967,0.17464617531544485,0.012318591408522117,0.0,0.0,0.0,0.0040199004975123446,0.0035659531517737,0.000251522942196073
CYX 796,R CYX 796,0.0,0.0,0.0,-0.002955223880597021,0.0003901588841133989,2.751968583976688e-05,0.46109452736318435,0.38467088216030915,0.027132592028023355,-0.4565472636815924,0.3841172071915958,0.027093538806844092,0.0,0.0,0.0,0.001592039800994954,0.0023547847591864884,0.00016609371061828345
ASP 797,R ASP 797,0.0,0.0,0.0,-0.003651741293532306,0.0005969320008744488,4.210433697824934e-05,118.6803930348259,2.627551367488607,0.18533318375013536,-118.61655721393034,2.62038669584912,0.1848278267771375,0.0,0.0,0.0,0.06018407960198825,0.007475395480222237,0.0005272737428783935
ILE 798,R ILE 798,0.0,0.0,0.0,-0.0035422885572139124,0.0005273162468551753,3.719402028903083e-05,1.3933432835820894,0.2883919675242409,0.020341600994205858,-1.386089552238806,0.2883124720379508,0.02033599381493233,0.0,0.0,0.0,0.0037114427860696453,0.0023597618582860518,0.00016644476812124054
PRO 799,R PRO 799,0.0,0.0,0.0,-0.005114427860696544,0.0007991542768632242,5.6367996558012365e-05,-1.7963432835820905,0.24594263086900436,0.017347455643618177,1.8040348258706473,0.24578715821898767,0.01733648944841066,0.0,0.0,0.0,0.002577114427860912,0.0028625691469782743,0.0002019100597913213
PRO 800,R PRO 800,0.0,0.0,0.0,-0.007054726368159229,0.0009261217749524714,6.53235933713909e-05,-0.7674328358208957,0.3721492327805088,0.026249382978687282,0.7740248756218906,0.3720841321143018,0.026244791131737423,0.0,0.0,0.0,-0.00046268656716403754,0.004318172953689848,0.00030458043614043083
ARG 801,R ARG 801,0.0,0.0,0.0,-0.005084577114427876,0.0007712566119432902,5.44002469936156e-05,-106.1933383084577,1.4763975401272087,0.10413705321931456,106.16789552238801,1.4746057923475784,0.1040106730752059,0.0,0.0,0.0,-0.030527363184078168,0.005250965086600809,0.00037037452028604453
GLY 802,R GLY 802,0.0,0.0,0.0,-0.005636815920398012,0.0011384015200451335,8.02966521250599e-05,0.26361194029850743,0.486374953794215,0.034306244132217785,-0.2235621890547263,0.4857194257597508,0.03426000674969961,0.0,0.0,0.0,0.03441293532338309,0.006868605617239234,0.0004844740859181435
LEU 803,R LEU 803,0.0,0.0,0.0,-0.022258706467661715,0.0035677851482520963,0.00025165216126450354,-1.836706467661692,0.21557609594351526,0.015205565415767104,1.8998407960199009,0.21660578063922703,0.015278193774350803,0.0,0.0,0.0,0.040875621890547165,0.010264145813942365,0.0007239770250397631
LYS 804,R LYS 804,0.0,0.0,0.0,-0.07581592039800995,0.03407236877155888,0.002403279593493647,-144.61648756218904,9.38207279610105,0.6617603914396096,144.93554228855717,9.496246857971702,0.6698136088381329,-0.005808823880597013,0.02367487253562176,0.0016698967549011942,0.23742998208955335,0.1732464328093077,0.01221986118451864
MET 805,R MET 805,0.0,0.0,0.0,-0.036865671641791074,0.004267995634715788,0.00030104120094504163,1.056278606965174,0.6055351253641696,0.04271115459240037,-0.9935422885572142,0.616124768856716,0.04345809045349768,0.0,0.0,0.0,0.025870646766169,0.021967483524917245,0.0015494668195746364
SER 806,R SER 806,0.0,0.0,0.0,-0.010144278606965162,0.0011303500105095856,7.972874242986567e-05,-0.31856716417910425,0.538295889260215,0.037968464552439816,0.3741094527363185,0.5436637989866128,0.038347087711623755,0.0,0.0,0.0,0.04539800995024874,0.016777169870854886,0.001183370321492246
ALA 807,R ALA 807,0.0,0.0,0.0,-0.00966666666666667,0.0011561358410320246,8.154753468089319e-05,0.07064179104477608,0.446812448599698,0.031515720173084225,-0.060417910447761174,0.4543917091572619,0.032050319993657,0.0,0.0,0.0,0.0005572139303482739,0.013042905095581373,0.0009199755927228093
THR 808,R THR 808,0.0,0.0,0.0,-0.006830845771144262,0.0008049868087634186,5.677939163852811e-05,0.13618407960199017,0.6169397762405463,0.043515576642005394,-0.09776616915422905,0.6181705234556272,0.043602386857244144,0.0,0.0,0.0,0.03158706467661699,0.012326956742365553,0.0008694764895106131
PHE 809,R PHE 809,0.0,0.0,0.0,-0.016805970149253696,0.0032609805592894885,0.00023001183408949606,-1.353228855721393,0.27914419206454266,0.019689313206511568,1.3336467661691536,0.28032610647624534,0.019772679021373026,0.0,0.0,0.0,-0.03638805970149241,0.010891991522206665,0.0007682618468157492
ILE 810,R ILE 810,0.0,0.0,0.0,-0.005228855721393033,0.0008448634286170073,5.9592071537426985e-05,0.98644776119403,0.3583234850075048,0.02527418992092177,-0.984034825870647,0.3561328973546302,0.02511967778121086,0.0,0.0,0.0,-0.0028159203980098655,0.0057338087220731426,0.0004044316844286083
GLY 811,R GLY 811,0.0,0.0,0.0,-0.00258208955223879,0.0005504205646145111,3.882367321292597e-05,-1.2131741293532337,0.38953374926734186,0.027475592227468204,1.2094179104477614,0.38813729744674763,0.027377094110526815,0.0,0.0,0.0,-0.006338308457711458,0.0026756642592516942,0.00018872680547727264
ASN 812,R ASN 812,0.0,0.0,0.0,-0.0031890547263681594,0.0006018872491477327,4.245385324275451e-05,1.7033781094527365,0.362480613746029,0.02556741117394955,-1.6960646766169165,0.3610228845656642,0.025464590885301605,0.0,0.0,0.0,0.004124378109452492,0.002351976566100468,0.00016589563595011258
SER 813,R SER 813,0.0,0.0,0.0,-0.0035572139303482403,0.0006050863998213086,4.267950393296229e-05,-2.2151542288557207,0.2351107098054113,0.016583430840265,2.2127810945273634,0.23428702437786936,0.016525332549748667,0.0,0.0,0.0,-0.005930348258706377,0.002496788858731177,0.0001761099075230629
THR 814,R THR 814,0.0,0.0,0.0,-0.0034527363184079537,0.0006533533668806761,4.608399329357392e-05,-0.41374129353233835,0.3084649890812151,0.021757442769430545,0.4144925373134328,0.3074222001552401,0.021683890109710308,0.0,0.0,0.0,-0.002701492537313352,0.0023564134483355973,0.00016620858949337552
ALA 815,R ALA 815,0.0,0.0,0.0,-0.0035273631840796044,0.0006153084510941537,4.3400511838000604e-05,-0.8680845771144283,0.17439532437860533,0.01230089774766874,0.8702885572139301,0.1736028701828686,0.012245002338395573,0.0,0.0,0.0,-0.0013233830845770843,0.0019342167729827135,0.00013642913209435225
ILE 816,R ILE 816,0.0,0.0,0.0,-0.003019900497512456,0.0005082424990695396,3.584866185117175e-05,-0.40885074626865675,0.22200828636756056,0.015659257147363905,0.40845273631840817,0.2212761247582639,0.015607614449242167,0.0,0.0,0.0,-0.0034179104477612176,0.0015786125314078245,0.00011134674281679527
GLN 817,R GLN 817,0.0,0.0,0.0,-0.002716417910447776,0.0005223169816605764,3.684139931027834e-05,-2.9896417910447775,1.0591114275490296,0.07470396021274495,2.985378109452735,1.0565551534854387,0.07452365454237626,0.0,0.0,0.0,-0.006980099502487202,0.0030582409651694884,0.00021571168570214667
GLU 818,R GLU 818,0.0,0.0,0.0,-0.004194029850746258,0.0007033425377986904,4.960995754831667e-05,130.14422388059702,2.4440713534449765,0.17239150139980047,-130.02733333333327,2.432145886921744,0.1715503438468774,0.0,0.0,0.0,0.11269651741293299,0.012000515652724036,0.0008464511103691383
LEU 819,R LEU 819,0.0,0.0,0.0,-0.0032587064676616816,0.000617116000132799,4.352800651698639e-05,-0.690686567164179,0.22094939036607655,0.01558456838213421,0.6920099502487562,0.22025645364808172,0.0155356923945237,0.0,0.0,0.0,-0.00193532338308468,0.0016179330896202969,0.0001141202011516233
PHE 820,R PHE 820,0.0,0.0,0.0,-0.0019353233830845143,0.0004469866158251717,3.152800498197564e-05,-0.7243681592039805,0.14931533222981286,0.010531891496876855,0.7216218905472636,0.14894606963632,0.01050584572173478,0.0,0.0,0.0,-0.004681592039800893,0.0010405267766242688,7.33931000075407e-05
LYS 821,R LYS 821,0.0,0.0,0.0,-0.0022736318407960334,0.000527597807565922,3.721388005032315e-05,-124.3482537313433,2.9484994362677717,0.20797111507330213,124.26734328358204,2.9408061450329535,0.20742847214890187,0.0,0.0,0.0,-0.08318407960199357,0.008140002889340478,0.0005741515351072629
ARG 822,R ARG 822,0.0,0.0,0.0,-0.004328358208955289,0.0007737238191391338,5.45742703715159e-05,-129.00858208955228,2.394207806221927,0.16887439795730688,128.9069900497513,2.3872209284191035,0.16838158159463074,0.0,0.0,0.0,-0.10592039800995176,0.007919597949541014,0.0005586053693071499
ILE 823,R ILE 823,0.0,0.0,0.0,-0.001442786069651736,0.0004967157800735929,3.503562978026924e-05,-0.5469054726368153,0.1950514564584649,0.013757868967981248,0.546318407960199,0.19455745959492957,0.013723025115786994,0.0,0.0,0.0,-0.002029850746268703,0.0009027897490319053,6.367787915217386e-05
SER 824,R SER 824,0.0,0.0,0.0,-0.0007114427860696607,0.000453091545075725,3.195861349017611e-05,-1.191378109452736,0.5869899829791123,0.04140308110472301,1.1889999999999994,0.5858668026503654,0.041323858072652986,0.0,0.0,0.0,-0.0030895522388058563,0.0014007603828835474,9.880201949353216e-05
GLU 825,R GLU 825,0.0,0.0,0.0,-0.0017910447761193874,0.00044175070408801524,3.115869224309305e-05,119.53838805970153,2.316062825914406,0.1633624760311802,-119.454855721393,2.3071820235177065,0.16273607252759836,0.0,0.0,0.0,0.08174129353234082,0.008874062844133846,0.0006259281321963492
GLN 826,R GLN 826,0.0,0.0,0.0,-0.0014975124378109957,0.000499993811996086,3.526684432478675e-05,-1.99168656716418,0.9949355919395558,0.0701773457836245,1.9879104477611929,0.9920289886734472,0.06997232979654551,0.0,0.0,0.0,-0.005273631840796243,0.002964088752570734,0.00020907070066415487
PHE 827,R PHE 827,0.0,0.0,0.0,-0.0007761194029850687,0.00041684298638115726,2.9401837294535465e-05,-0.8143582089552241,0.09516511466671106,0.0067124296412845435,0.8130099502487557,0.09489098170245545,0.006693093792834542,0.0,0.0,0.0,-0.0021243781094527872,0.0007850929129145937,5.5376184416596495e-05
THR 828,R THR 828,0.0,0.0,0.0,-0.0006069651741293596,0.0004884244583592038,3.445080503817749e-05,-1.5148308457711437,0.30118248091437105,0.021243774248636757,1.511960199004976,0.300519199820335,0.021196990007460732,0.0,0.0,0.0,-0.0034776119402982314,0.0010176288255170514,7.177800306497867e-05
ALA 829,R ALA 829,0.0,0.0,0.0,-0.0004079601990049766,0.00049145566944822,3.466461018341544e-05,-1.205164179104477,0.10540137882002862,0.00743444004561585,1.2030049751243785,0.10524037860383852,0.0074230839659516525,0.0,0.0,0.0,-0.002567164179104522,0.0008083620303120729,5.7017461410717597e-05
MET 830,R MET 830,0.0,0.0,0.0,-0.0006417910447760907,0.00047947398221517146,3.381948712737347e-05,-1.088258706467662,0.14508293300410108,0.010233361073034943,1.0867910447761187,0.1448480285077848,0.010216792187372727,0.0,0.0,0.0,-0.002109452736318284,0.0008091271625517603,5.7071429677799156e-05
PHE 831,R PHE 831,0.0,0.0,0.0,-0.00038805970149253654,0.0004873082900690885,3.437207659717817e-05,-0.9617313432835818,0.06265420747337958,0.00441928705564433,0.960402985074627,0.062530086617427,0.004410532245486054,0.0,0.0,0.0,-0.0017164179104476496,0.0007753536214440229,5.4689227762562877e-05
ARG 832,R ARG 832,0.0,0.0,0.0,-0.0005422885572139182,0.0004982084683430749,3.514091589294151e-05,-96.74718905472643,2.228311205805703,0.15717295397836392,96.71815920398015,2.2243418780760718,0.1568929791871638,0.0,0.0,0.0,-0.029572139303481397,0.0041256412015410835,0.00029100029341126027
ARG 833,R ARG 833,0.0,0.0,0.0,-0.0004975124378109308,0.0004999938119960496,3.526684432478418e-05,-91.37450248756225,1.3351495718977755,0.09417418970535803,91.35140796019894,1.3330639352526634,0.09402708023896765,0.0,0.0,0.0,-0.023592039800993846,0.0023013593902713302,0.00016232537564428995
LYS 834,R LYS 834,0.0,0.0,0.0,-0.00032338308457711084,0.00046776753327534436,3.299377788367551e-05,-84.47635820895522,1.9793423957075207,0.13961204810953545,84.46305472636814,1.9773867452500438,0.13947410716190212,0.0,0.0,0.0,-0.0136268656716416,0.00209359949195089,0.0001476711223011349
ALA 835,R ALA 835,0.0,0.0,0.0,-0.0002238805970149427,0.00041684298638119456,2.9401837294538097e-05,0.11603980099502494,0.10607524977526918,0.0074819712380091875,-0.11615422885572133,0.10590552954678255,0.007470000096100631,0.0,0.0,0.0,-0.00033830845771138783,0.000736385636301569,5.1940638014655594e-05
PHE 836,R PHE 836,0.0,0.0,0.0,-0.00046268656716416516,0.0004986057638355093,3.516893895632041e-05,-0.05688059701492536,0.12182201220776993,0.008592662222582316,0.056606965174129366,0.12165312301600005,0.008580749697484237,0.0,0.0,0.0,-0.00073631840795995,0.000831664624635405,5.866109968512697e-05
LEU 837,R LEU 837,0.0,0.0,0.0,-0.00021890547263680616,0.00041350437323739756,2.9166349680135587e-05,-0.24714427860696533,0.10184005643228669,0.007183243732330566,0.24687064676616907,0.10174401193317628,0.00717646927569308,0.0,0.0,0.0,-0.0004925373134329473,0.0006700367776723205,4.7260750359519356e-05
HIE 838,R HIE 838,0.0,0.0,0.0,-0.00016915422885572707,0.0003748880842544306,2.6442566666649143e-05,0.15555721393034833,0.1283423514058283,0.00905257148930846,-0.15548258706467646,0.12822504682047545,0.009044297461808586,0.0,0.0,0.0,-9.452736318416861e-05,0.0007303103003680793,5.151211685810008e-05
TRP 839,R TRP 839,0.0,0.0,0.0,-0.0002388059701492451,0.00042635393603239366,3.0072687958450613e-05,-1.0100646766169152,0.1333248036924182,0.009404006576965543,1.0090696517412938,0.13316841214945158,0.009392975568046656,0.0,0.0,0.0,-0.0012338308457711144,0.0006838941403956002,4.823817336394213e-05
TYR 840,R TYR 840,0.0,0.0,0.0,-0.00038805970149256527,0.0004873082900691248,3.437207659718073e-05,-0.6604726368159206,0.11978430240228653,0.008448933254813336,0.6598905472636818,0.11966848053697479,0.008440763810321517,0.0,0.0,0.0,-0.0009701492537317755,0.0006609991514527452,4.6623285356344745e-05
THR 841,R THR 841,0.0,0.0,0.0,-0.00013432835820894983,0.0003410047659341912,2.4052621663856924e-05,-0.5284029850746266,0.19594158889767738,0.013820654069334453,0.5280348258706464,0.19586812443642632,0.013815472285767967,0.0,0.0,0.0,-0.0005024875621890347,0.0006626073787715379,4.6736720965206184e-05
GLY 842,R GLY 842,0.0,0.0,0.0,-3.482587064676565e-05,0.0001833385649023682,1.2931705297169248e-05,-0.6585273631840798,0.06656923599985357,0.0046954318763553085,0.6580796019900499,0.0665235800175302,0.004692211551658358,0.0,0.0,0.0,-0.00048258706467658584,0.0005992908525932411,4.22707175500804e-05
GLU 843,R GLU 843,0.0,0.0,0.0,-0.0001791044776119504,0.0003834397784676374,2.704575666879402e-05,77.65931840796023,0.8112792846587831,0.05722322866709724,-77.65185074626862,0.8108099492171124,0.05719012429748229,0.0,0.0,0.0,0.007288557213928951,0.0008559527628893851,6.037425286860821e-05
GLY 844,R GLY 844,0.0,0.0,0.0,-5.9701492537314594e-05,0.00023693295322966943,1.6711961981297765e-05,-0.14472139303482587,0.13825955110836402,0.009752076822486236,0.14459701492537305,0.1381659604530193,0.009745475446642962,0.0,0.0,0.0,-0.00018407960199007587,0.0006075358217900714,4.285227283766775e-05
MET 845,R MET 845,0.0,0.0,0.0,-0.00016417910447759829,0.0003704380192832783,2.6128683284880324e-05,-0.42004975124378097,0.2259054914276147,0.01593414479768502,0.41997512437810935,0.2257050961453455,0.015920010004306286,0.0,0.0,0.0,-0.00023880597014914567,0.0007142379769552919,5.0378462572512966e-05
ASP 846,R ASP 846,0.0,0.0,0.0,-0.00015422885572138653,0.0003611679883160353,2.5474825714718493e-05,78.62439800995028,1.5059055426121917,0.10621838723786729,-78.61668159203982,1.5049325923667984,0.10614976061886362,0.0,0.0,0.0,0.007562189054726278,0.0012165374499979455,8.580793568838495e-05
GLU 847,R GLU 847,0.0,0.0,0.0,-0.0001791044776119377,0.0003834397784676102,2.70457566687921e-05,82.00500000000001,1.734521884886196,0.12234374071152707,-81.99439800995026,1.7331514966215056,0.12224708097607472,0.0,0.0,0.0,0.010422885572137035,0.0015341141096217716,0.00010820806614485335
MET 848,R MET 848,0.0,0.0,0.0,-0.00015422885572138653,0.0003611679883160353,2.5474825714718493e-05,0.7224577114427866,0.3006703446831366,0.021207650944094398,-0.7218706467661691,0.3004405938483013,0.021191445569685306,0.0,0.0,0.0,0.00043283582089550566,0.0007239447066034466,5.1063122492678024e-05
GLU 849,R GLU 849,0.0,0.0,0.0,-0.00020398009950247834,0.00040295436281225226,2.8422209320071713e-05,83.27278109452735,1.2067064100438807,0.08511450759529192,-83.26224875621894,1.2058063497277831,0.08505102223549516,0.0,0.0,0.0,0.010328358208955616,0.0011025261771000334,7.77662005386849e-05
PHE 850,R PHE 850,0.0,0.0,0.0,-0.00031840796019900087,0.00046585870291420794,3.285913937101097e-05,0.8802437810945271,0.06350332207107386,0.004479178981528851,-0.879378109452736,0.0634663409708405,0.004476570535836928,0.0,0.0,0.0,0.0005472636815916039,0.0007255157541893007,5.117393564537677e-05
THR 851,R THR 851,0.0,0.0,0.0,-0.00022388059701491838,0.0004168429863811495,2.940183729453492e-05,0.885004975124378,0.23373692524717696,0.016486531548736517,-0.8840796019900489,0.23348291644248714,0.016468615149058775,0.0,0.0,0.0,0.000701492537313666,0.0007599736583506521,5.360440880856527e-05
GLU 852,R GLU 852,0.0,0.0,0.0,-0.00023383084577115223,0.0004232658518438594,2.985487129407212e-05,88.33187562189052,1.4805657213309313,0.10443105405312955,-88.31765174129355,1.4792969750569092,0.10434156359092771,0.0,0.0,0.0,0.013990049751245678,0.0014246935596230266,0.00010049013562220823
ALA 853,R ALA 853,0.0,0.0,0.0,-0.00022885572139304497,0.0004200961558723481,2.9631298178361103e-05,0.8667711442786072,0.08300834558045192,0.005854957263484721,-0.8657263681592041,0.08288246038845286,0.005846078006656916,0.0,0.0,0.0,0.0008159203980098068,0.0006845452960325439,4.828410234131811e-05
GLU 854,R GLU 854,0.0,0.0,0.0,-0.0005074626865671591,0.0004999443052072844,3.52633523851431e-05,98.96210447761192,1.9773546437328842,0.13947184289546302,-98.93345771144271,1.9742630842512938,0.13925378110281245,0.0,0.0,0.0,0.02813930348258596,0.0031068048427265794,0.00021913711751454546
SER 855,R SER 855,0.0,0.0,0.0,-0.00019900497512437607,0.0003992517939848494,2.816105025108938e-05,1.3041243781094531,0.38043589748113105,0.026833879240354692,-1.3026019900497512,0.37991241566725503,0.026796955680114778,0.0,0.0,0.0,0.0013233830845771374,0.0009032283158532465,6.370881327064326e-05
ASN 856,R ASN 856,0.0,0.0,0.0,-0.0003731343283582176,0.00048363736555283635,3.4113149545809537e-05,1.0548358208955222,0.22751000833148619,0.016047318694056695,-1.0536915422885573,0.2272812586322976,0.01603118393431153,0.0,0.0,0.0,0.0007711442786066174,0.0007579516676069368,5.346178857792664e-05
MET 857,R MET 857,0.0,0.0,0.0,-0.0008009950248757325,0.0003992517939849063,2.8161050251093394e-05,1.2588805970149253,0.3086556561949497,0.02177089139070666,-1.2567761194029843,0.3080903541096186,0.021731018055954256,0.0,0.0,0.0,0.001303482587064509,0.0009101078668479831,6.419405938396457e-05
ASN 858,R ASN 858,0.0,0.0,0.0,-0.0006815920398009752,0.0004658587029142001,3.2859139371010424e-05,2.3143482587064708,0.7865156917965649,0.055476539501269954,-2.3105920398009947,0.7850578346324121,0.05537371018534163,0.0,0.0,0.0,0.0030746268656729604,0.0016479756872423619,0.00011623924260379604
ASP 859,R ASP 859,0.0,0.0,0.0,-0.0005024875621890698,0.0004999938119960787,3.526684432478623e-05,100.91155223880605,1.4415699562616187,0.1016805048602604,-100.88362686567166,1.4393822179059208,0.10152619369447669,0.0,0.0,0.0,0.027422885572135628,0.0023553207747719833,0.00016613151824260952
LEU 860,R LEU 860,0.0,0.0,0.0,-0.0009552238805969937,0.00022961155739728825,1.6195550536064216e-05,0.9411194029850743,0.11328380102103562,0.007990423239798526,-0.9390447761194031,0.11307195342707574,0.007975480662635547,0.0,0.0,0.0,0.0011194029850747752,0.0007093348028110049,5.003261933386656e-05
VAL 861,R VAL 861,0.0,0.0,0.0,-0.0011094527363184278,0.0003425979164315914,2.4164993835731343e-05,1.1956467661691539,0.10535714953055694,0.007431320352073711,-1.1933283582089556,0.10513455790301707,0.007415619949212503,0.0,0.0,0.0,0.0012089552238804372,0.0007235343070769313,5.103417514200023e-05
SER 862,R SER 862,0.0,0.0,0.0,-0.0006666666666666634,0.00047140452079102904,3.325031120358757e-05,1.196437810945273,0.3922643506098781,0.027668193996029756,-1.1945223880597022,0.391626866714484,0.02762322934895009,0.0,0.0,0.0,0.001248756218905483,0.0010112850527838127,7.133054783643934e-05
GLU 863,R GLU 863,0.0,0.0,0.0,-0.000970149253731343,0.0002622225662309332,1.8495753747017965e-05,106.93220895522383,1.7756554213160514,0.1252450766700829,-106.89573134328357,1.7725129271983409,0.12502342222520405,0.0,0.0,0.0,0.035507462686567876,0.0031922159726071025,0.00022516155411522108
TYR 864,R TYR 864,0.0,0.0,0.0,-0.002427860696517424,0.000494768552853768,3.489828296201084e-05,0.26450248756218914,0.23191697614589968,0.016358162236769346,-0.26460696517412935,0.23136011376216856,0.016318884192669213,0.0,0.0,0.0,-0.002532338308457764,0.0009568808183221181,6.749316901026939e-05
GLN 865,R GLN 865,0.0,0.0,0.0,-0.0018358208955223537,0.0004207437713804255,2.9676977454299553e-05,0.8459054726368156,1.314392660391652,0.09271011005239711,-0.8436815920398012,1.310836179946286,0.09245925526339455,0.0,0.0,0.0,0.00038805970149287015,0.0036716822389880593,0.00025898049700961095
GLN 866,R GLN 866,0.0,0.0,0.0,-0.0013333333333333107,0.0004714045207910159,3.325031120358665e-05,-0.04003482587064696,0.5080007186318165,0.03583160797399691,0.04008955223880591,0.507019484980164,0.03576239708856431,0.0,0.0,0.0,-0.0012786069651741189,0.0012225045858563894,8.622882500008355e-05
TYR 867,R TYR 867,0.0,0.0,0.0,-0.0028805970149253534,0.000680701746327827,4.801299924796245e-05,0.8366218905472632,0.366477010632044,0.025849295276227716,-0.8344427860696519,0.36534354848294237,0.025769347020466665,0.0,0.0,0.0,-0.0007014925373132142,0.0016988283235303406,0.00011982611100985382
GLN 868,R GLN 868,0.0,0.0,0.0,-0.0033980099502487642,0.0007129198735970747,5.0285490730016265e-05,-1.7489502487562194,1.5194031387430802,0.10717043426342251,1.7480547263681587,1.514502684081347,0.10682478284228578,0.0,0.0,0.0,-0.00429353233830895,0.0055349102794163205,0.00039040246997569907
ASP 869,R ASP 869,0.0,0.0,0.0,-0.0032437810945273675,0.001043946602702593,7.363431594067519e-05,266.48963681592033,11.478173607141347,0.8096079431861022,-266.2823980099503,11.432113329776127,0.8063591017156233,0.0,0.0,0.0,0.20399502487561447,0.04629061320365213,0.0032650881078602175
gdp 870,R gdp 870,0.0,0.0,0.0,-0.003378109452736355,0.00048491514153287867,3.420327691436677e-05,281.4067462686565,2.6302886965646888,0.185526260056433,-281.3355373134329,2.6260092776376807,0.18522441311857427,0.0,0.0,0.0,0.0678308457711353,0.004568031220883977,0.00032220407947557134
MET 871,L MET   1,0.0,0.0,0.0,-0.02443283582089554,0.004939103431230022,0.0003483774951490256,-86.97462189054727,1.4393821353821872,0.10152618787370131,87.67756716417914,1.4572324948327144,0.10278525515169426,0.0,0.0,0.0,0.6785124378109489,0.10436765808551923,0.007361527006805017
ARG 872,L ARG   2,0.0,0.0,0.0,-0.015104477611940269,0.001401502339174776,9.885435305524984e-05,-79.5465621890547,0.9452878460074919,0.06667546379058022,79.63180099502492,0.9427905758134395,0.0664993199322813,0.0,0.0,0.0,0.07013432835820985,0.016644269498417835,0.001173996251987801
GLU 873,L GLU   3,0.0,0.0,0.0,-0.04045273631840793,0.00475248088918961,0.0003352141559641664,88.53205472636822,1.4997030093980104,0.10578089427688328,-88.78047761194031,1.4979750480297318,0.10565901327933445,0.0,0.0,0.0,-0.28887562189054716,0.11394835808900433,0.008037297481236485
CYS 874,L CYS   4,0.0,0.0,0.0,-0.012532338308457706,0.0014142835694798028,9.975587153134282e-05,0.2282039800995025,0.3299606688216541,0.02327363111591246,-0.14443283582089558,0.3284709134936625,0.02316855187698237,0.0,0.0,0.0,0.07123880597014919,0.020020454380437307,0.0014121339724738524
ILE 875,L ILE   5,0.0,0.0,0.0,-0.042855721393034875,0.004794698523611966,0.0003381919582993394,-0.8860995024875624,0.16248199303139288,0.011460596144066028,0.9310149253731353,0.16346090492506782,0.011529643265317574,0.0,0.0,0.0,0.0020597014925378245,0.016833584587370734,0.0011873495087886818
SER 876,L SER   6,0.0,0.0,0.0,-0.010771144278606974,0.0007773940292389193,5.483314703183227e-05,0.7658407960199003,0.33185271342918427,0.02340708565280549,-0.7274228855721391,0.3302111570381442,0.023291299192445013,0.0,0.0,0.0,0.027646766169154062,0.014290852308088187,0.0010079990022392733
ILE 877,L ILE   7,0.0,0.0,0.0,-0.01858706467661691,0.0015074052170383448,0.00010632416611603753,-0.9975671641791043,0.09423896119642493,0.006647103812296689,1.027353233830846,0.09724549434875313,0.006859168310089511,0.0,0.0,0.0,0.01119900497512433,0.012468076609217164,0.0008794303174500464
HID 878,L HID   8,0.0,0.0,0.0,-0.011721393034825887,0.000904378541882045,6.378994395930922e-05,1.4489502487562196,0.16546920325638476,0.011671297707650628,-1.4693631840796013,0.1729690175512653,0.012200293820915392,0.0,0.0,0.0,-0.03213432835820928,0.016829755267378295,0.001187079409381843
VAL 879,L VAL   9,0.0,0.0,0.0,-0.007850746268656755,0.0007036591923676053,4.963229263950924e-05,-0.857721393034826,0.05310828129715157,0.003745969337873105,0.8768855721393036,0.054281850047445346,0.0038287464951659417,0.0,0.0,0.0,0.01131343283582104,0.006104094430188071,0.0004305496245120044
GLY 880,L GLY  10,0.0,0.0,0.0,-0.0027363184079601892,0.0004626598184104553,3.2633507454974984e-05,-0.2733980099502488,0.13458623082759189,0.009492980786917526,0.27117412935323376,0.13324549791191553,0.009398412778506563,0.0,0.0,0.0,-0.004960199004975179,0.0034552444759030866,0.0002437141542797882
GLN 881,L GLN  11,0.0,0.0,0.0,-0.00390547263681589,0.0005047238548447047,3.5600475823396395e-05,0.08821890547263724,0.4887596666889439,0.034474448810755634,-0.07627860696517405,0.4892019107105324,0.03450564229893235,0.0,0.0,0.0,0.008034825870647164,0.0031439400913559385,0.00022175643599599921
ALA 882,L ALA  12,0.0,0.0,0.0,-0.0017761194029851332,0.00042861209041672585,3.023196588794267e-05,-0.111273631840796,0.10481900890632041,0.007393362839071647,0.11532835820895519,0.1052488245371831,0.007423679696157296,0.0,0.0,0.0,0.002278606965174029,0.0021375556900605107,0.00015077155346377818
GLY 883,L GLY  13,0.0,0.0,0.0,-0.0020995024875621634,0.0003456189936907069,2.4378084195720064e-05,-0.5177810945273634,0.12192564343957743,0.008599971806084461,0.5353432835820896,0.12403444621525252,0.008748715285337747,0.0,0.0,0.0,0.015462686567164114,0.004268343585216922,0.0003010657434810927
VAL 884,L VAL  14,0.0,0.0,0.0,-0.006960199004975143,0.0006826987420065102,4.815385646264722e-05,-0.2993383084577113,0.10507138049975231,0.007411163758771091,0.31760199004975126,0.10561815573995903,0.007449730310625075,0.0,0.0,0.0,0.011303482587064715,0.005383079979030812,0.0003796931863025578
GLN 885,L GLN  15,0.0,0.0,0.0,-0.0036467661691541894,0.00048827240383621175,3.44400799390611e-05,0.2195074626865673,0.5312661597837497,0.03747262566575014,-0.21090049751243783,0.530831076605637,0.03744193726452858,0.0,0.0,0.0,0.0049601990049747,0.0030384612432222567,0.00021431653168630846
ILE 886,L ILE  16,0.0,0.0,0.0,-0.0031343283582089534,0.00039507625265857566,2.786653027425702e-05,-0.26522885572139293,0.08893939667984695,0.006273301352523881,0.27773134328358207,0.09000954876203345,0.006348784060471101,0.0,0.0,0.0,0.009368159203980193,0.004265303858985979,0.00030085133772405216
GLY 887,L GLY  17,0.0,0.0,0.0,-0.0028805970149253747,0.00045238081280279436,3.1908482300900023e-05,-0.5999253731343286,0.15580693309663685,0.010989773718008673,0.6137313432835824,0.15443879292098717,0.010893272550531222,0.0,0.0,0.0,0.010925373134328405,0.0043411032122695195,0.0003061978118763983
ASN 888,L ASN  18,0.0,0.0,0.0,-0.005512437810945281,0.0007538257497976648,5.3170768774110344e-05,0.39788557213930303,0.430038355157147,0.030332566846113646,-0.37665671641791043,0.42949465453691643,0.03029421716123172,0.0,0.0,0.0,0.01571641791044818,0.006583121725006391,0.00046433760473967505
ALA 889,L ALA  19,0.0,0.0,0.0,-0.0020000000000000295,0.0003308364192745907,2.333540179016896e-05,-0.27619900497512445,0.14430750817068644,0.010178666822367252,0.2809353233830846,0.1435148016913146,0.010122753618378489,0.0,0.0,0.0,0.0027363184079601394,0.0028433608412828768,0.00020055521037028927
CYS 890,L CYS  20,0.0,0.0,0.0,-0.0032935323383084416,0.0004553801759801098,3.2120041067648737e-05,-0.865965174129353,0.3387535592603232,0.023893833788076482,0.8843233830845765,0.33555887873072754,0.02366849839751457,0.0,0.0,0.0,0.015064676616915438,0.006172543604314527,0.0004353776569999282
TRP 891,L TRP  21,0.0,0.0,0.0,-0.021850746268656695,0.0015764472748073099,0.00011119401739175708,-0.24944278606965167,0.20708725769275477,0.014606808931376435,0.1958805970149254,0.2076037549666684,0.014643239840152226,0.0,0.0,0.0,-0.0754129353233832,0.013119945388825513,0.0009254095960312307
GLU 892,L GLU  22,0.0,0.0,0.0,-0.004955223880596957,0.0005841906206203929,4.120562930803078e-05,83.87987562189056,0.8679088033851428,0.06121756694327926,-83.84672636815924,0.8645048102301477,0.060977467778450416,0.0,0.0,0.0,0.028194029850745147,0.00484045598147261,0.0003414194405288234
LEU 893,L LEU  23,0.0,0.0,0.0,-0.002950248756218893,0.0003958898759020719,2.7923918833033097e-05,-0.20957711442786098,0.09067220099603028,0.006395523945279959,0.21597512437810945,0.09113591827654415,0.006428232040360791,0.0,0.0,0.0,0.003447761194029606,0.003303624944483798,0.0002330197371032752
TYR 894,L TYR  24,0.0,0.0,0.0,-0.007651741293532339,0.0006293876458056873,4.439358166446058e-05,-0.9468805970149257,0.30185843222628506,0.021291452178075997,0.9636467661691541,0.29937683137837995,0.02111641355023791,0.0,0.0,0.0,0.009114427860696035,0.005664047459889588,0.0003995111043848151
CYS 895,L CYS  25,0.0,0.0,0.0,-0.008875621890547277,0.0009193620632275457,6.484680006842648e-05,0.10007462686567155,0.13219907874444775,0.009324604061294182,-0.10469651741293536,0.13168858349415655,0.00928859650262323,0.0,0.0,0.0,-0.013497512437811061,0.005808832165372763,0.00040972343011040863
LEU 896,L LEU  26,0.0,0.0,0.0,-0.003104477611940309,0.0004039972547396135,2.8495769244949566e-05,-0.24513432835820873,0.10770268115525916,0.007596761396907852,0.24273134328358215,0.10708181399399853,0.007552968803885276,0.0,0.0,0.0,-0.005507462686566951,0.0027429138063573993,0.0001934702227992212
GLU 897,L GLU  27,0.0,0.0,0.0,-0.0025472636815920377,0.0004977611318718551,3.510936321106266e-05,75.85779601990046,0.6222383309374805,0.043889307874592345,-75.84491542288556,0.6206612328658884,0.04377806795353469,0.0,0.0,0.0,0.010333333333333748,0.003004695054658247,0.00021193484837952057
HIP 898,L HIP  28,0.0,0.0,0.0,-0.007716417910447835,0.0008889476726186851,6.27015343609294e-05,-84.17512935323381,1.0882559981898001,0.07675965972549982,84.16678109452738,1.0855026264727203,0.0765654518585527,0.0,0.0,0.0,-0.016064676616916126,0.006543448055697314,0.0004615392398684569
GLY 899,L GLY  29,0.0,0.0,0.0,-0.0021243781094527265,0.00037250361288227937,2.6274379023800423e-05,0.05203482587064676,0.1353074765673332,0.009543853538965847,-0.040681592039801005,0.1357594012740235,0.009575729850022068,0.0,0.0,0.0,0.009228855721393061,0.0027148684371300523,0.00019149205497625668
ILE 900,L ILE  30,0.0,0.0,0.0,-0.017547263681592002,0.0022656871548617456,0.00015980925015888733,-0.7440199004975124,0.1584697645313989,0.011177595365836662,0.7673880597014928,0.15927290843052,0.011234244768651525,0.0,0.0,0.0,0.005820895522387954,0.006027116270765513,0.0004251200037854479
GLN 901,L GLN  31,0.0,0.0,0.0,-0.010223880597014928,0.002340350542623877,0.0001650755994812043,0.8957164179104489,0.7520906940778549,0.05304838737958652,-0.8749452736318402,0.7544450248444133,0.05321444906803382,0.0,0.0,0.0,0.01054726368159254,0.009022856823029297,0.0006364232502643555
PRO 902,L PRO  32,0.0,0.0,0.0,-0.01567164179104475,0.0028947785883666997,0.00020418193861857935,1.2606766169154238,0.13904077894433592,0.009807180385395183,-1.2384328358208958,0.1406664900015977,0.009921849202084429,0.0,0.0,0.0,0.00657213930348294,0.009254608635459434,0.0006527697627508436
ASP 903,L ASP  33,0.0,0.0,0.0,-0.05162686567164177,0.014439273235486055,0.0010184678072834485,92.73558208955225,1.2952639311055214,0.0913608735185053,-92.59493034825877,1.2860303011346281,0.09070958347666229,0.0,0.0,0.0,0.08902487562188867,0.03649745275797458,0.0025743318292843673
GLY 904,L GLY  34,0.0,0.0,0.0,-0.055835820895522366,0.010904739507623192,0.0007691610203782068,0.787179104477612,0.20868438346384569,0.014719461497437811,-0.7705970149253734,0.21691700453574522,0.015300145815446756,0.0,0.0,0.0,-0.0392537313432837,0.025409488150435575,0.0017922471068120736
GLN 905,L GLN  35,0.0,0.0,0.0,-0.046189054726368174,0.011816342490496864,0.0008334605371155633,-1.0420497512437812,1.2966039558864284,0.09145539157894077,1.1726417910447762,1.3145442775943283,0.09272080430531676,0.0,0.0,0.0,0.08440298507462621,0.02822725458731539,0.001990997027088742
MET 906,L MET  36,0.0,0.0,0.0,-0.01760199004975126,0.0025821422745986315,0.00018213027329112936,0.2105174129353234,0.3282596517248518,0.023153650620739454,-0.16813432835820893,0.3307329518485862,0.023328103760637316,0.0,0.0,0.0,0.02478109452736328,0.010567567053436495,0.0007453787091433197
PRO 907,L PRO  37,0.0,0.0,0.0,-0.010104477611940306,0.0026000439817837986,0.00018339296235907356,0.3204378109452737,0.23523061059813663,0.016591887990113678,-0.3242238805970148,0.2336701434653776,0.01648182112503538,0.0,0.0,0.0,-0.013890547263681592,0.006885557760316238,0.00048566979789802075
SER 908,L SER  38,0.0,0.0,0.0,-0.004910447761194024,0.0008592142068432581,6.060429738803149e-05,-0.12724378109452741,0.3710050425072452,0.02616867801939183,0.14661691542288555,0.37247632735549335,0.026272454451130932,0.0,0.0,0.0,0.01446268656716443,0.0057700419259423645,0.00040698737757837496
ASP 909,L ASP  39,0.0,0.0,0.0,-0.01574129353233832,0.002448013982012125,0.00017266959297728018,86.81947263681599,1.101038786076551,0.07766128806493683,-86.70088557213923,1.0894545953247896,0.07684420224893437,0.0,0.0,0.0,0.10284577114427605,0.02158475356807326,0.001522471129862871
LYS 910,L LYS  40,0.0,0.0,0.0,-0.04207462686567163,0.017341159818932132,0.0012231511052187064,-94.31663681592035,4.345074241211663,0.30647790666187724,94.54348258706469,4.44154319254992,0.31328230185116884,-0.001581170149253734,0.007396457565760393,0.0005217058916893253,0.18318997412935265,0.12597506468641398,0.008885595958406543
THR 911,L THR  41,0.0,0.0,0.0,-0.006631840796019907,0.0017374370941838839,0.0001225493637212705,0.24567661691542306,0.4219032214373357,0.02975875875574441,-0.22247263681592055,0.41947611308662264,0.029587563732305484,0.0,0.0,0.0,0.016572139303482593,0.009356723705868467,0.000659972404473454
ILE 912,L ILE  42,0.0,0.0,0.0,-0.014746268656716433,0.009781711969903397,0.0006899487653562934,-0.36953233830845755,0.2552861436180742,0.018006496219045712,0.3840199004975127,0.25751525985212265,0.01816372595533824,-9.492537313431834e-06,0.00013424475009987964,9.468894593498322e-06,-0.000268199004975318,0.0046260684617861906,0.0003262977108182619
GLY 913,L GLY  43,0.0,0.0,0.0,-0.002422885572139301,0.0013439651854650415,9.479599514343549e-05,-0.3906119402985073,0.2834098497618005,0.019990189502062997,0.39603482587064687,0.28263710850765267,0.019935684536482375,0.0,0.0,0.0,0.003000000000000076,0.003574369791024013,0.0002521166061556202
GLY 914,L GLY  44,0.0,0.0,0.0,-0.001805970149253728,0.0007378631101079541,5.204485098184356e-05,-0.3747064676616917,0.48711530647164575,0.03435846458373928,0.3798955223880597,0.4839107109262054,0.03413242984188165,0.0,0.0,0.0,0.0033830845771145182,0.004266905206074224,0.0003009642880388683
GLY 915,L GLY  45,0.0,0.0,0.0,-0.001910447761194027,0.000600116322478343,4.23289417065284e-05,-0.13681094527363172,0.38930903720227866,0.027459742260475917,0.14326865671641775,0.38857352014758684,0.027407862887484306,0.0,0.0,0.0,0.0045472636815919445,0.0025990823055397393,0.00018332513094681128
ASP 916,L ASP  46,0.0,0.0,0.0,-0.003592039800995026,0.0007212042985222125,5.0869829010101835e-05,78.59532835820893,1.0005051220016625,0.07057019014479446,-78.5649054726368,0.9956993921993466,0.070231220100088,0.0,0.0,0.0,0.026830845771142586,0.005893857480555456,0.0004157206534405195
ASP 917,L ASP  47,0.0,0.0,0.0,-0.006363184079601996,0.000988711313094998,6.973831900413547e-05,79.93563184079599,1.0143913469503087,0.07154964893362985,-79.89588059701491,1.007111156362489,0.07103614388225649,0.0,0.0,0.0,0.033388059701495144,0.010350987489432441,0.0007301023645478372
SER 918,L SER  48,0.0,0.0,0.0,-0.003552238805970166,0.0005629590113359229,3.9708067055388416e-05,0.7612437810945267,0.21502880814433395,0.01516696271079056,-0.7429004975124381,0.21670065569549257,0.015284885744849926,0.0,0.0,0.0,0.014791044776119032,0.0038910689169436886,0.0002744548401569895
PHE 919,L PHE  49,0.0,0.0,0.0,-0.010194029850746248,0.001068389860786541,7.535841043335648e-05,0.8355721393034821,0.08869774276745261,0.006256256399757639,-0.8381094527363184,0.08937793844565346,0.006304233703712133,0.0,0.0,0.0,-0.012731343283582112,0.011497672820407617,0.0008109833116451078
ASN 920,L ASN  50,0.0,0.0,0.0,-0.02398009950248756,0.003669099417754101,0.0002587983188462191,0.6738358208955225,0.47977740268774494,0.033840888757382614,-0.5600597014925377,0.4863799636832783,0.03430659750254646,0.0,0.0,0.0,0.08979601990049706,0.026610946464209424,0.0018769914422377984
THR 921,L THR  51,0.0,0.0,0.0,-0.01309452736318404,0.0011045000221831425,7.79054248362604e-05,1.2854179104477614,0.42597771001598395,0.03004615102132596,-1.2107462686567154,0.4309708354326801,0.030398338933535836,0.0,0.0,0.0,0.061577114427860735,0.017005274968317722,0.0011994596145372869
PHE 922,L PHE  52,0.0,0.0,0.0,-0.018218905472636795,0.0012664208177307539,8.932643716184481e-05,1.1867114427860692,0.1655965135259467,0.011680277481699558,-1.1635174129353232,0.1769050422554332,0.012477919597814987,0.0,0.0,0.0,0.004975124378109691,0.018225081894443104,0.001285498161290936
PHE 923,L PHE  53,0.0,0.0,0.0,-0.05634328358208952,0.007054624619465277,0.0004975948546867965,-1.1239353233830847,0.18395240785118236,0.012975002440446427,1.2424328358208958,0.18824160593607098,0.013277539146918954,0.0,0.0,0.0,0.06215422885572147,0.027683734372071944,0.001952660066993493
SER 924,L SER  54,0.0,0.0,0.0,-0.24947761194029852,0.060937132160032034,0.004298173901207459,0.273318407960199,1.068296769708029,0.07535184429494608,0.13129850746268637,1.0973295220887496,0.07739965675575104,-0.008850519402985084,0.014583102356834843,0.0010286127313010648,0.14628878407960208,0.11555408650983032,0.0081505568314254
GLU 925,L GLU  55,0.0,0.0,0.0,-0.8401840796019899,0.3994978949941421,0.02817840887788568,99.78744278606962,3.4336648491778963,0.24219204476954043,-99.17282089552232,2.903205291217636,0.20477631240978447,-0.153473480597015,0.04566615084084228,0.0032210419288725544,-0.37903566965173896,0.6401135671201938,0.04515012982198373
THR 926,L THR  56,0.0,0.0,0.0,-3.389960199004976,0.6932025027787057,0.04889473462371678,-9.16257213930348,1.6077259537335353,0.11340024529680327,7.947189054726363,1.2174974553610416,0.08587564924579101,-0.33477564179104474,0.03137313191494139,0.002212890105195738,-4.940118925373134,0.969957834255869,0.0684155505960078
GLY 927,L GLY  57,0.0,0.0,0.0,-1.0363233830845768,0.5255434334082248,0.037068975669776655,-4.875512437810941,0.7392327547976624,0.052141458269560535,5.0561044776119415,0.4929243370130353,0.03476820200621506,-0.21680070447761185,0.03565628719196203,0.0025150005848645508,-1.0725320477611942,0.38807098254319516,0.027372416617878134
ALA 928,L ALA  58,0.0,0.0,0.0,-1.7480348258706468,0.2969544812951772,0.020945554149111735,-1.9267761194029853,0.35414235919188125,0.02497927604458144,2.3036119402985062,0.37590737804991425,0.02651446210764077,-0.29854029850746255,0.045084064107701625,0.0031799846963455327,-1.669739303482587,0.32783423119093164,0.023123643769889776
GLY 929,L GLY  59,0.0,0.0,0.0,-0.16341293532338308,0.023845974072022342,0.0016819653267578765,-1.6918905472636814,0.31069430827459754,0.021914686821370717,1.8494129353233837,0.3062329189174367,0.021600004678999557,0.0,0.0,0.0,-0.005890547263681612,0.06160682555871464,0.004345410431480481
LYS 930,L LYS  60,0.0,0.0,0.0,-1.7427014925373134,0.6107003079393171,0.04307547848084932,-115.52554726368164,5.418597631081123,0.3821984083184856,117.49885074626864,6.006717793798904,0.42368120615558885,-0.28578598208955214,0.057834444748207814,0.0040793272048764715,-0.0551839920398003,1.3129480549138919,0.09260821543835877
HIE 931,L HIE  61,0.0,0.0,0.0,-0.46616915422885546,0.25150787302352434,0.01773999755910639,0.6058606965174129,0.7518177907876272,0.053029138265654974,-0.4422636815920398,0.7431483752161783,0.05241764483911719,-0.005490125373134329,0.0033749972155806426,0.00023805394895447826,-0.30806226467661685,0.3212859624363698,0.022661764504140373
VAL 932,L VAL  62,0.0,0.0,0.0,-1.3129502487562188,0.19113535490058528,0.013481648461470506,-1.5065970149253738,0.3826811823885135,0.026992249426932263,1.705885572139304,0.35340386300782084,0.02492718654000591,-0.038687570149253725,0.019112995901570163,0.0013481267865095871,-1.1523492616915423,0.24544448922265996,0.017312319440985616
PRO 933,L PRO  63,0.0,0.0,0.0,-0.1528905472636816,0.02547045816242776,0.001796547599877827,2.780512437810944,0.2950722166341505,0.02081278943645766,-2.825527363184077,0.27786109221102295,0.019598810320872673,0.0,0.0,0.0,-0.19790547263681574,0.05665770505579614,0.003996326386571535
ARG 934,L ARG  64,0.0,0.0,0.0,-0.10675124378109453,0.015303815767970404,0.0010794479357845613,-100.19396019900502,1.689334308648858,0.1191564548324988,100.96784079601994,1.704893301257338,0.12025390155485557,0.0,0.0,0.0,0.6671293532338314,0.13761422459189798,0.009706558999567573
ALA 935,L ALA  65,0.0,0.0,0.0,-0.027597014925373163,0.002281613953675877,0.00016093263993070827,1.6013383084577113,0.21933194583281704,0.015470482641091304,-1.523766169154229,0.22104788893751529,0.015591515935687476,0.0,0.0,0.0,0.04997512437810935,0.024174209729157972,0.0017051172849307848
VAL 936,L VAL  66,0.0,0.0,0.0,-0.041905472636815946,0.003719789741623766,0.00026237373861701113,-1.4253582089552246,0.10354118581017739,0.007303232147200913,1.5340895522388058,0.1200356992516204,0.008466665421365167,0.0,0.0,0.0,0.06682587064676598,0.03490034893214171,0.0024616808111221464
PHE 937,L PHE  67,0.0,0.0,0.0,-0.03229850746268656,0.002887690078806556,0.00020368195370445744,1.248930348258706,0.09315896179950539,0.006570926528321976,-1.2973482587064673,0.09346618889800391,0.006592596657021865,0.0,0.0,0.0,-0.08071641791044802,0.01957341529150256,0.0013806022663240976
VAL 938,L VAL  68,0.0,0.0,0.0,-0.01914427860696516,0.001556267892499256,0.00010977067350758504,-0.889870646766168,0.08150697057808558,0.005749058435916842,0.9198407960199008,0.08351711790076476,0.005890843296045008,0.0,0.0,0.0,0.010825870646766293,0.01096328233538445,0.0007732903130683436
ASP 939,L ASP  69,0.0,0.0,0.0,-0.010467661691542264,0.0008810887684483366,6.214721000072858e-05,98.97080099502486,1.111869936827482,0.0784252585346241,-98.94640298507467,1.108350125986499,0.07817699022009021,0.0,0.0,0.0,0.01393034825870808,0.010530936391021869,0.0007427949814293044
LEU 940,L LEU  70,0.0,0.0,0.0,-0.01630348258706467,0.0014255793309391712,0.00010055261311365782,0.9408557213930352,0.21973644113299162,0.01549901353975266,-0.9197512437810949,0.21744524743663812,0.01533740519687208,0.0,0.0,0.0,0.004800995024875661,0.0081655872373224,0.0005759561158756278
GLU 941,L GLU  71,0.0,0.0,0.0,-0.009572139303482581,0.0009854765751133095,6.951015817875195e-05,95.32401990049745,1.2110240843782145,0.08541905286153467,-95.27244776119397,1.2061264293988208,0.08507359891476433,0.0,0.0,0.0,0.041999999999999045,0.00829013679978827,0.0005847411646598687
PRO 942,L PRO  72,0.0,0.0,0.0,-0.015159203980099558,0.001875351340398461,0.00013227708461446003,-0.2354029850746268,0.17614594748946097,0.012424377181295016,0.22752238805970149,0.17171748968856948,0.012112017851807653,0.0,0.0,0.0,-0.023039800995024843,0.009158005385834023,0.0006459558948907458
THR 943,L THR  73,0.0,0.0,0.0,-0.006348258706467652,0.000771449145321465,5.44138272510358e-05,0.7557462686567159,0.33691825528573527,0.023764381426852138,-0.7374328358208958,0.3355972424954719,0.023671204368841597,0.0,0.0,0.0,0.011965174129352786,0.004422216761884055,0.0003119191205371325
VAL 944,L VAL  74,0.0,0.0,0.0,-0.006860696517412946,0.0007920610512411622,5.586767899853063e-05,-0.11881592039800998,0.15340409662381496,0.010820290700835667,0.14906467661691536,0.1544278504385287,0.010892500727328351,0.0,0.0,0.0,0.02338805970149249,0.006435184435803444,0.0004539029129035446
ILE 945,L ILE  75,0.0,0.0,0.0,-0.02275124378109449,0.002612219838156769,0.00018425178105027342,-0.2664825870646765,0.23776406832057656,0.01677058431986229,0.2971890547263679,0.2350310746462163,0.01657781380922436,0.0,0.0,0.0,0.007955223880597299,0.012795482142472475,0.0009025237231989944
ASP 946,L ASP  76,0.0,0.0,0.0,-0.01434825870646766,0.0024266573969404185,0.00017116321561227624,106.11525373134323,2.3153332417198764,0.1633110151298791,-105.97435820895525,2.28639914620452,0.16127016138782002,0.0,0.0,0.0,0.1265472636815962,0.03292489576550519,0.0023223430880800412
GLU 947,L GLU  77,0.0,0.0,0.0,-0.007447761194029825,0.0008276968360603872,5.8381233457522705e-05,91.51740796019898,1.253183588788828,0.08839275502181443,-91.4589253731343,1.2465018631871916,0.08792146243586599,0.0,0.0,0.0,0.05103482587064328,0.008529362868340017,0.0006016148705250749
VAL 948,L VAL  78,0.0,0.0,0.0,-0.016512437810945257,0.0027932210988084742,0.00019701862561682937,-0.5902487562189056,0.2737026345327974,0.019305495331665683,0.6519402985074629,0.2746753423578702,0.01937410485165833,0.0,0.0,0.0,0.04517910447761178,0.011226202522609318,0.0007918352732063219
ARG 949,L ARG  79,0.0,0.0,0.0,-0.06134825870646771,0.012715333691973627,0.0008968704873812722,-113.59715920398014,2.5145958429225117,0.177365915346165,113.73149751243777,2.5515738936148527,0.17997414594004899,0.0,0.0,0.0,0.07299004975124714,0.04717101205830326,0.003327186655093728
THR 950,L THR  80,0.0,0.0,0.0,-0.012437810945273641,0.0030300917320366326,0.00021372619188414255,0.41936318407960194,0.3302847142624583,0.023296487519013483,-0.37546268656716436,0.3239566641535538,0.02285014127888855,0.0,0.0,0.0,0.031462686567164014,0.00904053066873851,0.000637669867222991
GLY 951,L GLY  81,0.0,0.0,0.0,-0.005019900497512463,0.0007594197772375356,5.356534104708091e-05,1.1003383084577112,0.18618950645392746,0.013132795209615392,-1.0986766169154236,0.18992748000798879,0.013396451535470645,0.0,0.0,0.0,-0.003358208955223902,0.011318590562192136,0.0007983518230740731
THR 952,L THR  82,0.0,0.0,0.0,-0.007014925373134327,0.0008550558559643457,6.031098993186723e-05,0.6658159203980097,0.34374403433307277,0.024245834759438034,-0.6179701492537316,0.3442950532407443,0.024284700636516166,0.0,0.0,0.0,0.0408308457711446,0.0077177345541196585,0.0005443670232108715
TYR 953,L TYR  83,0.0,0.0,0.0,-0.02852736318407962,0.0042156422186730436,0.0002973484756969445,0.654313432835821,0.22156724947172238,0.01562814880327277,-0.6711691542288561,0.22624464204376846,0.015958066637706998,0.0,0.0,0.0,-0.04538308457711411,0.022820901487764327,0.001609662281433553
ARG 954,L ARG  84,0.0,0.0,0.0,-0.07514427860696511,0.017449118057856542,0.001230765892270821,-96.2348507462687,2.7392846412652236,0.19321424123052186,96.4109104477612,2.7761266319386144,0.19581287489061983,0.0,0.0,0.0,0.10091542288557366,0.047717012110164624,0.003365698529377626
GLN 955,L GLN  85,0.0,0.0,0.0,-0.5886417910447755,0.1762146786731387,0.012429225105203001,3.434044776119402,1.530170804040317,0.10792992681446639,-2.94399502487562,1.54091172371222,0.108687532874553,-0.046122555223880576,0.03678605480156401,0.002594688247901731,-0.14471459502487663,0.29260283019719363,0.020638612346740838
LEU 956,L LEU  86,0.0,0.0,0.0,-0.1424875621890547,0.5289999587079026,0.03731278016639986,-0.7025920398009952,0.6588440674471212,0.04647127745082735,-0.755194029850746,0.3082617727863328,0.02174310899716392,-0.022358077611940277,0.008948716570228138,0.0006311938000371609,-1.6226317094527356,0.3368296622738519,0.023758132557599374
PHE 957,L PHE  87,0.0,0.0,0.0,-0.628099502487562,0.1406022230412116,0.009917316160209138,0.46832338308457716,0.4519760812370993,0.03187993473735377,-0.03489054726368163,0.46529325045139114,0.03281925542944855,-0.027193361194029847,0.015936331670117394,0.0011240621676385837,-0.22186002786069645,0.15580524710880417,0.010989654797596057
HIE 958,L HIE  88,0.0,0.0,0.0,-3.7973482587064695,0.47629361748730314,0.03359516149561015,-10.522820895522386,1.279726248618883,0.09026492989624996,10.976562189054723,0.9978242586286266,0.07038109662210579,-0.6398516776119404,0.05499456876252869,0.0038790177972683826,-3.9834586427860685,0.6054532616434881,0.04270538037075231
PRO 959,L PRO  89,0.0,0.0,0.0,-0.7094278606965175,0.23784374656693355,0.016776204390037013,-1.972965174129353,0.45092537664736637,0.0318058237497607,2.284572139303482,0.4874364007703205,0.034381112829324025,-0.08957065074626863,0.06701427479084215,0.004726822492366389,-0.48739154626865633,0.2356516121540021,0.016621583150283614
GLU 960,L GLU  90,0.0,0.0,0.0,-0.7813880597014923,0.7402001535531564,0.05220969331665801,127.27453233830846,3.394368889704079,0.239420321495959,-126.49510447761192,3.0413268975160572,0.21451865935557834,-0.3574149134328358,0.032874495199779065,0.00231878810627287,-0.35937511243781006,0.757108027908979,0.05340228282169476
GLN 961,L GLN  91,0.0,0.0,0.0,-0.20237313432835818,0.022053193823972306,0.0015555123579418782,-0.25681094527363185,0.9000453466075201,0.06348430393035467,0.5563134328358209,0.8670842122384029,0.06115940476825638,0.0,0.0,0.0,0.09712935323383125,0.06458480624797992,0.004555460993808965
LEU 962,L LEU  92,0.0,0.0,0.0,-0.08164179104477612,0.009005307709423989,0.0006351854312299846,1.690845771144279,0.27864430346814656,0.019654053783522998,-1.5227661691542294,0.27091382127341285,0.019108787611070162,0.0,0.0,0.0,0.0864378109452735,0.02910108242304959,0.0020526320903837742
ILE 963,L ILE  93,0.0,0.0,0.0,-0.07799004975124377,0.008873903856210324,0.0006259169180528661,-1.1803084577114429,0.13729944895987714,0.009684356438365072,1.248477611940298,0.13887343730291732,0.009795377016082666,0.0,0.0,0.0,-0.009820895522388158,0.01817487635559933,0.0012819569356194087
THR 964,L THR  94,0.0,0.0,0.0,-0.03771641791044776,0.004557447472778918,0.0003214575594430458,1.2689651741293535,0.24800881420120435,0.017493192979110915,-1.140597014925373,0.24507889234627325,0.01728653222559252,0.0,0.0,0.0,0.09065174129353275,0.015540289779171452,0.0010961275264910768
GLY 965,L GLY  95,0.0,0.0,0.0,-0.01739800995024877,0.0024353932574245323,0.00017177939570159844,0.31502487562189063,0.5542627610947964,0.03909468085718963,-0.20268656716417904,0.5407957434080038,0.038144790668782694,0.0,0.0,0.0,0.09494029850746268,0.01681081202398961,0.001185743256014408
LYS 966,L LYS  96,0.0,0.0,0.0,-0.06792039800995026,0.010474495527613824,0.0007388139498732906,-116.80316915422888,2.1564625633896,0.1521051414850049,117.17189054726366,2.142865301288354,0.15114606456392546,0.0,0.0,0.0,0.3008009950248767,0.059755223748045136,0.004214808509533323
GLU 967,L GLU  97,0.0,0.0,0.0,-0.021054726368159204,0.002688096119193156,0.00018960368126794044,105.19404477611943,1.5634179398675183,0.11027499896402357,-105.18472636815919,1.5515321555198942,0.10943664037595982,0.0,0.0,0.0,-0.011736318407958546,0.02400860385533975,0.0016934363472249734
ASP 968,L ASP  98,0.0,0.0,0.0,-0.007592039800995032,0.0007679761594609632,5.416886171597141e-05,98.12012935323389,1.1825143854548592,0.08340813374703095,-98.12733830845774,1.182697576383211,0.08342105503884875,0.0,0.0,0.0,-0.014800995024878846,0.013667341289199697,0.0009640199258780208
ALA 969,L ALA  99,0.0,0.0,0.0,-0.003940298507462767,0.0005611093404924292,3.957760133336444e-05,-0.1447512437810945,0.11000008055603243,0.007758807456429011,0.14800995024875616,0.10915373202243439,0.007699110633662839,0.0,0.0,0.0,-0.000681592039801173,0.00288211321253806,0.0002032885918871861
ALA 970,L ALA 100,0.0,0.0,0.0,-0.0025472636815920455,0.0004977611318718611,3.510936321106308e-05,0.09855223880597017,0.11604390362968069,0.008185105867231295,-0.09316417910447768,0.11528630987340441,0.008131669323772163,0.0,0.0,0.0,0.0028407960199005227,0.002701487956163654,0.00019054826861748385
ASN 971,L ASN 101,0.0,0.0,0.0,-0.002159203980099458,0.0004046094649024331,2.853895122038246e-05,-0.12500497512437836,0.18969948734152084,0.013380370172696538,0.12886567164179102,0.18982761718056046,0.013389407754719265,0.0,0.0,0.0,0.0017014925373132852,0.0016300803512214125,0.00011497700292312674
ASN 972,L ASN 102,0.0,0.0,0.0,-0.0030099502487562473,0.00047828518055950437,3.373563552377845e-05,0.6871592039800999,0.2370646877887583,0.016721253820668806,-0.682223880597015,0.23777483103871236,0.01677134346346747,0.0,0.0,0.0,0.0019253731343285019,0.0017786469744663917,0.00012545608456000296
TYR 973,L TYR 103,0.0,0.0,0.0,-0.004572139303482603,0.0005607563304916873,3.955270192772669e-05,0.8231741293532341,0.19444510800538664,0.013715100445675109,-0.829432835820896,0.19448806820227232,0.013718130624328083,0.0,0.0,0.0,-0.01083084577114425,0.0028251260318107652,0.0001992690260785722
ALA 974,L ALA 104,0.0,0.0,0.0,-0.002880597014925361,0.0004738659064593606,3.342392396259706e-05,0.8297860696517413,0.07371397597271771,0.005199382977986249,-0.8284825870646765,0.07331829976120875,0.00517147412987751,0.0,0.0,0.0,-0.0015771144278607548,0.002117276395552815,0.00014934116231640732
ARG 975,L ARG 105,0.0,0.0,0.0,-0.010154228855721367,0.001189127581606222,8.387459263824863e-05,-100.0171492537313,1.4291831635730932,0.10080680786852032,100.05697014925377,1.4318578576365515,0.10099546624166265,0.0,0.0,0.0,0.02966666666666381,0.018404880742827843,0.0012981801942353961
GLY 976,L GLY 106,0.0,0.0,0.0,-0.003741293532338325,0.0005488443928566054,3.8712498628998075e-05,1.1154626865671646,0.11417512886129366,0.0080532926582404,-1.1021940298507458,0.11335374632165617,0.007995356800912788,0.0,0.0,0.0,0.009527363184079523,0.003570261012022415,0.00025182679523008927
HIP 977,L HIP 107,0.0,0.0,0.0,-0.008736318407960178,0.0010767208270542673,7.594603148663714e-05,-97.06012935323383,1.4678774377725292,0.10353609153506059,97.09023880597013,1.4704108887590401,0.10371478738969339,0.0,0.0,0.0,0.021373134328360573,0.007414861681654223,0.000523004017935272
TYR 978,L TYR 108,0.0,0.0,0.0,-0.013238805970149245,0.0018373370756387094,0.00012959576511562213,0.46923880597014905,0.2275884228940257,0.016052849630847365,-0.46402985074626857,0.22537387202936826,0.015896647256499166,0.0,0.0,0.0,-0.008029850746269105,0.007126372049275292,0.0005026555281933582
THR 979,L THR 109,0.0,0.0,0.0,-0.011029850746268674,0.001551473213417606,0.00010943248292061596,1.1332089552238804,0.19742087304496256,0.013924994728124125,-1.0889900497512444,0.1951921872174759,0.013767795350369734,0.0,0.0,0.0,0.03318905472636849,0.009481276631822038,0.0006687576904998251
ILE 980,L ILE 110,0.0,0.0,0.0,-0.017791044776119393,0.002065138113021908,0.00014566361141625013,1.3262786069651742,0.16944777733517336,0.011951924686034848,-1.2860796019900496,0.16913815375768615,0.011930085522740143,0.0,0.0,0.0,0.022407960199005088,0.0123840989492367,0.0008735069900203179
GLY 981,L GLY 111,0.0,0.0,0.0,-0.010860696517412935,0.0014179017194460054,0.00010001107615296081,0.7289552238805971,0.17314938474590374,0.012213015941913685,-0.719373134328358,0.1816118409431856,0.012809911579728505,0.0,0.0,0.0,-0.0012786069651740813,0.01534420953384885,0.001082297092351599
LYS 982,L LYS 112,0.0,0.0,0.0,-0.045024875621890524,0.007502197231010945,0.0005291641926200085,-116.27182587064684,2.4421505131479586,0.17225601577157387,116.52152238805972,2.46308402741695,0.1737325520229885,0.0,0.0,0.0,0.20467164179104355,0.048752513820030194,0.003438737188504402
GLU 983,L GLU 113,0.0,0.0,0.0,-0.07134328358208958,0.028840901152145607,0.00203428031850771,121.5493582089552,2.3993001407131267,0.16923358353809217,-120.91495522388057,2.3541150491578837,0.1660464729150262,-0.001263797014925372,0.011521365793284999,0.0008126544850996795,0.5617959044776116,0.14366304060011809,0.01013320958482091
ILE 984,L ILE 114,0.0,0.0,0.0,-0.06463681592039805,0.010953653508533832,0.0007726111479878492,0.5527412935323381,0.21837869963448403,0.015403245838408498,-0.4612786069651742,0.23396194356107441,0.016502403116856065,0.0,0.0,0.0,0.026825870646765785,0.03973975699389069,0.002803026337092687
ILE 985,L ILE 115,0.0,0.0,0.0,-0.06806965174129356,0.010034027895073178,0.0007077457585192745,0.049417910447761046,0.18160192230997604,0.012809211973283536,0.10438308457711441,0.19966294362538098,0.014083138193558492,0.0,0.0,0.0,0.08573134328358199,0.04823911691442068,0.0034025249628476975
ASP 986,L ASP 116,0.0,0.0,0.0,-0.3265771144278607,0.07525780086262455,0.005308275989761167,111.08442288557207,3.895550009421471,0.27477091205033555,-110.3399900497513,3.8710292086491886,0.2730413481181284,-0.043479832835820895,0.04949354365416445,0.0034910054029771045,0.37437588855721754,0.20583552550530052,0.01451851855031144
LEU 987,L LEU 117,0.0,0.0,0.0,-0.5799303482587066,0.14790737697478135,0.010432581990230701,0.20387562189054745,0.266032167008653,0.018764462267691583,0.043975124378109416,0.25786960023330974,0.018188719198777438,-0.08606639999999995,0.03062525191190228,0.002160138717062543,-0.41814600199004953,0.20535886172826875,0.014484897279774644
VAL 988,L VAL 118,0.0,0.0,0.0,-0.08544776119402982,0.010782725611117995,0.0007605548236808302,0.5226716417910445,0.19871991249915794,0.014016621906508531,-0.3621890547263683,0.21752825419411204,0.015343260042119167,0.0,0.0,0.0,0.07503482587064682,0.0792158320090755,0.005587453981419262
LEU 989,L LEU 119,0.0,0.0,0.0,-0.25107960199004975,0.051497414627089455,0.003632347563527,0.016472636815920327,0.2989441128113906,0.021085891935825257,0.1855870646766169,0.3123678046867453,0.02203272615711707,0.0,0.0,0.0,-0.04901990049751252,0.11706705822469057,0.008257273628024876
ASP 990,L ASP 120,0.0,0.0,0.0,-0.7215472636815922,0.940961421642713,0.06637030134477616,105.0774029850746,4.062625981122187,0.2865555424657771,-108.65886069651746,3.8338132103461997,0.270416333993847,-0.29940007164179105,0.032043708814944886,0.0022601889528470896,-4.60240504676617,1.696285765394497,0.11964677278643551
ARG 991,L ARG 121,0.0,0.0,0.0,-1.2146069651741294,0.28931557552272125,0.02040674727945586,-124.52290049751241,3.3661239782389867,0.23742807904873728,128.303104477612,3.4283484200933225,0.24181705277485768,-0.20610619701492547,0.062021130508840186,0.004374633249500438,2.3594908179104483,1.0480662651946249,0.07392489452843236
ILE 992,L ILE 122,0.0,0.0,0.0,-0.17413930348258697,0.018807760055914505,0.001326597109955976,-0.06113432835820896,0.3135687168147477,0.02211743196756886,0.45790049751243816,0.3839020398082125,0.02707836206978958,0.0,0.0,0.0,0.2226268656716418,0.12370811045225981,0.00872569733536527
ARG 993,L ARG 123,0.0,0.0,0.0,-2.8934726368159196,0.9028941528447919,0.06368524322934371,-128.97414925373147,4.088397336812812,0.2883733137408886,129.26694029850748,3.506682552470365,0.2473423164592811,-0.6057626149253734,0.06671977367692146,0.004706049985409446,-3.206444206965177,1.7770933473124557,0.1253465001498322
LYS 994,L LYS 124,0.0,0.0,0.0,-1.0168208955223879,1.0634493290158553,0.07500993219091015,-183.89373134328358,4.213912797168513,0.29722649170932536,177.40694527363186,3.4244191274140325,0.24153990183838145,-0.6069049074626867,0.08672416231150905,0.006117050767543239,-8.110511872636815,1.0858059421014994,0.07658684609345076
LEU 995,L LEU 125,0.0,0.0,0.0,-0.355686567164179,0.06238355336149589,0.004400196586521204,-0.16254726368159222,0.4596629297215234,0.032422123225179546,0.3199154228855721,0.4361723469338655,0.030765225266855753,-0.0004398447761194035,0.0016565349211111657,0.00011684296441224297,-0.19875825273631872,0.1373609012467669,0.00968869094847929
ALA 996,L ALA 126,0.0,0.0,0.0,-0.26719900497512433,0.03767443937332732,0.002657350064190698,-1.2199452736318408,0.5629014671162643,0.03970400819908299,1.7811592039800987,0.6185597173336033,0.043629838476799084,-0.0015903402985074624,0.007555275472719345,0.0005329080431286589,0.29242458507462693,0.13949448399634792,0.009839182272328141
ASP 997,L ASP 127,0.0,0.0,0.0,-2.524054726368159,0.929806930149093,0.06558352417756047,67.96130845771147,12.540580631751752,0.8845443568927348,-65.51630845771145,11.182800163950194,0.7887739068665083,-0.7912638447761194,0.07634068338439125,0.0053846566336829705,-0.8703185711442801,1.753169161793889,0.12365901821298131
GLN 998,L GLN 128,0.0,0.0,0.0,-2.290562189054727,0.6982366969291213,0.049249819301054445,-6.536079601990053,5.198562656653855,0.3666783378637024,8.103562189054726,4.080877839102122,0.2878429292665192,-0.5171319044776119,0.10689599106394528,0.00753986186498137,-1.2402115064676618,1.639665746239834,0.11565310455837839
CYS 999,L CYS 129,0.0,0.0,0.0,-0.18252736318407964,0.03374178355872444,0.0023799619104396016,-0.2028009950248756,0.49429226776185686,0.034864688401863006,0.5576218905472639,0.5230978013426936,0.03689647408423409,-0.00015381492537313448,0.0016871137948556284,0.000118999831865598,0.17213971741293554,0.08160707119571203,0.005756118989095598
THR1000,L THR 130,0.0,0.0,0.0,-0.11872139303482583,0.030089782567756764,0.002122369621630571,-0.7210497512437811,0.2753851893256758,0.019424173596325547,0.8930547263681597,0.2915080057271735,0.0205613893827345,-0.0005885731343283579,0.003852388019838814,0.00027172650003794944,0.05269500895522398,0.03669634953734346,0.002588360926417991
GLY1001,L GLY 131,0.0,0.0,0.0,-0.027776119402985085,0.005492158758315159,0.00038738701017770004,-0.24029850746268652,0.13140310713577716,0.009268460552841811,0.35763681592039803,0.13033887114424136,0.009193395133754941,0.0,0.0,0.0,0.0895621890547263,0.027264456901493924,0.0019230865144234442
LEU1002,L LEU 132,0.0,0.0,0.0,-0.07399502487562186,0.012132968741079818,0.0008557936308870066,-0.6416666666666668,0.23651904161841295,0.016682766907262492,0.767582089552239,0.24538138551208868,0.017307868448426033,-0.00014106268656716414,0.001410334417506969,9.947731982830305e-05,0.051779335323382886,0.03419221316310231,0.0024117327651096867
GLN1003,L GLN 133,0.0,0.0,0.0,-0.018298507462686586,0.0024556661580506763,0.0001732093358593372,-0.37345273631840875,0.34380555218959585,0.024250173894477593,0.43225870646766146,0.3478634328250594,0.024536394726067765,0.0,0.0,0.0,0.04050746268656637,0.01608191698029386,0.0011343309636652223
GLY1004,L GLY 134,0.0,0.0,0.0,-0.009383084577114445,0.0011493075734194968,8.10659058184526e-05,0.2540248756218905,0.13352181098258448,0.00941790239980664,-0.2323880597014925,0.1275252337012703,0.008994936450253418,0.0,0.0,0.0,0.012253731343283402,0.013952310335174517,0.0009841200926013955
PHE1005,L PHE 135,0.0,0.0,0.0,-0.03717412935323383,0.0047152264590773554,0.0003325864310690675,-0.944417910447761,0.10596504857740745,0.007474198244831773,0.9039154228855725,0.10908341694174122,0.007694150990273271,0.0,0.0,0.0,-0.07767661691542302,0.02506111734310898,0.00176767492464798
SER1006,L SER 136,0.0,0.0,0.0,-0.005522388059701513,0.0005470374928320262,3.85850497279349e-05,0.6427810945273632,0.21113880238231622,0.01489258285980017,-0.633243781094527,0.21226938970235312,0.014972328340753505,0.0,0.0,0.0,0.004014925373134192,0.004753085001788922,0.0003352567667815074
VAL1007,L VAL 137,0.0,0.0,0.0,-0.0066169154228855375,0.0005880336046603497,4.147669250247059e-05,-0.7916616915422878,0.09715477202120684,0.006852769250489985,0.8107711442786071,0.09809076598399925,0.006918789174302559,0.0,0.0,0.0,0.012492537313432913,0.00428246384072463,0.0003020617095128092
PHE1008,L PHE 138,0.0,0.0,0.0,-0.005905472636815957,0.0005047238548447769,3.560047582340149e-05,0.8967711442786068,0.06902676215581759,0.004868772406352014,-0.9051293532338311,0.06851381226964837,0.004832591711015551,0.0,0.0,0.0,-0.014263681592039982,0.0029817228279964913,0.00021031451244328265
HIP1009,L HIP 139,0.0,0.0,0.0,-0.004164179104477723,0.00044376324618864484,3.1300646017834044e-05,-88.96365671641792,0.9529475752429699,0.06721573943407105,88.96664179104475,0.9520932429811174,0.06715547948253263,0.0,0.0,0.0,-0.001179104477613611,0.0037453468569196256,0.0002641763985398039
SER1010,L SER 140,0.0,0.0,0.0,-0.0016815920398009733,0.0004658587029142197,3.285913937101181e-05,0.9112189054726374,0.2203539708705127,0.01554257072905494,-0.9079950248756222,0.2213209663012101,0.01561077732781471,0.0,0.0,0.0,0.0015422885572139002,0.0021807508717173797,0.00015381830666456701
PHE1011,L PHE 141,0.0,0.0,0.0,-0.0018955223880597026,0.0003217332579945469,2.2693314300235697e-05,0.4514079601990051,0.15601340271650543,0.011004336962126902,-0.4539800995024878,0.1557695057045909,0.01098713379331941,0.0,0.0,0.0,-0.004467661691542216,0.0009926090074985916,7.00132411700886e-05
GLY1012,L GLY 142,0.0,0.0,0.0,-0.0008855721393034624,0.0003183302143889746,2.2453282111459088e-05,0.38745273631840776,0.10720923423590023,0.0075619563347849765,-0.386253731343284,0.10731429777050777,0.0075693669451371804,0.0,0.0,0.0,0.0003134328358209759,0.0013106030121434104,9.244280887464278e-05
GLY1013,L GLY 143,0.0,0.0,0.0,-0.0012686567164179115,0.000443260967310962,3.126521799740285e-05,-0.10371144278606964,0.08831910888047254,0.006229549624537949,0.10815422885572137,0.08870556750282019,0.006256808314036317,0.0,0.0,0.0,0.00317412935323391,0.0017462190465092802,0.00012316879487841024
GLY1014,L GLY 144,0.0,0.0,0.0,-0.0019303482587064407,0.00036667712980471406,2.586341059433692e-05,0.05022388059701493,0.13112538007709995,0.009248871196517483,-0.03644776119402988,0.1308241708898535,0.009227625538549424,0.0,0.0,0.0,0.011845771144278771,0.004547274568065736,0.0003207400180690468
THR1015,L THR 145,0.0,0.0,0.0,-0.005696517412935341,0.0005751381499152357,4.056711725557367e-05,0.7854925373134326,0.1076488264906135,0.007592962781747716,-0.7458059701492532,0.10693363899371335,0.007542517345202175,0.0,0.0,0.0,0.03399004975124376,0.010417164389980065,0.0007347701232150748
GLY1016,L GLY 146,0.0,0.0,0.0,-0.0018706467661691603,0.00036403498766021794,2.5677048256527363e-05,0.14592537313432838,0.1396940487875265,0.009853258487381895,-0.14959701492537308,0.13973230195625794,0.009855956657867636,0.0,0.0,0.0,-0.005542288557213866,0.0021485741508985795,0.00015154873576834235
SER1017,L SER 147,0.0,0.0,0.0,-0.002283582089552204,0.0004507363841952699,3.1792493250009044e-05,0.2920149253731345,0.173179758150179,0.01221515831666811,-0.28870149253731364,0.17400883619057708,0.012273636972768053,0.0,0.0,0.0,0.001029850746268665,0.0027425347751028556,0.0001934434879958546
GLY1018,L GLY 148,0.0,0.0,0.0,-0.002477611940298535,0.0004994985233039511,3.5231909354028576e-05,0.07612935323383094,0.14044645651755672,0.009906329236753388,-0.06704975124378108,0.14022518319626362,0.009890721820045332,0.0,0.0,0.0,0.0066019900497512815,0.0039272990249970075,0.0002770103149447387
PHE1019,L PHE 149,0.0,0.0,0.0,-0.017915422885572147,0.0016714789070135284,0.00011789703190621138,0.1963184079601991,0.10131404360843195,0.007146141648411431,-0.2116616915422886,0.09902929349577834,0.006984987800882165,0.0,0.0,0.0,-0.03325870646766165,0.010024484270721437,0.0007070726031596843
THR1020,L THR 150,0.0,0.0,0.0,-0.006109452736318364,0.0006601373285478032,4.656249705558001e-05,0.7542139303482586,0.20234675180281325,0.014272439426734224,-0.7489104477611945,0.2035660488858659,0.014358442011930261,0.0,0.0,0.0,-0.0008059701492534727,0.005932217809421453,0.0004184263824193719
SER1021,L SER 151,0.0,0.0,0.0,-0.004457711442786014,0.0005725501445100825,4.038457342893936e-05,0.5238855721393036,0.18707393871957584,0.013195178251725288,-0.5143681592039802,0.1884985022601584,0.01329565921651148,0.0,0.0,0.0,0.005059701492537299,0.004922930194705038,0.00034723672300131144
LEU1022,L LEU 152,0.0,0.0,0.0,-0.01822885572139306,0.0023045192857486904,0.0001625482574864427,-0.20457711442786075,0.13880716167751214,0.009790702293900883,0.2534527363184079,0.1404754860963474,0.009908376825366412,0.0,0.0,0.0,0.030646766169154467,0.012232799966278143,0.0008628351825889497
LEU1023,L LEU 153,0.0,0.0,0.0,-0.021776119402985086,0.0025751639788724064,0.0001816380622614636,0.23795522388059695,0.12620441834194795,0.008901773317947746,-0.21350248756218895,0.12732698237833676,0.008980952880106483,0.0,0.0,0.0,0.0026766169154229,0.014947999433442664,0.0010543505866235593
MET1024,L MET 154,0.0,0.0,0.0,-0.010701492537313445,0.0012095999754839733,8.531860396502885e-05,0.2644676616915422,0.16020931643832972,0.011300293896947873,-0.2632985074626866,0.16055736393015457,0.011324843274194796,0.0,0.0,0.0,-0.009532338308457762,0.008135677767787277,0.0005738464645547024
GLU1025,L GLU 155,0.0,0.0,0.0,-0.01630348258706465,0.0029645396496376245,0.00020910250449108833,99.021407960199,2.0084611848581626,0.14166592913618706,-98.93706467661688,1.990534094381862,0.14040144966893114,0.0,0.0,0.0,0.06803980099502581,0.0234365536656223,0.001653087037888145
ARG1026,L ARG 156,0.0,0.0,0.0,-0.15141293532338304,0.03983402920153409,0.0028096757859285447,-106.37684079601986,2.7912956039788885,0.19688281168318872,106.93406467661693,2.805444351745198,0.19788078740387427,-0.01064654328358209,0.021139664673735417,0.001491076979834016,0.39516440199004754,0.17204012808188818,0.012134775009431154
LEU1027,L LEU 157,0.0,0.0,0.0,-0.036223880597014944,0.006425588372747727,0.0004532260588029594,0.10066169154228873,0.18560524893698319,0.013091584861804485,-0.06688059701492537,0.18668361420483293,0.013167646883201684,0.0,0.0,0.0,-0.0024427860696514744,0.016505628776043765,0.0011642172894171991
SER1028,L SER 158,0.0,0.0,0.0,-0.017880597014925392,0.0043806076093000565,0.00030898423720166103,-0.11487562189054717,0.37396928260363976,0.026377759395026245,0.1794278606965175,0.37150709068301996,0.02620408976736508,0.0,0.0,0.0,0.04667164179104481,0.01696357355196075,0.0011965182234170385
VAL1029,L VAL 159,0.0,0.0,0.0,-0.08381592039800996,0.03542170885182861,0.0024984547044857013,-0.16521393034825876,0.3349852733155352,0.0236280393910307,0.3143084577114428,0.32438584049023583,0.02288041304363944,-0.001788179104477613,0.010807702258961863,0.0007623165405863818,0.06349042786069668,0.03245502321594409,0.0022892008337955187
ASP1030,L ASP 160,0.0,0.0,0.0,-0.29498009950248766,0.14193397526777543,0.010011250719650812,104.2812039800995,3.0982103296827472,0.2185309073049548,-103.07926368159202,3.0746854525248803,0.21687159040826345,-0.03895497313432836,0.06043015856892112,0.004262414741222842,0.8680052258706505,0.3351433924094562,0.023639192251998772
TYR1031,L TYR 161,0.0,0.0,0.0,-0.2907761194029852,0.0832454539231497,0.00587168159648526,0.8577462686567164,0.4869173214304072,0.034344499795654966,-0.5243432835820896,0.470576534892262,0.033191909581218766,-0.025023188059701496,0.035193893665599565,0.0024823858602024346,0.017603677611940434,0.0937904060145941,0.006615465169199185
GLY1032,L GLY 162,0.0,0.0,0.0,-0.01849751243781094,0.00403482893792325,0.00028459489021035687,-0.5897910447761194,0.2493415330802491,0.017587195720961533,0.6317512437810945,0.24653761141403233,0.01738942233551384,0.0,0.0,0.0,0.023462686567164263,0.006869056055297161,0.000484505857369081
LYS1033,L LYS 163,0.0,0.0,0.0,-0.025900497512437812,0.012537706303565734,0.0008843416174142803,-86.30456716417918,2.844602581638885,0.2006427959819038,86.40120398009945,2.871330033693045,0.20252800509485105,-2.3641791044782087e-06,3.3434541534321616e-05,2.3582907289475963e-06,0.07073395422885595,0.06250450264235652,0.004408727691020834
LYS1034,L LYS 164,0.0,0.0,0.0,-0.05631840796019898,0.012989016004643882,0.0009161745493192728,-84.96387562189057,2.397990186548658,0.1691411864954038,85.41556218905473,2.3609741153810053,0.16653027414396243,-0.0003606089552238809,0.0037252500499758592,0.00026275887907274963,0.39500755024875633,0.09915471379996102,0.006993834267051656
SER1035,L SER 165,0.0,0.0,0.0,-0.00699502487562191,0.0009169358036623719,6.467566491370344e-05,0.9094029850746267,0.22833895506253432,0.016105788088309207,-0.8872885572139307,0.22782466051486672,0.016069512547863474,0.0,0.0,0.0,0.015119402985074623,0.0061381825661765066,0.0004329540162392279
LYS1036,L LYS 166,0.0,0.0,0.0,-0.012194029850746317,0.0018439531887477405,0.0001300624297531701,-89.46911442786072,1.4446188093460757,0.10189555437591227,89.54253233830843,1.444459581566873,0.10188432331431392,0.0,0.0,0.0,0.061223880597015834,0.016881342607281562,0.0011907180997853008
LEU1037,L LEU 167,0.0,0.0,0.0,-0.004661691542288531,0.0005598286201672597,3.948726628671451e-05,1.02576119402985,0.07740577765577972,0.0054597825911629665,-1.0238706467661687,0.0777330115117582,0.00548286388773046,0.0,0.0,0.0,-0.002771144278606777,0.003259484924678347,0.00022990634015790653
GLU1038,L GLU 168,0.0,0.0,0.0,-0.0034825870646766626,0.0004996966976911452,3.524588749754686e-05,85.39435820895518,0.9903829858980322,0.0698562297124125,-85.39033333333336,0.9890685367960963,0.06976351562128053,0.0,0.0,0.0,0.000542288557213126,0.0026201387560226704,0.0001848103384501792
PHE1039,L PHE 169,0.0,0.0,0.0,-0.0027313432835820647,0.0004651674780698649,3.2810384129657986e-05,0.7706368159203982,0.058949784160318396,0.004157997181329122,-0.772457711442786,0.05928940281623116,0.004181952034330308,0.0,0.0,0.0,-0.00455223880597003,0.001455306796974526,0.00010264942689752011
SER1040,L SER 170,0.0,0.0,0.0,-0.0013034825870646722,0.00045976179312034023,3.242909651167198e-05,-0.47621890547263723,0.11259102162270963,0.007941558348661887,0.47743283582089535,0.11252354852012185,0.007936799162952021,0.0,0.0,0.0,-8.955223880595255e-05,0.001172631644481472,8.271105894520648e-05
ILE1041,L ILE 171,0.0,0.0,0.0,-0.0016467661691542265,0.0004779745721184369,3.3713726893562886e-05,0.43263184079601996,0.06610841225020561,0.004662927875205538,-0.43141791044776123,0.0666055775652298,0.0046979952127364655,0.0,0.0,0.0,-0.00043283582089513226,0.001291655737874779,9.110637119085781e-05
TYR1042,L TYR 172,0.0,0.0,0.0,-0.001144278606965174,0.00035137201160216554,2.47838707919004e-05,-0.06836318407960172,0.18113808931532577,0.012776495716356823,0.06833830845771144,0.1811162595620165,0.012774955964277626,0.0,0.0,0.0,-0.0011691542288556126,0.0007798735585067782,5.500803954168e-05
PRO1043,L PRO 173,0.0,0.0,0.0,-0.0008208955223880444,0.0003834397784676069,2.7045756668791866e-05,-0.5707810945273636,0.06513340188100476,0.004594155946272289,0.5690199004975122,0.06514636870320765,0.004595070555391531,0.0,0.0,0.0,-0.0025820895522388684,0.0007626072141836486,5.3790165514657554e-05
ALA1044,L ALA 174,0.0,0.0,0.0,-0.0004228855721392928,0.0004940175756141729,3.484531311165504e-05,0.5601641791044776,0.06637349400862566,0.004681625300820105,-0.560223880597015,0.06632960533686884,0.004678529632599152,0.0,0.0,0.0,-0.0004825870646764467,0.0007796831054391315,5.499460601805086e-05
PRO1045,L PRO 175,0.0,0.0,0.0,-0.0003830845771144299,0.0004861386467783549,3.428957632045443e-05,0.299497512437811,0.11313128570275013,0.007979665638688132,-0.2996218905472635,0.11309145824846456,0.007976856426661018,0.0,0.0,0.0,-0.0005074626865671039,0.000792498429680381,5.589852929498804e-05
GLN1046,L GLN 176,0.0,0.0,0.0,-0.0004079601990049694,0.0004914556694482108,3.466461018341479e-05,0.20878109452736326,0.3313732197792417,0.023373264778423587,-0.20885572139303463,0.33134278905734554,0.0233711183607959,0.0,0.0,0.0,-0.0004825870646763406,0.0008170723575322464,5.763184052246191e-05
VAL1047,L VAL 177,0.0,0.0,0.0,-0.0005074626865671814,0.0004999443052073067,3.5263352385144676e-05,0.20328855721393033,0.11927720261262235,0.008413165193469092,-0.20318407960199006,0.11928356175412397,0.008413613732726971,0.0,0.0,0.0,-0.0004029850746268412,0.000754285299611492,5.320318291875551e-05
SER1048,L SER 178,0.0,0.0,0.0,-0.0006069651741293555,0.0004884244583592005,3.445080503817726e-05,0.00568159203980101,0.13950615853112788,0.009840005730520563,-0.0053383084577114425,0.13949380761635208,0.009839134564161668,0.0,0.0,0.0,-0.00026368159203971753,0.0007695216438200113,5.4277871777674676e-05
THR1049,L THR 179,0.0,0.0,0.0,-0.0011194029850746295,0.00032426210421492165,2.2871685359707888e-05,-0.08460199004975119,0.13643408481214353,0.00962331835759256,0.08553233830845768,0.13655979390890555,0.009632185193620024,0.0,0.0,0.0,-0.0001890547263682679,0.0007816805483013471,5.5135494774630046e-05
ALA1050,L ALA 180,0.0,0.0,0.0,-0.0007313432835820753,0.00044326096731095996,3.12652179974027e-05,-0.4138159203980104,0.08359456137700663,0.005896305737689413,0.4147960199004976,0.0835468301013247,0.005892939033085255,0.0,0.0,0.0,0.0002487562189055469,0.0008965444692522765,6.323737108093671e-05
VAL1051,L VAL 181,0.0,0.0,0.0,-0.0007661691542288205,0.0004232658518438235,2.985487129406959e-05,-0.4391243781094527,0.05985953252877557,0.0042221658836517,0.43935323383084574,0.05984872806281222,0.004221403795381806,0.0,0.0,0.0,-0.0005373134328358106,0.0008164056317120966,5.758481330903967e-05
VAL1052,L VAL 182,0.0,0.0,0.0,-0.0010796019900497428,0.0002706760300245479,1.909201510958252e-05,0.05084079601990061,0.09078970577104675,0.00640381209306999,-0.04964179104477614,0.09068397393768353,0.006396354344558046,0.0,0.0,0.0,0.00011940298507479641,0.0007633857822414784,5.384508147128134e-05
GLU1053,L GLU 183,0.0,0.0,0.0,-0.0009402985074627288,0.00023693295322967404,1.671196198129809e-05,78.11876616915421,0.7680297141652647,0.05417263917356018,-78.11375621890548,0.7673979004276731,0.05412807446857523,0.0,0.0,0.0,0.0040696517412937335,0.0010099625026843283,7.123726234499688e-05
PRO1054,L PRO 184,0.0,0.0,0.0,-0.0007014925373133843,0.0004576032751270082,3.227684639133712e-05,0.39307462686567163,0.06667698479593717,0.00470303189044847,-0.3936666666666668,0.06674189785052376,0.004707610504294933,0.0,0.0,0.0,-0.001293532338308523,0.000809402433098301,5.70908457651169e-05
TYR1055,L TYR 185,0.0,0.0,0.0,-0.0014129353233830262,0.0004923613937806646,3.472849505212207e-05,0.001343283582089497,0.14387531420288643,0.010148182210328427,0.0002139303482587072,0.14378507663751772,0.010141817343216569,0.0,0.0,0.0,0.00014427860696497043,0.0008719393390226521,6.150185900742717e-05
ASN1056,L ASN 186,0.0,0.0,0.0,-0.001577114427860662,0.000494017575614234,3.484531311165935e-05,0.5444029850746267,0.5339555218317081,0.03766231863874854,-0.5419751243781094,0.5346100586446997,0.0377084861058947,0.0,0.0,0.0,0.0008507462686563952,0.001276504844180038,9.00377095464653e-05
SER1057,L SER 187,0.0,0.0,0.0,-0.0008009950248756706,0.0003992517939848762,2.816105025109127e-05,0.5735970149253733,0.2323344471112116,0.016387608368282448,-0.573407960199005,0.2322693425719893,0.016383016248151153,0.0,0.0,0.0,-0.0006119402985074986,0.0008456248044306965,5.9645774846647635e-05
ILE1058,L ILE 188,0.0,0.0,0.0,-0.001064676616915436,0.00026541251081295435,1.8720755089594014e-05,0.10759203980099492,0.08430259839316487,0.005946246818210695,-0.1064477611940299,0.08433060094759062,0.0059482219661104,0.0,0.0,0.0,7.96019900500076e-05,0.0007008394687739402,4.943340467203677e-05
LEU1059,L LEU 189,0.0,0.0,0.0,-0.0019601990049750457,0.00032843358097712377,2.3165918644295415e-05,-0.023427860696517394,0.12244607309269404,0.008636680083503321,0.026039800995024877,0.122087923655241,0.00861141816995035,0.0,0.0,0.0,0.0006517412935325029,0.0009453260001204137,6.667815497420785e-05
THR1060,L THR 190,0.0,0.0,0.0,-0.0018706467661692221,0.0003904125635186394,2.753757900539888e-05,0.6646716417910445,0.15254273242509012,0.010759534754712856,-0.6625174129353236,0.15249621460198146,0.010756253640453958,0.0,0.0,0.0,0.0002835820895520706,0.0013060056853729447,9.211853844642104e-05
THR1061,L THR 191,0.0,0.0,0.0,-0.0012786069651741592,0.0004483136448186529,3.162160639024256e-05,0.014427860696517582,0.16585594666660902,0.011698576484537017,-0.01479104477611941,0.16596105195368915,0.01170599003988157,0.0,0.0,0.0,-0.0016417910447758402,0.0009521093503606232,6.715661560948437e-05
HID1062,L HID 192,0.0,0.0,0.0,-0.002154228855721339,0.00044731874214900847,3.155143136661859e-05,0.8088805970149253,0.14172766847579182,0.009996698960526063,-0.8061393034825869,0.1414468256099692,0.009976889832110748,0.0,0.0,0.0,0.0005870646766168463,0.0008773727407239889,6.188510161435083e-05
THR1063,L THR 193,0.0,0.0,0.0,-0.0028059701492537327,0.0005528435575359195,3.8994577956363154e-05,-0.26822885572139327,0.28143224198559585,0.019850699804579618,0.2720398009950248,0.2816826986069394,0.019868365652562357,0.0,0.0,0.0,0.001004975124377747,0.001556554149484247,0.00010979086451852227
THR1064,L THR 194,0.0,0.0,0.0,-0.0030248756218905675,0.00046185663543386337,3.2576855295847846e-05,0.7344179104477603,0.11269500281430667,0.00794889261642436,-0.7322238805970149,0.11373091497810606,0.00802196022673941,0.0,0.0,0.0,-0.0008308457711441063,0.0023963578876008843,0.00016902605300474552
LEU1065,L LEU 195,0.0,0.0,0.0,-0.0021293532338308545,0.00039041256351868227,2.7537579005401907e-05,0.041527363184079735,0.09542135151989302,0.006730503195385873,-0.041840796019900484,0.09506329144554627,0.0067052475850204254,0.0,0.0,0.0,-0.00244278606965164,0.0011364429970645218,8.015850856526663e-05
GLU1066,L GLU 196,0.0,0.0,0.0,-0.003124378109452729,0.0005896729309464483,4.159232166335672e-05,85.51946268656717,2.007815825196848,0.14162040897541106,-85.5042786069652,2.0028379596269654,0.14126929740980604,0.0,0.0,0.0,0.012059701492536216,0.005081075796931561,0.000358391453721091
HID1067,L HID 197,0.0,0.0,0.0,-0.007716417910447802,0.0010808965803399278,7.624056641393193e-05,0.7341791044776125,0.23960234004370873,0.0169002460099291,-0.7062985074626871,0.2389060900197355,0.016851136319734006,0.0,0.0,0.0,0.02016417910447782,0.005065531796942343,0.00035729506449656086
SER1068,L SER 198,0.0,0.0,0.0,-0.0029054726368159416,0.0004742314027778438,3.344970408518252e-05,-0.34083084577114403,0.15380727503765465,0.010848728713496732,0.35035323383084566,0.1536635518467519,0.010838591261236687,0.0,0.0,0.0,0.006616915422885665,0.0019718194839853237,0.00013908142282936117
ASP1069,L ASP 199,0.0,0.0,0.0,-0.004054726368159199,0.0005918098136004701,4.174304574451858e-05,85.41118905472639,1.3242878210227562,0.09340806086933372,-85.40575124378111,1.3202851221554575,0.09312573225956858,0.0,0.0,0.0,0.0013830845771132549,0.00684857630829821,0.00048306132739312066
CYS1070,L CYS 200,0.0,0.0,0.0,-0.0018109452736318236,0.0004040585174974887,2.8500090386717836e-05,0.4111840796019901,0.14010220485860453,0.00988204759691399,-0.41018905472636835,0.14037158958914311,0.009901048530780455,0.0,0.0,0.0,-0.0008159203980098471,0.0011156709484902451,7.869336122583984e-05
ALA1071,L ALA 201,0.0,0.0,0.0,-0.0011492537313433381,0.0003563383995914638,2.5134172791390832e-05,-0.5013333333333331,0.0631009089457881,0.0044507949481604235,0.5028656716417912,0.06309013425623078,0.004450034960156274,0.0,0.0,0.0,0.0003830845771143503,0.0008449513146863737,5.959827054279925e-05
PHE1072,L PHE 202,0.0,0.0,0.0,-0.0018208955223881099,0.00038343977846760555,2.704575666879177e-05,0.6806119402985071,0.04762100227241649,0.0033589265175641317,-0.681537313432836,0.047587676095446195,0.0033565758702821993,0.0,0.0,0.0,-0.0027462686567163892,0.0009252126325263244,6.525946740894352e-05
MET1073,L MET 203,0.0,0.0,0.0,-0.0009701492537313093,0.0002425086090935729,1.7105238423211824e-05,-0.2702587064676617,0.18333519511397953,0.012931467610622617,0.2706467661691542,0.1834017681463136,0.012936163310271741,0.0,0.0,0.0,-0.000582089552238691,0.0006871077257651878,4.846484219910472e-05
VAL1074,L VAL 204,0.0,0.0,0.0,-0.0008358208955223872,0.00037043801928330825,2.6128683284882435e-05,0.551134328358209,0.05232159324859323,0.003690480641263207,-0.5507910447761192,0.052279540621216106,0.003687514477627628,0.0,0.0,0.0,-0.0004925373134329506,0.0007405752973168667,5.2236153917562987e-05
ASP1075,L ASP 205,0.0,0.0,0.0,-0.0004975124378109546,0.0004999938119960725,3.52668443247858e-05,73.44609452736321,0.8046851589212056,0.05675811489915518,-73.4413830845771,0.8042840934646525,0.05672982592300997,0.0,0.0,0.0,0.004213930348257759,0.0009768489167197027,6.890161007644633e-05
ASN1076,L ASN 206,0.0,0.0,0.0,-0.0007064676616915352,0.00045538017598005005,3.212004106764453e-05,-0.4889800995024868,0.12202805159107638,0.008607195120153257,0.4900646766169158,0.12210863280290436,0.008612878880601601,0.0,0.0,0.0,0.0003781094527369219,0.0007236711327795963,5.104382608295138e-05
GLU1077,L GLU 207,0.0,0.0,0.0,-0.0004925373134328352,0.0004999443052072889,3.526335238514342e-05,70.63334825870646,0.6879720202205389,0.048525804829594,-70.63031343283578,0.6876469983248301,0.04850287955267438,0.0,0.0,0.0,0.0025422885572139796,0.0008918942535483227,6.290937015497865e-05
ALA1078,L ALA 208,0.0,0.0,0.0,-0.00024378109452733414,0.0004293621693609721,3.0284872377429864e-05,-0.4978009950248755,0.04288663987312502,0.0030249903413415284,0.4978258706467661,0.042858143044666695,0.003022980330039633,0.0,0.0,0.0,-0.00021890547263675203,0.0007274577801565318,5.1310915595563764e-05
ILE1079,L ILE 209,0.0,0.0,0.0,-0.0006467661691542791,0.0004779745721184614,3.3713726893564614e-05,-0.6237512437810947,0.05834123168371775,0.004115073199190106,0.6239054726368157,0.05832603524980025,0.004114001325386067,0.0,0.0,0.0,-0.0004925373134330312,0.000753891416921935,5.317540057593135e-05
TYR1080,L TYR 210,0.0,0.0,0.0,-0.0007164179104477441,0.00045073638419525653,3.1792493250008095e-05,-0.4502835820895526,0.0988472069785835,0.006972144408221131,0.4499800995024874,0.09868810914974728,0.006960922512614906,0.0,0.0,0.0,-0.0010199004975123124,0.0007724110923414739,5.4481677762360946e-05
ASP1081,L ASP 211,0.0,0.0,0.0,-0.000273631840796013,0.0004458222252182943,3.144587520100485e-05,66.63755721393035,0.49065612276338316,0.03460821450853305,-66.63505472636817,0.49037352195454226,0.034588281384377646,0.0,0.0,0.0,0.0022288557213938497,0.0007963618668464305,5.617103514170985e-05
ILE1082,L ILE 212,0.0,0.0,0.0,-0.00035323383084582063,0.0004779745721184928,3.371372689356683e-05,-0.5318656716417912,0.06168300334099814,0.0043507835979564305,0.5319004975124378,0.06167149409437118,0.004349971798291414,0.0,0.0,0.0,-0.00031840796019919087,0.0007180054273942612,5.064419803752212e-05
CYS1083,L CYS 213,0.0,0.0,0.0,-0.00034825870646764984,0.0004764184923332817,3.3603969488124346e-05,-0.08313930348258701,0.09117181035001956,0.006430763672027787,0.08314925373134327,0.0911809616810161,0.006431409157147554,0.0,0.0,0.0,-0.00033830845771150276,0.0007017923920722309,4.950061869910666e-05
ARG1084,L ARG 214,0.0,0.0,0.0,-0.00036815920398007275,0.0004823048874983593,3.4019163790414216e-05,-66.77754228855716,0.8373715863309743,0.05906363772631124,66.77492537313431,0.8371903196114577,0.05905085215772004,0.0,0.0,0.0,-0.002985074626863381,0.000769296454060953,5.426198811674588e-05
ARG1085,L ARG 215,0.0,0.0,0.0,-0.0002686567164179162,0.0004432609673109797,3.12652179974041e-05,-65.5392487562189,0.4837175359014,0.03411880432619766,65.53687562189054,0.4835570929502241,0.03410748755297693,0.0,0.0,0.0,-0.002641791044774452,0.0007861011392404634,5.544729921847104e-05
ASN1086,L ASN 216,0.0,0.0,0.0,-0.0002388059701492628,0.0004263539360324252,3.0072687958452835e-05,-0.6046368159203984,0.33582231803641965,0.023687079973446046,0.604402985074627,0.33572415499900404,0.023680156086638,0.0,0.0,0.0,-0.00047263681592063983,0.00072653852019685,5.124607599732418e-05
LEU1087,L LEU 217,0.0,0.0,0.0,-0.00040796019900496996,0.0004914556694482114,3.4664610183414835e-05,-0.25077114427860675,0.09007690115990491,0.006353534732326721,0.2506666666666668,0.09001450039812278,0.006349133321951795,0.0,0.0,0.0,-0.0005124378109452371,0.0008352284088133703,5.891246963970638e-05
ASP1088,L ASP 218,0.0,0.0,0.0,-0.00018905472636816822,0.0003915520869642177,2.7617954792049555e-05,64.63213930348262,0.41434990199888966,0.029225988680635667,-64.62959701492538,0.41419875512416005,0.02921532760209154,0.0,0.0,0.0,0.002353233830846261,0.0007259250335096564,5.1202803982804216e-05
ILE1089,L ILE 219,0.0,0.0,0.0,-0.00039800995024874883,0.0004894875174626312,3.45257874459776e-05,-0.3270746268656715,0.08428676119310231,0.0059451297482475355,0.3268557213930346,0.08428017760964092,0.005944665378074422,0.0,0.0,0.0,-0.0006169154228855572,0.0007964551049119264,5.617761164778272e-05
GLU1090,L GLU 220,0.0,0.0,0.0,-0.0002985074626865707,0.000457603275127047,3.2276846391339855e-05,65.95981592039799,0.9450464786007442,0.06665843904636415,-65.95717412935326,0.9447487251932126,0.06663743714030322,0.0,0.0,0.0,0.0023432835820880148,0.0007832621948266459,5.5247055518875794e-05
ARG1091,L ARG 221,0.0,0.0,0.0,-0.0005373134328358186,0.0004986057638355219,3.51689389563213e-05,-69.28796019900496,1.268121338737794,0.08944638266554394,69.28467661691546,1.26743980197698,0.08939831076891527,0.0,0.0,0.0,-0.003820895522388629,0.0011097761838035174,7.827757658300969e-05
PRO1092,L PRO 222,0.0,0.0,0.0,-0.000432835820895499,0.0004954684379909527,3.4947649053322626e-05,0.034149253731343227,0.06914803222174583,0.004877326137285751,-0.03424378109452738,0.06916765466151764,0.0048787101974723,0.0,0.0,0.0,-0.0005273631840795969,0.0007600062270219626,5.3606706025517585e-05
THR1093,L THR 223,0.0,0.0,0.0,-0.0006716417910447673,0.0004696159021657326,3.312415177300799e-05,-0.44909452736318406,0.23763659286515107,0.016761592894500896,0.45005472636815935,0.23754291990305543,0.01675498571318703,0.0,0.0,0.0,0.00028855721393022536,0.0007236711327794269,5.104382608293943e-05
TYR1094,L TYR 224,0.0,0.0,0.0,-0.0016119402985074797,0.0004873082900690531,3.437207659717567e-05,-0.2802935323383083,0.17101644740068844,0.012062570141378817,0.2802089552238806,0.17104148668834773,0.012064336276556287,0.0,0.0,0.0,-0.0016965174129350957,0.000915558069187819,6.457848701655914e-05
THR1095,L THR 225,0.0,0.0,0.0,-0.0011393034825871054,0.0003462629381354316,2.4423504534814372e-05,0.2843631840796021,0.25389403602715876,0.017908304520440142,-0.2837711442786069,0.25352440561408335,0.01788223280130507,0.0,0.0,0.0,-0.0005472636815917299,0.0008747451513014149,6.169976574640192e-05
ASN1096,L ASN 226,0.0,0.0,0.0,-0.000706467661691544,0.00045538017598005564,3.212004106764492e-05,0.4191641791044771,0.18419881080219624,0.012992382364569652,-0.4184975124378109,0.1841285275844813,0.012987424968621286,0.0,0.0,0.0,-3.980099502563127e-05,0.0007844305601400007,5.53294656540254e-05
LEU1097,L LEU 227,0.0,0.0,0.0,-0.0009253731343283607,0.0002627883113680432,1.853565833223335e-05,-0.183915422885572,0.08532261171924087,0.006018193010977201,0.18590049751243773,0.08537415486059281,0.0060218285838552175,0.0,0.0,0.0,0.00105970149253759,0.0009013080105043916,6.357336537475081e-05
ASN1098,L ASN 228,0.0,0.0,0.0,-0.0015124378109452937,0.0004998452769196799,3.5256367468292316e-05,-0.5999751243781098,0.1771733961872576,0.012496847824746065,0.6035522388059701,0.17734054854059506,0.012508637842706765,0.0,0.0,0.0,0.0020646766169149944,0.0015294118207056127,0.00010787639225770205
ARG1099,L ARG 229,0.0,0.0,0.0,-0.0019751243781094253,0.0003222713381234166,2.2731267546223582e-05,-80.27234825870642,0.8973412736042348,0.06329357332657179,80.25597512437804,0.8959357677254071,0.06319443658560232,0.0,0.0,0.0,-0.01834825870646619,0.0019388947594670058,0.0001367590918201264
LEU1100,L LEU 230,0.0,0.0,0.0,-0.0008656716417911041,0.00034100476593422685,2.4052621663859438e-05,0.06415920398009954,0.07517068158870593,0.0053021310699696384,-0.06269154228855717,0.07525753051101515,0.005308256920628923,0.0,0.0,0.0,0.0006019900497512946,0.0008814258122993449,6.217098324099467e-05
ILE1101,L ILE 231,0.0,0.0,0.0,-0.0013731343283582384,0.0004836373655528326,3.411314954580927e-05,-0.257228855721393,0.08739273375753884,0.006164208161377774,0.26074129353233827,0.08742367096555109,0.006166390303781609,0.0,0.0,0.0,0.002139303482587187,0.001234051496880209,8.704328130681961e-05
GLY1102,L GLY 232,0.0,0.0,0.0,-0.0008159203980099333,0.00038754909640099526,2.7335605607640328e-05,0.024691542288557026,0.06848651229459762,0.0048306661192440425,-0.023487562189054727,0.06853565070414201,0.004834132075418282,0.0,0.0,0.0,0.00038805970149233607,0.0011367478778205723,8.018001319573062e-05
GLN1103,L GLN 233,0.0,0.0,0.0,-0.001179104477611879,0.0003834397784676666,2.7045756668796077e-05,-0.05570149253731349,0.25236897580332907,0.017800735066160284,0.05632338308457711,0.25205106862404864,0.01777831162264474,0.0,0.0,0.0,-0.000557213930348056,0.001073405423403143,7.571218094362493e-05
ILE1104,L ILE 234,0.0,0.0,0.0,-0.001114427860696562,0.00031833021438900153,2.245328211146099e-05,-0.19160696517412948,0.07459549124893824,0.005261560271525702,0.19518905472636824,0.07477058830332817,0.005273910665492071,0.0,0.0,0.0,0.0024676616915421407,0.0015259607543630699,0.00010763297280622707
VAL1105,L VAL 235,0.0,0.0,0.0,-0.0020497512437810906,0.00036990309045648094,2.6090952314602535e-05,-0.22849253731343291,0.09803112103091081,0.006914582143685657,0.23507960199004982,0.09831006706036609,0.0069342574795794015,0.0,0.0,0.0,0.004537313432835783,0.0024043597934144617,0.00016959046392315755
SER1106,L SER 236,0.0,0.0,0.0,-0.0013283582089552118,0.0004696159021657558,3.312415177300962e-05,-0.1825771144278606,0.31329329998351213,0.022098005562124292,0.18231343283582094,0.3121715089715728,0.022018880524906196,0.0,0.0,0.0,-0.0015920398009949103,0.001955407432549927,0.00013792380597664087
SER1107,L SER 237,0.0,0.0,0.0,-0.0008756218905473142,0.00033001241695080415,2.3277281147514948e-05,-0.44242288557213927,0.10358593074539602,0.007306388211589746,0.44212935323383085,0.10347366422495587,0.00729846954178973,0.0,0.0,0.0,-0.0011691542288556963,0.0010467879232742556,7.383472724152229e-05
ILE1108,L ILE 238,0.0,0.0,0.0,-0.0015870646766169185,0.0004923613937806478,3.472849505212088e-05,-0.5186567164179104,0.06575907002619959,0.004638287174591844,0.5233731343283584,0.06608154975887046,0.004661033141156109,0.0,0.0,0.0,0.0031293532338311,0.0016248028061302308,0.00011460475359387063
THR1109,L THR 239,0.0,0.0,0.0,-0.0025920398009950133,0.0004914556694482027,3.4664610183414225e-05,-0.2269701492537313,0.26643121278996906,0.018792608786929395,0.23849751243781078,0.26544400285282116,0.018722976366819466,0.0,0.0,0.0,0.00893532338308472,0.0033324570022046003,0.00023505339365423019
ALA1110,L ALA 240,0.0,0.0,0.0,-0.0015422885572139305,0.000498208468343084,3.5140915892942155e-05,-0.052552238805970125,0.07826265578810648,0.005520222114559146,0.05151741293532338,0.0780126979412536,0.005502591447416431,0.0,0.0,0.0,-0.0025771144278607357,0.0016707235099225352,0.00011784375030357496
SER1111,L SER 241,0.0,0.0,0.0,-0.001039800995024876,0.00019549137019295295,1.3788898090378962e-05,-0.07896517412935324,0.140536547471533,0.009912683762694956,0.07995024875621887,0.14057507161173563,0.009915401046034621,0.0,0.0,0.0,-5.4726368159383544e-05,0.001308977820696651,9.232817670845252e-05
LEU1112,L LEU 242,0.0,0.0,0.0,-0.002079601990049696,0.00030523107761546033,2.1529340241986048e-05,-0.08151243781094535,0.11659062665330489,0.008223668736011524,0.08344776119402984,0.1170630161864512,0.008256988524629747,0.0,0.0,0.0,-0.0001442786069654333,0.001298326363155001,9.157688082050181e-05
ARG1113,L ARG 243,0.0,0.0,0.0,-0.005800995024875595,0.00077920676911209,5.4961007844055576e-05,-81.32742288557216,1.4841496435486414,0.10468384443551355,81.38463184079599,1.502308612750542,0.10596467936702075,0.0,0.0,0.0,0.05140796019900497,0.02628305048135584,0.0018538634428414563
PHE1114,L PHE 244,0.0,0.0,0.0,-0.0023432835820895548,0.0004748051856891358,3.349017561127596e-05,-0.11580099502487559,0.10564871953463739,0.0074518861144831135,0.11432338308457711,0.1055235697917275,0.0074430587322343806,0.0,0.0,0.0,-0.0038208955223881648,0.0010210526194918692,7.201949887195274e-05
ASP1115,L ASP 245,0.0,0.0,0.0,-0.001194029850746284,0.0003954519790893139,2.7893031973325363e-05,72.80613930348252,1.6170329965546464,0.11405671348185116,-72.80029850746268,1.6155326064288802,0.1139508841221225,0.0,0.0,0.0,0.004646766169153368,0.002014771814059988,0.00014211104660026875
GLY1116,L GLY 246,0.0,0.0,0.0,-0.00034825870646766144,0.00047641849233329766,3.360396948812547e-05,0.30859203980099476,0.05659081317352102,0.003991608196981606,-0.3086766169154229,0.05659553540130771,0.003991941277248248,0.0,0.0,0.0,-0.0004328358208955609,0.0007769800050639111,5.480394401816212e-05
ALA1117,L ALA 247,0.0,0.0,0.0,-0.0002985074626865652,0.0004576032751270388,3.227684639133927e-05,-0.10320398009950243,0.057586907578522806,0.0040618672791365345,0.10298507462686568,0.05755010601733387,0.004059271497152398,0.0,0.0,0.0,-0.0005174129353236089,0.0007602992822821529,5.362737654981554e-05
LEU1118,L LEU 248,0.0,0.0,0.0,-0.0005323383084577324,0.000498953137885827,3.5193440832665876e-05,0.13697014925373133,0.04177979592744467,0.002946919588889002,-0.13667164179104466,0.0417321671247308,0.0029435601121707198,0.0,0.0,0.0,-0.00023383084577110748,0.0007854711494452142,5.540286316445957e-05
ASN1119,L ASN 249,0.0,0.0,0.0,-0.0010696517412935322,0.0002734056052544104,1.9284544501736492e-05,0.3674776119402986,0.12083820335192809,0.008523269696251225,-0.36587562189054723,0.12077242878638052,0.008518630316106827,0.0,0.0,0.0,0.0005323383084581676,0.0006310372137594182,4.450993321688308e-05
VAL1120,L VAL 250,0.0,0.0,0.0,-0.000980099502487525,0.00022216033394790698,1.5669981756783832e-05,0.3084875621890547,0.06964130625457135,0.004912119004932788,-0.3062487562189055,0.06975057061016113,0.004919825918351274,0.0,0.0,0.0,0.0012587064676618247,0.0007679761594610354,5.416886171597651e-05
ASP1121,L ASP 251,0.0,0.0,0.0,-0.0020398009950248703,0.00024107545153404064,1.7004151283066754e-05,76.88004477611938,0.7835043507528646,0.05526413588096705,-76.88578606965177,0.7828052940288762,0.05521482822141688,0.0,0.0,0.0,-0.007781094527362937,0.006878609196170836,0.00048517968397237355
LEU1122,L LEU 252,0.0,0.0,0.0,-0.0035422885572139176,0.0006144631085423849,4.334088597172172e-05,-0.3853432835820895,0.1473464680909249,0.010393018528018272,0.3902039800995027,0.1471156961165605,0.010376741127980175,0.0,0.0,0.0,0.0013184079601988863,0.0018142908247448894,0.00012797020791262883
THR1123,L THR 253,0.0,0.0,0.0,-0.0024378109452736388,0.0004961174472564302,3.499342663732824e-05,-0.07237313432835833,0.2942218763315643,0.02075281105601596,0.0763582089552239,0.2948842104233306,0.020799528500802057,0.0,0.0,0.0,0.0015472636815921257,0.002132199241884089,0.0001503937387399969
GLU1124,L GLU 254,0.0,0.0,0.0,-0.0014527363184079643,0.0004977611318718539,3.510936321106258e-05,72.33641293532337,0.6449365147782571,0.04549031432059677,-72.33779601990048,0.643980086205836,0.04542285305055286,0.0,0.0,0.0,-0.002835820895520304,0.0017010124137134596,0.00011998016485338409
PHE1125,L PHE 255,0.0,0.0,0.0,-0.0017661691542289483,0.0004461552183372013,3.146936272465806e-05,-0.49943781094527334,0.0690473005599157,0.004870221073680747,0.49961194029850725,0.06902662732826402,0.004868762896349634,0.0,0.0,0.0,-0.001592039800994779,0.0008768647895272583,6.184927349938241e-05
GLN1126,L GLN 256,0.0,0.0,0.0,-0.002059701492537342,0.00039451199207161757,2.7826730401135754e-05,0.09493532338308469,0.1818659798392911,0.01282783715534722,-0.09107462686567162,0.181848029611588,0.012826571043905815,0.0,0.0,0.0,0.0018009950248754898,0.0011197898723345437,7.898388771340299e-05
THR1127,L THR 257,0.0,0.0,0.0,-0.0009253731343283607,0.0002810835202353326,1.9826102868809343e-05,0.08479601990049751,0.09563109667271137,0.006745297477784675,-0.08507960199004974,0.09553230618078729,0.0067383293337479585,0.0,0.0,0.0,-0.0012089552238807135,0.0006810289281523166,4.803607687451168e-05
ASN1128,L ASN 258,0.0,0.0,0.0,-0.0006268656716417794,0.0004836373655528155,3.4113149545808066e-05,-1.081069651741294,0.06704646880693986,0.004729093283177529,1.0811791044776122,0.06703728643323931,0.004728445608474244,0.0,0.0,0.0,-0.000517412935323874,0.0007923422508110314,5.5887513286909485e-05
LEU1129,L LEU 259,0.0,0.0,0.0,-0.0008208955223880185,0.00038343977846759476,2.7045756668791012e-05,-0.30797014925373145,0.09047348697409278,0.006381507738861634,0.3084228855721394,0.0903557109491486,0.006373200458576871,0.0,0.0,0.0,-0.00036815920398017824,0.0006866032148584209,4.8429256743480635e-05
VAL1130,L VAL 260,0.0,0.0,0.0,-0.0008805970149253789,0.00032426210421493244,2.287168535970865e-05,-0.05850746268656718,0.07256666993943789,0.005118458249924044,0.058492537313432846,0.07245064330599547,0.005110274362201901,0.0,0.0,0.0,-0.0008955223880597244,0.0006646959808898485,4.6884039599948524e-05
PRO1131,L PRO 261,0.0,0.0,0.0,-0.0005024875621890452,0.000499993811996054,3.526684432478449e-05,0.02493034825870645,0.057349024154910444,0.004045088276143493,-0.025184079601990064,0.05735636132419724,0.004045605800162419,0.0,0.0,0.0,-0.0007562189054725094,0.0007760556167180872,5.473874269145435e-05
TYR1132,L TYR 262,0.0,0.0,0.0,-0.000726368159203999,0.00044582222521831683,3.1445875201006436e-05,0.10602985074626864,0.09116410824069417,0.006430220407123234,-0.10608955223880591,0.09110893343432791,0.006426328676345606,0.0,0.0,0.0,-0.0007860696517407607,0.0007391032452157919,5.2132323367982126e-05
PRO1133,L PRO 263,0.0,0.0,0.0,-0.0009253731343283597,0.0002982586027327711,2.1037539782967142e-05,0.49282587064676614,0.08908514864341369,0.00628358190337434,-0.49280099502487573,0.08909311021379354,0.006284143469250617,0.0,0.0,0.0,-0.0009004975124378686,0.000676580332637043,4.772229714016904e-05
ARG1134,L ARG 264,0.0,0.0,0.0,-0.001194029850746274,0.00041986041165852116,2.961467006359242e-05,-78.72118905472641,1.6193487432635973,0.11422005366071092,78.71607960199005,1.6182340825439434,0.11414143155553315,0.0,0.0,0.0,-0.006303482587065929,0.0017989598462164892,0.00012688884406344587
GLY1135,L GLY 265,0.0,0.0,0.0,-0.000532338308457702,0.0004989531378857987,3.519344083266388e-05,-0.045437810945273625,0.09346693013062882,0.0065926489395400955,0.04564179104477617,0.09346508670414344,0.006592518914261134,0.0,0.0,0.0,-0.0003283582089551601,0.0007672667720858553,5.411882538847363e-05
HIE1136,L HIE 266,0.0,0.0,0.0,-0.0007313432835820907,0.0004432609673109694,3.126521799740337e-05,0.25227860696517407,0.4172496919863888,0.029430524096094982,-0.2521492537313433,0.41718314769217196,0.029425830423476358,0.0,0.0,0.0,-0.0006019900497513123,0.0007859436891332263,5.543619354418542e-05
PHE1137,L PHE 267,0.0,0.0,0.0,-0.0011940298507463162,0.0003954519790892804,2.7893031973323002e-05,-0.7876318407960203,0.06698966862569966,0.004725086907295755,0.7869850746268656,0.06695282943440928,0.00472248847108891,0.0,0.0,0.0,-0.00184079601990075,0.000708531775434266,4.9975978149906844e-05
PRO1138,L PRO 268,0.0,0.0,0.0,-0.0007064676616915506,0.0004553801759800599,3.212004106764522e-05,0.49564179104477596,0.08674977479877453,0.006118857333103633,-0.4959402985074628,0.0866651726884841,0.0061128899603450585,0.0,0.0,0.0,-0.0010049751243781933,0.0007227470566102031,5.097864677547129e-05
LEU1139,L LEU 269,0.0,0.0,0.0,-0.0005323383084577318,0.0004989531378858258,3.519344083266579e-05,0.2205124378109452,0.12680223601826288,0.008943940125654895,-0.2206019900497514,0.12674164105821417,0.008939666086713548,0.0,0.0,0.0,-0.0006218905472638979,0.0008442479699627163,5.9548660431072345e-05
ALA1140,L ALA 270,0.0,0.0,0.0,-0.0004079601990049766,0.0004914556694482195,3.466461018341541e-05,-0.027218905472636865,0.12763268129333255,0.009002515219052985,0.027303482587064692,0.12757084633113766,0.00899815371710389,0.0,0.0,0.0,-0.00032338308457711967,0.0007192453878011336,5.0731658101204695e-05
THR1141,L THR 271,0.0,0.0,0.0,-0.0004626865671641989,0.0004986057638355448,3.516893895632292e-05,0.20032338308457703,0.12839518403770905,0.009056298015835596,-0.20006965174129357,0.12830632315505835,0.009050030252435696,0.0,0.0,0.0,-0.00020895522388062151,0.0007765976329906679,5.477697357161323e-05
TYR1142,L TYR 272,0.0,0.0,0.0,-0.0008109452736318178,0.00039155208696418616,2.7617954792047332e-05,-0.23551741293532316,0.14486834285469805,0.010218225050926155,0.23510945273631834,0.14478179828495683,0.010212120667641822,0.0,0.0,0.0,-0.0012189054726365845,0.0006555092175919255,4.6236055278336456e-05
ALA1143,L ALA 273,0.0,0.0,0.0,-0.0002487562189054861,0.0004322922188304406,3.0491542132183706e-05,0.2758308457711441,0.06163018614736124,0.004347058160359057,-0.2756915422885568,0.06154862477788907,0.004341305264920994,0.0,0.0,0.0,-0.00010945273631851522,0.0007039053807720969,4.964965743068758e-05
PRO1144,L PRO 274,0.0,0.0,0.0,-0.00023880597014923184,0.00042635393603236997,3.007268795844894e-05,0.6513532338308462,0.0731883659976256,0.005162309308827972,-0.6510000000000001,0.07321861221116668,0.005164442712239725,0.0,0.0,0.0,0.0001144278606965512,0.0007136486000815208,5.033689113311268e-05
VAL1145,L VAL 275,0.0,0.0,0.0,-0.0003134328358209074,0.000463888664714049,3.272018359025537e-05,-0.044651741293532596,0.181798500093569,0.012823077501066786,0.04462686567164184,0.181715854606991,0.012817248137903957,0.0,0.0,0.0,-0.00033830845771170805,0.0008011031724525303,5.650546105398068e-05
ILE1146,L ILE 276,0.0,0.0,0.0,-0.0003134328358209035,0.0004638886647140434,3.2720183590254976e-05,0.45847263681592,0.09148080024489046,0.006452558138796967,-0.4581641791044772,0.09138491068520795,0.0064457946107441,0.0,0.0,0.0,-4.975124378265772e-06,0.0007363856363015663,5.1940638014655404e-05
SER1147,L SER 277,0.0,0.0,0.0,-0.00017412935323384205,0.00037922067662011404,2.6748164169692867e-05,-0.46390049751243795,0.1708426585483022,0.012050312020867242,0.4636965174129354,0.17078642342318198,0.012046345500971162,0.0,0.0,0.0,-0.0003781094527364154,0.0007305136255912175,5.152645831357348e-05
ALA1148,L ALA 278,0.0,0.0,0.0,-0.00014925373134328648,0.00035633839959144944,2.513417279138982e-05,-0.43046268656716424,0.055860699619110825,0.003940109957513389,0.4302885572139302,0.0559404117794799,0.003945732419798084,0.0,0.0,0.0,-0.0003233830845769794,0.0006308018252972745,4.44933301949034e-05
GLU1149,L GLU 279,0.0,0.0,0.0,-0.00018905472636816212,0.0003915520869642051,2.7617954792048664e-05,63.52678606965177,1.2554861970753401,0.08855516848780752,-63.52419402985078,1.2550277224984516,0.08852283018452843,0.0,0.0,0.0,0.0024029850746266034,0.0008763282994005757,6.181143240350171e-05
LYS1150,L LYS 280,0.0,0.0,0.0,-0.00017412935323382823,0.000379220676620084,2.674816416969075e-05,-62.17897014925373,0.8661339727853363,0.06109238004503274,62.17692039800998,0.8658931854373129,0.061075396215004484,0.0,0.0,0.0,-0.0022238805970161406,0.000749545046536109,5.2868831246277346e-05
ALA1151,L ALA 281,0.0,0.0,0.0,-0.00011442786069651476,0.0003183302143889755,2.2453282111459156e-05,-0.30992039800995036,0.05976108013037403,0.0042152215868933715,0.309771144278607,0.05970622410769305,0.0042113523413832244,0.0,0.0,0.0,-0.0002636815920398642,0.0007018981925790686,4.9508081291472015e-05
TYR1152,L TYR 282,0.0,0.0,0.0,-0.00018407960199004974,0.00038754909640100393,2.7335605607640938e-05,-0.06533830845771163,0.11868984195041009,0.00837173596666717,0.06527363184079606,0.11866990779537558,0.008370329919781226,0.0,0.0,0.0,-0.0002487562189056176,0.0007037998820008884,4.964221612111254e-05
HIE1153,L HIE 283,0.0,0.0,0.0,-0.00011940298507462421,0.0003242621042149246,2.2871685359708095e-05,0.026363184079601865,0.10065300443257726,0.007099515539951443,-0.026343283582089507,0.10060754037972448,0.007096308752915556,0.0,0.0,0.0,-9.95024875620367e-05,0.0006617102454992345,4.667344206316018e-05
GLU1154,L GLU 284,0.0,0.0,0.0,-0.00017412935323382823,0.00037922067662008395,2.6748164169690746e-05,60.14802985074629,0.5394957836702786,0.03805309857860298,-60.14652736318407,0.5393905908054387,0.038045678845999534,0.0,0.0,0.0,0.0013283582089558398,0.0006777500023723491,4.7804799282149105e-05
GLN1155,L GLN 285,0.0,0.0,0.0,-9.950248756218803e-05,0.00029933550162171483,2.111349837397109e-05,0.1771194029850743,0.17404021286236088,0.012275850112556348,-0.17709452736318412,0.17402697800780145,0.012274916597892345,0.0,0.0,0.0,-7.46268656721572e-05,0.0006612237900831496,4.663913014365556e-05
LEU1156,L LEU 286,0.0,0.0,0.0,-0.00025870646766169066,0.0004379240016848819,3.088877746676848e-05,0.1229452736318409,0.07979221766594478,0.005628109091030915,-0.12294527363184067,0.07977450801730318,0.00562685994872814,0.0,0.0,0.0,-0.0002587064676615658,0.0006858457526485116,4.837582947858683e-05
SER1157,L SER 287,0.0,0.0,0.0,-9.452736318408355e-05,0.000292561003542085,2.063566212196015e-05,0.6169552238805969,0.08064345078370126,0.005688150445799233,-0.6167512437810947,0.0806075056129348,0.005685615068938091,0.0,0.0,0.0,0.0001094527363185351,0.0006050863998212104,4.267950393295537e-05
VAL1158,L VAL 288,0.0,0.0,0.0,-0.00016915422885572707,0.0003748880842544306,2.6442566666649143e-05,0.2942985074626868,0.04257215645506989,0.003002808391322987,-0.2942587064676616,0.04254810255654993,0.0030011117601364506,0.0,0.0,0.0,-0.00012935323383078624,0.0006715127939508916,4.736486052062196e-05
ALA1159,L ALA 289,0.0,0.0,0.0,-8.95522388059658e-05,0.00028553920104041887,2.0140382360962635e-05,0.318402985074627,0.06667767414881202,0.004703080513651275,-0.31840796019900497,0.06663424139051832,0.004700017003086565,0.0,0.0,0.0,-9.452736318410676e-05,0.0006661838304983207,4.6988984419787804e-05
GLU1160,L GLU 290,0.0,0.0,0.0,-0.00012437810945273422,0.0003300124169507805,2.3277281147513278e-05,60.5581641791045,0.5058202519375242,0.035677809711662435,-60.55669651741296,0.5057116776709305,0.035670151473368744,0.0,0.0,0.0,0.0013432835820888255,0.0006514943894498049,4.595287113548941e-05
ILE1161,L ILE 291,0.0,0.0,0.0,-0.0002786069651741208,0.00044831364481864535,3.162160639024203e-05,0.17891044776119414,0.050417184351260025,0.0035561539946095985,-0.17879601990049745,0.050378203295109406,0.0035534044829038606,0.0,0.0,0.0,-0.00016417910447783911,0.0007383661186269945,5.2080330467208024e-05
THR1162,L THR 292,0.0,0.0,0.0,-0.00014925373134326163,0.0003563383995913901,2.513417279138563e-05,0.5443880597014924,0.0709605640371768,0.005005172274247596,-0.5444129353233829,0.07083695547197265,0.004996453598292665,0.0,0.0,0.0,-0.0001741293532337498,0.0007224387685558204,5.095690181271325e-05
ASN1163,L ASN 293,0.0,0.0,0.0,-0.00012437810945273918,0.0003300124169507937,2.327728114751421e-05,0.2765373134328354,0.20041871555079666,0.014136446234976589,-0.27656218905472635,0.20042945772903806,0.014137203929809324,0.0,0.0,0.0,-0.00014925373134463255,0.0006047999877428536,4.2659301982575576e-05
ALA1164,L ALA 294,0.0,0.0,0.0,-0.00016417910447762368,0.0003704380192833357,2.612868328488437e-05,0.1199800995024876,0.0731758571636292,0.005161427003706086,-0.1200099502487562,0.07306488563552843,0.005153599675622985,0.0,0.0,0.0,-0.00019402985074636108,0.0006744551359816727,4.757239732579875e-05
CYS1165,L CYS 295,0.0,0.0,0.0,-0.00022885572139303613,0.0004200961558723318,2.9631298178359958e-05,0.333049751243781,0.1671677368728248,0.011791103031625071,-0.3330199004975125,0.16718134343885377,0.011792062764794614,0.0,0.0,0.0,-0.00019900497512432525,0.0007125031238301433,5.025609546791475e-05
PHE1166,L PHE 296,0.0,0.0,0.0,-0.000283582089552212,0.0004507363841952261,3.1792493250005954e-05,-0.03608955223880603,0.09471865614118759,0.006680938884920476,0.036059701492537316,0.09464280277614262,0.006675588601072217,0.0,0.0,0.0,-0.0003134328358209516,0.0007236369287791485,5.104141351877531e-05
GLU1167,L GLU 297,0.0,0.0,0.0,-0.00017910447761194045,0.00038343977846761623,2.7045756668792527e-05,62.59057213930348,0.6279193914920828,0.04429001899015394,-62.589029850746236,0.6278057175705158,0.04428200104993247,0.0,0.0,0.0,0.0013631840796034793,0.0007278659674769544,5.133970690925469e-05
PRO1168,L PRO 298,0.0,0.0,0.0,-0.0001542288557214092,0.00036116798831608833,2.5474825714722234e-05,0.5764079601990054,0.03722317707771533,0.0026255204760094776,-0.5762885572139299,0.03717935979056145,0.002622429842870197,0.0,0.0,0.0,-3.4825870646715936e-05,0.0006645097654550632,4.687090497589543e-05
ALA1169,L ALA 299,0.0,0.0,0.0,-0.00015920398009950816,0.0003658661952408138,2.5806211680397396e-05,0.45327860696517397,0.05678441372278703,0.004005263726846866,-0.4531791044776117,0.05675247609996279,0.0040030110206228636,0.0,0.0,0.0,-5.970149253723174e-05,0.0006885111996816858,4.85638356165021e-05
ASN1170,L ASN 300,0.0,0.0,0.0,-0.00024378109452735953,0.000429362169361017,3.0284872377433028e-05,0.4369104477611937,0.14703704457689912,0.010371193476112107,-0.4366616915422887,0.1471098854027428,0.010376331271828543,0.0,0.0,0.0,4.975124377567602e-06,0.0007497761685099684,5.288513333337638e-05
GLN1171,L GLN 301,0.0,0.0,0.0,-0.0003880597014925277,0.0004873082900690774,3.437207659717739e-05,0.44847263681592014,0.06578557431967627,0.004640156643312365,-0.44815920398009956,0.06568327840518466,0.004632941245831674,0.0,0.0,0.0,-7.462686567157392e-05,0.0007786983558650356,5.492514713857014e-05
MET1172,L MET 302,0.0,0.0,0.0,-0.0005522388059700929,0.0004972636193718193,3.507427138498915e-05,0.3979452736318405,0.1681830677229619,0.01186271894800409,-0.3977611940298506,0.16808749405674347,0.01185597770135822,0.0,0.0,0.0,-0.00036815920398003686,0.000818797258042661,5.775350562374323e-05
VAL1173,L VAL 303,0.0,0.0,0.0,-0.0004477611940298473,0.0004972636193718669,3.5074271384992505e-05,-0.3449601990049757,0.06336695945213806,0.004469560703985515,0.34491542288557236,0.06347466146192939,0.004477157418028062,0.0,0.0,0.0,-0.0004925373134333483,0.0007604620419619571,5.363885673247438e-05
LYS1174,L LYS 304,0.0,0.0,0.0,-0.0003631840796019876,0.0004809172526803778,3.3921287576886616e-05,-68.70207462686567,0.993662579949274,0.07008755444099643,68.69952238805968,0.993367678169405,0.07006675367324247,0.0,0.0,0.0,-0.0029154228855731924,0.000879739301769854,6.205202596018709e-05
CYS1175,L CYS 305,0.0,0.0,0.0,-0.0001990049751243617,0.00039925179398482053,2.8161050251087342e-05,-0.08555721393034824,0.15017405477167545,0.010592461114891028,0.08562686567164181,0.15012079737864062,0.010588704628022111,0.0,0.0,0.0,-0.0001293532338308779,0.0006715127939507794,4.736486052061405e-05
ASP1176,L ASP 306,0.0,0.0,0.0,-0.0001641791044776143,0.0003704380192833145,2.6128683284882875e-05,64.06442786069653,0.6612315706833499,0.04663967894487957,-64.06296019900498,0.661053959010194,0.04662715118338099,0.0,0.0,0.0,0.0013034825870629114,0.0006928474744352922,4.886969285516356e-05
PRO1177,L PRO 307,0.0,0.0,0.0,-0.0001890547263681671,0.00039155208696421543,2.7617954792049396e-05,-0.12049751243781094,0.05345199402691947,0.003770212964578763,0.12042786069651736,0.053477442307218584,0.003772007947872775,0.0,0.0,0.0,-0.0002587064676614421,0.0007002034660998094,4.938854450224952e-05
ARG1178,L ARG 308,0.0,0.0,0.0,-0.00019402985074627103,0.0003954519790893114,2.7893031973325187e-05,-62.14476616915423,0.6136083068847484,0.04328059291155746,62.143537313432844,0.6134854422986885,0.0432719267118453,0.0,0.0,0.0,-0.0014228855721436938,0.0007499742163642013,5.2899102551947724e-05
HIE1179,L HIE 309,0.0,0.0,0.0,-0.0002089552238805939,0.0004065623424440607,2.867669658161203e-05,-0.3853333333333333,0.28816843701708383,0.02032583436788247,0.3852238805970147,0.28807861459319756,0.020319498782593072,0.0,0.0,0.0,-0.0003184079601987976,0.0006526710924817788,4.603586936796644e-05
GLY1180,L GLY 310,0.0,0.0,0.0,-6.467661691542405e-05,0.00024595437003599,1.7348283660614895e-05,-0.3834776119402984,0.10365250377379133,0.007311083910961053,0.3834477611940296,0.10366650753037387,0.007312071659792157,0.0,0.0,0.0,-9.452736318414404e-05,0.0005518128427559188,3.892187694123574e-05
LYS1181,L LYS 311,0.0,0.0,0.0,-0.0001592039800995181,0.00036586619524083664,2.5806211680399005e-05,-61.17008955223881,0.6730150264392112,0.04747081983058562,61.16922388059704,0.6728899391955153,0.04746199685669155,0.0,0.0,0.0,-0.0010248756218902797,0.0006942393449751453,4.896786783347637e-05
TYR1182,L TYR 312,0.0,0.0,0.0,-0.0003582089552239207,0.000479473982215248,3.381948712737887e-05,-0.29645273631840796,0.21078490841825137,0.014867621104196975,0.29639303482587065,0.21072162144054188,0.014863157184970142,0.0,0.0,0.0,-0.0004179104477613071,0.0007427779054712151,5.2391513918075386e-05
MET1183,L MET 313,0.0,0.0,0.0,-0.00038805970149249013,0.0004873082900690305,3.437207659717408e-05,-0.3307810945273633,0.10331867256355183,0.0072875372729031326,0.33064179104477615,0.1033559325862441,0.007290165392268412,0.0,0.0,0.0,-0.0005273631840797074,0.0007600062270220923,5.360670602552674e-05
ALA1184,L ALA 314,0.0,0.0,0.0,-0.00025373134328357733,0.0004351456637944174,3.0692808621727185e-05,0.00863681592039799,0.08734145515656706,0.006160591247739494,-0.008522388059701505,0.08736815651257969,0.006162474616179592,0.0,0.0,0.0,-0.00013930348258707473,0.0007056964468257884,4.977598948955602e-05
CYS1185,L CYS 315,0.0,0.0,0.0,-0.0002985074626865652,0.0004576032751270387,3.227684639133927e-05,-0.3011592039800996,0.11161297971632744,0.007872572591582621,0.30115422885572135,0.11161644119395399,0.00787281674538945,0.0,0.0,0.0,-0.00030348258706468516,0.0007612753183924113,5.369622082894458e-05
CYS1186,L CYS 316,0.0,0.0,0.0,-0.00038805970149255204,0.00048730829006910794,3.4372076597179536e-05,0.2552288557213929,0.13779492066971225,0.009719304318196488,-0.25486069651741305,0.1376914153757291,0.00971200361766357,0.0,0.0,0.0,-1.9900497512568184e-05,0.0007724110923413331,5.448167776235102e-05
LEU1187,L LEU 317,0.0,0.0,0.0,-0.00041791044776120324,0.0004932152728913032,3.478872304083828e-05,0.10894029850746278,0.1002169607491736,0.007068759389910283,-0.10887562189054734,0.10019979768172689,0.00706754880047246,0.0,0.0,0.0,-0.0003532338308457786,0.0008039714791912715,5.670777581229156e-05
LEU1188,L LEU 318,0.0,0.0,0.0,-0.0008706467661691754,0.0003355904866475691,2.3670727848071634e-05,-0.043417910447761054,0.06721018104003859,0.004740640653765391,0.04387064676616917,0.06719277371771608,0.0047394128359169885,0.0,0.0,0.0,-0.0004179104477610066,0.0007014396084614022,4.947573526178218e-05
TYR1189,L TYR 319,0.0,0.0,0.0,-0.0005771144278606992,0.0004940175756141874,3.4845313111656065e-05,0.577258706467662,0.08177430860958255,0.005767915006763708,-0.5770049751243781,0.08173908845964335,0.0057654307689287585,0.0,0.0,0.0,-0.00032338308457720256,0.0007853766073898983,5.539619468203644e-05
ARG1190,L ARG 320,0.0,0.0,0.0,-0.0011741293532338518,0.0003792206766201508,2.674816416969546e-05,-73.84437313432835,0.5315747515608054,0.03749439205145376,73.83651741293536,0.5306549327501082,0.037429513034902814,0.0,0.0,0.0,-0.009029850746271615,0.0014174128480125684,9.997659382073149e-05
GLY1191,L GLY 321,0.0,0.0,0.0,-0.00025373134328359614,0.00043514566379444954,3.0692808621729455e-05,-0.06766666666666672,0.05354993330108438,0.0037771210683440223,0.067363184079602,0.05355094694045888,0.0037771925649529086,0.0,0.0,0.0,-0.0005572139303482725,0.000703905380771779,4.9649657430665156e-05
ASP1192,L ASP 322,0.0,0.0,0.0,-0.0002985074626865674,0.0004576032751270419,3.2276846391339496e-05,62.92810945273631,0.6152971113880316,0.04339971199680077,-62.925746268656745,0.6149153566266663,0.04337278509207455,0.0,0.0,0.0,0.0020646766169141106,0.0008981994259932598,6.335410272910553e-05
VAL1193,L VAL 323,0.0,0.0,0.0,-0.0002686567164179107,0.00044326096731097053,3.1265217997403454e-05,0.22264676616915435,0.05702333991895263,0.0040221162813447835,-0.22256218905472644,0.057076429192244635,0.004025860909961347,0.0,0.0,0.0,-0.00018407960199005047,0.0007537272383843455,5.316382031476067e-05
VAL1194,L VAL 324,0.0,0.0,0.0,-0.00016915422885572265,0.0003748880842544207,2.6442566666648445e-05,0.11766666666666672,0.06886610654147955,0.004857440633028374,-0.11766666666666661,0.06881595133067334,0.0048539029572229105,0.0,0.0,0.0,-0.00016915422885581765,0.0006991421759440374,4.931368686639675e-05
PRO1195,L PRO 325,0.0,0.0,0.0,-0.00017412935323383265,0.00037922067662009366,2.674816416969143e-05,-0.08093532338308457,0.04408416640226945,0.003109457350062167,0.08093034825870643,0.044099335227873994,0.003110527276525956,0.0,0.0,0.0,-0.00017910447761192941,0.0006599873314254739,4.655191707431737e-05
LYS1196,L LYS 326,0.0,0.0,0.0,-0.00014925373134328207,0.00035633839959143887,2.5134172791389074e-05,-57.65270149253729,0.41033191327917384,0.02894258160783358,57.65200995024878,0.41023965802055856,0.02893607442361316,0.0,0.0,0.0,-0.0008407960198997753,0.0006798648996494984,4.795397263439196e-05
ASP1197,L ASP 327,0.0,0.0,0.0,-0.00016417910447762038,0.0003704380192833282,2.612868328488384e-05,59.47058706467657,0.4212445356833964,0.029712298644867453,-59.46949253731345,0.42114541891598056,0.029705307487131967,0.0,0.0,0.0,0.0009303482587071628,0.0006270235922043355,4.422683418012376e-05
VAL1198,L VAL 328,0.0,0.0,0.0,-0.00021393034825869617,0.00041007822955211714,2.8924688137364168e-05,-0.1554726368159203,0.06700679773574061,0.004726295101562849,0.15545273631840795,0.06689294190415132,0.004718264330397705,0.0,0.0,0.0,-0.00023383084577102518,0.0007262318416351849,5.1224444559429345e-05
ASN1199,L ASN 329,0.0,0.0,0.0,-0.000144278606965182,0.00035137201160219975,2.478387079190281e-05,-0.48390049751243736,0.16077789769682926,0.011340398526742075,0.4838407960199004,0.16079588905713685,0.011341667539453704,0.0,0.0,0.0,-0.0002039800995016233,0.0006788811981451618,4.788458768005222e-05
ALA1200,L ALA 330,0.0,0.0,0.0,-5.4726368159209e-05,0.0002274453622022589,1.6042758907673425e-05,-0.14524378109452749,0.0430190895221554,0.003034332619268087,0.14518905472636817,0.042965844118299276,0.0030305769780506336,0.0,0.0,0.0,-0.00010945273631839148,0.000579895512122694,4.090267571318188e-05
ALA1201,L ALA 331,0.0,0.0,0.0,-8.955223880597299e-05,0.0002855392010404418,2.014038236096425e-05,-0.2665223880597016,0.061838746698991774,0.004361768887432421,0.26651741293532333,0.061855399867834046,0.004362943511395726,0.0,0.0,0.0,-9.45273631840736e-05,0.0006197575360413597,4.371432609421003e-05
ILE1202,L ILE 332,0.0,0.0,0.0,-0.0001393034825870742,0.00034626293813545285,2.442350453481587e-05,-0.1183980099502488,0.05797804350250189,0.004089455880054879,0.11837810945273629,0.0579675352477099,0.004088714684910094,0.0,0.0,0.0,-0.00015920398009965287,0.0006725072735806543,4.743500570531334e-05
ALA1203,L ALA 333,0.0,0.0,0.0,-8.457711442786242e-05,0.00027825137222109154,1.962633855027859e-05,-0.14777114427860688,0.09572747056139991,0.006752095167771645,0.14778606965174143,0.09572498441768605,0.006751919808714749,0.0,0.0,0.0,-6.965174129353461e-05,0.0006349085240723798,4.478299439257064e-05
THR1204,L THR 334,0.0,0.0,0.0,-9.452736318408065e-05,0.000292561003542076,2.0635662121959516e-05,-0.41317910447761225,0.13007490288059745,0.009174776248006236,0.41310945273631866,0.13004537271803226,0.009172693350936142,0.0,0.0,0.0,-0.00016417910447774202,0.0006050454921110114,4.2676618525551e-05
ILE1205,L ILE 335,0.0,0.0,0.0,-0.00011442786069651144,0.0003183302143889663,2.2453282111458506e-05,-0.23540796019900503,0.05965324957947779,0.004207615806260343,0.23530348258706468,0.05966567250466386,0.004208492051841956,0.0,0.0,0.0,-0.00021890547263710112,0.0006630554902153122,4.676832830943442e-05
LYS1206,L LYS 336,0.0,0.0,0.0,-0.0001194029850746347,0.0003242621042149531,2.2871685359710107e-05,-58.82180597014927,0.8046160155629619,0.05675323790269488,58.82121890547264,0.8043807864387016,0.05673664611954296,0.0,0.0,0.0,-0.0007064676616939258,0.0007182122361230136,5.06587852005368e-05
THR1207,L THR 337,0.0,0.0,0.0,-8.955223880597133e-05,0.0002855392010404365,2.014038236096388e-05,-0.13439800995024845,0.1734037097734757,0.012230954646233784,0.13447761194029845,0.17340431214051194,0.0122309971339286,0.0,0.0,0.0,-9.95024875590076e-06,0.0005984228837314184,4.220949574694157e-05
LYS1208,L LYS 338,0.0,0.0,0.0,-0.00010945273631840696,0.0003122063978057132,2.202134139352653e-05,-56.916756218905476,0.8270458759155971,0.058335318269100066,56.91612437810945,0.8269948651102007,0.05833172024430529,0.0,0.0,0.0,-0.0007412935323382069,0.0006785529807403621,4.786143700929983e-05
ARG1209,L ARG 339,0.0,0.0,0.0,-0.00020895522388060273,0.00040656234244407794,2.8676696581613247e-05,-60.87801990049749,0.7046157624845969,0.04969976389333738,60.876751243781165,0.7044650896186125,0.04968913624879229,0.0,0.0,0.0,-0.00147761194029722,0.000698788054368221,4.9288709056298444e-05
THR1210,L THR 340,0.0,0.0,0.0,-9.452736318408134e-05,0.00029256100354207814,2.0635662121959665e-05,0.1331293532338312,0.1504547772061718,0.010612261748735545,-0.1331243781094527,0.1503369993907264,0.010603954342158562,0.0,0.0,0.0,-8.955223880561562e-05,0.0006705906644975519,4.729981852390524e-05
ILE1211,L ILE 341,0.0,0.0,0.0,-0.00016915422885571105,0.0003748880842543951,2.644256666664664e-05,-0.40609950248756216,0.11200595244377394,0.00790029075062826,0.4059800995024876,0.11200075338228334,0.007899924037105363,0.0,0.0,0.0,-0.00028855721393025903,0.0006588988310900993,4.647514018037566e-05
GLN1212,L GLN 342,0.0,0.0,0.0,-0.00018407960199004605,0.0003875490964009962,2.7335605607640393e-05,0.3039552238805968,0.2263760420692957,0.015967334880899933,-0.30394527363184054,0.22643016339607203,0.015971152304956545,0.0,0.0,0.0,-0.00017412935323395527,0.0006725072735808112,4.743500570532441e-05
PHE1213,L PHE 343,0.0,0.0,0.0,-0.00024875621890549826,0.0004322922188304617,3.0491542132185193e-05,-0.41233333333333316,0.042515707759626827,0.002998826807337817,0.41234825870646735,0.04254266935529013,0.003000728531667583,0.0,0.0,0.0,-0.00023383084577128865,0.0007662337635099471,5.404596258145752e-05
VAL1214,L VAL 344,0.0,0.0,0.0,-0.00018905472636815938,0.0003915520869641994,2.7617954792048264e-05,-0.28835820895522407,0.08228576008769699,0.00580399001254495,0.28830348258706484,0.08226454377191222,0.005802493529012604,0.0,0.0,0.0,-0.00024378109452740095,0.0006804107859614328,4.7992476486079966e-05
ASP1215,L ASP 345,0.0,0.0,0.0,-0.00010447761194029197,0.00030587912734205845,2.1575050145337484e-05,60.86836318407959,0.7179793871951282,0.05064236130349267,-60.8675422885572,0.7178095338041856,0.050630380769028656,0.0,0.0,0.0,0.0007164179104463743,0.0006796100026470854,4.7935993586077205e-05
TRP1216,L TRP 346,0.0,0.0,0.0,-0.0002786069651741097,0.0004483136448186276,3.1621606390240776e-05,-0.10673134328358216,0.12729312535980572,0.008978564790147792,0.10663681592039807,0.1272944736534051,0.008978659891445712,0.0,0.0,0.0,-0.000373134328358117,0.000722815547211087,5.0983477729977386e-05
CYS1217,L CYS 347,0.0,0.0,0.0,-0.00014925373134328301,0.0003563383995914412,2.5134172791389236e-05,-0.3408905472636816,0.15465020057378348,0.010908184096637106,0.3409154228855721,0.1546897000270961,0.010910970173259392,0.0,0.0,0.0,-0.0001243781094526939,0.0006834596919828455,4.82075297356168e-05
PRO1218,L PRO 348,0.0,0.0,0.0,-0.0002039800995024943,0.0004029543628122837,2.842220932007393e-05,0.4723482587064678,0.06391613059861427,0.004508296250037818,-0.4722587064676617,0.06396751924785532,0.004511920925882525,0.0,0.0,0.0,-0.00011442786069658656,0.0006924186436898646,4.883944546654029e-05
THR1219,L THR 349,0.0,0.0,0.0,-0.00010945273631840696,0.0003122063978057132,2.202134139352653e-05,-0.0630845771144281,0.11038606070945056,0.007786032397331203,0.06311940298507467,0.11039060306663218,0.007786352790503574,0.0,0.0,0.0,-7.462686567191638e-05,0.0006834234754824457,4.8204975220638925e-05
GLY1220,L GLY 350,0.0,0.0,0.0,-9.452736318408576e-05,0.00029256100354209185,2.063566212196063e-05,0.13427363184079602,0.05019840983035521,0.0035407228296914207,-0.13425373134328364,0.05023249724639816,0.0035431271706376053,0.0,0.0,0.0,-7.462686567161589e-05,0.0007049243882212177,4.9721532674364037e-05
PHE1221,L PHE 351,0.0,0.0,0.0,-0.00040796019900498986,0.0004914556694482353,3.466461018341652e-05,-0.36826865671641773,0.038607831323309985,0.002723186456170496,0.3682089552238804,0.0385328717896971,0.002717899218330431,0.0,0.0,0.0,-0.00046766169154241824,0.0008287129654348375,5.845290569746408e-05
LYS1222,L LYS 352,0.0,0.0,0.0,-0.0006218905472636623,0.0004849151415327678,3.420327691435895e-05,-68.36756716417909,0.5520664722375265,0.038939766585526184,68.36739800995021,0.5514489649977359,0.03889621098309146,0.0,0.0,0.0,-0.0007910447761183018,0.0012078183955395092,8.519294100471591e-05
VAL1223,L VAL 353,0.0,0.0,0.0,-0.00041791044776120655,0.0004932152728913072,3.4788723040838566e-05,0.059845771144278574,0.09065686822160043,0.0063944424547576545,-0.059895522388059674,0.09065298786475114,0.0063941687554884925,0.0,0.0,0.0,-0.00046766169154221826,0.0008226876262127312,5.8027911037026714e-05
GLY1224,L GLY 354,0.0,0.0,0.0,-0.0002885572139303408,0.0004530915450757087,3.195861349017496e-05,-0.26033830845771144,0.07693962855973432,0.00542690296903976,0.2604179104477612,0.07684289378974492,0.005420079824448448,0.0,0.0,0.0,-0.00020895522388065355,0.000743876763843488,5.246902141160861e-05
ILE1225,L ILE 355,0.0,0.0,0.0,-0.0005422885572139639,0.0004982084683431162,3.5140915892944425e-05,0.27282587064676617,0.07305810763976622,0.005153121592663467,-0.2727213930348258,0.0730613590015542,0.005153350926041738,0.0,0.0,0.0,-0.00043781094527345105,0.0007174881447732518,5.0607711734633244e-05
ASN1226,L ASN 356,0.0,0.0,0.0,-0.0007313432835820664,0.0004432609673109545,3.1265217997402315e-05,0.12376616915422826,0.14385229451269965,0.010146558526573259,-0.12354726368159193,0.14372330037132808,0.01013745998136447,0.0,0.0,0.0,-0.000512437810946059,0.0007538257497974858,5.317076877409772e-05
TYR1227,L TYR 357,0.0,0.0,0.0,-0.0007910447761194081,0.0004065623424440685,2.8676696581612583e-05,-0.3883930348258707,0.1731342324297787,0.012211947179938796,0.38823383084577134,0.1731304688767511,0.012211681719375988,0.0,0.0,0.0,-0.0009502487562191533,0.0006964818754262942,4.91260437356911e-05
GLU1228,L GLU 358,0.0,0.0,0.0,-0.0010298507462686642,0.0002622225662309467,1.8495753747018917e-05,72.79591542288559,0.8211908582566018,0.05792233716544536,-72.78505472636817,0.8196901137475291,0.057816482809445534,0.0,0.0,0.0,0.009830845771147102,0.0017735603175794297,0.0001250972994465434
PRO1229,L PRO 359,0.0,0.0,0.0,-0.0006169154228855534,0.00048613864677833754,3.42895763204532e-05,0.8125671641791046,0.05054397343073648,0.003565097006744345,-0.811955223880597,0.050513709139399295,0.00356296232822317,0.0,0.0,0.0,-4.975124378203909e-06,0.0007629317140981666,5.381305397386273e-05
PRO1230,L PRO 360,0.0,0.0,0.0,-0.0006069651741293041,0.0004884244583591579,3.445080503817425e-05,-0.25270646766169136,0.10592970732279436,0.007471705464931745,0.2526268656716418,0.10589361541518155,0.007469159738051479,0.0,0.0,0.0,-0.00068656716417902,0.0007097534129402958,5.0062145815811495e-05
THR1231,L THR 361,0.0,0.0,0.0,-0.0009502487562189107,0.00021743058092947421,1.5336370701219277e-05,-0.2163930348258705,0.23488576614083245,0.016567564537502414,0.21710945273631854,0.23475567474731812,0.01655838859809479,0.0,0.0,0.0,-0.00023383084577109699,0.0006229841131342439,4.394191129487959e-05
VAL1232,L VAL 362,0.0,0.0,0.0,-0.0008308457711442832,0.00037488808425441966,2.644256666664837e-05,0.025477611940298236,0.1995415410715339,0.014074575117647486,-0.024283582089552183,0.19948187657951802,0.014070366708860903,0.0,0.0,0.0,0.0003631840796017852,0.0007140646813135963,5.036623924040123e-05
VAL1233,L VAL 363,0.0,0.0,0.0,-0.0012388059701492675,0.00042635393603240786,3.0072687958451612e-05,-0.8920298507462685,0.08226682171267222,0.005802654202565429,0.8922338308457711,0.08227771229228036,0.005803422364823505,0.0,0.0,0.0,-0.0010348258706468255,0.0008248510159626277,5.8180504784575015e-05
PRO1234,L PRO 364,0.0,0.0,0.0,-0.001159203980099502,0.00037922067662009496,2.6748164169691522e-05,0.12266169154228855,0.5707761452053224,0.04025944516572448,-0.12299502487562193,0.5698681482965247,0.04019540000184112,0.0,0.0,0.0,-0.0014925373134327597,0.0012302950460553264,8.677832169476767e-05
GLY1235,L GLY 365,0.0,0.0,0.0,-0.00045273631840796283,0.0004977611318718739,3.510936321106398e-05,0.04784577114427858,0.26575081114908267,0.018744616955487174,-0.04783582089552234,0.26554426959524735,0.01873004863753814,0.0,0.0,0.0,-0.00044278606965175883,0.0007713528846396459,5.4407037546045736e-05
GLY1236,L GLY 366,0.0,0.0,0.0,-0.0003283582089552239,0.00046961590216573946,3.312415177300847e-05,-0.4375920398009953,0.15822234728512943,0.011160143898842264,0.4373830845771143,0.15815323356165695,0.011155268992657565,0.0,0.0,0.0,-0.0005373134328358722,0.0007530044275627638,5.311283717035089e-05
ASP1237,L ASP 367,0.0,0.0,0.0,-0.0005074626865671652,0.0004999443052072908,3.526335238514355e-05,72.42906965174126,0.6337898682865238,0.0447040904971498,-72.42170646766169,0.6332674396811812,0.044667241224512044,0.0,0.0,0.0,0.006855721393036877,0.0010094477096929773,7.120095164704446e-05
LEU1238,L LEU 368,0.0,0.0,0.0,-0.0005621890547263482,0.000496117447256416,3.4993426637327234e-05,0.1578208955223881,0.09394259791319698,0.006626199958044059,-0.15765174129353238,0.09390477927983629,0.006623532437320187,0.0,0.0,0.0,-0.00039303482587066315,0.0007852820539522822,5.5389525396767746e-05
ALA1239,L ALA 369,0.0,0.0,0.0,-0.00019402985074627656,0.00039545197908932275,2.7893031973325987e-05,0.44499999999999984,0.11178657703843718,0.007884817202590112,-0.4447412935323381,0.11172172580226918,0.0078802429490787,0.0,0.0,0.0,6.467661691546216e-05,0.0006988234746036638,4.9291207407076675e-05
LYS1240,L LYS 370,0.0,0.0,0.0,-0.0004577114427860485,0.0004982084683430632,3.5140915892940685e-05,-69.45479601990048,1.5235439646169273,0.1074625056010377,69.44789054726367,1.5224106826122703,0.10738257005168608,0.0,0.0,0.0,-0.007363184079602647,0.0015428982906438458,0.0001088276545021362
VAL1241,L VAL 371,0.0,0.0,0.0,-0.00028358208955223075,0.0004507363841952559,3.1792493250008054e-05,0.49349751243781087,0.042974726389358404,0.003031203485145676,-0.4931940298507462,0.0429347203684122,0.0030283816779974404,0.0,0.0,0.0,1.9900497512568736e-05,0.0007395050045744872,5.2160661288210716e-05
GLN1242,L GLN 372,0.0,0.0,0.0,-0.0003582089552238815,0.0004794739822151955,3.381948712737517e-05,0.4782139303482585,0.3289813903989568,0.023204558141697012,-0.47801990049751225,0.32880434624778476,0.02319207041011275,0.0,0.0,0.0,-0.00016417910447850191,0.0007713207950757934,5.440477412272792e-05
ARG1243,L ARG 373,0.0,0.0,0.0,-0.0003482587064676388,0.0004764184923332666,3.360396948812328e-05,-62.871000000000016,0.3979879370093142,0.02807190465341277,62.868641791044766,0.3978411281290154,0.028061549553403987,0.0,0.0,0.0,-0.002706467661694284,0.0008155259330435748,5.752276414912782e-05
ALA1244,L ALA 374,0.0,0.0,0.0,-0.00030348258706465643,0.0004597617931202849,3.242909651166808e-05,-0.16180597014925371,0.07744956416425429,0.005462871053341596,0.16182587064676615,0.07744980417361,0.005462887982296278,0.0,0.0,0.0,-0.00028358208955220424,0.0007290552084668223,5.142358950109495e-05
VAL1245,L VAL 375,0.0,0.0,0.0,-0.00041293532338310536,0.0004923613937806416,3.472849505212045e-05,-0.024149253731343297,0.06784975802183957,0.00478575293577713,0.024467661691542304,0.0677952008090637,0.004781904766692638,0.0,0.0,0.0,-9.452736318413686e-05,0.0007303103003677377,5.151211685807598e-05
CYS1246,L CYS 376,0.0,0.0,0.0,-0.0004825870646766499,0.0004996966976911662,3.5245887497548344e-05,-0.2266616915422884,0.13144381912889067,0.009271332155427359,0.22670646766169147,0.13133466578090233,0.009263633071881373,0.0,0.0,0.0,-0.00043781094527384657,0.0007837676476180006,5.528270740991634e-05
MET1247,L MET 377,0.0,0.0,0.0,-0.0004875621890546992,0.0004998452769196298,3.5256367468288785e-05,0.2888855721393033,0.18919521056909644,0.01334480123163565,-0.2883034825870645,0.18913558914810052,0.013340595860844578,0.0,0.0,0.0,9.452736318420176e-05,0.0007829145067458493,5.522253149252817e-05
LEU1248,L LEU 378,0.0,0.0,0.0,-0.0007313432835820714,0.00044326096731095796,3.1265217997402566e-05,-0.543572139303482,0.08291310574558595,0.005848239563486941,0.5437711442786067,0.08284918482431788,0.005843730929329133,0.0,0.0,0.0,-0.0005323383084572772,0.0007194518401009071,5.074622012365761e-05
SER1249,L SER 379,0.0,0.0,0.0,-0.00027860696517412295,0.000448313644818649,3.162160639024229e-05,0.4132437810945271,0.14679394728270606,0.010354046715043492,-0.4131791044776117,0.1468227271072776,0.010356076687352162,0.0,0.0,0.0,-0.00021393034825868953,0.0006609242549419301,4.661800256379009e-05
ASN1250,L ASN 380,0.0,0.0,0.0,-0.0004527363184080186,0.0004977611318719346,3.510936321106826e-05,-0.6675074626865675,0.09626746113646859,0.006790183166244611,0.6675373134328364,0.0961906267128369,0.006784763683859048,0.0,0.0,0.0,-0.00042288557214036825,0.0008012885343405865,5.651853547348945e-05
THR1251,L THR 381,0.0,0.0,0.0,-0.0002985074626865967,0.0004576032751270869,3.227684639134267e-05,0.5222288557213931,0.07279499848315767,0.005134563303652857,-0.5220845771144281,0.0728479491302438,0.005138298154330765,0.0,0.0,0.0,-0.00015422885572161468,0.0007061172138987168,4.9805668110574794e-05
THR1252,L THR 382,0.0,0.0,0.0,-0.00020398009950247834,0.0004029543628122523,2.8422209320071716e-05,0.2012139303482588,0.09921587602143928,0.006998148317529242,-0.20117412935323373,0.09923189849523381,0.0069992784556938605,0.0,0.0,0.0,-0.00016417910447738397,0.0007315970724234144,5.160287876088408e-05
ALA1253,L ALA 383,0.0,0.0,0.0,-0.00013930348258707142,0.000346262938135446,2.442350453481539e-05,0.029348258706467668,0.05817043161162996,0.00410302589098656,-0.02939800995024875,0.058131270183560686,0.004100263656826618,0.0,0.0,0.0,-0.0001890547263682157,0.0007082172994735964,4.995379672589172e-05
ILE1254,L ILE 384,0.0,0.0,0.0,-0.0004179104477611911,0.0004932152728912889,3.478872304083727e-05,0.136129353233831,0.07291235919555943,0.0051428412900495196,-0.1360945273631841,0.07285080521721447,0.0051384996071730926,0.0,0.0,0.0,-0.0003830845771144895,0.0007901838301204087,5.573527002977857e-05
ALA1255,L ALA 385,0.0,0.0,0.0,-0.00019900497512439596,0.0003992517939848892,2.8161050251092187e-05,0.4026965174129355,0.07976216161615937,0.005625989100736298,-0.4026069651741292,0.0796723373858289,0.005619653388030151,0.0,0.0,0.0,-0.00010945273631845446,0.0007247989592626784,5.11233768294805e-05
GLU1256,L GLU 386,0.0,0.0,0.0,-0.00024378109452735623,0.00042936216936101114,3.0284872377432618e-05,68.55271641791046,0.7761397423661064,0.05474467645715551,-68.55061194029857,0.7758690705116321,0.05472558473656654,0.0,0.0,0.0,0.0018606965174127702,0.0008467071203796869,5.9722115527607055e-05
ALA1257,L ALA 387,0.0,0.0,0.0,-0.00017412935323383598,0.00037922067662010087,2.674816416969194e-05,0.16724875621890561,0.07634002106929849,0.0053846099175782714,-0.1671940298507464,0.07629255790847474,0.005381262124338089,0.0,0.0,0.0,-0.000119402985074622,0.0006584102985108766,4.644068174907978e-05
TRP1258,L TRP 388,0.0,0.0,0.0,-0.0009104477611941174,0.0002855392010404564,2.014038236096528e-05,0.5875621890547262,0.06941229738341634,0.004895965964606596,-0.5877064676616915,0.0694231986113641,0.00489673487794064,0.0,0.0,0.0,-0.0010547263681592557,0.0006479896579168726,4.5705666433337894e-05
ALA1259,L ALA 389,0.0,0.0,0.0,-0.00016915422885570994,0.0003748880842543927,2.644256666664647e-05,0.35508457711442787,0.0784119610313459,0.005530753294433508,-0.3550149253731342,0.07845355298670846,0.005533686964770505,0.0,0.0,0.0,-9.95024875622709e-05,0.0007053807068073481,4.975371890578023e-05
ARG1260,L ARG 390,0.0,0.0,0.0,-0.0003582089552238914,0.0004794739822152087,3.38194871273761e-05,-69.8659800995025,1.056145097638527,0.07449473143298861,69.86353233830843,1.0557748093048565,0.07446861330771282,0.0,0.0,0.0,-0.0028059701492545446,0.0008679845581211971,6.122291027037491e-05
LEU1261,L LEU 391,0.0,0.0,0.0,-0.0005671641791044643,0.000495468437990967,3.494764905332363e-05,0.018815920398009826,0.07413011919868734,0.005228735457986942,-0.018626865671641794,0.07412269695315205,0.005228211933152128,0.0,0.0,0.0,-0.00037810945273640935,0.000763807175244864,5.387480424203049e-05
ASP1262,L ASP 392,0.0,0.0,0.0,-0.00036815920398010094,0.0004823048874983962,3.4019163790416825e-05,74.46678109452742,0.9542349553856047,0.06730654422802614,-74.46334825870646,0.9536545981900697,0.06726560898767588,0.0,0.0,0.0,0.0030646766169153505,0.0010370240716953238,7.314603825101293e-05
HID1263,L HID 393,0.0,0.0,0.0,-0.0003482587064676211,0.00047641849233324247,3.360396948812158e-05,-0.06499502487562189,0.19555759028870945,0.01379356889580132,0.064955223880597,0.19553580676296195,0.013792032404362926,0.0,0.0,0.0,-0.00038805970149272877,0.0007114253903174466,5.01800780070903e-05
LYS1264,L LYS 394,0.0,0.0,0.0,-0.0005721393034825859,0.0004947685528538013,3.489828296201319e-05,-74.92298507462684,1.0211113323310834,0.07202364015632619,74.91953731343288,1.020523512052843,0.07198217851070922,0.0,0.0,0.0,-0.004019900497512402,0.0010741661072313508,7.576583544395302e-05
PHE1265,L PHE 395,0.0,0.0,0.0,-0.0007462686567164507,0.00043514566379444314,3.0692808621729e-05,0.08886069651741291,0.07251090497855066,0.005114524892856011,-0.0889850746268656,0.07246604815665206,0.005111360936589258,0.0,0.0,0.0,-0.0008706467661692528,0.0006333862870779436,4.46756240735383e-05
ASP1266,L ASP 396,0.0,0.0,0.0,-0.00039800995024875214,0.0004894875174626353,3.452578744597789e-05,73.6029751243781,0.8946273881131312,0.06310215060326257,-73.60002487562188,0.8941580683107736,0.06306904733675972,0.0,0.0,0.0,0.002552238805967347,0.0009134198288691358,6.442766717311561e-05
LEU1267,L LEU 397,0.0,0.0,0.0,-0.00035323383084577033,0.00047797457211842467,3.3713726893562025e-05,0.04937313432835819,0.0821087440252247,0.0057915042621848115,-0.04944278606965176,0.08214244368731904,0.005793881253076228,0.0,0.0,0.0,-0.0004228855721392459,0.0007696181335462123,5.4284677638209804e-05
MET1268,L MET 398,0.0,0.0,0.0,-0.0006467661691541222,0.0004779745721183458,3.371372689355646e-05,0.031119402985074533,0.13448991776982072,0.009486187387612643,-0.0311592039800995,0.13449080135502797,0.00948624971090786,0.0,0.0,0.0,-0.0006865671641791355,0.0007439765795786987,5.247606187073106e-05
TYR1269,L TYR 399,0.0,0.0,0.0,-0.0008656716417910754,0.00034100476593421525,2.405262166385862e-05,0.4799601990049756,0.27654134020746574,0.019505722191899708,-0.47987562189054744,0.2764871852989997,0.01950190239917333,0.0,0.0,0.0,-0.0007810945273630663,0.0006995668852120822,4.9343643548419746e-05
ALA1270,L ALA 400,0.0,0.0,0.0,-0.0002636815920397946,0.00044062865324346256,3.1079548878695483e-05,0.3644179104477612,0.1348983567149352,0.009514996449540883,-0.3642835820895523,0.13485560429236562,0.009511980926158205,0.0,0.0,0.0,-0.00012935323383079174,0.0007485867810467211,5.280124041010052e-05
LYS1271,L LYS 401,0.0,0.0,0.0,-0.0004726368159203846,0.0004992506946985767,3.521442887200006e-05,-73.58198009950245,1.4448488772945427,0.10191178211779235,73.57984577114428,1.444613133529158,0.10189515403465435,0.0,0.0,0.0,-0.0026069651741292164,0.0008976205382153605,6.331327113348399e-05
ARG1272,L ARG 402,0.0,0.0,0.0,-0.000945273631840819,0.00024835789003678835,1.751781489013405e-05,-80.19792537313435,1.17899333457938,0.08315977796720751,80.19211442786073,1.17806193057565,0.0830940817941451,0.0,0.0,0.0,-0.00675621890547902,0.001215682611043326,8.574763999749435e-05
ALA1273,L ALA 403,0.0,0.0,0.0,-0.00043781094527364935,0.0004961174472564538,3.4993426637329904e-05,0.2625572139303482,0.07752847629751293,0.0054684370860648,-0.2621641791044776,0.07747031471561934,0.005464334684384795,0.0,0.0,0.0,-4.4776119402938715e-05,0.0007550724485860617,5.325870412657955e-05
PHE1274,L PHE 404,0.0,0.0,0.0,-0.0013034825870647452,0.00045976179312030337,3.242909651166938e-05,0.48837810945273635,0.07162100582948992,0.005051756246521382,-0.4880049751243781,0.071623358256123,0.00505192217390261,0.0,0.0,0.0,-0.0009303482587065,0.0007296999847680375,5.1469068514822116e-05
VAL1275,L VAL 405,0.0,0.0,0.0,-0.001194029850746268,0.00040783883645609037,2.876673352711752e-05,0.796169154228855,0.05594054451984289,0.003945741782581392,-0.7956467661691542,0.055972448819536585,0.00394799213837299,0.0,0.0,0.0,-0.0006716417910447723,0.0007408760385664045,5.225736656974992e-05
HIE1276,L HIE 406,0.0,0.0,0.0,-0.0019154228855721824,0.0004655398035936284,3.283664594724387e-05,0.45371641791044776,0.14311928079899774,0.010094855725640872,-0.452323383084577,0.14306993002066146,0.010091374790127,0.0,0.0,0.0,-0.0005223880597017288,0.0007198301821966969,5.077290631751362e-05
TRP1277,L TRP 407,0.0,0.0,0.0,-0.003616915422885494,0.000570861649348957,4.026547616300952e-05,1.5122338308457706,0.0804978912597614,0.005677883468593488,-1.5113134328358204,0.08014778804816311,0.005653189092053601,0.0,0.0,0.0,-0.0026965174129351547,0.0008179806533165206,5.769590676739598e-05
TYR1278,L TYR 408,0.0,0.0,0.0,-0.002850746268656683,0.00043206312913829137,3.047538339118412e-05,0.960179104477612,0.28058798916361205,0.019791150801913363,-0.9605373134328363,0.2806702706852171,0.019796954492966392,0.0,0.0,0.0,-0.003208955223880599,0.000832259648411209,5.870306942628647e-05
VAL1279,L VAL 409,0.0,0.0,0.0,-0.002124378109452741,0.0004341775966024112,3.0624526426753375e-05,1.0433184079601985,0.07978015881626772,0.005627258525355713,-1.04207960199005,0.07943077108316568,0.005602614614777884,0.0,0.0,0.0,-0.0008855721393035673,0.0007274577801567219,5.131091559557718e-05
GLY1280,L GLY 410,0.0,0.0,0.0,-0.0018457711442786081,0.0004897908248453196,3.4547181099241275e-05,1.0311144278606963,0.0929317507063596,0.006554900293479494,-1.026781094527363,0.0920645017278863,0.006493729266997095,0.0,0.0,0.0,0.0024875621890547107,0.0013498090992216376,9.520819303820257e-05
GLU1281,L GLU 411,0.0,0.0,0.0,-0.005303482587064688,0.0008118756680939953,5.7265294311237e-05,101.41878606965174,1.7325993812571776,0.12220813776090703,-101.39147263681589,1.7238083866048008,0.121588068807198,0.0,0.0,0.0,0.02200995024875724,0.009245135899945378,0.0006521016075043409
GLY1282,L GLY 412,0.0,0.0,0.0,-0.0016915422885572231,0.0005031029186151935,3.548614379708919e-05,0.2311791044776121,0.1643426155468207,0.011591834337468509,-0.22987562189054725,0.16393804026978853,0.011563297797674567,0.0,0.0,0.0,-0.00038805970149243495,0.0007845883138986737,5.534059274623192e-05
MET1283,L MET 413,0.0,0.0,0.0,-0.002800995024875583,0.000528019867121287,3.724364983602394e-05,0.21685074626865689,0.3974834864518658,0.02803632345450141,-0.2167014925373134,0.3971768663103389,0.02801469613724541,0.0,0.0,0.0,-0.0026517412935323755,0.000918634858212286,6.47955069814921e-05
GLU1284,L GLU 414,0.0,0.0,0.0,-0.001751243781094536,0.00045472745680654565,3.207400180690271e-05,93.13262686567165,2.513054735685217,0.17725721402282563,-93.1156616915423,2.5095645545999052,0.1770110356301179,0.0,0.0,0.0,0.01521393034825966,0.003640431467393346,0.00025677623753595803
GLU1285,L GLU 415,0.0,0.0,0.0,-0.0009800995024875562,0.00028143553480061066,1.985093206184307e-05,84.64649253731345,1.441661255396685,0.10168694460472547,-84.63789552238809,1.4406222032024998,0.1016136555137438,0.0,0.0,0.0,0.007616915422884188,0.0014787087407947491,0.00010430007274513647
GLY1286,L GLY 416,0.0,0.0,0.0,-0.0005870646766169234,0.0004923613937806237,3.472849505211919e-05,-0.6153830845771142,0.1467894471800372,0.010353729302274652,0.6149751243781092,0.14661665037530197,0.010341541155409214,0.0,0.0,0.0,-0.0009950248756219401,0.000756382543175066,5.335111107405097e-05
GLU1287,L GLU 417,0.0,0.0,0.0,-0.001960199004975174,0.00040935328220347136,2.8873554293954607e-05,93.0552388059701,1.825804260240471,0.12878230303765673,-93.03666666666672,1.8225137779912837,0.12855021031480426,0.0,0.0,0.0,0.016611940298507172,0.003468214835570033,0.0002446290129125072
PHE1288,L PHE 418,0.0,0.0,0.0,-0.0015373134328358173,0.0004986057638355099,3.516893895632045e-05,-0.38290547263681585,0.09257970087889886,0.006530068613243172,0.3824577114427861,0.09245044095391526,0.006520951321103833,0.0,0.0,0.0,-0.0019850746268657645,0.0008433386148550895,5.948451946723003e-05
SER1289,L SER 419,0.0,0.0,0.0,-0.0005721393034826102,0.000494768552853823,3.489828296201472e-05,-0.848542288557214,0.28871196107952246,0.02036417159933794,0.8480199004975125,0.28853886431620496,0.02035196229502541,0.0,0.0,0.0,-0.0010945273631839936,0.0007504691073535421,5.293400947091366e-05
GLU1290,L GLU 420,0.0,0.0,0.0,-0.0012835820895522566,0.0004507363841952657,3.1792493250008746e-05,86.578960199005,2.425231294998562,0.17106262613703066,-86.56657711442783,2.4225340388585104,0.17087237635770733,0.0,0.0,0.0,0.011099502487560042,0.002967493833688576,0.00020931087656796615
ALA1291,L ALA 421,0.0,0.0,0.0,-0.0006965174129353416,0.0004597617931203256,3.2429096511670946e-05,-0.4747164179104478,0.07002525613392192,0.004939200741343725,0.47469154228855726,0.06999050666336483,0.004936749702672639,0.0,0.0,0.0,-0.0007213930348256697,0.0007609826390048427,5.367557681665721e-05
ARG1292,L ARG 422,0.0,0.0,0.0,-0.000786069651741292,0.0004100782295521347,2.8924688137365408e-05,-75.70463681592038,1.056060789201477,0.07448878477434331,75.70006467661693,1.0552162122154929,0.07442921290691142,0.0,0.0,0.0,-0.005358208955226275,0.0011932833487298413,8.416771785036603e-05
GLU1293,L GLU 423,0.0,0.0,0.0,-0.0006567164179104158,0.00047480518568913634,3.3490175611275995e-05,76.92615920398009,1.573322635047502,0.11097362229618529,-76.9206965174129,1.5720335888333414,0.11088269998660556,0.0,0.0,0.0,0.004805970149252924,0.0015019603041775595,0.00010594011157452884
ASP1294,L ASP 424,0.0,0.0,0.0,-0.0008955223880597012,0.0003368420075584352,2.3759003326835112e-05,82.62860696517416,1.600743325389119,0.11290772866781287,-82.62069154228855,1.5987601273029644,0.11276784466026804,0.0,0.0,0.0,0.007019900497510889,0.002248183786601977,0.0001585746577524087
MET1295,L MET 425,0.0,0.0,0.0,-0.000776119402985082,0.00041684298638116463,2.9401837294535987e-05,-0.7836815920398,0.08053075250461415,0.0056802013220923426,0.7833582089552243,0.08045363328793344,0.005674761751953923,0.0,0.0,0.0,-0.0010995024875620626,0.0007330504324812189,5.1705390875387715e-05
ALA1296,L ALA 426,0.0,0.0,0.0,-0.0002736318407960163,0.00044582222521829965,3.144587520100522e-05,-0.538228855721393,0.04554454779678806,0.0032124647114726837,0.5379502487562188,0.04557545285483338,0.003214644586192696,0.0,0.0,0.0,-0.0005522388059701854,0.0006827712499714399,4.8158970780165024e-05
ALA1297,L ALA 427,0.0,0.0,0.0,-0.00039303482587063057,0.000488424458359179,3.4450805038175733e-05,-0.622074626865672,0.07507495029750977,0.005295378705315068,0.6219353233830851,0.07504553043206606,0.005293303588004081,0.0,0.0,0.0,-0.0005323383084577478,0.0007194518401005401,5.074622012363172e-05
LEU1298,L LEU 428,0.0,0.0,0.0,-0.0007014925373134108,0.00045760327512702517,3.227684639133832e-05,-0.5556766169154225,0.05575202649416919,0.003932444746289465,0.5557412935323386,0.055767309173525216,0.0039335227033777,0.0,0.0,0.0,-0.0006368159203976835,0.0007346693918822938,5.181958346696784e-05
GLU1299,L GLU 429,0.0,0.0,0.0,-0.00038805970149256305,0.00048730829006912176,3.437207659718051e-05,69.8900149253732,0.8738129202923708,0.06163401124088225,-69.8876417910448,0.8734024569365036,0.0616050593880291,0.0,0.0,0.0,0.001985074626866949,0.0008314562657117486,5.864640317979436e-05
LYS1300,L LYS 430,0.0,0.0,0.0,-0.0003184079601989964,0.0004658587029142014,3.285913937101051e-05,-69.723631840796,1.0682645123935441,0.07534956903941095,69.72077114427863,1.0676309233152987,0.07530487911155133,0.0,0.0,0.0,-0.003179104477611566,0.0009963920955075676,7.028007962424245e-05
ASP1301,L ASP 431,0.0,0.0,0.0,-0.00043781094527364604,0.0004961174472564497,3.499342663732961e-05,73.94611940298503,1.3157222996625404,0.09280389557543657,-73.94221890547264,1.3147769770356894,0.09273721765839445,0.0,0.0,0.0,0.003462686567163038,0.0013603667731484864,9.595287393999931e-05
TYR1302,L TYR 432,0.0,0.0,0.0,-0.0005472636815920724,0.0004977611318719001,3.510936321106583e-05,-0.19660696517412912,0.07563969154194766,0.005335212481400948,0.19653731343283573,0.07557579866614839,0.005330705825417986,0.0,0.0,0.0,-0.0006169154228853714,0.0007838623837307941,5.528938958009858e-05
GLU1303,L GLU 433,0.0,0.0,0.0,-0.00030348258706465534,0.00045976179312028314,3.242909651166796e-05,66.33064179104475,0.9722238246519193,0.06857538123515099,-66.32876119402985,0.9718089879910168,0.06854612091314448,0.0,0.0,0.0,0.0015771144278610156,0.0008436320623075738,5.95052176546395e-05
GLU1304,L GLU 434,0.0,0.0,0.0,-0.00028855721393035737,0.0004530915450757347,3.195861349017679e-05,68.49533830845772,1.2213480094442373,0.08614724638991186,-68.49276616915425,1.2207382930614548,0.08610424031216059,0.0,0.0,0.0,0.0022835820895521133,0.0009995915108360334,7.050574898176687e-05
VAL1305,L VAL 435,0.0,0.0,0.0,-0.0002985074626865608,0.00045760327512703184,3.2276846391338784e-05,-0.34216915422885585,0.06436247820568407,0.0045397791828173835,0.34211940298507465,0.06440547604759352,0.004542812016745605,0.0,0.0,0.0,-0.0003482587064677921,0.0007778714756136912,5.486682350255756e-05
GLY1306,L GLY 436,0.0,0.0,0.0,-7.462686567164517e-05,0.00026278831136805685,1.8535658332234312e-05,-0.365686567164179,0.04507292342997308,0.0031791988935261804,0.3656119402985075,0.04503087560692917,0.0031762330687621384,0.0,0.0,0.0,-0.00014925373134332045,0.0006522917427885411,4.600911210366619e-05
VAL1307,L VAL 437,0.0,0.0,0.0,-0.00015920398009950263,0.00036586619524080097,2.580621168039649e-05,0.22728855721393007,0.06957222753503788,0.004907246567735582,-0.22728358208955216,0.06958994451225306,0.004908496226956082,0.0,0.0,0.0,-0.0001542288557215945,0.0006918822314903369,4.880160986721729e-05
ASP1308,L ASP 438,0.0,0.0,0.0,-0.00016915422885572707,0.0003748880842544306,2.6442566666649143e-05,61.4831641791045,0.8113248350494547,0.05722644154393333,-61.48210945273634,0.8110116328475468,0.05720434996393403,0.0,0.0,0.0,0.0008855721393060143,0.0007991542768630648,5.6367996558001117e-05
SER1309,L SER 439,0.0,0.0,0.0,-0.0001044776119402997,0.00030587912734208106,2.1575050145339076e-05,0.09069154228855726,0.14590883263498794,0.01029161554141347,-0.0906019900497512,0.14584828482054368,0.010287344827866663,0.0,0.0,0.0,-1.4925373134408463e-05,0.0006501252228425568,4.585629756910917e-05
VAL1310,L VAL 440,0.0,0.0,0.0,-0.00012935323383084368,0.0003355904866475578,2.3670727848070834e-05,60.59774129353229,0.839045081918834,0.0591816770039168,-60.596810945273624,0.8388565268963523,0.05916837735807124,0.0,0.0,0.0,0.0008009950248780325,0.0007727955358763477,5.450879431854779e-05
gtp1311,L gtp 441,0.0,0.0,0.0,-0.009149253731343376,0.0007106943842185233,5.012851681238616e-05,367.1306716417912,3.887542347547642,0.27420609513073724,-367.33104477611954,3.9040406982922358,0.2753697990673969,0.0,0.0,0.0,-0.2095223880597073,0.04851281562503286,0.003421830181407343
Mg+1312,L Mg+ 442,0.0,0.0,0.0,-0.00022885572139302952,0.00042009615587231973,2.9631298178359104e-05,-187.75810945273628,1.946645140092633,0.13730576151967855,187.78859701492544,1.9508860448384504,0.13760489187665217,0.0,0.0,0.0,0.03025870646766279,0.013939911429590312,0.0009832455412318692
MET1313,L MET 443,0.0,0.0,0.0,-0.019840796019900516,0.0018405405228096145,0.0001298217188573854,-106.14085074626868,1.4695648618528119,0.10365511325277274,106.53094029850742,1.4812037146213808,0.10447605463016613,0.0,0.0,0.0,0.37024875621890224,0.05917986590306278,0.004174225896182508
ARG1314,L ARG 444,0.0,0.0,0.0,-0.012432835820895487,0.001010746444975561,7.129255737081759e-05,-96.68785074626874,1.0843364468425376,0.07648319588960739,96.78613432835822,1.0877751664753346,0.07672574447132341,0.0,0.0,0.0,0.08585074626865913,0.017691598251623013,0.0012478691264313935
GLU1315,L GLU 445,0.0,0.0,0.0,-0.028865671641791074,0.0026704324787427238,0.00018835778413275897,102.99226368159208,1.5310897218761257,0.10799474228114858,-102.7940447761195,1.5141661261811157,0.1068010438783447,0.0,0.0,0.0,0.1693532338308412,0.056942404365424325,0.004016407527559955
ILE1316,L ILE 446,0.0,0.0,0.0,-0.014537313432835838,0.001229751722816128,8.67399986282914e-05,0.2938955223880599,0.13876822736211838,0.009787956079033938,-0.24446766169154233,0.14658938556119563,0.010339618043699504,0.0,0.0,0.0,0.03489054726368129,0.013911159491824185,0.0009812175359067915
VAL1317,L VAL 447,0.0,0.0,0.0,-0.028457711442786086,0.003233754304490276,0.00022809144214360868,0.11022388059701493,0.08323326106866812,0.0058708215788399205,-0.02224378109452737,0.07982696008149485,0.005630559632080173,0.0,0.0,0.0,0.05952238805970147,0.019759266263006718,0.0013937111831194497
HID1318,L HID 448,0.0,0.0,0.0,-0.013258706467661568,0.0012389757920723756,8.739061430931844e-05,-0.19956716417910425,0.10997221139914332,0.00775684171766607,0.21794029850746277,0.11524611957685507,0.00812883451882505,0.0,0.0,0.0,0.005114427860696462,0.014933745578754841,0.0010533451972322453
ILE1319,L ILE 449,0.0,0.0,0.0,-0.016472636815920438,0.0018122022863917755,0.00012782289377553666,-0.3147562189054725,0.06960617912777561,0.00490964132844448,0.3465223880597012,0.0724959477081187,0.005113469888343571,0.0,0.0,0.0,0.015293532338308439,0.01633597525471279,0.0011522508526686215
GLN1320,L GLN 450,0.0,0.0,0.0,-0.011721393034825821,0.0007866991622545833,5.548948050959024e-05,0.1990497512437806,0.0827804595903401,0.005838883425080624,-0.1023681592039801,0.08192754826838276,0.005778723698914748,0.0,0.0,0.0,0.0849601990049748,0.01957936795996368,0.0013810221351842687
ALA1321,L ALA 451,0.0,0.0,0.0,-0.0042587064676616404,0.0005014767430190677,3.5371442214354826e-05,-0.2703781094527363,0.053422900398360104,0.003768160858243386,0.2852139303482587,0.05226967010523888,0.003686818265110548,0.0,0.0,0.0,0.010577114427860659,0.004098934897673248,0.00028911657597636373
GLY1322,L GLY 452,0.0,0.0,0.0,-0.002393034825870653,0.0004884244583592123,3.445080503817809e-05,-0.024880597014925496,0.056855106682359505,0.004010250023757517,0.016119402985074634,0.05786831569894386,0.004081716277537135,0.0,0.0,0.0,-0.011154228855721586,0.0035240600916718826,0.00024856803356830125
GLN1323,L GLN 453,0.0,0.0,0.0,-0.0030248756218905484,0.0003064450466554742,2.1614967016002233e-05,-0.35373134328358263,0.11522004672300964,0.008126995481509771,0.358676616915423,0.11555399720109902,0.008150550532073192,0.0,0.0,0.0,0.0019203980099496616,0.0018483909476402242,0.00013037544513107519
CYS1324,L CYS 454,0.0,0.0,0.0,-0.0017960199004975312,0.00040295436281232003,2.842220932007649e-05,0.027004975124378112,0.11413784532941809,0.008050662880665183,-0.020074626865671644,0.1155862384128531,0.008152824651809264,0.0,0.0,0.0,0.005134328358209176,0.0030332921660824862,0.00021395193309645127
GLY1325,L GLY 455,0.0,0.0,0.0,-0.001885572139303487,0.00033359312665153207,2.3529844936422025e-05,-0.12454228855721397,0.0639673381576989,0.004511908152767734,0.13897512437810947,0.06568835193707023,0.004633299105178915,0.0,0.0,0.0,0.012547263681592011,0.003710815840769195,0.000261740768454519
ASN1326,L ASN 456,0.0,0.0,0.0,-0.006945273631840689,0.0006001575661691021,4.233185081217427e-05,0.3285820895522378,0.09232192474525491,0.006511886486669299,-0.30056218905472654,0.0931489331364653,0.006570219160971151,0.0,0.0,0.0,0.02107462686567138,0.00724890816860693,0.0005112985596488479
GLN1327,L GLN 457,0.0,0.0,0.0,-0.00376119402985071,0.0004914053024822023,3.4661057571548974e-05,-0.054870646766169276,0.17684327936564503,0.012473563179461505,0.06609452736318408,0.1781595685350565,0.012566407058946157,0.0,0.0,0.0,0.007462686567164109,0.0033218484853272468,0.00023430512656720987
ILE1328,L ILE 458,0.0,0.0,0.0,-0.002915422885572158,0.0003703043595210099,2.6119255652147054e-05,-0.04007462686567165,0.0581149949650359,0.0040991156914232585,0.05871144278606964,0.05955269683153252,0.00420052336226777,0.0,0.0,0.0,0.015721393034825608,0.004625474567530943,0.0003262558207473397
GLY1329,L GLY 459,0.0,0.0,0.0,-0.002761194029850693,0.0004378674771281086,3.0884790531937645e-05,-0.04468159203980102,0.053628147631266644,0.00378263788183316,0.06204477611940297,0.05306039912494192,0.0037425919898485187,0.0,0.0,0.0,0.014601990049751287,0.0048838036742133864,0.0003444769510320526
ALA1330,L ALA 460,0.0,0.0,0.0,-0.004676616915422886,0.0006308018252973493,4.4493330194908676e-05,0.1654477611940299,0.05871694906011389,0.004141574259614397,-0.15494527363184082,0.05877380529712393,0.004145584589365322,0.0,0.0,0.0,0.005825870646766179,0.0038600553398945984,0.0002722673110966226
LYS1331,L LYS 461,0.0,0.0,0.0,-0.0034577114427860466,0.0005177954957714571,3.6522478285372665e-05,-77.27173631840792,0.8338660158956757,0.058816373852549106,77.30282587064677,0.8337721299638791,0.05880975164951075,0.0,0.0,0.0,0.027631840796017784,0.005219917947403266,0.0003681846239342507
PHE1332,L PHE 462,0.0,0.0,0.0,-0.006099502487562215,0.0005643203557591759,3.980408888744992e-05,-0.07894527363184076,0.0703704624124995,0.00496354971485988,0.08850746268656716,0.07050606828990924,0.004973114615971442,0.0,0.0,0.0,0.0034626865671643545,0.005691037795544478,0.00040141485587728794
TRP1333,L TRP 463,0.0,0.0,0.0,-0.02208457711442787,0.0021342529762054157,0.00015053859798996552,0.2133731343283584,0.07100336390760505,0.0050081911443441846,-0.30423383084577094,0.07250479517339288,0.005114093940427832,0.0,0.0,0.0,-0.11294527363184066,0.01877046452163563,0.0013239664857965052
GLU1334,L GLU 464,0.0,0.0,0.0,-0.004960199004975105,0.0007454058029981582,5.2576871518030885e-05,78.94295522388065,0.9587899364633868,0.06762782782137938,-78.95175124378109,0.9561416284953068,0.06744103057990652,0.0,0.0,0.0,-0.013756218905471155,0.00464193235108839,0.0003274166632952391
VAL1335,L VAL 465,0.0,0.0,0.0,-0.002656716417910444,0.0004748051856891492,3.34901756112769e-05,0.0975920398009952,0.05939037508766163,0.0041890740692279846,-0.08627363184079602,0.06006695891649918,0.004236796612971124,0.0,0.0,0.0,0.008661691542288665,0.0051004804304371175,0.0003597601510381397
ILE1336,L ILE 466,0.0,0.0,0.0,-0.005771144278607017,0.0006366604287779619,4.490656422291907e-05,0.08014925373134324,0.0835808519808877,0.005895338751444558,-0.05980099502487558,0.0836347198666268,0.005899138299148722,0.0,0.0,0.0,0.014577114427860641,0.005631757290663176,0.0003972335314548969
SER1337,L SER 467,0.0,0.0,0.0,-0.005950248756218928,0.0008908112674634187,6.283298220627637e-05,0.6751691542288557,0.08295650867846491,0.005851300970329099,-0.6801542288557216,0.08446189693794003,0.005957482871227676,0.0,0.0,0.0,-0.010935323383084616,0.006165285257663145,0.00043486569270103476
ASP1338,L ASP 468,0.0,0.0,0.0,-0.002701492537313428,0.00046834923525422166,3.303480797772925e-05,79.88472139303481,0.9258380858390856,0.06530358348415155,-79.89205970149257,0.9249863015840184,0.06524350325515466,0.0,0.0,0.0,-0.010039800995025869,0.003043369427597019,0.00021466272831936493
GLU1339,L GLU 469,0.0,0.0,0.0,-0.002930348258706483,0.0004053428965586196,2.8590683500704764e-05,82.00704975124373,0.7840717727319163,0.055304158741493636,-82.00981592039805,0.7827578054748117,0.05521147863707559,0.0,0.0,0.0,-0.005696517412937425,0.003113513766004734,0.00021961032847668326
HID1340,L HID 470,0.0,0.0,0.0,-0.0070099502487562665,0.0007530372976514032,5.311515564764236e-05,-0.03959203980099523,0.11708666151528292,0.008258656337532446,0.04116417910447761,0.11807880794629354,0.008328636951072756,0.0,0.0,0.0,-0.005437810945273886,0.004673133030684165,0.000329617389551708
GLY1341,L GLY 471,0.0,0.0,0.0,-0.0025174129353233614,0.0005287225510152297,3.729321333641663e-05,0.4374676616915427,0.12404769664844936,0.00874964989883411,-0.4333383084577115,0.12438659433745257,0.00877355389875041,0.0,0.0,0.0,0.0016119402985074758,0.0022435439086559168,0.00015824738599567144
ILE1342,L ILE 472,0.0,0.0,0.0,-0.016567164179104484,0.002353512547524159,0.00016600397572643665,-0.6395373134328358,0.07485215843670198,0.005279664179088093,0.6616268656716418,0.07553408557867032,0.005327763611080328,0.0,0.0,0.0,0.005522388059701207,0.004060579360748059,0.0002864111849949553
ASP1343,L ASP 473,0.0,0.0,0.0,-0.014154228855721398,0.003227847507196496,0.00022767480878611537,85.39848258706465,2.0220869227926825,0.14262701458768226,-85.39920895522387,2.032868051188637,0.14338745675249176,0.0,0.0,0.0,-0.014880597014922331,0.024214951009241505,0.0017079909532599234
PRO1344,L PRO 474,0.0,0.0,0.0,-0.040950248756218915,0.015109139023374967,0.0010657164969535597,0.27206965174129355,0.18052842591007734,0.012733493375352683,-0.20772139303482579,0.19540113605145398,0.013782533464768256,-0.00020700895522388088,0.0008082228165016359,5.700764202563172e-05,0.023191000995025152,0.022241435702652423,0.0015687899163266787
THR1345,L THR 475,0.0,0.0,0.0,-0.08955223880597014,0.032752479036669065,0.002310181749701517,0.6126965174129357,0.21949352020220728,0.015481879218399757,-0.49358706467661717,0.2233300964312262,0.01575249044070434,-0.00963904477611941,0.01893559954440458,0.0013356142122299842,0.01991816915422925,0.0344310510834516,0.0024285790931116024
GLY1346,L GLY 476,0.0,0.0,0.0,-0.050547263681592056,0.01394513074937052,0.0009836136836643425,0.6716766169154229,0.11600283021293284,0.008182208771788152,-0.6356417910447758,0.11857546265168542,0.008363668272977126,-0.002098817910447762,0.005381690853168935,0.0003795952049189028,-0.016611255721393003,0.021653471347428524,0.0015273181083028484
[truncated: 117,568 more chars]
