# Supplementary material for: Detailed Per-residue Energetic Analysis Explains the Driving Force for Microtubule Disassembly
Source: PLoS Comput Biol. 2015 Jun 1;11(6):e1004313. doi: 10.1371/journal.pcbi.1004313 (PMC4452272; doi:10.1371/journal.pcbi.1004313)
Supplement: S1 Dataset — 13 text files with energy contribution per residue in the 13 lateral GDP subsystems, plus one text file with the overall residual contributions, per MT ring. (ZIP) [file pcbi.1004313.s001.zip › LatGDP/R3_L4.txt]

| Run on Tue Jan 20 08:51:21 2015
| GB non-polar solvation energies calculated with gbsa=2
idecomp = 2: Per-residue decomp adding 1-4 interactions to EEL and VDW.
Energy Decomposition Analysis (All units kcal/mol): Generalized Born solvent
DELTAS:
Total Energy Decomposition:
Residue,Location,Internal,,,van der Waals,,,Electrostatic,,,Polar Solvation,,,Non-Polar Solv.,,,TOTAL,,
,,Avg.,Std. Dev.,Std. Err. of Mean,Avg.,Std. Dev.,Std. Err. of Mean,Avg.,Std. Dev.,Std. Err. of Mean,Avg.,Std. Dev.,Std. Err. of Mean,Avg.,Std. Dev.,Std. Err. of Mean
MET   1,R MET   1,0.0,0.0,0.0,-0.00028855721393034023,0.0004530915450757078,3.1958613490174895e-05,-77.41384079601994,0.8342352260952333,0.05884241593210793,77.40762686567162,0.8337426587222226,0.058807672908401123,0.0,0.0,0.0,-0.006502487562189136,0.000925720792772645,6.529531026913312e-05
ARG   2,R ARG   2,0.0,0.0,0.0,-0.0005024875621890613,0.0004999938119960702,3.5266844324785635e-05,-80.24114427860697,0.6455600400025908,0.045534294398932876,80.23340796019902,0.6450720602523247,0.04549987496118507,0.0,0.0,0.0,-0.008238805970145466,0.0009736256123340245,6.867425571474474e-05
GLU   3,R GLU   3,0.0,0.0,0.0,-0.00028358208955226556,0.00045073638419531123,3.179249325001196e-05,77.039223880597,0.609798314772643,0.04301185678828452,-77.03354228855724,0.6095051001530608,0.04299117502364173,0.0,0.0,0.0,0.005398009950248159,0.0007667181595737387,5.408012924545097e-05
CYS   4,R CYS   4,0.0,0.0,0.0,-0.0003830845771144166,0.0004861386467783379,3.428957632045323e-05,0.3529701492537314,0.257243712201371,0.018144572460842803,-0.3527512437810946,0.2570108072353503,0.018128144611173364,0.0,0.0,0.0,-0.00016417910447743257,0.0007841149574066873,5.530720475359584e-05
ILE   5,R ILE   5,0.0,0.0,0.0,-0.00036318407960197655,0.00048091725268036294,3.392128757688557e-05,0.18227363184079623,0.1103235393493647,0.007781622480607794,-0.18214427860696505,0.11022267863364682,0.007774508314243397,0.0,0.0,0.0,-0.00023383084577103237,0.0007791114668996793,5.4954285744285014e-05
SER   6,R SER   6,0.0,0.0,0.0,-0.00035820895522385883,0.000479473982215165,3.3819487127373015e-05,-0.3453880597014925,0.29050093749125855,0.02049035626622719,0.34530845771144264,0.2903124999718578,0.020477064908409934,0.0,0.0,0.0,-0.0004378109452737357,0.0006819369429127191,4.8100123297550165e-05
ILE   7,R ILE   7,0.0,0.0,0.0,-0.0004676616915422989,0.0004989531378858181,3.5193440832665246e-05,0.524557213930348,0.09641353696266433,0.00680048656060362,-0.5240995024875625,0.0963456673218494,0.00679569940524375,0.0,0.0,0.0,-9.950248756372468e-06,0.0008225070868829139,5.801517677454905e-05
HID   8,R HID   8,0.0,0.0,0.0,-0.0007014925373134506,0.00045760327512705157,3.2276846391340174e-05,-1.4116616915422884,0.1398058887973312,0.009861147073441228,1.4101940298507472,0.1396331268489261,0.009848961385151754,0.0,0.0,0.0,-0.002169154228855986,0.0007734678522743986,5.45562158609313e-05
VAL   9,R VAL   9,0.0,0.0,0.0,-0.0004228855721392989,0.0004940175756141796,3.4845313111655516e-05,0.7319900497512437,0.08601203144173641,0.006066820928852069,-0.7310845771144278,0.08587412870614834,0.006057094019855874,0.0,0.0,0.0,0.00048258706467663393,0.0007404081660612444,5.222436538772037e-05
GLY  10,R GLY  10,0.0,0.0,0.0,-0.00026368159203981115,0.0004406286532434903,3.107954887869744e-05,0.10955223880597009,0.1060797527230047,0.007482288851453556,-0.10939800995024877,0.10600145871529804,0.007476766417945167,0.0,0.0,0.0,-0.00010945273631847213,0.0007451068900612689,5.2555787825075055e-05
GLN  11,R GLN  11,0.0,0.0,0.0,-0.0010298507462686373,0.00024250860909360628,1.710523842321418e-05,0.3212139303482588,0.5580116165314613,0.03935910473186355,-0.31958706467661696,0.5571732972924689,0.03929997425187223,0.0,0.0,0.0,0.0005970149253730863,0.0011640515301959379,8.210586434571975e-05
ALA  12,R ALA  12,0.0,0.0,0.0,-0.0006865671641791305,0.00046388866471404745,3.272018359025526e-05,0.26090049751243777,0.11623539356052622,0.008198612525551591,-0.2603930348258706,0.11610554364421706,0.008189453618632764,0.0,0.0,0.0,-0.00017910447761201862,0.0007382655443403126,5.2073236503990106e-05
GLY  13,R GLY  13,0.0,0.0,0.0,-0.00038805970149253654,0.0004873082900690885,3.437207659717817e-05,0.46316915422885563,0.13145845207014162,0.009272364283523207,-0.4624477611940299,0.1313256879891876,0.009262999827278764,0.0,0.0,0.0,0.00033333333333340157,0.0008185251469881632,5.773431238981157e-05
VAL  14,R VAL  14,0.0,0.0,0.0,-0.0006766169154228817,0.0004677675332753455,3.299377788367559e-05,0.09687064676616898,0.10729265870051176,0.007567840642821886,-0.09640796019900494,0.10717472012164364,0.007559521896867364,0.0,0.0,0.0,-0.0002139303482588,0.0007255157541887517,5.117393564533805e-05
GLN  15,R GLN  15,0.0,0.0,0.0,-0.0014527363184079108,0.0004977611318718696,3.510936321106368e-05,-0.4086318407960203,0.6006989078495448,0.04237003411027246,0.409139303482587,0.5996693786405282,0.04229741671887463,0.0,0.0,0.0,-0.0009452736318411382,0.0013647991304289121,9.626550831756605e-05
ILE  16,R ILE  16,0.0,0.0,0.0,-0.0015074626865671848,0.0004999443052073128,3.52633523851451e-05,0.2681293532338308,0.1322326202372379,0.00932696989578307,-0.2675572139303483,0.13196127865731896,0.009307830936403475,0.0,0.0,0.0,-0.0009353233830843858,0.0009254801200657796,6.527833452526867e-05
GLY  17,R GLY  17,0.0,0.0,0.0,-0.0005323383084577158,0.0004989531378858113,3.5193440832664765e-05,0.22244776119402987,0.12693488951655418,0.008953296781999704,-0.22238805970149253,0.12680607145530035,0.008944210656524823,0.0,0.0,0.0,-0.00047263681592034156,0.0008228681259316694,5.8040642505568395e-05
ASN  18,R ASN  18,0.0,0.0,0.0,-0.0010646766169154227,0.0002835384447517381,1.9999259893300385e-05,-1.0600845771144287,0.39061144543448834,0.027551607054140642,1.0588955223880592,0.38993941872867793,0.027504205945072316,0.0,0.0,0.0,-0.0022537313432839856,0.0009621175378707135,6.786253872777766e-05
ALA  19,R ALA  19,0.0,0.0,0.0,-0.0010796019900497118,0.00028847142317059985,2.0347205363387307e-05,0.001796019900497518,0.19901724514412272,0.014037594134266286,-0.0006368159203980332,0.1986371537341214,0.014010784553299294,0.0,0.0,0.0,7.960199004958947e-05,0.0008247609880196592,5.8174154703087244e-05
CYS  20,R CYS  20,0.0,0.0,0.0,-0.001059701492537263,0.00025707483945801025,1.813266109592605e-05,0.2754129353233832,0.31077587648467275,0.021920440199307716,-0.27472139303482584,0.3108466563616113,0.02192543262689668,0.0,0.0,0.0,-0.0003681592039801562,0.0008660432667185217,6.10859821323768e-05
TRP  21,R TRP  21,0.0,0.0,0.0,-0.0013532338308456398,0.0004779745721183096,3.371372689355391e-05,-0.3088407960199005,0.1235098824872048,0.008711715412756057,0.3078009950248755,0.12331717064595814,0.008698122567521319,0.0,0.0,0.0,-0.0023930348258706198,0.0008637251519378617,6.092247492261724e-05
GLU  22,R GLU  22,0.0,0.0,0.0,-0.0018457711442786081,0.0003746899578858,2.6428591910099187e-05,105.34108457711442,1.6533202859630824,0.11661622153141442,-105.30594029850751,1.6506217180579545,0.11642587922731655,0.0,0.0,0.0,0.03329850746268917,0.003138660829428963,0.00022138406557048308
LEU  23,R LEU  23,0.0,0.0,0.0,-0.0027313432835820318,0.0004651674780699004,3.281038412966049e-05,-0.3680796019900498,0.11204158623746711,0.00790280416464405,0.36935323383084573,0.11198249508722424,0.007898636196268063,0.0,0.0,0.0,-0.0014577114427861985,0.0012536326266116879,8.842442770778532e-05
TYR  24,R TYR  24,0.0,0.0,0.0,-0.0017412935323382094,0.0004379240016849279,3.088877746677173e-05,0.041054726368159426,0.35463509658717174,0.02501403106073521,-0.04161194029850745,0.3543818086825153,0.02499616550942527,0.0,0.0,0.0,-0.0022985074626863575,0.0009465558206397255,6.67648998253668e-05
CYS  25,R CYS  25,0.0,0.0,0.0,-0.00092537313432838,0.0002810835202353497,1.982610286881055e-05,-0.9456965174129355,0.10773425217798129,0.007598988245154374,0.945114427860697,0.10766500394936983,0.007594103851708668,0.0,0.0,0.0,-0.0015074626865670844,0.0007270153186029173,5.127970676386097e-05
LEU  26,R LEU  26,0.0,0.0,0.0,-0.0026766169154228726,0.000498655403515461,3.5172440269383066e-05,-0.6022835820895528,0.15292021195051078,0.010786160107546041,0.6049203980099503,0.15276868877648966,0.010775472486896363,0.0,0.0,0.0,-3.980099502511869e-05,0.0009559491442370616,6.742745378713903e-05
GLU  27,R GLU  27,0.0,0.0,0.0,-0.0027512437810945384,0.00046553980359358973,3.283664594724114e-05,102.02940298507467,1.3589942292737913,0.09585606215954035,-101.99922885572138,1.3556088706961578,0.09561727737645603,0.0,0.0,0.0,0.02742288557213994,0.004515894938589472,0.0003185266696612118
HIP  28,R HIP  28,0.0,0.0,0.0,-0.0013631840796020144,0.00048091725268031914,3.392128757688248e-05,-89.14749253731338,0.9467991592530269,0.06678206360777293,89.13273134328362,0.9455299956084863,0.06669254370652454,0.0,0.0,0.0,-0.01612437810945231,0.0018898663345603744,0.0001333008933640919
GLY  29,R GLY  29,0.0,0.0,0.0,-0.0006865671641791057,0.0004638886647140319,3.272018359025416e-05,-0.6512835820895523,0.13952212035645373,0.009841131590872033,0.6510348258706471,0.13938212545592324,0.009831257111938859,0.0,0.0,0.0,-0.0009353233830847028,0.0006844368131133716,4.8276450546174746e-05
ILE  30,R ILE  30,0.0,0.0,0.0,-0.0010199004975124304,0.0002985903699129049,2.1060940835566455e-05,0.9890298507462686,0.08630375088830429,0.006087397232121804,-0.9878457711442784,0.08613284368185968,0.0060753423672433695,0.0,0.0,0.0,0.0001641791044778568,0.0006370879394153469,4.493671849830032e-05
GLN  31,R GLN  31,0.0,0.0,0.0,-0.0010945273631840751,0.00044163862728700083,3.1150786955069555e-05,-0.26450746268656716,0.6146164691685082,0.04335170319624986,0.26459701492537313,0.6139168448001713,0.04330235549815443,0.0,0.0,0.0,-0.001004975124378012,0.001024561609626164,7.226700395268434e-05
PRO  32,R PRO  32,0.0,0.0,0.0,-0.0008656716417910643,0.00035529494669368485,2.5060573298710497e-05,-0.629278606965174,0.13636387519339987,0.009618366152915366,0.6284328358208958,0.1362001626098248,0.009606818757606808,0.0,0.0,0.0,-0.0017114427860695515,0.0006664067214307162,4.7004705933985786e-05
ASP  33,R ASP  33,0.0,0.0,0.0,-0.0005522388059701475,0.0004972636193718692,3.507427138499267e-05,86.4333830845771,1.2827050736579013,0.0904750400144181,-86.4213631840796,1.281576420595971,0.09039543096551231,0.0,0.0,0.0,0.011467661691543242,0.0015389467888416845,0.00010854893705491502
GLY  34,R GLY  34,0.0,0.0,0.0,-0.00023880597014924786,0.0004263539360323986,3.007268795845096e-05,-0.6100199004975125,0.102691440452836,0.007243295730961218,0.6095970149253729,0.10264774228430282,0.007240213499801625,0.0,0.0,0.0,-0.0006616915422884755,0.0007885846786496154,5.562247458187678e-05
GLN  35,R GLN  35,0.0,0.0,0.0,-0.0005024875621890585,0.000499993811996067,3.5266844324785405e-05,0.7393781094527355,0.46419948353679763,0.032742107059650576,-0.7388009950248756,0.46382472264029156,0.032715673464115996,0.0,0.0,0.0,7.462686567097296e-05,0.0009084473578936346,6.407693611286022e-05
MET  36,R MET  36,0.0,0.0,0.0,-0.0006865671641791239,0.0004638886647140433,3.272018359025496e-05,-0.41725870646766167,0.23259338837280957,0.01640587267664575,0.41695522388059736,0.23255578260913998,0.016403220170592214,0.0,0.0,0.0,-0.00099004975124363,0.0007661368475453818,5.4039126656386234e-05
PRO  37,R PRO  37,0.0,0.0,0.0,-0.00046766169154229724,0.0004989531378858168,3.519344083266516e-05,-0.5397462686567166,0.13001706852551168,0.00917069692712566,0.5393432835820897,0.12994207116201748,0.009165407020971501,0.0,0.0,0.0,-0.0008706467661689545,0.0007811103715474923,5.509527760727045e-05
SER  38,R SER  38,0.0,0.0,0.0,-0.00043781094527362615,0.0004961174472564278,3.499342663732807e-05,-0.6437263681592039,0.2838521613511598,0.020021387756102803,0.6432885572139303,0.28357607334108753,0.02000191400935324,0.0,0.0,0.0,-0.0008756218905473153,0.000846093002849648,5.967879901686357e-05
ASP  39,R ASP  39,0.0,0.0,0.0,-0.0004577114427860596,0.0004982084683430751,3.514091589294153e-05,83.48530845771145,0.8420754591971289,0.05939542333668108,-83.47471144278612,0.841159124628301,0.05933079007960284,0.0,0.0,0.0,0.010139303482586624,0.0014388004651589522,0.00010148516001951788
LYS  40,R LYS  40,0.0,0.0,0.0,-0.00038308457711443475,0.00048613864677836145,3.428957632045489e-05,-75.78621890547264,1.3387583658133846,0.09442873440204923,75.78041293532338,1.3379713996582665,0.09437322608931507,0.0,0.0,0.0,-0.006189054726368794,0.0012151938616464803,8.57131662730625e-05
THR  41,R THR  41,0.0,0.0,0.0,-0.00021393034825870666,0.0004100782295521372,2.8924688137365584e-05,0.05946268656716392,0.2255079172601509,0.015906102078085096,-0.059452736318407945,0.22532890058265082,0.01589347521522107,0.0,0.0,0.0,-0.00020398009950274348,0.000693383139907689,4.890747578441575e-05
ILE  42,R ILE  42,0.0,0.0,0.0,-0.0002736318407960196,0.00044582222521830507,3.144587520100561e-05,0.03751741293532337,0.41538018423846806,0.029298659186714027,-0.03733333333333328,0.4151426456678149,0.029281904507773272,0.0,0.0,0.0,-8.955223880563771e-05,0.000754383738150023,5.321012623791395e-05
GLY  43,R GLY  43,0.0,0.0,0.0,-0.00015422885572139372,0.000361167988316052,2.5474825714719673e-05,0.08350746268656724,0.3602147247882275,0.025407587689708782,-0.08328855721393026,0.35988301902354397,0.025384190969021326,0.0,0.0,0.0,6.467661691554612e-05,0.0007731797882611055,5.4535897392045004e-05
GLY  44,R GLY  44,0.0,0.0,0.0,-0.00015422885572139594,0.0003611679883160572,2.547482571472004e-05,0.2581691542288555,0.35906732588913653,0.0253266564113973,-0.2578557213930347,0.3587340289989133,0.025303147461367477,0.0,0.0,0.0,0.00015920398009942722,0.0007560879698113368,5.3330333470985464e-05
GLY  45,R GLY  45,0.0,0.0,0.0,-0.00024378109452736328,0.0004293621693610233,3.0284872377433472e-05,-0.5091343283582089,0.2642205412031836,0.018636680035745166,0.5086915422885572,0.26402088787054295,0.018622597575458203,0.0,0.0,0.0,-0.0006865671641791217,0.0007766932436571925,5.478371742805947e-05
ASP  46,R ASP  46,0.0,0.0,0.0,-0.0007114427860696397,0.00045309154507571235,3.1958613490175214e-05,86.40264179104476,1.5555041002901817,0.1097167997589753,-86.38789552238812,1.5535793926846084,0.10958104135183522,0.0,0.0,0.0,0.01403482587064704,0.0022021656221509673,0.00015532878669787073
ASP  47,R ASP  47,0.0,0.0,0.0,-0.0004527363184079595,0.0004977611318718703,3.510936321106373e-05,81.22653731343281,1.233780288727707,0.08702415175868436,-81.21674129353231,1.232663831758876,0.0869454029558584,0.0,0.0,0.0,0.009343283582087785,0.0015017625346999278,0.00010592616199112901
SER  48,R SER  48,0.0,0.0,0.0,-0.0006069651741293642,0.0004884244583592077,3.445080503817776e-05,0.11600995024875614,0.3161300505428367,0.022298094519154696,-0.1158905472636816,0.31572624637011754,0.022269612368865408,0.0,0.0,0.0,-0.0004875621890549687,0.000835228408813287,5.8912469639700496e-05
PHE  49,R PHE  49,0.0,0.0,0.0,-0.0012238805970149033,0.00041684298638114647,2.9401837294534706e-05,-0.053517412935323375,0.09087206547588958,0.00640962129874342,0.05261194029850743,0.09078348117606086,0.006403373043991611,0.0,0.0,0.0,-0.0021293532338311945,0.0008184344231986186,5.7727913227090626e-05
ASN  50,R ASN  50,0.0,0.0,0.0,-0.00029850746268657573,0.00045760327512705477,3.2276846391340404e-05,-0.13689054726368194,0.21955596972297098,0.015486284067968072,0.13669154228855723,0.2193034526776263,0.015468472888881727,0.0,0.0,0.0,-0.0004975124378119775,0.0007472961417518735,5.2710205733272956e-05
THR  51,R THR  51,0.0,0.0,0.0,-0.0004179104477611922,0.0004932152728912899,3.478872304083735e-05,-0.4266169154228854,0.23911261634626965,0.01686570356363203,0.42641293532338337,0.23899493870833247,0.01685740322303167,0.0,0.0,0.0,-0.0006218905472635629,0.000757265575738974,5.341339538881226e-05
PHE  52,R PHE  52,0.0,0.0,0.0,-0.0009054726368158516,0.00029256100354204756,2.0635662121957507e-05,-0.09197512437810942,0.12065552453206971,0.008510384525781492,0.09146268656716418,0.12050383388441235,0.008499685092452306,0.0,0.0,0.0,-0.0014179104477611683,0.000729258883623328,5.143795563896502e-05
PHE  53,R PHE  53,0.0,0.0,0.0,-0.0007114427860697082,0.0004530915450757551,3.1958613490178236e-05,-0.23898507462686583,0.08770866959717721,0.006186492557315928,0.2385522388059702,0.08769513285145036,0.006185537748890785,0.0,0.0,0.0,-0.001144278606965353,0.000686819479197302,4.844451085381027e-05
SER  54,R SER  54,0.0,0.0,0.0,-0.00024378109452736173,0.0004293621693610208,3.0284872377433296e-05,0.44971641791044764,0.2590239701140347,0.0182701421722223,-0.44948756218905483,0.2588076968999454,0.018254887435883743,0.0,0.0,0.0,-1.4925373134344942e-05,0.0007692964540614818,5.4261988116783174e-05
GLU  55,R GLU  55,0.0,0.0,0.0,-0.0002587064676616951,0.00043792400168488933,3.088877746676901e-05,76.69102985074623,1.2842312833616354,0.09058269054675908,-76.68526368159198,1.2835838335854175,0.09053702296064468,0.0,0.0,0.0,0.005507462686567161,0.001012948029908581,7.144784519886219e-05
THR  56,R THR  56,0.0,0.0,0.0,-0.00018905472636815984,0.00039155208696420036,2.7617954792048332e-05,-0.10610945273631825,0.10346969638425421,0.007298189671885396,0.1060796019900498,0.1034130183777209,0.007294191913543009,0.0,0.0,0.0,-0.00021890547263657528,0.0007274577801563773,5.131091559555287e-05
GLY  57,R GLY  57,0.0,0.0,0.0,-8.457711442786132e-05,0.0002782513722210879,1.962633855027833e-05,-0.10194029850746274,0.06607320241612955,0.004660444364995472,0.10187562189054732,0.06605703440033829,0.004659303961089922,0.0,0.0,0.0,-0.000149253731343329,0.0006368547873711018,4.492027322107664e-05
ALA  58,R ALA  58,0.0,0.0,0.0,-0.00013432835820895362,0.0003410047659342007,2.4052621663857595e-05,0.14314925373134332,0.11267386834974563,0.007947401906232195,-0.14302985074626873,0.11256988588621486,0.007940067548754435,0.0,0.0,0.0,-1.4925373134295784e-05,0.0007016512999129979,4.949066682551196e-05
GLY  59,R GLY  59,0.0,0.0,0.0,-8.955223880596968e-05,0.00028553920104043123,2.0140382360963506e-05,0.38877114427860704,0.08872197820215388,0.006257965835519136,-0.3885223880597015,0.08869821800286769,0.006256289920279292,0.0,0.0,0.0,0.00015920398009933195,0.0006104621552308728,4.305868048396872e-05
LYS  60,R LYS  60,0.0,0.0,0.0,-0.00035323383084577754,0.0004779745721184343,3.37137268935627e-05,-82.3713184079602,0.9153052602921519,0.06456065525193824,82.3627462686567,0.9146862389507348,0.0645169928530091,0.0,0.0,0.0,-0.008925373134329192,0.0010832983469617925,7.64099739696367e-05
HIE  61,R HIE  61,0.0,0.0,0.0,-0.0005273631840796102,0.0004992506946985981,3.521442887200157e-05,0.14390547263681594,0.48209827038515557,0.034004590142918255,-0.1439402985074628,0.4817295089765797,0.03397857971863457,0.0,0.0,0.0,-0.0005621890547264145,0.0008794860462519317,6.203416269326124e-05
VAL  62,R VAL  62,0.0,0.0,0.0,-0.00032835820895522585,0.0004696159021657423,3.3124151773008674e-05,-0.12315920398009948,0.08898104514662797,0.006276239008869004,0.12313432835820899,0.08881086654004477,0.006264235535462366,0.0,0.0,0.0,-0.00035323383084581895,0.0007120861301598137,5.0226683002193976e-05
PRO  63,R PRO  63,0.0,0.0,0.0,-0.00038805970149253876,0.0004873082900690914,3.437207659717837e-05,-0.8020447761194026,0.09699706609439632,0.006841645532082913,0.8014328358208955,0.0969197068122642,0.006836189029033127,0.0,0.0,0.0,-0.0009999999999999406,0.0007531030335250933,5.3119792298673545e-05
ARG  64,R ARG  64,0.0,0.0,0.0,-0.0005223880597015168,0.0004994985233039487,3.5231909354028407e-05,-79.4735024875622,0.8592244977639727,0.06060502325361241,79.46669154228852,0.8585385617868353,0.060556641060189056,0.0,0.0,0.0,-0.007333333333330171,0.001085101885916557,7.653718579911403e-05
ALA  65,R ALA  65,0.0,0.0,0.0,-0.00030348258706468516,0.00045976179312032836,3.242909651167114e-05,-0.4872537313432838,0.13338971556090848,0.009408585107151224,0.4869253731343285,0.13327045558310535,0.00940017315690214,0.0,0.0,0.0,-0.0006318407960199078,0.0007009454131146997,4.944087740966474e-05
VAL  66,R VAL  66,0.0,0.0,0.0,-0.000283582089552265,0.0004507363841953104,3.1792493250011897e-05,0.5640547263681592,0.08975506743021694,0.006330834331299638,-0.563597014925373,0.0897214694520865,0.006328464512642036,0.0,0.0,0.0,0.00017412935323394036,0.0007155190602327052,5.046882321984029e-05
PHE  67,R PHE  67,0.0,0.0,0.0,-0.000651741293532282,0.0004764184923332555,3.3603969488122496e-05,-0.7479552238805968,0.0880679463211723,0.006211833983530925,0.7472487562189051,0.08793805944782454,0.006202672469863582,0.0,0.0,0.0,-0.0013582089552235963,0.0007337254330226077,5.17530017426448e-05
VAL  68,R VAL  68,0.0,0.0,0.0,-0.0003233830845771153,0.0004677675332753508,3.2993777883675965e-05,0.5042736318407958,0.09468113415785004,0.00667829228827593,-0.5039004975124378,0.0946176913277331,0.0066738173760678655,0.0,0.0,0.0,4.975124378098576e-05,0.0006820458234492662,4.8107803138460744e-05
ASP  69,R ASP  69,0.0,0.0,0.0,-0.00041293532338307885,0.0004923613937806099,3.4728495052118206e-05,93.55582587064677,0.9364760740879965,0.06605392932144402,-93.53818905472642,0.935439909853976,0.06598084393146643,0.0,0.0,0.0,0.017223880597016145,0.0014505538025249942,0.00010231417651780235
LEU  70,R LEU  70,0.0,0.0,0.0,-0.00034825870646768963,0.00047641849233333604,3.360396948812818e-05,-0.46502487562189027,0.10807241159228775,0.0076228401711886115,0.4646815920398012,0.10795617366455332,0.007614641379916215,0.0,0.0,0.0,-0.0006915422885570162,0.0007493799157715944,5.2857183820197974e-05
GLU  71,R GLU  71,0.0,0.0,0.0,-0.0005074626865671425,0.000499944305207268,3.5263352385141945e-05,96.9978805970149,1.1524554170248291,0.08128793758709559,-96.97604477611938,1.1508572850444345,0.0811752140485021,0.0,0.0,0.0,0.02132835820895469,0.0018639394944204256,0.00013147215506151394
PRO  72,R PRO  72,0.0,0.0,0.0,-0.00036318407960200306,0.000480917252680398,3.3921287576888046e-05,0.26748258706467665,0.10586521490385957,0.007467156520436568,-0.2672338308457712,0.10568647922179905,0.00745454947746268,0.0,0.0,0.0,-0.0001144278606966219,0.0007738517708218407,5.4583295387359804e-05
THR  73,R THR  73,0.0,0.0,0.0,-0.0006666666666666573,0.0004714045207910246,3.325031120358726e-05,-0.5709800995024873,0.2987753604664892,0.021073989063161054,0.5704825870646766,0.29837667093204717,0.021045867671640312,0.0,0.0,0.0,-0.001164179104477416,0.000845185632858757,5.961479807235991e-05
VAL  74,R VAL  74,0.0,0.0,0.0,-0.0006616915422885622,0.00047313406678482794,3.337230397200276e-05,0.13796019900497503,0.13202840945585545,0.009312565977847154,-0.13761194029850743,0.13190437760951546,0.009303817445942877,0.0,0.0,0.0,-0.0003134328358208897,0.0007304797419841818,5.152406834820627e-05
ILE  75,R ILE  75,0.0,0.0,0.0,-0.0005124378109452746,0.0004998452769196582,3.525636746829079e-05,0.21629353233830886,0.12684345508331407,0.008946847494337261,-0.21607960199004983,0.1266823646930372,0.008935485054283387,0.0,0.0,0.0,-0.00029850746268638405,0.0008466778867871144,5.972005354897138e-05
ASP  76,R ASP  76,0.0,0.0,0.0,-0.0005174129353233879,0.0004996966976911378,3.524588749754634e-05,90.65202487562188,1.477817092063536,0.10423718069279177,-90.63706467661697,1.4762289528307657,0.104125161988271,0.0,0.0,0.0,0.014442786069652831,0.001811505571841146,0.00012777375132015753
GLU  77,R GLU  77,0.0,0.0,0.0,-0.001064676616915457,0.00028353844475172954,1.9999259893299782e-05,102.20666666666665,1.6098850128390716,0.11355253358425023,-102.17656716417908,1.6071407869783718,0.11335897081627319,0.0,0.0,0.0,0.02903482587064895,0.0029647650724565666,0.00020911840459079386
VAL  78,R VAL  78,0.0,0.0,0.0,-0.0006666666666666418,0.0004714045207910128,3.325031120358643e-05,0.22151243781094498,0.1851208052377368,0.013057414837865109,-0.22119402985074635,0.18495409451749129,0.013045655970300928,0.0,0.0,0.0,-0.00034825870646775533,0.0007778714756137585,5.486682350256231e-05
ARG  79,R ARG  79,0.0,0.0,0.0,-0.0006368159203980293,0.00048091725268039443,3.3921287576887795e-05,-87.44779601990048,1.1708599566135836,0.08258609371817797,87.43568656716413,1.1698132505131795,0.08251226476227673,0.0,0.0,0.0,-0.012746268656715628,0.001375079738064361,9.699064646996867e-05
THR  80,R THR  80,0.0,0.0,0.0,-0.0006865671641791028,0.00046388866471402934,3.272018359025398e-05,-0.40994029850746255,0.2273083609617014,0.016033095585233983,0.40966169154228826,0.2269943234110064,0.016010945084274215,0.0,0.0,0.0,-0.000965174129353428,0.0007941208691084026,5.601296734874315e-05
GLY  81,R GLY  81,0.0,0.0,0.0,-0.0004477611940298495,0.0004972636193718696,3.5074271384992695e-05,-1.1170696517412932,0.1392977951930669,0.009825308913819867,1.1156268656716424,0.13910869465988093,0.009811970790615942,0.0,0.0,0.0,-0.001890547263681476,0.0007713528846396286,5.440703754604451e-05
THR  82,R THR  82,0.0,0.0,0.0,-0.0010696517412935437,0.00030765422554707,2.1700255918999817e-05,-0.790373134328358,0.25669246185806294,0.018105690259553515,0.7894975124378109,0.2562995977848153,0.018077979764384158,0.0,0.0,0.0,-0.0019452736318405774,0.0007477928050968737,5.274523766456831e-05
TYR  83,R TYR  83,0.0,0.0,0.0,-0.0014527363184079526,0.0004977611318718905,3.510936321106515e-05,-0.4560348258706466,0.4065982820503099,0.02867923156598239,0.4553681592039801,0.4061963030335258,0.028650878152266804,0.0,0.0,0.0,-0.002119402985074618,0.0008379503789623211,5.910446261081242e-05
ARG  84,R ARG  84,0.0,0.0,0.0,-0.0008606965174129488,0.0003603446559648132,2.541675232828559e-05,-92.74475621890544,2.043095250901818,0.144108827800512,92.72690547263686,2.0407702857536925,0.14394483740308658,0.0,0.0,0.0,-0.018711442786074013,0.002579351302610055,0.0001819334133055167
GLN  85,R GLN  85,0.0,0.0,0.0,-0.0005273631840795848,0.0004992506946985744,3.52144288719999e-05,-1.2671791044776126,0.517104690999725,0.03647375267365712,1.266218905472637,0.5166495505180881,0.03644164953932488,0.0,0.0,0.0,-0.0014875621890542642,0.0009148278403471768,6.452698064542708e-05
LEU  86,R LEU  86,0.0,0.0,0.0,-0.0005721393034825804,0.0004947685528537966,3.489828296201286e-05,-0.9144328358208956,0.11152487492832648,0.007866358158987358,0.9137114427860693,0.11148967030842075,0.00786387501655651,0.0,0.0,0.0,-0.0012935323383085418,0.0007319353206608583,5.162673695201937e-05
PHE  87,R PHE  87,0.0,0.0,0.0,-0.0006467661691542438,0.0004779745721184352,3.3713726893562764e-05,-0.38047263681592053,0.11466499115479722,0.008087844880350118,0.38003980099502477,0.11460465641326388,0.008083589195807666,0.0,0.0,0.0,-0.001079601990049754,0.0007813955119310234,5.511538985921324e-05
HIE  88,R HIE  88,0.0,0.0,0.0,-0.0002885572139303673,0.0004530915450757503,3.195861349017789e-05,1.2078557213930343,0.1240166257495023,0.0087474583265988,-1.207228855721393,0.12395107108479761,0.008742834457063945,0.0,0.0,0.0,0.0003383084577111846,0.0007694251419935556,5.427106506365339e-05
PRO  89,R PRO  89,0.0,0.0,0.0,-0.0002686567164179107,0.0004432609673109706,3.1265217997403454e-05,0.4110547263681595,0.10687721131540065,0.007538537243651082,-0.4108855721393034,0.1068374961699157,0.007535735953275982,0.0,0.0,0.0,-9.950248756222228e-05,0.0007597130587175361,5.3586027527693996e-05
GLU  90,R GLU  90,0.0,0.0,0.0,-0.00023383084577115223,0.0004232658518438592,2.9854871294072108e-05,77.18154726368157,0.7842777321869344,0.0553186860013578,-77.17630845771144,0.7838887145460722,0.055291246812610426,0.0,0.0,0.0,0.005004975124376838,0.0008072896268812061,5.694181990487823e-05
GLN  91,R GLN  91,0.0,0.0,0.0,-0.0004079601990049987,0.0004914556694482461,3.466461018341728e-05,0.2524228855721398,0.2449963453349747,0.017280709808340355,-0.2522039800995024,0.24486938986654,0.017271755060033384,0.0,0.0,0.0,-0.0001890547263675065,0.0007357803600928101,5.1897945122632434e-05
LEU  92,R LEU  92,0.0,0.0,0.0,-0.000353233830845756,0.00047797457211840526,3.371372689356066e-05,-0.7069950248756216,0.13991239254329563,0.009868659268470081,0.7064776119402985,0.13976942898885164,0.009858575396834617,0.0,0.0,0.0,-0.0008706467661691848,0.0007682661745947565,5.4189317806286786e-05
ILE  93,R ILE  93,0.0,0.0,0.0,-0.0002338308457711268,0.0004232658518438133,2.985487129406887e-05,0.7290099502487557,0.07900859516501,0.005572836621478665,-0.7284129353233822,0.07898317493131647,0.005571043616439682,0.0,0.0,0.0,0.00036318407960198317,0.0007209983480258352,5.085530238213147e-05
THR  94,R THR  94,0.0,0.0,0.0,-0.00027860696517411856,0.0004483136448186418,3.162160639024178e-05,-0.6967512437810943,0.0908437936061778,0.006407627154808086,0.6962686567164177,0.09073616810114044,0.00640003583699482,0.0,0.0,0.0,-0.0007611940298510966,0.0007142379769557388,5.037846257254449e-05
GLY  95,R GLY  95,0.0,0.0,0.0,-0.00014427860696516762,0.00035137201160216484,2.4783870791900348e-05,0.1751990049751244,0.22619058181651266,0.01595425352327828,-0.17502985074626862,0.22606704219466492,0.015945539710212765,0.0,0.0,0.0,2.487562189070581e-05,0.0007223359766321072,5.094965142943957e-05
LYS  96,R LYS  96,0.0,0.0,0.0,-0.0002885572139303579,0.00045309154507573555,3.1958613490176853e-05,-79.78852238805975,0.7920269611599707,0.055865274469599366,79.78197014925372,0.7916780208284756,0.05584066211629773,0.0,0.0,0.0,-0.006840796019901629,0.0008490716986406592,5.988890001858019e-05
GLU  97,R GLU  97,0.0,0.0,0.0,-0.0002985074626865652,0.0004576032751270387,3.227684639133927e-05,84.42916417910443,0.9465035462733957,0.06676121267585555,-84.41967164179097,0.9457795393061716,0.06671014516183729,0.0,0.0,0.0,0.009194029850748596,0.001025624032395018,7.23419414769043e-05
ASP  98,R ASP  98,0.0,0.0,0.0,-0.0003134328358208947,0.0004638886647140303,3.2720183590254055e-05,91.73904477611946,1.0751864968265934,0.07583780817670023,-91.72325870646763,1.0740339094053428,0.07575651092825295,0.0,0.0,0.0,0.015472636815924708,0.001378764863815006,9.725057519917919e-05
ALA  99,R ALA  99,0.0,0.0,0.0,-0.0002238805970149206,0.0004168429863811536,2.940183729453521e-05,-0.1703830845771144,0.09007668105612797,0.006353519207403312,0.17025870646766159,0.08993774926361801,0.006343719714328284,0.0,0.0,0.0,-0.00034825870646756863,0.0007317323904815427,5.161242336078881e-05
ALA 100,R ALA 100,0.0,0.0,0.0,-0.0002885572139303253,0.0004530915450756844,3.195861349017324e-05,-0.6017661691542288,0.1160422381916537,0.008184988396290213,0.6013631840796017,0.11595080633768517,0.00817853929055556,0.0,0.0,0.0,-0.0006915422885569721,0.0007359821741381522,5.191217998784251e-05
ASN 101,R ASN 101,0.0,0.0,0.0,-0.0005771144278607136,0.000494017575614199,3.4845313111656885e-05,-0.07012437810945245,0.18332503677130474,0.012930751096375611,0.07015920398009952,0.18309974588363018,0.012914860302384196,0.0,0.0,0.0,-0.000542288557213621,0.000810044367262744,5.713612430997287e-05
ASN 102,R ASN 102,0.0,0.0,0.0,-0.00039800995024875214,0.0004894875174626351,3.452578744597787e-05,-0.5314228855721392,0.18854339609906492,0.013298825783756659,0.5310199004975126,0.1884561777900996,0.01329267387857153,0.0,0.0,0.0,-0.0008009950248754873,0.0007331517221808502,5.1712535299944374e-05
TYR 103,R TYR 103,0.0,0.0,0.0,-0.00046268656716422316,0.0004986057638355715,3.5168938956324794e-05,-0.4393333333333334,0.17651731225493092,0.012450571232215874,0.4389353233830845,0.17642807731112817,0.012444277084576608,0.0,0.0,0.0,-0.0008606965174127124,0.0007534316268620357,5.314296948563482e-05
ALA 104,R ALA 104,0.0,0.0,0.0,-0.0001641791044775762,0.0003704380192832285,2.612868328487681e-05,-0.5661641791044775,0.057933895340302716,0.004086341908789339,0.5657363184079601,0.057890487832377976,0.004083280179248333,0.0,0.0,0.0,-0.0005920398009949973,0.0006637270901184717,4.6815699314164876e-05
ARG 105,R ARG 105,0.0,0.0,0.0,-0.0003631840796019478,0.00048091725268032504,3.3921287576882896e-05,-86.22629353233832,0.9900327641173455,0.06983152697265395,86.21568656716416,0.9892668757776523,0.06977750537438995,0.0,0.0,0.0,-0.010970149253724618,0.0010692930093836052,7.54221136236973e-05
GLY 106,R GLY 106,0.0,0.0,0.0,-0.00010945273631842242,0.0003122063978057573,2.2021341393529638e-05,-0.7862736318407957,0.07411124991809377,0.0052274045215528345,0.7856915422885575,0.07405480274136922,0.005223423044689808,0.0,0.0,0.0,-0.0006915422885573268,0.0006184381784382498,4.362126578409969e-05
HIP 107,R HIP 107,0.0,0.0,0.0,-0.00026865671641794714,0.0004432609673110307,3.1265217997407696e-05,-83.19122388059701,0.9572160424206626,0.06751681389509324,83.18318905472638,0.956573369386448,0.06747148323438186,0.0,0.0,0.0,-0.008303482587065298,0.0009580441368282814,6.757522317108632e-05
TYR 108,R TYR 108,0.0,0.0,0.0,-0.0002587064676617061,0.00043792400168490804,3.0888777466770325e-05,-0.1337661691542293,0.13909369064005692,0.00981091248865563,0.13367164179104477,0.13897861835545458,0.00980279591551052,0.0,0.0,0.0,-0.0003532338308462589,0.0007327464793734506,5.168395167618862e-05
THR 109,R THR 109,0.0,0.0,0.0,-0.00016417910447761208,0.0003704380192833095,2.6128683284882523e-05,-0.6429353233830852,0.1480535764126511,0.010442894103484942,0.6425621890547264,0.14798570377094186,0.010438106736458307,0.0,0.0,0.0,-0.0005373134328362008,0.0007052403325358875,4.974381766808482e-05
ILE 110,R ILE 110,0.0,0.0,0.0,-0.0002238805970149239,0.0004168429863811598,2.9401837294535644e-05,-0.6825771144278608,0.13551275489758308,0.0095583327559931,0.6821044776119404,0.13548106302233665,0.009556097383466761,0.0,0.0,0.0,-0.0006965174129353439,0.0006406136757342926,4.51854047638245e-05
GLY 111,R GLY 111,0.0,0.0,0.0,-9.950248756219577e-05,0.0002993355016217381,2.111349837397273e-05,-0.29297014925373166,0.08516013072530908,0.0060067324853041865,0.292855721393035,0.0850706120492248,0.006000418324732836,0.0,0.0,0.0,-0.00021393034825880982,0.0006300951322980282,4.444348391402577e-05
LYS 112,R LYS 112,0.0,0.0,0.0,-0.00012437810945273477,0.00033001241695078203,2.3277281147513386e-05,-75.86727363184077,1.0404942949717633,0.07339080892842163,75.86274129353235,1.0400771511429567,0.07336138587133852,0.0,0.0,0.0,-0.004656716417909776,0.0007639691875838547,5.3886231711332696e-05
GLU 113,R GLU 113,0.0,0.0,0.0,-0.00016915422885572154,0.00037488808425441836,2.644256666664828e-05,74.81643781094525,1.3153045983488003,0.09277443319639808,-74.81233830845774,1.314765138011278,0.09273638259799798,0.0,0.0,0.0,0.003930348258706428,0.0008610559166803618,6.0734201583959965e-05
ILE 114,R ILE 114,0.0,0.0,0.0,-0.00022388059701491562,0.00041684298638114436,2.9401837294534557e-05,-0.28356218905472663,0.12093827776202076,0.008530328400893076,0.28341293532338313,0.12087312385920773,0.00852573279892255,0.0,0.0,0.0,-0.0003731343283582761,0.0007296660633776634,5.14666758844237e-05
ILE 115,R ILE 115,0.0,0.0,0.0,-0.00016417910447759829,0.0003704380192832783,2.6128683284880324e-05,0.11273134328358207,0.07287826326418971,0.005140436348478495,-0.11268159203980092,0.07282964590631037,0.005137007144455013,0.0,0.0,0.0,-0.00011442786069669261,0.0006778960691853188,4.7815102040764166e-05
ASP 116,R ASP 116,0.0,0.0,0.0,-8.955223880596801e-05,0.00028553920104042597,2.0140382360963136e-05,73.46655721393039,0.5894076780152516,0.0415736121641454,-73.46296019900493,0.5892321577570852,0.04156123191968619,0.0,0.0,0.0,0.0035074626865662364,0.0007405752973149982,5.223615391743119e-05
LEU 117,R LEU 117,0.0,0.0,0.0,-0.00019900497512436612,0.0003992517939848294,2.816105025108797e-05,-0.2601840796019901,0.07724961765687231,0.005448767914102785,0.260089552238806,0.07719286397752884,0.005444764818211908,0.0,0.0,0.0,-0.0002935323383084508,0.000718212236124458,5.065878520063868e-05
VAL 118,R VAL 118,0.0,0.0,0.0,-0.00015920398009950209,0.00036586619524079983,2.580621168039641e-05,-0.1532985074626865,0.06552786386756386,0.004621979149556522,0.15328358208955223,0.06550997173804073,0.00462071713604477,0.0,0.0,0.0,-0.00017412935323370119,0.0006575450824903566,4.637965411639534e-05
LEU 119,R LEU 119,0.0,0.0,0.0,-0.0001592039800995203,0.0003658661952408417,2.580621168039936e-05,0.08269651741293568,0.07721960953879733,0.0054466513046503495,-0.0826716417910448,0.07729057173675237,0.0054516565921722765,0.0,0.0,0.0,-0.00013432835820866867,0.0006668151613041574,4.703351506139314e-05
ASP 120,R ASP 120,0.0,0.0,0.0,-0.0001293532338308514,0.00033559048664757784,2.367072784807225e-05,73.33976616915423,0.5723104088036626,0.040367663775990555,-73.33616417910449,0.5721287454765673,0.04035485023285766,0.0,0.0,0.0,0.0034726368159196577,0.0007196582331732399,5.076077796852896e-05
ARG 121,R ARG 121,0.0,0.0,0.0,-0.00021890547263685368,0.0004135043732374873,2.9166349680141913e-05,-76.26018905472638,0.8276273310415804,0.058376330951493145,76.2553781094527,0.8273224908106358,0.058354829179449744,0.0,0.0,0.0,-0.005029850746265666,0.0007785076152964723,5.4911693336189896e-05
ILE 122,R ILE 122,0.0,0.0,0.0,-0.00020398009950250265,0.00040295436281230024,2.8422209320075097e-05,-0.03275124378109447,0.06631170034715315,0.004677266711999356,0.032711442786069654,0.066321291827434,0.004677943242855926,0.0,0.0,0.0,-0.00024378109452724575,0.0007160377653686006,5.050540985919301e-05
ARG 123,R ARG 123,0.0,0.0,0.0,-0.0001940298507462959,0.00039545197908936216,2.789303197332877e-05,-72.17427363184076,0.49585209815247944,0.03497471035461387,72.17115422885574,0.4957317432673181,0.0349662211755543,0.0,0.0,0.0,-0.003313432835822011,0.000750633998507377,5.29456399961588e-05
LYS 124,R LYS 124,0.0,0.0,0.0,-0.0001940298507462622,0.00039545197908929353,2.7893031973323927e-05,-75.50969154228856,0.6202886219382886,0.04375178600511434,75.50506965174128,0.6200659531006002,0.043736080156269154,0.0,0.0,0.0,-0.004815920398010463,0.0007199677118463374,5.078260691105606e-05
LEU 125,R LEU 125,0.0,0.0,0.0,-0.00025373134328355744,0.00043514566379438324,3.069280862172478e-05,-0.3486666666666665,0.08988629264413282,0.006340090244232205,0.34849253731343277,0.08987786734694896,0.006339495969589111,0.0,0.0,0.0,-0.00042786069651724206,0.0007095790220651638,5.0049845231889485e-05
ALA 126,R ALA 126,0.0,0.0,0.0,-8.457711442786685e-05,0.00027825137222110607,1.9626338550279612e-05,-0.03989054726368161,0.08306023684935916,0.005858617391387227,0.03987562189054726,0.08306168332362125,0.005858719417815149,0.0,0.0,0.0,-9.950248756216056e-05,0.0006387563719682283,4.505440065695339e-05
ASP 127,R ASP 127,0.0,0.0,0.0,-0.00012437810945273753,0.0003300124169507893,2.3277281147513898e-05,70.74158706467666,0.5751168288203151,0.04056561338149092,-70.73867661691544,0.5748820773702549,0.04054905529087927,0.0,0.0,0.0,0.0027860696517427188,0.0007186256750366049,5.06879469330495e-05
GLN 128,R GLN 128,0.0,0.0,0.0,-0.00018407960199005708,0.00038754909640101944,2.7335605607642033e-05,-0.3844378109452735,0.524492806284285,0.03699487014619934,0.38427363184079616,0.524236578084964,0.03697679720249431,0.0,0.0,0.0,-0.00034825870646791054,0.0007249014019327854,5.1130602578304176e-05
CYS 129,R CYS 129,0.0,0.0,0.0,-0.00018905472636815605,0.00039155208696419256,2.7617954792047783e-05,-0.2570398009950248,0.08645136905741097,0.0060978094149618505,0.25696517412935305,0.08635080470803964,0.006090716152667777,0.0,0.0,0.0,-0.00026368159203981836,0.0006655147098033422,4.6941788284919466e-05
THR 130,R THR 130,0.0,0.0,0.0,-0.00016417910447760932,0.0003704380192833033,2.6128683284882086e-05,-0.16295024875621897,0.09427322160021605,0.00664952035485785,0.1628905472636816,0.09428240609838363,0.006650168179409486,0.0,0.0,0.0,-0.0002238805970151062,0.0006799377098127413,4.795910826733529e-05
GLY 131,R GLY 131,0.0,0.0,0.0,-7.960199004974634e-05,0.0002706760300245693,1.9092015109584024e-05,0.28854228855721403,0.0652191823317052,0.004600206432755082,-0.2883034825870648,0.06522469725610147,0.0046005954255295516,0.0,0.0,0.0,0.00015920398009952914,0.0006022572491992023,4.2479951034171666e-05
LEU 132,R LEU 132,0.0,0.0,0.0,-0.0002089552238805939,0.00040656234244406075,2.8676696581612034e-05,-0.4881492537313431,0.07534793332704677,0.005314633443623841,0.4879154228855722,0.0753163002644024,0.005312402219418602,0.0,0.0,0.0,-0.00044278606965177206,0.0007383996403445213,5.208269490685738e-05
GLN 133,R GLN 133,0.0,0.0,0.0,-0.0003034825870646664,0.0004597617931202999,3.242909651166914e-05,-0.1584577114427864,0.5262890258773615,0.03712156570770893,0.1583482587064676,0.5260168055403726,0.03710236476558466,0.0,0.0,0.0,-0.0004129353233835009,0.0008064613698693118,5.688339915966385e-05
GLY 134,R GLY 134,0.0,0.0,0.0,-0.00016417910447760932,0.00037043801928330337,2.6128683284882093e-05,-0.18148756218905474,0.13256587996867086,0.009350476224833917,0.18140796019900485,0.13247908963442728,0.009344354506658156,0.0,0.0,0.0,-0.0002437810945272358,0.0006730591273404447,4.7473930468319666e-05
PHE 135,R PHE 135,0.0,0.0,0.0,-0.0002935323383084585,0.0004553801759800575,3.212004106764505e-05,0.05635323383084584,0.08079745329954148,0.005699012945737142,-0.05623880597014926,0.08078965185796082,0.005698462674475512,0.0,0.0,0.0,-0.00017910447761155824,0.0006822272523948718,4.812060014959802e-05
SER 136,R SER 136,0.0,0.0,0.0,-0.00036318407960197433,0.00048091725268036006,3.392128757688537e-05,-0.06300000000000007,0.2216294922630921,0.01563253907127391,0.06304975124378107,0.22148788476337272,0.015622550848363937,0.0,0.0,0.0,-0.0003134328358210433,0.0007894003371263559,5.568000669493746e-05
VAL 137,R VAL 137,0.0,0.0,0.0,-0.00040298507462690195,0.0004904978126912371,3.45970481769996e-05,0.4563184079601993,0.0985923216079845,0.006954166180351282,-0.45565671641791045,0.09848184198703064,0.006946373548723128,0.0,0.0,0.0,0.0002587064676618489,0.0007679761594606182,5.416886171594708e-05
PHE 138,R PHE 138,0.0,0.0,0.0,-0.0010099502487562226,0.00022282781767726822,1.571706242900002e-05,-0.683333333333333,0.10926590567336326,0.007707022752952592,0.682378109452736,0.10920593681312413,0.007702792875686821,0.0,0.0,0.0,-0.0019651741293533202,0.000609853660390758,4.301576056719396e-05
HIP 139,R HIP 139,0.0,0.0,0.0,-0.000771144278607004,0.0004200961558723484,2.9631298178361127e-05,-92.97530348258705,0.9933616038780914,0.07006632522576772,92.9597064676617,0.9923151974811268,0.0699925174093172,0.0,0.0,0.0,-0.016368159203980766,0.0013978594490585852,9.859740339799886e-05
SER 140,R SER 140,0.0,0.0,0.0,-0.0005870646766169104,0.0004923613937806113,3.472849505211831e-05,-1.2480845771144276,0.19610819891716463,0.013832405834014797,1.246905472636815,0.19569339919236972,0.013803148117280454,0.0,0.0,0.0,-0.0017661691542290418,0.000863897077458784,6.093460161386092e-05
PHE 141,R PHE 141,0.0,0.0,0.0,-0.0010298507462687002,0.00028055467024624785,1.9788800666684565e-05,-0.7485273631840791,0.19893085000095515,0.014031500290719813,0.7471293532338312,0.19868185820597295,0.014013937763622268,0.0,0.0,0.0,-0.0024278606965173664,0.0007570694352883255,5.3399560708116515e-05
GLY 142,R GLY 142,0.0,0.0,0.0,-0.0003532338308457554,0.0004779745721184046,3.371372689356061e-05,-0.7043184079601987,0.20505870560823294,0.014463725899440606,0.7034676616915425,0.2047270484745946,0.014440332608922603,0.0,0.0,0.0,-0.0012039800995024559,0.000799990099193749,5.64269509196596e-05
GLY 143,R GLY 143,0.0,0.0,0.0,-0.00023880597014925892,0.00042635393603241827,3.0072687958452348e-05,-0.46337810945273644,0.09292652807625118,0.006554531917554471,0.4628109452736316,0.09282682790930444,0.006547499609988846,0.0,0.0,0.0,-0.0008059701492537972,0.0007033425377986977,4.960995754831719e-05
GLY 144,R GLY 144,0.0,0.0,0.0,-0.00019402985074628263,0.00039545197908933517,2.7893031973326864e-05,-0.4947014925373133,0.09403656771397075,0.0066328280767439475,0.4942587064676616,0.09386686208312177,0.006620857964473363,0.0,0.0,0.0,-0.0006368159203979155,0.0006999913367946076,4.93735820547076e-05
THR 145,R THR 145,0.0,0.0,0.0,-0.00038308457711440553,0.00048613864677832393,3.428957632045225e-05,-1.161333333333332,0.09056842790218295,0.006388204355601028,1.1604228855721395,0.09045086224699653,0.0063799119136549,0.0,0.0,0.0,-0.0012935323383083197,0.0007716416306602014,5.4427404120015276e-05
GLY 146,R GLY 146,0.0,0.0,0.0,-0.00031840796019899864,0.00046585870291420474,3.285913937101075e-05,-0.641238805970149,0.15367838966269975,0.01083963784007946,0.6404825870646763,0.1535329252946309,0.010829377574651359,0.0,0.0,0.0,-0.0010746268656715698,0.0007722829019674709,5.447263591053112e-05
SER 147,R SER 147,0.0,0.0,0.0,-0.0002686567164179118,0.0004432609673109724,3.126521799740358e-05,-0.9347910447761199,0.1356307033123305,0.009566652195717057,0.93379104477612,0.13548481627913617,0.009556362117789634,0.0,0.0,0.0,-0.0012686567164179072,0.0007580169773019888,5.346639516863444e-05
GLY 148,R GLY 148,0.0,0.0,0.0,-0.00020398009950248498,0.0004029543628122654,2.8422209320072638e-05,-0.6047960199004976,0.07518040117262727,0.005302816636560326,0.6042537313432832,0.07509933917674594,0.005297098964219562,0.0,0.0,0.0,-0.000746268656716425,0.0006693715084919498,4.721382588954533e-05
PHE 149,R PHE 149,0.0,0.0,0.0,-0.0003134328358208765,0.0004638886647140033,3.272018359025215e-05,-0.6951592039800998,0.046296519187925836,0.003265504683871696,0.694582089552239,0.046270613022352004,0.003263677403840575,0.0,0.0,0.0,-0.0008905472636817878,0.000710938136433617,5.014570976801338e-05
THR 150,R THR 150,0.0,0.0,0.0,-0.00029850746268655416,0.0004576032751270217,3.227684639133807e-05,-0.8542686567164182,0.16361186768218763,0.011540291357206812,0.8536915422885577,0.163458133998455,0.011529447819223751,0.0,0.0,0.0,-0.0008756218905471857,0.0007787301414177771,5.492738911859753e-05
SER 151,R SER 151,0.0,0.0,0.0,-0.00018407960199004494,0.00038754909640099385,2.7335605607640227e-05,-0.995810945273632,0.10311961889281274,0.007273497109505494,0.9950199004975129,0.10303141385415455,0.007267275605774076,0.0,0.0,0.0,-0.0009751243781094492,0.0007154152740756459,5.046150270875343e-05
LEU 152,R LEU 152,0.0,0.0,0.0,-0.00021890547263681833,0.0004135043732374205,2.9166349680137204e-05,-0.5101691542288556,0.05427157840590057,0.003828021989432814,0.5098606965174126,0.0542597447286902,0.0038271873061988316,0.0,0.0,0.0,-0.0005273631840795925,0.0007196582331738776,5.076077796857394e-05
LEU 153,R LEU 153,0.0,0.0,0.0,-0.00023880597014925615,0.00042635393603241334,3.0072687958452e-05,-0.8086517412935326,0.0660225960825908,0.004656874869445849,0.8081542288557215,0.06607158107234902,0.004660330004222732,0.0,0.0,0.0,-0.0007363184079602283,0.0006875758687107329,4.849786245652826e-05
MET 154,R MET 154,0.0,0.0,0.0,-0.00031343283582086764,0.0004638886647139902,3.272018359025122e-05,-0.9538258706467658,0.17571286088378366,0.012393829607434858,0.953203980099503,0.1756678887797565,0.01239065751979371,0.0,0.0,0.0,-0.0009353233830847177,0.0007731797882612388,5.45358973920544e-05
GLU 155,R GLU 155,0.0,0.0,0.0,-0.00019900497512439374,0.0003992517939848847,2.8161050251091872e-05,77.87932338308457,1.0511249079170093,0.07414063455190353,-77.87423383084574,1.0506987724837198,0.07411057727594025,0.0,0.0,0.0,0.004890547263681895,0.0007517542992044165,5.3024659914668815e-05
ARG 156,R ARG 156,0.0,0.0,0.0,-0.00022885572139300079,0.00042009615587226693,2.963129817835538e-05,-75.22042786069656,0.6435767482274366,0.04539440378307553,75.21615920398007,0.643270642060245,0.04537281271877394,0.0,0.0,0.0,-0.004497512437814179,0.0007798735585079369,5.500803954176173e-05
LEU 157,R LEU 157,0.0,0.0,0.0,-0.000184079601990056,0.0003875490964010171,2.7335605607641867e-05,-0.7310248756218903,0.07232915625036743,0.0051017053259948195,0.7307263681592039,0.07224329920376556,0.0050956494368537,0.0,0.0,0.0,-0.00048258706467657923,0.0007199677118461614,5.0782606911043654e-05
SER 158,R SER 158,0.0,0.0,0.0,-0.0001442786069651798,0.00035137201160219443,2.4783870791902435e-05,-0.6168955223880597,0.20152442423200356,0.014214436912047197,0.6165920398009951,0.2014101104052399,0.01420637383639322,0.0,0.0,0.0,-0.00044776119402979285,0.0007042920743956216,4.967693269589094e-05
VAL 159,R VAL 159,0.0,0.0,0.0,-0.00011442786069651918,0.0003183302143889878,2.2453282111460023e-05,-0.3890646766169153,0.08582001758870197,0.006053277315909873,0.3889253731343282,0.08582470508525117,0.006053607946423905,0.0,0.0,0.0,-0.00025373134328337963,0.0006913095997086516,4.8761219535545995e-05
ASP 160,R ASP 160,0.0,0.0,0.0,-7.46268656716391e-05,0.0002627883113680355,1.8535658332232808e-05,72.60574129353232,0.7951556452933757,0.056085954833289715,-72.60248756218907,0.794901903327097,0.056068057254942315,0.0,0.0,0.0,0.0031791044776128385,0.0007107988596864288,5.013588594371135e-05
TYR 161,R TYR 161,0.0,0.0,0.0,-0.0001791044776119537,0.0003834397784676446,2.7045756668794526e-05,0.05334825870646759,0.2396208823810797,0.01690155388556634,-0.053293532338308476,0.23949180940919404,0.0168924497800818,0.0,0.0,0.0,-0.00012437810945300956,0.000622507156999918,4.3908269403049226e-05
GLY 162,R GLY 162,0.0,0.0,0.0,-5.472636815920679e-05,0.00022744536220224972,1.6042758907672778e-05,0.6520597014925374,0.0797822684941955,0.005627407330563436,-0.6517661691542288,0.07974068700438462,0.00562447439840954,0.0,0.0,0.0,0.0002388059701491678,0.0006408068352969627,4.519902918889355e-05
LYS 163,R LYS 163,0.0,0.0,0.0,-0.00011940298507462919,0.00032426210421493813,2.287168535970905e-05,-73.20822885572143,1.6051353494032068,0.11321751815612112,73.20466169154227,1.6045795825692224,0.11317831738614206,0.0,0.0,0.0,-0.0036865671641799513,0.0008845093964174871,6.238848249488095e-05
LYS 164,R LYS 164,0.0,0.0,0.0,-0.0002139303482587017,0.0004100782295521277,2.8924688137364914e-05,-74.48718905472637,0.6381789422000516,0.04501367190140841,74.48307960199003,0.6378293129612871,0.04498901095633456,0.0,0.0,0.0,-0.004323383084576406,0.0007726033380223129,5.4495237727175706e-05
SER 165,R SER 165,0.0,0.0,0.0,-0.0002189054726368095,0.00041350437323740385,2.9166349680136028e-05,-0.018736318407960105,0.28667200930641834,0.020220284495365747,0.01877114427860695,0.2864282139636597,0.02020308849774759,0.0,0.0,0.0,-0.00018407960198993557,0.0007668150020668694,5.4086959988246825e-05
LYS 166,R LYS 166,0.0,0.0,0.0,-0.00034825870646766366,0.0004764184923333006,3.3603969488125674e-05,-79.47131840796018,0.7199380142686278,0.05078051220543216,79.4653383084577,0.7194980733722665,0.05074948116718362,0.0,0.0,0.0,-0.006328358208953201,0.0008590413441101071,6.059210459093415e-05
LEU 167,R LEU 167,0.0,0.0,0.0,-0.0005373134328358153,0.0004986057638355181,3.516893895632103e-05,-0.5805820895522384,0.07908547223113778,0.005578259111633995,0.5804676616915426,0.0790943777775926,0.005578887260448868,0.0,0.0,0.0,-0.000651741293532008,0.0008030473383297241,5.664259194177874e-05
GLU 168,R GLU 168,0.0,0.0,0.0,-0.0006019900497512593,0.0004894875174626515,3.4525787445979034e-05,91.06871641791042,1.0939976280307087,0.07716464306911659,-91.05463681592042,1.0928925754712526,0.07708669867130602,0.0,0.0,0.0,0.013477611940297533,0.0013348547049180889,9.415339139221968e-05
PHE 169,R PHE 169,0.0,0.0,0.0,-0.0014477611940298394,0.0004972636193718429,3.507427138499082e-05,-0.7167761194029854,0.1429641245986355,0.010083911851070994,0.7152935323383087,0.14276616377965162,0.010069948771492788,0.0,0.0,0.0,-0.002930348258706443,0.0008376253915840659,5.908153976856625e-05
SER 170,R SER 170,0.0,0.0,0.0,-0.0006965174129353118,0.0004597617931203059,3.2429096511669564e-05,0.8157562189054721,0.15116955415399289,0.010662678227381784,-0.8139950248756219,0.15099654035483331,0.01065047477490976,0.0,0.0,0.0,0.0010646766169152087,0.0007731797882612285,5.453589739205368e-05
ILE 171,R ILE 171,0.0,0.0,0.0,-0.00147761194029859,0.0004994985233039549,3.523190935402885e-05,-0.9617213930348261,0.12147584158836232,0.008568245229708494,0.9614875621890546,0.1212540242734832,0.008552599442651342,0.0,0.0,0.0,-0.0017114427860697283,0.0008081170349949518,5.700018077343387e-05
TYR 172,R TYR 172,0.0,0.0,0.0,-0.0019154228855721592,0.0004086270487239856,2.8822329733870107e-05,0.547915422885572,0.32592481172267806,0.022988963704813004,-0.5465572139303483,0.32535208324190823,0.02294856655251417,0.0,0.0,0.0,-0.0005572139303481973,0.000991486245055517,6.993404761340127e-05
PRO 173,R PRO 173,0.0,0.0,0.0,-0.0013432835820895346,0.0004748051856891621,3.349017561127781e-05,0.12856716417910444,0.1520645212510183,0.01072580433920424,-0.12862686567164178,0.1517915731069923,0.010706552061529692,0.0,0.0,0.0,-0.0014029850746271927,0.0008415757813749285,5.9360178780558e-05
ALA 174,R ALA 174,0.0,0.0,0.0,-0.0016169154228855619,0.0004861386467783609,3.428957632045486e-05,-1.5026716417910444,0.21078253074072398,0.014867453395754987,1.5004776119402983,0.21029427556306704,0.01483301453085693,0.0,0.0,0.0,-0.003810945273631894,0.0009844965387523989,6.944103174369692e-05
PRO 175,R PRO 175,0.0,0.0,0.0,-0.002482587064676624,0.0005095557265301335,3.5941289774367255e-05,-1.1103482587064681,0.28367090474431694,0.0200086029008046,1.1075373134328363,0.2829944532106689,0.019960889688444654,0.0,0.0,0.0,-0.0052935323383082634,0.0012571815433872694,8.867474899665566e-05
GLN 176,R GLN 176,0.0,0.0,0.0,-0.003825870646766199,0.0007626396703882531,5.379245479882008e-05,-0.6345820895522392,1.1977297407255612,0.08448134216042301,0.6415074626865669,1.1930529804344032,0.08415146892364403,0.0,0.0,0.0,0.003099502487562177,0.005440775638957453,0.00038376272438089034
VAL 177,R VAL 177,0.0,0.0,0.0,-0.0035771144278606945,0.0005861363771153672,4.134287238935663e-05,-0.18582587064676612,0.3172889897432647,0.02237983978756155,0.18752238805970156,0.3162488326075537,0.02230647276001377,0.0,0.0,0.0,-0.0018805970149255273,0.0015407149732013844,0.00010867365516352942
SER 178,R SER 178,0.0,0.0,0.0,-0.0014079601990049995,0.0004914556694482226,3.466461018341562e-05,-0.029497512437810965,0.5413054344608936,0.03818074150374251,0.029054726368159325,0.5398896164958625,0.03808087740429366,0.0,0.0,0.0,-0.0018507462686567376,0.0019336280287403373,0.00013638760527733007
THR 179,R THR 179,0.0,0.0,0.0,-0.0012736318407960204,0.00044582222521831515,3.144587520100632e-05,0.0793582089552241,0.2958307318976524,0.020866290978024952,-0.07883582089552242,0.2952026673935491,0.020821990723580385,0.0,0.0,0.0,-0.0007512437810940289,0.0010210768607194162,7.202120871631008e-05
ALA 180,R ALA 180,0.0,0.0,0.0,-0.0007014925373134219,0.0004576032751270327,3.2276846391338845e-05,0.8048706467661688,0.26106140636755715,0.01841385184512364,-0.8021194029850742,0.26050764767880874,0.018374792718788408,0.0,0.0,0.0,0.0020497512437812177,0.0010160465955795493,7.166640117000893e-05
VAL 181,R VAL 181,0.0,0.0,0.0,-0.0009800995024875814,0.0002221603339479113,1.5669981756784133e-05,0.3552835820895521,0.14851722910959736,0.010475597643192149,-0.35467661691542296,0.14820790124195354,0.010453779337661603,0.0,0.0,0.0,-0.0003731343283583071,0.0007823135906369615,5.5180146138237894e-05
VAL 182,R VAL 182,0.0,0.0,0.0,-0.0006417910447761172,0.0004794739822151912,3.3819487127374865e-05,-0.43264179104477574,0.06882547721018827,0.004854574860958217,0.43194029850746263,0.06873039416806805,0.0048478682202680165,0.0,0.0,0.0,-0.0013432835820891167,0.0007508318200959098,5.295959325517818e-05
GLU 183,R GLU 183,0.0,0.0,0.0,-0.001084577114427918,0.00027825137222105804,1.9626338550276224e-05,108.92874626865675,1.7401730028614124,0.12274233984037893,-108.89018407960201,1.7369433582567892,0.12251453827411368,0.0,0.0,0.0,0.037477611940297875,0.003326472481895303,0.00023463127813791223
PRO 184,R PRO 184,0.0,0.0,0.0,-0.0006865671641790553,0.0004638886647139962,3.272018359025165e-05,-0.8765970149253731,0.10198088685936252,0.007193177144762308,0.8747114427860699,0.1017104284825153,0.007174100481724167,0.0,0.0,0.0,-0.0025721393034825713,0.0008262002579076716,5.8275672973641935e-05
TYR 185,R TYR 185,0.0,0.0,0.0,-0.0006318407960198817,0.00048230488749837944,3.401916379041564e-05,-0.7956716417910447,0.21630633253402387,0.015257072333532582,0.794651741293532,0.21596065172615012,0.015232689889300561,0.0,0.0,0.0,-0.0016517412935321961,0.000845302767587896,5.9623060119126204e-05
ASN 186,R ASN 186,0.0,0.0,0.0,-0.0004975124378109656,0.0004999938119960838,3.526684432478659e-05,-1.6202537313432828,0.7178655622546278,0.05063433271121694,1.6184378109452733,0.7169691787981217,0.05057110669709946,0.0,0.0,0.0,-0.0023134328358214076,0.0011487690390977637,8.102792053617022e-05
SER 187,R SER 187,0.0,0.0,0.0,-0.000502487562189048,0.0004999938119960566,3.526684432478467e-05,-1.173004975124378,0.40202781391257936,0.028356855599645424,1.1715572139303478,0.40150464265043234,0.028319953944035563,0.0,0.0,0.0,-0.001950248756218947,0.0009450117469120432,6.66559892619285e-05
ILE 188,R ILE 188,0.0,0.0,0.0,-0.00046766169154227903,0.0004989531378857968,3.519344083266374e-05,-0.5352238805970149,0.09722853330387964,0.006857971970225321,0.5346716417910451,0.09717344416319727,0.006854086281839149,0.0,0.0,0.0,-0.0010199004975123057,0.0008101360306202495,5.7142589744708014e-05
LEU 189,R LEU 189,0.0,0.0,0.0,-0.0003482587064676344,0.0004764184923332605,3.360396948812285e-05,-0.6038308457711441,0.08183718360670786,0.0057723498671206535,0.6033482587064676,0.08172029780955524,0.00576410537866288,0.0,0.0,0.0,-0.0008308457711441893,0.0007270493636669876,5.1282108117529335e-05
THR 190,R THR 190,0.0,0.0,0.0,-0.0004328358208955344,0.000495468437990993,3.4947649053325465e-05,-1.3924179104477616,0.11586642883490894,0.00817258776038953,1.3911641791044775,0.11581451936595777,0.008168926348754903,0.0,0.0,0.0,-0.0016865671641790425,0.0007702610894926928,5.433002825401383e-05
THR 191,R THR 191,0.0,0.0,0.0,-0.00037810945273631763,0.000484915141532783,3.420327691436002e-05,-0.23747263681592018,0.14822690182752093,0.010455119535634473,0.23730348258706457,0.1481049192373416,0.010446515547115067,0.0,0.0,0.0,-0.0005472636815918528,0.0007323410123244832,5.165535223565219e-05
HID 192,R HID 192,0.0,0.0,0.0,-0.0002935323383084541,0.0004553801759800506,3.212004106764456e-05,-0.895452736318408,0.13638341842346802,0.009619744626080194,0.8948208955223879,0.13625878130886016,0.009610953401844003,0.0,0.0,0.0,-0.0009253731343281988,0.000725788632714727,5.119318301253391e-05
THR 193,R THR 193,0.0,0.0,0.0,-0.0002487562189054673,0.0004322922188304079,3.04915421321814e-05,-0.21508955223880602,0.15726860737594328,0.01109287227248088,0.2149104477611942,0.15717326352298638,0.011086147235612659,0.0,0.0,0.0,-0.0004278606965176398,0.0007165560950206308,5.054197001395591e-05
THR 194,R THR 194,0.0,0.0,0.0,-0.00028358208955224295,0.00045073638419527534,3.179249325000942e-05,-0.8562238805970145,0.14643628885422671,0.010328819434593213,0.8555870646766166,0.146286652529545,0.01031826490203447,0.0,0.0,0.0,-0.0009203980099498855,0.0008187065644069986,5.774710858791315e-05
LEU 195,R LEU 195,0.0,0.0,0.0,-0.0004029850746268693,0.0004904978126911977,3.459704817699682e-05,-0.4359054726368159,0.09031154491082238,0.006370085226426547,0.43557213930348243,0.09028234330332195,0.006368025503843902,0.0,0.0,0.0,-0.0007363184079602096,0.0007695216438201219,5.4277871777682475e-05
GLU 196,R GLU 196,0.0,0.0,0.0,-0.0002338308457711438,0.00042326585184384403,2.9854871294071037e-05,81.82774129353233,1.2749505629832676,0.08992807900366995,-81.8207661691542,1.274323814473547,0.0898838715723122,0.0,0.0,0.0,0.006741293532337126,0.0010379545127543078,7.321166650318985e-05
HID 197,R HID 197,0.0,0.0,0.0,-0.0002587064676616984,0.000437924001684895,3.088877746676941e-05,-1.3220746268656718,0.09065120626334319,0.006394043091014262,1.3213731343283586,0.0906500848604139,0.006393963993350284,0.0,0.0,0.0,-0.000960199004975149,0.0007387012673514351,5.21039700355525e-05
SER 198,R SER 198,0.0,0.0,0.0,-0.00024378109452736726,0.0004293621693610305,3.028487237743398e-05,-0.6722736318407959,0.1647667422584785,0.011621749929132145,0.6718159203980103,0.1646626309613014,0.011614406484429622,0.0,0.0,0.0,-0.0007014925373134815,0.0007265044511946988,5.124367295519378e-05
ASP 199,R ASP 199,0.0,0.0,0.0,-0.000333333333333327,0.00047140452079102264,3.3250311203587126e-05,81.49631840796016,0.7655966477065639,0.05400102389758646,-81.48928855721397,0.7651273924538605,0.053967925184065166,0.0,0.0,0.0,0.00669651741293421,0.0008710020597021357,6.143574842147105e-05
CYS 200,R CYS 200,0.0,0.0,0.0,-0.00047761194029852336,0.0004994985233039417,3.523190935402791e-05,-0.008661691542288555,0.14697664543595468,0.01036693324918543,0.008791044776119413,0.14680876015792602,0.010355091534702958,0.0,0.0,0.0,-0.00034825870646774265,0.0007842412137408353,5.531611018877241e-05
ALA 201,R ALA 201,0.0,0.0,0.0,-0.0003681592039801186,0.00048230488749841934,3.401916379041845e-05,0.08187562189054723,0.10538165394316668,0.007433048760074058,-0.081273631840796,0.10529139736676754,0.007426682552027504,0.0,0.0,0.0,0.00023383084577110528,0.0007123988982952301,5.02487439655036e-05
PHE 202,R PHE 202,0.0,0.0,0.0,-0.001388059701492454,0.0004873082900690905,3.437207659717831e-05,-0.5772935323383087,0.12587970411634186,0.008878869742403928,0.5764228855721395,0.12567222340261622,0.008864235181223768,0.0,0.0,0.0,-0.0022587064676618802,0.0008596750041990604,6.063679952750293e-05
MET 203,R MET 203,0.0,0.0,0.0,-0.001477611940298506,0.0004994985233039879,3.523190935403118e-05,0.07438308457711436,0.4227314256372847,0.029817175775891384,-0.07270149253731344,0.42199336304672347,0.029765116854643222,0.0,0.0,0.0,0.0002039800995025159,0.0010758239140916369,7.588276812403733e-05
VAL 204,R VAL 204,0.0,0.0,0.0,-0.0019054726368159768,0.0004302260200821515,3.034580370932388e-05,-0.9813034825870656,0.13449023873957797,0.009486210027073753,0.9830298507462693,0.13444549508530554,0.009483054053035898,0.0,0.0,0.0,-0.0001791044776122426,0.0011007736736616536,7.764258847698107e-05
ASP 205,R ASP 205,0.0,0.0,0.0,-0.002457711442786115,0.0004982084683430535,3.514091589294e-05,118.81796517412931,3.5145945002640415,0.24790038222819827,-118.76271144278608,3.506726983333429,0.2473454503707282,0.0,0.0,0.0,0.05279601990049678,0.007959673490118271,0.000561432079992083
ASN 206,R ASN 206,0.0,0.0,0.0,-0.0026716417910447603,0.0005003896899773044,3.529476740463348e-05,0.88452736318408,0.3221821129856109,0.02272497409024602,-0.87892039800995,0.3215918794794194,0.02268334222865352,0.0,0.0,0.0,0.0029353233830847003,0.0015261553880758852,0.00010764670120983033
GLU 207,R GLU 207,0.0,0.0,0.0,-0.005447761194029801,0.0007970764133026165,5.622143536272966e-05,136.98210945273632,3.1584249031156824,0.22277811584312646,-136.8534328358209,3.141831187484649,0.22160768538601108,0.0,0.0,0.0,0.1232288557213903,0.016787443874065288,0.0011840949938044234
ALA 208,R ALA 208,0.0,0.0,0.0,-0.0035721393034826047,0.0005951879175617539,4.198131882641919e-05,1.5852686567164191,0.2355747443209343,0.016616161311378122,-1.5740149253731346,0.23516261924182283,0.016587092249604456,0.0,0.0,0.0,0.007681592039800971,0.002194091897905492,0.00015475931009785102
ILE 209,R ILE 209,0.0,0.0,0.0,-0.00569651741293533,0.0006999913367945232,4.937358205470165e-05,1.5963930348258704,0.17465650653460127,0.012319320116535963,-1.5936865671641784,0.17468221685173818,0.012321133582483448,0.0,0.0,0.0,-0.002990049751243423,0.003799698927260465,0.0002680100979925788
TYR 210,R TYR 210,0.0,0.0,0.0,-0.009567164179104446,0.0012121755524923852,8.550027116014781e-05,1.9982736318407968,0.33487853259543926,0.02362051048113538,-1.9877711442786083,0.33232374577084356,0.02344030971251719,0.0,0.0,0.0,0.0009353233830845609,0.005439929398493641,0.00038370303518077913
ASP 211,R ASP 211,0.0,0.0,0.0,-0.012646766169154217,0.0020611550618777723,0.00014538266865002445,144.01412437810944,2.9025866229838555,0.20473267491714764,-143.81780597014932,2.8766507832025257,0.20290330182881045,0.0,0.0,0.0,0.18367164179104303,0.028085895998185933,0.0019810263609780997
ILE 212,R ILE 212,0.0,0.0,0.0,-0.016059701492537343,0.002368201011378931,0.00016704002008480274,2.181706467661691,0.2773555442358673,0.01956315171608445,-2.17339800995025,0.27751801661923187,0.01957461163441488,0.0,0.0,0.0,-0.007751243781094368,0.00857961316928643,0.0006051592534718878
CYS 213,R CYS 213,0.0,0.0,0.0,-0.01064676616915425,0.0013639283293529903,9.62040867454474e-05,0.5899701492537318,0.2991992781812082,0.021103889913317235,-0.5778756218905472,0.29969108382485393,0.02113857920877724,0.0,0.0,0.0,0.0014477611940298262,0.007020120866324128,0.0004951611475859189
ARG 214,R ARG 214,0.0,0.0,0.0,-0.04236815920398007,0.009459196535596116,0.0006672002805927561,-163.08409452736316,6.600813609284557,0.46558549404086325,163.02408457711442,6.588288518258228,0.46470204223649814,0.0,0.0,0.0,-0.10237810945273124,0.05067962309864209,0.0035746649965993347
ARG 215,R ARG 215,0.0,0.0,0.0,-0.060278606965174154,0.014389465122691852,0.0010149546138840905,-141.99889552238804,2.8478335999426765,0.2008706944414376,142.1499751243782,2.8599335281476215,0.2017241575725938,0.0,0.0,0.0,0.09080099502488087,0.04528176243213635,0.0031939292609857953
ASN 216,R ASN 216,0.0,0.0,0.0,-0.048930348258706464,0.011711928875645018,0.0008260957685683936,3.88155721393035,1.4020178024434422,0.09889071103091883,-3.6021492537313455,1.3857438355350167,0.09774283390977025,0.0,0.0,0.0,0.2304776119402978,0.053889796764251055,0.0038010931887175357
LEU 217,R LEU 217,0.0,0.0,0.0,-0.028930348258706443,0.00489442005143707,0.00034522577254515524,0.8538059701492535,0.33207176764944973,0.023422536546195447,-0.8086716417910452,0.32806204916339193,0.023139712810698643,0.0,0.0,0.0,0.01620398009950239,0.015932481421872483,0.0011237905920666322
ASP 218,R ASP 218,0.0,0.0,0.0,-0.05254726368159204,0.009665500271462202,0.0006817518241555955,169.9382437810946,3.7143207135917065,0.261987983122469,-169.1234776119403,3.6548867608410225,0.2577958353218848,0.0,0.0,0.0,0.7622189054726406,0.08061073987922537,0.005685843196492949
ILE 219,R ILE 219,0.0,0.0,0.0,-0.020577114427860657,0.002258268088170782,0.00015928594954246398,1.9255522388059694,0.49025188825518917,0.03457970200471971,-1.8756218905472646,0.4841229710136561,0.03414740151409216,0.0,0.0,0.0,0.029353233830846013,0.01672188669132368,0.00117947094666094
GLU 220,R GLU 220,0.0,0.0,0.0,-0.04855721393034824,0.008122076064714032,0.0005728870743916098,171.67556716417917,7.106563138290833,0.501258315341576,-170.80506965174126,6.968763971372729,0.49153871151611084,0.0,0.0,0.0,0.821940298507461,0.14248566801598136,0.010050164125775616
ARG 221,R ARG 221,0.0,0.0,0.0,-0.05767164179104473,0.0181163086360898,0.0012778258872007202,-159.41139800995035,9.882952009831849,0.6970896871875817,159.47809452736303,9.917902192830155,0.6995548830227128,-0.0001069611940298499,0.0011591933048016886,8.176319154745109e-05,0.008917914427862106,0.05547882064564103,0.003913174291540839
PRO 222,R PRO 222,0.0,0.0,0.0,-0.010930348258706495,0.0011697362793779598,8.250683563699924e-05,0.6382736318407963,0.2835575169592979,0.02000060514309909,-0.6464427860696518,0.28276623603076084,0.019944792489713477,0.0,0.0,0.0,-0.019099502487561947,0.005169759923142643,0.0003646467496830147
THR 223,R THR 223,0.0,0.0,0.0,-0.005208955223880569,0.0006434665159890187,4.53866286004661e-05,0.5163482587064674,0.5575322743347048,0.03932529454016573,-0.5094626865671642,0.555303529433892,0.039168090995700185,0.0,0.0,0.0,0.001676616915422391,0.0034683932503134316,0.00024464159731821326
TYR 224,R TYR 224,0.0,0.0,0.0,-0.0040348258706467965,0.0005313842755351269,3.748095690848992e-05,-0.02809452736318402,0.33241678870483743,0.02344687245507511,0.02565671641791045,0.33161812925248757,0.02339053936074721,0.0,0.0,0.0,-0.006472636815920386,0.0016239799745223311,0.00011454671552714843
THR 225,R THR 225,0.0,0.0,0.0,-0.0030099502487562378,0.0004677675332753984,3.2993777883679326e-05,-1.0944875621890553,0.5449814284064979,0.038440026125087984,1.0952189054726371,0.544161925199304,0.038382222825650354,0.0,0.0,0.0,-0.0022786069651742264,0.0015330488757619382,0.0001081329303415636
ASN 226,R ASN 226,0.0,0.0,0.0,-0.0058208955223880855,0.0006369713740609635,4.4928496612132785e-05,-0.9744129353233832,0.5477734067169657,0.03863695709117406,0.9870547263681586,0.5454484594172468,0.03847296795267816,0.0,0.0,0.0,0.006820895522386409,0.0042094138982983935,0.00029690916384990233
LEU 227,R LEU 227,0.0,0.0,0.0,-0.004472636815920385,0.0006842197956752269,4.826114331631872e-05,-0.5748557213930348,0.19876054765241147,0.014019488089228243,0.5755870646766168,0.1982597011155043,0.0139841610983257,0.0,0.0,0.0,-0.0037412935323382066,0.0023716267101181764,0.00016728165024350065
ASN 228,R ASN 228,0.0,0.0,0.0,-0.0023084577114428277,0.0004618566354338313,3.257685529584558e-05,-0.2779601990049747,0.3249552260133588,0.022920574401886256,0.2788557213930349,0.32434332292184176,0.02287741408559307,0.0,0.0,0.0,-0.0014129353233832205,0.0014706521519503109,0.00010373180478311649
ARG 229,R ARG 229,0.0,0.0,0.0,-0.004751243781094492,0.0005443613678244505,3.83962904237766e-05,-114.37732338308459,2.2555971090395226,0.1590975532004356,114.33244278606963,2.251251724338037,0.1587910533955944,0.0,0.0,0.0,-0.04963184079602272,0.005459373343891002,0.00038507450534488134
LEU 230,R LEU 230,0.0,0.0,0.0,-0.00654228855721393,0.0007658460260654605,5.4018613690800234e-05,-1.205149253731344,0.16065477840022244,0.011331714361133153,1.2112636815920406,0.16020781008525675,0.011300187646994277,0.0,0.0,0.0,-0.0004278606965176044,0.0030150567266921664,0.00021266570437372955
ILE 231,R ILE 231,0.0,0.0,0.0,-0.0029203980099502497,0.0004389401990072036,3.096045449938317e-05,-0.5970199004975127,0.11960885506907527,0.008436558154083873,0.5954776119402988,0.11949641742488103,0.008428627414144884,0.0,0.0,0.0,-0.0044626865671639065,0.001742032536857942,0.00012287350125557813
GLY 232,R GLY 232,0.0,0.0,0.0,-0.001164179104477655,0.00037043801928331014,2.612868328488257e-05,-0.9529850746268649,0.08755009810236161,0.006175307786449095,0.9544179104477616,0.0874587861864393,0.006168867140491949,0.0,0.0,0.0,0.0002686567164177947,0.0014887514173474762,0.00010500842853293167
GLN 233,R GLN 233,0.0,0.0,0.0,-0.0052437810945273,0.0005775860142192533,4.0739776291079234e-05,-1.9013432835820903,0.41630645114009135,0.029363993016531517,1.923626865671642,0.41627744416677,0.029361947022385364,0.0,0.0,0.0,0.017039800995025674,0.004457472674842102,0.00031440588090093756
ILE 234,R ILE 234,0.0,0.0,0.0,-0.003666666666666702,0.0005309648903266028,3.745137575667107e-05,-0.7922537313432831,0.109462278191048,0.007720873802394996,0.7934228855721398,0.10919987276809548,0.007702365150929288,0.0,0.0,0.0,-0.0024975124378111874,0.002494021464575847,0.0001759147105895814
VAL 235,R VAL 235,0.0,0.0,0.0,-0.0015621890547263956,0.0004961174472564434,3.499342663732917e-05,-0.7085970149253733,0.09307340381952224,0.006564891733713693,0.708746268656716,0.09292965455134836,0.0065547524421047595,0.0,0.0,0.0,-0.0014129353233829213,0.0015909044459097663,0.00011221374761724062
SER 236,R SER 236,0.0,0.0,0.0,-0.0015621890547263264,0.0004961174472564741,3.4993426637331334e-05,-1.032820895522387,0.4511923482127844,0.03182465447208335,1.0375771144278607,0.4515656073979826,0.03185098214506921,0.0,0.0,0.0,0.003194029850746487,0.0020362789639461064,0.0001436280439884475
SER 237,R SER 237,0.0,0.0,0.0,-0.002447761194029843,0.00049726361937186,3.507427138499202e-05,-0.5082537313432834,0.22651359397886378,0.015977037044536613,0.5128855721393033,0.22554972500216783,0.015909050968839156,0.0,0.0,0.0,0.002184079601990078,0.0032015147648703753,0.00022581744035078902
ILE 238,R ILE 238,0.0,0.0,0.0,-0.0020248756218905297,0.0003517944185007612,2.481366507730369e-05,-0.28793034825870634,0.12086699702371428,0.008525300645267112,0.2873980099502489,0.12083898581812076,0.008523324887161081,0.0,0.0,0.0,-0.0025572139303484498,0.0012370564480759653,8.725523422199918e-05
THR 239,R THR 239,0.0,0.0,0.0,-0.001024875621890563,0.00027204424108441907,1.9188521276847455e-05,-0.7836218905472636,0.29953985659667787,0.021127912462537996,0.7840597014925369,0.29966986215914104,0.02113708234789006,0.0,0.0,0.0,-0.000587064676616603,0.0010898134583159668,7.686951449268644e-05
ALA 240,R ALA 240,0.0,0.0,0.0,-0.0009701492537313193,0.00026222256623093985,1.8495753747018432e-05,-0.8578159203980094,0.09311433588624594,0.006567778859094852,0.8599203980099503,0.09324094733826635,0.006576709342354861,0.0,0.0,0.0,0.0011343283582088508,0.0010635833881385815,7.501938799235823e-05
SER 241,R SER 241,0.0,0.0,0.0,-0.0015671641791044485,0.000495468437991012,3.494764905332681e-05,-0.6867064676616914,0.15562043506209486,0.010976619160905629,0.6897313432835827,0.1553204277815847,0.01095545827890228,0.0,0.0,0.0,0.001457711442786013,0.001482720619046967,0.0001045830488187925
LEU 242,R LEU 242,0.0,0.0,0.0,-0.0013631840796019758,0.0004809172526804039,3.392128757688846e-05,-0.6968457711442785,0.06258058362855874,0.0044140940300276274,0.6954925373134327,0.06263612991061107,0.0044180119626799135,0.0,0.0,0.0,-0.002716417910447576,0.0008250910424528689,5.819743494783317e-05
ARG 243,R ARG 243,0.0,0.0,0.0,-0.0011542288557213687,0.0003611679883160415,2.547482571471893e-05,-86.56842288557215,0.8661838046014403,0.06109589491033467,86.55753233830845,0.865352969253379,0.06103729230330913,0.0,0.0,0.0,-0.012044776119402663,0.0014327321687211906,0.00010105713539070733
PHE 244,R PHE 244,0.0,0.0,0.0,-0.0024527363184079576,0.0004977611318718365,3.5109363211061344e-05,-0.5036517412935326,0.1337728754212157,0.009435611119915291,0.5024925373134328,0.13368564595482205,0.009429458427745847,0.0,0.0,0.0,-0.0036119402985076393,0.0010166067430760453,7.17059109280977e-05
ASP 245,R ASP 245,0.0,0.0,0.0,-0.0014975124378109582,0.0004999938119960966,3.526684432478749e-05,89.39821393034826,1.4946445255365854,0.10542409633542853,-89.37756716417908,1.4908225105399724,0.10515451218326784,0.0,0.0,0.0,0.019149253731342526,0.004061420473061587,0.00028647051248323444
GLY 246,R GLY 246,0.0,0.0,0.0,-0.0010945273631840788,0.00032479599490445695,2.2909343105429034e-05,-0.9178258706467659,0.0687649723352165,0.004850307176128275,0.91918407960199,0.06883581262522509,0.004855303864926647,0.0,0.0,0.0,0.00026368159203981836,0.0008376253915840572,5.908153976856564e-05
ALA 247,R ALA 247,0.0,0.0,0.0,-0.001820895522388062,0.0003962023630261669,2.794595997533236e-05,-0.809318407960199,0.13973332138016717,0.009856028562486146,0.8099303482587066,0.1395172027923549,0.009840784732644253,0.0,0.0,0.0,-0.0012089552238805368,0.0007955844580157752,5.6116200950666605e-05
LEU 248,R LEU 248,0.0,0.0,0.0,-0.0024427860696517624,0.0004967157800735729,3.503562978026783e-05,0.6272338308457709,0.08213561198390887,0.005793399381871307,-0.6263184079601991,0.08217217762463562,0.005795978523309074,0.0,0.0,0.0,-0.0015273631840798337,0.0008525627228862245,6.013513788322675e-05
ASN 249,R ASN 249,0.0,0.0,0.0,-0.0011094527363184022,0.00032775460879605435,2.311802763917469e-05,1.5540049751243783,0.19523542358397256,0.013770845008525143,-1.5519950248756211,0.1951224261054586,0.013762874780917853,0.0,0.0,0.0,0.0009004975124381515,0.0007531358993095123,5.3122110472368724e-05
VAL 250,R VAL 250,0.0,0.0,0.0,-0.0011592039800995195,0.00036586619524081793,2.5806211680397687e-05,0.5492388059701491,0.1299917436588576,0.009168910648758995,-0.5478656716417911,0.13001533344577593,0.009170574544037182,0.0,0.0,0.0,0.00021393034825864534,0.0007458041672215578,5.2604969963879866e-05
ASP 251,R ASP 251,0.0,0.0,0.0,-0.0006716417910447768,0.00046961590216573946,3.312415177300847e-05,85.06509452736316,0.7341508690519104,0.05178300968645449,-85.05425373134327,0.7334620694099425,0.051734425505687784,0.0,0.0,0.0,0.01016915422885401,0.0011638176076905029,8.208936472435382e-05
LEU 252,R LEU 252,0.0,0.0,0.0,-0.0006666666666666612,0.0004714045207910264,3.325031120358739e-05,0.36236815920398024,0.09825570144658602,0.006930422824846078,-0.36224875621890545,0.09811298092411674,0.006920356095364403,0.0,0.0,0.0,-0.0005472636815919332,0.0008575128765544925,6.048429480200066e-05
THR 253,R THR 253,0.0,0.0,0.0,-0.00043283582089551835,0.0004954684379909754,3.4947649053324225e-05,0.00748756218905451,0.2506714785208089,0.017681002839544532,-0.007611940298507494,0.25050922994031577,0.017669558707051523,0.0,0.0,0.0,-0.0005572139303486193,0.0008333593223840435,5.878063444784773e-05
GLU 254,R GLU 254,0.0,0.0,0.0,-0.0007412935323383224,0.0004379240016848908,3.088877746676911e-05,85.39021890547268,0.74860763745649,0.052802711507819816,-85.37812935323386,0.7477583569447274,0.052742807879259224,0.0,0.0,0.0,0.011348258706469742,0.0012960366114588473,9.141537418847315e-05
PHE 255,R PHE 255,0.0,0.0,0.0,-0.0013681592039800792,0.0004823048874983695,3.401916379041494e-05,0.26613930348258713,0.09108631572825682,0.006424733346363803,-0.26675621890547274,0.09103372768239794,0.00642102407160449,0.0,0.0,0.0,-0.0019850746268657293,0.0008071669757671251,5.693316876231851e-05
GLN 256,R GLN 256,0.0,0.0,0.0,-0.0006417910447761228,0.0004794739822151954,3.381948712737516e-05,1.0453482587064682,0.2349790254415597,0.016574142541393017,-1.044900497512438,0.2347316877279939,0.016556696684203003,0.0,0.0,0.0,-0.0001940298507454983,0.0007643578770990928,5.3913647755883034e-05
THR 257,R THR 257,0.0,0.0,0.0,-0.0005174129353233863,0.000499696697691136,3.524588749754621e-05,0.2184875621890546,0.11959151492608405,0.008435335074700151,-0.21829353233830848,0.11956583318670953,0.008433523624472606,0.0,0.0,0.0,-0.00032338308457731965,0.0007530372976514274,5.311515564764406e-05
ASN 258,R ASN 258,0.0,0.0,0.0,-0.0009701492537313701,0.00024250860909359972,1.7105238423213714e-05,0.8696517412935324,0.16864068225341583,0.011894996588284978,-0.8681641791044777,0.16843085567889404,0.01188019656284202,0.0,0.0,0.0,0.0005174129353219651,0.0006845452960325745,4.8284102341320274e-05
LEU 259,R LEU 259,0.0,0.0,0.0,-0.0013880597014925458,0.00048730829006913,3.4372076597181094e-05,0.5669950248756223,0.08680082407342085,0.006122458071310087,-0.566094527363184,0.08666970538052522,0.006113209671790983,0.0,0.0,0.0,-0.00048756218905475,0.0008171632325428516,5.763825035149406e-05
VAL 260,R VAL 260,0.0,0.0,0.0,-0.0005820895522388146,0.0004932152728912995,3.4788723040838024e-05,-0.45901492537313404,0.0591747120263611,0.004173862369748887,0.45865174129353187,0.059040150850003935,0.004164371156168057,0.0,0.0,0.0,-0.0009452736318409791,0.0007674925573729088,5.413475105470849e-05
PRO 261,R PRO 261,0.0,0.0,0.0,-0.0005721393034825903,0.0004947685528538055,3.489828296201349e-05,-0.8827711442786067,0.067545064103612,0.00476426148383707,0.8818557213930355,0.06744567800971424,0.0047572513292762604,0.0,0.0,0.0,-0.0014875621890549978,0.000766911832332101,5.4093789868553185e-05
TYR 262,R TYR 262,0.0,0.0,0.0,-0.0006467661691542277,0.0004779745721184248,3.371372689356203e-05,0.673587064676617,0.22175669880415724,0.0156415115288788,-0.6732189054726369,0.22166471440608793,0.01563502344968824,0.0,0.0,0.0,-0.00027860696517392194,0.0007275598484562987,5.131811493833965e-05
PRO 263,R PRO 263,0.0,0.0,0.0,-0.00030348258706467687,0.0004597617931203156,3.242909651167025e-05,0.2662487562189055,0.16193069523917358,0.011421710595988588,-0.26611442786069633,0.16185188192413527,0.011416151533365232,0.0,0.0,0.0,-0.00016915422885585742,0.0007270493636667635,5.1282108117513526e-05
ARG 264,R ARG 264,0.0,0.0,0.0,-0.00048258706467665436,0.0004996966976911709,3.524588749754867e-05,-86.5265721393035,1.3079378269694768,0.09225482120685423,86.5169303482587,1.3070515165015129,0.09219230568656744,0.0,0.0,0.0,-0.010124378109455406,0.0012214715602322829,8.615596099058025e-05
GLY 265,R GLY 265,0.0,0.0,0.0,-0.00023383084577115166,0.00042326585184385834,2.9854871294072047e-05,0.3340199004975126,0.22032224161721295,0.015540332720083996,-0.3335572139303483,0.22007481306019894,0.01552288045529119,0.0,0.0,0.0,0.00022885572139301404,0.0008209708995997952,5.79068224780205e-05
HIE 266,R HIE 266,0.0,0.0,0.0,-0.0008756218905473087,0.0003300124169508003,2.3277281147514674e-05,0.08066666666666675,0.745217543671881,0.052563592728987474,-0.08019402985074621,0.7445126471426807,0.05251387316133694,0.0,0.0,0.0,-0.000402985074626554,0.0010083191494957599,7.112134914831048e-05
PHE 267,R PHE 267,0.0,0.0,0.0,-0.0011094527363183918,0.0003122063978057218,2.2021341393527134e-05,1.028621890547264,0.20219742167433394,0.014261906491590376,-1.0263134328358212,0.20220657450929244,0.014262552082791442,0.0,0.0,0.0,0.001199004975124235,0.0007125031238302758,5.0256095467924095e-05
PRO 268,R PRO 268,0.0,0.0,0.0,-0.0011542288557214759,0.0004003661599747584,2.8239651567633803e-05,0.2980348258706469,0.15859615405390817,0.0111865101953959,-0.29598009950248766,0.1582930703517469,0.011165132319340134,0.0,0.0,0.0,0.0009004975124377979,0.0008922272155801267,6.293285548591667e-05
LEU 269,R LEU 269,0.0,0.0,0.0,-0.0027661691542288213,0.0005816854488782074,4.102892811749844e-05,-1.2245820895522388,0.1810908199008201,0.012773161588928245,1.226746268656717,0.1814314291436341,0.012797186312542223,0.0,0.0,0.0,-0.0006019900497513942,0.0013273982407149979,9.3627452958674e-05
ALA 270,R ALA 270,0.0,0.0,0.0,-0.002089552238805958,0.00048040229669946057,3.388496538253661e-05,0.6001890547263683,0.15306378236617754,0.010796286783871794,-0.592054726368159,0.15346048801934092,0.010824268243196307,0.0,0.0,0.0,0.0060447761194030196,0.0019706768477948827,0.00013900082748661627
THR 271,R THR 271,0.0,0.0,0.0,-0.006218905472636859,0.0009420211128920347,6.644504620246344e-05,-1.1178955223880607,0.1650401851558198,0.011641037104014882,1.1424477611940291,0.16716565653221022,0.011790956295711872,0.0,0.0,0.0,0.018333333333333274,0.006428584590262723,0.00045343739569179547
TYR 272,R TYR 272,0.0,0.0,0.0,-0.013651741293532338,0.001367028026272115,9.64227225086869e-05,1.2703532338308459,0.37358530445330934,0.02635067566453414,-1.2259353233830843,0.3723728281979235,0.026265154183427234,0.0,0.0,0.0,0.030766169154228955,0.00911944234085618,0.000643235867419818
ALA 273,R ALA 273,0.0,0.0,0.0,-0.01436815920398011,0.001837633426848215,0.00012961666811826006,-0.9741144278606969,0.10316065739719793,0.007276391742420444,1.0771691542288555,0.10043448518665271,0.007084102380742082,0.0,0.0,0.0,0.08868656716417911,0.017188630647582755,0.0012123925269885234
PRO 274,R PRO 274,0.0,0.0,0.0,-0.04405970149253732,0.005277042921982566,0.000372213908971805,-0.9433034825870644,0.2639599555748491,0.018618299742695018,1.0495074626865675,0.25521196184092876,0.018001263839917098,0.0,0.0,0.0,0.06214427860696511,0.021158583396467433,0.0014924114036476833
VAL 275,R VAL 275,0.0,0.0,0.0,-0.025587064676616953,0.0055943852307688054,0.0003945975095946869,1.0175422885572145,0.21568995957030437,0.01521359673676325,-0.9124378109452732,0.2086255122018344,0.014715309038781838,0.0,0.0,0.0,0.07951741293532362,0.032589119224283244,0.002298659236954135
ILE 276,R ILE 276,0.0,0.0,0.0,-0.1251044776119402,0.02852447722301912,0.002011961495391498,-1.892582089552239,0.26584348905745797,0.01875115395112312,2.0224626865671653,0.255697484992679,0.018035510002565588,-0.00016165970149253765,0.0015667175341010332,0.00011050773439669576,0.004614459701492981,0.04623281508729822,0.0032610113430627057
SER 277,R SER 277,0.0,0.0,0.0,-0.0604477611940298,0.019535871011597716,0.0013779540970009529,-0.956452736318408,1.3266652425071646,0.09357575125144126,0.9195472636815913,1.299184818661216,0.09163743160327367,-9.528358208955183e-06,0.00013475133406253432,9.504626271210598e-06,-0.09736276218905449,0.06882081645606201,0.004854246116709262
ALA 278,R ALA 278,0.0,0.0,0.0,-0.06943781094527361,0.02062788923068751,0.001454979123328223,-0.4704477611940297,0.5025436972732988,0.03544669936490919,0.5700248756218903,0.5005084523002479,0.03530314425301522,0.0,0.0,0.0,0.030139303482587,0.04454379585047285,0.0031418771116831445
GLU 279,R GLU 279,0.0,0.0,0.0,-0.4909950248756222,0.31221725911722226,0.022022107491372067,157.83614427860704,6.798584953298496,0.4795352090851327,-156.32611442786072,6.476717562154284,0.45683243376199123,-0.07264771343283587,0.05875960452910632,0.004144582944419018,0.9463871124378137,0.3437173235270645,0.02424395072444664
LYS 280,R LYS 280,0.0,0.0,0.0,-0.8792985074626871,0.7382943570551402,0.05207526879619857,-178.98604975124374,11.54144065339145,0.8140704565561856,179.074895522388,10.513058174628728,0.7415339492740771,-0.3397155940298508,0.12954023598173683,0.009137063752700632,-1.1301683303482568,1.3638099329956552,0.0961957357102894
ALA 281,R ALA 281,0.0,0.0,0.0,-0.32902487562189053,0.08955414370555526,0.006316662264468428,-1.557696517412936,0.4148057777700937,0.02925814367829516,1.7653830845771141,0.41552179928857874,0.029308647942187543,-0.009343988059701486,0.0154148842167942,0.001087282100128369,-0.13068229651741287,0.10797262518339124,0.007615801780584869
TYR 282,R TYR 282,0.0,0.0,0.0,-3.138512437810943,0.8029157753977824,0.056633312208053274,-1.967457711442787,2.988890444463914,0.2108200771284279,4.935457711442786,2.537497407680023,0.17898126717596624,-0.5114808716417913,0.1714904130562861,0.012096001101103152,-0.6819933094527364,1.3401749458471537,0.09452865225368241
HIE 283,R HIE 283,0.0,0.0,0.0,-7.283786069651744,1.3078964041486716,0.09225189946634908,-7.163860696517411,1.5425696886287268,0.10880447670306355,12.03244278606965,1.563529333933324,0.11028285609561844,-1.1773785313432836,0.09094482821207556,0.006414753586440085,-3.5925825114427834,1.127051460793731,0.0794960806717887
GLU 284,R GLU 284,0.0,0.0,0.0,-2.3239552238805965,0.77064565744471,0.05435715358590933,102.50925870646763,12.90391821372146,0.9101722139446345,-101.83002985074627,11.703806110906564,0.8255228329187017,-0.4254793074626865,0.08987383422847914,0.0063392114953460185,-2.07020567562189,1.7407458234602204,0.1227827434901832
GLN 285,R GLN 285,0.0,0.0,0.0,-4.547701492537318,1.0425853391930182,0.07353829981582449,-6.267199004975125,3.1624877952214137,0.22306469015657485,10.589268656716417,2.2512517728452788,0.15879105681703143,-0.8521581134328361,0.12618179121671658,0.008900177323589602,-1.0777899542288552,1.2313145791057112,0.08685023401149886
LEU 286,R LEU 286,0.0,0.0,0.0,-1.1717363184079603,0.2944079903813337,0.020765938528921408,0.15309950248756235,0.7452468688776168,0.05256566116951747,0.5035174129353236,0.7449471856435743,0.05254452314398964,-0.1172136358208955,0.04118979444362373,0.002905304092892685,-0.6323330388059706,0.22730113695903437,0.01603258604337297
SER 287,R SER 287,0.0,0.0,0.0,-0.3135671641791046,0.06883245731858802,0.004855067199844014,-2.79792039800995,0.7203584539111332,0.05081016773128959,2.9134676616915423,0.7187361005873957,0.050695735750862406,-0.01143385074626865,0.025080243447682827,0.0017690239760489417,-0.20945375124378124,0.1974954990063655,0.013930258437594606
VAL 288,R VAL 288,0.0,0.0,0.0,-0.06491044776119405,0.008394024189152242,0.000592068816122956,-0.611950248756219,0.21929597327122266,0.015467945332230126,0.6201691542288557,0.22520688386698026,0.015884868819675102,0.0,0.0,0.0,-0.05669154228855728,0.036920842825357784,0.0026041954620670497
ALA 289,R ALA 289,0.0,0.0,0.0,-0.1106766169154229,0.02775837286615743,0.0019579246604512416,-0.9177014925373135,0.33863543914442573,0.023885502237487186,1.0948457711442785,0.35044033579166867,0.02471815544706685,-0.0005647522388059692,0.003884053501958625,0.0002739600109366752,0.0659029094527362,0.06065865265864187,0.004278531471666255
GLU 290,R GLU 290,0.0,0.0,0.0,-0.18426368159203982,0.668922773375727,0.04718217455485437,102.35739303482585,6.542498220476384,0.46147224365756984,-102.31612437810942,5.74973774348562,0.40555523097042917,-0.235940167164179,0.06313844674103085,0.004453442660090771,-0.3789351920398013,0.990484047128912,0.06986335802202594
ILE 291,R ILE 291,0.0,0.0,0.0,-0.07540796019900504,0.009457563574966561,0.0006670851004306636,-0.05600000000000003,0.18335182177241566,0.012932640364686047,0.030781094527363162,0.1926207880806017,0.013586422839588056,0.0,0.0,0.0,-0.10062686567164171,0.05098126740768975,0.0035959413456928806
THR 292,R THR 292,0.0,0.0,0.0,-0.03143283582089548,0.004463975919832756,0.0003148645844352388,-0.8018855721393042,0.22682827537203884,0.015999232958643445,0.9170398009950249,0.2294423878910651,0.01618361823910907,0.0,0.0,0.0,0.08372139303482581,0.05127209622002743,0.0036164548284676554
ASN 293,R ASN 293,0.0,0.0,0.0,-0.17619402985074625,0.06680734285155107,0.0047122266387503815,0.504298507462686,1.4106228399063416,0.09949766357579434,0.12776119402985084,1.3011434399901574,0.09177558210002326,-0.02176853731343283,0.028427478958664702,0.00200511976534067,0.43409713432835756,0.267918194272489,0.01889749237388523
ALA 294,R ALA 294,0.0,0.0,0.0,-0.046482587064676555,0.014343023865475809,0.0010116789001668608,0.8410696517412934,0.19686216387753436,0.013885586421945578,-0.8246865671641792,0.2042922895529888,0.014409667078991597,-0.00017828059701492462,0.0010597622104782977,7.474986290134844e-05,-0.030277783084577178,0.04483115042925241,0.00316214554091705
CYS 295,R CYS 295,0.0,0.0,0.0,-0.015656716417910412,0.0026610451625990565,0.00018769565390409752,0.01460696517412931,0.3572266860483944,0.02519682768719309,0.026915422885572148,0.3543471859209478,0.024993723408117216,0.0,0.0,0.0,0.02586567164179095,0.02046394391773714,0.001443415312555212
PHE 296,R PHE 296,0.0,0.0,0.0,-0.021835820895522398,0.004208249473309958,0.0002968270316438434,0.2036716417910448,0.25784250590724633,0.018186808112367094,-0.16480099502487564,0.2573555532624657,0.018152461121054415,0.0,0.0,0.0,0.017034825870646975,0.013453209167703341,0.0009489162105668253
GLU 297,R GLU 297,0.0,0.0,0.0,-0.048771144278606945,0.01642251103942018,0.0011583546163044455,135.95169154228856,3.1246795329231962,0.2203979009510469,-135.54025870646765,3.049119940359578,0.21506833821596588,0.0,0.0,0.0,0.36266169154228856,0.09919153277499439,0.006996431277313675
PRO 298,R PRO 298,0.0,0.0,0.0,-0.015457711442786024,0.0036622931043823323,0.0002583182385165254,-0.961985074626866,0.21299320236769295,0.015023382149773543,0.9550796019900499,0.21346665679683993,0.015056777050364309,0.0,0.0,0.0,-0.022363184079602076,0.00937034795017837,0.0006609333845727915
ALA 299,R ALA 299,0.0,0.0,0.0,-0.012228855721393015,0.002873340002545603,0.00020266977736666745,-0.600741293532338,0.3591491918773976,0.025332430792988088,0.6310298507462689,0.35801197776521493,0.02525221789415603,0.0,0.0,0.0,0.01805970149253735,0.008531266341143628,0.0006017491311447683
ASN 300,R ASN 300,0.0,0.0,0.0,-0.02140796019900497,0.004338046000550671,0.0003059821727881342,1.3997860696517415,0.4023319574493803,0.028378308230672847,-1.3108855721393038,0.3899753428112997,0.027506739834490417,0.0,0.0,0.0,0.06749253731343405,0.022074978384508507,0.0015570489223686397
GLN 301,R GLN 301,0.0,0.0,0.0,-0.008000000000000007,0.001209415795813873,8.53056129327453e-05,-0.11052238805970226,0.3761725823180494,0.02653316817442438,0.15856218905472644,0.3790393294853457,0.02673537292904713,0.0,0.0,0.0,0.040039800995023474,0.010816810574525942,0.0007629589916314798
MET 302,R MET 302,0.0,0.0,0.0,-0.005601990049751259,0.0007922485287107573,5.588090263965575e-05,-0.167452736318408,0.439266506447444,0.03098347045162273,0.1669253731343283,0.43959340033138644,0.031006527768411712,0.0,0.0,0.0,-0.006129353233830986,0.0019117817689113426,0.00013484668891800114
VAL 303,R VAL 303,0.0,0.0,0.0,-0.0033084577114427852,0.0006021339411107888,4.247125355221543e-05,0.8490845771144283,0.2357494407561989,0.016628483447850124,-0.8402089552238806,0.236363633588139,0.016671805269980196,0.0,0.0,0.0,0.005567164179104578,0.002792441186312512,0.00019696361483085136
LYS 304,R LYS 304,0.0,0.0,0.0,-0.005915422885572122,0.0014413271058794869,0.00010166337551502578,-132.35971144278602,4.857447038073963,0.34261789725708036,132.2872089552239,4.85566180845836,0.3424919768688137,0.0,0.0,0.0,-0.0784179104477643,0.010310815343444623,0.0007272688398426232
CYS 305,R CYS 305,0.0,0.0,0.0,-0.002621890547263676,0.0006037349818575892,4.2584182259372095e-05,0.17850248756218898,0.47626521860358806,0.03359315839279777,-0.17474626865671647,0.4742379278772639,0.03345016433020942,0.0,0.0,0.0,0.001134328358208943,0.002738497549296703,0.0001931587240435945
ASP 306,R ASP 306,0.0,0.0,0.0,-0.005427860696517434,0.001187002538064172,8.372470362365926e-05,126.05328358208946,2.839554042170965,0.20028669946388514,-125.95061194029851,2.822818738513345,0.19910628215738868,0.0,0.0,0.0,0.0972437810945304,0.01695781343362464,0.0011961119359955182
PRO 307,R PRO 307,0.0,0.0,0.0,-0.004850746268656737,0.0009344761697014238,6.591286694232347e-05,-1.012542288557214,0.1285739597937735,0.009068907885411783,1.0159552238805973,0.12834756521876736,0.009052939243318308,0.0,0.0,0.0,-0.0014378109452738337,0.0022007152125720223,0.0001552264826940999
ARG 308,R ARG 308,0.0,0.0,0.0,-0.0156865671641791,0.004100269212944861,0.00028921069131906425,-135.0285223880597,3.268490701138379,0.23054155865225515,134.99338308457706,3.2732053101694865,0.23087410153331306,0.0,0.0,0.0,-0.050825870646767767,0.01587841011638381,0.0011199766962396137
HIE 309,R HIE 309,0.0,0.0,0.0,-0.003597014925373119,0.0009472615912013546,6.681468104251152e-05,-0.29656218905472637,1.1893664843908387,0.08389144354142321,0.29804477611940283,1.1891489171877634,0.08387609753413883,0.0,0.0,0.0,-0.0021144278606961718,0.0023798157870136057,0.00016785926319211266
GLY 310,R GLY 310,0.0,0.0,0.0,-0.0013432835820895452,0.0004748051856891509,3.3490175611277025e-05,1.1577064676616915,0.13146302057637466,0.009272686521107456,-1.1522537313432837,0.13043173734933677,0.009199945410817489,0.0,0.0,0.0,0.004109452736318482,0.0018736083257217258,0.0001321541418383988
LYS 311,R LYS 311,0.0,0.0,0.0,-0.002721393034825866,0.000632447704758978,4.460942158115783e-05,-105.15014925373133,2.823981022165595,0.19918826332523853,105.12390049751244,2.8217486180968976,0.1990308016829705,0.0,0.0,0.0,-0.02897014925373343,0.0039498226520547,0.0002785990091045764
TYR 312,R TYR 312,0.0,0.0,0.0,-0.0052288557213929915,0.0009709016090251083,6.848211933559189e-05,-0.669283582089552,0.35895648120920576,0.02531883803049426,0.6709651741293525,0.35833236438294835,0.025274816223775833,0.0,0.0,0.0,-0.003547263681591662,0.0021577132208445314,0.00015219335606028256
MET 313,R MET 313,0.0,0.0,0.0,-0.001422885572139319,0.0004940175756141864,3.4845313111656e-05,-0.945532338308458,0.18723659494493058,0.013206651137269897,0.9439353233830844,0.18708678060896614,0.013196084048763369,0.0,0.0,0.0,-0.0030199004975125726,0.0008693807426387014,6.132138953321004e-05
ALA 314,R ALA 314,0.0,0.0,0.0,-0.0010646766169154188,0.0003005732829252556,2.120080473555551e-05,0.63555223880597,0.12239394234133445,0.008633003063811031,-0.6336368159203982,0.12212522094088912,0.008614048917641882,0.0,0.0,0.0,0.0008507462686566895,0.0008089129984758511,5.7056323708597454e-05
CYS 315,R CYS 315,0.0,0.0,0.0,-0.002313432835820928,0.0004848640951468611,3.419967637990847e-05,-0.47439800995024856,0.18367568432148382,0.012955483867598648,0.4805223880597014,0.18307546970642338,0.012913147992867935,0.0,0.0,0.0,0.0038109452736317523,0.0019275637710676169,0.00013595986552104102
CYS 316,R CYS 316,0.0,0.0,0.0,-0.0020199004975124096,0.00039850715212937543,2.8108527264275043e-05,0.371820895522388,0.2569094111423838,0.018120992682209455,-0.3638358208955225,0.2578676970165603,0.018188584956218414,0.0,0.0,0.0,0.0059651741293533745,0.0030458815019478364,0.0002148399163823709
LEU 317,R LEU 317,0.0,0.0,0.0,-0.006233830845771125,0.0006464982223381989,4.560046867866259e-05,-0.975064676616915,0.15236259055626294,0.010746828526971874,0.9867462686567164,0.1517697598288753,0.01070501347152096,0.0,0.0,0.0,0.005447761194029993,0.003589441046674212,0.00025317965056545537
LEU 318,R LEU 318,0.0,0.0,0.0,-0.0037761194029850144,0.00044006655497502153,3.1039901523762826e-05,0.7319452736318407,0.10703201729584483,0.007549456415612581,-0.7245273631840792,0.10858625888857208,0.007659084164954107,0.0,0.0,0.0,0.003641791044776443,0.002851384367646581,0.00020112114628472575
TYR 319,R TYR 319,0.0,0.0,0.0,-0.014273631840796115,0.0012417894501838517,8.75890744506639e-05,-1.6575422885572135,0.11094066117178164,0.00782515089779704,1.6710995024875632,0.11125404593123689,0.007847255354412906,0.0,0.0,0.0,-0.0007164179104478657,0.0052777745860891935,0.00037226551657879405
ARG 320,R ARG 320,0.0,0.0,0.0,-0.010557213930348232,0.0011666852304158817,8.229163123608207e-05,-102.1580149253731,1.1696684459336466,0.08250205103474376,102.16324875621888,1.1676921780598501,0.0823626558466893,0.0,0.0,0.0,-0.0053233830845751005,0.011503834554193302,0.0008114179268362897
GLY 321,R GLY 321,0.0,0.0,0.0,-0.007711442786069664,0.0013406460193556395,9.456187921707818e-05,-0.6077562189054727,0.14448968450718858,0.010191516550393749,0.6428756218905475,0.14649693747409762,0.010333097258406594,0.0,0.0,0.0,0.027407960199004888,0.008799182250471977,0.0006206464623511204
ASP 322,R ASP 322,0.0,0.0,0.0,-0.052686567164179104,0.015027545807341858,0.001059961355232284,118.97643283582082,2.964446248280923,0.20909591646734188,-118.6347611940298,2.9245209026683883,0.2062797997183978,-2.9373134328352234e-06,4.153988493656246e-05,2.929997572327496e-06,0.2889821373134327,0.05574853624734243,0.003932198563259714
VAL 323,R VAL 323,0.0,0.0,0.0,-0.01811442786069654,0.002128190504139694,0.0001501109841806833,-0.9258606965174122,0.1472264323604478,0.010384551860394432,0.961970149253731,0.14811935185017386,0.010447533545133728,0.0,0.0,0.0,0.017995024875621775,0.007693440711054079,0.0005426534676410052
VAL 324,R VAL 324,0.0,0.0,0.0,-0.01766169154228855,0.0029073547369636715,0.0002050689917463054,0.4123930348258708,0.24787221822624983,0.017483558241903105,-0.3887910447761193,0.2496489198922885,0.01760887711498601,0.0,0.0,0.0,0.005940298507462757,0.006296679841418224,0.0004441335520609558
PRO 325,R PRO 325,0.0,0.0,0.0,-0.006820895522388047,0.0008090047900219294,5.706279818505737e-05,0.6683283582089554,0.1829038886393449,0.01290104559752512,-0.6712338308457712,0.18435634985292904,0.013003494312445744,0.0,0.0,0.0,-0.009726368159203972,0.00398376696702302,0.00028099325647919926
LYS 326,R LYS 326,0.0,0.0,0.0,-0.018398009950248744,0.003504197343868786,0.0002471670233601193,-109.40475124378102,3.1186568144308207,0.21997309114263214,109.4721592039801,3.1414072257093126,0.22157778142805856,0.0,0.0,0.0,0.04900995024875434,0.02915219798336299,0.0020562375040206952
ASP 327,R ASP 327,0.0,0.0,0.0,-0.032189054726368155,0.004688726778982794,0.00033071728775143207,119.98799502487567,2.3276192575096015,0.1641776038672443,-119.55070149253723,2.2879598095280644,0.1613802420911294,0.0,0.0,0.0,0.40510447761194396,0.0446262982709061,0.003147696383738176
VAL 328,R VAL 328,0.0,0.0,0.0,-0.010228855721393017,0.0011791569566590781,8.317131897886479e-05,0.4243582089552242,0.20917159763811988,0.014753826935618658,-0.41855223880597026,0.21054595817763366,0.014850766853734168,0.0,0.0,0.0,-0.004422885572138964,0.005522930366451995,0.00038955747206692365
ASN 329,R ASN 329,0.0,0.0,0.0,-0.007895522388059694,0.0010528472888685662,7.426212193720544e-05,0.6270199004975122,0.5847868511650315,0.041247684168100957,-0.5938407960199005,0.584472917738295,0.041225541011478954,0.0,0.0,0.0,0.02528358208955221,0.00636956218997889,0.0004492742765640302
ALA 330,R ALA 330,0.0,0.0,0.0,-0.015427860696517396,0.002996850735164035,0.0002113815527430569,-0.19315920398009934,0.30420180936879215,0.02145674125745306,0.2237910447761194,0.2987017949525305,0.021068800151886138,0.0,0.0,0.0,0.015203980099502409,0.013133193830089757,0.0009263440690275002
ALA 331,R ALA 331,0.0,0.0,0.0,-0.014796019900497505,0.00238218597709215,0.00016802644351017793,0.5927910447761194,0.29438852406961047,0.020764565481158317,-0.5791542288557214,0.2933154128874591,0.020688874054392386,0.0,0.0,0.0,-0.0011592039800994852,0.00831318124732814,0.0005863665946640817
ILE 332,R ILE 332,0.0,0.0,0.0,-0.009925373134328364,0.0021852975445653404,0.00015413900424057227,0.6856766169154227,0.37920756586656484,0.026747239408439216,-0.6762835820895523,0.378414319487435,0.026691288122857718,0.0,0.0,0.0,-0.0005323383084579202,0.004561377880000326,0.00032173478899326174
ALA 333,R ALA 333,0.0,0.0,0.0,-0.011696517412935313,0.004767472479389562,0.0003362715812063949,0.14329353233830852,0.3260856622306447,0.023000309224873297,-0.10284577114427858,0.3239724684183243,0.02285125602577532,0.0,0.0,0.0,0.028751243781094518,0.013426335261437225,0.0009470206713702453
THR 334,R THR 334,0.0,0.0,0.0,-0.06100995024875622,0.02958216318331859,0.0020865649108967404,0.5350149253731349,0.49846210730009266,0.035158806205575856,-0.36246268656716407,0.5027201825479467,0.03545914767638284,-0.0004196059701492537,0.005934124538377946,0.00041856087271038123,0.11112268258706515,0.03851479078102861,0.0027166238823109687
ILE 335,R ILE 335,0.0,0.0,0.0,-0.034970149253731354,0.009197074187455728,0.0006487115956848177,1.505940298507463,0.2967499515571392,0.020931127733707953,-1.470019900497512,0.2936001267537901,0.02070895622213146,0.0,0.0,0.0,0.0009502487562189532,0.01970649089818429,0.001389988695899166
LYS 336,R LYS 336,0.0,0.0,0.0,-0.01984079601990051,0.005444841217497991,0.00038404948818084,-109.12234328358217,3.6069907809804462,0.2544175133806939,109.17742786069648,3.623228133239379,0.2555628079035929,0.0,0.0,0.0,0.03524378109452896,0.02449947250182202,0.0017280595520008444
THR 337,R THR 337,0.0,0.0,0.0,-0.07340298507462695,0.03504583766095452,0.002471942794824642,1.2581044776119408,0.7965980865357938,0.05618769679393704,-0.9738855721393035,0.7876126480851336,0.055553912832163,-0.0006497910447761192,0.004708766631736871,0.00033213078997968603,0.210166129353234,0.054756886372120714,0.003862252974064277
LYS 338,R LYS 338,0.0,0.0,0.0,-0.4191940298507461,0.5026677063915428,0.03545544629369718,-139.7691442786069,9.840336555548683,0.6940838248029364,141.0002338308458,9.627662646244458,0.6790829638494119,-0.3039161552238806,0.14593121960436206,0.01029319459648351,0.5079793671641792,0.9948754724228579,0.07017310527987146
ARG 339,R ARG 339,0.0,0.0,0.0,-0.19623383084577103,0.11022636161904482,0.007774768092003773,-131.92562189054732,4.138338107842259,0.29189586413071045,132.75663681592033,4.082217402083686,0.2879374147541405,-0.047285946268656745,0.05951306202321135,0.004197727738439297,0.5874951482587086,0.4900642732204992,0.03456646866050094
THR 340,R THR 340,0.0,0.0,0.0,-0.021865671641791044,0.009202361024731343,0.0006490845004342291,-0.2450945273631841,0.4507848942847619,0.03179591488790385,0.3304228855721394,0.44169995587337224,0.03115511274002194,0.0,0.0,0.0,0.06346268656716403,0.03132957293111491,0.0022098176913684115
ILE 341,R ILE 341,0.0,0.0,0.0,-0.01163184079601989,0.00269212618159684,0.00018988793995274795,0.3289353233830848,0.46185115389511444,0.03257646865791537,-0.3188258706467662,0.4605866306199455,0.03248727606308621,0.0,0.0,0.0,-0.0015223880597014972,0.008441236514821555,0.0005953989168154898
GLN 342,R GLN 342,0.0,0.0,0.0,-0.005437810945273609,0.0011706881014706461,8.257397199101461e-05,0.8009502487562195,1.2310906613366401,0.08683444006982614,-0.7891194029850743,1.230336780198049,0.08678126539422777,0.0,0.0,0.0,0.006393034825871196,0.00608396892287414,0.0004291300806769233
PHE 343,R PHE 343,0.0,0.0,0.0,-0.00397512437810942,0.0008946374842980775,6.310286273324145e-05,0.483691542288557,0.15816473677251197,0.011156080366592054,-0.4844875621890553,0.15800570269489048,0.01114486296764981,0.0,0.0,0.0,-0.004771144278606884,0.001402685123717483,9.893778024442021e-05
VAL 344,R VAL 344,0.0,0.0,0.0,-0.0013582089552238907,0.00047947398221521173,3.381948712737631e-05,-0.08528855721393001,0.13768630550924094,0.009711643195471065,0.08529353233830843,0.13761446039356887,0.009706575631735052,0.0,0.0,0.0,-0.0013532338308457623,0.000810136030620387,5.714258974471771e-05
ASP 345,R ASP 345,0.0,0.0,0.0,-0.0010995024875621875,0.0003597259200502597,2.537311006181513e-05,97.78766666666655,1.6942448099305907,0.11950281488757263,-97.76781094527357,1.6921948049226405,0.11935821868308805,0.0,0.0,0.0,0.018756218905471134,0.002411678392425134,0.00017010667809579805
TRP 346,R TRP 346,0.0,0.0,0.0,-0.0012935323383084687,0.0004553801759800919,3.2120041067647476e-05,-0.7774676616915422,0.16241176770039592,0.011455642831131936,0.7767960199004975,0.1622603803426312,0.01144496479022236,0.0,0.0,0.0,-0.0019651741293533202,0.0008187972580428516,5.775350562375668e-05
CYS 347,R CYS 347,0.0,0.0,0.0,-0.0009900497512437731,0.00039887964682242894,2.813480101414263e-05,0.5810746268656715,0.2897187852562095,0.020435187501234606,-0.5801194029850747,0.28938623620194165,0.020411731299486032,0.0,0.0,0.0,-3.4825870647020834e-05,0.0007149999787961337,5.043221003828436e-05
PRO 348,R PRO 348,0.0,0.0,0.0,-0.0013134328358208928,0.0004744922992066312,3.3468106300406356e-05,0.3247611940298508,0.22868763089408078,0.01613038178522292,-0.323805970149254,0.22847333942941556,0.016115266830711166,0.0,0.0,0.0,-0.00035820895522368205,0.000875904522455208,6.178154148245001e-05
THR 349,R THR 349,0.0,0.0,0.0,-0.00278606965174129,0.0006831336743560664,4.8184534225242675e-05,-0.7577014925373126,0.5346823025167737,0.037713581795738714,0.7631442786069659,0.5347173932335366,0.03771605690406132,0.0,0.0,0.0,0.0026567164179105585,0.0023172653217365135,0.0001634472935468014
GLY 350,R GLY 350,0.0,0.0,0.0,-0.0014676616915422853,0.0004989531378858092,3.519344083266462e-05,-0.047557213930348265,0.264338069308547,0.01864496982913099,0.05075124378109449,0.2634939326591872,0.01858542902064984,0.0,0.0,0.0,0.0017263681592039645,0.0015355655103570557,0.00010831044005940202
PHE 351,R PHE 351,0.0,0.0,0.0,-0.006348258706467667,0.001016338884964523,7.168701767363425e-05,-0.023945273631840774,0.16660926968904868,0.011751711793657332,0.020029850746268674,0.16613552911495505,0.011718296709958205,0.0,0.0,0.0,-0.010263681592039619,0.0030428325992364605,0.00021462486336630606
LYS 352,R LYS 352,0.0,0.0,0.0,-0.0021094527363183842,0.0003836979001922103,2.7063963171472553e-05,-89.01669651741295,0.8219528877564155,0.057976086582130215,89.00326865671641,0.8211424195021149,0.05791892055913386,0.0,0.0,0.0,-0.01553731343283648,0.001908308815051371,0.00013460172564008012
VAL 353,R VAL 353,0.0,0.0,0.0,-0.0032835820895522087,0.00047229629000222035,3.3313211753934724e-05,-0.93304975124378,0.11611868826171343,0.008190380768465084,0.9378855721393032,0.11574595547900429,0.008164090225048017,0.0,0.0,0.0,0.0015522388059705495,0.0014824034077701173,0.00010456067446044981
GLY 354,R GLY 354,0.0,0.0,0.0,-0.0015671641791044843,0.0004954684379910035,3.4947649053326204e-05,0.863199004975124,0.058397848040207985,0.0041190666090737335,-0.8608457711442786,0.05835575484824051,0.004116097584232558,0.0,0.0,0.0,0.000786069651741377,0.001448624317433201,0.00010217808113276627
ILE 355,R ILE 355,0.0,0.0,0.0,-0.005049751243781118,0.0005795112349675985,4.0875570892519765e-05,-0.9950348258706463,0.057449036736798714,0.004052142619760052,1.00210447761194,0.05727878954024358,0.0040401343083898145,0.0,0.0,0.0,0.002019900497512582,0.002022166216957856,0.00014263260756685906
ASN 356,R ASN 356,0.0,0.0,0.0,-0.003651741293532347,0.0005446341167523647,3.841552864983004e-05,-0.3141044776119395,0.07273665461941878,0.005130448044802809,0.32651741293532355,0.07218336893991589,0.005091422281967339,0.0,0.0,0.0,0.008761194029850938,0.0033639420382909303,0.00023727417687109445
TYR 357,R TYR 357,0.0,0.0,0.0,-0.006646766169154232,0.0008919775057119962,6.291524230984443e-05,1.2739701492537312,0.5026586817639921,0.03545480974554942,-1.256119402985075,0.5016056365299805,0.035380533661638326,0.0,0.0,0.0,0.011203980099502344,0.0025320206234181455,0.00017859496459915437
GLU 358,R GLU 358,0.0,0.0,0.0,-0.0053830845771144125,0.0007514579115604217,5.300375434214017e-05,99.47255223880595,1.312347453732691,0.09256585229735481,-99.42536815920396,1.3063757902158297,0.09214464362925474,0.0,0.0,0.0,0.04180099502487329,0.008123438173958882,0.0005729831501700275
PRO 359,R PRO 359,0.0,0.0,0.0,-0.012024875621890531,0.002346666548532816,0.000165521096188965,-1.2984477611940313,0.15915378997417248,0.011225842800556269,1.3304278606965172,0.15853306392708424,0.011182060160959977,0.0,0.0,0.0,0.01995522388059733,0.006997724226694366,0.000493581410428637
PRO 360,R PRO 360,0.0,0.0,0.0,-0.015149253731343265,0.003146127990662531,0.00022191075851438373,-0.07663184079601985,0.3084334899011964,0.02175522098857761,0.09008457711442787,0.31079173140448624,0.02192155851912574,0.0,0.0,0.0,-0.0016965174129351653,0.008560724722363577,0.0006038269651491465
THR 361,R THR 361,0.0,0.0,0.0,-0.00608457711442781,0.000929243497628145,6.554378271171218e-05,0.8885771144278602,0.3716401930740155,0.026213478086159984,-0.8695572139303475,0.37169742142598494,0.026217514662876428,0.0,0.0,0.0,0.012935323383084613,0.00380897029998513,0.00026866405020301216
VAL 362,R VAL 362,0.0,0.0,0.0,-0.008601990049751224,0.0010747189936554543,7.580483304548393e-05,-0.8015621890547268,0.3024227171755856,0.02133125376958441,0.8110497512437808,0.3004125149138325,0.02118946503435275,0.0,0.0,0.0,0.0008855721393035551,0.0038751460631781887,0.0002733317286474442
VAL 363,R VAL 363,0.0,0.0,0.0,-0.004084577114427855,0.0006211936393634885,4.381562101242838e-05,1.4425373134328363,0.1496717132327785,0.010557028674678566,-1.4367313432835827,0.15003292329460102,0.010582506468029619,0.0,0.0,0.0,0.0017213930348257253,0.001552398256895045,0.00010949773045674499
PRO 364,R PRO 364,0.0,0.0,0.0,-0.003796019900497516,0.0006093664270289256,4.298139377562711e-05,0.4415024875621893,0.7934856795340751,0.055968164530594056,-0.4388159203980098,0.7908710362413377,0.055783741812237414,0.0,0.0,0.0,-0.0011094527363183764,0.002890705675521799,0.00020389465749668685
GLY 365,R GLY 365,0.0,0.0,0.0,-0.0030099502487562265,0.0006981856354898913,4.924621770482442e-05,0.7129353233830851,0.40585616254118445,0.02862688649176191,-0.7025572139303482,0.40511911885013446,0.028574899438144074,0.0,0.0,0.0,0.00736815920398017,0.0027614584607369205,0.000194778261865642
GLY 366,R GLY 366,0.0,0.0,0.0,-0.0039502487562189095,0.0006597997870686615,4.653868871533171e-05,1.0835174129353227,0.3257741349619762,0.022978335785555724,-1.0564925373134324,0.32305077338263005,0.022786244670516764,0.0,0.0,0.0,0.02307462686567169,0.004240224694256933,0.0002990823898349493
ASP 367,R ASP 367,0.0,0.0,0.0,-0.011363184079601992,0.00136860237055983,9.653376819280608e-05,130.902039800995,2.9868475799882694,0.21067598457825898,-130.7543532338309,2.9642275678871517,0.2090804919416398,0.0,0.0,0.0,0.13632338308457942,0.024226129976311104,0.0017087794568011604
LEU 368,R LEU 368,0.0,0.0,0.0,-0.017552238805970153,0.002077720589599148,0.0001465511108852901,0.050074626865671684,0.30694927936464134,0.021650532849080587,0.018208955223880635,0.302324800001461,0.021324347224635807,0.0,0.0,0.0,0.05073134328358229,0.013004685825481137,0.0009172798132621576
ALA 369,R ALA 369,0.0,0.0,0.0,-0.02958706467661691,0.005162400598664274,0.00036412766295736485,-0.8702288557213929,0.26432858219714456,0.018644300659887505,0.9560398009950255,0.2678726184390856,0.018894277702457215,0.0,0.0,0.0,0.05622388059701484,0.012839794594909849,0.0009056492826044588
LYS 370,R LYS 370,0.0,0.0,0.0,-0.07107960199004977,0.0267052016071104,0.0018836396874195313,-112.81745273631836,3.4216331076548703,0.2413433911560994,113.09847761194037,3.43745196195916,0.24245916710924306,-0.0011341970149253726,0.005990213920032591,0.0004225171126550136,0.20881107661691675,0.09051295958719784,0.006384291922321647
VAL 371,R VAL 371,0.0,0.0,0.0,-0.12662686567164178,0.043129967587587414,0.003042153355002823,-1.050805970149254,0.23362743476059,0.016478808685267285,1.3151840796019905,0.2288770139348507,0.016143739834975423,-0.0032472358208955237,0.007935118644406422,0.0005597001147149894,0.13450400796019893,0.07564417006715994,0.005335528372213347
GLN 372,R GLN 372,0.0,0.0,0.0,-0.6669054726368158,0.4564250397767684,0.03219374007746299,-2.262174129353233,2.13349838941565,0.1504853735415709,2.8856915422885563,1.8763867135757757,0.13235011420759968,-0.20889603582089544,0.08960482930241621,0.006320237350821734,-0.2522840955223877,0.4805235103367276,0.03389351513329946
ARG 373,R ARG 373,0.0,0.0,0.0,-0.30629353233830864,0.174893424286526,0.01233603100629988,-123.97415422885565,3.4405343795736725,0.24267658408430723,124.96646268656714,3.5311826567159352,0.24907042057105025,-0.05746749850746269,0.04645088921514913,0.0032763931060638884,0.6285474268656726,0.3493363955804045,0.02464028950824833
ALA 374,R ALA 374,0.0,0.0,0.0,-0.013328358208955178,0.00184246260445109,0.00012995729204329912,-0.46320398009950253,0.11330552710137776,0.007991955679350439,0.4757014925373133,0.11534823091786815,0.008136036897496353,0.0,0.0,0.0,-0.0008308457711442837,0.013130847194331847,0.0009261785501031144
VAL 375,R VAL 375,0.0,0.0,0.0,-0.012104477611940341,0.0012514786680019982,8.827249918157677e-05,0.8995174129353233,0.08328982513141753,0.005874811300207465,-0.8804328358208955,0.08467154400738527,0.005972270235358757,0.0,0.0,0.0,0.006980099502487296,0.0075921930306716125,0.0005355120068936426
CYS 376,R CYS 376,0.0,0.0,0.0,-0.004263681592039833,0.0005136198510110798,3.622795101286116e-05,-0.5217512437810945,0.29277034589209416,0.0206504279928394,0.5309452736318406,0.2953876818304453,0.020835040635773912,0.0,0.0,0.0,0.004930348258706452,0.005724619466647584,0.00040378352432586604
MET 377,R MET 377,0.0,0.0,0.0,-0.006825870646766156,0.0009694473797343137,6.837954591012039e-05,0.23781592039800975,0.4920753096765853,0.03470831623526415,-0.22872636815920397,0.49712477762489427,0.03506447824323997,0.0,0.0,0.0,0.002263681592039618,0.007241060666795084,0.0005107450395490051
LEU 378,R LEU 378,0.0,0.0,0.0,-0.0029402985074626705,0.0004850172181872379,3.4210476846430146e-05,0.27005970149253744,0.22389913422427216,0.01579262727196262,-0.2741741293532338,0.22430235574642596,0.01582106832524972,0.0,0.0,0.0,-0.007054726368159074,0.0029459458692293484,0.00020779100034176682
SER 379,R SER 379,0.0,0.0,0.0,-0.0019601990049751094,0.00042133164895005574,2.9718443140939578e-05,0.14362686567164187,0.3596361277080803,0.025366776598325737,-0.14300995024875618,0.3592850832490422,0.02534201583131034,0.0,0.0,0.0,-0.0013432835820894411,0.0013917193504537375,9.816431423481198e-05
ASN 380,R ASN 380,0.0,0.0,0.0,-0.0014676616915422506,0.0004989531378857473,3.519344083266025e-05,0.9463631840796014,0.19765549313887604,0.013941543553587546,-0.944835820895522,0.19723367435342676,0.013911790750487202,0.0,0.0,0.0,5.970149253671474e-05,0.0010492441773629812,7.400797804681403e-05
THR 381,R THR 381,0.0,0.0,0.0,-0.0017363184079602612,0.0005326404498957172,3.756956061628955e-05,-0.573318407960199,0.21246608885861867,0.014986202429505005,0.574741293532338,0.21188362227735308,0.014945118404557022,0.0,0.0,0.0,-0.00031343283582110844,0.0011829084052623062,8.343592576140538e-05
THR 382,R THR 382,0.0,0.0,0.0,-0.001218905472636843,0.0004135043732374439,2.9166349680138854e-05,0.5294079601990047,0.17002248237733067,0.011992461254224597,-0.5289601990049748,0.16977863377213626,0.011975261499763886,0.0,0.0,0.0,-0.0007711442786071343,0.0007709677217235576,5.437987024862031e-05
ALA 383,R ALA 383,0.0,0.0,0.0,-0.0013731343283582224,0.0004836373655528072,3.411314954580748e-05,0.13590049751243785,0.19691660494543126,0.01388942639880195,-0.13450248756218905,0.1964200525875316,0.013854402295933073,0.0,0.0,0.0,2.487562189052243e-05,0.0009220235745859469,6.503452860524709e-05
ILE 384,R ILE 384,0.0,0.0,0.0,-0.0018457711442785853,0.0004897908248453408,3.454718109924277e-05,0.34837810945273645,0.1796361616311704,0.01267055790562126,-0.3482985074626867,0.17933539674346335,0.012649343586126422,0.0,0.0,0.0,-0.0017661691542288401,0.0009357731532122682,6.600434910564497e-05
ALA 385,R ALA 385,0.0,0.0,0.0,-0.000681592039800994,0.0004658587029142124,3.285913937101129e-05,-0.20069154228855707,0.12778162489110279,0.009013020890422729,0.2001641791044776,0.12756603171772166,0.008997814120457387,0.0,0.0,0.0,-0.0012089552238805314,0.0008500040403679888,5.9954662333565586e-05
GLU 386,R GLU 386,0.0,0.0,0.0,-0.0018258706467661724,0.00048307407339057655,3.407341798009979e-05,115.94422885572142,2.4151388755956096,0.17035076175910277,-115.89470149253728,2.409659886086937,0.16996430363617504,0.0,0.0,0.0,0.04770149253731142,0.005438982909125186,0.00038363627496812945
ALA 387,R ALA 387,0.0,0.0,0.0,-0.0009054726368159057,0.0003397685786858469,2.396542773825693e-05,0.06364179104477609,0.15151976717758117,0.010687380349462242,-0.06355721393034824,0.15119384927932586,0.010664391873395818,0.0,0.0,0.0,-0.0008208955223881245,0.0007107988596890683,5.013588594389753e-05
TRP 388,R TRP 388,0.0,0.0,0.0,-0.001378109452736266,0.0004849151415328053,3.420327691436159e-05,-0.1980348258706469,0.211355172014804,0.01490784439696819,0.1974378109452736,0.21097128465372222,0.014880767070255934,0.0,0.0,0.0,-0.0019751243781092505,0.0008431037833536824,5.946795573023173e-05
ALA 389,R ALA 389,0.0,0.0,0.0,-0.0004825870646765919,0.0004996966976911069,3.5245887497544163e-05,-0.49782089552238795,0.13113920203221435,0.009249846122061737,0.4970696517412936,0.13095730618853324,0.0092370161784734,0.0,0.0,0.0,-0.0012338308457711675,0.0007791114668996013,5.495428574427952e-05
ARG 390,R ARG 390,0.0,0.0,0.0,-0.002228855721393046,0.000506046213530414,3.5693747813552156e-05,-117.4059651741293,3.3628501036602048,0.23719715774063582,117.35364676616913,3.3551788779564125,0.23665607119879264,0.0,0.0,0.0,-0.054547263681593024,0.008090840283470844,0.0005706838722558298
LEU 391,R LEU 391,0.0,0.0,0.0,-0.0008855721393035165,0.0003481876260084151,2.4559261550124884e-05,0.26893532338308473,0.15148925974119454,0.010685228520811602,-0.2684925373134328,0.15121794489984053,0.010666091447424959,0.0,0.0,0.0,-0.00044278606965176984,0.0007109381364336266,5.014570976801405e-05
ASP 392,R ASP 392,0.0,0.0,0.0,-0.000601990049751235,0.0004894875174626317,3.452578744597763e-05,97.1538606965174,1.7261516713586365,0.12175335136998061,-97.1347313432836,1.724224552060419,0.12161742285515718,0.0,0.0,0.0,0.018527363184080683,0.0020297531924637784,0.00014316775155793197
HID 393,R HID 393,0.0,0.0,0.0,-0.0009601990049750915,0.00029659420021469477,2.092014188105223e-05,-0.5959154228855721,0.7266290381039459,0.051252460638216854,0.5950000000000001,0.7254978047359042,0.05117266958855074,0.0,0.0,0.0,-0.0018756218905467633,0.0012811114330138782,9.036263327026652e-05
LYS 394,R LYS 394,0.0,0.0,0.0,-0.0012835820895522488,0.0004507363841952563,3.179249325000808e-05,-112.97488059701504,3.175257383016341,0.2239653874333222,112.9300099502488,3.168963570215411,0.22352145610670515,0.0,0.0,0.0,-0.04615422885572232,0.006608534699385858,0.00046613009774612346
PHE 395,R PHE 395,0.0,0.0,0.0,-0.0007164179104478414,0.00045073638419531784,3.1792493250012425e-05,0.23747263681592032,0.14701081456653076,0.010369343353830383,-0.23712437810945267,0.14685244719276502,0.010358172980552312,0.0,0.0,0.0,-0.00036815920398033074,0.0007149999787965156,5.04322100383113e-05
ASP 396,R ASP 396,0.0,0.0,0.0,-0.0004875621890547047,0.0004998452769196351,3.525636746828916e-05,98.34673631840798,1.6903244662253911,0.11922629516306049,-98.32615422885578,1.688387977118175,0.1190897057528672,0.0,0.0,0.0,0.020094527363181895,0.0020408806753069407,0.0001439526236818286
LEU 397,R LEU 397,0.0,0.0,0.0,-0.0009203980099502391,0.0003211172052359127,2.264986128899167e-05,-0.6241592039800995,0.21178662999382755,0.014938277096361337,0.6232935323383085,0.2114225177291806,0.014912594597406431,0.0,0.0,0.0,-0.001786069651741111,0.000778444024722366,5.4907208002924314e-05
MET 398,R MET 398,0.0,0.0,0.0,-0.0006965174129352952,0.0004597617931202952,3.2429096511668805e-05,-0.1768855721393035,0.24064145588270783,0.016973539590069826,0.17672636815920398,0.24025018003367393,0.016945941119599083,0.0,0.0,0.0,-0.0008557213930346769,0.0008067375500227652,5.69028794057064e-05
TYR 399,R TYR 399,0.0,0.0,0.0,-0.0004676616915422835,0.0004989531378858016,3.519344083266409e-05,-0.6511243781094534,0.11988974807824186,0.00845637081933797,0.6504925373134329,0.11977720276629049,0.008448432485100936,0.0,0.0,0.0,-0.0010995024875624913,0.0007123988982950774,5.0248743965492826e-05
ALA 400,R ALA 400,0.0,0.0,0.0,-0.0002388059701492578,0.00042635393603241627,3.0072687958452205e-05,-0.9422935323383085,0.11958671954070546,0.008434996834294837,0.9413383084577116,0.11941213791619186,0.008422682795948822,0.0,0.0,0.0,-0.0011940298507463316,0.0007708392913177329,5.437081146625118e-05
LYS 401,R LYS 401,0.0,0.0,0.0,-0.0004676616915422818,0.0004989531378858004,3.5193440832664e-05,-100.21401990049743,2.444112086253023,0.1723943744705582,100.18985572139306,2.441013573853167,0.172175822256866,0.0,0.0,0.0,-0.0246318407960193,0.00329989915336955,0.00023275694006047123
ARG 402,R ARG 402,0.0,0.0,0.0,-0.0003731343283582192,0.0004836373655528385,3.411314954580969e-05,-89.07300995024873,1.3774865639043294,0.09716041087540436,89.06089054726364,1.376342560467841,0.09707971909455893,0.0,0.0,0.0,-0.012492537313434228,0.0014390412887397292,0.00010150214640520753
ALA 403,R ALA 403,0.0,0.0,0.0,-0.00031840796019899143,0.00046585870291419423,3.285913937101001e-05,-0.5347512437810946,0.13894881770363973,0.009800693939599786,0.5341592039800998,0.13880712316074487,0.00979069957713759,0.0,0.0,0.0,-0.0009104477611940417,0.0007992162196046595,5.6372365662122924e-05
PHE 404,R PHE 404,0.0,0.0,0.0,-0.0008059701492536824,0.0003954519790892795,2.7893031973322938e-05,-0.37361194029850747,0.10796917128042349,0.007615558161053279,0.37284079601990044,0.10780992361196157,0.007604325696574746,0.0,0.0,0.0,-0.0015771144278609007,0.0007499742163668696,5.289910255213592e-05
VAL 405,R VAL 405,0.0,0.0,0.0,-0.00030845771144278743,0.00046185663543383995,3.257685529584619e-05,-0.4441492537313433,0.08536982824200896,0.006021523407710257,0.4438208955223882,0.08526223967047662,0.006013934694985574,0.0,0.0,0.0,-0.0006368159203981901,0.0007278659674777514,5.1339706909310905e-05
HIE 406,R HIE 406,0.0,0.0,0.0,-0.00038308457711440114,0.0004861386467783185,3.428957632045186e-05,-0.6931044776119403,0.17094299195159818,0.012057388993481142,0.6923582089552239,0.17078371019053276,0.01204615412429577,0.0,0.0,0.0,-0.001129353233830958,0.0007552035603164303,5.3267952034999856e-05
TRP 407,R TRP 407,0.0,0.0,0.0,-0.0005970149253731879,0.0004904978126912371,3.45970481769996e-05,-1.3675621890547263,0.15544965227116636,0.010964573071621079,1.3661542288557214,0.15533430837306733,0.01095643734033706,0.0,0.0,0.0,-0.0020049751243779793,0.0007758642264527088,5.4725243062994084e-05
TYR 408,R TYR 408,0.0,0.0,0.0,-0.0005124378109452503,0.0004998452769196347,3.525636746828914e-05,-0.6765074626865669,0.3301904338122542,0.023289837488792216,0.6759552238805969,0.32975340248860274,0.02325901167597917,0.0,0.0,0.0,-0.0010646766169153906,0.0009200886934860613,6.48980526151459e-05
VAL 409,R VAL 409,0.0,0.0,0.0,-0.00014427860696516543,0.0003513720116021594,2.4783870791899965e-05,-0.7512686567164178,0.049280166281601326,0.0034759549235510215,0.7507761194029845,0.04922215481107201,0.0034718631099102852,0.0,0.0,0.0,-0.0006368159203978747,0.0006559621780635956,4.626800464662143e-05
GLY 410,R GLY 410,0.0,0.0,0.0,-6.965174129353406e-05,0.0002545591802082856,1.795522017364731e-05,-0.7630199004975126,0.12270568923702892,0.008654991994424594,0.7626268656716418,0.12255483116311407,0.008644351286319322,0.0,0.0,0.0,-0.00046268656716420104,0.0006147852808589446,4.3363610254825356e-05
GLU 411,R GLU 411,0.0,0.0,0.0,-0.0001990049751243689,0.0003992517939848349,2.8161050251088355e-05,82.884223880597,1.0596579212553408,0.07474250690672904,-82.87597014925372,1.0589319734927023,0.07469130249955709,0.0,0.0,0.0,0.00805472636815793,0.0010471425462568432,7.385974041812738e-05
GLY 412,R GLY 412,0.0,0.0,0.0,-6.467661691542128e-05,0.0002459543700359795,1.7348283660614153e-05,-0.4096616915422885,0.08873188961109,0.006258664932403144,0.40944278606965157,0.08869096640913463,0.006255778432294531,0.0,0.0,0.0,-0.0002835820895522562,0.0006341673778758206,4.473071797052531e-05
MET 413,R MET 413,0.0,0.0,0.0,-0.0001940298507462539,0.0003954519790892766,2.7893031973322734e-05,-0.010885572139303433,0.3657522226847049,0.025798172676119436,0.010915422885572101,0.3654106771783843,0.02577408191356949,0.0,0.0,0.0,-0.00016417910447764025,0.0008090965711543955,5.706927192699773e-05
GLU 414,R GLU 414,0.0,0.0,0.0,-0.00013432835820895755,0.0003410047659342108,2.4052621663858306e-05,78.70211940298513,1.3338784901676541,0.09408453451278412,-78.69649751243783,1.3332013434323307,0.09403677226467878,0.0,0.0,0.0,0.005487562189052507,0.0009625290729556979,6.789156617457424e-05
GLU 415,R GLU 415,0.0,0.0,0.0,-0.0002288557213930317,0.00042009615587232374,2.963129817835939e-05,84.00187064676615,1.5353026742880438,0.10829190103250531,-83.99349253731341,1.5342795256666495,0.1082197336930581,0.0,0.0,0.0,0.008149253731345148,0.0012449347883144945,8.781092949674807e-05
GLY 416,R GLY 416,0.0,0.0,0.0,-5.472636815920292e-05,0.00022744536220223365,1.6042758907671643e-05,0.35406965174129335,0.14081240872919448,0.009932141515562634,-0.3538706467661689,0.14072390379245042,0.009925898858651208,0.0,0.0,0.0,0.0001442786069651251,0.0006018872491477811,4.245385324275792e-05
GLU 417,R GLU 417,0.0,0.0,0.0,-0.0002139303482587072,0.0004100782295521384,2.892468813736567e-05,79.79007960199007,1.08797356641826,0.07673973852431631,-79.78416417910447,1.0874577216761838,0.0767033536415876,0.0,0.0,0.0,0.005701492537312801,0.000840781300471106,5.930414041831854e-05
PHE 418,R PHE 418,0.0,0.0,0.0,-0.0003333333333333209,0.00047140452079101424,3.325031120358653e-05,0.3191243781094526,0.09354121901313917,0.0065978888732986666,-0.319,0.09353659458930016,0.006597562691590595,0.0,0.0,0.0,-0.00020895522388064913,0.0007701646803191772,5.4323228075227055e-05
SER 419,R SER 419,0.0,0.0,0.0,-0.00017412935323381167,0.000379220676620048,2.674816416968821e-05,0.6477562189054724,0.3050336010748796,0.02151541132077269,-0.647328358208955,0.3048323928050876,0.021501219183675466,0.0,0.0,0.0,0.0002537313432837657,0.0007466665605871122,5.2665798501833805e-05
GLU 420,R GLU 420,0.0,0.0,0.0,-0.00021890547263682993,0.00041350437323744245,2.9166349680138752e-05,80.44762189054724,1.0305032033231443,0.07268609165922214,-80.44141293532337,1.0300464577422788,0.07265387530991953,0.0,0.0,0.0,0.005990049751248062,0.0008345168694980091,5.886228152604627e-05
ALA 421,R ALA 421,0.0,0.0,0.0,-0.0001741293532338139,0.00037922067662005284,2.674816416968855e-05,0.2843930348258706,0.09809498773206012,0.006919086953451158,-0.2841890547263681,0.09806726333954427,0.006917131425579819,0.0,0.0,0.0,2.985074626868878e-05,0.0007186945583978764,5.069280559073734e-05
ARG 422,R ARG 422,0.0,0.0,0.0,-0.00044278606965177206,0.0004967157800736133,3.5035629780270684e-05,-91.69829850746271,1.4785823216972083,0.10429115582951534,91.68459203980096,1.477338154462076,0.1042033990390458,0.0,0.0,0.0,-0.014149253731347637,0.0015541989154997616,0.00010962473912199449
GLU 423,R GLU 423,0.0,0.0,0.0,-0.00025373134328358617,0.0004351456637944325,3.0692808621728255e-05,86.0961492537313,2.0453383419272515,0.14426704324258816,-86.08685572139305,2.0440276365993117,0.14417459321691367,0.0,0.0,0.0,0.009039800995023639,0.0015089807308174964,0.00010643529428972247
ASP 424,R ASP 424,0.0,0.0,0.0,-0.0002388059701492628,0.0004263539360324252,3.0072687958452835e-05,84.80863184079607,1.2312277389053725,0.08684410877603994,-84.80005970149253,1.2304047857253868,0.08678606213428396,0.0,0.0,0.0,0.008333333333335228,0.0011211815610646378,7.908204986784416e-05
MET 425,R MET 425,0.0,0.0,0.0,-0.0005572139303482327,0.0004967157800735556,3.503562978026661e-05,0.6266368159203979,0.16480295014328936,0.01162430383641323,-0.6260049751243782,0.16470907557641773,0.011617682434994878,0.0,0.0,0.0,7.46268656715818e-05,0.000711947077994833,5.02168750186995e-05
ALA 426,R ALA 426,0.0,0.0,0.0,-0.00021393034825869728,0.00041007822955211926,2.8924688137364317e-05,0.5068656716417912,0.11741870000183421,0.008282076526610975,-0.5065323383084578,0.1173117638996976,0.008274533835529067,0.0,0.0,0.0,0.0001194029850746731,0.0007300730160383024,5.149538011192807e-05
ALA 427,R ALA 427,0.0,0.0,0.0,-0.00018905472636815605,0.00039155208696419256,2.7617954792047783e-05,0.2672985074626865,0.10492138942070571,0.007400584203768748,-0.2670746268656717,0.10481521006837038,0.007393094889702306,0.0,0.0,0.0,3.482587064676896e-05,0.000656980197288372,4.6339810186327015e-05
LEU 428,R LEU 428,0.0,0.0,0.0,-0.0005422885572139524,0.0004982084683431052,3.5140915892943646e-05,-0.11143283582089568,0.12229772300072465,0.008626216274805039,0.11137810945273632,0.12216702667404189,0.008616997666701588,0.0,0.0,0.0,-0.0005970149253732454,0.0007608525231385184,5.3666399151070666e-05
GLU 429,R GLU 429,0.0,0.0,0.0,-0.000587064676616906,0.0004923613937806077,3.472849505211806e-05,98.13732835820889,1.6939802555295296,0.11948415465887817,-98.11737810945269,1.6919464596183273,0.11934070175592641,0.0,0.0,0.0,0.01936318407960169,0.002151578805008574,0.00015176066772870796
LYS 430,R LYS 430,0.0,0.0,0.0,-0.0004776119402985173,0.0004994985233039357,3.523190935402749e-05,-88.74227860696514,1.6832535517277667,0.11872755130895944,88.73140796019905,1.6820079101138947,0.11863969052383189,0.0,0.0,0.0,-0.01134825870646868,0.0015220140665075411,0.00010735459490862112
ASP 431,R ASP 431,0.0,0.0,0.0,-0.00035820895522385715,0.00047947398221516294,3.381948712737287e-05,87.23572636815919,1.4373423477478773,0.101382312347187,-87.22560199004975,1.43627783201545,0.10130722719669899,0.0,0.0,0.0,0.009766169154231511,0.0012378965272552042,8.731448883860421e-05
TYR 432,R TYR 432,0.0,0.0,0.0,-0.0011641791044775234,0.00038363338604296927,2.7059412694239754e-05,-0.004621890547263586,0.2225924064771787,0.015700457803209306,0.00449253731343283,0.2223064560287656,0.015680288413695207,0.0,0.0,0.0,-0.0012935323383082464,0.0008216037951581419,5.795146348875812e-05
GLU 433,R GLU 433,0.0,0.0,0.0,-0.0005621890547263665,0.0004961174472564322,3.499342663732838e-05,92.40561691542295,1.6685035352873343,0.11768716536594932,-92.39161194029847,1.6670668610075878,0.11758583017548573,0.0,0.0,0.0,0.013442786069649187,0.0017213786557935128,0.00012141668880965213
GLU 434,R GLU 434,0.0,0.0,0.0,-0.0004328358208955272,0.0004954684379909854,3.494764905332493e-05,86.6308905472637,1.6781598095028654,0.11836826643429466,-86.62132835820904,1.6770947432203784,0.11829314245099955,0.0,0.0,0.0,0.009129353233827632,0.0013207807428788727,9.316069065000754e-05
VAL 435,R VAL 435,0.0,0.0,0.0,-0.0006069651741293555,0.0004884244583592003,3.4450805038177245e-05,-0.1000199004975123,0.1497545574086702,0.01056287205230503,0.09997512437810946,0.14963718768547257,0.01055459343033583,0.0,0.0,0.0,-0.0006517412935322406,0.000731732390481449,5.161242336078219e-05
GLY 436,R GLY 436,0.0,0.0,0.0,-0.0003532338308457637,0.00047797457211841584,3.37137268935614e-05,0.29769651741293535,0.11492559755313943,0.008106226638403654,-0.29743781094527355,0.11479537218810308,0.008097041249373457,0.0,0.0,0.0,-9.452736318411131e-05,0.0007370911636830828,5.199040207919749e-05
VAL 437,R VAL 437,0.0,0.0,0.0,-0.0006119402985074638,0.0004873082900690904,3.4372076597178296e-05,0.19730348258706468,0.25251923218774364,0.01781133333436044,-0.19703482587064658,0.2522521319843331,0.017792493538613386,0.0,0.0,0.0,-0.00034328358208935534,0.000861889145819248,6.079297303597187e-05
ASP 438,R ASP 438,0.0,0.0,0.0,-0.0006019900497512343,0.0004894875174626328,3.452578744597771e-05,89.56395522388058,1.505448926611227,0.10618618002842616,-89.55228855721396,1.5043639294255227,0.10610965022761061,0.0,0.0,0.0,0.011064676616914099,0.0014932005160065139,0.00010532224375629913
SER 439,R SER 439,0.0,0.0,0.0,-0.00033333333333333473,0.0004714045207910337,3.3250311203587905e-05,-0.7700597014925372,0.33548449618723103,0.023663251857419403,0.7695273631840797,0.3351818998210874,0.02364190835539599,0.0,0.0,0.0,-0.0008656716417910997,0.0008620614375040366,6.080512555442332e-05
VAL 440,R VAL 440,0.0,0.0,0.0,-0.00041791044776120156,0.0004932152728913015,3.4788723040838166e-05,86.50155721393038,1.3819555392241876,0.09747562809032859,-86.492368159204,1.3810801504128603,0.09741388292430445,0.0,0.0,0.0,0.008771144278607132,0.0013072180723328118,9.220405362910768e-05
gtp 441,R gtp 441,0.0,0.0,0.0,-0.0044477611940299,0.0005071699477561911,3.5773009914506375e-05,393.225119402985,5.0701499065956686,0.35762080083631365,-393.1369900497515,5.063901569357523,0.35718007710858046,0.0,0.0,0.0,0.0836815920398052,0.00672916792389311,0.0004746389093494311
Mg+ 442,R Mg+ 442,0.0,0.0,0.0,-5.472636815919132e-05,0.0002274453622021854,1.604275890766824e-05,-194.06163184079603,2.2694574173010635,0.16007518396710824,194.01865671641806,2.266532446238022,0.15986887241552528,0.0,0.0,0.0,-0.043029850746267244,0.003208989933859715,0.00022634469811823232
MET 443,R MET 443,0.0,0.0,0.0,-0.00038805970149253654,0.0004873082900690886,3.4372076597178174e-05,-85.31907960199004,0.8604138039703098,0.06068891044546774,85.30906965174124,0.8597738249022345,0.060643769802476925,0.0,0.0,0.0,-0.010398009950249056,0.0010127525272739407,7.143405550623895e-05
ARG 444,R ARG 444,0.0,0.0,0.0,-0.0006915422885572328,0.0004618566354338493,3.257685529584685e-05,-93.34233830845771,1.1106415137709789,0.0783386122528917,93.32503980099501,1.1093910697693743,0.07825041273345085,0.0,0.0,0.0,-0.017990049751248374,0.001558127622842438,0.00010990184877200932
GLU 445,R GLU 445,0.0,0.0,0.0,-0.0003681592039800788,0.0004823048874983672,3.401916379041478e-05,84.06159701492538,0.7902381981006273,0.0557391048514276,-84.05228358208953,0.7896753625959329,0.055699405495859014,0.0,0.0,0.0,0.008945273631842925,0.0009681443756456525,6.828763908798208e-05
ILE 446,R ILE 446,0.0,0.0,0.0,-0.0004129353233831164,0.0004923613937806549,3.4728495052121384e-05,-0.3293084577114428,0.15032755075345244,0.01060328788667086,0.3290646766169155,0.15028325095774206,0.010600163220002085,0.0,0.0,0.0,-0.0006567164179102252,0.00073068302005709,5.153840647795886e-05
VAL 447,R VAL 447,0.0,0.0,0.0,-0.00020398009950248498,0.00040295436281226533,2.8422209320072634e-05,0.3838855721393033,0.12222600321326385,0.00862115755103946,-0.3835721393034823,0.12218791506104795,0.008618471019921296,0.0,0.0,0.0,0.00010945273631829179,0.0007179020006881961,5.063690288015355e-05
HID 448,R HID 448,0.0,0.0,0.0,-0.0004825870646766234,0.0004996966976911397,3.524588749754647e-05,0.41382587064676646,0.19502852075484772,0.013756251208181948,-0.4133781094527364,0.19482459598930482,0.01374186746424788,0.0,0.0,0.0,-3.4825870646698264e-05,0.0008248510159627699,5.818050478458504e-05
ILE 449,R ILE 449,0.0,0.0,0.0,-0.00035820895522385883,0.000479473982215165,3.3819487127373015e-05,0.955796019900498,0.07649435438523991,0.005395495750356291,-0.9548905472636819,0.07639324786003973,0.005388364245927826,0.0,0.0,0.0,0.0005472636815922932,0.0007391032452163528,5.213232336802169e-05
GLN 450,R GLN 450,0.0,0.0,0.0,-0.0004427860696517301,0.0004967157800735667,3.50356297802674e-05,0.21496019900497468,0.12345550654982128,0.00870788002985189,-0.21476119402985072,0.12331883478005132,0.008698239946490003,0.0,0.0,0.0,-0.0002437810945276788,0.0007433108881606088,5.242910761840463e-05
ALA 451,R ALA 451,0.0,0.0,0.0,-0.00020895522388061157,0.0004065623424440951,2.867669658161446e-05,0.7400099502487563,0.06411122099298211,0.004522056865474166,-0.7394626865671643,0.064073728138435,0.0045194123234160825,0.0,0.0,0.0,0.00033830845771141066,0.000665403124270643,4.693391764829121e-05
GLY 452,R GLY 452,0.0,0.0,0.0,-0.00015422885572139483,0.0003611679883160547,2.5474825714719862e-05,0.6928109452736319,0.10054762530675775,0.007092082669511462,-0.692213930348259,0.10041966173345487,0.007083056814969584,0.0,0.0,0.0,0.00044278606965165497,0.000660137328547829,4.6562497055581826e-05
GLN 453,R GLN 453,0.0,0.0,0.0,-0.00043283582089553103,0.0004954684379909896,3.494764905332523e-05,0.8073383084577117,0.19982067825386685,0.014094263936425652,-0.8064079601990048,0.19956807274218058,0.01407644651740469,0.0,0.0,0.0,0.0004975124378108816,0.0008353173086105167,5.891874014792317e-05
CYS 454,R CYS 454,0.0,0.0,0.0,-0.0005074626865671834,0.0004999443052073085,3.5263352385144804e-05,0.54434328358209,0.16402431735491219,0.01156938331404867,-0.543592039800995,0.16378888467355,0.011552777173085805,0.0,0.0,0.0,0.00024378109452736065,0.0008074735686205501,5.6954794154820204e-05
GLY 455,R GLY 455,0.0,0.0,0.0,-0.0002338308457711649,0.00042326585184388225,2.9854871294073734e-05,0.6661243781094526,0.10758201523824958,0.007588250279353225,-0.6653980099502487,0.10751517674203503,0.007583535855325674,0.0,0.0,0.0,0.0004925373134327604,0.0006847260627039397,4.829685263923435e-05
ASN 456,R ASN 456,0.0,0.0,0.0,-0.0003631840796020451,0.0004809172526804537,3.392128757689197e-05,0.4635820895522388,0.1593364489306292,0.011238726569969675,-0.4633482587064673,0.15926875221552939,0.011233951611849306,0.0,0.0,0.0,-0.0001293532338304736,0.000781110371546964,5.509527760723318e-05
GLN 457,R GLN 457,0.0,0.0,0.0,-0.0007014925373134484,0.00045760327512705016,3.227684639134008e-05,0.07718407960199024,0.39704708662861715,0.02800554218429242,-0.07688059701492533,0.396601465026713,0.02797411045996892,0.0,0.0,0.0,-0.00039800995024924263,0.0008757632179036366,6.177157462785484e-05
ILE 458,R ILE 458,0.0,0.0,0.0,-0.0009601990049751572,0.00024107545153405731,1.700415128306793e-05,0.38430348258706465,0.10419992474195844,0.007349696008953626,-0.383507462686567,0.10416443751977393,0.007347192933294942,0.0,0.0,0.0,-0.00016417910447742373,0.0006675942162523904,4.7088465360618056e-05
GLY 459,R GLY 459,0.0,0.0,0.0,-0.0002686567164179046,0.0004432609673109605,3.126521799740274e-05,0.7103980099502487,0.11245616413412508,0.007932046234828006,-0.7098159203980102,0.11238278999844385,0.00792687082233599,0.0,0.0,0.0,0.000313432835820977,0.000763774768652524,5.387251845724729e-05
ALA 460,R ALA 460,0.0,0.0,0.0,-0.0003582089552238942,0.00047947398221521244,3.381948712737636e-05,0.201,0.0883763999023578,0.006233590621649432,-0.20081094527363205,0.08824769572401807,0.006224512528855971,0.0,0.0,0.0,-0.00016915422885562765,0.0007539242483388768,5.317771632553158e-05
LYS 461,R LYS 461,0.0,0.0,0.0,-0.001412935323383046,0.000492361393780594,3.4728495052117095e-05,-100.95357213930353,1.4802605646679372,0.10440952996169026,100.92639800995026,1.478350836177233,0.10427482809985042,0.0,0.0,0.0,-0.028587064676616546,0.0025183173409349196,0.00017762840957691285
PHE 462,R PHE 462,0.0,0.0,0.0,-0.001189054726368141,0.0003915520869642467,2.76179547920516e-05,0.5348358208955226,0.10583812811850708,0.00746524596590696,-0.534626865671642,0.10559933228826773,0.007448402606712496,0.0,0.0,0.0,-0.000980099502487832,0.0007528400555917094,5.310124326543556e-05
TRP 463,R TRP 463,0.0,0.0,0.0,-0.0009701492537312122,0.00019725599603579995,1.3913365200567253e-05,0.3878208955223881,0.16774915459357687,0.011832113075656568,-0.38796517412935316,0.16762919212010835,0.01182365157518371,0.0,0.0,0.0,-0.0011144278606964831,0.0006555092175919092,4.623605527833531e-05
GLU 464,R GLU 464,0.0,0.0,0.0,-0.0011990049751243437,0.00039925179398481907,2.816105025108724e-05,98.92877611940291,1.194079517940477,0.0842238752965864,-98.90360696517413,1.192186594192848,0.08409035874993191,0.0,0.0,0.0,0.023970149253732392,0.002285386078971022,0.00016119870513464825
VAL 465,R VAL 465,0.0,0.0,0.0,-0.0015920398009950253,0.0004914556694482605,3.46646101834183e-05,0.08084577114427849,0.1414754557217224,0.009978909244491414,-0.07887064676616917,0.1413549682495647,0.009970410713466181,0.0,0.0,0.0,0.000383084577114239,0.0009290836644423433,6.553250894802479e-05
ILE 466,R ILE 466,0.0,0.0,0.0,-0.0011691542288557418,0.00037488808425447393,2.64425666666522e-05,0.4250199004975126,0.13353189047236766,0.009418613352199505,-0.4245970149253729,0.13335700706889425,0.009406278028006866,0.0,0.0,0.0,-0.0007462686567167466,0.0007399734481334522,5.219370274927004e-05
SER 467,R SER 467,0.0,0.0,0.0,-0.0006467661691542372,0.0004779745721184304,3.371372689356243e-05,-0.5503283582089552,0.13462899690539262,0.009495997273465949,0.549442786069652,0.1344783100756205,0.009485368643991209,0.0,0.0,0.0,-0.0015323383084576787,0.0007125031238301667,5.0256095467916404e-05
ASP 468,R ASP 468,0.0,0.0,0.0,-0.001766169154228843,0.0004348611618589582,3.0672741402439245e-05,104.69678109452742,1.2341197930141343,0.08704809854468404,-104.6597263681592,1.230872416307958,0.08681904625240976,0.0,0.0,0.0,0.03528855721393355,0.003776902625268796,0.0002664021708258175
GLU 469,R GLU 469,0.0,0.0,0.0,-0.0020845771144278862,0.00040862704872397164,2.882232973386912e-05,107.65177611940301,1.2206841832546542,0.08610042370066041,-107.61693034825873,1.2186453065610188,0.0859566124269472,0.0,0.0,0.0,0.03276119402984838,0.0036992249513853213,0.0002609232101534373
HID 470,R HID 470,0.0,0.0,0.0,-0.0011990049751243101,0.0003992517939849286,2.8161050251094966e-05,0.18287562189054724,0.1903371438032536,0.013425346991667248,-0.18323880597014913,0.19014786779878734,0.013411996491673498,0.0,0.0,0.0,-0.0015621890547261432,0.0007644873963535609,5.392278333971387e-05
GLY 471,R GLY 471,0.0,0.0,0.0,-0.0004726368159203879,0.0004992506946985804,3.521442887200032e-05,-0.7706268656716418,0.09072913640974682,0.006399539859725164,0.7698109452736321,0.09066198817092988,0.006394803588138948,0.0,0.0,0.0,-0.00128855721393029,0.0007506669723937622,5.294796579477876e-05
ILE 472,R ILE 472,0.0,0.0,0.0,-0.000721393034825894,0.00044831364481867224,3.162160639024393e-05,0.8876268656716418,0.09565893536440719,0.006747261067698563,-0.8868258706467662,0.09552783203807251,0.006738013752053099,0.0,0.0,0.0,7.96019900497248e-05,0.0007685560802918127,5.420976617752989e-05
ASP 473,R ASP 473,0.0,0.0,0.0,-0.0005771144278606759,0.0004940175756141671,3.4845313111654635e-05,88.9924328358209,2.378177664033364,0.16774371890587755,-88.97889552238807,2.3762119429955164,0.16760506763427288,0.0,0.0,0.0,0.012960199004975215,0.0021367218021765733,0.0001507127355474729
PRO 474,R PRO 474,0.0,0.0,0.0,-0.0005174129353233637,0.0004996966976911132,3.5245887497544604e-05,-0.6005621890547264,0.08260429778842224,0.005826457929614173,0.6000348258706469,0.08255981568092027,0.005823320403663107,0.0,0.0,0.0,-0.0010447761194030778,0.0008303838797135297,5.8570762903559184e-05
THR 475,R THR 475,0.0,0.0,0.0,-0.0002985074626865663,0.00045760327512704035,3.227684639133939e-05,-0.4756766169154227,0.27979688777478456,0.019735350812282452,0.47532835820895547,0.27966800083017906,0.01972625982815056,0.0,0.0,0.0,-0.0006467661691537356,0.0007395050045745871,5.216066128821777e-05
GLY 476,R GLY 476,0.0,0.0,0.0,-0.00015422885572139263,0.0003611679883160495,2.5474825714719496e-05,-0.45199004975124385,0.1749960053573859,0.012343266517159992,0.4517164179104475,0.17489705338481595,0.012336286983156714,0.0,0.0,0.0,-0.0004278606965173995,0.0006736105289955561,4.751282334232067e-05
SER 477,R SER 477,0.0,0.0,0.0,-0.0002835820895522435,0.00045073638419527615,3.1792493250009484e-05,0.518557213930348,0.2728470458116753,0.01924514675632353,-0.5181492537313429,0.2726400459190596,0.01923054610964956,0.0,0.0,0.0,0.00012437810945266185,0.0007394045852003703,5.2153578251682655e-05
TYR 478,R TYR 478,0.0,0.0,0.0,-0.0009303482587064735,0.00025455918020827876,1.7955220173646828e-05,-0.99110447761194,0.2189484230817879,0.015443431031989262,0.9902587064676617,0.21867366525700763,0.015424051109276101,0.0,0.0,0.0,-0.00177611940298489,0.000672580880243894,4.744019751903476e-05
HID 479,R HID 479,0.0,0.0,0.0,-0.0009253731343283453,0.000314497126950841,2.218291696949007e-05,-0.45781592039800995,0.6367334868521358,0.04491171734215124,0.45756716417910476,0.6361139770179786,0.04486802048760083,0.0,0.0,0.0,-0.0011741293532334452,0.0008490716986432343,5.988890001876182e-05
GLY 480,R GLY 480,0.0,0.0,0.0,-0.0006069651741293339,0.0004884244583591838,3.445080503817608e-05,-0.4819104477611944,0.1739024486088036,0.012266132971329481,0.482139303482587,0.17354458184591123,0.012240890996102717,0.0,0.0,0.0,-0.0003781094527365176,0.0008263799903904631,5.828835032551837e-05
ASP 481,R ASP 481,0.0,0.0,0.0,-0.0021293532338308397,0.00046056862929484937,3.24860063475126e-05,104.67265174129346,1.5077144701529221,0.10634597914889331,-104.63170646766169,1.5040654818025874,0.10608859935537053,0.0,0.0,0.0,0.03881592039800892,0.005020450245772076,0.0003541152570491556
SER 482,R SER 482,0.0,0.0,0.0,-0.0011890547263681758,0.00040405851749744024,2.8500090386714418e-05,-0.5850895522388061,0.3823926532167265,0.026971898148295533,0.5857164179104477,0.38174789704022144,0.026926420554055974,0.0,0.0,0.0,-0.0005621890547263128,0.0009501836345585437,6.702078608964572e-05
ASP 483,R ASP 483,0.0,0.0,0.0,-0.0008507462686567194,0.00035633839959144304,2.5134172791389368e-05,92.64808457711447,1.6088588452324908,0.11348015330200645,-92.63079601990057,1.606820881874936,0.11333640645005327,0.0,0.0,0.0,0.016437810945274633,0.002193922674247437,0.00015474737398132014
LEU 484,R LEU 484,0.0,0.0,0.0,-0.0013532338308457563,0.0004779745721184044,3.3713726893560596e-05,-0.9025124378109448,0.1408265617419793,0.00993313979211453,0.9020348258706472,0.14073249661353437,0.00992650494951915,0.0,0.0,0.0,-0.0018308457711439003,0.0007132322761176003,5.030752590483986e-05
GLN 485,R GLN 485,0.0,0.0,0.0,-0.0013880597014925612,0.0004873082900690796,3.437207659717754e-05,-1.4080049751243777,0.36667458830220795,0.025863231330571883,1.4070248756218895,0.3662017283531953,0.025829878361376766,0.0,0.0,0.0,-0.002368159203980696,0.0009377548579774808,6.614412778245185e-05
LEU 486,R LEU 486,0.0,0.0,0.0,-0.0005920398009950458,0.0004914556694482347,3.466461018341648e-05,-0.32867661691542305,0.11016541113906925,0.007770468976620248,0.32826865671641775,0.11007273697677748,0.007763932245212661,0.0,0.0,0.0,-0.001000000000000049,0.000772667409286408,5.4499756965698905e-05
GLU 487,R GLU 487,0.0,0.0,0.0,-0.000641791044776141,0.00047947398221520994,3.3819487127376186e-05,89.23900995024881,1.5659075253679635,0.11045060078582798,-89.22541293532339,1.5643588560430006,0.11034136607395026,0.0,0.0,0.0,0.012955223880598495,0.0018046333607630344,0.00012728902292463744
ARG 488,R ARG 488,0.0,0.0,0.0,-0.0010199004975124536,0.0002631647991131981,1.8562213730280303e-05,-95.1574378109453,1.4902871329590075,0.10511674956031158,95.13781592039803,1.4888225107774968,0.1050134430768498,0.0,0.0,0.0,-0.020641791044775558,0.0018040983680231157,0.00012725128744627565
ILE 489,R ILE 489,0.0,0.0,0.0,-0.0006069651741293439,0.00048842445835919,3.445080503817651e-05,0.1992537313432836,0.10928656155185906,0.007708479706286464,-0.19915920398009945,0.1092378596342671,0.007705044537880724,0.0,0.0,0.0,-0.0005124378109453387,0.0007200708418462003,5.078988114038275e-05
ASN 490,R ASN 490,0.0,0.0,0.0,-0.0003830845771144188,0.00048613864677834085,3.428957632045344e-05,0.4967462686567168,0.17881469965982938,0.012612616445613263,-0.4962686567164181,0.17861252835748936,0.012598356381437468,0.0,0.0,0.0,9.45273631844956e-05,0.0007765338860075306,5.477247720610522e-05
VAL 491,R VAL 491,0.0,0.0,0.0,-0.00040796019900496996,0.0004914556694482114,3.4664610183414835e-05,-0.6101393034825872,0.13669569099947287,0.009641770635323984,0.6097960199004974,0.13661025355804643,0.009635744342849951,0.0,0.0,0.0,-0.0007512437810945121,0.0007712566119431511,5.4400246993605785e-05
TYR 492,R TYR 492,0.0,0.0,0.0,-0.0008258706467661489,0.00037922067662007864,2.674816416969037e-05,0.013800995024875485,0.13581854370788363,0.009579901435665512,-0.013845771144278611,0.1357242268929865,0.009573248840476568,0.0,0.0,0.0,-0.000870646766169265,0.0006715127939508337,4.736486052061788e-05
TYR 493,R TYR 493,0.0,0.0,0.0,-0.000606965174129335,0.0004884244583591843,3.445080503817611e-05,0.27789054726368195,0.12587606619210362,0.008878613143012701,-0.2778159203980101,0.12585686786714056,0.008877258997578248,0.0,0.0,0.0,-0.0005323383084575025,0.0007792067691123113,5.496100784407118e-05
ASN 494,R ASN 494,0.0,0.0,0.0,-0.00023880597014927382,0.00042635393603244494,3.0072687958454228e-05,0.1133432835820894,0.16141111740846464,0.011385062401489801,-0.11329353233830841,0.16126921469986352,0.011375053356150775,0.0,0.0,0.0,-0.00018905472636789535,0.0007357803600936234,5.18979451226898e-05
GLU 495,R GLU 495,0.0,0.0,0.0,-0.0002189054726368128,0.00041350437323741,2.916634968013646e-05,78.4236965174129,0.9073060953697216,0.06399643766108164,-78.41761691542287,0.9067801477403459,0.0639593401756265,0.0,0.0,0.0,0.005860696517409245,0.0008924768555808808,6.295046373392416e-05
ALA 496,R ALA 496,0.0,0.0,0.0,-0.00010945273631840696,0.0003122063978057132,2.202134139352653e-05,0.2712537313432836,0.14926826595896195,0.010528571698096905,-0.2712139303482587,0.14923572793574813,0.010526276642894648,0.0,0.0,0.0,-6.965174129350258e-05,0.0006503916754172906,4.587509168465144e-05
ALA 497,R ALA 497,0.0,0.0,0.0,-0.00011940298507462745,0.00032426210421493336,2.2871685359708715e-05,0.699348258706467,0.09754727446564246,0.00688045423832963,-0.6989800995024872,0.09746538919807805,0.0068746784968816334,0.0,0.0,0.0,0.00024875621890538556,0.0006370102315491435,4.493123740802589e-05
GLY 498,R GLY 498,0.0,0.0,0.0,-8.955223880596857e-05,0.0002855392010404277,2.014038236096326e-05,0.5372288557213932,0.07561066393492819,0.005333165031865942,-0.5369800995024877,0.07558514425355503,0.005331365012328476,0.0,0.0,0.0,0.00015920398009952914,0.0006871437480842576,4.846738301758762e-05
ASN 499,R ASN 499,0.0,0.0,0.0,-0.00020895522388059774,0.00040656234244406823,2.8676696581612563e-05,0.43397512437810914,0.3942195569510675,0.027806103618115443,-0.43376119402985064,0.3940072134685366,0.027791126063669517,0.0,0.0,0.0,4.975124377815055e-06,0.0007758642264522888,5.472524306296446e-05
LYS 500,R LYS 500,0.0,0.0,0.0,-0.0002786069651741489,0.00044831364481869067,3.162160639024523e-05,-79.04575621890548,1.2590680891072779,0.08880781567192814,79.03921890547261,1.2584473818104,0.08876403435486972,0.0,0.0,0.0,-0.006815920398009968,0.0010226028995566274,7.212884719665576e-05
TYR 501,R TYR 501,0.0,0.0,0.0,-0.00043781094527363,0.0004961174472564315,3.4993426637328325e-05,-0.08053233830845764,0.19039741155637627,0.01342959795121152,0.08048756218905466,0.190312576334231,0.013423614136010465,0.0,0.0,0.0,-0.00048258706467658807,0.0007796831054393828,5.499460601806859e-05
VAL 502,R VAL 502,0.0,0.0,0.0,-0.0002338308457711362,0.00042326585184383026,2.9854871294070068e-05,0.10206467661691537,0.09942191513931962,0.00701268119637847,-0.10199502487562195,0.09938815296790911,0.007010299796419842,0.0,0.0,0.0,-0.00016417910447750879,0.0007383661186264152,5.2080330467167163e-05
PRO 503,R PRO 503,0.0,0.0,0.0,-0.00027860696517411634,0.00044831364481863825,3.162160639024153e-05,-1.0598606965174133,0.06276038692262767,0.004426776376546473,1.0590995024875622,0.06264311018367458,0.004418504313180197,0.0,0.0,0.0,-0.0010398009950247722,0.0007586371389903979,5.351013800143872e-05
ARG 504,R ARG 504,0.0,0.0,0.0,-0.00040298507462688976,0.0004904978126912229,3.45970481769986e-05,-82.98363681592038,0.6820205803972504,0.04810602263085372,82.97497014925375,0.6815496821634144,0.04807280803037854,0.0,0.0,0.0,-0.009069651741291025,0.0008950523918619518,6.313212805635798e-05
ALA 505,R ALA 505,0.0,0.0,0.0,-0.00021393034825872379,0.00041007822955217005,2.8924688137367902e-05,-0.570139303482587,0.07525062930936179,0.005307770147395887,0.5697313432835823,0.07514217014444138,0.005300120027748259,0.0,0.0,0.0,-0.0006218905472636691,0.0007440098485145929,5.247840848053879e-05
ILE 506,R ILE 506,0.0,0.0,0.0,-0.00023383084577114117,0.0004232658518438393,2.9854871294070705e-05,0.6277960199004976,0.08110642344757282,0.005720806019671651,-0.6273432835820895,0.08101861813645216,0.0057146127105468444,0.0,0.0,0.0,0.00021890547263677412,0.0007274577801562206,5.1310915595541816e-05
LEU 507,R LEU 507,0.0,0.0,0.0,-0.00026368159203978524,0.00044062865324344695,3.1079548878694386e-05,-0.7183781094527365,0.061315076655591,0.0043248320505055,0.7178009950248757,0.06130691242794324,0.004324256190287677,0.0,0.0,0.0,-0.0008407960199005507,0.0007755770524983716,5.470498737402603e-05
VAL 508,R VAL 508,0.0,0.0,0.0,-0.00015920398009949932,0.0003658661952407935,2.5806211680395963e-05,0.7115174129353234,0.0430413540040354,0.0030359030347364294,-0.7110895522388057,0.043058238246523765,0.0030370939573780556,0.0,0.0,0.0,0.000268656716417724,0.0006820095318682279,4.8105243327702945e-05
ASP 509,R ASP 509,0.0,0.0,0.0,-0.00018905472636815385,0.00039155208696418795,2.7617954792047458e-05,80.84895522388058,0.7526001382858831,0.053084320803452247,-80.84033830845766,0.7519664601522498,0.05303962459410987,0.0,0.0,0.0,0.008427860696516931,0.0010054675902897246,7.092021566987666e-05
LEU 510,R LEU 510,0.0,0.0,0.0,-0.00017412935323382161,0.0003792206766200696,2.6748164169689733e-05,-0.5645422885572137,0.04357654045865777,0.0030736521766799086,0.5641840796019894,0.04355508829850772,0.0030721390579686553,0.0,0.0,0.0,-0.0005323383084577124,0.0007125031238302482,5.025609546792215e-05
GLU 511,R GLU 511,0.0,0.0,0.0,-0.00016417910447761043,0.0003704380192833058,2.6128683284882262e-05,79.06128855721393,0.912374359275826,0.06435392543370015,-79.05364676616915,0.9118049234942948,0.06431376053049855,0.0,0.0,0.0,0.007477611940298013,0.0008981718683655085,6.335215896391374e-05
PRO 512,R PRO 512,0.0,0.0,0.0,-0.00013432835820896032,0.0003410047659342178,2.40526216638588e-05,0.5067412935323383,0.09020089649044628,0.006362280688605151,-0.5064776119402983,0.09018224084292709,0.006360964820686284,0.0,0.0,0.0,0.00012935323383080058,0.0006254821659346511,4.411811035397464e-05
GLY 513,R GLY 513,0.0,0.0,0.0,-0.00012935323383084257,0.00033559048664755497,2.3670727848070635e-05,0.11811940298507444,0.1332539403117177,0.009399008259475341,-0.118044776119403,0.13311295089731745,0.009389063632942373,0.0,0.0,0.0,-5.472636815940094e-05,0.0006925258762708868,4.884700906963041e-05
THR 514,R THR 514,0.0,0.0,0.0,-0.0002437810945273507,0.0004293621693610014,3.0284872377431927e-05,0.5277562189054726,0.2173827934295531,0.015333000030863058,-0.5272935323383087,0.2171631855590376,0.015317510085995443,0.0,0.0,0.0,0.00021890547263674127,0.0007476934988208627,5.2738233139927146e-05
MET 515,R MET 515,0.0,0.0,0.0,-0.00025870646766169397,0.00043792400168488754,3.088877746676888e-05,0.8034975124378108,0.20539323101564647,0.01448732150239185,-0.8030000000000003,0.20523392793134537,0.014476085129181398,0.0,0.0,0.0,0.0002388059701493216,0.0007211699775237977,5.0867408193525455e-05
ASP 516,R ASP 516,0.0,0.0,0.0,-0.00017910447761194378,0.0003834397784676232,2.7045756668793018e-05,78.1530497512438,1.2008714114235899,0.08470293852575561,-78.14613432835822,1.2000328879674529,0.08464379364139753,0.0,0.0,0.0,0.006736318407961256,0.0011130722031670603,7.85100598637957e-05
SER 517,R SER 517,0.0,0.0,0.0,-0.00023880597014924897,0.00042635393603240054,3.0072687958451097e-05,0.3675671641791046,0.4199844781737576,0.029623421040852107,-0.3672885572139304,0.4196060416242479,0.029596728184744375,0.0,0.0,0.0,3.980099502493255e-05,0.0008513424927718985,6.00490694870789e-05
VAL 518,R VAL 518,0.0,0.0,0.0,-0.0003283582089552032,0.00046961590216570997,3.312415177300639e-05,0.47708457711442814,0.1032558422856284,0.007283105566795485,-0.4766766169154227,0.10315278674582931,0.0072758365894767625,0.0,0.0,0.0,7.960199004978072e-05,0.0007354775351922376,5.187658550103327e-05
ARG 519,R ARG 519,0.0,0.0,0.0,-0.00034825870646767196,0.0004764184923333119,3.3603969488126474e-05,-79.22022885572137,0.699277037725684,0.04932319928303988,79.21328358208957,0.6988475119444306,0.04929290287036935,0.0,0.0,0.0,-0.007293532338311892,0.0009079022676335669,6.403848841034162e-05
SER 520,R SER 520,0.0,0.0,0.0,-0.00027860696517412686,0.00044831364481865517,3.162160639024272e-05,0.44996517412935344,0.31744821143985463,0.02239107042012548,-0.4496019900497511,0.31720608803205047,0.022373992351706336,0.0,0.0,0.0,8.457711442797179e-05,0.0007246965021117589,5.1116150059259055e-05
GLY 521,R GLY 521,0.0,0.0,0.0,-0.00023880597014924883,0.0004263539360324003,3.0072687958451077e-05,-0.8760995024875625,0.08183796665253583,0.005772405098914831,0.8752139303482589,0.08168857867258517,0.0057618680832428135,0.0,0.0,0.0,-0.0011243781094527252,0.0007119818435820424,5.021932719415159e-05
PRO 522,R PRO 522,0.0,0.0,0.0,-0.0006716417910447889,0.0004696159021657481,3.312415177300908e-05,-0.3868407960199007,0.1870305387237247,0.0131921170520451,0.3865124378109451,0.1867879077513232,0.01317500318277961,0.0,0.0,0.0,-0.001000000000000082,0.0007790796969047943,5.495204486162422e-05
PHE 523,R PHE 523,0.0,0.0,0.0,-0.0009651741293532518,0.00020871817874032505,1.4721845232447957e-05,-0.23881592039800986,0.1144131509039709,0.008070081438668409,0.2385124378109454,0.11426865043469489,0.008059889161419075,0.0,0.0,0.0,-0.001268656716418091,0.0006046771981787825,4.26506410745065e-05
GLY 524,R GLY 524,0.0,0.0,0.0,-0.00021890547263681776,0.00041350437323741946,2.916634968013713e-05,-0.49002487562189073,0.08507605247416165,0.006000802062720597,0.48963681592039804,0.08509644769763922,0.006002240630867033,0.0,0.0,0.0,-0.0006069651741292985,0.0006763607943697534,4.7706812104734446e-05
GLN 525,R GLN 525,0.0,0.0,0.0,-0.0002935323383084392,0.0004553801759800274,3.212004106764293e-05,0.016223880597014975,0.4209472433907528,0.02969132926334298,-0.016164179104477615,0.42073010210390926,0.02967601329787328,0.0,0.0,0.0,-0.0002338308457703872,0.0007662337635078691,5.4045962581310946e-05
ILE 526,R ILE 526,0.0,0.0,0.0,-0.0004726368159203979,0.00049925069469859,3.5214428872001e-05,-0.6742885572139302,0.093932527485471,0.006625489644839425,0.6737960199004976,0.09380578636895419,0.0066165500157510096,0.0,0.0,0.0,-0.0009651741293531761,0.0007814905356052412,5.5122092312414465e-05
PHE 527,R PHE 527,0.0,0.0,0.0,-0.0003781094527363077,0.0004849151415327702,3.4203276914359116e-05,-0.3922288557213927,0.08895623253404443,0.006274488862118625,0.39196517412935344,0.08891241025642158,0.006271397876978803,0.0,0.0,0.0,-0.0006417910447759139,0.0007060821595530113,4.980319556766878e-05
ARG 528,R ARG 528,0.0,0.0,0.0,-0.00018905472636814445,0.0003915520869641686,2.7617954792046092e-05,-77.51460696517414,0.6356418699371885,0.044834720621635724,77.50892537313433,0.6353067887424048,0.044811085816465986,0.0,0.0,0.0,-0.005870646766169047,0.0008244908452113933,5.815510029854064e-05
PRO 529,R PRO 529,0.0,0.0,0.0,-0.00011442786069652139,0.000318330214388994,2.2453282111460457e-05,0.3950149253731343,0.1901423263107008,0.013411605625240781,-0.3947711442786071,0.19006761657062918,0.013406336006478635,0.0,0.0,0.0,0.00012935323383090664,0.000625482165934502,4.411811035396413e-05
ASP 530,R ASP 530,0.0,0.0,0.0,-0.0001393034825870626,0.00034626293813542407,2.442350453481384e-05,74.32962686567161,0.5340707697892142,0.037670447602904895,-74.32512437810945,0.5338336050356445,0.037653719290988236,0.0,0.0,0.0,0.004363184079601755,0.0006709596683563105,4.732584604930626e-05
ASN 531,R ASN 531,0.0,0.0,0.0,-0.00027860696517413846,0.0004483136448186738,3.1621606390244036e-05,0.1644427860696518,0.20107625335153187,0.014182825375477577,-0.16432338308457725,0.20092762465314146,0.014172341915397534,0.0,0.0,0.0,-0.00015920398010005056,0.0006725072735812566,4.743500570535583e-05
PHE 532,R PHE 532,0.0,0.0,0.0,-0.00026865671641790404,0.00044326096731095964,3.126521799740268e-05,-0.5171542288557217,0.0769823982888018,0.00542991971312868,0.516850746268657,0.07693233837923849,0.005426388759354605,0.0,0.0,0.0,-0.0005721393034828444,0.0007303103003679133,5.151211685808837e-05
VAL 533,R VAL 533,0.0,0.0,0.0,-0.00015920398009948937,0.00036586619524077066,2.5806211680394354e-05,0.6186318407960205,0.06235338050811871,0.004398068357536451,-0.6183631840796018,0.06235935369170415,0.004398489673421922,0.0,0.0,0.0,0.00010945273631856278,0.0006896247440218732,4.8642378978343634e-05
PHE 534,R PHE 534,0.0,0.0,0.0,-0.00018407960199005435,0.0003875490964010136,2.733560560764162e-05,-0.42276119402985085,0.043551338568538836,0.0030718745724092346,0.42259701492537316,0.043570401554113854,0.0030732191717392863,0.0,0.0,0.0,-0.00034825870646779567,0.0007040108637336564,4.965709762513595e-05
GLY 535,R GLY 535,0.0,0.0,0.0,-6.965174129352908e-05,0.0002545591802082674,1.7955220173646025e-05,0.09134825870646765,0.11917764703036499,0.008406143084121144,-0.09129850746268654,0.11908757782322288,0.00839979009208299,0.0,0.0,0.0,-1.990049751244059e-05,0.000676250998509341,4.769906770185631e-05
GLN 536,R GLN 536,0.0,0.0,0.0,-9.950248756219412e-05,0.00029933550162173316,2.111349837397238e-05,0.13321890547263615,0.42964941376319926,0.030305133035408948,-0.13321890547263676,0.42948894985848374,0.030293814784239485,0.0,0.0,0.0,-9.950248756254044e-05,0.0006691865941235761,4.720078303564116e-05
SER 537,R SER 537,0.0,0.0,0.0,-4.9751243781092364e-05,0.00021743058092946478,1.5336370701218613e-05,0.13850248756218894,0.2651934077727996,0.018705300752714572,-0.13840796019900495,0.26510122489178134,0.018698798673616228,0.0,0.0,0.0,4.477611940284261e-05,0.0005841906206202847,4.120562930802315e-05
GLY 538,R GLY 538,0.0,0.0,0.0,-5.472636815920348e-05,0.00022744536220223595,1.6042758907671806e-05,-0.769741293532339,0.04961576479042361,0.0034996262172396694,0.7694527363184089,0.04960630080519936,0.003498958679191022,0.0,0.0,0.0,-0.00034328358208951694,0.0005523060332886893,3.8956663919243005e-05
ALA 539,R ALA 539,0.0,0.0,0.0,-9.950248756219577e-05,0.0002993355016217381,2.111349837397273e-05,-0.30331840796019915,0.1119203168456846,0.007894250481260886,0.3031094527363185,0.11180450226429202,0.00788608155053711,0.0,0.0,0.0,-0.0003084577114428532,0.0006421187793692754,4.5291566588859296e-05
GLY 540,R GLY 540,0.0,0.0,0.0,-5.970149253731293e-05,0.00023693295322966287,1.67119619812973e-05,-0.1434676616915421,0.09096049221111638,0.006415858439745111,0.1434925373134329,0.09085010997033365,0.006408072676784636,0.0,0.0,0.0,-3.482587064664772e-05,0.0006098536603906284,4.301576056718482e-05
ASN 541,R ASN 541,0.0,0.0,0.0,-0.0001990049751243777,0.0003992517939848526,2.8161050251089606e-05,0.18498507462686598,0.2633073129838324,0.018572265883665395,-0.18469651741293533,0.2630791501461166,0.018556172517936925,0.0,0.0,0.0,8.955223880721081e-05,0.0007477597044708543,5.274290292642382e-05
ASN 542,R ASN 542,0.0,0.0,0.0,-0.0001293532338308492,0.00033559048664757215,2.3670727848071847e-05,0.1745721393034826,0.24280812812687735,0.017126364866912575,-0.17453233830845777,0.24269309940029674,0.01711825136611343,0.0,0.0,0.0,-8.955223880668055e-05,0.0006244920710255123,4.404827444363015e-05
TRP 543,R TRP 543,0.0,0.0,0.0,-0.00023383084577115608,0.0004232658518438663,2.985487129407261e-05,-0.022950248756218903,0.08435831839849994,0.0059501770043585665,0.022800995024875582,0.08431350050359152,0.005947015793789999,0.0,0.0,0.0,-0.00038308457711447183,0.0006672975406607668,4.706753947782965e-05
ALA 544,R ALA 544,0.0,0.0,0.0,-5.970149253730023e-05,0.00023693295322961243,1.6711961981293743e-05,-0.28009950248756216,0.07772755102797978,0.005482478734901102,0.27997014925373115,0.07764832767371783,0.005476890750340874,0.0,0.0,0.0,-0.00018905472636820687,0.0006495919898089511,4.581868621086069e-05
LYS 545,R LYS 545,0.0,0.0,0.0,-9.452736318409792e-05,0.00029256100354212953,2.063566212196329e-05,-73.67755721393033,0.9509937185377234,0.0670779250079649,73.67258706467665,0.9504507198020857,0.06703962483020502,0.0,0.0,0.0,-0.005064676616914154,0.0008643267416465531,6.096490778897436e-05
GLY 546,R GLY 546,0.0,0.0,0.0,-8.955223880597354e-05,0.0002855392010404435,2.014038236096437e-05,-0.29795024875621895,0.13798318995041875,0.009732583809371207,0.2977263681592039,0.13794537007676513,0.009729916201163815,0.0,0.0,0.0,-0.0003134328358209146,0.0006737942292715843,4.7525780560753514e-05
HIE 547,R HIE 547,0.0,0.0,0.0,-0.00016417910447764908,0.0003704380192833929,2.6128683284888408e-05,-0.9243482587064672,0.14144235015498866,0.009976574157855798,0.9238955223880594,0.1412936113446648,0.009966082931078802,0.0,0.0,0.0,-0.0006169154228855925,0.0007244915443416914,5.110169345280372e-05
TYR 548,R TYR 548,0.0,0.0,0.0,-0.00012437810945273642,0.00033001241695078637,2.327728114751369e-05,-0.2799701492537314,0.1631659385013991,0.011508837937941552,0.2798805970149253,0.16310377513816235,0.011504453272368945,0.0,0.0,0.0,-0.00021393034825892374,0.000675811636688027,4.7668077508412366e-05
THR 549,R THR 549,0.0,0.0,0.0,-5.970149253731127e-05,0.0002369329532296563,1.6711961981296836e-05,-0.12257213930348256,0.1540302548942465,0.010864456499923916,0.1225124378109452,0.15401573575523458,0.010863432398819107,0.0,0.0,0.0,-0.00011940298507456069,0.0006353372135460168,4.4813231816650104e-05
GLU 550,R GLU 550,0.0,0.0,0.0,-7.462686567163357e-05,0.00026278831136801597,1.853565833223143e-05,70.17808457711445,0.6731583742515249,0.047480930805681464,-70.17482089552242,0.672964243771436,0.04746723789737794,0.0,0.0,0.0,0.0031890547263654285,0.0006868194791955553,4.844451085368706e-05
GLY 551,R GLY 551,0.0,0.0,0.0,-8.457711442786906e-05,0.00027825137222111334,1.9626338550280124e-05,-0.22217412935323377,0.08122632545933048,0.005729263255504239,0.22204477611940313,0.08117907840828503,0.005725930705472524,0.0,0.0,0.0,-0.00021393034825866605,0.0005892950296453289,4.156566656075954e-05
ALA 552,R ALA 552,0.0,0.0,0.0,-4.975124378109789e-05,0.0002174305809294889,1.5336370701220314e-05,-0.1342985074626865,0.10872211347270322,0.007668666608485226,0.134318407960199,0.10864556509759554,0.007663267302406895,0.0,0.0,0.0,-2.9850746268598194e-05,0.0006060265150364695,4.274581454750386e-05
GLU 553,R GLU 553,0.0,0.0,0.0,-6.467661691542681e-05,0.0002459543700360005,1.7348283660615634e-05,67.49002487562188,0.7266393607393153,0.051253188740777056,-67.48776119402984,0.7265070270711473,0.05124385464350977,0.0,0.0,0.0,0.0021990049751307774,0.0006069243930506743,4.280914597959338e-05
LEU 554,R LEU 554,0.0,0.0,0.0,-0.00013432835820894319,0.0003410047659341744,2.4052621663855738e-05,-0.30515422885572147,0.08442371866461251,0.005954789983456415,0.30504975124378114,0.08436793095465761,0.005950855021792867,0.0,0.0,0.0,-0.00023880597014928488,0.0006930260755965674,4.888229040977283e-05
VAL 555,R VAL 555,0.0,0.0,0.0,-8.45771144278569e-05,0.0002782513722210734,1.9626338550277305e-05,0.1120845771144282,0.06878546799946703,0.004851752828820597,-0.11203482587064682,0.06876786086287855,0.004850510917160547,0.0,0.0,0.0,-3.482587064650853e-05,0.0006416560465833189,4.525892793467045e-05
ASP 556,R ASP 556,0.0,0.0,0.0,-4.4776119402990085e-05,0.0002068120367246652,1.4587396341053003e-05,69.8199950248756,0.8896204260635283,0.0627489867302168,-69.81705472636821,0.8893044472963416,0.06272669930640284,0.0,0.0,0.0,0.0028955223880627805,0.0006795007318112558,4.792828621557784e-05
SER 557,R SER 557,0.0,0.0,0.0,-7.96019900497491e-05,0.0002706760300245787,1.909201510958469e-05,-0.022756218905472622,0.212510287192921,0.014989319939637846,0.02265671641791045,0.2123454815846504,0.014977695448311587,0.0,0.0,0.0,-0.0001791044776119935,0.0006966595448445477,4.9138575570214824e-05
VAL 558,R VAL 558,0.0,0.0,0.0,-0.00015422885572140255,0.00036116798831607277,2.5474825714721136e-05,0.05284577114427868,0.09047822692114045,0.006381842068948582,-0.052915422885572126,0.09036370848900481,0.006373764561544394,0.0,0.0,0.0,-0.00022388059701489022,0.0007225072883805233,5.0961734828508604e-05
LEU 559,R LEU 559,0.0,0.0,0.0,-0.00012935323383085804,0.0003355904866475951,2.3670727848073464e-05,0.27222388059701497,0.0877212604174132,0.006187380645301279,-0.2721243781094526,0.08766007080006813,0.0061830646624682385,0.0,0.0,0.0,-2.985074626857389e-05,0.0007255839834415986,5.117874816577493e-05
ASP 560,R ASP 560,0.0,0.0,0.0,-5.970149253731625e-05,0.00023693295322967602,1.671196198129823e-05,69.83488557213929,0.586642849339416,0.04137859618563532,-69.83200995024876,0.5864828804464753,0.04136731284990438,0.0,0.0,0.0,0.002815920398011094,0.0006772385204375385,4.776872212811815e-05
VAL 561,R VAL 561,0.0,0.0,0.0,-0.00014427860696518034,0.0003513720116021958,2.4783870791902534e-05,-0.12444776119402988,0.10795760411398769,0.007614742276039939,0.12438805970149255,0.10788804154849854,0.007609835710980374,0.0,0.0,0.0,-0.00020398009950245183,0.0006861704816968472,4.839873409964537e-05
VAL 562,R VAL 562,0.0,0.0,0.0,-0.00013432835820894264,0.00034100476593417297,2.4052621663855636e-05,0.1718258706467662,0.0662767042011318,0.0046747982741825456,-0.17179601990049734,0.06618940998459738,0.004668641014890309,0.0,0.0,0.0,-0.00010447761194039802,0.0006571685463067477,4.6353095301763275e-05
ARG 563,R ARG 563,0.0,0.0,0.0,-0.00018407960199005765,0.0003875490964010206,2.7335605607642114e-05,-71.10276616915425,0.8887070490040543,0.06268456207976421,71.09961194029847,0.8883801059221523,0.06266150129281874,0.0,0.0,0.0,-0.003338308457709849,0.0007758642264519517,5.472524306294068e-05
LYS 564,R LYS 564,0.0,0.0,0.0,-0.00016417910447761596,0.0003704380192833182,2.612868328488314e-05,-71.05309950248751,0.5706736178994815,0.04025221344715641,71.04990049751245,0.5704838306567498,0.040238826887195746,0.0,0.0,0.0,-0.0033631840796053227,0.0007140646813145583,5.036623924046908e-05
GLU 565,R GLU 565,0.0,0.0,0.0,-0.00020895522388061433,0.0004065623424441005,2.867669658161484e-05,79.85856716417909,0.7488615217935791,0.05282061912822992,-79.85166169154228,0.7484444930521417,0.05279120418878392,0.0,0.0,0.0,0.006696517412938877,0.0008057244266428952,5.683141919227489e-05
SER 566,R SER 566,0.0,0.0,0.0,-0.0001293532338308492,0.00033559048664757215,2.3670727848071847e-05,0.19635820895522382,0.35114020536766766,0.02476752044077722,-0.1962935323383085,0.3509942784298734,0.024757227548196335,0.0,0.0,0.0,-6.467661691540914e-05,0.000662271096210827,4.671300142221748e-05
GLU 567,R GLU 567,0.0,0.0,0.0,-8.955223880597353e-05,0.0002855392010404435,2.014038236096437e-05,73.2746616915423,0.9677192219416381,0.06825765105786283,-73.27091542288552,0.9673346608535026,0.06823052621010821,0.0,0.0,0.0,0.0036567164179088186,0.0007768844296887355,5.47972026509757e-05
SER 568,R SER 568,0.0,0.0,0.0,-0.00013930348258706316,0.0003462629381354254,2.4423504534813935e-05,0.1044825870646766,0.2929492866054811,0.020663049497608006,-0.1043781094527363,0.2928140977466965,0.02065351401072234,0.0,0.0,0.0,-3.482587064681536e-05,0.0007009454131147111,4.944087740966555e-05
CYS 569,R CYS 569,0.0,0.0,0.0,-0.00017412935323382714,0.0003792206766200816,2.674816416969058e-05,0.1717114427860697,0.21161999246844834,0.014926523391564962,-0.17153731343283585,0.21146045076928333,0.014915270187759695,0.0,0.0,0.0,3.0931586755725755e-17,0.0006765437478729304,4.771971664987163e-05
ASP 570,R ASP 570,0.0,0.0,0.0,-0.0001492537313432804,0.0003563383995914349,2.5134172791388792e-05,79.22007960199001,1.0232857056848919,0.07217700862756103,-79.2137661691542,1.0227237752456806,0.07213737311038952,0.0,0.0,0.0,0.006164179104476503,0.0009239276143616767,6.516882921607024e-05
CYM 571,R CYM 571,0.0,0.0,0.0,-0.00023880597014924843,0.0004263539360323996,3.0072687958451033e-05,83.52204975124374,0.8205206862348728,0.05787506687570561,-83.51314427860696,0.8199308756707212,0.05783346484614446,0.0,0.0,0.0,0.00866666666666577,0.0010139982107847214,7.152191924654661e-05
LEU 572,R LEU 572,0.0,0.0,0.0,-0.00021393034825870058,0.0004100782295521256,2.8924688137364764e-05,-0.21806965174129375,0.060889714547612536,0.0042948293207040016,0.21796517412935335,0.06087188880641192,0.004293571989863473,0.0,0.0,0.0,-0.00031840796019920854,0.0007180054273945612,5.0644198037543285e-05
GLN 573,R GLN 573,0.0,0.0,0.0,-0.00045273631840794126,0.0004977611318718496,3.510936321106227e-05,-0.9462587064676619,0.1651266745353521,0.011647137594482024,0.945452736318408,0.1649784819527606,0.011636684895638657,0.0,0.0,0.0,-0.0012587064676622224,0.000793466052535409,5.596678014884789e-05
GLY 574,R GLY 574,0.0,0.0,0.0,-0.00016417910447761596,0.0003704380192833182,2.612868328488314e-05,-0.19085074626865683,0.17128817651801279,0.012081736435539402,0.19070149253731347,0.1710979773652185,0.012068320821683055,0.0,0.0,0.0,-0.00031343283582084444,0.0007372590468792687,5.200224364683809e-05
PHE 575,R PHE 575,0.0,0.0,0.0,-0.00031343283582092727,0.0004638886647140785,3.272018359025745e-05,0.5689552238805968,0.12927872232061471,0.00911861800126467,-0.5683582089552238,0.12913925163640252,0.009108780497699684,0.0,0.0,0.0,0.0002835820895522319,0.0007425779383369304,5.237740932392704e-05
GLN 576,R GLN 576,0.0,0.0,0.0,-0.0005671641791044704,0.0004954684379909725,3.4947649053324015e-05,-1.1437263681592058,0.3227828001472314,0.022767343295841177,1.142731343283582,0.3223997356002495,0.02274032400596072,0.0,0.0,0.0,-0.001562189054727429,0.0007900898519844743,5.572864132316178e-05
LEU 577,R LEU 577,0.0,0.0,0.0,-0.00048258706467660796,0.0004996966976911233,3.5245887497545315e-05,0.781258706467661,0.09563707693096424,0.006745719292678711,-0.780174129353234,0.09556001228351316,0.00674028357155698,0.0,0.0,0.0,0.00060199004975093,0.00081698147241467,5.7625429980538985e-05
THR 578,R THR 578,0.0,0.0,0.0,-0.00043781094527361016,0.0004961174472564089,3.499342663732674e-05,-0.7825970149253731,0.1724138022174226,0.01216113195075705,0.7821194029850748,0.17220332674755925,0.012146286155765662,0.0,0.0,0.0,-0.000915422885572034,0.0007840518216152901,5.5302751498229267e-05
HIE 579,R HIE 579,0.0,0.0,0.0,-0.0005870646766169612,0.0004923613937806551,3.47284950521214e-05,1.2239054726368157,0.4020392743616659,0.02835766395739732,-1.2226019900497511,0.4015969499943882,0.028326464802072644,0.0,0.0,0.0,0.0007164179104480004,0.0008370637525585789,5.9041924806134016e-05
SER 580,R SER 580,0.0,0.0,0.0,-0.0003333333333333585,0.0004714045207910672,3.325031120359027e-05,-0.5121144278606963,0.281180280408041,0.019832927805170302,0.5116815920398007,0.2808403666706312,0.019808952138725095,0.0,0.0,0.0,-0.0007661691542288337,0.0007854711494451971,5.540286316445836e-05
LEU 581,R LEU 581,0.0,0.0,0.0,-0.0005124378109452901,0.000499845276919673,3.5256367468291834e-05,-1.0497960199004972,0.09219087480382483,0.006502642936504675,1.0485174129353236,0.09206433476971534,0.006493717490675703,0.0,0.0,0.0,-0.0017910447761193763,0.0007438767638433325,5.246902141159764e-05
GLY 582,R GLY 582,0.0,0.0,0.0,-0.00018407960199005158,0.00038754909640100784,2.7335605607641213e-05,-0.7067462686567162,0.10655337717580785,0.0075156957445883694,0.7060348258706467,0.10647996929838846,0.007510517952137644,0.0,0.0,0.0,-0.0008955223880596758,0.0006646959808898471,4.688403959994842e-05
GLY 583,R GLY 583,0.0,0.0,0.0,-0.00013930348258707253,0.00034626293813544873,2.4423504534815578e-05,-0.16445273631840793,0.1059999953298369,0.007476663198693234,0.1642935323383084,0.1058932082345659,0.0074691310177452674,0.0,0.0,0.0,-0.0002985074626864857,0.0006841836194099146,4.8258591639305104e-05
GLY 584,R GLY 584,0.0,0.0,0.0,-0.0001293532338308514,0.0003355904866475779,2.3670727848072254e-05,-0.24231343283582094,0.11044922413983348,0.00779048760220152,0.24205970149253733,0.11039078670326448,0.007786365743232925,0.0,0.0,0.0,-0.0003830845771142664,0.0006289155459922669,4.436028231109621e-05
THR 585,R THR 585,0.0,0.0,0.0,-0.00019900497512438325,0.0003992517939848637,2.8161050251090388e-05,-0.9389502487562196,0.07732703383441314,0.00545422843024528,0.9382487562189055,0.0772850111355021,0.005451264377600935,0.0,0.0,0.0,-0.0009004975124380057,0.0006765803326371277,4.772229714017501e-05
GLY 586,R GLY 586,0.0,0.0,0.0,-0.00016417910447764025,0.0003704380192833731,2.612868328488701e-05,-0.618039800995025,0.13656375839666623,0.009632464827026137,0.6174079601990049,0.13649453813838214,0.009627582406455207,0.0,0.0,0.0,-0.0007960199004975612,0.0007552035603163709,5.326795203499567e-05
SER 587,R SER 587,0.0,0.0,0.0,-0.00016915422885571823,0.000374888084254411,2.644256666664776e-05,-0.5384029850746268,0.2260625805819003,0.015945225012312447,0.5377910447761192,0.22589196581178267,0.015933190774302126,0.0,0.0,0.0,-0.0007810945273632537,0.000713648600081286,5.0336891133096114e-05
GLY 588,R GLY 588,0.0,0.0,0.0,-9.452736318410234e-05,0.00029256100354214313,2.063566212196425e-05,-0.09009950248756216,0.13516667451798167,0.009533922128144448,0.08996019900497512,0.13508360561309068,0.009528062899356544,0.0,0.0,0.0,-0.00023383084577113745,0.0005901764229388025,4.162783525029942e-05
MET 589,R MET 589,0.0,0.0,0.0,-0.00020895522388058725,0.0004065623424440478,2.8676696581611123e-05,-0.3622388059701493,0.1257321748305853,0.008868463828912014,0.36200497512437807,0.12568651271212714,0.008865243071405486,0.0,0.0,0.0,-0.00044278606965174664,0.0006968016477616122,4.914859873717004e-05
GLY 590,R GLY 590,0.0,0.0,0.0,-0.0001343283582089559,0.00034100476593420663,2.405262166385801e-05,-0.49215920398009966,0.11137809089630125,0.007856004811640654,0.4917761194029848,0.11130816273485422,0.007851072459430482,0.0,0.0,0.0,-0.0005174129353234637,0.0007336579609148932,5.174824262710788e-05
THR 591,R THR 591,0.0,0.0,0.0,-0.00018905472636816323,0.00039155208696420735,2.7617954792048826e-05,0.2745771144278609,0.09728393727319519,0.00686187986491111,-0.2744079601990052,0.09717432013576958,0.006854148068180499,0.0,0.0,0.0,-1.9900497512286484e-05,0.0007190388762244939,5.0717091897684004e-05
LEU 592,R LEU 592,0.0,0.0,0.0,-0.0001442786069651472,0.00035137201160211507,2.4783870791896838e-05,-0.08060696517412969,0.09585426205170224,0.006761038349952938,0.08055223880597018,0.09583629547208937,0.006759771085136747,0.0,0.0,0.0,-0.00019900497512477156,0.0006388726116416746,4.50625995713588e-05
LEU 593,R LEU 593,0.0,0.0,0.0,-0.00015920398009952252,0.0003658661952408468,2.580621168039972e-05,-0.505442786069652,0.06742881236175101,0.004756061718191313,0.5050049751243779,0.06739196237062474,0.004753462520222779,0.0,0.0,0.0,-0.0005970149253733083,0.0006995315026219082,4.9341147852934046e-05
ILE 594,R ILE 594,0.0,0.0,0.0,-0.00024875621890547284,0.0004322922188304175,3.0491542132182076e-05,-0.4816019900497511,0.09041546336739216,0.0063774150692013755,0.4812139303482586,0.09036839475789978,0.006374095105466374,0.0,0.0,0.0,-0.0006368159203979752,0.0007209983480257989,5.0855302382128905e-05
SER 595,R SER 595,0.0,0.0,0.0,-0.000139303482587067,0.000346262938135435,2.4423504534814613e-05,-0.2827860696517413,0.27589977451438713,0.01946046963700988,0.28264676616915435,0.2757155315362888,0.01944747413932444,0.0,0.0,0.0,-0.0002786069651740125,0.0006479896579169233,4.5705666433341465e-05
LYS 596,R LYS 596,0.0,0.0,0.0,-0.00010945273631840585,0.00031220639780571,2.2021341393526304e-05,-73.29983084577115,1.1109663944504065,0.07836152756918284,73.29566666666668,1.1104537252642037,0.07832536667289544,0.0,0.0,0.0,-0.00427363184080073,0.0008808359009288235,6.212937410110043e-05
ILE 597,R ILE 597,0.0,0.0,0.0,-0.00015920398009952694,0.0003658661952408569,2.580621168040044e-05,-0.5094975124378112,0.09452531969511524,0.006667301983458195,0.5091343283582089,0.09444715738433657,0.006661788839134883,0.0,0.0,0.0,-0.0005223880597015389,0.0007058717969210403,4.978835773164866e-05
ARG 598,R ARG 598,0.0,0.0,0.0,-0.0002587064676616896,0.00043792400168488006,3.088877746676835e-05,-84.41205472636813,1.194458220198191,0.08425058689430583,84.40229850746267,1.1935336766355529,0.08418537461944811,0.0,0.0,0.0,-0.010014925373136193,0.0012154789893464922,8.573327763037881e-05
GLU 599,R GLU 599,0.0,0.0,0.0,-0.000134328358208957,0.0003410047659342094,2.4052621663858208e-05,73.40873631840796,0.9217182284509884,0.06501299114948586,-73.40483582089549,0.9214277305363687,0.06499250100643655,0.0,0.0,0.0,0.003766169154227325,0.0007465007930841402,5.265410616368649e-05
GLU 600,R GLU 600,0.0,0.0,0.0,-8.457711442786409e-05,0.000278251372221097,1.9626338550278975e-05,72.52041293532338,0.7691806544855239,0.054253820244461154,-72.5168706467662,0.7689246889616013,0.054235765828450175,0.0,0.0,0.0,0.0034577114427905608,0.0007119818435824147,5.021932719417785e-05
TYR 601,R TYR 601,0.0,0.0,0.0,-0.00019900497512436558,0.0003992517939848283,2.816105025108789e-05,0.47850746268656724,0.13061397757643714,0.009212799645339319,-0.47830845771144265,0.13057334104308546,0.00920993336527499,0.0,0.0,0.0,8.837596215921644e-18,0.000683857946903086,4.8235620471815374e-05
PRO 602,R PRO 602,0.0,0.0,0.0,-0.00016417910447761154,0.0003704380192833083,2.6128683284882438e-05,0.7525920398009952,0.12120108999197145,0.00854886574631205,-0.7521492537313432,0.12111393267703748,0.008542718143314181,0.0,0.0,0.0,0.0002786069651741252,0.0007206893119293144,5.083350465654917e-05
ASP 603,R ASP 603,0.0,0.0,0.0,-0.0001791044776119377,0.00038343977846761027,2.7045756668792103e-05,80.622671641791,1.1710539249635792,0.08259977519070645,-80.61556218905473,1.1704782402123826,0.08255916951916913,0.0,0.0,0.0,0.006930348258706754,0.0009278040077085632,6.544224892132722e-05
ARG 604,R ARG 604,0.0,0.0,0.0,-0.0002835820895522368,0.0004507363841952656,3.179249325000874e-05,-82.62196019900497,1.0327713373405045,0.07284607349775463,82.61363184079606,1.0321673876808075,0.07280347417328797,0.0,0.0,0.0,-0.008611940298511677,0.0010067714599427645,7.101218354421893e-05
ILE 605,R ILE 605,0.0,0.0,0.0,-0.00036815920398006505,0.00048230488749834925,3.401916379041351e-05,-0.45769651741293593,0.19722505880013555,0.013911183056212986,0.4573880597014926,0.19698717956292422,0.013894404348505907,0.0,0.0,0.0,-0.000676616915423032,0.0007726033380217312,5.4495237727134675e-05
MET 606,R MET 606,0.0,0.0,0.0,-0.0003532338308457521,0.0004779745721184001,3.371372689356029e-05,0.6053532338308457,0.24651309513214875,0.01738769309031947,-0.6047213930348256,0.24629210903960008,0.017372105933164975,0.0,0.0,0.0,0.0002786069651741314,0.0007609826390049346,5.367557681666369e-05
ASN 607,R ASN 607,0.0,0.0,0.0,-0.0005273631840795948,0.0004992506946985831,3.5214428872000507e-05,-1.6408407960199,0.2449855199850653,0.01727994624703048,1.6397412935323377,0.2447850976187889,0.017265809543293174,0.0,0.0,0.0,-0.001626865671641676,0.0008256308469215742,5.8235509819375376e-05
THR 608,R THR 608,0.0,0.0,0.0,-0.0005024875621890601,0.0004999938119960687,3.526684432478553e-05,0.012751243781094575,0.21814390660981203,0.015386684815349841,-0.012074626865671649,0.21793855403829668,0.015372200361747477,0.0,0.0,0.0,0.0001741293532335852,0.000825301008367792,5.821224480159024e-05
PHE 609,R PHE 609,0.0,0.0,0.0,-0.0011791044776119186,0.00038343977846762626,2.704575666879323e-05,-0.3421940298507461,0.25868420818895677,0.018246177213793357,0.3410049751243779,0.25829096742984486,0.018218440149251707,0.0,0.0,0.0,-0.002368159203980219,0.00082485101596266,5.818050478457729e-05
SER 610,R SER 610,0.0,0.0,0.0,-0.0005572139303482526,0.0004967157800735726,3.503562978026781e-05,0.7780746268656716,0.201929497087511,0.014243008548320748,-0.7765124378109457,0.20158207862410363,0.014218503539317475,0.0,0.0,0.0,0.0010049751243780822,0.0008609696745389143,6.0728118532322736e-05
VAL 611,R VAL 611,0.0,0.0,0.0,-0.0008258706467661964,0.00037922067662010125,2.6748164169691966e-05,-1.067074626865672,0.07688784493980083,0.005423250434110422,1.0660348258706462,0.0767646385547003,0.005414560125752778,0.0,0.0,0.0,-0.0018656716417910614,0.0007376618106609107,5.2030652413598875e-05
VAL 612,R VAL 612,0.0,0.0,0.0,-0.0007810945273631875,0.00041350437323741713,2.9166349680136966e-05,0.7755472636815921,0.11985413607922937,0.008453858942600428,-0.7739303482587068,0.11968193803959304,0.008441713029368735,0.0,0.0,0.0,0.000835820895522349,0.0007713207950758834,5.440477412273427e-05
PRO 613,R PRO 613,0.0,0.0,0.0,-0.0007562189054726883,0.0004293621693610512,3.0284872377435444e-05,0.8439452736318408,0.22298593755729915,0.01572821534541601,-0.8429054726368158,0.2225752620654026,0.01569924852964103,0.0,0.0,0.0,0.0002835820895521877,0.0008429863430711887,5.9459672131393525e-05
SER 614,R SER 614,0.0,0.0,0.0,-0.0008606965174129062,0.00038697386035085055,2.7295031585034988e-05,-1.2906616915422886,0.35639814364158523,0.02513838681177351,1.2886467661691552,0.3557651687916628,0.025093740208239356,0.0,0.0,0.0,-0.0028756218905469956,0.0009512770867835369,6.70979122629507e-05
PRO 615,R PRO 615,0.0,0.0,0.0,-0.0010895522388059556,0.00036233117325438504,2.5556870454388267e-05,-0.8607810945273628,0.27288681859332514,0.01924795211204025,0.8588308457711439,0.2721997752671818,0.01919949181224024,0.0,0.0,0.0,-0.0030398009950252324,0.0010736129360791775,7.572681775925254e-05
LYS 616,R LYS 616,0.0,0.0,0.0,-0.0026567164179104458,0.0005523060332886883,3.895666391924294e-05,-120.99957711442786,2.8508155637253734,0.20108102594951505,120.92292537313428,2.8454859143845566,0.20070510146985415,0.0,0.0,0.0,-0.07930845771144089,0.006242558005912437,0.0004403160921213331
VAL 617,R VAL 617,0.0,0.0,0.0,-0.0011194029850746163,0.000367418914181831,2.5915732030168102e-05,0.3504825870646766,0.19350120764088605,0.013648522847284328,-0.35008457711442786,0.1931958195394188,0.013626982431433798,0.0,0.0,0.0,-0.0007213930348260093,0.0007544165481420644,5.3212440476318226e-05
SER 618,R SER 618,0.0,0.0,0.0,-0.0005074626865671641,0.0004999443052072903,3.5263352385143524e-05,0.3586766169154226,0.35312296830815776,0.02490737375551338,-0.35795024875621895,0.3525098883796181,0.024864130431536745,0.0,0.0,0.0,0.00021890547263673878,0.0009420211128918476,6.644504620245024e-05
ASP 619,R ASP 619,0.0,0.0,0.0,-0.0006368159203980078,0.0004809172526803786,3.392128757688668e-05,96.2055671641791,1.3188072316096262,0.09302148989784648,-96.17907960199001,1.3165721637353462,0.09286384036521951,0.0,0.0,0.0,0.025850746268659252,0.002332468625909503,0.00016451965194129968
THR 620,R THR 620,0.0,0.0,0.0,-0.00037313432835820706,0.00048363736555282285,3.411314954580859e-05,0.2885323383084579,0.23511506698928947,0.016583738172319597,-0.2882338308457711,0.23474804965254317,0.016557850765377788,0.0,0.0,0.0,-7.462686567151426e-05,0.000897427492643462,6.329965474870403e-05
VAL 621,R VAL 621,0.0,0.0,0.0,-0.0002885572139303467,0.000453091545075718,3.195861349017561e-05,0.37583582089552237,0.16119271834734566,0.01136965771946301,-0.3755124378109451,0.1610620877610795,0.011360443748331022,0.0,0.0,0.0,3.482587064668611e-05,0.0006569801972884254,4.633981018633078e-05
VAL 622,R VAL 622,0.0,0.0,0.0,-0.00022885572139302233,0.0004200961558723065,2.9631298178358172e-05,-0.0573134328358207,0.08422302936418449,0.0059406344516357516,0.05717910447761196,0.0841562025583901,0.005935920852186861,0.0,0.0,0.0,-0.00036318407960189204,0.000720998348025844,5.085530238213209e-05
GLU 623,R GLU 623,0.0,0.0,0.0,-0.0005124378109453188,0.0004998452769197012,3.525636746829383e-05,96.06201990049753,1.5612533616627113,0.1101223213893292,-96.03591542288554,1.5587387035954352,0.10994495108501554,0.0,0.0,0.0,0.025592039800996468,0.0026789647362599964,0.00018895960317607744
PRO 624,R PRO 624,0.0,0.0,0.0,-0.00034328358208952106,0.000474805185689117,3.349017561127463e-05,-0.14652736318407963,0.09197258134312562,0.006487245702957197,0.14620398009950245,0.09186158300356041,0.006479416483739206,0.0,0.0,0.0,-0.00066666666666677,0.0007618603398565739,5.373748506143761e-05
TYR 625,R TYR 625,0.0,0.0,0.0,-0.000303482587064641,0.0004597617931202614,3.242909651166642e-05,0.17138308457711443,0.14679429378893757,0.010354071155708617,-0.17133333333333334,0.14667150602599557,0.010345410374681395,0.0,0.0,0.0,-0.0002537313432834768,0.0007663952628818119,5.4057353868848396e-05
ASN 626,R ASN 626,0.0,0.0,0.0,-0.00027860696517413623,0.00044831364481867024,3.1621606390243785e-05,-1.239611940298509,0.12049875066635488,0.008499326549895176,1.2384278606965178,0.12037382080925582,0.00849051467719571,0.0,0.0,0.0,-0.0014626865671644466,0.00079791441221722,5.628054324878065e-05
ALA 627,R ALA 627,0.0,0.0,0.0,-0.0002288557213930317,0.0004200961558723238,2.9631298178359392e-05,-0.42678606965174126,0.15325934513308415,0.01081008071789807,0.426213930348259,0.15307881430176598,0.010797347054858313,0.0,0.0,0.0,-0.0008009950248756022,0.0006912379873813533,4.875616839143586e-05
THR 628,R THR 628,0.0,0.0,0.0,-0.00025373134328356297,0.0004351456637943927,3.069280862172545e-05,0.2767711442786072,0.12038424122577958,0.008491249676706756,-0.2766169154228857,0.12035927772203069,0.00848948888691418,0.0,0.0,0.0,-9.950248756197152e-05,0.000766233763509338,5.404596258141455e-05
LEU 629,R LEU 629,0.0,0.0,0.0,-0.000179104477611925,0.00038343977846758305,2.7045756668790185e-05,-0.2732388059701491,0.12583588256084943,0.008875778808199258,0.273039800995025,0.12571209470130235,0.008867047485796453,0.0,0.0,0.0,-0.0003781094527360536,0.0006199971175989909,4.3731224874341606e-05
SER 630,R SER 630,0.0,0.0,0.0,-0.00022388059701493055,0.0004168429863811721,2.9401837294536512e-05,0.0018258706467660587,0.09867704258688897,0.006960141937455433,-0.0019303482587064633,0.09856111634969247,0.0069519651311384795,0.0,0.0,0.0,-0.0003283582089553461,0.0007065026969100885,4.9832857985780696e-05
VAL 631,R VAL 631,0.0,0.0,0.0,-0.0002885572139303408,0.0004530915450757087,3.195861349017496e-05,-0.14749253731343276,0.10480805100873042,0.007392589928569233,0.14737313432835827,0.10471760211950315,0.00738621015582166,0.0,0.0,0.0,-0.0004079601990049472,0.0007072730326362913,4.988719327850233e-05
HIE 632,R HIE 632,0.0,0.0,0.0,-0.00018407960199002727,0.0003875490964009566,2.73356056076376e-05,0.14561691542288557,0.47713425993364367,0.03365445584201324,-0.14565174129353237,0.47668675959751083,0.03362289160199459,0.0,0.0,0.0,-0.00021890547263686251,0.0008053557021495104,5.680541137178802e-05
GLN 633,R GLN 633,0.0,0.0,0.0,-0.0001990049751243827,0.0003992517939848626,2.816105025109031e-05,-0.05799004975124381,0.3623217968575826,0.02555620909435055,0.05783582089552232,0.36207945296461114,0.0255391154741068,0.0,0.0,0.0,-0.00035323383084576095,0.0007788254902925595,5.493411450967801e-05
LEU 634,R LEU 634,0.0,0.0,0.0,-0.00034825870646767196,0.0004764184923333119,3.3603969488126474e-05,-0.4220298507462685,0.1398862690301011,0.009866816657919822,0.4216666666666665,0.13979122077692105,0.009860112471052266,0.0,0.0,0.0,-0.0007114427860697446,0.0007506669723936994,5.294796579477433e-05
VAL 635,R VAL 635,0.0,0.0,0.0,-0.0002786069651741373,0.00044831364481867197,3.162160639024391e-05,0.018726368159203994,0.10561183858355462,0.0074492847327676205,-0.018845771144278625,0.10548943544061401,0.007440651080743573,0.0,0.0,0.0,-0.00039800995024878087,0.0007267429006755362,5.126049188478501e-05
GLU 636,R GLU 636,0.0,0.0,0.0,-0.00019900497512438547,0.00039925179398486813,2.81610502510907e-05,82.81954726368159,1.5793684357130264,0.11140006019556356,-82.81070646766173,1.5781617489580937,0.11131494707433291,0.0,0.0,0.0,0.008641791044773832,0.0014075294244594765,9.927947087344678e-05
ASN 637,R ASN 637,0.0,0.0,0.0,-0.00020398009950247173,0.00040295436281223915,2.8422209320070788e-05,-0.7353930348258702,0.1559096554033887,0.010997019190880503,0.7348009950248756,0.15583599044959948,0.010991823265660738,0.0,0.0,0.0,-0.0007960199004975308,0.0007215131140413456,5.08916111773548e-05
THR 638,R THR 638,0.0,0.0,0.0,-0.00025870646766171164,0.00043792400168491747,3.0888777466770996e-05,-0.27040796019900487,0.23487043689168283,0.016566483295634205,0.27016417910447765,0.23461643919967343,0.016548567679784503,0.0,0.0,0.0,-0.0005024875621888061,0.0007670086503721881,5.4100618886564325e-05
ASP 639,R ASP 639,0.0,0.0,0.0,-0.00031840796019901024,0.0004658587029142216,3.285913937101194e-05,89.16679601990054,1.4072409946714415,0.09925912660479942,-89.1530199004975,1.4058197550471108,0.0991588800909888,0.0,0.0,0.0,0.013457711442788393,0.0015927237336906316,0.00011234207028326246
GLU 640,R GLU 640,0.0,0.0,0.0,-0.0006417910447761326,0.0004794739822152027,3.381948712737567e-05,98.0077512437811,1.5790712894370584,0.11137910111326128,-97.98383084577125,1.5769309922927164,0.11122813619252166,0.0,0.0,0.0,0.023278606965173573,0.002341915287467173,0.00016518596807271993
THR 641,R THR 641,0.0,0.0,0.0,-0.0004875621890547213,0.0004998452769196519,3.5256367468290344e-05,0.3824975124378111,0.2868646277783804,0.02023387075483893,-0.3814726368159204,0.2864939555465158,0.020207725551472305,0.0,0.0,0.0,0.0005373134328359984,0.0009195774209402191,6.486199023027403e-05
TYR 642,R TYR 642,0.0,0.0,0.0,-0.0014577114427860882,0.0004982084683430671,3.514091589294096e-05,-0.5679701492537311,0.1166080695964187,0.008224899066356824,0.5668109452736317,0.1165255895266331,0.008219081370794926,0.0,0.0,0.0,-0.002616915422885749,0.0008963788055258913,6.322568606262544e-05
CYS 643,R CYS 643,0.0,0.0,0.0,-0.0009601990049751247,0.00031291910832869073,2.2071612117802378e-05,0.5315970149253733,0.38385095287225696,0.027074758675159186,-0.5295820895522386,0.3829414104772695,0.02701060450108499,0.0,0.0,0.0,0.0010547263681592645,0.001254639172228121,8.849542396155659e-05
ILE 644,R ILE 644,0.0,0.0,0.0,-0.0015920398009950374,0.0004914556694482647,3.4664610183418596e-05,-0.9402935323383085,0.1491641334717862,0.010521226758767118,0.9401492537313436,0.14880317766607637,0.010495766899259506,0.0,0.0,0.0,-0.001736318407959873,0.0008782186731788095,6.194476908918284e-05
ASP 645,R ASP 645,0.0,0.0,0.0,-0.0017462686567164146,0.00046819066093606207,3.302362300771909e-05,113.93102985074628,1.9542330987059156,0.1378409748537981,-113.87421890547267,1.9492226826357841,0.1374875673529286,0.0,0.0,0.0,0.055064676616914915,0.005133132646450299,0.0003620632607794363
ASN 646,R ASN 646,0.0,0.0,0.0,-0.0016268656716417467,0.0004938171221364261,3.483117421348381e-05,1.7345870646766175,0.261312137996912,0.01843153709067589,-1.7317860696517393,0.26087914703592585,0.01840099626307209,0.0,0.0,0.0,0.0011741293532334983,0.0010764449334315104,7.592657145091166e-05
GLU 647,R GLU 647,0.0,0.0,0.0,-0.0034029850746268766,0.0005658534212184563,3.991222298750269e-05,119.92920895522384,2.5266568606896795,0.17821663394665146,-119.83913432835818,2.513171954030347,0.17726548196740918,0.0,0.0,0.0,0.08667164179104234,0.013469391938582256,0.000950057655216014
ALA 648,R ALA 648,0.0,0.0,0.0,-0.002776119402985065,0.0005414434969318191,3.81904796796007e-05,1.5611343283582093,0.12656847542265354,0.008927451924527543,-1.5539601990049756,0.1250554042705608,0.00882072811416647,0.0,0.0,0.0,0.00439800995024872,0.0023352790792559603,0.00016471788603594957
LEU 649,R LEU 649,0.0,0.0,0.0,-0.003820895522388167,0.00056229911307688,3.966152142099555e-05,1.7842985074626854,0.2097774002591041,0.014796556957897345,-1.7831542288557218,0.2098859465086172,0.01480421322001854,0.0,0.0,0.0,-0.0026766169154228848,0.0019974861060324217,0.00014089180676284317
TYR 650,R TYR 650,0.0,0.0,0.0,-0.0051940298507462575,0.0006595371353758544,4.652016269332977e-05,1.4229104477611942,0.17483066986279566,0.012331604650534489,-1.4166815920398006,0.17470227156793874,0.012322548133098384,0.0,0.0,0.0,0.0010348258706469851,0.002895146237385558,0.000204207870580942
ASP 651,R ASP 651,0.0,0.0,0.0,-0.009691542288557212,0.0016793679542684357,0.00011845348239566641,138.8429950248756,3.8347318450402494,0.27048112948924935,-138.64164676616917,3.8054164735165403,0.26841338261109793,0.0,0.0,0.0,0.19165671641791093,0.03089166702698034,0.00217893019040442
ILE 652,R ILE 652,0.0,0.0,0.0,-0.011820895522388053,0.0017009687593919805,0.00011997708571495723,1.7134228855721392,0.22475759252281008,0.015853178251689734,-1.7069850746268662,0.22258610000746915,0.015700012979133187,0.0,0.0,0.0,-0.005383084577114352,0.006677914325529813,0.0004710237592591782
CYS 653,R CYS 653,0.0,0.0,0.0,-0.007363184079601987,0.0009887113130949946,6.973831900413523e-05,0.8932587064676619,0.3503971062607943,0.024715106271059065,-0.8916616915422888,0.3519684022666703,0.02482593694595514,0.0,0.0,0.0,-0.005766169154228853,0.005331783022614898,0.0003760749779710724
PHE 654,R PHE 654,0.0,0.0,0.0,-0.025776119402985045,0.0060210763211692685,0.0004246939785886761,1.0496467661691546,0.3244344479964407,0.022883841552779387,-0.9678955223880601,0.3247400246532462,0.02290539526829803,0.0,0.0,0.0,0.05597512437810944,0.01289700409152365,0.0009096845293666611
ARG 655,R ARG 655,0.0,0.0,0.0,-0.047039800995024875,0.009206768436048826,0.0006493953752592363,-146.02024378109448,3.737369140826731,0.2636136938327351,146.10422388059712,3.745769273108255,0.2642061934804756,0.0,0.0,0.0,0.03694029850745921,0.03823853410446709,0.0026971382387445354
THR 656,R THR 656,0.0,0.0,0.0,-0.03767164179104476,0.006824862493178315,0.0004813886838401107,1.4369552238805958,0.56291423043917,0.03970490845446852,-1.3086169154228855,0.5613716654575168,0.03959610430976992,0.0,0.0,0.0,0.09066666666666642,0.02493660286648414,0.0017588923506281543
LEU 657,R LEU 657,0.0,0.0,0.0,-0.023900497512437793,0.0034251120839044334,0.00024158877922062996,0.3274776119402983,0.33057933580302457,0.02331726852021107,-0.27062686567164185,0.32720250256713473,0.02307908506836902,0.0,0.0,0.0,0.032950248756218645,0.00998145107736169,0.0007040372757324151
LYS 658,R LYS 658,0.0,0.0,0.0,-0.1168706467661692,0.03701247852074159,0.0026106589456665616,-156.83053731343279,5.350086400926478,0.3773659987358198,157.31706467661687,5.430795019892062,0.3830587457907575,-0.005574232835820895,0.01617667797893454,0.0011410148891597808,0.36408248358208883,0.1782124137076204,0.01257013447002488
LEU 659,R LEU 659,0.0,0.0,0.0,-0.013532338308457709,0.001874202717383083,0.0001321960669936429,1.2348905472636813,0.39116133755804516,0.027590393453995242,-1.1989900497512433,0.3861010358070059,0.027233467288493525,0.0,0.0,0.0,0.02236815920398025,0.00695284623307738,0.00049041596082401
THR 660,R THR 660,0.0,0.0,0.0,-0.012164179104477618,0.00202911897842834,0.00014312301754899074,0.5180049751243786,1.0435912902423892,0.07360925413206872,-0.46605472636815903,1.030910080472565,0.07271479056057585,0.0,0.0,0.0,0.03978606965174154,0.01583965063735799,0.001117242813379231
THR 661,R THR 661,0.0,0.0,0.0,-0.004716417910447764,0.0007492477849559081,5.2847864031041556e-05,-0.38963681592039756,0.3891317832229077,0.027447239728751637,0.4013084577114427,0.38814715419741497,0.027377789352113796,0.0,0.0,0.0,0.006955223880597031,0.0036898388206015337,0.00026026116353361527
PRO 662,R PRO 662,0.0,0.0,0.0,-0.004442786069651754,0.0006448882035126492,4.548690670665746e-05,-0.8938159203980104,0.1890729963677918,0.013336180906527061,0.8945572139303477,0.1887809490562185,0.01331558147744291,0.0,0.0,0.0,-0.003701492537313489,0.0011064927159912094,7.804597862038727e-05
THR 663,R THR 663,0.0,0.0,0.0,-0.0019402985074626886,0.0004189751894811378,2.9552231305404603e-05,1.3953084577114427,0.5434111848307072,0.03832926968288657,-1.3938457711442795,0.5425747637177826,0.03827027308638528,0.0,0.0,0.0,-0.00047761194029868025,0.0012341517797981754,8.705035471847291e-05
TYR 664,R TYR 664,0.0,0.0,0.0,-0.0019104477611940084,0.0003184856870304325,2.246424830606292e-05,0.7284228855721392,0.3122473749414761,0.02202423169783261,-0.7276915422885575,0.3118321470573817,0.021994943781069788,0.0,0.0,0.0,-0.0011791044776118921,0.0008332405086789678,5.8772253975249827e-05
GLY 665,R GLY 665,0.0,0.0,0.0,-0.0007761194029850687,0.00041684298638115926,2.9401837294535607e-05,0.24410447761194,0.141384391989919,0.00997248610409229,-0.2434527363184078,0.1411920431177916,0.009958918860725247,0.0,0.0,0.0,-0.00012437810945282868,0.0007787301414179444,5.492738911860933e-05
ASP 666,R ASP 666,0.0,0.0,0.0,-0.002950248756218868,0.000496267098091086,3.500398219334165e-05,111.89781094527365,1.7650559598389315,0.12449744830174804,-111.83781592039799,1.75817455111664,0.1240120711544281,0.0,0.0,0.0,0.057044776119403166,0.006947062450502592,0.0004900080042557894
LEU 667,R LEU 667,0.0,0.0,0.0,-0.00261691542288556,0.0005440884821688778,3.837704255369771e-05,0.7474477611940298,0.13967591667487952,0.009851979546765715,-0.7445422885572142,0.1393707945049149,0.009830457888277135,0.0,0.0,0.0,0.0002885572139302635,0.0015279545746026844,0.0001077736060427093
ASN 668,R ASN 668,0.0,0.0,0.0,-0.001417910447761143,0.0004932152728912428,3.4788723040834026e-05,1.145407960199006,0.2534791202727469,0.017879038619607636,-1.1427711442786077,0.2533083334676588,0.017866992247186096,0.0,0.0,0.0,0.0012189054726369092,0.0009782921437017998,6.900340745889742e-05
HIE 669,R HIE 669,0.0,0.0,0.0,-0.003582089552238798,0.0005226012358212443,3.686144905288001e-05,-0.518398009950249,1.0370291238808744,0.0731463946047058,0.5250199004975127,1.0351099346052084,0.07301102543054641,0.0,0.0,0.0,0.0030398009950247727,0.003003879408812343,0.00021187731715737043
LEU 670,R LEU 670,0.0,0.0,0.0,-0.0048606965174129105,0.0005734572749619745,4.044855747766474e-05,0.005487562189054876,0.18456006881102335,0.013017863539841653,0.0010348258706467629,0.18399460240053755,0.012977978614486508,0.0,0.0,0.0,0.0016616915422887012,0.0030817994233802515,0.00021737337122368166
VAL 671,R VAL 671,0.0,0.0,0.0,-0.0018606965174129601,0.0004237918296328081,2.989197090681952e-05,0.5506069651741294,0.1739957961156362,0.012272717196799052,-0.5485771144278607,0.17399984352263786,0.012273002678877473,0.0,0.0,0.0,0.0001691542288558182,0.001266186259158182,8.930989267576226e-05
SER 672,R SER 672,0.0,0.0,0.0,-0.0012736318407960082,0.00044582222521831585,3.144587520100637e-05,0.18673631840796015,0.23813837510132344,0.016796985884540885,-0.18412437810945279,0.23775427227038878,0.016769893359757024,0.0,0.0,0.0,0.0013383084577114754,0.0013911501109592497,9.812416317663092e-05
ALA 673,R ALA 673,0.0,0.0,0.0,-0.0019651741293532175,0.0003782403544029249,2.667901757189055e-05,-0.2602189054726368,0.22369284609443116,0.015778076829163917,0.26349751243781105,0.2234167986392472,0.015758605942935627,0.0,0.0,0.0,0.0013134328358209064,0.0015344367617589933,0.00010823082427189703
THR 674,R THR 674,0.0,0.0,0.0,-0.0025223880597015085,0.0005190368698804282,3.6610038063912973e-05,0.8274676616915423,0.3479261375823047,0.024540817578629408,-0.8209154228855714,0.347296506595559,0.02449640683301843,0.0,0.0,0.0,0.004029850746268594,0.0026010148187153885,0.0001834614399164146
MET 675,R MET 675,0.0,0.0,0.0,-0.0015323383084576974,0.000498953137885842,3.5193440832666927e-05,0.3615174129353234,0.2349498960989112,0.01657208791598002,-0.3606268656716419,0.2345413966465669,0.01654327458620085,0.0,0.0,0.0,-0.0006417910447761415,0.0012057262942461063,8.504537555719253e-05
SER 676,R SER 676,0.0,0.0,0.0,-0.001328358208955203,0.0004696159021657853,3.312415177301171e-05,-0.6876567164179107,0.5246118172261253,0.03700326453080597,0.6898159203980102,0.5242155769240593,0.0369753158948171,0.0,0.0,0.0,0.0008308457711443831,0.0013898150423114364,9.80299946948704e-05
GLY 677,R GLY 677,0.0,0.0,0.0,-0.0012587064676616677,0.00043792400168491216,3.0888777466770616e-05,-0.27514925373134336,0.2921529579820336,0.02060688080727487,0.27795024875621877,0.29184267470427483,0.02058499511231073,0.0,0.0,0.0,0.0015422885572139887,0.001421040448592371,0.00010023246503723647
VAL 678,R VAL 678,0.0,0.0,0.0,-0.0017213930348258474,0.00044831364481863993,3.1621606390241644e-05,0.07037810945273629,0.20740497151074067,0.014629218736237841,-0.06992537313432835,0.2068289350192066,0.014588588254850028,0.0,0.0,0.0,-0.0012686567164179492,0.001280338375115392,9.030810597031632e-05
THR 679,R THR 679,0.0,0.0,0.0,-0.0010597014925373535,0.0002369329532296754,1.6711961981298185e-05,-0.2939701492537313,0.33788287161356406,0.023832420216634103,0.2951442786069652,0.33762785907487625,0.023814433019018862,0.0,0.0,0.0,0.00011442786069606514,0.0010565318256105082,7.452200912094531e-05
THR 680,R THR 680,0.0,0.0,0.0,-0.0018407960199004704,0.00036586619524083935,2.58062116803992e-05,-0.9471890547263679,0.4394904943301606,0.03099926933873069,0.9525771144278603,0.4391007831747846,0.030971781233241128,0.0,0.0,0.0,0.003547263681592285,0.0015800387220912743,0.00011144733855139024
CYX 681,R CYX 681,0.0,0.0,0.0,-0.0013980099502487922,0.0004894875174626441,3.4525787445978505e-05,-0.2734278606965175,0.14041210143273508,0.00990390601590725,0.27173631840796036,0.14041744843591128,0.00990428316443208,0.0,0.0,0.0,-0.003089552238805738,0.001061276945351177,7.485670406152579e-05
LEU 682,R LEU 682,0.0,0.0,0.0,-0.0009701492537313386,0.0002210433820051918,1.5591198041191943e-05,-0.4090049751243782,0.1494635347968018,0.01054234489996532,0.4087064676616914,0.14920835346668493,0.01052434579672063,0.0,0.0,0.0,-0.0012686567164179978,0.0007964240267690515,5.6175419564600134e-05
ARG 683,R ARG 683,0.0,0.0,0.0,-0.0015820895522389146,0.000493215272891269,3.4788723040835876e-05,-103.38867164179102,1.0954103171102285,0.07726428647399765,103.36324378109448,1.0942346312091324,0.07718135998440116,0.0,0.0,0.0,-0.027009950248752836,0.0025954227787579683,0.00018306700782964736
PHE 684,R PHE 684,0.0,0.0,0.0,-0.0018955223880597093,0.0004039972547395076,2.84957692449421e-05,0.1135323383084576,0.20551418393873686,0.014495852863794558,-0.11319900497512438,0.20531398160813616,0.014481731680177171,0.0,0.0,0.0,-0.0015621890547265983,0.000724389043709105,5.109446361562197e-05
PRO 685,R PRO 685,0.0,0.0,0.0,-0.0012835820895522262,0.00045073638419523094,3.179249325000629e-05,0.8306567164179101,0.17233175966783756,0.012155345115490683,-0.8286865671641792,0.17217322143053507,0.012144162690427956,0.0,0.0,0.0,0.0006865671641789184,0.0008617168196859499,6.07808180877099e-05
GLY 686,R GLY 686,0.0,0.0,0.0,-0.0010149253731343507,0.00027277114749996417,1.9239793302181876e-05,-1.284626865671642,0.10214264279544898,0.007204586528798077,1.2846766169154227,0.10188199153677396,0.0071862016065406325,0.0,0.0,0.0,-0.0009651741293532391,0.0010527297350470942,7.425383032994516e-05
GLN 687,R GLN 687,0.0,0.0,0.0,-0.0036716417910447607,0.0007204488588744861,5.081654440574487e-05,-0.48968159203980116,1.1722101326698142,0.08268132779436793,0.4963930348258706,1.1704494181930722,0.08255713657067305,0.0,0.0,0.0,0.003039800995025303,0.003756044277842521,0.0002649309364346997
LEU 688,R LEU 688,0.0,0.0,0.0,-0.002507462686567163,0.0004999443052072995,3.526335238514417e-05,0.8445522388059699,0.15485483013256676,0.010922617552853392,-0.8423582089552242,0.1545512233583648,0.01090120278214056,0.0,0.0,0.0,-0.00031343283582124044,0.0010772494256625737,7.598331595772893e-05
ASN 689,R ASN 689,0.0,0.0,0.0,-0.001348258706467616,0.00047641849233331533,3.360396948812672e-05,1.3090597014925371,0.7376890204978621,0.052032571647519066,-1.3052487562189048,0.7370440206453751,0.05198707686570095,0.0,0.0,0.0,0.0024626865671640956,0.0011328872752286343,7.990770728445104e-05
ALA 690,R ALA 690,0.0,0.0,0.0,-0.0009303482587064685,0.00029103414531760573,2.052796584649274e-05,0.019283582089552224,0.21851895002836014,0.015413138338452793,-0.01919402985074624,0.218185112798615,0.015389591275811682,0.0,0.0,0.0,-0.0008407960199004955,0.000800825049175638,5.648584375057826e-05
ASP 691,R ASP 691,0.0,0.0,0.0,-0.0007313432835820643,0.0004432609673109532,3.126521799740223e-05,97.93510945273641,1.2226743902691906,0.08624080207989583,-97.91141293532331,1.2209659635831438,0.08612029895259395,0.0,0.0,0.0,0.02296517412935104,0.0019197276689417622,0.00013540714949305185
LEU 692,R LEU 692,0.0,0.0,0.0,-0.0009452736318407902,0.00026764134639427307,1.8877965030169296e-05,0.2763930348258706,0.1421897329292498,0.010029290474175131,-0.2762537313432837,0.1419848646495802,0.010014840179885787,0.0,0.0,0.0,-0.0008059701492535672,0.0006519501393383886,4.598501725407346e-05
ARG 693,R ARG 693,0.0,0.0,0.0,-0.000592039800994973,0.0004914556694481736,3.4664610183412165e-05,-89.14820398009944,1.0145288361604219,0.07155934667478797,89.13492537313437,1.01356170642659,0.0714911306030155,0.0,0.0,0.0,-0.01387064676617133,0.0013615852918771735,9.603882162431142e-05
LYS 694,R LYS 694,0.0,0.0,0.0,-0.0008905472636815713,0.000312206397805706,2.2021341393526023e-05,-100.83821890547263,1.3895064737664693,0.09800822994783195,100.81335323383082,1.3876799850485715,0.09787939936687351,0.0,0.0,0.0,-0.0257562189054685,0.0021172763955516023,0.0001493411623163218
LEU 695,R LEU 695,0.0,0.0,0.0,-0.0011990049751243925,0.0003992517939847904,2.8161050251085218e-05,0.26626368159203995,0.10125631298728655,0.0071420696443588606,-0.265452736318408,0.10105906358812439,0.007128156744465884,0.0,0.0,0.0,-0.0003880597014925432,0.0007455718139585745,5.258858102834229e-05
ALA 696,R ALA 696,0.0,0.0,0.0,-0.00044278606965174555,0.0004967157800735836,3.503562978026859e-05,0.6471791044776124,0.1353886528648915,0.009549579273525287,-0.6462388059701487,0.1351265582807598,0.00953109254693953,0.0,0.0,0.0,0.000497512437810949,0.0007987825195425781,5.634177481838425e-05
VAL 697,R VAL 697,0.0,0.0,0.0,-0.0005870646766168988,0.0004923613937806018,3.4728495052117643e-05,0.2316815920398009,0.12413941813051886,0.008756119433359886,-0.2311592039800994,0.12394881196456088,0.008742675111008479,0.0,0.0,0.0,-6.467661691532587e-05,0.0008047100277470195,5.6759869010881114e-05
ASN 698,R ASN 698,0.0,0.0,0.0,-0.0010149253731343607,0.0002904381993895864,2.0485931061731017e-05,-0.025766169154228864,0.5030519196666977,0.035482546608615696,0.027174129353233847,0.5021667326599912,0.03542011033117616,0.0,0.0,0.0,0.000393034825870968,0.0011801641018284773,8.324235752184168e-05
MET 699,R MET 699,0.0,0.0,0.0,-0.0013482587064677716,0.00047641849233335046,3.36039694881292e-05,0.929572139303483,0.19963996454288926,0.014081517374049295,-0.9286766169154226,0.19931334838958206,0.014058479646868911,0.0,0.0,0.0,-0.0004527363184082028,0.0008972068182703924,6.328408957854633e-05
VAL 700,R VAL 700,0.0,0.0,0.0,-0.0005721393034825777,0.0004947685528537946,3.489828296201272e-05,-0.256676616915423,0.1166785775035682,0.008229872310675951,0.25643781094527357,0.1165358927186189,0.008219808101924578,0.0,0.0,0.0,-0.0008109452736318211,0.0008250310423771404,5.819320286879653e-05
PRO 701,R PRO 701,0.0,0.0,0.0,-0.0005671641791044328,0.0004954684379909402,3.494764905332174e-05,-0.9552686567164178,0.08649871285780542,0.006101148789166481,0.9533830845771148,0.08636246370242891,0.006091538514725555,0.0,0.0,0.0,-0.002452736318407882,0.0008097693149334164,5.7116723614510576e-05
PHE 702,R PHE 702,0.0,0.0,0.0,-0.0004975124378109546,0.0004999938119960725,3.52668443247858e-05,0.7610398009950251,0.07968063372617572,0.005620238566759281,-0.7602587064676615,0.07959607440705525,0.00561427421225712,0.0,0.0,0.0,0.00028358208955201977,0.000742577938337297,5.2377409323952896e-05
PRO 703,R PRO 703,0.0,0.0,0.0,-0.00025373134328358893,0.0004351456637944373,3.0692808621728594e-05,0.44601990049751233,0.17849481116805743,0.012590053251089767,-0.4454975124378108,0.17833372272365866,0.012578690948287551,0.0,0.0,0.0,0.00026865671641784994,0.0007312925152447082,5.15813969538062e-05
ARG 704,R ARG 704,0.0,0.0,0.0,-0.0005024875621890684,0.0004999938119960774,3.526684432478614e-05,-88.60584079601988,1.4876096471245241,0.10492789427082395,88.59253233830847,1.4863069563050664,0.10483600954499157,0.0,0.0,0.0,-0.013810945273635994,0.0015941683531879355,0.00011244396588616317
LEU 705,R LEU 705,0.0,0.0,0.0,-0.0005970149253731172,0.0004904978126911779,3.459704817699543e-05,0.5459651741293534,0.14332759602457498,0.010109549148748622,-0.5450746268656715,0.14320107076986938,0.010100624745378423,0.0,0.0,0.0,0.00029353233830867285,0.00080323225156162,5.665563471552194e-05
HIP 706,R HIP 706,0.0,0.0,0.0,-0.000562189054726335,0.0004961174472564042,3.499342663732641e-05,-94.39694029850746,1.5066484720484008,0.10627078943993953,94.37760199004975,1.5048230456759033,0.10614203379104815,0.0,0.0,0.0,-0.019900497512440215,0.0020540094878933545,0.0001448786587217542
PHE 707,R PHE 707,0.0,0.0,0.0,-0.0009054726368159819,0.0003541086497368534,2.497689836294975e-05,0.5496218905472636,0.15568576055059416,0.01098122686559731,-0.5478805970149251,0.15537416137033283,0.010959248354027064,0.0,0.0,0.0,0.0008358208955224197,0.0007247648084885317,5.112096801959824e-05
PHE 708,R PHE 708,0.0,0.0,0.0,-0.0014179104477611748,0.0004932152728913429,3.478872304084108e-05,-0.6911791044776118,0.1401343625360221,0.009884315824592258,0.6912288557213931,0.13992566385818278,0.009869595354847313,0.0,0.0,0.0,-0.0013681592039799068,0.0008486343108545372,5.985804906284307e-05
MET 709,R MET 709,0.0,0.0,0.0,-0.0026567164179104336,0.0005339863826865029,3.766449539561165e-05,-0.17129353233830835,0.40367084074727544,0.028472745777104513,0.17656218905472645,0.4028874358099499,0.02841748865330606,0.0,0.0,0.0,0.0026119402985074996,0.0018362455521467919,0.00012951877498465906
PRO 710,R PRO 710,0.0,0.0,0.0,-0.002482587064676646,0.0004996966976911172,3.524588749754489e-05,0.7048358208955225,0.23622296978317298,0.01666188361016592,-0.7020049751243784,0.235573281845642,0.01661605815632455,0.0,0.0,0.0,0.0003482587064675305,0.0019542298689847926,0.00013784074704683463
GLY 711,R GLY 711,0.0,0.0,0.0,-0.0025721393034825873,0.0005047238548447022,3.560047582339622e-05,-1.4638805970149251,0.23180077153285222,0.01634996579533379,1.4783432835820893,0.23377262109855598,0.016489049339963972,0.0,0.0,0.0,0.011890547263681578,0.00418097565311555,0.0002949032846936593
PHE 712,R PHE 712,0.0,0.0,0.0,-0.012482587064676675,0.001266068963575607,8.930161928326938e-05,0.8490796019900498,0.24379920706395905,0.01719627018523661,-0.8313582089552239,0.24513083326600843,0.01729019585559441,0.0,0.0,0.0,0.0052388059701494166,0.010152699151793633,0.0007161161835848948
ALA 713,R ALA 713,0.0,0.0,0.0,-0.013109452736318417,0.0016980996692103137,0.00011977471569684307,-1.4054527363184082,0.2377722665729108,0.016771162579996456,1.4911243781094525,0.23922334836034154,0.016873513997698108,0.0,0.0,0.0,0.07256218905472644,0.01593292417668494,0.0011238218215832187
PRO 714,R PRO 714,0.0,0.0,0.0,-0.03382587064676617,0.0035442515104517525,0.0002499922264397358,-2.3066965174129357,0.2797926069845181,0.019735048868617766,2.3901194029850745,0.2809368578190402,0.01981575809957504,0.0,0.0,0.0,0.0495970149253731,0.015136913828239425,0.0010676755806378068
LEU 715,R LEU 715,0.0,0.0,0.0,-0.025169154228855725,0.0036133037460597565,0.0002548627956048699,-0.7865024875621889,0.4373660434509768,0.03084942212735677,0.8448457711442787,0.43707487785306953,0.030828884889559493,0.0,0.0,0.0,0.03317412935323352,0.01789728925146026,0.0012623774509270707
THR 716,R THR 716,0.0,0.0,0.0,-0.11846268656716408,0.03181788743681107,0.0022442607409437062,-2.5921243781094523,0.8358826177755093,0.05895861398203639,2.9402288557213954,0.8360476713794978,0.05897025596563188,-0.0007107223880597015,0.0035152706792796556,0.0002479480762186182,0.2289310686567165,0.0611451129531605,0.004312843735269055
SER 717,R SER 717,0.0,0.0,0.0,-0.0852786069651741,0.02508774631119497,0.0017695531872374093,2.0063681592039804,0.8732308533058512,0.06159295540117449,-1.8774079601990046,0.8807857091309305,0.062125833844640835,-4.2698507462686174e-05,0.00033644862262968516,2.373125609335124e-05,0.043638893532338366,0.07592449112315774,0.005355300695001438
ARG 718,R ARG 718,0.0,0.0,0.0,-0.08513432835820896,0.020764657729385974,0.0014646260294226751,-124.97736815920395,3.1668870827384272,0.22337499197287755,125.13559701492541,3.2109159496331534,0.22648054879641924,0.0,0.0,0.0,0.07309452736318058,0.0908608690924772,0.006408831566748081
GLY 719,R GLY 719,0.0,0.0,0.0,-0.2615174129353233,0.16176052856696008,0.011409707964367483,1.0186815920398011,0.4867082836183696,0.03432975540522802,-0.4018905472636816,0.6224375913971436,0.04390336262375608,-0.01952217313432836,0.02871295849846895,0.0020252559395224955,0.33575145870646766,0.15169804983096707,0.01069995543825718
SER 720,R SER 720,0.0,0.0,0.0,-1.0599651741293523,0.39443946471476976,0.02782161471581751,1.4774477611940295,1.9310433878292503,0.13620529876380966,-0.3322139303482585,1.7254144498889379,0.12170135177682374,-0.200206352238806,0.04800852923840436,0.0033862605622127845,-0.11493769552238808,0.8365109672224929,0.059002934334802096
GLN 721,R GLN 721,0.0,0.0,0.0,-0.3218656716417911,0.042170429686828624,0.002974472769847785,3.2166318407960195,0.888266002571571,0.06265345306301,-2.6069452736318413,0.9095427269399698,0.06415419748831819,-0.003150089552238806,0.0065953817654462125,0.00046520236131712277,0.2846708059701489,0.104362416887485,0.007361157321199488
GLN 722,R GLN 722,0.0,0.0,0.0,-1.372417910447762,0.5870371465422846,0.04140640776597419,-0.5497114427860696,1.9565816892694465,0.13800663165954144,2.449099502487562,1.9311180944149597,0.13621056816008026,-0.27113899701492533,0.11496739142298043,0.008109174550689865,0.2558311522388061,0.49819988733240805,0.03514031063511616
TYR 723,R TYR 723,0.0,0.0,0.0,-6.216796019900495,0.6917532079294791,0.04879250924691794,-4.235114427860698,1.2409547447221962,0.08753019886687272,6.324432835820896,0.903571711337156,0.06373303452055139,-1.0981729432835823,0.05978570798648219,0.00421695870192676,-5.225650555223878,0.7646014262070188,0.05393082638543522
ARG 724,R ARG 724,0.0,0.0,0.0,-1.8451741293532324,0.9925096811575237,0.07000623523016745,-200.20337313432833,7.655773627524187,0.5399966364180062,197.24756716417915,6.867876548487809,0.4844226613733958,-0.5908220776119403,0.08373325153317962,0.0059060881870513495,-5.391802177114426,1.8108973671538398,0.12773085186918393
ALA 725,R ALA 725,0.0,0.0,0.0,-1.8909701492537307,0.31720087818113973,0.022373624877156422,-2.7739999999999996,0.9789536245425391,0.06905006471999642,3.541955223880599,0.9974681695366822,0.07035598003411998,-0.32818742686567176,0.045872193657073845,0.0032355750685833635,-1.451202352238806,0.40149068855206366,0.0283189696978248
LEU 726,R LEU 726,0.0,0.0,0.0,-1.0697462686567172,0.3118575869301181,0.02199673817134005,0.8296019900497512,1.3535663233978732,0.09547320719825314,-0.525308457711443,1.3069044868274273,0.0921819350129657,-0.18943235820895524,0.06398446505491473,0.004513116190954179,-0.9548850945273628,0.3244294506544546,0.0228834890674533
THR 727,R THR 727,0.0,0.0,0.0,-0.24654228855721375,0.04445053657412661,0.003135299109512248,-5.002343283582094,1.2728855011633082,0.08978242077355142,5.42315422885572,1.280709314929741,0.09033427004749617,-0.005334376119402987,0.013191690353050779,0.0009304700956288531,0.1689342805970152,0.10281559352682017,0.007252052813604228
VAL 728,R VAL 728,0.0,0.0,0.0,-0.05283084577114435,0.008775318382685708,0.000618963234899073,-1.982298507462687,0.4556191353152657,0.03213689595959081,2.111796019900497,0.4706836069958359,0.03319946186510243,0.0,0.0,0.0,0.07666666666666676,0.04589533120266503,0.0032372070652178105
PRO 729,R PRO 729,0.0,0.0,0.0,-0.23079601990049745,0.10501140987085336,0.007406933756753675,-3.366626865671642,0.8352260784148828,0.05891230526607074,3.4663781094527373,0.8444722195963903,0.05956447778066933,-0.03254511044776119,0.043201100541858904,0.003047170686746669,-0.1635898865671644,0.13041345396746334,0.009198655800492738
GLU 730,R GLU 730,0.0,0.0,0.0,-0.20357711442786058,0.3676160056845384,0.025929633792903868,163.85241293532343,10.049338008622836,0.7088256506663294,-163.0712636815921,9.23385640534568,0.6513060132978411,-0.09277533134328358,0.08083461822251879,0.005701634357285719,0.4847968079602018,0.9150883200936318,0.06454535347014528
LEU 731,R LEU 731,0.0,0.0,0.0,-0.04973631840796024,0.011691095577366197,0.0008246263010079094,-0.23477114427860693,0.42116188183361986,0.029706468691810078,0.23502487562189062,0.4255475423780397,0.030015809335575135,0.0,0.0,0.0,-0.04948258706467643,0.05114899653017078,0.003607772045812261
THR 732,R THR 732,0.0,0.0,0.0,-0.03330348258706467,0.008914320627490153,0.0006287676972958049,-0.5923781094527365,1.1344483027271903,0.08001781367468516,0.7047064676616912,1.188455031374751,0.08382715460252735,0.0,0.0,0.0,0.07902487562189044,0.07501465447616584,0.005291125765991115
GLN 733,R GLN 733,0.0,0.0,0.0,-0.2528208955223881,0.25086054432234944,0.017694338512967075,-2.5292786069651756,3.210543082961555,0.22645424880920806,2.626910447761195,2.668395411400339,0.18821410048084297,-0.09130244776119394,0.11980992406478054,0.008450740467544453,-0.24649150248756208,1.0764642292834214,0.07592793247536662
GLN 734,R GLN 734,0.0,0.0,0.0,-0.19588557213930347,0.18504535370055952,0.01305209289676933,0.8840447761194035,1.7302059990042011,0.12203932159298594,-0.3329203980099502,1.502625772629032,0.10598705010000266,-0.05557973731343283,0.06612303628988672,0.004663959375433059,0.2996590686567174,0.364263268808834,0.025693149967263313
MET 735,R MET 735,0.0,0.0,0.0,-0.01753233830845767,0.003965046159848214,0.0002796727925525909,-1.925885572139303,0.7440182899378129,0.052479003892624776,1.954965174129352,0.7459873645316618,0.05261789170583176,0.0,0.0,0.0,0.011547263681592087,0.014919985760704557,0.0010523746544985671
PHE 736,R PHE 736,0.0,0.0,0.0,-0.017955223880597004,0.0037738277906733597,0.0002661852887156794,-1.5770895522388058,0.3552345198874991,0.02505631112042815,1.5965671641791037,0.35219326545980995,0.024841797572700042,0.0,0.0,0.0,0.0015223880597017181,0.007581119928598644,0.0005347309704935303
ASP 737,R ASP 737,0.0,0.0,0.0,-0.028248756218905467,0.00800110756918108,0.0005643546145934921,155.04154726368162,4.250782590984068,0.29982708645186656,-154.6864626865671,4.1916618535382595,0.2956570311554937,0.0,0.0,0.0,0.326835820895522,0.07037149404819504,0.004963622480831381
ALA 738,R ALA 738,0.0,0.0,0.0,-0.007771144278606958,0.0016563951700253406,0.00011683310713067315,-1.709134328358209,0.27150576414846495,0.019150540042245832,1.7227014925373139,0.2714728767917563,0.01914822034695867,0.0,0.0,0.0,0.00579601990049749,0.004790453200924748,0.000337892516324806
LYS 739,R LYS 739,0.0,0.0,0.0,-0.047676616915422874,0.015606794683599556,0.0011008184207682225,-166.32300497512435,5.657449616580656,0.39904572839960734,166.3797711442786,5.702338502349862,0.402211946277416,-4.5170149253731664e-05,0.0006388023768904426,4.505764559397257e-05,0.009044382089551092,0.08250266687529842,0.005819289437713414
ASN 740,R ASN 740,0.0,0.0,0.0,-0.017432835820895512,0.0028990848475242735,0.00020448567872033391,0.3371840796019902,1.0429669747376022,0.07356521831164732,-0.22032338308457716,1.0268297004527271,0.07242698274477288,0.0,0.0,0.0,0.0994278606965177,0.02395759146816985,0.0016898382108604963
MET 741,R MET 741,0.0,0.0,0.0,-0.006154228855721345,0.0009829868825709225,6.933454880679109e-05,-0.11892039800995025,0.3689781420157753,0.026025711481847836,0.13376616915422887,0.3675309173034043,0.025923632121244527,0.0,0.0,0.0,0.008691542288557164,0.003944184977125597,0.00027820135817508855
MET 742,R MET 742,0.0,0.0,0.0,-0.004412935323383069,0.0006568671619541676,4.63318372885852e-05,-1.3507910447761198,0.4621785704298499,0.0325995628396489,1.346218905472636,0.46218005132371437,0.03259966729384839,0.0,0.0,0.0,-0.008985074626865657,0.0021728254113165418,0.00015325928778982782
ALA 743,R ALA 743,0.0,0.0,0.0,-0.001796019900497497,0.00047124697457571286,3.323919875036074e-05,1.5418507462686568,0.16238231900153946,0.011453565680068821,-1.534860696517413,0.16211300799352873,0.01143456994618854,0.0,0.0,0.0,0.005194029850746267,0.0017153576651843317,0.00012099200087672096
ALA 744,R ALA 744,0.0,0.0,0.0,-0.0015820895522387776,0.0005504205646144842,3.882367321292407e-05,1.0606467661691537,0.38745462209281323,0.027328941903731578,-1.0570597014925376,0.3859345012068774,0.027221720843484586,0.0,0.0,0.0,0.0020049751243781757,0.0018939482370842371,0.00013358880856904876
CYS 745,R CYS 745,0.0,0.0,0.0,-0.0019353233830845596,0.0005823233786427476,4.107392421376285e-05,0.6892636815920397,0.33556619580278146,0.023669014503983985,-0.6854626865671642,0.3342728201027554,0.02357778681601684,0.0,0.0,0.0,0.0018656716417910625,0.0021687205737501887,0.00015296975487170394
ASP 746,R ASP 746,0.0,0.0,0.0,-0.004004975124378103,0.001024561609625564,7.226700395264202e-05,131.56307462686564,3.9201255766513,0.2765043389106154,-131.43096517412945,3.896522506737862,0.27483950672219065,0.0,0.0,0.0,0.1281044776119371,0.023250400517616013,0.001639956807205694
PRO 747,R PRO 747,0.0,0.0,0.0,-0.004402985074626858,0.0009934066443160411,7.006950213331215e-05,-1.2262935323383086,0.3056081587173116,0.02155593749218744,1.2227611940298508,0.3042983817912334,0.02146355295093124,0.0,0.0,0.0,-0.00793532338308481,0.0020541902375976005,0.00014489140782289998
ARG 748,R ARG 748,0.0,0.0,0.0,-0.010582089552238804,0.0032376020872804247,0.00022836284381578942,-142.72385572139308,5.389899362547133,0.3801741885291674,142.60496517412938,5.382492310852183,0.3796517353852203,0.0,0.0,0.0,-0.12947263681592366,0.012976461564652462,0.000915289027398522
HIE 749,R HIE 749,0.0,0.0,0.0,-0.0028756218905472528,0.0007258227353168837,5.119558842462597e-05,-1.5689999999999995,0.8431450717049244,0.059470867985985186,1.5661094527363193,0.8409930507460696,0.05931907613112878,0.0,0.0,0.0,-0.005766169154228921,0.0025509825930988012,0.0001799324388173838
GLY 750,R GLY 750,0.0,0.0,0.0,-0.0010696517412935305,0.0004053428965585742,2.859068350070156e-05,1.4158855721393044,0.16212780365257584,0.0114356135515128,-1.410064676616915,0.16064144058695373,0.01133077358432173,0.0,0.0,0.0,0.004751243781094543,0.0017725970898821758,0.00012502935860321022
ARG 751,R ARG 751,0.0,0.0,0.0,-0.0027114427860696305,0.0007167633219284174,5.055658667304543e-05,-120.73132835820897,5.801965490579243,0.40923909221429505,120.668104477612,5.789495574656728,0.4083595321616879,0.0,0.0,0.0,-0.06593532338308988,0.01320299965992047,0.0009312677926307468
TYR 752,R TYR 752,0.0,0.0,0.0,-0.004681592039800914,0.0009022412407188659,6.363919035878743e-05,-0.5711741293532338,0.704792989986205,0.04971226455746426,0.5710248756218906,0.701339425264939,0.04946866888394137,0.0,0.0,0.0,-0.004830845771144061,0.0035395763556118876,0.00024966246644275995
LEU 753,R LEU 753,0.0,0.0,0.0,-0.001452736318407915,0.0004977611318718969,3.5109363211065606e-05,1.2333184079601989,0.2869993466621997,0.020243373092246456,-1.2305472636815917,0.28622608571591657,0.02018883147040891,0.0,0.0,0.0,0.0013184079601989455,0.0011054408421343354,7.797178515904903e-05
THR 754,R THR 754,0.0,0.0,0.0,-0.0013880597014925733,0.00048730829006912263,3.437207659718057e-05,-0.6189502487562184,0.26661963051425885,0.01880589874850718,0.6226417910447759,0.2666213724806376,0.018806021617342007,0.0,0.0,0.0,0.002303482587065195,0.0013938164118689758,9.831222954235443e-05
VAL 755,R VAL 755,0.0,0.0,0.0,-0.0029651741293532006,0.0006493633273237601,4.580255760271661e-05,-0.4659900497512438,0.2682118229879971,0.018918203346602616,0.4725273631840793,0.26792436093346345,0.018897927336613513,0.0,0.0,0.0,0.003572139303482388,0.002492979176532479,0.00017584119325939624
ALA 756,R ALA 756,0.0,0.0,0.0,-0.001771144278606959,0.0004859858770746771,3.427880077638191e-05,0.36159203980099486,0.32815419676130664,0.023146212401118745,-0.35631840796019887,0.32748770530179233,0.023099201718221184,0.0,0.0,0.0,0.0035024875621889684,0.0018824256028705877,0.00013277606461647477
ALA 757,R ALA 757,0.0,0.0,0.0,-0.0029651741293532153,0.0005313842755351062,3.7480956908488456e-05,-0.398731343283582,0.3707367647254467,0.026149755163669446,0.4051840796019901,0.37011156170099546,0.026105656742437623,0.0,0.0,0.0,0.0034875621890547532,0.0025197912192126163,0.0001777323689350611
VAL 758,R VAL 758,0.0,0.0,0.0,-0.003502487562189024,0.0005195135316300964,3.664365919145057e-05,0.5910447761194029,0.2891553370428652,0.020395444928530033,-0.5793432835820894,0.289710571932948,0.020434608178079197,0.0,0.0,0.0,0.008199004975124343,0.0033665310555873024,0.00023745679207103228
PHE 759,R PHE 759,0.0,0.0,0.0,-0.011945273631840825,0.0014599086898972207,0.00010297401939728745,-2.050666666666665,0.22085398101165224,0.015577838725148702,2.0305422885572133,0.22031966701674283,0.015540151121768576,0.0,0.0,0.0,-0.03206965174129344,0.0070693173742180865,0.0004986312017017745
ARG 760,R ARG 760,0.0,0.0,0.0,-0.009567164179104548,0.0008326164585661323,5.872823687413337e-05,-114.52156218905472,1.2614841836627786,0.08897823384215037,114.49732338308456,1.2592778155834228,0.08882260863697597,0.0,0.0,0.0,-0.0338059701492524,0.009257357658908399,0.0006529636639146056
GLY 761,R GLY 761,0.0,0.0,0.0,-0.006049751243781052,0.0008330919677187432,5.876177670374284e-05,0.5579253731343283,0.3803847612222844,0.0268302723667558,-0.5327512437810943,0.3804753348232983,0.026836660935994572,0.0,0.0,0.0,0.01912437810945282,0.005500741943291449,0.000387992421367013
ARG 762,R ARG 762,0.0,0.0,0.0,-0.02429353233830847,0.008479909412369277,0.0005981266926892732,-127.64083084577118,4.8587686523598554,0.3427111167413214,127.67375124378107,4.883272256201682,0.3444394676955782,0.0,0.0,0.0,0.008626865671638725,0.040078592871929795,0.002826925977199735
MET 763,R MET 763,0.0,0.0,0.0,-0.0204228855721393,0.002110215294441919,0.00014884311064523688,-1.8117661691542293,0.2946748947261079,0.020784764509865418,1.8451641791044784,0.2956707492307839,0.020855006670756043,0.0,0.0,0.0,0.012975124378109474,0.007646049160880326,0.0005393107254266252
SER 764,R SER 764,0.0,0.0,0.0,-0.012149253731343313,0.001333686000734738,9.407095735502346e-05,-1.8217412935323392,0.4236889673229157,0.02988471555888755,1.8417711442786073,0.42535071553618387,0.030001926240576505,0.0,0.0,0.0,0.007880597014925375,0.008541713370586951,0.0006024860077864276
MET 765,R MET 765,0.0,0.0,0.0,-0.007233830845771081,0.0007330504324811595,5.170539087538352e-05,0.115179104477612,0.4281129108529653,0.0301967564762602,-0.1074925373134328,0.4265864055347924,0.03008908509288439,0.0,0.0,0.0,0.0004527363184080451,0.004633750828585469,0.00032683958319239075
LYS 766,R LYS 766,0.0,0.0,0.0,-0.0132487562189055,0.0024753131256315787,0.00017459512610414776,-143.87677114427865,4.1996290155219285,0.2962189914330953,143.78855223880606,4.199819913038659,0.29623245630574574,0.0,0.0,0.0,-0.10146766169153923,0.013965137795128611,0.0009850248718655176
GLU 767,R GLU 767,0.0,0.0,0.0,-0.03849253731343282,0.00900973459335158,0.0006354976795470088,173.4187810945274,5.030997907186556,0.35485923172278205,-172.80643781094537,4.946562818639335,0.34890363976964056,0.0,0.0,0.0,0.5738507462686553,0.09000518289078777,0.0063484761156568465
VAL 768,R VAL 768,0.0,0.0,0.0,-0.011273631840796031,0.0015192794979256065,0.00010716171331256788,1.131845771144279,0.36434026943895725,0.02569858117295089,-1.1205223880597017,0.3637085935760436,0.02565402619289591,0.0,0.0,0.0,4.975124378097388e-05,0.006328291717163832,0.0004463632818575789
ASP 769,R ASP 769,0.0,0.0,0.0,-0.0072238805970148996,0.0011906045396447343,8.39787692259758e-05,132.49959203980092,2.594660071823488,0.18301321063040527,-132.4042189054726,2.5874578030272373,0.18250520175843823,0.0,0.0,0.0,0.08814925373134493,0.008469295549500893,0.0005973780485251192
GLU 770,R GLU 770,0.0,0.0,0.0,-0.019875621890547306,0.004081197358243541,0.0002878654664090774,155.4817462686567,4.207708174278322,0.2967888513539601,-155.1877313432836,4.160211696614758,0.29343870812508804,0.0,0.0,0.0,0.27413930348258764,0.04902959302859899,0.003458280849005359
GLN 771,R GLN 771,0.0,0.0,0.0,-0.07219900497512427,0.03300836919359818,0.002328230849734649,0.10522388059701503,1.2758187205041793,0.08998931411379492,0.05758208955223877,1.25568483405084,0.08856917925978915,-0.006036394029850746,0.014161781440768099,0.0009988950451993441,0.0845705711442785,0.05294367255382551,0.003734358732329402
MET 772,R MET 772,0.0,0.0,0.0,-0.012651741293532357,0.0024470734786040805,0.00017260325498172376,1.7002587064676626,0.4350762073537096,0.03068790954213255,-1.7043333333333346,0.43555842047319204,0.030721922233106193,0.0,0.0,0.0,-0.016726368159203916,0.008120347959837583,0.0005727651832717752
LEU 773,R LEU 773,0.0,0.0,0.0,-0.010925373134328363,0.0025489053323160117,0.00017978592013877023,-0.17337313432835827,0.2895198032815132,0.020421152394885917,0.17890049751243778,0.2893227983438973,0.02040725673798093,0.0,0.0,0.0,-0.005398009950248915,0.005219633431011165,0.00036816455569526984
ASN 774,R ASN 774,0.0,0.0,0.0,-0.0586865671641791,0.04081539886774411,0.0028788962650883303,-1.2642238805970147,1.567357450532002,0.11055287062160574,1.440676616915423,1.553366618235136,0.10956603339932501,-0.009013791044776119,0.021101284176849488,0.0014883698283127196,0.10875237810945317,0.06590617726611646,0.004648663319265486
VAL 775,R VAL 775,0.0,0.0,0.0,-0.025114427860696512,0.009057683624020794,0.0006388797434037287,0.4473781094527366,0.37559875425435163,0.026492693463525795,-0.4108706467661691,0.3742100444898485,0.026394741429116565,0.0,0.0,0.0,0.01139303482587072,0.012218970294932139,0.0008618597127836827
GLN 776,R GLN 776,0.0,0.0,0.0,-0.009154228855721383,0.0021742716576264335,0.0001533612981392412,1.6287611940298494,1.5034974061947695,0.10604853039142548,-1.6054676616915424,1.5041086615898653,0.10609164502273555,0.0,0.0,0.0,0.014139303482587129,0.005984266062841958,0.000422097583155697
ASN 777,R ASN 777,0.0,0.0,0.0,-0.013422885572139312,0.004087996459949312,0.0002883450380670717,-1.410089552238806,2.5502941556882437,0.17988388018645082,1.4695870646766167,2.543787712056921,0.17942495103743236,0.0,0.0,0.0,0.04607462686567236,0.021645019488137688,0.0015267219601131838
LYS 778,R LYS 778,0.0,0.0,0.0,-0.09804975124378122,0.0542535737176099,0.0038267520366377416,-182.3192437810946,7.760320189786004,0.5473707823524523,182.59320895522382,7.883701473389867,0.5560734270993515,-0.011151689552238801,0.026676324228950655,0.0018816028342112847,0.16476373333333266,0.2196979230636245,0.015496296684616717
ASN 779,R ASN 779,0.0,0.0,0.0,-0.01622388059701495,0.004153117496648319,0.0002929383218406529,-0.22450746268656713,0.9300300167380942,0.06559925949231135,0.3059154228855722,0.9215676228003974,0.06500236824594907,0.0,0.0,0.0,0.06518407960199095,0.019990817426177754,0.0014100435428984145
SER 780,R SER 780,0.0,0.0,0.0,-0.005009950248756224,0.001217574661869413,8.588109497301056e-05,-1.857925373134327,0.8519087958349107,0.060089013425353194,1.8661293532338308,0.8509916505100912,0.06002432298195653,0.0,0.0,0.0,0.0031940298507460584,0.004919972917765399,0.000347028132768886
SER 781,R SER 781,0.0,0.0,0.0,-0.004154228855721396,0.0009416269013026694,6.641724066083548e-05,-2.086114427860695,0.6616325518536996,0.04666796197593437,2.093781094527364,0.6616745617841355,0.04667092512795992,0.0,0.0,0.0,0.0035124378109454655,0.004631827436375353,0.00032670391756609257
TYR 782,R TYR 782,0.0,0.0,0.0,-0.009169154228855713,0.0019828226980331417,0.00013985752970825937,-1.7159950248756215,0.9755645565288585,0.06881101829346681,1.7329004975124382,0.9723397334591609,0.06858355681205372,0.0,0.0,0.0,0.00773631840795985,0.006276793266434949,0.00044273086121306615
PHE 783,R PHE 783,0.0,0.0,0.0,-0.005218905472636795,0.0009152335949652807,6.455560036952648e-05,0.2938905472636815,0.21741271013342628,0.015335110192454846,-0.29924875621890534,0.21760834280114807,0.015348909056904475,0.0,0.0,0.0,-0.010577114427860844,0.0025752889287430636,0.0001816468755458106
VAL 784,R VAL 784,0.0,0.0,0.0,-0.0014875621890547007,0.0004998452769196167,3.5256367468287864e-05,1.0474577114427857,0.40722434983341915,0.02872339098258703,-1.0443880597014927,0.40639985781806465,0.02866523579975296,0.0,0.0,0.0,0.0015820895522385815,0.0011947137344999624,8.426860948356018e-05
GLU 785,R GLU 785,0.0,0.0,0.0,-0.001875621890547261,0.0005273162468551664,3.71940202890302e-05,122.05694029850744,3.140607576043227,0.22152137848943895,-121.99172139303468,3.132177600236938,0.22092677384176293,0.0,0.0,0.0,0.06334328358208728,0.008356876226372004,0.0005894486008544439
TRP 786,R TRP 786,0.0,0.0,0.0,-0.0014427860696517452,0.0004967157800735643,3.503562978026723e-05,-0.9756616915422884,0.34731121429812695,0.024497444234370995,0.9738706467661684,0.3466295471670511,0.024449363142133067,0.0,0.0,0.0,-0.0032338308457717734,0.001069732728623792,7.545312902752473e-05
ILE 787,R ILE 787,0.0,0.0,0.0,-0.001283582089552219,0.00045073638419529366,3.179249325001072e-05,1.0658557213930349,0.15650029510439584,0.011038679703246245,-1.062706467661691,0.1559538087245157,0.011000133526028756,0.0,0.0,0.0,0.0018656716417908327,0.0008445704090028872,5.957140352740897e-05
PRO 788,R PRO 788,0.0,0.0,0.0,-0.0011840796019900763,0.00038754909640101196,2.7335605607641504e-05,-0.8258805970149251,0.27343822584793787,0.01928684538099962,0.8248159203980103,0.2728615287575246,0.019246168304559483,0.0,0.0,0.0,-0.0022487562189057197,0.0008965444692523631,6.323737108094282e-05
ASN 789,R ASN 789,0.0,0.0,0.0,-0.001701492537313464,0.0004683492352542076,3.303480797772826e-05,-0.13592039800995057,0.5008268622012293,0.03532560315578554,0.1378557213930348,0.49969556311878444,0.035245807470982805,0.0,0.0,0.0,0.00023383084577162448,0.0014862720907031005,0.00010483355031504248
ASN 790,R ASN 790,0.0,0.0,0.0,-0.002223880597014904,0.0005683412765570325,4.00877027730982e-05,0.8887761194029851,0.39572982469872864,0.027912629691573987,-0.8826915422885571,0.3952388211567316,0.027877996972002123,0.0,0.0,0.0,0.0038606965174128108,0.0016693006586580206,0.00011774339011343052
VAL 791,R VAL 791,0.0,0.0,0.0,-0.0035970149253731526,0.0006778595554328779,4.781252655924389e-05,-1.0385124378109443,0.26078677570501246,0.018394480891743014,1.0432089552238806,0.26034702466734283,0.01836346324509406,0.0,0.0,0.0,0.0010995024875622224,0.002022276376396436,0.00014264037761456386
LYS 792,R LYS 792,0.0,0.0,0.0,-0.0028606965174129196,0.0004992506946986015,3.521442887200181e-05,-116.13771641791047,1.911348388147351,0.13481612059581324,116.09233830845776,1.9079718660798115,0.13457795909209436,0.0,0.0,0.0,-0.04823880597014642,0.004391611923963623,0.0003097604217120085
THR 793,R THR 793,0.0,0.0,0.0,-0.003527363184079575,0.0005468112105088169,3.8569089003472706e-05,-2.2753383084577092,0.4019069902738363,0.028348333357257473,2.277328358208954,0.4007155063839102,0.02826429256344492,0.0,0.0,0.0,-0.0015373134328355213,0.002473712690249074,0.0001744822400960963
ALA 794,R ALA 794,0.0,0.0,0.0,-0.0021293532338308367,0.00039041256351865625,2.753757900540007e-05,1.1362786069651742,0.2727340694282895,0.019237178016651854,-1.1302437810945272,0.27176278299745116,0.01916866875407838,0.0,0.0,0.0,0.0039054726368159057,0.0019280645053560337,0.00013599518459454552
VAL 795,R VAL 795,0.0,0.0,0.0,-0.004616915422885565,0.0005348663643121649,3.772656451378133e-05,-0.8192238805970149,0.21267587893192882,0.015000999880351001,0.8254079601990042,0.2124740844280823,0.014986766393491752,0.0,0.0,0.0,0.001567164179104537,0.0019513272477395974,0.00013763601192985498
CYX 796,R CYX 796,0.0,0.0,0.0,-0.0028855721393034896,0.00042536586069251994,3.000299449753882e-05,0.36005472636815933,0.2754755670650314,0.019430548350548117,-0.3550995024875621,0.27523173420263575,0.019413349706498814,0.0,0.0,0.0,0.0020696517412936003,0.0021266198106418754,0.00015000019600342891
ASP 797,R ASP 797,0.0,0.0,0.0,-0.00502487562189054,0.0006343234806173054,4.474172860895829e-05,118.02248756218911,1.767963899327459,0.12470255853868953,-117.94829353233831,1.7614273605999622,0.12424150664525656,0.0,0.0,0.0,0.06916915422886014,0.0076432419849729125,0.0005391127225047014
ILE 798,R ILE 798,0.0,0.0,0.0,-0.004771144278606965,0.00058790731330241,4.1467784596906225e-05,1.1381243781094534,0.23142111139379845,0.016323186633874005,-1.1257611940298509,0.23173776285470263,0.016345521505844403,0.0,0.0,0.0,0.007592039800995059,0.002237788602451287,0.00015784143799573547
PRO 799,R PRO 799,0.0,0.0,0.0,-0.009502487562189074,0.0016455106364956923,0.00011606537133009281,-1.863154228855721,0.16450892124344976,0.01160356463686947,1.8761194029850747,0.16458050298206894,0.011608613623420529,0.0,0.0,0.0,0.003462686567164098,0.0032766095124051554,0.00023111421544555556
PRO 800,R PRO 800,0.0,0.0,0.0,-0.010701492537313456,0.0014318508222953288,0.0001009949700069539,-0.17405970149253738,0.32782692681988396,0.023123128559280268,0.19703980099502488,0.3274742455529257,0.02309825234073582,0.0,0.0,0.0,0.012278606965174032,0.00490324190143953,0.00034584801786745497
ARG 801,R ARG 801,0.0,0.0,0.0,-0.00812437810945274,0.0011884404833251894,8.382612846222959e-05,-107.02033830845771,1.3599995408881709,0.09592697137351777,107.01440298507475,1.358136948875469,0.09579559426248853,0.0,0.0,0.0,-0.01405970149253827,0.008313892821128746,0.0005864167852101434
GLY 802,R GLY 802,0.0,0.0,0.0,-0.011069651741293554,0.003373163679996753,0.00023792462132591656,0.881945273631841,0.366092425040031,0.025822168700102836,-0.8161243781094534,0.3723443271528662,0.02626314387470938,0.0,0.0,0.0,0.054751243781094576,0.01686698948460881,0.0011897057085701903
LEU 803,R LEU 803,0.0,0.0,0.0,-0.04226368159203976,0.01701024345698146,0.001199810064706928,-1.6986069651741291,0.19768543722487436,0.013943655646565528,1.8286119402985086,0.19740467478904195,0.013923852191244309,-5.706268656716416e-05,0.0007423395033001718,5.236059141314256e-05,0.08768423084577122,0.025154753484874715,0.0017742795088560176
LYS 804,R LYS 804,0.0,0.0,0.0,-0.3487412935323383,0.23103107140931436,0.016295675334567463,-132.8929353233831,4.113073580596065,0.29011384177772614,133.6955074626866,4.35160551388152,0.3069385871162432,-0.08895227462686563,0.08487203070662369,0.005986411476793335,0.36487857114427846,0.42134220728577837,0.02971918786852085
MET 805,R MET 805,0.0,0.0,0.0,-0.06462189054726368,0.012195191875634642,0.0008601825124033291,1.3355671641791036,0.5778707930404288,0.04075986304037978,-1.2545373134328355,0.580238353709209,0.040926857894180116,0.0,0.0,0.0,0.016407960199004853,0.025840550806599853,0.0018226519222806572
SER 806,R SER 806,0.0,0.0,0.0,-0.011393034825870613,0.0010171422476827573,7.174368251075933e-05,-0.2596417910447761,0.3482363397224074,0.02456269755058455,0.29092039800995034,0.3498138575829373,0.02467396708127089,0.0,0.0,0.0,0.019885572139303562,0.011264430912262455,0.0007945316959106393
ALA 807,R ALA 807,0.0,0.0,0.0,-0.006761194029850746,0.0007142379769555557,5.037846257253157e-05,0.8013681592039797,0.32353418972573444,0.022820342230341073,-0.8017661691542286,0.325226136481217,0.022939682952965654,0.0,0.0,0.0,-0.00715920398009943,0.00655588508266416,0.00046241648011299493
THR 808,R THR 808,0.0,0.0,0.0,-0.004243781094527336,0.00048384203647414316,3.4127585919513286e-05,0.24690049751243776,0.5645385735665263,0.0398194807848216,-0.23568656716417935,0.5630992827711379,0.03971796103957432,0.0,0.0,0.0,0.006970149253731581,0.0048938080968878766,0.0003451826085993174
PHE 809,R PHE 809,0.0,0.0,0.0,-0.006641791044776157,0.0009880100993096125,6.968885919720534e-05,-0.7424577114427857,0.26270036551654086,0.018529455110154337,0.7338159203980099,0.26279956788562103,0.018536452305765685,0.0,0.0,0.0,-0.015283582089552368,0.003483319041768274,0.00024569438147480256
ILE 810,R ILE 810,0.0,0.0,0.0,-0.002626865671641829,0.000493817122136384,3.4831174213480846e-05,0.8884875621890547,0.27969615905047684,0.019728245955874305,-0.8877711442786071,0.2792367660349474,0.019695842870928328,0.0,0.0,0.0,-0.0019104477611943409,0.0019955024800205855,0.000140751892571748
GLY 811,R GLY 811,0.0,0.0,0.0,-0.0010248756218905184,0.0002897556174838237,2.0437785446261607e-05,-0.637960199004975,0.2727804657512759,0.019240450560952898,0.6358159203980104,0.27216358291649406,0.019196939000651718,0.0,0.0,0.0,-0.003169154228855724,0.0011595348960761768,8.178728553823866e-05
ASN 812,R ASN 812,0.0,0.0,0.0,-0.0012537313432835588,0.0004351456637944378,3.069280862172863e-05,1.4502736318407965,0.2665235556618393,0.018799122150912343,-1.4468208955223871,0.2657433351194249,0.01874408963701286,0.0,0.0,0.0,0.002199004975123849,0.0010744425860051566,7.57853367530512e-05
SER 813,R SER 813,0.0,0.0,0.0,-0.0011492537313432631,0.00038324607308596004,2.7032093744620585e-05,-1.5129353233830853,0.17180878760565688,0.012118457510363115,1.5099800995024877,0.1714202296298699,0.012091050743890292,0.0,0.0,0.0,-0.004104477611940191,0.0009272169081571592,6.540083811186168e-05
THR 814,R THR 814,0.0,0.0,0.0,-0.0010248756218905184,0.000379024815019702,2.67343491575763e-05,-0.1038855721393038,0.17243330772426876,0.012162507763130954,0.10386567164179106,0.1721176181952493,0.01214024074060432,0.0,0.0,0.0,-0.00104477611940325,0.0007745870828270369,5.4635160297275136e-05
ALA 815,R ALA 815,0.0,0.0,0.0,-0.0010945273631840409,0.0003541086497368458,2.4976898362949216e-05,-0.6841144278606961,0.16494489307655683,0.011634315718981462,0.6830796019900494,0.16459279960989834,0.01160948096067346,0.0,0.0,0.0,-0.0021293532338307465,0.0007747148919331389,5.4644175256540726e-05
ILE 816,R ILE 816,0.0,0.0,0.0,-0.001298507462686544,0.0004576032751270239,3.227684639133823e-05,-0.2991393034825871,0.17054589116290547,0.012029379663445304,0.2986965174129354,0.17021485526547206,0.012006030191550656,0.0,0.0,0.0,-0.0017412935323376968,0.0008421344112281503,5.939958149234377e-05
GLN 817,R GLN 817,0.0,0.0,0.0,-0.0008059701492537133,0.0003954519790892957,2.789303197332408e-05,-1.7709800995024876,0.2540894769378228,0.017922089859389773,1.7681840796019896,0.25360073792066923,0.01788761686708494,0.0,0.0,0.0,-0.003601990049751121,0.0009200886934861087,6.489805261514924e-05
GLU 818,R GLU 818,0.0,0.0,0.0,-0.001134328358208964,0.00039507625265853175,2.7866530274253924e-05,107.14287064676618,2.6946733920323047,0.1900676063240804,-107.10061194029859,2.6890556885577883,0.18967136407238602,0.0,0.0,0.0,0.04112437810945234,0.0055913448338520905,0.00039438305653111946
LEU 819,R LEU 819,0.0,0.0,0.0,-0.0012587064676616894,0.0004491410468972051,3.1679966833108466e-05,-0.6758756218905475,0.1345581287129154,0.009490998616579184,0.6751492537313432,0.13430324198581617,0.009473020293029186,0.0,0.0,0.0,-0.001985074626865274,0.000813307306942299,5.736627432975139e-05
PHE 820,R PHE 820,0.0,0.0,0.0,-0.0008208955223880842,0.0003962023630261672,2.794595997533238e-05,-0.675641791044776,0.11120158310183538,0.007843554911741516,0.6746865671641791,0.11095477214320391,0.00782614620897986,0.0,0.0,0.0,-0.001776119402984974,0.000722507288380595,5.096173482851366e-05
LYS 821,R LYS 821,0.0,0.0,0.0,-0.0007761194029850632,0.0004168429863811546,2.940183729453528e-05,-100.50726368159204,3.3882684133528294,0.2389900270710587,100.4769751243781,3.3830653347346096,0.23862303020182582,0.0,0.0,0.0,-0.031064676616914786,0.005354200101439889,0.0003776561567980288
ARG 822,R ARG 822,0.0,0.0,0.0,-0.0012487562189054495,0.0004322922188304536,3.0491542132184624e-05,-107.26943781094538,2.5295480368993815,0.17842056179307025,107.22537313432841,2.5240626978231187,0.17803365580617625,0.0,0.0,0.0,-0.04531343283581738,0.005768008240404719,0.00040684393246057365
ILE 823,R ILE 823,0.0,0.0,0.0,-0.0006169154228855638,0.0004861386467783446,3.4289576320453705e-05,-0.6557810945273636,0.09992550379782726,0.007048201601625917,0.6550497512437807,0.09974538487279049,0.007035496992215132,0.0,0.0,0.0,-0.00134825870646805,0.0008214230176147052,5.793871242398725e-05
SER 824,R SER 824,0.0,0.0,0.0,-0.0003482587064676642,0.0004764184923333013,3.360396948812573e-05,-1.1904726368159197,0.342441018631394,0.02415392711818063,1.1891044776119402,0.34206232016326177,0.02412721578775769,0.0,0.0,0.0,-0.0017164179104476069,0.0008776830106262437,6.190698636587965e-05
GLU 825,R GLU 825,0.0,0.0,0.0,-0.0005572139303482686,0.0004967157800735881,3.50356297802689e-05,99.43463681592031,2.2582893258086965,0.15928744752994337,-99.40385074626865,2.254242041508091,0.15900197410618683,0.0,0.0,0.0,0.030228855721392223,0.0041016151634848345,0.0002893056273503176
GLN 826,R GLN 826,0.0,0.0,0.0,-0.0005671641791044593,0.0004954684379909627,3.494764905332333e-05,-1.3079353233830837,0.5448438005164551,0.03843031860220183,1.3059004975124378,0.5439445483606725,0.038366890245638566,0.0,0.0,0.0,-0.002601990049750553,0.0012220185649297075,8.61945437270985e-05
PHE 827,R PHE 827,0.0,0.0,0.0,-0.00036318407960200973,0.00048091725268040696,3.3921287576888676e-05,-0.5793830845771147,0.0758870430044381,0.0053526593083653325,0.5788109452736319,0.07575664153011495,0.005343461497543799,0.0,0.0,0.0,-0.0009353233830844034,0.0007198645670720518,5.077533163962196e-05
THR 828,R THR 828,0.0,0.0,0.0,-0.00020398009950248387,0.00040295436281226316,2.8422209320072482e-05,-1.1947064676616916,0.10398401335203479,0.007334466793723968,1.193452736318408,0.1038344884899775,0.007323920123132571,0.0,0.0,0.0,-0.0014577114427861745,0.0007049595001375326,4.9724009277987755e-05
ALA 829,R ALA 829,0.0,0.0,0.0,-0.0001741293532338354,0.0003792206766200997,2.6748164169691854e-05,-0.948442786069652,0.09007348001045004,0.006353293423049802,0.9474527363184083,0.08996577019036074,0.006345696158111312,0.0,0.0,0.0,-0.001164179104477603,0.0007383661186263576,5.2080330467163104e-05
MET 830,R MET 830,0.0,0.0,0.0,-0.00027363184079599195,0.0004458222252182602,3.1445875201002445e-05,-0.6824129353233829,0.28749856782137956,0.020278585437843593,0.6818507462686565,0.28722045481410735,0.020258968858804325,0.0,0.0,0.0,-0.0008358208955223722,0.0007315970724238548,5.160287876091514e-05
PHE 831,R PHE 831,0.0,0.0,0.0,-0.00016417910447759829,0.0003704380192832783,2.6128683284880324e-05,-0.7250895522388058,0.04839834646551169,0.003413756149425415,0.7245472636815918,0.0484114723151104,0.0034146819754723025,0.0,0.0,0.0,-0.0007064676616913805,0.0006899476944622285,4.8665158146068055e-05
ARG 832,R ARG 832,0.0,0.0,0.0,-0.00019900497512438382,0.0003992517939848648,2.8161050251090466e-05,-82.86287064676614,1.4388124294532938,0.10148600391577395,82.85244776119396,1.4375705143051272,0.10139840597527118,0.0,0.0,0.0,-0.010621890547264343,0.0014373546763550502,0.0001013831819400889
ARG 833,R ARG 833,0.0,0.0,0.0,-0.00023383084577114063,0.0004232658518438383,2.9854871294070634e-05,-79.52327363184081,1.4277634180283951,0.10070666673896156,79.5142288557214,1.4266176494671428,0.10062585045581476,0.0,0.0,0.0,-0.009278606965172761,0.0013900821586258461,9.804883562699972e-05
LYS 834,R LYS 834,0.0,0.0,0.0,-0.00012935323383085086,0.0003355904866475765,2.3670727848072152e-05,-74.5905771144279,1.3955611668480317,0.09843529506987689,74.58497512437808,1.3947476614751055,0.0983779148250498,0.0,0.0,0.0,-0.005731343283580893,0.0010869935197623604,7.667061136310875e-05
ALA 835,R ALA 835,0.0,0.0,0.0,-0.00011940298507463084,0.0003242621042149427,2.2871685359709372e-05,0.05559203980099504,0.10816208923913924,0.007629165544693333,-0.055601990049751235,0.10804518492783215,0.00762091975034779,0.0,0.0,0.0,-0.00012935323383073211,0.0006861704816969057,4.83987340996495e-05
PHE 836,R PHE 836,0.0,0.0,0.0,-0.00024378109452737886,0.0004293621693610509,3.0284872377435424e-05,-0.009223880597014924,0.11200557300840422,0.007900263987320806,0.009079601990049752,0.11190393726746609,0.00789309515489228,0.0,0.0,0.0,-0.0003880597014925167,0.0007043974994502953,4.968436880590252e-05
LEU 837,R LEU 837,0.0,0.0,0.0,-0.00010945273631839922,0.00031220639780569115,2.2021341393524976e-05,-0.14513930348258672,0.08937004794762946,0.006303677150893315,0.14499004975124377,0.08940377356053374,0.006306055972213734,0.0,0.0,0.0,-0.00025870646766142883,0.0006711809732951163,4.734145569614172e-05
HIE 838,R HIE 838,0.0,0.0,0.0,-0.00012437810945275244,0.00033001241695082887,2.327728114751669e-05,0.05507462686567167,0.11375276237632143,0.008023501223394323,-0.05508457711442786,0.11366783155884007,0.008017510665418146,0.0,0.0,0.0,-0.00013432835820923427,0.0006888346721919369,4.8586651608197736e-05
TRP 839,R TRP 839,0.0,0.0,0.0,-0.00017910447761194267,0.00038343977846762094,2.704575666879286e-05,-0.7683980099502487,0.12374685601723034,0.008728430236803862,0.7679004975124372,0.12364944047227479,0.008721559074048774,0.0,0.0,0.0,-0.0006766169154232706,0.0007122946575097931,5.024139138740343e-05
TYR 840,R TYR 840,0.0,0.0,0.0,-0.0001840796019900162,0.0003875490964009334,2.7335605607635964e-05,-0.4807711442786071,0.10202822438096396,0.007196516076095027,0.48050248756218916,0.10198839678311046,0.007193706853941413,0.0,0.0,0.0,-0.00045273631840788824,0.0006141004626552246,4.331530690305995e-05
THR 841,R THR 841,0.0,0.0,0.0,-5.970149253730796e-05,0.00023693295322964312,1.6711961981295908e-05,-0.37338308457711433,0.14736774157242508,0.010394519043709291,0.3732487562189055,0.1472691981621023,0.010387568327465,0.0,0.0,0.0,-0.00019402985074616112,0.0006365048991728946,4.4895594010412035e-05
GLY 842,R GLY 842,0.0,0.0,0.0,-3.980099502487455e-05,0.00019549137019291514,1.3788898090376295e-05,-0.5361840796019899,0.07059040951641735,0.004979063587406805,0.5359751243781093,0.07050778425046593,0.004973235650497006,0.0,0.0,0.0,-0.0002487562189055027,0.0006131323583285697,4.3247022088809976e-05
GLU 843,R GLU 843,0.0,0.0,0.0,-0.00011442786069651365,0.0003183302143889725,2.245328211145894e-05,71.32813930348257,0.71567030855413,0.05047949145388259,-71.32424875621886,0.7153775246714685,0.050458840071079654,0.0,0.0,0.0,0.0037761194029831673,0.0007155882426417219,5.047370297072974e-05
GLY 844,R GLY 844,0.0,0.0,0.0,-3.9800995024874e-05,0.00019549137019291243,1.3788898090376104e-05,-0.17908955223880596,0.10984286352314247,0.007747718221940289,0.17903482587064687,0.10980676732489117,0.007745172192421716,0.0,0.0,0.0,-9.452736318405593e-05,0.0006433895785204854,4.5381201849853575e-05
MET 845,R MET 845,0.0,0.0,0.0,-8.955223880596913e-05,0.00028553920104042944,2.014038236096338e-05,-0.33032338308457726,0.22184293646227818,0.01564759426428655,0.33028358208955233,0.2216844922599719,0.01563641847194105,0.0,0.0,0.0,-0.00012935323383081936,0.0006411929798546014,4.522626572597536e-05
ASP 846,R ASP 846,0.0,0.0,0.0,-0.00010447761194029916,0.00030587912734207954,2.157505014533897e-05,71.26275124378108,0.9443791810626866,0.06661137150706993,-71.25903482587064,0.9440806651304202,0.06659031581666114,0.0,0.0,0.0,0.0036119402985092964,0.0007043974994511243,4.968436880596099e-05
GLU 847,R GLU 847,0.0,0.0,0.0,-8.955223880596692e-05,0.0002855392010404224,2.0140382360962882e-05,72.33208955223883,1.2128809836651846,0.08555002843865021,-72.3278457711443,1.2123535357371864,0.08551282513028949,0.0,0.0,0.0,0.004154228855721998,0.0008411639219844523,5.933112845901574e-05
MET 848,R MET 848,0.0,0.0,0.0,-7.96019900497491e-05,0.00027067603002457866,1.9092015109584688e-05,0.6118009950248756,0.20479119374093135,0.014444857067161474,-0.6114925373134326,0.20470090107161876,0.014438488313317092,0.0,0.0,0.0,0.00022885572139287705,0.0006127689248837403,4.32213874701133e-05
GLU 849,R GLU 849,0.0,0.0,0.0,-0.00010945273631841689,0.00031220639780574157,2.202134139352853e-05,73.84036815920398,1.3322958166512067,0.09397290133016795,-73.8356915422886,1.331739786921763,0.09393368201697294,0.0,0.0,0.0,0.004567164179102671,0.0009124437789096027,6.435882191713404e-05
PHE 850,R PHE 850,0.0,0.0,0.0,-0.000164179104477627,0.00037043801928334316,2.6128683284884898e-05,0.648144278606965,0.045577161947037266,0.003214765136262007,-0.6477213930348257,0.04552296440926064,0.0032109423366958995,0.0,0.0,0.0,0.00025870646766161,0.0006858457526484336,4.8375829478581324e-05
THR 851,R THR 851,0.0,0.0,0.0,-7.960199004974966e-05,0.00027067603002458055,1.909201510958482e-05,0.6791592039800998,0.16051095195926218,0.011321569626175566,-0.6787711442786071,0.16037619754653915,0.011312064782752387,0.0,0.0,0.0,0.00030845771144265597,0.0006574321442788973,4.6371688069163766e-05
GLU 852,R GLU 852,0.0,0.0,0.0,-0.0001343283582089581,0.00034100476593421216,2.40526216638584e-05,77.79774626865667,1.2973471057276749,0.09150780932718568,-77.79152238805975,1.2967127096934994,0.0914630624810433,0.0,0.0,0.0,0.006089552238806908,0.0009152876819907429,6.455941537415494e-05
ALA 853,R ALA 853,0.0,0.0,0.0,-9.950248756220019e-05,0.0002993355016217514,2.111349837397367e-05,0.6477412935323386,0.06449360904986487,0.0045490284394220605,-0.6473333333333335,0.06445943097889124,0.004546617704170085,0.0,0.0,0.0,0.00030845771144281394,0.0006343234806173123,4.474172860895878e-05
GLU 854,R GLU 854,0.0,0.0,0.0,-0.00019402985074624948,0.0003954519790892676,2.78930319733221e-05,83.3766616915423,1.451975064191677,0.10241442458636062,-83.36620895522391,1.4508319782000423,0.10233379751708573,0.0,0.0,0.0,0.01025870646766472,0.0013903492236086912,9.806767293847962e-05
SER 855,R SER 855,0.0,0.0,0.0,-0.00011940298507463028,0.00032426210421494117,2.2871685359709264e-05,0.8825621890547262,0.27610445309355947,0.019474906550857814,-0.8820646766169149,0.27596218068816963,0.01946487142911788,0.0,0.0,0.0,0.00037810945273633725,0.0006358434739333179,4.484894067111667e-05
ASN 856,R ASN 856,0.0,0.0,0.0,-0.0002039800995024673,0.0004029543628122304,2.842220932007017e-05,0.6832537313432839,0.21925348309493506,0.015464948306273972,-0.6828358208955224,0.2190817969200983,0.015452838497201509,0.0,0.0,0.0,0.00021393034825905628,0.0007720264573638103,5.445454770284086e-05
MET 857,R MET 857,0.0,0.0,0.0,-0.00036815920398008105,0.0004823048874983701,3.401916379041498e-05,0.7784726368159202,0.283418595010146,0.019990806344321006,-0.7778258706467658,0.28305800704203826,0.019965372430077392,0.0,0.0,0.0,0.00027860696517410365,0.0008475836592655862,5.978394181363692e-05
ASN 858,R ASN 858,0.0,0.0,0.0,-0.0002686567164178985,0.00044326096731095053,3.126521799740204e-05,1.6926716417910443,0.33348854342960393,0.023522468204714087,-1.6911343283582083,0.3331364545929799,0.02349763377298354,0.0,0.0,0.0,0.0012686567164178879,0.0008330622563479138,5.875968102522727e-05
ASP 859,R ASP 859,0.0,0.0,0.0,-0.00018905472636816104,0.0003915520869642028,2.7617954792048505e-05,87.48052736318405,1.500308542230521,0.10582360526975025,-87.46806965174135,1.499001281155827,0.10573139818296846,0.0,0.0,0.0,0.012268656716419506,0.0014786920018630227,0.00010429889207192572
LEU 860,R LEU 860,0.0,0.0,0.0,-0.0003880597014924968,0.0004873082900690385,3.437207659717464e-05,0.7457363184079601,0.10399811098733278,0.007335461164249109,-0.7449850746268659,0.10389750391381797,0.007328364888426306,0.0,0.0,0.0,0.0003631840796020992,0.0007480906448292314,5.276624565951301e-05
VAL 861,R VAL 861,0.0,0.0,0.0,-0.00035820895522386436,0.0004794739822151727,3.381948712737356e-05,0.6319054726368161,0.20346211406696088,0.01435111101504529,-0.6311691542288554,0.20320937721679383,0.014333284332122165,0.0,0.0,0.0,0.000378109452736266,0.0008081170349945969,5.700018077340883e-05
SER 862,R SER 862,0.0,0.0,0.0,-0.0002985074626865707,0.00045760327512704707,3.227684639133986e-05,-0.1544477611940299,0.22005611791609261,0.015521561801497866,0.15415920398009952,0.21979229120014235,0.015502952899753676,0.0,0.0,0.0,-0.0005870646766169214,0.0007620552472079518,5.375123276601691e-05
GLU 863,R GLU 863,0.0,0.0,0.0,-0.0004228855721393182,0.0004940175756142023,3.4845313111657115e-05,92.52821393034822,1.6113356898801452,0.11365485645334503,-92.51133333333328,1.6096401975333168,0.1135352656439893,0.0,0.0,0.0,0.016457711442784337,0.0018472657584688154,0.00013029608040616872
TYR 864,R TYR 864,0.0,0.0,0.0,-0.0009800995024875129,0.00026316479911316917,1.856221373027826e-05,-0.005338308457711197,0.1409409211649699,0.009941206083878384,0.005039800995024892,0.14069291356823418,0.009923712976772667,0.0,0.0,0.0,-0.0012786069651740735,0.0007275598484564276,5.1318114938348734e-05
GLN 865,R GLN 865,0.0,0.0,0.0,-0.0005323383084577293,0.0004989531378858241,3.5193440832665666e-05,0.37529353233830853,0.7818513164297574,0.0551475398297003,-0.37477611940298533,0.7806702341924501,0.055064232711894985,0.0,0.0,0.0,-1.4925373134505677e-05,0.0013138285247471357,9.26703189920362e-05
GLN 866,R GLN 866,0.0,0.0,0.0,-0.0005223880597014679,0.0004994985233039013,3.5231909354025066e-05,0.603970149253731,0.7042677500677925,0.04967521699009165,-0.6033880597014926,0.7034088063936617,0.049614631774609876,0.0,0.0,0.0,5.970149253735104e-05,0.0011913527202000796,8.403154181343415e-05
TYR 867,R TYR 867,0.0,0.0,0.0,-0.001054726368159207,0.00034840082388081016,2.4574299368585306e-05,0.7074527363184081,0.201991032274648,0.01424734890576756,-0.7061044776119407,0.20159876912147492,0.014219680796232209,0.0,0.0,0.0,0.00029353233830869247,0.0007844305601394911,5.532946565398946e-05
GLN 868,R GLN 868,0.0,0.0,0.0,-0.0008905472636815646,0.00042080259609532595,2.9681126629775465e-05,-0.6610497512437815,1.2440779868343492,0.08775049537997992,0.6596766169154226,1.2417602735695077,0.08758701649096258,0.0,0.0,0.0,-0.002263681592040818,0.002460660506341461,0.0001735616100264348
ASP 869,R ASP 869,0.0,0.0,0.0,-0.0010348258706467672,0.0005587664937651486,3.9412349666592835e-05,221.7888905472637,9.709630194062461,0.6848645088990227,-221.7021592039801,9.69003170491832,0.6834821380594955,0.0,0.0,0.0,0.08569651741293345,0.019466834605636776,0.0013730846443730344
gdp 870,R gdp 870,0.0,0.0,0.0,-0.002000000000000014,0.0003308364192744563,2.333540179015948e-05,256.82219900497523,2.8362634272851506,0.2000545973855663,-256.78420398009956,2.8332375857061036,0.19984117097635998,0.0,0.0,0.0,0.035995024875620826,0.003110722128953595,0.00021941342158117433
MET 871,L MET   1,0.0,0.0,0.0,-0.010507462686567187,0.002620469372306155,0.00018483365832478794,-79.19148258706467,1.116670602628632,0.07876387139222844,79.36011940298508,1.1163781370789119,0.07874324246289997,0.0,0.0,0.0,0.15812935323382754,0.04143943832673727,0.00292291261474069
ARG 872,L ARG   2,0.0,0.0,0.0,-0.006492537313432825,0.0009677352285042966,6.825878007374244e-05,-75.86517412935324,0.8650900591687284,0.0610187480557518,75.90397512437804,0.8636985172757035,0.06092059625839892,0.0,0.0,0.0,0.03230845771144604,0.012335862781202104,0.0008701046730554159
GLU 873,L GLU   3,0.0,0.0,0.0,-0.022223880597014946,0.0038081644245293563,0.00026860720813104633,86.37638308457713,1.6504984284164057,0.11641718304650182,-86.38317412935326,1.6399321653613002,0.11567189631430909,0.0,0.0,0.0,-0.029014925373133167,0.06259118543094716,0.004414841823511114
CYS 874,L CYS   4,0.0,0.0,0.0,-0.007661691542288548,0.0012073469637695095,8.515968877150134e-05,0.5542686567164175,0.24750839467684668,0.017457896107351344,-0.5053034825870647,0.24967708984176287,0.01761086407002208,0.0,0.0,0.0,0.04130348258706478,0.008919899928657434,0.0006291612308575945
ILE 875,L ILE   5,0.0,0.0,0.0,-0.021223880597014983,0.003008218736369138,0.0002121833897241664,-0.8780248756218907,0.1673721815069556,0.011805523444262068,0.8998706467661697,0.16550400390184253,0.011673752355920896,0.0,0.0,0.0,0.0006218905472635402,0.009218536291147736,0.0006502254157594437
SER 876,L SER   6,0.0,0.0,0.0,-0.006915422885572133,0.0007246965021115799,5.1116150059246424e-05,0.5503930348258707,0.17046380906292857,0.012023590038509386,-0.5320248756218908,0.16985731318930453,0.011980811117959681,0.0,0.0,0.0,0.011452736318407949,0.00810128697933336,0.0005714207253685132
ILE 877,L ILE   7,0.0,0.0,0.0,-0.008611940298507504,0.0008745470562809566,6.168579320098156e-05,-0.9133034825870653,0.06306572767970843,0.004448313452981459,0.9257114427860699,0.06371318129753327,0.004493981310061913,0.0,0.0,0.0,0.0037960199004972643,0.005318996658425147,0.0003751730973786712
HID 878,L HID   8,0.0,0.0,0.0,-0.00783084577114426,0.0007201739570771417,5.079715432799002e-05,1.5377263681592044,0.15482276739781417,0.010920356021914374,-1.5582537313432838,0.1562817658806448,0.011023265840255267,0.0,0.0,0.0,-0.028358208955224035,0.011716427417050769,0.000826413071214224
VAL 879,L VAL   9,0.0,0.0,0.0,-0.0036815920398010115,0.0005067793662983904,3.574546042261684e-05,-0.7399502487562192,0.053889397626573,0.003801065035716402,0.7459950248756217,0.05434535753581622,0.003833225968015601,0.0,0.0,0.0,0.0023631840796017067,0.0026016523281871913,0.00018350640636751505
GLY 880,L GLY  10,0.0,0.0,0.0,-0.0014079601990049945,0.0004914556694481942,3.466461018341362e-05,-0.14977611940298513,0.1085242235236384,0.00765470852768569,0.14951741293532347,0.10810208435577584,0.007624933126552285,0.0,0.0,0.0,-0.0016666666666666267,0.0018019705447405987,0.00012710120236391115
GLN 881,L GLN  11,0.0,0.0,0.0,-0.0021492537313432722,0.0003700368951599203,2.6100390170697753e-05,0.20813432835820905,0.21147140725224625,0.014916042998482008,-0.20057213930348253,0.21131181369451682,0.014904786136855634,0.0,0.0,0.0,0.005412935323383479,0.0020476006686624476,0.00014442661546701916
ALA 882,L ALA  12,0.0,0.0,0.0,-0.0010945273631840873,0.00029256100354207613,2.0635662121959523e-05,0.14870646766169152,0.10853927646379345,0.007655770280220105,-0.14700497512437816,0.10860689520785916,0.007660539738687766,0.0,0.0,0.0,0.0006069651741294399,0.0011195909184420145,7.896985458781763e-05
GLY 883,L GLY  13,0.0,0.0,0.0,-0.0013482587064676413,0.00047641849233334135,3.3603969488128554e-05,-0.2245373134328358,0.11833681524165912,0.008346835382537322,0.23567164179104466,0.1194293298051302,0.008423895418297921,0.0,0.0,0.0,0.009786069651741293,0.002815911608023789,0.0001986190907364915
VAL 884,L VAL  14,0.0,0.0,0.0,-0.004915422885572143,0.0005351439526178245,3.77461440832224e-05,-0.10214925373134306,0.10262460021405606,0.007238581184022581,0.12230348258706479,0.10244490055421558,0.0072259061472986046,0.0,0.0,0.0,0.015238805970149245,0.0046007447555413425,0.00032451151430055243
GLN 885,L GLN  15,0.0,0.0,0.0,-0.0030796019900497457,0.0004035068178307411,2.846117649259673e-05,0.2803880597014926,0.2865228298002319,0.02020976218429929,-0.27489054726368156,0.28677043353950715,0.02022722680549609,0.0,0.0,0.0,0.002417910447761427,0.0024544563212196657,0.00017312400054887145
ILE 886,L ILE  16,0.0,0.0,0.0,-0.002233830845771142,0.0004232658518438833,2.9854871294073805e-05,-0.04415422885572133,0.07548695050170674,0.005324438959091387,0.052582089552238816,0.07575625010822304,0.005343433888772258,0.0,0.0,0.0,0.006194029850746291,0.003056216921253142,0.00021556892065187664
GLY 887,L GLY  17,0.0,0.0,0.0,-0.0023233830845771413,0.0004677675332753232,3.299377788367402e-05,-0.36429850746268677,0.1332570196325669,0.009399225458021422,0.38087562189054713,0.13210778598232048,0.009318164766341574,0.0,0.0,0.0,0.0142537313432835,0.004729530233155395,0.0003335953415026852
ASN 888,L ASN  18,0.0,0.0,0.0,-0.006557213930348254,0.0007967347536455727,5.6197336548608505e-05,0.8243880597014931,0.27977846363355,0.019734051273557877,-0.78936815920398,0.27937635555087686,0.019705688756236395,0.0,0.0,0.0,0.028462686567164056,0.005697153932588671,0.0004018462549222991
ALA 889,L ALA  19,0.0,0.0,0.0,-0.0019850746268656873,0.00040491522287316176,2.8560517724799186e-05,-0.06554228855721389,0.10766892063350682,0.00759438011330714,0.06956716417910445,0.10723905836133943,0.007564059966397512,0.0,0.0,0.0,0.0020398009950248564,0.0028421854040235357,0.00020047230141852996
CYS 890,L CYS  20,0.0,0.0,0.0,-0.002706467661691558,0.0005263295982263262,3.7124427460555666e-05,-0.8030597014925375,0.09635024426569934,0.006796022237971607,0.818875621890547,0.09746028379881679,0.006874318389783019,0.0,0.0,0.0,0.013109452736318443,0.0050359859438714495,0.0003552110607035252
TRP 891,L TRP  21,0.0,0.0,0.0,-0.020009950248756264,0.0026747205177870487,0.00018866023908681347,-0.1298706467661691,0.1871176052463105,0.013198258251044495,0.0813383084577114,0.18636965080564297,0.013145501612485814,0.0,0.0,0.0,-0.06854228855721411,0.01698431974353331,0.0011979815469441851
GLU 892,L GLU  22,0.0,0.0,0.0,-0.005358208955223865,0.00080486380672912,5.6770715743964694e-05,81.11997512437812,0.9069564457055678,0.0639717752753119,-81.09805970149256,0.9033234196067588,0.06371552137220242,0.0,0.0,0.0,0.016557213930349122,0.006008117245427487,0.00042377991586267156
LEU 893,L LEU  23,0.0,0.0,0.0,-0.002731343283582096,0.0004962172194941997,3.500046402837775e-05,0.020497512437810863,0.08014483930637013,0.005652981103844003,-0.012462686567164188,0.08138710308154626,0.0057406036346000465,0.0,0.0,0.0,0.005303482587064583,0.00425463607963091,0.00030009889058414766
TYR 894,L TYR  24,0.0,0.0,0.0,-0.006502487562189043,0.0007734678522743927,5.455621586093088e-05,-0.760935323383085,0.14250020789378073,0.010051189689681706,0.7702139303482588,0.14286409018244053,0.010076855967381185,0.0,0.0,0.0,0.002776119402984907,0.004211406787526079,0.0002970497314178663
CYS 895,L CYS  25,0.0,0.0,0.0,-0.009089552238806005,0.00191925055297166,0.00013537349632727506,0.13502985074626858,0.11436791075048308,0.00806689044427607,-0.13888059701492536,0.11349015637346445,0.00800497842411299,0.0,0.0,0.0,-0.012940298507462755,0.005105495810700718,0.00036011390868621916
LEU 896,L LEU  26,0.0,0.0,0.0,-0.0036268656716417933,0.000618998249353068,4.366077014053339e-05,-0.12554228855721372,0.09458660751465092,0.006671624892939697,0.12411442786069657,0.0939188378350932,0.006624524051351763,0.0,0.0,0.0,-0.005054726368159133,0.002942566323282233,0.0002075526255500278
GLU 897,L GLU  27,0.0,0.0,0.0,-0.0023233830845770962,0.00046776753327531145,3.299377788367319e-05,73.91084577114428,0.651169969707015,0.04592998833116193,-73.90415422885575,0.6498905924681101,0.045839748018512844,0.0,0.0,0.0,0.00436815920397713,0.0027740411986239325,0.0001956657797660522
HIP 898,L HIP  28,0.0,0.0,0.0,-0.0050995024875621995,0.0006765803326370612,4.772229714017032e-05,-79.25238805970146,0.8202165947816268,0.05785361791836889,79.25473134328355,0.8171010383895827,0.057633863514160034,0.0,0.0,0.0,-0.0027562189054737077,0.007370458286639231,0.0005198720439349658
GLY 899,L GLY  29,0.0,0.0,0.0,-0.00253731343283581,0.0005900086400148773,4.1616000755318764e-05,0.43437810945273597,0.08315146114743514,0.005865051857257995,-0.4210796019900496,0.0828414155551739,0.005843182927336219,0.0,0.0,0.0,0.010761194029850756,0.0031564017814805358,0.00022263541584555653
ILE 900,L ILE  30,0.0,0.0,0.0,-0.019004975124378088,0.00526274573403206,0.0003712054630878054,-0.7084129353233832,0.12181510184150912,0.008592174802927711,0.7354029850746268,0.12268100361427571,0.008653250804846222,0.0,0.0,0.0,0.007985074626865709,0.008647593408608307,0.0006099542098489581
GLN 901,L GLN  31,0.0,0.0,0.0,-0.020815920398009956,0.0069918890659164306,0.0004931698299213824,0.7011243781094527,0.5854926823176346,0.04129746965900346,-0.6564029850746268,0.587117845893151,0.04141209985930781,0.0,0.0,0.0,0.023905472636815743,0.0157342994443825,0.0011098119131701574
PRO 902,L PRO  32,0.0,0.0,0.0,-0.07389054726368156,0.02274776158030575,0.001604503390126532,0.7568109452736321,0.20163035505400737,0.014221908696135665,-0.6622388059701491,0.19291828674277672,0.01360740677729695,-0.001978459701492537,0.003845591392675621,0.00027124710292073103,0.018703132338308368,0.05088074958055954,0.0035888513648246884
ASP 903,L ASP  33,0.0,0.0,0.0,-0.24525870646766174,0.28083754043172277,0.019808752791202748,93.04427363184084,1.9993600468051016,0.14102398435368202,-92.85067661691541,1.8898880168737655,0.13330242271656112,-0.014863414925373127,0.01945681944689397,0.001372378229541898,-0.06652510646766162,0.319318620111056,0.022522998875735056
GLY 904,L GLY  34,0.0,0.0,0.0,-0.15020895522388059,0.10670359801924079,0.00752629150592097,0.7507164179104477,0.21406202704355287,0.015098771229697472,-0.6901641791044777,0.219475149400622,0.015480583441963958,-0.007615307462686575,0.009053326447706952,0.0006385724118826796,-0.09727202388059693,0.09916901910842121,0.006994843285712246
GLN 905,L GLN  35,0.0,0.0,0.0,-0.05863681592039801,0.02475054525377468,0.0017457688584859808,-0.7828059701492531,0.793804966938666,0.05599068532769676,0.9252139303482583,0.8026190145965989,0.05661238031504593,0.0,0.0,0.0,0.08377114427860753,0.041416551155738376,0.0029212982781683427
MET 906,L MET  36,0.0,0.0,0.0,-0.028870646766169152,0.0057183638963732375,0.00040334229041909546,-0.2449850746268656,0.37344105780943576,0.026340501290748285,0.3070348258706467,0.367931955883548,0.025951919201673977,0.0,0.0,0.0,0.033179104477612076,0.012175653105738343,0.0008588043538347666
PRO 907,L PRO  37,0.0,0.0,0.0,-0.008064676616915437,0.0011333023202811721,7.993698230527017e-05,-0.1146019900497513,0.15233313453295944,0.010744750859282098,0.10679104477611949,0.1525260148087394,0.010758355584972797,0.0,0.0,0.0,-0.015875621890547333,0.003961186406567954,0.00027940054654713813
SER 908,L SER  38,0.0,0.0,0.0,-0.005920398009950265,0.0009323547681689823,6.576323481528515e-05,-0.29914427860696524,0.20901218531833085,0.014742582857530955,0.3152935323383083,0.21017973452248095,0.014824935428775601,0.0,0.0,0.0,0.010228855721392894,0.007033492242015203,0.0004961042917080886
ASP 909,L ASP  39,0.0,0.0,0.0,-0.011532338308457728,0.0028996824332857014,0.00020452782917002618,88.55029353233829,1.4915991846900014,0.10520929455393521,-88.38961691542282,1.468967264240085,0.1036129619671543,0.0,0.0,0.0,0.14914427860696444,0.032056605401270366,0.0022610986079095114
LYS 910,L LYS  40,0.0,0.0,0.0,-0.00746766169154229,0.002046766411017333,0.00014436777146977135,-85.67117412935323,2.3948552889994543,0.16892006787115416,85.6926666666667,2.4114787423287365,0.17009259586377806,0.0,0.0,0.0,0.01402487562188851,0.027055027362424502,0.0019083144937020538
THR 911,L THR  41,0.0,0.0,0.0,-0.0027910447761194017,0.0006035709680045751,4.2572613614155735e-05,-0.18629850746268678,0.16050040048232386,0.01132082538237564,0.19009452736318402,0.16066016177631157,0.01133209407520545,0.0,0.0,0.0,0.001004975124378012,0.0017718009850781781,0.00012497320569988387
ILE 912,L ILE  42,0.0,0.0,0.0,-0.0017263681592039613,0.00047812990156154194,3.3724682987733675e-05,0.1762835820895524,0.14218016102172473,0.01002861532387431,-0.1763781094527363,0.14211457895182558,0.01002398952132608,0.0,0.0,0.0,-0.001820895522388058,0.0007966104774392073,5.618857078087697e-05
GLY 913,L GLY  43,0.0,0.0,0.0,-0.0007462686567164172,0.0004464325228691432,3.1488922278244356e-05,-0.12938308457711442,0.24220070521040143,0.01708352055780174,0.129268656716418,0.24177205963178125,0.01705328622983805,0.0,0.0,0.0,-0.0008606965174129753,0.0007534316268621557,5.3142969485643275e-05
GLY 914,L GLY  44,0.0,0.0,0.0,-0.0010497512437810962,0.00029508821146938653,2.0813917625148673e-05,-0.5534676616915424,0.1524958859211962,0.010756230457098868,0.5545323383084582,0.15237666148128995,0.010747821013499761,0.0,0.0,0.0,1.4925373134346599e-05,0.0008892817378964996,6.272509750884111e-05
GLY 915,L GLY  45,0.0,0.0,0.0,-0.0015273631840796071,0.0005091183604165696,3.59104403472945e-05,0.6471890547263675,0.07137138576539137,0.005034149404737157,-0.6421094527363181,0.07124673657673923,0.005025357328863545,0.0,0.0,0.0,0.0035522388059702472,0.0013340200206925197,9.409451730630654e-05
ASP 916,L ASP  46,0.0,0.0,0.0,-0.003094527363184074,0.0005518128427558849,3.892187694123334e-05,77.18457711442784,0.9410258112251413,0.06637484303574342,-77.1645870646766,0.9379781599248986,0.06615987828741424,0.0,0.0,0.0,0.016895522388061614,0.0036926752629714535,0.00026046123075264114
ASP 917,L ASP  47,0.0,0.0,0.0,-0.006298507462686567,0.0009090193508900876,6.411728138809521e-05,80.61778606965167,1.2747027393266177,0.08991059887069754,-80.57060696517412,1.2654944797834946,0.08926109832085455,0.0,0.0,0.0,0.040880597014924164,0.010770591600498017,0.0007596989565614719
SER 918,L SER  48,0.0,0.0,0.0,-0.0031741293532338206,0.0004932654550426029,3.479226261687965e-05,0.5318805970149251,0.21304234431045818,0.015026848355161966,-0.5202437810945275,0.21296802196978576,0.015021606061446603,0.0,0.0,0.0,0.008462686567164122,0.002263676124863657,0.00015966740303963612
PHE 919,L PHE  49,0.0,0.0,0.0,-0.009368159203980026,0.0009324344078287193,6.576885216376953e-05,0.40787064676616913,0.10364661153969908,0.007310668304812595,-0.413134328358209,0.10386887478894742,0.007326345545654975,0.0,0.0,0.0,-0.014631840796019736,0.007986542231183195,0.0005633272548634615
ASN 920,L ASN  50,0.0,0.0,0.0,-0.016945273631840754,0.0028776009303202875,0.00020297032003920384,0.3078557213930347,0.4963881526478608,0.03501252072343172,-0.21034328358208956,0.48804723750573487,0.03442419793065701,0.0,0.0,0.0,0.0805671641791041,0.019225985639204524,0.001356096468117328
THR 921,L THR  51,0.0,0.0,0.0,-0.012975124378109468,0.001597379106350786,0.00011267043495286525,0.9847263681592043,0.25717746500947364,0.018139899744206028,-0.9326616915422878,0.26582069476678016,0.018749546165823503,0.0,0.0,0.0,0.03908955223880548,0.014991604293803789,0.001057426236332144
PHE 922,L PHE  52,0.0,0.0,0.0,-0.017537313432835835,0.001611479573000315,0.00011366500518614581,0.8123283582089549,0.11430817924618897,0.00806267730880782,-0.7767910447761188,0.12110529984747995,0.008542109230466095,0.0,0.0,0.0,0.01800000000000009,0.01686203896950053,0.0011893565261574036
PHE 923,L PHE  53,0.0,0.0,0.0,-0.08215920398009945,0.013038577561949975,0.0009196703520353706,-0.9064527363184074,0.15354332043020413,0.010830110790981643,1.1844179104477612,0.1614911376513024,0.011390706594236357,0.0,0.0,0.0,0.19580597014925383,0.06931568253255739,0.004889151278458578
SER 924,L SER  54,0.0,0.0,0.0,-0.5231393034825869,0.16991238742513773,0.011984695755038851,-1.1080099502487555,0.6316554022286813,0.044553536869539986,2.092034825870646,0.5845691305901338,0.04123232734280233,-0.003929946268656722,0.0060042509983214585,0.00042350721181806525,0.45695562587064636,0.41465025382048026,0.029247173864693075
GLU 925,L GLU  55,0.0,0.0,0.0,-1.2615074626865668,0.6460160813071867,0.04556646107241759,97.79688059701492,2.8146474723682924,0.19852992548224602,-97.13087064676614,2.4931905897078646,0.17585610519503556,-0.2207211940298507,0.05720258259626393,0.004034759085006411,-0.8162187064676591,1.078209304739378,0.07605102060758676
THR 926,L THR  56,0.0,0.0,0.0,-3.3202736318407973,0.3272274145712785,0.02308084222565953,-6.296164179104479,1.2132890120562967,0.08557880854233188,7.937134328358207,1.257919816815845,0.08872682278927073,-0.2858985671641794,0.030493911517194577,0.0021508746799033212,-1.9652020497512428,0.6940860835600293,0.04895705760675314
GLY 927,L GLY  57,0.0,0.0,0.0,-1.932049751243782,0.5715523485010365,0.04031419432488918,-5.621940298507459,1.7695112421899897,0.12481169968912115,6.108074626865672,1.4224421328463603,0.10033133222157341,-0.5878601552238806,0.07429483363983674,0.005240353518880275,-2.0337755781094518,0.6648786583331605,0.04689692467332417
ALA 928,L ALA  58,0.0,0.0,0.0,-0.9097711442786066,0.3993833148770411,0.028170327019559502,-1.2771343283582093,0.4626297928576079,0.032631389615768516,1.637512437810945,0.4177252913094081,0.029464070285834684,-0.11526465671641786,0.09235405076434734,0.006514152481341483,-0.6646576915422883,0.4937660158399852,0.03482756945327008
GLY 929,L GLY  59,0.0,0.0,0.0,-0.18917910447761185,0.056122358872086046,0.00395856597820688,-1.1107711442786066,0.28075310476291254,0.01980279715832101,1.406378109452736,0.3067961488248186,0.021639731853588785,-0.005276238805970149,0.014574165083983737,0.0010279823446787389,0.10115162189054724,0.10957572175721787,0.007728875494599524
LYS 930,L LYS  60,0.0,0.0,0.0,-0.9307512437810946,0.5399140320467135,0.03808259954446881,-102.44715422885572,3.090915567572876,0.21801637445766192,103.32589552238807,3.2851174606663767,0.23171431984615598,-0.13550690149253733,0.07171785253650736,0.0050585872865418924,-0.1875168517412929,0.6223582496922332,0.04389776629138475
HIE 931,L HIE  61,0.0,0.0,0.0,-0.37837810945273653,0.19738773197626538,0.013922657137373083,0.16519900497512444,0.7884614656310602,0.05561378380563132,0.11494029850746251,0.7021504823884396,0.049525876442568575,-0.004845170149253727,0.005843254354471429,0.0004121513841273086,-0.10308397611940263,0.30043624239716005,0.021191138641986795
VAL 932,L VAL  62,0.0,0.0,0.0,-1.1661691542288553,0.34240104972025615,0.02415110792855646,-0.7528706467661691,0.3838158674203834,0.027072283938193244,0.8615124378109449,0.34263179705445274,0.024167383590611123,-0.07333518805970148,0.02346314518220123,0.001654962658851943,-1.1308625512437813,0.417615978249721,0.029456359937094046
PRO 933,L PRO  63,0.0,0.0,0.0,-0.11513432835820893,0.04175832941216849,0.0029454054576452202,2.281800995024877,0.2630376137887184,0.018553242769177972,-2.2360945273631843,0.2438342272283814,0.017198740317180806,0.0,0.0,0.0,-0.06942786069651768,0.06477120866973093,0.004568608806905714
ARG 934,L ARG  64,0.0,0.0,0.0,-0.11528855721393037,0.02909148921393549,0.0020519554375847096,-94.97626368159207,1.6813362682328252,0.11859231655820794,95.85122388059706,1.7420456993211,0.12287442966414637,-0.0016162746268656711,0.0030775493333991336,0.00021707359299016305,0.7580553671641781,0.27573952149883274,0.019449166260814936
ALA 935,L ALA  65,0.0,0.0,0.0,-0.02135820895522387,0.0023628646026523092,0.0001666636188348275,1.466532338308457,0.15163198509708806,0.010695295591216738,-1.439910447761195,0.1472235648598595,0.010384349602497588,0.0,0.0,0.0,0.00526368159203978,0.01782851214073531,0.0012575262875749442
VAL 936,L VAL  66,0.0,0.0,0.0,-0.022318407960198995,0.0025310233221859718,0.00017852462039397396,-1.183840796019901,0.11116454805216967,0.007840942660750036,1.2212786069651742,0.11508699711749677,0.008117610885915748,0.0,0.0,0.0,0.015119402985074495,0.013254330809803675,0.0009348884127834567
PHE 937,L PHE  67,0.0,0.0,0.0,-0.02263681592039799,0.0025572913630184154,0.00018037742513780984,1.1622288557213933,0.09871944952546226,0.0069631330922758986,-1.1988109452736313,0.10000927359787094,0.007054110267746133,0.0,0.0,0.0,-0.05921890547263673,0.013862575008514195,0.0009777906506766457
VAL 938,L VAL  68,0.0,0.0,0.0,-0.008825870646766142,0.000938150696602859,6.617204808635165e-05,-0.8252736318407957,0.07458008318048638,0.005260473470172565,0.830323383084577,0.07454759006550792,0.005258181582553,0.0,0.0,0.0,-0.003776119402984812,0.004270065522662773,0.00030118719958391413
ASP 939,L ASP  69,0.0,0.0,0.0,-0.005467661691542319,0.0006069243930513679,4.2809145979642304e-05,91.41599502487561,1.1977777536923175,0.08448472873398362,-91.40059203980096,1.1930573262935005,0.08415177545691017,0.0,0.0,0.0,0.009935323383084364,0.008043463773309707,0.000567342190882146
LEU 940,L LEU  70,0.0,0.0,0.0,-0.007139303482587068,0.0008525627228863938,6.013513788323869e-05,0.5212835820895527,0.25583791545465456,0.01804541520363433,-0.5164776119402985,0.2541002089047572,0.017922846833972446,0.0,0.0,0.0,-0.0023333333333331293,0.0034008095807190413,0.00023987461281300935
GLU 941,L GLU  71,0.0,0.0,0.0,-0.0053432835820895275,0.0006039399365370528,4.259863864783303e-05,92.14681592039794,1.232791481463922,0.08695440667184039,-92.12021890547258,1.2273233148785,0.0865687119390592,0.0,0.0,0.0,0.021253731343281842,0.007725405430274371,0.0005449080850974236
PRO 942,L PRO  72,0.0,0.0,0.0,-0.0087313432835821,0.0009554570610913166,6.73927449181901e-05,-0.17391542288557219,0.15967132850082766,0.011262347153637683,0.1771791044776119,0.15696869720325007,0.011071718239934825,0.0,0.0,0.0,-0.005467661691542232,0.005231002016296972,0.0003689664338742557
THR 943,L THR  73,0.0,0.0,0.0,-0.0045771144278607,0.0005600938370570201,3.950597324375892e-05,0.08594029850746297,0.23009834890123657,0.016229886161378933,-0.07499004975124378,0.2295990879653595,0.016194671010149896,0.0,0.0,0.0,0.0063731343283582155,0.004405455079170786,0.0003107368425955108
VAL 944,L VAL  74,0.0,0.0,0.0,-0.004527363184079565,0.0005558351812311822,3.920559082213837e-05,-0.2877761194029851,0.1310994633111189,0.009247043168791288,0.30996019900497507,0.1320741477558459,0.009315792108784662,0.0,0.0,0.0,0.017656716417910636,0.004941102578446171,0.00034851850412146227
ILE 945,L ILE  75,0.0,0.0,0.0,-0.01559701492537314,0.0018425029063683415,0.0001299601347213635,-0.38913930348258663,0.180405294120707,0.012724808328572163,0.4061641791044776,0.17836743871703498,0.012581069091098782,0.0,0.0,0.0,0.0014278606965174435,0.009789628987958907,0.0006905071887539061
ASP 946,L ASP  76,0.0,0.0,0.0,-0.011542288557213905,0.0014418937024182105,0.00010170334015348071,100.54437810945278,2.183174915746554,0.15398928554742963,-100.44089552238806,2.1672309714493068,0.15286468642647394,0.0,0.0,0.0,0.09194029850746066,0.023578732678769268,0.0016631155722471765
GLU 947,L GLU  77,0.0,0.0,0.0,-0.006378109452736331,0.0007097882859738831,5.006460556994674e-05,86.18513930348254,1.2451866133220402,0.08782869186325166,-86.1445671641791,1.2387868992741036,0.0873772908386056,0.0,0.0,0.0,0.03419402985074368,0.008184268624285286,0.0005772737993148708
VAL 948,L VAL  78,0.0,0.0,0.0,-0.01947263681592046,0.0026673812809473126,0.0001881425692339479,-0.4926417910447759,0.19650045521645731,0.013860073460114699,0.5463880597014921,0.19672241892114423,0.013875729572712764,0.0,0.0,0.0,0.034273631840796105,0.010215574454556921,0.0007205510654998816
ARG 949,L ARG  79,0.0,0.0,0.0,-0.06993034825870646,0.03456589531292656,0.002438090271720002,-107.77928358208948,3.011132098006513,0.2123888824099997,107.92942786069649,2.994130813671921,0.21118970427306272,-0.0008806925373134342,0.009915760484444426,0.0006994038185606806,0.07933323781094755,0.08701214868160413,0.006137363759900599
THR 950,L THR  80,0.0,0.0,0.0,-0.010542288557213932,0.0019263691871219562,0.00013587560606615636,0.22357711442786055,0.23771747366821003,0.01676729778648537,-0.18305472636815912,0.2342223971642824,0.016520774097571796,0.0,0.0,0.0,0.029980099502487482,0.007896066278639707,0.0005569455732167434
GLY 951,L GLY  81,0.0,0.0,0.0,-0.0057960199004975016,0.0008305031020947914,5.857917220195269e-05,0.9263781094527364,0.1671649059744919,0.011790903355452267,-0.9278258706467666,0.17059889977470855,0.012033118602639108,0.0,0.0,0.0,-0.007243781094527274,0.013826763061110827,0.0009752646706670133
THR 952,L THR  82,0.0,0.0,0.0,-0.0083233830845771,0.0012216539223456385,8.616882382229565e-05,0.7524427860696524,0.28611932235880816,0.020181300963821834,-0.7052089552238804,0.29004363390970184,0.020458100558590445,0.0,0.0,0.0,0.03891044776119471,0.010262812174538548,0.0007238829573691012
TYR 953,L TYR  83,0.0,0.0,0.0,-0.04366666666666662,0.007685570464611041,0.0005420983432585728,0.27624378109452724,0.13613373317108568,0.009602133186268952,-0.31006965174129375,0.13733267566515706,0.009686700069454933,0.0,0.0,0.0,-0.0774925373134332,0.029280445209584664,0.002065283365896844
ARG 954,L ARG  84,0.0,0.0,0.0,-0.1390796019900498,0.04016797605480127,0.002833230580816723,-92.90137810945274,3.2858436502439528,0.23176554130963853,93.1466666666666,3.299345403694319,0.2327178815699005,-0.0080081552238806,0.009084819301750476,0.0006407937465357271,0.09820079999999835,0.06159977298571799,0.00434491298133611
GLN 955,L GLN  85,0.0,0.0,0.0,-0.5019402985074626,0.541378410633827,0.03818588884610658,-2.424179104477613,1.7093262347711164,0.12056657657678921,2.056223880597016,1.1057676987544958,0.07799483984745348,-0.2354801552238806,0.04548378936696353,0.0032081791422623658,-1.1053756776119399,0.7398202814554619,0.05218289920478843
LEU 956,L LEU  86,0.0,0.0,0.0,-0.8855174129353229,0.2861170844518006,0.02018114311403219,1.5174676616915421,0.9750321235677627,0.06877346336798204,-1.0957412935323392,0.5890974146240434,0.04155172787187039,-0.032105623880597,0.014604004009186182,0.0010300870201860866,-0.49589666865671694,0.39345603954182523,0.02775224925239137
PHE 957,L PHE  87,0.0,0.0,0.0,-0.8194029850746273,0.2609600945285739,0.018406705858977496,-0.2788656716417912,0.7200367160799205,0.050787474094419416,0.8432487562189057,0.6979810028997208,0.04923178403479056,-0.05944438208955225,0.025543239152458343,0.001801681175101419,-0.3144642825870645,0.3121289699292473,0.022015880052205485
HIE 958,L HIE  88,0.0,0.0,0.0,-3.053990049751242,0.6624957935850717,0.04672885035299932,-12.612283582089557,2.5298420465075786,0.17844129963188646,11.93335323383084,1.4977987196480127,0.10564657603423475,-0.4323687761194031,0.07840981233276935,0.005530601736921431,-4.165289174129352,1.1534078047124507,0.08135511383510174
PRO 959,L PRO  89,0.0,0.0,0.0,-1.9178706467661706,0.6854975120225669,0.04835126647870943,-2.7324278606965167,0.8888375246879721,0.06269376512492697,2.9855721393034815,0.8682681086378304,0.06124291038175308,-0.3920034985074627,0.11785820319959452,0.008313076691980581,-2.0567298666666662,0.7819196146219365,0.05515235721274276
GLU 960,L GLU  90,0.0,0.0,0.0,-0.6340149253731342,0.6922970811244635,0.04883087110428447,115.60968656716418,9.288532763669252,0.6551625862613056,-114.22988557213931,8.609741182849536,0.6072843197000142,-0.28159010149253727,0.11536380085284992,0.00813713511603421,0.4641959681592019,0.9846861316177284,0.06945440459333274
GLN 961,L GLN  91,0.0,0.0,0.0,-0.16059701492537304,0.028704217989571467,0.002024639431559374,-0.5634029850746268,0.8662474178009484,0.06110038183947304,0.7305970149253729,0.8304360970206383,0.05857444602842327,0.0,0.0,0.0,0.006597014925373137,0.06852062761679689,0.004833072428538728
LEU 962,L LEU  92,0.0,0.0,0.0,-0.07226368159203976,0.012393832697493034,0.0008741935556861656,1.1820348258706461,0.3754351422693967,0.02648115316389681,-1.0977512437810941,0.3666742665123026,0.025863208633261987,0.0,0.0,0.0,0.012019900497512686,0.02081186998634202,0.0014679561252685489
ILE 963,L ILE  93,0.0,0.0,0.0,-0.034278606965174103,0.0055424180697104695,0.00039093202867257547,-1.051452736318408,0.15707120103317904,0.011078948302639736,1.0736666666666668,0.15713391738694263,0.011083371973156715,0.0,0.0,0.0,-0.012064676616915055,0.007161310923927187,0.0005051199263992329
THR 964,L THR  94,0.0,0.0,0.0,-0.01793532338308458,0.0027591180399015036,0.00019461318130808945,1.2865323383084584,0.21744452074264276,0.01533735393982971,-1.2188208955223876,0.2140870185314288,0.015100533993338178,0.0,0.0,0.0,0.04977611940298476,0.010684280863857067,0.0007536110665923499
GLY 965,L GLY  95,0.0,0.0,0.0,-0.006950248756218912,0.0010450130032331284,7.370953403457143e-05,-0.9827014925373135,0.2733049441289596,0.01927744441338408,1.010636815920398,0.2743450499020931,0.01935080781809497,0.0,0.0,0.0,0.020985074626865628,0.005462197188747369,0.0003852736840038117
LYS 966,L LYS  96,0.0,0.0,0.0,-0.015388059701492512,0.0027059280263890683,0.00019086144702424386,-109.11214427860693,3.153166224272949,0.2224071972364334,109.17275621890556,3.168635074300145,0.2234982857913391,0.0,0.0,0.0,0.04522388059701791,0.027432134747071943,0.0019349135977489512
GLU 967,L GLU  97,0.0,0.0,0.0,-0.00661691542288556,0.0008088517983244727,5.705200698275099e-05,98.08683582089553,1.516313645834245,0.1069525182355752,-98.11976119402992,1.5162733881912367,0.10694967868037512,0.0,0.0,0.0,-0.03954228855721538,0.012356215940747409,0.0008715402742408311
ASP 968,L ASP  98,0.0,0.0,0.0,-0.0031044776119403023,0.00046148133832062864,3.255038387850139e-05,90.09976616915418,1.163467805053826,0.08206469154873425,-90.08644278606958,1.1612985560552993,0.0819116845216526,0.0,0.0,0.0,0.010218905472634564,0.004282538977698553,0.00030206700926632376
ALA 969,L ALA  99,0.0,0.0,0.0,-0.0014477611940298548,0.0004972636193718821,3.5074271384993576e-05,-0.22686567164179108,0.09049810677039874,0.006383244285400408,0.2273980099502487,0.09014240141771883,0.006358154764295387,0.0,0.0,0.0,-0.0009154228855722197,0.0010307756560030377,7.270530898955133e-05
ALA 970,L ALA 100,0.0,0.0,0.0,-0.001109452736318383,0.0003122063978056753,2.2021341393523858e-05,-0.20212935323383077,0.09859865470951928,0.006954612882891516,0.20316417910447745,0.09835076788075524,0.006937128294101735,0.0,0.0,0.0,-7.46268656716623e-05,0.0009354292308052973,6.598009068944973e-05
ASN 971,L ASN 101,0.0,0.0,0.0,-0.0009552238805970346,0.000287353812501338,2.026837518480724e-05,-1.1940398009950248,0.24297996233737604,0.01713848511761555,1.196258706467662,0.24309814723762369,0.017146821237740587,0.0,0.0,0.0,0.0012636815920404262,0.0013177413127294483,9.294630577694704e-05
ASN 972,L ASN 102,0.0,0.0,0.0,-0.001218905472636853,0.00041350437323749026,2.9166349680142123e-05,0.5005820895522388,0.2248720022382931,0.015861248090812494,-0.4984825870646765,0.22482692280769637,0.015858068432938813,0.0,0.0,0.0,0.0008805970149258308,0.0007890239841426813,5.565346080223244e-05
TYR 973,L TYR 103,0.0,0.0,0.0,-0.0016965174129352403,0.0004704584521181046,3.318358066451273e-05,0.8436567164179093,0.14195632629190313,0.010012827239338653,-0.8430199004975123,0.14187020065125036,0.01000675240503391,0.0,0.0,0.0,-0.001059701492537986,0.0009284973740291154,6.549115521076576e-05
ALA 974,L ALA 104,0.0,0.0,0.0,-0.0009303482587064933,0.0002910341453176034,2.0527965846492576e-05,0.6950845771144276,0.05967630604710953,0.004209242084096466,-0.6939502487562195,0.05959621605100807,0.0042035929713340366,0.0,0.0,0.0,0.0002039800995024629,0.0006788811981459441,4.78845876801074e-05
ARG 975,L ARG 105,0.0,0.0,0.0,-0.003721393034825854,0.0005660283643115512,3.992456252187661e-05,-91.53890547263683,1.5208317101411428,0.10727119792067896,91.53206467661688,1.5201446025735894,0.10722273308963925,0.0,0.0,0.0,-0.010562189054727028,0.0039722123344480284,0.0002801782555362365
GLY 976,L GLY 106,0.0,0.0,0.0,-0.001203980099502461,0.00040295436281229325,2.8422209320074603e-05,0.935373134328358,0.10774834820969521,0.007599982502571417,-0.9334776119402989,0.10742583115930082,0.0075772339038178834,0.0,0.0,0.0,0.000691542288557193,0.0009220235745860082,6.503452860525142e-05
HIP 977,L HIP 107,0.0,0.0,0.0,-0.002333333333333326,0.00048184278657924446,3.398656970467603e-05,-84.96321890547262,1.37217390505434,0.09678568481256512,84.95486069651737,1.3712251450840247,0.09671876444400872,0.0,0.0,0.0,-0.01069154228855637,0.002260272979033673,0.00015942736364050545
TYR 978,L TYR 108,0.0,0.0,0.0,-0.0033532338308457526,0.0005726798225483617,4.039372021251669e-05,0.6690597014925377,0.2519961430998972,0.017774437474878845,-0.668910447761194,0.2518514960447899,0.017764234858262166,0.0,0.0,0.0,-0.003203980099502577,0.0010381691115043262,7.322680313193927e-05
THR 979,L THR 109,0.0,0.0,0.0,-0.0028756218905472562,0.000581174600903001,4.099289567953023e-05,0.8753930348258709,0.17500965076799038,0.012344228990214638,-0.8716666666666665,0.17491619410032047,0.012337637065133265,0.0,0.0,0.0,0.0008507462686569912,0.0013920927873728533,9.819065444418178e-05
ILE 980,L ILE 110,0.0,0.0,0.0,-0.005547263681592077,0.0008516913083393889,6.0073673040206154e-05,1.0520945273631845,0.10003435240751926,0.007055879190589772,-1.045532338308458,0.09961822746259884,0.00702652800003487,0.0,0.0,0.0,0.0010149253731344286,0.002147490985253736,0.00015147233515445843
GLY 981,L GLY 111,0.0,0.0,0.0,-0.0026368159203980323,0.0005301251245760261,3.739214324761933e-05,0.9562338308457718,0.12021216753570324,0.00847911253441676,-0.9564776119402988,0.12069875640321248,0.008513433866859084,0.0,0.0,0.0,-0.0028805970149253807,0.0024138224762926762,0.00017025791011139843
LYS 982,L LYS 112,0.0,0.0,0.0,-0.008084577114427846,0.001437871196382572,0.00010141961445378047,-99.83000995024881,3.2340253200981053,0.22811055811068984,99.83820895522393,3.24190544150267,0.22866637901920417,0.0,0.0,0.0,0.00011442786069932622,0.011546653832273702,0.0008144381658431138
GLU 983,L GLU 113,0.0,0.0,0.0,-0.01212935323383083,0.002154062245806304,0.0001519358361366003,106.89021393034808,2.5365493168574655,0.1789143940054536,-106.76583582089549,2.5098579409006274,0.17703172950421464,0.0,0.0,0.0,0.11224875621890426,0.030918248985730847,0.0021808051372109805
ILE 984,L ILE 114,0.0,0.0,0.0,-0.014009950248756209,0.0023029076359276637,0.00016243458047288665,0.7845920398009952,0.19442478686520384,0.013713667102961392,-0.7719104477611941,0.19629988212347452,0.013845926124935237,0.0,0.0,0.0,-0.001328358208955345,0.00637639004773388,0.000449755876517349
ILE 985,L ILE 115,0.0,0.0,0.0,-0.01202985074626871,0.0019185153042778533,0.00013532163588300084,0.2788308457711441,0.17923544437743133,0.012642293489808883,-0.2726218905472636,0.18098881612023696,0.012765966796984713,0.0,0.0,0.0,-0.005820895522388227,0.005739603293278214,0.00040484040196813603
ASP 986,L ASP 116,0.0,0.0,0.0,-0.025034825870646784,0.005485737372670897,0.00038693408055650826,106.16941791044769,3.1375839969312813,0.2213081116623577,-105.97314427860701,3.093279194190613,0.21818309182489665,0.0,0.0,0.0,0.17123880597014973,0.05311774854523062,0.003746637106065785
LEU 987,L LEU 117,0.0,0.0,0.0,-0.05344278606965171,0.012957564117522555,0.0009139561042501222,0.5697462686567164,0.223857720224225,0.01578970615362578,-0.4775124378109454,0.2209086191267889,0.015581692600645744,-0.0001901731343283585,0.0019065307591008467,0.00013447631124313474,0.038600871641790886,0.015675949843698186,0.0011056962496671795
VAL 988,L VAL 118,0.0,0.0,0.0,-0.020203980099502493,0.0028412708388507856,0.00020040779296502835,0.6868059701492535,0.20952812932702647,0.01477897474198715,-0.6631990049751244,0.20825333835099294,0.014689057919379016,0.0,0.0,0.0,0.0034029850746268575,0.012375219623952915,0.000872880690704248
LEU 989,L LEU 119,0.0,0.0,0.0,-0.028716417910447763,0.0050759582684220894,0.00035803049109127226,-0.23584577114427877,0.25209267642474725,0.01778124641062557,0.2408955223880597,0.2547684228538411,0.017969979011916635,0.0,0.0,0.0,-0.0236666666666668,0.014837203922308894,0.0010465356738200576
ASP 990,L ASP 120,0.0,0.0,0.0,-0.09515920398009949,0.02467408508918296,0.0017403757742977212,113.50889054726363,3.7355899982177516,0.263488202788812,-112.72930845771137,3.6118143019317586,0.25475773831629495,0.0,0.0,0.0,0.6844228855721393,0.163575640980013,0.011537736122651224
ARG 991,L ARG 121,0.0,0.0,0.0,-0.3288308457711443,0.13529702443026081,0.009543116302059814,-127.7813482587065,6.192168328224773,0.43676187829718094,128.39304477611938,5.519166421937083,0.3892919838907308,-0.030668274626865662,0.029872612076503078,0.0021070515962406063,0.25219739701492955,1.0873492558673976,0.07669570305331781
ILE 992,L ILE 122,0.0,0.0,0.0,-0.04064676616915424,0.006618202096874638,0.0004668119833896708,0.051791044776119316,0.3097258876683434,0.021846379698477872,0.007064676616915444,0.3263571751427934,0.0230194602690966,0.0,0.0,0.0,0.018208955223880403,0.038371658791495476,0.002706528130180337
ARG 993,L ARG 123,0.0,0.0,0.0,-0.4272985074626865,0.21637768814764788,0.015262105370456242,-91.01060199004972,6.04918987716127,0.42667695593519145,92.57533830845772,5.3425795309711885,0.3768365049546414,-0.05560345074626868,0.05719835964886587,0.004034461221263089,1.0818343601990101,0.9048393282381432,0.06382244532292135
LYS 994,L LYS 124,0.0,0.0,0.0,-0.4123731343283585,0.8084172332155146,0.05702135512331012,-160.34960199004976,11.778596724010558,0.8307981560247295,158.87619402985078,10.101017451197174,0.7124708374913119,-0.43827521194029806,0.058358504497735934,0.004116291529554233,-2.324056306467663,1.9289763500430426,0.13605950115977808
LEU 995,L LEU 125,0.0,0.0,0.0,-0.14949751243781087,0.027652089496338697,0.0019504280095572096,-0.3664875621890551,0.2857060227530052,0.020152149057322915,0.3520845771144281,0.2989756438788638,0.02108811596584581,0.0,0.0,0.0,-0.16390049751243824,0.06457399665909307,0.0045546985441959065
ALA 996,L ALA 126,0.0,0.0,0.0,-0.07985074626865674,0.02994119629810212,0.002111889154242802,-1.05028855721393,0.4554021855081295,0.03212159350005832,1.32463184079602,0.5325664920354078,0.037564344031036805,-0.0006329910447761196,0.002485092482001205,0.00017528490871827123,0.1938595462686567,0.15228010583482735,0.010741010503307882
ASP 997,L ASP 127,0.0,0.0,0.0,-0.3857164179104478,0.55814409432418,0.03936844899489283,80.87686069651743,10.117148808848912,0.7136086557310619,-81.31619402985073,8.519624387182628,0.6009279710261263,-0.24081123582089556,0.10616923336578847,0.0074886003293627304,-1.0658609870646751,2.067669143927325,0.14584213657152398
GLN 998,L GLN 128,0.0,0.0,0.0,-1.667706467661691,0.49151262962669495,0.034668627844632025,-6.574069651741292,1.9767189799000047,0.13942700662569488,7.977880597014926,1.8259253649805078,0.12879084510740121,-0.3310544955223879,0.04490462435298019,0.003167327991915182,-0.5949500179104472,0.6528460928152314,0.046048212939763904
CYS 999,L CYS 129,0.0,0.0,0.0,-0.0849502487562189,0.023315647436024614,0.0016445589699904729,-0.1298358208955224,0.3794666037920601,0.026765510534948134,0.2992338308457714,0.3964120927938314,0.02796075317254608,-2.364179104477601e-05,0.0002639264767301295,1.861593832706032e-05,0.08442411940298501,0.05316076425583392,0.0037496712003544934
THR1000,L THR 130,0.0,0.0,0.0,-0.05706965174129355,0.017291620044383067,0.0012196568389398258,-0.10431343283582054,0.4304722921364053,0.030363174400701524,0.28541293532338297,0.41611713050575,0.029350639368589095,0.0,0.0,0.0,0.12402985074626906,0.04122995945540249,0.0029081371143895906
GLY1001,L GLY 131,0.0,0.0,0.0,-0.012721393034825855,0.004314961827396818,0.0003043539407551551,-0.2942537313432836,0.18576795105804955,0.01310306098458299,0.35326368159203986,0.17430879879595748,0.012294794703630712,0.0,0.0,0.0,0.04628855721393034,0.02206292038981525,0.0015561984169993463
LEU1002,L LEU 132,0.0,0.0,0.0,-0.02419900497512439,0.005790728479505767,0.00040844649456469196,-0.5474179104477611,0.12453525336609417,0.008784039498161426,0.5879800995024879,0.12424794502435871,0.008763774330237156,0.0,0.0,0.0,0.01636318407960188,0.0099841883857595,0.0007042303505801799
GLN1003,L GLN 133,0.0,0.0,0.0,-0.006736318407960176,0.0010674395729501813,7.529138229743848e-05,0.16060199004975156,0.2587140429430537,0.018248281595093608,-0.14246268656716402,0.25878652884796843,0.01825339435661792,0.0,0.0,0.0,0.011402985074627404,0.005414352682446756,0.00038189899272760605
GLY1004,L GLY 134,0.0,0.0,0.0,-0.0036915422885572978,0.0006942393449756481,4.896786783351184e-05,0.407537313432836,0.11331697211758093,0.007992762948550673,-0.4037562189054728,0.11157754046380486,0.00787007289944301,0.0,0.0,0.0,8.955223880586915e-05,0.005460116841141189,0.0003851269475974636
PHE1005,L PHE 135,0.0,0.0,0.0,-0.010641791044776108,0.0016241476221779516,0.00011455854048103852,-0.838442786069652,0.08537565780403407,0.006021934593311935,0.8275572139303484,0.08613322990420068,0.006075369609266866,0.0,0.0,0.0,-0.02152736318407969,0.005836963832211665,0.00041170768489757006
SER1006,L SER 136,0.0,0.0,0.0,-0.002865671641791047,0.000485476297531112,3.424285780668343e-05,0.5125174129353232,0.211656087670621,0.014929069350825563,-0.5074975124378107,0.21229272300898228,0.014973974145306941,0.0,0.0,0.0,0.0021542288557213716,0.0022595501087371065,0.0001593763763010537
VAL1007,L VAL 137,0.0,0.0,0.0,-0.0030497512437811128,0.0004757946354629428,3.355996601728267e-05,-0.6595124378109456,0.0793318560077773,0.0055956376833011315,0.666333333333333,0.0794395375909906,0.005603232956563953,0.0,0.0,0.0,0.003771144278607105,0.0019412677767824136,0.00013692647155610433
PHE1008,L PHE 138,0.0,0.0,0.0,-0.0031791044776119416,0.0004654866324662989,3.2832895545088654e-05,0.8404875621890544,0.06338024783361383,0.004470497994147094,-0.8427810945273637,0.06315307030816815,0.004454474126987622,0.0,0.0,0.0,-0.005472636815920423,0.0017192204389922432,0.00012126445993376734
HIP1009,L HIP 139,0.0,0.0,0.0,-0.0020796019900498008,0.0003211172052359658,2.264986128899542e-05,-81.2196169154229,0.9205303670869835,0.064929205868951,81.21537313432846,0.9191248027582589,0.06483006500524367,0.0,0.0,0.0,-0.006323383084577896,0.0032750983423023394,0.0002310076257248718
SER1010,L SER 140,0.0,0.0,0.0,-0.0010696517412935758,0.00025455918020829063,1.7955220173647665e-05,0.47779104477611956,0.13762565897882584,0.009707365519036533,-0.4783034825870647,0.13804906632875083,0.009737230370835723,0.0,0.0,0.0,-0.0015820895522390423,0.0013547328542590383,9.55554879411218e-05
PHE1011,L PHE 141,0.0,0.0,0.0,-0.0010199004975123896,0.0002221603339480047,1.5669981756790723e-05,0.22600497512437823,0.1280736533084204,0.00903361898680884,-0.22681094527363202,0.1279214003062831,0.009022879888052953,0.0,0.0,0.0,-0.001825870646765661,0.0006798648996494889,4.795397263439128e-05
GLY1012,L GLY 142,0.0,0.0,0.0,-0.00039303482587062336,0.00048842445835917,3.44508050381751e-05,0.06822388059701492,0.07275218364926918,0.005131543378115161,-0.06806467661691544,0.07264019415574943,0.0051236442482875235,0.0,0.0,0.0,-0.00023383084577113564,0.0007465007930829873,5.265410616360517e-05
GLY1013,L GLY 143,0.0,0.0,0.0,-0.0005572139303482503,0.0004967157800735715,3.5035629780267737e-05,-0.19520895522388057,0.13538170147377118,0.009549088960200203,0.197273631840796,0.1353329402902551,0.009545649611498489,0.0,0.0,0.0,0.0015074626865671573,0.0010515063962449457,7.416754266386465e-05
GLY1014,L GLY 144,0.0,0.0,0.0,-0.0007462686567163556,0.0004351456637943872,3.069280862172506e-05,0.007736318407960206,0.09860497159001054,0.006955058441287557,-0.004159203980099503,0.09859316137548851,0.006954225412984011,0.0,0.0,0.0,0.0028308457711444107,0.0011891900254005286,8.387899708390379e-05
THR1015,L THR 145,0.0,0.0,0.0,-0.0023333333333333595,0.0004714045207909858,3.3250311203584524e-05,0.6126666666666666,0.10730527119949593,0.0075687302599082365,-0.6012587064676618,0.10664771008319225,0.0075223494748538474,0.0,0.0,0.0,0.009074626865671568,0.0025895701606619605,0.00018265419597811598
GLY1016,L GLY 146,0.0,0.0,0.0,-0.0009900497512438035,0.00024413620191812062,1.722003996953159e-05,0.2892189054726368,0.15948945859766772,0.011249519039752635,-0.28844776119402976,0.15916610588048233,0.011226711497608366,0.0,0.0,0.0,-0.00021890547263695088,0.001013265641241848,7.147024777500888e-05
SER1017,L SER 147,0.0,0.0,0.0,-0.001054726368159236,0.0002856258725255219,2.014649569616637e-05,0.46768159203980103,0.14762325353591776,0.01041254146803419,-0.46707462686567175,0.14785807166402487,0.010429104261752638,0.0,0.0,0.0,-0.00044776119402986853,0.0009714877868948321,6.85234651346442e-05
GLY1018,L GLY 148,0.0,0.0,0.0,-0.0009402985074626946,0.0003254050830998547,2.2952304874258536e-05,0.0013134328358209452,0.10294468528058705,0.007261158243860525,0.0006169154228855667,0.10293889175263889,0.0072607495999066655,0.0,0.0,0.0,0.0009900497512438052,0.0009722009177071701,6.857376550384583e-05
PHE1019,L PHE 149,0.0,0.0,0.0,-0.006064676616915464,0.000746997985238824,5.268917539434104e-05,0.0924179104477612,0.1026853595324107,0.007242866815904981,-0.09789552238805972,0.10239045368014833,0.00722206576090655,0.0,0.0,0.0,-0.011542288557213967,0.0024776519008150215,0.0001747600905863598
THR1020,L THR 150,0.0,0.0,0.0,-0.0023034825870646494,0.0004597617931202884,3.2429096511668324e-05,0.6574427860696523,0.16592067264852078,0.011703141903294377,-0.6560099502487562,0.16606337548391653,0.011713207385226075,0.0,0.0,0.0,-0.0008706467661689589,0.0015463595765221306,0.00010907179478408434
SER1021,L SER 151,0.0,0.0,0.0,-0.0013532338308457723,0.0004779745721184427,3.37137268935633e-05,0.14586069651741299,0.3042068890423232,0.02145709954999857,-0.145363184079602,0.3041615216976071,0.021453899584228706,0.0,0.0,0.0,-0.0008557213930349178,0.0010808507806078517,7.623733594990919e-05
LEU1022,L LEU 152,0.0,0.0,0.0,-0.004029850746268655,0.0006380196955833122,4.500243951111267e-05,-0.2834776119402986,0.14320222192566123,0.010100705941647518,0.2885472636815921,0.1430437744118392,0.01008952991572571,0.0,0.0,0.0,0.0010398009950248494,0.0015640259188469312,0.00011031788249478987
LEU1023,L LEU 153,0.0,0.0,0.0,-0.005915422885572097,0.0007776805322383422,5.485335539528959e-05,0.16325870646766125,0.0986203975970866,0.006956146507933687,-0.15975621890547265,0.0983092150553944,0.006934197383782255,0.0,0.0,0.0,-0.0024129353233833025,0.0019170956061139277,0.0001352214980954241
MET1024,L MET 154,0.0,0.0,0.0,-0.0030845771144278967,0.0005257649677064783,3.7084601494380195e-05,0.34168656716417917,0.21940787857946906,0.015475838524086415,-0.34471641791044777,0.21960553550170253,0.015489780168440563,0.0,0.0,0.0,-0.006114427860696481,0.0014734265732253488,0.00010392749737140576
GLU1025,L GLU 155,0.0,0.0,0.0,-0.002975124378109458,0.0005853757643814233,4.128922290363127e-05,86.32591044776122,1.7029404514027655,0.1201161581465203,-86.31850746268657,1.7001253571557262,0.11991759670798251,0.0,0.0,0.0,0.004427860696521729,0.003648214979653412,0.00025732524416081996
ARG1026,L ARG 156,0.0,0.0,0.0,-0.01369154228855724,0.0026096602225323096,0.00018407123968437386,-98.31957711442789,1.97422776520899,0.1392512898896479,98.36884079601995,1.9749688440199942,0.13930356155868268,0.0,0.0,0.0,0.03557213930347823,0.017838580245483755,0.0012582364369293764
LEU1027,L LEU 157,0.0,0.0,0.0,-0.007606965174129344,0.0011372268110111687,8.021379453835826e-05,0.027507462686567324,0.12230583635297163,0.008626788546548771,-0.022487562189054743,0.12266988867115838,0.00865246681720639,0.0,0.0,0.0,-0.0025870646766167453,0.0026994806651442008,0.00019040668522545147
SER1028,L SER 158,0.0,0.0,0.0,-0.0027462686567164634,0.0005987536868987014,4.2232828803317085e-05,-0.4996567164179102,0.24064977663027928,0.016974126490351845,0.5028905472636815,0.24100675649619233,0.016999305908689002,0.0,0.0,0.0,0.0004875621890547721,0.0021581949633581294,0.00015222733555727647
VAL1029,L VAL 159,0.0,0.0,0.0,-0.005995024875621895,0.0012196464394209567,8.602722689431212e-05,-0.37005472636815934,0.18016769963037016,0.01270804970536104,0.3796815920398008,0.18075702640968205,0.01274961761137061,0.0,0.0,0.0,0.003631840796019823,0.0029208090432600808,0.0002060179853423645
ASP1030,L ASP 160,0.0,0.0,0.0,-0.014557213930348268,0.003375056321476607,0.00023805811796293725,94.96741791044782,2.0574116435724754,0.14511862828102784,-94.84299502487558,2.0377375233116948,0.1437309228338462,0.0,0.0,0.0,0.10986567164179033,0.026563298393907656,0.001873630606488651
TYR1031,L TYR 161,0.0,0.0,0.0,-0.030636815920397936,0.007740340654242942,0.0005459615345722333,-0.6142338308457715,0.29768122127913915,0.020996814435267408,0.665407960199005,0.29695710988417967,0.020945739555484615,0.0,0.0,0.0,0.020537313432835873,0.018171648431353743,0.0012817292553979137
GLY1032,L GLY 162,0.0,0.0,0.0,-0.002567164179104486,0.0006203164157366025,4.375374642849321e-05,-0.14266666666666664,0.15381924952913018,0.010849573329003173,0.14862686567164185,0.1541456475910705,0.010872595673204607,0.0,0.0,0.0,0.003393034825870674,0.0016601118597391958,0.00011709526221019059
LYS1033,L LYS 163,0.0,0.0,0.0,-0.003955223880597021,0.001023594813836153,7.219881143549286e-05,-78.33415422885567,1.8108190255750585,0.12772532608027065,78.34989552238802,1.8138187757546513,0.12793691214405534,0.0,0.0,0.0,0.011786069651740939,0.009541165326947727,0.0006729819133544648
LYS1034,L LYS 164,0.0,0.0,0.0,-0.010273631840796053,0.0021065524979567954,0.00014858475690098045,-82.87492039800992,1.7406697954966008,0.12277738089110102,83.00951741293531,1.7299016395563216,0.12201785373276525,0.0,0.0,0.0,0.12432338308457516,0.03825496944270169,0.002698297498121428
SER1035,L SER 165,0.0,0.0,0.0,-0.002457711442786087,0.0004982084683430764,3.514091589294162e-05,0.6836616915422885,0.26220375840273846,0.018494427145101865,-0.6781542288557221,0.26196557271535903,0.018477626822066533,0.0,0.0,0.0,0.0030497512437811635,0.002134183390454187,0.00015053368978951
LYS1036,L LYS 166,0.0,0.0,0.0,-0.003373134328358158,0.0005231692808105244,3.690151585715993e-05,-81.51375621890546,1.1087040416717096,0.0782019535077849,81.52250746268656,1.1073194208053858,0.07810428988201612,0.0,0.0,0.0,0.005378109452734,0.006591591085827799,0.0004649349873921255
LEU1037,L LEU 167,0.0,0.0,0.0,-0.0021194029850746,0.00038071893472059107,2.6853843147952476e-05,0.8364527363184081,0.0637315499004333,0.004495276931414411,-0.8354079601990043,0.06376154845213734,0.0044973928661070665,0.0,0.0,0.0,-0.001074626865671603,0.0015158870069977685,0.00010692242545228883
GLU1038,L GLU 168,0.0,0.0,0.0,-0.0015621890547264016,0.0004961174472564361,3.499342663732866e-05,77.579592039801,0.9410227011668785,0.06637462366914736,-77.57326865671644,0.9398688791045718,0.06629323933583446,0.0,0.0,0.0,0.0047611940298514215,0.0024337360602807406,0.00017166250602759976
PHE1039,L PHE 169,0.0,0.0,0.0,-0.0017412935323383243,0.00043792400168488337,3.088877746676859e-05,0.593721393034826,0.06878209872144601,0.004851515178272524,-0.5949203980099504,0.06884847904280829,0.004856197285137741,0.0,0.0,0.0,-0.002940298507462577,0.0011181087044972605,7.886530727704796e-05
SER1040,L SER 170,0.0,0.0,0.0,-0.0006517412935323416,0.00047641849233329885,3.360396948812555e-05,-0.2719452736318409,0.18147278071202,0.01280010302728921,0.27258706467661686,0.18160093374253344,0.012809142245112376,0.0,0.0,0.0,-9.950248756237004e-06,0.0008345168695028468,5.8862281526387495e-05
ILE1041,L ILE 171,0.0,0.0,0.0,-0.0010149253731343557,0.00021107665110042787,1.4888199046380177e-05,0.18477611940298508,0.05719917741872532,0.004034518902301604,-0.18457711442786062,0.05724387276196406,0.004037671468741878,0.0,0.0,0.0,-0.0008159203980105143,0.0006989297245305747,4.929870169908987e-05
TYR1042,L TYR 172,0.0,0.0,0.0,-0.000587064676616917,0.0004923613937806169,3.472849505211871e-05,0.3028855721393036,0.1603657257980714,0.011311326162565177,-0.3026069651741293,0.16021040193074157,0.011300370461679247,0.0,0.0,0.0,-0.0003084577114430216,0.0007944948076960227,5.603934294308097e-05
PRO1043,L PRO 173,0.0,0.0,0.0,-0.00038805970149253654,0.00048730829006908837,3.437207659717816e-05,-0.5202039800995024,0.09405440991234813,0.006634086568384224,0.5197213930348262,0.09403482995055869,0.006632705504363538,0.0,0.0,0.0,-0.0008706467661691577,0.0007874539105847834,5.554271635216856e-05
ALA1044,L ALA 174,0.0,0.0,0.0,-0.00030348258706467963,0.0004597617931203199,3.242909651167055e-05,-0.09477114427860701,0.2709390108955496,0.01911056435002409,0.09467164179104477,0.27087029747008684,0.01910571767868401,0.0,0.0,0.0,-0.00040298507462695166,0.0007205519200093475,5.0823813777708866e-05
PRO1045,L PRO 175,0.0,0.0,0.0,-0.0002587064676616896,0.0004379240016848801,3.088877746676836e-05,0.3957114427860695,0.16266657384715605,0.011473615470983044,-0.3957363184079603,0.1626510629629061,0.011472521417562664,0.0,0.0,0.0,-0.00028358208955184304,0.0007152768691076562,5.0451740375014974e-05
GLN1046,L GLN 176,0.0,0.0,0.0,-0.00021393034825871053,0.00041007822955214473,2.8924688137366116e-05,0.13859701492537294,0.33339293266846265,0.0235157243415941,-0.1386318407960198,0.3333060294007894,0.023509594657708386,0.0,0.0,0.0,-0.0002487562189055292,0.0007315294040079015,5.159810579886266e-05
VAL1047,L VAL 177,0.0,0.0,0.0,-0.0002885572139303529,0.00045309154507572775,3.1958613490176305e-05,-0.09493532338308452,0.07076800297306636,0.00499159006401206,0.09507960199004978,0.07072343747865203,0.004988446656401689,0.0,0.0,0.0,-0.0001442786069650874,0.0007221303488887617,5.09351475667128e-05
SER1048,L SER 178,0.0,0.0,0.0,-0.000333333333333348,0.0004714045207910524,3.325031120358923e-05,-0.33042288557213906,0.24548833507995935,0.017315412089307584,0.330363184079602,0.24527213526230465,0.01730016252995437,0.0,0.0,0.0,-0.0003930348258706844,0.0007660399193196942,5.403228986648206e-05
THR1049,L THR 179,0.0,0.0,0.0,-0.000671641791044764,0.0004696159021657297,3.312415177300779e-05,0.41490049751243774,0.12874951596199957,0.009081290662771302,-0.41433333333333316,0.12872433167628336,0.009079514300219456,0.0,0.0,0.0,-0.00010447761194051788,0.0007688136824710733,5.42279360343076e-05
ALA1050,L ALA 180,0.0,0.0,0.0,-0.00034825870646766806,0.0004764184923333067,3.360396948812611e-05,-0.4404776119402987,0.062248025373932994,0.0043906371793358415,0.4402786069651742,0.0622869462382864,0.004393382445439552,0.0,0.0,0.0,-0.0005472636815919707,0.0007848091158889083,5.53561669178104e-05
VAL1051,L VAL 181,0.0,0.0,0.0,-0.00032835820895521533,0.00046961590216572726,3.312415177300761e-05,-0.36843781094527367,0.04848251839820956,0.003419693179796094,0.36850248756218906,0.048447861329926484,0.0034172486586788965,0.0,0.0,0.0,-0.00026368159203962987,0.0007364864673072781,5.1947750085437544e-05
VAL1052,L VAL 182,0.0,0.0,0.0,-0.0005174129353233719,0.0004996966976911216,3.5245887497545193e-05,-0.16524378109452711,0.08994362675400368,0.006344134280535862,0.16548756218905472,0.08987216512472786,0.006339093765844681,0.0,0.0,0.0,-0.0002736318407957274,0.0008040638348595586,5.671429007886416e-05
GLU1053,L GLU 183,0.0,0.0,0.0,-0.0006517412935323903,0.0004764184923333347,3.360396948812808e-05,74.80561691542289,0.7357169228438912,0.051893470604091725,-74.79986567164178,0.7349796740471899,0.051841469083436696,0.0,0.0,0.0,0.00509950248756052,0.0013567776249753193,9.569971494713828e-05
PRO1054,L PRO 184,0.0,0.0,0.0,-0.00037810945273632093,0.00048491514153278743,3.420327691436033e-05,0.3289452736318408,0.0699187302932535,0.004931686987874612,-0.32906965174129355,0.06979319218948342,0.004922832212762869,0.0,0.0,0.0,-0.0005024875621890679,0.0007604945897175648,5.3641152474146776e-05
TYR1055,L TYR 185,0.0,0.0,0.0,-0.0005920398009950724,0.000491455669448257,3.4664610183418053e-05,-0.1888855721393037,0.12352199570796095,0.008712569813471484,0.18916915422885575,0.12340202972028312,0.008704108065125414,0.0,0.0,0.0,-0.00030845771144301945,0.0008069216176109875,5.691586253234383e-05
ASN1056,L ASN 186,0.0,0.0,0.0,-0.0007562189054725735,0.00042936216936098577,3.0284872377430826e-05,0.3779154228855722,0.1883278812514551,0.013283624538465256,-0.3769154228855721,0.18825027749266393,0.013278150791361507,0.0,0.0,0.0,0.0002437810945279616,0.0007950553858118858,5.6078883074718006e-05
SER1057,L SER 187,0.0,0.0,0.0,-0.00036318407960204946,0.0004809172526804594,3.3921287576892376e-05,0.145805970149254,0.12997078571158455,0.009167432389136351,-0.1457064676616915,0.12990524065721587,0.009162809197462334,0.0,0.0,0.0,-0.00026368159203965643,0.0007695216438204284,5.42778717777041e-05
ILE1058,L ILE 188,0.0,0.0,0.0,-0.0004975124378109308,0.0004999938119960488,3.526684432478412e-05,0.08982089552238808,0.07616535926152292,0.005372290223541027,-0.08966666666666669,0.07606722173329472,0.005365368136012331,0.0,0.0,0.0,-0.0003432835820898039,0.0007958644126751344,5.613594742982842e-05
LEU1059,L LEU 189,0.0,0.0,0.0,-0.0007860696517412533,0.0004100782295521139,2.892468813736394e-05,-0.02634328358208972,0.1022870634558061,0.007214773176760308,0.026611940298507445,0.10226596218492437,0.00721328480786976,0.0,0.0,0.0,-0.0005174129353236355,0.0007404081660610367,5.222436538770572e-05
THR1060,L THR 190,0.0,0.0,0.0,-0.0007263681592039963,0.00044582222521831363,3.144587520100621e-05,0.23841293532338298,0.32401605149085166,0.022854330138688605,-0.2377064676616915,0.3237925421565162,0.022838565005780905,0.0,0.0,0.0,-1.9900497512594696e-05,0.0008693807426390254,6.132138953323289e-05
THR1061,L THR 191,0.0,0.0,0.0,-0.00044776119402985005,0.0004972636193718696,3.5074271384992695e-05,0.09964179104477616,0.2423388545870498,0.01709326486351699,-0.09979601990049754,0.2423087606888097,0.01709114220359822,0.0,0.0,0.0,-0.000601990049751315,0.0008290713019891275,5.84781808092211e-05
HID1062,L HID 192,0.0,0.0,0.0,-0.0007114427860696905,0.0004530915450757432,3.195861349017739e-05,0.6620597014925371,0.18319216568964058,0.012921379092882991,-0.6619402985074628,0.18308556686407834,0.012913860191456392,0.0,0.0,0.0,-0.0005920398009949309,0.0007416106704161566,5.230918350519919e-05
THR1063,L THR 193,0.0,0.0,0.0,-0.0008805970149253706,0.0003392582511688094,2.3929432010577486e-05,0.25931840796019917,0.32071424969847295,0.022621438996819766,-0.25838308457711445,0.32069208044499176,0.022619875298244784,0.0,0.0,0.0,5.472636815955809e-05,0.0008237700312763104,5.810425800364459e-05
THR1064,L THR 194,0.0,0.0,0.0,-0.001044776119402974,0.00026948462813831356,1.9007980099864412e-05,0.45248258706467653,0.2721134913677599,0.019193405815222598,-0.45202985074626884,0.2719996508347144,0.01918537612313353,0.0,0.0,0.0,-0.0005920398009950218,0.0007808251270370835,5.507515801078399e-05
LEU1065,L LEU 195,0.0,0.0,0.0,-0.0008109452736318448,0.00039155208696420047,2.7617954792048342e-05,0.13673631840796022,0.10058146929009988,0.007094469840038819,-0.1370199004975124,0.10050652612156558,0.007089183756502396,0.0,0.0,0.0,-0.0010945273631840873,0.0007234658845221807,5.102934898709831e-05
GLU1066,L GLU 196,0.0,0.0,0.0,-0.0009502487562188962,0.0002777171290935843,1.9588655945499607e-05,75.09342786069656,1.5561146046154013,0.10975986141390094,-75.09116915422884,1.5549156113619385,0.10967529095042353,0.0,0.0,0.0,0.0013084577114425293,0.001708736145048463,0.00012052495485690553
HID1067,L HID 197,0.0,0.0,0.0,-0.0018905472636815959,0.00046569928055072835,3.2847894584495964e-05,0.1407412935323384,0.18311153313889325,0.012915691711266478,-0.1397810945273631,0.18310702044464452,0.012915373410356073,0.0,0.0,0.0,-0.0009303482587065265,0.0008435440387923732,5.9499008954585575e-05
SER1068,L SER 198,0.0,0.0,0.0,-0.0009452736318408267,0.0002483578900367911,1.7517814890134244e-05,-0.5915621890547262,0.2296625197941395,0.016199145146383483,0.5922686567164178,0.23000678653774437,0.016223427850212246,0.0,0.0,0.0,-0.00023880597014927163,0.0008824922686027664,6.224620526880697e-05
ASP1069,L ASP 199,0.0,0.0,0.0,-0.0013134328358208975,0.0004638886647139913,3.2720183590251297e-05,77.46893034825872,0.9790926478400294,0.06905987066733511,-77.47040298507459,0.9776710227137688,0.06895959696231489,0.0,0.0,0.0,-0.002786069651741305,0.003324715971877148,0.0002345073834738605
CYS1070,L CYS 200,0.0,0.0,0.0,-0.0008208955223880456,0.00038343977846760804,2.7045756668791947e-05,0.45718905472636806,0.11173834075922152,0.007881414877783101,-0.4566268656716416,0.11185591778226352,0.00788970812155594,0.0,0.0,0.0,-0.0002587064676617691,0.0008059087256245545,5.684441864014695e-05
ALA1071,L ALA 201,0.0,0.0,0.0,-0.0005373134328358302,0.000498605763835532,3.516893895632201e-05,-0.46490547263681586,0.03846088689560483,0.002712821795384828,0.46539800995024855,0.03842147507948903,0.0027100419002137974,0.0,0.0,0.0,-4.4776119403029855e-05,0.000741777530733675,5.232095292454143e-05
PHE1072,L PHE 202,0.0,0.0,0.0,-0.0010547263681593088,0.00026764134639427345,1.8877965030169323e-05,0.4914029850746267,0.05508222520358003,0.0038852006059081163,-0.49160696517412944,0.05504398739645488,0.0038825035189465388,0.0,0.0,0.0,-0.0012587064676617451,0.0007142726310384843,5.03809068830781e-05
MET1073,L MET 203,0.0,0.0,0.0,-0.0005820895522388811,0.000493215272891356,3.478872304084201e-05,-0.3385273631840796,0.23103020520901119,0.016295614237508832,0.33888059701492523,0.23093839645424402,0.016289138547241587,0.0,0.0,0.0,-0.00022885572139315987,0.0007837676476179685,5.528270740991408e-05
VAL1074,L VAL 204,0.0,0.0,0.0,-0.0006268656716417474,0.0004836373655527905,3.4113149545806304e-05,0.18596019900497499,0.09059267763871102,0.006389914800135609,-0.1855074626865671,0.09062305722895417,0.006392057611214567,0.0,0.0,0.0,-0.00017412935323390998,0.0007691355638676907,5.4250639797500655e-05
ASP1075,L ASP 205,0.0,0.0,0.0,-0.0003383084577114475,0.000473134066784832,3.337230397200305e-05,68.51761194029852,0.5365656207093757,0.03784642081878057,-68.51428358208956,0.5359672004688757,0.037804211509472795,0.0,0.0,0.0,0.0029900497512412314,0.0011928061723024128,8.413406042025827e-05
ASN1076,L ASN 206,0.0,0.0,0.0,-0.000502487562189059,0.0004999938119960675,3.5266844324785445e-05,-0.27271641791044765,0.10385564119519039,0.007325412119921117,0.27304477611940314,0.10380527591857665,0.007321859627216016,0.0,0.0,0.0,-0.00017412935323328363,0.0007883021386979859,5.5602545750258096e-05
GLU1077,L GLU 207,0.0,0.0,0.0,-0.0003184079601990224,0.00046585870291423944,3.2859139371013196e-05,66.11116915422885,0.6713613934698474,0.04735418155406762,-66.10879601990047,0.6710736501811205,0.047333885707348,0.0,0.0,0.0,0.002054726368159258,0.0008475836592655543,5.978394181363467e-05
ALA1078,L ALA 208,0.0,0.0,0.0,-0.0001990049751243827,0.0003992517939848626,2.816105025109031e-05,-0.39926368159204007,0.04937212866520197,0.003482441449960684,0.39928855721393053,0.049482660095804584,0.003490237735959697,0.0,0.0,0.0,-0.00017412935323385807,0.0007292928239526355,5.1440349605212796e-05
ILE1079,L ILE 209,0.0,0.0,0.0,-0.0004825870646766179,0.0004996966976911333,3.524588749754602e-05,-0.44853731343283576,0.059756219941007126,0.004214878775567152,0.4485671641791045,0.05974245485296513,0.004213907861116919,0.0,0.0,0.0,-0.0004527363184077093,0.0007784440247224732,5.4907208002931876e-05
TYR1080,L TYR 210,0.0,0.0,0.0,-0.000542288557213959,0.0004982084683431113,3.514091589294408e-05,-0.16700497512437767,0.10814733351494354,0.007628124756156308,0.1667661691542289,0.10806603863480939,0.0076223906574268705,0.0,0.0,0.0,-0.0007810945273626225,0.0007543181138852939,5.320549745917189e-05
ASP1081,L ASP 211,0.0,0.0,0.0,-0.00015422885572138323,0.00036116798831602756,2.5474825714717948e-05,63.13948258706467,0.4455365382432744,0.031425724395471026,-63.13755721393037,0.44514961201226977,0.03139843272340105,0.0,0.0,0.0,0.0017711442786075744,0.0008851248241388682,6.243189141939635e-05
ILE1082,L ILE 212,0.0,0.0,0.0,-0.00034825870646769294,0.00047641849233334075,3.3603969488128513e-05,-0.3978507462686565,0.062047226532202564,0.004376473921067437,0.39792039800995044,0.062069962386706735,0.0043780775845971695,0.0,0.0,0.0,-0.0002786069651738777,0.000747792805096742,5.2745237664559024e-05
CYS1083,L CYS 213,0.0,0.0,0.0,-0.0002587064676616984,0.000437924001684895,3.088877746676941e-05,-0.058601990049751244,0.12401360379566413,0.008747245174409692,0.05861691542288551,0.12397996753784216,0.00874487265571083,0.0,0.0,0.0,-0.00024378109452738715,0.0007433108881609899,5.242910761843151e-05
ARG1084,L ARG 214,0.0,0.0,0.0,-0.0002587064676617045,0.0004379240016849053,3.0888777466770135e-05,-63.18185572139307,0.9435428018805925,0.06655237786814139,63.18001990049752,0.9431907366875051,0.06652754510409732,0.0,0.0,0.0,-0.002094527363187576,0.0009282840857102907,6.547611101270608e-05
ARG1085,L ARG 215,0.0,0.0,0.0,-0.0002338308457711489,0.0004232658518438533,2.985487129407169e-05,-62.82774129353235,0.39341298131591107,0.02774921215930385,62.825910447761174,0.39321188183880124,0.02773502769585076,0.0,0.0,0.0,-0.0020646766169182115,0.0008468825007320276,5.973448590387018e-05
ASN1086,L ASN 216,0.0,0.0,0.0,-0.00023880597014925396,0.00042635393603240943,3.0072687958451724e-05,-0.6071940298507464,0.3050581498505299,0.02151714285790066,0.6070298507462688,0.30490190756747626,0.021506122376964296,0.0,0.0,0.0,-0.00040298507462666885,0.0007136139156939957,5.033444468504472e-05
LEU1087,L LEU 217,0.0,0.0,0.0,-0.0004278606965174089,0.0004947685528537985,3.489828296201299e-05,-0.09202487562189055,0.13534111824082184,0.009546226439656386,0.092089552238806,0.13532548542411418,0.009545123785783559,0.0,0.0,0.0,-0.00036318407960184623,0.000754711773882983,5.323326409452278e-05
ASP1088,L ASP 218,0.0,0.0,0.0,-0.00014925373134327654,0.0003563383995914257,2.5134172791388142e-05,62.43429850746271,0.4705940148476146,0.03319314252220611,-62.432507462686544,0.47038520384577515,0.03317841412973706,0.0,0.0,0.0,0.0016417910447751212,0.0007471636424348477,5.2700859952036115e-05
ILE1089,L ILE 219,0.0,0.0,0.0,-0.00034328358208953765,0.0004748051856891399,3.349017561127625e-05,-0.14261691542288552,0.10644708826191818,0.007508198702645724,0.14264179104477615,0.10645388156509246,0.007508677865306842,0.0,0.0,0.0,-0.0003184079601987843,0.000815343807918601,5.750991803328403e-05
GLU1090,L GLU 220,0.0,0.0,0.0,-0.00025373134328359116,0.000435145663794441,3.069280862172885e-05,63.51943283582087,0.5673554053141359,0.04001816477720038,-63.51761194029852,0.5672832863911456,0.04001307790058521,0.0,0.0,0.0,0.0015671641791036885,0.0007705502446408425,5.4350423685618856e-05
ARG1091,L ARG 221,0.0,0.0,0.0,-0.0003582089552238798,0.0004794739822151931,3.381948712737499e-05,-65.60496517412935,0.5197821719258192,0.03666260761693368,65.60280099502486,0.5195877050927193,0.036648890984117985,0.0,0.0,0.0,-0.0025223880596962856,0.0008527078720645346,6.01453759168834e-05
PRO1092,L PRO 222,0.0,0.0,0.0,-0.000407960199004981,0.0004914556694482246,3.466461018341577e-05,-0.09764179104477608,0.06927227299394334,0.004886089405683791,0.09756716417910456,0.06923244225875849,0.004883279962239885,0.0,0.0,0.0,-0.0004825870646766035,0.0007796831054390939,5.4994606018048205e-05
THR1093,L THR 223,0.0,0.0,0.0,-0.0006169154228855809,0.0004861386467783589,3.4289576320454714e-05,-0.5317611940298509,0.2038793972998502,0.014380543904934267,0.5325721393034822,0.20372910513352854,0.01436994311287298,0.0,0.0,0.0,0.00019402985074628152,0.00082688902027115,5.8324254524986725e-05
TYR1094,L TYR 224,0.0,0.0,0.0,-0.0012437810945272881,0.00042936216936102024,3.028487237743326e-05,-0.18507960199004964,0.14940440172753588,0.010538173974849421,0.18458208955223881,0.14938149258185235,0.010536558088302327,0.0,0.0,0.0,-0.001741293532338039,0.000767976159461146,5.416886171598431e-05
THR1095,L THR 225,0.0,0.0,0.0,-0.0012089552238806179,0.0004065623424440469,2.8676696581611055e-05,0.12253233830845779,0.2131995542895406,0.015037937092113467,-0.12083582089552244,0.21290947767076396,0.015017476664981749,0.0,0.0,0.0,0.0004875621890548472,0.0010030275202266143,7.074810639773639e-05
ASN1096,L ASN 226,0.0,0.0,0.0,-0.0006218905472636893,0.00048491514153278873,3.420327691436042e-05,0.19944776119402985,0.23001736578928,0.016224174053081217,-0.19915920398009954,0.2298928249695945,0.016215389620965158,0.0,0.0,0.0,-0.00033333333333336953,0.0008062771972086326,5.687040862178674e-05
LEU1097,L LEU 227,0.0,0.0,0.0,-0.0007661691542288818,0.0004232658518438578,2.985487129407201e-05,-0.19158706467661726,0.065186938470105,0.004597932126113276,0.19280099502487552,0.06523413780627717,0.004601261310597324,0.0,0.0,0.0,0.0004477611940296777,0.000961190939706751,6.77971815325163e-05
ASN1098,L ASN 228,0.0,0.0,0.0,-0.0013333333333333103,0.00047140452079099434,3.325031120358513e-05,-0.8079601990049758,0.15462980477686847,0.01090674548804351,0.8123830845771135,0.15490590150421954,0.01092621984966251,0.0,0.0,0.0,0.0030895522388054864,0.0018153410102764406,0.00012804428228868059
ARG1099,L ARG 229,0.0,0.0,0.0,-0.0021044776119403166,0.0003368420075584373,2.3759003326835254e-05,-78.20425870646767,0.8208368637882666,0.05789736832081752,78.19641293532337,0.8191287651898705,0.057776888335034235,0.0,0.0,0.0,-0.00995024875622131,0.0031916421384792742,0.00022512107897659173
LEU1100,L LEU 230,0.0,0.0,0.0,-0.0006915422885572515,0.0004618566354338614,3.257685529584771e-05,0.01936815920398007,0.07132347851972567,0.005030770288167341,-0.01870646766169154,0.07131723262726994,0.0050303297368812635,0.0,0.0,0.0,-2.9850746268600403e-05,0.0008575706040362164,6.048836658461552e-05
ILE1101,L ILE 231,0.0,0.0,0.0,-0.0010696517412935851,0.00025455918020827524,1.795522017364658e-05,-0.3514477611940298,0.07206650126404432,0.005083179071686179,0.353587064676617,0.07207502746389419,0.005083780463454583,0.0,0.0,0.0,0.001069651741293735,0.0011352008514988277,8.007089437236458e-05
GLY1102,L GLY 232,0.0,0.0,0.0,-0.0006766169154229104,0.00046776753327536593,3.2993777883677035e-05,-0.16467164179104488,0.06990926345063284,0.004931019248280761,0.16572636815920394,0.06995364315239308,0.0049341495510877315,0.0,0.0,0.0,0.0003781094527362348,0.0009956714317285362,7.022924792053766e-05
GLN1103,L GLN 233,0.0,0.0,0.0,-0.0009552238805970644,0.0002503431965255701,1.7657847612933834e-05,-0.4522537313432837,0.17811221321410647,0.01256306687214419,0.4523731343283583,0.1780128428332042,0.012556057825892628,0.0,0.0,0.0,-0.0008358208955226672,0.0008090965711538687,5.706927192696057e-05
ILE1104,L ILE 234,0.0,0.0,0.0,-0.0006766169154228718,0.00046776753327533834,3.299377788367509e-05,-0.2326517412935326,0.056796731997752495,0.004006132590971049,0.2331492537313431,0.056772721463994154,0.004004439018498961,0.0,0.0,0.0,-0.00017910447761092192,0.000790340435514586,5.5746316122598846e-05
VAL1105,L VAL 235,0.0,0.0,0.0,-0.0011492537313432553,0.00035633839959143914,2.513417279138909e-05,-0.09922388059701506,0.10545799015922698,0.007438433101606995,0.10080099502487563,0.10528610723699203,0.007426309415043056,0.0,0.0,0.0,0.0004278606965171112,0.0010584979033708833,7.466068555381708e-05
SER1106,L SER 236,0.0,0.0,0.0,-0.0011144278606965332,0.00031833021438901584,2.2453282111462e-05,0.7276567164179104,0.09229089079937039,0.006509697520902055,-0.724139303482587,0.0920948056697853,0.0064958667422532635,0.0,0.0,0.0,0.002402985074626698,0.001357415984142527,9.57447413311316e-05
SER1107,L SER 237,0.0,0.0,0.0,-0.0008308457711442512,0.0003748880842544039,2.644256666664726e-05,0.066592039800995,0.1515060799933247,0.010686414929921366,-0.06683582089552241,0.15127112462305597,0.01066984245588722,0.0,0.0,0.0,-0.0010746268656716671,0.0008806391759872196,6.211549819359139e-05
ILE1108,L ILE 238,0.0,0.0,0.0,-0.0011144278606965046,0.00033359312665154535,2.3529844936422963e-05,0.07488557213930347,0.0772275299609967,0.005447209968157757,-0.07404975124378105,0.07737565863816206,0.005457658159459909,0.0,0.0,0.0,-0.00027860696517384236,0.001093622421018019,7.713817800697258e-05
THR1109,L THR 239,0.0,0.0,0.0,-0.001800995024875638,0.0004350318853472429,3.0684783308837816e-05,0.244318407960199,0.10748448046924719,0.007581370707182264,-0.23650746268656705,0.10648715239830747,0.007511024608941259,0.0,0.0,0.0,0.0060099502487564035,0.002302907635927421,0.00016243458047286952
ALA1110,L ALA 240,0.0,0.0,0.0,-0.002009950248756216,0.00029908733065051507,2.1095993743319177e-05,0.18,0.08597691463844392,0.006064343980527537,-0.17095522388059708,0.08535703758768723,0.0060206212245152765,0.0,0.0,0.0,0.007034825870646725,0.002804364241771268,0.0001978046023203986
SER1111,L SER 241,0.0,0.0,0.0,-0.0015074626865671538,0.0004999443052072441,3.5263352385140264e-05,-0.03667164179104474,0.08642709890229863,0.006096097530211381,0.035109452736318394,0.08627964461461855,0.006085696906675911,0.0,0.0,0.0,-0.0030696517412933944,0.0016855028268188146,0.0001188862029413925
LEU1112,L LEU 242,0.0,0.0,0.0,-0.0019004975124377354,0.0003990657637842509,2.8147928692448433e-05,-0.7114378109452736,0.07120279609904676,0.005022258006533633,0.7129552238805971,0.07163397138087302,0.005052670766003908,0.0,0.0,0.0,-0.0003830845771142066,0.0013704458503229545,9.666379722969047e-05
ARG1113,L ARG 243,0.0,0.0,0.0,-0.002975124378109399,0.00047250587345605945,3.332799463096692e-05,-74.41728855721398,0.7142297080984763,0.05037787933232266,74.42511940298508,0.7123119709451671,0.05024261258297708,0.0,0.0,0.0,0.004855721393034114,0.005180721976814061,0.0003654199533328089
PHE1114,L PHE 244,0.0,0.0,0.0,-0.001965174129353235,0.00035094909628950076,2.4754040645733643e-05,-0.17818905472636803,0.14346897693539046,0.010119521389309601,0.17714427860696522,0.14355242105810595,0.010125407083922256,0.0,0.0,0.0,-0.0030099502487562035,0.0008164359492430806,5.7586951742796e-05
ASP1115,L ASP 245,0.0,0.0,0.0,-0.001333333333333348,0.000471404520791022,3.325031120358708e-05,73.838960199005,0.9281269258307225,0.06546502580950185,-73.83332835820895,0.926126519430848,0.06532392802109316,0.0,0.0,0.0,0.0042985074626857404,0.0027209245870014544,0.0001919192228523343
GLY1116,L GLY 246,0.0,0.0,0.0,-0.00037313432835820945,0.0004836373655528261,3.411314954580881e-05,0.5223482587064675,0.0846371718287955,0.0059698458088111766,-0.522407960199005,0.08463984416465604,0.00597003430084951,0.0,0.0,0.0,-0.0004328358208954813,0.0007509307113471634,5.296656850623002e-05
ALA1117,L ALA 247,0.0,0.0,0.0,-0.0003731343283582081,0.00048363736555282405,3.411314954580867e-05,0.26409452736318406,0.1338345530197284,0.009439961522286055,-0.2642089552238807,0.13381053703016582,0.009438267564991209,0.0,0.0,0.0,-0.00048756218905456663,0.0007269472236914361,5.127490371913342e-05
LEU1118,L LEU 248,0.0,0.0,0.0,-0.0007960199004975152,0.0004029543628122714,2.842220932007306e-05,0.3804825870646766,0.0889345499477089,0.0062729594903974005,-0.38008955223880597,0.08879498406062677,0.006263115271739721,0.0,0.0,0.0,-0.00040298507462707537,0.0007342312761939297,5.178868116896519e-05
ASN1119,L ASN 249,0.0,0.0,0.0,-0.0011194029850746157,0.00032426210421493764,2.2871685359709016e-05,0.7594577114427862,0.188612950845382,0.013303731797294348,-0.758766169154229,0.1887186171722699,0.013311184925335775,0.0,0.0,0.0,-0.00042786069651800653,0.0007570694352885518,5.339956070813248e-05
VAL1120,L VAL 250,0.0,0.0,0.0,-0.0010099502487562022,0.0002990873306505235,2.1095993743319774e-05,0.5937810945273632,0.0789729586617898,0.005570323016347575,-0.5924228855721393,0.07880983645473269,0.005558817262987884,0.0,0.0,0.0,0.0003482587064672976,0.0008569931542340675,6.0447636415983104e-05
ASP1121,L ASP 251,0.0,0.0,0.0,-0.0017263681592039966,0.0004568453844079233,3.222338890173647e-05,75.36956218905472,0.9458776741694472,0.06671706706139473,-75.37098507462684,0.9429279184984722,0.0665090073383571,0.0,0.0,0.0,-0.0031492537313419183,0.004202298818917389,0.0002964073048451146
LEU1122,L LEU 252,0.0,0.0,0.0,-0.0019950248756218873,0.0007295982158661696,5.146189028994579e-05,-0.6260447761194028,0.1082442097313879,0.007634957877611308,0.6277512437810947,0.10861703141486564,0.007661254691605112,0.0,0.0,0.0,-0.000288557213930153,0.001373638958394596,9.688902170761998e-05
THR1123,L THR 253,0.0,0.0,0.0,-0.0014875621890547022,0.0004998452769196778,3.525636746829217e-05,-0.425771144278607,0.1815750255779018,0.012807314824078589,0.4273432835820895,0.18159765424429117,0.012808910927141634,0.0,0.0,0.0,8.45771144279729e-05,0.0014204655341139003,0.00010019191369654818
GLU1124,L GLU 254,0.0,0.0,0.0,-0.0011542288557214013,0.00036116798831603976,2.547482571471881e-05,71.49996019900497,1.3697778875074242,0.09661668276534138,-71.50233333333333,1.3687204989745265,0.09654210032874753,0.0,0.0,0.0,-0.0035273631840779915,0.0019369405820372206,0.00013662125477185551
PHE1125,L PHE 255,0.0,0.0,0.0,-0.0009601990049751147,0.00027931679298746497,1.970148753693921e-05,-0.5121641791044775,0.05588552541306642,0.0039418610340060676,0.5120049751243783,0.055857538899103616,0.003939887017513385,0.0,0.0,0.0,-0.0011194029850746605,0.0007093348028107693,5.003261933384994e-05
GLN1126,L GLN 256,0.0,0.0,0.0,-0.0009054726368159157,0.0003247959949044677,2.290934310542979e-05,-0.7830248756218904,0.19649210832737032,0.013859484715952343,0.7835273631840793,0.19640639788930883,0.013853439167780344,0.0,0.0,0.0,-0.00040298507462631535,0.0008053249674874578,5.680324351587466e-05
THR1127,L THR 257,0.0,0.0,0.0,-0.0004726368159203976,0.0004992506946985902,3.5214428872001015e-05,-0.027592039800994988,0.0715306894879764,0.0050453858229686874,0.027621890547263692,0.07158675159127559,0.005049340138846477,0.0,0.0,0.0,-0.0004427860696518803,0.0007967347536455808,5.619733654860908e-05
ASN1128,L ASN 258,0.0,0.0,0.0,-0.0003432835820895509,0.0004748051856891583,3.349017561127755e-05,-0.9148159203980102,0.11267114541985439,0.007947209845566088,0.9148606965174132,0.11263665220704068,0.007944776881922584,0.0,0.0,0.0,-0.00029850746268661384,0.00075339877397733,5.314065222181527e-05
LEU1129,L LEU 259,0.0,0.0,0.0,-0.000522388059701487,0.0004994985233039191,3.523190935402632e-05,-0.3483482587064677,0.08382087101292701,0.005912268388641713,0.3485174129353235,0.0838032577839165,0.005911026047255344,0.0,0.0,0.0,-0.00035323383084558753,0.000765942978828049,5.4025452211403955e-05
VAL1130,L VAL 260,0.0,0.0,0.0,-0.0004179104477611994,0.000493215272891299,3.478872304083799e-05,-0.02815920398009938,0.0570867762903725,0.004026590737991482,0.028084577114427876,0.057128360409954226,0.004029523855635112,0.0,0.0,0.0,-0.0004925373134328545,0.0007131975714840753,5.0305078028729176e-05
PRO1131,L PRO 261,0.0,0.0,0.0,-0.0002587064676616763,0.0004379240016848576,3.0888777466766774e-05,-0.035542288557213954,0.051011553200590094,0.003598077540817387,0.03541293532338306,0.051015007369949586,0.003598321179138802,0.0,0.0,0.0,-0.00038805970149247246,0.000738868784705915,5.211578579870877e-05
TYR1132,L TYR 262,0.0,0.0,0.0,-0.000353233830845772,0.000477974572118427,3.371372689356219e-05,0.21690049751243778,0.06750684542220141,0.0047615657458993845,-0.2168407960199006,0.06753524620495102,0.004763568982659324,0.0,0.0,0.0,-0.00029353233830809177,0.0006679648754423393,4.7114609644078875e-05
PRO1133,L PRO 263,0.0,0.0,0.0,-0.00033830845771144476,0.00047313406678482816,3.337230397200278e-05,0.33425373134328346,0.14882364700867504,0.010497210695365652,-0.33416915422885574,0.14880924128668707,0.010496194594080905,0.0,0.0,0.0,-0.00025373134328368006,0.0007533002067273177,5.313369982404893e-05
ARG1134,L ARG 264,0.0,0.0,0.0,-0.00048258706467663447,0.000499696697691151,3.5245887497547274e-05,-68.48809950248756,1.603714702128094,0.1131173134234029,68.48673134328358,1.603632610579798,0.11311152313203393,0.0,0.0,0.0,-0.0018507462686546655,0.0009658919216342262,6.812876323179381e-05
GLY1135,L GLY 265,0.0,0.0,0.0,-0.0002288557213930306,0.00042009615587232173,2.9631298178359246e-05,0.028950248756218922,0.1136314524132736,0.008014944678334747,-0.028771144278606973,0.11360158783831834,0.00801283819363333,0.0,0.0,0.0,-4.975124378103934e-05,0.0007035888370015551,4.9627330154609676e-05
HIE1136,L HIE 266,0.0,0.0,0.0,-0.0004129353233831032,0.000492361393780639,3.4728495052120266e-05,0.8452885572139307,0.16380654260865243,0.011554022667796766,-0.8451044776119401,0.16379775792830448,0.011553403044219751,0.0,0.0,0.0,-0.00022885572139315987,0.0007243890437098895,5.109446361567731e-05
PHE1137,L PHE 267,0.0,0.0,0.0,-0.0006716417910448016,0.0004696159021657556,3.312415177300961e-05,-0.5958557213930346,0.0664663463986416,0.004688174603442078,0.595686567164179,0.06644622460932251,0.0046867553218541335,0.0,0.0,0.0,-0.0008407960199009418,0.0007560879698116739,5.3330333471009235e-05
PRO1138,L PRO 268,0.0,0.0,0.0,-0.0004676616915423431,0.0004989531378858654,3.519344083266858e-05,0.3593432835820896,0.07348751250852516,0.005183409476824212,-0.3594079601990048,0.07348450770032232,0.0051831975339949755,0.0,0.0,0.0,-0.0005323383084577478,0.0007663306672168587,5.4052797641940565e-05
LEU1139,L LEU 269,0.0,0.0,0.0,-0.0003781094527363585,0.0004849151415328354,3.420327691436371e-05,-0.0067960199004974044,0.08294242553909383,0.005850307622267807,0.006840796019900502,0.08289347313222895,0.005846854785711019,0.0,0.0,0.0,-0.0003333333333331961,0.0007216160231792208,5.0898869828278e-05
ALA1140,L ALA 270,0.0,0.0,0.0,-0.00036815920398010755,0.00048230488749840476,3.401916379041743e-05,-0.0658955223880597,0.08316203705905528,0.005865797824547492,0.06587562189054727,0.08309635630148532,0.005861165061107667,0.0,0.0,0.0,-0.00038805970149255535,0.0007455718139582651,5.258858102832048e-05
THR1141,L THR 271,0.0,0.0,0.0,-0.00029353233830847454,0.00045538017598008225,3.21200410676468e-05,0.17406965174129324,0.15063234911987278,0.010624786705818404,-0.17383582089552246,0.15059589071071286,0.010622215127912192,0.0,0.0,0.0,-5.970149253769129e-05,0.0007767888425553026,5.4790460454425764e-05
TYR1142,L TYR 272,0.0,0.0,0.0,-0.0006766169154228442,0.00046776753327531964,3.299377788367377e-05,-0.060621890547263725,0.16915863295408096,0.01193153001387948,0.060383084577114395,0.1691242220970672,0.011929102859166221,0.0,0.0,0.0,-0.0009154228855721401,0.0007776805322384856,5.485335539529971e-05
ALA1143,L ALA 273,0.0,0.0,0.0,-0.00015422885572140589,0.0003611679883160806,2.547482571472169e-05,0.20916417910447763,0.06498800433090055,0.00458390039382003,-0.20906467661691563,0.06499369120566348,0.004584301515038227,0.0,0.0,0.0,-5.4726368159200165e-05,0.0006706275740200398,4.730242192089226e-05
PRO1144,L PRO 274,0.0,0.0,0.0,-0.0003233830845771208,0.0004677675332753588,3.299377788367653e-05,0.594194029850746,0.05245843807769542,0.003700132931289222,-0.5940597014925374,0.052465733123150726,0.003700647484122161,0.0,0.0,0.0,-0.00018905472636805443,0.0008005468292739887,5.646621963179097e-05
VAL1145,L VAL 275,0.0,0.0,0.0,-0.00030845771144281063,0.0004618566354338747,3.2576855295848646e-05,-0.21369651741293533,0.23947197810251047,0.016891050987559202,0.21365174129353234,0.23940853343198198,0.016886575945538513,0.0,0.0,0.0,-0.00035323383084572094,0.0007724110923412859,5.4481677762347685e-05
ILE1146,L ILE 276,0.0,0.0,0.0,-0.00020895522388061653,0.0004065623424441047,2.8676696581615138e-05,0.48997014925373117,0.07431972816490402,0.0052421094432917835,-0.48977611940298504,0.07433308542581347,0.00524305159183402,0.0,0.0,0.0,-1.4925373134399625e-05,0.0007226100559348169,5.096898349289596e-05
SER1147,L SER 277,0.0,0.0,0.0,-0.00018905472636817153,0.0003915520869642246,2.7617954792050043e-05,-0.37857213930348266,0.1823112696044225,0.012859245473709435,0.37853731343283603,0.18217360876945274,0.012849535627067298,0.0,0.0,0.0,-0.00022388059701493055,0.0006872157870578351,4.8472464255006e-05
ALA1148,L ALA 278,0.0,0.0,0.0,-0.000243781094527375,0.00042936216936104415,3.0284872377434946e-05,-0.42246268656716424,0.07917365416083968,0.005584478985385314,0.4222636815920398,0.07914986807504147,0.005582801244251693,0.0,0.0,0.0,-0.00044278606965175217,0.0006601373285478387,4.656249705558251e-05
GLU1149,L GLU 279,0.0,0.0,0.0,-0.00027363184079602236,0.0004458222252183096,3.144587520100593e-05,64.89094029850742,1.3498387323705943,0.09521028319937264,-64.88827363184079,1.3491470936672771,0.09516149876665836,0.0,0.0,0.0,0.002393034825870761,0.0010413114787628296,7.344844862885957e-05
LYS1150,L LYS 280,0.0,0.0,0.0,-0.00022885572139302675,0.0004200961558723146,2.963129817835874e-05,-62.20319402985073,1.2329635887207084,0.08696654618174356,62.20139303482586,1.2323119556233924,0.08692058352690953,0.0,0.0,0.0,-0.002029850746264845,0.00101682584723231,7.172136534370146e-05
ALA1151,L ALA 281,0.0,0.0,0.0,-0.00011442786069652304,0.0003183302143889986,2.2453282111460782e-05,-0.2208955223880598,0.11677108630507108,0.008236397378432788,0.22089552238805976,0.11672224985747921,0.008232952721012486,0.0,0.0,0.0,-0.00011442786069652027,0.0007342649866817207,5.179105892344237e-05
TYR1152,L TYR 282,0.0,0.0,0.0,-0.00019402985074626938,0.000395451979089308,2.7893031973324947e-05,-0.06420895522388058,0.21093078754353115,0.014877910624343111,0.06410447761194016,0.21085477313327605,0.014872548981241561,0.0,0.0,0.0,-0.00029850746268676406,0.0007599736583510766,5.360440880859521e-05
HIE1153,L HIE 283,0.0,0.0,0.0,-0.00010945273631840529,0.0003122063978057085,2.20213413935262e-05,0.17690547263681594,0.11916210798739889,0.008405047044538067,-0.17687064676616907,0.11916050960295284,0.008404934303191919,0.0,0.0,0.0,-7.462686567164462e-05,0.0006224673941588501,4.39054647484871e-05
GLU1154,L GLU 284,0.0,0.0,0.0,-0.00013432835820895866,0.0003410047659342136,2.4052621663858506e-05,59.09741791044776,0.7065755159057776,0.04983799424171675,-59.09617412935328,0.7062831550071087,0.04981737269390429,0.0,0.0,0.0,0.0011094527363169182,0.0007316309042857331,5.160526507646036e-05
GLN1155,L GLN 285,0.0,0.0,0.0,-0.00012437810945273753,0.0003300124169507893,2.3277281147513898e-05,0.35990049751243747,0.14720436280088112,0.010382995193686002,-0.35981592039800986,0.14718651972017346,0.010381736639810946,0.0,0.0,0.0,-3.9800995025101015e-05,0.0006528985965007295,4.605191626420215e-05
LEU1156,L LEU 286,0.0,0.0,0.0,-0.00020398009950248498,0.00040295436281226533,2.8422209320072634e-05,0.08077114427860702,0.07022662223708272,0.004953404011148424,-0.08077114427860697,0.07027931029758729,0.004957120340396923,0.0,0.0,0.0,-0.00020398009950256727,0.000641192979854608,4.522626572597583e-05
SER1157,L SER 287,0.0,0.0,0.0,-8.955223880597464e-05,0.00028553920104044706,2.0140382360964624e-05,0.5411990049751247,0.09435779370481426,0.006655485611178078,-0.5411044776119405,0.09437737327832445,0.006656866647811658,0.0,0.0,0.0,4.975124378051461e-06,0.0006347915585167781,4.477474427838562e-05
VAL1158,L VAL 288,0.0,0.0,0.0,-0.000144278606965182,0.00035137201160219975,2.478387079190281e-05,0.2415323383084578,0.04131278817353664,0.0029139794017099016,-0.24156716417910437,0.04130046096640808,0.0029131099075595107,0.0,0.0,0.0,-0.00017910447761196256,0.0006049227523810874,4.266796113251164e-05
ALA1159,L ALA 289,0.0,0.0,0.0,-6.467661691542681e-05,0.0002459543700360005,1.7348283660615634e-05,0.2220845771144277,0.06296550276345093,0.004441244132453257,-0.22209950248756213,0.06300398826317269,0.004443958690303544,0.0,0.0,0.0,-7.960199004971928e-05,0.0006015170215050203,4.2427739398288824e-05
GLU1160,L GLU 290,0.0,0.0,0.0,-0.00014427860696516266,0.00035137201160215275,2.4783870791899498e-05,59.07609452736317,0.4990550633344702,0.03520063009950036,-59.07499004975126,0.49885699194044336,0.03518665922055998,0.0,0.0,0.0,0.0009601990049746894,0.0007586371389896881,5.351013800138865e-05
ILE1161,L ILE 291,0.0,0.0,0.0,-0.00020895522388060934,0.00040656234244409084,2.867669658161416e-05,0.11519900497512442,0.045047241084867705,0.003177387400573676,-0.11509452736318407,0.04501460260473472,0.0031750852596866674,0.0,0.0,0.0,-0.00010447761194006386,0.0006646959808898584,4.688403959994922e-05
THR1162,L THR 292,0.0,0.0,0.0,-0.00011442786069652027,0.00031833021438899085,2.2453282111460237e-05,0.43489054726368137,0.06677099766778467,0.004709663047147661,-0.4348358208955225,0.06675035476416599,0.004708207008991058,0.0,0.0,0.0,-5.970149253753221e-05,0.0006200769575475054,4.373685635010711e-05
ASN1163,L ASN 293,0.0,0.0,0.0,-0.00012437810945273807,0.00033001241695079076,2.3277281147514003e-05,0.1327512437810942,0.1487138151513207,0.010489463753459004,-0.1327810945273632,0.14873868313753671,0.010491217805964273,0.0,0.0,0.0,-0.0001542288557220234,0.0006918822314894877,4.8801609867157395e-05
ALA1164,L ALA 294,0.0,0.0,0.0,-0.00013930348258707142,0.000346262938135446,2.442350453481539e-05,0.08572139303482586,0.07170629696843321,0.005057772219613906,-0.08572139303482586,0.07170692140347362,0.005057816263865721,0.0,0.0,0.0,-0.00013930348258716147,0.0006544889103483407,4.616408835422733e-05
CYS1165,L CYS 295,0.0,0.0,0.0,-0.0001492537313432804,0.0003563383995914349,2.5134172791388792e-05,0.2965174129353235,0.15237437838864804,0.010747659976561203,-0.2963930348258706,0.152316637178729,0.010743587225634128,0.0,0.0,0.0,-2.4875621890506964e-05,0.0007084269656253722,4.9968585435986615e-05
PHE1166,L PHE 296,0.0,0.0,0.0,-0.0001741293532338205,0.0003792206766200672,2.6748164169689564e-05,-0.08544278606965176,0.08513125926286182,0.006004696049358126,0.08532835820895515,0.08504451068588761,0.005998577276513054,0.0,0.0,0.0,-0.0002885572139302237,0.0006884392962617474,4.8558763940300225e-05
GLU1167,L GLU 297,0.0,0.0,0.0,-0.00016417910447762864,0.0003704380192833469,2.6128683284885162e-05,60.229606965174135,0.42667816731177977,0.030095557469594532,-60.228477611940264,0.4266041085392964,0.030090333766545834,0.0,0.0,0.0,0.0009651741293539538,0.0006793185746762494,4.791543784192043e-05
PRO1168,L PRO 298,0.0,0.0,0.0,-0.00013930348258705375,0.0003462629381354021,2.442350453481229e-05,0.5444825870646769,0.03685349433972392,0.0025994450661593936,-0.5443383084577114,0.03681640580559878,0.0025968290426650145,0.0,0.0,0.0,4.975124378062508e-06,0.0006728384401514712,4.7458364394197805e-05
ALA1169,L ALA 299,0.0,0.0,0.0,-0.00010945273631841303,0.00031220639780573056,2.2021341393527754e-05,0.40531840796019897,0.04721927371742146,0.0033305907700610362,-0.40524875621890544,0.047174048550681344,0.0033274008327523748,0.0,0.0,0.0,-3.980099502484693e-05,0.0006604746975234421,4.6586293228369365e-05
ASN1170,L ASN 300,0.0,0.0,0.0,-0.0002139303482586934,0.00041007822955211183,2.8924688137363795e-05,0.4825920398009959,0.18581497975891056,0.013106378133380173,-0.4823383084577116,0.18572663529990835,0.013100146795695914,0.0,0.0,0.0,3.980099502644433e-05,0.0007182122361231449,5.0658785200546064e-05
GLN1171,L GLN 301,0.0,0.0,0.0,-0.0002835820895522319,0.0004507363841952577,3.179249325000818e-05,0.01650248756218881,0.16598924392348383,0.01170797854811128,-0.016323383084577033,0.16597922875650586,0.01170727213269928,0.0,0.0,0.0,-0.00010447761194072667,0.000735746719036758,5.189557226549251e-05
MET1172,L MET 302,0.0,0.0,0.0,-0.0005323383084577258,0.0004989531378858208,3.5193440832665436e-05,0.3056318407960199,0.10666460094903298,0.007523540864670729,-0.3054726368159204,0.10654656094527927,0.007515214964756368,0.0,0.0,0.0,-0.00037313432835837777,0.0007296660633780201,5.146667588444886e-05
VAL1173,L VAL 303,0.0,0.0,0.0,-0.00028855721393033194,0.00045309154507569484,3.195861349017398e-05,-0.2398756218905471,0.03788828108424426,0.002672433295518995,0.2398009950248756,0.03792543350408287,0.0026750538251641646,0.0,0.0,0.0,-0.00036318407960171586,0.0007995258613267605,5.6394206105240014e-05
LYS1174,L LYS 304,0.0,0.0,0.0,-0.00023383084577114724,0.0004232658518438503,2.985487129407148e-05,-63.32988557213933,0.6271054263512151,0.04423260631579667,63.328099502487575,0.6268924860772669,0.04421758666692976,0.0,0.0,0.0,-0.002019900497513669,0.000846180761214442,5.968498901464981e-05
CYS1175,L CYS 305,0.0,0.0,0.0,-0.00016417910447763805,0.0003704380192833681,2.6128683284886656e-05,0.11072139303482585,0.10466859327400913,0.0073827533383909105,-0.11074129353233833,0.1046775324856389,0.0073833838617641395,0.0,0.0,0.0,-0.0001840796019902261,0.0007470973839644157,5.269618643987284e-05
ASP1176,L ASP 306,0.0,0.0,0.0,-0.0001293532338308481,0.0003355904866475692,2.367072784807164e-05,59.79434825870645,0.4896243235591842,0.03453543700402024,-59.79343781094527,0.48948241255802977,0.034525427373769596,0.0,0.0,0.0,0.0007810945273623889,0.0007205862704445231,5.082623667059425e-05
PRO1177,L PRO 307,0.0,0.0,0.0,-8.955223880596913e-05,0.0002855392010404295,2.0140382360963384e-05,-0.05979601990049755,0.0874706101833659,0.006169701140931359,0.05977114427860702,0.08751572630920086,0.006172883387087581,0.0,0.0,0.0,-0.00011442786069628607,0.0006478750539971264,4.5697582896102574e-05
ARG1178,L ARG 308,0.0,0.0,0.0,-8.457711442786464e-05,0.0002782513722210988,1.96263385502791e-05,-58.1775472636816,0.5745886081905042,0.0405283555709466,58.17692039800997,0.5744353954207948,0.040517548775405796,0.0,0.0,0.0,-0.000711442786071352,0.0007027440232048062,4.956774158383431e-05
HIE1179,L HIE 309,0.0,0.0,0.0,-9.950248756219356e-05,0.0002993355016217315,2.111349837397226e-05,-0.1689104477611941,0.20103852738426617,0.01418016439091609,0.16891542288557201,0.20098265515357885,0.014176223467619736,0.0,0.0,0.0,-9.452736318412443e-05,0.0006736105289956561,4.751282334232772e-05
GLY1180,L GLY 310,0.0,0.0,0.0,-3.980099502487676e-05,0.00019549137019292599,1.3788898090377059e-05,-0.2820298507462686,0.08871357625200627,0.0062573732076490075,0.2819651741293531,0.08875430775668128,0.006260246186473992,0.0,0.0,0.0,-0.0001044776119402859,0.0006181579526900305,4.360150018380398e-05
LYS1181,L LYS 311,0.0,0.0,0.0,-0.00012935323383086246,0.0003355904866476065,2.3670727848074273e-05,-57.39079104477612,0.6371489091695354,0.044941018973182,57.39034825870645,0.6371853515657229,0.044943589421620224,0.0,0.0,0.0,-0.0005721393034860967,0.0006809562346642914,4.803094947120368e-05
TYR1182,L TYR 312,0.0,0.0,0.0,-0.00023880597014925396,0.00042635393603240943,3.0072687958451724e-05,-0.23359203980099516,0.15088077312179055,0.01064230918388108,0.23353233830845763,0.15085906638136728,0.010640778108461866,0.0,0.0,0.0,-0.00029850746268650667,0.0007056613715780691,4.977351547233563e-05
MET1183,L MET 313,0.0,0.0,0.0,-0.0002139303482586586,0.00041007822955204515,2.8924688137359093e-05,-0.39392537313432846,0.10087231179343621,0.007114984288502181,0.393915422885572,0.10084517373487545,0.007113070117439306,0.0,0.0,0.0,-0.00022388059701492172,0.0007293606998728402,5.144513720348667e-05
ALA1184,L ALA 314,0.0,0.0,0.0,-0.0001542288557213893,0.0003611679883160418,2.5474825714718954e-05,0.01383084577114427,0.09351526995739823,0.006596058568028413,-0.013820895522388051,0.09352876356035289,0.0065970103333970334,0.0,0.0,0.0,-0.00014427860696524,0.0007082172994736113,4.995379672589277e-05
CYS1185,L CYS 315,0.0,0.0,0.0,-0.00020895522388060493,0.00040656234244408217,2.8676696581613545e-05,-0.27260199004975133,0.16674698799675491,0.01176142569411374,0.2725323383084578,0.1667216233741213,0.011759636611576486,0.0,0.0,0.0,-0.0002786069651741517,0.0007206893119294879,5.083350465656141e-05
CYS1186,L CYS 316,0.0,0.0,0.0,-0.0002636815920397941,0.0004406286532434617,3.107954887869542e-05,0.1458557213930348,0.1521641038716643,0.010732828355693077,-0.14564179104477606,0.15212773189238876,0.010730262874080868,0.0,0.0,0.0,-4.975124378130557e-05,0.0007580496300393765,5.3468698315150656e-05
LEU1187,L LEU 317,0.0,0.0,0.0,-0.00034328358208955863,0.0004748051856891689,3.349017561127829e-05,0.15036815920398006,0.09094355463936023,0.006414663755546962,-0.15037810945273627,0.09095609524434013,0.006415548301621241,0.0,0.0,0.0,-0.00035323383084593,0.000705064825395432,4.9731438348877604e-05
LEU1188,L LEU 318,0.0,0.0,0.0,-0.0006069651741293814,0.0004884244583592203,3.445080503817865e-05,-0.016308457711443028,0.08265311061681996,0.0058299009210649715,0.016462686567164188,0.0825723855563344,0.005824207014314631,0.0,0.0,0.0,-0.00045273631840831905,0.0007848091158892381,5.535616691783367e-05
TYR1189,L TYR 319,0.0,0.0,0.0,-0.0005721393034825616,0.0004947685528537811,3.489828296201177e-05,0.5329353233830847,0.07824633125104759,0.005519070670494604,-0.5328358208955225,0.07817455853687469,0.005514008213566591,0.0,0.0,0.0,-0.00047263681592033603,0.0007729876859465557,5.45223475395086e-05
ARG1190,L ARG 320,0.0,0.0,0.0,-0.0009900497512437957,0.0002637285229989639,1.8601975747418272e-05,-71.65394527363186,0.587071780624913,0.04140885066580832,71.65005970149254,0.5860060333001111,0.04133367864549211,0.0,0.0,0.0,-0.004875621890549334,0.00199488219238709,0.00014070814085546227
GLY1191,L GLY 321,0.0,0.0,0.0,-0.00019402985074626496,0.0003954519790892991,2.789303197332432e-05,-0.19798009950248754,0.059246089376917756,0.004178896939877561,0.1979253731343283,0.05932782189438151,0.0041846619071641755,0.0,0.0,0.0,-0.0002487562189051271,0.0006749320550092576,4.760603660032141e-05
ASP1192,L ASP 322,0.0,0.0,0.0,-0.00019900497512438878,0.0003992517939848747,2.8161050251091164e-05,61.881592039801,0.46976994765283536,0.033135017303905064,-61.880044776119426,0.46948265480825896,0.03311475322906611,0.0,0.0,0.0,0.0013482587064673828,0.0008911446341320912,6.28564960780985e-05
VAL1193,L VAL 323,0.0,0.0,0.0,-0.00015920398009948937,0.00036586619524077066,2.5806211680394354e-05,0.23524378109452737,0.0713224426077386,0.005030697220569491,-0.23525870646766184,0.07137186435292461,0.005034183161698995,0.0,0.0,0.0,-0.00017412935323382603,0.000665068255341403,4.6910297815178534e-05
VAL1194,L VAL 324,0.0,0.0,0.0,-0.00015422885572139263,0.0003611679883160494,2.547482571471949e-05,0.0015771144278607504,0.0554098727991121,0.003908311085413632,-0.0016019900497512385,0.055383069381798974,0.003906420518124448,0.0,0.0,0.0,-0.00017910447761194267,0.0006748953808957133,4.760344980780102e-05
PRO1195,L PRO 325,0.0,0.0,0.0,-0.0001542288557213976,0.00036116798831606117,2.547482571472032e-05,-0.1505671641791045,0.04211435174974688,0.002970517337141085,0.150497512437811,0.04209325401549546,0.002969029217705206,0.0,0.0,0.0,-0.00022388059701528736,0.0007155882426411984,5.0473702970692815e-05
LYS1196,L LYS 326,0.0,0.0,0.0,-0.00010945273631840198,0.00031220639780569907,2.202134139352553e-05,-55.70915422885574,0.3760085754957503,0.026521600025116422,55.70886069651741,0.3759181138954199,0.026515219355796763,0.0,0.0,0.0,-0.0004029850746273405,0.0006630181591621696,4.676569517996746e-05
ASP1197,L ASP 327,0.0,0.0,0.0,-8.45771144278558e-05,0.00027825137222106975,1.962633855027705e-05,57.61196517412935,0.40306238641687137,0.028429828717664446,-57.61123880597014,0.40289828437151326,0.028418253851839766,0.0,0.0,0.0,0.0006417910447769922,0.0006472634903889392,4.565444652511722e-05
VAL1198,L VAL 328,0.0,0.0,0.0,-0.0002039800995024927,0.0004029543628122806,2.842220932007371e-05,-0.27812437810945256,0.04825388343340212,0.003403566512790203,0.2780796019900497,0.04824474948196885,0.003402922253530311,0.0,0.0,0.0,-0.0002487562189051965,0.0007450072257645207,5.254875804759816e-05
ASN1199,L ASN 329,0.0,0.0,0.0,-0.00011442786069651807,0.0003183302143889848,2.245328211145981e-05,-0.05645771144278635,0.20550740372988358,0.014495374624735633,0.05647761194029854,0.20549537464688186,0.014494526158639826,0.0,0.0,0.0,-9.452736318453095e-05,0.0006356098653995996,4.483246319560813e-05
ALA1200,L ALA 330,0.0,0.0,0.0,-2.9850746268656192e-05,0.0001701754365819579,1.2003249811990692e-05,-0.19712935323383074,0.04526025552764246,0.0031924122809062496,0.19713432835820893,0.04518669801263655,0.0031872239338339623,0.0,0.0,0.0,-2.4875621890476586e-05,0.0005938139727906051,4.1884408234343025e-05
ALA1201,L ALA 331,0.0,0.0,0.0,-7.96019900497469e-05,0.0002706760300245712,1.909201510958416e-05,-0.30817412935323385,0.04805712321710066,0.0033896881171958403,0.30813930348258695,0.04804838458477441,0.0033890717415958485,0.0,0.0,0.0,-0.00011442786069652525,0.0006478750539971196,4.569758289610209e-05
ILE1202,L ILE 332,0.0,0.0,0.0,-0.00011442786069650758,0.00031833021438895556,2.2453282111457747e-05,-0.19374129353233854,0.04680894518754369,0.003301648427099937,0.19367661691542296,0.046755635523766936,0.0032978882533371543,0.0,0.0,0.0,-0.00017910447761204429,0.0006674829783578939,4.708061924449801e-05
ALA1203,L ALA 333,0.0,0.0,0.0,-5.472636815920679e-05,0.0002274453622022497,1.6042758907672775e-05,-0.10859203980099509,0.07464124969171328,0.005264787823225691,0.10857213930348263,0.0746344059208932,0.0052643051008513025,0.0,0.0,0.0,-7.46268656715706e-05,0.0006224673941586901,4.390546474847581e-05
THR1204,L THR 334,0.0,0.0,0.0,-8.955223880597078e-05,0.00028553920104043475,2.0140382360963756e-05,-0.21276119402985075,0.18967404007710545,0.01337857526105744,0.21277611940298494,0.1896562342526899,0.013377319335038614,0.0,0.0,0.0,-7.462686567174846e-05,0.000622467394158509,4.3905464748463035e-05
ILE1205,L ILE 335,0.0,0.0,0.0,-0.00011442786069651807,0.0003183302143889848,2.245328211145981e-05,-0.2155174129353234,0.06116327504477353,0.004314124790438462,0.21552238805970145,0.06124878511349654,0.004320156205647016,0.0,0.0,0.0,-0.00010945273631822358,0.0007451068900611176,5.255578782506439e-05
LYS1206,L LYS 336,0.0,0.0,0.0,-0.00012437810945273642,0.00033001241695078637,2.327728114751369e-05,-56.702840796019906,0.9188443447498564,0.06481028302257777,56.702452736318406,0.9189379815497717,0.06481688765320809,0.0,0.0,0.0,-0.000512437810946766,0.0007200708418448593,5.078988114028816e-05
THR1207,L THR 337,0.0,0.0,0.0,-1.4925373134327818e-05,0.00012125430454680099,8.552619211606937e-06,-0.04447263681592029,0.14745300456328006,0.010400533031388748,0.04443781094527365,0.14744573962146706,0.010400020601903022,0.0,0.0,0.0,-4.9751243780996256e-05,0.0005620789748260757,3.964599406598679e-05
LYS1208,L LYS 338,0.0,0.0,0.0,-8.955223880597631e-05,0.00028553920104045237,2.0140382360964997e-05,-55.38125373134328,0.9656293492318079,0.0681102428025047,55.380781094527336,0.9655532489007965,0.06810487509902027,0.0,0.0,0.0,-0.0005621890547276031,0.0006891939080298828,4.861199015053318e-05
ARG1209,L ARG 339,0.0,0.0,0.0,-0.00015422885572138488,0.0003611679883160314,2.547482571471822e-05,-58.87219900497511,0.427199092785779,0.030132300719521974,58.871288557213916,0.4271193645367884,0.030126677122433415,0.0,0.0,0.0,-0.0010646766169197996,0.0007335567411204489,5.174110313328293e-05
THR1210,L THR 340,0.0,0.0,0.0,-8.955223880597354e-05,0.0002855392010404436,2.014038236096438e-05,0.0463731343283579,0.13558997700899722,0.009563779583766432,-0.04639800995024879,0.1355513186805636,0.009561052835518726,0.0,0.0,0.0,-0.00011442786069683843,0.0006851958328630998,4.8329987671456825e-05
ILE1211,L ILE 341,0.0,0.0,0.0,-9.452736318407582e-05,0.00029256100354206106,2.063566212195846e-05,-0.24283084577114414,0.157670925159264,0.011121249580945602,0.2428159203980099,0.15766063732733474,0.011120523933230802,0.0,0.0,0.0,-0.00010945273631811752,0.0006448882035125372,4.548690670664956e-05
GLN1212,L GLN 342,0.0,0.0,0.0,-0.00012437810945274306,0.000330012416950804,2.3277281147514934e-05,0.36581592039801036,0.22951940042058858,0.016189050284115627,-0.3657661691542288,0.2295255544574637,0.016189484356408598,0.0,0.0,0.0,-7.462686567139717e-05,0.000661223790082674,4.663913014362202e-05
PHE1213,L PHE 343,0.0,0.0,0.0,-0.0001840796019900582,0.00038754909640102177,2.7335605607642195e-05,-0.40378109452736316,0.026908391500241338,0.0018979715974501998,0.4037810945273634,0.026908021715330115,0.0018979455148336055,0.0,0.0,0.0,-0.00018407960198984168,0.0007268450693630994,5.1267698308370095e-05
VAL1214,L VAL 344,0.0,0.0,0.0,-0.00013432835820896915,0.00034100476593424024,2.4052621663860383e-05,-0.06678109452736303,0.04696925892936967,0.003312956086595822,0.0667512437810946,0.04702965943542646,0.0033172164098101012,0.0,0.0,0.0,-0.00016417910447747385,0.0006967661247494106,4.914609313707819e-05
ASP1215,L ASP 345,0.0,0.0,0.0,-8.457711442785912e-05,0.0002782513722210807,1.9626338550277823e-05,57.099860696517425,0.5080075120829985,0.035832087147097694,-57.09962686567164,0.5080913020506713,0.035837997235732784,0.0,0.0,0.0,0.00014925373134427904,0.0006446194760893156,4.5467952135666524e-05
TRP1216,L TRP 346,0.0,0.0,0.0,-0.00016417910447763805,0.0003704380192833681,2.6128683284886656e-05,0.01048258706467657,0.07129624933631859,0.0050288496896533814,-0.010467661691542294,0.07130001220409052,0.00502911510188198,0.0,0.0,0.0,-0.0001492537313431125,0.0005881177838327794,4.148263004349257e-05
CYS1217,L CYS 347,0.0,0.0,0.0,-0.00010945273631842131,0.0003122063978057542,2.202134139352942e-05,-0.429268656716418,0.04839038454182858,0.003413194558629047,0.42927860696517406,0.048461832856699825,0.003418234134194539,0.0,0.0,0.0,-9.950248756246974e-05,0.0006068020333726678,4.280051539334941e-05
PRO1218,L PRO 348,0.0,0.0,0.0,-0.00011442786069651751,0.0003183302143889832,2.2453282111459698e-05,-0.26534825870646783,0.05845326499443907,0.004122975419644847,0.2654278606965174,0.05849383196551966,0.004125836793164883,0.0,0.0,0.0,-3.482587064687059e-05,0.0006938113745179933,4.893768112490946e-05
THR1219,L THR 349,0.0,0.0,0.0,-0.00011940298507462179,0.0003242621042149181,2.2871685359707637e-05,-0.22590547263681593,0.16337386852040878,0.01152350419067294,0.22593532338308464,0.16334333646702248,0.01152135062567302,0.0,0.0,0.0,-8.955223880600061e-05,0.0006924901339219431,4.8844487998717616e-05
GLY1220,L GLY 350,0.0,0.0,0.0,-7.96019900497491e-05,0.0002706760300245787,1.909201510958469e-05,0.3109353233830846,0.0630692645853998,0.00444856292707377,-0.31089552238805973,0.06305721976923538,0.004447713351246231,0.0,0.0,0.0,-3.9800995024813797e-05,0.0007042217822575771,4.9671974670751036e-05
PHE1221,L PHE 351,0.0,0.0,0.0,-0.0002587064676617012,0.00043792400168489963,3.0888777466769735e-05,-0.37336815920398037,0.03674930237391683,0.0025920959315304214,0.37331840796019905,0.03677060947072289,0.002593598818262304,0.0,0.0,0.0,-0.00030845771144229694,0.0007690390135942735,5.424382966629418e-05
LYS1222,L LYS 352,0.0,0.0,0.0,-0.00044278606965175054,0.0004967157800735898,3.5035629780269024e-05,-64.78296019900495,0.5148914085503238,0.036317639766422924,64.78278109452742,0.5143338751791185,0.036278314394515475,0.0,0.0,0.0,-0.0006218905472637523,0.0011913111669405367,8.402861087248983e-05
VAL1223,L VAL 353,0.0,0.0,0.0,-0.00023383084577115,0.00042326585184385536,2.9854871294071837e-05,-0.039582089552238735,0.08400470537408597,0.005925235064710477,0.03960696517412936,0.08404896553915917,0.005928356936049632,0.0,0.0,0.0,-0.00020895522388052318,0.0007096487835578653,5.005476582819276e-05
GLY1224,L GLY 354,0.0,0.0,0.0,-0.00016915422885571216,0.0003748880842543976,2.6442566666646815e-05,-0.03218905472636815,0.10979032064379203,0.007744012132980847,0.03226368159203982,0.10977509855637936,0.007742938449718772,0.0,0.0,0.0,-9.452736318406256e-05,0.0006433895785204639,4.538120184985206e-05
ILE1225,L ILE 355,0.0,0.0,0.0,-0.0003731343283582082,0.00048363736555282405,3.411314954580867e-05,0.06654228855721392,0.05532139881548368,0.0039020706117666466,-0.0665323383084577,0.05527597157749285,0.0038988664214509067,0.0,0.0,0.0,-0.0003631840796020009,0.000817980653315705,5.769590676733845e-05
ASN1226,L ASN 356,0.0,0.0,0.0,-0.0006666666666666684,0.0004714045207910311,3.325031120358772e-05,-0.4214626865671639,0.16814309190084567,0.011859899270917088,0.4214378109452735,0.16804289716245208,0.011852832078971285,0.0,0.0,0.0,-0.0006915422885565213,0.0007427112557417871,5.238681280863037e-05
TYR1227,L TYR 357,0.0,0.0,0.0,-0.0006169154228855809,0.0004861386467783592,3.4289576320454735e-05,-0.17934328358208979,0.125389885756047,0.008844320619103825,0.17936318407960192,0.1254229558277436,0.008846653202112557,0.0,0.0,0.0,-0.0005970149253731149,0.0006554714567566982,4.6233391834378586e-05
GLU1228,L GLU 358,0.0,0.0,0.0,-0.0010049751243780861,0.00025426731023246274,1.793463325286257e-05,72.12905970149255,0.7120511444105264,0.050224215297706244,-72.1218358208955,0.7107852135598468,0.05013492342015554,0.0,0.0,0.0,0.006218905472636816,0.0016697009581278874,0.00011777162506104064
PRO1229,L PRO 359,0.0,0.0,0.0,-0.0005970149253731449,0.0004904978126912013,3.459704817699708e-05,0.7506169154228858,0.05621712980949457,0.0039652506047280715,-0.7502338308457714,0.056222904361801766,0.003965657910243414,0.0,0.0,0.0,-0.00021393034825882651,0.0007848091158895421,5.535616691785511e-05
PRO1230,L PRO 360,0.0,0.0,0.0,-0.0006019900497512283,0.0004894875174626263,3.452578744597725e-05,-0.044910447761194,0.10388609309530066,0.0073275600313448515,0.04501990049751245,0.10386213404100783,0.007325870089954295,0.0,0.0,0.0,-0.0004925373134328987,0.0007987515319557474,5.633958912253255e-05
THR1231,L THR 361,0.0,0.0,0.0,-0.0009800995024875647,0.00024352712936358132,1.7177079303923178e-05,-0.3045771144278604,0.20468863691767514,0.014437623266595458,0.3057661691542288,0.20461943817087455,0.014432742363327589,0.0,0.0,0.0,0.00020895522388121474,0.0008202168157633147,5.7853633505215364e-05
VAL1232,L VAL 362,0.0,0.0,0.0,-0.0008606965174129262,0.00034626293813542504,2.4423504534813908e-05,0.16966666666666635,0.09143414199151596,0.006449267119350835,-0.16790049751243782,0.09139297930595727,0.006446363727371256,0.0,0.0,0.0,0.0009054726368156792,0.000743810212578467,5.246432724730737e-05
VAL1233,L VAL 363,0.0,0.0,0.0,-0.0014228855721393015,0.0004940175756141831,3.484531311165576e-05,-0.7804079601990047,0.06411977858888124,0.00452266047174914,0.7816567164179107,0.06428200128123161,0.004534102778233352,0.0,0.0,0.0,-0.00017412935323371005,0.0011737287452164393,8.278844246456292e-05
PRO1234,L PRO 364,0.0,0.0,0.0,-0.0014228855721392976,0.0004940175756141757,3.484531311165524e-05,0.3450199004975124,0.13568393035729767,0.009570406541998328,-0.3446716417910446,0.1353773485825637,0.009548781930927253,0.0,0.0,0.0,-0.0010746268656714351,0.0009300954774045305,6.560387673171956e-05
GLY1235,L GLY 365,0.0,0.0,0.0,-0.000358208955223883,0.0004794739822151975,3.3819487127375305e-05,0.16214925373134317,0.16014026069810816,0.011295423080586358,-0.16177114427860692,0.15992743181191355,0.011280411288405814,0.0,0.0,0.0,1.9900497512369337e-05,0.0008101360306204238,5.71425897447203e-05
GLY1236,L GLY 366,0.0,0.0,0.0,-0.0003233830845771136,0.0004677675332753485,3.29937778836758e-05,-0.45750248756218925,0.126609287516178,0.008930330587651691,0.45750746268656706,0.12651923022193218,0.008923978435884453,0.0,0.0,0.0,-0.00031840796019902293,0.0007110425760890206,5.0153076373319445e-05
ASP1237,L ASP 367,0.0,0.0,0.0,-0.0005472636815920353,0.0004977611318718666,3.510936321106347e-05,70.78338805970147,1.2509319426075067,0.08823393614556846,-70.77767164179107,1.2493733639820863,0.08812400248552733,0.0,0.0,0.0,0.005169154228857213,0.0018929678141394524,0.00013351965486646967
LEU1238,L LEU 368,0.0,0.0,0.0,-0.0006368159203980177,0.0004809172526803855,3.392128757688716e-05,0.26282089552238797,0.07760223724267719,0.005473639781994119,-0.26263184079601976,0.07755809109065594,0.005470525952515597,0.0,0.0,0.0,-0.0004477611940297926,0.0007521163921561059,5.3050199982269556e-05
ALA1239,L ALA 369,0.0,0.0,0.0,-0.00022388059701492502,0.00041684298638116187,2.940183729453579e-05,0.2846915422885572,0.11947640487352222,0.008427215837608576,-0.2845522388059701,0.11942790038558869,0.008423794594817237,0.0,0.0,0.0,-8.457711442787569e-05,0.0007315294040086431,5.1598105798914974e-05
LYS1240,L LYS 370,0.0,0.0,0.0,-0.0006368159203979912,0.0004809172526803662,3.39212875768858e-05,-70.14110447761195,1.0982876831025883,0.07746724022279082,70.13615920398011,1.0977160524765721,0.07742692050719571,0.0,0.0,0.0,-0.005582089552238098,0.0014877535276859044,0.00010493804282314163
VAL1241,L VAL 371,0.0,0.0,0.0,-0.00024875621890547343,0.0004322922188304185,3.0491542132182147e-05,0.5319353233830846,0.04807861302976383,0.0033912038917105996,-0.531696517412935,0.048020232446234365,0.003387086042846222,0.0,0.0,0.0,-9.950248756092979e-06,0.0007052754287232388,4.9746293162272975e-05
GLN1242,L GLN 372,0.0,0.0,0.0,-0.0003233830845771053,0.0004677675332753365,3.2993777883674955e-05,0.43279601990049804,0.32287977089285147,0.022774183084870142,-0.4326169154228854,0.3227692944276321,0.022766390675830337,0.0,0.0,0.0,-0.00014427860696497927,0.0007943078604080852,5.602615669808664e-05
ARG1243,L ARG 373,0.0,0.0,0.0,-0.0003383084577114652,0.0004731340667848568,3.33723039720048e-05,-61.6077562189055,0.44065994749331217,0.031081756204888785,61.606258706467656,0.4404185398959473,0.03106472862584516,0.0,0.0,0.0,-0.0018358208955180034,0.0008741224157837365,6.165584136967854e-05
ALA1244,L ALA 374,0.0,0.0,0.0,-0.0002736318407960174,0.0004458222252183015,3.144587520100536e-05,-0.15055721393034807,0.059928381470474246,0.004227022113570066,0.1505820895522387,0.05995142708530085,0.004228647625908338,0.0,0.0,0.0,-0.0002487562189053679,0.0007037998820005448,4.964221612108831e-05
VAL1245,L VAL 375,0.0,0.0,0.0,-0.00026865671641790296,0.0004432609673109578,3.126521799740255e-05,0.051666666666666604,0.07665295140136898,0.00540668232135778,-0.05137810945273633,0.0766589417592606,0.005407104848625408,0.0,0.0,0.0,1.9900497512265495e-05,0.0006835683299724459,4.821519246858484e-05
CYS1246,L CYS 376,0.0,0.0,0.0,-0.00039800995024880077,0.0004894875174626949,3.452578744598209e-05,-0.14958208955223878,0.107327575372943,0.0075703034750038605,0.14959203980099503,0.10731565351277529,0.007569462571823643,0.0,0.0,0.0,-0.0003880597014924769,0.0007455718139584191,5.2588581028331336e-05
MET1247,L MET 377,0.0,0.0,0.0,-0.0003532338308457433,0.0004779745721183882,3.371372689355945e-05,0.24791044776119397,0.21955255706488586,0.015486043357626196,-0.24757711442786068,0.2194842105488015,0.015481222566078263,0.0,0.0,0.0,-1.990049751250632e-05,0.0007724110923412148,5.448167776234268e-05
LEU1248,L LEU 378,0.0,0.0,0.0,-0.0005671641791044892,0.000495468437990989,3.494764905332518e-05,-0.4639900497512442,0.06489271590563409,0.0045771792665196525,0.4640447761194028,0.0648670510622097,0.004575369008040544,0.0,0.0,0.0,-0.0005124378109455939,0.000773371842858552,5.454944387887644e-05
SER1249,L SER 379,0.0,0.0,0.0,-0.00018905472636815827,0.00039155208696419716,2.7617954792048108e-05,0.3482437810945274,0.1497936068408128,0.010565626386881384,-0.3481791044776121,0.14978521192905098,0.010565034255460713,0.0,0.0,0.0,-0.0001243781094525464,0.0006460386263872046,4.5568051279752574e-05
ASN1250,L ASN 380,0.0,0.0,0.0,-0.00025870646766168513,0.0004379240016848726,3.0888777466767824e-05,-0.5848457711442786,0.09995755862811495,0.007050462575026968,0.5849004975124379,0.09992360290573502,0.007048067523035568,0.0,0.0,0.0,-0.00020398009950275454,0.00072151311404193,5.089161117739602e-05
THR1251,L THR 381,0.0,0.0,0.0,-0.00018905472636813396,0.00039155208696414675,2.761795479204455e-05,0.3591243781094528,0.11638377694103609,0.008209078682242483,-0.35900497512437796,0.1162740585499024,0.008201339743625961,0.0,0.0,0.0,-6.965174129361525e-05,0.0007159340544060525,5.049809465191803e-05
THR1252,L THR 382,0.0,0.0,0.0,-0.000139303482587067,0.000346262938135435,2.4423504534814613e-05,0.11798507462686585,0.08979210248000963,0.006333446582300076,-0.11790049751243778,0.08974280580515825,0.006329969462951794,0.0,0.0,0.0,-5.47263681590919e-05,0.0006245317049588151,4.405107000573958e-05
ALA1253,L ALA 383,0.0,0.0,0.0,-8.955223880596471e-05,0.00028553920104041534,2.0140382360962388e-05,0.004910447761194029,0.049662562256183096,0.003502927055970344,-0.004930348258706484,0.04961077483249688,0.0034992742527449757,0.0,0.0,0.0,-0.00010945273631835393,0.0006525573107290798,4.602784382192335e-05
ILE1254,L ILE 384,0.0,0.0,0.0,-0.00022885572139303724,0.0004200961558723339,2.9631298178360104e-05,0.10782089552238802,0.0460191152279379,0.003245938117171765,-0.10773631840796025,0.0460190867213244,0.0032459361064702797,0.0,0.0,0.0,-0.00014427860696536812,0.0007082172994731411,4.9953796725859604e-05
ALA1255,L ALA 385,0.0,0.0,0.0,-0.00010945273631840917,0.0003122063978057195,2.2021341393526975e-05,0.24801492537313438,0.06881928730084572,0.0048541382584164836,-0.2479502487562191,0.06877237320216893,0.004850829193034121,0.0,0.0,0.0,-4.477611940302323e-05,0.0006713653383510773,4.735445980453569e-05
GLU1256,L GLU 386,0.0,0.0,0.0,-0.00016915422885572376,0.0003748880842544233,2.6442566666648628e-05,63.19143283582093,0.5703848545519735,0.04023184565103788,-63.18999502487562,0.5702026304541278,0.04021899255418595,0.0,0.0,0.0,0.0012686567164153426,0.0007838308062989458,5.528716227978716e-05
ALA1257,L ALA 387,0.0,0.0,0.0,-0.0001343283582089625,0.00034100476593422344,2.4052621663859197e-05,0.09268159203980103,0.06474433538642264,0.004566713311649192,-0.09256218905472637,0.0646535148177778,0.004560307322656849,0.0,0.0,0.0,-1.4925373134288878e-05,0.000680046910441573,4.7966810685814825e-05
TRP1258,L TRP 388,0.0,0.0,0.0,-0.000437810945273672,0.0004961174472564796,3.499342663733173e-05,0.24472139303482587,0.07965430277328567,0.005618381324541043,-0.24482089552238814,0.07965833609014644,0.005618665812777555,0.0,0.0,0.0,-0.0005373134328361063,0.0007595827253730137,5.3576834522378085e-05
ALA1259,L ALA 389,0.0,0.0,0.0,-9.452736318409349e-05,0.0002925610035421158,2.063566212196232e-05,0.17042288557213928,0.0739630489540482,0.005216951231527278,-0.17039800995024865,0.07390353263101301,0.005212753273774789,0.0,0.0,0.0,-6.965174129341862e-05,0.0006503916754173064,4.5875091684652556e-05
ARG1260,L ARG 390,0.0,0.0,0.0,-0.000278606965174134,0.0004483136448186667,3.1621606390243534e-05,-64.98713930348255,0.6151671539997102,0.04339054550939068,64.98537810945272,0.6149153210472159,0.043372782582493614,0.0,0.0,0.0,-0.002039800995024576,0.0008336265913042789,5.8799486143962065e-05
LEU1261,L LEU 391,0.0,0.0,0.0,-0.00033830845771145636,0.00047313406678484437,3.337230397200392e-05,-0.010243781094527457,0.05895866900108857,0.004158623869677606,0.010208955223880602,0.05895445682478515,0.004158326765668722,0.0,0.0,0.0,-0.00037313432835848825,0.0007158994807465196,5.0495656014000456e-05
ASP1262,L ASP 392,0.0,0.0,0.0,-0.00022388059701493605,0.0004168429863811824,2.940183729453724e-05,65.44260199004977,0.8725032784704205,0.061541636229136484,-65.44115422885572,0.8723697132020686,0.06153221526149018,0.0,0.0,0.0,0.0012238805970173755,0.0007561534404779635,5.333495141575271e-05
HID1263,L HID 393,0.0,0.0,0.0,-0.00017412935323382273,0.00037922067662007203,2.6748164169689902e-05,-0.0770497512437811,0.28001349916364465,0.019750629401630204,0.07701492537313427,0.27997337253651816,0.019747799087577917,0.0,0.0,0.0,-0.00020895522388074633,0.0006882954668866498,4.854861899838454e-05
LYS1264,L LYS 394,0.0,0.0,0.0,-0.0002139303482587072,0.00041007822955213834,2.8924688137365666e-05,-67.01241791044777,0.9038263847699137,0.06375099779947851,67.01029850746271,0.9035711848092087,0.06373299738213346,0.0,0.0,0.0,-0.0023333333333331627,0.0008940562902193789,6.306186846370415e-05
PHE1265,L PHE 395,0.0,0.0,0.0,-0.00032835820895521864,0.0004696159021657321,3.3124151773007956e-05,0.10221890547263685,0.05259165740545521,0.0037095294981675216,-0.10223383084577108,0.05257063525671714,0.003708046710122689,0.0,0.0,0.0,-0.0003432835820895498,0.0007306830200574378,5.153840647798339e-05
ASP1266,L ASP 396,0.0,0.0,0.0,-0.00016915422885571877,0.0003748880842544123,2.6442566666647852e-05,65.82675621890547,0.8624698799403728,0.060833934862603356,-65.82536815920399,0.8623080585515291,0.060822520861886054,0.0,0.0,0.0,0.0012189054726345762,0.0007066428204115879,4.984274153552683e-05
LEU1267,L LEU 397,0.0,0.0,0.0,-0.0001791044776119316,0.0003834397784675973,2.7045756668791192e-05,-0.02923880597014925,0.06433859968572189,0.004538094921880532,0.029179104477611947,0.06438231394914909,0.004541178288286419,0.0,0.0,0.0,-0.00023880597014925284,0.0006485242084298715,4.574337071941776e-05
MET1268,L MET 398,0.0,0.0,0.0,-0.00028358208955232025,0.0004507363841953981,3.179249325001808e-05,0.03136318407960197,0.08871712796208928,0.0062576237259625925,-0.03143283582089553,0.08875992953446446,0.006260642716105262,0.0,0.0,0.0,-0.00035323383084587035,0.0007259250335114546,5.120280398293105e-05
TYR1269,L TYR 399,0.0,0.0,0.0,-0.000333333333333343,0.0004714045207910453,3.3250311203588725e-05,-0.006189054726368582,0.24021009477423041,0.01694311372339818,0.006179104477611964,0.24019187554081625,0.01694182863775688,0.0,0.0,0.0,-0.00034328358208996407,0.000750831820095951,5.295959325518108e-05
ALA1270,L ALA 400,0.0,0.0,0.0,-0.00012935323383084314,0.00033559048664755643,2.367072784807074e-05,0.08208457711442783,0.11656692741985078,0.008221997120969918,-0.08210945273631845,0.11651860381511565,0.008218588636695676,0.0,0.0,0.0,-0.00015422885572128988,0.0006773481562238114,4.7776455240237025e-05
LYS1271,L LYS 401,0.0,0.0,0.0,-0.0001592039800994982,0.00036586619524079094,2.5806211680395783e-05,-64.90498009950244,1.0383313582668345,0.07323824713620153,64.90407960199003,1.038151382108025,0.07322555259674399,0.0,0.0,0.0,-0.001059701492533465,0.0007237395359296721,5.1048650869153065e-05
ARG1272,L ARG 402,0.0,0.0,0.0,-0.0003333333333333364,0.0004714045207910359,3.325031120358806e-05,-68.85729850746267,1.0506010790560323,0.0741036865128485,68.85555721393038,1.0501987719735157,0.07407530995916031,0.0,0.0,0.0,-0.00207462686566967,0.0008460637480381289,5.9676735541558795e-05
ALA1273,L ALA 403,0.0,0.0,0.0,-0.0001940298507462887,0.00039545197908934747,2.7893031973327732e-05,0.11450248756218909,0.05988921151178709,0.004224259277706732,-0.11439303482587053,0.05985222059118052,0.00422165013933909,0.0,0.0,0.0,-8.457711442787734e-05,0.0007450072257645912,5.254875804760313e-05
PHE1274,L PHE 404,0.0,0.0,0.0,-0.0005870646766168243,0.0004923613937805395,3.4728495052113246e-05,0.4522587064676617,0.04557998531168578,0.003214964281049687,-0.4521492537313435,0.04555776620546627,0.003213397066133664,0.0,0.0,0.0,-0.0004776119402983046,0.0007795561108777098,5.49856485123372e-05
VAL1275,L VAL 405,0.0,0.0,0.0,-0.00045771144278605405,0.000498208468343069,3.514091589294109e-05,0.678497512437811,0.047984566795256575,0.0033845703817908294,-0.678223880597015,0.0479099967431212,0.003379310615856026,0.0,0.0,0.0,-0.00018407960199002009,0.0007537272383842754,5.316382031475572e-05
HIE1276,L HIE 406,0.0,0.0,0.0,-0.0007263681592039531,0.0004458222252182875,3.144587520100437e-05,0.11540298507462689,0.1246118422738,0.008789441663188798,-0.11513930348258712,0.1245551307435376,0.008785441540264876,0.0,0.0,0.0,-0.00046268656716466947,0.0006909872857900882,4.87384852646071e-05
TRP1277,L TRP 407,0.0,0.0,0.0,-0.0013880597014924352,0.00048730829006907395,3.4372076597177144e-05,1.1719004975124385,0.06913164347174043,0.00487617016398918,-1.1714427860696521,0.06904586376952006,0.0048701197303001,0.0,0.0,0.0,-0.0009303482587060846,0.0007949619835773301,5.607229498905248e-05
TYR1278,L TYR 408,0.0,0.0,0.0,-0.0010398009950248605,0.000279316792987456,1.9701487536938575e-05,0.5945174129353232,0.10251523825704965,0.007230867386330962,-0.5944278606965173,0.10244919148398268,0.0072262088061485225,0.0,0.0,0.0,-0.0009502487562187346,0.0006289155459926004,4.436028231111973e-05
VAL1279,L VAL 409,0.0,0.0,0.0,-0.0006318407960199104,0.0004823048874984014,3.401916379041719e-05,0.7015422885572143,0.0842167273580561,0.005940189942396375,-0.7012736318407958,0.08415958396628045,0.00593615935830995,0.0,0.0,0.0,-0.00036318407960192576,0.0007677827551785062,5.4155220029699476e-05
GLY1280,L GLY 410,0.0,0.0,0.0,-0.0004975124378109469,0.0004999938119960657,3.526684432478531e-05,0.6705970149253729,0.07942787830343927,0.0056024105738281165,-0.6702288557213929,0.0793352817385903,0.0055958793157221375,0.0,0.0,0.0,-0.0001293532338308514,0.0007617628674795791,5.3730609890059546e-05
GLU1281,L GLU 411,0.0,0.0,0.0,-0.0016815920398009939,0.000465858702914212,3.2859139371011265e-05,88.95514427860702,1.6489183712649813,0.11630573440804551,-88.94462686567162,1.6470617242398937,0.11617477662411126,0.0,0.0,0.0,0.008835820895523006,0.0024652632381966613,0.00017388626169993862
GLY1282,L GLY 412,0.0,0.0,0.0,-0.0004925373134328293,0.0004999443052072835,3.5263352385143036e-05,0.12887562189054722,0.15073933698330214,0.010632333047860402,-0.12875124378109462,0.15074302805902245,0.010632593396268115,0.0,0.0,0.0,-0.00036815920398015396,0.0007423112316971651,5.2358597288019156e-05
MET1283,L MET 413,0.0,0.0,0.0,-0.0009104477611939914,0.00037581129289592885,2.6507684783429497e-05,0.12946268656716417,0.21531136738713003,0.015186892903103214,-0.12951741293532334,0.21520879817334973,0.015179658228577014,0.0,0.0,0.0,-0.0009651741293531775,0.000708007571232597,4.993900363636065e-05
GLU1284,L GLU 414,0.0,0.0,0.0,-0.0006119402985074765,0.0004873082900691004,3.437207659717901e-05,77.79804477611944,1.534774582109892,0.10825465228224244,-77.79338308457713,1.5338645945891787,0.10819046671142034,0.0,0.0,0.0,0.004049751243782049,0.00120012952775843,8.465061008668584e-05
GLU1285,L GLU 415,0.0,0.0,0.0,-0.0004676616915422961,0.0004989531378858154,3.5193440832665056e-05,73.80090049751244,2.2609314991462375,0.15947381206794067,-73.7979004975124,2.260061954871429,0.15941247914373755,0.0,0.0,0.0,0.0025323383084535417,0.0011417883350127974,8.05355396339765e-05
GLY1286,L GLY 416,0.0,0.0,0.0,-0.00019402985074626442,0.000395451979089298,2.7893031973324242e-05,-0.44124378109452717,0.08583888224520733,0.006054607926185946,0.4411144278606966,0.08569848707742297,0.006044705214577503,0.0,0.0,0.0,-0.0003233830845770672,0.000739705802425385,5.2174824476591185e-05
GLU1287,L GLU 417,0.0,0.0,0.0,-0.0005273631840796328,0.0004992506946986195,3.521442887200308e-05,77.57605970149253,1.9358547847618472,0.13654466853706593,-77.57145771144276,1.9349179162795191,0.13647858692940132,0.0,0.0,0.0,0.004074626865673281,0.0013003646580281583,9.172065105576268e-05
PHE1288,L PHE 418,0.0,0.0,0.0,-0.0005721393034825682,0.0004947685528537861,3.489828296201212e-05,-0.2611542288557214,0.07202902327228627,0.005080535577968407,0.26105970149253727,0.0719786204984929,0.00507698044041618,0.0,0.0,0.0,-0.0006666666666666948,0.000721616023178985,5.089886982826137e-05
SER1289,L SER 419,0.0,0.0,0.0,-0.000184079601990056,0.0003875490964010171,2.7335605607641867e-05,-0.4555472636815919,0.2312774797548744,0.016313055639192636,0.4554378109452735,0.23113440203518687,0.016302963714961774,0.0,0.0,0.0,-0.0002935323383083602,0.0006971212734165074,4.917114339260967e-05
GLU1290,L GLU 420,0.0,0.0,0.0,-0.00038805970149254483,0.000487308290069099,3.4372076597178906e-05,71.51338805970151,1.3590884268132961,0.09586270634169178,-71.51090049751247,1.3586165080580719,0.09582941975918789,0.0,0.0,0.0,0.0020995024875604777,0.0010025091660993508,7.071154451662364e-05
ALA1291,L ALA 421,0.0,0.0,0.0,-0.0002885572139303496,0.00045309154507572254,3.195861349017593e-05,-0.32475124378109443,0.0628302444120739,0.004431703743938051,0.3247562189054727,0.06278602431580585,0.0044285846988345,0.0,0.0,0.0,-0.0002835820895522142,0.0007558587778265773,5.331416751482146e-05
ARG1292,L ARG 422,0.0,0.0,0.0,-0.0003383084577114453,0.0004731340667848289,3.3372303972002834e-05,-66.52222388059698,1.0233371438969707,0.07218063679929879,66.52070646766171,1.0231735083859756,0.07216909484027087,0.0,0.0,0.0,-0.001855721393035344,0.0008067375500259697,5.690287940593243e-05
GLU1293,L GLU 423,0.0,0.0,0.0,-0.0002985074626865763,0.0004576032751270555,3.227684639134046e-05,67.20700497512436,2.02615711181763,0.1429141035861285,-67.20544278606964,2.0258296102864257,0.1428910034092063,0.0,0.0,0.0,0.0012636815920380577,0.000872535265280135,6.154389240473623e-05
ASP1294,L ASP 424,0.0,0.0,0.0,-0.0003582089552238997,0.0004794739822152197,3.381948712737687e-05,71.40105970149257,1.074657227042456,0.07580047636451545,-71.39864676616915,1.0744153007164192,0.07578341219717237,0.0,0.0,0.0,0.0020547263681530365,0.0010327907657992877,7.284744387557719e-05
MET1295,L MET 425,0.0,0.0,0.0,-0.0003880597014925078,0.0004873082900690526,3.437207659717563e-05,-0.2968308457711443,0.17938072366802063,0.012652540700878104,0.2967512437810946,0.17932642853492017,0.012648711017468619,0.0,0.0,0.0,-0.0004676616915422984,0.0007466002580020304,5.2661121878063044e-05
ALA1296,L ALA 426,0.0,0.0,0.0,-0.00011442786069652139,0.000318330214388994,2.2453282111460457e-05,-0.32934328358208936,0.046968461601781725,0.0033128998474439655,0.3292736318407962,0.04691613934021616,0.003309209319663258,0.0,0.0,0.0,-0.0001840796019900589,0.0007336579609149243,5.1748242627110074e-05
ALA1297,L ALA 427,0.0,0.0,0.0,-0.00013432835820894926,0.0003410047659341898,2.4052621663856822e-05,-0.4520447761194031,0.0641470867722581,0.004524586642491333,0.4519552238805969,0.06416151095194446,0.0045256040456817465,0.0,0.0,0.0,-0.00022388059701488526,0.0006799377098128462,4.795910826734269e-05
LEU1298,L LEU 428,0.0,0.0,0.0,-0.0002686567164179184,0.0004432609673109834,3.1265217997404355e-05,-0.4377910447761198,0.053806786449877686,0.0037952380925861057,0.4376467661691541,0.05381301329595092,0.003795677300443944,0.0,0.0,0.0,-0.0004129353233835296,0.0007354775351924019,5.187658550104486e-05
GLU1299,L GLU 429,0.0,0.0,0.0,-0.00014427860696516762,0.00035137201160216484,2.4783870791900348e-05,62.83589054726366,0.7572061096565932,0.0534092009747623,-62.83485572139302,0.7570913468944233,0.053401106233646266,0.0,0.0,0.0,0.0008905472636806124,0.0007841465233913688,5.530943124648637e-05
LYS1300,L LYS 430,0.0,0.0,0.0,-0.00017910447761194486,0.00038343977846762566,2.704575666879319e-05,-62.80577114427857,1.3519226616026532,0.09535727223413187,62.80487562189059,1.3518475838632709,0.09535197665869968,0.0,0.0,0.0,-0.001074626865673662,0.0007658137057528125,5.4016333991717284e-05
ASP1301,L ASP 431,0.0,0.0,0.0,-0.00017412935323381996,0.00037922067662006596,2.6748164169689475e-05,65.97889054726369,1.0073689527291978,0.07105432743596071,-65.97782587064677,1.0073611527484225,0.07105377726773636,0.0,0.0,0.0,0.0008905472636834404,0.0008910613041577225,6.285061843488945e-05
TYR1302,L TYR 432,0.0,0.0,0.0,-0.0003134328358208765,0.0004638886647140033,3.272018359025215e-05,-0.13421393034825874,0.07500228192200276,0.005290253073307524,0.13412935323383077,0.07506728778636944,0.005294838233451138,0.0,0.0,0.0,-0.0003980099502487839,0.0007267429006751585,5.126049188475838e-05
GLU1303,L GLU 433,0.0,0.0,0.0,-0.00012437810945273365,0.0003300124169507791,2.327728114751318e-05,59.46414925373135,0.7257941182606349,0.051193569933109584,-59.46361194029851,0.7257676660827935,0.05119170414034255,0.0,0.0,0.0,0.0004129353233837837,0.0006643980111401866,4.6863022434290274e-05
GLU1304,L GLU 434,0.0,0.0,0.0,-0.00014925373134327984,0.0003563383995914336,2.51341727913887e-05,61.32495522388063,1.4227310584418738,0.10035171146178389,-61.32438805970153,1.4227742812448239,0.10035476016324048,0.0,0.0,0.0,0.00041791044775993727,0.000642195869082228,4.529700407796518e-05
VAL1305,L VAL 435,0.0,0.0,0.0,-0.00016915422885569614,0.0003748880842543621,2.644256666664431e-05,-0.3424179104477612,0.053898693230467885,0.003801720697061803,0.3423482587064676,0.053884971547357115,0.003800752844159365,0.0,0.0,0.0,-0.00023880597014928404,0.0006858096621516943,4.83732838512164e-05
GLY1306,L GLY 436,0.0,0.0,0.0,-3.980099502487124e-05,0.00019549137019289888,1.3788898090375148e-05,-0.28599502487562195,0.041004003871049924,0.0028921994363094055,0.28591044776119406,0.04104253272928306,0.0028949170524332833,0.0,0.0,0.0,-0.00012437810945277952,0.000690700658260845,4.871826811749349e-05
VAL1307,L VAL 437,0.0,0.0,0.0,-8.45771144278616e-05,0.00027825137222108883,1.9626338550278396e-05,0.2558905472636817,0.046643540398370584,0.0032899816728114107,-0.2559751243781094,0.04665096798609137,0.0032905055744549367,0.0,0.0,0.0,-0.00016915422885581323,0.0006159115568529451,4.344305163828686e-05
ASP1308,L ASP 438,0.0,0.0,0.0,-4.975124378109347e-05,0.00021743058092946958,1.5336370701218952e-05,55.95362686567166,0.44618788300410206,0.03147166671261725,-55.95333333333336,0.4461476936044582,0.031468831970932976,0.0,0.0,0.0,0.0002437810945286686,0.000642812253983727,4.534048051676057e-05
SER1309,L SER 439,0.0,0.0,0.0,-2.9850746268656192e-05,0.0001701754365819579,1.2003249811990692e-05,-0.0686069651741294,0.12208748087462612,0.0086113869386138,0.06867661691542283,0.12206828649431929,0.008610033071413946,0.0,0.0,0.0,3.980099502482263e-05,0.0006216716032499418,4.384933398561324e-05
VAL1310,L VAL 440,0.0,0.0,0.0,-7.462686567163579e-05,0.0002627883113680238,1.853565833223198e-05,55.284497512437774,0.6944750988575552,0.04898449663021432,-55.284263681591995,0.6943448718914486,0.04897531112825333,0.0,0.0,0.0,0.00015920398010033337,0.0007014748948070616,4.947822416870323e-05
gtp1311,L gtp 441,0.0,0.0,0.0,-0.004880597014925346,0.0004632479342082439,3.267498994493372e-05,333.2659651741293,3.6778009536303404,0.25941207786437326,-333.3098606965175,3.6757559401817073,0.2592678337373367,0.0,0.0,0.0,-0.04877611940299004,0.021740546681617127,0.0015334599288247836
Mg+1312,L Mg+ 442,0.0,0.0,0.0,-6.965174129351141e-05,0.00025455918020820276,1.7955220173641468e-05,-171.49608457711435,1.9663016621834646,0.13869222568765813,171.48266169154243,1.9609934290486675,0.13831781179069969,0.0,0.0,0.0,-0.013492537313436458,0.009489517339321763,0.0006693389451904756
MET1313,L MET 443,0.0,0.0,0.0,-0.017532338308457695,0.0023794725375992564,0.00016783505224515693,-102.45112935323387,1.830741003000809,0.12913051402391937,102.57382587064679,1.8255999748522782,0.12876789385736218,0.0,0.0,0.0,0.10516417910448103,0.037630276664391164,0.0026542350668774424
ARG1314,L ARG 444,0.0,0.0,0.0,-0.008810945273631866,0.0010192571687799754,7.18928575431403e-05,-93.63980099502488,1.300390511645057,0.09172247462929603,93.67226368159207,1.3002287916245419,0.09171106777854936,0.0,0.0,0.0,0.0236517412935313,0.01107721023183082,0.0007813261672965877
GLU1315,L GLU 445,0.0,0.0,0.0,-0.019512437810945263,0.0025414170308589255,0.0001792577360784719,104.71072636815919,1.8277041819911526,0.12891631318538851,-104.5066019900497,1.8242827939359723,0.12867498707890127,0.0,0.0,0.0,0.18461194029850803,0.06402641445510003,0.004516075073505039
ILE1316,L ILE 446,0.0,0.0,0.0,-0.009412935323383134,0.0010806446577918845,7.622279716745209e-05,0.5767860696517414,0.13206714335219374,0.009315298056243888,-0.5598855721393033,0.13625978203342723,0.00961102398751261,0.0,0.0,0.0,0.007487562189054306,0.007693189760037078,0.0005426357669210414
VAL1317,L VAL 447,0.0,0.0,0.0,-0.014676616915422866,0.001739188493073681,0.0001226728978741243,-0.29286567164179134,0.09828406826792886,0.00693242366615308,0.33497014925373153,0.09797176517050395,0.006910395504094308,0.0,0.0,0.0,0.027427860696517373,0.007654610024511923,0.0005399145621896762
HID1318,L HID 448,0.0,0.0,0.0,-0.009562189054726323,0.0010591290818494678,7.470520545108645e-05,0.16603482587064686,0.19599764893780963,0.013824608239687668,-0.17502487562189054,0.197784732414381,0.013950659389224962,0.0,0.0,0.0,-0.018552238805969914,0.009598844637289982,0.0006770502982220305
ILE1319,L ILE 449,0.0,0.0,0.0,-0.008457711442786115,0.000913934546094872,6.44639725269736e-05,-0.31388557213930357,0.07360944294276625,0.005192009786547381,0.32707462686567146,0.074527162252551,0.005256740715721926,0.0,0.0,0.0,0.004731343283581765,0.0055141123953927375,0.0003889355003441821
GLN1320,L GLN 450,0.0,0.0,0.0,-0.0076666666666666905,0.0008000829144428539,5.64334976025637e-05,0.327661691542289,0.08699765522730572,0.006136341470455796,-0.2787412935323384,0.0888284877454448,0.006265478439459871,0.0,0.0,0.0,0.041253731343283764,0.009689215346831438,0.0006834245565997402
ALA1321,L ALA 451,0.0,0.0,0.0,-0.002388059701492548,0.0004873082900690905,3.437207659717831e-05,-0.31332338308457724,0.037704400161515536,0.002659463335250321,0.3188855721393035,0.038002118830637546,0.0026804627910527673,0.0,0.0,0.0,0.0031741293532338614,0.0016129227397374776,0.00011376679831924687
GLY1322,L GLY 452,0.0,0.0,0.0,-0.0015024875621890631,0.0004999938119960907,3.526684432478708e-05,0.07988059701492539,0.07059579900712601,0.004979443732771111,-0.08357213930348256,0.07132237805795097,0.00503069266757852,0.0,0.0,0.0,-0.005194029850746184,0.0016831515627501459,0.00011872035756113637
GLN1323,L GLN 453,0.0,0.0,0.0,-0.002562189054726383,0.000496117447256413,3.499342663732703e-05,0.19727363184079583,0.1481197570854363,0.010447562128225302,-0.193407960199005,0.14893810773819852,0.01050528413274139,0.0,0.0,0.0,0.001303482587064184,0.0019089831657990595,0.00013464929067442342
CYS1324,L CYS 454,0.0,0.0,0.0,-0.0013283582089551505,0.0004696159021657292,3.312415177300775e-05,0.2502885572139303,0.07638255588933295,0.005387610092461535,-0.24749751243781104,0.07682040335693006,0.005418493471629976,0.0,0.0,0.0,0.001462686567164124,0.001469372474536128,0.00010364154329773577
GLY1325,L GLY 455,0.0,0.0,0.0,-0.0013582089552239144,0.0004794739822152031,3.3819487127375705e-05,0.023686567164179117,0.07401200836180558,0.005220404561888947,-0.018124378109452735,0.07485155759477885,0.005279621798966462,0.0,0.0,0.0,0.004203980099502474,0.0018536461526691304,0.0001307461187138329
ASN1326,L ASN 456,0.0,0.0,0.0,-0.0051194029850745405,0.0005779287444165363,4.076395061528683e-05,0.5058109452736325,0.10895858942074843,0.007685346335806195,-0.49101990049751243,0.11003730530685468,0.007761433087908402,0.0,0.0,0.0,0.009671641791047122,0.004324135871577794,0.0003050010279394296
GLN1327,L GLN 457,0.0,0.0,0.0,-0.003422885572139298,0.0005039877119255893,3.554855230533206e-05,0.1530298507462686,0.3743641629110851,0.026405612104390793,-0.14101990049751248,0.3757034656898089,0.0265000792387188,0.0,0.0,0.0,0.008587064676616947,0.0029997730993452346,0.00021158768041937206
ILE1328,L ILE 458,0.0,0.0,0.0,-0.002472636815920371,0.000499250694698576,3.521442887200001e-05,0.09325373134328362,0.06676959938100539,0.004709564419602713,-0.08259701492537314,0.06733743491062803,0.004749616449737521,0.0,0.0,0.0,0.008184079601990189,0.002481963849631805,0.00017506423200573228
GLY1329,L GLY 459,0.0,0.0,0.0,-0.0024527363184079546,0.00049776113187189,3.510936321106512e-05,0.04408457711442791,0.07760454550815707,0.005473802594487766,-0.031402985074626855,0.0774913366433366,0.005465817456840022,0.0,0.0,0.0,0.010228855721393124,0.0027422188757041453,0.00019342120617026133
ALA1330,L ALA 460,0.0,0.0,0.0,-0.004348258706467589,0.0005969320008744659,4.210433697825054e-05,0.25982587064676604,0.07170069441411242,0.0050573770459011284,-0.24969651741293528,0.0712913749139779,0.005028505874410596,0.0,0.0,0.0,0.005781094527363281,0.002782647151574857,0.00019627279688447417
LYS1331,L LYS 461,0.0,0.0,0.0,-0.0033781094527362953,0.0005050180115601818,3.562122403836011e-05,-77.83851741293537,0.9596228689868935,0.06768657835175554,77.86508955223886,0.9590754523589082,0.06764796655989579,0.0,0.0,0.0,0.023194029850744174,0.004494016384346278,0.00031698347542953565
PHE1332,L PHE 462,0.0,0.0,0.0,-0.005184079601990044,0.0005562358152984133,3.9233849370426886e-05,0.004532338308457762,0.08260202615782548,0.005826297701145946,0.0032288557213930222,0.08346755775268669,0.005887347592728191,0.0,0.0,0.0,0.002577114427860983,0.003652202175153969,0.0002576064792474088
TRP1333,L TRP 463,0.0,0.0,0.0,-0.02124875621890553,0.0018441276828680812,0.00013007473761944766,0.3260696517412937,0.11159033609069323,0.007870975433375798,-0.3936069651741292,0.1091679055092549,0.007700110354341866,0.0,0.0,0.0,-0.08878606965174128,0.016368547833702434,0.0011545483452473767
GLU1334,L GLU 464,0.0,0.0,0.0,-0.005646766169154198,0.0006384075259610767,4.502979495677797e-05,80.24487562189056,1.0625799867841768,0.07494861351773063,-80.2497462686567,1.0601247604718864,0.07477543520619917,0.0,0.0,0.0,-0.010517412935325808,0.004368697481542439,0.0003081441615618459
VAL1335,L VAL 465,0.0,0.0,0.0,-0.0027711442786069744,0.0004317765960944816,3.0455172908559136e-05,0.18678606965174122,0.07883056333931136,0.0055602792247046815,-0.17947263681592038,0.07872573777723262,0.005552885399640465,0.0,0.0,0.0,0.004542288557213986,0.0030090167542210114,0.00021223967756348598
ILE1336,L ILE 466,0.0,0.0,0.0,-0.005800995024875635,0.0006231032951230526,4.395031774420914e-05,0.19850746268656713,0.09448120292154569,0.006664190226175884,-0.17976616915422872,0.09435014731445843,0.006654946276386615,0.0,0.0,0.0,0.012940298507462717,0.004286553998787816,0.00030235020701861287
SER1337,L SER 467,0.0,0.0,0.0,-0.006975124378109445,0.0007084269656249389,4.9968585435956054e-05,0.8042985074626858,0.09622832739270988,0.006787422884785377,-0.808129353233831,0.09675333145860142,0.00682445381640383,0.0,0.0,0.0,-0.010805970149253897,0.005712617106726612,0.0004029369431308446
ASP1338,L ASP 468,0.0,0.0,0.0,-0.003308457711442806,0.0005128964763725442,3.617692809986972e-05,81.51598009950249,1.0671986249439134,0.07527438713545138,-81.52245273631843,1.064715354014325,0.07509923070913396,0.0,0.0,0.0,-0.00978109452736266,0.005170894511184498,0.0003647267773531275
GLU1339,L GLU 469,0.0,0.0,0.0,-0.003149253731343293,0.0003700368951599523,2.6100390170700013e-05,82.16479601990048,1.1667661833262273,0.0822973412141224,-82.16002487562186,1.1634562955369314,0.08206387973000602,0.0,0.0,0.0,0.0016218905472633659,0.004052677808663361,0.0002858538524828133
HID1340,L HID 470,0.0,0.0,0.0,-0.007940298507462753,0.0006200769575473955,4.373685635009936e-05,-0.01765174129353238,0.1413777203465977,0.009972015522655564,0.02303980099502488,0.14226455073552333,0.01003456771533945,0.0,0.0,0.0,-0.0025522388059701045,0.004258851766712875,0.0003003962422242572
GLY1341,L GLY 471,0.0,0.0,0.0,-0.0030945273631840763,0.00045276365343100176,3.193548579676789e-05,0.5083333333333339,0.1457156412087198,0.0102779888688595,-0.501407960199005,0.146392618470349,0.010325739163212113,0.0,0.0,0.0,0.003830845771144378,0.0024005065346670907,0.00016931867600673486
ILE1342,L ILE 472,0.0,0.0,0.0,-0.019492537313432805,0.002165122456948592,0.0001527159632805686,-0.6823731343283584,0.08601616806614135,0.0060671127038409165,0.7103681592039802,0.08593323673188413,0.006061263178537353,0.0,0.0,0.0,0.008502487562189185,0.004609231897795436,0.0003251101511585618
ASP1343,L ASP 473,0.0,0.0,0.0,-0.017004975124378114,0.002675664259251635,0.00018872680547726844,88.91917412935328,1.841490115447033,0.12988869795775088,-88.95925373134327,1.8350641834855665,0.12943544766406828,0.0,0.0,0.0,-0.05708457711442765,0.034196066384370664,0.0024120045503825435
PRO1344,L PRO 474,0.0,0.0,0.0,-0.029875621890547297,0.009649553529553623,0.000680627027706351,0.21045771144278608,0.12650227399578942,0.008922782435907323,-0.18340298507462685,0.12471241262094201,0.008796535348532997,0.0,0.0,0.0,-0.0028208955223881487,0.024682818992710003,0.0017409918163539342
THR1345,L THR 475,0.0,0.0,0.0,-0.08504975124378106,0.028839019870694368,0.002034147623145327,0.30442786069651734,0.20982462712740488,0.014799888084348014,-0.1706119402985075,0.22216122659838264,0.01567004471949378,-0.0008742089552238813,0.002864543579164875,0.00020204932549998421,0.04789196019900486,0.041594606920662185,0.002933857363485078
GLY1346,L GLY 476,0.0,0.0,0.0,-0.0545373134328358,0.01205046811692745,0.0008499744855318595,0.6873283582089553,0.12597177146393626,0.008885363672402872,-0.6404477611940298,0.13107089915172002,0.009245028408331017,-0.00029957014925373126,0.0014970172761458304,0.0001055914572594042,-0.007956286567164121,0.0202467870701145,0.0014280982495127816
[truncated: 117,407 more chars]
