# Supplementary material for: Detailed Per-residue Energetic Analysis Explains the Driving Force for Microtubule Disassembly
Source: PLoS Comput Biol. 2015 Jun 1;11(6):e1004313. doi: 10.1371/journal.pcbi.1004313 (PMC4452272; doi:10.1371/journal.pcbi.1004313)
Supplement: S1 Dataset — 13 text files with energy contribution per residue in the 13 lateral GDP subsystems, plus one text file with the overall residual contributions, per MT ring. (ZIP) [file pcbi.1004313.s001.zip › LatGDP/R1_L2.txt]

| Run on Tue Jan 20 08:58:25 2015
| GB non-polar solvation energies calculated with gbsa=2
idecomp = 2: Per-residue decomp adding 1-4 interactions to EEL and VDW.
Energy Decomposition Analysis (All units kcal/mol): Generalized Born solvent
DELTAS:
Total Energy Decomposition:
Residue,Location,Internal,,,van der Waals,,,Electrostatic,,,Polar Solvation,,,Non-Polar Solv.,,,TOTAL,,
,,Avg.,Std. Dev.,Std. Err. of Mean,Avg.,Std. Dev.,Std. Err. of Mean,Avg.,Std. Dev.,Std. Err. of Mean,Avg.,Std. Dev.,Std. Err. of Mean,Avg.,Std. Dev.,Std. Err. of Mean
MET   1,R MET   1,0.0,0.0,0.0,-0.0002736318407960174,0.0004458222252183015,3.144587520100536e-05,-75.36112437810948,0.672905691090728,0.047463107909714516,75.35646766169155,0.6725569388664252,0.04743850882447123,0.0,0.0,0.0,-0.004930348258706819,0.0008256608257086963,5.823762435998191e-05
ARG   2,R ARG   2,0.0,0.0,0.0,-0.0004776119402985173,0.000499498523303935,3.5231909354027444e-05,-79.55267164179104,1.0250946087348505,0.0723045988111412,79.54527860696513,1.0242585679042908,0.07224562903768979,0.0,0.0,0.0,-0.007870646766169689,0.0012270516698960243,8.654955157931327e-05
GLU   3,R GLU   3,0.0,0.0,0.0,-0.0003482587064676482,0.0004764184923332794,3.3603969488124183e-05,77.51316915422886,0.6449482228747311,0.04549114014604857,-77.50750248756216,0.6444327454656145,0.045454781172989116,0.0,0.0,0.0,0.0053184079601990885,0.0008967101023698072,6.324905394026583e-05
CYS   4,R CYS   4,0.0,0.0,0.0,-0.0003781094527363563,0.00048491514153283253,3.420327691436351e-05,0.21518407960199,0.18817857229218218,0.0132730930964821,-0.21491542288557203,0.18794639812485048,0.013256716793377796,0.0,0.0,0.0,-0.00010945273631828543,0.0007517542992047316,5.3024659914691034e-05
ILE   5,R ILE   5,0.0,0.0,0.0,-0.00034825870646765645,0.0004764184923332909,3.360396948812499e-05,0.2109950248756219,0.08069193906441029,0.005691570545421095,-0.21073631840796034,0.08061612942063293,0.005686223345433279,0.0,0.0,0.0,-8.955223880621216e-05,0.0007343324030142415,5.179581410490046e-05
SER   6,R SER   6,0.0,0.0,0.0,-0.0004129353233830612,0.0004923613937805887,3.4728495052116715e-05,-0.3146019900497513,0.18709287021581542,0.013196513576512713,0.3145323383084577,0.18696060776198617,0.013187184502317597,0.0,0.0,0.0,-0.0004825870646766093,0.000773275821522371,5.454267105602603e-05
ILE   7,R ILE   7,0.0,0.0,0.0,-0.0005273631840795771,0.0004992506946985664,3.5214428871999334e-05,0.5704776119402983,0.08656852889643238,0.006106073232842696,-0.5697810945273633,0.08651432366837944,0.00610224989084632,0.0,0.0,0.0,0.00016915422885596348,0.0007987825195426381,5.634177481838849e-05
HID   8,R HID   8,0.0,0.0,0.0,-0.000786069651741291,0.0004100782295521337,2.8924688137365337e-05,-1.4462238805970142,0.1641823844086709,0.011580532504386709,1.444557213930349,0.16403493730578445,0.011570132387627509,0.0,0.0,0.0,-0.002452736318408099,0.0007391032452159109,5.213232336799052e-05
VAL   9,R VAL   9,0.0,0.0,0.0,-0.00044776119402985227,0.000497263619371872,3.5074271384992864e-05,0.7375621890547263,0.09942204808270176,0.007012690573481644,-0.7364378109452734,0.0993241207280113,0.00700578331045129,0.0,0.0,0.0,0.0006766169154228553,0.0007853766073895329,5.539619468201066e-05
GLY  10,R GLY  10,0.0,0.0,0.0,-0.0003731343283582275,0.0004836373655528493,3.411314954581045e-05,0.05227363184079599,0.09498813621257184,0.00669994654361169,-0.052044776119402995,0.09494503770157688,0.006696906609033658,0.0,0.0,0.0,-0.00014427860696527534,0.0007491817108092652,5.284320352007594e-05
GLN  11,R GLN  11,0.0,0.0,0.0,-0.0012736318407960277,0.00044582222521827097,3.1445875201003204e-05,-0.1330746268656718,0.7812193616061014,0.05510296517327166,0.13529353233830843,0.7795469333538889,0.054985001179718045,0.0,0.0,0.0,0.0009452736318401484,0.0018905341712042217,0.00013334799892897664
ALA  12,R ALA  12,0.0,0.0,0.0,-0.000820895522388082,0.0003834397784676239,2.704575666879307e-05,0.21975124378109437,0.15734962120854606,0.011098586547645908,-0.21920398009950245,0.1570546794032807,0.011077782956718173,0.0,0.0,0.0,-0.0002736318407960178,0.0008163449932724419,5.758053620328338e-05
GLY  13,R GLY  13,0.0,0.0,0.0,-0.0005223880597014725,0.0004994985233039054,3.523190935402536e-05,0.32383582089552226,0.14171405555813482,0.009995738779347221,-0.32343781094527374,0.14143232252181379,0.009975866863146065,0.0,0.0,0.0,-0.00012437810945271433,0.0008038791129128605,5.670126079733852e-05
VAL  14,R VAL  14,0.0,0.0,0.0,-0.00084079601990048,0.0003658661952407912,2.5806211680395804e-05,-0.06453233830845759,0.10422096789160828,0.007351180278288564,0.06527860696517415,0.10414428371684777,0.007345771393641258,0.0,0.0,0.0,-9.452736318394105e-05,0.0008262002579078961,5.827567297365777e-05
GLN  15,R GLN  15,0.0,0.0,0.0,-0.0017213930348258777,0.0004483136448185445,3.1621606390234915e-05,-0.8172338308457711,0.5282191144641816,0.03725770366000215,0.817855721393035,0.5273303307141994,0.03719501368785253,0.0,0.0,0.0,-0.0010995024875618182,0.0012578310919841994,8.872056462216882e-05
ILE  16,R ILE  16,0.0,0.0,0.0,-0.001975124378109445,0.0002326103428370886,1.6407068552350595e-05,-0.006621890547263653,0.13855457217664355,0.009772886004195925,0.006781094527363195,0.13841973028486707,0.009763374990476062,0.0,0.0,0.0,-0.0018159203980097657,0.0009362491449000245,6.603792297065938e-05
GLY  17,R GLY  17,0.0,0.0,0.0,-0.0005273631840796035,0.0004992506946985919,3.521442887200113e-05,0.029616915422885578,0.1425310562734512,0.010053365566617395,-0.02976119402985074,0.14244905761880186,0.010047581827461075,0.0,0.0,0.0,-0.0006716417910448203,0.0008174963544853772,5.766174696166473e-05
ASN  18,R ASN  18,0.0,0.0,0.0,-0.001199004975124328,0.0003992517939849007,2.8161050251093e-05,-1.5390845771144275,0.3133997777717908,0.02210551592623916,1.537606965174129,0.31305048589269996,0.022080878776681988,0.0,0.0,0.0,-0.0026766169154226215,0.0008809201981644502,6.213531996965826e-05
ALA  19,R ALA  19,0.0,0.0,0.0,-0.0013084577114427392,0.00046185663543384824,3.2576855295846775e-05,-0.24152736318407972,0.22392722809009144,0.015794608860471435,0.24305970149253742,0.2237331308694961,0.015780918298111707,0.0,0.0,0.0,0.00022388059701496424,0.0008193109990145903,5.778974211796696e-05
CYS  20,R CYS  20,0.0,0.0,0.0,-0.0012935323383084633,0.00045538017598007006,3.212004106764594e-05,-0.25960696517412907,0.3590743485856143,0.025327151754214513,0.26067661691542277,0.35920753006059947,0.025336545651163948,0.0,0.0,0.0,-0.00022388059701488968,0.0010672076670676359,7.527502491768395e-05
TRP  21,R TRP  21,0.0,0.0,0.0,-0.0014477611940297863,0.0004972636193719033,3.507427138499507e-05,-0.46866169154228904,0.12242546712234047,0.008635226650418382,0.46739303482587047,0.12225550176855275,0.008623238218704178,0.0,0.0,0.0,-0.002716417910447838,0.0008429863430718659,5.9459672131441285e-05
GLU  22,R GLU  22,0.0,0.0,0.0,-0.0019303482587064848,0.00033845475326749506,2.387275763837312e-05,104.6390646766169,1.8670857252071709,0.13169407307070494,-104.60573134328362,1.8635028983577615,0.13144135994964382,0.0,0.0,0.0,0.03140298507462523,0.003781572370957097,0.0002667315492906593
LEU  23,R LEU  23,0.0,0.0,0.0,-0.0028855721393035287,0.00036219452185476484,2.5547231807825964e-05,-0.582119402985074,0.10485026362736859,0.007395567377118268,0.5825273631840799,0.10462137609414675,0.007379422895309996,0.0,0.0,0.0,-0.002477611940298482,0.0010370002032540286,7.314435470097043e-05
TYR  24,R TYR  24,0.0,0.0,0.0,-0.0016218905472636664,0.00048491514153282847,3.420327691436322e-05,-0.06952736318407948,0.16212552871834052,0.011435453090023875,0.06929353233830844,0.16209771762018074,0.011433491446407954,0.0,0.0,0.0,-0.0018557213930345564,0.0008662147321417868,6.109807637083394e-05
CYS  25,R CYS  25,0.0,0.0,0.0,-0.0009651741293532513,0.00023132990920521736,1.6316753727486767e-05,-1.0392437810945268,0.09458900503896563,0.006671794001266126,1.0384875621890548,0.09451558135531458,0.006666615093929781,0.0,0.0,0.0,-0.0017213930348260566,0.0007674925573730644,5.413475105471947e-05
LEU  26,R LEU  26,0.0,0.0,0.0,-0.0025323383084577293,0.0004989531378858123,3.519344083266483e-05,-0.7183830845771145,0.12736720725921946,0.008983790124444387,0.7205422885572137,0.12714397939053443,0.008968044844592944,0.0,0.0,0.0,-0.000373134328358581,0.0009331243334930694,6.581751576803131e-05
GLU  27,R GLU  27,0.0,0.0,0.0,-0.0024875621890546942,0.0005097014318354742,3.595156703420019e-05,100.14271144278611,1.272493543097291,0.08975477418320485,-100.1201144278607,1.2697515335916725,0.08956136774486179,0.0,0.0,0.0,0.020109452736318558,0.0042820881360593295,0.0003020352093489565
HIP  28,R HIP  28,0.0,0.0,0.0,-0.0011990049751244096,0.0003992517939849029,2.8161050251093153e-05,-88.00332338308456,0.8431255106837177,0.0594694882579302,87.98952736318407,0.8418778468128273,0.05938148483379043,0.0,0.0,0.0,-0.014995024875620384,0.0016037813291138398,0.00011312201292863226
GLY  29,R GLY  29,0.0,0.0,0.0,-0.0005721393034825798,0.0004947685528537976,3.489828296201293e-05,-0.6571044776119405,0.15493055427067173,0.010927958721736094,0.6568855721393035,0.15479757875642522,0.010918579352137062,0.0,0.0,0.0,-0.0007910447761193965,0.000795584458015437,5.611620095064275e-05
ILE  30,R ILE  30,0.0,0.0,0.0,-0.0009800995024875614,0.00024352712936359782,1.7177079303924344e-05,0.9322388059701482,0.10008375938237189,0.007059364089900286,-0.9312338308457712,0.09996710926637371,0.007051136225109415,0.0,0.0,0.0,2.4875621890471613e-05,0.0006649565948898618,4.69024218941826e-05
GLN  31,R GLN  31,0.0,0.0,0.0,-0.0009402985074626874,0.00025707483945798553,1.813266109592431e-05,-0.1809601990049746,0.14873803612729808,0.01049117216938075,0.18076616915422872,0.1486497102853271,0.010484942144840626,0.0,0.0,0.0,-0.0011343283582078317,0.0006123648569708941,4.3192886717029774e-05
PRO  32,R PRO  32,0.0,0.0,0.0,-0.0009154228855721705,0.0002782513722210946,1.9626338550278802e-05,-0.5263184079601989,0.09139051906286494,0.006446190195203343,0.5254825870646765,0.091308677421216,0.006440417530890168,0.0,0.0,0.0,-0.0017512437810947498,0.0006895170602614731,4.863478355151389e-05
ASP  33,R ASP  33,0.0,0.0,0.0,-0.0004626865671641878,0.0004986057638355334,3.516893895632211e-05,86.37332835820888,1.071759738454553,0.07559610327726769,-86.36102985074626,1.0704907318930859,0.07550659445580503,0.0,0.0,0.0,0.011835820895521989,0.0015121104647067567,0.00010665604869748185
GLY  34,R GLY  34,0.0,0.0,0.0,-0.00026368159203979516,0.0004406286532434636,3.107954887869556e-05,-0.5530895522388055,0.07698576427363067,0.00543015713139289,0.5525920398009948,0.07687240016276779,0.0054221610435336055,0.0,0.0,0.0,-0.0007611940298507602,0.0007614378694411866,5.370768629590527e-05
GLN  35,R GLN  35,0.0,0.0,0.0,-0.0004776119402985068,0.0004994985233039245,3.5231909354026706e-05,1.23589552238806,0.22845031472588748,0.01611364279334217,-1.235094527363184,0.2282401982112318,0.01609882231709898,0.0,0.0,0.0,0.000323383084576891,0.0007661368475448757,5.403912665635054e-05
MET  36,R MET  36,0.0,0.0,0.0,-0.0003930348258706786,0.0004884244583592386,3.445080503817994e-05,-0.3946815920398011,0.15700194285153574,0.011074063207161292,0.39441791044776103,0.15689057084957184,0.01106620763182983,0.0,0.0,0.0,-0.0006567164179103931,0.0007768844296890297,5.479720265099646e-05
PRO  37,R PRO  37,0.0,0.0,0.0,-0.00043283582089551336,0.0004954684379909697,3.494764905332382e-05,-0.5151940298507462,0.1300575730308151,0.00917355389464949,0.5148905472636818,0.1299256502283614,0.00916424877761524,0.0,0.0,0.0,-0.000736318407960277,0.0008256608257111079,5.823762436015201e-05
SER  38,R SER  38,0.0,0.0,0.0,-0.00024378109452736948,0.00042936216936103445,3.028487237743426e-05,-0.33080597014925356,0.27734233953309545,0.019562220328163567,0.33060199004975127,0.27720072077472996,0.019552231311129924,0.0,0.0,0.0,-0.0004477611940299743,0.0007251745116348252,5.11498662514024e-05
ASP  39,R ASP  39,0.0,0.0,0.0,-0.00024378109452736672,0.0004293621693610295,3.0284872377433913e-05,76.90620895522389,0.9056098608216491,0.06387679450088656,-76.89974626865671,0.904918737067948,0.06382804638991767,0.0,0.0,0.0,0.006218905472637382,0.0010033976092286465,7.077421046324248e-05
LYS  40,R LYS  40,0.0,0.0,0.0,-0.00023880597014925214,0.0004263539360324062,3.0072687958451494e-05,-74.3120497512438,2.1806793084439495,0.15381325898044998,74.30616417910448,2.1794253288628225,0.15372481008045755,0.0,0.0,0.0,-0.006124378109453522,0.001554788058478429,0.00010966629406370618
THR  41,R THR  41,0.0,0.0,0.0,-0.00010447761194030192,0.0003058791273420875,2.157505014533953e-05,-0.23415422885572143,0.21098739934205035,0.014881903712732252,0.23399004975124382,0.21092744714876283,0.014877675011062606,0.0,0.0,0.0,-0.00026865671641783227,0.0006367381793344079,4.491204832433105e-05
ILE  42,R ILE  42,0.0,0.0,0.0,-0.00016915422885571988,0.0003748880842544146,2.6442566666648015e-05,-0.3487462686567163,0.2638673537907348,0.018611768116450447,0.3484726368159202,0.2638081062305475,0.018607589115767605,0.0,0.0,0.0,-0.0004427860696516815,0.0006676312914311716,4.709108044209911e-05
GLY  43,R GLY  43,0.0,0.0,0.0,-8.955223880596801e-05,0.00028553920104042597,2.0140382360963136e-05,0.05570149253731337,0.35717740961330524,0.02519335199544756,-0.055621890547263735,0.35703173252284814,0.025183076725739065,0.0,0.0,0.0,-9.950248756275806e-06,0.0006540349295466546,4.6132067017412e-05
GLY  44,R GLY  44,0.0,0.0,0.0,-0.00017412935323382877,0.00037922067662008515,2.674816416969083e-05,0.20658208955223883,0.34302967464807793,0.024195447712242312,-0.20655721393034834,0.34280142049114254,0.024179347905352724,0.0,0.0,0.0,-0.0001492537313432141,0.0007711282296517727,5.439119160496802e-05
GLY  45,R GLY  45,0.0,0.0,0.0,-0.00015422885572139429,0.0003611679883160533,2.5474825714719764e-05,-0.491134328358209,0.2126598359740018,0.014999868297347079,0.4906915422885573,0.212468187558719,0.01498635046039648,0.0,0.0,0.0,-0.000597014925373179,0.0006704799237378157,4.7292007472967565e-05
ASP  46,R ASP  46,0.0,0.0,0.0,-0.0005472636815920424,0.0004977611318718734,3.510936321106395e-05,85.07060199004971,1.0561701396954646,0.07449649776349593,-85.05818407960199,1.0549204921313857,0.07440835442042679,0.0,0.0,0.0,0.0118706467661697,0.001615590731757767,0.00011395498396671257
ASP  47,R ASP  47,0.0,0.0,0.0,-0.00044776119402986013,0.0004972636193718814,3.507427138499353e-05,80.44367661691545,0.9013049632127442,0.06357315043537043,-80.43478109452738,0.9004803979546288,0.06351499008639033,0.0,0.0,0.0,0.008447761194031018,0.0012046788811343233,8.497149673255363e-05
SER  48,R SER  48,0.0,0.0,0.0,-0.0005721393034825821,0.0004947685528537991,3.4898282962013037e-05,0.3313184079601991,0.3151123437182913,0.022226311014462447,-0.331089552238806,0.3149425311871129,0.022214333362023993,0.0,0.0,0.0,-0.0003432835820895437,0.0007958644126749245,5.613594742981362e-05
PHE  49,R PHE  49,0.0,0.0,0.0,-0.001238805970149189,0.00042635393603240683,3.007268795845154e-05,0.038970149253731365,0.09680266178075074,0.0068279333090495225,-0.039681592039801,0.09670881621539901,0.006821313953240661,0.0,0.0,0.0,-0.0019502487562188763,0.0007313263611941942,5.1583784263014655e-05
ASN  50,R ASN  50,0.0,0.0,0.0,-0.000388059701492541,0.0004873082900690941,3.437207659717856e-05,0.32008457711442856,0.4240208830525,0.02990812708935723,-0.31996517412935316,0.42381171753679386,0.029893373691408015,0.0,0.0,0.0,-0.00026865671641742575,0.0007580169773008814,5.346639516855633e-05
THR  51,R THR  51,0.0,0.0,0.0,-0.000447761194029839,0.0004972636193718573,3.507427138499183e-05,0.009805970149253483,0.3448304034283177,0.024322461327291565,-0.00973134328358211,0.3447225829081297,0.024314856254170143,0.0,0.0,0.0,-0.0003731343283585037,0.0007759280284527725,5.472974330909688e-05
PHE  52,R PHE  52,0.0,0.0,0.0,-0.0008557213930348245,0.00035137201160217763,2.4783870791901253e-05,0.04407462686567166,0.12265986381871179,0.008651759718634106,-0.04443781094527359,0.12256105134442512,0.008644790024081082,0.0,0.0,0.0,-0.0012189054726368916,0.0006705168393566118,4.729461129995502e-05
PHE  53,R PHE  53,0.0,0.0,0.0,-0.0007462686567164373,0.0004351456637944352,3.0692808621728445e-05,-0.40392039800995033,0.0656006585320724,0.004627113689303422,0.40334825870646784,0.06554735563164323,0.004623353992590395,0.0,0.0,0.0,-0.001318407960198831,0.0006677425046180973,4.7098924815481474e-05
SER  54,R SER  54,0.0,0.0,0.0,-0.00019402985074626718,0.00039545197908930367,2.7893031973324642e-05,0.5716169154228855,0.237132680102459,0.016726049628706892,-0.5713184079601992,0.23702523767098668,0.016718471223907273,0.0,0.0,0.0,0.00010447761194038145,0.000775257845565388,5.4682472252952865e-05
GLU  55,R GLU  55,0.0,0.0,0.0,-0.0002885572139303579,0.00045309154507573555,3.1958613490176853e-05,77.47532338308463,0.7539378610975835,0.053178676495498935,-77.46932835820891,0.7534341619976439,0.053143148300313504,0.0,0.0,0.0,0.005706467661687823,0.0008454784392572894,5.963545104330992e-05
THR  56,R THR  56,0.0,0.0,0.0,-0.00018905472636816104,0.0003915520869642028,2.7617954792048505e-05,-0.14905970149253714,0.14778499381172236,0.010423949747478845,0.14902487562189062,0.14768119616122896,0.01041662842570765,0.0,0.0,0.0,-0.0002238805970147527,0.0007361503102460094,5.192403939449697e-05
GLY  57,R GLY  57,0.0,0.0,0.0,-9.950248756218676e-05,0.000299335501621711,2.1113498373970818e-05,-0.1884676616915423,0.08046141932013089,0.005675310936321463,0.18838805970149253,0.0804978208457339,0.005677878501970928,0.0,0.0,0.0,-0.00017910447761199127,0.0006599873314250816,4.65519170742897e-05
ALA  58,R ALA  58,0.0,0.0,0.0,-0.00013432835820895644,0.000341004765934208,2.405262166385811e-05,0.05605472636815924,0.1335567853591587,0.00942036930212504,-0.05599004975124379,0.1334680907343629,0.009414113265650047,0.0,0.0,0.0,-6.965174129345838e-05,0.0007018981925790706,4.950808129147216e-05
GLY  59,R GLY  59,0.0,0.0,0.0,-0.0001492537313432909,0.00035633839959145995,2.513417279139056e-05,0.40362686567164197,0.07465366185582722,0.0052656633097798,-0.40339303482587047,0.0745836853516947,0.005260727547739501,0.0,0.0,0.0,8.457711442786374e-05,0.0007315294040085122,5.159810579890573e-05
LYS  60,R LYS  60,0.0,0.0,0.0,-0.00042288557213931326,0.0004940175756141962,3.484531311165669e-05,-83.3525472636816,0.9118763330473886,0.06431879737201905,83.34309950248758,0.9109880208754316,0.06425614066241869,0.0,0.0,0.0,-0.009870646766172662,0.0011858133550584665,8.364082512170647e-05
HIE  61,R HIE  61,0.0,0.0,0.0,-0.0005522388059701724,0.0004972636193718912,3.507427138499422e-05,1.3228905472636814,0.12872678445072624,0.009079687305589453,-1.3219900497512436,0.1285883164400013,0.009069920525159304,0.0,0.0,0.0,0.0003482587064675305,0.0007249014019323035,5.113060257827019e-05
VAL  62,R VAL  62,0.0,0.0,0.0,-0.00032835820895521533,0.00046961590216572726,3.312415177300761e-05,-0.3708009950248755,0.0812952985796191,0.005734128244305007,0.3705970149253729,0.08125264199941751,0.005731119481121735,0.0,0.0,0.0,-0.0005323383084576003,0.0007194518401004618,5.07462201236262e-05
PRO  63,R PRO  63,0.0,0.0,0.0,-0.0004278606965174343,0.0004947685528538277,3.4898282962015056e-05,-0.7730049751243779,0.0984779439665844,0.0069460986035599,0.7723631840796019,0.09842492119504222,0.006942358665615106,0.0,0.0,0.0,-0.001069651741293567,0.0007695216438201037,5.4277871777681195e-05
ARG  64,R ARG  64,0.0,0.0,0.0,-0.00040298507462685886,0.0004904978126911852,3.4597048176995936e-05,-79.89968656716414,0.6113657952483731,0.04312241833643454,79.89282587064672,0.6107705063956452,0.04308042989819043,0.0,0.0,0.0,-0.007263681592041962,0.0010342995217054178,7.295386331195616e-05
ALA  65,R ALA  65,0.0,0.0,0.0,-0.00032835820895523853,0.00046961590216576044,3.3124151773009955e-05,-0.5810447761194032,0.12749255362149428,0.008992631375153824,0.5806865671641792,0.1273743113531652,0.008984291208596316,0.0,0.0,0.0,-0.0006865671641791783,0.0007572328891919928,5.341108985755118e-05
VAL  66,R VAL  66,0.0,0.0,0.0,-0.0003333333333333386,0.00047140452079103907,3.3250311203588285e-05,0.46100497512437816,0.10198597589242649,0.007193536097478371,-0.4605771144278609,0.10197280524036172,0.007192607111309183,0.0,0.0,0.0,9.452736318418878e-05,0.0007234658845220734,5.102934898709074e-05
PHE  67,R PHE  67,0.0,0.0,0.0,-0.000815920398009962,0.0003875490964010074,2.7335605607641182e-05,-0.8553830845771141,0.0880579157701865,0.006211126483014677,0.8544975124378104,0.08803256545663762,0.006209338409762443,0.0,0.0,0.0,-0.0017014925373133912,0.0006914170042925568,4.876879527078406e-05
VAL  68,R VAL  68,0.0,0.0,0.0,-0.0004776119402985106,0.0004994985233039284,3.523190935402698e-05,0.5248457711442789,0.11061645939498242,0.00780228346760515,-0.5243333333333338,0.1105626646713833,0.007798489080360454,0.0,0.0,0.0,3.482587064683276e-05,0.0007686526912256688,5.421658058739383e-05
ASP  69,R ASP  69,0.0,0.0,0.0,-0.0004228855721392967,0.0004940175756141769,3.4845313111655326e-05,96.02514925373136,0.762322001147599,0.05377004813820122,-96.00531840796022,0.7613214540047953,0.05369947498413759,0.0,0.0,0.0,0.01940796019900715,0.0013168393935746247,9.288268930477568e-05
LEU  70,R LEU  70,0.0,0.0,0.0,-0.000368159203980133,0.000482304887498438,3.401916379041977e-05,-0.47438805970149256,0.12776672873583925,0.0090119701966419,0.47390049751243807,0.1276761686048057,0.00900558257750229,0.0,0.0,0.0,-0.0008557213930349658,0.0007880194974417643,5.5582609773164434e-05
GLU  71,R GLU  71,0.0,0.0,0.0,-0.0006766169154228861,0.0004677675332753486,3.299377788367581e-05,100.53469651741293,0.8406621368289972,0.05929573526306542,-100.50862686567169,0.8394302290961859,0.05920884319121735,0.0,0.0,0.0,0.025393034825869458,0.001554883574140852,0.00010967303121907976
PRO  72,R PRO  72,0.0,0.0,0.0,-0.00043781094527361677,0.0004961174472564165,3.4993426637327275e-05,0.18299502487562194,0.10904481243748686,0.0076914280384904506,-0.18289054726368156,0.10891608874843849,0.0076823485695177085,0.0,0.0,0.0,-0.0003333333333330337,0.0008124242533897142,5.730398853456299e-05
THR  73,R THR  73,0.0,0.0,0.0,-0.000776119402985093,0.0004168429863811711,2.940183729453644e-05,-0.3725373134328359,0.3301984023676002,0.023290399547350016,0.37244278606965175,0.32970274258467985,0.02325543840186599,0.0,0.0,0.0,-0.0008706467661688871,0.0008482842382468657,5.983335684493774e-05
VAL  74,R VAL  74,0.0,0.0,0.0,-0.00088557213930348,0.0003183302143889814,2.2453282111459573e-05,0.19126865671641785,0.1549476479160398,0.010929164414518034,-0.19065671641791046,0.1547652903325085,0.010916301902311796,0.0,0.0,0.0,-0.0002736318407963075,0.0007660399193196334,5.403228986647777e-05
ILE  75,R ILE  75,0.0,0.0,0.0,-0.0006019900497512659,0.000489487517462657,3.452578744597941e-05,0.20178109452736315,0.128913298955376,0.009092843024404329,-0.20155721393034828,0.12881116558088979,0.009085639091611659,0.0,0.0,0.0,-0.00037810945273651094,0.0007506669723936311,5.294796579476951e-05
ASP  76,R ASP  76,0.0,0.0,0.0,-0.0007114427860696607,0.0004530915450757255,3.195861349017615e-05,93.74554726368159,1.5586346969112619,0.10993761501914537,-93.72745771144284,1.556482508875394,0.10978581137958508,0.0,0.0,0.0,0.017378109452733607,0.0022716768759669216,0.00016023173251106249
GLU  77,R GLU  77,0.0,0.0,0.0,-0.0013432835820895224,0.00047480518568914984,3.349017561127695e-05,105.81379601990054,1.833887273123123,0.12935243480762745,-105.77818905472641,1.8301873035930354,0.12909145907894168,0.0,0.0,0.0,0.03426368159203825,0.003818666431040652,0.0002693479625560924
VAL  78,R VAL  78,0.0,0.0,0.0,-0.0007462686567164296,0.00043514566379443083,3.069280862172813e-05,0.18943283582089557,0.15847176472590055,0.011177736448678921,-0.18917910447761185,0.15826134868864958,0.01116289484574079,0.0,0.0,0.0,-0.000492537313432719,0.0007270153186027523,5.127970676384933e-05
ARG  79,R ARG  79,0.0,0.0,0.0,-0.0008109452736318542,0.00039155208696420497,2.7617954792048657e-05,-90.08138308457711,1.893246738134027,0.13353932864814275,90.06691542288563,1.891297408753857,0.13340183355492602,0.0,0.0,0.0,-0.015278606965173554,0.0021972370822891346,0.00015498115429945792
THR  80,R THR  80,0.0,0.0,0.0,-0.0008706467661691517,0.0003904125635186733,2.7537579005401273e-05,-0.1577661691542288,0.2952023002272407,0.02082196482566579,0.1577661691542288,0.29469365162522626,0.02078608751952144,0.0,0.0,0.0,-0.0008706467661690451,0.0008482842382468137,5.983335684493407e-05
GLY  81,R GLY  81,0.0,0.0,0.0,-0.0005472636815920428,0.000497761131871874,3.510936321106399e-05,-0.9083781094527368,0.17707256380968933,0.012489735657200626,0.9073980099502488,0.1767633851350375,0.012467927874932363,0.0,0.0,0.0,-0.001527363184079763,0.0008583783811418326,6.054534278861925e-05
THR  82,R THR  82,0.0,0.0,0.0,-0.0011990049751243576,0.00039925179398484824,2.8161050251089297e-05,-0.5668457711442786,0.21248934674970574,0.014987842914656243,0.5666019900497514,0.21206241641024157,0.014957729570334435,0.0,0.0,0.0,-0.0014427860696513565,0.0007967347536453391,5.6197336548592025e-05
TYR  83,R TYR  83,0.0,0.0,0.0,-0.001492537313432846,0.0004999443052073093,3.526335238514486e-05,-0.24385074626865674,0.09877930379210015,0.006967354886732245,0.2432338308457711,0.09861281667051595,0.006955611790601612,0.0,0.0,0.0,-0.002109452736318145,0.0008091271625519048,5.707142967780934e-05
ARG  84,R ARG  84,0.0,0.0,0.0,-0.0010447761194029678,0.00028735381250141886,2.0268375184812945e-05,-96.32735820895519,1.7763983241434553,0.12529747699531474,96.30548756218909,1.7740043977037128,0.12512862244341869,0.0,0.0,0.0,-0.022915422885570698,0.002776556252295037,0.00019584317797410845
GLN  85,R GLN  85,0.0,0.0,0.0,-0.0005771144278607053,0.0004940175756141922,3.4845313111656404e-05,-1.1913532338308448,0.7765481661367446,0.05477348444875872,1.1903880597014922,0.7759088836186411,0.054728392936614786,0.0,0.0,0.0,-0.0015422885572135528,0.0009872081022428737,6.963229068570978e-05
LEU  86,R LEU  86,0.0,0.0,0.0,-0.0005671641791044975,0.0004954684379909962,3.4947649053325696e-05,-0.7989950248756218,0.11718308579799086,0.008265457582039483,0.7983532338308454,0.11712063603424165,0.008261052715332291,0.0,0.0,0.0,-0.0012089552238805457,0.0007438767638432561,5.2469021411592255e-05
PHE  87,R PHE  87,0.0,0.0,0.0,-0.0007363184079602527,0.0004406286532435037,3.1079548878698384e-05,-0.2742487562189055,0.21680859754882828,0.015292499376151725,0.2739850746268656,0.21665072603309218,0.015281363978002385,0.0,0.0,0.0,-0.0009999999999997374,0.0007123641530613503,5.024629322566469e-05
HIE  88,R HIE  88,0.0,0.0,0.0,-0.00037810945273631324,0.00048491514153277746,3.4203276914359625e-05,0.828905472636816,0.20467125933533176,0.014436397546443446,-0.8285223880597011,0.204543249805669,0.01442736845038987,0.0,0.0,0.0,4.975124378203909e-06,0.0007822503094564997,5.517568262791738e-05
PRO  89,R PRO  89,0.0,0.0,0.0,-0.00023880597014924732,0.0004263539360323976,3.007268795845089e-05,0.28014925373134336,0.13608918502415063,0.009598991002255424,-0.27999004975124386,0.13607175419260292,0.009597761526194131,0.0,0.0,0.0,-7.960199004973806e-05,0.0007148961172810209,5.042488421185023e-05
GLU  90,R GLU  90,0.0,0.0,0.0,-0.00021890547263681058,0.0004135043732374059,2.9166349680136174e-05,77.62646766169156,0.8242281118065965,0.05813656851301934,-77.62109950248755,0.8237587013569511,0.05810345885274978,0.0,0.0,0.0,0.005149253731340863,0.000839101592708767,5.91856629677096e-05
GLN  91,R GLN  91,0.0,0.0,0.0,-0.000393034825870651,0.000488424458359204,3.44508050381775e-05,0.21363681592039868,0.44072383071828075,0.031086262180154634,-0.2134129353233831,0.4404848681131481,0.031069407057566185,0.0,0.0,0.0,-0.0001691542288544434,0.0007604945897173126,5.364115247412899e-05
LEU  92,R LEU  92,0.0,0.0,0.0,-0.0005074626865671679,0.0004999443052072929,3.5263352385143707e-05,-0.4181243781094529,0.23763077981431754,0.016761182873508876,0.4178407960199004,0.23742787232039625,0.016746870882382654,0.0,0.0,0.0,-0.0007910447761195787,0.0007765976329910852,5.477697357164266e-05
ILE  93,R ILE  93,0.0,0.0,0.0,-0.0003034825870646531,0.00045976179312027984,3.242909651166772e-05,0.817134328358209,0.09309742858759987,0.00656658631019725,-0.8164477611940303,0.09299568549057956,0.006559409905454535,0.0,0.0,0.0,0.0003830845771145425,0.0006597997870684387,4.653868871531599e-05
THR  94,R THR  94,0.0,0.0,0.0,-0.0003283582089552308,0.0004696159021657496,3.312415177300919e-05,-0.7478805970149257,0.10582594210085859,0.007464386430494647,0.7473930348258708,0.10564777559797076,0.0074518195343241675,0.0,0.0,0.0,-0.0008159203980103642,0.0007668150020672891,5.408695998827643e-05
GLY  95,R GLY  95,0.0,0.0,0.0,-0.00013930348258706646,0.00034626293813543366,2.4423504534814518e-05,0.23633333333333348,0.2885355084476735,0.020351725590309806,-0.23616915422885587,0.2883021688109121,0.020335267081330235,0.0,0.0,0.0,2.4875621890590922e-05,0.0007427112557419011,5.238681280863841e-05
LYS  96,R LYS  96,0.0,0.0,0.0,-0.00027860696517413125,0.00044831364481866216,3.1621606390243216e-05,-82.22411940298508,0.5146524264716692,0.03630078327027815,82.21623383084574,0.5143652612151448,0.03628052819480651,0.0,0.0,0.0,-0.008164179104483365,0.000790434383857345,5.575294272776707e-05
GLU  97,R GLU  97,0.0,0.0,0.0,-0.0003333333333333248,0.00047140452079101966,3.3250311203586916e-05,87.7250497512438,0.7590228908085525,0.0535373468368132,-87.71331343283579,0.7584919945204885,0.053499900299887056,0.0,0.0,0.0,0.011402985074622632,0.0009206265683667536,6.493599138404357e-05
ASP  98,R ASP  98,0.0,0.0,0.0,-0.00038308457711442657,0.0004861386467783507,3.428957632045413e-05,94.98439800995017,0.7886269513936011,0.055625456271340835,-94.96560696517408,0.7877870003820341,0.055566210694986365,0.0,0.0,0.0,0.018407960199006757,0.0012588932667726856,8.879548465520226e-05
ALA  99,R ALA  99,0.0,0.0,0.0,-0.00028855721393035406,0.0004530915450757295,3.1958613490176426e-05,-0.1270149253731343,0.09319057014686585,0.0065731560092454995,0.12709452736318408,0.0931311920103793,0.006568967798420635,0.0,0.0,0.0,-0.00020895522388065575,0.0007235343070770276,5.103417514200702e-05
ALA 100,R ALA 100,0.0,0.0,0.0,-0.00036318407960197655,0.00048091725268036294,3.392128757688557e-05,-0.435318407960199,0.14741918473966056,0.010398147564956835,0.43536815920398,0.1472200565677638,0.010384102146652703,0.0,0.0,0.0,-0.00031343283582092066,0.0007372590468793065,5.200224364684076e-05
ASN 101,R ASN 101,0.0,0.0,0.0,-0.0007910447761194374,0.0004065623424440829,2.86766965816136e-05,1.0675174129353238,0.33567723324746146,0.023676846481464103,-1.0650348258706464,0.3348717193775864,0.02362002991380114,0.0,0.0,0.0,0.0016915422885581855,0.0011436078501286377,8.066387833497114e-05
ASN 102,R ASN 102,0.0,0.0,0.0,-0.00038805970149255643,0.0004873082900691134,3.437207659717992e-05,-0.6007313432835819,0.1988384115135224,0.014024980182535085,0.600149253731343,0.1986493889076269,0.01401164755589843,0.0,0.0,0.0,-0.000970149253731981,0.0007391702202730889,5.2137047424285763e-05
TYR 103,R TYR 103,0.0,0.0,0.0,-0.0005422885572139568,0.0004982084683431103,3.5140915892944005e-05,-0.6695771144278612,0.22217987261373998,0.015671359908012335,0.668910447761194,0.22193617015301387,0.01565417046178762,0.0,0.0,0.0,-0.0012089552238807731,0.0008202168157629779,5.785363350519161e-05
ALA 104,R ALA 104,0.0,0.0,0.0,-0.00017412935323382603,0.0003792206766200792,2.6748164169690407e-05,-0.6523383084577112,0.06365481363283938,0.004489864372421939,0.6517910447761194,0.06358013801223034,0.004484597160261128,0.0,0.0,0.0,-0.0007213930348258597,0.0006996730222474857,4.935112987767995e-05
ARG 105,R ARG 105,0.0,0.0,0.0,-0.0004875621890547036,0.0004998452769196343,3.5256367468289104e-05,-90.51804477611935,0.979920472453338,0.06911826091350483,90.50416417910438,0.9790827862940539,0.06905917508751318,0.0,0.0,0.0,-0.014368159203980126,0.0012027253854326888,8.483370776967898e-05
GLY 106,R GLY 106,0.0,0.0,0.0,-0.0001393034825870604,0.00034626293813541854,2.442350453481345e-05,-0.8263681592039805,0.08975840309665628,0.0063310696110695334,0.8256865671641795,0.08969953309504264,0.006326917241315157,0.0,0.0,0.0,-0.0008208955223881129,0.0007177640752305463,5.062717436846669e-05
HIP 107,R HIP 107,0.0,0.0,0.0,-0.0003631840796019655,0.0004809172526803484,3.392128757688455e-05,-85.48061691542297,0.9708252259809179,0.06847673169105734,85.47124378109456,0.9701690344934337,0.06843044751217127,0.0,0.0,0.0,-0.009736318407962853,0.001039098527266608,7.329235906526281e-05
TYR 108,R TYR 108,0.0,0.0,0.0,-0.00026865671641791234,0.00044326096731097325,3.1265217997403643e-05,-0.35642786069651733,0.27807398353371515,0.019613826516984203,0.3562487562189052,0.27787779233608717,0.019599988256872508,0.0,0.0,0.0,-0.00044776119402959705,0.0007587023896795116,5.351474043018853e-05
THR 109,R THR 109,0.0,0.0,0.0,-0.00019402985074626827,0.00039545197908930595,2.78930319733248e-05,-0.4536766169154227,0.22664573337745986,0.01598635743908481,0.453358208955224,0.22647610011908575,0.01597439243157501,0.0,0.0,0.0,-0.0005124378109452675,0.0007538257497972532,5.3170768774081315e-05
ILE 110,R ILE 110,0.0,0.0,0.0,-0.00025870646766169565,0.00043792400168489036,3.0888777466769085e-05,-0.7832736318407961,0.10358316653441867,0.007306193239180328,0.7827761194029849,0.10349559380563202,0.007300016335148484,0.0,0.0,0.0,-0.0007562189054728275,0.0006876838564401915,4.850547932368227e-05
GLY 111,R GLY 111,0.0,0.0,0.0,-0.00014427860696517592,0.000351372011602185,2.478387079190177e-05,-0.37991542288557223,0.08693554432228567,0.0061319605050005055,0.3797114427860696,0.08684947989262706,0.006125889988186398,0.0,0.0,0.0,-0.0003482587064676568,0.0006824811718914981,4.813851024997066e-05
LYS 112,R LYS 112,0.0,0.0,0.0,-0.00016417910447762092,0.0003704380192833295,2.6128683284883936e-05,-77.9972686567164,1.3900364100835274,0.09804560877362407,77.99200000000002,1.3894687520529956,0.09800556926330982,0.0,0.0,0.0,-0.00543283582089389,0.0008959368858328631,6.319451545082154e-05
GLU 113,R GLU 113,0.0,0.0,0.0,-0.0001492537313432804,0.00035633839959143485,2.513417279138879e-05,77.40613930348263,1.0243568206478115,0.07225255925187864,-77.40099502487561,1.0238863261752253,0.07221937313052619,0.0,0.0,0.0,0.004995024875619865,0.0008195224458053065,5.780465642464886e-05
ILE 114,R ILE 114,0.0,0.0,0.0,-0.00023880597014923571,0.0004263539360323769,3.007268795844943e-05,-0.3369004975124379,0.1275084625023084,0.008993753501087371,0.33665174129353237,0.12747704157537018,0.008991537239781161,0.0,0.0,0.0,-0.00048756218905473896,0.0007337591667499644,5.1755381136314554e-05
ILE 115,R ILE 115,0.0,0.0,0.0,-0.00019402985074626496,0.0003954519790892991,2.789303197332432e-05,0.09004975124378119,0.0866225156144804,0.006109881162331672,-0.08999999999999994,0.0865599036241544,0.00610546485304401,0.0,0.0,0.0,-0.00014427860696519137,0.0007011572537722079,4.9455819497568146e-05
ASP 116,R ASP 116,0.0,0.0,0.0,-0.00012437810945273753,0.0003300124169507893,2.3277281147513898e-05,75.09430845771145,0.6433870529323789,0.04538102370860373,-75.09021393034826,0.6431656232355426,0.045365405262015296,0.0,0.0,0.0,0.003970149253732484,0.0007391702202738452,5.2137047424339106e-05
LEU 117,R LEU 117,0.0,0.0,0.0,-0.00021393034825870554,0.00041007822955213514,2.892468813736544e-05,-0.32895024875621875,0.08480611491398354,0.005981762135257878,0.3287910447761195,0.08476215549631214,0.0059786614770048555,0.0,0.0,0.0,-0.0003731343283581402,0.000650353617447623,4.587240728244608e-05
VAL 118,R VAL 118,0.0,0.0,0.0,-0.0001940298507462716,0.00039545197908931256,2.789303197332527e-05,-0.22258208955223882,0.07835830751000662,0.005526968866828305,0.22249253731343274,0.07828777881935033,0.005521994156553638,0.0,0.0,0.0,-0.0002835820895523589,0.0007492477849558178,5.2847864031035186e-05
LEU 119,R LEU 119,0.0,0.0,0.0,-0.0001641791044776049,0.00037043801928329334,2.6128683284881385e-05,0.006905472636815805,0.09044063510122509,0.006379190546411637,-0.006840796019900505,0.09040282723181645,0.006376523784918403,0.0,0.0,0.0,-9.950248756223112e-05,0.0007053807068075421,4.9753718905793913e-05
ASP 120,R ASP 120,0.0,0.0,0.0,-0.00011442786069651972,0.00031833021438898933,2.245328211146013e-05,74.44073631840796,0.6118230039674066,0.0431546673529848,-74.43681094527362,0.6115533310301381,0.043135646090583,0.0,0.0,0.0,0.003810945273632433,0.0007082172994735619,4.9953796725889284e-05
ARG 121,R ARG 121,0.0,0.0,0.0,-0.00023880597014924732,0.00042635393603239756,3.0072687958450887e-05,-77.67099004975127,1.0295852905622371,0.07262134708505749,77.66564179104479,1.0291592719328408,0.07259129804780562,0.0,0.0,0.0,-0.005587064676613616,0.0008367384208192345,5.901897767452939e-05
ILE 122,R ILE 122,0.0,0.0,0.0,-0.0002388059701492694,0.000426353936032437,3.0072687958453666e-05,-0.11789552238805964,0.06801173464632977,0.004797177885972704,0.11790049751243785,0.06800263420235238,0.004796535990146521,0.0,0.0,0.0,-0.0002338308457708114,0.0007597130587174128,5.3586027527685296e-05
ARG 123,R ARG 123,0.0,0.0,0.0,-0.00020895522388059666,0.00040656234244406607,2.867669658161241e-05,-73.09055223880597,0.8737695305654416,0.06163095076551597,73.08709452736315,0.873493777384152,0.061611500635767806,0.0,0.0,0.0,-0.0036666666666690445,0.0007748107349293742,5.465093550026126e-05
LYS 124,R LYS 124,0.0,0.0,0.0,-0.00017910447761194763,0.0003834397784676315,2.7045756668793604e-05,-74.0625273631841,0.9446205695344799,0.06662839773709976,74.0586169154229,0.9442722104737014,0.06660382638347329,0.0,0.0,0.0,-0.004089552238804217,0.0008115707382546713,5.724378621870584e-05
LEU 125,R LEU 125,0.0,0.0,0.0,-0.00023880597014925396,0.00042635393603240943,3.0072687958451724e-05,-0.40499004975124414,0.07577073235156137,0.005344455387456907,0.40491044776119417,0.075712679855122,0.005340360680071592,0.0,0.0,0.0,-0.00031840796019921294,0.0007317323904815057,5.161242336078619e-05
ALA 126,R ALA 126,0.0,0.0,0.0,-0.00013930348258705597,0.00034626293813540753,2.4423504534812674e-05,-0.12739800995024866,0.07290783929637193,0.0051425224809419166,0.12742288557213927,0.07281439140481495,0.005135931174879822,0.0,0.0,0.0,-0.0001144278606964678,0.000655509217591972,4.6236055278339736e-05
ASP 127,R ASP 127,0.0,0.0,0.0,-0.0001492537313432793,0.00035633839959143225,2.5134172791388606e-05,71.75465174129351,0.44908964646762095,0.03167634132634243,-71.75161691542284,0.44889347374030514,0.0316625043690261,0.0,0.0,0.0,0.0028855721393050296,0.0007274577801570696,5.1310915595601704e-05
GLN 128,R GLN 128,0.0,0.0,0.0,-0.00022885572139304,0.0004200961558723389,2.963129817836046e-05,0.1129502487562185,0.4962264042662212,0.035001111872245555,-0.11286069651741294,0.4960348853258322,0.03498760316774983,0.0,0.0,0.0,-0.00013930348258808334,0.0007127115291737942,5.027079524746132e-05
CYS 129,R CYS 129,0.0,0.0,0.0,-0.00015422885572137827,0.0003611679883160159,2.5474825714717125e-05,-0.23379104477611928,0.09843605960343854,0.0069431443083681045,0.23370646766169154,0.09837181172090857,0.006938612612141033,0.0,0.0,0.0,-0.00023880597014939975,0.0007001681156786709,4.938605107579264e-05
THR 130,R THR 130,0.0,0.0,0.0,-0.00011940298507462752,0.00032426210421493363,2.2871685359708732e-05,-0.6898756218905471,0.159855592334872,0.011275344122388132,0.689497512437811,0.159782443022658,0.01127018456772081,0.0,0.0,0.0,-0.0004975124378108087,0.0006700737177049562,4.726335590852629e-05
GLY 131,R GLY 131,0.0,0.0,0.0,-0.00011442786069651697,0.0003183302143889817,2.245328211145959e-05,0.23738308457711452,0.05696160452871162,0.004017761802659802,-0.2372139303482588,0.05691251036280237,0.004014298967190969,0.0,0.0,0.0,5.4726368159181104e-05,0.000692525876270925,4.88470090696331e-05
LEU 132,R LEU 132,0.0,0.0,0.0,-0.00021393034825872598,0.0004100782295521743,2.89246881373682e-05,-0.4306368159203984,0.07987691051638564,0.0056340828641062175,0.4303731343283583,0.07988645595718857,0.005634756147588396,0.0,0.0,0.0,-0.0004776119402987288,0.0006916317634230084,4.878394321189702e-05
GLN 133,R GLN 133,0.0,0.0,0.0,-0.0003383084577114431,0.0004731340667848258,3.337230397200261e-05,-0.9223333333333337,0.29566246274081387,0.020854422186818922,0.9217960199004975,0.2955709092116781,0.020847964498779695,0.0,0.0,0.0,-0.0008756218905473087,0.0007119818435822669,5.021932719416742e-05
GLY 134,R GLY 134,0.0,0.0,0.0,-0.00020398009950247615,0.00040295436281224793,2.8422209320071404e-05,-0.21036815920398017,0.1483277055707903,0.010462229683472192,0.21029850746268644,0.14822163198004223,0.01045474782925294,0.0,0.0,0.0,-0.00027363184079599596,0.0007191421394255494,5.072437552229841e-05
PHE 135,R PHE 135,0.0,0.0,0.0,-0.0005124378109452724,0.0004998452769196558,3.525636746829062e-05,0.2681990049751244,0.08770699864292612,0.006186374697290397,-0.26787064676616906,0.08758906304018976,0.006178056161256024,0.0,0.0,0.0,-0.00018407960198991237,0.0007985965759856865,5.632865937111919e-05
SER 136,R SER 136,0.0,0.0,0.0,-0.00043781094527365434,0.000496117447256459,3.499342663733027e-05,-0.19053233830845756,0.17009818703572618,0.011997801049114533,0.19061691542288564,0.16999630523476217,0.011990614860949957,0.0,0.0,0.0,-0.0003532338308457847,0.0006979728929216764,4.9231212001044734e-05
VAL 137,R VAL 137,0.0,0.0,0.0,-0.000616915422885534,0.0004861386467783211,3.4289576320452045e-05,0.46800995024875647,0.10085939131491556,0.0071140729482142475,-0.46704975124378084,0.10070308809899844,0.007103048169405073,0.0,0.0,0.0,0.00034328358208968196,0.0007374604562659444,5.2016449969626546e-05
PHE 138,R PHE 138,0.0,0.0,0.0,-0.0012686567164178967,0.0004432609673109785,3.126521799740401e-05,-0.8132338308457709,0.09801218347330715,0.006913246391362576,0.8120248756218903,0.09797255366556117,0.006910451120247481,0.0,0.0,0.0,-0.002477611940298513,0.0008350209391464367,5.889783585770685e-05
HIP 139,R HIP 139,0.0,0.0,0.0,-0.0008905472636816464,0.0003122063978057318,2.2021341393527842e-05,-96.17367661691539,0.962003278769359,0.06785447951215642,96.1552288557214,0.9609353638474551,0.06777915460132894,0.0,0.0,0.0,-0.01933830845771824,0.0013585824937823016,9.582702057715878e-05
SER 140,R SER 140,0.0,0.0,0.0,-0.0006318407960199204,0.00048230488749840834,3.401916379041768e-05,-0.9443830845771147,0.2647459450780317,0.018673739167713088,0.9432587064676613,0.26435191141916176,0.018645946176334628,0.0,0.0,0.0,-0.0017562189054727312,0.0008377140370089885,5.908779233474976e-05
PHE 141,R PHE 141,0.0,0.0,0.0,-0.0012338308457711454,0.00042326585184386756,2.9854871294072697e-05,-0.9576218905472638,0.117057056795734,0.008256568181618192,0.955741293532338,0.116961926604105,0.00824985821525806,0.0,0.0,0.0,-0.0031144278606965057,0.0007991542768631628,5.636799655800803e-05
GLY 142,R GLY 142,0.0,0.0,0.0,-0.00047761194029851507,0.0004994985233039332,3.5231909354027316e-05,-0.5020248756218905,0.1929759203861077,0.013611471941061897,0.5012587064676618,0.19261298999998597,0.013585872805390612,0.0,0.0,0.0,-0.0012437810945273874,0.0008074735686205631,5.695479415482112e-05
GLY 143,R GLY 143,0.0,0.0,0.0,-0.00031840796019899696,0.00046585870291420236,3.285913937101058e-05,-0.3565970149253732,0.1710528468310298,0.01206513755923992,0.35642288557213914,0.17091889576342054,0.012055689379412142,0.0,0.0,0.0,-0.0004925373134329826,0.0008049560600169728,5.677722278917825e-05
GLY 144,R GLY 144,0.0,0.0,0.0,-0.00024875621890549387,0.00043229221883045395,3.0491542132184647e-05,-0.6042089552238802,0.09784618917323656,0.006901538056181346,0.6038059701492533,0.09766455517480271,0.006888726581732727,0.0,0.0,0.0,-0.0006517412935321677,0.0007714491453215172,5.441382725103948e-05
THR 145,R THR 145,0.0,0.0,0.0,-0.0004129353233830739,0.0004923613937806039,3.4728495052117786e-05,-1.290741293532339,0.08985739246944613,0.006338051783080925,1.2899701492537317,0.08978032396699764,0.006332615790048643,0.0,0.0,0.0,-0.001184079601990222,0.0007602992822820363,5.362737654980731e-05
GLY 146,R GLY 146,0.0,0.0,0.0,-0.0002736318407960301,0.00044582222521832214,3.1445875201006815e-05,-0.6926318407960199,0.17307500971013556,0.012207769931372844,0.6919601990049753,0.1728366738537166,0.012190959016230142,0.0,0.0,0.0,-0.0009452736318408201,0.0007929979953617455,5.593376594130643e-05
SER 147,R SER 147,0.0,0.0,0.0,-0.0003582089552238577,0.00047947398221516365,3.381948712737292e-05,-1.1914179104477611,0.2272977412157984,0.016032346526112563,1.1900248756218903,0.22704897750744024,0.016014800087005045,0.0,0.0,0.0,-0.001751243781094651,0.0008212422002770168,5.792595855234627e-05
GLY 148,R GLY 148,0.0,0.0,0.0,-0.00016915422885573037,0.000374888084254438,2.6442566666649665e-05,-0.6384776119402983,0.0709195518324004,0.005002279496364024,0.637900497512438,0.07089421767150357,0.005000492562432021,0.0,0.0,0.0,-0.000746268656716418,0.0007195206443698198,5.075107320260061e-05
PHE 149,R PHE 149,0.0,0.0,0.0,-0.00044776119402985444,0.0004972636193718747,3.5074271384993054e-05,-0.7262686567164176,0.04560153465479034,0.0032164842545180303,0.7256019900497511,0.04549201226720154,0.0032087591409256174,0.0,0.0,0.0,-0.0011144278606961208,0.0007802543251781772,5.503489675191364e-05
THR 150,R THR 150,0.0,0.0,0.0,-0.0003482587064676675,0.00047641849233330584,3.360396948812605e-05,-1.0211492537313438,0.1331219753098201,0.009389700165921817,1.0203184079601981,0.13297236502429272,0.009379147470023408,0.0,0.0,0.0,-0.0011791044776118431,0.0007647463690562977,5.3941049865764124e-05
SER 151,R SER 151,0.0,0.0,0.0,-0.0002338308457711097,0.00042326585184378234,2.9854871294066687e-05,-0.8973781094527354,0.2598278732159242,0.018326845125071586,0.8966467661691535,0.25959152682243186,0.018310174535824203,0.0,0.0,0.0,-0.0009651741293531176,0.0007355784906776592,5.188370635193717e-05
LEU 152,R LEU 152,0.0,0.0,0.0,-0.00018905472636816158,0.00039155208696420394,2.7617954792048586e-05,-0.5460945273631845,0.07182147588229232,0.005065896313806894,0.5457661691542289,0.07175296238966497,0.005061063744641708,0.0,0.0,0.0,-0.0005174129353235746,0.0006772385204372894,4.776872212810058e-05
LEU 153,R LEU 153,0.0,0.0,0.0,-0.00023880597014924067,0.00042635393603238574,3.0072687958450054e-05,-0.848532338308458,0.06147199499092299,0.0043359002164929245,0.8480696517412938,0.06149040393020841,0.004337198682954682,0.0,0.0,0.0,-0.0007014925373133534,0.0007265044511947494,5.124367295519735e-05
MET 154,R MET 154,0.0,0.0,0.0,-0.0003532338308457477,0.00047797457211839393,3.371372689355986e-05,-0.7807313432835821,0.27029642372641705,0.019065239745768625,0.7802089552238803,0.2700617141914846,0.019048684611622145,0.0,0.0,0.0,-0.0008756218905472456,0.0008038791129130058,5.6701260797348776e-05
GLU 155,R GLU 155,0.0,0.0,0.0,-0.00014427860696518475,0.00035137201160220647,2.4783870791903286e-05,79.48001492537311,0.8228737018095628,0.05804103579767106,-79.47418905472638,0.822439257583467,0.05801039246464989,0.0,0.0,0.0,0.005681592039801258,0.0008153438079184803,5.750991803327551e-05
ARG 156,R ARG 156,0.0,0.0,0.0,-0.00018905472636815163,0.0003915520869641834,2.7617954792047136e-05,-76.89035820895523,0.855291437946031,0.06032760660366293,76.88565174129351,0.8549577674895857,0.06030407130430341,0.0,0.0,0.0,-0.004895522388058473,0.0007688136824715934,5.422793603434428e-05
LEU 157,R LEU 157,0.0,0.0,0.0,-0.00025373134328357625,0.00043514566379441544,3.069280862172705e-05,-0.7432487562189056,0.0945055096498331,0.006665904690599223,0.7428009950248753,0.09443421569292505,0.006660876002604992,0.0,0.0,0.0,-0.0007014925373135301,0.0006914170042926083,4.876879527078769e-05
SER 158,R SER 158,0.0,0.0,0.0,-8.457711442786409e-05,0.000278251372221097,1.9626338550278975e-05,-0.46144776119402986,0.24080889495204008,0.016985349831417522,0.4612537313432834,0.24063744182166522,0.016973256460034006,0.0,0.0,0.0,-0.0002786069651744091,0.0006556224870484754,4.6244044689795274e-05
VAL 159,R VAL 159,0.0,0.0,0.0,-0.00013432835820895644,0.00034100476593420793,2.4052621663858103e-05,-0.4010099502487561,0.08989191907464843,0.006340487102041917,0.40085572139303505,0.08988380603127835,0.006339914852084682,0.0,0.0,0.0,-0.00028855721393044627,0.0006811742918526297,4.804633003938377e-05
ASP 160,R ASP 160,0.0,0.0,0.0,-0.00011442786069652139,0.000318330214388994,2.2453282111460457e-05,73.65068159203983,0.7805620746248542,0.05505660372421329,-73.6471741293532,0.7802495228719818,0.05503455802335155,0.0,0.0,0.0,0.0033930348258687485,0.0007328478110831087,5.16910990639041e-05
TYR 161,R TYR 161,0.0,0.0,0.0,-0.00019900497512437387,0.00039925179398484493,2.8161050251089063e-05,-0.20720398009950247,0.14053240338821954,0.009912391461595267,0.20711940298507453,0.14046924088025278,0.009907936321787169,0.0,0.0,0.0,-0.0002835820895521979,0.0007624124479398641,5.377642776304049e-05
GLY 162,R GLY 162,0.0,0.0,0.0,-5.97014925373157e-05,0.00023693295322967383,1.6711961981298073e-05,0.6433880597014928,0.08716689919424839,0.006148279019465148,-0.6431094527363181,0.0871618153204128,0.006147920430652997,0.0,0.0,0.0,0.00021890547263677304,0.0006163936165852199,4.347705351016106e-05
LYS 163,R LYS 163,0.0,0.0,0.0,-0.00025870646766168286,0.0004379240016848688,3.088877746676756e-05,-78.910223880597,2.3169740677173185,0.16342675007224736,78.90456716417911,2.31587810339149,0.1633494467090113,0.0,0.0,0.0,-0.00591542288557366,0.0013559564358762552,9.564179273405672e-05
LYS 164,R LYS 164,0.0,0.0,0.0,-0.000278606965174144,0.00044831364481868265,3.162160639024466e-05,-77.17265174129359,0.7074119589759281,0.049896992386961346,77.16763184079602,0.7070826855154432,0.04987376722778418,0.0,0.0,0.0,-0.005298507462684647,0.0008288622911582885,5.846343832190118e-05
SER 165,R SER 165,0.0,0.0,0.0,-0.00028358208955223406,0.00045073638419526125,3.179249325000843e-05,-0.12461194029850756,0.23315779180059534,0.016445682624982177,0.12461691542288561,0.23300803375306708,0.016435119506755816,0.0,0.0,0.0,-0.000278606965174076,0.0006925258762707671,4.884700906962197e-05
LYS 166,R LYS 166,0.0,0.0,0.0,-0.0005273631840796035,0.0004992506946985915,3.52144288720011e-05,-85.76566666666669,0.989532571359602,0.06979624609577809,85.75635323383084,0.9888783834842881,0.06975010324079803,0.0,0.0,0.0,-0.0098407960199004,0.0010947760911383354,7.72195516231238e-05
LEU 167,R LEU 167,0.0,0.0,0.0,-0.0008805970149254054,0.00032426210421494225,2.287168535970934e-05,-0.6635522388059698,0.18060348946085186,0.012738787949997641,0.6634527363184077,0.1804270749033645,0.012726344626527906,0.0,0.0,0.0,-0.0009800995024875228,0.0006908081575209172,4.872585053067349e-05
GLU 168,R GLU 168,0.0,0.0,0.0,-0.000766169154228873,0.0004232658518438534,2.9854871294071698e-05,94.37979104477616,1.0139129885606348,0.07151590813433328,-94.3623233830846,1.012734478663478,0.07143278245541274,0.0,0.0,0.0,0.016701492537314844,0.0014729561305034337,0.00010389431490026422
PHE 169,R PHE 169,0.0,0.0,0.0,-0.0019154228855721162,0.00027825137222113795,1.9626338550281862e-05,-0.9861194029850743,0.09085002496675552,0.006408066681094521,0.98381592039801,0.09078902855929046,0.006403764326235659,0.0,0.0,0.0,-0.004218905472636475,0.0007673958003843963,5.412792634294339e-05
SER 170,R SER 170,0.0,0.0,0.0,-0.0009402985074626736,0.00023693295322965886,1.671196198129702e-05,0.69328855721393,0.31723598937327424,0.022376101429700385,-0.6915323383084575,0.3169249329625843,0.022354161202143896,0.0,0.0,0.0,0.0008159203980099869,0.0008109605346058277,5.720074577185656e-05
ILE 171,R ILE 171,0.0,0.0,0.0,-0.0020547263681592086,0.00031856339489714803,2.246972939637347e-05,-0.9968606965174126,0.17672130150461776,0.012464959524510764,0.9971044776119403,0.17647390412089967,0.01244750945851272,0.0,0.0,0.0,-0.0018109452736322865,0.0009844965387529664,6.944103174373694e-05
TYR 172,R TYR 172,0.0,0.0,0.0,-0.003109452736318423,0.0005352826927885953,3.7755930060342055e-05,1.352189054726368,0.28522663430161416,0.020118335603074723,-1.3492537313432833,0.2845545008932653,0.020070926967789626,0.0,0.0,0.0,-0.00017412935323399395,0.0012153771657019143,8.572609554424945e-05
PRO 173,R PRO 173,0.0,0.0,0.0,-0.0017611940298507224,0.0004263539360324404,3.0072687958453906e-05,0.6389552238805968,0.17830155847971,0.012576422257441891,-0.6377611940298503,0.17807587595902696,0.012560503839787922,0.0,0.0,0.0,-0.0005671641791044815,0.0008734425615737677,6.160788815103608e-05
ALA 174,R ALA 174,0.0,0.0,0.0,-0.0021293532338308423,0.0004151174138308874,2.928012479121759e-05,-1.423671641791044,0.18553188738224,0.013086410336703417,1.4248557213930344,0.18488499606714626,0.013040782141399579,0.0,0.0,0.0,-0.0009452736318410057,0.0013427491105496789,9.471021983242483e-05
PRO 175,R PRO 175,0.0,0.0,0.0,-0.0041194029850746315,0.0005043804551855371,3.557625427898828e-05,-1.2851393034825873,0.6821922888035288,0.048118134008011175,1.2826716417910449,0.6799929481941857,0.047963004482353175,0.0,0.0,0.0,-0.006587064676617189,0.0025769031204790705,0.00018176073185222535
GLN 176,R GLN 176,0.0,0.0,0.0,-0.006064676616915413,0.0010322154215656153,7.280686222229415e-05,-1.2139552238805962,1.4196405483615606,0.10013372368819232,1.23218407960199,1.4169140987122777,0.09994141475749423,0.0,0.0,0.0,0.012164179104478002,0.007622166577235004,0.0005376261778596649
VAL 177,R VAL 177,0.0,0.0,0.0,-0.005905472636815931,0.0007765338860068891,5.477247720605997e-05,-0.39568159203980136,0.22287452264722027,0.01572035674357947,0.40697512437810957,0.22220380671696838,0.0156730480894905,0.0,0.0,0.0,0.005388059701492571,0.0036032954397725533,0.000254156864108685
SER 178,R SER 178,0.0,0.0,0.0,-0.002457711442786069,0.0005080963753904766,3.583835508153173e-05,1.1103681592039798,0.32401439342314375,0.02285421318760975,-1.1119054726368156,0.3236282432372008,0.022826976253537964,0.0,0.0,0.0,-0.003995024875621888,0.0019787364993119846,0.00013956931147290986
THR 179,R THR 179,0.0,0.0,0.0,-0.002029850746268644,0.00037203819096196975,2.6241550692698933e-05,-0.13136318407960207,0.3173962045840955,0.02238740213935505,0.13145771144278615,0.3166838897427893,0.022337159324312416,0.0,0.0,0.0,-0.0019353233830849406,0.0013236449073283428,9.336271323376071e-05
ALA 180,R ALA 180,0.0,0.0,0.0,-0.0010796019900497361,0.0003052310776154579,2.1529340241985875e-05,1.0792388059701494,0.2071033646955661,0.014607945031758194,-1.0756965174129358,0.20703265403944507,0.014602957486629249,0.0,0.0,0.0,0.002462686567164078,0.0009303349561397097,6.562076825931456e-05
VAL 181,R VAL 181,0.0,0.0,0.0,-0.001427860696517417,0.0004947685528537594,3.489828296201024e-05,0.2510497512437813,0.15935522293622048,0.011240050786223265,-0.24983084577114412,0.15873104146999864,0.01119602442015329,0.0,0.0,0.0,-0.00020895522388031902,0.0010771804927288955,7.597845380347311e-05
VAL 182,R VAL 182,0.0,0.0,0.0,-0.0008358208955223849,0.0003704380192833064,2.6128683284882306e-05,-0.5682537313432834,0.06957175542376304,0.004907213267573791,0.5675522388059703,0.06943373309139697,0.004897477922871293,0.0,0.0,0.0,-0.0015373134328356057,0.0007192109733224745,5.072923069104026e-05
GLU 183,R GLU 183,0.0,0.0,0.0,-0.0014029850746268317,0.0004904978126912288,3.459704817699901e-05,113.09624875621884,1.7519144830855167,0.12357052000035516,-113.049960199005,1.7483312579346555,0.12331777878527574,0.0,0.0,0.0,0.04488557213930118,0.003629870657623974,0.00025603133544888367
PRO 184,R PRO 184,0.0,0.0,0.0,-0.0009054726368159489,0.0002925610035420787,2.0635662121959702e-05,-1.0242437810945284,0.0860423664800231,0.006068960597478311,1.0210199004975122,0.08568906884423959,0.006044040903628999,0.0,0.0,0.0,-0.00412935323383074,0.0009321158083634007,6.57463798901618e-05
TYR 185,R TYR 185,0.0,0.0,0.0,-0.0007960199004974811,0.0004029543628122524,2.842220932007172e-05,-0.898273631840796,0.24252939453841046,0.017106704515450807,0.8969701492537313,0.2423017096760118,0.017090644863501783,0.0,0.0,0.0,-0.002099502487561989,0.0007531358993100273,5.3122110472405045e-05
ASN 186,R ASN 186,0.0,0.0,0.0,-0.0006716417910447817,0.000469615902165742,3.3124151773008654e-05,-2.2414676616915417,0.1685669189614734,0.011889793726826688,2.2389104477611936,0.16833699894624318,0.01187357641935261,0.0,0.0,0.0,-0.003228855721392827,0.0008389540894814402,5.91752588922376e-05
SER 187,R SER 187,0.0,0.0,0.0,-0.0005422885572138938,0.0004982084683430517,3.514091589293988e-05,-0.9224179104477611,0.20631523115026917,0.014552354377669567,0.9213333333333327,0.2060409642246936,0.014533009080316591,0.0,0.0,0.0,-0.0016268656716418516,0.0007564479883444643,5.335572722038239e-05
ILE 188,R ILE 188,0.0,0.0,0.0,-0.0006218905472636684,0.0004849151415327728,3.42032769143593e-05,-0.6591940298507464,0.11423736815405336,0.008057682679468619,0.6584477611940298,0.11408410316293037,0.008046872200513299,0.0,0.0,0.0,-0.0013681592039800482,0.0008187972580425753,5.775350562373719e-05
LEU 189,R LEU 189,0.0,0.0,0.0,-0.0004825870646766146,0.0004996966976911299,3.524588749754578e-05,-0.7135522388059699,0.08152183425415563,0.005750106838791997,0.7128407960198999,0.08147297282448798,0.005746660419271931,0.0,0.0,0.0,-0.00119402985074642,0.0007242523536348319,5.108482224115998e-05
THR 190,R THR 190,0.0,0.0,0.0,-0.0005074626865671607,0.0004999443052072859,3.5263352385143205e-05,-1.1253084577114432,0.20190270150183662,0.014241118533432767,1.1242736318407962,0.20164734437570592,0.014223107030493313,0.0,0.0,0.0,-0.0015422885572138091,0.0008161630509220107,5.7567702979361815e-05
THR 191,R THR 191,0.0,0.0,0.0,-0.00043781094527363336,0.0004961174472564354,3.49934266373286e-05,-0.5779303482587064,0.34606495108940966,0.024409539605323535,0.5774179104477613,0.3457068531804541,0.02438428132631054,0.0,0.0,0.0,-0.0009502487562187469,0.0008390425945294235,5.918150155699524e-05
HID 192,R HID 192,0.0,0.0,0.0,-0.00033830845771144085,0.0004731340667848229,3.337230397200241e-05,-0.9032686567164171,0.15706752188321738,0.011078688795410182,0.9025373134328356,0.15685183251695442,0.011063475240522093,0.0,0.0,0.0,-0.0010696517412935051,0.0008256608257110127,5.82376243601453e-05
THR 193,R THR 193,0.0,0.0,0.0,-0.00022885572139304939,0.0004200961558723561,2.963129817836167e-05,-0.881562189054727,0.17064585352873346,0.012036430465094065,0.8808557213930349,0.17054348033909367,0.012029209617044677,0.0,0.0,0.0,-0.000935323383084447,0.0007335567411172995,5.174110313306079e-05
THR 194,R THR 194,0.0,0.0,0.0,-0.0003034825870646857,0.00045976179312032917,3.2429096511671204e-05,-0.5227860696517418,0.18961148810887155,0.013374163185401728,0.5224228855721389,0.18945017400750727,0.013362784965984382,0.0,0.0,0.0,-0.0006666666666669754,0.0007683628219806112,5.419613478727647e-05
LEU 195,R LEU 195,0.0,0.0,0.0,-0.0004079601990049722,0.0004914556694482144,3.466461018341505e-05,-0.08496019900497519,0.15255266901578932,0.010760235627781481,0.08483084577114422,0.15243287812056974,0.010751786229505192,0.0,0.0,0.0,-0.0005373134328359694,0.0007853450908426088,5.539397167619067e-05
GLU 196,R GLU 196,0.0,0.0,0.0,-0.0003184079601990014,0.0004658587029142087,3.285913937101103e-05,84.12070149253734,1.514999210366838,0.10685980510614873,-84.11241293532333,1.5140157874392466,0.10679043980109759,0.0,0.0,0.0,0.007970149253734049,0.0012294497728227779,8.67187007178896e-05
HID 197,R HID 197,0.0,0.0,0.0,-0.00029353233830843866,0.00045538017598002663,3.2120041067642875e-05,-1.0194577114427865,0.13998389904832664,0.009873702948452981,1.0187761194029847,0.1398921924174808,0.009867234461451753,0.0,0.0,0.0,-0.0009751243781098403,0.0007754813042149421,5.4698233810831736e-05
SER 198,R SER 198,0.0,0.0,0.0,-0.00029353233830846403,0.0004553801759800661,3.212004106764566e-05,-0.4650845771144282,0.3172412453828857,0.02237647216003402,0.4647860696517415,0.31697343455549293,0.022357582240735925,0.0,0.0,0.0,-0.0005920398009950646,0.0008362057867647585,5.8981408565011226e-05
ASP 199,R ASP 199,0.0,0.0,0.0,-0.0004527363184079816,0.0004977611318718941,3.510936321106541e-05,86.484855721393,0.8362317956185432,0.05898324308811028,-86.47460199004973,0.8355442179200826,0.05893474509659315,0.0,0.0,0.0,0.009800995024872647,0.0010415253858275695,7.346353646989112e-05
CYS 200,R CYS 200,0.0,0.0,0.0,-0.000626865671641807,0.0004836373655528362,3.411314954580952e-05,-0.1121592039800995,0.18503664966370667,0.013051478961345887,0.11278109452736314,0.18489978956152586,0.013041825594039968,0.0,0.0,0.0,-4.975124378093439e-06,0.0008195224458075836,5.780465642480948e-05
ALA 201,R ALA 201,0.0,0.0,0.0,-0.0005820895522388104,0.0004932152728912953,3.4788723040837726e-05,0.09116417910447763,0.13846420558866918,0.009766512036531142,-0.08973631840796015,0.13817756664797057,0.00974629408451553,0.0,0.0,0.0,0.0008457711442785746,0.0008872196648490078,6.257965009047826e-05
PHE 202,R PHE 202,0.0,0.0,0.0,-0.002069651741293563,0.0003528482234128854,2.4887994744777395e-05,-0.6533084577114432,0.1454482328387983,0.010259127336722698,0.6521940298507459,0.14528434006060367,0.010247567231465651,0.0,0.0,0.0,-0.0031840796019899464,0.0008871359661960932,6.25737464426896e-05
MET 203,R MET 203,0.0,0.0,0.0,-0.0020199004975123966,0.00039850715212934676,2.810852726427302e-05,0.3423184079601989,0.3449965146690383,0.024334177910830274,-0.3378805970149254,0.3443480041062848,0.024288435502602658,0.0,0.0,0.0,0.002417910447761153,0.0012194434796007159,8.601291121237189e-05
VAL 204,R VAL 204,0.0,0.0,0.0,-0.0029751243781094548,0.00040442589916220496,2.852600349137328e-05,-1.0726517412935321,0.12405410514944891,0.008750101919642535,1.0809900497512432,0.12404901896014171,0.00874974316750961,0.0,0.0,0.0,0.00536318407960232,0.002527940937606447,0.00017830720574901816
ASP 205,R ASP 205,0.0,0.0,0.0,-0.004124378109452736,0.0006063123477246293,4.2765975630850124e-05,128.10144776119404,2.0104375104893566,0.14180532839813423,-128.03406467661685,2.006038875736474,0.14149507262426333,0.0,0.0,0.0,0.06325870646766567,0.006790594630901576,0.0004789716151979363
ASN 206,R ASN 206,0.0,0.0,0.0,-0.0043383084577114485,0.0004937168648778565,3.48241026117048e-05,0.864029850746269,0.2925051840412764,0.020631724917942674,-0.8540646766169155,0.2916967872936423,0.020574705007760867,0.0,0.0,0.0,0.005626865671640943,0.0027126155663509365,0.00019133314972354215
GLU 207,R GLU 207,0.0,0.0,0.0,-0.009606965174129376,0.0010788566104223114,7.60966780301445e-05,144.6504626865672,2.719427374212436,0.19181361760466015,-144.45745771144274,2.7042359400324267,0.19074209645491275,0.0,0.0,0.0,0.1833980099502491,0.018455831259591597,0.0013017739665979005
ALA 208,R ALA 208,0.0,0.0,0.0,-0.006502487562189067,0.0008529980963243269,6.016584675780943e-05,1.786019900497512,0.25585251037787304,0.018046444650144926,-1.7683482587064683,0.25506590331574835,0.01799096166587762,0.0,0.0,0.0,0.011169154228855735,0.005337490026424865,0.0003764775189827772
ILE 209,R ILE 209,0.0,0.0,0.0,-0.010000000000000035,0.0009824327607287826,6.929546406559061e-05,1.523164179104477,0.19705591274234174,0.013899252413182524,-1.5218258706467664,0.19781345684462293,0.01395268545431888,0.0,0.0,0.0,-0.008661691542288298,0.007223853185809141,0.0005095313174216646
TYR 210,R TYR 210,0.0,0.0,0.0,-0.016567164179104456,0.001306971897253022,9.218668977778134e-05,1.960014925373133,0.29024716654549265,0.020472456643824365,-1.9545024875621895,0.2895386126283736,0.020422479103920428,0.0,0.0,0.0,-0.011054726368158869,0.012372011023512786,0.0008726543734788992
ASP 211,R ASP 211,0.0,0.0,0.0,-0.026363184079601993,0.006010143814220072,0.00042392285900398017,152.68470646766164,4.048046890817673,0.28552721272282755,-152.378800995025,3.9850563034217683,0.2810841992568216,0.0,0.0,0.0,0.2795422885572132,0.06480049330885351,0.004570674386087425
ILE 212,R ILE 212,0.0,0.0,0.0,-0.031248756218905462,0.004194026899900445,0.0002958238486637807,1.9639303482587065,0.3151917605123972,0.022231912643217264,-1.980402985074626,0.3123746503481834,0.022033209012845372,0.0,0.0,0.0,-0.04772139303482652,0.020185754053692613,0.0014237933124572012
CYS 213,R CYS 213,0.0,0.0,0.0,-0.02195522388059701,0.0024153293760177377,0.0001703641986228595,0.08972636815920396,0.34811462307300084,0.024554112320080958,-0.06565671641791045,0.3510312548162554,0.024759835661398822,0.0,0.0,0.0,0.002114427860696309,0.019761811526828706,0.001393890712187254
ARG 214,R ARG 214,0.0,0.0,0.0,-0.07383084577114424,0.011938117545428046,0.0008420498872272283,-163.26689552238804,3.0790778008237347,0.21718140276985556,163.30103980099494,3.075240976429921,0.21691077404335596,0.0,0.0,0.0,-0.03968656716417417,0.05025830065504693,0.003544947202754067
ARG 215,R ARG 215,0.0,0.0,0.0,-0.22083084577114406,0.08552972916434676,0.006032801949164527,-148.95394527363183,3.48090478344982,0.2455240928227554,149.37107960199015,3.541322054562435,0.24978559855289773,-0.008071307462686559,0.012103603143030352,0.0008537223413028809,0.1882321751243786,0.08980562478617754,0.00633440037223726
ASN 216,R ASN 216,0.0,0.0,0.0,-0.15280099502487565,0.0396500889185477,0.002796701638710121,2.2995323383084565,1.7798652082115654,0.12554201214312788,-1.9362736318407952,1.8191624992719768,0.12831382933958593,-0.001956035820895523,0.006788448644785935,0.0004788202490081002,0.20850167562188912,0.11510705267701558,0.008119025496013767
LEU 217,R LEU 217,0.0,0.0,0.0,-0.06761194029850746,0.011674211776961655,0.0008234354095484719,0.05501492537313436,0.3799412166841631,0.026798987147215615,0.07034328358208954,0.3764228549629683,0.026550821045710667,0.0,0.0,0.0,0.05774626865671644,0.030023544633266053,0.0021176975579609157
ASP 218,R ASP 218,0.0,0.0,0.0,-0.43932338308457725,0.15259046709169327,0.010762901698494157,170.29919900497504,5.439266734330273,0.3836562944545373,-167.9073880597015,4.585543019612163,0.3234392665214437,-0.04991957014925372,0.033778658982656105,0.0023825629022999144,1.902567992039801,1.0243440662485723,0.07225165962592
ILE 219,R ILE 219,0.0,0.0,0.0,-0.04369154228855724,0.004574902125963062,0.0003226887157530226,1.4127611940298512,0.5230049538748919,0.03688992512879834,-1.2854129353233839,0.5154579798459868,0.03635760262436965,0.0,0.0,0.0,0.08365671641791049,0.016360265150212588,0.0011539641297986661
GLU 220,R GLU 220,0.0,0.0,0.0,-0.09617412935323383,0.015112333184909746,0.0010659417957370495,177.17612437810934,6.762375300954415,0.47698117713186655,-175.95305472636826,6.608035331116154,0.46609487502415,0.0,0.0,0.0,1.126895522388063,0.16496281513711275,0.011635579843665488
ARG 221,R ARG 221,0.0,0.0,0.0,-0.11053233830845771,0.021852745515658138,0.001541373824394311,-182.85234825870643,4.200127160848022,0.2962541278952774,183.04416915422874,4.205288540962026,0.2966181835787966,-0.004484453731343286,0.013644149425295798,0.0009623840979252004,0.07680410348258485,0.05659636351712691,0.003991999688034498
PRO 222,R PRO 222,0.0,0.0,0.0,-0.017248756218905467,0.0011053064883134978,7.796230857119886e-05,1.2435970149253723,0.256605979368774,0.018099590255086666,-1.2609004975124374,0.25505613478272166,0.017990272646683247,0.0,0.0,0.0,-0.03455223880597016,0.0089885780181709,0.0006340054097919811
THR 223,R THR 223,0.0,0.0,0.0,-0.0079502487562189,0.0006597997870685998,4.6538688715327357e-05,-0.08496517412935307,0.45318002285572684,0.03196485423159863,0.09649253731343284,0.45027445604342675,0.03175991135033462,0.0,0.0,0.0,0.0035771144278609257,0.005571361886066266,0.00039297356806985317
TYR 224,R TYR 224,0.0,0.0,0.0,-0.006507462686567238,0.000528956571542493,3.7309719871709245e-05,-0.9715472636815924,0.3295412445290353,0.023244047207314135,0.9603880597014924,0.3285071141338247,0.023171105273265342,0.0,0.0,0.0,-0.017666666666666685,0.0029087846589894734,0.00020516985066949727
THR 225,R THR 225,0.0,0.0,0.0,-0.004368159203980111,0.00052193773529963,3.6814649334475956e-05,-1.2561442786069652,0.6065453960687048,0.042782413593627805,1.260741293532338,0.6059055660426889,0.0427372834632533,0.0,0.0,0.0,0.00022885572139297428,0.0027548894902632427,0.00019431492241321068
ASN 226,R ASN 226,0.0,0.0,0.0,-0.008865671641791074,0.0006742349057275587,4.7556863481376885e-05,-0.1562089552238805,0.694283965675739,0.0489710151350304,0.1940447761194031,0.6919613719591986,0.048807192005492155,0.0,0.0,0.0,0.028970149253731026,0.00653418903505933,0.0004608861589070423
LEU 227,R LEU 227,0.0,0.0,0.0,-0.0067960199004975085,0.0005843600740309077,4.121758163005067e-05,-0.8135323383084581,0.185456087516748,0.013081063826422672,0.8123681592039796,0.18498394116423197,0.013047761190443591,0.0,0.0,0.0,-0.007960199004975436,0.002815806126050508,0.00019861165061175093
ASN 228,R ASN 228,0.0,0.0,0.0,-0.003144278606965173,0.0003915520869642305,2.761795479205046e-05,-0.23321393034825916,0.48102712349439114,0.03392903726658413,0.23286567164179114,0.4803734315063496,0.03388292938879543,0.0,0.0,0.0,-0.003492537313432685,0.0018287896739349054,0.00012899287788374609
ARG 229,R ARG 229,0.0,0.0,0.0,-0.0067661691542288925,0.000846443981709928,5.970355515689932e-05,-117.82032338308456,3.2618252619822496,0.23007141482360036,117.78845771144286,3.2616585378225182,0.23005965500808792,0.0,0.0,0.0,-0.03863184079601828,0.006875855883010995,0.0004849854802357356
LEU 230,R LEU 230,0.0,0.0,0.0,-0.009865671641791095,0.000744375708673687,5.250421426646223e-05,-1.4748059701492535,0.1391294081176426,0.009813431805278088,1.48720895522388,0.13856272218568713,0.009773460861510735,0.0,0.0,0.0,0.002537313432835745,0.005083369700181593,0.0003585532531811524
ILE 231,R ILE 231,0.0,0.0,0.0,-0.004228855721393033,0.00044314927247053896,3.125733965080221e-05,-0.7928009950248757,0.11071778564761611,0.007809430470411806,0.790651741293532,0.11077545801737024,0.00781349836572803,0.0,0.0,0.0,-0.006378109452736195,0.0027274755349939272,0.00019238129109695515
GLY 232,R GLY 232,0.0,0.0,0.0,-0.0014378109452736292,0.0004961174472564864,3.499342663733221e-05,-0.9705174129353237,0.0886135381842149,0.006250317066395447,0.9716019900497513,0.08896676553170892,0.006275231802491074,0.0,0.0,0.0,-0.00035323383084577076,0.0018526844823374058,0.00013067828771859457
GLN 233,R GLN 233,0.0,0.0,0.0,-0.006636815920397982,0.0007869822777027136,5.550944993360229e-05,-1.227512437810945,0.7676708010602749,0.0541473233950523,1.2637860696517418,0.7686924667659103,0.054219386137686607,0.0,0.0,0.0,0.029636815920398508,0.00709021032120706,0.0005001048765578783
ILE 234,R ILE 234,0.0,0.0,0.0,-0.005661691542288546,0.0005134752576096286,3.621775218068159e-05,-1.0199253731343279,0.1144113613456318,0.008069955212955528,1.0241840796019894,0.11453631784177107,0.008078768964628016,0.0,0.0,0.0,-0.001402985074626804,0.003381511193978157,0.00023851340956492672
VAL 235,R VAL 235,0.0,0.0,0.0,-0.0021492537313432722,0.00037003689515993285,2.610039017069864e-05,-0.6893432835820892,0.10133303826464839,0.007147481428160132,0.6890597014925374,0.10108464714519268,0.007129961269447502,0.0,0.0,0.0,-0.0024328358208953764,0.0025149733523626067,0.00017739254280901663
SER 236,R SER 236,0.0,0.0,0.0,-0.0017860696517412746,0.00041007822955217124,2.8924688137367987e-05,-1.5747860696517408,0.21034704563397613,0.014836736644673356,1.5802189054726363,0.21028611601305902,0.014832439000574375,0.0,0.0,0.0,0.003646766169154257,0.002487701488636907,0.0001754689338574951
SER 237,R SER 237,0.0,0.0,0.0,-0.002855721393034812,0.0003786327878695187,2.6706697694408366e-05,-0.4561442786069653,0.19703896142136898,0.013898056759189408,0.46810447761194013,0.19602924959395454,0.013826837178114674,0.0,0.0,0.0,0.00910447761194036,0.0031597641216118523,0.00022287257703262146
ILE 238,R ILE 238,0.0,0.0,0.0,-0.0024328358208955065,0.0004954684379909765,3.49476490533243e-05,-0.47667164179104465,0.10752022436987584,0.007583891887542473,0.4766815920398006,0.10719902032973425,0.00756123590139148,0.0,0.0,0.0,-0.0024228855721391716,0.001774690396049791,0.00012517700903600794
THR 239,R THR 239,0.0,0.0,0.0,-0.0010945273631840849,0.00029256100354208047,2.0635662121959828e-05,-0.42832338308457746,0.21131733205386946,0.014905175371913246,0.4279552238805971,0.21127898366939532,0.014902470485426837,0.0,0.0,0.0,-0.001462686567164341,0.0012256994129935554,8.645417073154617e-05
ALA 240,R ALA 240,0.0,0.0,0.0,-0.0010248756218905735,0.0002101364386263413,1.4821881571722925e-05,-0.7588855721393031,0.2064045485267556,0.014558654339662035,0.7608308457711442,0.20684964915850323,0.014590049317583944,0.0,0.0,0.0,0.0009203980099501253,0.0012671242329335202,8.937605224478477e-05
SER 241,R SER 241,0.0,0.0,0.0,-0.0017164179104477374,0.00045073638419529627,3.17924932500109e-05,-0.2539701492537318,0.30019625273095735,0.02117421107609605,0.254592039800995,0.300584029751433,0.021201562758228373,0.0,0.0,0.0,-0.0010945273631840621,0.0017466442311318661,0.00012319878508935738
LEU 242,R LEU 242,0.0,0.0,0.0,-0.0013781094527363456,0.0004849151415328049,3.420327691436156e-05,-0.18710945273631832,0.1482974956770296,0.010460098841860225,0.1869999999999999,0.14807047535427792,0.010444086062923855,0.0,0.0,0.0,-0.00148756218905462,0.0010030275202263198,7.074810639771561e-05
ARG 243,R ARG 243,0.0,0.0,0.0,-0.0012039800995025307,0.0004029543628123058,2.842220932007549e-05,-85.29977611940298,1.2722414640773667,0.0897369939000495,85.28848258706466,1.2711506836892774,0.08966005618358916,0.0,0.0,0.0,-0.012497512437811513,0.0014355971181584332,0.0001012592133432289
PHE 244,R PHE 244,0.0,0.0,0.0,-0.002562189054726361,0.0004961174472564174,3.4993426637327336e-05,-0.4183731343283582,0.16232163597959254,0.01144928542972009,0.41702985074626847,0.1622978010429005,0.011447604242910091,0.0,0.0,0.0,-0.003905472636815647,0.0008322001651784319,5.869887380254082e-05
ASP 245,R ASP 245,0.0,0.0,0.0,-0.0015820895522387966,0.0004932152728912798,3.4788723040836635e-05,90.36644278606971,1.5146817434820294,0.10683741271861075,-90.34495024875623,1.51125563013369,0.10659575331564215,0.0,0.0,0.0,0.019910447761191958,0.0038012750281100826,0.00026812126757502167
GLY 246,R GLY 246,0.0,0.0,0.0,-0.0009850746268656632,0.0002727711474999556,1.9239793302181273e-05,-0.8135721393034827,0.05933232169661782,0.004184979298742137,0.8152935323383088,0.059191387096665146,0.004175038538522196,0.0,0.0,0.0,0.0007363184079601919,0.0008376253915841781,5.908153976857416e-05
ALA 247,R ALA 247,0.0,0.0,0.0,-0.0016069651741293651,0.0004884244583592076,3.445080503817775e-05,-0.8981940298507457,0.1114073122289987,0.007858065925531423,0.8982985074626866,0.11131230078580687,0.007851364335040247,0.0,0.0,0.0,-0.0015024875621891234,0.000817254097447893,5.764465946773469e-05
LEU 248,R LEU 248,0.0,0.0,0.0,-0.0017313432835821044,0.00044326096731097704,3.126521799740391e-05,0.6466218905472638,0.12149862853025993,0.008569852496665125,-0.6460099502487562,0.12138700865884339,0.008561979437970489,0.0,0.0,0.0,-0.0011194029850747798,0.0007826931702762964,5.52069196216853e-05
ASN 249,R ASN 249,0.0,0.0,0.0,-0.0008706467661691605,0.0003355904866475642,2.3670727848071285e-05,0.5580995024875625,0.36943233318934526,0.02605774765715176,-0.5567910447761197,0.3693266915536068,0.026050296270689735,0.0,0.0,0.0,0.00043781094527335385,0.0007243890437098072,5.1094463615671504e-05
VAL 250,R VAL 250,0.0,0.0,0.0,-0.0012288557213930233,0.0004200961558723489,2.963129817836116e-05,-0.15290547263681598,0.263175661632156,0.018562979913292713,0.1539651741293533,0.263166242941557,0.0185623155700806,0.0,0.0,0.0,-0.000169154228855824,0.0007472961417518901,5.271020573327413e-05
ASP 251,R ASP 251,0.0,0.0,0.0,-0.0006716417910447707,0.0004696159021657347,3.312415177300814e-05,85.31126368159207,0.816631361883849,0.05760073508774093,-85.30111442786068,0.8156460137491854,0.05753123398905299,0.0,0.0,0.0,0.009477611940298867,0.0013496807319752933,9.51991387107597e-05
LEU 252,R LEU 252,0.0,0.0,0.0,-0.0006965174129353234,0.00045976179312031394,3.2429096511670127e-05,0.5251840796019906,0.13819234898748906,0.00974733675035268,-0.5247611940298508,0.13806701338712013,0.009738496258729558,0.0,0.0,0.0,-0.0002736318407958859,0.0007660399193194742,5.4032289866466544e-05
THR 253,R THR 253,0.0,0.0,0.0,-0.00040796019900496373,0.0004914556694482044,3.466461018341434e-05,0.31649751243781105,0.33262651615219013,0.023461665488626653,-0.31625870646766163,0.3324325731002127,0.0234479858004828,0.0,0.0,0.0,-0.00016915422885557905,0.00083531730861069,5.8918740147935393e-05
GLU 254,R GLU 254,0.0,0.0,0.0,-0.0008059701492537525,0.00039545197908931565,2.7893031973325485e-05,86.20440298507464,0.9328470420040658,0.06579795713442295,-86.19305472636815,0.9318458769034059,0.06572734039297284,0.0,0.0,0.0,0.010542288557214213,0.001389173753613942,9.798476167774265e-05
PHE 255,R PHE 255,0.0,0.0,0.0,-0.0015820895522387687,0.0004932152728913458,3.478872304084129e-05,0.2514875621890547,0.08738660652256582,0.006163775979545218,-0.25330348258706464,0.08729695667426221,0.006157452566798885,0.0,0.0,0.0,-0.0033980099502487287,0.0009467388487130045,6.677780963027344e-05
GLN 256,R GLN 256,0.0,0.0,0.0,-0.0006666666666666805,0.0004714045207910401,3.325031120358836e-05,0.1016766169154228,0.6839187274608284,0.04823990760180868,-0.10169154228855722,0.6833780407979795,0.048201770505089316,0.0,0.0,0.0,-0.000681592039801068,0.0009505742976008449,6.704834133606224e-05
THR 257,R THR 257,0.0,0.0,0.0,-0.0004975124378109438,0.0004999938119960624,3.5266844324785086e-05,0.01764676616915425,0.24653567774257373,0.01738928594484526,-0.017512437810945258,0.24643062074410668,0.01738187579551686,0.0,0.0,0.0,-0.00036318407960244054,0.0007480906448296078,5.276624565953956e-05
ASN 258,R ASN 258,0.0,0.0,0.0,-0.001044776119402996,0.00025034319652556566,1.765784761293352e-05,1.0046218905472635,0.15422177066056514,0.010877964980537981,-1.0025373134328357,0.15401831593201393,0.010863614390457053,0.0,0.0,0.0,0.0010398009950252803,0.0007454058029976658,5.257687151799616e-05
LEU 259,R LEU 259,0.0,0.0,0.0,-0.0012736318407960874,0.000445822225218332,3.1445875201007506e-05,0.5290895522388062,0.07888048734559662,0.005563800592600621,-0.5277164179104482,0.07875438346232667,0.005554905910479901,0.0,0.0,0.0,9.950248756221345e-05,0.0007465007930828705,5.265410616359693e-05
VAL 260,R VAL 260,0.0,0.0,0.0,-0.0005721393034825832,0.0004947685528538001,3.4898282962013104e-05,-0.4581194029850743,0.050391755541055204,0.0035543603846301514,0.4576766169154229,0.05036572613051785,0.003552524411569561,0.0,0.0,0.0,-0.0010149253731340198,0.0007628019306969404,5.3803899758556126e-05
PRO 261,R PRO 261,0.0,0.0,0.0,-0.0006169154228855595,0.00048613864677834095,3.428957632045345e-05,-0.8770845771144281,0.0733295418125104,0.0051722670830373985,0.8761343283582086,0.07320357266158561,0.005163381904203576,0.0,0.0,0.0,-0.0015671641791045901,0.0007833569920703068,5.5253742000896965e-05
TYR 262,R TYR 262,0.0,0.0,0.0,-0.0006019900497512438,0.00048948751746264,3.452578744597822e-05,0.909,0.18248339391497087,0.012871386186492232,-0.9083681592039802,0.18221930306377848,0.012852758654084539,0.0,0.0,0.0,2.9850746268640173e-05,0.0007785076152976384,5.491169333627214e-05
PRO 263,R PRO 263,0.0,0.0,0.0,-0.00024378109452736672,0.0004293621693610295,3.0284872377433913e-05,0.02535323383084577,0.09790024165145349,0.006905350624035005,-0.025373134328358235,0.09782945397121126,0.006900357646043439,0.0,0.0,0.0,-0.00026368159203962835,0.0006729487927924403,4.7466148069348404e-05
ARG 264,R ARG 264,0.0,0.0,0.0,-0.0005870646766169054,0.0004923613937806078,3.4728495052118064e-05,-87.71520398009953,1.8795684942440278,0.1325745397120972,87.70403980099506,1.8780532681518467,0.13246766390398174,0.0,0.0,0.0,-0.011751243781091249,0.0017414498863709783,0.00012283240425892236
GLY 265,R GLY 265,0.0,0.0,0.0,-0.0002786069651741252,0.0004483136448186525,3.162160639024253e-05,0.12499502487562184,0.16259835133187894,0.011468803425777689,-0.1246766169154229,0.1624826355835191,0.011460641466198547,0.0,0.0,0.0,3.9800995024880075e-05,0.0007251062438530391,5.114505101334368e-05
HIE 266,R HIE 266,0.0,0.0,0.0,-0.0008606965174129134,0.0003462629381354175,2.4423504534813376e-05,0.6802089552238804,0.21341720083289092,0.01505328869562936,-0.6790945273631842,0.21325019995534678,0.01504150936194733,0.0,0.0,0.0,0.00025373134328383917,0.0006693715084919455,4.721382588954502e-05
PHE 267,R PHE 267,0.0,0.0,0.0,-0.0013980099502487828,0.0004894875174626325,3.4525787445977685e-05,0.8121194029850749,0.0826161517440542,0.0058272940431777324,-0.8093631840796016,0.08231659812079631,0.005806165159689781,0.0,0.0,0.0,0.0013582089552240028,0.0008528820184714977,6.015765925735029e-05
PRO 268,R PRO 268,0.0,0.0,0.0,-0.001537313432835866,0.0004986057638354946,3.516893895631937e-05,0.33586069651741285,0.09035260115147944,0.006372981110361656,-0.33290547263681586,0.09026079417485341,0.006366505545514816,0.0,0.0,0.0,0.0014179104477607882,0.001004704165235838,7.08663678183971e-05
LEU 269,R LEU 269,0.0,0.0,0.0,-0.0036368159203979773,0.0006327998362684351,4.463425902279795e-05,-1.1158059701492538,0.2356388525266518,0.016620683155562463,1.1194179104477615,0.23549576049592286,0.016610590221908566,0.0,0.0,0.0,-2.4875621890179972e-05,0.0016734324690026161,0.0001180348255446425
ALA 270,R ALA 270,0.0,0.0,0.0,-0.002731343283582077,0.0004651674780698594,3.28103841296576e-05,0.9737910447761198,0.11940485135357003,0.008422168841448823,-0.9577661691542289,0.11904859181730415,0.008397040231247528,0.0,0.0,0.0,0.013293532338308598,0.002789177371225707,0.00019673340306460626
THR 271,R THR 271,0.0,0.0,0.0,-0.007835820895522427,0.0009813740229375324,6.922078645965039e-05,-1.8760646766169147,0.4747181418746264,0.03348403601398078,1.924741293532338,0.48303205165051866,0.034070453995087735,0.0,0.0,0.0,0.040840796019900524,0.013506015883227585,0.000952640909095117
TYR 272,R TYR 272,0.0,0.0,0.0,-0.018492537313432852,0.0016961161457730255,0.00011963480874079867,0.9496368159203982,0.5925797739505918,0.04179735456025291,-0.9146467661691542,0.5946970628974849,0.041946696607872605,0.0,0.0,0.0,0.016497512437811068,0.013872240213404698,0.0009784723816662348
ALA 273,R ALA 273,0.0,0.0,0.0,-0.01873134328358211,0.0021825774818425214,0.00015394714580893218,-0.9733333333333333,0.1458487710379064,0.010287379122995178,1.094283582089552,0.13850317157532174,0.009769260485316442,0.0,0.0,0.0,0.1022189054726367,0.019324715203787035,0.0013630603146707184
PRO 274,R PRO 274,0.0,0.0,0.0,-0.049039800995024856,0.005756969210249751,0.0004060652993082598,-0.8557213930348259,0.2519586991150536,0.017771796379823873,0.9794179104477614,0.25068519926783034,0.01768197062642032,0.0,0.0,0.0,0.07465671641791068,0.024567028163784536,0.0017328245610000132
VAL 275,R VAL 275,0.0,0.0,0.0,-0.04993034825870644,0.008309625443008443,0.0005861157875653068,0.9845373134328358,0.33979390864022496,0.023967214375483974,-0.792796019900497,0.34261521747850165,0.024166214157490134,0.0,0.0,0.0,0.14181094527363203,0.049556883036773,0.003495473018560517
ILE 276,R ILE 276,0.0,0.0,0.0,-0.1937412935323382,0.05157733638118177,0.003637984809413074,-1.4245820895522394,0.28367742257223055,0.020009062632938977,1.5767661691542294,0.296414024096943,0.020907433237578366,-0.00144300895522388,0.005351740386072534,0.00037748266185296637,-0.04300022288557176,0.0509418724148341,0.0035931626371431295
SER 277,R SER 277,0.0,0.0,0.0,-0.0704129353233831,0.010495373623805862,0.0007402865772349434,-1.4102487562189057,0.6214205022429702,0.04383162268617272,1.3837711442786065,0.622393116451455,0.04390022560296038,0.0,0.0,0.0,-0.09689054726368153,0.08176375360257808,0.005767170513972112
ALA 278,R ALA 278,0.0,0.0,0.0,-0.047741293532338344,0.00654891554718658,0.0004619248869836267,-0.33071641791044765,0.2556939132882153,0.018035258073957124,0.4138557213930346,0.25787307240625373,0.018188964106973793,0.0,0.0,0.0,0.03539800995024874,0.021423258760986805,0.0015110801644466348
GLU 279,R GLU 279,0.0,0.0,0.0,-0.23764179104477623,0.101800805618879,0.007180475193414966,137.48231840796024,5.380537895775017,0.3795138815745956,-136.3796218905473,5.1948722829471965,0.36641803897221525,-0.011885337313432824,0.02298690770823937,0.001621371457415286,0.8531693890547232,0.2452941476319019,0.017301715162793378
LYS 280,R LYS 280,0.0,0.0,0.0,-1.2300149253731336,0.8517187333693319,0.06007560745266967,-171.60429850746272,6.41768422690413,0.4526685433411705,169.43654726368163,5.854182528211718,0.412922198071014,-0.48915804179104483,0.06618299833232123,0.00466818877180797,-3.886924210945273,1.1595105394778442,0.08178556755625356
ALA 281,R ALA 281,0.0,0.0,0.0,-0.3472238805970149,0.05211052764469557,0.0036755932214264306,-0.9308855721393038,0.19164989805287516,0.01351794153713428,1.0271442786069658,0.20127366602816882,0.014196749792075657,-5.620298507462698e-05,0.0007948302373839011,5.6063002329058355e-05,-0.2510213771144277,0.08851541371343791,0.006243395899868347
TYR 282,R TYR 282,0.0,0.0,0.0,-1.0209104477611939,0.26547513387653576,0.018725172179928893,0.18671144278606952,0.7985607054675451,0.05632612925984823,1.7678905472636826,0.7218093200338705,0.05091250393717665,-0.08877216716417909,0.04230462492607208,0.002983938172214732,0.8449193751243781,0.3879870412810767,0.027366495857755642
HIE 283,R HIE 283,0.0,0.0,0.0,-6.999686567164178,1.1150557384139066,0.0786499676528221,-5.522671641791045,2.345570702842196,0.16544380119361138,9.756557213930346,1.9938454777176384,0.14063501664076286,-1.2105852179104473,0.09686310103990695,0.006832196365696679,-3.9763862129353216,1.1341538208147128,0.0799970425220936
GLU 284,R GLU 284,0.0,0.0,0.0,-2.7343880597014936,0.4088545200482555,0.02883837432400084,122.56934825870638,5.29869992954907,0.37374147650577,-118.16156716417908,5.179236361692747,0.36531516612154163,-0.3418225432835819,0.05779544489442367,0.004076576367287894,1.3315704915422888,0.6626338592233901,0.04673858875226818
GLN 285,R GLN 285,0.0,0.0,0.0,-3.5239353233830877,1.013944683741448,0.07151814374001633,-4.520960199004975,2.1124532503074,0.14900096388105707,7.496442786069651,1.8227041465719367,0.12856363787918035,-0.7678277373134329,0.14503640666183817,0.010230079357881235,-1.3162804736318412,1.0730477374133194,0.07568695171914731
LEU 286,R LEU 286,0.0,0.0,0.0,-0.5892288557213928,0.17926371624890403,0.012644287633868422,0.24713432835820962,0.6816680717661233,0.04808115858910194,0.34705970149253723,0.5600085433053991,0.03949995708638232,-0.05181743283582095,0.04437467645737628,0.003129948349435411,-0.046852258706467566,0.12559323225043126,0.00885866357493524
SER 287,R SER 287,0.0,0.0,0.0,-0.4263781094527361,0.14750146746350937,0.0104039513408096,-1.5453432835820897,0.8948678084466963,0.06311910854608692,1.8043184079601982,0.8431937910487365,0.059474304383541725,-0.08999914029850749,0.05271866396229102,0.0037184878499724647,-0.25740212537313434,0.2646299796139306,0.018665559594543617
VAL 288,R VAL 288,0.0,0.0,0.0,-0.07696019900497512,0.011294273103459257,0.0007966366017834672,-0.06627860696517418,0.18100958439220977,0.012767431677943211,0.10877611940298496,0.18877226962129748,0.013314969277305943,0.0,0.0,0.0,-0.034462686567164016,0.03693115621328443,0.0026049229123629204
ALA 289,R ALA 289,0.0,0.0,0.0,-0.17869154228855721,0.04136939982523249,0.0029179724797429194,-0.8648308457711447,0.33531179704506764,0.023651070599140653,0.9887363184079601,0.34417526358536865,0.024276251325691722,-0.014411104477611942,0.020071598336295036,0.0014157413889780439,-0.06919717412935335,0.08367276573856772,0.005901821848046227
GLU 290,R GLU 290,0.0,0.0,0.0,-0.5042786069651741,0.7533477667727845,0.05313705445100493,110.63369651741296,12.153645567873129,0.8572520617998596,-109.54479601990049,10.676348966147811,0.7530515936648837,-0.32150263880597,0.08066367053152407,0.005689576636847291,0.26311925174129236,1.4319112880062255,0.10099923492936298
ILE 291,R ILE 291,0.0,0.0,0.0,-0.0908955223880596,0.012030807462914126,0.0008485877299205384,0.2763333333333337,0.17878396127529644,0.012610448327136375,-0.24560199004975125,0.1832702943525206,0.012926889863866522,0.0,0.0,0.0,-0.06016417910447759,0.06301447287322444,0.004444698217676943
THR 292,R THR 292,0.0,0.0,0.0,-0.04128855721393035,0.007295218798730545,0.000514565059641382,-0.8286467661691544,0.2607463447881631,0.01839162911474853,1.0191940298507465,0.25088087035211803,0.017695772200565583,0.0,0.0,0.0,0.14925870646766215,0.07423730094809552,0.005236295475691453
ASN 293,R ASN 293,0.0,0.0,0.0,-0.2611890547263681,0.10857550771341493,0.007658325835527864,1.8211592039800995,1.3460462111364482,0.09494277937681708,-1.0622139303482587,1.216704405741273,0.08581971183854481,-0.02817488955223881,0.03612681080071676,0.0025481887613238623,0.4695813293532338,0.2359303855685036,0.016641246310857272
ALA 294,R ALA 294,0.0,0.0,0.0,-0.08650248756218906,0.032072387711449185,0.0022622118062387863,0.9261243781094525,0.365936445359743,0.02581116674173742,-0.8781144278606963,0.3582502555654818,0.025269024714333496,-0.00941623880597015,0.01542391917611506,0.0010879193770230121,-0.04790877611940288,0.06888296292892526,0.004858629590926779
CYS 295,R CYS 295,0.0,0.0,0.0,-0.02084577114427861,0.003624281644707389,0.00025563711687311467,-0.2860895522388061,0.42865013385513867,0.030234649265192336,0.31966169154228874,0.4290328762816107,0.030261645834443848,0.0,0.0,0.0,0.012726368159203846,0.027287665123719582,0.0019247234962033182
PHE 296,R PHE 296,0.0,0.0,0.0,-0.032980099502487537,0.006469953669665057,0.00045635534557064976,0.5243631840796019,0.322675741676499,0.022759791973544014,-0.464865671641791,0.32196688261089984,0.022709792910125814,0.0,0.0,0.0,0.02651741293532326,0.022899758743729397,0.0016152244434109132
GLU 297,R GLU 297,0.0,0.0,0.0,-0.1952288557213931,0.07744930849434876,0.0054628530197769,142.0353482587065,4.8615018714241165,0.3429039031497371,-141.0932885572139,4.734672925111891,0.33395807902520774,-0.03742653134328359,0.04549617674286456,0.003209052880390744,0.7094043144278586,0.24416282639841067,0.0172219179155763
PRO 298,R PRO 298,0.0,0.0,0.0,-0.04025373134328359,0.009099794897227335,0.0006418500435971745,-1.337507462686567,0.41832914651017544,0.029506662947682148,1.344656716417911,0.41753627848119185,0.029450738348862346,0.0,0.0,0.0,-0.03310447761194009,0.016348323809913298,0.001153121852595908
ALA 299,R ALA 299,0.0,0.0,0.0,-0.04214925373134332,0.011228411544436892,0.0007919910855924634,-0.37629353233830826,0.3898621371434651,0.02749875492234067,0.4403333333333333,0.38837266471758053,0.027393695637786673,0.0,0.0,0.0,0.021890547263681608,0.020333487321796878,0.0014342136137545818
ASN 300,R ASN 300,0.0,0.0,0.0,-0.03738308457711439,0.005515019062660087,0.00038899945172238883,1.2133432835820896,0.49045529316563824,0.03459404908090265,-1.040532338308458,0.47998423502200166,0.033855477585401195,0.0,0.0,0.0,0.13542786069651813,0.029302777276563156,0.0020668585484504777
GLN 301,R GLN 301,0.0,0.0,0.0,-0.012860696517412944,0.0018176846878147884,0.00012820959255634658,0.40160199004975206,0.36532563106420207,0.025768083223191067,-0.3365422885572139,0.3688365187517523,0.026015722147009614,0.0,0.0,0.0,0.05219900497512532,0.013591415164510772,0.0009586645099601743
MET 302,R MET 302,0.0,0.0,0.0,-0.009144278606965223,0.0013472210579911384,9.502564668464318e-05,0.5876019900497512,0.6586280107264287,0.04645603798475564,-0.5885771144278605,0.6586095146667598,0.046454733373295816,0.0,0.0,0.0,-0.010119402985074844,0.003995728022481307,0.00028183692428205366
VAL 303,R VAL 303,0.0,0.0,0.0,-0.0043233830845771076,0.0007329491287841992,5.16982454635314e-05,0.9731243781094531,0.2731939326350282,0.01926961426632864,-0.9590995024875619,0.27132849883187693,0.01913803671085592,0.0,0.0,0.0,0.009701492537313321,0.003711009271362011,0.00026175441199658057
LYS 304,R LYS 304,0.0,0.0,0.0,-0.006855721393034818,0.0010945725906531276,7.720519780561716e-05,-134.49343781094532,2.9719514598919092,0.2096252932779319,134.42799004975126,2.9720685645081573,0.20963355320069862,0.0,0.0,0.0,-0.07230348258706476,0.007122414888350013,0.0005023764115823689
CYS 305,R CYS 305,0.0,0.0,0.0,-0.0039054726368159126,0.0011045000221831004,7.790542483625743e-05,0.7085671641791039,0.4771761950379165,0.03365741371620818,-0.6946467661691543,0.47433908941101766,0.0334572997146421,0.0,0.0,0.0,0.01001492537313431,0.004846373842605413,0.00034183685426935164
ASP 306,R ASP 306,0.0,0.0,0.0,-0.007880597014925364,0.0023469407719106886,0.00016554043841469988,129.2564975124378,4.040187303087824,0.284972840148057,-129.11026368159204,4.008433473385827,0.28273309769135463,0.0,0.0,0.0,0.1383532338308452,0.03194880235829264,0.0022534947675354557
PRO 307,R PRO 307,0.0,0.0,0.0,-0.0066218905472637014,0.0016799426689933926,0.00011849401964682819,-0.991830845771144,0.18680910852696206,0.013176498570194577,0.9923532338308458,0.18644986415327794,0.013151159425794581,0.0,0.0,0.0,-0.00609950248756237,0.0032399941267749997,0.00022853156527283535
ARG 308,R ARG 308,0.0,0.0,0.0,-0.02341791044776119,0.009325217381694761,0.0006577501197106797,-138.81042786069654,4.7998075019469,0.33855231784634565,138.78374626865673,4.816264312788082,0.33971309178412984,0.0,0.0,0.0,-0.050099502487563424,0.03252920692600902,0.0022944333492617612
HIE 309,R HIE 309,0.0,0.0,0.0,-0.005079601990049736,0.001737394355081962,0.00012254634913745385,-1.2888159203980103,1.3655467517770417,0.09631824146158859,1.2948457711442787,1.3670769707207977,0.0964261747839168,0.0,0.0,0.0,0.0009502487562189445,0.0055393223392329344,0.00039071367268055454
GLY 310,R GLY 310,0.0,0.0,0.0,-0.0015572139303482513,0.0005352826927885691,3.775593006034021e-05,1.144557213930348,0.12283896330428287,0.008664392422329116,-1.1376268656716417,0.12160872364388489,0.008577618007237407,0.0,0.0,0.0,0.005373134328358179,0.0022692130765819577,0.00016005794950160854
LYS 311,R LYS 311,0.0,0.0,0.0,-0.002706467661691551,0.0006826987420065437,4.8153856462649585e-05,-103.93044278606975,3.4642734929233048,0.24435101203686058,103.90195024875615,3.459892992554294,0.2440420353638057,0.0,0.0,0.0,-0.03119900497512403,0.00536342867661265,0.0003783070903019017
TYR 312,R TYR 312,0.0,0.0,0.0,-0.005686567164179072,0.0010300309886255134,7.265278420255036e-05,-0.5598557213930344,0.3928089101334153,0.02770660426327986,0.5635671641791045,0.3929719227325754,0.02771810228549459,0.0,0.0,0.0,-0.001975124378109506,0.0017911829686875862,0.00012634030541643779
MET 313,R MET 313,0.0,0.0,0.0,-0.0014427860696516795,0.0004967157800734608,3.5035629780259924e-05,-0.3815572139303483,0.4641983706601963,0.032742028563387406,0.3803184079601991,0.46389082189268543,0.03272033574590475,0.0,0.0,0.0,-0.002681592039800859,0.0010405267766241213,7.33931000075303e-05
ALA 314,R ALA 314,0.0,0.0,0.0,-0.0009999999999999898,0.0003154401489382356,2.2249432611936776e-05,0.47436318407960215,0.13653316779548227,0.009630307132382977,-0.4718507462686567,0.1365093170582938,0.00962862483109189,0.0,0.0,0.0,0.001512437810945203,0.0009416269013026118,6.641724066083143e-05
CYS 315,R CYS 315,0.0,0.0,0.0,-0.002019900497512401,0.0004108018975789792,2.897573174437259e-05,-0.6609303482587062,0.2827269926316999,0.019942024473765575,0.6654328358208955,0.2821834672169239,0.019903687146923574,0.0,0.0,0.0,0.002482587064676761,0.0017985470292847302,0.00012685972620214903
CYS 316,R CYS 316,0.0,0.0,0.0,-0.001825870646766189,0.0004167242107735522,2.9393459509125948e-05,0.0533731343283582,0.250678968698787,0.01768153115596442,-0.04629850746268658,0.25134598945613346,0.01772857917265252,0.0,0.0,0.0,0.005248756218905621,0.0023002943669019073,0.00016225025468784903
LEU 317,R LEU 317,0.0,0.0,0.0,-0.005796019900497486,0.0007215131140411237,5.0891611177339144e-05,-1.1521442786069653,0.09740873559772656,0.00687068246001858,1.1659850746268663,0.09835813723488498,0.006937648088264447,0.0,0.0,0.0,0.008044776119403116,0.00324658030184766,0.00022899611824411315
LEU 318,R LEU 318,0.0,0.0,0.0,-0.004124378109452695,0.00041062110013856927,2.896297927617743e-05,0.6186865671641789,0.09014452888675893,0.006358304824391418,-0.6029900497512443,0.09184591195465865,0.00647831113317533,0.0,0.0,0.0,0.01157213930348277,0.0037939490840332318,0.0002676045353213585
TYR 319,R TYR 319,0.0,0.0,0.0,-0.019179104477611873,0.0018196717198959583,0.00012834974699304895,-0.8613432835820897,0.09839678314102564,0.006940373960311167,0.8577960199004974,0.0996684712597896,0.00703007192424213,0.0,0.0,0.0,-0.02272636815920397,0.008211734792494853,0.0005792111134479761
ARG 320,R ARG 320,0.0,0.0,0.0,-0.009034825870646745,0.0009792783892790247,6.907297185830299e-05,-100.46387562189057,1.2889439116610815,0.09091509371777762,100.47488059701486,1.2880274462038135,0.09085045122854063,0.0,0.0,0.0,0.001970149253732832,0.009049290369786484,0.000638287728896033
GLY 321,R GLY 321,0.0,0.0,0.0,-0.00622885572139301,0.0009709016090251135,6.848211933559227e-05,-0.3934875621890546,0.18379937443937602,0.012964208295836678,0.41886069651741303,0.18578088655313818,0.013103973384057962,0.0,0.0,0.0,0.019144278606965263,0.0064641437045310024,0.0004559455422270901
ASP 322,R ASP 322,0.0,0.0,0.0,-0.033880597014925365,0.016940506716234247,0.0011948912142718965,109.59591542288555,3.3017017680257563,0.23288408669495497,-109.3452039800995,3.2269618049692075,0.22761233616781795,-4.728358208955258e-05,0.0004716522500257324,3.326778467654938e-05,0.21678356218905268,0.07378617929000156,0.0052044758073159095
VAL 323,R VAL 323,0.0,0.0,0.0,-0.017218905472636836,0.002352481656950452,0.00016593126231177722,-0.7995671641791045,0.0963457017473674,0.006795701833432568,0.8367810945273632,0.09635719121736382,0.00679651223816162,0.0,0.0,0.0,0.01999502487562189,0.00843676950768197,0.0005950838384252982
VAL 324,R VAL 324,0.0,0.0,0.0,-0.012348258706467675,0.0017098222108665206,0.0001206015600332356,1.0415323383084578,0.08978481848759688,0.006332932809088648,-1.0262189054726363,0.08898035917662651,0.00627619062427569,0.0,0.0,0.0,0.0029651741293531416,0.006536067639916361,0.000461018665477026
PRO 325,R PRO 325,0.0,0.0,0.0,-0.0062039800995024935,0.0006565279391825911,4.630791035911211e-05,1.110174129353234,0.13692040948919795,0.009657621055476979,-1.1108656716417906,0.1388671180778798,0.009794931292315082,0.0,0.0,0.0,-0.0068955223880599985,0.0036940223126711775,0.00026055624431264553
LYS 326,R LYS 326,0.0,0.0,0.0,-0.01581094527363184,0.002238087225699828,0.00015786250125565066,-101.10192537313435,2.0194181589998124,0.14243877450357595,101.16023383084578,2.036123201476253,0.14361705735092484,0.0,0.0,0.0,0.04249751243781049,0.025641835448252853,0.0018086356215992745
ASP 327,R ASP 327,0.0,0.0,0.0,-0.031094527363184115,0.004107512823173545,0.00028972161619084336,112.03664676616911,2.3101272820605137,0.16294381504767227,-111.67351243781097,2.27494430549868,0.16046219922059776,0.0,0.0,0.0,0.3320398009950255,0.0406840564070426,0.002869632082205141
VAL 328,R VAL 328,0.0,0.0,0.0,-0.014427860696517414,0.001896847319037187,0.00013379329404360156,1.1437910447761193,0.1442605648351976,0.01017535569477917,-1.1445671641791042,0.14545761283193154,0.01025978895042603,0.0,0.0,0.0,-0.01520398009950265,0.007441525553726832,0.0005248847424620948
ASN 329,R ASN 329,0.0,0.0,0.0,-0.011184079601990055,0.0017874480192510665,0.0001260768623953875,1.4965671641791043,0.39311007246198326,0.027727846616091577,-1.4525373134328348,0.3951344249516112,0.027870633431442728,0.0,0.0,0.0,0.03284577114427891,0.010919018714103806,0.0007701681979471109
ALA 330,R ALA 330,0.0,0.0,0.0,-0.024890547263681582,0.00560276763511932,0.00039518875881058586,0.8185771144278611,0.27191333356197717,0.019179287772143724,-0.7393383084577113,0.25571813808254307,0.01803696675920454,0.0,0.0,0.0,0.054348258706467596,0.02227883250004189,0.0015714276830352603
ALA 331,R ALA 331,0.0,0.0,0.0,-0.03383582089552236,0.007957468437142635,0.000561276547547173,1.186129353233831,0.20955561411482898,0.014780913369445082,-1.1466318407960199,0.21126447969121204,0.014901447453684429,0.0,0.0,0.0,0.00566169154228867,0.032201402508382215,0.0022713118083785466
ILE 332,R ILE 332,0.0,0.0,0.0,-0.019945273631840805,0.0042228930746765845,0.0002978599116462765,1.1660696517412938,0.2394064699109083,0.01688643039598426,-1.152915422885572,0.24303640537838941,0.017142466302768004,0.0,0.0,0.0,-0.00679104477611966,0.013401051395708762,0.0009452372849858924
ALA 333,R ALA 333,0.0,0.0,0.0,-0.020950248756218915,0.006928742675442513,0.0004887158269535751,0.3834278606965174,0.2405022440083157,0.016963720341542032,-0.29836815920398013,0.23804824917737266,0.016790628892007498,0.0,0.0,0.0,0.06410945273631823,0.028709177553874605,0.002024989252253153
THR 334,R THR 334,0.0,0.0,0.0,-0.15702985074626866,0.08495342068479286,0.00599215228322098,1.6152686567164183,0.878666718076547,0.06197637173961553,-1.4557860696517413,0.918620022249996,0.06479446053339627,-0.004928131343283583,0.014947012335722532,0.0010542809621186275,-0.0024753950248754576,0.14920989920926975,0.010524454824996175
ILE 335,R ILE 335,0.0,0.0,0.0,-0.05987562189054723,0.02199139254359042,0.0015511532317246971,1.9636119402985073,0.36997513518269143,0.026096033957780363,-1.9475671641791046,0.37434266994787135,0.02640409610765333,0.0,0.0,0.0,-0.04383084577114413,0.04204062526790617,0.0029653170720671824
LYS 336,R LYS 336,0.0,0.0,0.0,-0.03097512437810943,0.016621761738545876,0.0011724086770129526,-109.41926865671641,3.349115675580268,0.23622840587738494,109.50656218905476,3.393821805154331,0.23938173312709213,0.0,0.0,0.0,0.05631840796019699,0.05941772278159065,0.004191003026829653
THR 337,R THR 337,0.0,0.0,0.0,-0.16797512437810944,0.2460478745999117,0.01735487896403739,0.6119601990049753,1.3097024493672471,0.09237928807404555,-0.2567064676616917,1.1666347437315385,0.082288070179936,-0.018630268656716416,0.05676122770733243,0.004003628311411852,0.16864833830845805,0.43534215539375604,0.030706668070541843
LYS 338,R LYS 338,0.0,0.0,0.0,-0.605407960199005,0.6177510026136482,0.04357279613857903,-142.92283084577107,7.744501022713376,0.546254984338331,143.67739800995025,7.199599227430362,0.5078205751006957,-0.29549358805970144,0.14909281352373277,0.010516196237498844,-0.14633438407960236,1.2744898692672535,0.08989558417438553
ARG 339,R ARG 339,0.0,0.0,0.0,-0.23411442786069656,0.1633638061962359,0.011522794449048869,-146.024895522388,7.275640929113625,0.5131841431911675,146.33096019900495,6.665322961976769,0.47013563295119604,-0.060569731343283584,0.08579562603788665,0.006051556868566715,0.011380517412935637,1.0607626175107387,0.07482042617278907
THR 340,R THR 340,0.0,0.0,0.0,-0.013870646766169177,0.005082717187642273,0.00035850722849526214,0.41649253731343283,0.5788924157810205,0.04083192275249356,-0.35667164179104527,0.5727964496903777,0.040401946456847804,0.0,0.0,0.0,0.04595024875621889,0.017750832436168568,0.00125204718366921
ILE 341,R ILE 341,0.0,0.0,0.0,-0.011592039800995067,0.002999624573260041,0.00021157720419706888,-0.6588457711442784,0.36843841651044473,0.025987642179952638,0.6647412935323385,0.36385881403856435,0.025664621927361034,0.0,0.0,0.0,-0.005696517412935012,0.004695974544896479,0.00033122850574263075
GLN 342,R GLN 342,0.0,0.0,0.0,-0.006537313432835831,0.0013195245436000349,9.307208518461024e-05,0.5285373134328356,0.6835775512026441,0.04821584288401415,-0.509955223880597,0.6824203508897804,0.04813422026727929,0.0,0.0,0.0,0.012044776119402734,0.006083415598813301,0.0004290910522068771
PHE 343,R PHE 343,0.0,0.0,0.0,-0.0036268656716417383,0.0007629965975196515,5.381763049755136e-05,0.4910348258706469,0.16206759163940082,0.011431366523561299,-0.4923880597014927,0.1618778135634897,0.0114179806101783,0.0,0.0,0.0,-0.0049800995024875064,0.0013042609046935668,9.199547110613764e-05
VAL 344,R VAL 344,0.0,0.0,0.0,-0.0012636815920398187,0.0004406286532434363,3.1079548878693634e-05,0.15225870646766154,0.14836596791093196,0.010464928500859333,-0.15212437810945278,0.1481436020172424,0.010449244020036292,0.0,0.0,0.0,-0.0011293532338311296,0.0008123328482343305,5.72975413120013e-05
ASP 345,R ASP 345,0.0,0.0,0.0,-0.0009104477611940505,0.0003337414891790779,2.3540309622258244e-05,92.12344776119406,1.750575896285951,0.12347610336730318,-92.10764179104478,1.7486067548553126,0.12333721083979254,0.0,0.0,0.0,0.014895522388060266,0.0021240227136973652,0.00014981701090905193
TRP 346,R TRP 346,0.0,0.0,0.0,-0.0013084577114427878,0.00046185663543385236,3.257685529584707e-05,-0.6311940298507467,0.14375676376621555,0.010139820307252032,0.6306019900497509,0.14363843772493418,0.01013147423180606,0.0,0.0,0.0,-0.0019004975124380478,0.0007662337635094715,5.4045962581423974e-05
CYS 347,R CYS 347,0.0,0.0,0.0,-0.00104975124378109,0.0003114920565671515,2.197095564744188e-05,0.36075621890547266,0.18369240803523376,0.012956663467416089,-0.3598557213930348,0.18332008295744462,0.01293040168128681,0.0,0.0,0.0,-0.00014925373134328925,0.0007381649563508243,5.206614157425075e-05
PRO 348,R PRO 348,0.0,0.0,0.0,-0.0011840796019900433,0.0003875490964010054,2.7335605607641043e-05,0.3347263681592039,0.07873799206401169,0.005553749750385975,-0.3341343283582089,0.0785279800289969,0.005538936643568452,0.0,0.0,0.0,-0.0005920398009952536,0.0007416106704160778,5.230918350519363e-05
THR 349,R THR 349,0.0,0.0,0.0,-0.0023432835820895556,0.0005150154943127501,3.632639210127471e-05,0.287303482587065,0.2961694291852073,0.020890180842712953,-0.2829303482587064,0.29559994668803347,0.02085001264444398,0.0,0.0,0.0,0.002029850746269109,0.0013490754075790076,9.515644241985045e-05
GLY 350,R GLY 350,0.0,0.0,0.0,-0.0010149253731343336,0.00030709053456739495,2.1660496222878535e-05,0.880194029850746,0.14275622740136168,0.010069247913406356,-0.8763781094527364,0.14210358606504062,0.010023214142876139,0.0,0.0,0.0,0.002800995024875596,0.0012258407633497026,8.646414081694702e-05
PHE 351,R PHE 351,0.0,0.0,0.0,-0.005353233830845804,0.0007914983523928234,5.5827989281958184e-05,0.4699004975124377,0.09456178085126384,0.00666987375512205,-0.4763880597014924,0.09411302962391396,0.00663822128403981,0.0,0.0,0.0,-0.011840796019900334,0.0030897885682040927,0.00021793688205127724
LYS 352,R LYS 352,0.0,0.0,0.0,-0.0021094527363183964,0.00039645217538579756,2.796358038059764e-05,-90.18446268656723,1.0282483244609422,0.0725270447672475,90.17463184079598,1.0275035891190925,0.07247451518641264,0.0,0.0,0.0,-0.011940298507461866,0.0019991087343602886,0.00014100625814056608
VAL 353,R VAL 353,0.0,0.0,0.0,-0.003646766169154227,0.0005981746613010542,4.219198748664005e-05,-0.8077910447761195,0.14097233813343982,0.009943422065975767,0.8149900497512433,0.1411833073318242,0.009958302685891929,0.0,0.0,0.0,0.0035522388059700664,0.0016079737450789382,0.00011341772315071603
GLY 354,R GLY 354,0.0,0.0,0.0,-0.0016417910447761204,0.00047947398221520994,3.3819487127376186e-05,1.0312587064676613,0.08637712485276464,0.00609257263253683,-1.0282338308457704,0.08624141777045662,0.006083000592982138,0.0,0.0,0.0,0.0013830845771144343,0.0017864922794370965,0.00012600944970661898
ILE 355,R ILE 355,0.0,0.0,0.0,-0.0059104477611940254,0.000624492071025407,4.404827444362272e-05,-0.6075074626865673,0.09335419735187964,0.006584697382414666,0.613532338308458,0.09354542461644806,0.006598185513684264,0.0,0.0,0.0,0.00011442786069658656,0.0016607379514248497,0.00011713942331275074
ASN 356,R ASN 356,0.0,0.0,0.0,-0.003164179104477681,0.0004087481772427317,2.8830873480835405e-05,0.4592388059701488,0.18372587379858105,0.012959023960361925,-0.45593034825870643,0.1838291038634576,0.012966305247730472,0.0,0.0,0.0,0.00014427860696519137,0.002081446015253304,0.0001468138821505267
TYR 357,R TYR 357,0.0,0.0,0.0,-0.00643781094527364,0.0008851248241395316,6.243189141944314e-05,0.7346915422885576,0.2054892096962792,0.01449409131655187,-0.7214328358208956,0.2048750783472181,0.014450773831089713,0.0,0.0,0.0,0.0068208955223883335,0.002642507702776585,0.000186388122302604
GLU 358,R GLU 358,0.0,0.0,0.0,-0.00520895522388061,0.0007701646803191025,5.432322807522178e-05,97.9156965174129,1.4516733327844482,0.10239314209383504,-97.87145771144276,1.444405694536784,0.10188052241627144,0.0,0.0,0.0,0.03902985074626936,0.008756467658157853,0.0006176336073089249
PRO 359,R PRO 359,0.0,0.0,0.0,-0.010562189054726376,0.001755549320581731,0.0001238269016695865,-1.1891243781094532,0.1341208315863267,0.009460154055472495,1.2128706467661683,0.13373521468129454,0.009432954736135955,0.0,0.0,0.0,0.013184079601990042,0.0051088592717297284,0.00036035114893531153
PRO 360,R PRO 360,0.0,0.0,0.0,-0.010442786069651742,0.0019362887512876584,0.00013657527817570697,0.22590049751243776,0.2867643823677854,0.020226799988751615,-0.21599999999999994,0.28880358799331235,0.020370634463531576,0.0,0.0,0.0,-0.0005422885572139435,0.006469942192665555,0.0004563545360455215
THR 361,R THR 361,0.0,0.0,0.0,-0.004910447761194029,0.0007477597044701636,5.27429029263751e-05,0.7010049751243781,0.42138745595348376,0.029722379463459795,-0.6827014925373139,0.42123425662331354,0.02971157361587099,0.0,0.0,0.0,0.013393034825870431,0.0036487237929439045,0.0002573611330831939
VAL 362,R VAL 362,0.0,0.0,0.0,-0.008243781094527353,0.0009061830901514289,6.391722698035073e-05,-1.0231542288557212,0.16271193938502693,0.011476815309307872,1.036069651741293,0.16274649922297155,0.011479252972325774,0.0,0.0,0.0,0.004671641791044569,0.0031436015392946044,0.00022173255637477902
VAL 363,R VAL 363,0.0,0.0,0.0,-0.004422885572139305,0.0005137644037184284,3.623814697470004e-05,1.078243781094527,0.15036206807586966,0.010605722550874675,-1.0697363184079602,0.1505555718771716,0.010619371256664708,0.0,0.0,0.0,0.0040845771144277345,0.0022433563485856453,0.00015823415652834382
PRO 364,R PRO 364,0.0,0.0,0.0,-0.00404975124378109,0.0006522158463726688,4.60037587832467e-05,0.2937611940298506,0.24623259377139797,0.017367908049814675,-0.2913134328358209,0.24556754503148978,0.01732099912851202,0.0,0.0,0.0,-0.0016019900497511778,0.0016210051607702177,0.00011433688834334353
GLY 365,R GLY 365,0.0,0.0,0.0,-0.0033830845771144237,0.000667297540660891,4.706753947783842e-05,0.6195870646766172,0.2960505766119691,0.020881797628566248,-0.6056766169154228,0.2946555454225428,0.020783399715221463,0.0,0.0,0.0,0.01052736318407961,0.0029876191476793717,0.00021073040676708468
GLY 366,R GLY 366,0.0,0.0,0.0,-0.00471641791044776,0.0006419645721673516,4.528068965147821e-05,0.4121691542288557,0.2838448725718931,0.020020873645252728,-0.37679601990049777,0.2811715065641635,0.01983230894593898,0.0,0.0,0.0,0.030656716417910474,0.005585746534033396,0.0003939881829077816
ASP 367,R ASP 367,0.0,0.0,0.0,-0.015208955223880617,0.0014647158225338515,0.00010331308839029728,129.1619203980099,2.5566121285332932,0.18032951563118774,-129.03355223880607,2.5360120784737927,0.17887650013159412,0.0,0.0,0.0,0.11315920398009995,0.02769242092127054,0.0019532727689329102
LEU 368,R LEU 368,0.0,0.0,0.0,-0.019383084577114417,0.0019919021229653547,0.00014049794296530475,-0.25240796019900474,0.2180779511377896,0.01538203267504655,0.32529353233830854,0.21791688681733537,0.015370672073816188,0.0,0.0,0.0,0.05350248756218923,0.010289406414332201,0.0007257587704136558
ALA 369,R ALA 369,0.0,0.0,0.0,-0.02726865671641791,0.003015294790430986,0.00021268249609517667,-0.7178706467661686,0.20734796188434604,0.01462519758723392,0.808452736318408,0.2169971662354226,0.015305799985789476,0.0,0.0,0.0,0.0633134328358208,0.016386387648165114,0.001155806668739275
LYS 370,R LYS 370,0.0,0.0,0.0,-0.04092537313432837,0.010079258194742903,0.0007109360578768756,-110.60792039800997,2.542818881538453,0.17935661500156122,110.7994726368159,2.557180994243244,0.18036964032464034,0.0,0.0,0.0,0.1506268656716412,0.05603406102232295,0.003952337928084866
VAL 371,R VAL 371,0.0,0.0,0.0,-0.05590049751243778,0.013486313303444153,0.0009512511962679823,-0.7376716417910445,0.1968165336100603,0.013882367911034248,0.9300945273631843,0.20699697409257503,0.014600440817219364,0.0,0.0,0.0,0.1365223880597015,0.038460301252156326,0.0027127804872809423
GLN 372,R GLN 372,0.0,0.0,0.0,-0.3941194029850748,0.35854543856263343,0.02528984531762519,-1.1451094527363195,1.1876632217588474,0.08377130465841012,1.7182587064676618,1.3084280465396096,0.09228939862931436,-0.13343480597014923,0.13146165697628953,0.009272590340173272,0.0455950447761188,0.2989729997893572,0.02108792946615167
ARG 373,R ARG 373,0.0,0.0,0.0,-0.13021393034825873,0.04753452795846371,0.0033528270897410345,-114.14390547263683,2.5813651438703107,0.18207545871591235,114.6737412935323,2.638476462380195,0.1861037805285974,-0.02025535522388059,0.030547233078536136,0.0021546356928556216,0.37936653532337367,0.12897026669731415,0.009096861219106472
ALA 374,R ALA 374,0.0,0.0,0.0,-0.0112537313432836,0.001088290689265189,7.676210664529331e-05,-0.8130199004975118,0.08644107418041377,0.006097083270326273,0.8249950248756219,0.08970656961429692,0.006327413559115848,0.0,0.0,0.0,0.0007213930348257826,0.01035691371698368,0.0007305203684100218
VAL 375,R VAL 375,0.0,0.0,0.0,-0.012427860696517388,0.0011828037777309082,8.342854590434839e-05,0.8992587064676617,0.0907750088140606,0.006402775449652326,-0.8799154228855719,0.09384404237615804,0.0066192483864471584,0.0,0.0,0.0,0.006915422885572139,0.008181267946912364,0.0005770621478519111
CYS 376,R CYS 376,0.0,0.0,0.0,-0.004721393034825835,0.000510574790474249,3.601316900289339e-05,-0.6002437810945271,0.37410020111097986,0.026386993674544956,0.6095820895522387,0.3783629499148546,0.026687664792576907,0.0,0.0,0.0,0.004616915422885479,0.006329863865442544,0.00044647417264716586
MET 377,R MET 377,0.0,0.0,0.0,-0.006427860696517412,0.0008079332397530758,5.698721685662658e-05,0.3854776119402985,0.12915585381004452,0.009109951524738893,-0.378865671641791,0.12988750151734968,0.009161557975008963,0.0,0.0,0.0,0.00018407960199005158,0.003348861137616188,0.0002362104521536816
LEU 378,R LEU 378,0.0,0.0,0.0,-0.00272636815920399,0.0004985064696467539,3.5161935284248525e-05,-0.0578905472636815,0.13716391022734362,0.009674796273287916,0.05914925373134327,0.13737386837886395,0.009689605579456782,0.0,0.0,0.0,-0.0014676616915421867,0.0021740667363504807,0.00015334684410688227
SER 379,R SER 379,0.0,0.0,0.0,-0.00219402985074629,0.0004198604116585169,2.9614670063592117e-05,0.8047711442786069,0.2498310023087824,0.0176217202184059,-0.8001592039800992,0.24875543850623844,0.017545855797135843,0.0,0.0,0.0,0.002417910447761267,0.002042941400069845,0.00014409797599952917
ASN 380,R ASN 380,0.0,0.0,0.0,-0.0014975124378110367,0.0004999938119960898,3.526684432478702e-05,1.2827164179104482,0.18649971437456614,0.013154675589298103,-1.2797860696517405,0.18595676757767748,0.013116379075015115,0.0,0.0,0.0,0.0014328358208955767,0.0011788840401023544,8.315206892918676e-05
THR 381,R THR 381,0.0,0.0,0.0,-0.0020796019900497873,0.0004923613937806207,3.472849505211897e-05,-0.31073134328358226,0.21615755140070567,0.015246578121521734,0.31441293532338305,0.215562814503932,0.015204628615248869,0.0,0.0,0.0,0.001601990049751085,0.0016930634073752246,0.00011941948517627345
THR 382,R THR 382,0.0,0.0,0.0,-0.001412935323383097,0.0004923613937805829,3.47284950521163e-05,0.6097462686567157,0.20074195782236648,0.014159245986887784,-0.6093034825870648,0.20046732078892315,0.014139874584138618,0.0,0.0,0.0,-0.0009701492537311812,0.0009405748626509161,6.634303557576268e-05
ALA 383,R ALA 383,0.0,0.0,0.0,-0.001656716417910462,0.0005339863826864974,3.766449539561126e-05,0.3772736318407962,0.15312258852195945,0.010800434650288421,-0.37500000000000006,0.15226384537034776,0.010739863578574631,0.0,0.0,0.0,0.0006169154228854247,0.001200129527756874,8.46506100865761e-05
ILE 384,R ILE 384,0.0,0.0,0.0,-0.001880597014925377,0.0005604472643438571,3.953090208248845e-05,0.670318407960199,0.2703656600951006,0.019070123302679518,-0.6694726368159206,0.26969168041503827,0.01902258444142854,0.0,0.0,0.0,-0.0010348258706471471,0.001019111453059903,7.188257954870883e-05
ALA 385,R ALA 385,0.0,0.0,0.0,-0.0008208955223880477,0.0004322349577905243,3.0487503249837257e-05,0.04151243781094528,0.18630046104505313,0.01314062134305638,-0.04173631840796022,0.1860154733958032,0.013120519864159151,0.0,0.0,0.0,-0.0010447761194030732,0.0007998663287745814,5.6418220827406316e-05
GLU 386,R GLU 386,0.0,0.0,0.0,-0.002497512437810946,0.0007201739570772228,5.079715432799574e-05,116.79113432835817,5.10557021991847,0.36011915710777126,-116.73285572139304,5.0875264292418745,0.3588464462430505,0.0,0.0,0.0,0.05578109452735874,0.017928599149367678,0.0012645858808492687
ALA 387,R ALA 387,0.0,0.0,0.0,-0.001348258706467638,0.0004867492461148374,3.433264467695784e-05,0.585129353233831,0.20580832792881648,0.014516600181177942,-0.5836368159203983,0.20536309898733587,0.014485196152985269,0.0,0.0,0.0,0.00014427860696519083,0.0008719393390226592,6.150185900742767e-05
TRP 388,R TRP 388,0.0,0.0,0.0,-0.0018358208955223648,0.000525859114894415,3.709124212500585e-05,0.05377114427860697,0.33792647992427893,0.023835496109711876,-0.054557213930348306,0.3369367095302227,0.023765683088896455,0.0,0.0,0.0,-0.002621890547263881,0.001531207180888512,0.00010800302720109156
ALA 389,R ALA 389,0.0,0.0,0.0,-0.0008855721393034811,0.00037567954484881826,2.649839199268676e-05,-0.21189054726368126,0.26372271349305204,0.018601565976465746,0.21142786069651742,0.2632348251165293,0.018567152983724876,0.0,0.0,0.0,-0.001348258706467458,0.0009077386767180859,6.402694959683873e-05
ARG 390,R ARG 390,0.0,0.0,0.0,-0.0035572139303482824,0.0006676312914315172,4.7091080442123476e-05,-124.45396019900495,2.84306089840919,0.20053405403119298,124.38693532338306,2.837042861820061,0.2001095744587711,0.0,0.0,0.0,-0.07058208955224353,0.006737765962178451,0.00047524536821038607
LEU 391,R LEU 391,0.0,0.0,0.0,-0.0013283582089552146,0.00046961590216574635,3.312415177300896e-05,0.536194029850746,0.22287121677740288,0.01572012356550124,-0.5353781094527365,0.22234665758162178,0.01568312401260099,0.0,0.0,0.0,-0.0005124378109454934,0.0009880351512283928,6.96906262233134e-05
ASP 392,R ASP 392,0.0,0.0,0.0,-0.0008009950248756242,0.0003992517939848538,2.816105025108969e-05,103.50487064676614,2.534531348672435,0.17877205750422823,-103.4777114427861,2.530949741371136,0.1785194304034584,0.0,0.0,0.0,0.026358208955226295,0.0035717304606753065,0.0002519304421465939
HID 393,R HID 393,0.0,0.0,0.0,-0.00167661691542285,0.0004986554035155362,3.517244026938837e-05,0.3862935323383085,0.6301256436410836,0.04444563601823157,-0.3853681592039802,0.6287862142769756,0.044351159955258984,0.0,0.0,0.0,-0.0007512437810944203,0.0015606513964908518,0.00011007986203984212
LYS 394,R LYS 394,0.0,0.0,0.0,-0.0017363184079601359,0.0004836885414024444,3.411675921192542e-05,-116.5078507462687,2.2499728837735127,0.15870085093703745,116.45736318407964,2.2456224485695153,0.1583939948972158,0.0,0.0,0.0,-0.05222388059702065,0.004724723463511283,0.00033325629811319356
PHE 395,R PHE 395,0.0,0.0,0.0,-0.000850746268656731,0.0003563383995914467,2.5134172791389626e-05,0.05870646766169154,0.1624279048886845,0.011456781060633098,-0.05868656716417912,0.1621970003852931,0.011440494312718187,0.0,0.0,0.0,-0.0008308457711440677,0.0007062223664962366,4.981308500294047e-05
ASP 396,R ASP 396,0.0,0.0,0.0,-0.0006965174129352975,0.000459761793120297,3.2429096511668934e-05,102.79935820895528,2.1127013056731143,0.14901846035752675,-102.7734875621891,2.1098894364217626,0.14882012639264589,0.0,0.0,0.0,0.025174129353233418,0.0028554786937245676,0.00020140993777962608
LEU 397,R LEU 397,0.0,0.0,0.0,-0.0011641791044775859,0.0003963897370555579,2.795917632034803e-05,-0.9155422885572134,0.19571758375217238,0.013804853964603282,0.9141592039800988,0.19539492990913004,0.013782095717240298,0.0,0.0,0.0,-0.002547263681591831,0.0007590285589868281,5.3537746639282863e-05
MET 398,R MET 398,0.0,0.0,0.0,-0.0009154228855720385,0.0003119684658027647,2.2004558964011312e-05,-0.1885124378109456,0.26194654252124255,0.01847628453566763,0.1882288557213931,0.2614768377500866,0.01844315411555936,0.0,0.0,0.0,-0.0011990049751242806,0.0007855656801223224,5.540953084432581e-05
TYR 399,R TYR 399,0.0,0.0,0.0,-0.0006069651741293112,0.0004884244583591639,3.445080503817467e-05,-0.5630298507462679,0.14438264219649125,0.010183966367937575,0.5622437810945274,0.1442538022939103,0.010174878701894263,0.0,0.0,0.0,-0.0013930348258704244,0.0008040638348588926,5.671429007881718e-05
ALA 400,R ALA 400,0.0,0.0,0.0,-0.0002786069651741318,0.00044831364481866313,3.1621606390243283e-05,-0.9951442786069651,0.16750811691805925,0.011815111588888259,0.9940149253731346,0.16726519824339253,0.011797977426669623,0.0,0.0,0.0,-0.001407960199004862,0.0008059087256246015,5.684441864015026e-05
LYS 401,R LYS 401,0.0,0.0,0.0,-0.0006517412935323605,0.0004764184923333138,3.360396948812661e-05,-103.90675124378109,2.634504712920735,0.18582363492174556,103.87830348258709,2.6307898029863526,0.1855616053781929,0.0,0.0,0.0,-0.029099502487566098,0.003948681970572503,0.00027851855163632056
ARG 402,R ARG 402,0.0,0.0,0.0,-0.0005124378109453178,0.0004998452769197001,3.5256367468293745e-05,-92.74667661691547,1.6479409947813761,0.11623679558627008,92.7316119402985,1.6464482256842132,0.11613150377245278,0.0,0.0,0.0,-0.01557711442786098,0.0016914398564250783,0.00011930496872179258
ALA 403,R ALA 403,0.0,0.0,0.0,-0.0003582089552238732,0.0004794739822151844,3.3819487127374383e-05,-0.6690149253731342,0.1467971991820043,0.010354276086334813,0.6682288557213927,0.14659667268045232,0.0103401320374615,0.0,0.0,0.0,-0.001144278606965089,0.0007816805483009913,5.513549477460495e-05
PHE 404,R PHE 404,0.0,0.0,0.0,-0.000970149253731327,0.0002805546702461933,1.9788800666680716e-05,-0.48293532338308476,0.11173699038776388,0.007881319629924359,0.4816517412935324,0.11153902161458616,0.007867355989300578,0.0,0.0,0.0,-0.002253731343283588,0.0007663952628820482,5.405735386886506e-05
VAL 405,R VAL 405,0.0,0.0,0.0,-0.00032835820895523127,0.0004696159021657501,3.312415177300922e-05,-0.5198358208955224,0.08421146038483678,0.005939818438749464,0.5193681592039796,0.08414938021247893,0.0059354396410090295,0.0,0.0,0.0,-0.0007960199004976372,0.0007485867810468956,5.280124041011283e-05
HIE 406,R HIE 406,0.0,0.0,0.0,-0.00045771144278602364,0.0004982084683430358,3.5140915892938754e-05,-0.8340995024875614,0.18549184329803198,0.013083585844779698,0.8330796019900503,0.1853096739394952,0.013070736608940928,0.0,0.0,0.0,-0.0014776119402984973,0.0007601690494472258,5.3618190633899875e-05
TRP 407,R TRP 407,0.0,0.0,0.0,-0.0007412935323384057,0.00043792400168493997,3.088877746677258e-05,-1.49528855721393,0.17918012926880672,0.012638391862872972,1.4934726368159208,0.17890001236831943,0.012618633940104311,0.0,0.0,0.0,-0.002557213930348344,0.0008273678211340648,5.835802653393935e-05
TYR 408,R TYR 408,0.0,0.0,0.0,-0.0005422885572139126,0.0004982084683430694,3.5140915892941125e-05,-0.47106965174129384,0.1051575227997068,0.007417239768132378,0.4708059701492535,0.10500688043876916,0.007406614275247383,0.0,0.0,0.0,-0.0008059701492538248,0.0007378631101077111,5.204485098182642e-05
VAL 409,R VAL 409,0.0,0.0,0.0,-0.00018905472636816434,0.00039155208696420963,2.7617954792048986e-05,-0.7297462686567169,0.04560876561585186,0.003216994287186349,0.7291691542288558,0.045594702098857964,0.0032160023231808292,0.0,0.0,0.0,-0.000766169154228673,0.0006838941403958241,4.823817336395792e-05
GLY 410,R GLY 410,0.0,0.0,0.0,-7.960199004975049e-05,0.0002706760300245834,1.909201510958502e-05,-0.8187611940298509,0.14452444812569334,0.01019396858698412,0.818213930348259,0.1444300826045891,0.010187312556324211,0.0,0.0,0.0,-0.0006268656716417044,0.0006875398690317133,4.849532323495138e-05
GLU 411,R GLU 411,0.0,0.0,0.0,-0.0002736318407960113,0.0004458222252182916,3.144587520100466e-05,86.12428855721394,1.3010602971544434,0.09176971765655717,-86.1141592039801,1.3001487111760508,0.09170541933922344,0.0,0.0,0.0,0.009855721393036072,0.0011903758351192724,8.396263765253964e-05
GLY 412,R GLY 412,0.0,0.0,0.0,-9.45273631840819e-05,0.0002925610035420799,2.063566212195979e-05,-0.407094527363184,0.15012885351130012,0.010589272863807326,0.4067860696517414,0.15002689312808765,0.01058208113287831,0.0,0.0,0.0,-0.0004029850746268721,0.0006778595554329209,4.781252655924692e-05
MET 413,R MET 413,0.0,0.0,0.0,-0.00026368159203979624,0.0004406286532434654,3.107954887869568e-05,-0.33938805970149266,0.43617746930928375,0.030765586571360158,0.33922388059701497,0.4359010963485595,0.03074609272574129,0.0,0.0,0.0,-0.0004278606965174365,0.0008079332397530954,5.698721685662796e-05
GLU 414,R GLU 414,0.0,0.0,0.0,-0.00020398009950249604,0.0004029543628122872,2.8422209320074176e-05,81.79763184079606,1.3872004104980773,0.09784557278620666,-81.79053731343288,1.3864492749057327,0.0977925917665091,0.0,0.0,0.0,0.006890547263679567,0.0010687604756176117,7.538455158798326e-05
GLU 415,R GLU 415,0.0,0.0,0.0,-0.0002338308457711467,0.0004232658518438493,2.985487129407141e-05,87.66393532338316,1.3870371195203803,0.09783405512868389,-87.65322885572142,1.3860758227541738,0.09776625048272561,0.0,0.0,0.0,0.010472636815920913,0.001230013352857047,8.675845258852532e-05
GLY 416,R GLY 416,0.0,0.0,0.0,-7.960199004975905e-05,0.0002706760300246125,1.9092015109587073e-05,0.4561840796019901,0.1604735868760003,0.011318934096409071,-0.4559203980099505,0.1603095377461324,0.011307362962955297,0.0,0.0,0.0,0.00018407960199012834,0.0006548291894039632,4.618808978823251e-05
GLU 417,R GLU 417,0.0,0.0,0.0,-0.00024875621890546953,0.00043229221883041177,3.0491542132181673e-05,83.42078109452738,1.714454220871168,0.12092827682817472,-83.41293034825866,1.7133855767058344,0.12085290048048163,0.0,0.0,0.0,0.007601990049750212,0.0012620744275182927,8.901986643372779e-05
PHE 418,R PHE 418,0.0,0.0,0.0,-0.0003781094527363254,0.0004849151415327929,3.4203276914360716e-05,0.36256716417910434,0.1141492725962226,0.008051468897919365,-0.3622935323383086,0.11410298398023659,0.008048203950684375,0.0,0.0,0.0,-0.00010447761194020525,0.0007942766982478196,5.6023958688774236e-05
SER 419,R SER 419,0.0,0.0,0.0,-0.00020895522388060162,0.0004065623424440758,2.8676696581613098e-05,0.693174129353234,0.3299782512467809,0.02327487128456039,-0.6926268656716418,0.3297254474877876,0.023257039882252546,0.0,0.0,0.0,0.00033830845771146904,0.0007227470566104217,5.097864677548671e-05
GLU 420,R GLU 420,0.0,0.0,0.0,-0.0002786069651741357,0.0004483136448186694,3.1621606390243724e-05,83.70091044776125,1.1891977068578883,0.083879538892131,-83.69302985074627,1.1885446969383504,0.08383347912374518,0.0,0.0,0.0,0.0076019900497503535,0.000903721449127515,6.374359620994719e-05
ALA 421,R ALA 421,0.0,0.0,0.0,-0.00017910447761194267,0.0003834397784676209,2.7045756668792855e-05,0.20116417910447768,0.12322514244986213,0.008691631399056151,-0.20090547263681593,0.12315672181920977,0.008686805379869657,0.0,0.0,0.0,7.960199004971155e-05,0.0007008394687738034,4.943340467202712e-05
ARG 422,R ARG 422,0.0,0.0,0.0,-0.0005671641791044986,0.0004954684379909971,3.494764905332576e-05,-97.29449253731346,1.6605366216446031,0.11712522260496688,97.27514427860694,1.6586315387017212,0.116990848414806,0.0,0.0,0.0,-0.019915422885567545,0.0021319206171174832,0.0001503740860642374
GLU 423,R GLU 423,0.0,0.0,0.0,-0.00030845771144278884,0.000461856635433842,3.257685529584634e-05,89.40399502487561,2.194494877219959,0.1547877340671251,-89.39224875621893,2.192753823654303,0.15466492961717407,0.0,0.0,0.0,0.011437810945272957,0.001905050418907395,0.00013437189609659172
ASP 424,R ASP 424,0.0,0.0,0.0,-0.00027860696517411525,0.00044831364481863646,3.16216063902414e-05,87.15392039800994,1.4696102010122123,0.10365831123050373,-87.14364179104479,1.4684340361267558,0.10357535095595537,0.0,0.0,0.0,0.0100000000000066,0.0013857842580827207,9.774568509645073e-05
MET 425,R MET 425,0.0,0.0,0.0,-0.0007014925373133932,0.00045760327512701465,3.227684639133757e-05,0.23134328358208947,0.31418601545205044,0.02216097285631856,-0.23108955223880592,0.3138412976961453,0.02213665834053493,0.0,0.0,0.0,-0.00044776119402977545,0.0008155866323770515,5.752704555000316e-05
ALA 426,R ALA 426,0.0,0.0,0.0,-0.0003283582089552319,0.000469615902165751,3.3124151773009284e-05,0.44191044776119437,0.12473112152511802,0.008797854972886803,-0.4414079601990053,0.12451227331187743,0.008782418610112029,0.0,0.0,0.0,0.00017412935323388927,0.0008070136356613214,5.692235298518212e-05
ALA 427,R ALA 427,0.0,0.0,0.0,-0.0002636815920398189,0.0004406286532435032,3.107954887869835e-05,0.20934328358208956,0.11131706572469638,0.007851700427915803,-0.20917910447761198,0.11120192632818253,0.007843579121061438,0.0,0.0,0.0,-9.950248756225322e-05,0.0007262318416354141,5.122444455944551e-05
LEU 428,R LEU 428,0.0,0.0,0.0,-0.0006915422885572195,0.0004618566354338401,3.2576855295846206e-05,-0.11014925373134324,0.1277653617909506,0.009011873779783467,0.11014925373134332,0.12762720748916695,0.009002129126675957,0.0,0.0,0.0,-0.0006915422885572637,0.0007223359766323009,5.094965142945323e-05
GLU 429,R GLU 429,0.0,0.0,0.0,-0.0007910447761193965,0.00041862057647686096,2.952721883261529e-05,101.56279104477612,2.5498542317367097,0.17985285034339824,-101.53753731343281,2.546226512428888,0.17959697075246447,0.0,0.0,0.0,0.024462686567160795,0.0036569093258062573,0.00025793849605498657
LYS 430,R LYS 430,0.0,0.0,0.0,-0.0005621890547263853,0.0004961174472564486,3.499342663732954e-05,-89.08656716417907,2.757934993717193,0.19452973566414328,89.07488557213928,2.7556786365804644,0.19437058450272302,0.0,0.0,0.0,-0.012243781094521912,0.0024485295885741665,0.00017270596106008456
ASP 431,R ASP 431,0.0,0.0,0.0,-0.0004427860696517229,0.0004967157800735582,3.5035629780266795e-05,89.11037810945274,1.6250982936398704,0.11462559567581715,-89.09832835820895,1.6236128351460763,0.1145208195122034,0.0,0.0,0.0,0.011606965174127931,0.0016720563333395436,0.000117937760418965
TYR 432,R TYR 432,0.0,0.0,0.0,-0.0013233830845771012,0.0004677675332753934,3.2993777883678973e-05,-0.1139701492537316,0.2971474483721965,0.020959164997289795,0.1139154228855722,0.29677225100422494,0.020932700615431756,0.0,0.0,0.0,-0.001378109452736523,0.0007894316917760616,5.568221828140813e-05
GLU 433,R GLU 433,0.0,0.0,0.0,-0.0009203980099502407,0.00032111720523592623,2.2649861288992627e-05,100.80304975124376,2.7020286293713167,0.19058640476514754,-100.7783184079602,2.698043954829907,0.19030534749330688,0.0,0.0,0.0,0.023810945273632977,0.004009203293266706,0.00028278739659915255
GLU 434,R GLU 434,0.0,0.0,0.0,-0.0005323383084577169,0.0004989531378858125,3.5193440832664846e-05,88.96821890547268,1.6450371169829228,0.11603197183885726,-88.95591044776123,1.6434878249564486,0.11592269320500144,0.0,0.0,0.0,0.011776119402986581,0.0017290686722353462,0.0001219591007479649
VAL 435,R VAL 435,0.0,0.0,0.0,-0.0007562189054726286,0.000429362169361018,3.0284872377433103e-05,-0.1140845771144279,0.1569343362095674,0.011069294602309763,0.11411442786069662,0.156795655084981,0.011059512789986828,0.0,0.0,0.0,-0.0007263681592041003,0.000676360794369599,4.770681210472356e-05
GLY 436,R GLY 436,0.0,0.0,0.0,-0.000497512437810944,0.0004999938119960631,3.526684432478513e-05,0.23081592039801005,0.15283770517987477,0.010780340528651365,-0.230407960199005,0.15260573444465114,0.010763978574541616,0.0,0.0,0.0,-8.955223880593847e-05,0.0007992162196044729,5.6372365662109765e-05
VAL 437,R VAL 437,0.0,0.0,0.0,-0.0006069651741293433,0.0004884244583591908,3.445080503817657e-05,-0.009835820895522355,0.20906660109158443,0.01474642105024075,0.009915422885572176,0.20888321336768834,0.01473348587753551,0.0,0.0,0.0,-0.0005273631840795262,0.0007333542596091445,5.172682118865384e-05
ASP 438,R ASP 438,0.0,0.0,0.0,-0.0007363184079601991,0.00045177855063667613,3.186600200305312e-05,95.65209950248759,2.300624795095183,0.16227356129559733,-95.63219900497515,2.297387553794663,0.1620452238997175,0.0,0.0,0.0,0.0191641791044806,0.0032975055320813265,0.0002325881070323038
SER 439,R SER 439,0.0,0.0,0.0,-0.00045771144278606787,0.000498208468343084,3.5140915892942155e-05,-1.0016268656716416,0.16039222780709178,0.011313195470152575,1.0007562189054724,0.16025572000605387,0.011303566952253315,0.0,0.0,0.0,-0.0013283582089552621,0.0007990303769746365,5.6359257333690286e-05
VAL 440,R VAL 440,0.0,0.0,0.0,-0.0005572139303482641,0.0004967157800735841,3.503562978026862e-05,86.83469651741292,2.773445805179106,0.19562378395045027,-86.82382089552239,2.7709885097485016,0.19545045969456562,0.0,0.0,0.0,0.010318407960199066,0.0025622808272204897,0.0001807293548078515
gtp 441,R gtp 441,0.0,0.0,0.0,-0.006174129353233792,0.0004511206203595193,3.1819595179399805e-05,408.35016915422864,3.7145940205940664,0.2620072607120588,-408.2558756218906,3.7110573836736718,0.2617578055773904,0.0,0.0,0.0,0.08811940298507684,0.006180990891419678,0.0004359734826924799
Mg+ 442,R Mg+ 442,0.0,0.0,0.0,-1.990049751243562e-05,0.00013965839649369806,9.850743768467175e-06,-201.65646268656715,1.6305685514074209,0.11501143790921296,201.6052686567164,1.628245995651205,0.11484761745718956,0.0,0.0,0.0,-0.051213930348256644,0.0026521379670267106,0.0001870673887694426
MET 443,R MET 443,0.0,0.0,0.0,-0.0004925373134328744,0.0004999443052073288,3.5263352385146234e-05,-88.48692537313433,0.7563881965502802,0.05335150983239319,88.47469154228855,0.7557045240936006,0.05330328729539296,0.0,0.0,0.0,-0.012726368159199277,0.0011151383662584369,7.865579577161082e-05
ARG 444,R ARG 444,0.0,0.0,0.0,-0.0008407960199005248,0.00036586619524081,2.580621168039713e-05,-96.77271144278608,0.781757394082437,0.05514091505810895,96.75201990049749,0.7807603002017323,0.05507058547837349,0.0,0.0,0.0,-0.021532338308454333,0.0013604941321286655,9.596185714983028e-05
GLU 445,R GLU 445,0.0,0.0,0.0,-0.0004378109452736499,0.0004961174472564542,3.499342663732993e-05,86.91937313432842,0.5854637784575165,0.04129543093790189,-86.90770646766164,0.584943190177907,0.041258711471832896,0.0,0.0,0.0,0.01122885572139405,0.000950183634562076,6.702078608989488e-05
ILE 446,R ILE 446,0.0,0.0,0.0,-0.0005323383084577235,0.000498953137885818,3.519344083266524e-05,-0.3474577114427862,0.15796693228098355,0.011142128313502383,0.3472189054726368,0.15777249771623017,0.011128413956720366,0.0,0.0,0.0,-0.0007711442786065378,0.0007174881447731412,5.0607711734625444e-05
VAL 447,R VAL 447,0.0,0.0,0.0,-0.00033830845771140995,0.0004731340667847796,3.337230397199935e-05,0.4641094527363187,0.1279508144001846,0.009024954598270742,-0.46359203980099467,0.127852226329586,0.009018000731933474,0.0,0.0,0.0,0.00017910447761217631,0.0007582128726343269,5.348021256001762e-05
HID 448,R HID 448,0.0,0.0,0.0,-0.000751243781094544,0.00043229221883042505,3.0491542132182608e-05,0.19415920398009942,0.4880633823606892,0.034425336700923084,-0.19386069651741292,0.48748522161298113,0.03438455638605734,0.0,0.0,0.0,-0.00045273631840803184,0.0009245168027308783,6.521038735938336e-05
ILE 449,R ILE 449,0.0,0.0,0.0,-0.0004577114427860369,0.0004982084683430501,3.514091589293976e-05,1.0026169154228854,0.0872254898640753,0.006152411686674411,-1.0014228855721392,0.08708459473655328,0.006142473710625061,0.0,0.0,0.0,0.0007363184079601798,0.0008316646246354986,5.866109968513357e-05
GLN 450,R GLN 450,0.0,0.0,0.0,-0.0005373134328358191,0.0004986057638355221,3.516893895632132e-05,0.009761194029851258,0.5176671193482308,0.03651342331064244,-0.009621890547263708,0.5170768068647257,0.03647178587841974,0.0,0.0,0.0,-0.00039800995024839424,0.0009828357894150009,6.932389151727954e-05
ALA 451,R ALA 451,0.0,0.0,0.0,-0.00016417910447764025,0.0003704380192833731,2.612868328488701e-05,0.8279452736318402,0.039401265101429446,0.0027791509598575647,-0.8269751243781095,0.03932331069846922,0.002773652480221078,0.0,0.0,0.0,0.0008059701492537757,0.0007578210313305759,5.3452574205446316e-05
GLY 452,R GLY 452,0.0,0.0,0.0,-0.0001990049751243783,0.0003992517939848537,2.8161050251089684e-05,0.6094328358208955,0.10814301713767542,0.007627820302378061,-0.6089054726368162,0.10810040486621106,0.007624814664492145,0.0,0.0,0.0,0.0003283582089553092,0.000655358161197129,4.6225400581754744e-05
GLN 453,R GLN 453,0.0,0.0,0.0,-0.0005920398009950155,0.0004914556694482091,3.466461018341468e-05,-0.17631840796019912,0.9146534281580354,0.06451467855813077,0.1762786069651741,0.9135501042772234,0.06443685609191048,0.0,0.0,0.0,-0.0006318407960201954,0.0013835497982744806,9.758807845349529e-05
CYS 454,R CYS 454,0.0,0.0,0.0,-0.0006567164179104594,0.0004748051856891669,3.349017561127816e-05,0.151860696517413,0.1646953179623477,0.01161671204771798,-0.1514129353233831,0.16445657120582596,0.011599872149916673,0.0,0.0,0.0,-0.0002089552238807176,0.0008079945094791222,5.6991538489891746e-05
GLY 455,R GLY 455,0.0,0.0,0.0,-0.0003233830845771385,0.0004677675332753843,3.299377788367833e-05,0.7658407960199006,0.12437795283572087,0.008772944374214322,-0.7649203980099503,0.12417858922428053,0.008758882349285204,0.0,0.0,0.0,0.0005970149253730144,0.0007476603937977486,5.2735898091635506e-05
ASN 456,R ASN 456,0.0,0.0,0.0,-0.0004378109452735659,0.0004961174472563591,3.499342663732323e-05,0.459373134328358,0.19169958637811166,0.013521446281370772,-0.4591094527363182,0.1915641507197893,0.013511893386587912,0.0,0.0,0.0,-0.00017412935323483903,0.0007883021386980457,5.560254575026232e-05
GLN 457,R GLN 457,0.0,0.0,0.0,-0.000930348258706511,0.00025455918020828895,1.7955220173647546e-05,0.44273631840795946,0.8165687737801471,0.057596320463285826,-0.4414776119402984,0.8155274951035798,0.05752287432834545,0.0,0.0,0.0,0.00032835820895467073,0.0012345127308491183,8.707581424260513e-05
ILE 458,R ILE 458,0.0,0.0,0.0,-0.0012736318407960674,0.00044582222521831894,3.1445875201006585e-05,0.47459203980099524,0.09755295914083027,0.00688085520440176,-0.4732786069651741,0.09740361731843512,0.006870321444432685,0.0,0.0,0.0,3.9800995025242416e-05,0.0007907474643883642,5.5775025725763574e-05
GLY 459,R GLY 459,0.0,0.0,0.0,-0.0004427860696517201,0.0004967157800735556,3.503562978026661e-05,0.7029502487562188,0.12689607732407004,0.008950559181018648,-0.7023731343283581,0.12674699629293407,0.008940043815846704,0.0,0.0,0.0,0.000134328358208812,0.0007576250346813288,5.3438749667719374e-05
ALA 460,R ALA 460,0.0,0.0,0.0,-0.0005621890547263592,0.0004961174472564254,3.49934266373279e-05,0.14213930348258702,0.10989099301482153,0.007751113014535221,-0.14192039800995024,0.1097686106880237,0.007742480830768678,0.0,0.0,0.0,-0.0003432835820897155,0.0007704538716481882,5.434362605883327e-05
LYS 461,R LYS 461,0.0,0.0,0.0,-0.0020099502487562573,0.00024413620191809807,1.722003996953e-05,-105.64082587064681,1.806785908161283,0.12744085191166568,105.6064925373135,1.804601126303389,0.1272867492811584,0.0,0.0,0.0,-0.036343283582089304,0.00309333534335438,0.00021818705228154636
PHE 462,R PHE 462,0.0,0.0,0.0,-0.0015771144278607062,0.0004940175756142268,3.484531311165884e-05,0.6321243781094528,0.12356861832827287,0.00871585831955517,-0.6314626865671642,0.12338142070776612,0.00870265441746281,0.0,0.0,0.0,-0.0009154228855728206,0.000862606800813516,6.0843592516362465e-05
TRP 463,R TRP 463,0.0,0.0,0.0,-0.0012238805970150337,0.00041684298638118355,2.940183729453732e-05,0.4942238805970148,0.20002249780642734,0.01410849919008496,-0.49453233830845783,0.19977293129603851,0.014090896125688172,0.0,0.0,0.0,-0.0015323383084577902,0.0008582053500532715,6.0533138116646874e-05
GLU 464,R GLU 464,0.0,0.0,0.0,-0.001676616915422928,0.00046776753327537076,3.2993777883677374e-05,102.47249253731343,1.6357250073611824,0.11537514626924834,-102.4398059701492,1.6322354256526244,0.11512901015331715,0.0,0.0,0.0,0.03100995024875921,0.0036323450886840297,0.0002562058683588792
VAL 465,R VAL 465,0.0,0.0,0.0,-0.002407960199004983,0.0004914556694482217,3.466461018341556e-05,0.289726368159204,0.1663984301711607,0.011736840320698131,-0.28489054726368146,0.16621234982403948,0.01172371522499419,0.0,0.0,0.0,0.002427860696517288,0.0012875291236612572,9.081530226647307e-05
ILE 466,R ILE 466,0.0,0.0,0.0,-0.001636815920398032,0.0004809172526803251,3.39212875768829e-05,0.5783582089552239,0.16932576581821954,0.011943318657178084,-0.5767014925373136,0.16882284997709587,0.011907845708809843,0.0,0.0,0.0,1.990049751209095e-05,0.0010695244630975769,7.54384391099397e-05
SER 467,R SER 467,0.0,0.0,0.0,-0.001004975124378119,0.00018655057969406722,1.3158263352309036e-05,0.6088407960199007,0.19303116168240916,0.013615368361677954,-0.6080995024875624,0.19266825056524398,0.013589770585134074,0.0,0.0,0.0,-0.00026368159203986476,0.0008073816029891792,5.694830739933049e-05
ASP 468,R ASP 468,0.0,0.0,0.0,-0.0028457711442785726,0.0004690357711201028,3.3083232484042144e-05,111.44824875621886,1.534131416081693,0.10820928684841652,-111.38352238805969,1.5274475932130542,0.10773784633265954,0.0,0.0,0.0,0.0618805970149239,0.007074983722132456,0.0004990308750677076
GLU 469,R GLU 469,0.0,0.0,0.0,-0.003293532338308427,0.0004971640571285341,3.5067248805808524e-05,112.86459701492544,1.1428329388645222,0.08060922030868882,-112.81048258706471,1.1394074225473205,0.08036760301704979,0.0,0.0,0.0,0.050820895522389775,0.004358072648312206,0.0003073947436080285
HID 470,R HID 470,0.0,0.0,0.0,-0.0019104477611939607,0.0003758112928958994,2.6507684783427424e-05,0.31409452736318405,0.2558488865641592,0.01804618904603335,-0.3151194029850747,0.255432041904465,0.018016787090712416,0.0,0.0,0.0,-0.0029353233830846583,0.001155043459327802,8.147048401630144e-05
GLY 471,R GLY 471,0.0,0.0,0.0,-0.0007860696517413169,0.00041007822955214864,2.892468813736639e-05,-0.7641542288557217,0.12908256871782856,0.009104782392888661,0.7633184079601988,0.12892505482120112,0.009093672219246365,0.0,0.0,0.0,-0.0016218905472637222,0.0007638071752448029,5.387480424202618e-05
ILE 472,R ILE 472,0.0,0.0,0.0,-0.0011940298507462773,0.000395451979089267,2.7893031973322057e-05,1.0441791044776119,0.10861148872828813,0.007660863740637359,-1.0425174129353234,0.10844303337621128,0.007648981816231827,0.0,0.0,0.0,0.0004676616915423829,0.0006983983132533542,4.9261218837629334e-05
ASP 473,R ASP 473,0.0,0.0,0.0,-0.0009502487562188854,0.0003114920565671282,2.197095564744024e-05,95.74329850746264,1.5703728335256317,0.11076555933907486,-95.72061691542285,1.567438886910782,0.11055861470088013,0.0,0.0,0.0,0.02173134328358348,0.0031159136855950847,0.00021977960575282997
PRO 474,R PRO 474,0.0,0.0,0.0,-0.0008407960199005143,0.0003658661952408068,2.5806211680396905e-05,-0.7073880597014925,0.09564116527021653,0.0067460076618954855,0.706492537313433,0.09546936261460662,0.006733889636902754,0.0,0.0,0.0,-0.0017363184079603547,0.0007089508597228271,5.000553807646802e-05
THR 475,R THR 475,0.0,0.0,0.0,-0.0005024875621890485,0.000499993811996058,3.526684432478477e-05,-0.4014427860696517,0.22732237165953234,0.016034083823663,0.4010696517412935,0.22712281098127918,0.016020007898712635,0.0,0.0,0.0,-0.0008756218905471805,0.0007850929129145206,5.537618441659134e-05
GLY 476,R GLY 476,0.0,0.0,0.0,-0.00020398009950248444,0.00040295436281226425,2.8422209320072556e-05,-0.41114925373134364,0.15472066825737948,0.010913154503805521,0.41077611940298525,0.1545366195854594,0.010900172711421177,0.0,0.0,0.0,-0.0005771144278607314,0.0007433108881608856,5.242910761842415e-05
SER 477,R SER 477,0.0,0.0,0.0,-0.0005024875621890512,0.0004999938119960608,3.526684432478497e-05,0.5740696517412939,0.3808672678842977,0.026864305762623168,-0.5735422885572138,0.38043186961091763,0.026833595136295064,0.0,0.0,0.0,2.487562189045394e-05,0.0008606246195491549,6.0703780229897046e-05
TYR 478,R TYR 478,0.0,0.0,0.0,-0.001457711442786066,0.0004982084683431015,3.514091589294339e-05,-0.36708457711442805,0.2376224644952186,0.016760596356121787,0.3669452736318404,0.23734246304911172,0.01674084657687723,0.0,0.0,0.0,-0.0015970149253732998,0.0007274237542075262,5.130851559016812e-05
HID 479,R HID 479,0.0,0.0,0.0,-0.00225373134328357,0.0004990523432030056,3.520043823622005e-05,1.752134328358208,0.1799769937361578,0.01269459834872093,-1.7447164179104488,0.17897050586410315,0.012623606167924071,0.0,0.0,0.0,0.005164179104477728,0.001492238776113542,0.00010525440785458872
GLY 480,R GLY 480,0.0,0.0,0.0,-0.0009203980099502557,0.0003211172052359234,2.264986128899243e-05,-0.665124378109453,0.3114899029735371,0.021970803744660455,0.6662935323383086,0.3104797097350719,0.02189955020746831,0.0,0.0,0.0,0.000248756218905527,0.0013885856454677987,9.794327972748936e-05
ASP 481,R ASP 481,0.0,0.0,0.0,-0.0030049751243781037,0.0007017923920720946,4.9500618699097045e-05,110.77763681592042,2.1410080000182306,0.15101506063310446,-110.708,2.129918137777898,0.15023284206193502,0.0,0.0,0.0,0.06663184079601962,0.011423279934947224,0.0008057360420840518
SER 482,R SER 482,0.0,0.0,0.0,-0.0012338308457711226,0.000423265851843836,2.985487129407047e-05,-0.057243781094527414,0.4179949597087534,0.029483091228156063,0.0580796019900497,0.41735258204918924,0.029437781401566155,0.0,0.0,0.0,-0.00039800995024891564,0.0010127525272705857,7.143405550600231e-05
ASP 483,R ASP 483,0.0,0.0,0.0,-0.0008457711442786265,0.0003877406521074476,2.734911690541421e-05,95.03410945273637,1.5311270579574419,0.10799737576527554,-95.01259701492533,1.5285242815869728,0.10781379007507848,0.0,0.0,0.0,0.0206666666666699,0.0028184419910771198,0.00019879757019580248
LEU 484,R LEU 484,0.0,0.0,0.0,-0.0011592039800995245,0.000365866195240807,2.5806211680396915e-05,-0.6205771144278605,0.18445019895397632,0.01301011391764334,0.6197661691542292,0.1841117983138477,0.012986244976851493,0.0,0.0,0.0,-0.001970149253731332,0.0007525112039376361,5.3078047858188714e-05
GLN 485,R GLN 485,0.0,0.0,0.0,-0.001960199004975101,0.00034324752857034605,2.4210813943139255e-05,-0.18537810945273595,0.43872103390475353,0.030944995784966935,0.18731840796019905,0.4375731445430878,0.03086402991209277,0.0,0.0,0.0,-1.9900497512002576e-05,0.0015612222505056008,0.00011012012697750197
LEU 486,R LEU 486,0.0,0.0,0.0,-0.0010000000000000466,0.0002443388887126186,1.723433639372075e-05,0.24267164179104472,0.206652547202941,0.014576146817560646,-0.242497512437811,0.20631905747264137,0.014552624265640576,0.0,0.0,0.0,-0.0008258706467662616,0.0007428112280928783,5.2393864314585294e-05
GLU 487,R GLU 487,0.0,0.0,0.0,-0.0006467661691542267,0.00047797457211842326,3.3713726893561924e-05,89.77597014925378,0.9688973930748946,0.06834075284222019,-89.76143781094532,0.9678914598093487,0.06826979978035028,0.0,0.0,0.0,0.01388557213930389,0.0013900287394659613,9.804506772997696e-05
ARG 488,R ARG 488,0.0,0.0,0.0,-0.0015522388059701186,0.000497263619371885,3.5074271384993786e-05,-103.35479601990049,1.8265251905841304,0.1288331535433807,103.32415422885566,1.8239258656232658,0.12864981129684694,0.0,0.0,0.0,-0.03219402985074558,0.003052959444907631,0.00021533915598596974
ILE 489,R ILE 489,0.0,0.0,0.0,-0.000930348258706495,0.0002910341453176172,2.052796584649355e-05,-0.016572139303482548,0.1427768882585572,0.01007070521791063,0.01662686567164179,0.1424621624711177,0.01004850617247382,0.0,0.0,0.0,-0.0008756218905470038,0.0007723149515557168,5.447489651418705e-05
ASN 490,R ASN 490,0.0,0.0,0.0,-0.0004676616915422978,0.0004989531378858171,3.519344083266518e-05,-0.35386069651741375,0.3065145748160093,0.02161987115432345,0.3534477611940298,0.3062624610237126,0.021602088418514048,0.0,0.0,0.0,-0.0008805970149255125,0.0008138549272311055,5.740490048673788e-05
VAL 491,R VAL 491,0.0,0.0,0.0,-0.0006069651741293389,0.0004884244583591863,3.4450805038176255e-05,-0.9329104477611938,0.13616342953446167,0.009604227806240371,0.9323482587064676,0.13600270011020682,0.009592890826766608,0.0,0.0,0.0,-0.0011691542288555926,0.0007734678522744883,5.455621586093762e-05
TYR 492,R TYR 492,0.0,0.0,0.0,-0.0010099502487562557,0.0001407177674002457,9.925466030917328e-06,-0.22908955223880564,0.16388766307977518,0.011559744464663048,0.22840298507462686,0.1636907404178747,0.011545854611039578,0.0,0.0,0.0,-0.0016965174129354146,0.0006709596683577234,4.732584604940593e-05
TYR 493,R TYR 493,0.0,0.0,0.0,-0.000786069651741291,0.0004100782295521333,2.892468813736531e-05,0.5027363184079601,0.13282800431657754,0.009368965050794494,-0.502577114427861,0.1327191898590678,0.009361289870739841,0.0,0.0,0.0,-0.0006268656716417307,0.0006802652591099393,4.798221181341091e-05
ASN 494,R ASN 494,0.0,0.0,0.0,-0.0002587064676616984,0.000437924001684895,3.088877746676941e-05,0.5093631840796017,0.15970184420537492,0.011264499565479409,-0.509004975124378,0.15952440189864026,0.011251983750167095,0.0,0.0,0.0,9.950248756167435e-05,0.0007854711494443275,5.540286316439702e-05
GLU 495,R GLU 495,0.0,0.0,0.0,-0.0003333333333333701,0.0004714045207910836,3.325031120359143e-05,83.98468159203985,0.6528996312304648,0.04605198924841039,-83.97518407960206,0.6523704125393722,0.046014661040051134,0.0,0.0,0.0,0.009164179104475837,0.0010064026116193814,7.098616698943743e-05
ALA 496,R ALA 496,0.0,0.0,0.0,-0.00014427860696517204,0.00035137201160217557,2.4783870791901107e-05,0.6345721393034827,0.15429398191641305,0.010883058369810778,-0.6341791044776118,0.15416773110680757,0.010874153324305396,0.0,0.0,0.0,0.0002487562189054165,0.0006524435091336267,4.601981687628029e-05
ALA 497,R ALA 497,0.0,0.0,0.0,-9.950248756218797e-05,0.00029933550162171467,2.111349837397108e-05,0.2388407960199006,0.27234596180740245,0.019209803015764457,-0.23864676616915426,0.272171276192161,0.019197481642478045,0.0,0.0,0.0,9.45273631840471e-05,0.0006661838304983738,4.698898441979155e-05
GLY 498,R GLY 498,0.0,0.0,0.0,-0.00010945273631840529,0.00031220639780570844,2.2021341393526196e-05,-0.31413930348258684,0.3588890410400122,0.025314081167726914,0.3139502487562186,0.35868492182792483,0.02529968370859108,0.0,0.0,0.0,-0.0002985074626864592,0.0006914170042926034,4.8768795270787346e-05
ASN 499,R ASN 499,0.0,0.0,0.0,-0.0003781094527363143,0.0004849151415327789,3.4203276914359726e-05,-0.30514925373134305,0.4167136024652218,0.029392711256748697,0.3049203980099504,0.4163549285157364,0.029367412346969476,0.0,0.0,0.0,-0.000606965174129282,0.0008521271270057399,6.010441331876815e-05
LYS 500,R LYS 500,0.0,0.0,0.0,-0.00034328358208956416,0.0004748051856891767,3.349017561127884e-05,-79.40070646766169,1.184144294355076,0.08352309865673263,79.39366666666665,1.1833445364183586,0.08346668808129146,0.0,0.0,0.0,-0.007383084577113977,0.0011230344633085245,7.921274351527817e-05
TYR 501,R TYR 501,0.0,0.0,0.0,-0.0006915422885572538,0.0004618566354338629,3.257685529584781e-05,0.2879203980099501,0.1797522718511856,0.01267874768908567,-0.2876915422885572,0.17952007434447623,0.012662369739748594,0.0,0.0,0.0,-0.00046268656716434454,0.0008041253994117933,5.6718632507565266e-05
VAL 502,R VAL 502,0.0,0.0,0.0,-0.0003034825870646747,0.0004597617931203124,3.242909651167002e-05,0.33417910447761195,0.12091244215487003,0.008528506097669393,-0.33387064676616895,0.12084146591570435,0.00852349981975683,0.0,0.0,0.0,4.975124378301123e-06,0.000801103172452249,5.650546105396085e-05
PRO 503,R PRO 503,0.0,0.0,0.0,-0.00032338308457704123,0.00046776753327524374,3.2993777883668416e-05,-1.073611940298508,0.0655095500744764,0.004620687394190123,1.0726766169154232,0.0654322018223507,0.0046152316691370045,0.0,0.0,0.0,-0.0012587064676615684,0.0007482891387904727,5.278024634404661e-05
ARG 504,R ARG 504,0.0,0.0,0.0,-0.0004427860696517787,0.0004967157800736216,3.503562978027127e-05,-87.18879601990054,0.6263979575114313,0.04418270531134686,87.17703980099495,0.6259229113602935,0.04414919813934331,0.0,0.0,0.0,-0.012199004975127338,0.0009825335333998146,6.930257202176169e-05
ALA 505,R ALA 505,0.0,0.0,0.0,-0.00023383084577115277,0.0004232658518438603,2.9854871294072185e-05,-0.7255373134328356,0.07786772717927931,0.0054923659982778076,0.7250049751243786,0.07775318121580826,0.005484286548962948,0.0,0.0,0.0,-0.0007661691542289887,0.0006691865941240052,4.720078303567143e-05
ILE 506,R ILE 506,0.0,0.0,0.0,-0.00024378109452735623,0.0004293621693610111,3.028487237743261e-05,0.7201393034825871,0.07390433844711647,0.005212810111660365,-0.7195920398009947,0.07385162438428594,0.005209091948349204,0.0,0.0,0.0,0.0003034825870648796,0.0006856291811722636,4.836055370445767e-05
LEU 507,R LEU 507,0.0,0.0,0.0,-0.00034825870646764984,0.0004764184923332817,3.3603969488124346e-05,-0.7424228855721396,0.05005723364738414,0.0035307650295191913,0.7418358208955225,0.04992061270241782,0.003521128531062546,0.0,0.0,0.0,-0.0009353233830844509,0.000760201609747643,5.3620487260414896e-05
VAL 508,R VAL 508,0.0,0.0,0.0,-0.00021890547263680286,0.0004135043732373913,2.9166349680135144e-05,0.7380149253731346,0.04601389338230063,0.0032455697965790716,-0.7374079601990046,0.04593725697543023,0.0032401642812189524,0.0,0.0,0.0,0.0003880597014924438,0.0007455718139584512,5.25885810283336e-05
ASP 509,R ASP 509,0.0,0.0,0.0,-0.00020398009950248718,0.0004029543628122697,2.8422209320072943e-05,83.80360696517417,0.5999960030929553,0.042320455031429796,-83.79258706467662,0.5995161926953295,0.042286611815388925,0.0,0.0,0.0,0.010815920398009417,0.0008927264257761039,6.296806705822912e-05
LEU 510,R LEU 510,0.0,0.0,0.0,-0.00018407960199003722,0.0003875490964009776,2.733560560763908e-05,-0.6789601990049753,0.057334216190931035,0.004044043802896227,0.6785223880597016,0.05725156797929977,0.00403821424752296,0.0,0.0,0.0,-0.000621890547263633,0.0006956284305529853,4.9065846375714555e-05
GLU 511,R GLU 511,0.0,0.0,0.0,-0.00020895522388059216,0.00040656234244405734,2.8676696581611794e-05,79.51346268656715,0.9593784886201573,0.06766934108972761,-79.50528358208956,0.958847792268023,0.0676319086551946,0.0,0.0,0.0,0.007970149253724999,0.0009027897490328534,6.367787915224073e-05
PRO 512,R PRO 512,0.0,0.0,0.0,-0.0001791044776119283,0.00038343977846759015,2.7045756668790687e-05,0.16969154228855726,0.3031138307733236,0.021380001164206887,-0.16966666666666663,0.3028801272384069,0.021363516987830473,0.0,0.0,0.0,-0.00015422885572122802,0.0008048945589997888,5.677288484189409e-05
GLY 513,R GLY 513,0.0,0.0,0.0,-0.0001144278606965142,0.000318330214388974,2.2453282111459048e-05,-0.0856766169154229,0.1491090285279693,0.010517339955713781,0.08563681592039807,0.1489695699595768,0.010507503306732825,0.0,0.0,0.0,-0.00015422885572141472,0.000654942576468275,4.619608749510325e-05
THR 514,R THR 514,0.0,0.0,0.0,-0.0002786069651741263,0.0004483136448186543,3.162160639024266e-05,0.32372636815920364,0.2816935100127927,0.01986912823033435,-0.3234079601990051,0.2814580423231436,0.01985251962007731,0.0,0.0,0.0,3.9800995024495366e-05,0.0007716416306604031,5.4427404120029506e-05
MET 515,R MET 515,0.0,0.0,0.0,-0.00031343283582090076,0.0004638886647140394,3.272018359025469e-05,0.8731791044776122,0.17312919789962208,0.012211592071561408,-0.8725621890547267,0.17297078625794102,0.012200418575865337,0.0,0.0,0.0,0.00030348258706468603,0.0007278659674774516,5.1339706909289756e-05
ASP 516,R ASP 516,0.0,0.0,0.0,-0.00025870646766167576,0.00043792400168485675,3.088877746676671e-05,80.91289552238803,0.8602483755835469,0.060677242026733566,-80.90392039800993,0.8595371041818877,0.06062707281024897,0.0,0.0,0.0,0.00871641791044682,0.0010529178148606544,7.426709645713778e-05
SER 517,R SER 517,0.0,0.0,0.0,-0.0003084577114427692,0.00046185663543381274,3.2576855295844275e-05,0.437004975124378,0.4885837640595636,0.03446204159591049,-0.43663681592039816,0.4880946022382752,0.03442753878130138,0.0,0.0,0.0,5.9701492537388326e-05,0.0008501787406142966,5.996698473884785e-05
VAL 518,R VAL 518,0.0,0.0,0.0,-0.0003532338308457621,0.00047797457211841345,3.371372689356123e-05,0.47175124378109456,0.13312754446570427,0.00939009298389051,-0.47138805970149267,0.13293135420981786,0.009376254790204144,0.0,0.0,0.0,9.950248756271525e-06,0.000753037297651247,5.3115155647631335e-05
ARG 519,R ARG 519,0.0,0.0,0.0,-0.0003731343283581789,0.0004836373655527862,3.4113149545806e-05,-78.53066169154224,0.876822749654116,0.0618463082353612,78.52363681592036,0.8762862628005713,0.06180846737034985,0.0,0.0,0.0,-0.007398009950249861,0.0010127525272723883,7.143405550612946e-05
SER 520,R SER 520,0.0,0.0,0.0,-0.0002985074626865683,0.00045760327512704333,3.22768463913396e-05,-0.0660895522388062,0.24427680233599988,0.01722995715836549,0.06599502487562185,0.24406168165621597,0.01721478371552888,0.0,0.0,0.0,-0.00039303482587088904,0.0008102276836081243,5.714905444802579e-05
GLY 521,R GLY 521,0.0,0.0,0.0,-0.0003034825870646758,0.00045976179312031415,3.242909651167014e-05,-0.9349552238805967,0.11503628233651286,0.008114033741073126,0.9340348258706465,0.11490798300511361,0.00810498420398112,0.0,0.0,0.0,-0.0012238805970148877,0.0007293606998728598,5.144513720348806e-05
PRO 522,R PRO 522,0.0,0.0,0.0,-0.0006318407960198519,0.00048230488749835646,3.401916379041402e-05,-0.9235024875621894,0.11754165660984912,0.00829074921705139,0.9225422885572137,0.11740608378694167,0.008281186647424657,0.0,0.0,0.0,-0.001592039800995212,0.0007679761594611572,5.41688617159851e-05
PHE 523,R PHE 523,0.0,0.0,0.0,-0.0007462686567164197,0.0004351456637944244,3.069280862172768e-05,-0.6465771144278608,0.06333198694796553,0.004467093933736146,0.6458258706467662,0.06325148831051847,0.004461415997635557,0.0,0.0,0.0,-0.001497512437811083,0.0007270493636669644,5.1282108117527695e-05
GLY 524,R GLY 524,0.0,0.0,0.0,-0.0001492537313432782,0.00035633839959142965,2.5134172791388423e-05,-0.725129353233831,0.04885314763564527,0.003445835350569524,0.7245621890547267,0.04874757157553215,0.0034383885894554824,0.0,0.0,0.0,-0.0007164179104477718,0.0007152768691075574,5.045174037500801e-05
GLN 525,R GLN 525,0.0,0.0,0.0,-0.0003432835820895625,0.00047480518568917423,3.349017561127867e-05,-0.5667761194029849,0.40830433804276817,0.02879956747745136,0.5663731343283585,0.4079983965857513,0.028777988030909737,0.0,0.0,0.0,-0.0007462686567152796,0.0007856286942543787,5.541397551850412e-05
ILE 526,R ILE 526,0.0,0.0,0.0,-0.0003184079601990116,0.0004658587029142236,3.2859139371012085e-05,-0.6683482587064676,0.13180525400958001,0.009296825806278618,0.6678706467661693,0.13175861082467186,0.009293535849680155,0.0,0.0,0.0,-0.000796019900497301,0.0007283758799475485,5.13756733618152e-05
PHE 527,R PHE 527,0.0,0.0,0.0,-0.0003184079601990539,0.0004658587029142854,3.285913937101644e-05,-0.3346268656716416,0.12475653932402259,0.008799647806189014,0.33435820895522383,0.12467526393630846,0.008793915082348877,0.0,0.0,0.0,-0.0005870646766168375,0.0007488843050063546,5.282222613215455e-05
ARG 528,R ARG 528,0.0,0.0,0.0,-0.0002537313432835823,0.0004351456637944259,3.069280862172779e-05,-78.07938805970149,0.6051463608656511,0.04268373325893722,78.07328358208952,0.6048637231402709,0.042663797530889905,0.0,0.0,0.0,-0.006358208955217052,0.0008110215756329649,5.720505127394443e-05
PRO 529,R PRO 529,0.0,0.0,0.0,-0.00017910447761193494,0.00038343977846760436,2.7045756668791686e-05,0.4726467661691544,0.10624963378100187,0.007494271337401129,-0.4723432835820897,0.10624184635809052,0.007493722054940193,0.0,0.0,0.0,0.0001243781094528353,0.0006460386263870867,4.556805127974425e-05
ASP 530,R ASP 530,0.0,0.0,0.0,-0.0001343283582089642,0.00034100476593422767,2.4052621663859496e-05,74.40399999999997,0.48717833118155457,0.03436291000402177,-74.39935820895522,0.4869920377392596,0.03434976987774318,0.0,0.0,0.0,0.004507462686568184,0.0007061873173727709,4.981061282838285e-05
ASN 531,R ASN 531,0.0,0.0,0.0,-0.0001890547263681693,0.00039155208696421993,2.7617954792049714e-05,-0.6227313432835818,0.1084144317773171,0.007646964414993172,0.6224228855721393,0.10833413060693388,0.007641300407145359,0.0,0.0,0.0,-0.0004975124378111291,0.0007201739570767766,5.079715432796427e-05
PHE 532,R PHE 532,0.0,0.0,0.0,-0.0003333333333333276,0.00047140452079102334,3.3250311203587173e-05,-0.568432835820896,0.09299701336036297,0.006559503566167551,0.568004975124378,0.09294884365841895,0.006556105937359208,0.0,0.0,0.0,-0.000761194029850563,0.0007614378694409572,5.370768629588909e-05
VAL 533,R VAL 533,0.0,0.0,0.0,-0.00018407960199003887,0.00038754909640098106,2.7335605607639325e-05,0.6840248756218907,0.06278490785877602,0.004428505950027372,-0.6835820895522389,0.06280257685250833,0.004429752224753943,0.0,0.0,0.0,0.0002587064676618448,0.0007549085269009743,5.32471419823875e-05
PHE 534,R PHE 534,0.0,0.0,0.0,-0.00014427860696517204,0.00035137201160217557,2.4783870791901107e-05,-0.37881592039801,0.08018089588517291,0.005655524338822143,0.3786019900497513,0.0801996935269131,0.005656850222241136,0.0,0.0,0.0,-0.0003582089552241063,0.0006918464558890855,4.8799086450867554e-05
GLY 535,R GLY 535,0.0,0.0,0.0,-5.472636815921563e-05,0.00022744536220228645,1.6042758907675367e-05,-0.25105970149253726,0.20117381019498687,0.014189706504660376,0.25094029850746274,0.20106773794346475,0.01418222474490284,0.0,0.0,0.0,-0.00017412935323386056,0.0006575450824897978,4.637965411635592e-05
GLN 536,R GLN 536,0.0,0.0,0.0,-9.95024875621908e-05,0.00029933550162172313,2.1113498373971675e-05,-0.2908358208955232,0.3848159577043657,0.027142824867920214,0.29076616915422887,0.3846771859142894,0.027133036660546696,0.0,0.0,0.0,-0.00016915422885614023,0.0006700737177051446,4.7263355908539576e-05
SER 537,R SER 537,0.0,0.0,0.0,-5.472636815920292e-05,0.00022744536220223365,1.6042758907671643e-05,0.16056218905472636,0.18744715305186094,0.013221502761030578,-0.16041791044776116,0.1873146831537427,0.013212159054843485,0.0,0.0,0.0,8.955223880595338e-05,0.0006779690907903393,4.782025258766058e-05
GLY 538,R GLY 538,0.0,0.0,0.0,-7.960199004975684e-05,0.00027067603002460495,1.909201510958654e-05,-0.8012985074626867,0.05481656836145665,0.0038664626170166593,0.8007562189054723,0.05476876105677329,0.0038630905497402165,0.0,0.0,0.0,-0.0006218905472637668,0.0006037349818576145,4.258418225937388e-05
ALA 539,R ALA 539,0.0,0.0,0.0,-0.00013432835820894264,0.00034100476593417297,2.4052621663855636e-05,-0.23344278606965158,0.13503516387513723,0.00952464608260754,0.23332835820895526,0.13494554509536663,0.009518324861266561,0.0,0.0,0.0,-0.0002487562189054803,0.0006966950732909868,4.914108155360823e-05
GLY 540,R GLY 540,0.0,0.0,0.0,-0.00010447761194029749,0.00030587912734207466,2.1575050145338625e-05,-0.054238805970149226,0.11093022631822277,0.007824414879976052,0.05420895522388059,0.11078348799950427,0.007814064756997398,0.0,0.0,0.0,-0.000134328358208936,0.0007240472701383749,5.107035676664889e-05
ASN 541,R ASN 541,0.0,0.0,0.0,-0.0002736318407960229,0.00044582222521831043,3.144587520100599e-05,0.14167164179104513,0.21701074472284815,0.015306757738447039,-0.1413482587064678,0.21680589046139612,0.015292308432926524,0.0,0.0,0.0,4.9751243781402785e-05,0.000783862383731129,5.52893895801222e-05
ASN 542,R ASN 542,0.0,0.0,0.0,-0.0001840796019900847,0.00038754909640107755,2.7335605607646132e-05,0.20538805970149226,0.16726984977424628,0.011798305520359095,-0.20536318407960202,0.1671168520128284,0.011787513890333867,0.0,0.0,0.0,-0.0001592039801000152,0.0007560879698114265,5.3330333470991786e-05
TRP 543,R TRP 543,0.0,0.0,0.0,-0.0003532338308457698,0.00047797457211842397,3.371372689356197e-05,-0.07464179104477611,0.09304078731532127,0.006562591142889413,0.07452238805970154,0.0929890099228746,0.006558939047213128,0.0,0.0,0.0,-0.0004726368159207282,0.0007534316268618825,5.314296948562402e-05
ALA 544,R ALA 544,0.0,0.0,0.0,-7.462686567165125e-05,0.0002627883113680782,1.853565833223582e-05,-0.31375124378109454,0.07896934231596599,0.005570067938980349,0.3134129353233831,0.07888201171988413,0.0055639081136726835,0.0,0.0,0.0,-0.00041293532338307224,0.0006864950571406688,4.842162788627686e-05
LYS 545,R LYS 545,0.0,0.0,0.0,-0.0001691542288557293,0.0003748880842544355,2.644256666664949e-05,-76.81097512437816,0.9522916347323426,0.06716947295772754,76.8042935323383,0.9517508758921819,0.06713133077001314,0.0,0.0,0.0,-0.006850746268656198,0.0009129319343204804,6.439325374502607e-05
GLY 546,R GLY 546,0.0,0.0,0.0,-7.4626865671638e-05,0.00026278831136803153,1.8535658332232527e-05,-0.6528258706467661,0.24608910032924922,0.017357786802782268,0.6523930348258706,0.2459235001208413,0.017346106264683688,0.0,0.0,0.0,-0.0005074626865672696,0.0006238972598884565,4.4006319700851525e-05
HIE 547,R HIE 547,0.0,0.0,0.0,-0.00020895522388062702,0.0004065623424441252,2.867669658161658e-05,-1.160696517412935,0.17060003102252655,0.012033198394707996,1.1599800995024878,0.17050559758538752,0.01202653757362035,0.0,0.0,0.0,-0.0009253731343288572,0.0006978310285115963,4.922120565707509e-05
TYR 548,R TYR 548,0.0,0.0,0.0,-0.00016417910447762423,0.000370438019283337,2.612868328488446e-05,-0.5099054726368161,0.31871334306030696,0.022480305924322493,0.5096417910447761,0.318487987300155,0.022464410554579324,0.0,0.0,0.0,-0.0004278606965174498,0.0007165560950206364,5.05419700139563e-05
THR 549,R THR 549,0.0,0.0,0.0,-0.00010447761194029639,0.0003058791273420714,2.1575050145338395e-05,-0.4116815920398014,0.1723061261358197,0.012153537065547905,0.411452736318408,0.17217929739870425,0.012144591256178979,0.0,0.0,0.0,-0.0003333333333336015,0.0006934902233514262,4.8915028868172855e-05
GLU 550,R GLU 550,0.0,0.0,0.0,-0.00012437810945275466,0.0003300124169508347,2.3277281147517103e-05,74.51803980099506,0.8533417997893662,0.060190089731031515,-74.51287064676616,0.8529608502884042,0.06016321962499481,0.0,0.0,0.0,0.005044776119402328,0.000780983609069968,5.508633647149273e-05
GLY 551,R GLY 551,0.0,0.0,0.0,-5.97014925373157e-05,0.0002369329532296738,1.6711961981298073e-05,-0.28319900497512446,0.08828431118267804,0.006227095184179817,0.28298507462686556,0.08826489290494768,0.006225725524473354,0.0,0.0,0.0,-0.0002736318407959856,0.0006147047536098216,4.335793030061275e-05
ALA 552,R ALA 552,0.0,0.0,0.0,-6.46766169154224e-05,0.00024595437003598373,1.734828366061445e-05,-0.14427860696517417,0.12787751442910875,0.009019784416946649,0.14424378109452735,0.12782448816544528,0.00901604423268661,0.0,0.0,0.0,-9.950248756212618e-05,0.0006229841131341791,4.394191129487502e-05
GLU 553,R GLU 553,0.0,0.0,0.0,-0.00011940298507462973,0.00032426210421493965,2.287168535970916e-05,69.89712437810944,0.6552621134107159,0.04621862589324881,-69.89403980099502,0.6550720277981844,0.046205218287905116,0.0,0.0,0.0,0.002965174129350565,0.000671954966602223,4.739604897472888e-05
LEU 554,R LEU 554,0.0,0.0,0.0,-8.955223880596194e-05,0.00028553920104040656,2.0140382360961768e-05,-0.29172139303482597,0.1172515346516156,0.008270285591920957,0.29148756218905475,0.11724185613668629,0.008269602922113617,0.0,0.0,0.0,-0.0003233830845771584,0.0006615980183036084,4.6665526167118686e-05
VAL 555,R VAL 555,0.0,0.0,0.0,-0.0001194029850746115,0.00032426210421489016,2.2871685359705666e-05,0.13284577114427853,0.07494987442382192,0.005286556533399527,-0.13282587064676615,0.07496250822356039,0.005287447652925244,0.0,0.0,0.0,-9.950248756230535e-05,0.000654148454284574,4.614007443503029e-05
ASP 556,R ASP 556,0.0,0.0,0.0,-8.95522388059741e-05,0.00028553920104044527,2.01403823609645e-05,72.62904975124377,0.9095437036079016,0.06415426637716257,-72.62519900497514,0.9092406925633459,0.06413289362597917,0.0,0.0,0.0,0.003761194029852444,0.0007415772938455848,5.230682930342667e-05
SER 557,R SER 557,0.0,0.0,0.0,-9.452736318407693e-05,0.00029256100354206453,2.0635662121958706e-05,-0.022935323383084502,0.26319294852872416,0.01856419923696333,0.02290049751243786,0.2631392005298219,0.01856040814542464,0.0,0.0,0.0,-0.00012935323383076746,0.0006861704816969605,4.839873409965336e-05
VAL 558,R VAL 558,0.0,0.0,0.0,-0.0001592039800995065,0.0003658661952408099,2.580621168039712e-05,0.07534328358208958,0.07652181796091846,0.005397432881626358,-0.07527860696517415,0.07643494284430184,0.005391305183363084,0.0,0.0,0.0,-9.452736318404185e-05,0.0006809562346655933,4.8030949471295503e-05
LEU 559,R LEU 559,0.0,0.0,0.0,-9.452736318406919e-05,0.00029256100354204057,2.0635662121957016e-05,0.3671243781094526,0.08085691220593906,0.00570320685363227,-0.36691044776119386,0.08084726672937417,0.005702526514171479,0.0,0.0,0.0,0.0001194029850746314,0.0006951657104358663,4.9033208615116606e-05
ASP 560,R ASP 560,0.0,0.0,0.0,-8.457711442785304e-05,0.0002782513722210607,1.962633855027641e-05,72.53928358208954,0.48501880169115846,0.03421058853818495,-72.53560696517414,0.48484741381131286,0.03419849976921891,0.0,0.0,0.0,0.00359203980099436,0.0006485623737525106,4.57460626937179e-05
VAL 561,R VAL 561,0.0,0.0,0.0,-0.00015920398009949157,0.00036586619524077565,2.5806211680394706e-05,-0.052626865671642015,0.09787811017977958,0.006903789590383237,0.052606965174129335,0.09785119045711409,0.006901890819547013,0.0,0.0,0.0,-0.00017910447761214704,0.0007177640752303771,5.062717436845476e-05
VAL 562,R VAL 562,0.0,0.0,0.0,-0.00014925373134328372,0.0003563383995914428,2.513417279138935e-05,0.19576119402985073,0.07473989847762019,0.005271745972090612,-0.19568159203980096,0.07467960159894972,0.005267492958188595,0.0,0.0,0.0,-6.965174129344202e-05,0.0006579966414872511,4.641150463227144e-05
ARG 563,R ARG 563,0.0,0.0,0.0,-0.00014925373134329144,0.0003563383995914613,2.5134172791390656e-05,-73.623407960199,0.582996618728235,0.041121410908034735,73.61943283582092,0.5828884814498232,0.041113783492510866,0.0,0.0,0.0,-0.004124378109448815,0.0006612612224384062,4.664177041842272e-05
LYS 564,R LYS 564,0.0,0.0,0.0,-0.0001343283582089675,0.000341004765934236,2.4052621663860085e-05,-74.04419402985077,0.9159030924658699,0.06460282308221336,74.03988557213928,0.9155101678876245,0.06457510831935052,0.0,0.0,0.0,-0.004442786069650896,0.0007713528846370044,5.4407037545859416e-05
GLU 565,R GLU 565,0.0,0.0,0.0,-0.00021393034825871603,0.0004100782295521553,2.8924688137366862e-05,82.14862686567159,0.6855069192958717,0.0483519300166077,-82.140223880597,0.6850752761276865,0.04832148425497823,0.0,0.0,0.0,0.008189054726368657,0.0008429276167958457,5.945552989930863e-05
SER 566,R SER 566,0.0,0.0,0.0,-0.00012437810945275577,0.00033001241695083765,2.327728114751731e-05,0.4703731343283583,0.2967883898217078,0.020933838959847424,-0.4701144278606965,0.296557515569228,0.020917554345667295,0.0,0.0,0.0,0.0001343283582090045,0.0007443757086736719,5.250421426646116e-05
GLU 567,R GLU 567,0.0,0.0,0.0,-0.00018407960199005378,0.0003875490964010125,2.733560560764154e-05,75.73953731343282,0.7110439244813471,0.05015317148158104,-75.734736318408,0.7107379565701821,0.050131590169107676,0.0,0.0,0.0,0.004616915422884993,0.0007710640304915227,5.438666334534561e-05
SER 568,R SER 568,0.0,0.0,0.0,-0.00018905472636816822,0.0003915520869642177,2.7617954792049555e-05,0.4820597014925373,0.14429763470343338,0.010177970401683225,-0.48172139303482586,0.14426065405545357,0.01017536198789081,0.0,0.0,0.0,0.00014925373134344388,0.000689373455749039,4.86246544701876e-05
CYS 569,R CYS 569,0.0,0.0,0.0,-0.00022388059701493605,0.00041684298638118236,2.9401837294537237e-05,0.31846268656716437,0.15261201693243304,0.01076442170706298,-0.31822388059701495,0.1524627501260084,0.010753893238312499,0.0,0.0,0.0,1.4925373134366484e-05,0.0007628019306973363,5.3803899758584045e-05
ASP 570,R ASP 570,0.0,0.0,0.0,-0.0001691542288557243,0.00037488808425442454,2.6442566666648716e-05,81.71523880597016,0.6130713825356706,0.04324272118799049,-81.70751243781096,0.6125730750154945,0.043207573285519926,0.0,0.0,0.0,0.00755721393034871,0.0008393080536731851,5.920022560131942e-05
CYM 571,R CYM 571,0.0,0.0,0.0,-0.00022885572139302895,0.0004200961558723186,2.9631298178359023e-05,86.19611940298509,0.5754134448481905,0.040586535062976443,-86.18540796019899,0.5749718165206132,0.04055538500250689,0.0,0.0,0.0,0.010482587064674916,0.0008815100531258286,6.217692513075832e-05
LEU 572,R LEU 572,0.0,0.0,0.0,-0.00031343283582089854,0.000463888664714036,3.2720183590254454e-05,-0.26050248756218886,0.08455285516879463,0.005963898570163631,0.2602786069651743,0.08444605561248616,0.005956365510281849,0.0,0.0,0.0,-0.000537313432835585,0.0007192109733227214,5.072923069105768e-05
GLN 573,R GLN 573,0.0,0.0,0.0,-0.000482587064676619,0.0004996966976911344,3.5245887497546095e-05,-1.079950248756219,0.19623502893097863,0.013841351733435097,1.0788706467661688,0.19602137964439573,0.01382628207467284,0.0,0.0,0.0,-0.0015621890547263685,0.0007312248186445837,5.157662200379557e-05
GLY 574,R GLY 574,0.0,0.0,0.0,-0.00017910447761195592,0.0003834397784676493,2.7045756668794858e-05,0.015333333333333284,0.22560290331335772,0.01591280187770481,-0.015303482587064682,0.22540661420900032,0.01589895671178488,0.0,0.0,0.0,-0.00014925373134332313,0.0007245598700398489,5.1106512775968315e-05
PHE 575,R PHE 575,0.0,0.0,0.0,-0.0004228855721392989,0.0004940175756141795,3.484531311165551e-05,0.6859701492537316,0.13701904252477234,0.009664578093399101,-0.6851791044776122,0.13682351548344177,0.009650786679260668,0.0,0.0,0.0,0.0003681592039803197,0.0007750981928020155,5.467121121528241e-05
GLN 576,R GLN 576,0.0,0.0,0.0,-0.000676616915422916,0.000467767533275369,3.299377788367725e-05,-0.984218905472637,0.32379348470454283,0.022838631487992738,0.9833233830845767,0.32342035537231256,0.022812312974129053,0.0,0.0,0.0,-0.001572139303482953,0.0008787258417577837,6.198054200255091e-05
LEU 577,R LEU 577,0.0,0.0,0.0,-0.0005572139303482857,0.0004967157800736024,3.503562978026991e-05,0.8640547263681592,0.11863331183384274,0.008367748639678693,-0.8624925373134325,0.1184725809285486,0.008356411555740474,0.0,0.0,0.0,0.0010049751243778838,0.0008072896268808021,5.694181990484974e-05
THR 578,R THR 578,0.0,0.0,0.0,-0.0006318407960199127,0.00048230488749840227,3.401916379041725e-05,-0.8655074626865678,0.15639101777857742,0.011030971874978368,0.8652437810945278,0.15624609136963966,0.01102074955426173,0.0,0.0,0.0,-0.0008955223880596685,0.000899988861592362,6.348031978457433e-05
HIE 579,R HIE 579,0.0,0.0,0.0,-0.0006716417910448104,0.00046961590216576234,3.3124151773010084e-05,1.505567164179104,0.20655924840324713,0.014569566027627753,-1.5039004975124373,0.20636250298097042,0.01455568867552344,0.0,0.0,0.0,0.0009950248756218406,0.0007822503094561551,5.517568262789308e-05
SER 580,R SER 580,0.0,0.0,0.0,-0.0004975124378109921,0.0004999938119961101,3.526684432478845e-05,-0.9169502487562192,0.22512154265551504,0.015878849314739197,0.915870646766169,0.224765977100118,0.015853769654174232,0.0,0.0,0.0,-0.0015771144278607394,0.0008726203643848453,6.154989483277831e-05
LEU 581,R LEU 581,0.0,0.0,0.0,-0.0006318407960199414,0.0004823048874984243,3.40191637904188e-05,-1.087024875621891,0.11488966967104498,0.008103692480991414,1.0853532338308456,0.11486660921446411,0.008102065921796513,0.0,0.0,0.0,-0.00230348258706457,0.000780634906125535,5.506174086218345e-05
GLY 582,R GLY 582,0.0,0.0,0.0,-0.00024875621890546953,0.0004322922188304118,3.0491542132181676e-05,-0.9789601990049752,0.09261549684948647,0.00653259346633511,0.9775671641791043,0.09250008318629033,0.0065244528142005525,0.0,0.0,0.0,-0.0016417910447762258,0.0006918464558895059,4.879908645089721e-05
GLY 583,R GLY 583,0.0,0.0,0.0,-0.00016915422885571877,0.0003748880842544123,2.6442566666647852e-05,-0.15847263681592028,0.11012123801611295,0.007767353244758648,0.15822885572139295,0.10995203550922097,0.007755418620115793,0.0,0.0,0.0,-0.00041293532338290435,0.0007008394687738061,4.943340467202731e-05
GLY 584,R GLY 584,0.0,0.0,0.0,-0.00014925373134326052,0.0003563383995913875,2.5134172791385448e-05,-0.1873283582089552,0.10938853861301735,0.007715672613587078,0.18700497512437822,0.10931985556622018,0.007710828084992858,0.0,0.0,0.0,-0.00047263681592026865,0.0006620468129408252,4.669718170009686e-05
THR 585,R THR 585,0.0,0.0,0.0,-0.00024378109452736395,0.0004293621693610247,3.0284872377433574e-05,-0.9725970149253724,0.08270857422175695,0.005833813022123174,0.9716815920398011,0.08255381546129092,0.005822897180802132,0.0,0.0,0.0,-0.001159203980099302,0.0007292928239529692,5.144034960523634e-05
GLY 586,R GLY 586,0.0,0.0,0.0,-0.0001542288557214092,0.00036116798831608833,2.5474825714722234e-05,-0.626492537313433,0.12424703043201352,0.008763709819867058,0.6256965174129351,0.12415794962681057,0.008757426544326352,0.0,0.0,0.0,-0.0009502487562189666,0.0006820458234490726,4.810780313844709e-05
SER 587,R SER 587,0.0,0.0,0.0,-0.0002935323383084519,0.00045538017598004723,3.2120041067644325e-05,-0.774149253731343,0.12446485492452793,0.008779073974949224,0.7732487562189053,0.12433851966939949,0.008770162973115902,0.0,0.0,0.0,-0.0011940298507462177,0.0007772666606741231,5.482416314595455e-05
GLY 588,R GLY 588,0.0,0.0,0.0,-0.00013432835820896584,0.00034100476593423184,2.405262166385979e-05,-0.173094527363184,0.20349815362126544,0.014353653049207911,0.17287562189054728,0.2033546260429572,0.014343529394396459,0.0,0.0,0.0,-0.000353233830845818,0.0006979728929216829,4.923121200104519e-05
MET 589,R MET 589,0.0,0.0,0.0,-0.00024378109452738715,0.00042936216936106545,3.0284872377436447e-05,-0.555363184079602,0.13967550324511918,0.009851950385678822,0.5549452736318409,0.13960641901039242,0.009847077559469876,0.0,0.0,0.0,-0.0006616915422885172,0.0007694251419939337,5.427106506368005e-05
GLY 590,R GLY 590,0.0,0.0,0.0,-0.00012935323383085804,0.0003355904866475951,2.3670727848073464e-05,-0.561318407960199,0.11484217207549441,0.008100342258912872,0.5607462686567165,0.11482905442355767,0.008099417011084478,0.0,0.0,0.0,-0.0007014925373133661,0.0006390662974460324,4.507626111465459e-05
THR 591,R THR 591,0.0,0.0,0.0,-0.00021890547263682053,0.00041350437323742467,2.91663496801375e-05,0.3353184079601991,0.10503573478366748,0.007408649503814633,-0.33512935323383103,0.10491727698064966,0.007400294134612347,0.0,0.0,0.0,-2.9850746268673312e-05,0.0007656197552077147,5.4002653775049474e-05
LEU 592,R LEU 592,0.0,0.0,0.0,-0.0001890547263681428,0.00039155208696416507,2.7617954792045845e-05,-0.06055223880597027,0.08939246858802684,0.006305258580934219,0.06044776119402984,0.08933106019679422,0.006300927166980934,0.0,0.0,0.0,-0.00029353233830858665,0.0006971212734162333,4.917114339259034e-05
LEU 593,R LEU 593,0.0,0.0,0.0,-0.0002288557213930251,0.00042009615587231154,2.9631298178358528e-05,-0.5788656716417915,0.06982584494697396,0.004925135360697034,0.578437810945274,0.06979121217388551,0.0049226925532307375,0.0,0.0,0.0,-0.0006567164179109101,0.0007029201098098787,4.9580161775324246e-05
ILE 594,R ILE 594,0.0,0.0,0.0,-0.0003034825870646874,0.00045976179312033166,3.242909651167138e-05,-0.5205671641791046,0.09036309683752325,0.006373721418975299,0.5201094527363184,0.09034812693132654,0.006372665523204733,0.0,0.0,0.0,-0.0007611940298509783,0.0006785165023377974,4.7858864021167575e-05
SER 595,R SER 595,0.0,0.0,0.0,-0.00010447761194029363,0.00030587912734206333,2.1575050145337826e-05,-0.528547263681592,0.262395146563868,0.01850792662513986,0.5280646766169159,0.26225144744611284,0.018497790870868728,0.0,0.0,0.0,-0.0005870646766169148,0.0006792092569469054,4.790772716380759e-05
LYS 596,R LYS 596,0.0,0.0,0.0,-0.00014427860696518034,0.0003513720116021958,2.4783870791902534e-05,-75.72522885572143,1.0759065678065463,0.07588859806758191,75.72004975124378,1.075438111585391,0.07585555571340055,0.0,0.0,0.0,-0.005323383084578353,0.0008103193262291895,5.7155518420125206e-05
ILE 597,R ILE 597,0.0,0.0,0.0,-0.0001741293532338139,0.00037922067662005273,2.6748164169688544e-05,-0.5581840796019899,0.08362151729370394,0.005898207061455803,0.5578457711442789,0.08354824682058176,0.005893038960756942,0.0,0.0,0.0,-0.0005124378109448305,0.0006918822314902498,4.880160986721115e-05
ARG 598,R ARG 598,0.0,0.0,0.0,-0.00034328358208956524,0.00047480518568917814,3.349017561127894e-05,-87.52626368159201,1.0827783064064231,0.07637329313705686,87.51415920398007,1.0818594295971713,0.07630848056416487,0.0,0.0,0.0,-0.012447761194030888,0.0011880447010218888,8.379821213098284e-05
GLU 599,R GLU 599,0.0,0.0,0.0,-0.0001442786069651748,0.0003513720116021823,2.478387079190158e-05,76.34901990049754,1.058358477201917,0.07465085119011544,-76.34392537313434,1.0579085531670807,0.07461911599557132,0.0,0.0,0.0,0.004950248756221615,0.0008330919677167566,5.876177670360271e-05
GLU 600,R GLU 600,0.0,0.0,0.0,-0.00014925373134327431,0.0003563383995914204,2.513417279138777e-05,74.6886815920398,0.6840604538966727,0.048249904213826085,-74.68432338308455,0.6837644483332104,0.048229025591180294,0.0,0.0,0.0,0.004208955223878777,0.0007701646803206313,5.432322807532961e-05
TYR 601,R TYR 601,0.0,0.0,0.0,-0.00024875621890547837,0.00043229221883042717,3.0491542132182757e-05,0.5561542288557216,0.13603402081988505,0.00959510001929232,-0.5557860696517414,0.1359345723690228,0.009588085466410358,0.0,0.0,0.0,0.00011940298507467558,0.0007232263546021159,5.101245384919984e-05
PRO 602,R PRO 602,0.0,0.0,0.0,-0.00015422885572139483,0.0003611679883160547,2.5474825714719862e-05,0.8095820895522388,0.1265333986453701,0.00892497779942001,-0.8091144278606965,0.12635605477343315,0.008912468927162997,0.0,0.0,0.0,0.00031343283582108416,0.0006955928476255667,4.9063336549529145e-05
ASP 603,R ASP 603,0.0,0.0,0.0,-0.00015920398009950043,0.000365866195240796,2.580621168039614e-05,82.55685572139303,1.3124014425275807,0.09256966037333292,-82.54871641791044,1.3115610895867873,0.09251038644707667,0.0,0.0,0.0,0.00798009950248678,0.001087972229515275,7.673964422645038e-05
ARG 604,R ARG 604,0.0,0.0,0.0,-0.00029850746268657736,0.00045760327512705726,3.227684639134058e-05,-83.69783582089548,1.7491293123045617,0.12337406920037876,83.68874129353236,1.7479542762824685,0.12329118854971281,0.0,0.0,0.0,-0.009393034825871805,0.0014523103035151803,0.00010243807054507026
ILE 605,R ILE 605,0.0,0.0,0.0,-0.0004776119402985007,0.0004994985233039184,3.523190935402627e-05,-0.7577711442786065,0.16483930774030522,0.01162686830357906,0.757154228855721,0.16474279997562555,0.011620061170707748,0.0,0.0,0.0,-0.001094527363184012,0.0007504691073536907,5.293400947092415e-05
MET 606,R MET 606,0.0,0.0,0.0,-0.00046268656716419665,0.000498605763835543,3.516893895632279e-05,0.6617412935323382,0.1456362016128447,0.010272385631791893,-0.6609253731343286,0.1454234831645363,0.010257381629299235,0.0,0.0,0.0,0.0003532338308457058,0.0007528400555915887,5.310124326542705e-05
ASN 607,R ASN 607,0.0,0.0,0.0,-0.0006119402985074267,0.00048730829006905953,3.437207659717612e-05,-1.4220845771144275,0.20778004015189086,0.014655674038405973,1.421353233830845,0.20757179325528924,0.014640985434852562,0.0,0.0,0.0,-0.0013432835820893557,0.0008502660772773045,5.997314499208348e-05
THR 608,R THR 608,0.0,0.0,0.0,-0.0006069651741293018,0.0004884244583591564,3.445080503817415e-05,0.6322587064676617,0.2280269966043845,0.016083784235230606,-0.6301990049751245,0.2275650258586206,0.016051199331212657,0.0,0.0,0.0,0.0014527363184078654,0.000924516802730987,6.521038735939103e-05
PHE 609,R PHE 609,0.0,0.0,0.0,-0.0019552238805970405,0.00033529533224870147,2.3649909261947365e-05,-0.837427860696517,0.1609673370652926,0.011353760549543738,0.833835820895523,0.16074641786418042,0.011338178110547392,0.0,0.0,0.0,-0.005547263681591979,0.0011148053731590926,7.863230824933746e-05
SER 610,R SER 610,0.0,0.0,0.0,-0.0006417910447761349,0.0004794739822152043,3.3819487127375786e-05,1.1748855721393034,0.21439571875319016,0.015122308028141573,-1.1726368159203975,0.21412622965596326,0.015103299732816504,0.0,0.0,0.0,0.0016069651741291442,0.0009086380622339305,6.409038735989551e-05
VAL 611,R VAL 611,0.0,0.0,0.0,-0.001119402985074677,0.00033925825116884744,2.392943201058017e-05,-1.18507960199005,0.08467205470284425,0.00597230625703906,1.1844029850746274,0.08455744781589837,0.005964222510513612,0.0,0.0,0.0,-0.001796019900497856,0.000781110371547655,5.5095277607281916e-05
VAL 612,R VAL 612,0.0,0.0,0.0,-0.0011144278606965146,0.00034818762600843185,2.4559261550126067e-05,0.9851890547263689,0.10043063535104976,0.0070838308342756505,-0.9825074626865667,0.10020501965575523,0.007067917130121162,0.0,0.0,0.0,0.001567164179104612,0.0007769800050639907,5.480394401816773e-05
PRO 613,R PRO 613,0.0,0.0,0.0,-0.0009154228855721556,0.00029559106024901313,2.084938584336362e-05,0.06699004975124367,0.3568288187228461,0.025168764289816202,-0.06776616915422895,0.35615944784367254,0.02512155050831535,0.0,0.0,0.0,-0.0016915422885572574,0.0009744895893002391,6.873519595127696e-05
SER 614,R SER 614,0.0,0.0,0.0,-0.0010796019900497379,0.0003646464119763036,2.57201748026054e-05,-1.6094676616915429,0.44905356548592573,0.03167379637011697,1.606258706467662,0.4479278023917914,0.03159439116382266,0.0,0.0,0.0,-0.004288557213930504,0.0012991839796181995,9.163737242174235e-05
PRO 615,R PRO 615,0.0,0.0,0.0,-0.000970149253731338,0.0003584161921259273,2.5280728976875587e-05,-0.6010696517412933,0.3221983955483157,0.0227261225736679,0.599696517412936,0.3214684627999072,0.022674637087271743,0.0,0.0,0.0,-0.002343283582089588,0.000990786995186295,6.988472633043672e-05
LYS 616,R LYS 616,0.0,0.0,0.0,-0.002412935323383083,0.0010239091225979528,7.2220981066209e-05,-117.58811940298503,8.968660525827818,0.6326005382016723,117.51534825870647,8.94943702546375,0.631244617031347,0.0,0.0,0.0,-0.07518407960199051,0.020436552592458985,0.0014414832774354615
VAL 617,R VAL 617,0.0,0.0,0.0,-0.001850746268656732,0.0004963668402482281,3.501101746266729e-05,0.19113432835820907,0.29120148581176025,0.02053976913488349,-0.19085572139303492,0.290521976767126,0.020491840262326585,0.0,0.0,0.0,-0.001572139303482204,0.0010999863863914723,7.75870575145367e-05
SER 618,R SER 618,0.0,0.0,0.0,-0.0007263681592039719,0.0004458222252183002,3.1445875201005264e-05,0.908248756218906,0.4298208093730383,0.030317222349606685,-0.9061592039800989,0.42892342904931985,0.03025392602189743,0.0,0.0,0.0,0.0013631840796019111,0.0011514376957135156,8.121615306058549e-05
ASP 619,R ASP 619,0.0,0.0,0.0,-0.0008656716417910351,0.0003410047659342005,2.405262166385758e-05,104.47550746268661,1.6828177954024786,0.11869681542759698,-104.4330845771144,1.6793986212859495,0.1184556454803019,0.0,0.0,0.0,0.04155721393034646,0.003574085862181543,0.00025209657935919494
THR 620,R THR 620,0.0,0.0,0.0,-0.00048756218905473175,0.0004998452769196634,3.525636746829116e-05,1.0571044776119412,0.24336620243454485,0.017165728393536233,-1.0555621890547269,0.24301718171794437,0.017141110370306436,0.0,0.0,0.0,0.0010547263681593192,0.0008357616657524704,5.895008268411842e-05
VAL 621,R VAL 621,0.0,0.0,0.0,-0.0004129353233830932,0.0004923613937806274,3.4728495052119446e-05,0.2185323383084576,0.17654962855325868,0.0124528506481505,-0.21829850746268653,0.17639042642696295,0.012441621395968695,0.0,0.0,0.0,-0.00017910447761191394,0.0007776487037843022,5.485111038923793e-05
VAL 622,R VAL 622,0.0,0.0,0.0,-0.00033333333333333695,0.00047140452079103673,3.325031120358812e-05,-0.14562686567164165,0.09532502699067516,0.006723708986947527,0.14530845771144288,0.09519816659732454,0.006714760944719931,0.0,0.0,0.0,-0.0006517412935322624,0.0007584413532401103,5.3496328339377426e-05
GLU 623,R GLU 623,0.0,0.0,0.0,-0.0006318407960199281,0.00048230488749841425,3.401916379041809e-05,99.52859203980107,1.8998002284932443,0.13400157621748732,-99.4965621890547,1.8964496096032855,0.13376524178304275,0.0,0.0,0.0,0.03139800995024752,0.0035013566695300527,0.00024696665764102854
PRO 624,R PRO 624,0.0,0.0,0.0,-0.00048756218905471685,0.0004998452769196473,3.5256367468290025e-05,-0.23365174129353236,0.09325889769590615,0.006577975462961293,0.23291542288557202,0.0930809726720635,0.006565425599409399,0.0,0.0,0.0,-0.0012238805970150512,0.0007691999239837048,5.425517941006732e-05
TYR 625,R TYR 625,0.0,0.0,0.0,-0.0004079601990049921,0.0004914556694482384,3.466461018341674e-05,0.2032786069651739,0.16132206281317607,0.011378780974653915,-0.20323880597014907,0.16115479622041357,0.01136698289886545,0.0,0.0,0.0,-0.00036815920398016724,0.0007355784906776816,5.188370635193875e-05
ASN 626,R ASN 626,0.0,0.0,0.0,-0.0003731343283581745,0.0004836373655527805,3.41131495458056e-05,-1.3693034825870631,0.14256112396960094,0.010055486378383214,1.3676766169154224,0.14233213871764844,0.010039335004027117,0.0,0.0,0.0,-0.0019999999999987324,0.0008285934854786147,5.84444782311336e-05
ALA 627,R ALA 627,0.0,0.0,0.0,-0.00030348258706470505,0.00045976179312035844,3.2429096511673264e-05,-0.35446268656716384,0.14592791054273926,0.010292961193272686,0.35379601990049725,0.14570232444042577,0.01027704957644614,0.0,0.0,0.0,-0.0009701492537313978,0.0007911855689970601,5.5805927242266684e-05
THR 628,R THR 628,0.0,0.0,0.0,-0.0002786069651741517,0.0004483136448186951,3.162160639024554e-05,0.4891641791044774,0.14261323653250543,0.0100591621151608,-0.48874626865671655,0.14244548681840563,0.010047329962620616,0.0,0.0,0.0,0.0001393034825868085,0.0007333542596095404,5.1726821188681764e-05
LEU 629,R LEU 629,0.0,0.0,0.0,-0.00022885572139301846,0.0004200961558722994,2.963129817835767e-05,-0.1495074626865672,0.10094972490915301,0.007120444588680261,0.1492039800995025,0.10079945699964099,0.007109845507562407,0.0,0.0,0.0,-0.0005323383084577368,0.0007054859691812046,4.9761143541171686e-05
SER 630,R SER 630,0.0,0.0,0.0,-0.0002388059701492672,0.0004263539360324331,3.0072687958453395e-05,-0.0827960199004975,0.13426443494694149,0.009470283055555714,0.08268159203980105,0.1341276146970901,0.009460632499216378,0.0,0.0,0.0,-0.00035323383084573146,0.0007190388762244936,5.071709189768399e-05
VAL 631,R VAL 631,0.0,0.0,0.0,-0.0003582089552238931,0.00047947398221521076,3.381948712737624e-05,-0.33574129353233845,0.10810756913278276,0.0076253199928938645,0.33524378109452757,0.10792279013479633,0.007612286687280617,0.0,0.0,0.0,-0.0008557213930349252,0.0007816805483010707,5.5135494774610544e-05
HIE 632,R HIE 632,0.0,0.0,0.0,-0.00029353233830848945,0.0004553801759801054,3.212004106764843e-05,0.6130945273631838,0.3462427699479001,0.024422081980548856,-0.6127761194029854,0.3459172026244255,0.024399118232120893,0.0,0.0,0.0,2.487562189034347e-05,0.000800732319949352,5.6479303135255984e-05
GLN 633,R GLN 633,0.0,0.0,0.0,-0.000253731343283574,0.0004351456637944117,3.0692808621726785e-05,-0.024094527363184733,0.29624335501903776,0.020895395168992054,0.023930348258706515,0.2959011114974915,0.02087125517224419,0.0,0.0,0.0,-0.00041791044776191686,0.000794557113683519,5.604373766859319e-05
LEU 634,R LEU 634,0.0,0.0,0.0,-0.0003980099502487632,0.0004894875174626487,3.452578744597883e-05,-0.41678109452736317,0.15433687983889063,0.010886084155965679,0.4163582089552238,0.15415531692450893,0.010873277695399515,0.0,0.0,0.0,-0.000820895522388314,0.0007903404355148258,5.574631612261575e-05
VAL 635,R VAL 635,0.0,0.0,0.0,-0.00033333333333333473,0.00047140452079103364,3.32503112035879e-05,0.02977114427860701,0.1011167856563721,0.0071322281452435654,-0.0297960199004975,0.10096850986401062,0.007121769577235553,0.0,0.0,0.0,-0.00035820895522375057,0.0007861011392392813,5.5447299218387656e-05
GLU 636,R GLU 636,0.0,0.0,0.0,-0.0001840796019900477,0.00038754909640099965,2.7335605607640637e-05,86.87838805970155,1.2765043797375148,0.09003767678721554,-86.86659701492542,1.2753992221669512,0.08995972498249254,0.0,0.0,0.0,0.011606965174127366,0.0013676254046847266,9.646485833312131e-05
ASN 637,R ASN 637,0.0,0.0,0.0,-0.0002786069651741274,0.0004483136448186561,3.162160639024279e-05,-0.8838009950248757,0.13993342482085558,0.009870142770946925,0.8830845771144277,0.13975436094779461,0.009857512579164703,0.0,0.0,0.0,-0.0009950248756217632,0.0007295982158669795,5.1461890290002914e-05
THR 638,R THR 638,0.0,0.0,0.0,-0.0003980099502487748,0.000489487517462663,3.452578744597984e-05,0.16619402985074644,0.18150242837671898,0.012802194212320797,-0.16580099502487577,0.18127365914963328,0.012786058075183971,0.0,0.0,0.0,-4.975124377900116e-06,0.0007363856363012626,5.1940638014633984e-05
ASP 639,R ASP 639,0.0,0.0,0.0,-0.00040298507462686493,0.0004904978126911926,3.459704817699646e-05,92.36604477611944,1.1931987582106387,0.08416175129517976,-92.34942786069658,1.1919153681296633,0.08407122793847452,0.0,0.0,0.0,0.016213930348258777,0.0014959331187042583,0.00010551498668957287
GLU 640,R GLU 640,0.0,0.0,0.0,-0.0008308457711442942,0.0003748880842544236,2.6442566666648652e-05,101.32164676616912,1.3991246231333947,0.09868664189669535,-101.29322388059691,1.396953627525058,0.0985335116732565,0.0,0.0,0.0,0.02759203980099456,0.002367427454984554,0.0001669854576236634
THR 641,R THR 641,0.0,0.0,0.0,-0.000741293532338324,0.00043792400168489123,3.0888777466769146e-05,0.322303482587065,0.2426236822363002,0.0171133550568844,-0.32062189054726353,0.24229956853828466,0.017090493839290902,0.0,0.0,0.0,0.0009402985074630371,0.0009122810023841248,6.434734054627298e-05
TYR 642,R TYR 642,0.0,0.0,0.0,-0.002039800995024912,0.00043297876063749476,3.0539967057554634e-05,-0.5291641791044776,0.18288415687605786,0.012899653826252354,0.5281044776119407,0.1825033061238058,0.012872790685412609,0.0,0.0,0.0,-0.0030995024875622532,0.001146072571675009,8.083772638867566e-05
CYS 643,R CYS 643,0.0,0.0,0.0,-0.001343283582089528,0.00048517029290087835,3.422127390424665e-05,0.9729054726368155,0.5606662490340142,0.0395463480716027,-0.969029850746269,0.5589847042687704,0.03942774104879923,0.0,0.0,0.0,0.002532338308457819,0.0020564663226742283,0.00014505195048591205
ILE 644,R ILE 644,0.0,0.0,0.0,-0.0023233830845771795,0.0004885764655598168,3.4461526799430624e-05,-1.2560597014925383,0.1265248345154526,0.008924373732270915,1.256482587064677,0.12632206704357524,0.008910071617538172,0.0,0.0,0.0,-0.0019004975124376326,0.0012578310919846365,8.872056462219967e-05
ASP 645,R ASP 645,0.0,0.0,0.0,-0.0025174129353234087,0.0004996966976911139,3.524588749754465e-05,119.7897860696517,1.8541261016992865,0.13077997170825853,-119.71641791044773,1.8476283721236653,0.1303216572013386,0.0,0.0,0.0,0.07085074626865664,0.006932339093966029,0.0004889694987574106
ASN 646,R ASN 646,0.0,0.0,0.0,-0.0022587064676617146,0.00043792400168487226,3.0888777466767804e-05,2.062606965174131,0.20893789634385443,0.014737342917285597,-2.058616915422885,0.20868824498391897,0.014719733868063235,0.0,0.0,0.0,0.0017313432835804937,0.0011791989382152013,8.317428012952063e-05
GLU 647,R GLU 647,0.0,0.0,0.0,-0.004601990049751217,0.0008870522596463894,6.256784223790438e-05,125.29871641791051,5.123717113470431,0.3613991402886041,-125.17549253731347,5.094653190897374,0.35934912925194806,0.0,0.0,0.0,0.11862189054726137,0.028702563173767,0.0020245227098521007
ALA 648,R ALA 648,0.0,0.0,0.0,-0.004169154228855737,0.0006626073787715505,4.673672096520708e-05,1.770383084577115,0.15324116041783264,0.010808798066980242,-1.756393034825871,0.1512517908326757,0.010668478755458953,0.0,0.0,0.0,0.009820895522388014,0.0035559159862857993,0.0002508149751288192
LEU 649,R LEU 649,0.0,0.0,0.0,-0.005950248756218924,0.0006964818754260164,4.912604373567151e-05,1.9602189054726367,0.24536824156957132,0.01730694134620306,-1.9595820895522384,0.2454823751211816,0.017314991706228126,0.0,0.0,0.0,-0.0053134328358209835,0.004140116644199431,0.00029202131241292805
TYR 650,R TYR 650,0.0,0.0,0.0,-0.0073830845771144255,0.000796455104911878,5.617761164777931e-05,1.5860547263681601,0.269584832807133,0.01901504799224845,-1.5795621890547256,0.26942457082893184,0.019003743983877146,0.0,0.0,0.0,-0.0008905472636808521,0.004490782178654535,0.0003167553521489901
ASP 651,R ASP 651,0.0,0.0,0.0,-0.015487562189054704,0.002762775756005729,0.00019487117670990653,146.81736318407954,5.026303596405734,0.35452812056990896,-146.53307462686567,4.985021632452773,0.3516163153410836,0.0,0.0,0.0,0.26880099502487576,0.04277524507293739,0.003017133157947349
ILE 652,R ILE 652,0.0,0.0,0.0,-0.019567164179104483,0.0023151494193123026,0.0001632980492969512,2.00207960199005,0.28567654469851667,0.020150069835673162,-1.9920547263681583,0.28212791635024514,0.019899768890896674,0.0,0.0,0.0,-0.009542288557214562,0.012590743371346559,0.0008880825637380003
CYS 653,R CYS 653,0.0,0.0,0.0,-0.011766169154228817,0.001385802119234726,9.774694492497684e-05,1.0179900497512437,0.39582625956559436,0.027919431682629954,-1.0145870646766169,0.3977652294295284,0.028056196071910736,0.0,0.0,0.0,-0.008363184079601942,0.009370347950178277,0.0006609333845727851
PHE 654,R PHE 654,0.0,0.0,0.0,-0.0399850746268657,0.006715599729048789,0.0004736818826745754,1.1123432835820894,0.38387484559652485,0.027076443937990514,-0.9851293532338312,0.37590371793623917,0.026514203943127344,0.0,0.0,0.0,0.0872288557213932,0.01722884781980748,0.0012152292275996175
ARG 655,R ARG 655,0.0,0.0,0.0,-0.09199999999999996,0.017242490614382534,0.0012161915161337748,-159.63347263681595,4.63234813719125,0.3267406449698593,159.74565174129364,4.647970231370517,0.3278425425338469,0.0,0.0,0.0,0.02017910447760988,0.07258892478324998,0.005120027985575492
THR 656,R THR 656,0.0,0.0,0.0,-0.07115920398009956,0.013852618961866691,0.0009770884052912358,1.8553930348258716,1.0191755422017,0.07188710004822789,-1.626393034825871,0.9935050670029032,0.07007644433438007,0.0,0.0,0.0,0.15784079601990056,0.048031027775982074,0.0033878474866971516
LEU 657,R LEU 657,0.0,0.0,0.0,-0.041636815920397995,0.006830749746583048,0.0004818039386779584,0.1775273631840794,0.3428026287619187,0.024179433130202196,-0.09200497512437808,0.33867314255441927,0.02388816163098137,0.0,0.0,0.0,0.04388557213930318,0.01793359339163039,0.0012649381475377224
LYS 658,R LYS 658,0.0,0.0,0.0,-0.2659203980099502,0.09434478754629223,0.00665456822748881,-168.52469651741285,6.439450165217196,0.45420379425758756,169.4366815920397,6.584750951454511,0.4644525215129173,-0.06682552835820899,0.06557975475582135,0.004625639250610065,0.5792391482587055,0.296615482299913,0.02092164300360273
LEU 659,R LEU 659,0.0,0.0,0.0,-0.021830845771144275,0.0033474195573054695,0.00023610877091847428,1.3045273631840797,0.4640097576790866,0.03272872482945543,-1.245990049751244,0.45594757259548924,0.03216006213915983,0.0,0.0,0.0,0.03670646766169146,0.011644331482819709,0.0008213278161011132
THR 660,R THR 660,0.0,0.0,0.0,-0.0190597014925373,0.0038693100302118867,0.0002729200866207655,-0.031059701492537287,1.1525226479975017,0.08129267969427803,0.09897014925373142,1.1364757294751384,0.08016081733149912,0.0,0.0,0.0,0.048850746268657014,0.023038527366655917,0.0016250124273909088
THR 661,R THR 661,0.0,0.0,0.0,-0.00653731343283583,0.001031759713179343,7.277471903105744e-05,-0.35300497512437823,0.5727128034181959,0.04039604650371117,0.37971641791044786,0.5716621172490058,0.040321936815403026,0.0,0.0,0.0,0.020174129353233757,0.006721505351647305,0.00047409843317545324
PRO 662,R PRO 662,0.0,0.0,0.0,-0.0062786069651741515,0.0008416934184712422,5.936847626157272e-05,-0.8047661691542289,0.18912634974774564,0.01333994416379123,0.8078308457711443,0.18911335736565596,0.013339027751816578,0.0,0.0,0.0,-0.0032139303482585247,0.001541790964506105,0.00010874954973847809
THR 663,R THR 663,0.0,0.0,0.0,-0.0026915422885572205,0.0005319429414775726,3.7520362165813276e-05,1.6202636815920406,0.5842005338968381,0.04120632853663872,-1.6186169154228855,0.5830834383107425,0.04112753468922396,0.0,0.0,0.0,-0.0010447761194030379,0.0017343429153103753,0.00012233111717095934
TYR 664,R TYR 664,0.0,0.0,0.0,-0.002462686567164174,0.0004986057638355132,3.516893895632069e-05,1.19071144278607,0.284420972976784,0.020061508634741144,-1.1900199004975123,0.2838901924952931,0.020024070266180853,0.0,0.0,0.0,-0.001771144278606991,0.001224689293149524,8.638292237119823e-05
GLY 665,R GLY 665,0.0,0.0,0.0,-0.0011442786069651547,0.00036525681279557477,2.5763229156784342e-05,0.278417910447761,0.1539292803881312,0.010857334307403725,-0.27704477611940304,0.15380753944176132,0.010848747363124477,0.0,0.0,0.0,0.00022885572139297428,0.0008851248241394473,6.243189141943719e-05
ASP 666,R ASP 666,0.0,0.0,0.0,-0.004338308457711415,0.0006026270220786737,4.250603280211152e-05,117.54203482587063,1.8382042133934664,0.12965692829698847,-117.45164179104475,1.8269072283355947,0.12886010040868948,0.0,0.0,0.0,0.08605472636815721,0.011660708786463986,0.0008224829820336209
LEU 667,R LEU 667,0.0,0.0,0.0,-0.0036119402985074073,0.0005073163382766576,3.57833355056878e-05,0.7601492537313431,0.14626377593643847,0.01031665131156912,-0.7530796019900498,0.14564860470180563,0.010273260478234063,0.0,0.0,0.0,0.0034577114427862435,0.0021323037167853397,0.00015040110783135334
ASN 668,R ASN 668,0.0,0.0,0.0,-0.0019502487562189227,0.000356199449147671,2.5124371982755747e-05,1.143990049751243,0.29671499952946273,0.020928662407759258,-1.1413631840796026,0.2963127170849719,0.02090028759190341,0.0,0.0,0.0,0.0006766169154230055,0.0013419746709313883,9.465559507347398e-05
HIE 669,R HIE 669,0.0,0.0,0.0,-0.005019900497512488,0.0007528400555916599,5.310124326543207e-05,-0.49209950248756235,1.0321459266885915,0.07280196043161082,0.5060149253731341,1.0281804847544858,0.07252225972329449,0.0,0.0,0.0,0.008895522388059482,0.005937822929745997,0.00041882173712409965
LEU 670,R LEU 670,0.0,0.0,0.0,-0.0075621890547263775,0.0007579516676064434,5.346178857789184e-05,-0.08824378109452745,0.21152042648296235,0.014919500548429844,0.10246268656716413,0.20986816485036028,0.01480295899854912,0.0,0.0,0.0,0.006656716417910433,0.005655672726935827,0.0003989203962675229
VAL 671,R VAL 671,0.0,0.0,0.0,-0.0027761194029850386,0.0004831765389921815,3.4080645346386626e-05,0.6039353233830848,0.22390994279754867,0.015793389649940048,-0.5995074626865673,0.222775931410801,0.015713402653942426,0.0,0.0,0.0,0.0016517412935323124,0.002600824487094895,0.00018344801495900716
SER 672,R SER 672,0.0,0.0,0.0,-0.0017114427860696721,0.00045309154507568264,3.195861349017312e-05,0.13972636815920383,0.2759745639574169,0.01946574487758523,-0.13502985074626864,0.275678176177179,0.019444839295446745,0.0,0.0,0.0,0.002985074626865438,0.002346750928369922,0.00016552704788378198
ALA 673,R ALA 673,0.0,0.0,0.0,-0.0028358208955223782,0.0004324067181620074,3.049961829233764e-05,-0.37400497512437797,0.21459042319379484,0.015136041420498444,0.3797860696517412,0.21395586796764007,0.015091283345819603,0.0,0.0,0.0,0.002945273631840917,0.002125886423196153,0.00014994846684147233
THR 674,R THR 674,0.0,0.0,0.0,-0.003990049751243797,0.0005085346204648913,3.586926650572273e-05,0.8012786069651746,0.43901780014689684,0.030965928061749998,-0.7866915422885575,0.43815047095957566,0.030904751377771676,0.0,0.0,0.0,0.010597014925373448,0.0043344955630208555,0.0003057317442335307
MET 675,R MET 675,0.0,0.0,0.0,-0.002094527363184174,0.0003678901800464916,2.5948972561322322e-05,0.23742786069651756,0.3400627334865856,0.02398617581816541,-0.23732835820895518,0.3399108774645164,0.023975464720224587,0.0,0.0,0.0,-0.001995024875621933,0.0017491931684852188,0.00012337857326808594
SER 676,R SER 676,0.0,0.0,0.0,-0.0018159203980099082,0.00041242550798135436,2.9090252392290364e-05,-0.9888656716417907,0.25736476788196544,0.01815311107020101,0.9923432835820895,0.25724906445186,0.018144949979484546,0.0,0.0,0.0,0.0016616915422885614,0.0021842892497890266,0.00015406788461057566
GLY 677,R GLY 677,0.0,0.0,0.0,-0.00176616915422886,0.00043486116185896355,3.0672741402439625e-05,0.10530845771144283,0.19034267181726955,0.013425736907712305,-0.0965970149253731,0.19055206987690507,0.013440506708045625,0.0,0.0,0.0,0.006945273631840697,0.0026263096803435383,0.00018524560189173112
VAL 678,R VAL 678,0.0,0.0,0.0,-0.002293532338308487,0.0004661773840844612,3.288161740764046e-05,0.3426169154228856,0.19808389978910354,0.01397176102884181,-0.34317910447761185,0.19734989953622764,0.013919988642801298,0.0,0.0,0.0,-0.0028557213930347387,0.0019015781877090754,0.0001341269837912935
THR 679,R THR 679,0.0,0.0,0.0,-0.0014676616915423146,0.000498953137885836,3.5193440832666506e-05,-0.1653830845771145,0.2029505184711272,0.014315025843983902,0.1672686567164178,0.20295512692455392,0.014315350899225946,0.0,0.0,0.0,0.00041791044776098895,0.0012396748136998643,8.743991949335239e-05
THR 680,R THR 680,0.0,0.0,0.0,-0.002547263681591979,0.0004977611318718551,3.510936321106266e-05,-1.0099452736318413,0.2977838743300138,0.021004055023206302,1.019671641791045,0.2967051430833815,0.020927967187656122,0.0,0.0,0.0,0.007179104477611974,0.002554434480750519,0.00018017591619954137
CYX 681,R CYX 681,0.0,0.0,0.0,-0.0022686567164178894,0.0004432609673110105,3.1265217997406266e-05,-0.49100497512437824,0.17109359975097116,0.012068012048581326,0.49456218905472626,0.1713975837188522,0.012089453424484945,0.0,0.0,0.0,0.0012885572139306372,0.0015633610966016545,0.00011027098954918675
LEU 682,R LEU 682,0.0,0.0,0.0,-0.0014079601990049538,0.0004914556694482462,3.4664610183417294e-05,-0.51573631840796,0.17551914503270985,0.012380165944807136,0.5138407960199004,0.17506565798106033,0.012348179434434172,0.0,0.0,0.0,-0.0033034825870645866,0.00102332878486588,7.21800471987055e-05
ARG 683,R ARG 683,0.0,0.0,0.0,-0.002124378109452751,0.0003300124169507676,2.327728114751237e-05,-107.45483084577111,1.0272579165527367,0.07245718677965106,107.42679601990046,1.0267229243435216,0.07241945133872223,0.0,0.0,0.0,-0.03015920398009843,0.0025654666762298817,0.0001809540672710077
PHE 684,R PHE 684,0.0,0.0,0.0,-0.0037611940298507562,0.0004490859341849893,3.167607948211452e-05,-0.4639601990049753,0.21792108756595893,0.015370968371778683,0.46351741293532345,0.21746962032992462,0.015339124328214621,0.0,0.0,0.0,-0.004203980099502394,0.001198333868046099,8.452395401611919e-05
PRO 685,R PRO 685,0.0,0.0,0.0,-0.0027412935323383124,0.0004491410468972291,3.167996683311016e-05,1.2050995024875617,0.16373765587060665,0.011549163771929627,-1.2054179104477616,0.16330819527625848,0.011518871957188877,0.0,0.0,0.0,-0.0030597014925374116,0.0013772919967188898,9.714668716428039e-05
GLY 686,R GLY 686,0.0,0.0,0.0,-0.0015174129353233855,0.0004996966976911427,3.5245887497546684e-05,-1.37592039800995,0.2098249297061968,0.014799909426610447,1.3766517412935328,0.209330746195909,0.014765052409369336,0.0,0.0,0.0,-0.0007860696517411849,0.0012731458961016628,8.980078761636743e-05
GLN 687,R GLN 687,0.0,0.0,0.0,-0.004393034825870655,0.0005728094712288032,4.040286492535182e-05,-0.25611940298507513,1.2713378019387482,0.0896732544872803,0.2600796019900498,1.2696384973926766,0.08955339478612229,0.0,0.0,0.0,-0.00043283582089606907,0.002672267082666069,0.00018848718711617584
LEU 688,R LEU 688,0.0,0.0,0.0,-0.0033930348258706406,0.0005083885807489506,3.5858965658384725e-05,-0.11155223880597026,0.3793406409784913,0.026756625803116937,0.1134527363184079,0.3786042565655167,0.026704685251389113,0.0,0.0,0.0,-0.0014925373134328328,0.0013200309169644313,9.31078020078667e-05
ASN 689,R ASN 689,0.0,0.0,0.0,-0.0016716417910448097,0.00046961590216567327,3.31241517730038e-05,1.9277213930348256,0.5752146231422386,0.04057251126111338,-1.9222786069651734,0.5741729869086272,0.04049903990604365,0.0,0.0,0.0,0.0037711442786069432,0.0013335932025661074,9.406441187688314e-05
ALA 690,R ALA 690,0.0,0.0,0.0,-0.001179104477611915,0.0003834397784676235,2.7045756668793038e-05,0.32130348258706487,0.1317397647248615,0.009292206548292428,-0.3208358208955225,0.13140449839883858,0.009268558684971898,0.0,0.0,0.0,-0.0007114427860697502,0.0008142502017225522,5.743278099969814e-05
ASP 691,R ASP 691,0.0,0.0,0.0,-0.0009203980099502093,0.0002884714231706151,2.034720536338838e-05,102.07480099502492,1.0457952436940352,0.0737647090225362,-102.0458507462687,1.0441910471221094,0.07365155772063789,0.0,0.0,0.0,0.02802985074627014,0.0018498633747105625,0.00013047930212894867
LEU 692,R LEU 692,0.0,0.0,0.0,-0.0012338308457711935,0.00042326585184386653,2.9854871294072626e-05,0.48336815920397974,0.1565566792316273,0.011042656732940918,-0.48298507462686574,0.1563858755316168,0.011030609168843436,0.0,0.0,0.0,-0.0008507462686568807,0.0008271583798593566,5.8343253685449824e-05
ARG 693,R ARG 693,0.0,0.0,0.0,-0.0007960199004975109,0.000402954362812268,2.842220932007282e-05,-92.68891044776119,0.7965660703423967,0.056185438545772126,92.673184079602,0.7958408744564428,0.056134287171892505,0.0,0.0,0.0,-0.01652238805970431,0.0011550220297493906,8.146897249038321e-05
LYS 694,R LYS 694,0.0,0.0,0.0,-0.0011691542288556726,0.00037488808425438806,2.644256666664614e-05,-105.37527363184078,1.0612130905858437,0.07485220009364783,105.34644776119396,1.0600217112801689,0.07476816667663959,0.0,0.0,0.0,-0.02999502487561946,0.0020768745951461986,0.00014649143903744724
LEU 695,R LEU 695,0.0,0.0,0.0,-0.0015721393034825813,0.0004947685528537491,3.489828296200951e-05,0.26062686567164184,0.14430069860033284,0.010178186512307773,-0.2596268656716419,0.14404589192242923,0.010160213834992693,0.0,0.0,0.0,-0.0005721393034826146,0.0009336281875215931,6.58530548910365e-05
ALA 696,R ALA 696,0.0,0.0,0.0,-0.0006069651741293814,0.0004884244583592204,3.4450805038178654e-05,0.6698756218905476,0.15979336611220313,0.011270955023053038,-0.6687562189054729,0.15952346720993088,0.01125191782230876,0.0,0.0,0.0,0.0005124378109452453,0.0008587243387220588,6.056974475486781e-05
VAL 697,R VAL 697,0.0,0.0,0.0,-0.0006965174129353262,0.00045976179312031545,3.2429096511670235e-05,0.2129701492537312,0.13123257659089135,0.009256432255621293,-0.21185572139303488,0.13089669345637775,0.00923274088598429,0.0,0.0,0.0,0.0004179104477610784,0.0008664432999222622,6.111419829902242e-05
ASN 698,R ASN 698,0.0,0.0,0.0,-0.001144278606965163,0.00035137201160217644,2.4783870791901168e-05,0.865019900497512,0.3472411804710308,0.02449250442908059,-0.8621343283582096,0.3467917018088136,0.024460800648698898,0.0,0.0,0.0,0.001741293532337255,0.0009265225835999512,6.535186423362072e-05
MET 699,R MET 699,0.0,0.0,0.0,-0.001820895522388027,0.00043223495779050775,3.0487503249836092e-05,1.1567114427860703,0.21947353633785371,0.015480469665288788,-1.1554029850746268,0.21894257815327373,0.015443018762519014,0.0,0.0,0.0,-0.0005124378109451512,0.0009468957017607184,6.678887319122736e-05
VAL 700,R VAL 700,0.0,0.0,0.0,-0.000796019900497543,0.00040295436281228403,2.8422209320073952e-05,-0.368776119402985,0.10575304296512622,0.007459244521915776,0.3684228855721392,0.10566658948299168,0.007453146563455844,0.0,0.0,0.0,-0.0011492537313432807,0.0007245598700397871,5.110651277596396e-05
PRO 701,R PRO 701,0.0,0.0,0.0,-0.0007611940298506779,0.000426353936032369,3.007268795844887e-05,-1.1232686567164178,0.1054878147813724,0.007440536768254485,1.1206567164179109,0.10524709881095147,0.007423557972814131,0.0,0.0,0.0,-0.003373134328357886,0.0008256308469220465,5.8235509819408695e-05
PHE 702,R PHE 702,0.0,0.0,0.0,-0.0006716417910447601,0.00046961590216572726,3.312415177300761e-05,0.8899054726368161,0.10341317419417613,0.007294202903988366,-0.8889253731343283,0.1032437072539885,0.0072822496276589346,0.0,0.0,0.0,0.0003084577114428979,0.0008007323199494799,5.6479303135265003e-05
PRO 703,R PRO 703,0.0,0.0,0.0,-0.00040796019900496335,0.0004914556694482037,3.466461018341429e-05,0.5738656716417913,0.17985407812607052,0.012685928550051365,-0.5732338308457716,0.1796605147132102,0.0126722756395862,0.0,0.0,0.0,0.00022388059701473943,0.0007883649341042201,5.560697499670644e-05
ARG 704,R ARG 704,0.0,0.0,0.0,-0.0005621890547263653,0.0004961174472564307,3.499342663732828e-05,-90.91298009950249,1.3951166250911726,0.09840393951195023,90.89782587064686,1.393725996651938,0.09830585214465998,0.0,0.0,0.0,-0.015716417910445316,0.0016940572465845632,0.000119489585189191
LEU 705,R LEU 705,0.0,0.0,0.0,-0.0008557213930348261,0.00035137201160217926,2.4783870791901365e-05,0.6018159203980097,0.16820563387987175,0.011864310641988405,-0.6005522388059702,0.16789687816921356,0.011842532693299998,0.0,0.0,0.0,0.0004079601990049081,0.00074828913879037,5.2780246344039364e-05
HIP 706,R HIP 706,0.0,0.0,0.0,-0.000830845771144207,0.0003748880842543827,2.6442566666645762e-05,-98.83110945273629,1.669211726840161,0.11773711734664676,98.80690049751246,1.6671058844288902,0.11758858267539887,0.0,0.0,0.0,-0.02503980099502467,0.002389531055844611,0.00016854452541979637
PHE 707,R PHE 707,0.0,0.0,0.0,-0.0012089552238806031,0.00040656234244400443,2.8676696581608063e-05,0.9260646766169152,0.18046846390353555,0.01272926398150945,-0.9232189054726365,0.18002496189769082,0.012697981761964742,0.0,0.0,0.0,0.0016368159203978805,0.0009101078668481174,6.419405938397406e-05
PHE 708,R PHE 708,0.0,0.0,0.0,-0.0019800995024875914,0.0004456556353543635,3.1434124857987845e-05,-0.5422885572139307,0.16335309958092104,0.011522039262631567,0.5432537313432836,0.1630524144232801,0.01150083056686199,0.0,0.0,0.0,-0.0010149253731346496,0.0011653266445338694,8.219580397651758e-05
MET 709,R MET 709,0.0,0.0,0.0,-0.0039004975124378146,0.0007917797518041181,5.584783766606438e-05,0.1526268656716419,0.4651943958657522,0.03281228276458975,-0.14042786069651728,0.4633616148209228,0.03268300835710984,0.0,0.0,0.0,0.008298507462686396,0.0035324294011098967,0.00024915835914028796
PRO 710,R PRO 710,0.0,0.0,0.0,-0.0035174129353232587,0.0006548291894038733,4.618808978822617e-05,1.0723781094527358,0.20226805110033827,0.014266888307188651,-1.0616517412935327,0.20121619795101517,0.01419269630644844,0.0,0.0,0.0,0.0072089552238804545,0.003997028672892492,0.0002819286650885831
GLY 711,R GLY 711,0.0,0.0,0.0,-0.0037562189054725996,0.0007433108881609089,5.24291076184258e-05,-1.4958656716417909,0.1985360522561197,0.01400365340487276,1.5250845771144286,0.20044931571370708,0.014138604604051933,0.0,0.0,0.0,0.02546268656716434,0.005708495087625183,0.00040264619832067677
PHE 712,R PHE 712,0.0,0.0,0.0,-0.021716417910447733,0.0030295688911373213,0.00021368931353053046,0.7891243781094529,0.2420914457641467,0.01707581399066105,-0.735686567164179,0.2431012447370299,0.017147039718503218,0.0,0.0,0.0,0.03172139303482566,0.014309026829443204,0.0010092809341350822
ALA 713,R ALA 713,0.0,0.0,0.0,-0.0228457711442786,0.0037191309271250154,0.00026232726942517534,-1.6744527363184079,0.2277847439079045,0.0160666970474914,1.8233880597014924,0.2339462851490528,0.01650129865762899,0.0,0.0,0.0,0.12608955223880605,0.034183175581480534,0.0024110953032521983
PRO 714,R PRO 714,0.0,0.0,0.0,-0.08237313432835822,0.016261087289222997,0.001146968662854742,-2.310507462686567,0.3672867319637918,0.025906408615369265,2.3897064676616906,0.37125263073656994,0.02618614154660107,-0.00021635820895522388,0.001563615498232609,0.00011028893365669285,-0.003390487562189107,0.0470906034704107,0.0033215150705989877
LEU 715,R LEU 715,0.0,0.0,0.0,-0.05452238805970147,0.013150515805053423,0.0009275658669373637,1.3592437810945281,0.9144257667297737,0.06449862055909832,-1.2091791044776121,0.8792349556432956,0.06201645212726276,-7.099701492537311e-05,0.001004049413954677,7.082018522383264e-05,0.0954712915422887,0.04859316066042131,0.003427497283254068
THR 716,R THR 716,0.0,0.0,0.0,-0.23290049751243794,0.07745189519569033,0.005463035471621981,-3.1974726368159194,1.2125095149639538,0.08552382705666602,3.58491044776119,1.0531299343609448,0.07428205821309458,-0.022346686567164164,0.021885776043820526,0.0015437036182171945,0.1321906268656717,0.3234034584486709,0.02281112115702784
SER 717,R SER 717,0.0,0.0,0.0,-0.15080099502487562,0.04935343343724703,0.0034811227902531343,0.9972487562189052,1.463912374634461,0.1032564175449567,-0.8466567164179107,1.4575447277528613,0.10280727836382948,-0.002208752238805969,0.00641117695801423,0.00045220955598290015,-0.0024177074626865556,0.12808486880702594,0.009034410067085948
ARG 718,R ARG 718,0.0,0.0,0.0,-0.10060199004975127,0.019805039712905013,0.0013969397933402982,-128.83483084577114,2.9898842056874178,0.21089017164064874,129.0616169154229,3.057951492559735,0.2156912678785266,0.0,0.0,0.0,0.12618407960198666,0.11732627019082416,0.008275557030413917
GLY 719,R GLY 719,0.0,0.0,0.0,-0.32240298507462695,0.11695809425595444,0.008249587902261416,-0.7859452736318402,0.6366942548189459,0.04490895012789007,1.424741293532338,0.6776854615618202,0.04780024692437405,-0.030510268656716428,0.026391900372551593,0.0018615411221956173,0.28588276616915426,0.19896685977903977,0.014034040224629818
SER 720,R SER 720,0.0,0.0,0.0,-1.164089552238806,0.546290950799728,0.03853239271298133,-1.5038208955223882,3.817228890927625,0.269246566294458,1.671815920398011,2.3915311007627924,0.16868559771125233,-0.2199569910447761,0.054151550915747956,0.003819555903036648,-1.2160515184079603,1.452582174314703,0.10245724683272259
GLN 721,R GLN 721,0.0,0.0,0.0,-0.600139303482587,0.10637355793791425,0.007503012273478841,2.7440248756218915,1.2930034242424104,0.09120142965795394,-1.5889751243781096,1.4342554586872718,0.10116457998063301,-0.05325345671641793,0.020495029893000633,0.0014456079481918913,0.501656991044777,0.19123809968154196,0.013488895519550521
GLN 722,R GLN 722,0.0,0.0,0.0,-3.0129502487562188,0.5717073647922026,0.040325128331025244,-1.966786069651741,2.355272516265496,0.16612811435001165,4.65586069651741,2.008957057332615,0.14170090528377507,-0.46413764776119426,0.05588147851621348,0.003941575587910763,-0.7880132696517412,0.6493073410399716,0.04579860863473476
TYR 723,R TYR 723,0.0,0.0,0.0,-7.5170547263681575,0.8790098805698071,0.06200057655563035,-10.701179104477612,2.798312986410133,0.19737777967645684,9.567771144278613,1.7796748619597853,0.12552858615370907,-1.2896493492537318,0.0569477553255284,0.00401678495518496,-9.940112035820897,1.555186461238842,0.1096943952277465
ARG 724,R ARG 724,0.0,0.0,0.0,-3.035656716417911,1.2637923921730907,0.08914104231747398,-194.1210248756218,7.469417428475225,0.5268520836192805,193.92687064676613,7.066827274285111,0.4984555635946971,-0.5918937671641791,0.09533994883950547,0.006724761493012824,-3.8217047124378087,3.195159035662729,0.22536914177756925
ALA 725,R ALA 725,0.0,0.0,0.0,-2.885442786069654,0.3325624288981074,0.023457145122256686,-5.513467661691544,1.1427075380914158,0.08060037522013523,6.611218905472636,1.065641657000667,0.07516456708417127,-0.3980455522388057,0.060788615754923225,0.004287698361684801,-2.1857370945273624,0.45976688022536655,0.03242945532839475
LEU 726,R LEU 726,0.0,0.0,0.0,-2.8640696517412954,0.7308550877757728,0.05155054319905923,-0.4845621890547265,1.8306441319040703,0.12912368126358054,0.8069651741293538,1.8216125773258527,0.1284866445209672,-0.4099980179104477,0.11267598295285687,0.007947551058835574,-2.951664684577115,0.875107493131397,0.061725323368523925
THR 727,R THR 727,0.0,0.0,0.0,-1.140805970149254,0.3475377744087301,0.024513424552445234,-5.972522388059702,1.5254431672349937,0.10759646502506573,6.798930348258704,1.4350851536176346,0.10122310214879615,-0.2451619701492538,0.07259201229536504,0.005120245761888919,-0.5595599800995021,0.45009621505650954,0.03174733920046578
VAL 728,R VAL 728,0.0,0.0,0.0,-0.13178109452736317,0.028216678332423414,0.0019902510355867156,-2.3974875621890552,0.46837568487657993,0.0330366735902464,2.63963184079602,0.4977791911734198,0.03511063701598107,0.0,0.0,0.0,0.11036318407960223,0.09476639220920648,0.006684305927550021
PRO 729,R PRO 729,0.0,0.0,0.0,-0.8892686567164179,0.4240042211639679,0.029906951850354423,-4.880825870646766,1.0901651454279033,0.07689432058894229,5.090348258706467,1.0018188077152528,0.07066285039066417,-0.17287715820895524,0.07088408280068066,0.0049997777037617975,-0.8526234268656718,0.47356171203984543,0.0334024677425797
GLU 730,R GLU 730,0.0,0.0,0.0,-0.5579800995024876,0.7422445116178735,0.05235389121647735,167.18760199004967,11.872542572891017,0.8374245852883242,-166.9676467661692,10.233164554796874,0.7217917755085579,-0.17919435223880592,0.12006072794262737,0.008468430809112412,-0.5172192278606977,1.8236961118750687,0.12863360571694515
LEU 731,R LEU 731,0.0,0.0,0.0,-0.10372139303482597,0.014980318432796532,0.001056630193073878,-1.2668855721393035,0.48659818420994394,0.034321989591723855,1.2661442786069652,0.49460286504331535,0.03488659624494044,0.0,0.0,0.0,-0.10446268656716443,0.07528625207822687,0.005310282783780261
THR 732,R THR 732,0.0,0.0,0.0,-0.06949253731343281,0.03455360237146945,0.002437223194483724,-3.3042437810945264,1.4958069770896527,0.10550608934608893,3.538582089552241,1.5109557399991578,0.106574600696479,-0.0003579223880597017,0.0021334147385151593,0.00015047947326197854,0.1644878487562188,0.12363236805212054,0.008720354878377985
GLN 733,R GLN 733,0.0,0.0,0.0,-0.8217761194029845,0.8045132298117637,0.056745987954796843,-4.807636815920398,4.9738647408365555,0.35082936888227273,5.291313432835821,4.697439852772635,0.33133186059126374,-0.2544445611940296,0.20936916289160118,0.01476776211415756,-0.5925440636815924,1.4054334653011324,0.09913163331311112
GLN 734,R GLN 734,0.0,0.0,0.0,-0.18278109452736332,0.07508722517097442,0.005296244508133419,-2.4055373134328364,1.0803526970856523,0.0762022038470377,2.9037761194029854,1.0829810546832566,0.07638759389787558,-0.020454877611940293,0.03084208351513517,0.0021754328391345337,0.2950028338308457,0.10572089609399386,0.0074569770564540975
MET 735,R MET 735,0.0,0.0,0.0,-0.0305721393034826,0.006749683604193106,0.000476085973865027,-2.4555074626865676,0.5907684945250654,0.04166959676006392,2.48607960199005,0.6012701676942254,0.0424103276729686,0.0,0.0,0.0,-4.197858202562781e-17,0.03150866579054883,0.002222449927691741
PHE 736,R PHE 736,0.0,0.0,0.0,-0.034721393034825854,0.0100432888931265,0.0007083989789568131,-0.6709900497512435,0.533364240305175,0.03762061285550071,0.7008109452736323,0.5254552199178413,0.037062753569906494,0.0,0.0,0.0,-0.004900497512437932,0.017031432741992546,0.0012013046416355028
ASP 737,R ASP 737,0.0,0.0,0.0,-0.08444776119402983,0.0372223186065892,0.002625459924124962,164.9574925373135,3.814668464455598,0.26906596773578073,-164.43595024875623,3.7574626954854513,0.26503098390128943,-0.004291522388059701,0.01652766167289486,0.0011657713701370576,0.4328030049751223,0.1383488224890557,0.009758373540185487
ALA 738,R ALA 738,0.0,0.0,0.0,-0.016597014925373143,0.004258067092935041,0.00030034089560334974,-2.3309552238805966,0.34452794582993046,0.024301127613191007,2.3575572139303484,0.34704626838247965,0.024478756390366847,0.0,0.0,0.0,0.01000497512437846,0.009310827972672115,0.0006567351690537878
LYS 739,R LYS 739,0.0,0.0,0.0,-0.11571144278606962,0.04312098354973469,0.00304151966983161,-176.82882089552228,5.734626860715773,0.4044893914790827,177.3021592039801,5.7229643637704495,0.4036667823700479,-0.015047749253731339,0.032869977441316395,0.0023184694481603544,0.34257911641791045,0.2775481015058766,0.01957673365870473
ASN 740,R ASN 740,0.0,0.0,0.0,-0.0412985074626866,0.009739923879338815,0.0006870012607088104,-1.6510049751243772,1.8709071774521384,0.13196361752942504,1.8363034825870652,1.8524352030584375,0.1306607049139401,-6.866865671641787e-05,0.0009711214563830049,6.849762617259695e-05,0.14393133134328476,0.05253636845287488,0.003705629716136727
MET 741,R MET 741,0.0,0.0,0.0,-0.012288557213930365,0.002690746702844008,0.00018979063902369996,-0.8554776119402981,0.38888103380596845,0.02742955322855992,0.8898955223880602,0.3870689887084098,0.02730174142202981,0.0,0.0,0.0,0.022129353233831025,0.009937275124254297,0.0007009213442473475
MET 742,R MET 742,0.0,0.0,0.0,-0.007870646766169193,0.0009738798027737789,6.869218492597213e-05,-1.4434129353233829,0.543436818547543,0.0383310777458654,1.4390845771144285,0.5464382071558916,0.03854277937550407,0.0,0.0,0.0,-0.012199004975124461,0.005512554554504876,0.00038882561872013625
ALA 743,R ALA 743,0.0,0.0,0.0,-0.0026865671641791134,0.0006118796232508743,4.31586609693215e-05,1.302348258706468,0.29378202585568847,0.02072178639553672,-1.2903930348258703,0.29217864049488235,0.020608692312059078,0.0,0.0,0.0,0.009268656716417896,0.0029921061462813182,0.00021104689524630935
ALA 744,R ALA 744,0.0,0.0,0.0,-0.0017064676616915355,0.0006216716032501285,4.384933398562641e-05,0.5019701492537315,0.6409651996548914,0.04521019934945088,-0.4991940298507464,0.6367572365296016,0.0449133925152391,0.0,0.0,0.0,0.0010696517412936543,0.004150780586914419,0.0002927734889371065
CYS 745,R CYS 745,0.0,0.0,0.0,-0.0028109452736318177,0.0006572062096329845,4.635575186796725e-05,0.11218407960199005,0.47296535792412125,0.03336040416647717,-0.10588557213930348,0.4724128515706894,0.03332143337306445,0.0,0.0,0.0,0.003487562189054632,0.0022661459441444503,0.0001598416106598032
ASP 746,R ASP 746,0.0,0.0,0.0,-0.007447761194029835,0.0021713896008531456,0.0001531580135282718,141.50929353233832,4.942352441914963,0.34860666269327567,-141.3152537313432,4.906925950015833,0.3461078706186455,0.0,0.0,0.0,0.18659203980099337,0.03523937666841598,0.0024855939838656985
PRO 747,R PRO 747,0.0,0.0,0.0,-0.007388059701492559,0.0017416914968121269,0.00012284944614546334,-1.249268656716418,0.38200886585878224,0.02694482787526074,1.2458606965174135,0.37964010254477876,0.026777748193406836,0.0,0.0,0.0,-0.010796019900497398,0.004597553327218655,0.00032428640830297896
ARG 748,R ARG 748,0.0,0.0,0.0,-0.025238805970149273,0.009413797779007393,0.0006639980992002274,-155.79160199004983,6.519261882552865,0.4598332787492735,155.68578109452733,6.526289576297577,0.46032897404651646,0.0,0.0,0.0,-0.13105970149253768,0.020818486281550575,0.001468422802750407
HIE 749,R HIE 749,0.0,0.0,0.0,-0.005154228855721373,0.0013825833946447459,9.751991359715696e-05,-1.470248756218905,0.871487650050187,0.06146999932378117,1.4755472636815923,0.8695487301093592,0.0613332384558048,0.0,0.0,0.0,0.00014427860696519137,0.005087696563317464,0.00035885844657548307
GLY 750,R GLY 750,0.0,0.0,0.0,-0.001721393034825866,0.0005297047424559753,3.7362491779083004e-05,1.6929402985074635,0.17353579761146187,0.012240271403976963,-1.6812686567164181,0.17105507379592122,0.012065294637232202,0.0,0.0,0.0,0.009950248756218914,0.003062778051190882,0.00021603170707554302
ARG 751,R ARG 751,0.0,0.0,0.0,-0.004124378109452782,0.0008974550731245915,6.330160012584883e-05,-129.7532388059702,3.758166883078266,0.26508065346442283,129.6708009950248,3.7496111785451522,0.26447718059612146,0.0,0.0,0.0,-0.08656218905472736,0.00966438623903122,0.0006816732463664839
TYR 752,R TYR 752,0.0,0.0,0.0,-0.007502487562189033,0.0016695230591010522,0.00011775907703117626,-1.098497512437811,0.19829216407140435,0.01398645085868789,1.103079601990049,0.19820360814183122,0.013980204605019622,0.0,0.0,0.0,-0.0029203980099502917,0.0030864221732673316,0.00021769943486028793
LEU 753,R LEU 753,0.0,0.0,0.0,-0.0019950248756219293,0.00048353499760467507,3.410592906746554e-05,0.9966915422885565,0.2490379586606064,0.017565783232363356,-0.9943383084577119,0.24840989832771845,0.017521483272133636,0.0,0.0,0.0,0.00035820895522426535,0.0011377925630524346,8.025369961055524e-05
THR 754,R THR 754,0.0,0.0,0.0,-0.002029850746268618,0.0004978605747121399,3.5116377368205e-05,-0.28029850746268664,0.5367430529807962,0.03785893592625639,0.28830845771144276,0.5359399186439919,0.037802287197915355,0.0,0.0,0.0,0.005980099502487454,0.0022985182313287706,0.00016212497574388078
VAL 755,R VAL 755,0.0,0.0,0.0,-0.004437810945273645,0.0007773940292387972,5.4833147031823655e-05,-0.1493034825870646,0.34831820877609304,0.024568472148393715,0.16174626865671637,0.34767344760229985,0.02452299420167263,0.0,0.0,0.0,0.00800497512437813,0.002985033167207854,0.0002105480057682566
ALA 756,R ALA 756,0.0,0.0,0.0,-0.0025422885572139475,0.0005725501445100818,4.0384573428939306e-05,0.203681592039801,0.3016498218701301,0.02127673793806234,-0.19424875621890553,0.30081279249774906,0.021217698438246953,0.0,0.0,0.0,0.006890547263681619,0.0035052143388386112,0.00024723875665445095
ALA 757,R ALA 757,0.0,0.0,0.0,-0.004348258706467639,0.000724901401932463,5.113060257828144e-05,-0.5633731343283579,0.36565869831899994,0.02579157597598684,0.5770746268656718,0.3647500055793479,0.02572748173197923,0.0,0.0,0.0,0.009353233830845676,0.0039055518577382565,0.0002754763880364083
VAL 758,R VAL 758,0.0,0.0,0.0,-0.005303482587064674,0.0006087568369330304,4.293839660546606e-05,0.5946716417910449,0.26352903800611605,0.018587905160904788,-0.5739701492537312,0.26334064938097923,0.018574617251822998,0.0,0.0,0.0,0.015398009950248545,0.005883681456578777,0.0004150028920506372
PHE 759,R PHE 759,0.0,0.0,0.0,-0.019970149253731376,0.0024021351359892165,0.00016943354868698916,-2.2727761194029856,0.24274857419866375,0.017122164256695313,2.252666666666667,0.2388723994463367,0.016848759969909744,0.0,0.0,0.0,-0.0400796019900498,0.015106706093513694,0.0010655448913124256
ARG 760,R ARG 760,0.0,0.0,0.0,-0.01623880597014924,0.0013467065288287454,9.498935459575065e-05,-125.11550746268657,1.3369647703715306,0.09430222393389566,125.09833830845771,1.3379732705224527,0.09437335804990023,0.0,0.0,0.0,-0.03340796019900216,0.0137812597651588,0.0009720551156363255
GLY 761,R GLY 761,0.0,0.0,0.0,-0.009920398009950253,0.0011562642886770173,8.155659467921949e-05,-0.3090597014925373,0.41257588648317006,0.02910085927398787,0.34955721393034817,0.4150806047240808,0.02927752847700662,0.0,0.0,0.0,0.03057711442786073,0.011349502964628964,0.0008005322158275203
ARG 762,R ARG 762,0.0,0.0,0.0,-0.029179104477611933,0.006257951057402478,0.0004414018342596517,-133.0176616915423,5.39371070591252,0.38044301996249813,133.01636815920406,5.405684281476614,0.38128757086552667,0.0,0.0,0.0,-0.030472636815925346,0.03094177644969865,0.002182464636567177
MET 763,R MET 763,0.0,0.0,0.0,-0.035278606965174125,0.004287200671970454,0.0003023958198280396,-2.082144278606965,0.9140646765492215,0.06447315122152011,2.1211691542288578,0.9192107804791166,0.06483612940609053,0.0,0.0,0.0,0.003746268656716584,0.01443118163872975,0.001017897070053713
SER 764,R SER 764,0.0,0.0,0.0,-0.015248756218905455,0.0017669748004841195,0.0001246327928854095,1.3918905472636818,0.6984744698519922,0.04926659050992614,-1.3389253731343285,0.6974522501196764,0.04919448868926282,0.0,0.0,0.0,0.03771641791044762,0.014548740490337931,0.0010261890321124332
MET 765,R MET 765,0.0,0.0,0.0,-0.010771144278606823,0.0009961933437785415,7.026606075817117e-05,1.182273631840796,0.5604759435823911,0.03953292496000506,-1.1762935323383088,0.5610171363439818,0.0395710977541773,0.0,0.0,0.0,-0.004791044776119306,0.00831507169640758,0.0005864999366611003
LYS 766,R LYS 766,0.0,0.0,0.0,-0.01950746268656714,0.002174294425464995,0.0001533629040587524,-150.71993532338308,2.569305094271544,0.1812248084047596,150.7060945273632,2.5779323150378906,0.18183332563921828,0.0,0.0,0.0,-0.03334825870646853,0.022868608248790324,0.0016130272569072031
GLU 767,R GLU 767,0.0,0.0,0.0,-0.04958208955223878,0.00923191940672575,0.000651169387949392,175.13026368159206,4.274986869156379,0.3015343246012527,-174.4375273631841,4.187388843165928,0.29535563624222944,0.0,0.0,0.0,0.643154228855717,0.09367250611847236,0.00660714915171522
VAL 768,R VAL 768,0.0,0.0,0.0,-0.019358208955223846,0.0024899888661101544,0.00017563027302475195,1.6005771144278604,0.4554531014664992,0.032125184834859655,-1.57779104477612,0.4527781639947424,0.0319365092930197,0.0,0.0,0.0,0.0034278606965174674,0.012477482999008114,0.0008800937930300567
ASP 769,R ASP 769,0.0,0.0,0.0,-0.010920398009950236,0.001549717303957478,0.00010930863061666139,139.44841293532338,2.437747441941076,0.17194544707436507,-139.32984577114422,2.4282474180946494,0.17127536705730217,0.0,0.0,0.0,0.10764676616915211,0.012225070154749286,0.0008622899637216204
GLU 770,R GLU 770,0.0,0.0,0.0,-0.03451741293532339,0.006840103085664706,0.00048246367234944704,166.36634825870644,4.322068437708338,0.3048552023978397,-165.93508955223888,4.249543920735046,0.2997397173889023,0.0,0.0,0.0,0.39674129353233906,0.07967579041607714,0.0056198969460048535
GLN 771,R GLN 771,0.0,0.0,0.0,-0.13414925373134326,0.0870270022255078,0.00613841144810784,1.0049850746268656,2.2071615446890935,0.15568117190381436,-0.6983532338308456,2.098845605380696,0.14804115461193595,-0.009494865671641794,0.02057739622530025,0.0014514176213300798,0.162987721393035,0.29576069863368243,0.0208613512124544
MET 772,R MET 772,0.0,0.0,0.0,-0.017990049751243808,0.0038062400320533047,0.0002684714719514289,1.6858208955223881,0.46747193255058855,0.032972927816150396,-1.6851791044776112,0.4676027439296556,0.03298215453942334,0.0,0.0,0.0,-0.017348258706467726,0.013215327654946577,0.0009321373423551458
LEU 773,R LEU 773,0.0,0.0,0.0,-0.01754228855721394,0.0035308805064127352,0.000249049108531881,-0.37385074626865655,0.2898109310106748,0.020441686961627813,0.39092537313432835,0.29041995566719647,0.02048464424877055,0.0,0.0,0.0,-0.00046766169154213765,0.008814291820870315,0.0006217122092749178
ASN 774,R ASN 774,0.0,0.0,0.0,-0.09353233830845774,0.04945323132579066,0.0034881619905687534,-1.1789353233830844,2.0089688577573384,0.14170173762155944,1.4769104477611943,1.9660569276413795,0.13867496344402724,-0.013581098507462683,0.027045853853975368,0.0019076674443053898,0.19086168756218894,0.10099457066149381,0.007123607764160607
VAL 775,R VAL 775,0.0,0.0,0.0,-0.03513930348258708,0.010257408317187725,0.0007235017986599884,0.3408258706467664,0.41639839864652006,0.02937047849358638,-0.286412935323383,0.4153444217615048,0.0292961366960802,0.0,0.0,0.0,0.019273631840795984,0.014232600488332301,0.0010038902356712134
GLN 776,R GLN 776,0.0,0.0,0.0,-0.012278606965174134,0.002451923815652176,0.00017294537137895483,-1.3562437810945274,1.1594027778418063,0.08177796663649985,1.3788606965174124,1.156533700114274,0.08157559749683259,0.0,0.0,0.0,0.010338308457711776,0.008489090167093578,0.000598774253198779
ASN 777,R ASN 777,0.0,0.0,0.0,-0.019019900497512437,0.00514753498366056,0.0003630791233203737,-2.800313432835819,1.8850889645444917,0.13296392366448817,2.8883880597014926,1.8650457582202722,0.13155018489363443,0.0,0.0,0.0,0.06905472636815996,0.031484371706309494,0.00222073635511079
LYS 778,R LYS 778,0.0,0.0,0.0,-0.17774129353233847,0.09742976925270416,0.006872166059650974,-194.80694029850747,10.056257394404874,0.7093137065089088,195.26549751243795,10.177672281314445,0.7178776523270722,-0.03297241791044778,0.04564811936209852,0.003219770086424618,0.24784350248756043,0.266198859408149,0.018776219843009728
ASN 779,R ASN 779,0.0,0.0,0.0,-0.02246268656716415,0.007827738072369398,0.0005521260731435189,-1.051771144278607,1.1080910245865794,0.0781587146164406,1.1595223880597016,1.0925737247555138,0.07706420867586006,0.0,0.0,0.0,0.08528855721393074,0.027789656231064077,0.0019601312188798625
SER 780,R SER 780,0.0,0.0,0.0,-0.007358208955223879,0.001750918671767406,0.00012350028088560998,-2.1375621890547256,0.8908331375562685,0.06283452480368736,2.154174129353234,0.8880133814863727,0.06263563454551818,0.0,0.0,0.0,0.009253731343283628,0.00833683300687611,0.0005880348611545319
SER 781,R SER 781,0.0,0.0,0.0,-0.006074626865671635,0.0016144259442376434,0.00011387282618963996,-2.3550796019900497,0.864121642229262,0.06095044119149421,2.371706467661692,0.8619119602787737,0.06079458224387233,0.0,0.0,0.0,0.010552238805970067,0.008996876598024737,0.0006345907464837568
TYR 782,R TYR 782,0.0,0.0,0.0,-0.013766169154228854,0.003820610478588252,0.00026948508509756444,-2.0066218905472626,1.2117757235961308,0.08547206940424114,2.035905472636815,1.2091819882122044,0.08528912141606616,0.0,0.0,0.0,0.015517412935323414,0.008971538483439538,0.0006328035336800776
PHE 783,R PHE 783,0.0,0.0,0.0,-0.007407960199004992,0.0016489816904172881,0.00011631020059669345,0.1664825870646766,0.21187077387211234,0.01494421214792629,-0.1731094527363183,0.21143494103093569,0.014913470869549174,0.0,0.0,0.0,-0.014034825870646932,0.0030262172986805663,0.00021345291042597876
VAL 784,R VAL 784,0.0,0.0,0.0,-0.0019751243781094665,0.00045095598780594035,3.1807982894410355e-05,0.756592039800995,0.2991882761961979,0.02110311389312796,-0.7539054726368157,0.29838154815354806,0.021046211684320634,0.0,0.0,0.0,0.0007114427860695906,0.0011744876761604032,8.284197332596934e-05
GLU 785,R GLU 785,0.0,0.0,0.0,-0.002477611940298492,0.0005736730469810686,4.046377686243404e-05,126.63645771144277,3.364377638580147,0.23730490174652105,-126.55942288557219,3.354648829818928,0.23661868448579576,0.0,0.0,0.0,0.07455721393034863,0.009538503287943813,0.0006727941476003993
TRP 786,R TRP 786,0.0,0.0,0.0,-0.001771144278606928,0.00048598587707469497,3.427880077638318e-05,-0.9697910447761194,0.281809392058076,0.019877301919594078,0.9678009950248757,0.2812645223651553,0.019838869774682497,0.0,0.0,0.0,-0.0037611940298505,0.0010427129593458043,7.354730144735078e-05
ILE 787,R ILE 787,0.0,0.0,0.0,-0.00174129353233833,0.0004914556694482161,3.466461018341517e-05,1.1238656716417916,0.12828973297864468,0.009048860071615726,-1.1198059701492538,0.12786103761303327,0.009018622231948435,0.0,0.0,0.0,0.0023184079601991873,0.000929403303327032,6.55550545366221e-05
PRO 788,R PRO 788,0.0,0.0,0.0,-0.0015721393034826326,0.0004947685528537945,3.4898282962012705e-05,-0.5490049751243777,0.28130443305225483,0.01984168485749965,0.5484726368159201,0.28078867338623686,0.019805305975573406,0.0,0.0,0.0,-0.0021044776119401574,0.0009536678869258981,6.726654630283156e-05
ASN 789,R ASN 789,0.0,0.0,0.0,-0.0028805970149253547,0.0007022859914040984,4.9535434511579006e-05,0.07538308457711479,0.4151379408854665,0.029281572658012973,-0.06876119402985073,0.41395854178286057,0.029198384259375907,0.0,0.0,0.0,0.003741293532339063,0.0026863828939944785,0.0001894828396796539
ASN 790,R ASN 790,0.0,0.0,0.0,-0.003109452736318408,0.0006525573107291305,4.602784382192692e-05,0.5358756218905472,0.3646719502460467,0.025721976133265392,-0.5265373134328357,0.36376665454102086,0.02565812149760583,0.0,0.0,0.0,0.0062288557213928345,0.0028173879409886383,0.0001987232232349219
VAL 791,R VAL 791,0.0,0.0,0.0,-0.005432835820895545,0.001030247237829445,7.266803724534296e-05,-0.5612437810945262,0.3218368228944273,0.02270061920504444,0.5754427860696524,0.3228134066032332,0.02276950210879696,0.0,0.0,0.0,0.008766169154229106,0.0034309173383124045,0.00024199825029519058
LYS 792,R LYS 792,0.0,0.0,0.0,-0.004074626865671747,0.0006062715227341458,4.2763096058044626e-05,-122.95513930348255,2.103796681744705,0.14839037661264945,122.89726368159205,2.10070375677984,0.14817221850623472,0.0,0.0,0.0,-0.061950248756223424,0.004753371407656844,0.0003352769682938369
THR 793,R THR 793,0.0,0.0,0.0,-0.004810945273631877,0.000715207656579473,5.044685849968332e-05,-1.7653532338308462,0.5456747519606816,0.038488929398019484,1.7711890547263685,0.5463706340305498,0.03853801313473309,0.0,0.0,0.0,0.0010248756218910443,0.0036711024425550715,0.00025893960132240113
ALA 794,R ALA 794,0.0,0.0,0.0,-0.0028059701492537292,0.000505850526665593,3.56799451263339e-05,1.4560348258706468,0.17097121977438048,0.012059380030585615,-1.44687064676617,0.17024151174864857,0.012007910394904932,0.0,0.0,0.0,0.006358208955223914,0.002856614002333703,0.0002014900162746361
VAL 795,R VAL 795,0.0,0.0,0.0,-0.006004975124378177,0.0007497761685089151,5.288513333330209e-05,-1.3271442786069656,0.18756192762957158,0.0132295983355506,1.3394577114427866,0.18695475136365608,0.013186771423828911,0.0,0.0,0.0,0.006308457711442618,0.0037726929439338064,0.00026610524279843786
CYX 796,R CYX 796,0.0,0.0,0.0,-0.004462686567164132,0.0005276916277512008,3.722049761595969e-05,1.0087761194029845,0.17010603841527794,0.01199835484272906,-0.9978905472636811,0.16961618351926794,0.011963803142398307,0.0,0.0,0.0,0.006422885572139199,0.003991941338944408,0.0002815698322189141
ASP 797,R ASP 797,0.0,0.0,0.0,-0.00742786069651741,0.0008843694667551589,6.237861261749577e-05,127.19571641791043,2.2067243377169863,0.1556503337017145,-127.07701990049753,2.196807036093238,0.15495082117956868,0.0,0.0,0.0,0.11126865671641746,0.011748079664674723,0.0008286456486235867
ILE 798,R ILE 798,0.0,0.0,0.0,-0.009999999999999998,0.0011152493418636552,7.866362338727163e-05,0.02166666666666669,0.28549935886751926,0.020137572110764532,0.011776119402985062,0.286379865719325,0.020199678275529997,0.0,0.0,0.0,0.0234427860696519,0.007053312280649324,0.0004975022894437612
PRO 799,R PRO 799,0.0,0.0,0.0,-0.027353233830845786,0.00377470001312742,0.00026624681054408187,-2.2020398009950255,0.18160708340876275,0.012809576009123759,2.2385522388059695,0.18450845956003661,0.013014223303949529,0.0,0.0,0.0,0.009159203980099844,0.011861326738740892,0.0008366334813437253
PRO 800,R PRO 800,0.0,0.0,0.0,-0.020034825870646766,0.0027087073700282423,0.00019105748680932946,1.5296517412935324,0.21860427480867917,0.015419156684425006,-1.5236169154228845,0.22295515804740207,0.015726044326179592,0.0,0.0,0.0,-0.013999999999999974,0.02049438704859243,0.0014455626054433908
ARG 801,R ARG 801,0.0,0.0,0.0,-0.021228855721393044,0.0034708972249762344,0.0002448182140732762,-113.60907960199006,1.4122898394722845,0.09961524465934193,113.64737313432836,1.4109528783560206,0.09952094269314891,0.0,0.0,0.0,0.017064676616916023,0.01890117783109567,0.001333186291772706
GLY 802,R GLY 802,0.0,0.0,0.0,-0.08139303482587064,0.03476215920624578,0.0024519336593904068,1.0920597014925375,0.34997191986563536,0.024685115935084257,-0.8928507462686567,0.3574870245871862,0.02521519055189067,-0.002639176119402986,0.009753377170614577,0.0006879501827108331,0.1151767442786071,0.05911320107611781,0.004169523721840747
LEU 803,R LEU 803,0.0,0.0,0.0,-0.19327860696517418,0.050410572906345784,0.0035556876592411236,-1.4484626865671646,0.2437085157467978,0.017189873312940997,1.8762388059701496,0.2462180255505995,0.017366880486747567,-0.010245635820895521,0.010719084693766995,0.0007560659394765556,0.2242518766169159,0.0691462107555302,0.004877197660964788
LYS 804,R LYS 804,0.0,0.0,0.0,-1.2280398009950242,0.7071054010309401,0.049875369456710957,-162.78760199004967,7.408566847720851,0.5225600145835257,164.4242736318408,7.264139680872543,0.5123729076887925,-0.48921216716417903,0.06131973203256289,0.004325160415479229,-0.08058032636815687,1.2514208755231562,0.08826842281441868
MET 805,R MET 805,0.0,0.0,0.0,-0.21895024875621882,0.06254930403498932,0.004411887737608624,0.9183034825870647,0.6635070867496268,0.046800181472995986,-0.7794179104477617,0.6720949755775806,0.04740592444642381,-0.007360047761194032,0.0094294225322682,0.0006651001843213656,-0.08742472437810943,0.09584043813152793,0.006760063285804045
SER 806,R SER 806,0.0,0.0,0.0,-0.023298507462686566,0.0028859666911594637,0.0002035603953123273,-0.6434776119402986,0.3148169976924492,0.02220547891201355,0.7353482587064678,0.318995809497659,0.022500229570643838,0.0,0.0,0.0,0.0685721393034826,0.031258925410375844,0.0022048345994659536
ALA 807,R ALA 807,0.0,0.0,0.0,-0.011318407960199025,0.001381508819963978,9.744411894315774e-05,0.7325422885572141,0.3005140859816213,0.021196629305089046,-0.7348656716417905,0.302119967054822,0.021309899422546286,0.0,0.0,0.0,-0.01364179104477614,0.015252796653315054,0.0010758493248998473
THR 808,R THR 808,0.0,0.0,0.0,-0.00639800995024873,0.0007922485287107188,5.588090263965303e-05,1.2843333333333329,0.5284042280228023,0.03727076056370306,-1.2741741293532338,0.5269722438595529,0.037169756188550375,0.0,0.0,0.0,0.003761194029850649,0.00819857326303922,0.0005782827707380236
PHE 809,R PHE 809,0.0,0.0,0.0,-0.009950248756218843,0.0017008959997019768,0.0001199719536421217,-0.9770796019900495,0.2355010824448123,0.016610965603240265,0.9627114427860695,0.2349125937130318,0.01656945680854591,0.0,0.0,0.0,-0.024318407960199226,0.006186818715916869,0.0004363845457383886
ILE 810,R ILE 810,0.0,0.0,0.0,-0.00364179104477611,0.0006472634903881897,4.565444652506436e-05,0.746303482587065,0.3199577435374285,0.022568079166413495,-0.7459950248756217,0.31903346722417564,0.02250288574187401,0.0,0.0,0.0,-0.0033333333333330677,0.0028657061910575517,0.00020213132982012865
GLY 811,R GLY 811,0.0,0.0,0.0,-0.0015124378109452766,0.0004998452769196841,3.5256367468292614e-05,-1.0930945273631838,0.24999282779741955,0.01763313450830034,1.0885970149253732,0.24946723688622227,0.017596062183805525,0.0,0.0,0.0,-0.006009950248756226,0.0014176922237587588,9.999629946650674e-05
ASN 812,R ASN 812,0.0,0.0,0.0,-0.0018358208955223693,0.0004762106308521002,3.358930806967862e-05,1.1697860696517417,0.30381054093146537,0.02142914330976383,-1.1663432835820897,0.3026523982990765,0.021347454226934386,0.0,0.0,0.0,0.0016069651741293198,0.0015708004879402204,0.00011079572375571814
SER 813,R SER 813,0.0,0.0,0.0,-0.0017661691542288666,0.000498804292915201,3.518294211791851e-05,-1.8076965174129351,0.20895083198416542,0.014738255327003765,1.804477611940299,0.20824500196176965,0.014688469915819942,0.0,0.0,0.0,-0.004985074626865694,0.0013062330936429972,9.213457858905019e-05
THR 814,R THR 814,0.0,0.0,0.0,-0.0015671641791044548,0.0004954684379909833,3.494764905332478e-05,-0.04103980099502471,0.19604765997849852,0.01382813574651711,0.0414427860696517,0.19549271330518153,0.013788992826211165,0.0,0.0,0.0,-0.0011641791044776516,0.0010963124294862895,7.73279165749443e-05
ALA 815,R ALA 815,0.0,0.0,0.0,-0.0016716417910447908,0.000490346401107866,3.45863684273475e-05,-0.7627114427860693,0.18964949686225935,0.013376844116158361,0.7624228855721392,0.18914227784209206,0.013341067644942852,0.0,0.0,0.0,-0.001960199004975228,0.0010213677105714587,7.204172368311121e-05
ILE 816,R ILE 816,0.0,0.0,0.0,-0.0017114427860696246,0.00047454446127998906,3.347178552938206e-05,-0.39300497512437804,0.17330677650114637,0.012224117500366952,0.39235323383084614,0.17282919299767796,0.01219043135732917,0.0,0.0,0.0,-0.0023631840796022358,0.0010661866819375956,7.520301017915088e-05
GLN 817,R GLN 817,0.0,0.0,0.0,-0.0012139303482587103,0.000487663711635545,3.439714610154634e-05,-1.890343283582091,1.1003395932460287,0.07761197080517196,1.8866815920398021,1.0980990259333037,0.0774539333720653,0.0,0.0,0.0,-0.0048756218905485205,0.0025095742510856047,0.00017701171956748562
GLU 818,R GLU 818,0.0,0.0,0.0,-0.0018855721393035206,0.0005200849490695384,3.668396387002413e-05,115.09379601990057,4.015572979217611,0.2832366796051392,-115.03059203980105,4.003185680774331,0.28236294694020925,0.0,0.0,0.0,0.0613184079601981,0.012349717883161403,0.0008710819365978425
LEU 819,R LEU 819,0.0,0.0,0.0,-0.0016169154228855118,0.0004861386467783422,3.4289576320453535e-05,-0.8884676616915417,0.1695975341244694,0.01196248771551235,0.8873333333333333,0.1690910536109977,0.011926763334542841,0.0,0.0,0.0,-0.0027512437810949006,0.0008740657814613569,6.165184669257877e-05
PHE 820,R PHE 820,0.0,0.0,0.0,-0.0010796019900497738,0.0003362536367903178,2.3717502852656013e-05,-0.8184029850746266,0.11831399235555223,0.008345225580271648,0.8167810945273638,0.11812646836401185,0.008331998657741516,0.0,0.0,0.0,-0.002701492537313615,0.0007982865738094121,5.630679350352502e-05
LYS 821,R LYS 821,0.0,0.0,0.0,-0.0008756218905472716,0.00039832077415418956,2.8095381175506047e-05,-102.61375621890542,3.3215178310195044,0.23428180401057677,102.57969651741303,3.315623414874028,0.23386604395195099,0.0,0.0,0.0,-0.034935323383085456,0.006153168986546351,0.0004340110768297563
ARG 822,R ARG 822,0.0,0.0,0.0,-0.00156716417910442,0.000524728233768655,3.701147592059464e-05,-111.2598855721393,3.079013473822779,0.21717686549304502,111.20654228855732,3.071298143780721,0.21663266807103826,0.0,0.0,0.0,-0.05491044776120113,0.008200348269426769,0.0005784079700353814
ILE 823,R ILE 823,0.0,0.0,0.0,-0.0008109452736318669,0.00039155208696421023,2.761795479204903e-05,-0.7216716417910448,0.11035795057680976,0.007784049661449263,0.7207412935323378,0.11011523921231355,0.0077669301217626165,0.0,0.0,0.0,-0.00174129353233828,0.0007808251270373363,5.507515801080182e-05
SER 824,R SER 824,0.0,0.0,0.0,-0.000313432835820903,0.0004638886647140425,3.2720183590254915e-05,-1.2248606965174118,0.4044984370423043,0.028531119918944456,1.223228855721394,0.40389267251169464,0.02848839258335364,0.0,0.0,0.0,-0.001945273631840985,0.0010471425462611008,7.385974041842769e-05
GLU 825,R GLU 825,0.0,0.0,0.0,-0.000646766169154224,0.0004779745721184217,3.3713726893561815e-05,101.62490547263684,3.7081221053623588,0.2615507670085695,-101.5901990049751,3.7007914038923744,0.26103369919426733,0.0,0.0,0.0,0.03405970149253627,0.007370535526049154,0.0005198774919828818
GLN 826,R GLN 826,0.0,0.0,0.0,-0.0006169154228855749,0.0004861386467783534,3.428957632045433e-05,0.3020995024875623,0.46171363704851553,0.03256676896742985,-0.30120398009950233,0.4609227854136876,0.0325109865940878,0.0,0.0,0.0,0.00027860696517411634,0.001138205819399236,8.028284846579945e-05
PHE 827,R PHE 827,0.0,0.0,0.0,-0.00044278606965176545,0.0004967157800736061,3.5035629780270176e-05,-0.6918955223880595,0.08255897352380503,0.005823261002480197,0.6911592039800991,0.08235292651047321,0.005808727566728761,0.0,0.0,0.0,-0.00117910447761187,0.0007449740013692091,5.25464145794409e-05
THR 828,R THR 828,0.0,0.0,0.0,-0.000238805970149265,0.0004263539360324291,3.0072687958453113e-05,-1.3211243781094524,0.1514746401865289,0.01068419733693268,1.3196119402985076,0.15124330060148955,0.010667879900724476,0.0,0.0,0.0,-0.0017512437810943222,0.0007903717528702571,5.574852507855114e-05
ALA 829,R ALA 829,0.0,0.0,0.0,-0.00018905472636815827,0.0003915520869641971,2.7617954792048105e-05,-1.038691542288557,0.09172332601597318,0.006469664587733559,1.0374825870646767,0.09155484420709122,0.006457780797208877,0.0,0.0,0.0,-0.0013980099502486686,0.0007198645670721338,5.077533163962774e-05
MET 830,R MET 830,0.0,0.0,0.0,-0.0003781094527363077,0.0004849151415327702,3.4203276914359116e-05,-0.29412935323383105,0.10126819317699301,0.007142907608331363,0.29390049751243763,0.10108427128020518,0.007129934757975394,0.0,0.0,0.0,-0.0006069651741292841,0.000739605410314256,5.216774336304602e-05
PHE 831,R PHE 831,0.0,0.0,0.0,-0.00032338308457711636,0.0004677675332753524,3.299377788367608e-05,-0.7407761194029852,0.058229129046533934,0.004107166088823727,0.7401840796019902,0.05814427881981406,0.00410118121528158,0.0,0.0,0.0,-0.0009154228855721799,0.000777680532238635,5.4853355395310245e-05
ARG 832,R ARG 832,0.0,0.0,0.0,-0.00023383084577114559,0.0004232658518438473,2.9854871294071267e-05,-87.81312935323376,2.21714941659761,0.1563856620700573,87.79747263681593,2.2147705384102014,0.15621786894004228,0.0,0.0,0.0,-0.015890547263679555,0.002505309823643514,0.00017671093004744304
ARG 833,R ARG 833,0.0,0.0,0.0,-0.0002338308457711489,0.0004232658518438532,2.9854871294071684e-05,-82.62637810945274,1.2633593085919277,0.08911049495694662,82.61450248756216,1.2622105820674214,0.08902947003515851,0.0,0.0,0.0,-0.012109452736317406,0.0013814550692891202,9.74403276628717e-05
LYS 834,R LYS 834,0.0,0.0,0.0,-0.00018407960199004657,0.0003875490964009972,2.7335605607640464e-05,-77.17443781094526,1.6371326339241523,0.11547443259174403,77.16725870646766,1.636138571640423,0.11540431684437215,0.0,0.0,0.0,-0.007363184079602717,0.0012744866534378102,8.989535734726561e-05
ALA 835,R ALA 835,0.0,0.0,0.0,-0.00012935323383084587,0.00033559048664756353,2.367072784807124e-05,0.0778855721393036,0.11144300839530057,0.007860583738971822,-0.0779601990049751,0.11131072732612454,0.007851253351751382,0.0,0.0,0.0,-0.00020398009950243196,0.0006565279391826568,4.630791035911675e-05
PHE 836,R PHE 836,0.0,0.0,0.0,-0.00020895522388061046,0.00040656234244409295,2.8676696581614308e-05,0.032109452736318385,0.11456618569923084,0.008080875680859452,-0.032129353233830836,0.11444872489864176,0.008072590634786376,0.0,0.0,0.0,-0.00022885572139278427,0.0007034832907594047,4.9619885496692566e-05
LEU 837,R LEU 837,0.0,0.0,0.0,-0.00015920398009950705,0.00036586619524081127,2.5806211680397216e-05,-0.11496517412935324,0.09465924107812781,0.006676748069495959,0.1148109452736319,0.09458984031147981,0.006671852916846719,0.0,0.0,0.0,-0.0003134328358208058,0.0007236369287791441,5.1041413518775e-05
HIE 838,R HIE 838,0.0,0.0,0.0,-0.00011940298507463691,0.0003242621042149591,2.287168535971053e-05,0.11441791044776115,0.12614149236918967,0.008897334862046876,-0.11445273631840794,0.1260629196331852,0.008891792768560199,0.0,0.0,0.0,-0.0001542288557214578,0.0006238179088855519,4.4000722712650256e-05
TRP 839,R TRP 839,0.0,0.0,0.0,-0.0002338308457711202,0.00042326585184380137,2.9854871294068028e-05,-0.6389502487562192,0.14410643355339844,0.0101644841123908,0.6383631840796024,0.14401358572524778,0.010157935131537992,0.0,0.0,0.0,-0.0008208955223876666,0.0006822272523953691,4.81206001496331e-05
TYR 840,R TYR 840,0.0,0.0,0.0,-0.00023383084577115608,0.0004232658518438663,2.985487129407261e-05,-0.5197661691542291,0.11980564713038054,0.008450438795851617,0.5193980099502485,0.11967634959655289,0.008441318850988951,0.0,0.0,0.0,-0.0006019900497511465,0.0007129198735968754,5.028549073000221e-05
THR 841,R THR 841,0.0,0.0,0.0,-6.965174129353516e-05,0.00025455918020828955,1.795522017364759e-05,-0.3583880597014924,0.17166152817518338,0.012108070630995284,0.358228855721393,0.17162711913642542,0.0121056436045319,0.0,0.0,0.0,-0.00022885572139293451,0.0006366604287777838,4.4906564222906515e-05
GLY 842,R GLY 842,0.0,0.0,0.0,-4.975124378109457e-05,0.0002174305809294744,1.533637070121929e-05,-0.5411990049751243,0.07508747932410965,0.005296262434713389,0.5409701492537319,0.07507176735105506,0.005295154197582334,0.0,0.0,0.0,-0.0002786069651739904,0.0006479896579168951,4.570566643333948e-05
GLU 843,R GLU 843,0.0,0.0,0.0,-0.00012935323383084037,0.0003355904866475492,2.367072784807023e-05,74.19323383084578,0.7591270582676961,0.05354469424287541,-74.18802487562188,0.7587304822248727,0.05351672192555941,0.0,0.0,0.0,0.005079601990052795,0.0007813955119320509,5.511538985928571e-05
GLY 844,R GLY 844,0.0,0.0,0.0,-2.4875621890546734e-05,0.0001557460282835641,1.098547782372012e-05,-0.15383084577114425,0.12407621331355163,0.008751661309304989,0.1537164179104477,0.12401133064547847,0.008747084838757926,0.0,0.0,0.0,-0.00013930348258705817,0.0006312725144502653,4.452653004795282e-05
MET 845,R MET 845,0.0,0.0,0.0,-0.0001343283582089559,0.0003410047659342065,2.4052621663858005e-05,-0.46741293532338263,0.20208816270212254,0.014254199957886123,0.467213930348259,0.2019894066602504,0.014247234243768716,0.0,0.0,0.0,-0.00033333333333331207,0.0006641744461051768,4.684725337255993e-05
ASP 846,R ASP 846,0.0,0.0,0.0,-0.00011940298507463691,0.0003242621042149591,2.287168535971053e-05,74.6914776119403,1.3548813539685307,0.09556596230302647,-74.68643781094529,1.3542857923371519,0.09552395462445981,0.0,0.0,0.0,0.004920398009954088,0.0008716838173390808,6.148383589750079e-05
GLU 847,R GLU 847,0.0,0.0,0.0,-0.00011442786069651807,0.0003183302143889848,2.245328211145981e-05,74.51825870646769,1.7973027200206484,0.12677195939372982,-74.51297512437813,1.7964414338490753,0.12671120895121793,0.0,0.0,0.0,0.005169154228853961,0.0010656293686526317,7.516370033092997e-05
MET 848,R MET 848,0.0,0.0,0.0,-7.462686567164242e-05,0.00026278831136804714,1.8535658332233628e-05,0.7068805970149252,0.2372021529514818,0.016730949865654834,-0.7064726368159201,0.2370969961211332,0.01672353267472844,0.0,0.0,0.0,0.000333333333333501,0.0006175971197487688,4.356194207816918e-05
GLU 849,R GLU 849,0.0,0.0,0.0,-0.0001343283582089592,0.00034100476593421504,2.4052621663858605e-05,77.33490049751246,1.5036824351297746,0.10606158132623676,-77.3286119402985,1.5028558613375207,0.10600327930618177,0.0,0.0,0.0,0.006154228855725326,0.0010702185239110608,7.548739438513271e-05
PHE 850,R PHE 850,0.0,0.0,0.0,-0.00021393034825872048,0.00041007822955216376,2.8924688137367458e-05,0.730965174129354,0.0749625696388473,0.005287451984825581,-0.7305373134328362,0.07488697852751797,0.005282120198928178,0.0,0.0,0.0,0.000213930348258747,0.0007458041672216119,5.260496996388368e-05
THR 851,R THR 851,0.0,0.0,0.0,-0.00011442786069651751,0.0003183302143889832,2.2453282111459698e-05,0.8356169154228863,0.19758164132200995,0.013936334448062578,-0.8350547263681595,0.19741476399911356,0.013924563829253458,0.0,0.0,0.0,0.00044776119403006656,0.0007113210068684653,5.017271536627959e-05
GLU 852,R GLU 852,0.0,0.0,0.0,-0.00016915422885572596,0.00037488808425442823,2.6442566666648974e-05,80.3876616915423,1.963906178408234,0.13852326128978618,-80.37989054726371,1.9627500855829996,0.13844171678920572,0.0,0.0,0.0,0.007601990049758272,0.001357051244244139,9.571901456230592e-05
ALA 853,R ALA 853,0.0,0.0,0.0,-0.00015422885572140255,0.00036116798831607277,2.5474825714721136e-05,0.6950945273631841,0.08848580300383847,0.006241307321448505,-0.6945024875621892,0.08838895973348031,0.006234476523831251,0.0,0.0,0.0,0.00043781094527362507,0.00060459532461539,4.264486615860714e-05
GLU 854,R GLU 854,0.0,0.0,0.0,-0.0002686567164179184,0.0004432609673109834,3.1265217997404355e-05,88.35763184079602,2.60869224471588,0.18400296379346714,-88.34288557213934,2.606092786867232,0.18381961217375184,0.0,0.0,0.0,0.014477611940298772,0.0027446458540821062,0.00019359239202612917
SER 855,R SER 855,0.0,0.0,0.0,-0.00013930348258705486,0.0003462629381354048,2.442350453481248e-05,0.910980099502487,0.2747239765392945,0.019377535242323177,-0.9102388059701484,0.2745013256754519,0.019361830661255325,0.0,0.0,0.0,0.000601990049751341,0.0006771288668995018,4.776098776388639e-05
ASN 856,R ASN 856,0.0,0.0,0.0,-0.00026368159203981614,0.0004406286532434986,3.1079548878698025e-05,1.0594129353233832,0.4876746158833354,0.03439791522788365,-1.0585323383084577,0.48721307177911605,0.034365360416840005,0.0,0.0,0.0,0.0006169154228863615,0.0008149794355744243,5.748421718973351e-05
MET 857,R MET 857,0.0,0.0,0.0,-0.00040796019900498764,0.000491455669448233,3.466461018341636e-05,0.9463383084577112,0.31183594515652985,0.02199521167832806,-0.9453582089552233,0.3112896477891186,0.0219566788330222,0.0,0.0,0.0,0.0005721393034826917,0.0009389418732227291,6.622785338237117e-05
ASN 858,R ASN 858,0.0,0.0,0.0,-0.0003383084577114271,0.0004731340667848036,3.3372303972001045e-05,1.9416019900497519,0.31156969113482275,0.02197643156763648,-1.9394527363184086,0.3111625433164418,0.02194771357476634,0.0,0.0,0.0,0.001810945273632746,0.0008250310423767721,5.819320286877056e-05
ASP 859,R ASP 859,0.0,0.0,0.0,-0.00031840796019899864,0.00046585870291420474,3.285913937101075e-05,89.92584079601987,2.55129129816418,0.17995421319382962,-89.91100995024877,2.548804226489671,0.17977878868363553,0.0,0.0,0.0,0.014512437810947262,0.0025802723693204833,0.00018199838034212807
LEU 860,R LEU 860,0.0,0.0,0.0,-0.0006069651741293726,0.0004884244583592132,3.445080503817815e-05,0.725786069651741,0.14370401797120913,0.010136099905725757,-0.7248159203980103,0.14338495291230774,0.010113594791678782,0.0,0.0,0.0,0.0003631840796017479,0.0008179806533161777,5.769590676737179e-05
VAL 861,R VAL 861,0.0,0.0,0.0,-0.0005970149253731222,0.0004904978126911823,3.459704817699573e-05,0.948786069651742,0.15920979933394425,0.011229793396192475,-0.9474527363184079,0.15890285841642485,0.011208143453142482,0.0,0.0,0.0,0.0007363184079604361,0.0007759599274860183,5.473199329342189e-05
SER 862,R SER 862,0.0,0.0,0.0,-0.00036318407960198127,0.00048091725268036933,3.392128757688602e-05,0.8431990049751248,0.509607585054695,0.03594494759266168,-0.842114427860697,0.5088881176245881,0.035894200272903784,0.0,0.0,0.0,0.0007213930348258456,0.000993506303891387,7.0076531577767e-05
GLU 863,R GLU 863,0.0,0.0,0.0,-0.0005721393034825864,0.000494768552853802,3.489828296201324e-05,96.60124378109458,2.202228569404972,0.15533322665483498,-96.58003980099504,2.199550668364288,0.15514434207896,0.0,0.0,0.0,0.02063184079602198,0.0027758340765286454,0.00019579223962303807
TYR 864,R TYR 864,0.0,0.0,0.0,-0.0013930348258705772,0.0004884244583592557,3.445080503818115e-05,0.1505522388059701,0.17821985557969802,0.012570659379209254,-0.15055223880597013,0.1778769447402112,0.012546472313483012,0.0,0.0,0.0,-0.001393034825870599,0.0008163449932725865,5.758053620329357e-05
GLN 865,R GLN 865,0.0,0.0,0.0,-0.0008805970149253872,0.00040601404503689344,2.8638022664378826e-05,0.859661691542289,0.9739600321644896,0.0686978438708722,-0.8584378109452736,0.9721631301408001,0.06857110017441853,0.0,0.0,0.0,0.0003432835820895299,0.0020410140792794873,0.000143962033272546
GLN 866,R GLN 866,0.0,0.0,0.0,-0.0006616915422885633,0.0004731340667848299,3.33723039720029e-05,0.6078855721393036,0.6526025600119297,0.04603103546025124,-0.6071791044776119,0.6517149422343608,0.0459684277294546,0.0,0.0,0.0,4.477611940312817e-05,0.0011645617434700702,8.214185201532595e-05
TYR 867,R TYR 867,0.0,0.0,0.0,-0.0014278606965173939,0.0004947685528538142,3.48982829620141e-05,0.7351840796019901,0.22859678147944226,0.01612397376159106,-0.7337213930348261,0.22810764236980746,0.01608947254893847,0.0,0.0,0.0,3.482587064651267e-05,0.0009053632868203038,6.38594025118032e-05
GLN 868,R GLN 868,0.0,0.0,0.0,-0.0016567164179104585,0.0005786991452177223,4.0818290498043875e-05,1.4936915422885568,0.9689857416600143,0.06834698447093833,-1.490273631840796,0.9668725855909908,0.06819793393404726,0.0,0.0,0.0,0.001761194029850495,0.0024152678883104213,0.00017035986161438103
ASP 869,R ASP 869,0.0,0.0,0.0,-0.0011840796019900602,0.0005380499834664996,3.7951119695088676e-05,226.45561194029867,9.771300950603411,0.6892144286743069,-226.36003980099497,9.752266253697497,0.6878718246731286,0.0,0.0,0.0,0.09438805970149018,0.018965238080210785,0.0013377047533591215
gdp 870,R gdp 870,0.0,0.0,0.0,-0.002666666666666647,0.0004714045207911556,3.3250311203596504e-05,269.67421890547257,2.7407655650329388,0.19331869753921974,-269.62235323383067,2.737647386646952,0.19309875819381767,0.0,0.0,0.0,0.04919900497512556,0.003366531055582339,0.00023745679207068217
MET 871,L MET   1,0.0,0.0,0.0,-0.015686567164179085,0.002170876581259526,0.00015312182791615088,-85.06025373134332,1.6286488647553916,0.11487603365282986,85.3446368159204,1.6292611280349663,0.11491921937482978,0.0,0.0,0.0,0.2686965174129356,0.048871263904595286,0.0034471131736574846
ARG 872,L ARG   2,0.0,0.0,0.0,-0.008572139303482577,0.0008955500272131096,6.316722854768153e-05,-82.04549751243785,1.2351537585251322,0.08712102884869717,82.09473631840797,1.234696975784794,0.08708880987836744,0.0,0.0,0.0,0.040666666666665144,0.013748390528448628,0.0009697366984353117
GLU 873,L GLU   3,0.0,0.0,0.0,-0.021243781094527396,0.0026269316289020527,0.0001852894707606349,89.01141293532335,1.7223980285620686,0.12148858982097478,-89.05045273631842,1.7089706916391674,0.12054149849785231,0.0,0.0,0.0,-0.06028358208955417,0.05164502046095549,0.0036427588763062557
CYS 874,L CYS   4,0.0,0.0,0.0,-0.008208955223880597,0.0011312474525894836,7.979204311351998e-05,0.49869154228855717,0.3096338784511254,0.02183988986867954,-0.4497313432835822,0.30935369549771957,0.02182012728689723,0.0,0.0,0.0,0.0407512437810944,0.010449490498911668,0.0007370502311363421
ILE 875,L ILE   5,0.0,0.0,0.0,-0.024462686567164157,0.0026747112637716176,0.00018865958635889212,-1.0788308457711442,0.16967692814304725,0.011968087737805277,1.0946517412935317,0.16800843413280114,0.011850401244283937,0.0,0.0,0.0,-0.008641791044776049,0.009209072142593172,0.0006495578661903642
SER 876,L SER   6,0.0,0.0,0.0,-0.008024875621890547,0.000735982174138305,5.191217998785328e-05,1.5789402985074616,0.2985838822578879,0.021060483231664113,-1.5579552238805965,0.29892810660838404,0.021084762945313536,0.0,0.0,0.0,0.012960199004975005,0.011570179888271442,0.0008160975658887588
ILE 877,L ILE   7,0.0,0.0,0.0,-0.011024875621890489,0.0010670916952271682,7.526684489476025e-05,-1.0672189054726364,0.0883798441756659,0.0062338335619572015,1.0795970149253733,0.09024076028580201,0.006365092463933715,0.0,0.0,0.0,0.0013532338308456398,0.0058035502935702196,0.00040935087559846353
HID 878,L HID   8,0.0,0.0,0.0,-0.009870646766169089,0.0007874539105848743,5.554271635217498e-05,1.733199004975124,0.17339444062256681,0.012230300850738153,-1.7561194029850744,0.17556415298283473,0.012383340560837073,0.0,0.0,0.0,-0.03279104477611942,0.01111075492609931,0.0007836922276003472
VAL 879,L VAL   9,0.0,0.0,0.0,-0.0051293532338307635,0.00047124697457575645,3.3239198750363814e-05,-0.8286467661691543,0.06914768679460509,0.004877301772733819,0.8371144278606966,0.06960744113590725,0.004909730343634762,0.0,0.0,0.0,0.003338308457711679,0.003047709379528872,0.00021496884492618184
GLY 880,L GLY  10,0.0,0.0,0.0,-0.0021293532338308345,0.00035010173304991793,2.4694272251125694e-05,-0.17562189054726388,0.1460543288762455,0.010301878055002964,0.17524378109452746,0.14507251668783133,0.010232626362733517,0.0,0.0,0.0,-0.00250746268656712,0.0022683621175572906,0.00015999792747987612
GLN 881,L GLN  11,0.0,0.0,0.0,-0.0032039800995025142,0.00041511741383092006,2.928012479121989e-05,0.5241442786069656,0.24784163632473297,0.01748140116088715,-0.5106517412935322,0.24845848749721935,0.017524910487902202,0.0,0.0,0.0,0.010288557213930762,0.0032054553014379834,0.0002260953843699983
ALA 882,L ALA  12,0.0,0.0,0.0,-0.0014925373134328304,0.0004999443052072957,3.52633523851439e-05,0.06001990049751245,0.141892432111573,0.01000832049134118,-0.05793034825870645,0.14150528750691976,0.009981013416381633,0.0,0.0,0.0,0.0005970149253731608,0.0017511307064353983,0.00012351523665795784
GLY 883,L GLY  13,0.0,0.0,0.0,-0.0017164179104477532,0.0004616422172999833,3.2561731406778556e-05,-0.33143781094527336,0.13540364334106372,0.009550636620190059,0.34490049751243773,0.13645931381958054,0.009625097874571376,0.0,0.0,0.0,0.011746268656716526,0.0031764523073953663,0.000224049670900525
VAL 884,L VAL  14,0.0,0.0,0.0,-0.006189054726368193,0.0005590322145507883,3.943109216571218e-05,-0.16585572139303484,0.12734914626463065,0.008982516200109262,0.18574129353233837,0.1263038377846166,0.008908785824749488,0.0,0.0,0.0,0.013696517412935403,0.005453780268297759,0.0003846800002099954
GLN 885,L GLN  15,0.0,0.0,0.0,-0.003825870646766201,0.00048307407339059016,3.407341798010075e-05,1.0748855721393034,0.4368975788087534,0.030816379179199063,-1.0641691542288556,0.4361349136782506,0.030762584928582224,0.0,0.0,0.0,0.006890547263681405,0.002735060769333102,0.00019291631227559485
ILE 886,L ILE  16,0.0,0.0,0.0,-0.002646766169154245,0.00047797457211842673,3.371372689356217e-05,0.022467661691542334,0.10158896891875165,0.0071655333846436875,-0.014303482587064683,0.10137405458545826,0.0071503744963663214,0.0,0.0,0.0,0.005517412935323189,0.0027337844440809534,0.00019282628723349358
GLY 887,L GLY  17,0.0,0.0,0.0,-0.0025572139303482832,0.0004967157800735729,3.503562978026783e-05,-0.5020199004975122,0.1700916627390181,0.01199734086070657,0.5219353233830845,0.16907804078778732,0.011925845480762705,0.0,0.0,0.0,0.017358208955223782,0.005291600852126616,0.00037324074619211314
ASN 888,L ASN  18,0.0,0.0,0.0,-0.007388059701492517,0.0009918356851245306,6.995869521546968e-05,0.31443781094527407,0.6095541126772706,0.04299463210054908,-0.27635323383084587,0.6088883677490399,0.04294767407390832,0.0,0.0,0.0,0.030696517412936074,0.007001239251424436,0.000493829341156936
ALA 889,L ALA  19,0.0,0.0,0.0,-0.0021990049751243845,0.00042344125036722455,2.986724295202049e-05,-0.07913930348258695,0.1698158220848713,0.011977884561098771,0.08315422885572135,0.1678994934329824,0.011842717159783364,0.0,0.0,0.0,0.0018159203980100595,0.0033429133886495196,0.0002357909302878949
CYS 890,L CYS  20,0.0,0.0,0.0,-0.0030646766169154477,0.00043571411036439413,3.073290375132548e-05,-0.8885273631840798,0.171689556984761,0.012110047630790615,0.909164179104478,0.1703575634170088,0.012016096048454028,0.0,0.0,0.0,0.017572139303482393,0.008052441297287861,0.0005679754166000717
TRP 891,L TRP  21,0.0,0.0,0.0,-0.021537313432835815,0.0023689220728703377,0.00016709087984097555,-0.011681592039800964,0.25895003861163624,0.018264927446113237,-0.04100497512437822,0.2596576486503167,0.018314838409965315,0.0,0.0,0.0,-0.07422388059701494,0.015802721185962272,0.0011146380107154277
GLU 892,L GLU  22,0.0,0.0,0.0,-0.005676616915422866,0.000834516869502946,5.886228152639449e-05,88.1626268656716,1.4585851302455313,0.1028806626975228,-88.11175621890546,1.4523864853269843,0.10244344399576667,0.0,0.0,0.0,0.04519402985074593,0.008387218668551653,0.0005915887917110298
LEU 893,L LEU  23,0.0,0.0,0.0,-0.0031890547263681676,0.00048261270896631127,3.404087584270293e-05,-0.04253233830845789,0.10597291590063283,0.007474753163026331,0.04769154228855721,0.1068149205022405,0.007534143588454004,0.0,0.0,0.0,0.0019701492537311464,0.004006102866468875,0.00028256870935423846
TYR 894,L TYR  24,0.0,0.0,0.0,-0.007646766169154224,0.0007788254902916581,5.493411450961443e-05,-0.88994527363184,0.239018748593398,0.016859082642836178,0.9113482587064676,0.23867759246257908,0.016835019344716536,0.0,0.0,0.0,0.0137562189054727,0.006876687391791164,0.00048504413034299964
CYS 895,L CYS  25,0.0,0.0,0.0,-0.00908955223880593,0.0012859517637973184,9.070404388000703e-05,0.32608955223880587,0.15365870283039917,0.010838249237994124,-0.34181094527363165,0.1534641581620936,0.010824527115106324,0.0,0.0,0.0,-0.024810945273631806,0.00893726502189721,0.0006303860700961596
LEU 896,L LEU  26,0.0,0.0,0.0,-0.0033482587064676823,0.0005800235479319544,4.0911706662855357e-05,0.005810945273631873,0.12196543054636468,0.008602778172218469,-0.009368159203980103,0.12041459796915888,0.008493390876292188,0.0,0.0,0.0,-0.006905472636816072,0.003648214979658871,0.00025732524416120496
GLU 897,L GLU  27,0.0,0.0,0.0,-0.0028905472636815864,0.0004324639564597469,3.050365557057462e-05,78.87239800995022,0.7277472162415355,0.05133133084292663,-78.85371641791042,0.7259507913230611,0.05120462079888013,0.0,0.0,0.0,0.015791044776116255,0.003395361102725628,0.00023949030680643372
HIP 898,L HIP  28,0.0,0.0,0.0,-0.011651741293532343,0.0024531651709489167,0.00017303292983058272,-90.81549253731349,2.0864192900553817,0.14716466990833726,90.82687562189055,2.0916822859905913,0.14753589301925543,0.0,0.0,0.0,-0.000268656716415941,0.01652549553487565,0.001165618582541538
GLY 899,L GLY  29,0.0,0.0,0.0,-0.0025024875621890504,0.0005098470955007677,3.5961841356970656e-05,0.2153383084577112,0.17570541542614462,0.012393304445344483,-0.20413930348258708,0.17501312103621905,0.012344473764062733,0.0,0.0,0.0,0.008696517412935187,0.002954453222127034,0.00020839106274866127
ILE 900,L ILE  30,0.0,0.0,0.0,-0.017800995024875633,0.001982560534663988,0.00013983903812995224,-0.9247910447761193,0.1943706929759805,0.013709851614200548,0.9607114427860701,0.19534856286479402,0.013778825238096024,0.0,0.0,0.0,0.01811940298507473,0.008979006562396068,0.000633330291355165
GLN 901,L GLN  31,0.0,0.0,0.0,-0.014313432835820903,0.0027510773388067637,0.00019404603398152904,1.108487562189055,1.215131756299984,0.08570878569967523,-1.0711144278606965,1.2175796323179924,0.08588144556142199,0.0,0.0,0.0,0.023059701492536597,0.013201704168239395,0.000931176415692984
PRO 902,L PRO  32,0.0,0.0,0.0,-0.02726865671641794,0.005415792522184514,0.00038200055119226275,1.4305572139303486,0.17626048667916844,0.01243245615282543,-1.4065074626865672,0.17802535230609726,0.01255694017607881,0.0,0.0,0.0,-0.0032189054726367993,0.01548299792264591,0.0010920864705086077
ASP 903,L ASP  33,0.0,0.0,0.0,-0.10291542288557211,0.03638896846320598,0.0025666799371139135,102.36866169154229,2.575320036138509,0.18164906969231043,-102.30751243781093,2.586656625571612,0.18244869105785322,-0.0003529432835820901,0.00291180411978676,0.0002053828270130596,-0.04211911243781162,0.11410175283204874,0.008048117112186698
GLY 904,L GLY  34,0.0,0.0,0.0,-0.04928855721393034,0.010777086362077718,0.0007601570617221009,0.5541343283582092,0.2291856378195575,0.016165508485378143,-0.4966069651741296,0.23925953299835426,0.01687606626527648,0.0,0.0,0.0,0.008238805970149221,0.023664165376205297,0.0016691415301059243
GLN 905,L GLN  35,0.0,0.0,0.0,-0.07830845771144279,0.03403326406319955,0.0024005213600335785,0.23660696517412924,1.335046565886679,0.09416692422152463,-0.031915422885571997,1.3550334459388373,0.09557669004347279,-0.00034631641791044827,0.004571990438630043,0.000322483341163513,0.12603676815920398,0.08436850255289732,0.005950895339224108
MET 906,L MET  36,0.0,0.0,0.0,-0.01904477611940299,0.00409622870778651,0.00028892569605913464,0.2745920398009953,0.3208866180260209,0.02263359692123465,-0.24245771144278597,0.3161642142949335,0.02230050424443097,0.0,0.0,0.0,0.013089552238805821,0.011087258623285499,0.0007820349261824864
PRO 907,L PRO  37,0.0,0.0,0.0,-0.007368159203980086,0.0015625534321697654,0.00011021402129257496,-0.10567164179104485,0.22543402393174974,0.0159008900445622,0.09970646766169149,0.2241470253274501,0.01581011216224631,0.0,0.0,0.0,-0.01333333333333349,0.004234815817516833,0.0002987008770854144
SER 908,L SER  38,0.0,0.0,0.0,-0.004144278606965163,0.0009588963400883777,6.763533295441927e-05,0.020716417910447756,0.3269872335802762,0.023063901164757924,-0.012412935323383001,0.32672226194367726,0.02304521150653773,0.0,0.0,0.0,0.004159203980099559,0.0053396598698376065,0.0003766305679366049
ASP 909,L ASP  39,0.0,0.0,0.0,-0.009552238805970153,0.0035783355121479445,0.00025239632655646844,92.73761194029849,2.8930353903481674,0.20405898291058483,-92.59330845771139,2.846352690058957,0.2007662391120413,0.0,0.0,0.0,0.13475124378109785,0.047775155505008056,0.003369799648242021
LYS 910,L LYS  40,0.0,0.0,0.0,-0.008393034825870624,0.0023583768859324755,0.0001663470797034725,-82.06182089552244,1.8177489380387641,0.1282141244177265,82.0914577114428,1.8307627096256731,0.12913204509118764,0.0,0.0,0.0,0.02124378109452883,0.017184259650424253,0.0012120842206202556
THR 911,L THR  41,0.0,0.0,0.0,-0.011333333333333336,0.004252401526153816,0.0002999412773343007,-1.526835820895522,0.32909495659787535,0.023212568483748707,1.5822238805970146,0.34080816247387913,0.024038754324977547,0.0,0.0,0.0,0.04405472636815937,0.017746753330703864,0.0012517594657535946
ILE 912,L ILE  42,0.0,0.0,0.0,-0.022049751243781113,0.007599261055841977,0.0005360105469503121,-1.125124378109453,0.13462699326715377,0.009495855947721194,1.1432338308457715,0.13714091982446092,0.009673174655299903,0.0,0.0,0.0,-0.0039402985074627125,0.003873165482672999,0.0002731920292698251
GLY 913,L GLY  43,0.0,0.0,0.0,-0.004338308457711446,0.0015881949842002645,0.00011202263692342723,-0.8144626865671639,0.18565848884000702,0.013095340115023144,0.8252388059701486,0.18711707215832205,0.013198220649916943,0.0,0.0,0.0,0.006437810945273548,0.0045446774055456505,0.00032055682834932533
GLY 914,L GLY  44,0.0,0.0,0.0,-0.0024875621890547315,0.0008110520944205023,5.7207203903243516e-05,0.10995522388059698,0.32265383231497025,0.022758246606333958,-0.1004129353233831,0.3203789789935289,0.022597790824633958,0.0,0.0,0.0,0.00705472636815915,0.004544089162655303,0.0003205153368949487
GLY 915,L GLY  45,0.0,0.0,0.0,-0.0015920398009950266,0.0005488443928565895,3.8712498628996957e-05,0.6373980099502489,0.5343848844907193,0.03769260354566323,-0.6340398009950252,0.5329335769313612,0.03759023620323766,0.0,0.0,0.0,0.0017661691542289351,0.0020222763763964534,0.00014264037761456508
ASP 916,L ASP  46,0.0,0.0,0.0,-0.0030746268656716333,0.0005366219984574843,3.78503973985266e-05,81.4915572139303,0.9983357285151033,0.07041717292631279,-81.46291542288554,0.99453334531375,0.0701489734942239,0.0,0.0,0.0,0.025567164179104034,0.00478978145492994,0.0003378451350155651
ASP 917,L ASP  47,0.0,0.0,0.0,-0.006034825870646766,0.0008427514134093304,5.944310147069083e-05,83.56363681592039,1.2395957182559405,0.08743434053089177,-83.53487064676612,1.2329809580762712,0.0869677713216232,0.0,0.0,0.0,0.022731343283583304,0.011598055364818168,0.0008180637504059791
SER 918,L SER  48,0.0,0.0,0.0,-0.0033432835820895513,0.0005523060332886853,3.895666391924272e-05,0.8830000000000003,0.16790455711060184,0.011843074324064264,-0.8709552238805968,0.16887580583403392,0.011911580926962371,0.0,0.0,0.0,0.00870149253731353,0.004194339678008741,0.000295845910330523
PHE 919,L PHE  49,0.0,0.0,0.0,-0.0092537313432836,0.001083709543920811,7.64389775668665e-05,0.8387960199004976,0.10502225864086955,0.007407698969990512,-0.833865671641791,0.10389234221930121,0.0073280008105665265,0.0,0.0,0.0,-0.0043233830845771926,0.010173612365071577,0.0007175912879148062
ASN 920,L ASN  50,0.0,0.0,0.0,-0.01869154228855725,0.0029749163806890968,0.00020983442266649831,-0.00782587064676663,0.6807744452466318,0.04801812703432811,0.08118407960199006,0.6853979640324116,0.04834424490486707,0.0,0.0,0.0,0.05466666666666627,0.017676285750790742,0.0012467890658984062
THR 921,L THR  51,0.0,0.0,0.0,-0.010542288557213933,0.001284989008729576,9.063613637338924e-05,0.7941840796019904,0.2587596532585793,0.018251498698702996,-0.7412039800995024,0.2602746601008758,0.01835835904212396,0.0,0.0,0.0,0.04243781094527334,0.013991019265359457,0.0009868504100214478
PHE 922,L PHE  52,0.0,0.0,0.0,-0.016462686567164115,0.002234922004108044,0.0001576392437383521,1.058651741293532,0.13594580464453945,0.009588877730039537,-0.9970199004975123,0.14296974457092976,0.010084308253352893,0.0,0.0,0.0,0.04516915422885591,0.02197876052488036,0.0015502622378230388
PHE 923,L PHE  53,0.0,0.0,0.0,-0.05780099502487571,0.011526314216085534,0.0008130035199324568,-1.1692437810945275,0.22582733525172977,0.015928632086083746,1.3362935323383094,0.23197166666916874,0.01636201980885103,0.0,0.0,0.0,0.10924875621890544,0.05736648189249257,0.0040463196500101295
SER 924,L SER  54,0.0,0.0,0.0,-0.3812636815920392,0.3856022686350483,0.02719828696468608,-1.8931542288557217,1.7529367373265852,0.12364262425507822,1.8397164179104493,1.648094172724442,0.11624759992532886,-0.05748383283582092,0.030258783903286412,0.0021342900567395792,-0.49218532537313425,0.8898267799058406,0.06276354180801585
GLU 925,L GLU  55,0.0,0.0,0.0,-0.524611940298508,0.3884676218049091,0.027400393394310867,99.76202985074626,2.4340342183754204,0.1716835364780913,-99.32632338308458,2.2118305603641617,0.15601049887749283,-0.057545050746268665,0.03931562452294335,0.0027731103392000887,-0.14645052338308284,0.6215238330679466,0.04383891108061074
THR 926,L THR  56,0.0,0.0,0.0,-2.133796019900498,0.5534233606413441,0.0390354741142104,-4.78373631840796,1.04359933273645,0.07360982140586135,6.1318606965174105,0.9350862574932597,0.06595589921724951,-0.31833377910447774,0.057619046494714,0.004064134183499925,-1.1040054208955223,0.6997765604923353,0.04935843290238778
GLY 927,L GLY  57,0.0,0.0,0.0,-0.6045621890547264,0.31786138185193263,0.022420213214001648,-1.758616915422886,0.9092260978586679,0.06413186419488323,2.332388059701494,0.9315078498248334,0.06570349780118158,-0.19517387462686564,0.1275259888985294,0.008994989717760998,-0.22596491940298524,0.3407235689708823,0.024032787559330655
ALA 928,L ALA  58,0.0,0.0,0.0,-0.33676119402985083,0.18843068241713226,0.01329087557361681,-1.1933532338308455,0.33029710672127954,0.023297361615663408,1.4048805970149247,0.31403470618420865,0.02215030032344746,-0.03307074626865671,0.05903830083082124,0.0041642406658760804,-0.15830457711442805,0.2623234703819966,0.018502870977075415
GLY 929,L GLY  59,0.0,0.0,0.0,-0.07443781094527359,0.019213836307614567,0.0013552395203400693,-1.1744925373134325,0.1915009611033653,0.013507436334696667,1.3630796019900497,0.20394212824591457,0.014384968604712783,0.0,0.0,0.0,0.11414925373134331,0.061536120622233785,0.0043404232897838475
LYS 930,L LYS  60,0.0,0.0,0.0,-1.2330398009950243,0.4640119641706382,0.032728880463369664,-119.62477611940302,4.408688891936408,0.3109649381611847,121.41139303482588,4.227231046224795,0.2981658885676015,-0.20659479402985073,0.05451177191395233,0.0038449639332190145,0.34698232039800936,1.305698876439213,0.09209689781278965
HIE 931,L HIE  61,0.0,0.0,0.0,-0.14352736318407952,0.026172038885332836,0.0018460332885850271,0.6618855721393033,0.6621045383790128,0.04670125333857177,-0.5344278606965176,0.6602821995967924,0.04657271547150694,0.0,0.0,0.0,-0.016069651741293423,0.06173700539548503,0.004354592609194399
VAL 932,L VAL  62,0.0,0.0,0.0,-1.0545124378109452,0.2126035038406034,0.014995894935014626,-1.7612338308457716,0.38280388708828345,0.02700090434913506,1.7964029850746268,0.35605663894995876,0.02511429892807012,-0.13708728358208955,0.04220257791096324,0.0029767403307428843,-1.156430567164179,0.28465798793859465,0.02007822638116175
PRO 933,L PRO  63,0.0,0.0,0.0,-0.1095373134328359,0.02530922885864267,0.0017851753616205523,2.524149253731343,0.31394433009681916,0.022143925685745598,-2.4868109452736324,0.286454000856277,0.02020490736491301,-6.505074626865672e-05,0.0009199564761562532,6.488872672375383e-05,-0.07226405572139265,0.04838492502192381,0.003412809473786095
ARG 934,L ARG  64,0.0,0.0,0.0,-0.09584577114427861,0.019686879600013623,0.0013886054215805684,-100.0812089552239,2.23856904723059,0.1578964863260856,100.6534577114428,2.266456115356481,0.15986348845026033,-1.3468656716417875e-05,0.00019047556995305636,1.3435110819455605e-05,0.47638951641790905,0.09564298479398231,0.006746136001206601
ALA 935,L ALA  65,0.0,0.0,0.0,-0.025537313432835815,0.0030074287370157283,0.0002121276674661205,1.6839950248756221,0.17513172008014893,0.012352839095630829,-1.6551094527363177,0.17448909917683328,0.01230751211194955,0.0,0.0,0.0,0.003348258706467676,0.015177494121681253,0.0010705378938447518
VAL 936,L VAL  66,0.0,0.0,0.0,-0.02962686567164189,0.0026626352537275893,0.00018780781028473014,-1.5380149253731343,0.138024313872666,0.009735484467197608,1.5987064676616918,0.14617932968046396,0.010310694931926392,0.0,0.0,0.0,0.031064676616915272,0.019433540171617976,0.001370736236066269
PHE 937,L PHE  67,0.0,0.0,0.0,-0.027039800995024857,0.002420560347978982,0.0001707331629368138,1.4578308457711442,0.13330263792361444,0.009402443124180756,-1.4924975124378113,0.13507775996659527,0.009527650579243804,0.0,0.0,0.0,-0.06170646766169138,0.01704335729312427,0.001202145734621687
VAL 938,L VAL  68,0.0,0.0,0.0,-0.01346766169154233,0.0011018749308154584,7.772026516751798e-05,-1.026308457711442,0.09495473851408825,0.006697590851591174,1.03710447761194,0.09610956656817328,0.006779046142093113,0.0,0.0,0.0,-0.0026716417910446167,0.005363562507993773,0.0003783165300396955
ASP 939,L ASP  69,0.0,0.0,0.0,-0.008805970149253751,0.0007242523536349755,5.1084822241170103e-05,99.95260199004973,1.5480713280126484,0.10919253242501195,-99.91611940298507,1.5434911019394404,0.1088694681869741,0.0,0.0,0.0,0.02767661691542198,0.009367558100891083,0.0006607366037764223
LEU 940,L LEU  70,0.0,0.0,0.0,-0.011084577114427842,0.0012126246954493982,8.553195126171009e-05,1.1447313432835813,0.2972740455738263,0.020968094475404753,-1.1298606965174132,0.2936028564420943,0.02070914875949926,0.0,0.0,0.0,0.003786069651741387,0.005478043462245804,0.00038639139395779345
GLU 941,L GLU  71,0.0,0.0,0.0,-0.00869651741293534,0.0007070630243079293,4.987238043313194e-05,96.0082537313433,1.3429337418957532,0.09472324272347518,-95.9438507462687,1.3369247877725166,0.09429940377880315,0.0,0.0,0.0,0.055706467661691274,0.007790695302329377,0.0005495132775988203
PRO 942,L PRO  72,0.0,0.0,0.0,-0.015288557213930343,0.0016440207985393106,0.00011596028626300545,-0.06846268656716427,0.21015561599934926,0.014823234239320408,0.07013432835820896,0.20525619682241417,0.014477655855649939,0.0,0.0,0.0,-0.013616915422885383,0.00844929344025931,0.0005959672085189717
THR 943,L THR  73,0.0,0.0,0.0,-0.006791044776119405,0.0008322596484109962,5.870306942627146e-05,1.0870248756218905,0.32852720398669,0.02317252230222952,-1.0653731343283577,0.32592576921659683,0.022989031241226785,0.0,0.0,0.0,0.014860696517412439,0.007108295029142633,0.0005013804735035224
VAL 944,L VAL  74,0.0,0.0,0.0,-0.006358208955223876,0.0005825358666552303,4.1088911962565574e-05,0.09380099502487564,0.16779660810204777,0.011835460188072274,-0.06768656716417908,0.16906952342130493,0.011925244712052004,0.0,0.0,0.0,0.019756218905472717,0.005251417589408682,0.00037040643737321424
ILE 945,L ILE  75,0.0,0.0,0.0,-0.021328358208955175,0.0017904227775676646,0.00012628668566907266,0.022044776119402927,0.2671858186294535,0.01884583457898756,0.0023830845771143925,0.2636319187230367,0.018595161807168425,0.0,0.0,0.0,0.0030995024875624774,0.013460095796723338,0.0009494019559255553
ASP 946,L ASP  76,0.0,0.0,0.0,-0.019572139303482602,0.0035374358845513365,0.00024951148925491675,113.57691044776112,2.799137317700062,0.19743592352259348,-113.37447761194028,2.765357553510422,0.1950532826650035,0.0,0.0,0.0,0.1828606965174129,0.04418460254435194,0.0031165415693113307
GLU 947,L GLU  77,0.0,0.0,0.0,-0.009716417910447743,0.0016733733036626262,0.00011803065234332523,96.00351741293527,2.1987673437169737,0.1550890906183823,-95.9174776119403,2.182148478182675,0.15391688622386618,0.0,0.0,0.0,0.07632338308457857,0.01807419480662946,0.0012748554067030335
VAL 948,L VAL  78,0.0,0.0,0.0,-0.02549253731343283,0.00589132037416875,0.00041554169975383643,-0.2532835820895522,0.32007171798805567,0.02257611830432047,0.33435820895522406,0.31532516746777955,0.02224132244432766,0.0,0.0,0.0,0.05558208955223872,0.015035760941055248,0.0010605408060871272
ARG 949,L ARG  79,0.0,0.0,0.0,-0.11246268656716413,0.0344823821300018,0.0024321997059757643,-122.71224378109446,3.8500866573307464,0.2715641744423927,122.90533333333332,3.8847741545894405,0.27401084185404545,-3.4459701492537307e-05,0.0004118994762381721,2.9053148973904753e-05,0.08059240597015062,0.055835725535757434,0.003938348421493049
THR 950,L THR  80,0.0,0.0,0.0,-0.023393034825870646,0.010301415216680126,0.0007266058060224379,0.7262288557213926,0.4771622035750321,0.03365642683450768,-0.6437661691542291,0.4671345700300557,0.032949132098669114,0.0,0.0,0.0,0.059069651741293,0.018558637054790432,0.0013090253282907359
GLY 951,L GLY  81,0.0,0.0,0.0,-0.0096218905472637,0.0028505595868476923,0.0002010629707326717,1.5814029850746276,0.30680591980745514,0.021640421045565315,-1.5860348258706463,0.30787017322774124,0.021715487693981447,0.0,0.0,0.0,-0.014253731343283518,0.019293498982623638,0.001360858492196591
THR 952,L THR  82,0.0,0.0,0.0,-0.012955223880597016,0.003517261637622332,0.00024808850759245455,1.0056069651741293,0.41787599597391045,0.0294747001732743,-0.9279303482587064,0.4226622978622621,0.029812299878586756,0.0,0.0,0.0,0.06472139303482576,0.016183093876409687,0.00114146743167537
TYR 953,L TYR  83,0.0,0.0,0.0,-0.06458208955223879,0.02791145340992956,0.0019687221294935335,0.8960696517412935,0.33971307050658617,0.023961512493168344,-0.9459104477611948,0.34111266859633327,0.024060232530825062,0.0,0.0,0.0,-0.11442288557213923,0.0603352596402186,0.0042557210868918414
ARG 954,L ARG  84,0.0,0.0,0.0,-0.33276119402985094,0.20556794929579505,0.014499645179683166,-105.77965174129349,3.509414842310907,0.2475350373253092,106.23431343283579,3.5635242416976007,0.25135162008872386,-0.0367499462686567,0.032509218228397745,0.0022930234552390777,0.085150551243784,0.2156953939743743,0.015213980050071801
GLN 955,L GLN  85,0.0,0.0,0.0,-1.3026517412935328,0.5531474015758374,0.039016009462509244,1.8093233830845765,2.171810332258317,0.15318768963348095,-0.9720447761194039,1.9122643042057177,0.1348807243334396,-0.1483867343283582,0.07269388259264546,0.005127431138646215,-0.6137598686567164,0.6590591739164907,0.04648644989133861
LEU 956,L LEU  86,0.0,0.0,0.0,-0.9794975124378108,0.41878295740956073,0.029538672300513175,2.420746268656716,0.6108459107378758,0.04308574851041133,-1.9235621890547279,0.5299202862828604,0.03737769506841489,-0.02407834029850744,0.016069573817641063,0.001133460344098924,-0.5063917731343287,0.3088481109522426,0.021784466102637425
PHE 957,L PHE  87,0.0,0.0,0.0,-0.5369303482587062,0.4415124110135335,0.031141884345555534,-0.4570447761194029,1.1175999083791253,0.07882941956591871,0.5177462686567165,0.7501922011094758,0.05291447801038806,-0.03505500895522389,0.02565790482467652,0.001809769068020276,-0.5112838646766168,0.48265056447755755,0.03404354596459229
HIE 958,L HIE  88,0.0,0.0,0.0,-4.20954726368159,0.5858229819443076,0.041320767198362814,-9.44422885572139,1.415708393731852,0.099856370885298,10.164721393034828,1.0051233047251082,0.0708959316385161,-0.7382318686567166,0.04785094582682805,0.0033751454853640454,-4.227286595024874,0.8013510549688058,0.05652294533859097
PRO 959,L PRO  89,0.0,0.0,0.0,-1.0594925373134334,0.3024679765032632,0.021334446116419818,-2.569751243781095,0.5581853931671925,0.03937136199067872,2.797597014925373,0.5373357361319102,0.037900740572479545,-0.1733212656716418,0.07079671277639339,0.004993615097402949,-1.0049680318407956,0.3097578152054541,0.02184863169331049
GLU 960,L GLU  90,0.0,0.0,0.0,-0.8648159203980106,0.7263769089638608,0.05123467681985793,135.55527860696526,7.958497909598311,0.5613491609354987,-133.1704378109453,6.605226256371418,0.46589673816856814,-0.3150989014925374,0.04680656207411547,0.003301480335239068,1.2049259741293568,1.5746850146372227,0.11106971714325976
GLN 961,L GLN  91,0.0,0.0,0.0,-0.2151293532338308,0.031107951729031715,0.002194185737041342,0.4068109452736324,0.9789329270696213,0.06904860483281823,-0.09743781094527366,0.920645986360758,0.06493736102373755,-0.00034416716417910465,0.0025098418052299674,0.00017703059138175873,0.09389961393034876,0.09829424943808251,0.006933141790526298
LEU 962,L LEU  92,0.0,0.0,0.0,-0.08932835820895518,0.01175460709048933,0.0008291060577417042,1.202791044776119,0.5420873936989938,0.03823589665577992,-1.0844676616915423,0.522247439685171,0.03683649419753131,0.0,0.0,0.0,0.02899502487562198,0.03009396519930992,0.002122664641713448
ILE 963,L ILE  93,0.0,0.0,0.0,-0.05652238805970158,0.005988442124065631,0.0004223921398032645,-1.4786417910447764,0.2549546853596528,0.017983116956103946,1.518134328358209,0.2556466717206825,0.01803192591070257,0.0,0.0,0.0,-0.017029850746268508,0.009637153668147736,0.0006797524089183614
THR 964,L THR  94,0.0,0.0,0.0,-0.03283582089552235,0.003817726453192469,0.0002692816616306704,1.4700746268656724,0.33115247183881585,0.023357694419224667,-1.359388059701493,0.3261931159791014,0.023007888427911443,0.0,0.0,0.0,0.07785074626865705,0.013134876741152587,0.000926462772421505
GLY 965,L GLY  95,0.0,0.0,0.0,-0.013482587064676624,0.0018341550235408206,0.00012937132046595418,1.3283233830845769,0.6249831917345807,0.044082915427530026,-1.226288557213931,0.6100734368309869,0.04303126240205241,0.0,0.0,0.0,0.08855223880596994,0.01709873311366183,0.001206051643845761
LYS 966,L LYS  96,0.0,0.0,0.0,-0.049104477611940284,0.0071211289458504605,0.0005022857081919384,-117.3662885572139,4.148293161718403,0.2925980394914279,117.6182537313433,4.146137933243999,0.2924460213958684,0.0,0.0,0.0,0.20286069651741212,0.060718996326832655,0.004282787785846574
GLU 967,L GLU  97,0.0,0.0,0.0,-0.01235820895522387,0.0009573204603478123,6.752417896780645e-05,101.37239800995025,1.624685616981296,0.11459648770862789,-101.37405970149257,1.6161380280718705,0.11399358727228541,0.0,0.0,0.0,-0.014019900497513064,0.021421837604607474,0.0015109799238044739
ASP 968,L ASP  98,0.0,0.0,0.0,-0.005676616915422871,0.0005277385315891671,3.722380595760734e-05,96.86841791044768,1.3473612591580195,0.09503553571248297,-96.86380099502486,1.342149727394045,0.09466794260432025,0.0,0.0,0.0,-0.001059701492537,0.00923256285255295,0.0006512147731187177
ALA 969,L ALA  99,0.0,0.0,0.0,-0.00251243781094526,0.0004998452769196659,3.525636746829133e-05,-0.4111840796019898,0.10880312653391916,0.00767438082924082,0.4110049751243779,0.1084358946974218,0.007648478292653109,0.0,0.0,0.0,-0.0026915422885572314,0.0014742830653132221,0.00010398790966532567
ALA 970,L ALA 100,0.0,0.0,0.0,-0.0017711442786069722,0.0004317765960944924,3.0455172908559895e-05,-0.2592985074626865,0.11556932595740972,0.008151631739179224,0.2617213930348259,0.11519510591995714,0.008125236292900863,0.0,0.0,0.0,0.000651741293532282,0.0014448775371117381,0.00010191380362543335
ASN 971,L ASN 101,0.0,0.0,0.0,-0.001482587064676605,0.0004996966976911321,3.524588749754593e-05,-0.2248756218905463,0.16503025337823943,0.011640336570437481,0.227084577114428,0.16496222335816427,0.011635538102796801,0.0,0.0,0.0,0.0007263681592047265,0.00115459335469488,8.143873608335051e-05
ASN 972,L ASN 102,0.0,0.0,0.0,-0.0019303482587064936,0.000338454753267542,2.3872757638376435e-05,0.6148706467661691,0.21170772865490325,0.014932711825011775,-0.6112636815920398,0.21165200746286972,0.014928781555160647,0.0,0.0,0.0,0.0016766169154218415,0.0009619117043044653,6.78480203474227e-05
TYR 973,L TYR 103,0.0,0.0,0.0,-0.002417910447761184,0.0004932152728913021,3.478872304083821e-05,1.1111890547263679,0.15203195552939724,0.010723507330306973,-1.1108507462686565,0.1520118076454009,0.010722086208142407,0.0,0.0,0.0,-0.0020796019900495444,0.0011605590695978841,8.185952516858014e-05
ALA 974,L ALA 104,0.0,0.0,0.0,-0.0014179104477612234,0.0004932152728913492,3.4788723040841534e-05,0.7482089552238804,0.07845001019062249,0.005533437075201793,-0.7464378109452731,0.07853742247831591,0.0055396026625914654,0.0,0.0,0.0,0.0003532338308458449,0.0008636391763434544,6.091641067175864e-05
ARG 975,L ARG 105,0.0,0.0,0.0,-0.0058905472636815925,0.0007451068900613743,5.255578782508249e-05,-95.82257711442784,1.7127403764995461,0.12080739156679599,95.82613432835822,1.712167055731013,0.12076695263773943,0.0,0.0,0.0,-0.0023333333333290618,0.009070389929110629,0.0006397759770626163
GLY 976,L GLY 106,0.0,0.0,0.0,-0.0019253731343283672,0.0003588303068707405,2.5309938378847226e-05,1.0414676616915417,0.11283947211270233,0.007959082695049314,-1.0374129353233832,0.11239563929786107,0.007927777142037068,0.0,0.0,0.0,0.0021293532338309126,0.001185813355059097,8.364082512175093e-05
HIP 977,L HIP 107,0.0,0.0,0.0,-0.0035572139303482624,0.0005535594446050879,3.904507273693193e-05,-89.4455373134329,1.4521462996079988,0.10242650260137885,89.4359452736319,1.4509441640326461,0.10234171049560459,0.0,0.0,0.0,-0.013149253731345407,0.003895093474417519,0.00027473871055398323
TYR 978,L TYR 108,0.0,0.0,0.0,-0.005228855721393059,0.0006287974656561244,4.435195356635448e-05,0.6936268656716419,0.2162046319122814,0.015249898924764967,-0.6937313432835821,0.21574588300248906,0.015217541271534773,0.0,0.0,0.0,-0.0053333333333333705,0.002137868314159906,0.0001507936042675702
THR 979,L THR 109,0.0,0.0,0.0,-0.004980099502487577,0.0007259250335113017,5.1202803982920266e-05,0.9142636815920392,0.13147110657879765,0.009273256863743345,-0.9002039800995022,0.13060461460949088,0.009212139232570622,0.0,0.0,0.0,0.00907960199004952,0.00303931647212132,0.00021437685488175947
ILE 980,L ILE 110,0.0,0.0,0.0,-0.009636815920398006,0.0010615101469064242,7.487315283098628e-05,1.2340597014925379,0.12077538223140863,0.008518838636057053,-1.2193084577114424,0.12104562841062923,0.008537900331828632,0.0,0.0,0.0,0.005114427860696334,0.004297614841906185,0.0003031303787387371
GLY 981,L GLY 111,0.0,0.0,0.0,-0.004542288557213935,0.0006460386263873693,4.556805127976419e-05,1.099985074626866,0.1392408156840412,0.009821289889131361,-1.0977711442786071,0.14028158378574562,0.00989470001089763,0.0,0.0,0.0,-0.002328358208955167,0.004526499288852759,0.00031927464285793565
LYS 982,L LYS 112,0.0,0.0,0.0,-0.014129353233830832,0.0018509602401319601,0.00013055666905056564,-106.19347263681584,2.69894398558463,0.19036883076800504,106.23658208955227,2.7068476671225175,0.1909263134801942,0.0,0.0,0.0,0.028980099502485528,0.02032765442244348,0.0014338021927559155
GLU 983,L GLU 113,0.0,0.0,0.0,-0.024582089552238787,0.0032144694032172033,0.00022673119008708592,114.29451741293535,3.0700204434696996,0.21654254603976222,-114.02312935323391,3.0337270697119125,0.21398260883328496,0.0,0.0,0.0,0.2468059701492563,0.0434707789333712,0.003066192333861169
ILE 984,L ILE 114,0.0,0.0,0.0,-0.027691542288557195,0.004333644624424156,0.000305671723652676,0.9111393034825865,0.18807297328725261,0.013265644716965489,-0.885004975124378,0.18888242934310337,0.013322739344987941,0.0,0.0,0.0,-0.0015572139303484474,0.011835016776015405,0.0008347777196575427
ILE 985,L ILE 115,0.0,0.0,0.0,-0.02096517412935322,0.0034946698709594597,0.0002464950072354388,0.34410447761194024,0.1899636886743802,0.013399005497880173,-0.3312238805970148,0.19199915688782979,0.013542576355937792,0.0,0.0,0.0,-0.008084577114427675,0.008471656633427464,0.0005975445865447474
ASP 986,L ASP 116,0.0,0.0,0.0,-0.05573631840796024,0.014312612271279107,0.0010095338317030692,112.59492039800995,3.950074504447215,0.27861677340266683,-112.17196019900494,3.920716894089114,0.27654604722684967,0.0,0.0,0.0,0.3672238805970223,0.06988138227683474,0.004929052661910413
LEU 987,L LEU 117,0.0,0.0,0.0,-0.11493034825870652,0.023919748172065467,0.0016871689505608097,0.42833333333333334,0.30251220662569245,0.021337565868714256,-0.27423880597014927,0.2935928962745062,0.02070844622344511,-0.00010302089552238769,0.0012252340268123815,8.642134492128895e-05,0.03906115820895522,0.02659327180377955,0.0018757447678131984
VAL 988,L VAL 118,0.0,0.0,0.0,-0.03317412935323384,0.004309485934319101,0.00030396770103762735,0.7519800995024868,0.2576117438108079,0.018170531409064175,-0.7139751243781094,0.2594988365048545,0.018303636664910628,0.0,0.0,0.0,0.004830845771144153,0.01942100324252972,0.001369851949269396
LEU 989,L LEU 119,0.0,0.0,0.0,-0.05203482587064676,0.014057939138805995,0.0009915705739563807,-0.23093532338308473,0.26685832191659176,0.01882273474192505,0.2862587064676617,0.28208836118976055,0.019896978884993435,0.0,0.0,0.0,0.0032885572139303375,0.026520550905032386,0.0018706154311019373
ASP 990,L ASP 120,0.0,0.0,0.0,-0.28650746268656707,0.15078778601720352,0.010635750379225895,121.63017412935324,8.517251780069708,0.6007606202236011,-120.27551741293534,8.163833810685642,0.5758324386965311,-0.05675928358208955,0.0707445739617494,0.004989937508970428,1.0113899701492504,0.6340501135896552,0.044722446785510954
ARG 991,L ARG 121,0.0,0.0,0.0,-0.4497910447761197,0.08301594955189494,0.005855493606276766,-140.17066666666668,4.445416605824252,0.31355551135831466,141.20207462686554,4.39208112928303,0.30979351690350665,-0.09200228059701487,0.04519957089073903,0.0031881319166472692,0.4896146348258702,0.2778407687493536,0.019597376814413918
ILE 992,L ILE 122,0.0,0.0,0.0,-0.058542288557213926,0.009488901751733142,0.0006692955249897945,0.19353233830845773,0.2986715365835503,0.021066665891095814,-0.09752736318407959,0.31190474132211643,0.0220000641857065,0.0,0.0,0.0,0.03746268656716396,0.04668908328779901,0.0032931940205505983
ARG 993,L ARG 123,0.0,0.0,0.0,-0.7304228855721395,0.5683594574818703,0.040088985156660865,-96.29777611940294,3.897800864173102,0.2749296751034353,97.46228358208954,3.5744530311396807,0.2521224774606851,-0.11806133731343292,0.13453557098584512,0.009489407517189909,0.3160232398009952,0.4198036306614011,0.029610665040854148
LYS 994,L LYS 124,0.0,0.0,0.0,-0.8282139303482587,0.7243517321341515,0.05109183186004055,-155.0186865671641,12.795675620045314,0.9025373700547713,155.40134825870646,11.583024883030166,0.8170035819626381,-0.4146942805970153,0.09872468379166642,0.0069635022889478326,-0.8602465194029829,1.2652700433223993,0.08924526779346731
LEU 995,L LEU 125,0.0,0.0,0.0,-0.17796019900497514,0.03241396431397206,0.002286304762145725,-0.5162686567164179,0.33894663790330865,0.023907452505511052,0.5897562189054731,0.3382313013421337,0.023856996554782243,-0.0012256119402985072,0.008929240630104284,0.0006298200731390524,-0.10569824875621893,0.07365308193617635,0.005195087843815611
ALA 996,L ALA 126,0.0,0.0,0.0,-0.07494029850746257,0.01294636535983387,0.0009131662047862445,-0.7611144278606968,0.24555203690187935,0.017319905269388935,0.9420845771144276,0.2650925264376195,0.018698185131965445,0.0,0.0,0.0,0.1060298507462686,0.06324837798622347,0.00446119661227502
ASP 997,L ASP 127,0.0,0.0,0.0,-0.5369253731343282,0.5188113082184204,0.03659412817097268,86.78923880597019,10.072205248595637,0.7104385814124895,-86.36559203980096,8.820512560141987,0.6221509863921851,-0.21782292537313427,0.0797237511752036,0.005623279837123163,-0.3311015323383075,1.445035667832889,0.101924957306523
GLN 998,L GLN 128,0.0,0.0,0.0,-1.4130049751243785,0.4218954327723313,0.029758209385672987,-2.280696517412936,1.8598794435968784,0.13118578115665872,4.048800995024875,1.5743240862529637,0.11104425921791217,-0.3236301492537311,0.07039050403869838,0.004964963342177286,0.03146935323382984,0.6900853829569686,0.04867486994367997
CYS 999,L CYS 129,0.0,0.0,0.0,-0.07311940298507466,0.009556622128620388,0.0006740721520839656,0.05650746268656715,0.3020965895980883,0.02130825050388458,0.11525870646766172,0.31810523108884564,0.022437413013020355,0.0,0.0,0.0,0.09864676616915416,0.04459725357974194,0.003145647729180515
THR1000,L THR 130,0.0,0.0,0.0,-0.041666666666666664,0.007983399027555054,0.0005631055503735754,-0.7961691542288558,0.25376057435758254,0.017898890860088067,0.910845771144279,0.25442601695582634,0.01794582756201575,0.0,0.0,0.0,0.07300995024875592,0.025216079141318,0.00177860508714721
GLY1001,L GLY 131,0.0,0.0,0.0,-0.011990049751243783,0.0017731834647083608,0.00012507071829450018,-0.3922786069651742,0.17705240528994515,0.01248831378484825,0.4524527363184079,0.18596615806444156,0.013117041428882096,0.0,0.0,0.0,0.04818407960198995,0.01618859451317724,0.0011418554166782125
LEU1002,L LEU 132,0.0,0.0,0.0,-0.023850746268656645,0.003767841397447354,0.0002657630410940026,-0.7079353233830846,0.11922832644504071,0.008409717734416724,0.7435273631840795,0.12206914481935241,0.008610093612993855,0.0,0.0,0.0,0.011741293532338288,0.010895374723549855,0.0007685004794392477
GLN1003,L GLN 133,0.0,0.0,0.0,-0.006835820895522362,0.0010211253414476064,7.202462828321834e-05,-0.022572139303482546,0.269185127478512,0.018986854952130632,0.03887064676616916,0.2705851466289282,0.019085604689117047,0.0,0.0,0.0,0.009462686567164397,0.00554132828395063,0.00039085516111178267
GLY1004,L GLY 134,0.0,0.0,0.0,-0.0037910447761194095,0.0005783140731032917,4.0791129605273565e-05,0.5185323383084578,0.15015935216890772,0.010591424073250635,-0.5124527363184079,0.14806620478682964,0.010443784840321168,0.0,0.0,0.0,0.0022885572139302976,0.005788676406164396,0.0004083017524712163
PHE1005,L PHE 135,0.0,0.0,0.0,-0.013203980099502462,0.002611338476034829,0.00018418961455940398,-0.9805373134328357,0.14164225081053106,0.009990674062955207,0.9715820895522385,0.13862779716520912,0.009778050896661526,0.0,0.0,0.0,-0.02215920398009956,0.007885658458023541,0.0005562114621525179
SER1006,L SER 136,0.0,0.0,0.0,-0.0033184079601989887,0.00048674924611489417,3.433264467696184e-05,0.9236766169154228,0.24763683066335673,0.017466955283351675,-0.9183980099502488,0.24750190872377137,0.01745743862349471,0.0,0.0,0.0,0.0019601990049751194,0.002495450180265764,0.00017601548442440054
VAL1007,L VAL 137,0.0,0.0,0.0,-0.0037960199004975254,0.0004919087400720057,3.46965673212316e-05,-0.7645472636815916,0.08219797121956607,0.005797797863219216,0.7708407960199002,0.08235389310056804,0.005808795744737333,0.0,0.0,0.0,0.0024975124378110642,0.002015177184682856,0.00014213963923943255
PHE1008,L PHE 138,0.0,0.0,0.0,-0.004462686567164147,0.0005181777737826588,3.654944209729669e-05,0.9374577114427859,0.0825587048951633,0.005823242054876723,-0.939044776119403,0.08222504602676489,0.005799707572875007,0.0,0.0,0.0,-0.006049751243781268,0.0018946146348891764,0.00013363581264606194
HIP1009,L HIP 139,0.0,0.0,0.0,-0.002716417910447758,0.00045073638419520324,3.179249325000434e-05,-85.57702985074634,1.0688668147842568,0.07539205217448199,85.56577114427857,1.067177225773483,0.07527287775434678,0.0,0.0,0.0,-0.013975124378106472,0.0033329917401279637,0.00023509111115921797
SER1010,L SER 140,0.0,0.0,0.0,-0.0014278606965174336,0.0004947685528538206,3.489828296201455e-05,0.27976119402985056,0.13937437570640257,0.009830710486754018,-0.2808905472636816,0.1398587701300404,0.009864877035059946,0.0,0.0,0.0,-0.002557213930348328,0.0016595750217274147,0.00011705739657638699
PHE1011,L PHE 141,0.0,0.0,0.0,-0.0014179104477612258,0.0004932152728911852,3.478872304082996e-05,0.40589552238805965,0.14161005259117881,0.009988402975669351,-0.4069203980099503,0.14136894193253752,0.009971396341068408,0.0,0.0,0.0,-0.0024427860696519693,0.0008393080536724555,5.9200225601267955e-05
GLY1012,L GLY 142,0.0,0.0,0.0,-0.0005472636815920535,0.0004977611318718833,3.5109363211064644e-05,0.13297512437810946,0.10356335037264595,0.007304795514897375,-0.13265671641791046,0.10349882383144127,0.007300244163602851,0.0,0.0,0.0,-0.00022885572139312672,0.0008209708995998365,5.7906822478023416e-05
GLY1013,L GLY 143,0.0,0.0,0.0,-0.0008258706467661909,0.000379220676620099,2.6748164169691806e-05,-0.3920945273631841,0.13448400012067657,0.009485769988824642,0.3962537313432837,0.1342030847585618,0.009465955746915142,0.0,0.0,0.0,0.0033333333333333904,0.0013616398269152062,9.604266822931013e-05
GLY1014,L GLY 144,0.0,0.0,0.0,-0.0011194029850746649,0.00032426210421491287,2.2871685359707268e-05,-0.13128358208955218,0.1172776362283447,0.008272126655192244,0.1371442786069651,0.11715972887155257,0.008263810111473164,0.0,0.0,0.0,0.004741293532338341,0.0020229372070554967,0.0001426869890153832
THR1015,L THR 145,0.0,0.0,0.0,-0.003626865671641765,0.0004938171221364158,3.483117421348308e-05,0.5856965174129348,0.12372410503607004,0.008726825506322072,-0.5663830845771144,0.12268362220221052,0.008653435505798177,0.0,0.0,0.0,0.01568656716417909,0.004225752446372996,0.0002980615961752939
GLY1016,L GLY 146,0.0,0.0,0.0,-0.0012835820895522587,0.00045073638419532516,3.179249325001294e-05,0.014049751243781139,0.12136838996224542,0.00856066617636865,-0.014278606965174117,0.1210878222061024,0.008540876452693975,0.0,0.0,0.0,-0.0015124378109452733,0.0014181111841845646,0.00010002585065646278
SER1017,L SER 147,0.0,0.0,0.0,-0.0014577114427860604,0.0004982084683430751,3.514091589294153e-05,0.3651691542288559,0.16201161202710995,0.011427418026150615,-0.3635124378109455,0.1623835858385268,0.011453655035860323,0.0,0.0,0.0,0.0001990049751243957,0.0012379565110934379,8.731871977233626e-05
GLY1018,L GLY 148,0.0,0.0,0.0,-0.0013383084577114368,0.00047313406678488654,3.337230397200689e-05,-0.05879104477611935,0.11392598679435541,0.008035719531776314,0.0618905472636816,0.1140121227742975,0.008041795095358299,0.0,0.0,0.0,0.0017611940298508223,0.0012064035475604397,8.509314532280161e-05
PHE1019,L PHE 149,0.0,0.0,0.0,-0.009124378109452734,0.0008806672822402092,6.211748065582383e-05,0.0036616915422886137,0.12376074243589102,0.008729409709256092,-0.011432835820895514,0.12334708831359055,0.008700232797091444,0.0,0.0,0.0,-0.0168955223880595,0.0030393816225522336,0.0002143814502388411
THR1020,L THR 150,0.0,0.0,0.0,-0.0031144278606965036,0.0004591153032859561,3.238349663463398e-05,0.8642786069651734,0.13881209601490024,0.009791050335225268,-0.8625074626865662,0.13868989422531877,0.009782430885572131,0.0,0.0,0.0,-0.001343283582090171,0.0020458834202691633,0.00014430549010446483
SER1021,L SER 151,0.0,0.0,0.0,-0.0019104477611940702,0.000437018731462658,3.082492462852719e-05,0.06280099502487568,0.16078919235172298,0.011341195190273266,-0.061293532338308414,0.16067822177630123,0.011333367929386962,0.0,0.0,0.0,-0.0004029850746267572,0.0013500657970978236,9.522629911035938e-05
LEU1022,L LEU 152,0.0,0.0,0.0,-0.006194029850746203,0.0008388360682264674,5.916693431476028e-05,-0.5313980099502486,0.14064086013079144,0.009920041410383607,0.5404029850746268,0.1405277607214249,0.009912063993128318,0.0,0.0,0.0,0.002810945273631656,0.0022777486488751424,0.00016066000235119275
LEU1023,L LEU 153,0.0,0.0,0.0,-0.008935323383084526,0.0011890026841793132,8.38657830529984e-05,-0.013293532338308513,0.1068592248627551,0.007537268577099243,0.018203980099502495,0.10677732064003236,0.007531491498657464,0.0,0.0,0.0,-0.004024875621890372,0.003080088211803496,0.00021725267166533457
MET1024,L MET 154,0.0,0.0,0.0,-0.004338308457711411,0.0006728384401513978,4.745836439419263e-05,0.27406965174129344,0.21056986201834754,0.014852452900659141,-0.27678606965174124,0.2107752074240513,0.014866936848824125,0.0,0.0,0.0,-0.007054726368159277,0.0022487121908251035,0.00015861192851262705
GLU1025,L GLU 155,0.0,0.0,0.0,-0.004756218905472673,0.0009698302830655739,6.840655382872059e-05,91.2173283582089,2.3966038765192006,0.16904340372525395,-91.20017412935331,2.392980513047982,0.16878783137134531,0.0,0.0,0.0,0.012398009950246728,0.004574512563535476,0.00032266123813798255
ARG1026,L ARG 156,0.0,0.0,0.0,-0.01379104477611942,0.0025638356299299953,0.00018083902213531896,-96.96379601990054,1.691333085218478,0.11929743766154505,97.01543781094533,1.6946979587813535,0.11953477754309431,0.0,0.0,0.0,0.037850746268657726,0.01774550919128917,0.0012516717109254277
LEU1027,L LEU 157,0.0,0.0,0.0,-0.012577114427860707,0.00229324633176422,0.0001617531246193705,0.01056218905472618,0.14649886611954563,0.010333233294567725,0.005835820895522393,0.14678338156931506,0.010353301467081615,0.0,0.0,0.0,0.0038208955223878864,0.004402369465353943,0.00031051920017771646
SER1028,L SER 158,0.0,0.0,0.0,-0.004592039800995,0.0009938799382970018,7.010288571676043e-05,-0.5263582089552238,0.15929349939663598,0.011235697143419146,0.5351343283582091,0.15977950249821998,0.011269977159118741,0.0,0.0,0.0,0.004184079601989968,0.003600849163756977,0.00025398431710240836
VAL1029,L VAL 159,0.0,0.0,0.0,-0.009965174129353226,0.002599996382417562,0.00018338960495864427,-0.3947164179104476,0.1832156225798393,0.012923033614349325,0.41060696517412953,0.18231703771190277,0.012859652324641735,0.0,0.0,0.0,0.005925373134328202,0.004739943844270725,0.00033432986099723067
ASP1030,L ASP 160,0.0,0.0,0.0,-0.0326169154228856,0.013273154458957931,0.0009362161306239982,96.834368159204,2.050210377209829,0.14461069011527558,-96.5440696517413,2.0397996377861003,0.14387637317423826,0.0,0.0,0.0,0.2576815920398033,0.0777475062993903,0.0054838862712213695
TYR1031,L TYR 161,0.0,0.0,0.0,-0.045273631840796,0.016237961518380837,0.0011453374967470551,-0.5919950248756217,0.2628644070479329,0.01854102570765295,0.6634726368159202,0.26197823861909353,0.018478520206033532,0.0,0.0,0.0,0.02620398009950238,0.017073245313994588,0.001204253873070444
GLY1032,L GLY 162,0.0,0.0,0.0,-0.004000000000000007,0.0011241359313000174,7.929043507715897e-05,0.03901990049751243,0.17092889214856094,0.012056394470055463,-0.02648258706467659,0.1703927010830037,0.012018574468320128,0.0,0.0,0.0,0.008537313432835784,0.004337715053669968,0.00030595882959499556
LYS1033,L LYS 163,0.0,0.0,0.0,-0.004711442786069654,0.0009906620772009902,6.987591529510906e-05,-78.85426368159204,1.374653278808866,0.09696056635334808,78.86978109452733,1.3759028196054714,0.09704870216562031,0.0,0.0,0.0,0.01080597014925354,0.006794581114130847,0.0004792528000447823
LYS1034,L LYS 164,0.0,0.0,0.0,-0.011457711442786058,0.0026671864051318033,0.00018812882375373726,-85.62856218905473,1.9444637924530999,0.13715190112025774,85.74074626865666,1.9506335978706695,0.13758708564045607,0.0,0.0,0.0,0.10072636815920431,0.03231160091169171,0.0022790846044434434
SER1035,L SER 165,0.0,0.0,0.0,-0.0027860696517413193,0.0004876637116355623,3.439714610154756e-05,0.9622487562189053,0.2786694002536988,0.01965582397428914,-0.9561343283582092,0.27873135993392845,0.019660194273170138,0.0,0.0,0.0,0.003328358208955233,0.001997919761695608,0.00014092239447492525
LYS1036,L LYS 166,0.0,0.0,0.0,-0.004139303482587073,0.0006391050275631949,4.507899292648882e-05,-84.99443781094529,1.2605432878147136,0.08891186816600914,85.00589054726368,1.2608625800349829,0.0889343893027836,0.0,0.0,0.0,0.0073134328358207485,0.008298910115864528,0.0005853599866629617
LEU1037,L LEU 167,0.0,0.0,0.0,-0.0024825870646765706,0.0004996966976911545,3.524588749754752e-05,0.8381691542288553,0.07572404235661993,0.005341162129133267,-0.8375721393034827,0.07594116615063815,0.0053564768607541995,0.0,0.0,0.0,-0.001885572139303445,0.0012386161416228323,8.736524652253574e-05
GLU1038,L GLU 168,0.0,0.0,0.0,-0.0019402985074626917,0.000394511992071616,2.7826730401135642e-05,81.65469651741296,0.9380462879020226,0.06616468366441242,-81.64412935323385,0.936754221141702,0.06607354830193354,0.0,0.0,0.0,0.008626865671642543,0.002885040266641049,0.00020349505036507852
PHE1039,L PHE 169,0.0,0.0,0.0,-0.0021791044776119897,0.00039620236302618454,2.7945959975333605e-05,0.7193631840796023,0.06291400146160424,0.004437611510706399,-0.7200696517412939,0.06285531933365107,0.004433472392538297,0.0,0.0,0.0,-0.002885572139303324,0.0010083436968438852,7.11230805847486e-05
SER1040,L SER 170,0.0,0.0,0.0,-0.0009154228855721202,0.0002782513722210776,1.9626338550277606e-05,-0.5603084577114429,0.331560421060837,0.02338646893874922,0.5606218905472636,0.3314686695960707,0.02337999728940707,0.0,0.0,0.0,-0.000601990049751481,0.0008870522596463569,6.256784223790207e-05
ILE1041,L ILE 171,0.0,0.0,0.0,-0.0011442786069652117,0.0003513720116022044,2.478387079190314e-05,0.2705621890547264,0.08987446946644376,0.006339256301577356,-0.27037810945273627,0.08982955844573227,0.006336088522421098,0.0,0.0,0.0,-0.0009601990049747601,0.0006971212734163783,4.917114339260056e-05
TYR1042,L TYR 172,0.0,0.0,0.0,-0.0007462686567164043,0.000435145663794416,3.069280862172709e-05,0.17607462686567152,0.11332557510606114,0.007993369756571453,-0.17586069651741296,0.11325619483792744,0.007988476049775933,0.0,0.0,0.0,-0.0005323383084580151,0.0007981315275684432,5.629585738489274e-05
PRO1043,L PRO 173,0.0,0.0,0.0,-0.0004975124378109546,0.0004999938119960725,3.52668443247858e-05,-0.6218258706467662,0.06846064728171898,0.004828841741900234,0.6211492537313434,0.06843893753620534,0.004827310454518289,0.0,0.0,0.0,-0.0011741293532341256,0.0007494789985965526,5.286417258381709e-05
ALA1044,L ALA 174,0.0,0.0,0.0,-0.0002736318407960095,0.0004458222252182887,3.144587520100445e-05,0.08544278606965178,0.07849408483084475,0.005536545860626924,-0.08554228855721392,0.07846658161652886,0.005534605933462952,0.0,0.0,0.0,-0.00037313432835832914,0.0006947383106351938,4.900306215755429e-05
PRO1045,L PRO 175,0.0,0.0,0.0,-0.00028358208955223135,0.00045073638419525686,3.179249325000812e-05,0.10657213930348258,0.12302350226421664,0.008677408796963555,-0.1066318407960199,0.12293550378406276,0.008671201862745679,0.0,0.0,0.0,-0.0003432835820898127,0.0007374604562662328,5.201644996964688e-05
GLN1046,L GLN 176,0.0,0.0,0.0,-0.00029850746268657405,0.0004576032751270521,3.2276846391340214e-05,0.11053731343283597,0.3578319873834257,0.025239522351486857,-0.11061194029850746,0.3577537420586006,0.025234003351804174,0.0,0.0,0.0,-0.00037313432835762213,0.0007498421902731046,5.288979014949432e-05
VAL1047,L VAL 177,0.0,0.0,0.0,-0.00031840796019900856,0.00046585870291421933,3.285913937101178e-05,-0.045865671641790964,0.06745005054910075,0.004757559744424905,0.04610945273631838,0.06744209205898449,0.004756998395813669,0.0,0.0,0.0,-7.46268656714118e-05,0.0008161327232531894,5.7565563830537586e-05
SER1048,L SER 178,0.0,0.0,0.0,-0.0004278606965174155,0.0004947685528538065,3.489828296201356e-05,-0.27736318407960175,0.23277113316653522,0.016418409827745357,0.27721890547263683,0.23251457310727805,0.01640031347644521,0.0,0.0,0.0,-0.000572139303482418,0.0007765338860068832,5.4772477206059557e-05
THR1049,L THR 179,0.0,0.0,0.0,-0.0007960199004975176,0.0004029543628122722,2.842220932007312e-05,-0.006134328358208816,0.2740086915599934,0.019327082929899226,0.006557213930348269,0.2737322437235507,0.01930758380295438,0.0,0.0,0.0,-0.0003731343283577326,0.0007564479883441179,5.3355727220357954e-05
ALA1050,L ALA 180,0.0,0.0,0.0,-0.0004378109452736024,0.0004961174472564006,3.499342663732615e-05,-0.5270746268656717,0.05415611671911501,0.0038198779499754305,0.5270248756218906,0.0540992673193189,0.0038158681024843925,0.0,0.0,0.0,-0.00048756218905471246,0.0007924359618260269,5.589412315226796e-05
VAL1051,L VAL 181,0.0,0.0,0.0,-0.0004925373134328152,0.0004999443052072689,3.5263352385142006e-05,-0.49459701492537284,0.042614338920564404,0.0030057837130332533,0.49466666666666664,0.04251722897291991,0.002998934105450523,0.0,0.0,0.0,-0.000422885572139301,0.0007950553858118242,5.607888307471366e-05
VAL1052,L VAL 182,0.0,0.0,0.0,-0.0007761194029850764,0.00041684298638116143,2.940183729453576e-05,-0.03795024875621878,0.10072329226358566,0.007104473261296441,0.03843283582089551,0.1007409204403161,0.007105716657013681,0.0,0.0,0.0,-0.00029353233830848506,0.0007182122361239734,5.06587852006045e-05
GLU1053,L GLU 183,0.0,0.0,0.0,-0.0007313432835820973,0.0004432609673109742,3.126521799740371e-05,77.45828855721393,0.8439032956763552,0.05952434898139395,-77.45024378109454,0.8431985627287106,0.05947464095189673,0.0,0.0,0.0,0.007313432835819476,0.0013257002868156621,9.350768852479135e-05
PRO1054,L PRO 184,0.0,0.0,0.0,-0.0005074626865671657,0.0004999443052072912,3.5263352385143585e-05,0.2925721393034826,0.09665194271069645,0.006817302405520614,-0.2927910447761194,0.09653997248789314,0.006809404634944513,0.0,0.0,0.0,-0.0007263681592038029,0.0008284441113035767,5.8433942189185044e-05
TYR1055,L TYR 185,0.0,0.0,0.0,-0.0008557213930348245,0.00035137201160217714,2.4783870791901216e-05,-0.3109104477611943,0.09896897317865927,0.006980733133759452,0.3115572139303484,0.0989011666079668,0.0069759504270230175,0.0,0.0,0.0,-0.00020895522388084356,0.0006954860879219321,4.9055806300638246e-05
ASN1056,L ASN 186,0.0,0.0,0.0,-0.0010049751243780462,0.00023388376663764442,1.6496888941835797e-05,-0.0018756218905475234,0.1786970794994369,0.012604320159166321,0.0031343283582089604,0.17854786519263519,0.012593795393453724,0.0,0.0,0.0,0.0002537313432832382,0.0007264022345998782,5.12364631524913e-05
SER1057,L SER 187,0.0,0.0,0.0,-0.0005970149253731304,0.0004904978126911887,3.4597048176996187e-05,0.12824875621890555,0.1213073388491067,0.008556359962869083,-0.12806467661691545,0.12120760856542448,0.008549325531032725,0.0,0.0,0.0,-0.00041293532338307554,0.0007488843050062223,5.2822226132145226e-05
ILE1058,L ILE 188,0.0,0.0,0.0,-0.0006666666666666839,0.00047140452079104205,3.3250311203588495e-05,0.21404975124378103,0.0638926144521435,0.0045066375489563135,-0.21371144278606982,0.06372770368781026,0.00449500564049328,0.0,0.0,0.0,-0.00032835820895520096,0.0007672667720857492,5.411882538846615e-05
LEU1059,L LEU 189,0.0,0.0,0.0,-0.0010646766169153587,0.00024595437003601235,1.734828366061647e-05,0.12628855721393048,0.12246000999578238,0.008637663116852523,-0.1252487562189054,0.12228930631396816,0.008625622607494663,0.0,0.0,0.0,-2.487562189004741e-05,0.0006649565948896317,4.690242189416637e-05
THR1060,L THR 190,0.0,0.0,0.0,-0.001084577114427907,0.00029559106024900153,2.08493858433628e-05,0.7246467661691544,0.09861266305811138,0.0069556009556180015,-0.7223980099502485,0.09880429823278737,0.006969117858648202,0.0,0.0,0.0,0.0011641791044777544,0.0009185270751711985,6.47879045519426e-05
THR1061,L THR 191,0.0,0.0,0.0,-0.0007462686567164109,0.00043514566379441956,3.069280862172734e-05,0.18507960199004964,0.18992976872151418,0.013396612968875754,-0.1851293532338309,0.18979874961994125,0.013387371593986936,0.0,0.0,0.0,-0.0007960199004977231,0.0007999900991938917,5.6426950919669665e-05
HID1062,L HID 192,0.0,0.0,0.0,-0.0010845771144277743,0.0003119684658028002,2.200455896401382e-05,0.5422487562189054,0.12635375520211933,0.008912306727908543,-0.5419004975124374,0.1263506927639972,0.008912090720178215,0.0,0.0,0.0,-0.0007363184079604625,0.0006947739373273192,4.9005575070664105e-05
THR1063,L THR 193,0.0,0.0,0.0,-0.0012338308457711393,0.000423265851843842,2.9854871294070895e-05,-0.2616169154228858,0.14992139735711563,0.010574640034923635,0.262910447761194,0.14990727462458797,0.010573643894176402,0.0,0.0,0.0,5.970149253717208e-05,0.0008901997709985942,6.278985057121865e-05
THR1064,L THR 194,0.0,0.0,0.0,-0.0014477611940298465,0.0004972636193718715,3.5074271384992824e-05,-0.26283084577114396,0.09416166496000816,0.006641651756148795,0.26574626865671636,0.09410050887035191,0.006637338138176586,0.0,0.0,0.0,0.0014676616915427047,0.0011590865355917152,8.175566062803474e-05
LEU1065,L LEU 195,0.0,0.0,0.0,-0.0010348258706467473,0.0002519201771377462,1.7769079249043074e-05,-0.11306467661691547,0.06743480947091077,0.004756484721656679,0.11252238805970155,0.06726061843536017,0.004744198233331931,0.0,0.0,0.0,-0.0015771144278607769,0.000743310888160877,5.242910761842355e-05
GLU1066,L GLU 196,0.0,0.0,0.0,-0.001253731343283577,0.0004351456637944329,3.069280862172828e-05,77.62783084577119,1.2064146260658992,0.08509392674032722,-77.6233432835821,1.2056720495682263,0.08504154943261989,0.0,0.0,0.0,0.0032338308457689102,0.0014694398537624972,0.00010364629586192772
HID1067,L HID 197,0.0,0.0,0.0,-0.002651741293532402,0.0005165032186365588,3.643132808421518e-05,0.023064676616915376,0.22817365036832782,0.016094128394175265,-0.020885572139303452,0.22799996037530423,0.016081877246665495,0.0,0.0,0.0,-0.000472636815920251,0.0014073359725874956,9.926582583046864e-05
SER1068,L SER 198,0.0,0.0,0.0,-0.0011741293532338192,0.00037922067662008883,2.6748164169691088e-05,-0.9188009950248761,0.12328908793153406,0.008696141765571277,0.9195970149253732,0.12325737256483665,0.00869390473608574,0.0,0.0,0.0,-0.0003781094527362812,0.0009703660938939958,6.84443470105963e-05
ASP1069,L ASP 199,0.0,0.0,0.0,-0.001223880597014906,0.00041684298638114186,2.940183729453438e-05,77.94504975124379,1.010016534769507,0.07124107347443652,-77.94116417910449,1.0089644895634402,0.07116686792705809,0.0,0.0,0.0,0.002661691542286419,0.0021405758104703107,0.00015098457633281993
CYS1070,L CYS 200,0.0,0.0,0.0,-0.0008805970149253954,0.0003242621042149388,2.2871685359709098e-05,0.46135820895522384,0.19174158876069056,0.013524408901011536,-0.46037313432835825,0.19175210747478544,0.013525150833898665,0.0,0.0,0.0,0.0001044776119403334,0.0008310096063923553,5.861489826052272e-05
ALA1071,L ALA 201,0.0,0.0,0.0,-0.0006467661691541941,0.00047797457211839865,3.371372689356019e-05,-0.5795174129353231,0.07214627861286635,0.005088806132009823,0.5798955223880595,0.07199795484830908,0.0050783441803040116,0.0,0.0,0.0,-0.00026865671641780907,0.0008270686030772894,5.833692131948613e-05
PHE1072,L PHE 202,0.0,0.0,0.0,-0.001288557213930304,0.00045309154507572336,3.195861349017599e-05,0.5649353233830845,0.07782101415939062,0.0054890711158996075,-0.5648855721393036,0.07775712819971316,0.005484564947742266,0.0,0.0,0.0,-0.0012388059701491858,0.0008824922686027629,6.224620526880673e-05
MET1073,L MET 203,0.0,0.0,0.0,-0.000666666666666633,0.00047140452079100676,3.325031120358601e-05,-0.21213432835820895,0.14115267083287997,0.009956141753870372,0.21222388059701483,0.14101986249735132,0.009946774176148912,0.0,0.0,0.0,-0.000577114427860718,0.0006876838564404814,4.850547932370272e-05
VAL1074,L VAL 204,0.0,0.0,0.0,-0.0007064676616915456,0.00045538017598005726,3.212004106764504e-05,0.3479253731343283,0.09246394700372446,0.0065219039644058814,-0.34738805970149284,0.09236526374661239,0.0065149433841296175,0.0,0.0,0.0,-0.00016915422885553595,0.0007798735585066281,5.500803954166942e-05
ASP1075,L ASP 205,0.0,0.0,0.0,-0.0004626865671641972,0.000498605763835543,3.516893895632279e-05,71.75663681592037,0.6079145760574803,0.04287898810386821,-71.7505273631841,0.6074299996488339,0.04284480871932949,0.0,0.0,0.0,0.00564676616915376,0.0010364510774128733,7.310562235050908e-05
ASN1076,L ASN 206,0.0,0.0,0.0,-0.000641791044776115,0.0004794739822151894,3.3819487127374736e-05,-0.30349253731343273,0.11023683772709392,0.007775507019692142,0.3039900497512438,0.11025930495360967,0.007777091735664481,0.0,0.0,0.0,-0.00014427860696384807,0.0007816805483011302,5.5135494774614745e-05
GLU1077,L GLU 207,0.0,0.0,0.0,-0.0003930348258706521,0.0004884244583592055,3.445080503817761e-05,68.42211940298506,0.6086691915587281,0.04293221457741462,-68.41813930348256,0.6084320117629749,0.042915485204504146,0.0,0.0,0.0,0.0035870646766176404,0.0008426632978987665,5.9436886281784296e-05
ALA1078,L ALA 208,0.0,0.0,0.0,-0.0002189054726368117,0.000413504373237408,2.9166349680136323e-05,-0.44611442786069644,0.048098487691456165,0.003392605742259736,0.44604477611940296,0.04798821357234928,0.003384827605614265,0.0,0.0,0.0,-0.00028855721393044074,0.0006664067214309248,4.70047059340005e-05
ILE1079,L ILE 209,0.0,0.0,0.0,-0.0005671641791044615,0.0004954684379909648,3.494764905332347e-05,-0.5629203980099503,0.06043320914862038,0.004262629912524512,0.5627910447761193,0.06025811907808743,0.004250280011161433,0.0,0.0,0.0,-0.0006965174129353969,0.0007932788628056194,5.595357680332381e-05
TYR1080,L TYR 210,0.0,0.0,0.0,-0.0006417910447760863,0.0004794739822151681,3.381948712737323e-05,-0.3473034825870647,0.11576499800885827,0.008165433381542754,0.3470049751243782,0.11563501929212813,0.008156265389742701,0.0,0.0,0.0,-0.0009402985074625136,0.0007703574866005635,5.433682758175563e-05
ASP1081,L ASP 211,0.0,0.0,0.0,-0.00027363184079602344,0.0004458222252183114,3.1445875201006056e-05,66.55049751243779,0.5111059233858236,0.03605063222995513,-66.5469950248756,0.5109233033109583,0.036037751203037725,0.0,0.0,0.0,0.0032288557213906357,0.0007773940292387318,5.483314703181904e-05
ILE1082,L ILE 212,0.0,0.0,0.0,-0.0003731343283581999,0.00048363736555281337,3.411314954580792e-05,-0.50607960199005,0.06084433798241237,0.004291628704571336,0.5059651741293535,0.06077094897971256,0.004286452243440681,0.0,0.0,0.0,-0.0004875621890547743,0.0007269472236917532,5.127490371915579e-05
CYS1083,L CYS 213,0.0,0.0,0.0,-0.00030845771144281394,0.0004618566354338797,3.2576855295849e-05,-0.10860199004975123,0.0857483347445453,0.006048221197924054,0.10869154228855715,0.0857081381978558,0.006045385952126045,0.0,0.0,0.0,-0.0002189054726370481,0.0008176174560867742,5.7670288810026616e-05
ARG1084,L ARG 214,0.0,0.0,0.0,-0.0002835820895522258,0.0004507363841952481,3.17924932500075e-05,-66.88793034825872,0.5538956159396601,0.03906878443463371,66.88438805970148,0.5536722530865442,0.03905302963371462,0.0,0.0,0.0,-0.003825870646765489,0.0008313074059330708,5.863590342056755e-05
ARG1085,L ARG 215,0.0,0.0,0.0,-0.0002437810945273888,0.00042936216936106844,3.0284872377436657e-05,-63.502557213930324,0.40937524048905716,0.028875103112001577,63.49969154228862,0.4091728999547774,0.02886083111112511,0.0,0.0,0.0,-0.0031094527363182667,0.000784146523398694,5.5309431247003055e-05
ASN1086,L ASN 216,0.0,0.0,0.0,-0.0001641791044775784,0.00037043801928323355,2.6128683284877166e-05,-0.8790945273631837,0.10420037155757546,0.007349727524897283,0.8786915422885575,0.1040976597445315,0.007342482792194538,0.0,0.0,0.0,-0.0005671641791047112,0.0006741247636193429,4.754909465606174e-05
LEU1087,L LEU 217,0.0,0.0,0.0,-0.0003034825870646725,0.0004597617931203091,3.242909651166979e-05,-0.022298507462686547,0.08098387805751847,0.005712162334309799,0.022283582089552192,0.08094985966759585,0.00570976286209075,0.0,0.0,0.0,-0.00031840796019900087,0.0007584413532403856,5.349632833939685e-05
ASP1088,L ASP 218,0.0,0.0,0.0,-0.0001840796019900466,0.00038754909640099737,2.7335605607640477e-05,64.36913930348261,0.4543420703709224,0.03204681874362488,-64.36589552238806,0.45412374102897496,0.032031418979209296,0.0,0.0,0.0,0.0030597014925369346,0.0006812469620692268,4.8051455801251795e-05
ILE1089,L ILE 219,0.0,0.0,0.0,-0.00040298507462685663,0.0004904978126911824,3.459704817699574e-05,-0.10240796019900486,0.08629518204452623,0.00608679283248262,0.10233830845771148,0.08627812815617703,0.006085589943944575,0.0,0.0,0.0,-0.0004726368159203482,0.0007534316268618276,5.3142969485620134e-05
GLU1090,L GLU 220,0.0,0.0,0.0,-0.00022885572139304,0.0004200961558723389,2.963129817836046e-05,66.40944278606962,0.518265609273382,0.036555637535126535,-66.40605472636817,0.5180528911181417,0.0365406335533053,0.0,0.0,0.0,0.0031592039800979726,0.0007626396703867804,5.37924547987162e-05
ARG1091,L ARG 221,0.0,0.0,0.0,-0.000532338308457718,0.0004989531378858131,3.5193440832664894e-05,-68.59322885572138,0.6238725212348949,0.044004574770768336,68.58937313432837,0.6234597219930359,0.043975458157220836,0.0,0.0,0.0,-0.004388059701491713,0.000897013683661943,6.32704669136123e-05
PRO1092,L PRO 222,0.0,0.0,0.0,-0.0004925373134327927,0.0004999443052072454,3.526335238514035e-05,-0.1428457711442786,0.07737516728232328,0.005457623501891238,0.1425671641791044,0.07736009176203701,0.005456560156677167,0.0,0.0,0.0,-0.000771144278606803,0.0007579516676063161,5.346178857788286e-05
THR1093,L THR 223,0.0,0.0,0.0,-0.0007064676616915474,0.000455380175980059,3.212004106764516e-05,-0.4628457711442785,0.19791958036804236,0.013960170830517217,0.46300000000000024,0.19765971563290075,0.013941841385352378,0.0,0.0,0.0,-0.0005522388059699714,0.0008276968360602182,5.8381233457510785e-05
TYR1094,L TYR 224,0.0,0.0,0.0,-0.0013283582089552433,0.0004696159021657732,3.312415177301085e-05,-0.15855223880597033,0.1574233399709985,0.011103786268236143,0.1587562189054727,0.15724640888774344,0.011091306511847835,0.0,0.0,0.0,-0.0011243781094530394,0.0008519528262924191,6.009211909436998e-05
THR1095,L THR 225,0.0,0.0,0.0,-0.0012786069651741245,0.00044831364481867604,3.162160639024419e-05,-0.08659701492537307,0.40355027896506385,0.02846424200465221,0.08770149253731332,0.4028541338770795,0.028415139716071083,0.0,0.0,0.0,-0.00017412935323416848,0.0011038275169827248,7.785798997678474e-05
ASN1096,L ASN 226,0.0,0.0,0.0,-0.0008109452736318377,0.000391552086964196,2.7617954792048027e-05,0.1023980099502488,0.5481292025449905,0.03866205299391787,-0.10188059701492538,0.5473602556128084,0.038607815659173615,0.0,0.0,0.0,-0.00029353233830886947,0.0010596197385144604,7.47398137038409e-05
LEU1097,L LEU 227,0.0,0.0,0.0,-0.0008905472636816928,0.0003122063978057489,2.202134139352905e-05,-0.16093532338308492,0.0819042080696855,0.005777077408232309,0.16233333333333336,0.08189760220603431,0.005776611466535777,0.0,0.0,0.0,0.0005074626865668741,0.0007987515319558659,5.63395891225409e-05
ASN1098,L ASN 228,0.0,0.0,0.0,-0.0014477611940298847,0.0004972636193718728,3.507427138499292e-05,-1.1769751243781092,0.17566613623861538,0.01239053390507266,1.1779900497512443,0.17584032756029863,0.012402820413579648,0.0,0.0,0.0,-0.00043283582089536206,0.001058825228068863,7.46837732578853e-05
ARG1099,L ARG 229,0.0,0.0,0.0,-0.00204477611940295,0.00037719186907517747,2.660506311896868e-05,-82.24822388059698,1.042347019036193,0.07352149000804575,82.22856218905476,1.0411818616454824,0.07343930614231346,0.0,0.0,0.0,-0.021706467661688995,0.0021782296796937855,0.00015364047549050903
LEU1100,L LEU 230,0.0,0.0,0.0,-0.0007661691542287912,0.0004232658518438075,2.9854871294068462e-05,0.14824378109452732,0.09306754233592719,0.006564478296538073,-0.14761194029850752,0.09294682937712354,0.006555963860911125,0.0,0.0,0.0,-0.0001343283582086996,0.0008562707943610021,6.039668507902922e-05
ILE1101,L ILE 231,0.0,0.0,0.0,-0.0011243781094527284,0.00033001241695077943,2.3277281147513203e-05,-0.2989402985074625,0.09172073349654838,0.0064694817255125285,0.30091044776119397,0.09173020108634762,0.0064701495178082925,0.0,0.0,0.0,0.0008457711442780411,0.000998055087445185,7.039737803148312e-05
GLY1102,L GLY 232,0.0,0.0,0.0,-0.0007512437810945512,0.00043229221883043,3.0491542132182957e-05,-0.08423383084577118,0.11560306960130864,0.008154011832307944,0.08546766169154228,0.11559454874907575,0.00815341081773136,0.0,0.0,0.0,0.00048258706467653586,0.0010029534860380794,7.074288442870571e-05
GLN1103,L GLN 233,0.0,0.0,0.0,-0.001213930348258701,0.0004100782295521738,2.8924688137368166e-05,-0.25670149253731384,0.25831226127718176,0.01821994210143809,0.25670149253731345,0.2578568588374439,0.01818782049000605,0.0,0.0,0.0,-0.001213930348259094,0.0010599000117705543,7.475958265508372e-05
ILE1104,L ILE 234,0.0,0.0,0.0,-0.0009004975124378245,0.00029933550162172145,2.1113498373971556e-05,0.0023034825870647344,0.08651898499168253,0.006102578675241914,-0.0012288557213930343,0.08647098477031669,0.006099193000671849,0.0,0.0,0.0,0.00017412935323384923,0.0008778803980140702,6.192090899874257e-05
VAL1105,L VAL 235,0.0,0.0,0.0,-0.001358208955223888,0.0004794739822151846,3.38194871273744e-05,-0.1623084577114428,0.13805887552977772,0.009737922258529663,0.16549253731343277,0.13796762614724634,0.009731486023337831,0.0,0.0,0.0,0.0018258706467662728,0.00129081229513736,9.104687932715118e-05
SER1106,L SER 236,0.0,0.0,0.0,-0.001437810945273657,0.0004961174472564425,3.499342663732911e-05,-0.29735820895522386,0.1382576405444973,0.009751942061701515,0.2994975124378109,0.1379463492356498,0.009729985265706469,0.0,0.0,0.0,0.0007014925373133621,0.001577341980225225,0.00011125712504615824
SER1107,L SER 237,0.0,0.0,0.0,-0.0008407960199005243,0.000365866195240811,2.58062116803972e-05,-0.2197860696517413,0.19425732793819306,0.013701855460961046,0.21909452736318413,0.19385031928902818,0.013673147284330549,0.0,0.0,0.0,-0.001532338308457829,0.001128640711518546,7.960817777491354e-05
ILE1108,L ILE 238,0.0,0.0,0.0,-0.0012039800995024665,0.00040295436281224646,2.8422209320071303e-05,-0.24853731343283578,0.07815814972798273,0.005512850825425251,0.2504577114427861,0.07805387508418794,0.005505495859140664,0.0,0.0,0.0,0.0007164179104479651,0.001231501572820164,8.68634235311671e-05
THR1109,L THR 239,0.0,0.0,0.0,-0.0020298507462686573,0.0004101989295487548,2.893320165871042e-05,-0.5588308457711442,0.24624352150738726,0.017368678832881807,0.5652189054726371,0.24626059457128435,0.017369883073958713,0.0,0.0,0.0,0.0043582089552237704,0.0023501973614845784,0.00016577014053255926
ALA1110,L ALA 240,0.0,0.0,0.0,-0.0012736318407960486,0.0004458222252182964,3.1445875201005e-05,0.04158706467661699,0.08910446455605733,0.00628494434280429,-0.04112935323383082,0.08887703610240309,0.006268902776533638,0.0,0.0,0.0,-0.0008159203980098905,0.001205685236363846,8.504247955746766e-05
SER1111,L SER 241,0.0,0.0,0.0,-0.0008557213930348338,0.0003513720116021817,2.4783870791901537e-05,-0.029452736318408022,0.22497639236012792,0.01586861120229001,0.02951243781094524,0.22458771756293075,0.01584119619587023,0.0,0.0,0.0,-0.0007960199004976369,0.0013468903118077752,9.500231764760346e-05
LEU1112,L LEU 242,0.0,0.0,0.0,-0.0016318407960198445,0.00048230488749842574,3.4019163790418905e-05,-0.054601990049751394,0.13237757244934645,0.009337194036515048,0.055487562189054776,0.13283900065137905,0.009369740672448768,0.0,0.0,0.0,-0.0007462686567165346,0.0012012839347973739,8.473203568106939e-05
ARG1113,L ARG 243,0.0,0.0,0.0,-0.004139303482587115,0.0005905537602278288,4.1654450570550886e-05,-80.60117412935321,1.0596354599559117,0.07474092260882116,80.60951243781095,1.058132538367947,0.07463491469351614,0.0,0.0,0.0,0.004199004975120106,0.0069318070702146135,0.0004889319726953512
PHE1114,L PHE 244,0.0,0.0,0.0,-0.002273631840795997,0.00046760876169190036,3.2982578999645e-05,-0.28669651741293534,0.1048950313399635,0.007398725048099352,0.28544776119402987,0.10482446121548662,0.0073937474153083155,0.0,0.0,0.0,-0.003522388059701626,0.0008870243557077609,6.256587404582669e-05
ASP1115,L ASP 245,0.0,0.0,0.0,-0.0010547263681592119,0.00024835789003678813,1.7517814890134034e-05,74.79507960199008,0.7666191356431324,0.054073144635919154,-74.78572139303486,0.7653760250285289,0.05398546237371536,0.0,0.0,0.0,0.008303482587062328,0.0020080528949205194,0.00014163713058443548
GLY1116,L GLY 246,0.0,0.0,0.0,-0.00036815920398009097,0.00048230488749838345,3.401916379041592e-05,0.23874626865671644,0.05138867887894021,0.0036246779352025827,-0.23880099502487565,0.05135981935118209,0.0036226423410645886,0.0,0.0,0.0,-0.0004228855721392657,0.0007090555920924267,5.0012925328241576e-05
ALA1117,L ALA 247,0.0,0.0,0.0,-0.00027860696517412794,0.00044831364481865685,3.1621606390242836e-05,-0.047965174129353236,0.090255324844469,0.006366119768693983,0.047736318407960214,0.09021899902709433,0.006363557543091213,0.0,0.0,0.0,-0.0005074626865669581,0.0007472630191250009,5.2707869443307926e-05
LEU1118,L LEU 248,0.0,0.0,0.0,-0.0004925373134328412,0.0004999443052072956,3.5263352385143896e-05,0.12158706467661702,0.053906623079004484,0.0038022800254517743,-0.12131343283582091,0.053860389534912075,0.0037990189626886557,0.0,0.0,0.0,-0.00021890547263671008,0.0007342649866817826,5.179105892344674e-05
ASN1119,L ASN 249,0.0,0.0,0.0,-0.0008308457711442401,0.00037488808425439933,2.6442566666646937e-05,0.545223880597015,0.38813606711293414,0.027377007329470675,-0.5441194029850746,0.387992877905145,0.02736690754147544,0.0,0.0,0.0,0.00027363184079640736,0.0006980792723097074,4.923871542454127e-05
VAL1120,L VAL 250,0.0,0.0,0.0,-0.0007661691542288332,0.000423265851843831,2.985487129407012e-05,0.5385621890547262,0.0638892649223843,0.004506401291343229,-0.5368656716417906,0.06386192245753651,0.004504472702572514,0.0,0.0,0.0,0.0009303482587064249,0.0007630290371617862,5.3819918613487334e-05
ASP1121,L ASP 251,0.0,0.0,0.0,-0.0014228855721392932,0.0004940175756141745,3.484531311165516e-05,76.53765671641791,0.8504840275737189,0.05998851802068858,-76.53388557213931,0.8482918463330444,0.059833893477960864,0.0,0.0,0.0,0.002348258706467138,0.003533508319999789,0.00024923446021117324
LEU1122,L LEU 252,0.0,0.0,0.0,-0.002388059701492508,0.0004974129253711479,3.508480261819393e-05,-0.5055970149253733,0.10697803648224573,0.0075456489025913205,0.5077512437810946,0.10721716378404923,0.00756251564198724,0.0,0.0,0.0,-0.00023383084577143667,0.0014728216906947818,0.00010388483224730128
THR1123,L THR 253,0.0,0.0,0.0,-0.0015373134328358266,0.0004986057638355489,3.51689389563232e-05,-0.35394527363184064,0.23911689098072522,0.016866005073099294,0.3542786069651741,0.23907319387564163,0.01686292291694965,0.0,0.0,0.0,-0.0012039800995021052,0.0011689107399670486,8.244860657657877e-05
GLU1124,L GLU 254,0.0,0.0,0.0,-0.000935323383084563,0.0002459543700359807,1.7348283660614238e-05,70.77403980099501,0.6948454342678513,0.04901061807601927,-70.77108955223875,0.6940948807133822,0.04895767811010809,0.0,0.0,0.0,0.0020149253731344755,0.0015468717009189865,0.000109107917253894
PHE1125,L PHE 255,0.0,0.0,0.0,-0.0011393034825870453,0.0003462629381354307,2.4423504534814308e-05,-0.5982089552238807,0.0673299303563713,0.004749087119293125,0.5978756218905474,0.06735278365003858,0.004750699066342739,0.0,0.0,0.0,-0.0014726368159203949,0.0006986109262718042,4.927621540367315e-05
GLN1126,L GLN 256,0.0,0.0,0.0,-0.0012736318407960752,0.0004458222252183026,3.144587520100543e-05,-0.5601293532338307,0.21210764934233592,0.014960920055368953,0.5612288557213934,0.21189276684206118,0.014945763412419601,0.0,0.0,0.0,-0.00017412935323391992,0.0010047288009043425,7.086810548447444e-05
THR1127,L THR 257,0.0,0.0,0.0,-0.0006218905472636832,0.00048491514153278494,3.420327691436015e-05,-0.0722338308457714,0.06487991241191998,0.004576276177703761,0.07209950248756222,0.06487423769240284,0.004575875913850497,0.0,0.0,0.0,-0.000756218905472854,0.000694880806444315,4.901311303697848e-05
ASN1128,L ASN 258,0.0,0.0,0.0,-0.00039800995024876374,0.0004894875174626497,3.4525787445978905e-05,-1.1882487562189052,0.053297324388857384,0.00375930340946741,1.1879651741293533,0.05324451978053871,0.003755578859569939,0.0,0.0,0.0,-0.0006815920398012094,0.0007968279480804713,5.620390997721632e-05
LEU1129,L LEU 259,0.0,0.0,0.0,-0.0004975124378109501,0.0004999938119960682,3.5266844324785486e-05,-0.36148756218905476,0.08972357269437098,0.006328612863914481,0.36156716417910456,0.08965703983768074,0.00632391999803678,0.0,0.0,0.0,-0.0004179104477611204,0.0007882707391180545,5.560033099465366e-05
VAL1130,L VAL 260,0.0,0.0,0.0,-0.0005870646766169204,0.0004923613937806209,3.4728495052118985e-05,-0.03692537313432842,0.05901706813565409,0.004162743027031179,0.036855721393034856,0.05901660175904795,0.004162710131361731,0.0,0.0,0.0,-0.0006567164179106516,0.0007895884463479308,5.56932748964115e-05
PRO1131,L PRO 261,0.0,0.0,0.0,-0.0003681592039800855,0.000482304887498376,3.4019163790415395e-05,-0.004751243781094598,0.050453345879072325,0.003558704632120114,0.004601990049751214,0.050423981462072796,0.003556633425840828,0.0,0.0,0.0,-0.0005174129353233968,0.000713024022978803,5.029283686099591e-05
TYR1132,L TYR 262,0.0,0.0,0.0,-0.0005074626865671533,0.0004999443052072795,3.526335238514276e-05,0.19230845771144278,0.07325668344772804,0.0051671280502196115,-0.19210447761194036,0.07320532040210508,0.005163505180314882,0.0,0.0,0.0,-0.00030348258706450843,0.0007869822777025893,5.550944993359353e-05
PRO1133,L PRO 263,0.0,0.0,0.0,-0.0005870646766169132,0.0004923613937806146,3.4728495052118545e-05,0.5102437810945274,0.0732062803060676,0.005163572886720043,-0.5100149253731345,0.07316691729998812,0.005160796434343524,0.0,0.0,0.0,-0.00035820895522414164,0.0007130934474494036,5.0297733685593057e-05
ARG1134,L ARG 264,0.0,0.0,0.0,-0.0009004975124378222,0.0003155186068797587,2.2254966608445037e-05,-76.16925373134332,1.1029025072932157,0.07779274482387254,76.16478606965178,1.1022820331458856,0.07774897995191525,0.0,0.0,0.0,-0.005368159203980987,0.0013359853331832662,9.423313976122054e-05
GLY1135,L GLY 265,0.0,0.0,0.0,-0.00037810945273631985,0.00048491514153278613,3.4203276914360235e-05,-0.6010149253731342,0.10321963625963658,0.007280551790625386,0.6009303482587065,0.10315985337155044,0.007276335030823894,0.0,0.0,0.0,-0.0004626865671641326,0.0007853450908422398,5.539397167616464e-05
HIE1136,L HIE 266,0.0,0.0,0.0,-0.0006467661691543123,0.0004779745721184862,3.371372689356636e-05,0.5324427860696512,0.21440394748398622,0.015122888438060682,-0.532019900497512,0.21437037183432914,0.01512052019433216,0.0,0.0,0.0,-0.00022388059701495595,0.0008008868626953497,5.649020374009121e-05
PHE1137,L PHE 267,0.0,0.0,0.0,-0.000761194029850753,0.00042635393603241133,3.0072687958451856e-05,-0.479537313432836,0.07435286215200523,0.0052444465345455596,0.47905472636815905,0.07440130522346472,0.005247863445352827,0.0,0.0,0.0,-0.0012437810945272218,0.0007160377653681627,5.0505409859162124e-05
PRO1138,L PRO 268,0.0,0.0,0.0,-0.0004577114427860833,0.0004982084683431005,3.514091589294332e-05,0.3965074626865673,0.11639806119852637,0.00821008621608214,-0.396577114427861,0.11627769674289443,0.00820159636197362,0.0,0.0,0.0,-0.0005273631840793893,0.0007920610512414738,5.586767899855261e-05
LEU1139,L LEU 269,0.0,0.0,0.0,-0.00036318407960198593,0.0004809172526803754,3.3921287576886454e-05,0.12481592039800997,0.15311212990372566,0.010799696956236508,-0.1247661691542289,0.15308827502457925,0.010798014362794232,0.0,0.0,0.0,-0.00031343283582085186,0.0006811379538358094,4.804376695329845e-05
ALA1140,L ALA 270,0.0,0.0,0.0,-0.00027363184079603835,0.0004458222252183357,3.144587520100777e-05,-0.13481592039801,0.11369143430401031,0.008019175474700952,0.1348059701492537,0.11365137040180409,0.008016349584923418,0.0,0.0,0.0,-0.00028358208955226447,0.0007689102610381592,5.42347481611956e-05
THR1141,L THR 271,0.0,0.0,0.0,-0.00031343283582086433,0.0004638886647139853,3.2720183590250876e-05,0.20859701492537322,0.21913636861733157,0.015456687687940854,-0.20836815920398005,0.21908480781654963,0.015453050869462684,0.0,0.0,0.0,-8.457711442771605e-05,0.0007450072257645384,5.254875804759941e-05
TYR1142,L TYR 272,0.0,0.0,0.0,-0.0006417910447762056,0.0004794739822152576,3.381948712737955e-05,-0.02890547263681588,0.11035440880268242,0.007783799843963955,0.02872636815920393,0.11022613459387136,0.007774752078882694,0.0,0.0,0.0,-0.0008208955223881704,0.0007840202518134108,5.5300524736094355e-05
ALA1143,L ALA 273,0.0,0.0,0.0,-0.00019402985074625613,0.00039545197908928106,2.7893031973323046e-05,0.20358706467661689,0.07712652673503277,0.005440085749895633,-0.2034328358208954,0.07713776985837954,0.0054408787786717535,0.0,0.0,0.0,-3.980099502477403e-05,0.0006753719890408988,4.7637067154369926e-05
PRO1144,L PRO 274,0.0,0.0,0.0,-0.00021890547263678296,0.00041350437323735376,2.9166349680132498e-05,0.5445870646766168,0.08054110308043948,0.0056809313954203425,-0.5443134328358208,0.08047338961715524,0.005676155255974129,0.0,0.0,0.0,5.472636815928854e-05,0.000767492557373237,5.4134751054731645e-05
VAL1145,L VAL 275,0.0,0.0,0.0,-0.00032835820895524406,0.00046961590216576825,3.3124151773010504e-05,0.15727363184079615,0.08761249911535227,0.006179709214542904,-0.15709452736318402,0.08753379458204046,0.006174157824790936,0.0,0.0,0.0,-0.0001492537313432307,0.0006747853465944281,4.759568858660045e-05
ILE1146,L ILE 276,0.0,0.0,0.0,-0.0002786069651741191,0.00044831364481864275,3.162160639024185e-05,0.5793681592039802,0.06426270539411877,0.004532741751295436,-0.578955223880597,0.06430155159393679,0.004535481750968877,0.0,0.0,0.0,0.00013432835820911056,0.0007770755686832087,5.481068455615283e-05
SER1147,L SER 277,0.0,0.0,0.0,-0.0001791044776119316,0.0003834397784675973,2.7045756668791192e-05,-0.7029651741293533,0.07551451233523204,0.005326383020935596,0.7025820895522382,0.07549718770165365,0.005325161035501508,0.0,0.0,0.0,-0.0005621890547264001,0.0007243890437095686,5.109446361565467e-05
ALA1148,L ALA 278,0.0,0.0,0.0,-0.00016417910447761596,0.0003704380192833182,2.612868328488314e-05,-0.5189054726368156,0.04041237704969365,0.002850469297842605,0.5185970149253732,0.040428818240497676,0.002851628970027916,0.0,0.0,0.0,-0.0004726368159203943,0.0006986109262719176,4.9276215403681146e-05
GLU1149,L GLU 279,0.0,0.0,0.0,-0.0001990049751243827,0.00039925179398486266,2.8161050251090314e-05,66.35367164179102,0.7948560066369076,0.05606481995202157,-66.34908457711445,0.7943600871570432,0.056029840488927445,0.0,0.0,0.0,0.004388059701491997,0.0009296962090969888,6.557571451669197e-05
LYS1150,L LYS 280,0.0,0.0,0.0,-0.0002388059701492346,0.00042635393603237496,3.007268795844929e-05,-64.2412388059702,0.4501462368022975,0.031750867462374696,64.23793532338307,0.44993679024989286,0.031736094241625164,0.0,0.0,0.0,-0.003542288557212745,0.0007658460260639739,5.401861369069538e-05
ALA1151,L ALA 281,0.0,0.0,0.0,-0.00012935323383083815,0.0003355904866475435,2.3670727848069825e-05,-0.3666666666666667,0.0666422343289267,0.0047005807814929825,0.36647263681592057,0.06666050094009479,0.0047018692089033825,0.0,0.0,0.0,-0.00032338308457714217,0.0006764705724093356,4.7714555250628134e-05
TYR1152,L TYR 282,0.0,0.0,0.0,-0.00018905472636815993,0.00039155208696420047,2.7617954792048342e-05,-0.15748756218905466,0.0961944604611427,0.006785034095615028,0.1574278606965174,0.09618093448862367,0.006784080047073375,0.0,0.0,0.0,-0.00024875621890551154,0.0006966950732911677,4.9141081553620996e-05
HIE1153,L HIE 283,0.0,0.0,0.0,-0.00011940298507462863,0.0003242621042149366,2.2871685359708945e-05,0.13982587064676608,0.05340276445192393,0.0037667405780893943,-0.1398159203980099,0.05342210533646846,0.0037681047789014255,0.0,0.0,0.0,-0.00010945273631825892,0.0006448882035121569,4.548690670662274e-05
GLU1154,L GLU 284,0.0,0.0,0.0,-0.00014925373134327212,0.0003563383995914151,2.5134172791387396e-05,60.89825870646763,0.42174620736052154,0.029747683836673516,-60.89596517412939,0.42167268645764594,0.029742498072021787,0.0,0.0,0.0,0.0021442786069653733,0.0007221303488894587,5.093514756676197e-05
GLN1155,L GLN 285,0.0,0.0,0.0,-0.00011940298507462973,0.0003242621042149396,2.2871685359709155e-05,0.5699552238805974,0.2505618224127933,0.01767326829404044,-0.5696616915422885,0.2504919040709676,0.017668336634452955,0.0,0.0,0.0,0.00017412935323384923,0.0006575450824903279,4.637965411639331e-05
LEU1156,L LEU 286,0.0,0.0,0.0,-0.00017910447761194928,0.00038343977846763515,2.7045756668793858e-05,0.24515422885572155,0.08421478755133077,0.005940053118979442,-0.24503482587064698,0.08416108565956978,0.005936265279587749,0.0,0.0,0.0,-5.970149253725052e-05,0.0006664810018437758,4.700994527035536e-05
SER1157,L SER 287,0.0,0.0,0.0,-9.452736318407637e-05,0.0002925610035420628,2.0635662121958584e-05,0.4185174129353236,0.1800465140157601,0.012699501931164005,-0.4184029850746268,0.17996841013857312,0.012693992908428466,0.0,0.0,0.0,1.99004975125019e-05,0.0006613735067813925,4.664969034532821e-05
VAL1158,L VAL 288,0.0,0.0,0.0,-0.0001641791044776132,0.00037043801928331204,2.6128683284882703e-05,0.23817910447761206,0.04954778347170759,0.0034948311847280062,-0.2381094527363183,0.049497655205523086,0.0034912954094496232,0.0,0.0,0.0,-9.452736318386151e-05,0.0006954149056800307,4.905078549241303e-05
ALA1159,L ALA 289,0.0,0.0,0.0,-7.960199004975022e-05,0.00027067603002458245,1.9092015109584956e-05,0.2825074626865671,0.059211411381934344,0.004176450942704729,-0.2825024875621891,0.05923300179186156,0.004177973812803405,0.0,0.0,0.0,-7.462686567161368e-05,0.0006144228251247375,4.333804459851878e-05
GLU1160,L GLU 290,0.0,0.0,0.0,-0.00013930348258706093,0.0003462629381354199,2.4423504534813545e-05,60.569044776119426,0.43836031316962326,0.030919552506059593,-60.56692039800992,0.4382488940893455,0.0309116936100799,0.0,0.0,0.0,0.0019850746268661006,0.0006501252228435119,4.585629756917653e-05
ILE1161,L ILE 291,0.0,0.0,0.0,-0.0002238805970149206,0.0004168429863811536,2.940183729453521e-05,0.15892039800995028,0.05305224714566542,0.003742016993564194,-0.15886567164179105,0.0530016132831684,0.003738445556271568,0.0,0.0,0.0,-0.00016915422885595464,0.0007132322761179795,5.03075259048666e-05
THR1162,L THR 292,0.0,0.0,0.0,-0.00015422885572139705,0.0003611679883160599,2.547482571472023e-05,0.5193731343283583,0.063445789722087,0.004475120962516058,-0.5191890547263678,0.06342225294609709,0.004473460806340465,0.0,0.0,0.0,2.985074626849877e-05,0.0006380196955834926,4.50024395111254e-05
ASN1163,L ASN 293,0.0,0.0,0.0,-0.00012437810945273588,0.0003300124169507849,2.327728114751359e-05,0.2646666666666668,0.2511008069621601,0.017711285332931582,-0.26451741293532355,0.2510699907277916,0.017709111723350674,0.0,0.0,0.0,2.4875621890913493e-05,0.0006942393449755639,4.89678678335059e-05
ALA1164,L ALA 294,0.0,0.0,0.0,-0.00011442786069651586,0.0003183302143889786,2.2453282111459373e-05,0.12881592039801001,0.05861528968069554,0.004134403759856034,-0.1287213930348259,0.05858626322659153,0.004132356391641415,0.0,0.0,0.0,-1.9900497512427888e-05,0.0006384075259609699,4.5029794956770434e-05
CYS1165,L CYS 295,0.0,0.0,0.0,-0.00021393034825871603,0.00041007822955215525,2.892468813736686e-05,0.39756218905472623,0.10784228101865999,0.007606608012070275,-0.39742786069651753,0.10778570050675494,0.007602617130468749,0.0,0.0,0.0,-7.960199004985294e-05,0.0007148961172812182,5.042488421186415e-05
PHE1166,L PHE 296,0.0,0.0,0.0,-0.00020895522388060493,0.0004065623424440822,2.867669658161355e-05,-0.05529850746268656,0.0789649487563988,0.005569758041182476,0.05532338308457708,0.07886848994980633,0.005562954361548382,0.0,0.0,0.0,-0.00018407960199019518,0.0007668150020667888,5.4086959988241146e-05
GLU1167,L GLU 297,0.0,0.0,0.0,-0.0001791044776119399,0.000383439778467615,2.704575666879244e-05,61.47873631840796,0.439454982579485,0.030996764532965643,-61.47658208955223,0.4394169299051439,0.030994080504263825,0.0,0.0,0.0,0.0019751243781092683,0.0007154152740779085,5.046150270891303e-05
PRO1168,L PRO 298,0.0,0.0,0.0,-0.0001194029850746336,0.0003242621042149501,2.2871685359709897e-05,0.5581442786069649,0.043338814191490126,0.003056884258647796,-0.5579353233830844,0.04335610724962271,0.0030581040169216566,0.0,0.0,0.0,8.955223880598238e-05,0.0006705906644973122,4.729981852388833e-05
ALA1169,L ALA 299,0.0,0.0,0.0,-0.00010447761194029695,0.00030587912734207303,2.157505014533851e-05,0.3936517412935321,0.06602869954523351,0.004657305374507507,-0.3934179104477612,0.0660321380943049,0.00465754791105875,0.0,0.0,0.0,0.00012935323383067687,0.0006254821659347755,4.411811035398342e-05
ASN1170,L ASN 300,0.0,0.0,0.0,-0.0002437810945273474,0.00042936216936099547,3.028487237743151e-05,0.5547363184079597,0.1262370238615083,0.008904073133975215,-0.5544427860696515,0.12610904213283478,0.008895045998852226,0.0,0.0,0.0,4.975124378044832e-05,0.0007244915443423851,5.110169345285266e-05
GLN1171,L GLN 301,0.0,0.0,0.0,-0.00033830845771144085,0.00047313406678482284,3.33723039720024e-05,-0.3181442786069649,0.13734089511955497,0.009687279825067365,0.3181243781094527,0.13737398369326526,0.009689613713107522,0.0,0.0,0.0,-0.00035820895522421233,0.000720036466820067,5.078745651298493e-05
MET1172,L MET 302,0.0,0.0,0.0,-0.0005522388059702055,0.000497263619371921,3.507427138499632e-05,0.33363184079601965,0.16407340846180216,0.011572845933750919,-0.33348258706467676,0.16395983292019237,0.011564834932716596,0.0,0.0,0.0,-0.0004029850746269185,0.0007274237542073122,5.130851559015302e-05
VAL1173,L VAL 303,0.0,0.0,0.0,-0.00031343283582093665,0.0004638886647140924,3.272018359025843e-05,-0.17818905472636803,0.05179267970713411,0.003653173956499563,0.17816417910447765,0.0517845508997453,0.0036526005946341776,0.0,0.0,0.0,-0.0003383084577113921,0.000749776168508888,5.288513333330018e-05
LYS1174,L LYS 304,0.0,0.0,0.0,-0.00027363184079602567,0.00044582222521831493,3.144587520100631e-05,-66.5446368159204,0.8688521062449177,0.06128410239693617,66.5412189054726,0.8685162516881912,0.06126041304302086,0.0,0.0,0.0,-0.0036915422885563875,0.0008946374842962853,6.310286273311503e-05
CYS1175,L CYS 305,0.0,0.0,0.0,-0.00014427860696518034,0.0003513720116021957,2.4783870791902523e-05,0.04711940298507465,0.1633893060910573,0.011524593072950584,-0.04706467661691544,0.1632371250696814,0.011513859051326146,0.0,0.0,0.0,-8.955223880591168e-05,0.0006852680766118303,4.8335083352600854e-05
ASP1176,L ASP 306,0.0,0.0,0.0,-0.000149253731343292,0.0003563383995914625,2.513417279139074e-05,61.500502487562194,0.4493829171327447,0.03169702704413292,-61.49889054726369,0.4492695209386008,0.03168902869329348,0.0,0.0,0.0,0.0014626865671639518,0.0007122599071890376,5.0238940288763974e-05
PRO1177,L PRO 307,0.0,0.0,0.0,-7.960199004973806e-05,0.0002706760300245411,1.9092015109582035e-05,-0.016159203980099502,0.08378309193917792,0.005909603658237701,0.01613432835820892,0.08374045941453181,0.00590659659180249,0.0,0.0,0.0,-0.00010447761194057643,0.0006018461239896613,4.245095249775979e-05
ARG1178,L ARG 308,0.0,0.0,0.0,-0.0001343283582089592,0.000341004765934215,2.40526216638586e-05,-59.41705970149251,0.7616649649471914,0.053723704377859435,59.41591044776119,0.7615194237682719,0.05371343869461166,0.0,0.0,0.0,-0.0012835820895551154,0.0007492477849578676,5.284786403117977e-05
HIE1179,L HIE 309,0.0,0.0,0.0,-0.00011940298507462698,0.0003242621042149321,2.2871685359708627e-05,-0.24463184079601982,0.31253410366124507,0.022044455982375588,0.2445422885572139,0.31237894682682005,0.02203351206308237,0.0,0.0,0.0,-0.000208955223880574,0.0007096487835578416,5.0054765828191084e-05
GLY1180,L GLY 310,0.0,0.0,0.0,-7.462686567164738e-05,0.0002627883113680646,1.853565833223486e-05,-0.17230845771144268,0.16123159196285047,0.011372399652889898,0.1723084577114427,0.16114146431166293,0.011366042538526622,0.0,0.0,0.0,-7.462686567164068e-05,0.0006382524220894616,4.5018854773193336e-05
LYS1181,L LYS 311,0.0,0.0,0.0,-0.00013432835820895148,0.0003410047659341954,2.4052621663857222e-05,-59.29738308457714,0.5916615338656418,0.0417325868984304,59.296577114427826,0.5916051823811652,0.04172861217117813,0.0,0.0,0.0,-0.0009402985074620152,0.0006513804021517704,4.5944831091396196e-05
TYR1182,L TYR 312,0.0,0.0,0.0,-0.0002786069651741406,0.0004483136448186774,3.1621606390244286e-05,-0.428194029850746,0.12470980110528805,0.00879635114642127,0.42798009950248755,0.12470266967020299,0.008795848133774067,0.0,0.0,0.0,-0.0004925373134327274,0.0007538914169221202,5.3175400575944416e-05
MET1183,L MET 313,0.0,0.0,0.0,-0.00025870646766168513,0.00043792400168487264,3.088877746676783e-05,-0.3268009950248757,0.17877799735235403,0.0126100276644463,0.3266865671641792,0.17874717760331443,0.012607853806959606,0.0,0.0,0.0,-0.000373134328358201,0.0006875398690317727,4.849532323495557e-05
ALA1184,L ALA 314,0.0,0.0,0.0,-0.0002288557213930317,0.00042009615587232374,2.963129817835939e-05,0.027840796019900516,0.09854056682812994,0.006950515679644267,-0.027711442786069653,0.09844854361395806,0.006944024862576932,0.0,0.0,0.0,-9.950248756213114e-05,0.0007726994429260926,5.4502016444430054e-05
CYS1185,L CYS 315,0.0,0.0,0.0,-0.0002089552238806005,0.0004065623424440736,2.8676696581612942e-05,-0.10077114427860696,0.12346763172090983,0.008708735273478775,0.10074626865671643,0.12339553479954264,0.00870364994873845,0.0,0.0,0.0,-0.00023383084577103679,0.0007330504324812239,5.170539087538807e-05
CYS1186,L CYS 316,0.0,0.0,0.0,-0.00031343283582090076,0.0004638886647140392,3.272018359025468e-05,0.27038805970149254,0.10341612149847532,0.0072944107908049696,-0.26998009950248747,0.10338148261296001,0.0072919675522013245,0.0,0.0,0.0,9.452736318422606e-05,0.0007504691073534388,5.293400947090638e-05
LEU1187,L LEU 317,0.0,0.0,0.0,-0.00033333333333332313,0.00047140452079101733,3.325031120358675e-05,0.13456716417910453,0.09426983983705173,0.006649281823675667,-0.13443283582089552,0.0941709397159388,0.0066423059469921785,0.0,0.0,0.0,-0.00019900497512425014,0.0008346948111949512,5.887483256562793e-05
LEU1188,L LEU 318,0.0,0.0,0.0,-0.0006318407960198817,0.0004823048874983786,3.401916379041558e-05,-0.0568208955223883,0.08062564905022594,0.005686894808333082,0.05699999999999999,0.08058412371568535,0.005683965837066556,0.0,0.0,0.0,-0.0004527363184082727,0.0007655550941072667,5.3998092932677714e-05
TYR1189,L TYR 319,0.0,0.0,0.0,-0.00045771144278599274,0.0004982084683430024,3.5140915892936396e-05,0.5519651741293531,0.08926618353821011,0.0062963511203105475,-0.5517412935323385,0.08923997908439539,0.006294502800649129,0.0,0.0,0.0,-0.00023383084577089757,0.0007791114668994073,5.495428574426584e-05
ARG1190,L ARG 320,0.0,0.0,0.0,-0.0010597014925373116,0.0002570748394579934,1.8132661095924862e-05,-75.69391044776118,0.6230033196226776,0.04394326601612087,75.68396517412936,0.622003994308426,0.04387277904319848,0.0,0.0,0.0,-0.011004975124373106,0.0018754701233198157,0.00013228546291574165
GLY1191,L GLY 321,0.0,0.0,0.0,-0.0001691542288557127,0.00037488808425439885,2.6442566666646904e-05,-0.17301492537313434,0.06992116937299438,0.004931859027294808,0.1728706467661692,0.06988599945255226,0.0049293783323754135,0.0,0.0,0.0,-0.00031343283582087203,0.0007236369287791826,5.104141351877772e-05
ASP1192,L ASP 322,0.0,0.0,0.0,-0.000253731343283579,0.00043514566379442016,3.069280862172738e-05,65.74053731343284,0.5922940726567688,0.041777202744748596,-65.73616417910445,0.5919464964343545,0.04175268660828293,0.0,0.0,0.0,0.004119402985074288,0.0009227212845424864,6.508374127114569e-05
VAL1193,L VAL 323,0.0,0.0,0.0,-0.00023880597014924954,0.00042635393603240147,3.0072687958451162e-05,0.17376616915422904,0.045389086835191474,0.0032014993407027525,-0.17369651741293538,0.045412454050584056,0.0032031475369959507,0.0,0.0,0.0,-0.0001691542288555905,0.0006626073787715872,4.673672096520967e-05
VAL1194,L VAL 324,0.0,0.0,0.0,-0.00013930348258706177,0.0003462629381354219,2.4423504534813688e-05,0.05830348258706464,0.049913980113362844,0.0035206607043013743,-0.05827860696517414,0.04986920195403256,0.003517502296464391,0.0,0.0,0.0,-0.00011442786069660865,0.0006705168393564793,4.7294611299945666e-05
PRO1195,L PRO 325,0.0,0.0,0.0,-0.00015422885572140255,0.0003611679883160728,2.547482571472114e-05,-0.16199502487562195,0.04073778515613281,0.0028734218159667756,0.16192537313432834,0.040659603860032895,0.002867907332522154,0.0,0.0,0.0,-0.0002238805970148013,0.0006725808802436774,4.744019751901948e-05
LYS1196,L LYS 326,0.0,0.0,0.0,-0.00012437810945273035,0.00033001241695077027,2.3277281147512556e-05,-57.834736318407955,0.45097062277899735,0.03180901516581875,57.83363184079604,0.45092835558488187,0.03180603386781235,0.0,0.0,0.0,-0.0012288557213922919,0.0007034832907590087,4.9619885496664634e-05
ASP1197,L ASP 327,0.0,0.0,0.0,-0.0001293532338308492,0.00033559048664757215,2.3670727848071847e-05,59.253815920397955,0.4427385164905135,0.03122836715783234,-59.25231343283579,0.4426138735592573,0.031219575523321406,0.0,0.0,0.0,0.0013731343283599224,0.0007296660633770111,5.146667588437769e-05
VAL1198,L VAL 328,0.0,0.0,0.0,-0.0001542288557213838,0.00036116798831602886,2.547482571471804e-05,-0.2604875621890547,0.05022418491895653,0.0035425408642657513,0.2603980099502488,0.05021744554271674,0.003542065505317316,0.0,0.0,0.0,-0.0002437810945273634,0.0007020039771405632,4.951554275913959e-05
ASN1199,L ASN 329,0.0,0.0,0.0,-0.00015422885572140808,0.0003611679883160858,2.5474825714722054e-05,-0.5447114427860695,0.06636793506194118,0.004681233202952836,0.5445671641791044,0.06629893642857305,0.004676366414598191,0.0,0.0,0.0,-0.0002985074626867199,0.0006985754952615855,4.9273716292900835e-05
ALA1200,L ALA 330,0.0,0.0,0.0,-7.462686567164793e-05,0.00026278831136806655,1.8535658332234997e-05,-0.17275621890547266,0.04254076503991098,0.0030005942116171935,0.17280597014925358,0.04251224189131906,0.0029985823438362143,0.0,0.0,0.0,-2.4875621890540104e-05,0.000649820571831103,4.583480914357959e-05
ALA1201,L ALA 331,0.0,0.0,0.0,-6.96517412935302e-05,0.00025455918020827144,1.7955220173646313e-05,-0.3345820895522389,0.06149403949283407,0.004337455115770601,0.3344626865671643,0.06148801485567493,0.004337030170629867,0.0,0.0,0.0,-0.00018905472636820245,0.0006018872491476797,4.245385324275077e-05
ILE1202,L ILE 332,0.0,0.0,0.0,-0.00020895522388062206,0.0004065623424441155,2.8676696581615897e-05,-0.16464676616915427,0.050675826633270096,0.0035743972145787454,0.16462189054726364,0.050677070662709114,0.0035744849616498263,0.0,0.0,0.0,-0.00023383084577115608,0.0007597130587175857,5.3586027527697486e-05
ALA1203,L ALA 333,0.0,0.0,0.0,-8.457711442785856e-05,0.00027825137222107886,1.962633855027769e-05,-0.133179104477612,0.06732927745920131,0.004749041067477478,0.133228855721393,0.06737344770682711,0.004752156596528903,0.0,0.0,0.0,-3.48258706468485e-05,0.0006338550570600736,4.4708688558712454e-05
THR1204,L THR 334,0.0,0.0,0.0,-9.950248756218527e-05,0.00029933550162170654,2.1113498373970503e-05,0.009283582089552272,0.09226866556895175,0.006508129874018331,-0.009253731343283582,0.09232098610893855,0.006511820280368235,0.0,0.0,0.0,-6.965174129342192e-05,0.0006503916754168443,4.5875091684619956e-05
ILE1205,L ILE 335,0.0,0.0,0.0,-0.00014427860696516044,0.0003513720116021473,2.4783870791899115e-05,-0.2563482587064674,0.05538115876111859,0.0039062857533324,0.25631343283582086,0.055344118130102364,0.0039036731086628065,0.0,0.0,0.0,-0.0001791044776120001,0.0006524055708571359,4.601714091658069e-05
LYS1206,L LYS 336,0.0,0.0,0.0,-0.00011442786069651144,0.00031833021438896635,2.245328211145851e-05,-59.883701492537284,0.9311416255414631,0.06567766633191195,59.882636815920364,0.9309955952882989,0.06566736615202674,0.0,0.0,0.0,-0.0011791044776120203,0.0006599873314254313,4.6551917074314365e-05
THR1207,L THR 337,0.0,0.0,0.0,-5.97014925373129e-05,0.0002369329532296627,1.671196198129729e-05,0.029651741293532343,0.10476483074319112,0.007389541406087795,-0.02965174129353234,0.1047710040659524,0.007389976838702289,0.0,0.0,0.0,-5.9701492537324534e-05,0.0006038169720778022,4.258996540360914e-05
LYS1208,L LYS 338,0.0,0.0,0.0,-7.46268656716402e-05,0.00026278831136803934,1.853565833223308e-05,-57.84941293532334,0.7166734191297583,0.05055024541855667,57.84824875621892,0.7164889918421706,0.0505372369206822,0.0,0.0,0.0,-0.0012388059701496188,0.0007001681156808945,4.938605107594948e-05
ARG1209,L ARG 339,0.0,0.0,0.0,-0.0001343283582089581,0.00034100476593421216,2.40526216638584e-05,-60.64950746268657,0.44899527548259993,0.03166968491028754,60.64779104477618,0.44884311890048734,0.03165895261247583,0.0,0.0,0.0,-0.0018507462686579179,0.0007448743192912333,5.253938354777291e-05
THR1210,L THR 340,0.0,0.0,0.0,-6.965174129353571e-05,0.0002545591802082916,1.7955220173647733e-05,0.057681592039801055,0.1433606873451446,0.010111883230537296,-0.05766169154228856,0.14331576303898722,0.010108714514297937,0.0,0.0,0.0,-4.9751243780982995e-05,0.0006964818754261642,4.912604373568193e-05
ILE1211,L ILE 341,0.0,0.0,0.0,-0.00018905472636815938,0.0003915520869641994,2.7617954792048264e-05,-0.487855721393035,0.05033444445021112,0.0035503179719634562,0.48775124378109436,0.05032766082112954,0.0035498394916602264,0.0,0.0,0.0,-0.00029353233830823315,0.0006826987420062318,4.815385646262758e-05
GLN1212,L GLN 342,0.0,0.0,0.0,-0.00011940298507463084,0.00032426210421494263,2.287168535970937e-05,0.3131940298507459,0.21324884948142991,0.01504141410686167,-0.3131641791044775,0.21322640645193525,0.015039831097615605,0.0,0.0,0.0,-8.955223880660985e-05,0.0006244920710260319,4.4048274443666796e-05
PHE1213,L PHE 343,0.0,0.0,0.0,-0.00019402985074626718,0.00039545197908930356,2.7893031973324635e-05,-0.4455522388059696,0.03329542880885247,0.002348478473845616,0.4454577114427856,0.03330395898861009,0.0023490801463350685,0.0,0.0,0.0,-0.00028855721393028554,0.0006664067214309304,4.70047059340009e-05
VAL1214,L VAL 344,0.0,0.0,0.0,-0.00013432835820895313,0.00034100476593419953,2.405262166385751e-05,-0.09723383084577118,0.05924189429410133,0.004178601041550288,0.09707462686567168,0.05918828547355101,0.004174819766895636,0.0,0.0,0.0,-0.0002935323383085811,0.0007112514093923778,5.0167806338816276e-05
ASP1215,L ASP 345,0.0,0.0,0.0,-0.00012437810945273753,0.00033001241695078935,2.32772811475139e-05,59.347616915422876,0.5715523049769308,0.04031419125493546,-59.34691044776118,0.5714502646042214,0.04030699388198235,0.0,0.0,0.0,0.0005820895522367777,0.0006650310372761886,4.6907672655265564e-05
TRP1216,L TRP 346,0.0,0.0,0.0,-0.00021393034825872268,0.00041007822955216794,2.8924688137367753e-05,0.09935323383084577,0.09090709051805454,0.006412091774737051,-0.0993532338308458,0.09088410203099413,0.006410470291880723,0.0,0.0,0.0,-0.00021393034825861442,0.0007046434299044747,4.970171540266867e-05
CYS1217,L CYS 347,0.0,0.0,0.0,-0.00012437810945273588,0.0003300124169507849,2.327728114751359e-05,-0.4180000000000001,0.0820586490904359,0.005787970837921812,0.41796517412935336,0.08205715627909232,0.005787865543128162,0.0,0.0,0.0,-0.00015920398009955565,0.0007085317754346226,4.997597814993199e-05
PRO1218,L PRO 348,0.0,0.0,0.0,-0.00010945273631840585,0.00031220639780571007,2.2021341393526307e-05,0.20693532338308465,0.08596291457719926,0.006063356492345469,-0.20691542288557213,0.085948948233432,0.006062371382410887,0.0,0.0,0.0,-8.955223880581446e-05,0.0006555847327373182,4.6241381706009824e-05
THR1219,L THR 349,0.0,0.0,0.0,-9.452736318408134e-05,0.0002925610035420782,2.063566212195967e-05,0.1708756218905473,0.1497134558362876,0.010559972970916532,-0.17073134328358214,0.1496870947377608,0.010558113602389023,0.0,0.0,0.0,4.975124378115091e-05,0.0006289155459923898,4.436028231110488e-05
GLY1220,L GLY 350,0.0,0.0,0.0,-0.00010447761194029584,0.0003058791273420697,2.1575050145338276e-05,-0.17066169154228858,0.09726511431551547,0.006860552195843422,0.17065671641791047,0.09730173906482327,0.0068631355064790395,0.0,0.0,0.0,-0.00010945273631849754,0.0006292696540572924,4.43852591682168e-05
PHE1221,L PHE 351,0.0,0.0,0.0,-0.0002985074626865829,0.0004576032751270657,3.2276846391341177e-05,0.19621393034825874,0.06131639668524887,0.004324925158218697,-0.19611940298507474,0.06129664978826665,0.004323532319497375,0.0,0.0,0.0,-0.00020398009950233032,0.0007617628674798279,5.3730609890077096e-05
LYS1222,L LYS 352,0.0,0.0,0.0,-0.0005323383084577064,0.0004989531378858021,3.5193440832664114e-05,-67.85724378109452,0.6336542642799167,0.04469452572799448,67.85508457711444,0.6331541651351382,0.04465925145406807,0.0,0.0,0.0,-0.002691542288557198,0.0012275356980566878,8.658369229342088e-05
VAL1223,L VAL 353,0.0,0.0,0.0,-0.0003084577114427648,0.00046185663543380607,3.25768552958438e-05,0.13971144278606953,0.06824084009683909,0.004813337738481309,-0.13965174129353228,0.0681984819825861,0.004810350027462871,0.0,0.0,0.0,-0.00024875621890554965,0.0007712566119431093,5.440024699360283e-05
GLY1224,L GLY 354,0.0,0.0,0.0,-0.00023880597014925396,0.00042635393603240943,3.0072687958451724e-05,-0.3305373134328356,0.09829688936306213,0.006933327996477356,0.3303830845771143,0.09827587078497518,0.0069318454602868345,0.0,0.0,0.0,-0.00039303482587052724,0.0007121904014667719,5.0234037733116254e-05
ILE1225,L ILE 355,0.0,0.0,0.0,-0.000467661691542284,0.0004989531378858022,3.519344083266412e-05,-0.02243781094527364,0.06096665235754422,0.004300256095396909,0.02240796019900498,0.061001368032277466,0.004302704750294375,0.0,0.0,0.0,-0.0004975124378110231,0.0007132322761172772,5.030752590481707e-05
ASN1226,L ASN 356,0.0,0.0,0.0,-0.0006368159203979928,0.0004809172526803667,3.392128757688584e-05,-0.2715671641791044,0.31553001562863203,0.02225577131954506,0.27177114427860705,0.31542882027469293,0.02224863354962044,0.0,0.0,0.0,-0.0004328358208952913,0.0008144933522162652,5.7449931513171576e-05
TYR1227,L TYR 357,0.0,0.0,0.0,-0.0006119402985074635,0.00048730829006908983,3.437207659717826e-05,-0.15656218905472624,0.09865492079061762,0.006958581586253941,0.1565323383084578,0.0986006075032245,0.0069547506223393805,0.0,0.0,0.0,-0.0006417910447759625,0.0007471636424349829,5.2700859952045656e-05
GLU1228,L GLU 358,0.0,0.0,0.0,-0.0011542288557213935,0.00037468995788579834,2.642859191009907e-05,75.97189054726373,0.7868868744523272,0.055502720707162424,-75.95666169154231,0.7851302106838575,0.05537881519839964,0.0,0.0,0.0,0.014074626865672388,0.0020803278982553185,0.0001467350162582721
PRO1229,L PRO 359,0.0,0.0,0.0,-0.0006268656716417876,0.0004836373655528221,3.4113149545808534e-05,0.7739552238805972,0.06680083254668076,0.004711767437250563,-0.773353233830846,0.06677764098343968,0.004710131630504863,0.0,0.0,0.0,-2.487562189022416e-05,0.0008069216176109766,5.691586253234306e-05
PRO1230,L PRO 360,0.0,0.0,0.0,-0.0006169154228855506,0.0004861386467783339,3.428957632045295e-05,0.3803830845771144,0.10135051984608905,0.007148714483842876,-0.3799651741293531,0.10132055323848112,0.007146600802313036,0.0,0.0,0.0,-0.00019900497512425456,0.0007466002580022804,5.266112187808068e-05
THR1231,L THR 361,0.0,0.0,0.0,-0.0010199004975124525,0.00022216033394790508,1.5669981756783696e-05,-0.2548407960199006,0.24848505070775753,0.017526784112311827,0.25588557213930335,0.24828344386669143,0.01751256386216452,0.0,0.0,0.0,2.4875621890267244e-05,0.0007690390135941675,5.42438296662867e-05
VAL1232,L VAL 362,0.0,0.0,0.0,-0.0007363184079602405,0.0004406286532434969,3.10795488786979e-05,0.1992587064676617,0.1163849879033887,0.008209164096941121,-0.19836318407960196,0.11619970131152034,0.008196094988415949,0.0,0.0,0.0,0.0001592039800992502,0.0008253010083672219,5.821224480155003e-05
VAL1233,L VAL 363,0.0,0.0,0.0,-0.0011343283582089822,0.0003410047659341907,2.4052621663856887e-05,-0.786741293532338,0.07934685325024222,0.005596695507223392,0.7863233830845766,0.0792975371842094,0.005593217020126627,0.0,0.0,0.0,-0.001552238805970059,0.0006453102633667344,4.5516676513428355e-05
PRO1234,L PRO 364,0.0,0.0,0.0,-0.0008905472636815912,0.0003122063978057147,2.2021341393526633e-05,0.633273631840796,0.08723930461606245,0.0061533861041492425,-0.6328805970149253,0.08711943920963162,0.006144931450257333,0.0,0.0,0.0,-0.0004975124378108286,0.0006991421759436411,4.93136868663688e-05
GLY1235,L GLY 365,0.0,0.0,0.0,-0.00030845771144278564,0.0004618566354338374,3.2576855295846016e-05,0.220865671641791,0.16849511520052873,0.01188472908002824,-0.22065671641791026,0.16835967943325952,0.011875176177560861,0.0,0.0,0.0,-9.950248756221345e-05,0.0007053807068074249,4.9753718905785646e-05
GLY1236,L GLY 366,0.0,0.0,0.0,-0.00026865671641791055,0.0004432609673109702,3.1265217997403427e-05,-0.615910447761194,0.10972358731028395,0.007739305126558691,0.6153034825870648,0.10958797750548269,0.007729739948430289,0.0,0.0,0.0,-0.0008756218905472402,0.0007394045852004353,5.215357825168724e-05
ASP1237,L ASP 367,0.0,0.0,0.0,-0.00039303482587065155,0.0004884244583592052,3.4450805038177583e-05,73.57782587064675,0.8971398136875469,0.06327936343967108,-73.56759701492534,0.896141958478899,0.06320898016000294,0.0,0.0,0.0,0.00983582089552354,0.0013596569832848072,9.590280922314661e-05
LEU1238,L LEU 368,0.0,0.0,0.0,-0.0005621890547263333,0.0004961174472564022,3.4993426637326265e-05,0.2136119402985075,0.07973918090786468,0.0056243681665517995,-0.21325373134328357,0.0796386759368998,0.0056172790924875916,0.0,0.0,0.0,-0.00020398009950242755,0.0008061850951016105,5.68639122400468e-05
ALA1239,L ALA 369,0.0,0.0,0.0,-0.00022885572139301515,0.00042009615587229333,2.9631298178357244e-05,0.29116417910447767,0.08048063275845747,0.0056766661477703866,-0.2909253731343286,0.08045473621909717,0.005674839546720017,0.0,0.0,0.0,9.950248756261998e-06,0.0006615980183035331,4.6665526167113366e-05
LYS1240,L LYS 370,0.0,0.0,0.0,-0.0007164179104478027,0.000450736384195294,3.179249325001074e-05,-74.04320895522388,1.3033356654502237,0.0919302097617464,74.03208955223877,1.3022868259577645,0.09185623032797186,0.0,0.0,0.0,-0.01183582089552086,0.0015284728657222757,0.00010781016347960351
VAL1241,L VAL 371,0.0,0.0,0.0,-0.00038805970149253984,0.00048730829006909303,3.4372076597178486e-05,0.7157313432835818,0.05766706176513254,0.004067520919548324,-0.7151990049751232,0.05752775837877241,0.004057695216263986,0.0,0.0,0.0,0.00014427860696528694,0.0007816805483008575,5.513549477459551e-05
GLN1242,L GLN 372,0.0,0.0,0.0,-0.00033830845771145305,0.00047313406678483976,3.337230397200359e-05,0.5896467661691536,0.4186896873943012,0.029532093540877734,-0.5892089552238806,0.4184110979467181,0.029512443356330017,0.0,0.0,0.0,9.950248756146226e-05,0.0007662337635092989,5.40459625814118e-05
ARG1243,L ARG 373,0.0,0.0,0.0,-0.0004228855721392923,0.0004940175756141718,3.484531311165497e-05,-64.8030199004975,0.5526078648905765,0.03897795347895487,64.79901492537317,0.5522916119661913,0.038955646717583114,0.0,0.0,0.0,-0.0044278606965193245,0.0008843694667607255,6.23786126178884e-05
ALA1244,L ALA 374,0.0,0.0,0.0,-0.00024875621890547837,0.0004322922188304271,3.0491542132182753e-05,-0.0798308457711443,0.08568873001464941,0.006044017004432405,0.07980597014925371,0.08567238978992886,0.006042864453845526,0.0,0.0,0.0,-0.00027363184079602485,0.0007051701349213972,4.973886631012237e-05
VAL1245,L VAL 375,0.0,0.0,0.0,-0.0003034825870646548,0.00045976179312028233,3.24290965116679e-05,0.07837313432835835,0.0877421316489141,0.006188852788464952,-0.07804477611940294,0.08768608065917766,0.006184899256477439,0.0,0.0,0.0,2.4875621890695314e-05,0.0006870356754608125,4.8459760162473486e-05
CYS1246,L CYS 376,0.0,0.0,0.0,-0.0003980099502487621,0.0004894875174626473,3.4525787445978735e-05,-0.07435323383084576,0.15263486688514136,0.01076603341845952,0.0745124378109453,0.15253261977051685,0.01075882146305606,0.0,0.0,0.0,-0.00023880597014920975,0.0007871395200624194,5.552054095450687e-05
MET1247,L MET 377,0.0,0.0,0.0,-0.00030845771144281394,0.0004618566354338797,3.2576855295849e-05,0.40479601990049724,0.1179254895206562,0.008317822703137391,-0.4043333333333332,0.11783094954206007,0.008311154367194777,0.0,0.0,0.0,0.00015422885572137163,0.0008048945590000108,5.677288484190975e-05
LEU1248,L LEU 378,0.0,0.0,0.0,-0.0006019900497512239,0.0004894875174626229,3.4525787445977014e-05,-0.4044776119402987,0.09993824334982719,0.007049100180341032,0.40436815920398006,0.09986694521891518,0.007044071197935262,0.0,0.0,0.0,-0.0007114427860696375,0.000801936963540418,5.656427214281904e-05
SER1249,L SER 379,0.0,0.0,0.0,-0.00021393034825870942,0.0004100782295521425,2.892468813736596e-05,0.2703432835820897,0.25762635709070014,0.018171562150354703,-0.27022885572139305,0.2575694030281985,0.018167544920525615,0.0,0.0,0.0,-9.950248756210021e-05,0.0007262318416351326,5.122444455942566e-05
ASN1250,L ASN 380,0.0,0.0,0.0,-0.00023383084577115166,0.0004232658518438583,2.9854871294072043e-05,-0.5377412935323377,0.13612889975890638,0.009601792263659922,0.5376218905472638,0.1360209828648143,0.009594180392847427,0.0,0.0,0.0,-0.0003532338308451954,0.0007724110923400808,5.448167776226269e-05
THR1251,L THR 381,0.0,0.0,0.0,-0.00019402985074626496,0.0003954519790892991,2.789303197332432e-05,0.44764179104477614,0.1334568372461197,0.009413319505790501,-0.44741293532338317,0.13338987718400877,0.009408596507165745,0.0,0.0,0.0,3.4825870646640814e-05,0.0006719549666024576,4.739604897474543e-05
THR1252,L THR 382,0.0,0.0,0.0,-0.0002288557213930317,0.00042009615587232374,2.963129817835939e-05,0.17748258706467626,0.10710468652628684,0.00755458210792259,-0.17740298507462687,0.10706538566226584,0.007551810038708923,0.0,0.0,0.0,-0.0001492537313436803,0.0006893734557491993,4.862465447019891e-05
ALA1253,L ALA 383,0.0,0.0,0.0,-0.00012437810945273588,0.0003300124169507849,2.327728114751359e-05,0.0706616915422885,0.0544834173057986,0.0038429639533639525,-0.07059203980099499,0.054536972135149346,0.0038467414197730127,0.0,0.0,0.0,-5.4726368159202374e-05,0.0006631674707641704,4.677622680835427e-05
ILE1254,L ILE 384,0.0,0.0,0.0,-0.00036815920398012577,0.00048230488749842883,3.401916379041912e-05,0.15003980099502484,0.05788673455785338,0.004083015443675229,-0.14989552238805973,0.05779182084919472,0.004076320746846503,0.0,0.0,0.0,-0.00022388059701507527,0.0007015454621726149,4.94832016068948e-05
ALA1255,L ALA 385,0.0,0.0,0.0,-0.0001343283582089625,0.00034100476593422344,2.4052621663859197e-05,0.34881592039801,0.07352009875313166,0.005185707933301261,-0.3487064676616915,0.07340969616139006,0.0051779207348948255,0.0,0.0,0.0,-2.4875621890547043e-05,0.0007084269656249702,4.996858543595826e-05
GLU1256,L GLU 386,0.0,0.0,0.0,-0.0001940298507462749,0.0003954519790893194,2.789303197332575e-05,65.92208457711439,0.652573091398639,0.04602895690453223,-65.91960696517413,0.6523439252182807,0.046012792768470354,0.0,0.0,0.0,0.0022835820895504163,0.0008310989574614561,5.862120059900897e-05
ALA1257,L ALA 387,0.0,0.0,0.0,-0.0002089552238805961,0.00040656234244406504,2.867669658161234e-05,0.13856716417910456,0.07460780851199873,0.005262429064275612,-0.13849253731343295,0.07463057403721471,0.005264034820615993,0.0,0.0,0.0,-0.00013432835820890093,0.0006204361101738911,4.3762189023151636e-05
TRP1258,L TRP 388,0.0,0.0,0.0,-0.0007313432835821173,0.00044326096731098577,3.1265217997404524e-05,0.2875323383084577,0.06277108532787049,0.004427530983869943,-0.28774129353233835,0.06274914707805425,0.004425983579037194,0.0,0.0,0.0,-0.0009402985074625277,0.0007028144631407269,4.957271003383261e-05
ALA1259,L ALA 389,0.0,0.0,0.0,-0.00011442786069651697,0.0003183302143889817,2.245328211145959e-05,0.19064179104477624,0.06981483003140877,0.004924358428456738,-0.19066666666666662,0.06983501048817789,0.0049257818481275506,0.0,0.0,0.0,-0.0001393034825870184,0.000573457274961941,4.044855747766238e-05
ARG1260,L ARG 390,0.0,0.0,0.0,-0.00039800995024877865,0.0004894875174626678,3.452578744598018e-05,-67.49311442786068,0.6869374328569335,0.04845283066347983,67.4900199004975,0.6865786469226193,0.0484275238548998,0.0,0.0,0.0,-0.0034925373134340994,0.0009469479803350271,6.679256063754655e-05
LEU1261,L LEU 391,0.0,0.0,0.0,-0.0004825870646766146,0.0004996966976911297,3.524588749754577e-05,-0.06240298507462679,0.07562878568984276,0.0053344432419040085,0.06243283582089554,0.07554074855965583,0.0053282335815229955,0.0,0.0,0.0,-0.00045273631840794787,0.0007973868859560073,5.624333441522098e-05
ASP1262,L ASP 392,0.0,0.0,0.0,-0.000248756218905474,0.00043229221883041947,3.0491542132182215e-05,69.70381592039804,0.8931928869363893,0.06300096869166669,-69.701184079602,0.8928560808096957,0.06297721221918091,0.0,0.0,0.0,0.0023830845771174642,0.0008963788055236069,6.322568606246432e-05
HID1263,L HID 393,0.0,0.0,0.0,-0.00023383084577112957,0.00042326585184381834,2.9854871294069224e-05,-0.249592039800995,0.1785166149891448,0.012591591174051063,0.2495174129353233,0.17846011008295273,0.012587605625265353,0.0,0.0,0.0,-0.00030845771144268584,0.0006942393449753039,4.8967867833487554e-05
LYS1264,L LYS 394,0.0,0.0,0.0,-0.0003383084577114674,0.00047313406678485976,3.337230397200501e-05,-69.63086069651742,0.8720945168206529,0.06151280440537701,69.62767164179103,0.8718606977389156,0.06149631207895626,0.0,0.0,0.0,-0.003527363184079048,0.0008408107390729829,5.930621685719563e-05
PHE1265,L PHE 395,0.0,0.0,0.0,-0.0005273631840795925,0.0004992506946985813,3.5214428872000385e-05,0.07544278606965177,0.054057072845060006,0.003812891933741196,-0.07556716417910453,0.054026773502978964,0.0038107547829311695,0.0,0.0,0.0,-0.0006517412935323482,0.0007518530691222118,5.303162660751837e-05
ASP1266,L ASP 396,0.0,0.0,0.0,-0.00022388059701493275,0.0004168429863811763,2.9401837294536807e-05,68.33172636815918,0.8042001618094003,0.05672390584050359,-68.32984079601994,0.8040256391323181,0.05671159595998879,0.0,0.0,0.0,0.0016616915422884317,0.0008072896268792605,5.6941819904741e-05
LEU1267,L LEU 397,0.0,0.0,0.0,-0.00027363184079601184,0.00044582222521829254,3.144587520100473e-05,-0.03191542288557226,0.05904503560669858,0.004164715700339968,0.03184577114427864,0.0590438836253135,0.004164634445838015,0.0,0.0,0.0,-0.00034328358208975747,0.0006740146035144423,4.754132456135832e-05
MET1268,L MET 398,0.0,0.0,0.0,-0.000537313432835775,0.0004986057638354812,3.516893895631843e-05,-0.05917910447761203,0.11622879204693884,0.008198146890684902,0.05899004975124381,0.1162280735240927,0.00819809620999096,0.0,0.0,0.0,-0.0007263681592039455,0.0007852820539522999,5.538952539676899e-05
TYR1269,L TYR 399,0.0,0.0,0.0,-0.0005124378109452857,0.0004998452769196687,3.525636746829153e-05,0.1448457711442783,0.2955794226919948,0.020848564993381398,-0.14492537313432838,0.29548704949774135,0.020842049490622447,0.0,0.0,0.0,-0.0005920398009955049,0.0007744272917816281,5.462388950594189e-05
ALA1270,L ALA 400,0.0,0.0,0.0,-0.00013930348258706148,0.00034626293813542125,2.442350453481364e-05,0.12340796019900499,0.12054586764087737,0.008502649925036371,-0.12339800995024876,0.12055848809090994,0.008503540102946435,0.0,0.0,0.0,-0.00012935323383107456,0.000656527939182757,4.630791035912381e-05
LYS1271,L LYS 401,0.0,0.0,0.0,-0.0003034825870646763,0.0004597617931203149,3.2429096511670194e-05,-67.56835820895523,0.9726776966380367,0.06860739489670788,67.56716417910448,0.9725370411602696,0.06859747382424893,0.0,0.0,0.0,-0.001497512437811309,0.000767008650371427,5.410061888651064e-05
ARG1272,L ARG 402,0.0,0.0,0.0,-0.0005373134328358214,0.0004986057638355237,3.516893895632143e-05,-73.14157711442783,1.206288537249765,0.08508503312096032,73.13883582089551,1.2059422764147756,0.08506060976476998,0.0,0.0,0.0,-0.003278606965171826,0.0009153147243072184,6.456132279209181e-05
ALA1273,L ALA 403,0.0,0.0,0.0,-0.00027860696517414507,0.0004483136448186845,3.162160639024479e-05,0.18695522388059707,0.06313188426634785,0.004452979778816087,-0.18670149253731347,0.06314533853632291,0.004453928769850236,0.0,0.0,0.0,-2.4875621890611912e-05,0.0007493799157717193,5.285718382020678e-05
PHE1274,L PHE 404,0.0,0.0,0.0,-0.0008507462686567133,0.00035633839959143827,2.513417279138903e-05,0.48318407960199017,0.05837825657784187,0.004117684733864914,-0.4828606965174128,0.05833443209352653,0.004114593593077005,0.0,0.0,0.0,-0.0005273631840795748,0.0006620468129409893,4.669718170010843e-05
VAL1275,L VAL 405,0.0,0.0,0.0,-0.0006318407960199093,0.0004823048874984003,3.401916379041711e-05,0.7056318407960201,0.05279617976807959,0.0037239553933497366,-0.7052736318407957,0.05272438192144993,0.0037188911637149047,0.0,0.0,0.0,-0.00027363184079608367,0.0007725072211618778,5.448845816656391e-05
HIE1276,L HIE 406,0.0,0.0,0.0,-0.0010945273631840695,0.0003090989963584452,2.1802162194772213e-05,0.19647263681592034,0.1522723420936283,0.01074046289122614,-0.19589054726368174,0.1522373701684966,0.010737996161819162,0.0,0.0,0.0,-0.0005124378109453961,0.0006624953035512558,4.672881578867895e-05
TRP1277,L TRP 407,0.0,0.0,0.0,-0.002208955223880557,0.0004186205764768774,2.952721883261645e-05,1.2397412935323382,0.09076147042522797,0.006401820525331438,-1.239407960199005,0.09070647393789759,0.006397941372208827,0.0,0.0,0.0,-0.0018756218905473289,0.0008161630509219222,5.7567702979355574e-05
TYR1278,L TYR 408,0.0,0.0,0.0,-0.0016069651741292645,0.0004884244583592423,3.44508050381802e-05,0.6887263681592045,0.12817323379681747,0.009040642852900432,-0.6887761194029853,0.12809555911715995,0.009035164103424467,0.0,0.0,0.0,-0.0016567164179104243,0.0007441761708847942,5.249013995600286e-05
VAL1279,L VAL 409,0.0,0.0,0.0,-0.0010398009950248733,0.00029659420021470247,2.092014188105277e-05,0.7360547263681596,0.08162949904585086,0.005757700927672453,-0.7358308457711442,0.08161004988706064,0.005756329089783971,0.0,0.0,0.0,-0.0008159203980100537,0.0006548291894039803,4.618808978823372e-05
GLY1280,L GLY 410,0.0,0.0,0.0,-0.0009054726368159168,0.0003090989963583861,2.1802162194768046e-05,0.685009950248756,0.0813478490054202,0.005737834865550038,-0.6845373134328357,0.08115374421274421,0.005724143769096922,0.0,0.0,0.0,-0.00043283582089548577,0.0006741247636201711,4.7549094656120156e-05
GLU1281,L GLU 411,0.0,0.0,0.0,-0.002666666666666668,0.000530964890326594,3.745137575667045e-05,94.54479601990049,1.8115120682217414,0.1277742095395147,-94.53232338308463,1.8091066649771317,0.12760454547621897,0.0,0.0,0.0,0.009805970149254597,0.004090659689537889,0.0002885328877985045
GLY1282,L GLY 412,0.0,0.0,0.0,-0.0008109452736318609,0.00039155208696420725,2.761795479204882e-05,0.11975124378109454,0.15182972857300547,0.010709243340597035,-0.11953233830845768,0.15174143430382508,0.010703015543029853,0.0,0.0,0.0,-0.0005920398009950657,0.0006858457526484438,4.837582947858204e-05
MET1283,L MET 413,0.0,0.0,0.0,-0.001308457711442726,0.00046185663543384434,3.2576855295846504e-05,0.14131343283582082,0.23105515326304604,0.0162973739375626,-0.1413333333333333,0.23097835037428333,0.016291956679475195,0.0,0.0,0.0,-0.0013283582089551747,0.000760754921634279,5.365951487175901e-05
GLU1284,L GLU 414,0.0,0.0,0.0,-0.0008905472636815917,0.00031220639780571533,2.202134139352668e-05,82.96247263681597,1.8712656638121894,0.13198890320766574,-82.95594527363181,1.8701681654753537,0.13191149164363583,0.0,0.0,0.0,0.005636815920400462,0.001663909503780981,0.00011736312736773707
GLU1285,L GLU 415,0.0,0.0,0.0,-0.0005074626865671562,0.0004999443052072825,3.526335238514297e-05,75.80435820895521,1.6050529388036705,0.1132117053606128,-75.8009800995025,1.6044505296492497,0.11316921469501041,0.0,0.0,0.0,0.002870646766166317,0.0011032219117969508,7.781527388051205e-05
GLY1286,L GLY 416,0.0,0.0,0.0,-0.00027363184079601515,0.00044582222521829786,3.14458752010051e-05,-0.4309402985074629,0.09709464233447589,0.006848528029398122,0.43084577114427886,0.09704654007138999,0.006845135157360071,0.0,0.0,0.0,-0.0003681592039801363,0.000742311231697192,5.235859728802105e-05
GLU1287,L GLU 417,0.0,0.0,0.0,-0.000960199004975102,0.00031291910832868754,2.2071612117802154e-05,83.64460696517416,2.1816389725863305,0.1538809484700025,-83.63657213930348,2.180010373800662,0.1537660759686561,0.0,0.0,0.0,0.007074626865674314,0.0021693025646508414,0.00015301080534472843
PHE1288,L PHE 418,0.0,0.0,0.0,-0.0008109452736318962,0.00040405851749748453,2.850009038671754e-05,-0.21939303482587078,0.08644349231967449,0.006097253832718881,0.2193532338308458,0.0864177612225431,0.006095438901063596,0.0,0.0,0.0,-0.000850746268656784,0.0006821184008183026,4.811292235136678e-05
SER1289,L SER 419,0.0,0.0,0.0,-0.00029850746268656413,0.000457603275127037,3.227684639133915e-05,-0.48096019900497544,0.25308476626101567,0.01785122303228055,0.48079601990049775,0.2529805278017366,0.017843870618254914,0.0,0.0,0.0,-0.00046268656716411984,0.0007661045394990998,5.403684782250604e-05
GLU1290,L GLU 420,0.0,0.0,0.0,-0.0006666666666666454,0.0004714045207910158,3.3250311203586645e-05,76.68372139303483,1.1825982870128862,0.08341405170664275,-76.67933333333337,1.1820294813821137,0.08337393125084865,0.0,0.0,0.0,0.003721393034822288,0.001172652752255148,8.271254777276877e-05
ALA1291,L ALA 421,0.0,0.0,0.0,-0.00042288557213931657,0.0004940175756142001,3.484531311165696e-05,-0.33197512437810955,0.06142693251269968,0.004332721754347471,0.3318656716417912,0.06144784518016147,0.004334196820178479,0.0,0.0,0.0,-0.000532338308457518,0.0007331517221806566,5.171253529993071e-05
ARG1292,L ARG 422,0.0,0.0,0.0,-0.0004676616915422945,0.0004989531378858134,3.519344083266492e-05,-70.26648756218903,0.9166628861598738,0.06465641479731564,70.26388557213932,0.9163980385253373,0.06463773388552654,0.0,0.0,0.0,-0.0030696517412916453,0.0009170167824080779,6.468137671402959e-05
GLU1293,L GLU 423,0.0,0.0,0.0,-0.0003432835820895763,0.0004748051856891935,3.349017561128003e-05,71.69732338308461,1.8312699206523058,0.1291678209985827,-71.69444776119401,1.8307908001029973,0.12913402644069044,0.0,0.0,0.0,0.00253233830845538,0.0010415253858292457,7.346353647000935e-05
ASP1294,L ASP 424,0.0,0.0,0.0,-0.0005174129353233979,0.0004996966976911464,3.524588749754694e-05,76.0261343283582,1.1131891154849558,0.07851830622288244,-76.02159701492539,1.112595317303101,0.07847642292845483,0.0,0.0,0.0,0.0040199004975115535,0.0012092520570014056,8.529406368739332e-05
MET1295,L MET 425,0.0,0.0,0.0,-0.0004228855721392724,0.0004940175756141488,3.484531311165334e-05,-0.12372636815920406,0.2203121479595508,0.015539620768366,0.12373631840796012,0.22024399659061553,0.015534813741436672,0.0,0.0,0.0,-0.00041293532338303245,0.0007354775351920863,5.18765855010226e-05
ALA1296,L ALA 426,0.0,0.0,0.0,-0.00020895522388059997,0.0004065623424440725,2.8676696581612864e-05,-0.389960199004975,0.04366697134024783,0.0030800306792666864,0.3899154228855719,0.04362239384446841,0.0030768864251452897,0.0,0.0,0.0,-0.00025373134328352323,0.0007466665605872088,5.2665798501840615e-05
ALA1297,L ALA 427,0.0,0.0,0.0,-0.000164179104477627,0.00037043801928334316,2.6128683284884898e-05,-0.5041641791044777,0.08049509679111175,0.005677686361972419,0.504034825870647,0.08043602433635692,0.005673519712274487,0.0,0.0,0.0,-0.00029353233830848723,0.0006528985965004243,4.605191626418062e-05
LEU1298,L LEU 428,0.0,0.0,0.0,-0.0004179104477611745,0.0004932152728912692,3.478872304083589e-05,-0.4546069651741291,0.06531614469223462,0.004607045630345355,0.45443283582089555,0.06531330322779051,0.004606845208896527,0.0,0.0,0.0,-0.0005920398009949089,0.0007072730326364433,4.988719327851305e-05
GLU1299,L GLU 429,0.0,0.0,0.0,-0.0002636815920397974,0.0004406286532434672,3.1079548878695816e-05,65.88987064676613,0.8004936369982322,0.056462467737940725,-65.88801492537313,0.8003257015961733,0.056450622487981765,0.0,0.0,0.0,0.0015920398009959807,0.0008302348276654113,5.856024958269167e-05
LYS1300,L LYS 430,0.0,0.0,0.0,-0.0002786069651741373,0.000448313644818672,3.162160639024391e-05,-66.02430348258704,1.5205417967496975,0.1072507490067155,66.0226815920398,1.520335197430784,0.10723617661433199,0.0,0.0,0.0,-0.0019004975124395326,0.0008165268950797186,5.759336656751132e-05
ASP1301,L ASP 431,0.0,0.0,0.0,-0.0002686567164179035,0.00044326096731095877,3.126521799740262e-05,69.12330348258708,1.0062370186723297,0.07097448696351542,-69.12106467661687,1.0060035512252274,0.0709580194394895,0.0,0.0,0.0,0.0019701492537288726,0.0008458881979282512,5.966435319152222e-05
TYR1302,L TYR 432,0.0,0.0,0.0,-0.00046766169154228786,0.0004989531378858067,3.5193440832664446e-05,-0.09806965174129373,0.0962961596976514,0.006792207406675786,0.09807960199004967,0.09625925622916402,0.006789604436705031,0.0,0.0,0.0,-0.0004577114427862925,0.0007976662080226531,5.6263036274733095e-05
GLU1303,L GLU 433,0.0,0.0,0.0,-0.00022388059701490955,0.00041684298638113314,2.9401837294533764e-05,62.84095024875623,1.0306203452432363,0.07269435421319917,-62.83964179104475,1.0304465442927124,0.07268209523935076,0.0,0.0,0.0,0.0010845771144237068,0.0007382990706225296,5.207560126560789e-05
GLU1304,L GLU 434,0.0,0.0,0.0,-0.0001940298507462716,0.00039545197908931256,2.789303197332527e-05,63.17478606965179,1.1937237773934033,0.08419878329306023,-63.173751243781105,1.193627281596778,0.08419197700435038,0.0,0.0,0.0,0.0008407960198988561,0.0007494789985974876,5.286417258388304e-05
VAL1305,L VAL 435,0.0,0.0,0.0,-0.0001840796019900549,0.0003875490964010147,2.73356056076417e-05,-0.37502985074626816,0.04874115921344658,0.003437936296307047,0.3749054726368157,0.0487379633810034,0.0034377108796667653,0.0,0.0,0.0,-0.0003084577114425129,0.0007154152740755968,5.046150270874997e-05
GLY1306,L GLY 436,0.0,0.0,0.0,-8.457711442786298e-05,0.0002782513722210934,1.9626338550278718e-05,-0.3154079601990052,0.040865666796282535,0.0028824418913896174,0.3153134328358208,0.04085913513568966,0.002881981183573271,0.0,0.0,0.0,-0.0001791044776119272,0.0006291122973021623,4.437416007848112e-05
VAL1307,L VAL 437,0.0,0.0,0.0,-0.00011940298507462808,0.00032426210421493515,2.287168535970884e-05,0.2617512437810947,0.04858513388652325,0.0034269311182762194,-0.26175124378109466,0.04858349545670065,0.003426815552346993,0.0,0.0,0.0,-0.00011940298507446016,0.0006879717408511657,4.852578512439774e-05
ASP1308,L ASP 438,0.0,0.0,0.0,-7.462686567164185e-05,0.00026278831136804514,1.8535658332233486e-05,57.891467661691514,0.6018918269471902,0.04245417613583227,-57.89084577114429,0.6018495300368703,0.04245119274180642,0.0,0.0,0.0,0.0005472636815909765,0.0005807911700503995,4.096585055244349e-05
SER1309,L SER 439,0.0,0.0,0.0,-6.965174129353406e-05,0.00025455918020828554,1.7955220173647306e-05,0.08788557213930337,0.17559522608453124,0.012385532288442348,-0.08787064676616918,0.17563010424325645,0.012387992404076953,0.0,0.0,0.0,-5.472636815927528e-05,0.0005833426152079928,4.1145815618044694e-05
VAL1310,L VAL 440,0.0,0.0,0.0,-5.970149253731404e-05,0.00023693295322966727,1.6711961981297612e-05,57.540169154228884,0.7440754129375979,0.05248303303837108,-57.539721393034846,0.7440323121884819,0.05247999294592816,0.0,0.0,0.0,0.0003880597014922692,0.0006298200930961511,4.442408414450244e-05
gtp1311,L gtp 441,0.0,0.0,0.0,-0.007109452736318374,0.0005884123160983954,4.150340474772069e-05,360.36774129353233,4.518534692123119,0.31871286351940226,-360.4210845771144,4.5207354273151275,0.3188680914113372,0.0,0.0,0.0,-0.06045273631840547,0.032530108594179374,0.002294496948030853
Mg+1312,L Mg+ 442,0.0,0.0,0.0,-0.00011442786069653132,0.00031833021438902164,2.245328211146241e-05,-185.82447761194024,2.5203987346934755,0.17777521977316013,185.81710945273636,2.5191318073129496,0.17768585760581362,0.0,0.0,0.0,-0.007482587064679823,0.010554805808037832,0.0007444786002938354
MET1313,L MET 443,0.0,0.0,0.0,-0.018129353233830872,0.0014973223462431667,0.00010561297524497277,-106.1617661691542,1.9134882761956071,0.1349670566611398,106.45490049751243,1.9048311059870304,0.1343564269559037,0.0,0.0,0.0,0.2750049751243786,0.05293772719264639,0.003733939378885163
ARG1314,L ARG 444,0.0,0.0,0.0,-0.011646766169154225,0.0007851874891289046,5.538285530840936e-05,-96.08711940298514,1.3226674411420467,0.09329376808484532,96.15284079601993,1.3199108836677542,0.09309933551190988,0.0,0.0,0.0,0.05407462686567334,0.012963377538248895,0.0009143661513323686
GLU1315,L GLU 445,0.0,0.0,0.0,-0.03751741293532335,0.0035141427514040727,0.00024786851832041344,104.3090746268657,2.1813325562130275,0.15385933552544884,-104.11155223880591,2.158910997481831,0.15227784071027228,0.0,0.0,0.0,0.16000497512437742,0.08429104385847151,0.005945431824171771
ILE1316,L ILE 446,0.0,0.0,0.0,-0.01465174129353236,0.0011538856926823979,8.138882145354912e-05,0.48887064676616937,0.15247752687876412,0.010754935510089785,-0.44056716417910435,0.16088306286503204,0.01134781630577536,0.0,0.0,0.0,0.03365174129353248,0.01633535705158395,0.0011522072479819578
VAL1317,L VAL 447,0.0,0.0,0.0,-0.0257562189054726,0.002452589986855366,0.00017299235947271295,-0.1976666666666667,0.09711640106877226,0.00685006277218238,0.26699502487562193,0.0979350224994331,0.0069078038758988314,0.0,0.0,0.0,0.043572139303482735,0.014724198105541979,0.0010385648580777513
HID1318,L HID 448,0.0,0.0,0.0,-0.012597014925373165,0.001124928320447919,7.93463258983116e-05,-0.009592039800994915,0.1604788628114994,0.011319306232206455,0.02429850746268656,0.1646566771833317,0.011613986537310751,0.0,0.0,0.0,0.002109452736318684,0.016193111986888466,0.0011421740547059094
ILE1319,L ILE 449,0.0,0.0,0.0,-0.012810945273631837,0.0009432027590960707,6.652839309941471e-05,-0.30536318407960195,0.08714768409770256,0.006146923691054458,0.3296716417910448,0.08938480533439465,0.006304718056698951,0.0,0.0,0.0,0.011497512437811228,0.012167620508419592,0.0008582377781044927
GLN1320,L GLN 450,0.0,0.0,0.0,-0.010293532338308466,0.0007780623721299839,5.488028830464253e-05,0.3211194029850738,0.10964903609271481,0.0077340466891117595,-0.24812437810945265,0.11507068756660463,0.00811646049889391,0.0,0.0,0.0,0.06270149253731312,0.01715717356494081,0.0012101737154556038
ALA1321,L ALA 451,0.0,0.0,0.0,-0.003248756218905475,0.00044365167780321556,3.129277659068095e-05,-0.2975223880597013,0.049721920711818905,0.0035071138786150298,0.3062487562189054,0.04940106763550453,0.003484482647543721,0.0,0.0,0.0,0.005477611940298516,0.0028109144541084213,0.000198266618675894
GLY1322,L GLY 452,0.0,0.0,0.0,-0.001945273631840806,0.00033381564571574715,2.354554022106093e-05,0.058497512437810976,0.06896816803980847,0.0048646394960678,-0.06229850746268656,0.06970014274210524,0.0049162690107862434,0.0,0.0,0.0,-0.005746268656716471,0.0022986689870234164,0.0001621356092307092
GLN1323,L GLN 453,0.0,0.0,0.0,-0.0035970149253731257,0.0004904978126911977,3.459704817699682e-05,0.35881094527363155,0.28684930097917394,0.020232789685776385,-0.3551840796019901,0.2877292137462901,0.020294853947038727,0.0,0.0,0.0,2.9850746268304345e-05,0.0027170192325526583,0.0001916437603884511
CYS1324,L CYS 454,0.0,0.0,0.0,-0.0016069651741293773,0.0004884244583592128,3.445080503817812e-05,0.18516915422885583,0.0872252259587973,0.006152393072231327,-0.1799701492537313,0.08790236048923675,0.006200154459470521,0.0,0.0,0.0,0.003592039800995071,0.0020400800682774385,0.0001438961532160001
GLY1325,L GLY 455,0.0,0.0,0.0,-0.001646766169154211,0.0004779745721184573,3.371372689356432e-05,0.012268656716417872,0.07378668638209945,0.005204511574834718,-0.003457711442786071,0.07457300975431551,0.005259974549158693,0.0,0.0,0.0,0.007164179104477576,0.0024204580890725136,0.0001707259501496778
ASN1326,L ASN 456,0.0,0.0,0.0,-0.006004975124378166,0.0005943139565778742,4.191967437157809e-05,0.47960199004975085,0.1170503603655762,0.00825609585185282,-0.454333333333333,0.11777127395290837,0.008306945175676584,0.0,0.0,0.0,0.01926368159203821,0.004461568826783512,0.00031469480118231403
GLN1327,L GLN 457,0.0,0.0,0.0,-0.0037860696517412655,0.0005544976437638564,3.911124820327589e-05,0.12474626865671641,0.25153411941990234,0.01774184883716812,-0.11221890547263683,0.25367082489670967,0.017892560421212834,0.0,0.0,0.0,0.008741293532338228,0.003578923421105216,0.00025243779445702203
ILE1328,L ILE 458,0.0,0.0,0.0,-0.0026417910447761634,0.00047947398221518257,3.3819487127374255e-05,0.11105472636815918,0.06619744317295449,0.004669207632309214,-0.09832835820895516,0.06679173573116033,0.0047111257973560024,0.0,0.0,0.0,0.010084577114427574,0.003211888820661459,0.00022654916982788037
GLY1329,L GLY 459,0.0,0.0,0.0,-0.002661691542288557,0.0004835349976047005,3.410592906746733e-05,0.06390547263681584,0.07045916230086621,0.004969806122598541,-0.04956218905472637,0.06999159411636037,0.004936826405692925,0.0,0.0,0.0,0.011681592039800846,0.0034609562783907088,0.00024411703376411766
ALA1330,L ALA 460,0.0,0.0,0.0,-0.004587064676616907,0.000601517021505016,4.242773939828852e-05,0.2906467661691542,0.07095243730971539,0.005004599059088979,-0.28270646766169144,0.07063076442700152,0.004981910003332696,0.0,0.0,0.0,0.0033532338308458836,0.0031258196123266006,0.0002204783159519391
LYS1331,L LYS 461,0.0,0.0,0.0,-0.0034875621890547975,0.0005097014318355258,3.595156703420383e-05,-78.78607960199005,0.9040077068036169,0.06376378726963162,78.81189552238807,0.9033926569119048,0.06372040499516629,0.0,0.0,0.0,0.02232835820895607,0.004996679672773786,0.00035243861010407653
PHE1332,L PHE 462,0.0,0.0,0.0,-0.005930348258706473,0.0005419004499180709,3.822271065815132e-05,0.010820895522388045,0.07836899428262231,0.0055277226536495205,-0.00028855721393034023,0.07829804213006193,0.0055227180746751005,0.0,0.0,0.0,0.004601990049751208,0.004282417601929201,0.0003020584480796454
TRP1333,L TRP 463,0.0,0.0,0.0,-0.022532338308457685,0.0014996513707546792,0.00010577725196781502,0.3943034825870644,0.0995478456319438,0.007021563648466007,-0.48802985074626865,0.09975576694748632,0.007036229287302154,0.0,0.0,0.0,-0.11625870646766163,0.0191239147597906,0.001348896943387184
GLU1334,L GLU 464,0.0,0.0,0.0,-0.0055373134328358265,0.0005815152160829664,4.101692082191858e-05,81.37612437810941,1.0681708266394305,0.07534296095581772,-81.3824626865672,1.064132234631703,0.0750581006391285,0.0,0.0,0.0,-0.011875621890548114,0.00576483185399282,0.00040661988743758305
VAL1335,L VAL 465,0.0,0.0,0.0,-0.0028308457711442854,0.000412785443038641,2.9115640253755457e-05,0.22535323383084568,0.0768303008347505,0.005419191585888846,-0.2184875621890547,0.07643181264764251,0.005391084396314041,0.0,0.0,0.0,0.004034825870646617,0.003959217608840982,0.0002792616782626149
ILE1336,L ILE 466,0.0,0.0,0.0,-0.006333333333333322,0.000671623364405463,4.737265955915951e-05,0.092771144278607,0.10576053568624208,0.007459773017714768,-0.06466666666666665,0.10443185944432064,0.007366055421501291,0.0,0.0,0.0,0.021771144278607307,0.00701223970324782,0.0004946052532035448
SER1337,L SER 467,0.0,0.0,0.0,-0.007552238805970173,0.0008336859727622599,5.8803674589067074e-05,0.7881592039800999,0.09253255190231766,0.006526742980850796,-0.7938308457711443,0.09398751501602012,0.006629368166199396,0.0,0.0,0.0,-0.013223880597014992,0.0088892929538616,0.0006270023813089009
ASP1338,L ASP 468,0.0,0.0,0.0,-0.0033980099502487625,0.0004995480742711223,3.523540440977415e-05,82.77749751243783,1.0111856747886467,0.07132353825311903,-82.78447263681593,1.0088407417850722,0.07115813943176369,0.0,0.0,0.0,-0.010373134328358815,0.004578239100413579,0.0003229240877829131
GLU1339,L GLU 469,0.0,0.0,0.0,-0.0033681592039801218,0.0004925121859011296,3.4739131108229674e-05,83.94700497512437,1.077874961583471,0.07602743785966563,-83.9415621890548,1.0750646109703597,0.07582921101126727,0.0,0.0,0.0,0.00207462686567165,0.004860174534163293,0.00034281027999796837
HID1340,L HID 470,0.0,0.0,0.0,-0.008358208955223883,0.0009625033571664076,6.788975232265082e-05,-0.09700497512437822,0.11452434608368173,0.008077924541919773,0.09649253731343288,0.11546135531498823,0.00814401607725188,0.0,0.0,0.0,-0.008870646766169514,0.00675536890439195,0.0004764869840220364
GLY1341,L GLY 471,0.0,0.0,0.0,-0.003442786069651738,0.00052590618216823,3.709456199452943e-05,0.5894228855721393,0.15610732777390113,0.011010961924872236,-0.5813134328358208,0.15700836961135764,0.011074516515847748,0.0,0.0,0.0,0.004666666666666637,0.0031407026708999836,0.00022152808596346933
ILE1342,L ILE 472,0.0,0.0,0.0,-0.022124378109452756,0.0025016318527485027,0.00017645150598283787,-0.6903432835820891,0.0957103142087363,0.006750885051958105,0.7236815920398003,0.09639181087331179,0.0067989541204161634,0.0,0.0,0.0,0.011213930348259129,0.005281998432215636,0.00037256344371352883
ASP1343,L ASP 473,0.0,0.0,0.0,-0.020815920398009963,0.0023712509605779025,0.00016725514691441132,89.43014925373139,1.8025746394945414,0.12714381192253682,-89.40296517412936,1.7953190416939062,0.12663204151262566,0.0,0.0,0.0,0.006368159203979823,0.015886531142317976,0.0011205495092435074
PRO1344,L PRO 474,0.0,0.0,0.0,-0.080407960199005,0.01570381125329169,0.0011076614419780215,0.12357213930348249,0.18987562312895112,0.013392793833242513,-0.03011940298507462,0.18850080346541298,0.013295821531015231,-0.00023072238805970082,0.0011601840558845044,8.183307374071822e-05,0.012814053731343129,0.04706738799006451,0.0033198775768707644
THR1345,L THR 475,0.0,0.0,0.0,-0.15302487562189054,0.03320379373681358,0.002342015034213464,0.5768208955223877,0.23341790456248765,0.016464029564605135,-0.4285174129353235,0.25311366676604924,0.0178532615167327,-0.0009142925373134331,0.003243044100533326,0.00022874669383472727,-0.00563568557213943,0.07915139809555731,0.005582909163577995
GLY1346,L GLY 476,0.0,0.0,0.0,-0.07448258706467657,0.011963499432868086,0.0008438401875300331,0.6147263681592039,0.13654798785156888,0.009631352458541725,-0.5787661691542288,0.1458920409470401,0.010290431147065784,-1.9020895522388057e-05,0.00016393389688667737,1.156300554596334e-05,-0.03854140895522386,0.03227739629315205,0.002276671996670537
SER1347,L SER 477,0.0,0.0,0.0,-0.03294527363184079,0.005459210123624292,0.00038506299267492705,-0.5443134328358208,0.2634583548588508,0.018582919556100922,0.6077761194029847,0.26749794182844455,0.018867850051989172,0.0,0.0,0.0,0.030517412935323496,0.020814531502421553,0.0014681438541383725
[truncated: 117,333 more chars]
