# Supplementary material for: Detailed Per-residue Energetic Analysis Explains the Driving Force for Microtubule Disassembly
Source: PLoS Comput Biol. 2015 Jun 1;11(6):e1004313. doi: 10.1371/journal.pcbi.1004313 (PMC4452272; doi:10.1371/journal.pcbi.1004313)
Supplement: S1 Dataset — 13 text files with energy contribution per residue in the 13 lateral GDP subsystems, plus one text file with the overall residual contributions, per MT ring. (ZIP) [file pcbi.1004313.s001.zip › LatGDP/R9_L10.txt]

| Run on Tue Jan 20 09:07:31 2015
| GB non-polar solvation energies calculated with gbsa=2
idecomp = 2: Per-residue decomp adding 1-4 interactions to EEL and VDW.
Energy Decomposition Analysis (All units kcal/mol): Generalized Born solvent
DELTAS:
Total Energy Decomposition:
Residue,Location,Internal,,,van der Waals,,,Electrostatic,,,Polar Solvation,,,Non-Polar Solv.,,,TOTAL,,
,,Avg.,Std. Dev.,Std. Err. of Mean,Avg.,Std. Dev.,Std. Err. of Mean,Avg.,Std. Dev.,Std. Err. of Mean,Avg.,Std. Dev.,Std. Err. of Mean,Avg.,Std. Dev.,Std. Err. of Mean
MET   1,R MET   1,0.0,0.0,0.0,-0.00024378109452736395,0.0004293621693610247,3.0284872377433574e-05,-76.11392039800995,0.6448297423734232,0.04548278317583234,76.11032835820893,0.6445057512000696,0.04545993060046216,0.0,0.0,0.0,-0.0038358208955228163,0.0008741224157824286,6.165584136958628e-05
ARG   2,R ARG   2,0.0,0.0,0.0,-0.0005920398009950353,0.000491455669448226,3.466461018341587e-05,-80.15205970149252,0.7306330155412484,0.051534879431356664,80.1469950248756,0.730024019898226,0.05149192419066838,0.0,0.0,0.0,-0.005656716417908754,0.0010301751598039911,7.26629532534176e-05
GLU   3,R GLU   3,0.0,0.0,0.0,-0.0002786069651741169,0.0004483136448186392,3.162160639024159e-05,77.66290547263681,0.6913649532107784,0.04876512387055074,-77.65874626865671,0.6910139858592951,0.04874036854228292,0.0,0.0,0.0,0.003880597014925414,0.0008897826006437959,6.276042564313634e-05
CYS   4,R CYS   4,0.0,0.0,0.0,-0.00040796019900494346,0.0004914556694481794,3.466461018341258e-05,0.06219900497512435,0.2104142566510051,0.014841477344293235,-0.06192537313432831,0.2102658099852218,0.014831006723803327,0.0,0.0,0.0,-0.00013432835820896032,0.0007308862415936919,5.155274061994789e-05
ILE   5,R ILE   5,0.0,0.0,0.0,-0.0004179104477611806,0.0004932152728912765,3.4788723040836404e-05,0.4009303482587066,0.09643410930366911,0.006801937621657187,-0.40059701492537325,0.0964152595787948,0.006800608064577164,0.0,0.0,0.0,-8.457711442795523e-05,0.0007450072257647964,5.254875804761761e-05
SER   6,R SER   6,0.0,0.0,0.0,-0.0004427860696517533,0.0004967157800735922,3.5035629780269193e-05,-0.25674129353233816,0.19445428867576153,0.013715748000235067,0.2568109452736321,0.19430366570671395,0.013705123875148535,0.0,0.0,0.0,-0.0003731343283581891,0.0008073509454506659,5.694614498329215e-05
ILE   7,R ILE   7,0.0,0.0,0.0,-0.0005024875621890502,0.0004999938119960586,3.5266844324784815e-05,0.6044228855721391,0.07951598151973424,0.005608624895563787,-0.6036119402985075,0.07943706577925837,0.0056030586084070974,0.0,0.0,0.0,0.00030845771144280955,0.0007559897531833272,5.3323405804188366e-05
HID   8,R HID   8,0.0,0.0,0.0,-0.0008358208955223579,0.00037043801928329296,2.6128683284881357e-05,-1.6628955223880606,0.11177742645330564,0.007884171770079605,1.661094527363183,0.11160402647876785,0.007871941078896582,0.0,0.0,0.0,-0.002636815920398179,0.0007278659674774902,5.133970690929248e-05
VAL   9,R VAL   9,0.0,0.0,0.0,-0.0005124378109452812,0.0004998452769196646,3.525636746829124e-05,0.7445621890547266,0.0795694093772268,0.005612393406068496,-0.7431641791044775,0.07943699847560869,0.005603053861173674,0.0,0.0,0.0,0.0008855721393034941,0.0008296980185647733,5.852238598812287e-05
GLY  10,R GLY  10,0.0,0.0,0.0,-0.0004278606965173885,0.0004947685528537749,3.489828296201133e-05,-0.29108955223880595,0.10585737114236589,0.007466603264158427,0.29075621890547265,0.10581700750938193,0.007463756233001891,0.0,0.0,0.0,-0.0007611940298506911,0.0007548757382926806,5.3244829252276486e-05
GLN  11,R GLN  11,0.0,0.0,0.0,-0.001393034825870699,0.0004884244583592132,3.445080503817815e-05,-1.5207064676616897,0.27930141782306533,0.019700403056458968,1.522477611940298,0.27867406512519793,0.019656153008955186,0.0,0.0,0.0,0.0003781094527373461,0.0016257622499899571,0.00011467242754588267
ALA  12,R ALA  12,0.0,0.0,0.0,-0.0009154228855721445,0.000278251372221086,1.9626338550278196e-05,0.028144278606965164,0.11924640687183312,0.008410993029393812,-0.02792039800995026,0.11903565096573639,0.008396127453955647,0.0,0.0,0.0,-0.0006915422885572853,0.0007944948076955752,5.603934294304941e-05
GLY  13,R GLY  13,0.0,0.0,0.0,-0.0004825870646766411,0.0004996966976911572,3.524588749754771e-05,0.2802587064676616,0.14688887306791712,0.010360742263686547,-0.279671641791045,0.14666196840662693,0.010344737642880655,0.0,0.0,0.0,0.00010447761194030578,0.0008888641366817048,6.269564219023783e-05
VAL  14,R VAL  14,0.0,0.0,0.0,-0.000791044776119422,0.00040656234244407447,2.8676696581613003e-05,-0.1333134328358212,0.09667731765986882,0.006819092216435751,0.13416417910447762,0.0966278593081488,0.00681560369328042,0.0,0.0,0.0,5.970149253691137e-05,0.0008618029870599331,6.078689586565681e-05
GLN  15,R GLN  15,0.0,0.0,0.0,-0.0015572139303482882,0.0004967157800735908,3.503562978026909e-05,-1.4242288557213931,0.37332106060564646,0.026332037340587477,1.4245721393034823,0.3724700208576681,0.026272009625071684,0.0,0.0,0.0,-0.0012139303482590234,0.0013637105422006596,9.618872522413871e-05
ILE  16,R ILE  16,0.0,0.0,0.0,-0.0018955223880597048,0.00035130156107282556,2.477890159469991e-05,-0.11955223880597016,0.13385645577892094,0.009441506423803222,0.11995024875621894,0.13355561389333534,0.009420286673296778,0.0,0.0,0.0,-0.0014975124378109371,0.0011552363076281433,8.148408648661857e-05
GLY  17,R GLY  17,0.0,0.0,0.0,-0.00048258706467661235,0.000499696697691128,3.524588749754565e-05,-0.022601990049751275,0.11266023766293315,0.007946440471713763,0.02162189054726369,0.1125419383119595,0.007938096278856945,0.0,0.0,0.0,-0.0014626865671642864,0.0008404279567673326,5.927921747508376e-05
ASN  18,R ASN  18,0.0,0.0,0.0,-0.000995024875621865,0.00018655057969405928,1.3158263352308477e-05,-1.5854825870646776,0.4055731169337712,0.028606921993934213,1.58405472636816,0.40519412703926555,0.028580190107879787,0.0,0.0,0.0,-0.0024228855721398785,0.0008783032216130555,6.195073267592515e-05
ALA  19,R ALA  19,0.0,0.0,0.0,-0.0010746268656716361,0.0002810835202353358,1.9826102868809567e-05,-0.5660248756218903,0.1482094268495573,0.010453886945725086,0.5676119402985075,0.14818298710842068,0.01045202203017557,0.0,0.0,0.0,0.0005124378109452948,0.0008587243387219457,6.0569744754859836e-05
CYS  20,R CYS  20,0.0,0.0,0.0,-0.0012636815920397722,0.00044062865324342933,3.107954887869314e-05,0.219547263681592,0.12795552323111506,0.009025286733596002,-0.22005970149253742,0.12788356184809538,0.009020210968993598,0.0,0.0,0.0,-0.0017761194029849475,0.0011217554054796255,7.912252573207381e-05
TRP  21,R TRP  21,0.0,0.0,0.0,-0.0013631840796019547,0.0004809172526804581,3.392128757689228e-05,-0.4879353233830847,0.13016480482046588,0.009181117441920576,0.48631343283582107,0.13010140044086016,0.009176645241802462,0.0,0.0,0.0,-0.002985074626865705,0.000932965165161966,6.580628889957858e-05
GLU  22,R GLU  22,0.0,0.0,0.0,-0.0014875621890547458,0.0004998452769196743,3.525636746829193e-05,100.03201990049754,1.1445054895104527,0.08072719293522967,-100.00853233830853,1.1426546773302444,0.08059664670952091,0.0,0.0,0.0,0.022000000000001824,0.002205826747912416,0.0001555870225983652
LEU  23,R LEU  23,0.0,0.0,0.0,-0.002567164179104451,0.0004954684379910048,3.49476490533263e-05,-0.6762238805970148,0.10219542602953752,0.007208309571073596,0.6778407960199005,0.10222798892069362,0.0072106063803252605,0.0,0.0,0.0,-0.0009502487562187655,0.001166494274887105,8.22781622715774e-05
TYR  24,R TYR  24,0.0,0.0,0.0,-0.0016815920398010175,0.0004658587029142256,3.285913937101222e-05,-0.5619552238805972,0.13720055765183503,0.00967738118330767,0.5600547263681592,0.13714593306136894,0.009673528261767336,0.0,0.0,0.0,-0.003582089552238678,0.0009796321839654109,6.909792661139863e-05
CYS  25,R CYS  25,0.0,0.0,0.0,-0.0008308457711442776,0.00037488808425441647,2.6442566666648147e-05,-0.9698258706467662,0.08130701307689228,0.005734954521234369,0.9691293532338309,0.08128374957122776,0.005733313640061371,0.0,0.0,0.0,-0.0015273631840795729,0.0008525627228863965,6.0135137883238884e-05
LEU  26,R LEU  26,0.0,0.0,0.0,-0.0019203980099502334,0.00036464641197629405,2.5720174802604728e-05,-0.8364278606965169,0.1178182512105418,0.008310258695948265,0.8380547263681588,0.11800451964550607,0.008323397058345753,0.0,0.0,0.0,-0.0002935323383085613,0.0011963493226019787,8.438397497327095e-05
GLU  27,R GLU  27,0.0,0.0,0.0,-0.0023582089552239005,0.0004794739822151932,3.3819487127375e-05,97.85460696517407,1.183051383873755,0.08344601069508008,-97.85132338308455,1.1810716063021336,0.08330636795202823,0.0,0.0,0.0,0.0009253731343248583,0.0049413881048810115,0.0003485386436033649
HIP  28,R HIP  28,0.0,0.0,0.0,-0.0010796019900497097,0.00027067603002452835,1.9092015109581137e-05,-86.67400995024873,0.8211532964220157,0.057919687757910475,86.66589054726367,0.8202177650202038,0.05785370046063387,0.0,0.0,0.0,-0.009199004975123336,0.0013346507192031672,9.413900334924791e-05
GLY  29,R GLY  29,0.0,0.0,0.0,-0.00044776119402984007,0.0004972636193718594,3.5074271384991977e-05,-0.6589104477611939,0.12218052845128859,0.008617950008640313,0.6587661691542289,0.12215132141379206,0.008615889903055274,0.0,0.0,0.0,-0.0005920398009951138,0.0007416106704164145,5.2309183505217386e-05
ILE  30,R ILE  30,0.0,0.0,0.0,-0.0007164179104477403,0.0004507363841952542,3.179249325000793e-05,0.8697014925373134,0.08374606516492761,0.005906991990949017,-0.8689701492537314,0.08372841136750732,0.005905746788087651,0.0,0.0,0.0,1.4925373134134497e-05,0.00070870642400514,4.998829691028504e-05
GLN  31,R GLN  31,0.0,0.0,0.0,-0.0006815920398010104,0.000465858702914224,3.285913937101211e-05,0.08274129353233842,0.5067575325069733,0.03574392038571147,-0.08271641791044787,0.506466909606612,0.035723421426847674,0.0,0.0,0.0,-0.0006567164179105787,0.0007768844296892262,5.479720265101031e-05
PRO  32,R PRO  32,0.0,0.0,0.0,-0.0006069651741293526,0.0004884244583591976,3.445080503817705e-05,-0.27275124378109455,0.14092222127365772,0.009939887095242976,0.27243283582089545,0.1407302091152779,0.009926343601832501,0.0,0.0,0.0,-0.000925373134328464,0.0007850613849782031,5.537396060742547e-05
ASP  33,R ASP  33,0.0,0.0,0.0,-0.00033830845771144476,0.0004731340667848283,3.3372303972002786e-05,82.65074129353232,0.9789969802335948,0.06905312279465729,-82.64379601990055,0.9782811930687886,0.0690026350607989,0.0,0.0,0.0,0.006606965174130994,0.0011328435774306186,7.990462507942573e-05
GLY  34,R GLY  34,0.0,0.0,0.0,-0.00019900497512436834,0.0003992517939848338,2.816105025108828e-05,-0.5474925373134331,0.10561514286322435,0.007449517798685482,0.5471542288557214,0.10561094986256386,0.0074492220472221655,0.0,0.0,0.0,-0.000537313432835712,0.000766104539499329,5.4036847822522205e-05
GLN  35,R GLN  35,0.0,0.0,0.0,-0.0003980099502487527,0.0004894875174626359,3.452578744597793e-05,0.5427512437810944,0.4391620104855117,0.03097609987476034,-0.5425621890547265,0.43903755816080775,0.03096732168459901,0.0,0.0,0.0,-0.0002089552238808524,0.0008018134936457119,5.655556324792689e-05
MET  36,R MET  36,0.0,0.0,0.0,-0.0005422885572139568,0.0004982084683431095,3.514091589294395e-05,0.20477611940298496,0.2634235464092979,0.018580464357372227,-0.20455223880597015,0.2632658805998655,0.018569343468626834,0.0,0.0,0.0,-0.00031840796019912896,0.0008334484215468615,5.8786919018234766e-05
PRO  37,R PRO  37,0.0,0.0,0.0,-0.0005522388059701442,0.0004972636193718657,3.5074271384992424e-05,-0.08756218905472643,0.10328835819438531,0.00728539906216422,0.0874527363184079,0.10321257108909286,0.007280053451918555,0.0,0.0,0.0,-0.0006616915422887428,0.0007885846786494265,5.5622474581863456e-05
SER  38,R SER  38,0.0,0.0,0.0,-0.0002686567164179052,0.00044326096731096143,3.126521799740281e-05,-0.13666666666666666,0.1969126971069253,0.013889150761126184,0.13669154228855715,0.19684992990496974,0.013884723504054279,0.0,0.0,0.0,-0.00024378109452733191,0.0007090555920922668,5.0012925328230294e-05
ASP  39,R ASP  39,0.0,0.0,0.0,-0.0005572139303482648,0.0004967157800735845,3.503562978026865e-05,82.13554726368157,1.4159035436024412,0.09987013569586355,-82.12941791044776,1.4151187122028868,0.09981477795717716,0.0,0.0,0.0,0.005572139303480701,0.0014022085992149353,9.89041687975481e-05
LYS  40,R LYS  40,0.0,0.0,0.0,-0.0006019900497512363,0.0004894875174626339,3.452578744597779e-05,-79.75803980099502,2.7350367271610354,0.19291461647152855,79.75207462686569,2.7338635354106793,0.19283186590576104,0.0,0.0,0.0,-0.006567164179105398,0.0018492210052574731,0.00013043399288119886
THR  41,R THR  41,0.0,0.0,0.0,-0.0002537313432835801,0.0004351456637944222,3.069280862172753e-05,0.5090895522388059,0.10768478017293931,0.007595498758967965,-0.5090049751243781,0.10767384404610997,0.00759472738405661,0.0,0.0,0.0,-0.00016915422885551275,0.0006919895471951057,4.8809179333404436e-05
ILE  42,R ILE  42,0.0,0.0,0.0,-0.00031840796019899864,0.00046585870291420474,3.285913937101075e-05,-0.22715920398009956,0.11823530181122387,0.008339675177226493,0.22702487562189064,0.11820458013244642,0.008337508237082744,0.0,0.0,0.0,-0.00045273631840819534,0.0007784440247226217,5.490720800294235e-05
GLY  43,R GLY  43,0.0,0.0,0.0,-0.00015920398009949325,0.00036586619524077955,2.580621168039498e-05,-0.16207462686567156,0.1275996904306399,0.009000188223016618,0.16198507462686562,0.1275827105682418,0.00899899055586658,0.0,0.0,0.0,-0.00024875621890543863,0.000703799882000568,4.964221612108995e-05
GLY  44,R GLY  44,0.0,0.0,0.0,-0.00019402985074627602,0.0003954519790893216,2.789303197332591e-05,0.4730000000000001,0.07933322881384482,0.005595734513575246,-0.4727661691542288,0.0793020552690905,0.005593535701262923,0.0,0.0,0.0,3.980099502483009e-05,0.000738701267351808,5.210397003557881e-05
GLY  45,R GLY  45,0.0,0.0,0.0,-0.0002388059701492556,0.00042635393603241225,3.0072687958451924e-05,-0.6751194029850746,0.09231136835732494,0.006511141896474728,0.6748457711442787,0.09223780154771367,0.006505952893811527,0.0,0.0,0.0,-0.000512437810945291,0.0007669118323316963,5.4093789868524637e-05
ASP  46,R ASP  46,0.0,0.0,0.0,-0.0006616915422885474,0.0004731340667848178,3.337230397200205e-05,84.76746766169161,0.9198631794150341,0.06488214607901455,-84.76092537313431,0.9188482783411198,0.06481056047671299,0.0,0.0,0.0,0.005880597014927717,0.0015503720117818645,0.00010935481014602131
ASP  47,R ASP  47,0.0,0.0,0.0,-0.00026368159203980123,0.0004406286532434736,3.107954887869626e-05,77.85605970149255,0.746252539126934,0.052636595679652995,-77.85187562189056,0.7456089497335144,0.05259120038394684,0.0,0.0,0.0,0.0039203980099508685,0.0010667437040582299,7.524229949022344e-05
SER  48,R SER  48,0.0,0.0,0.0,-0.0003781094527363143,0.0004849151415327791,3.420327691435974e-05,0.11082089552238823,0.24633401213297038,0.01737506154948494,-0.11059701492537313,0.24625285672216202,0.017369337288163252,0.0,0.0,0.0,-0.00015422885572122553,0.0007797783377876576,5.500132319000294e-05
PHE  49,R PHE  49,0.0,0.0,0.0,-0.0008905472636816199,0.00031220639780572416,2.2021341393527304e-05,0.14024875621890553,0.06613823764323097,0.004665031596226708,-0.1406567164179104,0.06607478476134371,0.00466055597502143,0.0,0.0,0.0,-0.0012985074626864572,0.0006841836194101069,4.8258591639318664e-05
ASN  50,R ASN  50,0.0,0.0,0.0,-0.00030845771144275984,0.00046185663543379864,3.257685529584328e-05,0.17498009950248697,0.3662388498321257,0.02583249670861854,-0.17478109452736307,0.36611184415237474,0.02582353841867839,0.0,0.0,0.0,-0.00010945273631917803,0.0006896247440215216,4.864237897831883e-05
THR  51,R THR  51,0.0,0.0,0.0,-0.00042288557213928616,0.0004940175756141648,3.4845313111654466e-05,0.08940796019900485,0.11984360760964265,0.008453116321613958,-0.08914427860696517,0.11978107758267854,0.008448705793576093,0.0,0.0,0.0,-0.00015920398009967884,0.0007360830604115257,5.191929595690494e-05
PHE  52,R PHE  52,0.0,0.0,0.0,-0.0007910447761194484,0.00040656234244408764,2.867669658161393e-05,0.09773134328358199,0.11568368032363294,0.008159697674266208,-0.09809950248756219,0.11560027221021536,0.008153814519553595,0.0,0.0,0.0,-0.0011592039800998675,0.0007626396703883268,5.379245479882528e-05
PHE  53,R PHE  53,0.0,0.0,0.0,-0.0007014925373134815,0.0004576032751270724,3.2276846391341644e-05,-0.28494029850746283,0.0681406682135379,0.00480627215860943,0.28454228855721386,0.06805199543235095,0.00480001766286381,0.0,0.0,0.0,-0.0010995024875623397,0.0007662337635100943,5.40459625814679e-05
SER  54,R SER  54,0.0,0.0,0.0,-0.00022388059701494766,0.000416842986381204,2.940183729453876e-05,0.35731343283582107,0.2504025341785528,0.0176620329682725,-0.35720398009950244,0.2503011185240843,0.017654879659546624,0.0,0.0,0.0,-0.00011442786069649156,0.0007066428204134287,4.984274153565667e-05
GLU  55,R GLU  55,0.0,0.0,0.0,-0.0002686567164179234,0.00044326096731099146,3.1265217997404924e-05,74.7340895522388,0.7257917426349535,0.051193402369393654,-74.73086069651742,0.7255151887122923,0.051173895759703894,0.0,0.0,0.0,0.0029601990049737048,0.0008276370248918309,5.8377014702970646e-05
THR  56,R THR  56,0.0,0.0,0.0,-0.00020398009950249604,0.00040295436281228707,2.8422209320074166e-05,-0.05137810945273622,0.17979221372967966,0.012681564971974162,0.05130845771144282,0.17971191534100284,0.012675901160332792,0.0,0.0,0.0,-0.00027363184079580194,0.0006909156400552167,4.8733431764108444e-05
GLY  57,R GLY  57,0.0,0.0,0.0,-4.477611940298511e-05,0.00020681203672464225,1.4587396341051383e-05,-0.12159203980099503,0.07859514458639057,0.0055436740661783225,0.12156716417910449,0.07861333496453818,0.005544957116526045,0.0,0.0,0.0,-6.965174129358653e-05,0.0005860096768846739,4.133393564413185e-05
ALA  58,R ALA  58,0.0,0.0,0.0,-0.0001343283582089559,0.0003410047659342065,2.4052621663858005e-05,0.06989054726368162,0.10824763373466063,0.007635199388181018,-0.06986069651741295,0.10826157055583643,0.007636182415752554,0.0,0.0,0.0,-0.00010447761194024282,0.0006571685463068162,4.63530953017681e-05
GLY  59,R GLY  59,0.0,0.0,0.0,-0.00010945273631840585,0.00031220639780571007,2.2021341393526307e-05,0.3468457711442784,0.07355473877694572,0.00518815125219431,-0.3467114427860697,0.07353860676531047,0.00518701338782612,0.0,0.0,0.0,2.487562189055557e-05,0.0006498205718309765,4.583480914357066e-05
LYS  60,R LYS  60,0.0,0.0,0.0,-0.0003084577114428068,0.0004618566354338689,3.257685529584823e-05,-79.88590547263674,1.1473509727887825,0.08092789785076657,79.88051243781098,1.1467687770225874,0.08088683292764084,0.0,0.0,0.0,-0.005701492537312871,0.000946555820636602,6.67648998251465e-05
HIE  61,R HIE  61,0.0,0.0,0.0,-0.00036318407960204946,0.0004809172526804596,3.392128757689239e-05,0.6593432835820893,0.22715645772404486,0.016022381156962407,-0.6590646766169151,0.2270788777329538,0.016016909086302964,0.0,0.0,0.0,-8.457711442767683e-05,0.0006895170602613872,4.863478355150784e-05
VAL  62,R VAL  62,0.0,0.0,0.0,-0.00026865671641790545,0.0004432609673109619,3.1265217997402844e-05,-0.2647810945273631,0.08938792332643698,0.006304937982900685,0.2646318407960199,0.08938147760247918,0.006304483336587219,0.0,0.0,0.0,-0.00041791044776098727,0.0007224045062063203,5.095448513291236e-05
PRO  63,R PRO  63,0.0,0.0,0.0,-0.00042786069651744535,0.0004947685528538408,3.489828296201597e-05,-0.6977114427860697,0.09026156748904768,0.006366560090892476,0.6972786069651745,0.09014433970110602,0.006358291480264332,0.0,0.0,0.0,-0.0008606965174130681,0.0007857547073591765,5.54228637976051e-05
ARG  64,R ARG  64,0.0,0.0,0.0,-0.00045771144278601924,0.0004982084683430312,3.514091589293843e-05,-78.97526368159208,0.64071303960583,0.04519241335094087,78.97071641791045,0.6403032274302177,0.0451635074288015,0.0,0.0,0.0,-0.005004975124374293,0.0008724501578841201,6.153788939187061e-05
ALA  65,R ALA  65,0.0,0.0,0.0,-0.0002736318407960196,0.0004458222252183051,3.144587520100561e-05,-0.7366069651741289,0.08642547620095449,0.006095983073683487,0.7361890547263682,0.08633421163772091,0.0060895457677274814,0.0,0.0,0.0,-0.0006915422885572058,0.0007084269656250102,4.996858543596109e-05
VAL  66,R VAL  66,0.0,0.0,0.0,-0.0003084577114428007,0.00046185663543385984,3.2576855295847595e-05,0.5421144278606962,0.06496039237802542,0.004581952796829453,-0.5416567164179102,0.06488786015263975,0.004576836768111029,0.0,0.0,0.0,0.00014925373134323572,0.0006747853465942862,4.7595688586590444e-05
PHE  67,R PHE  67,0.0,0.0,0.0,-0.000656716417910508,0.0004748051856892034,3.3490175611280725e-05,-0.8098358208955223,0.08085031873929953,0.0057027417863535195,0.8090398009950246,0.0807683771917546,0.005696962075221771,0.0,0.0,0.0,-0.001452736318408189,0.0007186256750358641,5.068794693299725e-05
VAL  68,R VAL  68,0.0,0.0,0.0,-0.000373134328358201,0.0004836373655528148,3.411314954580802e-05,0.6095572139303486,0.07801248758438128,0.0055025766099866666,-0.608960199004975,0.07797855559254022,0.005500183231818422,0.0,0.0,0.0,0.00022388059701498606,0.0007495450465365455,5.286883124630814e-05
ASP  69,R ASP  69,0.0,0.0,0.0,-0.0005373134328358131,0.000498605763835516,3.5168938956320884e-05,96.42459701492538,0.806802608784325,0.056907468296930344,-96.40523880597014,0.8059395757051085,0.056846594637053716,0.0,0.0,0.0,0.018820895522389126,0.001244994433053036,8.7815136512232e-05
LEU  70,R LEU  70,0.0,0.0,0.0,-0.00046766169154227187,0.0004989531378857891,3.51934408326632e-05,-0.555547263681592,0.17855439129776857,0.01259425570941817,0.5549651741293534,0.17836720405858267,0.012581052539567726,0.0,0.0,0.0,-0.0010497512437812374,0.0008508190012843552,6.00121452445111e-05
GLU  71,R GLU  71,0.0,0.0,0.0,-0.0005671641791044781,0.00049546843799098,3.4947649053324544e-05,96.77837810945277,1.1946804507535946,0.0842662618291022,-96.75799004975124,1.1933553223048285,0.08417279447492353,0.0,0.0,0.0,0.01982089552238556,0.0015054663891253585,0.00010618741173920461
PRO  72,R PRO  72,0.0,0.0,0.0,-0.0003681592039800921,0.00048230488749838465,3.4019163790416005e-05,0.2265870646766169,0.10195347505827591,0.007191243665390386,-0.22648258706467667,0.10178966189613237,0.007179689175816598,0.0,0.0,0.0,-0.0002636815920399951,0.0007759599274859442,5.4731993293416656e-05
THR  73,R THR  73,0.0,0.0,0.0,-0.0006318407960199,0.0004823048874983933,3.401916379041662e-05,-0.21502487562189043,0.24339713137238925,0.017167909952607405,0.21508955223880596,0.24307941895745722,0.01714550024670979,0.0,0.0,0.0,-0.000567164179104276,0.0008561840702210088,6.039056802983588e-05
VAL  74,R VAL  74,0.0,0.0,0.0,-0.0007512437810945617,0.0004322922188304356,3.0491542132183353e-05,-0.05409452736318408,0.11898704315055447,0.008392698923022145,0.05440298507462685,0.1187570863705768,0.008376479022362724,0.0,0.0,0.0,-0.00044278606965195806,0.0007517542992051035,5.3024659914717265e-05
ILE  75,R ILE  75,0.0,0.0,0.0,-0.0005621890547263665,0.0004961174472564316,3.499342663732834e-05,0.09846268656716413,0.12080669914353463,0.008521047560724084,-0.09848756218905472,0.12071957181596617,0.008514902072871894,0.0,0.0,0.0,-0.0005870646766169348,0.0007877367547739357,5.556266664304752e-05
ASP  76,R ASP  76,0.0,0.0,0.0,-0.00045273631840799043,0.0004977611318719041,3.5109363211066114e-05,90.93431840796019,1.0529848633778849,0.07427182569490562,-90.92024875621897,1.0519520011571633,0.07419897321098842,0.0,0.0,0.0,0.013616915422884415,0.001284237558738275,9.058313317769913e-05
GLU  77,R GLU  77,0.0,0.0,0.0,-0.0009900497512437692,0.00022282781767721927,1.571706242899657e-05,102.04706467661697,1.3698072678402524,0.09661875509423667,-102.01932835820892,1.3676670813547918,0.09646779797877272,0.0,0.0,0.0,0.026746268656720543,0.0023137698358270124,0.00016320074098064518
VAL  78,R VAL  78,0.0,0.0,0.0,-0.0005771144278606992,0.0004940175756141863,3.484531311165599e-05,-0.0360696517412935,0.17203304416001963,0.012134275348107848,0.03601990049751244,0.17178506645429484,0.012116784349351482,0.0,0.0,0.0,-0.0006268656716417276,0.0008552295242622642,6.0323239549122277e-05
ARG  79,R ARG  79,0.0,0.0,0.0,-0.0006169154228855821,0.00048613864677835944,3.428957632045475e-05,-87.76786567164174,1.165621294359836,0.0822165869728135,87.75653233830846,1.1645757796156515,0.0821428420487009,0.0,0.0,0.0,-0.011950248756216012,0.0013299131897775006,9.380484378820841e-05
THR  80,R THR  80,0.0,0.0,0.0,-0.0005572139303482576,0.000496715780073578,3.503562978026819e-05,-0.43179104477611907,0.24434222008654016,0.017234571370719782,0.43145771144278605,0.24406275078579842,0.017214859126115256,0.0,0.0,0.0,-0.000890547263681811,0.0008510807872771659,6.003061020474333e-05
GLY  81,R GLY  81,0.0,0.0,0.0,-0.00040298507462687154,0.0004904978126912009,3.459704817699705e-05,-1.0557611940298506,0.13638295762635727,0.009619712123958008,1.0547014925373133,0.13629664913319464,0.009613624392231646,0.0,0.0,0.0,-0.0014626865671642053,0.0007725713003974277,5.449297796735018e-05
THR  82,R THR  82,0.0,0.0,0.0,-0.000771144278606967,0.0004200961558723291,2.9631298178359765e-05,-0.7671741293532345,0.17595426963376123,0.012410857267777518,0.7667611940298507,0.17570427633655472,0.012393224100159653,0.0,0.0,0.0,-0.0011840796019898332,0.0007668150020665266,5.4086959988222654e-05
TYR  83,R TYR  83,0.0,0.0,0.0,-0.0010995024875621762,0.0002993355016217736,2.1113498373975233e-05,-0.2064726368159202,0.09467635626351385,0.006677955281593624,0.2059751243781094,0.09460388418871364,0.006672843495570373,0.0,0.0,0.0,-0.001597014925372874,0.0006478368481855233,4.5694888065931116e-05
ARG  84,R ARG  84,0.0,0.0,0.0,-0.0007761194029851245,0.0004168429863811877,2.9401837294537613e-05,-91.24535323383085,1.42392486791251,0.10043591628941226,91.23103482587062,1.422376350119618,0.10032669226578272,0.0,0.0,0.0,-0.015094527363186018,0.0017409381300416177,0.00012279630775059212
GLN  85,R GLN  85,0.0,0.0,0.0,-0.0004477611940298489,0.0004972636193718689,3.507427138499264e-05,-0.7249701492537322,0.6748861994392157,0.047602802197792234,0.7245223880597012,0.6745046907598076,0.047575892650348985,0.0,0.0,0.0,-0.0008955223880596647,0.0008775984024406532,6.190101856460245e-05
LEU  86,R LEU  86,0.0,0.0,0.0,-0.0005373134328358181,0.0004986057638355206,3.516893895632121e-05,-0.8627164179104472,0.09713807262520234,0.006851591365914059,0.8622288557213932,0.09711488484722326,0.006849955826160155,0.0,0.0,0.0,-0.001024875621890653,0.0007359821741384655,5.1912179987864606e-05
PHE  87,R PHE  87,0.0,0.0,0.0,-0.0006716417910447883,0.0004696159021657462,3.3124151773008945e-05,-0.5416368159203976,0.12131556005826327,0.008556939842252647,0.5411243781094527,0.1211469624882758,0.00854504788656914,0.0,0.0,0.0,-0.001184079601990127,0.000753727238384224,5.31638203147521e-05
HIE  88,R HIE  88,0.0,0.0,0.0,-0.00032835820895521425,0.00046961590216572564,3.3124151773007495e-05,1.3569054726368153,0.13857514447609368,0.009774337062318452,-1.356203980099503,0.138509489891952,0.009769706145009917,0.0,0.0,0.0,0.0003731343283583468,0.000672912010589699,4.746355365280389e-05
PRO  89,R PRO  89,0.0,0.0,0.0,-0.0001990049751243689,0.00039925179398483495,2.8161050251088362e-05,0.48561691542288543,0.14263828068528303,0.010060928593497257,-0.48538805970149257,0.142558667880201,0.010055313139194173,0.0,0.0,0.0,2.985074626867552e-05,0.0007186945583980986,5.0692805590753016e-05
GLU  90,R GLU  90,0.0,0.0,0.0,-0.00018407960199004218,0.000387549096400988,2.7335605607639813e-05,77.5131144278607,0.6607362257639084,0.046604740008152984,-77.50836318407964,0.660475580522958,0.046586355510353096,0.0,0.0,0.0,0.004567164179104792,0.0007640663785014624,5.389308703009628e-05
GLN  91,R GLN  91,0.0,0.0,0.0,-0.0003582089552238787,0.0004794739822151916,3.381948712737489e-05,0.5996666666666679,0.21973947336009186,0.015499227416561805,-0.5992288557213932,0.21955864222640445,0.015486472571826088,0.0,0.0,0.0,7.960199005108579e-05,0.0007218217974402047,5.0913384025562156e-05
LEU  92,R LEU  92,0.0,0.0,0.0,-0.0003731343283582325,0.0004836373655528557,3.4113149545810905e-05,-0.6722437810945275,0.13892861287816327,0.009799268801092886,0.6717810945273631,0.13883642919077196,0.009792766665117372,0.0,0.0,0.0,-0.0008358208955225489,0.0007583108013236528,5.348711991718591e-05
ILE  93,R ILE  93,0.0,0.0,0.0,-0.0003034825870646874,0.0004597617931203317,3.242909651167138e-05,0.7494825870646764,0.0643549775046637,0.004539250124159325,-0.7489253731343283,0.06424555971636485,0.004531532388431972,0.0,0.0,0.0,0.00025373134328315867,0.000726402234599066,5.1236463152434016e-05
THR  94,R THR  94,0.0,0.0,0.0,-0.00023880597014925396,0.0004263539360324094,3.007268795845172e-05,-0.7110099502487552,0.09614872342065428,0.006781808053515942,0.7104875621890547,0.09604394254728925,0.006774417380550557,0.0,0.0,0.0,-0.0007611940298501742,0.0007280359779828496,5.135169852575299e-05
GLY  95,R GLY  95,0.0,0.0,0.0,-9.452736318407693e-05,0.00029256100354206453,2.0635662121958706e-05,0.16630348258706468,0.270960540237838,0.019112082912743633,-0.16607960199004984,0.2706888092893173,0.01909291648942042,0.0,0.0,0.0,0.00012935323383090887,0.0007075879282610867,4.990940430334258e-05
LYS  96,R LYS  96,0.0,0.0,0.0,-0.00032338308457711084,0.00046776753327534463,3.299377788367553e-05,-81.44873134328358,1.0761263762099804,0.07590410215695102,81.44165671641791,1.0754813692876877,0.07585860687646725,0.0,0.0,0.0,-0.007398009950246751,0.0009878848301846973,6.968002339439921e-05
GLU  97,R GLU  97,0.0,0.0,0.0,-0.0002985074626865536,0.00045760327512702094,3.227684639133802e-05,88.20774129353232,0.876482836073582,0.061822332579981154,-88.19616417910446,0.8758288571287578,0.061776204461821596,0.0,0.0,0.0,0.011278606965173544,0.001051882959719135,7.419410340342584e-05
ASP  98,R ASP  98,0.0,0.0,0.0,-0.0004975124378109585,0.0004999938119960767,3.5266844324786096e-05,95.70553731343283,0.8266353487813035,0.05830636191766357,-95.68631840796014,0.8258222364952145,0.058249009399044205,0.0,0.0,0.0,0.018721393034829715,0.0011895021952021791,8.390101584400355e-05
ALA  99,R ALA  99,0.0,0.0,0.0,-0.00028855721393035845,0.0004530915450757364,3.1958613490176914e-05,0.01322885572139304,0.12284130993299365,0.008664557940756434,-0.013079601990049747,0.1227541069697916,0.00865840711797799,0.0,0.0,0.0,-0.00013930348258707695,0.0007467991480980675,5.267515050379079e-05
ALA 100,R ALA 100,0.0,0.0,0.0,-0.0003582089552238693,0.0004794739822151792,3.381948712737402e-05,0.13589552238805974,0.15118600460988857,0.010663838553076272,-0.1354378109452736,0.1510042579979668,0.010651019135484656,0.0,0.0,0.0,9.95024875622267e-05,0.000698291982468578,4.925371884234207e-05
ASN 101,R ASN 101,0.0,0.0,0.0,-0.00090049751243782,0.0002993355016217195,2.1113498373971417e-05,1.7236766169154238,0.1760055401109491,0.012414473608408262,-1.7194378109452737,0.17557988462169138,0.012384450185086854,0.0,0.0,0.0,0.003338308457712182,0.0009330712804002999,6.581377369139204e-05
ASN 102,R ASN 102,0.0,0.0,0.0,-0.0005472636815920414,0.0004977611318718717,3.510936321106383e-05,-1.1231791044776118,0.45991213497980943,0.03243970080881765,1.1218706467661688,0.45940181004077174,0.03240370526297629,0.0,0.0,0.0,-0.0018557213930347784,0.0008719393390239855,6.150185900752121e-05
TYR 103,R TYR 103,0.0,0.0,0.0,-0.000671641791044764,0.0004696159021657299,3.31241517730078e-05,-0.7263880597014922,0.15458205136333994,0.010903377221956048,0.7255572139303482,0.1543757384342287,0.010888825029951692,0.0,0.0,0.0,-0.0015024875621889393,0.0007798735585066338,5.500803954166982e-05
ALA 104,R ALA 104,0.0,0.0,0.0,-0.00020398009950249604,0.0004029543628122871,2.842220932007417e-05,-0.7889253731343283,0.05376500741998117,0.0037922912270288724,0.788194029850746,0.05373888559557338,0.0037904487355964462,0.0,0.0,0.0,-0.0009353233830845227,0.0006622710962107533,4.671300142221228e-05
ARG 105,R ARG 105,0.0,0.0,0.0,-0.0004975124378109744,0.000499993811996093,3.526684432478724e-05,-92.94330348258711,1.229207795051383,0.08670163292187073,92.92761691542289,1.22826330798497,0.08663501394071779,0.0,0.0,0.0,-0.016184079601985313,0.0012778033365118853,9.012929813381475e-05
GLY 106,R GLY 106,0.0,0.0,0.0,-0.00019900497512437387,0.0003992517939848448,2.8161050251089057e-05,-0.9627711442786065,0.08355924024328583,0.005893814377007701,0.961870646766169,0.08352967824874478,0.005891729234683145,0.0,0.0,0.0,-0.0010995024875621673,0.0006911305549776364,4.874859069393958e-05
HIP 107,R HIP 107,0.0,0.0,0.0,-0.0003333333333332767,0.0004714045207909516,3.325031120358212e-05,-89.48236318407962,0.9452996168462193,0.06667629404152936,89.47058208955218,0.9446034438624602,0.06662718978533198,0.0,0.0,0.0,-0.01211442786069667,0.0011160702183813061,7.872152355256027e-05
TYR 108,R TYR 108,0.0,0.0,0.0,-0.0003880597014925559,0.0004873082900691128,3.437207659717988e-05,-0.29748756218905476,0.16938889604695864,0.011947771520185013,0.297273631840796,0.16925376088399594,0.011938239820710603,0.0,0.0,0.0,-0.0006019900497512283,0.0007859436891330967,5.543619354417628e-05
THR 109,R THR 109,0.0,0.0,0.0,-0.00019402985074624233,0.000395451979089253,2.7893031973321067e-05,-0.5589601990049751,0.2736882753201554,0.01930448251089726,0.5585970149253734,0.2734483166553347,0.019287557131675404,0.0,0.0,0.0,-0.0005572139303478073,0.000731630904284557,5.1605265076377404e-05
ILE 110,R ILE 110,0.0,0.0,0.0,-0.0002786069651740948,0.00044831364481860367,3.162160639023909e-05,-0.8592935323383083,0.11027314981494847,0.00777806827688923,0.8586865671641796,0.11019772491198311,0.007772748214425912,0.0,0.0,0.0,-0.0008855721393036812,0.0006995668852123603,4.934364354843936e-05
GLY 111,R GLY 111,0.0,0.0,0.0,-9.950248756219577e-05,0.0002993355016217381,2.111349837397273e-05,-0.46867661691542256,0.07327987581526176,0.00516876391369574,0.46838308457711453,0.07324468304570221,0.005166281607123866,0.0,0.0,0.0,-0.0003930348258706428,0.0006462684652181592,4.558426286092936e-05
LYS 112,R LYS 112,0.0,0.0,0.0,-0.00023383084577114504,0.00042326585184384626,2.9854871294071193e-05,-80.72077611940293,0.9623151885039717,0.0678764799285417,80.71440796019898,0.9618124540461882,0.06784101977396784,0.0,0.0,0.0,-0.0066019900497508105,0.0008468825007348191,5.973448590406708e-05
GLU 113,R GLU 113,0.0,0.0,0.0,-0.00015422885572139586,0.0003611679883160571,2.5474825714720032e-05,78.852631840796,1.098850894047448,0.07750696605986684,-78.84718905472637,1.0983347023952352,0.07747055670798374,0.0,0.0,0.0,0.0052885572139314205,0.0009067565114786504,6.395767300227028e-05
ILE 114,R ILE 114,0.0,0.0,0.0,-0.00019402985074627214,0.0003954519790893137,2.789303197332535e-05,-0.3675174129353236,0.12339352146517064,0.008703507939081196,0.367308457711443,0.12336159839398024,0.008701256259250306,0.0,0.0,0.0,-0.00040298507462697817,0.0006778595554327086,4.781252655923194e-05
ILE 115,R ILE 115,0.0,0.0,0.0,-0.00022885572139301404,0.0004200961558722913,2.9631298178357102e-05,-0.0061442786069650385,0.08610385999519196,0.00607329801561112,0.006159203980099503,0.08604571576410068,0.006069196837762349,0.0,0.0,0.0,-0.00021393034825838465,0.0006609242549417752,4.661800256377916e-05
ASP 116,R ASP 116,0.0,0.0,0.0,-0.00013432835820895148,0.0003410047659341954,2.4052621663857222e-05,76.83520398009951,0.8077641786692736,0.05697529220719936,-76.83084079601988,0.8074320294086114,0.05695186420471748,0.0,0.0,0.0,0.004228855721394421,0.0007644873963583562,5.39227833400521e-05
LEU 117,R LEU 117,0.0,0.0,0.0,-0.00015422885572139813,0.0003611679883160624,2.5474825714720408e-05,-0.33698009950248764,0.08682280005243583,0.006124008137355329,0.3367761194029849,0.08677141370109918,0.006120383623592301,0.0,0.0,0.0,-0.0003582089552238163,0.0006773116129330562,4.77738776752447e-05
VAL 118,R VAL 118,0.0,0.0,0.0,-0.00018905472636818036,0.00039155208696424286,2.761795479205133e-05,-0.3334975124378109,0.08085944591581105,0.005703385567747276,0.33331840796019885,0.08076289299565523,0.005696575249854251,0.0,0.0,0.0,-0.0003681592039802026,0.000686603214858636,4.842925674349581e-05
LEU 119,R LEU 119,0.0,0.0,0.0,-0.00020895522388061157,0.0004065623424440951,2.867669658161446e-05,-0.07221393034825857,0.08586312725416975,0.006056318037263756,0.0721293532338308,0.08578825711474553,0.006051037104803596,0.0,0.0,0.0,-0.0002935323383083746,0.0006899476944618543,4.866515814604166e-05
ASP 120,R ASP 120,0.0,0.0,0.0,-0.00014925373134328372,0.0003563383995914428,2.513417279138935e-05,75.0889054726368,0.663182606955632,0.0467772944329831,-75.08525373134331,0.6628871948775076,0.04675645767156542,0.0,0.0,0.0,0.0035024875621885274,0.0007472961417542867,5.2710205733443175e-05
ARG 121,R ARG 121,0.0,0.0,0.0,-0.00021890547263682275,0.00041350437323742884,2.9166349680137793e-05,-77.55685074626868,0.8633856575392962,0.06089852883405357,77.5522089552239,0.8630605128688702,0.060875594897273094,0.0,0.0,0.0,-0.004860696517414086,0.0008167996718423786,5.761260675687635e-05
ILE 122,R ILE 122,0.0,0.0,0.0,-0.00022885572139306099,0.00042009615587237746,2.9631298178363177e-05,-0.2728358208955225,0.061881108205044236,0.004364756837689949,0.272686567164179,0.061817547852887504,0.00436027363611633,0.0,0.0,0.0,-0.0003781094527360735,0.000723671132779197,5.1043826082923216e-05
ARG 123,R ARG 123,0.0,0.0,0.0,-0.0001791044776119482,0.00038343977846763265,2.7045756668793685e-05,-75.16843283582085,1.1883165259712585,0.08381738518461473,75.1648208955224,1.18793514059982,0.08379048433464505,0.0,0.0,0.0,-0.003791044776123789,0.0007701646803186747,5.432322807519161e-05
LYS 124,R LYS 124,0.0,0.0,0.0,-0.0001542288557214042,0.0003611679883160767,2.547482571472141e-05,-72.73763681592035,0.5230601046520925,0.03689381516468931,72.73469154228859,0.522900116385573,0.03688253046245147,0.0,0.0,0.0,-0.0030995024875598793,0.0007465007930835501,5.2654106163644866e-05
LEU 125,R LEU 125,0.0,0.0,0.0,-0.00023880597014925837,0.0004263539360324173,3.007268795845228e-05,-0.48567164179104494,0.09709887068524245,0.006848826274265673,0.4854975124378109,0.09708221495966095,0.006847651469963887,0.0,0.0,0.0,-0.0004129353233835274,0.000714896117281217,5.042488421186407e-05
ALA 126,R ALA 126,0.0,0.0,0.0,-0.00013930348258705375,0.0003462629381354021,2.442350453481229e-05,-0.18797512437810932,0.06073811640303397,0.004284136412038922,0.18788059701492518,0.060725921024063316,0.004283276216329854,0.0,0.0,0.0,-0.0002338308457710702,0.000691130554977533,4.874859069393228e-05
ASP 127,R ASP 127,0.0,0.0,0.0,-0.000134328358208957,0.0003410047659342094,2.4052621663858208e-05,71.89314925373135,0.5993837279602985,0.04227726847337793,-71.89057711442784,0.5991059634980981,0.04225767647881249,0.0,0.0,0.0,0.0024378109452745256,0.0007579516676071782,5.346178857794366e-05
GLN 128,R GLN 128,0.0,0.0,0.0,-0.0001641791044776198,0.000370438019283327,2.612868328488376e-05,0.4649154228855722,0.4075996692333659,0.02874986397191694,-0.4648009950248753,0.407439010726387,0.028738531994562146,0.0,0.0,0.0,-4.975124378115533e-05,0.0006820458234508298,4.8107803138571035e-05
CYS 129,R CYS 129,0.0,0.0,0.0,-0.0001890547263681428,0.00039155208696416507,2.7617954792045845e-05,-0.23238308457711437,0.09808630331472444,0.006918474401881758,0.2323482587064677,0.09801796012424516,0.0069136538449039225,0.0,0.0,0.0,-0.00022388059701488526,0.0006944175881543053,4.89804401379741e-05
THR 130,R THR 130,0.0,0.0,0.0,-0.0001492537313432826,0.0003563383995914401,2.513417279138916e-05,-0.4579402985074627,0.11681309823097229,0.008239360671207608,0.4578059701492536,0.11679708629645899,0.008238231276426571,0.0,0.0,0.0,-0.0002835820895521363,0.000708287195086891,4.9958726782332225e-05
GLY 131,R GLY 131,0.0,0.0,0.0,-6.965174129352522e-05,0.0002545591802082532,1.7955220173645026e-05,0.16584577114427856,0.08502835988424297,0.005997438086799789,-0.16576119402985073,0.08497821018084273,0.0059939007994567915,0.0,0.0,0.0,1.4925373134302687e-05,0.0006424270827259917,4.531331263096073e-05
LEU 132,R LEU 132,0.0,0.0,0.0,-0.00032338308457710314,0.0004677675332753333,3.299377788367473e-05,-0.3800995024875625,0.10605475939250562,0.007480525957844234,0.38000995024875606,0.1060292830128381,0.00747872899257359,0.0,0.0,0.0,-0.00041293532338344786,0.0007079026838113038,4.993160544808386e-05
GLN 133,R GLN 133,0.0,0.0,0.0,-0.0004626865671642099,0.0004986057638355567,3.516893895632376e-05,0.7613084577114423,0.19314569135155935,0.013623446661680036,-0.760771144278607,0.1930557039794182,0.013617099441837798,0.0,0.0,0.0,7.462686567136181e-05,0.00077869835586551,5.492514713860361e-05
GLY 134,R GLY 134,0.0,0.0,0.0,-0.00021890547263683048,0.0004135043732374434,2.916634968013882e-05,-0.43739800995024863,0.11295246565935364,0.007967052645324397,0.4371990049751242,0.11299134911193177,0.00796979527260494,0.0,0.0,0.0,-0.00041791044776130515,0.0006421958690841851,4.529700407810323e-05
PHE 135,R PHE 135,0.0,0.0,0.0,-0.0005422885572139303,0.0004982084683430853,3.514091589294225e-05,0.1687213930348259,0.0734808465926318,0.005182939299369105,-0.16835323383084577,0.07344094051190837,0.005180124541460669,0.0,0.0,0.0,-0.00017412935323390225,0.0007428112280928237,5.2393864314581445e-05
SER 136,R SER 136,0.0,0.0,0.0,-0.000567164179104487,0.0004954684379909868,3.4947649053325025e-05,-0.3040845771144277,0.21628599044467048,0.0152556375131783,0.3043582089552237,0.21620917880556625,0.015250219637889391,0.0,0.0,0.0,-0.0002935323383084823,0.0007780623721297635,5.488028830462699e-05
VAL 137,R VAL 137,0.0,0.0,0.0,-0.0006467661691542161,0.00047797457211841513,3.371372689356135e-05,0.5645273631840795,0.09385343977036265,0.00661991122752743,-0.5631393034825876,0.09374943049916251,0.006612574979182464,0.0,0.0,0.0,0.0007412935323381438,0.00084213441122845,5.939958149236491e-05
PHE 138,R PHE 138,0.0,0.0,0.0,-0.0014228855721393125,0.0004940175756141303,3.484531311165203e-05,-0.7734477611940299,0.0836914405501277,0.005903139067692308,0.7723631840796021,0.08353789283977626,0.0058923086472601575,0.0,0.0,0.0,-0.0025074626865671354,0.0008872754595641741,6.258358554625132e-05
HIP 139,R HIP 139,0.0,0.0,0.0,-0.0011741293532338075,0.00037922067661998497,2.6748164169683763e-05,-100.02000995024876,0.9411003509434186,0.06638010066209285,99.99904477611938,0.9400930529711067,0.06630905134122951,0.0,0.0,0.0,-0.022139303482587996,0.0014318681088159404,0.00010099618930410659
SER 140,R SER 140,0.0,0.0,0.0,-0.0009701492537312966,0.00022104338200520642,1.5591198041192973e-05,-1.0036368159203988,0.21382101232398157,0.015081771362116771,1.0039950248756222,0.2131931480681495,0.015037485232096224,0.0,0.0,0.0,-0.0006119402985072958,0.0011541216282323925,8.140546306413051e-05
PHE 141,R PHE 141,0.0,0.0,0.0,-0.0019104477611939829,0.0003184856870304412,2.2464248306063533e-05,-0.5414427860696517,0.1785261605763933,0.012592264467862714,0.5387910447761193,0.17825828462993504,0.012573369955419883,0.0,0.0,0.0,-0.004562189054726049,0.0009396533626132399,6.627803797460384e-05
GLY 142,R GLY 142,0.0,0.0,0.0,-0.0006467661691541952,0.0004779745721183997,3.3713726893560264e-05,-0.460313432835821,0.18560535962372296,0.013091592669045148,0.4599203980099499,0.185328761616833,0.013072082949893643,0.0,0.0,0.0,-0.0010398009950249357,0.000857166430021129,6.045985834765693e-05
GLY 143,R GLY 143,0.0,0.0,0.0,-0.0004676616915422989,0.0004989531378858184,3.519344083266527e-05,-0.3603880597014927,0.15966528626637577,0.011261920967279621,0.36021393034825844,0.15937099308778377,0.011241163126949925,0.0,0.0,0.0,-0.0006417910447760996,0.0008171329419959534,5.76361138210484e-05
GLY 144,R GLY 144,0.0,0.0,0.0,-0.0003184079601990196,0.0004658587029142354,3.285913937101291e-05,-0.5177213930348263,0.10716459646901841,0.0075588078294677955,0.5174676616915426,0.10701411167931096,0.00754819345080044,0.0,0.0,0.0,-0.0005721393034826566,0.0008017517515678464,5.655120829753325e-05
THR 145,R THR 145,0.0,0.0,0.0,-0.00045273631840793904,0.0004977611318718472,3.51093632110621e-05,-0.8398059701492536,0.2623501840457416,0.018504755213636023,0.8394676616915423,0.2620709527544339,0.01848505975692258,0.0,0.0,0.0,-0.0007910447761190441,0.0008787821757539029,6.198451549626955e-05
GLY 146,R GLY 146,0.0,0.0,0.0,-0.00032835820895523024,0.0004696159021657487,3.312415177300912e-05,-0.7725920398009944,0.17718046773160717,0.012497346613026495,0.7719303482587069,0.17707149278354936,0.012489660112841396,0.0,0.0,0.0,-0.0009900497512436478,0.0007916859631136916,5.584122232190344e-05
SER 147,R SER 147,0.0,0.0,0.0,-0.0005323383084577213,0.0004989531378858159,3.51934408326651e-05,-1.2041741293532342,0.1353655986610272,0.009547953155363009,1.202532338308458,0.135149558575263,0.009532714862628659,0.0,0.0,0.0,-0.002174129353234147,0.0007883021386971812,5.560254575020134e-05
GLY 148,R GLY 148,0.0,0.0,0.0,-0.00021890547263682053,0.00041350437323742467,2.91663496801375e-05,-0.6544676616915425,0.07921825885692825,0.005587625158068591,0.6537611940298509,0.07916129190385583,0.005583607019008746,0.0,0.0,0.0,-0.0009253731343283237,0.0007257886327146948,5.119318301253163e-05
PHE 149,R PHE 149,0.0,0.0,0.0,-0.0005074626865671657,0.0004999443052072916,3.526335238514361e-05,-0.7257711442786069,0.05523101518164005,0.003895695441778949,0.7251791044776117,0.05517586321739958,0.0038918053221606488,0.0,0.0,0.0,-0.0010995024875619331,0.0007917797518038978,5.584783766604884e-05
THR 150,R THR 150,0.0,0.0,0.0,-0.00048258706467662563,0.0004996966976911413,3.524588749754658e-05,-1.0066069651741292,0.19555569437689208,0.013793435168492477,1.0060049751243783,0.19538976221702875,0.013781731216343521,0.0,0.0,0.0,-0.0010845771144281434,0.0008090353848895929,5.70649561806348e-05
SER 151,R SER 151,0.0,0.0,0.0,-0.0003184079601989964,0.00046585870291420144,3.285913937101052e-05,-1.1613283582089546,0.1535570020461645,0.010831075817765193,1.1601492537313436,0.15346426686987863,0.010824534782762282,0.0,0.0,0.0,-0.0014975124378111095,0.0006847622103118412,4.829940229491006e-05
LEU 152,R LEU 152,0.0,0.0,0.0,-0.00031840796019899864,0.00046585870291420474,3.285913937101075e-05,-0.4959651741293532,0.07940327061383247,0.00560067488123006,0.49561691542288594,0.0793703925677301,0.00559835584266243,0.0,0.0,0.0,-0.0006666666666666154,0.0007618603398562629,5.373748506141567e-05
LEU 153,R LEU 153,0.0,0.0,0.0,-0.00037810945273632977,0.0004849151415327985,3.420327691436111e-05,-0.8429800995024869,0.06228197476068204,0.004393031784446295,0.8424527363184082,0.062298582951667965,0.004394203235916221,0.0,0.0,0.0,-0.0009054726368157588,0.000688223540926884,4.854354573234582e-05
MET 154,R MET 154,0.0,0.0,0.0,-0.000472636815920304,0.0004992506946984911,3.521442887199402e-05,-0.5368308457711446,0.29044138865280256,0.020486156015013753,0.5364925373134332,0.29027364203065525,0.020474324080563083,0.0,0.0,0.0,-0.0008109452736319901,0.0008005468292741211,5.646621963180031e-05
GLU 155,R GLU 155,0.0,0.0,0.0,-0.000208955223880611,0.00040656234244409404,2.8676696581614382e-05,81.59623880597017,0.8784401783523185,0.0619603928594853,-81.58987064676619,0.8779951343253168,0.06192900187415433,0.0,0.0,0.0,0.006159203980099783,0.000807013635661499,5.6922352985194644e-05
ARG 156,R ARG 156,0.0,0.0,0.0,-0.0002885572139303408,0.0004530915450757087,3.195861349017496e-05,-80.01646268656717,0.7959245006885866,0.05614018571151384,80.0107512437811,0.79556166073304,0.056114592954323535,0.0,0.0,0.0,-0.005999999999996551,0.000852272350367049,6.011465658489012e-05
LEU 157,R LEU 157,0.0,0.0,0.0,-0.00022388059701493164,0.00041684298638117417,2.9401837294536657e-05,-0.7941044776119408,0.08665804030844404,0.006112386881045869,0.7936965174129352,0.08660111817675196,0.006108371903442436,0.0,0.0,0.0,-0.0006318407960200541,0.0007219246625758675,5.09206395728086e-05
SER 158,R SER 158,0.0,0.0,0.0,-0.0002089552238805834,0.0004065623424440403,2.8676696581610594e-05,-0.4157711442786073,0.28210172006012213,0.019897921147057674,0.4155522388059705,0.28187862761114546,0.019882185418975986,0.0,0.0,0.0,-0.00042786069651729746,0.0007504691073534826,5.293400947090947e-05
VAL 159,R VAL 159,0.0,0.0,0.0,-0.0001293532338308492,0.00033559048664757215,2.3670727848071847e-05,-0.41701990049751214,0.08733095740562595,0.006159850793479225,0.4168656716417908,0.08728700795013779,0.00615675083790443,0.0,0.0,0.0,-0.00028358208955206395,0.0006572815298107061,4.6361064543681406e-05
ASP 160,R ASP 160,0.0,0.0,0.0,-0.000184079601990056,0.0003875490964010171,2.7335605607641867e-05,75.80139800995028,0.7350493135358266,0.051846381074236746,-75.79759701492534,0.7347869436338093,0.05182787492822463,0.0,0.0,0.0,0.003616915422887147,0.0007448078571631351,5.253469567070544e-05
TYR 161,R TYR 161,0.0,0.0,0.0,-0.0002736318407960212,0.0004458222252183078,3.14458752010058e-05,0.030985074626865502,0.2656697811439123,0.018738901539597185,-0.03095024875621889,0.2655771664802143,0.01873236900489682,0.0,0.0,0.0,-0.00023880597014953317,0.0007743953296164379,5.462163506863286e-05
GLY 162,R GLY 162,0.0,0.0,0.0,-0.00014427860696517592,0.00035137201160218495,2.4783870791901768e-05,0.5695223880597017,0.10585200758003872,0.007466224947641142,-0.5692388059701493,0.10572856774015754,0.007457518172652894,0.0,0.0,0.0,0.00013930348258706977,0.0006620468129408356,4.669718170009759e-05
LYS 163,R LYS 163,0.0,0.0,0.0,-0.0002935323383084566,0.00045538017598005444,3.2120041067644833e-05,-77.78990049751242,1.3673056266508459,0.09644230292969674,77.78533830845774,1.366674747568435,0.09639780415020521,0.0,0.0,0.0,-0.004855721393035104,0.0009945521265006577,7.01502982170085e-05
LYS 164,R LYS 164,0.0,0.0,0.0,-0.0003532338308457753,0.00047797457211843145,3.37137268935625e-05,-77.49734328358211,0.7088200668196863,0.049996312656386446,77.49319402985074,0.7085233099645449,0.049975381041711446,0.0,0.0,0.0,-0.004502487562188318,0.0008529980963237946,6.016584675777188e-05
SER 165,R SER 165,0.0,0.0,0.0,-0.0003532338308457731,0.0004779745721184286,3.3713726893562297e-05,-0.22090547263681584,0.1711253825042168,0.0120702538311475,0.2210348258706467,0.17103627319185172,0.012063968544866611,0.0,0.0,0.0,-0.00022388059701493193,0.0007627045786542031,5.379703307490216e-05
LYS 166,R LYS 166,0.0,0.0,0.0,-0.0006915422885572162,0.00046185663543383816,3.257685529584607e-05,-86.3227562189055,0.7785519249015478,0.054914818694757936,86.3140597014925,0.7779794446731269,0.054874439052829696,0.0,0.0,0.0,-0.00938805970149268,0.0010829555635657518,7.638579589307805e-05
LEU 167,R LEU 167,0.0,0.0,0.0,-0.0011293532338308055,0.00033559048664757096,2.3670727848071763e-05,-0.7648159203980098,0.14311103070597014,0.010094273808946128,0.765960199004975,0.14305907490751352,0.010090609129480146,0.0,0.0,0.0,1.4925373134576377e-05,0.0007947440023409841,5.6056919778112865e-05
GLU 168,R GLU 168,0.0,0.0,0.0,-0.0011194029850745799,0.00032426210421492724,2.287168535970828e-05,99.28039800995023,1.0470305800815596,0.0738518429330413,-99.25846268656719,1.045663944308631,0.07375544787795024,0.0,0.0,0.0,0.020815920398007108,0.0016901662533044838,0.00011921513568404708
PHE 169,R PHE 169,0.0,0.0,0.0,-0.002283582089552153,0.0004507363841953442,3.179249325001428e-05,-0.9256268656716422,0.08770645905420646,0.006186336637636619,0.923313432835821,0.08763831296391271,0.006181529983033959,0.0,0.0,0.0,-0.0045970149253728755,0.0011554719673962696,8.150070864504679e-05
SER 170,R SER 170,0.0,0.0,0.0,-0.0013432835820895346,0.0004748051856891492,3.34901756112769e-05,0.24873134328358212,0.25890530638500814,0.018261772278119263,-0.2459800995024875,0.25860134632361864,0.018240332588449544,0.0,0.0,0.0,0.001407960199005067,0.0012146437835035596,8.567436675241362e-05
ILE 171,R ILE 171,0.0,0.0,0.0,-0.0027363184079601806,0.0004406286532434834,3.1079548878696954e-05,-0.9994179104477606,0.15173171032458233,0.010702329666417095,1.0030049751243781,0.1517452204042882,0.01070328259396614,0.0,0.0,0.0,0.0008507462686566692,0.001668440431340966,0.0001176827143567579
TYR 172,R TYR 172,0.0,0.0,0.0,-0.005203980099502533,0.0006011465658504774,4.2401609471108635e-05,1.2896318407960206,0.308463103708283,0.021757309785477352,-1.2840547263681596,0.3079181450803137,0.021718871367571106,0.0,0.0,0.0,0.00037313432835802204,0.0014018731700624458,9.888050944933412e-05
PRO 173,R PRO 173,0.0,0.0,0.0,-0.0023283582089552303,0.00046961590216575713,3.312415177300972e-05,0.5055174129353233,0.14079599915616095,0.009930984073522903,-0.505422885572139,0.14043360455103338,0.009905422728929148,0.0,0.0,0.0,-0.002233830845771064,0.0012852201357191218,9.065243881426753e-05
ALA 174,R ALA 174,0.0,0.0,0.0,-0.0031641791044775933,0.00045483630838369523,3.2081679605174884e-05,-0.27622388059701486,0.2067588655522261,0.014583645935716004,0.281099502487562,0.20749177301859303,0.014635341242539198,0.0,0.0,0.0,0.0017114427860697638,0.002269485752336892,0.0001600771825664379
PRO 175,R PRO 175,0.0,0.0,0.0,-0.00440796019900498,0.0005304051942219775,3.741189783731002e-05,0.1501343283582088,0.2557462534134111,0.01803894986174116,-0.14582089552238803,0.2559283710448408,0.018051795449031106,0.0,0.0,0.0,-9.452736318415977e-05,0.002731066873797082,0.00019263460460494194
GLN 176,R GLN 176,0.0,0.0,0.0,-0.010865671641791034,0.000912525156276652,6.436456183404186e-05,-0.6067810945273626,0.5198382180793529,0.03666656080780175,0.6512587064676618,0.5189831645735383,0.036606249983636666,0.0,0.0,0.0,0.03361194029850771,0.007624825695188909,0.0005378137375787486
VAL 177,R VAL 177,0.0,0.0,0.0,-0.007154228855721384,0.0006918822314902126,4.880160986720853e-05,-0.09526865671641804,0.4002376252669034,0.02823058542836668,0.10293532338308452,0.39698709930042436,0.028001311004397633,0.0,0.0,0.0,0.0005124378109452782,0.005343065858057962,0.00037687080782249424
SER 178,R SER 178,0.0,0.0,0.0,-0.0028805970149253664,0.0004180880930180282,2.94896603452948e-05,1.172119402985075,0.3098591810985853,0.02185578149214226,-1.1668457711442783,0.3082345832365553,0.021741191194190646,0.0,0.0,0.0,0.0023930348258706263,0.002758929643880392,0.0001945998928773358
THR 179,R THR 179,0.0,0.0,0.0,-0.0029651741293532435,0.0003648499923841069,2.5734534257417275e-05,-0.8296169154228857,0.4263223239439524,0.030070458213651594,0.8328258706467658,0.42590712617509746,0.030041172421053985,0.0,0.0,0.0,0.0002437810945272724,0.0018595654635624485,0.0001311636347125835
ALA 180,R ALA 180,0.0,0.0,0.0,-0.0015572139303482706,0.0004967157800735942,3.503562978026933e-05,1.5229104477611939,0.23601463387528462,0.016647188728240423,-1.5170945273631853,0.2362659476728466,0.01666491503677193,0.0,0.0,0.0,0.004258706467661698,0.001226870110106243,8.653674533913942e-05
VAL 181,R VAL 181,0.0,0.0,0.0,-0.0022039800995025094,0.0004151174138309354,2.928012479122097e-05,0.5725223880597016,0.12016253812410142,0.00847561194562766,-0.569437810945274,0.11972463165971003,0.0084447244051462,0.0,0.0,0.0,0.000880597014925011,0.0011952108587220704,8.430367392262029e-05
VAL 182,R VAL 182,0.0,0.0,0.0,-0.0012189054726368248,0.0004135043732374106,2.916634968013651e-05,-0.362452736318408,0.12548865285355526,0.008851287113025678,0.36227860696517405,0.12516143601255986,0.008828207016602557,0.0,0.0,0.0,-0.001393034825870595,0.0008976205382163829,6.33132711335561e-05
GLU 183,R GLU 183,0.0,0.0,0.0,-0.0017960199004975548,0.00040295436281227433,2.8422209320073268e-05,116.5424577114427,1.1844788427111834,0.08354669587835994,-116.491223880597,1.1822302074162343,0.08338808937366421,0.0,0.0,0.0,0.049437810945272415,0.002612134558046823,0.0001842457658551064
PRO 184,R PRO 184,0.0,0.0,0.0,-0.001492537313432815,0.0004999443052072848,3.526335238514313e-05,-1.3364825870646766,0.0902041407598529,0.0063625095217254134,1.331532338308457,0.09004277700379583,0.00635112779993608,0.0,0.0,0.0,-0.006442786069651951,0.0010308476920399083,7.271039001983038e-05
TYR 185,R TYR 185,0.0,0.0,0.0,-0.0013781094527363412,0.00048491514153280966,3.4203276914361895e-05,-0.8222238805970158,0.23368049077324357,0.016482550967859298,0.8205572139303479,0.2333062769534302,0.01645615596013939,0.0,0.0,0.0,-0.0030447761194029857,0.0008122109586922884,5.7288943886591463e-05
ASN 186,R ASN 186,0.0,0.0,0.0,-0.0008606965174128229,0.0003462629381353807,2.442350453481078e-05,-2.0609452736318423,0.2155589563708387,0.015204356483522592,2.058592039800995,0.21527342959332985,0.015184216977449982,0.0,0.0,0.0,-0.003213930348258993,0.0007323410123244562,5.165535223565029e-05
SER 187,R SER 187,0.0,0.0,0.0,-0.0008457711442785785,0.00036116798831603624,2.547482571471856e-05,-0.8898457711442778,0.19511236995633874,0.013762165474848442,0.888482587064677,0.19478821499711907,0.013739301346914,0.0,0.0,0.0,-0.002208955223880614,0.0008202168157630508,5.785363350519675e-05
ILE 188,R ILE 188,0.0,0.0,0.0,-0.0010199004975124327,0.00022216033394786554,1.5669981756780908e-05,-0.742860696517413,0.11358907564980485,0.00801195565190205,0.7415820895522388,0.11336093230362913,0.007995863661000815,0.0,0.0,0.0,-0.0022985074626866897,0.0006468044382094622,4.562206748089277e-05
LEU 189,R LEU 189,0.0,0.0,0.0,-0.0006417910447760885,0.00047947398221516967,3.381948712737335e-05,-0.7300696517412939,0.09232747861735789,0.0065122782266031866,0.729139303482587,0.09223574865993249,0.006505808094271896,0.0,0.0,0.0,-0.0015721393034823078,0.0008017517515673059,5.6551208297495125e-05
THR 190,R THR 190,0.0,0.0,0.0,-0.0006417910447761095,0.0004794739822151852,3.3819487127374444e-05,-1.3828258706467669,0.16069616745952361,0.011334633720285411,1.3816517412935334,0.1603858472852389,0.011312745422840994,0.0,0.0,0.0,-0.001815920398009859,0.0008528239736209753,6.015356508926638e-05
THR 191,R THR 191,0.0,0.0,0.0,-0.0008009950248756199,0.0003992517939848509,2.8161050251089484e-05,-0.2773383084577113,0.1564136147549851,0.011032565742802451,0.27705970149253745,0.1561666937497452,0.011015149277951514,0.0,0.0,0.0,-0.0010796019900494885,0.0007877367547739744,5.556266664305025e-05
HID 192,R HID 192,0.0,0.0,0.0,-0.0005721393034825748,0.0004947685528537919,3.489828296201252e-05,-1.2170298507462691,0.16019642515149882,0.011299384615682978,1.2158805970149253,0.1600388188967725,0.011288267927602666,0.0,0.0,0.0,-0.001721393034825628,0.0008297875108634015,5.852869828817192e-05
THR 193,R THR 193,0.0,0.0,0.0,-0.00042288557213931543,0.0004940175756141991,3.484531311165689e-05,-0.8258507462686556,0.3546169366417459,0.025012750156946175,0.8250597014925366,0.3542677212593324,0.024988118403048605,0.0,0.0,0.0,-0.00121393034825848,0.000863295188341087,6.0892147628820856e-05
THR 194,R THR 194,0.0,0.0,0.0,-0.0004626865671641591,0.0004986057638355021,3.51689389563199e-05,-0.2334676616915424,0.18338514021248056,0.01293499046624875,0.2335124378109453,0.183164964101098,0.012919460440760701,0.0,0.0,0.0,-0.00041791044776118806,0.0007560552323526482,5.332802434868943e-05
LEU 195,R LEU 195,0.0,0.0,0.0,-0.0008109452736318487,0.00039155208696420145,2.761795479204841e-05,-0.4504129353233829,0.1320067223971976,0.009311036290672635,0.44998507462686554,0.13184917048405323,0.009299923435551985,0.0,0.0,0.0,-0.0012388059701492875,0.0007743953296164424,5.462163506863318e-05
GLU 196,R GLU 196,0.0,0.0,0.0,-0.000497512437810944,0.0004999938119960627,3.526684432478511e-05,88.17002487562195,1.3900385600324188,0.09804576041932656,-88.15942288557207,1.3890253554546765,0.09797429447863872,0.0,0.0,0.0,0.010104477611943863,0.001309752872797786,9.238284466861227e-05
HID 197,R HID 197,0.0,0.0,0.0,-0.0004278606965174078,0.0004947685528537972,3.48982829620129e-05,-0.8315024875621889,0.41575418642047474,0.029325039266654022,0.8309004975124379,0.41547799008913694,0.029305557879511487,0.0,0.0,0.0,-0.0010298507462686692,0.0007525112039378381,5.3078047858202965e-05
SER 198,R SER 198,0.0,0.0,0.0,-0.000492537313432855,0.0004999443052073094,3.5263352385144865e-05,-0.40805970149253723,0.2879147303597365,0.02030793928003506,0.4079651741293531,0.28761773930216544,0.020286991145994363,0.0,0.0,0.0,-0.0005870646766168905,0.0007877367547740253,5.556266664305385e-05
ASP 199,R ASP 199,0.0,0.0,0.0,-0.0006169154228855788,0.0004861386467783564,3.428957632045454e-05,89.78892537313433,1.0159949756015687,0.071662760177493,-89.77656716417907,1.0149892025605687,0.07159181841699118,0.0,0.0,0.0,0.011741293532337386,0.0012901217954787965,9.099817523645923e-05
CYS 200,R CYS 200,0.0,0.0,0.0,-0.000945273631840819,0.00022744536220224116,1.6042758907672175e-05,-0.20202985074626853,0.23688372592148538,0.01670848975469695,0.20366666666666694,0.23657067635019616,0.016686408940431424,0.0,0.0,0.0,0.0006915422885572858,0.0009327528984703181,6.579131676154391e-05
ALA 201,R ALA 201,0.0,0.0,0.0,-0.000995024875621919,0.00021154519030316732,1.4921247253631193e-05,-0.14877114427860694,0.09630164757963046,0.006792594492025214,0.1526169154228856,0.09636289986341937,0.006796914895008397,0.0,0.0,0.0,0.0028507462686565704,0.0010778696236884403,7.602706135357985e-05
PHE 202,R PHE 202,0.0,0.0,0.0,-0.0031940298507462882,0.000464848104549318,3.278785725840408e-05,-0.7874577114427862,0.1210084469430866,0.008535277753316393,0.7871144278606965,0.12076724804265965,0.008518264894619786,0.0,0.0,0.0,-0.0035373134328358755,0.0016809884400524,0.00011856778264999445
MET 203,R MET 203,0.0,0.0,0.0,-0.004094527363184029,0.00047423140277781884,3.344970408518076e-05,-0.3560945273631841,0.2632351086155895,0.0185671729802068,0.36629850746268666,0.2628571873528395,0.018540516469624756,0.0,0.0,0.0,0.006109452736318471,0.0025505750398360353,0.0001799036922266717
VAL 204,R VAL 204,0.0,0.0,0.0,-0.004248756218905484,0.0005064862325422488,3.572478436164137e-05,-0.8136268656716419,0.12655128972071794,0.008926239738575968,0.8317412935323384,0.12637546811628364,0.008913838238789874,0.0,0.0,0.0,0.013865671641791016,0.0038911643337541297,0.00027446157033988186
ASP 205,R ASP 205,0.0,0.0,0.0,-0.006865671641791044,0.0006815738821708475,4.8074514967293215e-05,132.91735820895528,1.5962658761347717,0.11259191374763454,-132.81975124378116,1.5887085552215914,0.11205886143025973,0.0,0.0,0.0,0.09074129353233917,0.010307835802140359,0.000727058679203
ASN 206,R ASN 206,0.0,0.0,0.0,-0.006388059701492501,0.0005890009387841072,4.1544922990796864e-05,0.21434328358208954,0.2729903075697542,0.01925525166162164,-0.19932835820895517,0.27253474221321755,0.019223118558924626,0.0,0.0,0.0,0.008626865671642506,0.004287558609827987,0.0003024210668178957
GLU 207,R GLU 207,0.0,0.0,0.0,-0.01768159203980094,0.0018656650082800696,0.00013159386342511425,151.81529850746267,2.1800465421221613,0.15376862708535635,-151.55051741293536,2.1711079962256448,0.15313815066933045,0.0,0.0,0.0,0.24709950248756235,0.03779718131256937,0.0026660076130633347
ALA 208,R ALA 208,0.0,0.0,0.0,-0.013044776119402995,0.0014396603643925697,0.0001015458126349691,1.6010895522388058,0.24361535202361936,0.017183302050570903,-1.5612388059701496,0.2413353866351848,0.017022485691466735,0.0,0.0,0.0,0.02680597014925366,0.009841387081133288,0.0006941579231644811
ILE 209,R ILE 209,0.0,0.0,0.0,-0.01341293532338307,0.0012827333381153002,9.04770336355292e-05,0.9847014925373132,0.1961099814482773,0.013832531564065343,-0.9769154228855718,0.19789362892498769,0.013958340356858836,0.0,0.0,0.0,-0.0056268656716415184,0.01216041513050101,0.0008577295499319451
TYR 210,R TYR 210,0.0,0.0,0.0,-0.02042288557213931,0.0017148092541011812,0.00012095331894140212,0.513517412935323,0.3885013058178347,0.027402769281395026,-0.5094278606965176,0.3889974433914382,0.02743776412763542,0.0,0.0,0.0,-0.016333333333333762,0.012623650445906102,0.0008904036498151309
ASP 211,R ASP 211,0.0,0.0,0.0,-0.049940298507462705,0.0067283034691209605,0.0004745779354110667,158.54885572139304,2.2437345499032273,0.15826083279247066,-158.14563184079594,2.2302627232557364,0.15731060340612918,0.0,0.0,0.0,0.353283582089549,0.07727578176162754,0.005450613387760981
ILE 212,R ILE 212,0.0,0.0,0.0,-0.0451194029850746,0.006362645311893958,0.00044878639760076666,1.3269651741293536,0.2985681148166514,0.021059371082109167,-1.3112736318407958,0.2957087274562171,0.020857685448236785,0.0,0.0,0.0,-0.02942786069651737,0.027783026062947837,0.0019596635628785428
CYS 213,R CYS 213,0.0,0.0,0.0,-0.021323383084577107,0.0025136246642546265,0.00017729741368460418,-0.7439900497512433,0.24631864631587277,0.01737397772831255,0.7698109452736311,0.2493490711496383,0.017587727415381105,0.0,0.0,0.0,0.004497512437810989,0.017728781551606072,0.001250491834194014
ARG 214,R ARG 214,0.0,0.0,0.0,-0.07715920398009951,0.010491623162327457,0.0007400220400788195,-162.22150746268653,2.486413727655458,0.1753781022012412,162.24439800995026,2.4684843962863607,0.17411346467359431,0.0,0.0,0.0,-0.054268656716420956,0.06265047527692377,0.004419023806803569
ARG 215,R ARG 215,0.0,0.0,0.0,-0.6137462686567168,0.442749842668062,0.031229166044800166,-167.55618905472647,5.242679768806575,0.3697901190278287,168.96064676616922,4.986900634650339,0.35174884993730776,-0.14588722388059697,0.17349510900214174,0.01223740145075703,0.6448242189054746,0.8008973449541954,0.056490943101623316
ASN 216,R ASN 216,0.0,0.0,0.0,-0.20929850746268644,0.060296122065028594,0.004252960535184281,3.339313432835822,0.7667302653279102,0.05408098311951413,-2.915328358208956,0.7739461919935271,0.05458995534330913,-0.014203773134328357,0.022899651300294938,0.0016152168649353684,0.20048279402985036,0.07397689048464247,0.005217927537819422
LEU 217,R LEU 217,0.0,0.0,0.0,-0.052930348258706454,0.007964168786246843,0.0005617491537337104,-0.4993582089552235,0.21624155243564464,0.015252503097693913,0.5574726368159202,0.210938581279367,0.014878460352083409,0.0,0.0,0.0,0.005184079601990027,0.024774223188641434,0.001747438971241066
ASP 218,R ASP 218,0.0,0.0,0.0,-0.13166666666666668,0.036228178655431736,0.002555338698515082,151.5836069651742,4.462346919456758,0.31474968360789457,-150.8511293532339,4.384400065400891,0.30925173643006704,-8.181492537313451e-05,0.0010762840535640823,7.591522385999462e-05,0.6007291303482554,0.1540350167633465,0.010864792376273214
ILE 219,R ILE 219,0.0,0.0,0.0,-0.026552238805970182,0.002819355182389145,0.00019886198174464022,2.118567164179105,0.41189219561962337,0.029052635438667346,-2.0256517412935326,0.4045746591610432,0.02853649621267285,0.0,0.0,0.0,0.06636318407960226,0.01371756464943326,0.000967562408573464
GLU 220,R GLU 220,0.0,0.0,0.0,-0.04573134328358204,0.009330176937131472,0.0006580999397790688,167.4515572139305,7.987553826873656,0.5633986073219902,-166.6786268656716,7.8150831844071496,0.5512334661691836,0.0,0.0,0.0,0.7271990049751242,0.1755722986088955,0.012383915109000112
ARG 221,R ARG 221,0.0,0.0,0.0,-0.04372139303482587,0.00783168650306813,0.0005524045739718062,-164.05642786069654,5.305338399043643,0.3742097180411708,164.07438805970156,5.321396355540508,0.375342358962642,0.0,0.0,0.0,-0.025761194029847764,0.03187979110912284,0.0022486270893307715
PRO 222,R PRO 222,0.0,0.0,0.0,-0.013776119402985053,0.0011261817963716901,7.943473927305323e-05,1.2120398009950253,0.2244692544137714,0.015832840449580197,-1.216323383084577,0.22452787370423868,0.015836975135533782,0.0,0.0,0.0,-0.018059701492537404,0.0069801721963712515,0.0004923433856648544
THR 223,R THR 223,0.0,0.0,0.0,-0.005895522388059718,0.0005765136691291988,4.066413890028349e-05,0.37151243781094545,0.4140157796095449,0.029202421504387212,-0.36316915422885565,0.4114712363604788,0.029022943261878074,0.0,0.0,0.0,0.0024477611940302052,0.005626740302389799,0.0003968796603865528
TYR 224,R TYR 224,0.0,0.0,0.0,-0.00554228855721397,0.0005458598004157155,3.850198170966744e-05,-0.6252636815920403,0.4510493405232351,0.03181456748739758,0.6172537313432834,0.45033840266397207,0.03176442179717968,0.0,0.0,0.0,-0.013552238805970245,0.0026426482011630533,0.00018639803229469705
THR 225,R THR 225,0.0,0.0,0.0,-0.003313432835820886,0.0004744922992066613,3.346810630040848e-05,-1.1971343283582097,0.46793679343732814,0.03300571657499499,1.2004228855721388,0.46755177463443937,0.03297855944253092,0.0,0.0,0.0,-2.487562189087317e-05,0.002172734276956268,0.0001532528596676805
ASN 226,R ASN 226,0.0,0.0,0.0,-0.006736318407960212,0.0006109485147466514,4.309298563918727e-05,-0.16088059701492546,0.45774386771369696,0.03228676302780143,0.1895373134328359,0.4554732598064923,0.03212660669453336,0.0,0.0,0.0,0.021920398009949712,0.005894903088996811,0.00041579440497352085
LEU 227,R LEU 227,0.0,0.0,0.0,-0.007004975124378134,0.0006269051555124178,4.4218480299983666e-05,-0.9402139303482581,0.15102155954610536,0.010652239492597365,0.941353233830846,0.15034626568016313,0.010604607935821509,0.0,0.0,0.0,-0.005865671641790967,0.003790124070435474,0.0002673347396641807
ASN 228,R ASN 228,0.0,0.0,0.0,-0.0029353233830846405,0.00038735744596659185,2.7322087628271942e-05,0.3071791044776112,0.32462771292849946,0.02289747341003207,-0.3076318407960197,0.3245123149716409,0.022889333865737146,0.0,0.0,0.0,-0.003388059701493019,0.0023581459781256914,0.00016633079272255423
ARG 229,R ARG 229,0.0,0.0,0.0,-0.005791044776119395,0.0006278125991779993,4.4282486441099316e-05,-117.1701741293532,1.7731402069683315,0.12506766712877201,117.14312437810948,1.7718054595553103,0.1249735213051667,0.0,0.0,0.0,-0.032840796019897096,0.006766505698387835,0.0004772725129040082
LEU 230,R LEU 230,0.0,0.0,0.0,-0.00982089552238807,0.0010063288257336394,7.098096253433539e-05,-1.3586965174129357,0.1534433709787571,0.010823060900243079,1.3770398009950247,0.1529481049048688,0.010788127524853017,0.0,0.0,0.0,0.008522388059701007,0.006363823928557951,0.00044886953081043924
ILE 231,R ILE 231,0.0,0.0,0.0,-0.0041641791044776545,0.0004762106308520299,3.3589308069673666e-05,-0.6977562189054726,0.11812690399058048,0.00833202938447055,0.696616915422886,0.11839169962349097,0.008350706628347741,0.0,0.0,0.0,-0.005303482587064618,0.0032966797424570766,0.00023252986032319518
GLY 232,R GLY 232,0.0,0.0,0.0,-0.0014726368159203944,0.0004992506946986031,3.521442887200192e-05,-0.9519104477611937,0.07487656137326212,0.00528138542951977,0.9546865671641787,0.07542329152282318,0.0053199488009248305,0.0,0.0,0.0,0.0013034825870646132,0.0021071868991160126,0.0001486295041086154
GLN 233,R GLN 233,0.0,0.0,0.0,-0.006243781094527386,0.0006350254680839117,4.479124298715413e-05,-1.1823631840796018,0.5689942968856291,0.04013376327568242,1.2287860696517408,0.5732359477093565,0.040432946256934325,0.0,0.0,0.0,0.0401791044776124,0.010832407669325436,0.0007640591258751753
ILE 234,R ILE 234,0.0,0.0,0.0,-0.005562189054726288,0.0006671862533030742,4.705968987284476e-05,-1.080810945273632,0.09523113584030422,0.006717086415819321,1.0847363184079606,0.09597146717549486,0.006769305361975267,0.0,0.0,0.0,-0.0016368159203981633,0.004062011585451797,0.0002865122063365259
VAL 235,R VAL 235,0.0,0.0,0.0,-0.0020199004975124694,0.0002814355348006133,1.9850932061843255e-05,-0.7814825870646764,0.08388105144379804,0.005916513188949249,0.7820945273631836,0.08404207676258611,0.0059278710392141895,0.0,0.0,0.0,-0.0014079601990048783,0.0025940491252259296,0.00018297011777999414
SER 236,R SER 236,0.0,0.0,0.0,-0.0016218905472637085,0.0004849151415327586,3.4203276914358297e-05,-0.9273631840796022,0.12308793296502836,0.008681953388197978,0.9347263681592045,0.12308816462151909,0.008681969727986991,0.0,0.0,0.0,0.005741293532338257,0.002804178885573512,0.00019779152830225267
SER 237,R SER 237,0.0,0.0,0.0,-0.002582089552238797,0.000503201305810588,3.5493083494782005e-05,-1.0719502487562185,0.188927234702614,0.013325899671377721,1.0860099502487564,0.18938567850916027,0.013358235804284215,0.0,0.0,0.0,0.01147761194029873,0.0036077233720190694,0.00025446918636842493
ILE 238,R ILE 238,0.0,0.0,0.0,-0.0025373134328358408,0.0004986057638355311,3.516893895632195e-05,-0.7953631840796019,0.09301105929969386,0.006560494290340317,0.7961343283582092,0.09282368063826718,0.006547277618606041,0.0,0.0,0.0,-0.0017661691542284956,0.002108983332735398,0.00014875621476637683
THR 239,R THR 239,0.0,0.0,0.0,-0.0011542288557213906,0.0003611679883160371,2.5474825714718622e-05,-0.6952885572139302,0.35751627499176514,0.025217253716353857,0.6979004975124374,0.35796146162639253,0.025248654760451184,0.0,0.0,0.0,0.0014577114427862096,0.0018091675709613559,0.0001276088414531142
ALA 240,R ALA 240,0.0,0.0,0.0,-0.0011243781094527284,0.00034475853013073144,2.4317391775756586e-05,-0.9739253731343281,0.06336649618522548,0.004469528027656939,0.9769154228855716,0.06372615395156324,0.004494896330526522,0.0,0.0,0.0,0.00186567164179119,0.001384658541036507,9.766628313812632e-05
SER 241,R SER 241,0.0,0.0,0.0,-0.0015572139303482474,0.0004967157800736065,3.50356297802702e-05,-0.7316517412935323,0.3546274313054214,0.02501349039344752,0.735597014925373,0.35497336707754995,0.025037890821471474,0.0,0.0,0.0,0.00238805970149248,0.001656783647957044,0.00011686050825127162
LEU 242,R LEU 242,0.0,0.0,0.0,-0.0013482587064676827,0.0004764184923333131,3.360396948812656e-05,-0.7098756218905475,0.0605806846771854,0.004273032034276488,0.7083731343283582,0.06064647639501521,0.0042776726242495944,0.0,0.0,0.0,-0.002850746268656952,0.0009862799801791142,6.956682600284433e-05
ARG 243,R ARG 243,0.0,0.0,0.0,-0.0011542288557214145,0.00036116798831604973,2.5474825714719513e-05,-85.23007960198998,0.7833074179970243,0.055250245315371954,85.22364676616917,0.7825034004672399,0.05519353429140127,0.0,0.0,0.0,-0.007587064676620337,0.0013580904947163356,9.579231763874021e-05
PHE 244,R PHE 244,0.0,0.0,0.0,-0.00202985074626865,0.0003584161921259143,2.5280728976874672e-05,-0.21343283582089534,0.137854659625692,0.009723517979266115,0.21264179104477604,0.13781558463372875,0.009720761841839018,0.0,0.0,0.0,-0.002820895522387769,0.000790340435514804,5.5746316122614215e-05
ASP 245,R ASP 245,0.0,0.0,0.0,-0.0012885572139303572,0.0004530915450757133,3.195861349017528e-05,87.51907462686557,1.1154066431236431,0.07867471856268178,-87.51090049751244,1.1135838786447343,0.07854615066928766,0.0,0.0,0.0,0.006885572139301434,0.002268503966228352,0.00016000793271370097
GLY 246,R GLY 246,0.0,0.0,0.0,-0.0008457711442786187,0.00036116798831605483,2.5474825714719872e-05,-0.7263034825870648,0.07499746223110061,0.005289913118522762,0.7281144278606968,0.07524488604824839,0.0053073650489911806,0.0,0.0,0.0,0.0009651741293531906,0.0008602794261586461,6.067943216543517e-05
ALA 247,R ALA 247,0.0,0.0,0.0,-0.0015174129353234076,0.0004996966976911236,3.5245887497545336e-05,-0.758850746268657,0.1037167382967912,0.007315614664879525,0.760014925373135,0.10357886785819051,0.007305890033937176,0.0,0.0,0.0,-0.0003532338308456063,0.0010022869322587865,7.069586935010988e-05
LEU 248,R LEU 248,0.0,0.0,0.0,-0.0023383084577114402,0.0004731340667848407,3.337230397200366e-05,0.484820895522388,0.09859963650843764,0.0069546821336477875,-0.48480099502487567,0.09871608718773517,0.006962895931258414,0.0,0.0,0.0,-0.0023184079601989197,0.0008214230176142647,5.793871242395617e-05
ASN 249,R ASN 249,0.0,0.0,0.0,-0.001144278606965179,0.00035137201160218305,2.4783870791901632e-05,-0.020149253731342916,0.5145953321132787,0.036296756144740046,0.021024875621890635,0.5146458323104702,0.03630031815400895,0.0,0.0,0.0,-0.0002686567164176378,0.0007105898933858074,5.01211465973108e-05
VAL 250,R VAL 250,0.0,0.0,0.0,-0.0013432835820895385,0.0004748051856891454,3.349017561127664e-05,-0.28238308457711436,0.26074439460103155,0.018391491559154195,0.2834228855721392,0.26089262249300094,0.018401946748529054,0.0,0.0,0.0,-0.00030348258706455977,0.0008419580418431645,5.938714135509663e-05
ASP 251,R ASP 251,0.0,0.0,0.0,-0.0006815920398009763,0.00046585870291419987,3.2859139371010404e-05,85.37192039800993,0.8156829410601901,0.05753383864074525,-85.36466666666668,0.81474769975116,0.057467871805035826,0.0,0.0,0.0,0.006572139303481516,0.0013735308389939058,9.688139555309337e-05
LEU 252,R LEU 252,0.0,0.0,0.0,-0.000865671641790998,0.0003410047659341848,2.405262166385647e-05,0.6290298507462687,0.11671843529958666,0.00823268366284389,-0.6281542288557216,0.11674120331643077,0.00823428959493017,0.0,0.0,0.0,9.950248756469682e-06,0.0007661368475453961,5.4039126656387244e-05
THR 253,R THR 253,0.0,0.0,0.0,-0.0005621890547263526,0.0004961174472564203,3.499342663732754e-05,0.5703383084577116,0.22917645111658425,0.016164860505311504,-0.5700248756218907,0.2289684294171585,0.016150187785942165,0.0,0.0,0.0,-0.0002487562189057943,0.0008392195766215623,5.91939849112728e-05
GLU 254,R GLU 254,0.0,0.0,0.0,-0.001024875621890532,0.0002530964645169681,1.7852048163635472e-05,87.10678109452736,1.0742025212026698,0.07576840388745561,-87.09616417910446,1.072943024692993,0.07567956585332664,0.0,0.0,0.0,0.009592039800993102,0.001546215510974401,0.0001090616331838356
PHE 255,R PHE 255,0.0,0.0,0.0,-0.0021691542288556063,0.00043622507894098146,3.076894469585922e-05,0.5455422885572139,0.10565813383977479,0.007452550148368616,-0.5471990049751242,0.10535710512822644,0.007431317220174796,0.0,0.0,0.0,-0.0038258706467662845,0.0014016789375474157,9.886680934404076e-05
GLN 256,R GLN 256,0.0,0.0,0.0,-0.000999999999999939,0.00017277368511624835,1.2186516133247972e-05,1.2977761194029849,0.17197134618107504,0.012129923508212258,-1.2967014925373137,0.1719482753643007,0.012128296218265652,0.0,0.0,0.0,7.462686567231627e-05,0.0007257886327136073,5.119318301245493e-05
THR 257,R THR 257,0.0,0.0,0.0,-0.0008457711442786146,0.0003611679883160519,2.5474825714719666e-05,0.04182089552238812,0.28063031002844435,0.019794135885560244,-0.04143283582089549,0.28046930591176067,0.019782779530776444,0.0,0.0,0.0,-0.00045771144278599274,0.0007119818435818402,5.0219327194137325e-05
ASN 258,R ASN 258,0.0,0.0,0.0,-0.0019850746268656617,0.00040491522287318057,2.856051772480051e-05,-0.41457213930348236,0.23710323972577382,0.01672397306464448,0.4184676616915422,0.23681272950314852,0.016703482053455395,0.0,0.0,0.0,0.0019104477611947032,0.0014666916433326899,0.00010345245204411557
LEU 259,R LEU 259,0.0,0.0,0.0,-0.0024875621890547376,0.0004998452769195837,3.525636746828553e-05,0.7735124378109453,0.1140001793423019,0.008040952670618658,-0.7713084577114423,0.11364452905087032,0.008015867033234649,0.0,0.0,0.0,-0.00028358208955215453,0.000964122112204406,6.800393049957093e-05
VAL 260,R VAL 260,0.0,0.0,0.0,-0.001104477611940314,0.00032173325799451165,2.269331430023321e-05,-0.5790000000000001,0.05635698228911785,0.003975115038064994,0.5785771144278609,0.05638138849645234,0.003976836519199306,0.0,0.0,0.0,-0.00152736318407952,0.000631272514449823,4.452653004792163e-05
PRO 261,R PRO 261,0.0,0.0,0.0,-0.0011741293532338175,0.00039212060687042005,2.7658055094386374e-05,-1.048303482587064,0.09807856754030475,0.006917928762424538,1.0467313432835825,0.09802125600877713,0.006913886318674423,0.0,0.0,0.0,-0.002746268656716155,0.0007533002067271512,5.313369982403718e-05
TYR 262,R TYR 262,0.0,0.0,0.0,-0.001328358208955219,0.0004696159021657337,3.3124151773008064e-05,0.6116865671641788,0.1866721026269359,0.013166834919101556,-0.6115024875621893,0.18648345996249283,0.013153529091468675,0.0,0.0,0.0,-0.0011442786069646637,0.0007623475148011309,5.377184773256755e-05
PRO 263,R PRO 263,0.0,0.0,0.0,-0.0005223880597014953,0.0004994985233039282,3.523190935402696e-05,0.11358208955223884,0.1437262962593477,0.010137671295012496,-0.11364676616915417,0.14355826248721568,0.010125819106563544,0.0,0.0,0.0,-0.0005870646766169789,0.0008002685126473751,5.644658869055072e-05
ARG 264,R ARG 264,0.0,0.0,0.0,-0.0010149253731343358,0.00027277114749995327,1.9239793302181107e-05,-96.12307960199004,1.3545077289163991,0.09553960882377688,96.10521890547268,1.3529236562841298,0.0954278769551396,0.0,0.0,0.0,-0.018875621890548026,0.0018445705553417802,0.00013010597543521845
GLY 265,R GLY 265,0.0,0.0,0.0,-0.00039303482587064325,0.0004884244583591949,3.445080503817686e-05,0.4154527363184079,0.14723146228825393,0.010384906644147046,-0.41430845771144265,0.1470659119775237,0.010373229625559286,0.0,0.0,0.0,0.0007512437810944944,0.000717798559079347,5.062960667162364e-05
HIE 266,R HIE 266,0.0,0.0,0.0,-0.0021840796019900635,0.0005095557265301543,3.594128977436871e-05,-1.6800348258706468,0.49434402364399266,0.03486833898031894,1.678716417910448,0.4940654519645959,0.03484869004904246,0.0,0.0,0.0,-0.0035024875621886865,0.0016605590921743838,0.00011712680755393356
PHE 267,R PHE 267,0.0,0.0,0.0,-0.0025920398009949977,0.0004914556694481778,3.466461018341246e-05,1.0100348258706469,0.10231744466940314,0.007216916102341821,-1.002945273631841,0.10167498696913259,0.0071716006301157775,0.0,0.0,0.0,0.004497512437810627,0.0015838877105703903,0.00011171882526631372
PRO 268,R PRO 268,0.0,0.0,0.0,-0.0028706467661691716,0.0004816886544262277,3.397569806083671e-05,0.26180597014925394,0.14870283955500097,0.010488689594584448,-0.25571641791044775,0.14885862329892835,0.01049967773266457,0.0,0.0,0.0,0.0032189054726368483,0.002071325385293423,0.0001461000279533338
LEU 269,R LEU 269,0.0,0.0,0.0,-0.008925373134328314,0.001188419655963908,8.382465941343262e-05,-1.5050746268656718,0.22808746119245024,0.016088049078441295,1.527014925373134,0.22860875956831148,0.01612481863083809,0.0,0.0,0.0,0.013014925373134206,0.004937900546826601,0.0003482926502249918
ALA 270,R ALA 270,0.0,0.0,0.0,-0.0050746268656716755,0.0006978310285110727,4.922120565703816e-05,1.2990398009950253,0.14309958404269524,0.010093466423570412,-1.2823034825870658,0.14512143632627697,0.010236076887984218,0.0,0.0,0.0,0.011661691542288577,0.007050985261549251,0.0004973381541717357
THR 271,R THR 271,0.0,0.0,0.0,-0.01576616915422885,0.0018900234938242092,0.00013331197852386564,-0.9347213930348257,0.3801263890232969,0.026812048196974244,1.0525174129353232,0.3951002277844161,0.027868221349247144,0.0,0.0,0.0,0.10202985074626879,0.031094129350686204,0.0021932107816446675
TYR 272,R TYR 272,0.0,0.0,0.0,-0.021925373134328383,0.0019133994610606175,0.00013496079212453114,0.589860696517413,0.10969133762409579,0.007737030409082127,-0.5282039800995021,0.11096341194343892,0.007826755613501626,0.0,0.0,0.0,0.03973134328358217,0.018422824441019676,0.001299445845120586
ALA 273,R ALA 273,0.0,0.0,0.0,-0.02433333333333334,0.002680931993090379,0.0001890983627741353,-0.5459601990049749,0.11248105825263342,0.007933802130563059,0.7111890547263684,0.10948597256570419,0.007722545074723422,0.0,0.0,0.0,0.14089552238805986,0.0259255349614154,0.0018286462423823164
PRO 274,R PRO 274,0.0,0.0,0.0,-0.05637313432835827,0.006714140022789913,0.0004735789229335614,-0.11830348258706476,0.19102840933209705,0.01347410510268364,0.27305970149253733,0.1831232529990816,0.012916518366466711,0.0,0.0,0.0,0.09838308457711438,0.02541041257245346,0.0017923123105138253
VAL 275,R VAL 275,0.0,0.0,0.0,-0.05335820895522387,0.00861856406505152,0.0006079066378280549,1.192910447761194,0.26319221347548744,0.018564147390305534,-1.0520099502487568,0.2828110138462299,0.01994795087329636,0.0,0.0,0.0,0.08754228855721374,0.04451607628148318,0.003139921924037109
ILE 276,R ILE 276,0.0,0.0,0.0,-0.2630696517412935,0.058631279957297375,0.00413553162700578,-1.478452736318407,0.24341612918056618,0.017169249954678258,1.6100547263681586,0.24429099764909293,0.017230958418551084,-0.00973379104477612,0.01441440919285367,0.0010167140329371213,-0.14120145273631818,0.07187253648134678,0.005069497850775512
SER 277,R SER 277,0.0,0.0,0.0,-0.10376616915422887,0.01945245638612155,0.0013720704829631428,-3.0142189054726356,0.5246497261649736,0.03700593842118782,2.917970149253732,0.5093211256753236,0.035924742305925565,0.0,0.0,0.0,-0.20001492537313448,0.08342073889465823,0.005884045245103203
ALA 278,R ALA 278,0.0,0.0,0.0,-0.06245771144278608,0.01035487016123515,0.000730376227101223,-1.0141393034825867,0.25768097151730596,0.01817541435499161,1.0873631840796028,0.26370315822816986,0.018600186654430587,0.0,0.0,0.0,0.010766169154228872,0.028737792991479636,0.0020270076295992112
GLU 279,R GLU 279,0.0,0.0,0.0,-0.7124825870646768,0.30315355934338056,0.021382803401478287,140.0499751243781,6.9744613433033225,0.49194057314742684,-137.99609452736314,6.658660285078354,0.4696656839571781,-0.12434740298507461,0.06299709599672741,0.004443472547311493,1.2170506069651756,0.3708686744341821,0.026159059357144014
LYS 280,R LYS 280,0.0,0.0,0.0,-1.7024776119402987,0.7888130580457905,0.05563858322246123,-163.50084577114438,7.191390421197543,0.5072415705519205,162.0817860696517,5.788245786298012,0.4082713788877308,-0.4928060059701491,0.05727119653709442,0.004039598739241568,-3.614343319402983,1.5728177535966226,0.11093801070439469
ALA 281,R ALA 281,0.0,0.0,0.0,-0.3065373134328361,0.04196930708340084,0.0029602866751899993,-1.516776119402985,0.2285045796309243,0.016117470344628442,1.5140248756218897,0.24627621587474458,0.01737098491574968,0.0,0.0,0.0,-0.30928855721393017,0.07829283160675053,0.005522350552697698
TYR 282,R TYR 282,0.0,0.0,0.0,-1.9073184079601995,0.5530490591262676,0.03900907292094355,-2.7241343283582085,2.782405700013628,0.19625576620445867,4.476671641791045,2.217001769824454,0.15637524786964319,-0.43592890746268664,0.13753027901597398,0.009700637935172701,-0.5907100019900496,0.9400449176261464,0.06630565613577595
HIE 283,R HIE 283,0.0,0.0,0.0,-6.573661691542285,0.9528186386633276,0.0672066449489536,-6.609587064676621,2.405167387692109,0.16964742723147067,11.872114427860701,1.6005963881788927,0.1128973645161089,-1.2656978149253724,0.0641920377367302,0.004527757239063234,-2.5768321432835823,1.1973053633902069,0.08445140889112683
GLU 284,R GLU 284,0.0,0.0,0.0,-2.417402985074626,0.8182659931910806,0.05771603309035103,92.3262338308458,5.571755185826644,0.3930013092960233,-90.33214427860702,4.487210060098756,0.3165033943327255,-0.4606594746268658,0.058764568695524454,0.00414493308972096,-0.883972907462686,1.625411323376173,0.11464767509103059
GLN 285,R GLN 285,0.0,0.0,0.0,-3.4991293532338323,0.5606285413508457,0.03954368837670199,-6.640129353233835,1.689379380049176,0.1191596339239603,9.001542288557214,1.4192089904800422,0.10010328394222048,-0.6524801194029848,0.07232136232071357,0.005101155584583654,-1.790196537313432,1.0007610347395937,0.07058824083756868
LEU 286,R LEU 286,0.0,0.0,0.0,-0.5643631840796016,0.14925360713096203,0.010527537744090569,0.051149253731343346,0.2768102743253579,0.01952469134200071,0.3491890547263681,0.2844037213120136,0.020060291796129937,-0.05230312835820893,0.03154575566127459,0.002225066045462659,-0.21632800398009933,0.13458671735720704,0.00949301510407063
SER 287,R SER 287,0.0,0.0,0.0,-0.31666666666666654,0.09818701484368408,0.006925578045423568,-0.9275970149253734,0.45968878915703587,0.03242394720912628,0.9247512437810942,0.44747951709530404,0.031562771556969536,-0.016606244776119407,0.023411346670194455,0.001651309073516745,-0.3361186825870647,0.21432024539263356,0.015116984547743302
VAL 288,R VAL 288,0.0,0.0,0.0,-0.07058208955223881,0.01095647097975869,0.0007728098770854753,0.37997512437810943,0.17380607475002033,0.012259335283451866,-0.31584079601990056,0.1872596689341211,0.013208278650981488,0.0,0.0,0.0,-0.006447761194029785,0.044188183146782675,0.003116794125533996
ALA 289,R ALA 289,0.0,0.0,0.0,-0.21156716417910437,0.07196147889111904,0.005075771364655188,0.5163482587064678,0.36086773270398953,0.025453647316759153,-0.22935820895522374,0.3765271405977828,0.026558176787242014,-0.01127283582089553,0.02187741158852304,0.0015431136350298818,0.06415004975124369,0.08879215717451501,0.006262915878567175
GLU 290,R GLU 290,0.0,0.0,0.0,-0.7513781094527356,0.8523106354037224,0.06011735700316718,96.18401492537313,5.099593767332022,0.3596976106447475,-96.87983582089551,4.228695788015436,0.2982692034876408,-0.3908814805970151,0.03546248228373311,0.002501330640629436,-1.838080485572139,1.5005998909155174,0.1058441554215151
ILE 291,R ILE 291,0.0,0.0,0.0,-0.11757213930348276,0.01653628664544644,0.0011663797287946734,0.6534975124378108,0.17518601696789662,0.012356668902803588,-0.6384825870646762,0.1864597136680419,0.01315185415700029,0.0,0.0,0.0,-0.10255721393034835,0.07310714525109846,0.005156580439080004
THR 292,R THR 292,0.0,0.0,0.0,-0.0784726368159204,0.012553982837610047,0.0008854896756072332,-0.3133930348258708,0.247904711575109,0.017485850146019343,0.6303731343283578,0.2695253706933544,0.019010853858122106,0.0,0.0,0.0,0.23850746268656708,0.085764233079132,0.006049342579984073
ASN 293,R ASN 293,0.0,0.0,0.0,-1.1978109452736323,0.37601231069028407,0.0265218634854253,1.011308457711442,1.8448849373923084,0.13012815023532293,0.17169651741293535,1.9416274787165726,0.13695184297433183,-0.19022400000000006,0.04531573322023102,0.003196325375630779,-0.20502997014925473,0.5783916501291804,0.04079660146678376
ALA 294,R ALA 294,0.0,0.0,0.0,-0.18258208955223873,0.0370579011470543,0.0026138628106996066,1.768034825870646,0.2618942929460451,0.018472599134788034,-1.6094925373134326,0.25743252256785926,0.01815789011726592,-0.02378614925373136,0.023359051676195165,0.00164762046904187,-0.047825950248756036,0.07800251230618621,0.00550187300811248
CYS 295,R CYS 295,0.0,0.0,0.0,-0.04680099502487562,0.00528681820863183,0.00037290340452998693,0.2525572139303482,0.3974956653103233,0.028037182484943326,-0.09749751243781095,0.41300223608200654,0.02913093165602411,0.0,0.0,0.0,0.10825870646766148,0.06893202893613512,0.004862090440234094
PHE 296,R PHE 296,0.0,0.0,0.0,-0.11704477611940303,0.016971822860804165,0.001197100084799695,1.1650248756218902,0.24414261466738538,0.01722049228998954,-0.9893134328358217,0.251495479853459,0.017739123412289174,-5.910447761194003e-06,8.358635383578256e-05,5.895726822367475e-06,0.05866075621890571,0.05437133751554336,0.003835058454495664
GLU 297,R GLU 297,0.0,0.0,0.0,0.5478955223880598,0.9323433879556008,0.06576243211692352,120.25952736318416,4.182306185030339,0.29499713317894494,-123.37616915422879,3.9656295267640154,0.2797139400822406,-0.24972730746268657,0.04061472279575408,0.002864741666329741,-2.8184735761194055,0.9217378239689147,0.06501437331075184
PRO 298,R PRO 298,0.0,0.0,0.0,-0.19033333333333344,0.052623919928016946,0.0037118051210520676,-1.5386069651741296,0.5326793811811789,0.03757230661744156,1.5769800995024879,0.5474026773283593,0.038610807856281716,-0.00930025074626866,0.014603229566311007,0.0010300323951974127,-0.16126044975124343,0.07083289275383098,0.004996167036249695
ALA 299,R ALA 299,0.0,0.0,0.0,-0.1777960199004976,0.04290210056529878,0.0030260808544858185,-0.14899004975124375,0.34728752751382275,0.024495773497424718,0.34220398009950237,0.34695782814561504,0.024472518297033053,-0.033688083582089544,0.036943642578475516,0.0026058036326574744,-0.01827017313432824,0.06578744266469148,0.0046402884262089035
ASN 300,R ASN 300,0.0,0.0,0.0,-0.11747761194029856,0.02117425326339385,0.001493516670841447,1.356895522388059,0.6149644361596427,0.04337624689541588,-0.7649203980099504,0.6434578645989721,0.045386018378462054,-0.0014262447761194026,0.0048798332660311,0.00034419690003159814,0.47307126766169,0.08485122603901095,0.005984944028684331
GLN 301,R GLN 301,0.0,0.0,0.0,-0.03510945273631849,0.005337183951891153,0.00037645593014972925,3.8484676616915423,0.6332797831765264,0.044668111867544665,-3.6319402985074642,0.6310311283866522,0.04450950398778294,0.0,0.0,0.0,0.18141791044776165,0.0325155068648561,0.0022934670214546406
MET 302,R MET 302,0.0,0.0,0.0,-0.012432835820895561,0.001256511960300735,8.862752024720166e-05,0.6599452736318407,0.5656009105719781,0.03989441225975759,-0.6539402985074627,0.5704610044777488,0.040237216852667235,0.0,0.0,0.0,-0.0064278606965174154,0.010223668758624165,0.0007211219936886072
VAL 303,R VAL 303,0.0,0.0,0.0,-0.012174129353233839,0.0013981250284606532,9.861613592468997e-05,-0.5705572139303483,0.2591359311368609,0.018278039293882047,0.6290995024875623,0.26115314515362864,0.01842032260017961,0.0,0.0,0.0,0.04636815920398014,0.009838182349136245,0.0006939318787980695
LYS 304,R LYS 304,0.0,0.0,0.0,-0.06710945273631845,0.02037943457095508,0.001437454482830032,-156.15111940298505,3.8286052934743044,0.2700489958605123,156.51949253731337,3.836258970245713,0.27058884459610344,0.0,0.0,0.0,0.30126368159203826,0.16726511004743674,0.011797971205806548
CYS 305,R CYS 305,0.0,0.0,0.0,-0.03052736318407959,0.006166874879833424,0.00043497781600390254,0.1677810945273632,0.779349647127914,0.05497108568226197,-0.060686567164179105,0.7809472346784365,0.055083770819733105,0.0,0.0,0.0,0.0765671641791046,0.020311179100084887,0.0014326401131163663
ASP 306,R ASP 306,0.0,0.0,0.0,-0.08683582089552241,0.0292249452237486,0.0020613686987278755,156.39640298507462,4.060016054154077,0.28637145241131035,-155.7408706467661,3.9461685899740613,0.27834127143771104,0.0,0.0,0.0,0.5686965174129383,0.11878000249556628,0.008378095401192104
PRO 307,R PRO 307,0.0,0.0,0.0,-0.1833482587064678,0.04986686862557211,0.003517337716164397,-2.4953781094527363,0.4585892886234947,0.03234639442102953,2.53287064676617,0.4583895377758605,0.03233230508256525,-0.010398017910447761,0.018787802614088422,0.001325189420546398,-0.15625373930348266,0.05817591229743663,0.004103412468757124
ARG 308,R ARG 308,0.0,0.0,0.0,-0.2657910447761194,0.24100285112040098,0.01699903044471973,-169.76368656716417,6.844702553148209,0.48278809377192433,169.90436318407959,6.435800740126697,0.45394638365878875,-0.06530729552238802,0.10242961098012981,0.0072248277038936305,-0.19042172338308602,0.826091697712332,0.05826801572785798
HIE 309,R HIE 309,0.0,0.0,0.0,-0.022771144278606964,0.003310974242110667,0.0002335381165893504,1.147502487562189,0.7748481997016422,0.054653578061548094,-1.0735671641791051,0.7702231806278835,0.05432735436885429,0.0,0.0,0.0,0.05116417910447768,0.01128102842987238,0.0007957023945386689
GLY 310,R GLY 310,0.0,0.0,0.0,-0.006049751243781074,0.0008566464975136542,6.0423185136187956e-05,1.8608557213930343,0.19728604906032915,0.01391548497747675,-1.8175870646766163,0.19270629220800783,0.013592453835728428,0.0,0.0,0.0,0.03721890547263691,0.007407931798307624,0.0005225152216515785
LYS 311,R LYS 311,0.0,0.0,0.0,-0.009726368159204024,0.001410603499434888,9.94962994041195e-05,-119.67851741293534,3.8438232743077396,0.2711223894668206,119.66524378109449,3.8447165394774747,0.2711853955339478,0.0,0.0,0.0,-0.022999999999999528,0.011415273002054648,0.0008051712765828266
TYR 312,R TYR 312,0.0,0.0,0.0,-0.020467661691542297,0.0024596644605884466,0.00017349135437592648,-0.9486268656716417,0.20167077025871474,0.014224759364881103,0.9270398009950246,0.20535989136889668,0.014484969905024927,0.0,0.0,0.0,-0.04205472636815915,0.015525360093075336,0.0010950744676276726
MET 313,R MET 313,0.0,0.0,0.0,-0.0039800995024876235,0.0005179388830901741,3.653259204703534e-05,0.02308955223880601,0.34413651684927693,0.02427351834164861,-0.021233830845771146,0.34255500346333045,0.024161966988328707,0.0,0.0,0.0,-0.002124378109452845,0.0027023948723472464,0.00019061223755288865
ALA 314,R ALA 314,0.0,0.0,0.0,-0.0025472636815920455,0.0005454515452205395,3.847318560846055e-05,0.8856666666666667,0.2153872443026548,0.01519224484807424,-0.8791741293532338,0.21472192946320523,0.0151453171575571,0.0,0.0,0.0,0.003945273631840854,0.0024821732673417844,0.000175079003192094
CYS 315,R CYS 315,0.0,0.0,0.0,-0.005104477611940276,0.0007942766982477544,5.6023958688769635e-05,-0.6481144278606967,0.26058367672958044,0.01838015539455238,0.6650149253731341,0.2581979547882514,0.01821187954335497,0.0,0.0,0.0,0.011796019900497404,0.007512721157056588,0.0005299064931298
CYS 316,R CYS 316,0.0,0.0,0.0,-0.003358208955223864,0.0005288161716536132,3.72998168271004e-05,0.7239850746268656,0.2740213246161648,0.019327973996977763,-0.7091393034825869,0.2768510573534503,0.01952756795500735,0.0,0.0,0.0,0.011487562189054635,0.00667445524095753,0.0004707797742453838
LEU 317,R LEU 317,0.0,0.0,0.0,-0.010069651741293602,0.001121976036720312,7.913808785990777e-05,-0.882218905472637,0.13840822826888804,0.009762563700821628,0.9114925373134327,0.13831872917226734,0.009756250921279156,0.0,0.0,0.0,0.01920398009950258,0.006184814019622179,0.00043624314536412986
LEU 318,R LEU 318,0.0,0.0,0.0,-0.004930348258706502,0.00047329098483683954,3.3383372118006306e-05,0.6284726368159204,0.119016703111015,0.008394790975329882,-0.6212189054726371,0.12178805438074047,0.008590267022140384,0.0,0.0,0.0,0.0023233830845774527,0.005034201483318089,0.0003550851945607266
TYR 319,R TYR 319,0.0,0.0,0.0,-0.01744776119402982,0.0015986646986137034,0.0001127611136395083,-1.13263184079602,0.12333372508110776,0.0086992902273469,1.156119402985075,0.12359110753743083,0.00871744458606354,0.0,0.0,0.0,0.006039800995025173,0.01108844622845757,0.0007821186933926357
ARG 320,R ARG 320,0.0,0.0,0.0,-0.00870149253731348,0.000834843066966317,5.888528972146378e-05,-97.26205472636819,1.2448408046171426,0.08780430039785915,97.28274626865671,1.2426071773969913,0.08764675248113953,0.0,0.0,0.0,0.011990049751249844,0.011460505424050502,0.0008083617256377707
GLY 321,R GLY 321,0.0,0.0,0.0,-0.0047412935323383225,0.0007348715110271736,5.183383985224004e-05,-0.1295771144278606,0.23116227048795424,0.016304929404059795,0.14612437810945272,0.2318319417308642,0.016352164371585105,0.0,0.0,0.0,0.011805970149253817,0.005723927623747174,0.0004037347254901993
ASP 322,R ASP 322,0.0,0.0,0.0,-0.0206318407960199,0.008636022042061547,0.0006091380285826332,101.37364179104473,2.9123628302067974,0.2054222354075904,-101.27496019900495,2.8801966676238027,0.20315340923189934,0.0,0.0,0.0,0.07804975124378047,0.04117874533181459,0.0029045247486353142
VAL 323,R VAL 323,0.0,0.0,0.0,-0.015014925373134322,0.0022625605446730864,0.00015958871607998036,-1.0765920398009952,0.11124314607459966,0.00784648653780365,1.124845771144278,0.11437505335682491,0.00806739424488297,0.0,0.0,0.0,0.03323880597014946,0.009141926082869069,0.0006448217483055066
VAL 324,R VAL 324,0.0,0.0,0.0,-0.013462686567164163,0.0025606767502309486,0.00018061621194064424,0.7422686567164181,0.09155765093895363,0.0064579787688102816,-0.7278656716417907,0.09240833492630941,0.006517981390906533,0.0,0.0,0.0,0.0009402985074626869,0.00662322296906533,0.0004671661284084199
PRO 325,R PRO 325,0.0,0.0,0.0,-0.006447761194029844,0.0007652317066498595,5.397528294014714e-05,0.9471890547263682,0.148707546572339,0.010489021601988764,-0.9480746268656716,0.15021450467882694,0.010595314231358148,0.0,0.0,0.0,-0.007333333333333458,0.003693928504229871,0.0002605496275753649
LYS 326,R LYS 326,0.0,0.0,0.0,-0.0162089552238806,0.0021198233764275747,0.00014952081249577608,-98.80106965174123,1.414792151159503,0.09979174411715107,98.88257711442786,1.418182648723621,0.10003089137639407,0.0,0.0,0.0,0.06529850746268562,0.02321477586943204,0.001637444038264387
ASP 327,R ASP 327,0.0,0.0,0.0,-0.032537313432835835,0.0053326974819596674,0.00037613947896004377,106.69451741293531,2.0911937772190297,0.14750143626722248,-106.36859203980096,2.066119539857147,0.1457328359278023,0.0,0.0,0.0,0.2933880597014908,0.047437192377009774,0.003345961567176476
VAL 328,R VAL 328,0.0,0.0,0.0,-0.015283582089552232,0.001832318788791628,0.00012924180245295117,1.223512437810945,0.13251835916937343,0.009347124366089263,-1.2183532338308454,0.13321429861397746,0.009396212149704715,0.0,0.0,0.0,-0.010124378109452978,0.011530597527432213,0.0008133056414204304
ASN 329,R ASN 329,0.0,0.0,0.0,-0.012452736318407941,0.0016866478796049465,0.000118966968737655,1.4704626865671655,0.3487759118221976,0.024600756032087213,-1.4239751243781091,0.34651964598395535,0.02444161131036564,0.0,0.0,0.0,0.034034825870646844,0.009097798164247039,0.0006417092049118053
ALA 330,R ALA 330,0.0,0.0,0.0,-0.030960199004975104,0.0064343920424094385,0.00045384702178289494,0.9447512437810944,0.21030257238367314,0.014833599743460936,-0.8365621890547257,0.20221740274595076,0.014263315847716885,0.0,0.0,0.0,0.0772288557213929,0.016785962009404572,0.0011839904711302503
ALA 331,R ALA 331,0.0,0.0,0.0,-0.03718407960199002,0.007191132272239943,0.0005072233621283723,1.2515671641791049,0.22638213788778339,0.015967764846784468,-1.16118407960199,0.2141700652774965,0.015106391659163195,0.0,0.0,0.0,0.053199004975124385,0.024197779574236775,0.0017067797736200648
ILE 332,R ILE 332,0.0,0.0,0.0,-0.020303482587064693,0.0032770023024850776,0.00023114192072163815,1.074467661691542,0.23292925964552025,0.01642956320961568,-1.0571343283582098,0.23063549856791582,0.016267773777624145,0.0,0.0,0.0,-0.0029701492537315705,0.011436569801887288,0.0008066734370222036
ALA 333,R ALA 333,0.0,0.0,0.0,-0.01893532338308458,0.004507682333505932,0.0003179473971621665,0.09951243781094529,0.2410769186194979,0.01700425476329629,-0.03281094527363182,0.23510565864302826,0.016583074558740814,0.0,0.0,0.0,0.04776616915422903,0.017272473996548268,0.0012183063808496961
THR 334,R THR 334,0.0,0.0,0.0,-0.09852736318407965,0.03258621167847932,0.0022984541544855642,1.4015671641791054,0.8556948511734728,0.06035606117879847,-1.1784427860696511,0.8738234210094604,0.061634751904358506,-0.00010380895522388052,0.0010419992640057184,7.349696125943196e-05,0.12449320597014935,0.07462900641224665,0.005263924248876139
ILE 335,R ILE 335,0.0,0.0,0.0,-0.058975124378109416,0.01996699710129787,0.0014083633867261792,2.1550447761194027,0.3512802923111979,0.02477740141192303,-2.034313432835821,0.3696072896007685,0.026070088130928135,0.0,0.0,0.0,0.06175621890547255,0.05348283096091587,0.003772388034198851
LYS 336,R LYS 336,0.0,0.0,0.0,-0.02464179104477609,0.005887928858681593,0.00041530248069583816,-107.74003482587064,1.7175425415018315,0.12114611016989514,107.76290547263685,1.7176525563973912,0.12115387002232136,0.0,0.0,0.0,-0.0017711442786063725,0.02161990429846232,0.001524950471220286
THR 337,R THR 337,0.0,0.0,0.0,-0.06152736318407961,0.014813953940648543,0.0010448957465567655,1.5466268656716404,0.676087570555276,0.047687540382765466,-1.2325174129353231,0.6965413924443637,0.04913024174246753,0.0,0.0,0.0,0.25258208955223893,0.0648239443324598,0.004572328493756235
LYS 338,R LYS 338,0.0,0.0,0.0,-1.0447711442786067,0.6108120012400614,0.0430833567188494,-138.84416417910452,12.820134321751832,0.9042625538565998,141.29559701492536,13.21570340727446,0.932163845880858,-0.26563500895522374,0.16751956274809832,0.01181591891549205,1.141026682587066,0.958729754450918,0.06762358290951455
ARG 339,R ARG 339,0.0,0.0,0.0,-0.009651741293532402,0.9322584667704162,0.06575644223835718,-152.2979154228857,5.5158994537480925,0.3890615497218054,149.96989552238816,4.369799242176076,0.308221873765112,-0.21515351641791058,0.05319473197126764,0.0037520670982706837,-2.552825158208956,1.8120598367498413,0.12781284615249477
THR 340,R THR 340,0.0,0.0,0.0,-0.9940099502487565,0.23755585863254036,0.016755898340798728,-0.5729701492537312,1.2040258501648342,0.08492543547941873,1.3414378109452745,1.022958239404402,0.07215391093703252,-0.24003650149253752,0.04189715061534804,0.002955197150350311,-0.4655787900497508,0.42758701012054096,0.030159662298660964
ILE 341,R ILE 341,0.0,0.0,0.0,-0.0859203980099503,0.015895918680194496,0.0011212116551119983,0.29060199004975124,0.4558517049561869,0.03215330015725137,-0.21003482587064665,0.4489743466628,0.03166820870515845,0.0,0.0,0.0,-0.00535323383084535,0.03029752304195317,0.002137022504901653
GLN 342,R GLN 342,0.0,0.0,0.0,-0.03422885572139301,0.006580338812677671,0.0004641413132386369,-1.310417910447762,1.806870881542118,0.12744684547182936,1.4292288557213915,1.806705632126441,0.12743518967674225,0.0,0.0,0.0,0.08458208955223848,0.02547683520283107,0.0017969974016268898
PHE 343,R PHE 343,0.0,0.0,0.0,-0.020338308457711434,0.003679305461765014,0.00025951819768605484,0.9018756218905475,0.20760855687638266,0.014643578540748695,-0.9079751243781097,0.20653002474820836,0.014567504749931657,0.0,0.0,0.0,-0.026437810945273872,0.013872101039418583,0.00097846256509014
VAL 344,R VAL 344,0.0,0.0,0.0,-0.004696517412935333,0.0006248882972381519,4.407622208582751e-05,-0.11881592039800992,0.23487538973201255,0.016566832642055468,0.11951741293532336,0.2342066548146663,0.016519663717843292,0.0,0.0,0.0,-0.0039950248756216965,0.00250670248288236,0.00017680916065629355
ASP 345,R ASP 345,0.0,0.0,0.0,-0.004915422885572139,0.0007382990706246515,5.207560126575755e-05,109.60666666666671,2.0084613063795955,0.14166593770764807,-109.54161194029851,1.996495937516825,0.14082196566069943,0.0,0.0,0.0,0.06013930348258548,0.01295996504788264,0.0009141254528204688
TRP 346,R TRP 346,0.0,0.0,0.0,-0.003781094527363183,0.0005388773995642197,3.800948112679045e-05,-1.3519253731343293,0.16116423255088153,0.011367648486297987,1.349039800995024,0.16078686614998147,0.011341031112653268,0.0,0.0,0.0,-0.006666666666666507,0.0009688344196349807,6.833631103824432e-05
CYS 347,R CYS 347,0.0,0.0,0.0,-0.0025223880597015037,0.0005093613879545859,3.592758218814178e-05,0.17760696517412938,0.1933344735373233,0.013636762330388118,-0.17468159203980083,0.19254374216323336,0.0135809884395845,0.0,0.0,0.0,0.0004029850746270842,0.0019062064237974192,0.00013445343439470067
PRO 348,R PRO 348,0.0,0.0,0.0,-0.002437810945273638,0.000496117447256443,3.499342663732914e-05,1.1244577114427858,0.16616574310557639,0.01172042784054044,-1.1192636815920396,0.16617531090569831,0.011721102701127382,0.0,0.0,0.0,0.0027562189054724704,0.0016587694389464313,0.00011700057514810922
THR 349,R THR 349,0.0,0.0,0.0,-0.005114427860696504,0.0007543181138851486,5.320549745916164e-05,0.1507661691542289,0.42543793070825786,0.03000807792450238,-0.13331343283582087,0.4235908523771127,0.029877795064200314,0.0,0.0,0.0,0.012338308457711241,0.0038639776793924206,0.00027254397159349244
GLY 350,R GLY 350,0.0,0.0,0.0,-0.0017711442786069612,0.0004542373019109789,3.203942894623474e-05,0.7789154228855724,0.2656989614589094,0.018740959760322442,-0.7703781094527364,0.26421645415299483,0.018636391757451923,0.0,0.0,0.0,0.006766169154228774,0.002362655086118846,0.0001666488406779947
PHE 351,R PHE 351,0.0,0.0,0.0,-0.009845771144278601,0.0010794758850623694,7.614035829538224e-05,0.33472636815920415,0.10880581887078934,0.0076745707320416,-0.33693034825870644,0.10756895335434577,0.007587328965098584,0.0,0.0,0.0,-0.01204975124378115,0.005795650491078347,0.00040879366649308437
LYS 352,R LYS 352,0.0,0.0,0.0,-0.0027562189054726165,0.00046282028774359947,3.264482608903628e-05,-90.29551741293524,1.2314638261795308,0.0868607610884187,90.28970149253733,1.2304451123747226,0.08678890655681509,0.0,0.0,0.0,-0.0085721393034823,0.0024425783417774873,0.00017228619247639155
VAL 353,R VAL 353,0.0,0.0,0.0,-0.004298507462686553,0.0005187506625964802,3.6589850558617026e-05,-0.9931442786069645,0.11549639385985143,0.008146487505652413,1.003373134328358,0.11545288317516988,0.0081434184985841,0.0,0.0,0.0,0.005930348258706659,0.0028258093329485913,0.0001993172224247599
GLY 354,R GLY 354,0.0,0.0,0.0,-0.0017213930348258428,0.0004483136448186711,3.1621606390243846e-05,0.8356915422885565,0.06713552327704302,0.004735374701183516,-0.8341442786069653,0.06744833349421032,0.0047574386327109905,0.0,0.0,0.0,-0.00017412935323378066,0.0020575131981064956,0.00014512579138556203
ILE 355,R ILE 355,0.0,0.0,0.0,-0.004890547263681555,0.0005535594446050266,3.9045072736927616e-05,-0.5967562189054724,0.08484569121084977,0.005984553632006529,0.6025024875621893,0.08544825464962703,0.006027055179988351,0.0,0.0,0.0,0.0008557213930348819,0.002025725004295112,0.00014288362507146974
ASN 356,R ASN 356,0.0,0.0,0.0,-0.002940298507462705,0.0003403508731639633,2.4006499623984736e-05,1.7000348258706481,0.19679141110239273,0.013880595905969979,-1.694283582089553,0.19600699088736492,0.013825267170003907,0.0,0.0,0.0,0.002810945273631511,0.0026568375324106577,0.00018739887055344338
TYR 357,R TYR 357,0.0,0.0,0.0,-0.004820895522388066,0.000913013268189666,6.439899059383115e-05,0.634955223880597,0.35050556660908394,0.024722756474175125,-0.6276965174129351,0.350508617558679,0.024722971671567232,0.0,0.0,0.0,0.002437810945273731,0.0017668487235805953,0.00012462390010629332
GLU 358,R GLU 358,0.0,0.0,0.0,-0.0035522388059701436,0.0005357910993807717,3.7791790296428584e-05,92.79338308457716,1.3360133379935626,0.0942351150682371,-92.7786567164179,1.3320150061788674,0.09395309448661278,0.0,0.0,0.0,0.01117412935323105,0.005212358769642544,0.0003676514406449486
PRO 359,R PRO 359,0.0,0.0,0.0,-0.006184079601990034,0.0009255603512536636,6.528399359693158e-05,-0.7962089552238805,0.09933478305097411,0.007006535372726958,0.8176716417910446,0.1004871301469272,0.007087815669934748,0.0,0.0,0.0,0.015278606965174437,0.00443661720106754,0.0003129348492015834
PRO 360,R PRO 360,0.0,0.0,0.0,-0.008034825870646802,0.000921701376472003,6.501180250253627e-05,-0.06738805970149253,0.16990040587688646,0.011983850641785828,0.06955721393034822,0.17183153835177442,0.012120062224266268,0.0,0.0,0.0,-0.005865671641791192,0.005105539443252731,0.0003601169862891462
THR 361,R THR 361,0.0,0.0,0.0,-0.0033134328358209006,0.0004848640951468864,3.419967637991026e-05,-0.2154577114427862,0.19831253150513822,0.013987887466696939,0.22672636815920377,0.19800105470155757,0.013965917586912213,0.0,0.0,0.0,0.00795522388059685,0.0031374776881132028,0.0002213006132164818
VAL 362,R VAL 362,0.0,0.0,0.0,-0.007353233830845771,0.0007914983523928042,5.5827989281956836e-05,-0.8523184079601988,0.19317362105138017,0.013625416670812122,0.8744029850746269,0.19370781656929748,0.013663095917469552,0.0,0.0,0.0,0.014731343283581996,0.005271481773291023,0.0003718216557869332
VAL 363,R VAL 363,0.0,0.0,0.0,-0.004492537313432828,0.0006625700224710896,4.6734086054931596e-05,1.0645273631840795,0.1371840485683517,0.009676216722341988,-1.0547014925373133,0.1376025007284653,0.009705732062000257,0.0,0.0,0.0,0.005333333333333643,0.002788272050606377,0.00019666954667162714
PRO 364,R PRO 364,0.0,0.0,0.0,-0.005288557213930347,0.0012681786241874604,8.945042326962141e-05,-0.009746268656716425,0.311503959388854,0.0219717952077523,0.015159203980099518,0.31181781983001783,0.021993933216368937,0.0,0.0,0.0,0.00012437810945294136,0.002566421659751211,0.00018102142661500638
GLY 365,R GLY 365,0.0,0.0,0.0,-0.004009950248756218,0.0008695515499510599,6.13334373521029e-05,0.4277761194029854,0.335000370723587,0.02362910428008872,-0.41199502487562206,0.33351610159780765,0.023524412008026446,0.0,0.0,0.0,0.011771144278606814,0.003722643257146586,0.00026257501008339167
GLY 366,R GLY 366,0.0,0.0,0.0,-0.004442786069651741,0.0006676312914314765,4.709108044212061e-05,1.2579651741293532,0.2898992169721905,0.02044791417321751,-1.2275771144278604,0.2887690383095128,0.020368197516731846,0.0,0.0,0.0,0.02594527363184074,0.0039045820830830064,0.0002754079854062632
ASP 367,R ASP 367,0.0,0.0,0.0,-0.010701492537313433,0.0012737095747422788,8.984054644215859e-05,123.55616915422881,1.8680395265860692,0.13176134903280554,-123.46324378109445,1.8570006993311303,0.1309827301919564,0.0,0.0,0.0,0.0822238805970143,0.014112011991681016,0.000995384578927617
LEU 368,R LEU 368,0.0,0.0,0.0,-0.018920398009950278,0.0019248652704149884,0.00013576952796056873,-0.3086666666666665,0.22820165066559217,0.016096103382867082,0.38696517412935344,0.22812374180086625,0.016090608115249986,0.0,0.0,0.0,0.05937810945273647,0.012498609610551499,0.0008815839493130642
ALA 369,R ALA 369,0.0,0.0,0.0,-0.023243781094527332,0.002619345106682425,0.00018475435874191207,-0.49265174129353234,0.16190878861353095,0.011420165421753059,0.5709502487562191,0.16526004688657445,0.011656544954803168,0.0,0.0,0.0,0.055054726368159085,0.012000497089610932,0.0008464498010280939
LYS 370,R LYS 370,0.0,0.0,0.0,-0.02091542288557213,0.0029871717343369145,0.0002106988486631268,-102.61075124378112,1.5116341879628887,0.10662245472615958,102.74248258706467,1.51405970062696,0.1067935371985408,0.0,0.0,0.0,0.11081592039800925,0.024802321855554654,0.0017494208983929369
VAL 371,R VAL 371,0.0,0.0,0.0,-0.03919402985074626,0.008495662585418458,0.0005992378358438833,-0.24780099502487565,0.14405385324879694,0.01016077538365768,0.37381592039801004,0.15172005821561252,0.01070150779001936,0.0,0.0,0.0,0.08682089552238816,0.02322200365869418,0.0016379538472112269
GLN 372,R GLN 372,0.0,0.0,0.0,-0.05636318407960198,0.05800499582027736,0.004091356949972895,-0.42648258706467673,0.35022933630015546,0.02470327269043813,0.5951691542288554,0.36172324051701554,0.02551399018528422,-0.0035948417910447745,0.02045959916657119,0.001443108857436522,0.1087285412935323,0.046766712677240536,0.003298669575501034
ARG 373,R ARG 373,0.0,0.0,0.0,-0.14100995024875626,0.07880746675547594,0.005558650117289719,-104.55472636815921,2.745487382035885,0.1936517488314112,105.15805472636818,2.919474907121801,0.20592388263475506,-0.04412020298507465,0.049375106862883676,0.0034826515158284787,0.41819820497512317,0.2078800358678322,0.014662727192390361
ALA 374,R ALA 374,0.0,0.0,0.0,-0.011796019900497513,0.0012066087007882728,8.510761571578474e-05,-0.7110149253731342,0.0812486189771314,0.005730835719008534,0.7607462686567161,0.08139126249454139,0.005740897016972112,0.0,0.0,0.0,0.03793532338308468,0.01202322776919535,0.0008480530995471295
VAL 375,R VAL 375,0.0,0.0,0.0,-0.016432835820895466,0.001402455706206355,9.892159838085269e-05,0.6896119402985073,0.11039854826681138,0.0077869132017149255,-0.6561940298507459,0.115549981277858,0.008150267270688025,0.0,0.0,0.0,0.016985074626865528,0.013947833731101358,0.0009838043372957018
CYS 376,R CYS 376,0.0,0.0,0.0,-0.006129353233830864,0.0006933831399078511,4.890747578442719e-05,-0.7033034825870643,0.3241627753355478,0.02286467924074844,0.7294378109452733,0.33004360840039715,0.023279481222737215,0.0,0.0,0.0,0.02000497512437821,0.013572542340932301,0.0009573333236231795
MET 377,R MET 377,0.0,0.0,0.0,-0.013975124378109428,0.0016190342030664364,0.00011419786770580303,0.2665373134328358,0.2743038948268152,0.019347904962903215,-0.24186069651741274,0.27953789247767147,0.01971708269254778,0.0,0.0,0.0,0.010701492537313461,0.014365535309813736,0.0010132667350239008
LEU 378,R LEU 378,0.0,0.0,0.0,-0.005099502487562206,0.0006149463037221057,4.337496793188373e-05,-0.248676616915423,0.16300813366910916,0.01149770724327985,0.25120398009950246,0.1640391689182271,0.011570430862555952,0.0,0.0,0.0,-0.0025721393034824915,0.007619431815727745,0.0005374332826557084
SER 379,R SER 379,0.0,0.0,0.0,-0.005358208955223838,0.0007404750230901314,5.222908111894185e-05,0.3170348258706466,0.6483519050770263,0.04573121737796506,-0.3012935323383085,0.645990926424548,0.04556468678379893,0.0,0.0,0.0,0.010383084577114305,0.00869365368334743,0.0006132030511342065
ASN 380,R ASN 380,0.0,0.0,0.0,-0.003681592039801003,0.0005969320008744815,4.210433697825165e-05,1.504383084577115,0.3960283641186637,0.027933687038675204,-1.4958805970149252,0.39527811944639185,0.02788076885963438,0.0,0.0,0.0,0.004820895522388454,0.0029536656025305605,0.00020833550834572758
THR 381,R THR 381,0.0,0.0,0.0,-0.00614925373134325,0.0007515237855830493,5.300840073744611e-05,-0.6390646766169155,0.34429743995594625,0.024284868982426565,0.6545074626865673,0.3407785805902185,0.024036667779782663,0.0,0.0,0.0,0.009293532338308385,0.006701778776292778,0.00047270702783123124
THR 382,R THR 382,0.0,0.0,0.0,-0.004258706467661724,0.0005753963102408116,4.0585326480957034e-05,0.8043731343283573,0.26977321427253015,0.019028335396321136,-0.7993930348258705,0.26858458880680613,0.018944496220206504,0.0,0.0,0.0,0.0007213930348255161,0.002741243870937344,0.00019335243463649088
ALA 383,R ALA 383,0.0,0.0,0.0,-0.005601990049751247,0.0008468825007344351,5.9734485904039994e-05,0.6689303482587066,0.23260250535386143,0.016406515738907227,-0.6545223880597018,0.23033607448729537,0.01624665403136933,0.0,0.0,0.0,0.008805970149253693,0.0036510973173825936,0.00025752854858889017
ILE 384,R ILE 384,0.0,0.0,0.0,-0.005004975124378146,0.0008195224458074397,5.780465642479933e-05,0.5313731343283584,0.20931885523963797,0.014764213685981922,-0.5307860696517416,0.20861595318994197,0.014714634798068813,0.0,0.0,0.0,-0.004417910447761114,0.0020184417446530607,0.00014236990354570166
ALA 385,R ALA 385,0.0,0.0,0.0,-0.0023233830845771084,0.0004782851805593751,3.3735635523769327e-05,-0.2217064676616914,0.17793723642740744,0.01255072496120667,0.22171144278606972,0.1776665956849978,0.012531635435093535,0.0,0.0,0.0,-0.002318407960198886,0.001064165032620849,7.506041403091379e-05
GLU 386,R GLU 386,0.0,0.0,0.0,-0.007915422885572116,0.0011708783730393873,8.258739271269803e-05,136.84495024875616,2.1160114967194907,0.14925194323174834,-136.6914427860696,2.1001786960183253,0.14813518357561534,0.0,0.0,0.0,0.14559203980099422,0.01678226783690523,0.0011837299042925865
ALA 387,R ALA 387,0.0,0.0,0.0,-0.002890547263681594,0.0004967157800736241,3.503562978027144e-05,0.4531243781094528,0.20295206760222032,0.014315135111266395,-0.4492736318407959,0.2021717405766808,0.014260095086626368,0.0,0.0,0.0,0.0009601990049750683,0.0012845844364335298,9.060760004385784e-05
TRP 388,R TRP 388,0.0,0.0,0.0,-0.0036815920398010314,0.0004968652506964321,3.504617262512117e-05,0.7762636815920397,0.21643457555782067,0.015266117898992534,-0.777641791044776,0.2159991501843797,0.015235405361173517,0.0,0.0,0.0,-0.005059701492537877,0.0011660273630539645,8.224522885012759e-05
ALA 389,R ALA 389,0.0,0.0,0.0,-0.0019701492537313537,0.00043377835275099644,3.0596365936727985e-05,-0.3676318407960198,0.23286740356451832,0.016425200218060793,0.3677064676616916,0.23232653810193094,0.016387050509780256,0.0,0.0,0.0,-0.0018955223880597644,0.0009844713967865123,6.94392583661557e-05
ARG 390,R ARG 390,0.0,0.0,0.0,-0.008621890547263682,0.0010539281688212762,7.433836133079678e-05,-135.61816417910447,1.846201990294546,0.13022104798436762,135.53689552238802,1.842294452520141,0.1299454315205698,0.0,0.0,0.0,-0.08989054726367783,0.006770433248119735,0.0004775495409024544
LEU 391,R LEU 391,0.0,0.0,0.0,-0.0026019900497512532,0.0004995480742710299,3.523540440976764e-05,0.5355970149253733,0.21617367209839025,0.015247715187865375,-0.5339751243781097,0.21573911917036986,0.015217064187601605,0.0,0.0,0.0,-0.0009800995024876022,0.0009461111764786745,6.673353704440537e-05
ASP 392,R ASP 392,0.0,0.0,0.0,-0.0016417910447761154,0.00047947398221515964,3.3819487127372635e-05,115.63326368159207,1.8593000114170326,0.13114491116188456,-115.58712935323385,1.855764943507645,0.13089556669671967,0.0,0.0,0.0,0.044492537313431765,0.003647556809218668,0.0002572788203977565
HID 393,R HID 393,0.0,0.0,0.0,-0.0035373134328358534,0.000661560605007775,4.666288723669959e-05,-0.0693233830845771,0.8041145990828709,0.05671787071109974,0.0714527363184079,0.8014985150683012,0.05653334637206029,0.0,0.0,0.0,-0.001407960199005326,0.0028984017415006067,0.00020443749613643792
LYS 394,R LYS 394,0.0,0.0,0.0,-0.00409950248756216,0.0005554342581871794,3.917731189099997e-05,-137.32655721393044,2.275660509426316,0.16051271635063963,137.2396666666667,2.27372949452057,0.16037651306084708,0.0,0.0,0.0,-0.09099004975124315,0.005427028405213246,0.00038279306927572435
PHE 395,R PHE 395,0.0,0.0,0.0,-0.0016169154228855244,0.00048613864677834307,3.4289576320453596e-05,0.09457711442786072,0.17649939121181452,0.012449307179296498,-0.09444278606965169,0.1761481679576171,0.012424533801042923,0.0,0.0,0.0,-0.0014825870646764348,0.0009309200892498467,6.566204036670744e-05
ASP 396,R ASP 396,0.0,0.0,0.0,-0.0013681592039801167,0.00048230488749839457,3.401916379041671e-05,117.10416915422887,1.9650478710622246,0.13860379008060122,-117.05560696517408,1.961233046948432,0.1383347131342077,0.0,0.0,0.0,0.04719402985074353,0.0039026925491833803,0.00027527470796105143
LEU 397,R LEU 397,0.0,0.0,0.0,-0.0026119402985074667,0.000507316338276762,3.5783335505695165e-05,-1.040676616915423,0.24691981073987954,0.017416380597400884,1.03934328358209,0.24638752505888079,0.017378836060253207,0.0,0.0,0.0,-0.003945273631840746,0.0009043785418819289,6.378994395930102e-05
MET 398,R MET 398,0.0,0.0,0.0,-0.0018109452736318889,0.00040405851749747564,2.8500090386716915e-05,-0.32946268656716415,0.20480078865953696,0.014445533840538772,0.328452736318408,0.20441908714459614,0.014418610691525764,0.0,0.0,0.0,-0.0028208955223880013,0.0008272481468987516,5.834958536421841e-05
TYR 399,R TYR 399,0.0,0.0,0.0,-0.0010995024875622734,0.00029933550162172763,2.111349837397199e-05,-0.6225820895522387,0.11474147656965589,0.008093239745554886,0.6211890547263679,0.1144831521185849,0.008075018943651684,0.0,0.0,0.0,-0.002492537313433073,0.0007734358504605928,5.4553958627024554e-05
ALA 400,R ALA 400,0.0,0.0,0.0,-0.0006069651741293692,0.0004884244583592118,3.445080503817805e-05,-1.1706666666666667,0.23831749242836955,0.016809619846676515,1.168577114427861,0.23791600439628194,0.016781301064351245,0.0,0.0,0.0,-0.0026965174129352253,0.0008419580418430409,5.938714135508791e-05
LYS 401,R LYS 401,0.0,0.0,0.0,-0.0014129353233830826,0.0004923613937806113,3.472849505211831e-05,-119.01198009950261,1.7120864433849579,0.12076126668125202,118.9572537313433,1.7083933071236685,0.12050077293418514,0.0,0.0,0.0,-0.056139303482587166,0.0039462177259651,0.00027834473722329703
ARG 402,R ARG 402,0.0,0.0,0.0,-0.0009154228855721224,0.00029559106024900435,2.0849385843363e-05,-103.4819850746269,1.451051882919762,0.10234930840008181,103.45532835820887,1.4492370686829668,0.10222130127352969,0.0,0.0,0.0,-0.027572139303481746,0.002074728274600757,0.0001463400492587518
ALA 403,R ALA 403,0.0,0.0,0.0,-0.0007263681592039895,0.00044582222521831054,3.1445875201005995e-05,-0.682502487562189,0.1417357966904049,0.009997272280580272,0.6819054726368161,0.14151088075846077,0.009981407933926918,0.0,0.0,0.0,-0.0013233830845770802,0.0007916859631137945,5.5841222321910694e-05
PHE 404,R PHE 404,0.0,0.0,0.0,-0.0016467661691541469,0.00047797457211845557,3.37137268935642e-05,-0.6766815920398006,0.11192089472512506,0.007894291241733868,0.6734129353233829,0.11172070556339633,0.007880170986977091,0.0,0.0,0.0,-0.0049154228855719335,0.0009075750563229263,6.401540870399964e-05
VAL 405,R VAL 405,0.0,0.0,0.0,-0.0005621890547263714,0.0004961174472564358,3.499342663732864e-05,-0.8194129353233833,0.08029574458740717,0.005663625141682942,0.8183880597014924,0.08020625561338164,0.005657313076133283,0.0,0.0,0.0,-0.0015870646766168767,0.0008485468062422003,5.985187696337514e-05
HIE 406,R HIE 406,0.0,0.0,0.0,-0.0007661691542288641,0.0004232658518438479,2.9854871294071308e-05,-0.943199004975124,0.24545486295906713,0.017313051147935105,0.9415970149253731,0.24504446096940374,0.017284103623520234,0.0,0.0,0.0,-0.0023681592039798433,0.0008660432667187131,6.10859821323903e-05
TRP 407,R TRP 407,0.0,0.0,0.0,-0.0010348258706468158,0.00020871817874035625,1.4721845232450157e-05,-1.9796119402985066,0.12264955803544139,0.00865103280472933,1.9765373134328375,0.12250429924730473,0.008640787039791617,0.0,0.0,0.0,-0.004109452736319259,0.00068237236081981,4.813083530873345e-05
TYR 408,R TYR 408,0.0,0.0,0.0,-0.0007711442786069797,0.00042009615587233567,2.963129817836023e-05,-0.6593233830845772,0.1023168909303319,0.0072168770445991985,0.6586169154228854,0.10217703645411337,0.007207012470433304,0.0,0.0,0.0,-0.0014776119402984409,0.0007402744338885467,5.2214932647549215e-05
VAL 409,R VAL 409,0.0,0.0,0.0,-0.00036318407960199867,0.00048091725268039243,3.392128757688765e-05,-1.0285870646766169,0.05085873159002561,0.003587298335515376,1.0275572139303484,0.05082295834290504,0.0035847750852132237,0.0,0.0,0.0,-0.001393034825870603,0.0008102276836079497,5.714905444801348e-05
GLY 410,R GLY 410,0.0,0.0,0.0,-0.00018905472636816104,0.0003915520869642027,2.7617954792048498e-05,-0.9613582089552236,0.11981723663066074,0.00845125625617288,0.9604875621890548,0.11969767511272034,0.008442823036922413,0.0,0.0,0.0,-0.001059701492537347,0.0007507329158185966,5.295261708533892e-05
GLU 411,R GLU 411,0.0,0.0,0.0,-0.0002835820895522374,0.0004507363841952665,3.17924932500088e-05,89.82053731343277,0.8379354870543397,0.05910341221661178,-89.80778109452739,0.8373407455845916,0.05906146238778616,0.0,0.0,0.0,0.01247263681591915,0.0009465819696761202,6.67667442361848e-05
GLY 412,R GLY 412,0.0,0.0,0.0,-0.00013930348258706646,0.0003462629381354336,2.4423504534814514e-05,-0.5355223880597015,0.10533070756662616,0.007429455279740384,0.5350149253731343,0.1052795604421143,0.0074258476397365625,0.0,0.0,0.0,-0.0006467661691542211,0.0006305663489653522,4.4476720975067414e-05
MET 413,R MET 413,0.0,0.0,0.0,-0.00036318407960202073,0.0004809172526804213,3.3921287576889686e-05,-0.0014825870646766404,0.39892321602515735,0.028137874148755723,0.00164179104477608,0.39859912784797996,0.028115014731263356,0.0,0.0,0.0,-0.0002039800995025811,0.0008541290286683723,6.0245616574879935e-05
GLU 414,R GLU 414,0.0,0.0,0.0,-0.00027363184079600745,0.00044582222521828517,3.1445875201004206e-05,88.06622885572138,1.3364652597105375,0.09426699116841505,-88.05540298507456,1.3355212416368778,0.09420040526746033,0.0,0.0,0.0,0.010552238805970903,0.0012210864841139884,8.612879981539916e-05
GLU 415,R GLU 415,0.0,0.0,0.0,-0.00042786069651741223,0.0004947685528538027,3.489828296201329e-05,96.52581592039805,1.3994077606386417,0.09870661287649646,-96.50747761194029,1.3980320570671476,0.09860957822820902,0.0,0.0,0.0,0.017910447761194707,0.001633584191873435,0.00011522414478738386
GLY 416,R GLY 416,0.0,0.0,0.0,-0.00015920398009951092,0.00036586619524082005,2.5806211680397837e-05,0.6666169154228855,0.20623627350659826,0.014546785134889386,-0.6659651741293533,0.20612164640211067,0.014538699962328497,0.0,0.0,0.0,0.0004925373134327871,0.0006625700224710883,4.67340860549315e-05
GLU 417,R GLU 417,0.0,0.0,0.0,-0.0003582089552238848,0.00047947398221519986,3.3819487127375474e-05,90.03531343283585,1.413261238984491,0.09968376189806014,-90.02326865671638,1.4121754071520214,0.09960717322580093,0.0,0.0,0.0,0.011686567164184284,0.0013443334758301445,9.482197234287433e-05
PHE 418,R PHE 418,0.0,0.0,0.0,-0.0006666666666666905,0.00047140452079104725,3.325031120358886e-05,0.26817910447761195,0.14266332269710782,0.010062694920822545,-0.26787064676616934,0.1424721084131942,0.010049207705137743,0.0,0.0,0.0,-0.00035820895522403555,0.0007924047260524907,5.589191995067579e-05
SER 419,R SER 419,0.0,0.0,0.0,-0.0003731343283582093,0.0004836373655528258,3.411314954580879e-05,0.26263184079601987,0.35862372883938015,0.025295367487971954,-0.2623532338308459,0.3582384480672365,0.02526819187762134,0.0,0.0,0.0,-9.452736318411752e-05,0.0007955222324896958,5.6111811900465145e-05
GLU 420,R GLU 420,0.0,0.0,0.0,-0.00038308457711442657,0.0004861386467783507,3.428957632045413e-05,92.47052238805969,2.037904933542416,0.14374273104107513,-92.45654228855719,2.0361982401257706,0.14362235016917055,0.0,0.0,0.0,0.013597014925372306,0.001804304153233673,0.00012726580241588316
ALA 421,R ALA 421,0.0,0.0,0.0,-0.0003084577114427742,0.00046185663543382016,3.25768552958448e-05,0.07665671641791044,0.15982595187484627,0.011273253445535014,-0.07649253731343285,0.15968065517103383,0.011263005006231732,0.0,0.0,0.0,-0.00014427860696506324,0.0007152076565795825,5.0446858499691046e-05
ARG 422,R ARG 422,0.0,0.0,0.0,-0.0012587064676617076,0.0004379240016848969,3.0888777466769546e-05,-109.69868159203975,1.665624690638987,0.11748410732080436,109.662671641791,1.6629404071301044,0.11729477256033316,0.0,0.0,0.0,-0.03726865671642081,0.0029451811872023706,0.00020773706383024138
GLU 423,R GLU 423,0.0,0.0,0.0,-0.0006467661691542355,0.00047797457211843026,3.371372689356242e-05,101.0381741293533,2.544101535199599,0.17944708641521664,-101.01502487562188,2.5409406990733183,0.17922413822480468,0.0,0.0,0.0,0.022502487562188894,0.0032646522036896795,0.0002302708119175627
ASP 424,R ASP 424,0.0,0.0,0.0,-0.0005671641791044638,0.000495468437990967,3.494764905332363e-05,95.42078109452731,1.1239877178570539,0.0792799809069384,-95.40363184079601,1.1227200595520241,0.07919056718415246,0.0,0.0,0.0,0.01658208955223498,0.0014675520660641136,0.00010351314158425505
MET 425,R MET 425,0.0,0.0,0.0,-0.0013532338308457148,0.0004779745721183302,3.371372689355536e-05,0.2621592039800995,0.39480404425557797,0.027847330173891592,-0.2614626865671643,0.39416025714067127,0.027801920931987023,0.0,0.0,0.0,-0.0006567164179104958,0.001000779379954577,7.058953480926472e-05
ALA 426,R ALA 426,0.0,0.0,0.0,-0.0006467661691542438,0.00047797457211843616,3.371372689356283e-05,0.5355721393034827,0.13824466745412994,0.00975102701046004,-0.534731343283582,0.13803423565053854,0.00973618429545,0.0,0.0,0.0,0.00019402985074616153,0.000757821031330573,5.345257420544611e-05
ALA 427,R ALA 427,0.0,0.0,0.0,-0.0005771144278606805,0.0004940175756141708,3.484531311165489e-05,0.273089552238806,0.16300499623114909,0.011497485945468833,-0.2724328358208957,0.16282022169697039,0.011484452954708308,0.0,0.0,0.0,7.96019900495591e-05,0.0007877367547741514,5.556266664306274e-05
LEU 428,R LEU 428,0.0,0.0,0.0,-0.0013930348258706258,0.0004884244583592054,3.4450805038177604e-05,-0.1617512437810944,0.20012756581229768,0.014115910115815726,0.16235323383084568,0.19989293054926235,0.014099360220404946,0.0,0.0,0.0,-0.0007910447761192562,0.0008202168157634517,5.785363350522503e-05
GLU 429,R GLU 429,0.0,0.0,0.0,-0.0019154228855721416,0.00042062609727064055,2.966867736255586e-05,115.52920895522394,2.2069464161334897,0.15566599790546026,-115.4795970149254,2.202085018713413,0.1553231013697405,0.0,0.0,0.0,0.04769651741293626,0.005042351758326395,0.0003556600706352417
LYS 430,R LYS 430,0.0,0.0,0.0,-0.001218905472636801,0.00041350437323743134,2.916634968013797e-05,-102.27430348258706,2.9399383319156054,0.2073672613311313,102.24810447761192,2.935810077302002,0.20707607670184597,0.0,0.0,0.0,-0.027417910447762303,0.0043770634209472775,0.00030873424943002006
ASP 431,R ASP 431,0.0,0.0,0.0,-0.000955223880597003,0.0002694846281383155,1.900798009986455e-05,98.02514925373127,1.2202245929917925,0.08606800670296033,-98.00390547263683,1.2184981196847577,0.08594623066515894,0.0,0.0,0.0,0.02028855721392923,0.0018705144443503833,0.00013193591627227248
TYR 432,R TYR 432,0.0,0.0,0.0,-0.003134328358208946,0.0004195065469420189,2.9589710370953227e-05,-0.14188557213930345,0.3074199031561124,0.021683728091883875,0.1410248756218906,0.3066707511810666,0.021630886985762838,0.0,0.0,0.0,-0.003995024875621974,0.0011781489505278328,8.310021970832155e-05
GLU 433,R GLU 433,0.0,0.0,0.0,-0.0017014925373134222,0.0005090697409865172,3.590701099711121e-05,108.03506467661693,2.908976577278778,0.2051833875418937,-107.99862686567165,2.9033236324080867,0.20478465955377045,0.0,0.0,0.0,0.03473631840795963,0.005680123709156186,0.00040064503557877954
GLU 434,R GLU 434,0.0,0.0,0.0,-0.0012388059701492636,0.00042635393603239046,3.0072687958450386e-05,97.32582587064678,1.4960308462937508,0.10552187986225256,-97.30454726368163,1.4939745044347381,0.10537683669075645,0.0,0.0,0.0,0.02003980099503247,0.002269943773866105,0.00016010948891419783
VAL 435,R VAL 435,0.0,0.0,0.0,-0.002313432835820885,0.00046388866471404376,3.2720183590255e-05,0.16436815920397976,0.26033408268617864,0.01836255038812659,-0.16210447761194036,0.26026756999269274,0.018357858944451667,0.0,0.0,0.0,-4.975124378158768e-05,0.001157932811449997,8.167428320150763e-05
GLY 436,R GLY 436,0.0,0.0,0.0,-0.0012437810945273786,0.00042936216936102247,3.0284872377433414e-05,0.5684726368159201,0.23734979643591805,0.016741363834100555,-0.5658855721393035,0.23647877449543248,0.01667992668339674,0.0,0.0,0.0,0.0013432835820894574,0.0013031027512355711,9.191378125972877e-05
VAL 437,R VAL 437,0.0,0.0,0.0,-0.0017263681592039795,0.00047812990156153885,3.372468298773346e-05,0.2752885572139302,0.23149354206611567,0.016328295499591267,-0.274771144278607,0.2310221013380556,0.016295042634523832,0.0,0.0,0.0,-0.0012089552238807111,0.0009442780827158185,6.660424057949654e-05
ASP 438,R ASP 438,0.0,0.0,0.0,-0.002034825870646764,0.0005025121909140671,3.544447707767362e-05,107.29597512437823,2.0938145233199292,0.1476862894444773,-107.2501393034826,2.0858758615871023,0.1471263394195739,0.0,0.0,0.0,0.04380099502487648,0.00840280686372368,0.0005926882982234035
SER 439,R SER 439,0.0,0.0,0.0,-0.0009552238805970235,0.000229611557397297,1.6195550536064832e-05,-0.8242786069651739,0.5529148198412205,0.03899960441182516,0.8231542288557213,0.5521240497055091,0.038943827786987566,0.0,0.0,0.0,-0.002079601990049911,0.001066743704056938,7.524229949013232e-05
VAL 440,R VAL 440,0.0,0.0,0.0,-0.0010845771144278803,0.0003962648308803944,2.7950366118043507e-05,93.99697014925373,1.7711358834151198,0.12492629304567002,-93.97948258706467,1.7688434147250172,0.12476459477166432,0.0,0.0,0.0,0.016402985074628337,0.002447821865525068,0.00017265604212509221
gtp 441,R gtp 441,0.0,0.0,0.0,-0.006905472636816101,0.0005782284666972994,4.078509139495796e-05,418.6972537313432,3.584887291921075,0.25285845347037333,-418.5953681592039,3.5817491160410326,0.2526371036104952,0.0,0.0,0.0,0.09498009950250004,0.006162767517329403,0.00043468810499040723
Mg+ 442,R Mg+ 442,0.0,0.0,0.0,-3.980099502487566e-05,0.0001954913701929206,1.378889809037668e-05,-206.41599004975131,1.7386310048575155,0.12263357568720779,206.35977611940308,1.7363223256373097,0.12247073401056818,0.0,0.0,0.0,-0.05625373134328367,0.002667344162838723,0.0001881399511244316
MET 443,R MET 443,0.0,0.0,0.0,-0.00034825870646765206,0.00047641849233328465,3.3603969488124556e-05,-89.14118905472637,0.9725509689181528,0.0685984562125451,89.1285273631841,0.9718172649787059,0.06854670472684239,0.0,0.0,0.0,-0.01300995024875386,0.001055617759062575,7.445753583772653e-05
ARG 444,R ARG 444,0.0,0.0,0.0,-0.0007363184079601897,0.00044062865324346646,3.107954887869576e-05,-97.89168159203977,0.979054218264407,0.06905716005406666,97.8691592039801,0.9779161337837547,0.06897688576417618,0.0,0.0,0.0,-0.02325870646765878,0.0014635662565965913,0.00010323200426089859
GLU 445,R GLU 445,0.0,0.0,0.0,-0.0003482587064676652,0.00047641849233330264,3.360396948812582e-05,87.65930845771146,0.9058720514009191,0.0638952879984473,-87.6475422885572,0.9052439155914694,0.0638509827145114,0.0,0.0,0.0,0.01141791044776198,0.0010483237565047498,7.39430565651042e-05
ILE 446,R ILE 446,0.0,0.0,0.0,-0.0004726368159203747,0.0004992506946985656,3.521442887199928e-05,-0.3559054726368158,0.1448129897828618,0.010214320746271755,0.35559203980099513,0.14459974861603042,0.010199279874057247,0.0,0.0,0.0,-0.0007860696517409993,0.0008575128765544936,6.048429480200075e-05
VAL 447,R VAL 447,0.0,0.0,0.0,-0.0003084577114428267,0.00046185663543389866,3.257685529585033e-05,0.503129353233831,0.1325402527201597,0.00934866861809553,-0.5026417910447762,0.13246789170629494,0.00934356466570667,0.0,0.0,0.0,0.00017910447761188328,0.0007246623465085912,5.111374090876392e-05
HID 448,R HID 448,0.0,0.0,0.0,-0.0006019900497512239,0.0004894875174626239,3.452578744597708e-05,0.3468258706467661,0.1739397863657379,0.01226876657364544,-0.3463283582089554,0.17369989457370502,0.012251845911266357,0.0,0.0,0.0,-0.0001044776119406162,0.0007752578455652507,5.468247225294318e-05
ILE 449,R ILE 449,0.0,0.0,0.0,-0.00033333333333332367,0.000471404520791018,3.3250311203586794e-05,0.9734527363184079,0.07043884475714447,0.004968373033559626,-0.9721791044776121,0.07050272752348884,0.004972878976476618,0.0,0.0,0.0,0.0009402985074625896,0.0007573309446007625,5.3418006152819874e-05
GLN 450,R GLN 450,0.0,0.0,0.0,-0.0004328358208955167,0.0004954684379909732,3.494764905332407e-05,0.17549253731343228,0.1320112357423366,0.009311354637493302,-0.17533830845771148,0.1318203397253166,0.009297889870624307,0.0,0.0,0.0,-0.00027860696517439915,0.0007992471891743733,5.637455008714519e-05
ALA 451,R ALA 451,0.0,0.0,0.0,-0.0002985074626865829,0.0004576032751270657,3.2276846391341177e-05,0.8377960199004972,0.05007013175149189,0.0035316747916377205,-0.8367562189054731,0.049950276505897964,0.0035232208544359873,0.0,0.0,0.0,0.0007412935323383137,0.0007679761594610825,5.4168861715979836e-05
GLY 452,R GLY 452,0.0,0.0,0.0,-0.00018407960199005267,0.00038754909640101017,2.733560560764138e-05,0.626363184079602,0.16413391704394914,0.011577113880064839,-0.6258208955223881,0.1639379137459579,0.011563288873371644,0.0,0.0,0.0,0.00035820895522376163,0.0007269131738437973,5.127250202805815e-05
GLN 453,R GLN 453,0.0,0.0,0.0,-0.0004925373134328081,0.0004999443052072613,3.526335238514147e-05,-0.5268905472636815,0.25624203025626,0.01807391926399593,0.5264477611940298,0.2558841048830576,0.01804867315471664,0.0,0.0,0.0,-0.0009353233830843769,0.0008290713019884564,5.847818080917377e-05
CYS 454,R CYS 454,0.0,0.0,0.0,-0.0006119402985074594,0.0004873082900690857,3.437207659717797e-05,0.2713582089552239,0.21977890528604538,0.015502008730171421,-0.27059203980099505,0.2195357669525881,0.015484859074416296,0.0,0.0,0.0,0.00015422885572132744,0.0008110520944205248,5.720720390324511e-05
GLY 455,R GLY 455,0.0,0.0,0.0,-0.00032835820895526065,0.000469615902165792,3.312415177301218e-05,0.5969950248756221,0.13348730528318214,0.009415468555427083,-0.5963184079601989,0.13325309069046,0.009398948331812417,0.0,0.0,0.0,0.000348258706467662,0.0007968279480804332,5.6203909977213634e-05
ASN 456,R ASN 456,0.0,0.0,0.0,-0.00045771144278602364,0.0004982084683430358,3.5140915892938754e-05,0.451338308457711,0.18547463646350118,0.013082372168249786,-0.4510547263681596,0.1852887809026963,0.01306926292775012,0.0,0.0,0.0,-0.00017412935323349573,0.0008131551247438913,5.735554022510553e-05
GLN 457,R GLN 457,0.0,0.0,0.0,-0.0007910447761193866,0.0004065623424440565,2.8676696581611736e-05,-0.8620895522388062,0.477923495553721,0.03371012423046334,0.8613980099502484,0.477331159278263,0.03366834405096251,0.0,0.0,0.0,-0.0014825870646768735,0.0009829113388968185,6.932922036685759e-05
ILE 458,R ILE 458,0.0,0.0,0.0,-0.0012189054726367392,0.00041350437323739783,2.9166349680135604e-05,0.20295522388059686,0.10240002033326645,0.007222740540590081,-0.20208955223880598,0.10219843121878434,0.007208521540779604,0.0,0.0,0.0,-0.00035323383084601725,0.0007327464793735811,5.168395167619783e-05
GLY 459,R GLY 459,0.0,0.0,0.0,-0.000288557213930348,0.0004530915450757199,3.195861349017575e-05,0.610009950248756,0.12815017581995158,0.00903901646861114,-0.6094925373134328,0.12794627757112909,0.00902463459502232,0.0,0.0,0.0,0.0002288557213930654,0.0007644873963537634,5.3922783339728156e-05
ALA 460,R ALA 460,0.0,0.0,0.0,-0.00042786069651742106,0.0004947685528538126,3.4898282962013985e-05,0.10634825870646765,0.1009133321539856,0.007117877641649626,-0.10620398009950248,0.10086937113866644,0.00711477687070722,0.0,0.0,0.0,-0.00028358208955217004,0.0007558587778265529,5.3314167514819736e-05
LYS 461,R LYS 461,0.0,0.0,0.0,-0.0014378109452736338,0.0004961174472564771,3.499342663733155e-05,-102.37139800995024,1.2958271415920535,0.0914005993232534,102.34085074626863,1.2938500599872693,0.09126114673904048,0.0,0.0,0.0,-0.031985074626864125,0.002348869976936822,0.00016567651404542744
PHE 462,R PHE 462,0.0,0.0,0.0,-0.0012835820895521924,0.00045073638419530966,3.179249325001184e-05,0.39953233830845764,0.11294294865440396,0.00796638136755266,-0.3992089552238805,0.11264639394609041,0.007945464011215542,0.0,0.0,0.0,-0.0009601990049750739,0.0009024058282197747,6.365079946600654e-05
TRP 463,R TRP 463,0.0,0.0,0.0,-0.0009751243781095265,0.00021013643862633174,1.482188157172225e-05,0.11883084577114417,0.1868255131984701,0.013177655666507356,-0.11925373134328367,0.18667120720803443,0.013166771761121906,0.0,0.0,0.0,-0.0013980099502487768,0.000669741184064877,4.7239900794010746e-05
GLU 464,R GLU 464,0.0,0.0,0.0,-0.0010895522388059528,0.0002855392010403781,2.014038236095976e-05,99.74175621890542,0.9561462165121789,0.06744135419366515,-99.71425373134335,0.9546051306736053,0.06733265437967519,0.0,0.0,0.0,0.02641293532338378,0.0017601537248518922,0.00012415167130614636
VAL 465,R VAL 465,0.0,0.0,0.0,-0.0014825870646765686,0.0004996966976911663,3.524588749754835e-05,-0.1453631840796018,0.1504302368442789,0.010610530805068269,0.14694029850746268,0.15013170475965518,0.010589473975360022,0.0,0.0,0.0,9.452736318446136e-05,0.000970213035280612,6.843355108840432e-05
ILE 466,R ILE 466,0.0,0.0,0.0,-0.0010298507462686052,0.0002210433820051894,1.559119804119177e-05,0.2546368159203981,0.15017294321362834,0.0105923827116315,-0.25440298507462666,0.14991039376989077,0.010573863901722857,0.0,0.0,0.0,-0.0007960199004975573,0.000735174585554864,5.185521708117853e-05
SER 467,R SER 467,0.0,0.0,0.0,-0.0005373134328357998,0.0004986057638355038,3.5168938956320023e-05,-0.6849601990049754,0.14093288479936247,0.00994063924235352,0.6838009950248757,0.14071781225408928,0.00992546919466352,0.0,0.0,0.0,-0.001696517412935321,0.000841958041843092,5.938714135509152e-05
ASP 468,R ASP 468,0.0,0.0,0.0,-0.0013134328358208596,0.0004638886647140075,3.272018359025244e-05,105.33287064676617,1.214379125267857,0.08565569919978824,-105.29602985074627,1.2116468087518113,0.08546297645221515,0.0,0.0,0.0,0.03552736318407998,0.0028773428718898136,0.00020295211800094683
GLU 469,R GLU 469,0.0,0.0,0.0,-0.0016169154228855521,0.00048613864677835,3.4289576320454084e-05,108.67036815920393,0.9535350796136356,0.06725717879728574,-108.6301940298507,0.9516300951443698,0.0671228115529182,0.0,0.0,0.0,0.038557213930347695,0.0023132669923994808,0.00016316527313993791
HID 470,R HID 470,0.0,0.0,0.0,-0.0009452736318407626,0.00026764134639426396,1.8877965030168653e-05,0.3240995024875622,0.16283080389247512,0.01148519936522885,-0.32394527363184067,0.16260433922370549,0.011469225779102497,0.0,0.0,0.0,-0.0007910447761194993,0.0007371583215494352,5.19951390298577e-05
GLY 471,R GLY 471,0.0,0.0,0.0,-0.0003283582089552181,0.0004696159021657313,3.3124151773007895e-05,-0.9019303482587068,0.07704263292449032,0.005434168336749254,0.9007910447761198,0.07689591155149747,0.005423819409029929,0.0,0.0,0.0,-0.0014676616915423467,0.0008105025803852281,5.7168444171680175e-05
ILE 472,R ILE 472,0.0,0.0,0.0,-0.0005920398009950171,0.0004914556694482103,3.466461018341476e-05,0.8923731343283584,0.09280721512217469,0.006546116230647172,-0.8914577114427866,0.092721803200711,0.006540091738212525,0.0,0.0,0.0,0.00032338308457720034,0.0006981856354897813,4.924621770481666e-05
ASP 473,R ASP 473,0.0,0.0,0.0,-0.00037810945273629833,0.00048491514153275843,3.420327691435828e-05,86.0697611940298,0.679038186263703,0.04789566076816772,-86.05841293532343,0.6784846179102891,0.04785661506705186,0.0,0.0,0.0,0.01097014925373084,0.0009666603933267605,6.818296704571787e-05
PRO 474,R PRO 474,0.0,0.0,0.0,-0.00040298507462686384,0.000490497812691191,3.459704817699635e-05,-0.4384676616915425,0.09940870057622476,0.007011749112964025,0.43816417910447747,0.09934355640629423,0.0070071541974981,0.0,0.0,0.0,-0.0007064676616915042,0.0008454784392536395,5.9635451043052484e-05
THR 475,R THR 475,0.0,0.0,0.0,-0.00019900497512438214,0.00039925179398486146,2.816105025109023e-05,-0.8468557213930349,0.09017023192812804,0.006360117777145811,0.8462935323383084,0.09013068680775582,0.006357328479417497,0.0,0.0,0.0,-0.0007611940298507464,0.0007211699775237878,5.086740819352476e-05
GLY 476,R GLY 476,0.0,0.0,0.0,-0.00018407960199004605,0.0003875490964009962,2.7335605607640393e-05,-0.42023880597014934,0.14207818843307748,0.0100214227320403,0.41990049751243785,0.14197806588970796,0.01001436063233887,0.0,0.0,0.0,-0.0005223880597015278,0.0006697042256900639,4.723729395124638e-05
SER 477,R SER 477,0.0,0.0,0.0,-0.00024875621890547614,0.0004322922188304234,3.049154213218249e-05,0.6702288557213933,0.28505900124750094,0.020106511679095548,-0.6696865671641795,0.2848766797324403,0.020093651710963077,0.0,0.0,0.0,0.000293532338308474,0.0007454058029981392,5.257687151802955e-05
TYR 478,R TYR 478,0.0,0.0,0.0,-0.0006716417910447905,0.00046961590216574814,3.312415177300909e-05,-1.021572139303482,0.23529432403964962,0.016596381989777923,1.0205223880597016,0.23506965358397078,0.01658053495768532,0.0,0.0,0.0,-0.0017213930348260323,0.0008764412719829554,6.181940087507109e-05
HID 479,R HID 479,0.0,0.0,0.0,-0.0007363184079601864,0.0004406286532434648,3.107954887869564e-05,0.6556965174129354,0.5131187175947489,0.03619260378704423,-0.6550646766169157,0.5125107845447217,0.03614972349588701,0.0,0.0,0.0,-0.00010447761194000199,0.0009164227721193959,6.463947845873992e-05
GLY 480,R GLY 480,0.0,0.0,0.0,-0.0003134328358208936,0.00046388866471402864,3.272018359025393e-05,-0.9512736318407959,0.1261024607145013,0.00889458178139546,0.9501492537313432,0.12595224401762306,0.008883986312538278,0.0,0.0,0.0,-0.0014378109452735431,0.0007513590896975886,5.299678398537014e-05
ASP 481,R ASP 481,0.0,0.0,0.0,-0.001114427860696542,0.00033359312665157045,2.3529844936424732e-05,102.99964179104472,1.2878083318396512,0.09083499609292728,-102.96731840796024,1.2851168938843671,0.09064515669671577,0.0,0.0,0.0,0.03120895522388079,0.00291950370671453,0.00020592591400140207
SER 482,R SER 482,0.0,0.0,0.0,-0.0007412935323383086,0.00043792400168488337,3.088877746676859e-05,-0.45853233830845797,0.4410013822013344,0.03110583915232933,0.4578407960199004,0.4403448496285511,0.03105953091514122,0.0,0.0,0.0,-0.0014328358208955492,0.0010156567455526957,7.163890326928057e-05
ASP 483,R ASP 483,0.0,0.0,0.0,-0.0005870646766169109,0.0004923613937806133,3.472849505211845e-05,94.45809452736317,1.4024257648413931,0.09891948647980181,-94.43910447761199,1.4006734641787337,0.09879588872079452,0.0,0.0,0.0,0.018402985074628057,0.0019449618663295932,0.00013718703254277356
LEU 484,R LEU 484,0.0,0.0,0.0,-0.0010895522388059545,0.0003184856870304458,2.246424830606386e-05,-0.7081044776119407,0.15021508304421374,0.010595355026107141,0.7073034825870649,0.1500437164747082,0.010583267760256598,0.0,0.0,0.0,-0.0018905472636818843,0.0007039053807720652,4.964965743068535e-05
GLN 485,R GLN 485,0.0,0.0,0.0,-0.0009850746268656029,0.00018601909548102074,1.3120775346351997e-05,-1.2871940298507454,0.35841294336882984,0.025280499827218018,1.2854029850746265,0.35790920190323483,0.025244968643789657,0.0,0.0,0.0,-0.0027761194029845082,0.0008070749751997202,5.692667954263096e-05
LEU 486,R LEU 486,0.0,0.0,0.0,-0.0005522388059701481,0.0004972636193718694,3.507427138499268e-05,-0.2777363184079606,0.13120738635157733,0.009254655473135035,0.2773283582089552,0.13109402512955226,0.009246659589038659,0.0,0.0,0.0,-0.0009601990049755201,0.0007780623721299952,5.488028830464333e-05
GLU 487,R GLU 487,0.0,0.0,0.0,-0.0005124378109452719,0.000499845276919656,3.5256367468290635e-05,90.63589054726364,1.4005258529013462,0.09878547702405886,-90.62151243781094,1.399112242020952,0.09868576860035726,0.0,0.0,0.0,0.013865671641793479,0.001576211741601247,0.00011117740416032853
ARG 488,R ARG 488,0.0,0.0,0.0,-0.0008855721393035778,0.0003183302143890152,2.2453282111461955e-05,-96.9388308457712,0.8456542530208101,0.05964785199004062,96.91748258706468,0.8447450620416782,0.05958372260292973,0.0,0.0,0.0,-0.02223383084576744,0.001233870967089668,8.703054771719061e-05
ILE 489,R ILE 489,0.0,0.0,0.0,-0.00048258706467658584,0.0004996966976911,3.524588749754367e-05,0.2610049751243783,0.12519383965549544,0.008830492593350803,-0.260776119402985,0.12511095424663343,0.008824646307374857,0.0,0.0,0.0,-0.0002537313432835254,0.0008044023815884604,5.673816932396358e-05
ASN 490,R ASN 490,0.0,0.0,0.0,-0.00032835820895524737,0.000469615902165773,3.312415177301084e-05,0.5218756218905474,0.3313408451645594,0.02337098124917046,-0.5213482587064681,0.3309986068261444,0.023346841618012485,0.0,0.0,0.0,0.00019900497512387896,0.0007981315275692278,5.6295857384948075e-05
VAL 491,R VAL 491,0.0,0.0,0.0,-0.0004179104477611845,0.0004932152728912809,3.4788723040836716e-05,-0.47294029850746216,0.21923908759675984,0.015463932926121374,0.47248756218905474,0.21892307900702881,0.015441643398787331,0.0,0.0,0.0,-0.0008706467661690064,0.0008423988960708831,5.9418236814772035e-05
TYR 492,R TYR 492,0.0,0.0,0.0,-0.000805970149253752,0.0003954519790893152,2.7893031973325455e-05,-0.10926865671641786,0.15379658809653693,0.0108479749147903,0.10902985074626846,0.15356548218231927,0.010831673960451059,0.0,0.0,0.0,-0.0010447761194032374,0.0007616328849058827,5.372144162621007e-05
TYR 493,R TYR 493,0.0,0.0,0.0,-0.000616915422885544,0.00048613864677832984,3.428957632045266e-05,0.43325373134328343,0.1803450542861663,0.01272055933825283,-0.4329203980099503,0.18011746756279481,0.01270450660849706,0.0,0.0,0.0,-0.0002835820895522153,0.0008067989105516069,5.6907207443706936e-05
ASN 494,R ASN 494,0.0,0.0,0.0,-0.00020895522388061268,0.00040656234244409724,2.867669658161461e-05,0.5221293532338306,0.21493364285269626,0.015160250268666705,-0.5218059701492535,0.21475129005729646,0.015147388094189224,0.0,0.0,0.0,0.00011442786069649818,0.000734264986681513,5.179105892342772e-05
GLU 495,R GLU 495,0.0,0.0,0.0,-0.00016915422885571823,0.000374888084254411,2.644256666664776e-05,79.59315920398011,1.1345540226777662,0.0800252705850499,-79.58659203980102,1.1339266837471387,0.07998102150861235,0.0,0.0,0.0,0.006398009950249753,0.0009308403200297317,6.565641387973858e-05
ALA 496,R ALA 496,0.0,0.0,0.0,-7.9601990049748e-05,0.0002706760300245749,1.9092015109584424e-05,0.1946069651741294,0.10201731270127545,0.007195746425552033,-0.19449253731343288,0.10194301985688901,0.007190506212344269,0.0,0.0,0.0,3.4825870646857336e-05,0.0006569801972883912,4.633981018632836e-05
ALA 497,R ALA 497,0.0,0.0,0.0,-6.96517412935324e-05,0.0002545591802082795,1.7955220173646882e-05,0.7814378109452735,0.0784926866269403,0.0055364472389275166,-0.7810447761194032,0.0784737683780862,0.0055351128485386205,0.0,0.0,0.0,0.0003233830845771893,0.0006148255405283312,4.3366449952955135e-05
GLY 498,R GLY 498,0.0,0.0,0.0,-4.477611940298401e-05,0.00020681203672463718,1.4587396341051026e-05,0.5779154228855719,0.06970155148594714,0.004916368375915518,-0.5775970149253729,0.06958806862223046,0.004908363911875754,0.0,0.0,0.0,0.00027363184079598864,0.0005899247306579445,4.161008224561456e-05
ASN 499,R ASN 499,0.0,0.0,0.0,-0.00018407960199004605,0.0003875490964009962,2.7335605607640393e-05,0.24872139303482627,0.35866233235010336,0.02529809036967649,-0.24859701492537298,0.3584259005153558,0.02528141375386763,0.0,0.0,0.0,-5.97014925374571e-05,0.0007440763819243579,5.248310138542738e-05
LYS 500,R LYS 500,0.0,0.0,0.0,-0.00029850746268657736,0.00045760327512705726,3.227684639134058e-05,-79.16178109452736,0.8537842258561502,0.060221296059686284,79.15504975124375,0.8533266232143336,0.060189019257965215,0.0,0.0,0.0,-0.007029850746267297,0.0008748017416391752,6.170375732106585e-05
TYR 501,R TYR 501,0.0,0.0,0.0,-0.0004228855721393121,0.0004940175756141951,3.484531311165661e-05,-0.16657711442786063,0.2319191299986597,0.016358314157829495,0.16649253731343305,0.23176789984172644,0.016347647205011646,0.0,0.0,0.0,-0.0005074626865668862,0.0008759892942451085,6.178752082348549e-05
VAL 502,R VAL 502,0.0,0.0,0.0,-0.00019900497512437222,0.0003992517939848416,2.816105025108883e-05,0.05819402985074633,0.0917377137471895,0.006470679420047118,-0.05818905472636814,0.0916896890832393,0.006467292021430081,0.0,0.0,0.0,-0.00019402985074605175,0.0006962330620709008,4.910849379475172e-05
PRO 503,R PRO 503,0.0,0.0,0.0,-0.000273631840796045,0.00044582222521834643,3.144587520100852e-05,-1.0649850746268652,0.06965711884003364,0.00491323433871591,1.0640547263681595,0.06962259304805395,0.004910799077115217,0.0,0.0,0.0,-0.0012039800995024212,0.0007145844421602286,5.040290034384793e-05
ARG 504,R ARG 504,0.0,0.0,0.0,-0.00044776119402992074,0.0004972636193719484,3.507427138499826e-05,-84.6109402985075,0.6597744800962505,0.04653690369912763,84.60111442786068,0.6593902368274612,0.04650980126862126,0.0,0.0,0.0,-0.010273631840796575,0.000924918306885286,6.52387072788894e-05
ALA 505,R ALA 505,0.0,0.0,0.0,-0.000218905472636815,0.00041350437323741426,2.9166349680136763e-05,-0.6519154228855722,0.0758097764140333,0.005347209343285896,0.6513880597014928,0.07578779392603743,0.0053456588181325405,0.0,0.0,0.0,-0.0007462686567164357,0.0007466665605872083,5.266579850184058e-05
ILE 506,R ILE 506,0.0,0.0,0.0,-0.0002636815920397941,0.0004406286532434617,3.107954887869542e-05,0.7864378109452729,0.06523495509581928,0.004601318957756865,-0.7858109452736317,0.06521898877716882,0.004600192780470715,0.0,0.0,0.0,0.0003631840796020274,0.0007070630243081344,4.9872380433146404e-05
LEU 507,R LEU 507,0.0,0.0,0.0,-0.0003233830845771252,0.0004677675332753652,3.299377788367698e-05,-0.7605223880597014,0.04617984253961122,0.003257274947635517,0.7599402985074628,0.0461996146729643,0.0032586695663931937,0.0,0.0,0.0,-0.0009054726368158627,0.0007165560950205069,5.0541970013947166e-05
VAL 508,R VAL 508,0.0,0.0,0.0,-0.0002238805970149162,0.0004168429863811454,2.9401837294534628e-05,0.7361592039800995,0.04032041478113345,0.00284398277954727,-0.7354776119402986,0.040292348893703936,0.0028420031644819112,0.0,0.0,0.0,0.00045771144278609216,0.000690700658261061,4.871826811750873e-05
ASP 509,R ASP 509,0.0,0.0,0.0,-0.00021890547263682495,0.00041350437323743307,2.916634968013809e-05,84.66686069651738,0.6769082850525772,0.047745429120019764,-84.65501990049748,0.6763108146515303,0.04770328680722139,0.0,0.0,0.0,0.011621890547263179,0.0009443829267804953,6.66116357096334e-05
LEU 510,R LEU 510,0.0,0.0,0.0,-0.00018905472636815881,0.00039155208696419825,2.7617954792048183e-05,-0.6615870646766164,0.05821775585128347,0.004106363885482905,0.6611542288557213,0.058143510005406455,0.004101126987294398,0.0,0.0,0.0,-0.0006218905472633944,0.0006884392962613368,4.8558763940271256e-05
GLU 511,R GLU 511,0.0,0.0,0.0,-0.0001442786069651665,0.0003513720116021621,2.478387079190016e-05,78.68125870646766,0.6031185561492369,0.04254070294228321,-78.67351741293535,0.6026602311150049,0.04250837518692983,0.0,0.0,0.0,0.007597014925373493,0.0007991233036914391,5.6365811878919575e-05
PRO 512,R PRO 512,0.0,0.0,0.0,-0.000149253731343276,0.00035633839959142434,2.5134172791388047e-05,0.5657313432835822,0.11432565628180394,0.008063910043852741,-0.5653482587064678,0.11417651564933678,0.008053390474727034,0.0,0.0,0.0,0.0002338308457711782,0.0007053807068075641,4.9753718905795465e-05
GLY 513,R GLY 513,0.0,0.0,0.0,-0.00011940298507462752,0.0003242621042149336,2.287168535970873e-05,0.13220895522388068,0.09287286618295887,0.006550746899437231,-0.1320945273631841,0.09276958038428916,0.006543461680910017,0.0,0.0,0.0,-4.975124378040414e-06,0.00066540312427058,4.6933917648286764e-05
THR 514,R THR 514,0.0,0.0,0.0,-0.0002636815920398051,0.0004406286532434802,3.1079548878696724e-05,-0.11853731343283554,0.21977247359484375,0.01550155507365226,0.11845771144278609,0.2195047556749437,0.015482671707543432,0.0,0.0,0.0,-0.0003432835820892355,0.0007441761708845755,5.249013995598744e-05
MET 515,R MET 515,0.0,0.0,0.0,-0.0002587064676617028,0.0004379240016849025,3.088877746676994e-05,0.31513930348258695,0.34621796041934033,0.02442033205132874,-0.31491542288557206,0.34598363319491215,0.024403803883286068,0.0,0.0,0.0,-3.482587064674908e-05,0.000664509765455324,4.687090497591382e-05
ASP 516,R ASP 516,0.0,0.0,0.0,-0.0002686567164179019,0.000443260967310956,3.1265217997402424e-05,81.63585074626864,0.7261859523747817,0.05122120778056531,-81.62643283582089,0.7256862504174398,0.0511859615220806,0.0,0.0,0.0,0.009149253731342287,0.0008567042833710652,6.042726103630631e-05
SER 517,R SER 517,0.0,0.0,0.0,-0.00028358208955224956,0.0004507363841952858,3.179249325001016e-05,0.6921890547263682,0.22667945693999025,0.015988736115783005,-0.6915074626865672,0.22645408789511318,0.015972839809007575,0.0,0.0,0.0,0.00039800995024871793,0.0007469979852386898,5.2689175394331576e-05
VAL 518,R VAL 518,0.0,0.0,0.0,-0.000328358208955243,0.00046961590216576673,3.3124151773010396e-05,0.2908855721393035,0.09897349683333859,0.006981052207759023,-0.29066169154228855,0.09881675576049438,0.00696999654490346,0.0,0.0,0.0,-0.00010447761194031808,0.0007491486715505821,5.284087311044961e-05
ARG 519,R ARG 519,0.0,0.0,0.0,-0.00031840796019900303,0.0004658587029142112,3.2859139371011204e-05,-80.31634328358207,0.6129253455163807,0.043232420530859565,80.30844776119402,0.612574827195318,0.0432076968747556,0.0,0.0,0.0,-0.008213930348256213,0.0008916444504367129,6.289175040201847e-05
SER 520,R SER 520,0.0,0.0,0.0,-0.00017412935323383598,0.0003792206766201008,2.6748164169691935e-05,0.36599502487562174,0.25350844623711577,0.017881107113647477,-0.3658457711442786,0.2532979507128915,0.017866259904130533,0.0,0.0,0.0,-2.487562189048266e-05,0.0007427112557418396,5.238681280863407e-05
GLY 521,R GLY 521,0.0,0.0,0.0,-0.00025373134328358395,0.00043514566379442867,3.0692808621727984e-05,-0.9311890547263679,0.07790212049561858,0.005494791915767282,0.9301592039800995,0.07783714678906017,0.005490209023860576,0.0,0.0,0.0,-0.001283582089552219,0.0007290552084669479,5.142358950110381e-05
PRO 522,R PRO 522,0.0,0.0,0.0,-0.0005373134328358247,0.0004986057638355279,3.516893895632172e-05,-0.17941293532338312,0.15948924582607416,0.011249504032001565,0.17922885572139297,0.15929882855591773,0.011236073033332706,0.0,0.0,0.0,-0.0007213930348259658,0.0007609826390048293,5.367557681665627e-05
PHE 523,R PHE 523,0.0,0.0,0.0,-0.0007313432835821084,0.0004432609673109802,3.126521799740413e-05,-0.10262686567164182,0.12925771655180188,0.009117136368570682,0.10248756218905476,0.12915161784725943,0.009109652742960953,0.0,0.0,0.0,-0.0008706467661689457,0.0007747148919330483,5.4644175256534336e-05
GLY 524,R GLY 524,0.0,0.0,0.0,-0.00015920398009948992,0.00036586619524077196,2.5806211680394445e-05,-0.39996517412935323,0.08923273712166081,0.006293991991982625,0.39949751243781134,0.08917951733565013,0.006290238157708668,0.0,0.0,0.0,-0.0006268656716418247,0.000701862927515479,4.950559388567242e-05
GLN 525,R GLN 525,0.0,0.0,0.0,-0.0002985074626865608,0.00045760327512703184,3.2276846391338784e-05,-0.4831791044776126,0.5326107646565681,0.037567466780960596,0.48281592039800975,0.5321899755677475,0.03753778660706052,0.0,0.0,0.0,-0.0006616915422891361,0.0008493340231992591,5.990740296631424e-05
ILE 526,R ILE 526,0.0,0.0,0.0,-0.00039303482587063827,0.0004884244583591884,3.4450805038176404e-05,-0.6639452736318409,0.08770196018872484,0.0061860193121322385,0.6634079601990048,0.08765123525149385,0.00618244145092318,0.0,0.0,0.0,-0.0009303482587063055,0.0007432109830209522,5.242206085317877e-05
PHE 527,R PHE 527,0.0,0.0,0.0,-0.0004278606965173857,0.0004947685528537717,3.48982829620111e-05,-0.5771990049751244,0.07659806707487438,0.005402811079450548,0.5767313432835821,0.0765469807463344,0.0053992077276639495,0.0,0.0,0.0,-0.0008955223880597885,0.0007752578455655111,5.4682472252961545e-05
ARG 528,R ARG 528,0.0,0.0,0.0,-0.00022388059701492115,0.00041684298638115466,2.9401837294535282e-05,-78.59688557213926,0.565455904512181,0.0398841843209025,78.5905273631841,0.5651923377093366,0.03986559375201529,0.0,0.0,0.0,-0.006582089552239692,0.0008007941406291735,5.648366362980413e-05
PRO 529,R PRO 529,0.0,0.0,0.0,-0.0001243781094527403,0.00033001241695079667,2.327728114751442e-05,0.4468308457711443,0.11547927919830558,0.008145280330503588,-0.44667164179104485,0.1154120096951857,0.008140535505592926,0.0,0.0,0.0,3.482587064695013e-05,0.0007219246625758584,5.092063957280796e-05
ASP 530,R ASP 530,0.0,0.0,0.0,-0.0001194029850746256,0.0003242621042149284,2.2871685359708362e-05,73.93344278606963,0.4456319208932423,0.03143245216886941,-73.92915422885571,0.44548485643166497,0.031422079041547195,0.0,0.0,0.0,0.00416915422885866,0.0006847622103129015,4.8299402294984854e-05
ASN 531,R ASN 531,0.0,0.0,0.0,-0.00015422885572139705,0.0003611679883160599,2.547482571472023e-05,-0.649820895522388,0.08996167100462456,0.006345407023842551,0.6494427860696517,0.08995691594628076,0.006345071627886956,0.0,0.0,0.0,-0.0005323383084579909,0.0006231032951237245,4.3950317744256536e-05
PHE 532,R PHE 532,0.0,0.0,0.0,-0.0002736318407960428,0.0004458222252183429,3.144587520100828e-05,-0.6561144278606967,0.05360906807524688,0.003781292113714053,0.6556517412935328,0.05351289526510411,0.0037745086067141526,0.0,0.0,0.0,-0.000736318407960383,0.0007630290371612812,5.381991861345172e-05
VAL 533,R VAL 533,0.0,0.0,0.0,-0.00016915422885571547,0.00037488808425440497,2.6442566666647334e-05,0.6104278606965174,0.0710590534311268,0.005012119180470717,-0.6100298507462687,0.07105648446520894,0.005011937979585972,0.0,0.0,0.0,0.00022885572139328027,0.0006444274593217887,4.545440831715188e-05
PHE 534,R PHE 534,0.0,0.0,0.0,-0.00016915422885572376,0.0003748880842544233,2.6442566666648628e-05,-0.4622437810945275,0.048148456923470515,0.00339613030013265,0.4619353233830847,0.04811171489842742,0.003393538717504459,0.0,0.0,0.0,-0.0004776119402985963,0.0006622337209402758,4.6710365173894993e-05
GLY 535,R GLY 535,0.0,0.0,0.0,-7.462686567163357e-05,0.00026278831136801597,1.853565833223143e-05,-0.2405671641791045,0.1082491447068708,0.0076353059639434305,0.24047263681592046,0.10815931908986154,0.007628970153428503,0.0,0.0,0.0,-0.00016915422885571801,0.0006077802210577016,4.2869511432861954e-05
GLN 536,R GLN 536,0.0,0.0,0.0,-0.00012437810945273642,0.0003300124169507863,2.3277281147513688e-05,-0.5158457711442788,0.3563495560039413,0.025134959704053803,0.5155870646766166,0.35621543544545226,0.025125499569261127,0.0,0.0,0.0,-0.00038308457711424204,0.0006289155459921345,4.436028231108687e-05
SER 537,R SER 537,0.0,0.0,0.0,-5.970149253731127e-05,0.00023693295322965632,1.671196198129684e-05,0.1882885572139306,0.20779538423617255,0.014656756326663719,-0.18821393034825876,0.20765053642738854,0.014646539549974465,0.0,0.0,0.0,1.4925373134447126e-05,0.0006577332697470711,4.639292782204374e-05
GLY 538,R GLY 538,0.0,0.0,0.0,-8.457711442785856e-05,0.00027825137222107886,1.962633855027769e-05,-0.7197810945273627,0.05707917030217502,0.004026054252948545,0.7193184079601985,0.057043215785208996,0.004023518216857315,0.0,0.0,0.0,-0.0005472636815920018,0.000630095132297916,4.4443483914017853e-05
ALA 539,R ALA 539,0.0,0.0,0.0,-0.0001393034825870604,0.00034626293813541854,2.442350453481345e-05,-0.12666169154228857,0.12739445919644465,0.008985712327888933,0.12659203980099504,0.12730905216246757,0.00897968818019101,0.0,0.0,0.0,-0.000208955223880533,0.0007096487835577489,5.0054765828184545e-05
GLY 540,R GLY 540,0.0,0.0,0.0,-0.00011442786069651751,0.0003183302143889832,2.2453282111459698e-05,0.008577114427860733,0.10087229142704714,0.007114982851967856,-0.008597014925373132,0.10075832763649989,0.007106944465964943,0.0,0.0,0.0,-0.00013432835820892028,0.0007031313555276092,4.959506189941125e-05
ASN 541,R ASN 541,0.0,0.0,0.0,-0.0003482587064676559,0.00047641849233329023,3.360396948812495e-05,-0.22942786069651724,0.4683558795088919,0.03303527662731948,0.22924378109452745,0.4677036048223413,0.03298926871827008,0.0,0.0,0.0,-0.0005323383084579909,0.0009358525019730313,6.600994593569778e-05
ASN 542,R ASN 542,0.0,0.0,0.0,-0.00022388059701490955,0.00041684298638113314,2.9401837294533764e-05,-0.06191044776119383,0.3401893560218274,0.02399510708317558,0.061766169154228855,0.3398476246933362,0.023971003213740297,0.0,0.0,0.0,-0.0003681592039797364,0.0008065534404279554,5.6889893316152743e-05
TRP 543,R TRP 543,0.0,0.0,0.0,-0.000442786069651761,0.0004967157800736012,3.503562978026983e-05,-0.5477711442786067,0.2178002356516969,0.015362444134989398,0.547099502487562,0.21752847368890413,0.015343275524088098,0.0,0.0,0.0,-0.0011144278606961295,0.0007991542768632637,5.636799655801515e-05
ALA 544,R ALA 544,0.0,0.0,0.0,-0.00012437810945274913,0.0003300124169508201,2.327728114751607e-05,-0.42785572139303485,0.0792583412412882,0.005590452351476736,0.4274228855721394,0.07926606919109093,0.0055909974390280295,0.0,0.0,0.0,-0.0005572139303483432,0.000629269654057209,4.4385259168210916e-05
LYS 545,R LYS 545,0.0,0.0,0.0,-0.00015422885572139594,0.0003611679883160573,2.547482571472005e-05,-79.91138308457712,0.9162087888606396,0.06462438524339682,79.90254228855721,0.9154417520756769,0.06457028264004926,0.0,0.0,0.0,-0.008995024875622419,0.0010294060135241886,7.260870185777633e-05
GLY 546,R GLY 546,0.0,0.0,0.0,-8.955223880598459e-05,0.00028553920104047877,2.014038236096686e-05,-0.5141592039800994,0.15458972994459078,0.010903918827318178,0.5136268656716418,0.15457898228995398,0.010903160746210295,0.0,0.0,0.0,-0.000621890547263622,0.000619997117599113,4.373122487435021e-05
HIE 547,R HIE 547,0.0,0.0,0.0,-0.0002139303482586851,0.000410078229552096,2.8924688137362677e-05,-0.20248258706467656,0.4072233376314709,0.02872331958736637,0.20238805970149254,0.40692682566951655,0.02870240524612496,0.0,0.0,0.0,-0.0003084577114426593,0.0007944948076957852,5.603934294306422e-05
TYR 548,R TYR 548,0.0,0.0,0.0,-9.950248756218527e-05,0.0002993355016217066,2.1113498373970506e-05,-0.4025771144278607,0.15200171926767858,0.01072137462884265,0.4022885572139305,0.15190530016204595,0.010714573749498352,0.0,0.0,0.0,-0.0003880597014924548,0.0006454253226994728,4.5524792173019415e-05
THR 549,R THR 549,0.0,0.0,0.0,-0.00010447761194029916,0.00030587912734207954,2.157505014533897e-05,-0.4065273631840793,0.13826886526619916,0.00975273379252568,0.4062736318407962,0.13817434279276541,0.009746066691302019,0.0,0.0,0.0,-0.0003582089552235539,0.000607617299135249,4.285801980648903e-05
GLU 550,R GLU 550,0.0,0.0,0.0,-9.950248756219908e-05,0.00029933550162174807,2.1113498373973433e-05,74.95927363184076,0.7207474697703409,0.05083760679436875,-74.9538855721393,0.7203714090718312,0.0508110815178697,0.0,0.0,0.0,0.0052885572139261885,0.0007572655757363618,5.341339538862801e-05
GLY 551,R GLY 551,0.0,0.0,0.0,-5.970149253731127e-05,0.0002369329532296563,1.6711961981296836e-05,-0.36362686567164176,0.09500560378668477,0.006701178611293714,0.36332835820895526,0.0949844273268936,0.006699684938986404,0.0,0.0,0.0,-0.0003582089552239527,0.0006237782295983958,4.399792395152666e-05
ALA 552,R ALA 552,0.0,0.0,0.0,-6.965174129353406e-05,0.00025455918020828554,1.7955220173647306e-05,-0.22074626865671648,0.11743167929480292,0.008282992015350217,0.22063184079602002,0.11733594996981049,0.008276239789380965,0.0,0.0,0.0,-0.0001840796019900339,0.0006394534930570727,4.510357178732728e-05
GLU 553,R GLU 553,0.0,0.0,0.0,-8.955223880597133e-05,0.00028553920104043654,2.0140382360963882e-05,71.62688059701492,0.7110506875565155,0.05015364851212301,-71.62309452736318,0.7107788566831406,0.050134475040644014,0.0,0.0,0.0,0.0036965174129381267,0.0006783340809074496,4.784599700555413e-05
LEU 554,R LEU 554,0.0,0.0,0.0,-0.000134328358208936,0.00034100476593415616,2.4052621663854454e-05,-0.3518905472636818,0.09946702726348979,0.007015863160279019,0.35165671641791063,0.09937544551501358,0.007009403481800983,0.0,0.0,0.0,-0.00036815920398024015,0.0006338550570599943,4.4708688558706864e-05
VAL 555,R VAL 555,0.0,0.0,0.0,-8.955223880597575e-05,0.0002855392010404506,2.014038236096487e-05,0.10262686567164163,0.08098753097704667,0.005712419991387228,-0.10264676616915422,0.08086183537300273,0.00570355410706272,0.0,0.0,0.0,-0.00010945273631863121,0.0006292696540574801,4.438525916823003e-05
ASP 556,R ASP 556,0.0,0.0,0.0,-8.955223880597133e-05,0.0002855392010404365,2.014038236096388e-05,73.74972139303482,0.7341572567231083,0.051783460238041985,-73.74538308457713,0.733902753266516,0.05176550894830916,0.0,0.0,0.0,0.004248756218907802,0.000682263532392494,4.8123159143324644e-05
SER 557,R SER 557,0.0,0.0,0.0,-7.462686567164572e-05,0.0002627883113680588,1.853565833223445e-05,-0.13855223880597017,0.20263534512024964,0.01429279522985621,0.13851741293532355,0.2025276123801187,0.01428519634826263,0.0,0.0,0.0,-0.00010945273631838155,0.000660137328547855,4.656249705558366e-05
VAL 558,R VAL 558,0.0,0.0,0.0,-0.00013432835820891833,0.0003410047659341112,2.4052621663851283e-05,-0.06600995024875635,0.07949917800818825,0.005607439667243787,0.06590547263681597,0.07946566591681267,0.005605075906570786,0.0,0.0,0.0,-0.00023880597014927784,0.0006711440942060667,4.733885444576392e-05
LEU 559,R LEU 559,0.0,0.0,0.0,-0.0001442786069651737,0.00035137201160217964,2.4783870791901392e-05,0.23496517412935317,0.07831187669146909,0.005523693889398687,-0.23497512437810947,0.07825805239263225,0.005519897416077565,0.0,0.0,0.0,-0.000154228855721365,0.0006473017300412763,4.565714374223002e-05
ASP 560,R ASP 560,0.0,0.0,0.0,-0.00010945273631841856,0.0003122063978057463,2.2021341393528862e-05,73.05254228855723,0.4777127610179016,0.03369526016236832,-73.04859203980101,0.47759549354849223,0.03368698875282525,0.0,0.0,0.0,0.003840796019904979,0.0006344405324692353,4.474998481001698e-05
VAL 561,R VAL 561,0.0,0.0,0.0,-0.00014427860696515383,0.0003513720116021312,2.478387079189798e-05,-0.13990547263681594,0.08745270801527236,0.006168438419353445,0.13978606965174128,0.08741704812825613,0.006165923164856554,0.0,0.0,0.0,-0.0002636815920398211,0.0006803016437413506,4.7984778187435965e-05
VAL 562,R VAL 562,0.0,0.0,0.0,-0.00014925373134331188,0.00035633839959151004,2.513417279139409e-05,0.07608955223880609,0.0636360292538944,0.004488539424488392,-0.0760547263681592,0.06360912971527025,0.004486642077324675,0.0,0.0,0.0,-0.00011442786069647837,0.0007274577801568563,5.1310915595586654e-05
ARG 563,R ARG 563,0.0,0.0,0.0,-0.0001791044776119482,0.0003834397784676327,2.704575666879369e-05,-74.65793034825867,0.751102728385367,0.05297870165260501,74.653447761194,0.7508242889969794,0.05295906205241686,0.0,0.0,0.0,-0.004661691542288192,0.0007758642264493786,5.4725243062759185e-05
LYS 564,R LYS 564,0.0,0.0,0.0,-0.00012437810945272593,0.00033001241695075856,2.327728114751173e-05,-73.62009452736315,0.48418849997171737,0.03415202357042019,73.6161044776119,0.48407560163088886,0.03414406033544608,0.0,0.0,0.0,-0.004114427860693822,0.0006705168393577681,4.7294611300036576e-05
GLU 565,R GLU 565,0.0,0.0,0.0,-0.00015920398009950485,0.0003658661952408061,2.5806211680396854e-05,81.6552985074627,0.610127333945979,0.04303506401142912,-81.647263681592,0.6097325040530143,0.04300721485802786,0.0,0.0,0.0,0.007875621890546972,0.0007850929129129074,5.537618441647755e-05
SER 566,R SER 566,0.0,0.0,0.0,-0.000134328358208957,0.0003410047659342094,2.4052621663858208e-05,0.2207860696517414,0.3624156638968384,0.025562829964811823,-0.22066169154228873,0.36226775366899855,0.025552397181737074,0.0,0.0,0.0,-9.950248756248742e-06,0.0006764705724093372,4.771455525062825e-05
GLU 567,R GLU 567,0.0,0.0,0.0,-0.00014427860696517632,0.0003513720116021859,2.4783870791901836e-05,73.8974328358209,0.8409383036616427,0.05931521456953063,-73.89349253731342,0.8405946374287332,0.05929097422246049,0.0,0.0,0.0,0.003796019900495983,0.0007351745855532993,5.1855217081068166e-05
SER 568,R SER 568,0.0,0.0,0.0,-8.95522388059674e-05,0.00028553920104042396,2.0140382360962994e-05,-0.125044776119403,0.21654738312752164,0.015274074731464958,0.12495024875621877,0.21645055623850457,0.015267245089298416,0.0,0.0,0.0,-0.00018407960199011593,0.0006236988634512684,4.3992325895134265e-05
CYS 569,R CYS 569,0.0,0.0,0.0,-0.00015920398009948992,0.0003658661952407719,2.580621168039444e-05,-0.3324975124378111,0.13196966048052164,0.009308422144628365,0.33237313432835813,0.13185498243397364,0.009300333378891579,0.0,0.0,0.0,-0.00028358208955210813,0.000686891552179245,4.84495944899938e-05
ASP 570,R ASP 570,0.0,0.0,0.0,-0.00017910447761194543,0.00038343977846762675,2.704575666879327e-05,81.48820398009948,1.017359528942032,0.0717590083491231,-81.48078606965181,1.0167869494105368,0.07171862170289604,0.0,0.0,0.0,0.0072388059701498815,0.0009156932328410945,6.458802072558526e-05
CYM 571,R CYM 571,0.0,0.0,0.0,-0.00014427860696517868,0.0003513720116021917,2.4783870791902246e-05,81.46588557213931,0.8985489473503563,0.06337875606479322,-81.4585323383084,0.8981156892356746,0.06334819639362063,0.0,0.0,0.0,0.007208955223881648,0.0007829777342476801,5.522699121664998e-05
LEU 572,R LEU 572,0.0,0.0,0.0,-0.0002587064676616829,0.00043792400168486884,3.088877746676757e-05,-0.2382437810945273,0.08703510627905735,0.006138983063972025,0.23789054726368164,0.08697290685932689,0.006134595855170443,0.0,0.0,0.0,-0.0006119402985073489,0.0007522151145286221,5.30571633215337e-05
GLN 573,R GLN 573,0.0,0.0,0.0,-0.00041293532338308107,0.0004923613937806128,3.4728495052118416e-05,-1.2533830845771148,0.5132656906190072,0.036202970464875237,1.2519402985074626,0.512762944479953,0.036167509486368064,0.0,0.0,0.0,-0.0018557213930358036,0.0009536938409568629,6.726837695902706e-05
GLY 574,R GLY 574,0.0,0.0,0.0,-0.00011442786069652248,0.00031833021438899703,2.2453282111460674e-05,-0.523034825870647,0.17225690573451075,0.012150065326120498,0.5225721393034827,0.1720800346590481,0.012137589802355521,0.0,0.0,0.0,-0.0005771144278607081,0.0006428122539836388,4.534048051675434e-05
PHE 575,R PHE 575,0.0,0.0,0.0,-0.0004477611940298191,0.0004972636193718354,3.507427138499028e-05,0.7192338308457709,0.11763875072183708,0.00829759770767303,-0.7184129353233835,0.11747062142234904,0.008285738781243904,0.0,0.0,0.0,0.0003731343283579933,0.0007694894778894659,5.427560296786566e-05
GLN 576,R GLN 576,0.0,0.0,0.0,-0.0007512437810945242,0.0004322922188304133,3.0491542132181778e-05,-0.9488059701492542,0.5576022648227869,0.03933023128855778,0.948,0.5566980299205423,0.03926645147615733,0.0,0.0,0.0,-0.001557213930348306,0.00120857639991533,8.52464065110446e-05
LEU 577,R LEU 577,0.0,0.0,0.0,-0.000601990049751235,0.0004894875174626322,3.452578744597767e-05,0.8915074626865673,0.08809973539769357,0.006214076212106572,-0.8897313432835827,0.08800501717202153,0.006207395303584604,0.0,0.0,0.0,0.001174129353233706,0.0008372707160315918,5.905652288396726e-05
THR 578,R THR 578,0.0,0.0,0.0,-0.0006666666666666618,0.0004714045207910265,3.32503112035874e-05,-0.9002537313432828,0.1686274715982558,0.011894064780515003,0.8999651741293531,0.16837090004269878,0.011875967618328386,0.0,0.0,0.0,-0.0009552238805967626,0.0008303838797135915,5.857076290356354e-05
HIE 579,R HIE 579,0.0,0.0,0.0,-0.0007810945273631798,0.0004135043732374119,2.9166349680136594e-05,-0.10838308457711435,0.17363986723953376,0.012247611909567418,0.1083582089552239,0.17343116559252603,0.012232891230393481,0.0,0.0,0.0,-0.0008059701492539298,0.0007772666606738226,5.482416314593335e-05
SER 580,R SER 580,0.0,0.0,0.0,-0.0005771144278606837,0.000494017575614173,3.484531311165505e-05,-1.3903034825870646,0.15325877195743773,0.010810040289205139,1.3885522388059701,0.1529702227956527,0.010789687600582664,0.0,0.0,0.0,-0.0023283582089552507,0.0008235596750406654,5.808942061878652e-05
LEU 581,R LEU 581,0.0,0.0,0.0,-0.0008358208955224242,0.0003704380192833237,2.6128683284883526e-05,-0.9784278606965173,0.1768697303450745,0.012475428887699078,0.9769900497512439,0.17658408818322047,0.012455281243042267,0.0,0.0,0.0,-0.0022736318407961037,0.0007260273172917028,5.12100185245282e-05
GLY 582,R GLY 582,0.0,0.0,0.0,-0.00035820895522389087,0.000479473982215208,3.381948712737605e-05,-0.85126368159204,0.11984855752438141,0.008453465461679945,0.8500199004975125,0.11965468392446989,0.008439790672307114,0.0,0.0,0.0,-0.0016019900497514451,0.0008108689644530155,5.7194286911273604e-05
GLY 583,R GLY 583,0.0,0.0,0.0,-0.00024378109452736506,0.00042936216936102664,3.028487237743371e-05,0.17202487562189062,0.1129057828417744,0.007963759893252851,-0.1717810945273633,0.11277076577168539,0.007954236523407517,0.0,0.0,0.0,2.6512788647764932e-17,0.0007464676351646138,5.26517673843696e-05
GLY 584,R GLY 584,0.0,0.0,0.0,-0.00015422885572141803,0.000361167988316109,2.547482571472369e-05,-0.07404477611940304,0.11695720604071556,0.008249525252388949,0.07385074626865669,0.11681399771274047,0.00823942411575978,0.0,0.0,0.0,-0.00034825870646770286,0.0006751520578583241,4.762155440482796e-05
THR 585,R THR 585,0.0,0.0,0.0,-0.00028358208955224127,0.00045073638419527263,3.1792493250009233e-05,-0.9913333333333333,0.08826961937614027,0.006226058904046771,0.9902636815920398,0.08813549679556287,0.006216598626626981,0.0,0.0,0.0,-0.001353233830845326,0.000765942978827293,5.4025452211350626e-05
GLY 586,R GLY 586,0.0,0.0,0.0,-0.0001641791044776248,0.0003704380192833382,2.612868328488455e-05,-0.8514278606965177,0.12025009601634885,0.008481787803170715,0.8504029850746267,0.12013682825648274,0.008473798511386747,0.0,0.0,0.0,-0.001189054726368172,0.0007082172994734877,4.995379672588405e-05
SER 587,R SER 587,0.0,0.0,0.0,-0.0003084577114427786,0.0004618566354338268,3.2576855295845264e-05,-0.8571691542288554,0.13008432490447272,0.00917544082632953,0.8559402985074628,0.1299954320587065,0.009169170808425291,0.0,0.0,0.0,-0.0015373134328359867,0.0007661045394991466,5.403684782250934e-05
GLY 588,R GLY 588,0.0,0.0,0.0,-0.00013930348258707142,0.000346262938135446,2.442350453481539e-05,0.2396716417910447,0.12562714968549038,0.008861055926347252,-0.23957213930348256,0.12556144962424495,0.008856421801331142,0.0,0.0,0.0,-3.9800995024839e-05,0.0006679648754425029,4.711460964409041e-05
MET 589,R MET 589,0.0,0.0,0.0,-0.0003084577114427477,0.0004618566354337805,3.2576855295842e-05,-0.2744527363184082,0.1615246973860245,0.011393073715411917,0.27416915422885585,0.16141242637060763,0.011385154728560689,0.0,0.0,0.0,-0.0005920398009950535,0.0006785529807388701,4.7861437009194594e-05
GLY 590,R GLY 590,0.0,0.0,0.0,-0.00015920398009947832,0.0003658661952407452,2.5806211680392558e-05,-0.5569552238805966,0.11027948657515,0.007778515237491919,0.5563134328358208,0.11014055366145813,0.0077687156653348174,0.0,0.0,0.0,-0.0008009950248756176,0.0007792067691119683,5.4961007844046984e-05
THR 591,R THR 591,0.0,0.0,0.0,-0.0002935323383084607,0.0004553801759800609,3.212004106764529e-05,0.3753482587064682,0.12817889438058586,0.009041042119694856,-0.37509452736318416,0.128078163401102,0.009033937104218848,0.0,0.0,0.0,-3.980099502448238e-05,0.0006604746975235328,4.658629322837577e-05
LEU 592,R LEU 592,0.0,0.0,0.0,-0.00024875621890544747,0.00043229221883037345,3.049154213217897e-05,0.012701492537313437,0.09415875472997562,0.0066414464843493354,-0.012736318407960197,0.0940527274811575,0.006633967898837795,0.0,0.0,0.0,-0.00028358208955230036,0.0006648076851138633,4.68919186084167e-05
LEU 593,R LEU 593,0.0,0.0,0.0,-0.00024875621890549496,0.0004322922188304559,3.0491542132184783e-05,-0.4778009950248754,0.09021588369379066,0.006363337804422445,0.477308457711443,0.09015003733748285,0.006358693360548247,0.0,0.0,0.0,-0.0007412935323379463,0.0007679761594611594,5.416886171598526e-05
ILE 594,R ILE 594,0.0,0.0,0.0,-0.00041791044776120324,0.0004932152728913031,3.4788723040838275e-05,-0.6135522388059705,0.1005374042790368,0.007091361733802208,0.6129353233830844,0.10046152599375995,0.007086009692216319,0.0,0.0,0.0,-0.001034825870646944,0.0006719549666022425,4.7396048974730255e-05
SER 595,R SER 595,0.0,0.0,0.0,-0.00020398009950249162,0.00040295436281227845,2.842220932007356e-05,-0.19721890547263685,0.30223194914728846,0.021317798030343872,0.19691044776119407,0.301980102043409,0.021300034105285068,0.0,0.0,0.0,-0.0005124378109452923,0.0007337591667495679,5.175538113628658e-05
LYS 596,R LYS 596,0.0,0.0,0.0,-0.0002089552238805983,0.0004065623424440693,2.867669658161264e-05,-78.23878109452738,0.7786697432124342,0.054923128957663096,78.23239800995024,0.7782779567137986,0.05489549446874658,0.0,0.0,0.0,-0.006592039800994261,0.0008059087256269481,5.684441864031578e-05
ILE 597,R ILE 597,0.0,0.0,0.0,-0.0002835820895522352,0.000450736384195263,3.179249325000855e-05,-0.591547263681592,0.10137408681505908,0.007150376769667085,0.5910199004975122,0.10133923916733924,0.007147918806112868,0.0,0.0,0.0,-0.0008109452736319481,0.0007152076565791476,5.044685849966038e-05
ARG 598,R ARG 598,0.0,0.0,0.0,-0.00034825870646762995,0.0004764184923332545,3.360396948812243e-05,-91.64762189054726,0.8753641552512225,0.061743426918621516,91.63173631840792,0.8746450396632014,0.06169270441589089,0.0,0.0,0.0,-0.01623383084576905,0.0010318556685123658,7.278148719840404e-05
GLU 599,R GLU 599,0.0,0.0,0.0,-0.00016915422885572818,0.00037488808425443305,2.6442566666649316e-05,79.38851741293533,1.169156063765861,0.08246591038317458,-79.38190049751246,1.1686405675666756,0.08242955008476587,0.0,0.0,0.0,0.0064477611940319335,0.0008630084269366856,6.0871921038881665e-05
GLU 600,R GLU 600,0.0,0.0,0.0,-0.0001194029850746231,0.0003242621042149217,2.287168535970789e-05,76.4967462686567,0.6431346123885262,0.04536321792551659,-76.49162189054731,0.6429255864895229,0.045348474375370304,0.0,0.0,0.0,0.005004975124380515,0.0006946670517702564,4.899803594475683e-05
TYR 601,R TYR 601,0.0,0.0,0.0,-0.00022388059701493332,0.00041684298638117726,2.9401837294536878e-05,0.5848308457711441,0.1328667879010603,0.009371700633922713,-0.5843482587064676,0.13289328419649468,0.009373569538504826,0.0,0.0,0.0,0.0002587064676619061,0.0007072730326358402,4.988719327847052e-05
PRO 602,R PRO 602,0.0,0.0,0.0,-0.0001741293532338205,0.0003792206766200672,2.6748164169689564e-05,0.9127860696517417,0.10847540934613079,0.007651265441076017,-0.9121144278606955,0.10837667793027328,0.007644301463943756,0.0,0.0,0.0,0.0004975124378109877,0.0006991421759438314,4.931368686638222e-05
ASP 603,R ASP 603,0.0,0.0,0.0,-0.00019900497512437607,0.0003992517939848494,2.816105025108938e-05,84.81936815920398,0.9891755015754378,0.0697710603350965,-84.80981094527361,0.9885268068415333,0.06972530493643748,0.0,0.0,0.0,0.009358208955225862,0.0009521093503644,6.715661560975076e-05
ARG 604,R ARG 604,0.0,0.0,0.0,-0.000378109452736337,0.0004849151415328078,3.4203276914361766e-05,-85.2292537313433,1.086179969280888,0.07661322793657013,85.2194776119403,1.0854518332600684,0.07656186918156675,0.0,0.0,0.0,-0.010154228855718973,0.0010514593163224487,7.416422190217183e-05
ILE 605,R ILE 605,0.0,0.0,0.0,-0.00048258706467660796,0.0004996966976911234,3.524588749754532e-05,-0.8657562189054724,0.20015351141802934,0.014117740177741088,0.8650149253731344,0.1998532416179265,0.014096560779033361,0.0,0.0,0.0,-0.001223880597014521,0.0008313669530466797,5.8640103550119665e-05
MET 606,R MET 606,0.0,0.0,0.0,-0.0005223880597014991,0.0004994985233039314,3.523190935402719e-05,0.5766069651741292,0.2520097521433782,0.017775397382794378,-0.5756865671641787,0.25165186856824207,0.017750154221723373,0.0,0.0,0.0,0.00039800995024872254,0.0008643267416428621,6.096490778871401e-05
ASN 607,R ASN 607,0.0,0.0,0.0,-0.0006865671641790918,0.00046388866471402116,3.2720183590253404e-05,-1.5083781094527364,0.20081621091330695,0.014164483396103666,1.5077014925373133,0.20064676629251307,0.014152531694062886,0.0,0.0,0.0,-0.0013631840796012875,0.0008536942319912988,6.021494838188357e-05
THR 608,R THR 608,0.0,0.0,0.0,-0.0007014925373134296,0.0004576032751270378,3.2276846391339205e-05,0.35039303482587086,0.20364941524491462,0.01436432222151677,-0.3487263681592041,0.20354724842047336,0.014357115929346187,0.0,0.0,0.0,0.0009651741293533039,0.0008427514134090749,5.9443101470672806e-05
PHE 609,R PHE 609,0.0,0.0,0.0,-0.001835820895522325,0.00039638973705557285,2.7959176320349086e-05,-1.039467661691543,0.21132505484437547,0.014905720095555807,1.0360049751243778,0.21090245552480724,0.01487591223782358,0.0,0.0,0.0,-0.005298507462686636,0.0009927336804968464,7.00220349253621e-05
SER 610,R SER 610,0.0,0.0,0.0,-0.0008557213930348598,0.0003513720116021927,2.4783870791902313e-05,0.40171144278606946,0.12479526045985076,0.00880237898452876,-0.39969154228855724,0.1247011327756558,0.008795739729590977,0.0,0.0,0.0,0.0011641791044775447,0.0006895888513035164,4.863984730119021e-05
VAL 611,R VAL 611,0.0,0.0,0.0,-0.0013830845771144148,0.00048613864677835613,3.428957632045452e-05,-1.1017512437810946,0.08834142163820534,0.006231123445122404,1.1017213930348255,0.08823838127707406,0.006223855538424361,0.0,0.0,0.0,-0.001412935323382659,0.0010573748780037919,7.458147345189948e-05
VAL 612,R VAL 612,0.0,0.0,0.0,-0.0015422885572139323,0.0004982084683430632,3.5140915892940685e-05,0.8799203980099496,0.13244333673167427,0.00934183269133705,-0.876139303482587,0.13217424236886569,0.00932285223843112,0.0,0.0,0.0,0.002238805970149294,0.0009988483752703292,7.045333224044106e-05
PRO 613,R PRO 613,0.0,0.0,0.0,-0.0014626865671642146,0.000498605763835517,3.516893895632096e-05,0.9640199004975123,0.1990761238485345,0.014041747117868713,-0.9619651741293525,0.1987644266326922,0.014019761691401745,0.0,0.0,0.0,0.0005920398009950547,0.0009102710319736065,6.420556816456653e-05
SER 614,R SER 614,0.0,0.0,0.0,-0.0023930348258706198,0.0005369447786360875,3.7873164556912985e-05,-1.719129353233831,0.2550387214461704,0.017989044404623854,1.7183383084577106,0.2539095991733397,0.017909402260132913,0.0,0.0,0.0,-0.0031840796019901234,0.0019852554188920534,0.0001400291206075035
PRO 615,R PRO 615,0.0,0.0,0.0,-0.0033432835820895877,0.0006360380821690868,4.486266727770762e-05,-0.9904278606965177,0.35914817133743643,0.025332358809649347,0.9891194029850746,0.35750123079722956,0.025216192580687875,0.0,0.0,0.0,-0.00465174129353212,0.0020919436682617703,0.00014755432950315937
LYS 616,R LYS 616,0.0,0.0,0.0,-0.010004975124378106,0.0016646679929476372,0.00011741662706857479,-140.96467661691537,3.6083482763574315,0.2545132637219644,140.87850248756217,3.6061805584504585,0.25436036468975426,0.0,0.0,0.0,-0.09617910447761063,0.013971105975659575,0.0009854458348627344
VAL 617,R VAL 617,0.0,0.0,0.0,-0.0031293532338308315,0.0005213683485098241,3.677448788688422e-05,0.6959502487562185,0.23654193513424365,0.01668438169136477,-0.6932487562189056,0.23562557322404354,0.016619746505774823,0.0,0.0,0.0,-0.0004278606965173139,0.0011701171011250554,8.2533696731973e-05
SER 618,R SER 618,0.0,0.0,0.0,-0.0011940298507462548,0.00039545197908928285,2.7893031973323175e-05,1.0864278606965179,0.4081456988167184,0.02878837792919162,-1.0831641791044782,0.4071306926601281,0.028716784914929572,0.0,0.0,0.0,0.002069651741293644,0.001231883393278967,8.689035506983327e-05
ASP 619,R ASP 619,0.0,0.0,0.0,-0.0009452736318407963,0.0002676413463942873,1.8877965030170303e-05,99.89400497512435,1.3301163585729123,0.09381917421012069,-99.85983084577104,1.3273856552897414,0.09362656525122116,0.0,0.0,0.0,0.03322885572139432,0.002862932286609489,0.0002019356736860035
THR 620,R THR 620,0.0,0.0,0.0,-0.0006965174129353163,0.0004597617931203098,3.2429096511669835e-05,1.1978756218905469,0.2914554478173708,0.020557682233608696,-1.1957960199004969,0.29087838012468586,0.0205169790168998,0.0,0.0,0.0,0.0013830845771144787,0.0010354475744398922,7.303484070825976e-05
VAL 621,R VAL 621,0.0,0.0,0.0,-0.0006815920398009956,0.0004658587029142135,3.285913937101137e-05,0.47511442786069646,0.19382800459163801,0.013671573326933213,-0.4744228855721392,0.19344762946828115,0.013644743734369068,0.0,0.0,0.0,9.950248756247637e-06,0.0008865498543739668,6.253240530227562e-05
VAL 622,R VAL 622,0.0,0.0,0.0,-0.0005174129353234117,0.0004996966976911603,3.5245887497547924e-05,-0.011497512437810997,0.11186137140104482,0.007890092790165735,0.011407960199004972,0.111703689131071,0.007878970740383268,0.0,0.0,0.0,-0.0006069651741294035,0.0007328478110835567,5.1691099063935695e-05
GLU 623,R GLU 623,0.0,0.0,0.0,-0.0009701492537313414,0.00024250860909361393,1.7105238423214717e-05,104.2587313432836,1.082641314738211,0.07636363048979859,-104.21775124378114,1.0804610393332934,0.0762098457199763,0.0,0.0,0.0,0.040009950248755116,0.002469697042170944,0.00017419899811942232
PRO 624,R PRO 624,0.0,0.0,0.0,-0.0007860696517412622,0.0004100782295521188,2.8924688137364287e-05,-0.37578109452736325,0.12220092678967151,0.008619388796495233,0.37417910447761205,0.12187444710401511,0.00859636069500077,0.0,0.0,0.0,-0.0023880597014923496,0.0008514878499572408,6.0059322192420376e-05
TYR 625,R TYR 625,0.0,0.0,0.0,-0.0007014925373133798,0.00045760327512700587,3.2276846391336955e-05,0.18865671641791024,0.20272120543126862,0.014298851349251558,-0.18862189054726353,0.20242184492267257,0.014277736087021615,0.0,0.0,0.0,-0.0006666666666668981,0.0007553018791777409,5.327488691277802e-05
ASN 626,R ASN 626,0.0,0.0,0.0,-0.0004875621890547213,0.0004998452769196521,3.525636746829036e-05,-1.3719850746268658,0.14282712222091826,0.010074248448422488,1.3700945273631835,0.14258992456329891,0.010057517815633113,0.0,0.0,0.0,-0.0023781094527356543,0.0007702932232036945,5.433229479123146e-05
ALA 627,R ALA 627,0.0,0.0,0.0,-0.00042288557213928345,0.0004940175756141614,3.484531311165423e-05,-0.701686567164179,0.18009250323113576,0.012702745760308205,0.70036815920398,0.17983014036632972,0.0126842401106627,0.0,0.0,0.0,-0.0017412935323383079,0.0008362057867647086,5.898140856500771e-05
THR 628,R THR 628,0.0,0.0,0.0,-0.0004925373134328744,0.0004999443052073286,3.526335238514622e-05,0.4932786069651743,0.15090751010805997,0.01064419506548572,-0.49262189054726396,0.15058570994027495,0.010621497031732747,0.0,0.0,0.0,0.0001641791044771122,0.0008090965711546436,5.7069271927015226e-05
LEU 629,R LEU 629,0.0,0.0,0.0,-0.0004925373134327904,0.0004999443052072433,3.52633523851402e-05,-0.43700995024875605,0.14671005656400085,0.010348129519978497,0.4362587064676618,0.14659811628335842,0.010340233861359585,0.0,0.0,0.0,-0.0012437810945272482,0.0007433108881610674,5.242910761843698e-05
SER 630,R SER 630,0.0,0.0,0.0,-0.0003134328358209063,0.00046388866471404745,3.272018359025526e-05,-0.10850248756218903,0.1173597235859907,0.008277916650975548,0.10823880597014926,0.11727572090165196,0.00827199155846368,0.0,0.0,0.0,-0.0005771144278606607,0.0007433108881609184,5.242910761842646e-05
VAL 631,R VAL 631,0.0,0.0,0.0,-0.0006268656716417977,0.00048363736555282914,3.411314954580903e-05,-0.33656716417910465,0.13744443188842576,0.009694582745667682,0.3362388059701492,0.1372584905223164,0.009681467452928484,0.0,0.0,0.0,-0.0009552238805970603,0.0008060622759214493,5.68552492430198e-05
HIE 632,R HIE 632,0.0,0.0,0.0,-0.0005920398009949751,0.0004914556694481758,3.466461018341233e-05,-0.12034328358208966,0.7156051932484445,0.050474898574343535,0.11979601990049757,0.7147161167529019,0.05041218795351414,0.0,0.0,0.0,-0.0011393034825869282,0.0011462669292413763,8.085143531441028e-05
GLN 633,R GLN 633,0.0,0.0,0.0,-0.0003383084577114315,0.0004731340667848097,3.337230397200148e-05,-0.03254228855721455,0.41976479964099894,0.02960792611185415,0.03230348258706465,0.4193725738046223,0.029580260634442676,0.0,0.0,0.0,-0.0005771144278615079,0.0008377140370086917,5.9087792334728825e-05
LEU 634,R LEU 634,0.0,0.0,0.0,-0.0006019900497512106,0.0004894875174626124,3.452578744597627e-05,-0.6491044776119405,0.1240965120714872,0.00875309307329671,0.6483383084577115,0.12400214640705379,0.008746437032527142,0.0,0.0,0.0,-0.0013681592039802406,0.0007941208691086985,5.6012967348764024e-05
VAL 635,R VAL 635,0.0,0.0,0.0,-0.0005472636815920254,0.0004977611318718572,3.510936321106281e-05,-0.16973631840796038,0.12704864553671763,0.008961320513009685,0.16931343283582082,0.12693131400988236,0.00895304458520416,0.0,0.0,0.0,-0.0009701492537314984,0.0008036635503128611,5.668605618385326e-05
GLU 636,R GLU 636,0.0,0.0,0.0,-0.0003233830845771053,0.00046776753327533644,3.2993777883674955e-05,92.401895522388,1.653108305193312,0.11660126956075402,-92.38525373134324,1.6514902603131754,0.11648714147450734,0.0,0.0,0.0,0.01631840796019816,0.0018360972705176212,0.00012950831600495427
ASN 637,R ASN 637,0.0,0.0,0.0,-0.0003134328358209229,0.000463888664714072,3.272018359025699e-05,-1.082213930348259,0.2081468076557702,0.014681543823496042,1.0810248756218908,0.20792809792946704,0.014666117228836685,0.0,0.0,0.0,-0.0015024875621890527,0.0007270493636660718,5.128210811746474e-05
THR 638,R THR 638,0.0,0.0,0.0,-0.0005373134328358545,0.0004986057638355545,3.51689389563236e-05,-0.07235820895522407,0.23758903237157192,0.016758238235937483,0.07245771144278605,0.23723466865673948,0.01673324334666984,0.0,0.0,0.0,-0.0004378109452738399,0.0009554052481216135,6.738909031308763e-05
ASP 639,R ASP 639,0.0,0.0,0.0,-0.0005124378109452868,0.0004998452769196704,3.525636746829165e-05,97.18241293532338,0.9907471544301224,0.06988191618016684,-97.16006467661691,0.9895904227336915,0.06980032661708661,0.0,0.0,0.0,0.021835820895523286,0.0013921994652347496,9.819817892040156e-05
GLU 640,R GLU 640,0.0,0.0,0.0,-0.0009900497512437846,0.00022282781767718078,1.571706242899385e-05,105.28331343283583,1.2597295359542229,0.08885447053528975,-105.24836815920405,1.2576436759616993,0.08870734531518762,0.0,0.0,0.0,0.03395522388059738,0.0023014131662586926,0.0001623291687099824
THR 641,R THR 641,0.0,0.0,0.0,-0.0009900497512438456,0.0002637285229989796,1.8601975747419376e-05,0.4308159203980101,0.18387238962644373,0.012969358390045609,-0.42837313432835833,0.18364814691496428,0.01295354152870258,0.0,0.0,0.0,0.001452736318407828,0.0007524454163598846,5.3073407560234224e-05
TYR 642,R TYR 642,0.0,0.0,0.0,-0.0025024875621890994,0.0005098470955007577,3.596184135696995e-05,-0.6096915422885569,0.14606069200631305,0.010302326875592592,0.608766169154229,0.145853910587215,0.01028774163885241,0.0,0.0,0.0,-0.0034278606965173733,0.0012875291236615714,9.081530226649524e-05
CYS 643,R CYS 643,0.0,0.0,0.0,-0.001920398009950267,0.000403506817830697,2.8461176492593622e-05,0.5542437810945278,0.31010215821721776,0.021872919776680395,-0.5472686567164179,0.30851068578973817,0.021760665966732137,0.0,0.0,0.0,0.005054726368159434,0.002786247329089288,0.00019652673382708583
ILE 644,R ILE 644,0.0,0.0,0.0,-0.0029751243781094765,0.000493114893268219,3.478164280813188e-05,-1.0549751243781094,0.1986603751502448,0.014012422465704957,1.0579502487562193,0.19837029425852837,0.013991961737183305,0.0,0.0,0.0,-2.9164067512541426e-16,0.0021113293070448113,0.000148921687035783
ASP 645,R ASP 645,0.0,0.0,0.0,-0.003636815920397974,0.0005921861101041465,4.176958765343169e-05,124.86076616915423,1.6108254890787972,0.1136188696635012,-124.76847761194041,1.603736892575295,0.11311887861686762,0.0,0.0,0.0,0.08865174129353186,0.007659943588164462,0.0005402907627635984
ASN 646,R ASN 646,0.0,0.0,0.0,-0.002781094527363145,0.0004591153032859358,3.238349663463255e-05,1.8602388059701507,0.22743987819989586,0.01604237209597101,-1.8563731343283603,0.2272085308525179,0.016026054112249655,0.0,0.0,0.0,0.0010845771144288327,0.0013485982939628245,9.512278942010634e-05
GLU 647,R GLU 647,0.0,0.0,0.0,-0.007298507462686556,0.0011287503596112112,7.96159117550584e-05,131.9279900497512,2.461301965037818,0.17360685503435777,-131.7541741293532,2.4386631144148816,0.1720100336308612,0.0,0.0,0.0,0.16651741293532282,0.02297740497914233,0.0016207011865845568
ALA 648,R ALA 648,0.0,0.0,0.0,-0.006099502487562191,0.0009410747276537826,6.637829333459199e-05,1.5386318407960196,0.17553223621698774,0.012381089325750817,-1.5212288557213935,0.17262580635030259,0.01217608556932413,0.0,0.0,0.0,0.011303482587064638,0.004876835060763956,0.0003439854229375357
LEU 649,R LEU 649,0.0,0.0,0.0,-0.006840796019900499,0.0008947204812045119,6.310871688364978e-05,1.7526965174129352,0.259721420672282,0.01831933654157608,-1.7515422885572147,0.2600555039354018,0.018342900958073408,0.0,0.0,0.0,-0.005686567164178955,0.0047217364055291994,0.00033304560728799574
TYR 650,R TYR 650,0.0,0.0,0.0,-0.008243781094527327,0.0011264674815130188,7.945488994924844e-05,1.1071492537313439,0.20215935690444597,0.014259221609734462,-1.0975621890547265,0.20154465046862616,0.014215863560779904,0.0,0.0,0.0,0.0013432835820899782,0.005146275005478629,0.0003629902513117035
ASP 651,R ASP 651,0.0,0.0,0.0,-0.022681592039800996,0.004030741256561838,0.00028430656739762694,151.93011940298513,3.0267460543070936,0.21349020597228194,-151.56931343283586,2.9855176449348093,0.2105821781923255,0.0,0.0,0.0,0.33812437810945223,0.044285925942148155,0.0031236883707532765
ILE 652,R ILE 652,0.0,0.0,0.0,-0.02463681592039808,0.004492385798230608,0.0003168684627527389,1.5541741293532338,0.287041166682605,0.020246322849051257,-1.5359253731343288,0.2854341014518508,0.02013296920756013,0.0,0.0,0.0,-0.00638805970149247,0.013716702122987267,0.0009675015706487396
CYS 653,R CYS 653,0.0,0.0,0.0,-0.010606965174129339,0.0015739645554054358,0.00011101889986720519,0.313223880597015,0.42595475973413527,0.03004453223325749,-0.3128507462686568,0.42928999303656434,0.030279781452030884,0.0,0.0,0.0,-0.01023383084577107,0.009137972262264605,0.0006445428673025817
PHE 654,R PHE 654,0.0,0.0,0.0,-0.039815920398009935,0.008755435853724763,0.0006175608294355945,0.46607462686567214,0.28952159785560133,0.020421278974382454,-0.33971144278606963,0.2830816142331111,0.01996703755294999,0.0,0.0,0.0,0.08654726368159255,0.018324575157465828,0.0012925158749789905
ARG 655,R ARG 655,0.0,0.0,0.0,-0.13066169154228854,0.029074701781890477,0.0020507713434252625,-160.92803980099507,3.5085204785859463,0.24747195377207082,161.31846268656727,3.571900271849032,0.251942419703285,0.0,0.0,0.0,0.25976119402985665,0.11866136728580247,0.008369727518682767
THR 656,R THR 656,0.0,0.0,0.0,-0.07891542288557211,0.01876080944655208,0.0013232854693084085,0.8886169154228857,0.9903525466615626,0.0698540826942131,-0.6696567164179099,0.9647296461271323,0.06804678263845897,-0.0002519641791044777,0.0021872053300346058,0.00015427356905224678,0.13979281194029858,0.05101093965532909,0.003598034264671389
LEU 657,R LEU 657,0.0,0.0,0.0,-0.03260199004975127,0.005531528449260281,0.00039016393406828497,0.16169154228855728,0.3380078664604768,0.023841236673361587,-0.11782089552238806,0.33635171381200474,0.023724420672382347,0.0,0.0,0.0,0.011268656716417818,0.01684129793412709,0.001187893566320501
LYS 658,R LYS 658,0.0,0.0,0.0,-0.1408557213930348,0.05059815425027223,0.003568918627096662,-162.2603432835821,6.980560810595824,0.4923707963988107,162.84324875621894,7.130287589727204,0.5029317091225055,-0.010893814925373134,0.029465235079687888,0.0020783174383700825,0.43115593631841076,0.17509057510093845,0.012349936952560758
LEU 659,R LEU 659,0.0,0.0,0.0,-0.014482587064676616,0.0024251881547012336,0.00017105958325507192,1.3099402985074626,0.31574772097578724,0.02227112707076155,-1.2680149253731348,0.31188163460852736,0.021998434363793805,0.0,0.0,0.0,0.027442786069651635,0.008571499703272112,0.000604586973703626
THR 660,R THR 660,0.0,0.0,0.0,-0.010049751243781092,0.0021130987921260465,0.00014904649689022063,0.4517164179104477,0.9606177035207694,0.06775674856945295,-0.41516417910447767,0.9522206295150709,0.06716446463585699,0.0,0.0,0.0,0.026502487562189016,0.013340964623879998,0.000940999090877841
THR 661,R THR 661,0.0,0.0,0.0,-0.004303482587064682,0.0006856291811722169,4.8360553704454375e-05,-0.622442786069652,0.6063554923021427,0.04276901881470984,0.6329999999999998,0.6059144645149662,0.04273791111309416,0.0,0.0,0.0,0.006253731343283863,0.003588303068707973,0.0002530993837885123
PRO 662,R PRO 662,0.0,0.0,0.0,-0.005373134328358169,0.0006875398690317247,4.849532323495218e-05,-1.0796218905472637,0.2969344137818458,0.02094413869585679,1.0808606965174132,0.2959200687047101,0.020872592310544245,0.0,0.0,0.0,-0.004134328358208935,0.0017007068099395505,0.00011995860922517243
THR 663,R THR 663,0.0,0.0,0.0,-0.0022338308457711463,0.00044615521833721224,3.1469362724658835e-05,1.5780746268656713,0.5502953882519181,0.03881484395306956,-1.5759999999999998,0.5493634941968926,0.038749113214453866,0.0,0.0,0.0,-0.0001592039800992883,0.0014367346072000971,0.00010133944563409138
TYR 664,R TYR 664,0.0,0.0,0.0,-0.002457711442786082,0.0004982084683430636,3.514091589294072e-05,0.8652786069651743,0.35972612853709696,0.025373124767342794,-0.8647611940298506,0.3591525856619012,0.02533267017209017,0.0,0.0,0.0,-0.0019402985074627468,0.0010865152248262558,7.663687503948188e-05
GLY 665,R GLY 665,0.0,0.0,0.0,-0.0008905472636816,0.00031220639780571956,2.2021341393526978e-05,0.3537164179104479,0.15424298908119266,0.010879461612534488,-0.35274129353233824,0.15409276374032863,0.010868865533977557,0.0,0.0,0.0,8.457711442794859e-05,0.0007712566119433833,5.4400246993622164e-05
ASP 666,R ASP 666,0.0,0.0,0.0,-0.003109452736318398,0.0005798955121227673,4.090267571318706e-05,113.64186567164171,1.789314787799561,0.12620853409653784,-113.57544278606969,1.781381005432952,0.12564892823559146,0.0,0.0,0.0,0.06331343283581736,0.007837673318118604,0.000552826851346687
LEU 667,R LEU 667,0.0,0.0,0.0,-0.0035124378109452855,0.0005473541309244356,3.8607383656964384e-05,0.764139303482587,0.15156339657583676,0.010690457729940454,-0.7577164179104473,0.15095399509759783,0.010647473863843095,0.0,0.0,0.0,0.002910447761193885,0.0026053791081186743,0.0001837692731561092
ASN 668,R ASN 668,0.0,0.0,0.0,-0.0017512437810945432,0.00043229221883047243,3.0491542132185952e-05,1.6377313432835814,0.22807696497657182,0.016087308732456,-1.6340149253731358,0.22788454957814092,0.016073736796685306,0.0,0.0,0.0,0.001965174129352719,0.0013359853331807547,9.42331397610434e-05
HIE 669,R HIE 669,0.0,0.0,0.0,-0.0035024875621890556,0.0005741043477314337,4.04941984717727e-05,0.008985074626865711,1.052490287721166,0.07423694101778791,-0.0022985074626865483,1.0500144421881743,0.07406230833856403,0.0,0.0,0.0,0.003184079601990132,0.0034928420442245944,0.0002463660822780402
LEU 670,R LEU 670,0.0,0.0,0.0,-0.006616915422885503,0.0007710640304899343,5.4386663345233564e-05,-0.046706467661691446,0.21705873842883802,0.015310142953457914,0.05960199004975123,0.21646987035649817,0.015268607402143513,0.0,0.0,0.0,0.006278606965174216,0.0032249015642734783,0.00022746701799358334
VAL 671,R VAL 671,0.0,0.0,0.0,-0.0025621890547263427,0.000515783887868425,3.638059040384964e-05,0.7250099502487561,0.23482026555415278,0.016562944482337347,-0.7209253731343283,0.23396944436932987,0.0165029321830779,0.0,0.0,0.0,0.001522388059701451,0.0022616742507649266,0.0001595262017277321
SER 672,R SER 672,0.0,0.0,0.0,-0.001437810945273617,0.0004961174472564246,3.4993426637327844e-05,0.1946268656716419,0.31777460812153135,0.022414092666970625,-0.19143781094527365,0.31725372767638405,0.02237735259313351,0.0,0.0,0.0,0.0017512437810943003,0.0020461858572624956,0.0001443268223651969
ALA 673,R ALA 673,0.0,0.0,0.0,-0.0020298507462686603,0.0003584161921259403,2.52807289768765e-05,-0.25445771144278606,0.25692227264647005,0.018121899862761512,0.257189054726368,0.25637950741137555,0.018083616154860073,0.0,0.0,0.0,0.0007014925373134892,0.001605478109905845,0.00011324169461790366
THR 674,R THR 674,0.0,0.0,0.0,-0.0036119402985075187,0.0005170300918116568,3.646849085263207e-05,0.8367860696517414,0.4329352656963346,0.0305368991609487,-0.8241393034825871,0.4319436467039109,0.03046695575005788,0.0,0.0,0.0,0.009034825870646156,0.0035915574158255224,0.0002533289277356969
MET 675,R MET 675,0.0,0.0,0.0,-0.0018855721393034848,0.00036219452185470814,2.5547231807821962e-05,0.2500248756218906,0.27749894783200546,0.01957326662586789,-0.24959701492537312,0.2769236505786311,0.019532688286319582,0.0,0.0,0.0,-0.0014577114427858826,0.0015354687929904265,0.00010830361814234908
SER 676,R SER 676,0.0,0.0,0.0,-0.0013184079601990084,0.00046585870291417656,3.2859139371008764e-05,-0.29629850746268654,0.5488810874922977,0.038715086869039184,0.2975074626865673,0.5480932041104589,0.038659513860120405,0.0,0.0,0.0,-0.00010945273631805939,0.0014482654573077759,0.00010215276909114877
GLY 677,R GLY 677,0.0,0.0,0.0,-0.001303482587064686,0.00045976179312031513,3.2429096511670215e-05,-0.22098507462686579,0.25782651573304904,0.018185680252440405,0.2244378109452736,0.25797972723619167,0.01819648695864448,0.0,0.0,0.0,0.002149253731343331,0.001485455837469925,0.0001047759762510974
VAL 678,R VAL 678,0.0,0.0,0.0,-0.0020845771144278494,0.00039626483088036474,2.7950366118041417e-05,0.2594626865671642,0.2673842891054822,0.01885983360700198,-0.2591194029850745,0.2664192739349421,0.018791766685024233,0.0,0.0,0.0,-0.0017412935323382374,0.001624665696468285,0.00011459508262397608
THR 679,R THR 679,0.0,0.0,0.0,-0.001223880597014916,0.0004168429863811221,2.9401837294532985e-05,-0.05335820895522403,0.19239180856978413,0.013570271870180393,0.055323383084577085,0.19240266622540417,0.013571037710159403,0.0,0.0,0.0,0.0007412935323380987,0.0013130558783654715,9.261582071824462e-05
THR 680,R THR 680,0.0,0.0,0.0,-0.001915422885572126,0.00035661613805881777,2.5153762952421172e-05,-0.5048159203980104,0.45027404695194334,0.03175988249524619,0.5077860696517413,0.44944905909498634,0.03170169233844206,0.0,0.0,0.0,0.001054726368158663,0.0014700966393769708,0.00010369262194730051
CYX 681,R CYX 681,0.0,0.0,0.0,-0.0018258706467661648,0.00037922067662011756,2.6748164169693114e-05,-1.0779054726368158,0.21743183530678378,0.015336459178172872,1.0780099502487563,0.21700993832962542,0.015306700859854607,0.0,0.0,0.0,-0.0017213930348257207,0.0011895021952017446,8.390101584397291e-05
LEU 682,R LEU 682,0.0,0.0,0.0,-0.001791044776119409,0.00040656234244408645,2.8676696581613847e-05,-0.9458308457711444,0.10163818005824649,0.007169004470793097,0.9431840796019904,0.10136138462848483,0.007149480826505889,0.0,0.0,0.0,-0.0044378109452734085,0.0010257205617152775,7.234875013018898e-05
ARG 683,R ARG 683,0.0,0.0,0.0,-0.0015721393034826238,0.0004947685528537988,3.4898282962013016e-05,-105.85262189054721,0.8133041302520083,0.057366050263294444,105.81947761194026,0.8123627175261761,0.057299648129406515,0.0,0.0,0.0,-0.03471641791044738,0.0017827752707941535,0.00012574727213157815
PHE 684,R PHE 684,0.0,0.0,0.0,-0.0015323383084577392,0.0004989531378858657,3.519344083266861e-05,0.5481542288557217,0.18533146611642243,0.013072273710586491,-0.5476169154228854,0.18502125066179717,0.01305039279949734,0.0,0.0,0.0,-0.0009950248756216925,0.000831575334347474,5.865480163381388e-05
PRO 685,R PRO 685,0.0,0.0,0.0,-0.0009900497512437831,0.00024413620191810154,1.7220039969530243e-05,1.006462686567165,0.16950979909961078,0.011956299363998222,-1.0048805970149257,0.16924922208318247,0.0119379196783851,0.0,0.0,0.0,0.0005920398009950503,0.0006858457526483575,4.837582947857596e-05
GLY 686,R GLY 686,0.0,0.0,0.0,-0.000741293532338302,0.00043792400168487903,3.0888777466768285e-05,-0.9722935323383088,0.15664552119803127,0.011048923162091648,0.9711940298507465,0.15636160782675396,0.011028897456920239,0.0,0.0,0.0,-0.0018407960199004407,0.0007883021386972814,5.5602545750208406e-05
GLN 687,R GLN 687,0.0,0.0,0.0,-0.0029502487562189108,0.00040826344754088854,2.8796683283828254e-05,-0.10083084577114433,0.5718105061722256,0.040332403363046526,0.10157213930348254,0.5707123732276401,0.0402549470372372,0.0,0.0,0.0,-0.0022089552238807515,0.0017179530232331213,0.00012117506331885067
LEU 688,R LEU 688,0.0,0.0,0.0,-0.0025522388059701405,0.0004972636193718728,3.507427138499292e-05,-1.7555621890547255,0.16218951927413297,0.011439966635822332,1.7543184079601988,0.16200549130627057,0.01142698630378962,0.0,0.0,0.0,-0.0037960199004974855,0.0010524475523038988,7.423392669386678e-05
ASN 689,R ASN 689,0.0,0.0,0.0,-0.001761194029850793,0.00043786747712816715,3.088479053194177e-05,0.5078805970149252,0.18450249272714198,0.01301380243600725,-0.5039800995024877,0.18403146930218844,0.012980579005231483,0.0,0.0,0.0,0.0021393034825873108,0.0013310294196081389,9.388357656994153e-05
ALA 690,R ALA 690,0.0,0.0,0.0,-0.0010746268656716222,0.00026278831136804703,1.853565833223362e-05,-0.7608208955223877,0.1607313439765628,0.01133711488049289,0.7596268656716413,0.16048671330949243,0.011319859963640624,0.0,0.0,0.0,-0.0022686567164179744,0.0007710319289045058,5.438439907397916e-05
ASP 691,R ASP 691,0.0,0.0,0.0,-0.0009552238805970133,0.00028735381250136763,2.0268375184809334e-05,103.82436318407964,0.8235121922459133,0.05808607144067581,-103.7941741293532,0.8223862225480469,0.058006651661677844,0.0,0.0,0.0,0.029233830845773995,0.0014282333488449348,0.00010073981310308188
LEU 692,R LEU 692,0.0,0.0,0.0,-0.0011990049751244073,0.0003992517939848323,2.8161050251088172e-05,1.0461194029850749,0.13974431403500936,0.009856803924576104,-1.0442935323383082,0.13956441979101533,0.009844115162944166,0.0,0.0,0.0,0.0006268656716416833,0.0007823135906366657,5.518014613821703e-05
ARG 693,R ARG 693,0.0,0.0,0.0,-0.0008756218905472932,0.00033001241695079515,2.327728114751431e-05,-94.63362686567169,0.7274386162179117,0.051309563875554944,94.61620895522387,0.7268459608939553,0.05126776119210815,0.0,0.0,0.0,-0.01829353233831054,0.00096113943583566,6.779354872954892e-05
LYS 694,R LYS 694,0.0,0.0,0.0,-0.0012835820895522167,0.0004507363841952413,3.1792493250007024e-05,-108.88844776119406,0.9625072609411113,0.06789002767368807,108.85676616915428,0.9614588314744841,0.06781607716090582,0.0,0.0,0.0,-0.032965174129352265,0.002052490561971048,0.00014477152194774292
LEU 695,R LEU 695,0.0,0.0,0.0,-0.0020049751243781592,0.00037980765540286004,2.6789566460794057e-05,0.5518557213930348,0.1568168563878429,0.011061008214589241,-0.5497860696517417,0.15643363320267667,0.011033977735234004,0.0,0.0,0.0,6.467661691552403e-05,0.0010700797477610205,7.547760587023104e-05
ALA 696,R ALA 696,0.0,0.0,0.0,-0.0007810945273631887,0.00041350437323741686,2.9166349680136946e-05,0.8711343283582089,0.20983790679956016,0.014800824760201491,-0.8698557213930352,0.20932446208569108,0.014764609162410158,0.0,0.0,0.0,0.0004975124378109094,0.0009039679148835641,6.376098056399605e-05
VAL 697,R VAL 697,0.0,0.0,0.0,-0.0009452736318407958,0.00022744536220223582,1.6042758907671795e-05,0.5537213930348258,0.12535899489880803,0.008842141746031462,-0.5507014925373132,0.12509391674946782,0.00882344457498176,0.0,0.0,0.0,0.0020746268656714685,0.0008862706172719712,6.251270943570785e-05
ASN 698,R ASN 698,0.0,0.0,0.0,-0.0015621890547263331,0.0004961174472564246,3.4993426637327844e-05,1.6626019900497486,0.29252573267091636,0.020633174306525517,-1.6571840796019903,0.2921679830060183,0.020607940590754447,0.0,0.0,0.0,0.0038557213930352076,0.0011735389357936325,8.277505434014037e-05
MET 699,R MET 699,0.0,0.0,0.0,-0.002681592039801029,0.00046585870291419835,3.28591393710103e-05,1.360114427860697,0.3061960023928924,0.021597400788125554,-1.3589850746268652,0.3060192410562394,0.0215849330047394,0.0,0.0,0.0,-0.001552238805970083,0.001166918578071034,8.230809031063533e-05
VAL 700,R VAL 700,0.0,0.0,0.0,-0.0010945273631841044,0.0002925610035421138,2.0635662121962183e-05,-0.45048258706467637,0.12132875836848274,0.008557870779277651,0.45073134328358183,0.12111389098587455,0.008542715202646281,0.0,0.0,0.0,-0.0008457711442786155,0.0007924359618261715,5.589412315227816e-05
PRO 701,R PRO 701,0.0,0.0,0.0,-0.00135820895522391,0.0004794739822151263,3.3819487127370284e-05,-1.132746268656716,0.1447011340918642,0.010206431054146356,1.128865671641791,0.144459386313941,0.010189379480616188,0.0,0.0,0.0,-0.0052388059701494166,0.0009211103872158408,6.497011733445092e-05
PHE 702,R PHE 702,0.0,0.0,0.0,-0.0011393034825870564,0.00034626293813542455,2.4423504534813874e-05,1.0026368159203978,0.17277464238871773,0.012186583654041919,-1.0012139303482586,0.17237907725013216,0.012158682640413134,0.0,0.0,0.0,0.0002835820895522319,0.0008190390586406781,5.777056092291556e-05
PRO 703,R PRO 703,0.0,0.0,0.0,-0.0005920398009950194,0.0004914556694482127,3.466461018341493e-05,0.4913880597014926,0.24727551990239802,0.0174414703872312,-0.49067661691542314,0.24679953373384048,0.01740789691151106,0.0,0.0,0.0,0.00011940298507438394,0.0009064015791456578,6.393263800577e-05
ARG 704,R ARG 704,0.0,0.0,0.0,-0.0009203980099502184,0.00027067603002457546,1.909201510958446e-05,-99.8605671641791,1.7981115015079654,0.12682900644135647,99.8355422885572,1.7959434415432767,0.1266760832822553,0.0,0.0,0.0,-0.025945273631846188,0.0023630636261535286,0.0001666776568702313
LEU 705,R LEU 705,0.0,0.0,0.0,-0.001452736318407945,0.0004977611318718551,3.510936321106266e-05,0.43624378109452777,0.1845199911606925,0.013015036680346176,-0.4348109452736318,0.18416657525835134,0.012990108644617072,0.0,0.0,0.0,-1.990049751243783e-05,0.0008461807612127768,5.968498901453235e-05
HIP 706,R HIP 706,0.0,0.0,0.0,-0.0011691542288557936,0.00037488808425440275,2.6442566666647178e-05,-104.82530348258705,1.1530026137467437,0.08132653386797704,104.792368159204,1.1515020749608293,0.08122069402257,0.0,0.0,0.0,-0.034104477611942796,0.001988531759352215,0.000140260215845467
PHE 707,R PHE 707,0.0,0.0,0.0,-0.002019900497512445,0.00038582081533021463,2.7213702060015675e-05,0.7075223880597015,0.21609809995059437,0.01524238473955249,-0.7039701492537309,0.21542633676414746,0.015195002217706938,0.0,0.0,0.0,0.0015323383084575957,0.0011929306715142936,8.414284191758606e-05
PHE 708,R PHE 708,0.0,0.0,0.0,-0.0028009950248755982,0.0004463216217315704,3.148109991512629e-05,-0.8347810945273635,0.17776680414944812,0.01253870359520073,0.8376268656716419,0.17727069857076855,0.012503711005708268,0.0,0.0,0.0,4.477611940312817e-05,0.002078792482117517,0.0001466267163541404
MET 709,R MET 709,0.0,0.0,0.0,-0.005870646766169124,0.00112111532934553,7.90773782425738e-05,0.23,0.7343926180272615,0.05180006134444471,-0.2146517412935323,0.7329272585175572,0.05169670285386205,0.0,0.0,0.0,0.009477611940298133,0.004307894669815777,0.00030385546189351824
PRO 710,R PRO 710,0.0,0.0,0.0,-0.004487562189054674,0.0007131281571503257,5.030018191913037e-05,1.6103781094527365,0.2924352482964016,0.02062679203083875,-1.593358208955225,0.28967001477109655,0.020431747496448834,0.0,0.0,0.0,0.012532338308457722,0.00443641635272232,0.00031292068245160814
GLY 711,R GLY 711,0.0,0.0,0.0,-0.004388059701492546,0.0006972987799182718,4.9183663735890265e-05,-1.4164179104477614,0.2420629712849019,0.01707380555575113,1.4544825870646767,0.24317547038770565,0.017152275192232058,0.0,0.0,0.0,0.03367661691542291,0.009765911904216001,0.0006888343146500051
PHE 712,R PHE 712,0.0,0.0,0.0,-0.01915422885572141,0.002628033812333793,0.00018536721278577988,0.7528557213930347,0.28096488702486955,0.01981773512731981,-0.676313432835821,0.28465322582712393,0.020077890487716937,0.0,0.0,0.0,0.057388059701492244,0.01584623428488176,0.001117707188070956
ALA 713,R ALA 713,0.0,0.0,0.0,-0.022164179104477627,0.0037133496495298083,0.0002619194895445913,-1.5187412935323394,0.2838963841819034,0.020024506994081384,1.6533134328358199,0.2878560071708368,0.020303797265651097,0.0,0.0,0.0,0.11240796019900492,0.02809725002599567,0.0019818272123518933
PRO 714,R PRO 714,0.0,0.0,0.0,-0.04727860696517409,0.007057122301185169,0.0004977710275718901,-2.5510199004975114,0.2832982177864679,0.01998231558962395,2.685144278606966,0.28082269698847573,0.019807705815440894,0.0,0.0,0.0,0.08684577114427865,0.04218416262822025,0.0029754414168481277
LEU 715,R LEU 715,0.0,0.0,0.0,-0.0547761194029851,0.012082824735867179,0.000852256745463174,-0.4470049751243786,0.9436202567929398,0.06655784111642647,0.5778805970149257,0.9498655184581984,0.06699834790997447,0.0,0.0,0.0,0.07609950248756214,0.04473014776585789,0.0031550213623355136
THR 716,R THR 716,0.0,0.0,0.0,-0.22003980099502501,0.06640736942831127,0.004684014688696166,-3.2480796019900477,1.291729614373154,0.0911115820372822,3.7264527363184077,1.2648697173997772,0.08921703098002369,-0.036430495522388064,0.036760839186957925,0.002592909675580373,0.22190283781094516,0.14714960581359385,0.010379132933593932
SER 717,R SER 717,0.0,0.0,0.0,-0.09770149253731344,0.025801393146874765,0.0018198899539192198,2.089293532338309,1.0728132860263162,0.07567041479335185,-1.975890547263683,1.0800879492290643,0.07618352997304248,0.0,0.0,0.0,0.015701492537313406,0.08945734939599112,0.006309834920279316
ARG 718,R ARG 718,0.0,0.0,0.0,-0.08502487562189055,0.02623609564201134,0.0018505515038339576,-128.49431343283587,3.6969346003231096,0.26076166124538647,128.63256716417908,3.7679173519157274,0.26576839850912976,-2.4322388059701623e-05,0.0003439705106333147,2.4261809165985186e-05,0.05320453333333578,0.08312375531270905,0.0058630976383522194
GLY 719,R GLY 719,0.0,0.0,0.0,-0.1803034825870645,0.0892855692340246,0.00629771848186586,0.012184079601990023,0.5318186584896071,0.037511595919744546,0.28588557213930343,0.5186219223567886,0.03658076992225192,-0.00783685970149254,0.023693801642032008,0.0016712319111230533,0.10992930945273621,0.10916732851476002,0.007700069656288132
SER 720,R SER 720,0.0,0.0,0.0,-0.44771144278606984,0.6180034103807169,0.04359059960977008,-2.6144676616915397,4.794596571016689,0.33818476711772905,1.7343781094527362,2.863717664506816,0.20199106997167068,-0.1787715223880597,0.07693056838500133,0.005426263913587077,-1.5065725174129356,1.8504068756526093,0.13051763772961744
GLN 721,R GLN 721,0.0,0.0,0.0,-0.32466169154228847,0.07248931968080141,0.005113002383342568,2.072925373134329,1.955538584031214,0.1379330566888748,-1.3410049751243782,1.9272742061385266,0.13593944118571702,-0.009112907462686563,0.02128268991949437,0.0015011652028393337,0.398145799004975,0.09836788109289421,0.006938335367017283
GLN 722,R GLN 722,0.0,0.0,0.0,-1.428691542288557,0.40006569656777335,0.028218458512949518,-1.5782338308457706,1.5725000439138959,0.11091560119121197,2.8287263681592036,1.5352220218811672,0.10828621225034543,-0.3276865432835819,0.05709680656505283,0.004027298219018645,-0.5058855482587061,0.6086882024037348,0.04293355549903254
TYR 723,R TYR 723,0.0,0.0,0.0,-5.084029850746269,0.7801077034356736,0.05502455485158719,-4.79170646766169,1.551258836724354,0.10941736195454323,5.5337462686567145,1.378814593007012,0.09725408282593534,-0.9084502925373132,0.11494932634444123,0.00810790033829509,-5.2504403422885595,0.8500269436054498,0.059956277803378796
ARG 724,R ARG 724,0.0,0.0,0.0,-4.323825870646763,0.6819181349790713,0.04809879668819598,-195.514303482587,8.008618233033,0.564884375975506,200.0166069651741,6.663516147838673,0.47000819010809836,-0.7681541014925368,0.07934689528811793,0.005596698472346525,-0.5896764895522393,1.821909685718246,0.12850760093116814
ALA 725,R ALA 725,0.0,0.0,0.0,-1.03439303482587,0.32341612483336935,0.02281201457491942,0.7376567164179102,0.8209557993247504,0.057905757386740385,-0.1834875621890548,0.7936607738666779,0.05598051473258036,-0.20812251940298498,0.06332679405822833,0.004466727655535168,-0.6883463999999997,0.3970730082436703,0.02800737055404579
LEU 726,R LEU 726,0.0,0.0,0.0,-0.19199004975124379,0.028910393395216442,0.0020391819234063294,1.3173980099502487,0.8642629625604412,0.060960409159097104,-1.0012686567164177,0.8128987364267861,0.05733745598756278,0.0,0.0,0.0,0.12413930348258727,0.06559153338088818,0.004626470050765237
THR 727,R THR 727,0.0,0.0,0.0,-0.4162089552238805,0.10972179255097896,0.007739178533997961,-4.029686567164179,1.07807436874546,0.0760415029564136,4.261069651741296,1.0968464089834342,0.07736558058467123,-0.07926798805970152,0.035194123728638546,0.0024824020875980264,-0.26409385870646773,0.2388734896126763,0.016848836864314563
VAL 728,R VAL 728,0.0,0.0,0.0,-0.13071641791044772,0.01497839834626504,0.0010564947606121725,-1.9004378109452733,0.5941889554588158,0.04191085747244756,2.147766169154229,0.6380776088183756,0.04500652439575789,0.0,0.0,0.0,0.11661194029850772,0.08951743851187761,0.006314073279724452
PRO 729,R PRO 729,0.0,0.0,0.0,-1.3912985074626867,0.24940288979993325,0.017591523490284804,-3.680641791044778,1.0950702428887664,0.07724029948788018,3.92461194029851,1.0233563589822192,0.07218199212691262,-0.24415740895522386,0.034341780112476725,0.0024222824043115456,-1.3914857671641792,0.27465826362517104,0.01937290021073495
GLU 730,R GLU 730,0.0,0.0,0.0,-1.1069900497512446,0.598004134747096,0.04217995947091786,182.06563184079593,8.109703639969917,0.5720143908365297,-180.22725373134332,7.123572272439076,0.5024580471616774,-0.12354386865671647,0.04736300313302099,0.0033407286613773408,0.6078441910447772,0.9104362821871504,0.06421722401593082
LEU 731,R LEU 731,0.0,0.0,0.0,-0.12701990049751255,0.023474334497266977,0.0016557518922845514,-0.7295323383084582,0.4542517659455831,0.032040449160574316,0.7309651741293531,0.4845569795688129,0.03417801411725466,0.0,0.0,0.0,-0.12558706467661718,0.06996910214918449,0.00493523994464897
THR 732,R THR 732,0.0,0.0,0.0,-0.18282089552238803,0.04195635924136068,0.002959373404828214,-1.6606019900497484,1.7542569519680944,0.1237357450160163,2.1009502487562184,1.8230256948523738,0.12858631814616966,-0.0006901970149253729,0.0027092920512738314,0.00019109872704465455,0.25683716616915436,0.16919662671173863,0.011934209886918864
GLN 733,R GLN 733,0.0,0.0,0.0,-2.8953482587064654,0.7364035558875596,0.05194190196479724,-9.76309950248756,6.3677678532501005,0.4491477138095276,11.578457711442795,5.24890636412537,0.3702293091988125,-0.6756056238805972,0.08252841324347784,0.005821105446505378,-1.7555956736318394,1.8478101920562873,0.13033448179057366
GLN 734,R GLN 734,0.0,0.0,0.0,-0.5277114427860695,0.319641179917284,0.02254575049025257,-3.327009950248752,1.1510077219638575,0.08118582505065992,3.9476815920398027,1.0502198481566294,0.07407679655849612,-0.07957063880597012,0.06017496453529636,0.004244414741941792,0.013389560199005378,0.38603827435518295,0.027229040437004703
MET 735,R MET 735,0.0,0.0,0.0,-0.06276119402985077,0.014242836606315151,0.0010046122357654748,-1.4682288557213914,0.6502818121301351,0.04586734252585754,1.5969651741293525,0.673669090550604,0.04751695395593176,0.0,0.0,0.0,0.06597512437810955,0.06332121678893483,0.004466334265290705
PHE 736,R PHE 736,0.0,0.0,0.0,-0.1321741293532338,0.04196390924316209,0.0029599059408952485,0.3890447761194025,0.8453494628927198,0.059626353751980075,-0.19450248756218894,0.7957725751038072,0.05612946970699775,-3.256119402985056e-05,0.0004604848220407651,3.248009503958805e-05,0.062335598009950255,0.05573158478964153,0.003931002899622539
ASP 737,R ASP 737,0.0,0.0,0.0,-0.4100149253731339,0.4392510640734652,0.030982381230544292,173.82388059701478,7.160962403407537,0.5050953436571757,-174.2970049751244,5.685660296737806,0.4010355563565309,-0.12704314029850747,0.10201734355660458,0.007195748601919146,-1.010182443781097,2.3010605504065533,0.16230429710544356
ALA 738,R ALA 738,0.0,0.0,0.0,-0.09795522388059706,0.04180829246073335,0.0029489295793712358,-3.6130796019900524,0.39294428052059327,0.027716152554191166,3.7163980099502485,0.3948214670478459,0.02784855908290581,-0.004110304477611942,0.008167959522781735,0.0005761234439904585,0.0012528796019900773,0.048644194273076716,0.0034310969167488593
LYS 739,R LYS 739,0.0,0.0,0.0,-0.4824577114427863,0.6155027386990297,0.0434142158290321,-198.7720298507462,14.558542959500134,1.0268804449772482,199.81371641791048,12.755321891718422,0.8996910375188791,-0.2710320716417912,0.13937390666399496,0.009830677403053432,0.28819678407960436,2.3881067832446945,0.1684440649763825
ASN 740,R ASN 740,0.0,0.0,0.0,-0.10284079601990045,0.04323779587815727,0.00304975897620472,-1.591701492537313,1.3400535819270745,0.09452009190278729,2.001542288557214,1.2623996100977135,0.08904280304440261,-0.004320895522388058,0.008749839863872528,0.0006171661187447282,0.30267910447761254,0.13485746647040947,0.009512112274070124
MET 741,R MET 741,0.0,0.0,0.0,-0.021139303482587055,0.005063821292465565,0.0003571744148132007,-0.9702935323383078,0.5669241250731986,0.039987744614485225,1.0230149253731344,0.5684845918057199,0.04009781145133293,0.0,0.0,0.0,0.03158208955223895,0.014255119621903187,0.0010054786128849292
MET 742,R MET 742,0.0,0.0,0.0,-0.00962686567164178,0.0014912930136639225,0.00010518769891484044,-1.7798955223880586,0.47383986004242873,0.03342208678999789,1.7735721393034822,0.47414870142664955,0.033443870781633474,0.0,0.0,0.0,-0.015950248756218838,0.005369669050254711,0.00037874725232087635
ALA 743,R ALA 743,0.0,0.0,0.0,-0.004343283582089562,0.0008384819047873437,5.914195355185195e-05,1.9054179104477609,0.13929214968115394,0.009824910710112158,-1.8776965174129363,0.13761505340328942,0.009706617459415706,0.0,0.0,0.0,0.023378109452736343,0.006158464498805431,0.000434384593465323
ALA 744,R ALA 744,0.0,0.0,0.0,-0.0041194029850746385,0.0007953044048095514,5.609644752054489e-05,1.2475621890547262,0.7160835976122736,0.05050864261640698,-1.230044776119403,0.7131919372010822,0.0503046806170484,0.0,0.0,0.0,0.013398009950248672,0.004471111921082513,0.0003153679191548666
CYS 745,R CYS 745,0.0,0.0,0.0,-0.007616915422885646,0.001752755453397262,0.00012362983747260083,0.0679850746268655,0.9352965447615554,0.06597073173752584,-0.038611940298507536,0.9302298002378034,0.06561335113387542,0.0,0.0,0.0,0.02175621890547248,0.01003700980386207,0.000707956086148388
ASP 746,R ASP 746,0.0,0.0,0.0,-0.030870646766169133,0.010642222492585566,0.0007506444978136993,162.4868606965173,4.230603947633408,0.2984037946897303,-162.05233333333337,4.1707746316709144,0.29418376011833397,0.0,0.0,0.0,0.4036567164179126,0.061498910455617214,0.004337798686995012
PRO 747,R PRO 747,0.0,0.0,0.0,-0.023099502487562183,0.0057838383295294145,0.0004079605008568491,-1.186154228855722,0.46826055923794907,0.03302855325379828,1.1923930348258707,0.46137179161793296,0.032542657049853575,0.0,0.0,0.0,-0.016860696517413055,0.015248211623787682,0.0010755259218522759
ARG 748,R ARG 748,0.0,0.0,0.0,-0.22717412935323378,0.12234338969618032,0.00862943735514808,-183.19031840796018,6.275035347711372,0.4426068671865951,183.3614179104479,6.374446718701408,0.4496188046560266,-0.05902613731343284,0.07171917666639324,0.005058680683462875,-0.11510076417910418,0.16079575745499108,0.011341658256954048
HIE 749,R HIE 749,0.0,0.0,0.0,-0.01949253731343285,0.005425313254577971,0.0003826720918776115,-1.3304776119402992,1.3905568771550654,0.09808231969033487,1.3923184079601985,1.3835470414949056,0.09758788400525657,0.0,0.0,0.0,0.042348258706467384,0.017099594404800304,0.0012061123946386111
GLY 750,R GLY 750,0.0,0.0,0.0,-0.005313432835820905,0.001058614816666641,7.46689319818769e-05,2.3085621890547245,0.19746829801158647,0.013928339827353167,-2.266885572139303,0.19363218925895231,0.013657761578290437,0.0,0.0,0.0,0.0363631840796021,0.007121017718291868,0.0005022778628048568
ARG 751,R ARG 751,0.0,0.0,0.0,-0.011273631840796017,0.0016145332624332744,0.00011388039583151897,-146.31761194029843,2.3645952371373933,0.16678568837949828,146.20104975124383,2.3603311656267514,0.1664849239649244,0.0,0.0,0.0,-0.12783582089552165,0.009084890438321851,0.0006407987641226017
TYR 752,R TYR 752,0.0,0.0,0.0,-0.017646766169154192,0.003105059583160228,0.00021901401639617932,0.8403781094527362,0.9436712084039416,0.06656143496597058,-0.8239950248756218,0.9413701800543962,0.06639913294013876,0.0,0.0,0.0,-0.0012636815920396905,0.007299228091003111,0.0005148478533140969
LEU 753,R LEU 753,0.0,0.0,0.0,-0.004004975124378196,0.0005858829492543475,4.132499696628596e-05,1.3510348258706475,0.2802811910400666,0.019769510930773723,-1.347771144278606,0.27949367397888597,0.01971396376012196,0.0,0.0,0.0,-0.0007412935323383704,0.002107257376343906,0.00014863447518898663
THR 754,R THR 754,0.0,0.0,0.0,-0.0034378109452736154,0.0005060462135304482,3.5693747813554575e-05,0.11584577114427867,0.3799323075272914,0.02679835874374157,-0.09988557213930348,0.3794566183567265,0.026764806216644635,0.0,0.0,0.0,0.012522388059701663,0.0037932574731186063,0.00026755575284870736
VAL 755,R VAL 755,0.0,0.0,0.0,-0.007462686567164207,0.0009141511824347867,6.447925287623305e-05,-0.10737313432835806,0.32613621528439113,0.023003874962356126,0.1293233830845771,0.32569370267276276,0.022972662529298703,0.0,0.0,0.0,0.0144875621890548,0.005738158434226216,0.00040473848946835
ALA 756,R ALA 756,0.0,0.0,0.0,-0.003477611940298508,0.0005093613879546342,3.592758218814518e-05,0.0944427860696517,0.39300291538700505,0.027720288338787164,-0.08551243781094528,0.39234999490508127,0.027674234878844243,0.0,0.0,0.0,0.005452736318407984,0.00320121323007432,0.00022579617172614638
ALA 757,R ALA 757,0.0,0.0,0.0,-0.0053631840796019535,0.0006406136757340993,4.518540476381086e-05,-0.2616268656716418,0.36813112129011216,0.02596596724630905,0.2737114427860695,0.3677854613636266,0.02594158627493659,0.0,0.0,0.0,0.006721393034825822,0.0037219250956544644,0.00026252435487739704
VAL 758,R VAL 758,0.0,0.0,0.0,-0.005552238805970142,0.000535791099380816,3.779179029643171e-05,0.3924079601990053,0.3252701789126523,0.022942789466558117,-0.36914925373134305,0.3253869607724575,0.02295102662384066,0.0,0.0,0.0,0.017706467661691455,0.005258341675312465,0.0003708948247368204
PHE 759,R PHE 759,0.0,0.0,0.0,-0.02399004975124376,0.002589665741797963,0.00018266093775163978,-2.4823880597014933,0.22827568794807335,0.0161013255701279,2.430512437810944,0.22825132585759741,0.016099607200756864,0.0,0.0,0.0,-0.07586567164179092,0.013722801799396441,0.0009679318086500763
ARG 760,R ARG 760,0.0,0.0,0.0,-0.010238805970149301,0.0007871395200623666,5.552054095450315e-05,-119.26979601990055,1.1703866662064033,0.08255271038680471,119.22393532338315,1.1676939645331705,0.08236278185480174,0.0,0.0,0.0,-0.056099502487559835,0.008755953184571048,0.000617597319140032
GLY 761,R GLY 761,0.0,0.0,0.0,-0.005805970149253716,0.0006044315442183749,4.263331398010732e-05,-0.31374626865671634,0.6222838295152195,0.04389251709682595,0.33621393034825875,0.6234565411569744,0.04397523379834376,0.0,0.0,0.0,0.01666169154228852,0.005515692234006331,0.0003890469335681683
ARG 762,R ARG 762,0.0,0.0,0.0,-0.01987562189054728,0.004859155868824391,0.00034273842888488625,-134.86395024875623,5.649983259562721,0.3985190921807038,134.83246268656717,5.650387727623823,0.3985476211580691,0.0,0.0,0.0,-0.05136318407960714,0.03233319132877572,0.00228060747504692
MET 763,R MET 763,0.0,0.0,0.0,-0.02441791044776117,0.0029158133981918985,0.00020566561970764168,-2.966114427860696,1.244484409150116,0.08777916219984123,3.0187064676616937,1.2503446284757482,0.08819251020077169,0.0,0.0,0.0,0.028174129353233858,0.012732788689994844,0.0008981016680141808
SER 764,R SER 764,0.0,0.0,0.0,-0.015298507462686548,0.0016543167597187463,0.00011668650737090198,-0.5427810945273631,0.8646510997042086,0.060987786242367927,0.5859104477611939,0.8607965777111934,0.06071590922346755,0.0,0.0,0.0,0.02783084577114435,0.01356507234930508,0.0009568064310387035
MET 765,R MET 765,0.0,0.0,0.0,-0.010164179104477587,0.0009762913111056639,6.886227960892228e-05,0.5825621890547261,0.6013716058491428,0.04241748256875379,-0.5585621890547262,0.5980125353211072,0.04218055200172281,0.0,0.0,0.0,0.013835820895522497,0.006562967904021494,0.0004629160638122255
LYS 766,R LYS 766,0.0,0.0,0.0,-0.023527363184079626,0.002032202812487774,0.00014334053443237644,-154.08183084577126,1.9212792486901085,0.13551658949036696,154.105288557214,1.9259949154192404,0.1358492069756913,0.0,0.0,0.0,-6.965174129796556e-05,0.03599716855059183,0.002539044502048296
GLU 767,R GLU 767,0.0,0.0,0.0,-0.05821890547263684,0.008075011562674489,0.0005695674003739939,173.84580597014914,4.752436066312238,0.33521099440216195,-173.14051741293528,4.581682506241977,0.3231669669033813,0.0,0.0,0.0,0.647069651741292,0.1794455394159971,0.012657112451245485
VAL 768,R VAL 768,0.0,0.0,0.0,-0.024218905472636835,0.0026224899481941634,0.00018497617875919955,2.633542288557215,0.43279398825696597,0.03052693421870086,-2.6031840796019896,0.434558094227899,0.030651364659951618,0.0,0.0,0.0,0.006139303482586975,0.014821676257328187,0.0010454404367781914
ASP 769,R ASP 769,0.0,0.0,0.0,-0.015407960199005014,0.0013723409633938286,9.67974681993002e-05,146.42633333333333,1.64728751363324,0.11619070257998168,-146.27916417910453,1.6411053512870708,0.11575464646924202,0.0,0.0,0.0,0.13176119402985262,0.014942100079745555,0.001053934478296894
GLU 770,R GLU 770,0.0,0.0,0.0,-0.04969651741293533,0.0057374078265454926,0.0004046855456846672,169.65102487562183,2.2287280053438367,0.15720235275105537,-169.17342288557217,2.2004274087891385,0.15520618258045144,0.0,0.0,0.0,0.42790547263681533,0.04795630287017408,0.00338257679822644
GLN 771,R GLN 771,0.0,0.0,0.0,-0.3144179104477613,0.12474170119701046,0.008798601205405458,2.0663880597014934,2.309814721663762,0.16292176873711828,-1.695930348258706,2.1463340874731354,0.15139073387670413,-0.0526940417910448,0.024592771407426835,0.0017346403494041206,0.003345759203980028,0.7060173267325632,0.0497986226131021
MET 772,R MET 772,0.0,0.0,0.0,-0.0374776119402985,0.004701089771897658,0.0003315893060365711,2.3661094527363185,0.8453375303740522,0.05962551209700724,-2.3701343283582097,0.8459802503285387,0.05967084606721943,0.0,0.0,0.0,-0.04150248756218888,0.01775009617467043,0.0012519952517872264
LEU 773,R LEU 773,0.0,0.0,0.0,-0.035980099502487546,0.0056988784783058065,0.00040196789499839206,0.41097512437810957,0.35900206401672385,0.0253220531938384,-0.35772636815920394,0.3571705276504953,0.02519286657921791,0.0,0.0,0.0,0.01726865671641775,0.017964793172145745,0.0012671388103779482
ASN 774,R ASN 774,0.0,0.0,0.0,-0.2034875621890547,0.0735011496476736,0.005184371366455332,0.12428855721393006,1.8449509846172631,0.13013280884737907,0.46634825870646773,1.8055357381124992,0.12735267171536696,-0.02468948059701492,0.03077956983707366,0.0021710234642593456,0.362459773134328,0.21728748466057726,0.01532627746862806
VAL 775,R VAL 775,0.0,0.0,0.0,-0.10502487562189046,0.02880651491592588,0.0020318549004113636,1.5055472636815928,0.5707400092983709,0.04025689633537015,-1.3791592039801,0.5721621160928956,0.04035720401465022,-0.0007630925373134332,0.003975971167547395,0.00028044338318097475,0.02060009154228872,0.04445514476795975,0.0031356241464439716
GLN 776,R GLN 776,0.0,0.0,0.0,-0.0323681592039801,0.005057262261994561,0.00035671177647450016,-2.040751243781095,0.6664380760915602,0.04700691752124209,2.1238656716417905,0.6649155161728711,0.04689952442488916,0.0,0.0,0.0,0.05074626865671678,0.020459650826632213,0.0014431125012562777
ASN 777,R ASN 777,0.0,0.0,0.0,-0.06864179104477612,0.017588752760154182,0.0012406149647795572,-2.333786069651742,2.4041711926125466,0.16957716104827975,2.6741343283582104,2.380318822841553,0.16789474460369888,0.0,0.0,0.0,0.27170646766169154,0.07304914455596508,0.005152489385477096
LYS 778,R LYS 778,0.0,0.0,0.0,-0.7819004975124374,0.6490733540632961,0.04578210446591816,-233.97896019900494,7.86618832944101,0.5548381451689287,234.85747761194028,7.465438340290142,0.5265714203786341,-0.4451002029850746,0.11208270336589482,0.007905704343271367,-0.3484832875621912,1.1076075089967514,0.07812461005629215
ASN 779,R ASN 779,0.0,0.0,0.0,-0.11675124378109449,0.040335876046801986,0.002845073333142763,-1.0080696517412933,1.3168082643645906,0.0928804936195934,1.3771791044776116,1.302196325983211,0.09184984695194319,-0.0015871522388059697,0.009171011697643608,0.0006468732893920839,0.25077105671641825,0.061849429259498774,0.004362522377154397
SER 780,R SER 780,0.0,0.0,0.0,-0.02428855721393035,0.0052685416154937105,0.0003716142730457065,-2.8100796019900476,1.3263524942251075,0.09355369168847963,2.878980099502486,1.3272421223519346,0.09361644121837984,0.0,0.0,0.0,0.044611940298507506,0.01754024956896885,0.0012371938134537845
SER 781,R SER 781,0.0,0.0,0.0,-0.017273631840796014,0.0038062205230948703,0.00026847009589559874,-2.9587910447761177,1.1334841307868773,0.07994980622958178,3.0242139303482585,1.133466693502097,0.07994857629834456,0.0,0.0,0.0,0.04814925373134317,0.017579601814051285,0.0012399695068080934
TYR 782,R TYR 782,0.0,0.0,0.0,-0.0458457711442786,0.009660974195974632,0.0006814325794053753,-3.660552238805971,0.5058428250840421,0.035679401898655684,3.738278606965172,0.5051828514735495,0.03563285094938135,0.0,0.0,0.0,0.03188059701492526,0.012339544152534002,0.000870364336968346
PHE 783,R PHE 783,0.0,0.0,0.0,-0.02305970149253736,0.0036537199622624634,0.00025771353569568715,0.6321094527363184,0.23406211269065547,0.0165094685024955,-0.6431044776119407,0.23291540545733203,0.016428586010525697,0.0,0.0,0.0,-0.0340547263681591,0.009842642025368577,0.000694246440105932
VAL 784,R VAL 784,0.0,0.0,0.0,-0.0049900497512438,0.0006615980183036882,4.666552616712431e-05,0.5894179104477614,0.35343732790106164,0.024929546971579165,-0.5817562189054724,0.3511776708322673,0.024770163050897367,0.0,0.0,0.0,0.002671641791044677,0.0027915369241779883,0.00019689983309763404
GLU 785,R GLU 785,0.0,0.0,0.0,-0.0054129353233830875,0.0007488843050061908,5.2822226132142996e-05,139.1098059701493,2.440825699772346,0.17216257064094195,-138.9915572139304,2.4286913184542676,0.17130667737455563,0.0,0.0,0.0,0.1128358208955203,0.01235373774476487,0.0008713654757736787
TRP 786,R TRP 786,0.0,0.0,0.0,-0.004044776119402946,0.0004917074268897697,3.468236778418113e-05,-1.4434875621890542,0.31475701928406025,0.022201248361273216,1.4399154228855724,0.31402580590941753,0.022149672546467075,0.0,0.0,0.0,-0.007616915422885619,0.0012125022184151046,8.552331239779187e-05
ILE 787,R ILE 787,0.0,0.0,0.0,-0.003587064676616933,0.0005217954468508464,3.6804613081122275e-05,1.5024925373134321,0.13106434253682303,0.009244565940373772,-1.49023880597015,0.13056464701943699,0.009209320136128527,0.0,0.0,0.0,0.008666666666666743,0.0019144211375439557,0.00013503285562736596
PRO 788,R PRO 788,0.0,0.0,0.0,-0.0033781094527362966,0.0005698200885312487,4.019201012736746e-05,-1.0474029850746267,0.21823854261707906,0.015393359924632657,1.0501940298507462,0.218660092344852,0.01542309374986776,0.0,0.0,0.0,-0.000587064676616537,0.0017601537248550566,0.00012415167130636957
ASN 789,R ASN 789,0.0,0.0,0.0,-0.0065721393034825935,0.0006197575360414309,4.371432609421505e-05,-3.941805970149253,0.6167941085181302,0.043505302033067565,3.9689203980099514,0.6131155196451051,0.04324583437965412,0.0,0.0,0.0,0.020542288557214662,0.008651888629197666,0.0006102571713501432
ASN 790,R ASN 790,0.0,0.0,0.0,-0.006452736318407957,0.0007655550941074446,5.3998092932690264e-05,0.5183283582089553,0.3940348769089961,0.02779307729231428,-0.49078109452736324,0.39263091658389326,0.02769404956629921,0.0,0.0,0.0,0.021094527363184054,0.0046119054134673146,0.0003252987264143706
VAL 791,R VAL 791,0.0,0.0,0.0,-0.010915422885572134,0.001260897155634877,8.89368280775637e-05,-0.13315422885572145,0.33277099994217446,0.02347185658940946,0.16627363184079594,0.3303739623159822,0.023302782591341182,0.0,0.0,0.0,0.02220398009950238,0.006650716048652321,0.00046910534072373345
LYS 792,R LYS 792,0.0,0.0,0.0,-0.006398009950248732,0.000599166934022865,4.2261977008046576e-05,-132.88288059701495,1.4121007481906063,0.09960190718868905,132.823855721393,1.4121122755309763,0.0996027202645883,0.0,0.0,0.0,-0.06542288557213778,0.006357920874205612,0.00044845316145967947
THR 793,R THR 793,0.0,0.0,0.0,-0.007875621890547267,0.00066126122243546,4.664177041821491e-05,-0.5622786069651745,0.5192086419932238,0.036622153934581694,0.581054726368159,0.5190905288141243,0.03661382287327639,0.0,0.0,0.0,0.010900497512437452,0.005891223740906443,0.00041553488376904504
ALA 794,R ALA 794,0.0,0.0,0.0,-0.0037263681592039515,0.0004884244583591785,3.4450805038175706e-05,1.1653880597014923,0.40097360201037124,0.028282497225304577,-1.157746268656717,0.40008693122348604,0.02821995629008064,0.0,0.0,0.0,0.003915422885572181,0.003135070590471105,0.00022113082963960207
VAL 795,R VAL 795,0.0,0.0,0.0,-0.006940298507462649,0.0005521715704666174,3.894717964303856e-05,-1.0813184079601985,0.1891892314140515,0.013344379494555901,1.0860646766169166,0.18921435052288718,0.013346151259885055,0.0,0.0,0.0,-0.0021940298507462765,0.003011943750028957,0.00021244613192956306
CYX 796,R CYX 796,0.0,0.0,0.0,-0.0033482587064676554,0.00048674924611479843,3.433264467695509e-05,0.8277213930348258,0.14707794660709383,0.010374078482879863,-0.8182885572139302,0.14663443670661586,0.010342795706490661,0.0,0.0,0.0,0.006084577114427872,0.001741449886370523,0.00012283240425889024
ASP 797,R ASP 797,0.0,0.0,0.0,-0.0028656716417910237,0.0004074745319292442,2.8741037467032682e-05,118.88611442786065,1.4056906773717817,0.09914977565374895,-118.82477114427867,1.4016863608080539,0.09886733294047541,0.0,0.0,0.0,0.058477611940297755,0.0043527021708025596,0.0003070159393313789
ILE 798,R ILE 798,0.0,0.0,0.0,-0.00305970149253732,0.0004189751894811565,2.955223130540592e-05,1.6723930348258695,0.25506395598561393,0.017990824311800328,-1.6641592039800999,0.25395113434318417,0.017912331925128287,0.0,0.0,0.0,0.005174129353233385,0.001991156408714777,0.0001404453443375719
PRO 799,R PRO 799,0.0,0.0,0.0,-0.004049751243781097,0.0006128900933107881,4.322993403199316e-05,-1.3390049751243787,0.36333227665434326,0.025627482843806434,1.3445422885572136,0.3645066992303669,0.025710320225322797,0.0,0.0,0.0,0.0014875621890543702,0.002328942818983105,0.0001642709606955098
PRO 800,R PRO 800,0.0,0.0,0.0,-0.007930348258706485,0.00099006225147737,6.983360685066559e-05,-1.1506368159203983,0.4461397974218309,0.03146827501715316,1.1604626865671634,0.4443763026523279,0.03134388768672731,0.0,0.0,0.0,0.0018955223880600031,0.0036696997654984717,0.0002588406641111673
ARG 801,R ARG 801,0.0,0.0,0.0,-0.006308457711442795,0.0009001813578759447,6.349389742554375e-05,-108.33963681592034,1.1901803251657808,0.08394884744368443,108.31668159203983,1.1903464808100859,0.08396056715921052,0.0,0.0,0.0,-0.029263681592042512,0.004216188226620113,0.00029738698812811353
GLY 802,R GLY 802,0.0,0.0,0.0,-0.007174129353233832,0.0017490658098391712,0.0001233695900818228,0.7181542288557214,0.4538246873631118,0.03201032535999699,-0.6729552238805969,0.44871385355614846,0.03164983493808464,0.0,0.0,0.0,0.0380248756218907,0.010635731483471498,0.0007501866573315887
LEU 803,R LEU 803,0.0,0.0,0.0,-0.026666666666666696,0.004484726244254296,0.0003163281994710765,-1.7750149253731333,0.29104615690450275,0.02052881307850847,1.857661691542288,0.29656325825092505,0.020917959403203127,0.0,0.0,0.0,0.05598009950248744,0.016575760099484707,0.001169163971569542
LYS 804,R LYS 804,0.0,0.0,0.0,-0.0927412935323383,0.07140859053578127,0.0050367736269055115,-147.99901492537327,10.912424256733527,0.7697030607876015,148.34014925373137,11.01151075114124,0.7766920832297294,-0.01107779104477612,0.03685983784186086,0.0025998925023015414,0.23731524378109506,0.341782752590422,0.024107496611573815
MET 805,R MET 805,0.0,0.0,0.0,-0.045213930348258664,0.005174468990001012,0.0003649789016493483,0.8525273631840797,1.0283817411205627,0.07253645525284208,-0.7826766169154236,1.0257537065824616,0.07235108798886462,0.0,0.0,0.0,0.024636815920398028,0.022792213862352393,0.001607638812352183
SER 806,R SER 806,0.0,0.0,0.0,-0.012577114427860707,0.001148338029801122,8.099751948439217e-05,0.127597014925373,0.6100490656321435,0.04302954339022667,-0.06621890547263684,0.6112618966607111,0.04311508989510441,0.0,0.0,0.0,0.04880099502487546,0.015434348171773657,0.001088654981659572
ALA 807,R ALA 807,0.0,0.0,0.0,-0.010402985074626859,0.0012305364460473735,8.679534873737354e-05,0.487218905472637,0.3441522020124899,0.024274624687759244,-0.4889850746268655,0.34743530093306163,0.024506196630764778,0.0,0.0,0.0,-0.012169154228855731,0.008568207100468116,0.0006043547314083698
THR 808,R THR 808,0.0,0.0,0.0,-0.006333333333333338,0.0007553018791780548,5.3274886912800165e-05,0.35828855721393044,0.6730206330092173,0.04747121528754301,-0.33300497512437804,0.6775687330706379,0.04779201353142393,0.0,0.0,0.0,0.018950248756218965,0.01028680807326189,0.0007255754975654108
PHE 809,R PHE 809,0.0,0.0,0.0,-0.01829850746268656,0.002858251172024977,0.00020160549332105178,-0.7551791044776118,0.3395636324150447,0.02395097194289724,0.6782985074626863,0.33904745180414925,0.023914563369808607,0.0,0.0,0.0,-0.0951791044776119,0.022402642017121437,0.001580160533042623
ILE 810,R ILE 810,0.0,0.0,0.0,-0.004611940298507455,0.0006056588176530546,4.271987917376842e-05,1.2136965174129348,0.29691882475743536,0.020943039130854445,-1.2079353233830847,0.2962253928668565,0.02089412821646281,0.0,0.0,0.0,0.0011492537313433449,0.0035023250188424,0.00024703495973523695
GLY 811,R GLY 811,0.0,0.0,0.0,-0.0023532338308457725,0.0005082424990695646,3.584866185117351e-05,-1.1713034825870643,0.3040476730716933,0.021445869321312722,1.1705422885572139,0.30343966664932814,0.02140298385486981,0.0,0.0,0.0,-0.0031144278606965777,0.001975431383335959,0.00013933618656655048
ASN 812,R ASN 812,0.0,0.0,0.0,-0.0032139303482587415,0.0004668140937608863,3.2926527445524576e-05,1.9135273631840792,0.34056274835874867,0.02402144414795984,-1.9044626865671637,0.3390457194118337,0.023914441176276134,0.0,0.0,0.0,0.005850746268656867,0.002594984051810551,0.00018303606241675536
SER 813,R SER 813,0.0,0.0,0.0,-0.003781094527363172,0.000670516839356491,4.729461129994649e-05,-2.1757462686567166,0.2378838930354013,0.016779036103589606,2.17400497512438,0.23683183566235505,0.016704829698018616,0.0,0.0,0.0,-0.005522388059701373,0.0026222822972411784,0.00018496153219026788
THR 814,R THR 814,0.0,0.0,0.0,-0.0036368159203980315,0.0006248882972381303,4.4076222085825976e-05,-0.1070049751243784,0.3227302756498367,0.022763638503444924,0.10876119402985074,0.32126663603527217,0.022660401324911917,0.0,0.0,0.0,-0.0018805970149257836,0.0025946120295478174,0.00018300982198955328
ALA 815,R ALA 815,0.0,0.0,0.0,-0.003761194029850714,0.0007614378694411587,5.3707686295903305e-05,-0.7101691542288557,0.22616203244396663,0.015952239805802192,0.7131641791044782,0.2259977499787769,0.01594065221414379,0.0,0.0,0.0,-0.0007661691542287404,0.0028477187782579827,0.0002008625955442472
ILE 816,R ILE 816,0.0,0.0,0.0,-0.003099502487562221,0.0006617102454993804,4.667344206317047e-05,-0.3774328358208955,0.2065267783256932,0.014567275764942827,0.37684079601990045,0.20565208636005128,0.0145055797506236,0.0,0.0,0.0,-0.0036915422885576248,0.002059893758902304,0.00014529370319762286
GLN 817,R GLN 817,0.0,0.0,0.0,-0.0026368159203980232,0.0005485737372670171,3.869340805564571e-05,0.25855223880597,1.38978897732712,0.09802815621262889,-0.25399004975124373,1.3864935478068219,0.09779571453617757,0.0,0.0,0.0,0.0019253731343282544,0.00391570418809043,0.0002761924782068737
GLU 818,R GLU 818,0.0,0.0,0.0,-0.005039800995024884,0.0009917108992345855,6.99498934974303e-05,131.560064676617,3.0662813478628514,0.21627881057040557,-131.42151741293534,3.043266000728468,0.21465543315053545,0.0,0.0,0.0,0.13350746268656946,0.022855618511478167,0.0016121110314807746
LEU 819,R LEU 819,0.0,0.0,0.0,-0.0034776119402984934,0.0006697042256901405,4.723729395125178e-05,-0.5570447761194031,0.2310078997272444,0.01629404093013145,0.5584577114427863,0.23067118043940696,0.016270290582786333,0.0,0.0,0.0,-0.0020646766169156,0.0013716373699078515,9.674784054123214e-05
PHE 820,R PHE 820,0.0,0.0,0.0,-0.0019999999999999254,0.00044609973674544616,3.146544935490753e-05,-0.7526716417910445,0.15131003932912912,0.01067258728761933,0.750144278606965,0.15076829469809505,0.010634375567577849,0.0,0.0,0.0,-0.004527363184079479,0.001137553240758377,8.023681911746617e-05
LYS 821,R LYS 821,0.0,0.0,0.0,-0.0020646766169154307,0.00046871903336571013,3.3060891525398365e-05,-116.17753233830837,4.062488889870883,0.2865458727944691,116.11665671641788,4.053452452250789,0.2859084916286378,0.0,0.0,0.0,-0.06294029850746839,0.009434055906984477,0.0006654269973756413
ARG 822,R ARG 822,0.0,0.0,0.0,-0.0044577114427860835,0.0007394045852003562,5.2153578251681666e-05,-127.05075621890546,2.35698590418247,0.16624896741556194,126.95703482587062,2.3504236717245375,0.16578610322611717,0.0,0.0,0.0,-0.09817910447761283,0.007696207064400995,0.0005428485911615214
ILE 823,R ILE 823,0.0,0.0,0.0,-0.0017263681592039723,0.0004676087616919085,3.298257899964557e-05,-0.6423781094527359,0.17696452779559776,0.012482115384311194,0.6416965174129354,0.1764810884060548,0.012448016198916445,0.0,0.0,0.0,-0.0024079601990047673,0.000910271031973312,6.420556816454575e-05
SER 824,R SER 824,0.0,0.0,0.0,-0.0007363184079602019,0.00044062865324347357,3.107954887869626e-05,-1.2283383084577122,0.5505400288428908,0.03883209956989992,1.2261641791044777,0.5495510224529214,0.03876234043777782,0.0,0.0,0.0,-0.0029104477611941624,0.0012506477121906549,8.821388807772645e-05
GLU 825,R GLU 825,0.0,0.0,0.0,-0.0016766169154228871,0.0004782851805593707,3.3735635523769015e-05,117.2048955223881,1.9795387457156188,0.13962589757127403,-117.13178109452738,1.9723725370013723,0.13912043218138187,0.0,0.0,0.0,0.07143781094527289,0.007340161668349731,0.0005177350852463817
GLN 826,R GLN 826,0.0,0.0,0.0,-0.0015024875621890423,0.0005098470955007523,3.596184135696957e-05,-0.49297014925373156,1.3553787923494762,0.09560104890114245,0.4927363184079604,1.351747542270451,0.09534492026880978,0.0,0.0,0.0,-0.0017363184079604297,0.003867857645298033,0.00027281764328761286
PHE 827,R PHE 827,0.0,0.0,0.0,-0.0007860696517413219,0.0004100782295521502,2.8924688137366503e-05,-0.7481094527363185,0.09613489672516008,0.0067808327936110776,0.7470447761194031,0.09590580466391546,0.006764673885508388,0.0,0.0,0.0,-0.0018507462686565568,0.0008150401756102716,5.748850146153271e-05
THR 828,R THR 828,0.0,0.0,0.0,-0.0005820895522387711,0.0004932152728912625,3.4788723040835415e-05,-1.5280945273631843,0.2619171302232417,0.01847420995212291,1.5257114427860705,0.26149272283931185,0.018444274563363616,0.0,0.0,0.0,-0.002965174129353855,0.0009053632868204627,6.38594025118144e-05
ALA 829,R ALA 829,0.0,0.0,0.0,-0.0004975124378109523,0.000499993811996071,3.526684432478569e-05,-1.2186666666666675,0.10388739279346702,0.00732765170498521,1.2165621890547267,0.10361513827037139,0.007308448351558892,0.0,0.0,0.0,-0.002601990049751169,0.0007795878614576344,5.498788802557227e-05
MET 830,R MET 830,0.0,0.0,0.0,-0.0007213930348258597,0.0004483136448186508,3.162160639024241e-05,-0.7265522388059698,0.3296106983173286,0.023248946099821876,0.7255771144278608,0.32903889179255297,0.023208613977284895,0.0,0.0,0.0,-0.0016965174129353144,0.0009155580691878861,6.457848701656387e-05
PHE 831,R PHE 831,0.0,0.0,0.0,-0.0005373134328358324,0.0004986057638355337,3.516893895632213e-05,-0.8981044776119399,0.06460375995905521,0.004556797885510085,0.8969203980099498,0.06454296753751071,0.004552509918708701,0.0,0.0,0.0,-0.0017213930348258357,0.000734366108859576,5.179819153192401e-05
ARG 832,R ARG 832,0.0,0.0,0.0,-0.0006766169154228928,0.00046776753327535406,3.2993777883676195e-05,-97.18923880597016,2.477485047760156,0.17474832167928558,97.16077611940293,2.4735676702976392,0.17447201117740066,0.0,0.0,0.0,-0.02913930348258692,0.004201456453513885,0.00029634788897068333
ARG 833,R ARG 833,0.0,0.0,0.0,-0.0005820895522387899,0.0004932152728912791,3.478872304083659e-05,-91.70347761194027,1.3501051997895348,0.09522907836194452,91.68077611940295,1.3479066632260048,0.09507400554930545,0.0,0.0,0.0,-0.02328358208954817,0.0024765927292847993,0.00017468538238683134
LYS 834,R LYS 834,0.0,0.0,0.0,-0.0003134328358209019,0.00046388866471404084,3.272018359025479e-05,-84.53312935323383,1.3344059267312918,0.09412173701956465,84.51984079601992,1.33299999235756,0.09402257005489499,0.0,0.0,0.0,-0.013601990049750582,0.00160248439577825,0.00011303053430440035
ALA 835,R ALA 835,0.0,0.0,0.0,-0.00023880597014925547,0.00042635393603241204,3.0072687958451907e-05,0.17301990049751248,0.11996097873846549,0.008461395042728316,-0.17298009950248763,0.11983794863201049,0.00845271716810765,0.0,0.0,0.0,-0.0001990049751244048,0.0007399065457830708,5.218898382131682e-05
PHE 836,R PHE 836,0.0,0.0,0.0,-0.0005472636815920347,0.0004977611318718662,3.510936321106344e-05,0.051487562189054745,0.14099617543427162,0.009945103419539327,-0.05156716417910448,0.14087716224500998,0.009936708876411824,0.0,0.0,0.0,-0.0006268656716420269,0.0007018629275154289,4.950559388566889e-05
LEU 837,R LEU 837,0.0,0.0,0.0,-0.0002885572139303629,0.0004530915450757433,3.19586134901774e-05,-0.21261194029850733,0.10467993700161966,0.007383553463244669,0.21233333333333324,0.10456635558215979,0.007375542047618767,0.0,0.0,0.0,-0.0005671641791043754,0.0007896824841548189,5.569990781189285e-05
HIE 838,R HIE 838,0.0,0.0,0.0,-0.0002537313432835895,0.0004351456637944382,3.0692808621728655e-05,0.2072835820895521,0.130033651132965,0.00917186657407233,-0.20714925373134344,0.12993928016305847,0.009165210159083542,0.0,0.0,0.0,-0.00011940298507482582,0.0007568405405185226,5.338341571587917e-05
TRP 839,R TRP 839,0.0,0.0,0.0,-0.00038308457711441106,0.000486138646778331,3.428957632045274e-05,-0.9700845771144283,0.1652462893086945,0.011655574570078923,0.9690447761194025,0.1650967543400165,0.011645027186621464,0.0,0.0,0.0,-0.0014228855721391865,0.000776055616718646,5.4738742691493764e-05
TYR 840,R TYR 840,0.0,0.0,0.0,-0.0003980099502487875,0.000489487517462679,3.4525787445980965e-05,-0.5333432835820894,0.14713508386054863,0.010378108634002518,0.5329303482587064,0.14704686742085585,0.010371886326104121,0.0,0.0,0.0,-0.0008109452736315814,0.0007816805483011464,5.513549477461589e-05
THR 841,R THR 841,0.0,0.0,0.0,-0.0001144278606965142,0.000318330214388974,2.2453282111459048e-05,-0.5348109452736324,0.2054019819976402,0.014487938749070225,0.5344626865671641,0.20522226720306566,0.014475262644824415,0.0,0.0,0.0,-0.0004626865671645457,0.0006386013528245026,4.504346644961328e-05
GLY 842,R GLY 842,0.0,0.0,0.0,-7.960199004975352e-05,0.00027067603002459373,1.909201510958575e-05,-0.6597711442786073,0.07139538401667925,0.0050358421108705744,0.6593482587064674,0.07143057102577212,0.005038324011130458,0.0,0.0,0.0,-0.0005024875621890502,0.0006991421759439464,4.931368686639034e-05
GLU 843,R GLU 843,0.0,0.0,0.0,-0.0001641791044776165,0.00037043801928331947,2.6128683284883228e-05,78.06411442786073,0.8674195228913324,0.06118305575815583,-78.05674129353234,0.8668158593763899,0.061140476616783984,0.0,0.0,0.0,0.0072089552238808,0.0009442780827184976,6.660424057968551e-05
GLY 844,R GLY 844,0.0,0.0,0.0,-3.980099502487676e-05,0.00019549137019292604,1.3788898090377064e-05,-0.14027860696517416,0.12503094936277565,0.00881900319796722,0.14008955223880587,0.12498486252740201,0.00881575248323926,0.0,0.0,0.0,-0.00022885572139298753,0.0006521019851864813,4.599572763439732e-05
MET 845,R MET 845,0.0,0.0,0.0,-0.00021393034825872932,0.0004100782295521807,2.892468813736865e-05,-0.34991044776119423,0.2368584016414821,0.01670670351770944,0.3496965174129351,0.23667601222766785,0.01669383876036815,0.0,0.0,0.0,-0.0004278606965175282,0.000763612715062211,5.3861088078301154e-05
ASP 846,R ASP 846,0.0,0.0,0.0,-0.00014925373134328757,0.000356338399591452,2.513417279139e-05,78.39102985074625,1.0551125374927353,0.07442190025579416,-78.38362189054725,1.0544204162708601,0.07437308178884494,0.0,0.0,0.0,0.00725870646766298,0.001013705246495503,7.150125513884627e-05
GLU 847,R GLU 847,0.0,0.0,0.0,-0.00015920398009950374,0.0003658661952408036,2.5806211680396678e-05,82.14199502487563,1.660466183109134,0.11712025425374882,-82.13139800995025,1.6590717121541998,0.11702189585629831,0.0,0.0,0.0,0.010437810945275324,0.0015920708952192832,0.00011229602260789952
MET 848,R MET 848,0.0,0.0,0.0,-0.0001840796019900433,0.0003875490964009903,2.733560560763998e-05,0.7510895522388057,0.28943886686490305,0.02041544358022399,-0.7505472636815916,0.28920751042210696,0.020399124954961302,0.0,0.0,0.0,0.0003582089552239428,0.0007471636424346767,5.270085995202405e-05
GLU 849,R GLU 849,0.0,0.0,0.0,-0.00023880597014926664,0.00042635393603243204,3.007268795845332e-05,83.25436318407961,1.110697110860641,0.07834253376923646,-83.24402487562185,1.109946632388302,0.0782895990992104,0.0,0.0,0.0,0.0100995024875588,0.0010509648498662277,7.412934492746336e-05
PHE 850,R PHE 850,0.0,0.0,0.0,-0.0003432835820895697,0.0004748051856891841,3.349017561127936e-05,0.865940298507463,0.09158448465087617,0.006459871472916459,-0.8650149253731348,0.09145678247573741,0.0064508640559794855,0.0,0.0,0.0,0.0005820895522387044,0.0007292588836234275,5.1437955638972024e-05
THR 851,R THR 851,0.0,0.0,0.0,-0.00024875621890547175,0.0004322922188304156,3.0491542132181944e-05,0.6879950248756218,0.2654223237135435,0.018721447238234958,-0.6873582089552239,0.2651174733423264,0.01869994475095187,0.0,0.0,0.0,0.00038805970149266913,0.0007114253903172897,5.0180078007079234e-05
GLU 852,R GLU 852,0.0,0.0,0.0,-0.00029850746268655806,0.00045760327512702755,3.227684639133848e-05,86.8994179104478,1.6925296721223873,0.11938183839421167,-86.88649751243784,1.6911568154269603,0.1192850045490795,0.0,0.0,0.0,0.012621890547259894,0.0016134751000454087,0.00011380575881140423
ALA 853,R ALA 853,0.0,0.0,0.0,-0.00020895522388062482,0.0004065623424441208,2.8676696581616273e-05,0.7287114427860693,0.1125149689031287,0.007936194003428834,-0.7278606965174128,0.1123875690152899,0.007927207908194038,0.0,0.0,0.0,0.0006417910447761308,0.0007060821595531277,4.9803195567676986e-05
GLU 854,R GLU 854,0.0,0.0,0.0,-0.0005721393034825732,0.0004947685528537907,3.489828296201244e-05,100.33842288557211,1.928078796639303,0.1359961926239454,-100.3078358208955,1.9250950297438771,0.13578573393410215,0.0,0.0,0.0,0.030014925373133414,0.0031090905261637754,0.00021929833719371215
SER 855,R SER 855,0.0,0.0,0.0,-0.00024875621890544964,0.0004322922188303773,3.049154213217924e-05,1.2120646766169147,0.41251941705667433,0.02909687622774699,-1.210641791044776,0.4119782043270896,0.029058702025141044,0.0,0.0,0.0,0.001174129353233834,0.0009381506966028682,6.61720480863523e-05
ASN 856,R ASN 856,0.0,0.0,0.0,-0.0003482587064676543,0.00047641849233328774,3.360396948812477e-05,0.9438507462686568,0.35142488580084713,0.02478760025032361,-0.9428507462686573,0.35095474274422617,0.02475443891594221,0.0,0.0,0.0,0.0006517412935315264,0.0008030473383292679,5.664259194174656e-05
MET 857,R MET 857,0.0,0.0,0.0,-0.0008109452736318686,0.00039155208696421104,2.7617954792049087e-05,0.7928208955223882,0.3604769198057356,0.02542608150031871,-0.7915671641791044,0.3599054142139502,0.025385770603958264,0.0,0.0,0.0,0.0004427860696517831,0.0009504961778381144,6.704283119284685e-05
ASN 858,R ASN 858,0.0,0.0,0.0,-0.0006368159203980055,0.00048091725268037644,3.392128757688652e-05,2.376950248756219,0.5487806723824478,0.03870800413328933,-2.372985074626867,0.547750737492883,0.0386353581273919,0.0,0.0,0.0,0.0033283582089550317,0.0012624077882850105,8.904337988925816e-05
ASP 859,R ASP 859,0.0,0.0,0.0,-0.000522388059701482,0.0004994985233039154,3.523190935402606e-05,99.11300000000001,1.7134628229904898,0.12085834901330393,-99.08779104477611,1.7115163728835197,0.12072105700836004,0.0,0.0,0.0,0.024686567164178625,0.002057934204670066,0.00014515548689894825
LEU 860,R LEU 860,0.0,0.0,0.0,-0.0007960199004975248,0.00040295436281227525,2.8422209320073332e-05,0.6171094527363185,0.16804417199501873,0.01185292199872747,-0.6159353233830847,0.16779726216499924,0.011835506322115805,0.0,0.0,0.0,0.0003781094527364911,0.0008142502017227429,5.7432780999711594e-05
VAL 861,R VAL 861,0.0,0.0,0.0,-0.0011343283582089375,0.00038227607387657464,2.6963675275647956e-05,0.9808955223880597,0.09298089478958199,0.006558366649844124,-0.9788706467661691,0.09269928477120934,0.006538503410660023,0.0,0.0,0.0,0.0008905472636814365,0.0007517542992050722,5.3024659914715056e-05
SER 862,R SER 862,0.0,0.0,0.0,-0.0006567164179104152,0.0004748051856891359,3.349017561127597e-05,1.1278059701492533,0.2577110247984507,0.01817753415000137,-1.1257960199004977,0.25714613067567693,0.018137689590709095,0.0,0.0,0.0,0.0013532338308459286,0.0009565703611186631,6.747127104753251e-05
GLU 863,R GLU 863,0.0,0.0,0.0,-0.001014925373134305,0.00021107665110048807,1.4888199046384424e-05,106.31794527363188,1.4956649803062843,0.10549607366522742,-106.28228855721392,1.4933926004302949,0.10533579234691799,0.0,0.0,0.0,0.03464179104477397,0.0024231562773344975,0.00017091626567581293
TYR 864,R TYR 864,0.0,0.0,0.0,-0.0025870646766169222,0.0005023644004522481,3.543405274224264e-05,0.5885024875621888,0.16061632304234563,0.011329001929324685,-0.5876268656716418,0.16023423487040536,0.011302051507629736,0.0,0.0,0.0,-0.0017114427860698228,0.0009122267370891057,6.434351296747949e-05
GLN 865,R GLN 865,0.0,0.0,0.0,-0.0019402985074626728,0.0004640487091089013,3.273147225148055e-05,1.1620199004975127,1.2135295504243904,0.08559577481066995,-1.1587164179104479,1.2103750638554516,0.08537327448350136,0.0,0.0,0.0,0.001363184079602136,0.003228054542645189,0.00022768941194072165
GLN 866,R GLN 866,0.0,0.0,0.0,-0.0015373134328358234,0.0004986057638355077,3.51689389563203e-05,1.3191393034825876,0.9444350389431716,0.06661531141818106,-1.3155920398009955,0.9425808609024579,0.06648452778297718,0.0,0.0,0.0,0.002009950248755989,0.0020418264425282042,0.0001440193329581427
TYR 867,R TYR 867,0.0,0.0,0.0,-0.003238805970149226,0.0005666402397972038,3.996772089100225e-05,1.8298507462686562,0.44843567525092687,0.03163021375328314,-1.8254179104477604,0.44736229096863944,0.03155450306351884,0.0,0.0,0.0,0.0011940298507463311,0.0016742605642250713,0.00011809323487810971
GLN 868,R GLN 868,0.0,0.0,0.0,-0.004363184079601972,0.0008879725977044263,6.263275787933879e-05,-0.18975124378109523,1.2623735946023265,0.08904096805284104,0.19481094527363174,1.2571761470676346,0.08867436836961604,0.0,0.0,0.0,0.0006965174129348136,0.0061613817190232355,0.0004345903583144353
ASP 869,R ASP 869,0.0,0.0,0.0,-0.005766169154228841,0.001605354768138782,0.00011323299476043864,279.4060497512438,8.62008210806097,0.6080137123261948,-279.095447761194,8.562161668432184,0.6039283195101182,0.0,0.0,0.0,0.3048358208955263,0.05836911122095352,0.004117039670126248
gdp 870,R gdp 870,0.0,0.0,0.0,-0.0029154228855720614,0.00044365167780321176,3.129277659068068e-05,275.7413980099503,2.581730525879661,0.18210123077575321,-275.68100000000004,2.5782444951060963,0.18185534512346502,0.0,0.0,0.0,0.057482587064685536,0.003609129561632042,0.00025456837133628257
MET 871,L MET   1,0.0,0.0,0.0,-0.03208457711442786,0.005559073166716744,0.000392106788638083,-87.627592039801,2.2017689502270783,0.1553008076176258,88.4061691542289,2.1865064780006453,0.15422427583041798,0.0,0.0,0.0,0.7464925373134338,0.12254921315863262,0.008643955022836236
ARG 872,L ARG   2,0.0,0.0,0.0,-0.018368159203980085,0.0031057291137329343,0.00021906124144159352,-80.56297014925373,1.1013354892166611,0.07768221589084565,80.68742288557218,1.1038058518054517,0.0778564618330041,0.0,0.0,0.0,0.10608457711442733,0.03381362160307482,0.0023850289754030413
GLU 873,L GLU   3,0.0,0.0,0.0,-0.04675124378109448,0.00834503522346457,0.0005886134009056313,88.17983582089553,2.4020491102938624,0.16942748090228224,-88.33464676616917,2.351638139658194,0.1658717651893777,0.0,0.0,0.0,-0.2015621890547255,0.09655955996214786,0.006810786228853644
CYS 874,L CYS   4,0.0,0.0,0.0,-0.013074626865671698,0.0015191654507462288,0.00010715366904477037,0.4899203980099501,0.23645784417414403,0.01667845037236081,-0.42325373134328365,0.24027894299392133,0.016947969902390045,0.0,0.0,0.0,0.053592039800994966,0.017684429340887483,0.0012473634704556146
ILE 875,L ILE   5,0.0,0.0,0.0,-0.03451741293532338,0.004044644548783364,0.00028528723001907243,-1.1608059701492541,0.21869572029147785,0.01542560675146322,1.1798457711442794,0.21691998454740308,0.015300356009262564,0.0,0.0,0.0,-0.015477611940298449,0.012292486329779296,0.0008670451340711578
SER 876,L SER   6,0.0,0.0,0.0,-0.009532338308457728,0.000919765817574888,6.487527870430465e-05,0.4569502487562189,0.1847309392410308,0.013029915810710216,-0.42388557213930367,0.1881821173606154,0.013273343146329828,0.0,0.0,0.0,0.023532338308457783,0.011660205702296839,0.0008224474972124503
ILE 877,L ILE   7,0.0,0.0,0.0,-0.01486567164179107,0.001157654891323238,8.16546802272108e-05,-1.053044776119403,0.0963247150601448,0.006794221546650183,1.0703432835820892,0.09778988831103419,0.006897566899548995,0.0,0.0,0.0,0.0024328358208951287,0.0072699693360547026,0.0005127840998612629
HID 878,L HID   8,0.0,0.0,0.0,-0.010820895522388055,0.0008625781060775762,6.084156854574313e-05,1.5249353233830831,0.16623935508815452,0.011725620029459054,-1.5575671641791042,0.16676609984087942,0.011762773739660158,0.0,0.0,0.0,-0.04345273631840814,0.011728648642542751,0.0008272750899963429
VAL 879,L VAL   9,0.0,0.0,0.0,-0.006736318407960205,0.0006579966414872424,4.641150463227083e-05,-0.810910447761194,0.0657195302555779,0.004635498254205838,0.8238109452736321,0.06601435151971284,0.004656293342817784,0.0,0.0,0.0,0.006164179104477672,0.004128280145889899,0.00029118643019395346
GLY 880,L GLY  10,0.0,0.0,0.0,-0.0024975124378109784,0.0005098470955007801,3.5961841356971536e-05,-0.19370149253731342,0.14260215138581156,0.010058380229198631,0.19347761194029844,0.14158326750742226,0.009986513701529542,0.0,0.0,0.0,-0.0027213930348259146,0.0026657940207276275,0.00018803061253022972
GLN 881,L GLN  11,0.0,0.0,0.0,-0.0036517412935323404,0.0005260473587218949,3.7104519820848396e-05,0.5407860696517414,0.4786492177333953,0.0337613127262398,-0.5316318407960199,0.4793481101740752,0.033810608798138825,0.0,0.0,0.0,0.005502487562188992,0.0023544693988968276,0.00016607146681851063
ALA 882,L ALA  12,0.0,0.0,0.0,-0.001641791044776122,0.0004794739822151751,3.3819487127373726e-05,-0.03453731343283581,0.09567773360197351,0.006748586993143891,0.03756716417910446,0.09583675338782258,0.0067598033840222315,0.0,0.0,0.0,0.0013880597014924942,0.0014858057151933151,0.0001048006547229254
GLY 883,L GLY  13,0.0,0.0,0.0,-0.001900497512437816,0.00038639776793924374,2.725439715934936e-05,-0.3759751243781092,0.13213871942866842,0.009320346643418066,0.38918905472636806,0.13314823250985924,0.00939155220601505,0.0,0.0,0.0,0.011313432835820944,0.0026157328542670993,0.0001844995701014596
VAL 884,L VAL  14,0.0,0.0,0.0,-0.006402985074626915,0.0006163534593413143,4.347422103656768e-05,-0.20777114427860696,0.12037250377415862,0.008490421780702535,0.2258557213930348,0.1194029262023072,0.008422033051748514,0.0,0.0,0.0,0.011681592039800924,0.004265808696316198,0.00030088694620381126
GLN 885,L GLN  15,0.0,0.0,0.0,-0.0037164179104477893,0.0004722962900022598,3.331321175393751e-05,0.12938805970149297,0.4457077536328872,0.03143780099791412,-0.12076119402985076,0.44532613426261064,0.031410883642938994,0.0,0.0,0.0,0.004910447761194534,0.00230981903590096,0.00016292207303994762
ILE 886,L ILE  16,0.0,0.0,0.0,-0.002796019900497493,0.00042693408861541114,3.0113608766546655e-05,-0.10702487562189054,0.08950585393518187,0.00631325616668606,0.11587064676616916,0.0899262449810822,0.0063429082648032604,0.0,0.0,0.0,0.006049751243781462,0.002897504920442955,0.00020437423925631548
GLY 887,L GLY  17,0.0,0.0,0.0,-0.0026915422885572114,0.0004829203342236753,3.406257405536383e-05,-0.40301492537313405,0.1473788726905659,0.010395304172247316,0.420179104477612,0.14620049533776855,0.010312187842285048,0.0,0.0,0.0,0.01447263681592044,0.0041621963098618375,0.0002935786919503883
ASN 888,L ASN  18,0.0,0.0,0.0,-0.0068258706467661644,0.0007428112280931097,5.239386431460162e-05,1.1449054726368162,0.5226987622328008,0.036868328035562184,-1.1112388059701488,0.5195224104997875,0.03664428545863161,0.0,0.0,0.0,0.026840796019901608,0.006200989117312975,0.0004373840487883586
ALA 889,L ALA  19,0.0,0.0,0.0,-0.002228855721393048,0.00042009615587233583,2.963129817836024e-05,-0.07042786069651744,0.14916245782961493,0.010521108568081193,0.07525870646766171,0.14797926685594268,0.010437652711480875,0.0,0.0,0.0,0.0026019900497512355,0.0027209882642578345,0.00019192371429969606
CYS 890,L CYS  20,0.0,0.0,0.0,-0.003427860696517462,0.0005047238548446946,3.5600475823395684e-05,-0.6987910447761192,0.31033763689734456,0.021889529162145954,0.7194278606965179,0.30866279725269846,0.021771395082084224,0.0,0.0,0.0,0.017208955223880464,0.006337609402471469,0.0004470205007057481
TRP 891,L TRP  21,0.0,0.0,0.0,-0.02556716417910458,0.0034808240029071767,0.0002455183950025954,-0.11144278606965166,0.219965008434345,0.015515135434146484,0.059288557213930365,0.21847109242934548,0.015409762723687744,0.0,0.0,0.0,-0.07772139303482553,0.015623110514205027,0.0011019692507268886
GLU 892,L GLU  22,0.0,0.0,0.0,-0.007393034825870656,0.0009461896582788311,6.673907272377188e-05,87.82497014925382,1.2601966083239018,0.08888741528011393,-87.78011442786068,1.25464435183814,0.08849578930307847,0.0,0.0,0.0,0.037462686567164186,0.0077273083460458695,0.0005450423064271011
LEU 893,L LEU  23,0.0,0.0,0.0,-0.00367164179104484,0.0005478513353244244,3.8642453751336154e-05,-0.02875124378109449,0.09602133785947627,0.006772822968805882,0.034646766169154214,0.09669200012179024,0.0068201278374503795,0.0,0.0,0.0,0.0022238805970148197,0.003101055327617858,0.00021873157798702053
TYR 894,L TYR  24,0.0,0.0,0.0,-0.00951243781094527,0.0010932149526510298,7.71094374043469e-05,-0.9765771144278609,0.1412519194555669,0.009963142211959595,0.9901293532338307,0.14112748967642066,0.00995436561203929,0.0,0.0,0.0,0.0040398009950250975,0.006766055749708215,0.00047724077597115504
CYS 895,L CYS  25,0.0,0.0,0.0,-0.017432835820895547,0.004160548712605173,0.00029346247940021937,0.2584676616915423,0.12279133373655088,0.008661032891650615,-0.2627014925373133,0.12198964334052927,0.008604486011039636,0.0,0.0,0.0,-0.021666666666666657,0.008366203828549195,0.0005901065191846595
LEU 896,L LEU  26,0.0,0.0,0.0,-0.004781094527363216,0.0007738517708217058,5.458329538735029e-05,-0.08297512437810972,0.11457967476287248,0.008081827126049618,0.07953233830845777,0.11361478163502799,0.008013768812299897,0.0,0.0,0.0,-0.00822388059701551,0.003430130883259468,0.00024194277803282473
GLU 897,L GLU  27,0.0,0.0,0.0,-0.0035970149253731556,0.0005658534212184324,3.9912222987501e-05,77.3287213930348,0.9418949471880329,0.0664361471598445,-77.3113233830846,0.9389738179236947,0.06623010658784878,0.0,0.0,0.0,0.013800995024874425,0.003855628308938917,0.0002719550524090366
HIP 898,L HIP  28,0.0,0.0,0.0,-0.01756716417910453,0.002895650610075822,0.00020424344628752563,-88.52616417910448,1.4072063916754645,0.09925668589764863,88.56235323383088,1.4091905229427766,0.0993966357267173,0.0,0.0,0.0,0.018621890547265495,0.020076627296185565,0.0014160961044591552
GLY 899,L GLY  29,0.0,0.0,0.0,-0.003378109452736325,0.000744009848514643,5.247840848054233e-05,0.06345273631840807,0.13198672858421523,0.009309626035839494,-0.05259203980099505,0.13112374139920574,0.009248755613090635,0.0,0.0,0.0,0.007482587064676774,0.0027319639708353253,0.0001926978809512344
ILE 900,L ILE  30,0.0,0.0,0.0,-0.041199004975124374,0.015364564743467158,0.001083732838138015,-0.9204228855721386,0.22243088316308543,0.01568906482706384,0.9359054726368159,0.22448691309106378,0.0158340859966412,0.0,0.0,0.0,-0.025716417910448024,0.016039881238765753,0.0011313659910656005
GLN 901,L GLN  31,0.0,0.0,0.0,-0.01532835820895523,0.0051612449606008755,0.00036404615053321114,1.9409452736318413,0.44529111947649097,0.03140841389035102,-1.9042388059701498,0.4419079086055432,0.0311697805948162,0.0,0.0,0.0,0.021378109452736164,0.009337578196463855,0.0006586219843612616
PRO 902,L PRO  32,0.0,0.0,0.0,-0.018154228855721405,0.00705141702899349,0.000497368608699122,1.4101641791044768,0.18256229880706568,0.012876951708463117,-1.3818208955223876,0.1782386397437602,0.012571984311986136,0.0,0.0,0.0,0.010189054726368106,0.008636615308214088,0.0006091798743506063
ASP 903,L ASP  33,0.0,0.0,0.0,-0.06582587064676619,0.0423570998514306,0.0029876394680691458,92.3959054726368,3.8094162342537374,0.26869550398114445,-92.18879601990048,3.7375531987676385,0.2636266762789034,-0.007822137313432839,0.01581490212385506,0.0011154971878294,0.1334614447761188,0.04055030228161969,0.0028601977936081363
GLY 904,L GLY  34,0.0,0.0,0.0,-0.08816417910447764,0.055591598120040234,0.003921129001254347,0.6607014925373133,0.30685099443189356,0.021643600364438728,-0.5424726368159204,0.290429173762983,0.020485294443115507,-0.004790113432835821,0.01027104773537524,0.0007244638490421309,0.025274563184079488,0.03464466361320432,0.002443646159246957
GLN 905,L GLN  35,0.0,0.0,0.0,-0.03741791044776121,0.020410086220160006,0.001439616483468585,-0.6965273631840796,1.1556319890118032,0.08151199569954272,0.7606915422885566,1.169398371651,0.08248300146362166,-9.363582089552334e-05,0.0009234475410682134,6.513496745678672e-05,0.02665263283582067,0.01627780845617813,0.0011481480830351262
MET 906,L MET  36,0.0,0.0,0.0,-0.025691542288557193,0.012715578963130837,0.0008968877874748157,0.12025373134328363,0.49250404983410295,0.03473855723430891,-0.09972139303482591,0.4908252183975216,0.03462014159495309,0.0,0.0,0.0,-0.00515920398009956,0.014180237364186029,0.00100019682566629
PRO 907,L PRO  37,0.0,0.0,0.0,-0.00592537313432835,0.002031934838799964,0.00014332163302579023,0.6211044776119401,0.27099941074976047,0.019114824627260704,-0.6171791044776119,0.26854829514830136,0.018941936262915526,0.0,0.0,0.0,-0.0019999999999998548,0.00432739738863928,0.0003052310776154663
SER 908,L SER  38,0.0,0.0,0.0,-0.003223880597014924,0.0017912520609735336,0.00012634517881053605,-0.07045771144278605,0.45893211483031254,0.03237057551722757,0.08048258706467655,0.45632022768479413,0.03218634720250669,0.0,0.0,0.0,0.006800995024875509,0.010111330475513608,0.0007131982621400958
ASP 909,L ASP  39,0.0,0.0,0.0,-0.002124378109452735,0.0009354556908643742,6.598195703811625e-05,76.88470149253735,2.097221497695125,0.14792659888836596,-76.86208457711447,2.0905927336317456,0.1474590419212994,0.0,0.0,0.0,0.020492537313431845,0.006531301899875771,0.00046068251609263084
LYS 910,L LYS  40,0.0,0.0,0.0,-0.0046766169154228675,0.0013456768803027969,9.491672878838535e-05,-80.88607462686565,2.4317811868466297,0.1715246198869689,80.8898756218905,2.4355509269718465,0.17179051685399369,0.0,0.0,0.0,-0.0008756218905474854,0.006973970990721328,0.0004919059863430333
THR 911,L THR  41,0.0,0.0,0.0,-0.003293532338308467,0.0016264015647893633,0.00011471752133497414,-0.16726368159203983,0.37099354988208005,0.026167867392114335,0.17525870646766162,0.37113392566889697,0.026177768736694737,0.0,0.0,0.0,0.004701492537313465,0.0065783035331552645,0.00046399775568981927
ILE 912,L ILE  42,0.0,0.0,0.0,-0.002004975124378111,0.000883781520230315,6.233714206712997e-05,0.08009950248756223,0.3461387580877048,0.02441474554959025,-0.07936318407960205,0.34570202917099885,0.02438394106691853,0.0,0.0,0.0,-0.0012686567164175344,0.0010638626171768644,7.503908329015556e-05
GLY 913,L GLY  43,0.0,0.0,0.0,-0.0008905472636815903,0.0004762626047273301,3.359297402418188e-05,0.19081094527363188,0.4695614701064806,0.03312031243157243,-0.1888656716417909,0.46908132601245556,0.03308644567840234,0.0,0.0,0.0,0.0010547263681592132,0.0014358557175229826,0.00010127745353603377
GLY 914,L GLY  44,0.0,0.0,0.0,-0.0009800995024875569,0.000410801897578964,2.8975731744371516e-05,-0.1491393034825871,0.427769687995391,0.03017254740247495,0.15151243781094528,0.4272734465234264,0.030137545227809204,0.0,0.0,0.0,0.0013930348258706833,0.0010555474134641128,7.445257404177951e-05
GLY 915,L GLY  45,0.0,0.0,0.0,-0.0012487562189054742,0.0004322922188303875,3.0491542132179958e-05,0.10298507462686568,0.14152736414598016,0.009982570582439048,-0.10125373134328358,0.141873569595463,0.010006990032036955,0.0,0.0,0.0,0.00048258706467663886,0.0011848736833119417,8.357454578703072e-05
ASP 916,L ASP  46,0.0,0.0,0.0,-0.0048507462686566884,0.0008624920161421327,6.083549622988967e-05,82.67708457711443,1.1288079468635157,0.07961997364665263,-82.6412835820895,1.1225422790896034,0.07917802751717708,0.0,0.0,0.0,0.030950248756218924,0.011463440152814348,0.000808568725444502
ASP 917,L ASP  47,0.0,0.0,0.0,-0.004850746268656702,0.0007515237855829975,5.300840073744245e-05,79.20447263681591,0.9513128349529908,0.06710043374441063,-79.18137313432835,0.9476975581744186,0.0668454317818225,0.0,0.0,0.0,0.01824875621890805,0.005769003720370184,0.00040691414820350516
SER 918,L SER  48,0.0,0.0,0.0,-0.003069651741293554,0.0004732909848368306,3.3383372118005675e-05,0.47312935323383065,0.26951163348021534,0.01900988490981593,-0.46545771144278614,0.2703310840022784,0.01906768449313095,0.0,0.0,0.0,0.004601990049751271,0.003489970850482097,0.00024616356388618507
PHE 919,L PHE  49,0.0,0.0,0.0,-0.008696517412935324,0.000978595709744239,6.902481935661323e-05,0.6155970149253731,0.10446824265025362,0.007368621694980862,-0.6112537313432833,0.10512063810560363,0.0074146381224045824,0.0,0.0,0.0,-0.00435323383084593,0.0067918301807413295,0.00047905876416420076
ASN 920,L ASN  50,0.0,0.0,0.0,-0.01697512437810947,0.002811557191353461,0.00019831195386568778,1.2608407960199008,0.5903225229666851,0.0416381403517138,-1.1699601990049755,0.5869823650871825,0.04140254378005553,0.0,0.0,0.0,0.07390547263681672,0.01961687820089426,0.0013836679035832873
THR 921,L THR  51,0.0,0.0,0.0,-0.012736318407960204,0.00129872665464757,9.160511520543673e-05,1.185870646766169,0.19521105604465352,0.013769126254822349,-1.1339701492537313,0.19875522861041428,0.014019112912932915,0.0,0.0,0.0,0.03916417910447752,0.015588231000314924,0.0010995090395063223
PHE 922,L PHE  52,0.0,0.0,0.0,-0.019368159203980117,0.0022156793359888296,0.0001562819705788211,1.0965323383084578,0.17736731485005797,0.012510525792610003,-1.0811691542288562,0.18307071532533578,0.012912812644682308,0.0,0.0,0.0,-0.004004975124377949,0.013879186433078854,0.0009789623302256306
PHE 923,L PHE  53,0.0,0.0,0.0,-0.0697611940298507,0.014584551445376974,0.0010287149421260831,-0.9871791044776123,0.16996469566451727,0.011988385293770816,1.1404975124378116,0.18331535301367194,0.012930068056776479,0.0,0.0,0.0,0.08355721393034857,0.03824362802840661,0.002697497536436361
SER 924,L SER  54,0.0,0.0,0.0,-0.31055223880597027,0.17840037845335685,0.012583392480958999,-1.8669502487562177,1.3340053359453947,0.09409348152410607,2.377099502487563,1.2710251356963351,0.089651200710949,-0.051028907462686596,0.033236187208061985,0.0023442998935062145,0.14856810746268653,0.3421188027700118,0.02413119976366203
GLU 925,L GLU  55,0.0,0.0,0.0,-0.5091044776119401,0.31018500983801583,0.021878763679430063,95.10870149253729,2.5689109449788643,0.18119700725720106,-94.43713930348254,2.384268524834055,0.1681733351021348,-0.10601717014925373,0.03382439012704546,0.002385788528520237,0.05644054129352989,0.43220616251621613,0.030485472187788187
THR 926,L THR  56,0.0,0.0,0.0,-2.8194577114427855,0.45226902733583263,0.03190059756199621,-6.074432835820897,0.9697367887828283,0.06839995925047634,7.481179104477611,1.0433795490350077,0.0735943190588364,-0.38896878805970125,0.03464654256714042,0.00244377869043908,-1.8016802308457716,0.5423997811329134,0.03825793076647637
GLY 927,L GLY  57,0.0,0.0,0.0,-0.7282885572139307,0.333968205830851,0.023556300981895272,-2.294880597014926,1.023304361658199,0.07217832451845921,2.8551890547263676,0.9238627884163884,0.06516425674643993,-0.21142710447761204,0.0982971713047725,0.006933347883112289,-0.37940720398009936,0.49183727315222137,0.03469152643337672
ALA 928,L ALA  58,0.0,0.0,0.0,-0.33499004975124363,0.1063736954564996,0.007503021973291969,-1.4517114427860693,0.3195664449760585,0.022540479093938085,1.6967960199004968,0.3222350941541877,0.022728711093743893,-0.014023164179104477,0.029979521427401574,0.0021145924004356605,-0.10392863681592046,0.12423976989081639,0.008763197700776841
GLY 929,L GLY  59,0.0,0.0,0.0,-0.10002985074626866,0.020187654581207914,0.0014239273653322748,-1.2490348258706472,0.2765468009497034,0.019506107362959373,1.4700149253731345,0.29511032556460076,0.020815477433159476,0.0,0.0,0.0,0.12095024875621879,0.05908714798627578,0.004167686078570783
LYS 930,L LYS  60,0.0,0.0,0.0,-1.6833631840796017,0.6985679825945936,0.04927318639022822,-112.3529154228856,6.739191533498724,0.4753459202584709,113.51786069651749,7.109352643904946,0.5014550718971088,-0.36725319402985046,0.13871834292700186,0.009784437502273036,-0.8856711044776128,0.8989834773485186,0.06340940544770951
HIE 931,L HIE  61,0.0,0.0,0.0,-0.45951243781094525,0.27861782361569326,0.019652186038739347,-0.3448208955223881,0.9325743152659337,0.06577872047351606,0.3901094527363184,0.7719648562362666,0.05445020269431638,-0.011852525373134326,0.008328305920143995,0.0005874334068302776,-0.4260764059701495,0.408504788678758,0.02881370617518051
VAL 932,L VAL  62,0.0,0.0,0.0,-1.5466766169154227,0.4267422234489179,0.030100075641144454,-1.3843980099502482,0.4362540462068652,0.03077098788925867,1.722840796019901,0.46235010159524503,0.03261166171519836,-0.14933591641791044,0.04896992878256751,0.0034540724575691773,-1.357569747263682,0.4521276808124492,0.03189062774693767
PRO 933,L PRO  63,0.0,0.0,0.0,-0.25384577114427864,0.11182814237655238,0.007887748995491235,2.7370796019900494,0.3051704582506331,0.021525064481664344,-2.7323880597014942,0.2749849360988741,0.019395941910449764,-8.550447761194027e-05,0.000514763336270184,3.630860624429196e-05,-0.24923973333333319,0.0958802061360668,0.006762868304569339
ARG 934,L ARG  64,0.0,0.0,0.0,-0.09621890547263681,0.018330895562828773,0.0012929616820003106,-99.15550746268654,2.572101874137919,0.18142207804648652,99.71188059701494,2.572348207216159,0.1814394530421643,-0.00019024477611940307,0.0011797488282242925,8.321306638023233e-05,0.45996398407960165,0.0932352158434532,0.006576305073880984
ALA 935,L ALA  65,0.0,0.0,0.0,-0.02758208955223884,0.0034976150526689004,0.0002467027443361049,1.7599950248756213,0.22121872963971323,0.015603566109718027,-1.7155820895522387,0.21764523252624904,0.015351511057491494,0.0,0.0,0.0,0.016830845771144246,0.019337053436422877,0.0013639305865004317
VAL 936,L VAL  66,0.0,0.0,0.0,-0.033850746268656716,0.0037559388383613442,0.00026492349930712106,-1.3384726368159212,0.15300850461685347,0.010792387792057769,1.3933980099502492,0.1562423197587671,0.011020483525342361,0.0,0.0,0.0,0.02107462686567146,0.015453972842025394,0.0010900391991720453
PHE 937,L PHE  67,0.0,0.0,0.0,-0.027920398009950227,0.0027487911120902,0.00019388477598239034,1.2298507462686563,0.13860544816362286,0.009776474519632759,-1.251293532338308,0.13870563127438143,0.009783540891428421,0.0,0.0,0.0,-0.049363184079601975,0.012982668807457387,0.0009157268525484244
VAL 938,L VAL  68,0.0,0.0,0.0,-0.01631343283582092,0.0017524023756787612,0.00012360493329052066,-0.76102487562189,0.11757831888892963,0.008293335174833072,0.7808009950248753,0.11702395978255876,0.008254233698304074,0.0,0.0,0.0,0.003462686567163836,0.006605429000817535,0.0004659110386591889
ASP 939,L ASP  69,0.0,0.0,0.0,-0.009656716417910455,0.0010587550955801675,7.467882649354223e-05,97.13253731343286,1.6630451269788955,0.11730215892895698,-97.12949253731341,1.6576452942632343,0.11692128409572083,0.0,0.0,0.0,-0.0066119402985069355,0.012054133979118585,0.0008502330555143453
LEU 940,L LEU  70,0.0,0.0,0.0,-0.015159203980099496,0.001880649661007216,0.00013265079933573988,0.7013980099502487,0.250531357300966,0.01767111945073404,-0.6850895522388061,0.24903096161138838,0.017565289698564367,0.0,0.0,0.0,0.0011492537313431746,0.00580595096493757,0.0004095202059008713
GLU 941,L GLU  71,0.0,0.0,0.0,-0.00949751243781092,0.0011023465613806576,7.77535314226648e-05,93.58633830845773,1.501519470857812,0.105909017589588,-93.54643283582091,1.4955847278985954,0.10549041309683489,0.0,0.0,0.0,0.030407960199001556,0.008517043861440837,0.0006007459547742681
PRO 942,L PRO  72,0.0,0.0,0.0,-0.01613930348258705,0.002910009747199108,0.00020525626172926786,-0.18829353233830837,0.23337474062151467,0.01646098501495229,0.1882189054726369,0.23230140363360974,0.016385277661076527,0.0,0.0,0.0,-0.01621393034825879,0.007680757436680097,0.0005417588584435631
THR 943,L THR  73,0.0,0.0,0.0,-0.00681094527363184,0.0009743371784467643,6.872444571854619e-05,0.5324527363184076,0.3864209405409242,0.027256031628649695,-0.516557213930348,0.3855380526097893,0.027193757515497647,0.0,0.0,0.0,0.009084577114427924,0.005668083897572774,0.0003997958127471672
VAL 944,L VAL  74,0.0,0.0,0.0,-0.006537313432835878,0.0007595827253730965,5.3576834522383926e-05,-0.19859203980099488,0.22028613851581164,0.015537786203654765,0.22540796019900483,0.22081250400891025,0.0155749131629444,0.0,0.0,0.0,0.020278606965174324,0.005427219957530518,0.0003828065803344439
ILE 945,L ILE  75,0.0,0.0,0.0,-0.021283582089552316,0.002739825884085041,0.00019325241755552915,-0.2102338308457711,0.2297733905280971,0.016206965364995884,0.23492537313432832,0.2262350061615587,0.01595738697497984,0.0,0.0,0.0,0.0034079601990052604,0.009766565787521584,0.0006888804360222927
ASP 946,L ASP  76,0.0,0.0,0.0,-0.01363184079601991,0.001985965959067416,0.00014007923824726183,104.59269154228856,2.398090987112544,0.16914829641898513,-104.44799004975124,2.372695349973109,0.16735702628716148,0.0,0.0,0.0,0.13106965174129295,0.030271657669966468,0.0021351981022283157
GLU 947,L GLU  77,0.0,0.0,0.0,-0.007059701492537342,0.0008560105955821842,6.037833207224012e-05,90.36239303482584,1.4855281586722058,0.10478107739539365,-90.31065671641785,1.478702563137531,0.10429963700679296,0.0,0.0,0.0,0.044676616915422414,0.008496408401137925,0.0005992904416286799
VAL 948,L VAL  78,0.0,0.0,0.0,-0.017427860696517423,0.0026906915089833596,0.0001897867459489369,-0.5097263681592041,0.2912270997573516,0.02054157580330626,0.5684378109452733,0.28900680389860334,0.02038496820831855,0.0,0.0,0.0,0.04128358208955222,0.00906000884673743,0.0006390437519686361
ARG 949,L ARG  79,0.0,0.0,0.0,-0.06387562189054731,0.015275560187472927,0.0010774549408018176,-113.45048258706466,3.274963222754674,0.23099809512681552,113.59375124378104,3.2878264634185124,0.23190539816761277,0.0,0.0,0.0,0.07939303482587191,0.05036246481194397,0.0035522943758937607
THR 950,L THR  80,0.0,0.0,0.0,-0.00970149253731343,0.001947174956095562,0.00013734313185916633,-0.0980099502487562,0.3354484188247686,0.023660707156474944,0.1320248756218905,0.33042689767115907,0.02330651636341097,0.0,0.0,0.0,0.024313432835821047,0.007413599756526106,0.000522915008599606
GLY 951,L GLY  81,0.0,0.0,0.0,-0.005402985074626866,0.0007542852996115573,5.320318291876012e-05,0.9193084577114428,0.22563831926890676,0.015915299926602604,-0.9117263681592042,0.23124331858303834,0.01631064609591392,0.0,0.0,0.0,0.0021791044776118904,0.013938306184667576,0.000983132315985006
THR 952,L THR  82,0.0,0.0,0.0,-0.008094527363184067,0.0010250688123958811,7.230277927768147e-05,0.22168159203980067,0.26381839847249033,0.018608315074540777,-0.16918407960198995,0.26188501701052075,0.018471944860742523,0.0,0.0,0.0,0.04440298507462628,0.009010319735508697,0.0006355389522925264
TYR 953,L TYR  83,0.0,0.0,0.0,-0.041781094527363206,0.006737571258524975,0.000475231634873549,0.5195621890547266,0.17912300830063815,0.012634362860425843,-0.5275422885572137,0.17906628877001693,0.012630362173200118,0.0,0.0,0.0,-0.04976119402985046,0.027391081211182187,0.001932017904593418
ARG 954,L ARG  84,0.0,0.0,0.0,-0.08401990049751243,0.022740578979621538,0.0016039967685362248,-98.95292537313428,4.9857031070907665,0.35166438285590634,99.1029900497513,5.018156836896499,0.35395349245957963,-0.00020607761194029768,0.002046431801929027,0.00014434416996442505,0.06583869850746396,0.04392044017617397,0.003097908992484415
GLN 955,L GLN  85,0.0,0.0,0.0,-0.830910447761194,0.41121936373999335,0.029005177537016653,2.241915422885572,2.0140299191508486,0.14205871736810982,-1.2488656716417912,1.8297829213242267,0.12906293615289818,-0.2472527641791046,0.07741197739578691,0.00546021988710632,-0.08511346069651865,0.460411135035532,0.03247489755897936
LEU 956,L LEU  86,0.0,0.0,0.0,-0.693761194029851,0.5481521493094812,0.03866367153389103,-0.37974626865671623,1.120671400704383,0.0790460659304951,-0.1955671641791045,0.5717307987029301,0.04032678123164465,-0.07128999402985078,0.024248815872021066,0.0017103795965092451,-1.3403646208955224,0.5333095227325725,0.03761675337550614
PHE 957,L PHE  87,0.0,0.0,0.0,-0.6158706467661689,0.1939087675516835,0.013677269906912396,0.5417761194029852,0.5668137397321273,0.03997995863284726,-0.23169651741293534,0.5749325397916303,0.04055261463564755,-0.020708811940298492,0.01906485532832618,0.0013447312122813308,-0.3264998567164181,0.14864415687736365,0.010484550437644615
HIE 958,L HIE  88,0.0,0.0,0.0,-3.62854726368159,0.5559561339625047,0.03921412217001482,-10.909323383084581,1.1137834359467753,0.07856022635609838,11.370970149253735,0.8149280095814755,0.05748058987986675,-0.7028673671641787,0.040178377179045585,0.002833964219555296,-3.869767864676615,0.5268206915419332,0.03715906651226975
PRO 959,L PRO  89,0.0,0.0,0.0,-1.332661691542288,0.44093370512306973,0.031101065579284517,-3.079805970149252,0.6603129042405983,0.046574881210096446,3.4516169154228837,0.7095593177356783,0.05004845539564788,-0.2891375641791044,0.09524709842862482,0.00671821232998829,-1.2499883104477603,0.44612340125499766,0.03146711852071389
GLU 960,L GLU  90,0.0,0.0,0.0,-1.1139601990049757,0.604493759176669,0.04263770228491468,123.83360199004976,6.85485875115664,0.4835044567458282,-121.80683084577117,6.153518176739859,0.43403570680696546,-0.2771789014925374,0.058129135951339915,0.004100113119692604,0.6356320437810956,1.1272010351527666,0.07950663083362776
GLN 961,L GLN  91,0.0,0.0,0.0,-0.22605970149253743,0.03722148871017069,0.0026254013877449207,0.6014079601990052,1.0286104826953517,0.07255258943953628,-0.2497810945273632,0.9838525714905929,0.06939560979520978,-0.00010645970149253731,0.0011871883035464617,8.373780651051036e-05,0.12546070447761198,0.07142203068584346,0.005037721621997796
LEU 962,L LEU  92,0.0,0.0,0.0,-0.08371144278606972,0.012960572372654676,0.0009141682902070046,1.1950199004975124,0.4722693067640892,0.03331130850306298,-1.052925373134328,0.47204909454913907,0.03329577593102562,0.0,0.0,0.0,0.05838308457711451,0.0403784030796354,0.0028480729587592154
ILE 963,L ILE  93,0.0,0.0,0.0,-0.07236815920398013,0.025763829423471184,0.0018172404131574157,-0.8598507462686563,0.25063963469400247,0.017678756749181526,0.9304527363184073,0.23921361424212928,0.016872827405937582,-0.0013684656716417914,0.007626251084435354,0.0005379142767843358,-0.0031346348258709357,0.021389199039934095,0.0015086777769544454
THR 964,L THR  94,0.0,0.0,0.0,-0.03898507462686569,0.012397832265962012,0.0008744756634946576,0.7982288557213926,0.2645195350838569,0.018657769438035314,-0.6706666666666665,0.2766783669527403,0.019515387313303184,-0.0009594985074626857,0.0049567033412924585,0.0003496188970892301,0.08761761592039775,0.016411704973992827,0.0011575924152170591
GLY 965,L GLY  95,0.0,0.0,0.0,-0.01762189054726369,0.004663430122284767,0.0003289329991616487,0.34240298507462696,0.40340157120762526,0.028453752968176864,-0.22393532338308464,0.3894054925241553,0.02746654569431711,0.0,0.0,0.0,0.10084577114427859,0.020138848735352755,0.001420484866392054
LYS 966,L LYS  96,0.0,0.0,0.0,-0.07166666666666671,0.012213821928569856,0.0008614965750194357,-114.0493233830846,3.6970164641523775,0.2607674354746936,114.49076119402987,3.683276540298904,0.25979829596946574,-0.00019174925373134362,0.002369128122602362,0.00016710541346848877,0.3695793950248745,0.07925865282849913,0.005590474329144055
GLU 967,L GLU  97,0.0,0.0,0.0,-0.020412935323383074,0.002660496314150441,0.00018765694111939736,102.42197014925374,2.341799613960222,0.16517780909262006,-102.43490049751246,2.3328351508068352,0.1645455046142433,0.0,0.0,0.0,-0.03334328358208983,0.03463895611533901,0.002443243583387275
ASP 968,L ASP  98,0.0,0.0,0.0,-0.0073830845771143995,0.0007710640304898903,5.438666334523046e-05,95.93301990049756,1.5909241313269926,0.11221513611951431,-95.96809950248756,1.587899310081049,0.11200178167905608,0.0,0.0,0.0,-0.0424626865671643,0.012284352816718845,0.000866471440293286
ALA 969,L ALA  99,0.0,0.0,0.0,-0.0036517412935323868,0.0005260473587218852,3.7104519820847705e-05,-0.09497512437810941,0.12366132685408517,0.008722397474778612,0.09872636815920396,0.12299063488694709,0.008675090510917369,0.0,0.0,0.0,9.950248756205548e-05,0.0025333692884153274,0.0001786900920934568
ALA 970,L ALA 100,0.0,0.0,0.0,-0.0024577114427860695,0.0004982084683430994,3.514091589294324e-05,0.12294527363184087,0.10398115974607637,0.0073342655158787524,-0.11768159203980103,0.10340928732915199,0.007293928745667945,0.0,0.0,0.0,0.002805970149253745,0.0023788379158645213,0.0001677902894793245
ASN 971,L ASN 101,0.0,0.0,0.0,-0.0020646766169153943,0.00033203131768089493,2.3419683425397272e-05,0.23674626865671677,0.17102800183434966,0.012063385128291483,-0.23721890547263688,0.1712743045636943,0.012080757983323209,0.0,0.0,0.0,-0.002537313432834821,0.0014351142746701496,0.00010122515618946823
ASN 972,L ASN 102,0.0,0.0,0.0,-0.0028109452736318225,0.000472191463391263,3.330581785488831e-05,0.47364676616915424,0.22106260701639624,0.015592554068928729,-0.46932835820895485,0.2215113209639974,0.015624203910500237,0.0,0.0,0.0,0.0015074626865673273,0.0015262851300971963,0.00010765585250642277
TYR 973,L TYR 103,0.0,0.0,0.0,-0.003970149253731357,0.00046692012762791644,3.29340064978488e-05,0.9322587064676616,0.20181596645147942,0.014235000714681695,-0.9352985074626861,0.2014818744184336,0.01421143567960148,0.0,0.0,0.0,-0.007009950248756254,0.0019949938583960257,0.00014071601716844658
ALA 974,L ALA 104,0.0,0.0,0.0,-0.002502487562188998,0.0004999938119960407,3.5266844324783555e-05,0.8045970149253733,0.07618367299421556,0.005373581974647504,-0.8033084577114427,0.07615723704506278,0.005371717326563906,0.0,0.0,0.0,-0.0012139303482586125,0.001638773043980091,0.0001155901381958607
ARG 975,L ARG 105,0.0,0.0,0.0,-0.009975124378109435,0.001160878938521581,8.188208698287804e-05,-97.976512437811,1.7333643848409703,0.12226209695330145,98.04419402985074,1.7366430553384522,0.12249335653942584,0.0,0.0,0.0,0.057706467661691206,0.015586331809120984,0.00109937508088809
GLY 976,L GLY 106,0.0,0.0,0.0,-0.0032338308457711285,0.0004784404091611002,3.3746584505137594e-05,1.0634079601990052,0.10718924881261606,0.00756054667171552,-1.0556815920398013,0.10649975175479622,0.007511913299027457,0.0,0.0,0.0,0.004492537313432875,0.0023182584881246667,0.00016351734610257158
HIP 977,L HIP 107,0.0,0.0,0.0,-0.007203980099502476,0.0010285400364444066,7.25476205441105e-05,-94.88706965174126,1.4392622160346646,0.10151772941509814,94.90884079601992,1.4408073553876481,0.10162671514194989,0.0,0.0,0.0,0.014567164179102202,0.011128231161066949,0.000784924906171961
TYR 978,L TYR 108,0.0,0.0,0.0,-0.011358208955223862,0.001535984548572126,0.00010833999673618973,0.6710398009950248,0.21461143508122307,0.015137523484766286,-0.6672636815920396,0.21349073435654742,0.015058475350482334,0.0,0.0,0.0,-0.007582089552238557,0.005440266090574924,0.00038372678360912185
THR 979,L THR 109,0.0,0.0,0.0,-0.00981094527363183,0.001139118801429997,8.034724525307495e-05,0.9898457711442787,0.1968593484677099,0.013885387838247923,-0.9572039800995025,0.1962517501498899,0.013842531157280185,0.0,0.0,0.0,0.022830845771144085,0.00825954859939466,0.0005825836393554049
ILE 980,L ILE 110,0.0,0.0,0.0,-0.01679601990049754,0.0021073630877671496,0.00014864193149787973,1.117402985074627,0.19671908853002718,0.013875494665035413,-1.0836268656716421,0.20024486272905812,0.014124183602414797,0.0,0.0,0.0,0.016980099502487335,0.009269304287816965,0.0006538063141471003
GLY 981,L GLY 111,0.0,0.0,0.0,-0.009263681592039781,0.001317741312729171,9.294630577692749e-05,0.7647064676616918,0.1868724746958881,0.013180968075139151,-0.7624427860696517,0.18848975046418112,0.013295041912419134,0.0,0.0,0.0,-0.006999999999999961,0.009878364720551631,0.000696766124749334
LYS 982,L LYS 112,0.0,0.0,0.0,-0.038378109452736335,0.00693368146906003,0.0004890641825961497,-112.29424875621879,2.483454658860923,0.1751693855811163,112.50345273631848,2.4992134621385302,0.1762809258614201,0.0,0.0,0.0,0.17082587064676455,0.044852933007397094,0.0031636819655166955
GLU 983,L GLU 113,0.0,0.0,0.0,-0.05694029850746269,0.01046132027047442,0.0007378846388871817,116.78971144278601,2.982619214624553,0.2103777386811044,-116.2922338308458,2.935013780306507,0.2070199102423766,-3.449552238805962e-05,0.0004123955330160517,2.9088138121254187e-05,0.4405028179104458,0.08396371845181119,0.005922344070117071
ILE 984,L ILE 114,0.0,0.0,0.0,-0.058805970149253727,0.0161712589521846,0.0011406326604837516,0.7747562189054717,0.23395520954504737,0.016501928135987883,-0.7178557213930348,0.23990596018220864,0.01692166172328683,-0.00035817313432835854,0.00277386843297539,0.00019565359381677514,-0.002263645771144806,0.02271011860766065,0.0016018482595542213
ILE 985,L ILE 115,0.0,0.0,0.0,-0.05256218905472637,0.010156357868758448,0.0007163742495819749,0.35480597014925386,0.22581293090820204,0.015927616082028088,-0.28244776119402987,0.22851860916300393,0.01611845991152293,0.0,0.0,0.0,0.019796019900497366,0.02904745104169209,0.0020488492244124788
ASP 986,L ASP 116,0.0,0.0,0.0,-0.19893034825870656,0.24963425011449636,0.01760784238864088,113.29758208955231,5.396017064803373,0.3806056979757241,-112.52374626865671,4.935446971275033,0.34811958834914414,-0.0395980656716418,0.06458432155561648,0.0045554268062456054,0.535307406965175,0.6333794229559868,0.04467513991570541
LEU 987,L LEU 117,0.0,0.0,0.0,-0.350313432835821,0.20282923305026287,0.014306471029996482,1.239338308457712,0.2969014694512524,0.020941814981941642,-1.0075771144278602,0.2710696800023011,0.01911978103818162,-0.07292489552238808,0.09584869729131543,0.006760645842018724,-0.19147713432835806,0.2592881021530807,0.018288772609797183
VAL 988,L VAL 118,0.0,0.0,0.0,-0.053626865671641814,0.0066590808553188205,0.00046969534869470544,0.9171293532338305,0.25926847566127564,0.018287388263802246,-0.8478905472636818,0.26490380861945584,0.01868487400339783,0.0,0.0,0.0,0.015611940298507338,0.03994285291789128,0.002817351619051943
LEU 989,L LEU 119,0.0,0.0,0.0,-0.10842288557213939,0.017698280368212763,0.001248340446595517,0.05335323383084565,0.27635687793517966,0.019492711226394874,0.00800497512437812,0.2852267405198651,0.020118343095132482,0.0,0.0,0.0,-0.04706467661691582,0.0440307535674929,0.003105689899178145
ASP 990,L ASP 120,0.0,0.0,0.0,-0.582691542288557,0.12087320925058961,0.008525738821966234,130.23686567164182,4.710427934932928,0.3322479692722811,-128.3186865671642,4.571192513043394,0.32242705983208064,-0.044675391044776136,0.03951132165735489,0.0027869137507794154,1.290812171144277,0.2725034558100446,0.019220911786193222
ARG 991,L ARG 121,0.0,0.0,0.0,-0.5431293532338307,0.21218691465386902,0.014966510999366908,-129.10726368159197,6.081945403870611,0.42898735265114873,130.78498507462695,5.9521969249665325,0.41983560057521735,-0.08167830447761194,0.07627055102519187,0.00537970987847386,1.0529137353233837,0.506008299840589,0.035691073588062255
ILE 992,L ILE 122,0.0,0.0,0.0,-0.0846616915422885,0.01057665575169824,0.000746019776490598,0.30910945273631846,0.35746449284088216,0.025213601285043352,-0.18120895522388056,0.38970124559119174,0.0274874065072382,0.0,0.0,0.0,0.04323880597014952,0.06676417759187636,0.0047091819960834854
ARG 993,L ARG 123,0.0,0.0,0.0,-0.6714726368159203,0.9944049849668283,0.07013991965342876,-148.0774228855721,5.170996332421762,0.36473395926945806,142.40965174129354,4.4709464031021255,0.31535624441668536,-0.6262008716417906,0.04465306295528548,0.0031495842190168597,-6.965444652736324,1.051885495751796,0.07419428228137775
LYS 994,L LYS 124,0.0,0.0,0.0,-0.4114776119402985,0.8778729782358525,0.061920385647938926,-185.00623383084576,5.39493548115728,0.3805294089474284,181.38376119402983,4.564912760409474,0.3219841202331794,-0.4335162985074626,0.05479278440223389,0.003864785025880106,-4.46746654726368,1.2840732765606029,0.09057154560632066
LEU 995,L LEU 125,0.0,0.0,0.0,-0.2594825870646768,0.04434129220379226,0.003127593605744991,-0.3230199004975124,0.5813487317115921,0.04100517791977279,0.4421990049751244,0.5882150080713706,0.041489487712537125,-5.942686567164175e-05,0.0007459516537457353,5.261537286120255e-05,-0.1403629094527363,0.11721603135866121,0.008267781382717566
ALA 996,L ALA 126,0.0,0.0,0.0,-0.22851243781094538,0.11896502723908958,0.008391146040359057,-2.9035174129353254,1.3559767462106214,0.0956432253145869,3.354303482587069,1.238815022165166,0.0873792744743972,-0.023289313432835825,0.0304550559693426,0.0021481340208704034,0.19898431840796035,0.339615306202273,0.023954616730824867
ASP 997,L ASP 127,0.0,0.0,0.0,-1.194776119402985,1.0346946888484596,0.07298173625314375,82.82307960199006,11.038914969556673,0.7786250277612651,-84.53922885572142,9.968262350376007,0.7031070146566043,-0.5894600238805968,0.08073971196523466,0.0056949401860364275,-3.5003853970149237,2.402436812195751,0.16945482728595795
GLN 998,L GLN 128,0.0,0.0,0.0,-1.9282388059701494,0.7156020480898692,0.0504746767319623,-14.721975124378108,1.819167160704397,0.12831415813167807,13.514109452736315,1.2669940914704814,0.08936687277374518,-0.42891263283582076,0.05913814447128457,0.004171283093283297,-3.5650171104477626,0.915484469047825,0.064573295662952
CYS 999,L CYS 129,0.0,0.0,0.0,-0.19544776119402987,0.09751610918055577,0.006878256008609342,-1.4454527363184073,1.9055998517605484,0.13441065010200975,1.7408606965174125,1.5320943557506175,0.10806560369104017,-0.031322579104477624,0.031784181122007475,0.0022418832808063596,0.06863761990049792,0.4784341313533735,0.033746141702721874
THR1000,L THR 130,0.0,0.0,0.0,-0.1663681592039801,0.0670019215666716,0.0047259511631153476,-0.499636815920398,0.5933960801170832,0.04185493235782622,0.709109452736318,0.613849875468048,0.043297631845673416,-0.014748967164179097,0.02809055456308416,0.0019813549508108153,0.02835551044776087,0.07681346842991744,0.005418004319593511
GLY1001,L GLY 131,0.0,0.0,0.0,-0.03098507462686569,0.009867519264598178,0.0006960011452684585,-0.2719303482587066,0.20945274612684758,0.014773657621011594,0.3790248756218907,0.2026199893340257,0.014291712116207096,-0.0002417194029850744,0.002222623262282978,0.00015677175737566337,0.07586773333333331,0.03057692683432045,0.0021567301289017056
LEU1002,L LEU 132,0.0,0.0,0.0,-0.062432835820895476,0.019977517622719803,0.0014091054470923299,-0.5116069651741295,0.3471478526410282,0.024485921591507597,0.5970149253731343,0.34125579436863557,0.024070327844426042,-0.0012415880597014927,0.006457207629001606,0.0004554563091804977,0.02173353631840782,0.0281532599266911,0.001985777846141913
GLN1003,L GLN 133,0.0,0.0,0.0,-0.012502487562189003,0.0017847456948033005,0.00012588625512520158,0.3908059701492533,0.32575563463537416,0.02297703087312965,-0.3628258706467665,0.3278930697671974,0.023127793923071016,0.0,0.0,0.0,0.015477611940297821,0.009310602006318142,0.0006567192306160771
GLY1004,L GLY 134,0.0,0.0,0.0,-0.007000000000000022,0.0009824327607288446,6.929546406559499e-05,0.21160199004975122,0.15363276235126902,0.010836419537671352,-0.20529850746268669,0.15131532904416006,0.010672960395349951,0.0,0.0,0.0,-0.0006965174129353975,0.009180470175742889,0.0006475404389980862
PHE1005,L PHE 135,0.0,0.0,0.0,-0.019582089552238786,0.004217291768733574,0.000297464825987278,-0.7734676616915427,0.18129575133396134,0.012787616337720024,0.7609999999999998,0.1782538019522956,0.012573053771717854,0.0,0.0,0.0,-0.032049751243781226,0.014515646471150886,0.001023854759977961
SER1006,L SER 136,0.0,0.0,0.0,-0.004457711442786074,0.000527316246855164,3.719402028903003e-05,0.8642835820895526,0.24387663910999374,0.017201731820656364,-0.8569004975124378,0.24416612086214406,0.017222150289131394,0.0,0.0,0.0,0.002925373134328304,0.0035266438579152812,0.0002487502783875197
VAL1007,L VAL 137,0.0,0.0,0.0,-0.005338308457711466,0.0005417634044911941,3.821304421904922e-05,-0.7859452736318409,0.09674509765588606,0.006823873048739118,0.7970796019900489,0.09776550089889455,0.006895846744125512,0.0,0.0,0.0,0.005796019900497726,0.0036121938427790307,0.0002547845090635612
PHE1008,L PHE 138,0.0,0.0,0.0,-0.005273631840796065,0.0005461318009975524,3.8521167151458405e-05,0.9010945273631845,0.08482000855132261,0.005982742116876422,-0.9081393034825872,0.08424803759329134,0.005942398396111842,0.0,0.0,0.0,-0.01231840796019932,0.002930048384423076,0.00020666967822063854
HIP1009,L HIP 139,0.0,0.0,0.0,-0.003517412935323378,0.0005095557265301642,3.594128977436942e-05,-87.81632835820895,1.1567984347108968,0.081594270435542,87.81647263681593,1.1553718061464653,0.08149364381520395,0.0,0.0,0.0,-0.003373134328362013,0.00490051013963975,0.00034565533424655046
SER1010,L SER 140,0.0,0.0,0.0,-0.0014676616915423146,0.0004989531378858156,3.519344083266507e-05,0.7928557213930352,0.135168014408018,0.009534016636700735,-0.7933830845771146,0.1351661866826362,0.009533887718892228,0.0,0.0,0.0,-0.0019950248756220017,0.0017089099619603508,0.00012053721495658174
PHE1011,L PHE 141,0.0,0.0,0.0,-0.00172139303482588,0.000448313644818655,3.162160639024271e-05,0.5064577114427861,0.11960552680592783,0.008436323396501924,-0.5081442786069651,0.11947040716704134,0.008426792792011426,0.0,0.0,0.0,-0.003407960199004739,0.0010331501932434586,7.287279593277371e-05
GLY1012,L GLY 142,0.0,0.0,0.0,-0.0007064676616915606,0.0004553801759800669,3.2120041067645714e-05,0.2558159203980099,0.08727671408324145,0.006156024764515874,-0.25518407960199,0.08738432834935715,0.0061636152895967284,0.0,0.0,0.0,-7.46268656715905e-05,0.0008577437631707993,6.050058028825791e-05
GLY1013,L GLY 143,0.0,0.0,0.0,-0.00111442786069653,0.0003335931266515514,2.352984493642339e-05,-0.051786069651741415,0.10588047802518133,0.007468233098007431,0.05447761194029852,0.10664751419908688,0.0075223356582543545,0.0,0.0,0.0,0.001577114427860662,0.001652759980780554,0.00011657670065101048
GLY1014,L GLY 144,0.0,0.0,0.0,-0.0016218905472637107,0.00048491514153278873,3.420327691436042e-05,0.11361691542288553,0.11232835446295855,0.007923031235705843,-0.10348258706467657,0.11246204863578141,0.007932461295572487,0.0,0.0,0.0,0.00851243781094527,0.0028056613922786333,0.00019789609626274648
THR1015,L THR 145,0.0,0.0,0.0,-0.004910447761194038,0.0005389692562766185,3.8015960199728215e-05,0.7651741293532334,0.1019859737081425,0.007193535943410858,-0.736517412935323,0.10179689536398147,0.007180199385300079,0.0,0.0,0.0,0.023746268656716425,0.0067263718390285976,0.0004744416887293558
GLY1016,L GLY 146,0.0,0.0,0.0,-0.0017064676616915095,0.0004553801759800126,3.2120041067641886e-05,0.1212835820895523,0.16072687558844168,0.01133679970469577,-0.12397512437810944,0.16054649945010033,0.011324076952857313,0.0,0.0,0.0,-0.004398009950248683,0.001844932826481342,0.00013013152807122265
SER1017,L SER 147,0.0,0.0,0.0,-0.002099502487562203,0.0003597259200502494,2.5373110061814405e-05,0.3925323383084578,0.22233776062559638,0.015682496469708287,-0.3906169154228856,0.2231215618349321,0.01573778154437925,0.0,0.0,0.0,-0.00018407960198997398,0.0021901964458182293,0.0001544845460926972
GLY1018,L GLY 148,0.0,0.0,0.0,-0.0021094527363184064,0.0004438190198639584,3.130457998957032e-05,0.1790995024875621,0.09923899515289601,0.006999779015330788,-0.17420895522388052,0.09976427998835571,0.0070368297509076395,0.0,0.0,0.0,0.0027810945273631913,0.002858493635936039,0.00020162259540671893
PHE1019,L PHE 149,0.0,0.0,0.0,-0.014636815920398076,0.001539670382423667,0.0001085999754109865,0.2664427860696516,0.10922812842852843,0.007704358151550245,-0.276134328358209,0.10772868475053972,0.007598595549100622,0.0,0.0,0.0,-0.024328358208955226,0.006131367989602919,0.00043247335306821665
THR1020,L THR 150,0.0,0.0,0.0,-0.004985074626865697,0.0005941473420647308,4.1907922289939675e-05,1.0210945273631837,0.1652265925493662,0.011654185267795039,-1.0192835820895523,0.16578330332334504,0.01169345261816776,0.0,0.0,0.0,-0.0031741293532332416,0.0040549125495212,0.00028601147894947895
SER1021,L SER 151,0.0,0.0,0.0,-0.003587064676616886,0.0005496555599854448,3.876971394680362e-05,0.33200497512437815,0.36263519348973505,0.025578314388401913,-0.3244676616915422,0.3637972074634631,0.025660276534595464,0.0,0.0,0.0,0.003950248756218967,0.0032349940502703935,0.0002281788870686872
LEU1022,L LEU 152,0.0,0.0,0.0,-0.014447761194029901,0.002012030350672335,0.00014191767868211697,-0.09418407960198996,0.1530071079065414,0.010792289275708244,0.11824378109452745,0.15329003911920036,0.0108122457047521,0.0,0.0,0.0,0.009611940298507456,0.006033790152004475,0.00042559074307271414
LEU1023,L LEU 153,0.0,0.0,0.0,-0.01681094527363184,0.002142690827459664,0.00015113375812891063,0.3310547263681594,0.12768326791526838,0.009006083324253338,-0.31976616915422895,0.12747903954039075,0.008991678165367951,0.0,0.0,0.0,-0.00552238805970118,0.005981792129725315,0.00042192308536792187
MET1024,L MET 154,0.0,0.0,0.0,-0.007945273631840798,0.0009043785418817004,6.37899439592849e-05,0.5910398009950246,0.19272507268064915,0.013593778508132558,-0.5925621890547264,0.19321533720316147,0.013628359101289067,0.0,0.0,0.0,-0.00946766169154242,0.004176479867610134,0.0002945861764340507
GLU1025,L GLU 155,0.0,0.0,0.0,-0.010741293532338332,0.0015622207430953062,0.00011019055521456357,96.19046766169149,1.7707305292366216,0.12489770156640265,-96.14172139303474,1.761762635568736,0.12426515511818972,0.0,0.0,0.0,0.0380049751243742,0.012854910791873798,0.0009067154969301565
ARG1026,L ARG 156,0.0,0.0,0.0,-0.1257512437810946,0.0795663483640247,0.005612177498844277,-106.3673980099503,2.797415961289966,0.19731450840287437,106.78827860696522,2.658078901151651,0.18748642995335574,-0.01991699104477611,0.037166038512397234,0.002621490232355121,0.2752123621890527,0.25295777588098767,0.017842265821499653
LEU1027,L LEU 157,0.0,0.0,0.0,-0.02592537313432834,0.004253111589660434,0.00029999136135243804,0.15248756218905468,0.2119291656151547,0.014948330783922017,-0.11997014925373133,0.21284923098013162,0.015013227191070996,0.0,0.0,0.0,0.00659203980099503,0.008245773005372712,0.000581611983870482
SER1028,L SER 158,0.0,0.0,0.0,-0.00960199004975125,0.0016664067518428998,0.00011753926966495565,-0.5460447761194032,0.2225787198999774,0.0156994924264868,0.5755174129353235,0.22077288693867517,0.015572118790264051,0.0,0.0,0.0,0.01987064676616918,0.007721726412252318,0.0005446485871741716
VAL1029,L VAL 159,0.0,0.0,0.0,-0.03088557213930349,0.009429066988554417,0.0006650751062013894,-0.12368159203980089,0.3156796003215239,0.022266322210278144,0.17155721393034834,0.31068450821048194,0.021913995578144812,0.0,0.0,0.0,0.016990049751243744,0.011266553349433646,0.0007946814010860027
ASP1030,L ASP 160,0.0,0.0,0.0,-0.09779601990049756,0.03404172423855657,0.002401118094793326,105.72543781094528,3.100514174557167,0.21869340799313383,-105.01962686567165,3.077936624712127,0.21710091041313107,-0.0015711761194029852,0.010825718635524817,0.0007635873178086156,0.6064437492537316,0.15176291194192462,0.010704530458817104
TYR1031,L TYR 161,0.0,0.0,0.0,-0.10525373134328357,0.0374933532883289,0.002644577236576035,-0.7936268656716419,0.6169184010119094,0.043514068949624694,0.9420995024875625,0.5800909519095382,0.040916460972863375,-0.0026981373134328354,0.012088708767816576,0.0008526717730770819,0.040520768159204155,0.06477359274964511,0.0045687769669372465
GLY1032,L GLY 162,0.0,0.0,0.0,-0.00955721393034826,0.002385269929342545,0.00016824396873011126,-0.46033333333333326,0.25161477175734515,0.017747537614430525,0.49260199004975125,0.24801925939504263,0.017493929726278976,0.0,0.0,0.0,0.02271144278606974,0.008465106512420547,0.0005970825766311901
LYS1033,L LYS 163,0.0,0.0,0.0,-0.011980099502487558,0.003992480742303155,0.00028160787879834124,-86.01498507462689,3.027703573687368,0.21355774418197954,86.05747761194031,3.027968798636883,0.2135764517075152,0.0,0.0,0.0,0.030512437810943625,0.029601685687636266,0.0020879419221798458
LYS1034,L LYS 164,0.0,0.0,0.0,-0.04218407960199001,0.016971763065922293,0.0011970958671939172,-86.43729850746264,3.0206085595627763,0.21305730047125598,86.86555721393036,2.9210416917825923,0.20603439510390342,-0.006116059701492539,0.019695427079128594,0.0013892083142726071,0.3799585671641792,0.16229655954090447,0.011447516674111093
SER1035,L SER 165,0.0,0.0,0.0,-0.005014925373134335,0.0006577332697471794,4.639292782205138e-05,1.0458457711442788,0.22199556513549562,0.015658359860837374,-1.0310248756218907,0.22182009289074742,0.01564598300298357,0.0,0.0,0.0,0.009805970149253615,0.004600147540258143,0.00032446938998237953
LYS1036,L LYS 166,0.0,0.0,0.0,-0.007477611940298466,0.0008700353218978046,6.136755999427408e-05,-88.9937114427861,1.6253128550921139,0.11464072967378437,89.02428855721388,1.6270641865010578,0.11476425906690578,0.0,0.0,0.0,0.023099502487563598,0.014769878240361935,0.00104178688636046
LEU1037,L LEU 167,0.0,0.0,0.0,-0.0038557213930348233,0.0005222221958904517,3.683471363753802e-05,0.9583880597014922,0.14985720784467352,0.01057011245580512,-0.9569353233830853,0.1493911051053422,0.010537236103432417,0.0,0.0,0.0,-0.002402985074626957,0.001877277335346707,0.00013241293382375112
GLU1038,L GLU 168,0.0,0.0,0.0,-0.0027960199004975145,0.0004269340886153992,3.011360876654581e-05,84.8481641791045,1.1667250410002412,0.08229443925819635,-84.84031343283581,1.1652632381558388,0.08219133163544146,0.0,0.0,0.0,0.005054726368160574,0.003497261195620788,0.00024667778518435227
PHE1039,L PHE 169,0.0,0.0,0.0,-0.002522388059701502,0.0004994985233039375,3.523190935402762e-05,0.7498507462686569,0.0475905799025704,0.003356780689044635,-0.751298507462687,0.04758925050829243,0.0033566869208020633,0.0,0.0,0.0,-0.003970149253731246,0.0012809761815595444,9.035309336823124e-05
SER1040,L SER 170,0.0,0.0,0.0,-0.0011343283582089672,0.00034100476593420403,2.405262166385783e-05,-0.4647611940298509,0.1218151796640467,0.008592180292106281,0.46499502487562194,0.1215800003810701,0.00857559202448745,0.0,0.0,0.0,-0.0009004975124376914,0.0008810044873384269,6.214126526959114e-05
ILE1041,L ILE 171,0.0,0.0,0.0,-0.0013930348258706668,0.0004884244583592544,3.445080503818106e-05,0.3639502487562187,0.06777932815991099,0.004780785196343445,-0.3630398009950251,0.06796002928236357,0.00479353087079371,0.0,0.0,0.0,-0.00048258706467663225,0.0009092916020421009,6.413648450374371e-05
TYR1042,L TYR 172,0.0,0.0,0.0,-0.000985074626865731,0.00012125430454680772,8.552619211607413e-06,-0.07949253731343284,0.15974370391140041,0.011267452121492029,0.07920895522388062,0.1596008894082469,0.011257378763123995,0.0,0.0,0.0,-0.0012686567164180457,0.0006209146571868032,4.379594312690561e-05
PRO1043,L PRO 173,0.0,0.0,0.0,-0.0006268656716417596,0.0004836373655527994,3.411314954580693e-05,-0.587796019900497,0.06464540234123684,0.004559735112680656,0.5869601990049751,0.06453961264185185,0.004552273282614237,0.0,0.0,0.0,-0.0014626865671642742,0.0008285038642058132,5.843815683394778e-05
ALA1044,L ALA 174,0.0,0.0,0.0,-0.00037810945273631156,0.0004849151415327755,3.420327691435949e-05,0.29143283582089546,0.06185552671742847,0.0043629524586762565,-0.2915174129353234,0.06190404181721148,0.004366374449969745,0.0,0.0,0.0,-0.00046268656716424083,0.000772571300397588,5.4492977967361484e-05
PRO1045,L PRO 175,0.0,0.0,0.0,-0.000378109452736332,0.00048491514153280174,3.420327691436134e-05,0.25025870646766163,0.12450615975618338,0.008781987393141419,-0.25034825870646754,0.12442747736667198,0.008776437565292705,0.0,0.0,0.0,-0.00046766169154251544,0.0007727955358784404,5.45087943186954e-05
GLN1046,L GLN 176,0.0,0.0,0.0,-0.0003482587064676642,0.0004764184923333014,3.3603969488125735e-05,0.14373631840795967,0.2730715743186644,0.019260983776127533,-0.14370646766169154,0.27307096085021904,0.01926094050539969,0.0,0.0,0.0,-0.00031840796019912896,0.0007778714756124973,5.4866823502473345e-05
VAL1047,L VAL 177,0.0,0.0,0.0,-0.0003930348258706609,0.0004884244583592166,3.445080503817839e-05,-0.02023383084577127,0.10220333868109899,0.007208867686482466,0.02041791044776121,0.10225129749015337,0.007212250440053297,0.0,0.0,0.0,-0.00020895522388076623,0.0007571348210844519,5.340417266658023e-05
SER1048,L SER 178,0.0,0.0,0.0,-0.0004378109452736267,0.0004961174472564281,3.499342663732809e-05,-0.5738656716417911,0.11746203733376395,0.008285133306318939,0.5735572139303486,0.11744115901609319,0.008283660663335381,0.0,0.0,0.0,-0.0007462686567164125,0.0008044023815884147,5.6738169323960355e-05
THR1049,L THR 179,0.0,0.0,0.0,-0.0008955223880596846,0.000305879127342072,2.157505014533844e-05,-0.40487562189054765,0.2016569163040775,0.014223782182264536,0.4051542288557213,0.20155492836639718,0.014216588507793207,0.0,0.0,0.0,-0.0006169154228857862,0.0007175916311284579,5.0615011099327826e-05
ALA1050,L ALA 180,0.0,0.0,0.0,-0.0005970149253731536,0.0004904978126912078,3.4597048176997535e-05,-0.42685074626865693,0.0933107343568202,0.006581631739112941,0.42744776119403,0.09315946050752096,0.0065709617044732134,0.0,0.0,0.0,-1.2372634702290302e-16,0.0007980074688861347,5.628710696012518e-05
VAL1051,L VAL 181,0.0,0.0,0.0,-0.0006766169154229104,0.00046776753327536507,3.2993777883676974e-05,-0.3342935323383085,0.05610817916413391,0.00395756581872306,0.334417910447761,0.056088367357659874,0.00395616840163919,0.0,0.0,0.0,-0.0005522388059700895,0.0008216640455004123,5.795571322023556e-05
VAL1052,L VAL 182,0.0,0.0,0.0,-0.0010398009950248715,0.000279316792987381,1.9701487536933286e-05,-0.000940298507462404,0.08764762340456292,0.006182186690883392,0.0020248756218905445,0.08752804456391981,0.006173752249783685,0.0,0.0,0.0,4.477611940299782e-05,0.0007417775307336947,5.232095292454282e-05
GLU1053,L GLU 183,0.0,0.0,0.0,-0.0009651741293532518,0.0002519201771377691,1.7769079249044693e-05,78.65231343283585,1.0800072121838802,0.07617783522095668,-78.64746766169155,1.0791432893757489,0.07611689880444111,0.0,0.0,0.0,0.0038805970149231165,0.0014162074087761807,9.989156869267448e-05
PRO1054,L PRO 184,0.0,0.0,0.0,-0.0006815920398009884,0.00046585870291420827,3.2859139371011e-05,0.3652835820895523,0.0832863201461496,0.005874564077608227,-0.3658109452736318,0.08326367683570665,0.005872966941633281,0.0,0.0,0.0,-0.0012089552238808373,0.0007636775406249877,5.386566052095117e-05
TYR1055,L TYR 185,0.0,0.0,0.0,-0.0013034825870647142,0.00045976179312022,3.24290965116635e-05,-0.02576616915422892,0.14536134440597928,0.010252998699206926,0.027189054726368157,0.14537665637408725,0.01025407872216444,0.0,0.0,0.0,0.00011940298507456511,0.0007890239841433381,5.565346080227877e-05
ASN1056,L ASN 186,0.0,0.0,0.0,-0.001447761194029868,0.0004972636193718949,3.507427138499448e-05,0.5364875621890552,0.2204302917633892,0.015547953989773827,-0.534014925373134,0.22044451874992355,0.015548957484031713,0.0,0.0,0.0,0.001024875621890209,0.0010435197373506889,7.360420718022244e-05
SER1057,L SER 187,0.0,0.0,0.0,-0.0008059701492537288,0.00039545197908930356,2.7893031973324635e-05,0.12283582089552246,0.17381066473198603,0.012259659035817503,-0.1227363184079603,0.1739145873865927,0.012266989174699023,0.0,0.0,0.0,-0.0007064676616913971,0.0008395734288829036,5.921894372539267e-05
ILE1058,L ILE 188,0.0,0.0,0.0,-0.0009353233830845912,0.00026541251081291527,1.872075508959126e-05,0.2072139303482586,0.0750828994911306,0.005295939398202075,-0.20640298507462676,0.07511127262050266,0.005297940684443152,0.0,0.0,0.0,-0.00012437810945265855,0.0007527414151803572,5.3094285707266185e-05
LEU1059,L LEU 189,0.0,0.0,0.0,-0.0017114427860696322,0.00045309154507573593,3.195861349017688e-05,0.07000000000000008,0.10144390406348601,0.0071553012986760095,-0.06818407960199004,0.10151754471934597,0.007160495510051988,0.0,0.0,0.0,0.00010447761194041294,0.0009054999722515353,6.386904355877027e-05
THR1060,L THR 190,0.0,0.0,0.0,-0.0017164179104477886,0.00045073638419524927,3.179249325000759e-05,0.6398159203980108,0.2706026275465518,0.019086837697977747,-0.6371492537313431,0.27113235484303005,0.0191242017805949,0.0,0.0,0.0,0.0009502487562196492,0.0015348399815502789,0.0001082592652030981
THR1061,L THR 191,0.0,0.0,0.0,-0.0010746268656716112,0.00028108352023531506,1.9826102868808106e-05,0.38893532338308495,0.2761905045831777,0.019480976154951847,-0.3885920398009953,0.27632447711531594,0.019490425848770768,0.0,0.0,0.0,-0.0007313432835820778,0.0009554570610911449,6.7392744918178e-05
HID1062,L HID 192,0.0,0.0,0.0,-0.001751243781094476,0.0004322922188303559,3.049154213217773e-05,0.7455970149253729,0.12447446456762981,0.008779751786912413,-0.7437313432835818,0.12428328843319235,0.008766267262084185,0.0,0.0,0.0,0.0001144278606968075,0.0009097814488094621,6.417103563072377e-05
THR1063,L THR 193,0.0,0.0,0.0,-0.002273631840796013,0.00044582222521829,3.1445875201004545e-05,0.47507462686567115,0.2625160111733641,0.018516451757381917,-0.4692089552238803,0.2619600556679883,0.01847723767954899,0.0,0.0,0.0,0.0035920398009951287,0.0015202566942219787,0.00010723063942491582
THR1064,L THR 194,0.0,0.0,0.0,-0.0023034825870646594,0.0004809172526804171,3.392128757688939e-05,-0.23141791044776117,0.1629183920411859,0.011491377356898282,0.23448756218905487,0.16286392419900667,0.011487535491529642,0.0,0.0,0.0,0.0007661691542289843,0.0011108016697396364,7.83499087839263e-05
LEU1065,L LEU 195,0.0,0.0,0.0,-0.00151741293532336,0.0004996966976911219,3.5245887497545214e-05,-0.10658208955223857,0.13687098358263375,0.00965413482082649,0.10633333333333332,0.1367300180798379,0.009644191880888053,0.0,0.0,0.0,-0.0017661691542285541,0.0008165268950819388,5.759336656766792e-05
GLU1066,L GLU 196,0.0,0.0,0.0,-0.002054726368159196,0.00034840082388079953,2.4574299368584558e-05,84.83657213930348,1.3025350506733004,0.09187373874945697,-84.82654228855725,1.3002946544934777,0.09171571338713452,0.0,0.0,0.0,0.00797512437811006,0.00280447015409745,0.00019781207279989237
HID1067,L HID 197,0.0,0.0,0.0,-0.004815920398009986,0.0005992908525931499,4.227071755007397e-05,0.2117014925373135,0.34508190742719796,0.024340201051589676,-0.2124228855721392,0.344536541070707,0.024301733874730908,0.0,0.0,0.0,-0.005537313432835859,0.002503698904669142,0.00017659730458383538
SER1068,L SER 198,0.0,0.0,0.0,-0.0019154228855721481,0.000370304359520935,2.611925565214177e-05,-0.5596616915422888,0.21680634221581024,0.015292340297226068,0.5622238805970148,0.21714752906714316,0.015316405762203696,0.0,0.0,0.0,0.0006467661691542195,0.0013492588678924217,9.516938271262552e-05
ASP1069,L ASP 199,0.0,0.0,0.0,-0.0027114427860696444,0.000495068624782443,3.491944840394416e-05,84.08190547263686,1.194064439878224,0.08422281177207581,-84.07677611940292,1.1908437389468105,0.08399564104387938,0.0,0.0,0.0,0.0024179104477622753,0.005106281139591873,0.00036016930151525745
CYS1070,L CYS 200,0.0,0.0,0.0,-0.001393034825870691,0.0004884244583591763,3.445080503817555e-05,0.3000696517412935,0.2809187753296572,0.019814482659114025,-0.29904975124378114,0.2808667244936623,0.019810811276216946,0.0,0.0,0.0,-0.00037313432835821427,0.0009169897902857027,6.467947283651158e-05
ALA1071,L ALA 201,0.0,0.0,0.0,-0.0009203980099502413,0.0002706760300245827,1.9092015109584973e-05,-0.4704328358208956,0.12879590363227936,0.009084562596757476,0.47109452736318436,0.1286947718378961,0.009077429309978262,0.0,0.0,0.0,-0.00025870646766166524,0.0007280699753205974,5.1354096513066124e-05
PHE1072,L PHE 202,0.0,0.0,0.0,-0.0017860696517413266,0.0004220360211033788,2.9768125721967508e-05,0.6692487562189054,0.06120520748944615,0.004317082477039668,-0.6705970149253733,0.06115848257673632,0.004313786755806543,0.0,0.0,0.0,-0.003134328358209454,0.001005885996745675,7.09497277858118e-05
MET1073,L MET 203,0.0,0.0,0.0,-0.0008756218905473263,0.0003300124169508066,2.3277281147515117e-05,-0.13678109452736317,0.1150861318840626,0.008117549857054799,0.13709452736318406,0.1150722291877986,0.008116569236468956,0.0,0.0,0.0,-0.000562189054726514,0.0006963752520166676,4.9118523100238296e-05
VAL1074,L VAL 204,0.0,0.0,0.0,-0.0007313432835820913,0.00044326096731097026,3.126521799740343e-05,0.5226766169154232,0.06145102730397205,0.00433442126988637,-0.5221144278606966,0.06139264253968893,0.004330303126134367,0.0,0.0,0.0,-0.00016915422885558788,0.0007670086503721892,5.4100618886564406e-05
ASP1075,L ASP 205,0.0,0.0,0.0,-0.0005273631840795925,0.000499250694698581,3.5214428872000364e-05,72.66011940298505,0.71131617594754,0.050172374619390066,-72.65580597014926,0.7108146522222523,0.05013699986330199,0.0,0.0,0.0,0.0037860696517397164,0.0011628601619906368,8.20218317116715e-05
ASN1076,L ASN 206,0.0,0.0,0.0,-0.0006965174129352975,0.0004597617931202965,3.242909651166889e-05,-0.37718407960198996,0.09991046213013972,0.007047140644190057,0.37806467661691523,0.09994406792030074,0.00704951101386581,0.0,0.0,0.0,0.000184079601990858,0.0008644126488516603,6.097096721602366e-05
GLU1077,L GLU 207,0.0,0.0,0.0,-0.0003830845771144619,0.00048613864677839554,3.4289576320457296e-05,71.15388059701493,1.307298614446989,0.09220973463182036,-71.15068656716416,1.306684378854078,0.09216640979356396,0.0,0.0,0.0,0.0028109452736315467,0.0010808507806076137,7.62373359498924e-05
ALA1078,L ALA 208,0.0,0.0,0.0,-0.00030845771144278526,0.00046185663543383664,3.257685529584596e-05,-0.48855223880597,0.04248041407007606,0.002996337382418606,0.4886467661691543,0.042585466911024265,0.003003747238498237,0.0,0.0,0.0,-0.00021393034825871715,0.0008158900613217399,5.754844777758921e-05
ILE1079,L ILE 209,0.0,0.0,0.0,-0.0006218905472637412,0.00048491514153282934,3.4203276914363284e-05,-0.5848308457711444,0.05837527626815887,0.0041174745190280335,0.5849800995024871,0.05831284304226842,0.0041130708188114595,0.0,0.0,0.0,-0.0004726368159207989,0.0008348727149615347,5.888738092980837e-05
TYR1080,L TYR 210,0.0,0.0,0.0,-0.0006815920398009663,0.00046585870291419287,3.2859139371009916e-05,-0.48189054726368163,0.0782250736621699,0.005517571275782744,0.4817064676616922,0.07817570723664653,0.005514089236601393,0.0,0.0,0.0,-0.0008656716417913532,0.0007641635570559563,5.389994147683306e-05
ASP1081,L ASP 211,0.0,0.0,0.0,-0.00032338308457712965,0.0004677675332753715,3.299377788367743e-05,65.8781044776119,0.5820835915004582,0.041057010932807544,-65.87576119402992,0.5817989708347723,0.04103693533893511,0.0,0.0,0.0,0.002019900497514447,0.000785187489130992,5.53828553085566e-05
ILE1082,L ILE 212,0.0,0.0,0.0,-0.00033333333333335186,0.0004714045207910579,3.325031120358961e-05,-0.4943134328358208,0.05897386442510297,0.004159695672248573,0.4942786069651742,0.05904928365820322,0.004165015334790441,0.0,0.0,0.0,-0.0003681592039796922,0.0008427514134090842,5.9443101470673464e-05
CYS1083,L CYS 213,0.0,0.0,0.0,-0.0002786069651741274,0.0004483136448186561,3.162160639024279e-05,-0.32535323383084563,0.20121078673495021,0.014192314628695654,0.32530348258706454,0.20101860619759293,0.014178759258747823,0.0,0.0,0.0,-0.0003283582089550684,0.0007672667720858517,5.411882538847338e-05
ARG1084,L ARG 214,0.0,0.0,0.0,-0.0003084577114427919,0.0004618566354338466,3.257685529584667e-05,-67.50262686567166,0.866467033115251,0.061115872309384915,67.49988557213936,0.8660624751025139,0.06108733698732046,0.0,0.0,0.0,-0.003049751243783779,0.0009183114711367287,6.477269701589512e-05
ARG1085,L ARG 215,0.0,0.0,0.0,-0.0003283582089552192,0.0004696159021657329,3.312415177300801e-05,-65.08998009950253,0.5745208859157448,0.040523578809986846,65.08767661691543,0.5742367981911264,0.040503540806878964,0.0,0.0,0.0,-0.002631840796015782,0.0008774573706688537,6.18910709504089e-05
ASN1086,L ASN 216,0.0,0.0,0.0,-0.00024875621890546845,0.0004322922188304099,3.0491542132181537e-05,-0.21588557213930357,0.34462098560909626,0.024307690133224515,0.21579601990049743,0.34454432115170647,0.024302282639333306,0.0,0.0,0.0,-0.00033830845771114926,0.0007158303284173028,5.049077838477651e-05
LEU1087,L LEU 217,0.0,0.0,0.0,-0.000407960199004939,0.0004914556694481742,3.466461018341221e-05,-0.13067164179104485,0.16000731215191613,0.011286045613167225,0.1306666666666667,0.1599497848232634,0.0112819879482615,0.0,0.0,0.0,-0.0004129353233830899,0.0007685560802915618,5.42097661775122e-05
ASP1088,L ASP 218,0.0,0.0,0.0,-0.00023880597014925173,0.0004263539360324055,3.0072687958451446e-05,64.45470149253732,0.9225105376037118,0.06506887632821366,-64.45185074626862,0.9219509422501209,0.06502940551528265,0.0,0.0,0.0,0.0026119402985084806,0.0009025429615439218,6.366047210490408e-05
ILE1089,L ILE 219,0.0,0.0,0.0,-0.0004029850746268583,0.0004904978126911843,3.4597048176995875e-05,-0.2640348258706467,0.10481670227457088,0.007393200141812453,0.2638656716417911,0.10478989576480952,0.0073913093563987885,0.0,0.0,0.0,-0.0005721393034828179,0.0007370911636828147,5.199040207917858e-05
GLU1090,L GLU 220,0.0,0.0,0.0,-0.0002587064676616962,0.00043792400168489134,3.088877746676915e-05,65.23509452736323,0.7493919565185914,0.05285803310900857,-65.23237313432831,0.74896709974431,0.05282806602269785,0.0,0.0,0.0,0.0024626865671644846,0.0008865219346219412,6.253043599480691e-05
ARG1091,L ARG 221,0.0,0.0,0.0,-0.00044776119402984257,0.0004972636193718619,3.507427138499215e-05,-68.20798009950246,1.1198798307969087,0.07899023289410684,68.20544278606967,1.119360717498188,0.07895361746516819,0.0,0.0,0.0,-0.0029850746268656435,0.0009592576521389885,6.766081794150478e-05
PRO1092,L PRO 222,0.0,0.0,0.0,-0.00038805970149253437,0.0004873082900690857,3.437207659717797e-05,-0.13919900497512447,0.06397885377492472,0.004512720401780149,0.13898507462686563,0.06393190388567503,0.004509408811925417,0.0,0.0,0.0,-0.0006019900497512371,0.0008585513773575604,6.055754500085162e-05
THR1093,L THR 223,0.0,0.0,0.0,-0.0006616915422885561,0.00047313406678482377,3.337230397200247e-05,-0.22723383084577087,0.17290842499019052,0.012196019951184618,0.22812935323383077,0.17282120051470218,0.012189867611046491,0.0,0.0,0.0,0.00023383084577145214,0.0007193486213575737,5.073893963484914e-05
TYR1094,L TYR 224,0.0,0.0,0.0,-0.0014427860696516995,0.0004967157800735425,3.503562978026569e-05,0.08886567164179106,0.1965548215544209,0.013863908165927988,-0.08896019900497511,0.19645416061221752,0.013856808090500853,0.0,0.0,0.0,-0.00153731343283583,0.0008102887798402371,5.715336384397242e-05
THR1095,L THR 225,0.0,0.0,0.0,-0.001164179104477624,0.00037043801928330613,2.6128683284882286e-05,0.2826467661691544,0.2688023735421259,0.018959857571032374,-0.28213432835820884,0.2685524247543938,0.018942227542870775,0.0,0.0,0.0,-0.0006517412935319041,0.0007518530691222623,5.3031626607521933e-05
ASN1096,L ASN 226,0.0,0.0,0.0,-0.0006915422885572019,0.0004618566354338282,3.2576855295845366e-05,0.3626567164179104,0.21755828764848634,0.015345378438656366,-0.36211940298507483,0.21739920331874146,0.015334157495202632,0.0,0.0,0.0,-0.00015422885572092754,0.0008232290066408458,5.8066097068174946e-05
LEU1097,L LEU 227,0.0,0.0,0.0,-0.0009203980099501949,0.00028847142317060977,2.0347205363388004e-05,-0.11406467661691551,0.08117238456482723,0.005725458558158904,0.11619402985074628,0.08112803690659304,0.005722330515527996,0.0,0.0,0.0,0.001208955223880771,0.0008900329263210025,6.27780822550318e-05
ASN1098,L ASN 228,0.0,0.0,0.0,-0.0014228855721392932,0.000494017575614204,3.484531311165724e-05,-0.5506915422885568,0.18468799662571816,0.013026886872165789,0.5520497512437811,0.1847527257285188,0.01303145251105368,0.0,0.0,0.0,-6.467661691424698e-05,0.001037024071694774,7.314603825097415e-05
ARG1099,L ARG 229,0.0,0.0,0.0,-0.0020845771144278368,0.0003566161380588706,2.51537629524249e-05,-80.3244129353234,1.0596997338846257,0.0747454561422044,80.30931343283582,1.0583902055154664,0.0746530891328015,0.0,0.0,0.0,-0.01718407960199023,0.002279247775367595,0.00016076574258109963
LEU1100,L LEU 230,0.0,0.0,0.0,-0.0008706467661691577,0.00033559048664756294,2.3670727848071197e-05,0.21037313432835827,0.0818797508947962,0.005775352332123863,-0.20929850746268666,0.08189843514600469,0.005776670217591415,0.0,0.0,0.0,0.00020398009950255567,0.0007811103715473192,5.509527760725823e-05
ILE1101,L ILE 231,0.0,0.0,0.0,-0.0012089552238806057,0.000406562342444074,2.867669658161297e-05,-0.11242288557213936,0.07553283542602093,0.005327675432111288,0.1152139303482588,0.07550749694237381,0.005325888193275988,0.0,0.0,0.0,0.0015820895522391531,0.001081033967894658,7.625025698487217e-05
GLY1102,L GLY 232,0.0,0.0,0.0,-0.0008805970149253347,0.0003242621042149158,2.2871685359707475e-05,0.07443283582089553,0.08732416143636922,0.0061593714427671505,-0.07285074626865669,0.08708974962355119,0.0061428373083194845,0.0,0.0,0.0,0.0007014925373134981,0.0009306541652608824,6.564328353473068e-05
GLN1103,L GLN 233,0.0,0.0,0.0,-0.0013830845771144148,0.00048613864677830604,3.428957632045099e-05,0.7955472636815919,0.13182288360435176,0.00929806930201678,-0.7931343283582091,0.13171734725476353,0.009290625341867203,0.0,0.0,0.0,0.0010298507462687312,0.001036212236280811,7.30887757959704e-05
ILE1104,L ILE 234,0.0,0.0,0.0,-0.0010099502487562193,0.000199253576064633,1.405426363213366e-05,0.0462437810945274,0.061331943043120826,0.004326021713755453,-0.04471641791044776,0.06129533902486882,0.004323439865375767,0.0,0.0,0.0,0.0005174129353233792,0.0010466460404369071,7.382471959779336e-05
VAL1105,L VAL 235,0.0,0.0,0.0,-0.0016865671641790821,0.00046388866471405883,3.272018359025606e-05,-0.10778109452736324,0.1057459729108479,0.0074587458387368665,0.11247263681592036,0.1057500596780112,0.007459034097067033,0.0,0.0,0.0,0.003004975124378135,0.0015501484841023284,0.00010933904371914293
SER1106,L SER 236,0.0,0.0,0.0,-0.0017462686567164233,0.0004351456637944232,3.06928086217276e-05,-0.32627860696517424,0.10933931844155322,0.007712200890371675,0.3287213930348258,0.10911394377630058,0.00769630418716552,0.0,0.0,0.0,0.0006965174129353058,0.0017168865176164427,0.0001210998378127494
SER1107,L SER 237,0.0,0.0,0.0,-0.0009800995024876167,0.00019850683923641058,1.4001592877334978e-05,0.10941791044776122,0.11554923775552353,0.008150214826666134,-0.10914427860696509,0.11538873980261606,0.008138894173922377,0.0,0.0,0.0,-0.0007064676616916186,0.0009714368289476084,6.851987083817746e-05
ILE1108,L ILE 238,0.0,0.0,0.0,-0.0014179104477611538,0.000493215272891308,3.478872304083863e-05,-0.25050248756218907,0.06805390929936682,0.004800152656634708,0.2538905472636816,0.06798461898185827,0.004795265294467097,0.0,0.0,0.0,0.0019701492537313207,0.0014417735338798407,0.00010169486411831037
THR1109,L THR 239,0.0,0.0,0.0,-0.002388059701492534,0.0004873082900690887,3.437207659717818e-05,-0.1361592039800997,0.17911216788354603,0.012633598236358842,0.14364676616915423,0.17862420488036987,0.012599179979859692,0.0,0.0,0.0,0.005099502487561978,0.00241060050140108,0.00017003064952497907
ALA1110,L ALA 240,0.0,0.0,0.0,-0.0015024875621890738,0.0004999938119960652,3.526684432478528e-05,0.03752736318407958,0.08344885821761328,0.0058860286292199285,-0.037731343283582096,0.08327182284713802,0.005873541516978266,0.0,0.0,0.0,-0.0017064676616915502,0.0015735399013349432,0.00011098894707851735
SER1111,L SER 241,0.0,0.0,0.0,-0.0009850746268657117,0.0002110766511005001,1.4888199046385272e-05,-0.27214427860696505,0.20048283528368446,0.014140968892224832,0.27086567164179115,0.20051902024067464,0.014143521182302138,0.0,0.0,0.0,-0.0022636815920398005,0.0013252707892297854,9.347739410086936e-05
LEU1112,L LEU 242,0.0,0.0,0.0,-0.0019601990049751194,0.00031291910832871475,2.2071612117804072e-05,-0.053756218905472705,0.11874038436536948,0.00837530095374782,0.05540796019900497,0.1192371804860676,0.008410342250318819,0.0,0.0,0.0,-0.0003084577114428366,0.0011436078501295595,8.066387833503617e-05
ARG1113,L ARG 243,0.0,0.0,0.0,-0.0051044776119402845,0.0005027584118073603,3.546184416043533e-05,-79.81938308457711,1.0216674973452786,0.07206286901177184,79.84645273631838,1.0208973805912451,0.07200854916415615,0.0,0.0,0.0,0.021965174129352203,0.008260906018909355,0.000582679384345762
PHE1114,L PHE 244,0.0,0.0,0.0,-0.003114427860696519,0.0004253658606925717,3.000299449754247e-05,-0.24532338308457702,0.09593789398867691,0.006766937291962023,0.24107462686567155,0.0960764589955289,0.00677671091397147,0.0,0.0,0.0,-0.007363184079601864,0.0013938164118687672,9.831222954233972e-05
ASP1115,L ASP 245,0.0,0.0,0.0,-0.0013731343283582196,0.00048363736555282757,3.411314954580892e-05,74.4848656716418,1.160166507550114,0.08183183597664542,-74.47757213930346,1.1584465778172643,0.0817105214869804,0.0,0.0,0.0,0.005920398009948258,0.002462380000014478,0.00017368289375881073
GLY1116,L GLY 246,0.0,0.0,0.0,-0.00047263681592040065,0.0004992506946985937,3.521442887200126e-05,0.18295024875621896,0.07390781882871195,0.005213055598850353,-0.18306965174129353,0.07394750810274209,0.00521585506439373,0.0,0.0,0.0,-0.0005920398009950724,0.0007614703754869073,5.3709979095589066e-05
ALA1117,L ALA 247,0.0,0.0,0.0,-0.0003283582089552148,0.00046961590216572656,3.312415177300756e-05,-0.09530845771144275,0.08367191542539644,0.00590176187157948,0.09515422885572142,0.08366143030051383,0.005901022307892712,0.0,0.0,0.0,-0.0004825870646765947,0.000706012045640107,4.9798250113561006e-05
LEU1118,L LEU 248,0.0,0.0,0.0,-0.0006915422885572176,0.0004618566354338389,3.257685529584612e-05,0.23913930348258697,0.05547739889873701,0.003913074009246278,-0.2387412935323383,0.05549795152257823,0.003914523679558357,0.0,0.0,0.0,-0.00029353233830867946,0.0007112514093920742,5.016780633879486e-05
ASN1119,L ASN 249,0.0,0.0,0.0,-0.0012189054726368098,0.0004135043732374068,2.9166349680136235e-05,0.6931492537313425,0.11687658844825645,0.008243838925848738,-0.6911542288557211,0.11691490758857663,0.008246541749611569,0.0,0.0,0.0,0.0007761194029836194,0.0007946505635060167,5.605032911085335e-05
VAL1120,L VAL 250,0.0,0.0,0.0,-0.0010099502487562176,0.00022282781767723068,1.571706242899737e-05,0.4041293532338308,0.06337586828341021,0.004470189084493538,-0.40215920398009963,0.06341425461927708,0.004472896647864795,0.0,0.0,0.0,0.0009601990049750606,0.0007586371389905233,5.351013800144757e-05
ASP1121,L ASP 251,0.0,0.0,0.0,-0.0022139303482587034,0.00041007822955211855,2.892468813736427e-05,78.32530348258709,0.8995912849909914,0.06345227689329987,-78.32470149253733,0.8975601369522264,0.0633090107568696,0.0,0.0,0.0,-0.0016119402985062513,0.004084755875642674,0.00028811646487372094
LEU1122,L LEU 252,0.0,0.0,0.0,-0.003482587064676602,0.0005287225510152585,3.7293213336418664e-05,-0.4593184079601992,0.08599264176234137,0.0060654532863166485,0.4639004975124376,0.08604944806441536,0.006069460093928752,0.0,0.0,0.0,0.0010995024875618492,0.0015291690427933155,0.00010785926802409543
THR1123,L THR 253,0.0,0.0,0.0,-0.0022139303482587125,0.000422036021103441,2.97681257219719e-05,0.24746268656716408,0.07985795754855711,0.005632746024829681,-0.24616417910447785,0.07971565081914629,0.0056227084820599715,0.0,0.0,0.0,-0.0009154228855723014,0.0016714789070134616,0.00011789703190620668
GLU1124,L GLU 254,0.0,0.0,0.0,-0.0012487562189054705,0.0004322922188303877,3.0491542132179975e-05,72.08915422885568,0.7488828835238385,0.05282212586850848,-72.0891343283582,0.7480467612910978,0.05276315035338992,0.0,0.0,0.0,-0.0012288557213930343,0.0016321896241635223,0.00011512577956536337
PHE1125,L PHE 255,0.0,0.0,0.0,-0.0017661691542288777,0.0004232658518438878,2.9854871294074124e-05,-0.5341990049751245,0.06670966423609331,0.004705336920432754,0.5344726368159207,0.0666370618160385,0.004700215940564116,0.0,0.0,0.0,-0.0014925373134331752,0.0007538914169217949,5.3175400575921464e-05
GLN1126,L GLN 256,0.0,0.0,0.0,-0.0021343283582089877,0.00035529494669365205,2.5060573298708183e-05,0.09070646766169171,0.16309042270492138,0.011503511464344189,-0.08539800995024875,0.16297501806550785,0.011495371448698182,0.0,0.0,0.0,0.003174129353234069,0.0014944432275540802,0.0001054098978704844
THR1127,L THR 257,0.0,0.0,0.0,-0.0009552238805970108,0.00020681203672463823,1.45873963410511e-05,0.07159701492537318,0.10667979610292642,0.007524612648188833,-0.07157213930348265,0.10672420410194927,0.007527744946930814,0.0,0.0,0.0,-0.000930348258706637,0.0005774574379524814,4.073070722047213e-05
ASN1128,L ASN 258,0.0,0.0,0.0,-0.0006666666666666612,0.0004714045207910271,3.325031120358744e-05,-1.1067363184079613,0.06902328631776693,0.004868527239638968,1.106985074626865,0.06885499057789521,0.004856656573410348,0.0,0.0,0.0,-0.000417910447761528,0.0008069829641441988,5.69201895831687e-05
LEU1129,L LEU 259,0.0,0.0,0.0,-0.0008009950248756088,0.0003992517939848457,2.8161050251089118e-05,-0.346114427860696,0.10864842126592716,0.007663468760987982,0.3464328358208953,0.10862572886549615,0.00766186816247225,0.0,0.0,0.0,-0.0004825870646763257,0.0006917748991372998,4.8794039226751846e-05
VAL1130,L VAL 260,0.0,0.0,0.0,-0.0009004975124378051,0.000299335501621714,2.111349837397103e-05,-0.049696517412935404,0.07723829147167637,0.005447969026595548,0.04966169154228855,0.07723032023310426,0.005447406778777569,0.0,0.0,0.0,-0.0009353233830846443,0.0006393373589956188,4.509538032221745e-05
PRO1131,L PRO 261,0.0,0.0,0.0,-0.0005671641791044804,0.0004954684379909817,3.4947649053324666e-05,0.022358208955223863,0.062345538843670126,0.004397515249172467,-0.02244776119402983,0.06233889490816174,0.004397046622094177,0.0,0.0,0.0,-0.0006567164179102782,0.000763969187585962,5.388623171148134e-05
TYR1132,L TYR 262,0.0,0.0,0.0,-0.0007512437810945087,0.0004322922188304057,3.0491542132181242e-05,0.11599502487562184,0.08976118106948824,0.006331265554165333,-0.11607960199004971,0.08971316165962466,0.006327878526142994,0.0,0.0,0.0,-0.0008358208955220486,0.0007247648084883379,5.1120968019584574e-05
PRO1133,L PRO 263,0.0,0.0,0.0,-0.0008159203980099378,0.00038754909640099623,2.7335605607640396e-05,0.4606119402985072,0.1033906693285025,0.007292615533154528,-0.4604776119402985,0.10338331681316962,0.00729209692670897,0.0,0.0,0.0,-0.0006815920398006084,0.0007040108637335371,4.965709762512754e-05
ARG1134,L ARG 264,0.0,0.0,0.0,-0.0010845771144278693,0.00032752797195286523,2.3102041908801143e-05,-77.90599999999996,1.4080320517356935,0.09931492346801583,77.90081592039799,1.4071409851838572,0.09925207247943825,0.0,0.0,0.0,-0.006268656716416451,0.001601449184055838,0.00011295751609941148
GLY1135,L GLY 265,0.0,0.0,0.0,-0.00036815920398009763,0.00048230488749839197,3.401916379041652e-05,-0.42250248756218883,0.12182407691095146,0.008592807855516029,0.42254228855721376,0.12177595222389498,0.008589413401813044,0.0,0.0,0.0,-0.000328358208955209,0.0007927794741111059,5.591835264069537e-05
HIE1136,L HIE 266,0.0,0.0,0.0,-0.0007363184079602151,0.0004406286532434816,3.1079548878696825e-05,0.9007164179104481,0.15873434166237943,0.011196257197776017,-0.9003233830845773,0.15864077478183505,0.011189657498877863,0.0,0.0,0.0,-0.0003432835820897332,0.0007238421285366713,5.1055887193709704e-05
PHE1137,L PHE 267,0.0,0.0,0.0,-0.0011393034825870486,0.0003462629381353986,2.4423504534812044e-05,-0.4122238805970149,0.07777928094386678,0.0054861274818390655,0.41192537313432814,0.07778801019651894,0.0054867431958478576,0.0,0.0,0.0,-0.0014378109452733033,0.0007105202242960999,5.011623251861219e-05
PRO1138,L PRO 268,0.0,0.0,0.0,-0.0006616915422885617,0.00047313406678482696,3.337230397200269e-05,0.599487562189055,0.04981399326396504,0.0035136081757147484,-0.5996666666666668,0.04979533568571387,0.0035122921716125486,0.0,0.0,0.0,-0.000840796019900332,0.0008372707160317417,5.905652288397784e-05
LEU1139,L LEU 269,0.0,0.0,0.0,-0.0005323383084577324,0.0004989531378858262,3.519344083266582e-05,0.007094527363183701,0.08735617045929775,0.006161629185166206,-0.006815920398009944,0.08739969913124683,0.006164699460958549,0.0,0.0,0.0,-0.0002537313432839209,0.0007466665605871626,5.2665798501837356e-05
ALA1140,L ALA 270,0.0,0.0,0.0,-0.0004129353233830899,0.0004923613937806231,3.472849505211914e-05,-0.292681592039801,0.07841075739385114,0.005530668396390507,0.29269651741293523,0.07830913633569671,0.005523500599605693,0.0,0.0,0.0,-0.0003980099502487715,0.0007859436891329713,5.543619354416743e-05
THR1141,L THR 271,0.0,0.0,0.0,-0.00029353233830846793,0.000455380175980072,3.2120041067646073e-05,0.6601194029850749,0.08079299555646285,0.005698698520783429,-0.6597164179104478,0.08081170411207061,0.005700018120551127,0.0,0.0,0.0,0.00010945273631815839,0.0007383996403444248,5.2082694906850575e-05
TYR1142,L TYR 272,0.0,0.0,0.0,-0.000626865671641806,0.00048363736555283543,3.411314954580947e-05,0.09003980099502483,0.07936895647355906,0.00559825454838968,-0.0901641791044776,0.07927844945323549,0.005591870675390714,0.0,0.0,0.0,-0.000751243781094659,0.0007037998820004314,4.964221612108031e-05
ALA1143,L ALA 273,0.0,0.0,0.0,-0.00022388059701492668,0.0004168429863811649,2.9401837294536004e-05,0.26797512437810944,0.06225684543958966,0.004391259298800094,-0.26787562189054714,0.06231152239849604,0.004395115914125403,0.0,0.0,0.0,-0.00012437810945267622,0.0006907006582606477,4.871826811747958e-05
PRO1144,L PRO 274,0.0,0.0,0.0,-0.00028358208955224295,0.00045073638419527534,3.179249325000942e-05,0.5501592039800994,0.05490058430089999,0.003872388644471519,-0.5500099502487563,0.05485485053630584,0.0038691628334362,0.0,0.0,0.0,-0.00013432835820901333,0.0007376618106607204,5.203065241358546e-05
VAL1145,L VAL 275,0.0,0.0,0.0,-0.0002636815920397913,0.0004406286532434571,3.10795488786951e-05,-0.2985621890547265,0.20182159838656383,0.014235397960753755,0.2986069651741295,0.20168000799069796,0.014225410944256587,0.0,0.0,0.0,-0.0002189054726369299,0.0007738517708216889,5.45832953873491e-05
ILE1146,L ILE 276,0.0,0.0,0.0,-0.0002935323383084519,0.00045538017598004723,3.2120041067644325e-05,0.4844676616915424,0.07378892984834574,0.005204669816742833,-0.48421393034825855,0.07374555559574111,0.005201610432851251,0.0,0.0,0.0,-3.980099502476519e-05,0.0007251062438530229,5.114505101334254e-05
SER1147,L SER 277,0.0,0.0,0.0,-0.00021890547263680286,0.0004135043732373913,2.9166349680135144e-05,-0.5104527363184084,0.16849810369919174,0.011884939872471235,0.5102537313432836,0.16827326241648133,0.011869080791168853,0.0,0.0,0.0,-0.00041791044776125084,0.0007224045062064741,5.095448513292321e-05
ALA1148,L ALA 278,0.0,0.0,0.0,-0.00025373134328357457,0.0004351456637944126,3.069280862172685e-05,-0.4894179104477612,0.06690346857283767,0.004719006824358456,0.4890696517412938,0.0668903098856244,0.0047180786821248225,0.0,0.0,0.0,-0.0006019900497511957,0.0007731797882613581,5.4535897392062826e-05
GLU1149,L GLU 279,0.0,0.0,0.0,-0.00028358208955224344,0.000450736384195276,3.179249325000947e-05,64.13677114427861,1.7877787594931993,0.12610019101336514,-64.13349253731339,1.7868358819033523,0.12603368555593616,0.0,0.0,0.0,0.0029950248756207784,0.0012073469637674946,8.515968877135922e-05
LYS1150,L LYS 280,0.0,0.0,0.0,-0.00023880597014926333,0.00042635393603242624,3.007268795845291e-05,-62.976069651741284,0.8610463350884934,0.060733525750578235,62.97350248756216,0.8607022478476843,0.06070925570790048,0.0,0.0,0.0,-0.0028059701492522114,0.0008850129600234187,6.242400113305593e-05
ALA1151,L ALA 281,0.0,0.0,0.0,-9.950248756218473e-05,0.0002993355016217049,2.1113498373970388e-05,-0.2612039800995026,0.07586609822431012,0.0053511819774814924,0.26109950248756214,0.07586555304653074,0.005351143523605838,0.0,0.0,0.0,-0.00020398009950245696,0.0007145844421599624,5.040290034382916e-05
TYR1152,L TYR 282,0.0,0.0,0.0,-0.00021393034825871053,0.0004100782295521447,2.8924688137366113e-05,-0.00950746268656717,0.1772411887768605,0.012501629545332474,0.009432835820895517,0.17728630670105175,0.012504811918334968,0.0,0.0,0.0,-0.00028855721393056835,0.0007236711327793322,5.104382608293275e-05
HIE1153,L HIE 283,0.0,0.0,0.0,-0.0001492537313432815,0.0003563383995914375,2.5134172791388975e-05,0.21151243781094528,0.0779623017365898,0.00549903677321488,-0.21153233830845763,0.07793140368684484,0.005496857392822261,0.0,0.0,0.0,-0.0001691542288554774,0.0006474164354494348,4.5665234437906e-05
GLU1154,L GLU 284,0.0,0.0,0.0,-0.0001442786069651682,0.0003513720116021662,2.4783870791900443e-05,61.18617412935326,0.9391482986662645,0.0662424135105311,-61.18417412935321,0.9387499174396673,0.06621431386536904,0.0,0.0,0.0,0.0018557213930331523,0.0008189786151832879,5.776629757014782e-05
GLN1155,L GLN 285,0.0,0.0,0.0,-9.452736318408134e-05,0.0002925610035420782,2.063566212195967e-05,0.3852636815920399,0.22732135870559844,0.016034012375401367,-0.3851940298507461,0.22724236336046807,0.016028440473365272,0.0,0.0,0.0,-2.4875621890188812e-05,0.0006574321442788842,4.637168806916284e-05
LEU1156,L LEU 286,0.0,0.0,0.0,-0.00020398009950248056,0.00040295436281225655,2.8422209320072014e-05,0.13801492537313398,0.08150569846158534,0.005748968707737212,-0.138,0.0814960243818663,0.005748286350765483,0.0,0.0,0.0,-0.0001890547263684963,0.0007880194974419133,5.5582609773174944e-05
SER1157,L SER 287,0.0,0.0,0.0,-7.960199004975629e-05,0.0002706760300246031,1.9092015109586413e-05,0.5517860696517408,0.09746666226821939,0.00687476829232592,-0.5516218905472637,0.09744285897173152,0.006873089337243851,0.0,0.0,0.0,8.457711442775196e-05,0.0006370102315491716,4.493123740802787e-05
VAL1158,L VAL 288,0.0,0.0,0.0,-0.0002089552238805994,0.00040656234244407143,2.867669658161279e-05,0.29147263681592045,0.039331484451601804,0.0027742290123147955,-0.29141293532338286,0.03938183574830403,0.0027777805189529666,0.0,0.0,0.0,-0.00014925373134331687,0.0007515237855829789,5.300840073744114e-05
ALA1159,L ALA 289,0.0,0.0,0.0,-7.960199004975352e-05,0.0002706760300245937,1.9092015109585745e-05,0.3122537313432835,0.08881318253249187,0.006264398892974258,-0.31221393034825873,0.08880841364031052,0.006264062521254996,0.0,0.0,0.0,-3.980099502496293e-05,0.0006216716032501799,4.384933398563003e-05
GLU1160,L GLU 290,0.0,0.0,0.0,-0.00016417910447761872,0.00037043801928332446,2.612868328488358e-05,59.2748606965174,0.4171292323919458,0.02942202753141214,-59.27362686567166,0.4170035554359034,0.02941316296241624,0.0,0.0,0.0,0.0010696517412938321,0.0006655147098028818,4.6941788284886995e-05
ILE1161,L ILE 291,0.0,0.0,0.0,-0.00019900497512436946,0.00039925179398483604,2.8161050251088437e-05,0.16354228855721392,0.05520869003570933,0.0038941207473983854,-0.16343283582089546,0.055205961863656276,0.0038939283169786925,0.0,0.0,0.0,-8.955223880594703e-05,0.0006779690907903734,4.7820252587662984e-05
THR1162,L THR 292,0.0,0.0,0.0,-0.00019402985074625501,0.0003954519790892789,2.7893031973322893e-05,0.5416069651741295,0.05569720690446508,0.003928578070563369,-0.5415024875621884,0.0557340990310927,0.003931180240541019,0.0,0.0,0.0,-8.955223880576807e-05,0.0007275258272804937,5.13157152696196e-05
ASN1163,L ASN 293,0.0,0.0,0.0,-0.00012437810945274252,0.0003300124169508025,2.3277281147514833e-05,0.3643631840796016,0.16047966792935922,0.011319363020841721,-0.364323383084577,0.16034161261760294,0.011309625349952394,0.0,0.0,0.0,-8.457711442837059e-05,0.0007315294040083749,5.1598105798896055e-05
ALA1164,L ALA 294,0.0,0.0,0.0,-0.0001542288557213893,0.0003611679883160418,2.5474825714718954e-05,0.1390547263681592,0.053504842297714066,0.0037739405941898305,-0.13903482587064672,0.05351304096505728,0.0037745188835964726,0.0,0.0,0.0,-0.00013432835820891944,0.0006742349057274508,4.7556863481369275e-05
CYS1165,L CYS 295,0.0,0.0,0.0,-0.00017412935323383598,0.0003792206766201008,2.6748164169691935e-05,0.5001293532338309,0.07257888612073773,0.005119319912916282,-0.4999850746268658,0.0725458494660137,0.005116989686959059,0.0,0.0,0.0,-2.985074626872855e-05,0.0006457703776952283,4.5549130475868046e-05
PHE1166,L PHE 296,0.0,0.0,0.0,-0.0002537313432835652,0.0004351456637943965,3.0692808621725714e-05,-0.0645572139303483,0.07900499360878005,0.005572582587288958,0.06446766169154225,0.07892291219070459,0.00556679301045066,0.0,0.0,0.0,-0.00034328358208939735,0.0007099626254471186,5.007690252825852e-05
GLU1167,L GLU 297,0.0,0.0,0.0,-0.00014427860696517204,0.00035137201160217557,2.4783870791901107e-05,62.34064676616918,0.7070723886452407,0.04987304094255875,-62.33908457711442,0.7070301757806609,0.04987006347666232,0.0,0.0,0.0,0.001417910447763298,0.0006943106477372891,4.897289714254405e-05
PRO1168,L PRO 298,0.0,0.0,0.0,-0.0001592039800995137,0.00036586619524082645,2.5806211680398287e-05,0.5953781094527366,0.034590803689823604,0.0024398471731642505,-0.5953184079601991,0.03461282811475992,0.0024414006563213144,0.0,0.0,0.0,-9.950248756206762e-05,0.0007053807068072642,4.975371890577431e-05
ALA1169,L ALA 299,0.0,0.0,0.0,-0.00013930348258706977,0.0003462629381354419,2.4423504534815097e-05,0.421955223880597,0.07079500913540632,0.0049934949318328255,-0.4219154228855719,0.0708468168210626,0.00499714916422737,0.0,0.0,0.0,-9.950248756220903e-05,0.0006464982223381055,4.5600468678656e-05
ASN1170,L ASN 300,0.0,0.0,0.0,-0.00031343283582092066,0.00046388866471406876,3.2720183590256765e-05,0.7650447761194021,0.2013983280772555,0.01420554277505438,-0.7646666666666667,0.20133710582607756,0.014201224490408245,0.0,0.0,0.0,6.467661691580241e-05,0.0007602016097477271,5.362048726042083e-05
GLN1171,L GLN 301,0.0,0.0,0.0,-0.00026865671641792285,0.00044326096731099065,3.126521799740487e-05,0.45322885572139326,0.0743340407559582,0.005243118975626948,-0.45294029850746237,0.07433323127345479,0.005243061879133458,0.0,0.0,0.0,1.990049751221468e-05,0.0007190388762244159,5.07170918976785e-05
MET1172,L MET 302,0.0,0.0,0.0,-0.0005572139303482636,0.0004967157800735832,3.5035629780268557e-05,0.45988557213930314,0.14510874920320865,0.01023518200732081,-0.45965174129353237,0.14514068697088625,0.01023743472376198,0.0,0.0,0.0,-0.00032338308457703684,0.000705275428723134,4.974629316226559e-05
VAL1173,L VAL 303,0.0,0.0,0.0,-0.00044776119402983015,0.0004972636193718479,3.507427138499117e-05,-0.1824179104477611,0.06098368167354021,0.004301457250734793,0.18246766169154233,0.061001755125268,0.004302732053728756,0.0,0.0,0.0,-0.0003980099502488311,0.0007859436891329218,5.543619354416395e-05
LYS1174,L LYS 304,0.0,0.0,0.0,-0.000328358208955228,0.00046961590216574537,3.312415177300889e-05,-66.44416915422883,1.0343026449939832,0.07295408361174582,66.4420199004975,1.0337943392801112,0.07291823049106627,0.0,0.0,0.0,-0.0024776119402976824,0.0010028547652876565,7.07359212038552e-05
CYS1175,L CYS 305,0.0,0.0,0.0,-0.0001940298507462716,0.00039545197908931256,2.789303197332527e-05,0.05587562189054729,0.16808295586547117,0.011855657602026436,-0.055945273631840785,0.16810232015011123,0.011857023453353946,0.0,0.0,0.0,-0.00026368159203972555,0.0006729487927924478,4.746614806934893e-05
ASP1176,L ASP 306,0.0,0.0,0.0,-0.00017412935323383929,0.0003792206766201081,2.6748164169692447e-05,62.276059701492514,0.5421457978152425,0.038240016164514334,-62.274845771144264,0.5420954103541755,0.03823646210703855,0.0,0.0,0.0,0.0010398009950248208,0.000718212236124778,5.0658785200661254e-05
PRO1177,L PRO 307,0.0,0.0,0.0,-0.00016915422885572265,0.0003748880842544208,2.6442566666648452e-05,-0.06023383084577116,0.08986889317195072,0.006338862980090016,0.06022388059701498,0.08983403507344957,0.006336404279394521,0.0,0.0,0.0,-0.00017910447761189407,0.0006369713740606356,4.492849661210966e-05
ARG1178,L ARG 308,0.0,0.0,0.0,-0.00015422885572139317,0.0003611679883160508,2.5474825714719588e-05,-59.912243781094496,1.0914532351213724,0.07698517543075438,59.91140796019899,1.0912435203184623,0.07697038328907306,0.0,0.0,0.0,-0.0009900497512475186,0.0007530372976544487,5.3115155647857174e-05
HIE1179,L HIE 309,0.0,0.0,0.0,-0.00014925373134329144,0.0003563383995914613,2.5134172791390656e-05,0.002845771144278656,0.3644099996641847,0.025703499563816595,-0.002830845771144358,0.3643574610825864,0.025699793777997214,0.0,0.0,0.0,-0.00013432835820904426,0.0006888346721918393,4.858665160819086e-05
GLY1180,L GLY 310,0.0,0.0,0.0,-0.00011442786069651641,0.00031833021438898017,2.2453282111459485e-05,-0.39451243781094497,0.13954385923884705,0.009842664933411011,0.3944079601990053,0.1395353438217033,0.009842064302196056,0.0,0.0,0.0,-0.00021890547263677827,0.0006778960691851883,4.781510204075496e-05
LYS1181,L LYS 311,0.0,0.0,0.0,-0.00015920398009948772,0.0003658661952407668,2.5806211680394082e-05,-61.41355223880594,0.7045384280015408,0.049694309139479545,61.4126815920398,0.7044808244031683,0.04969024609492258,0.0,0.0,0.0,-0.0010298507462682715,0.0006758848834937852,4.7673243939744085e-05
TYR1182,L TYR 312,0.0,0.0,0.0,-0.0003482587064676852,0.0004764184923333302,3.360396948812777e-05,-0.5447064676616915,0.04959586333215596,0.0034982224766058416,0.5446318407960199,0.04966137854008909,0.0035028435630746115,0.0,0.0,0.0,-0.0004228855721392812,0.0007365872845103162,5.195486118265415e-05
MET1183,L MET 313,0.0,0.0,0.0,-0.00038805970149255204,0.0004873082900691081,3.437207659717955e-05,-0.21136815920398017,0.1580958327075607,0.011151220248579232,0.2112786069651742,0.15804723140024735,0.011147792176675385,0.0,0.0,0.0,-0.00047761194029853995,0.0007535958698015333,5.315455428936586e-05
ALA1184,L ALA 314,0.0,0.0,0.0,-0.00023880597014924954,0.00042635393603240147,3.0072687958451162e-05,0.03175621890547266,0.11229401384714294,0.0079206090354247,-0.03172139303482594,0.1122879294251028,0.007920179873383594,0.0,0.0,0.0,-0.00020398009950242698,0.0006861704816968607,4.8398734099646326e-05
CYS1185,L CYS 315,0.0,0.0,0.0,-0.00028358208955222745,0.00045073638419525073,3.179249325000769e-05,-0.18619402985074643,0.17849745225596275,0.012590239539067278,0.18629353233830864,0.17855564348086497,0.0125943440316039,0.0,0.0,0.0,-0.00018407960198993446,0.0007602992822820752,5.362737654981006e-05
CYS1186,L CYS 316,0.0,0.0,0.0,-0.000512437810945321,0.0004998452769197033,3.525636746829397e-05,0.2405920398009951,0.13977751595476975,0.009859145807430211,-0.24018905472636826,0.13970998418579797,0.009854382483712669,0.0,0.0,0.0,-0.0001094527363184666,0.0007967347536455455,5.619733654860659e-05
LEU1187,L LEU 317,0.0,0.0,0.0,-0.0005373134328358015,0.0004986057638355051,3.516893895632011e-05,0.1674378109452737,0.09973426066020061,0.007034712350757116,-0.16727860696517421,0.09976460847678953,0.007036852920695304,0.0,0.0,0.0,-0.0003781094527362282,0.0007572655757390509,5.341339538881768e-05
LEU1188,L LEU 318,0.0,0.0,0.0,-0.0008358208955223888,0.0003704380192833077,2.6128683284882398e-05,-0.04401990049751245,0.06525899112289549,0.004603014328388951,0.04444776119402985,0.06517728221457454,0.004597251026362875,0.0,0.0,0.0,-0.0004079601990050893,0.0006711809732953246,4.7341455696156414e-05
TYR1189,L TYR 319,0.0,0.0,0.0,-0.000537313432835797,0.0004986057638355017,3.5168938956319874e-05,0.6658656716417913,0.09797977690452224,0.00691096060824083,-0.6656616915422883,0.09795554365354922,0.006909251326507648,0.0,0.0,0.0,-0.0003333333333332193,0.0007352755826362037,5.186234086603227e-05
ARG1190,L ARG 320,0.0,0.0,0.0,-0.0011343283582090778,0.00034100476593426025,2.4052621663861793e-05,-74.4016616915423,0.8181870049709983,0.057710461690877075,74.39530845771142,0.8172547203857307,0.05764470340638197,0.0,0.0,0.0,-0.00748756218905838,0.0017338005093840926,0.00012229285880674742
GLY1191,L GLY 321,0.0,0.0,0.0,-0.00021890547263680616,0.00041350437323739756,2.9166349680135587e-05,-0.06785572139303499,0.06684074843495735,0.004714582886930463,0.06760696517412937,0.06678382554534758,0.004710567855867638,0.0,0.0,0.0,-0.00046766169154238067,0.0007855656801225273,5.5409530844340264e-05
ASP1192,L ASP 322,0.0,0.0,0.0,-0.0003084577114427902,0.0004618566354338441,3.257685529584649e-05,62.9318805970149,0.5735361948830201,0.04045412405969608,-62.92955721393034,0.5731023438081827,0.04042352256433888,0.0,0.0,0.0,0.002014925373134334,0.0008723366684284904,6.152988446287314e-05
VAL1193,L VAL 323,0.0,0.0,0.0,-0.00025870646766169896,0.00043792400168489595,3.088877746676948e-05,0.3243084577114431,0.08324718558946351,0.005871803738809516,-0.3241144278606966,0.08323378237323614,0.005870858348829079,0.0,0.0,0.0,-6.467661691525006e-05,0.0007469979852386942,5.268917539433189e-05
VAL1194,L VAL 324,0.0,0.0,0.0,-0.00021890547263681833,0.00041350437323742044,2.91663496801372e-05,-0.04398507462686544,0.07002362626245992,0.004939085779074711,0.044074626865671616,0.07001975132139167,0.004938812461805291,0.0,0.0,0.0,-0.0001293532338306857,0.0006933831399079193,4.8907475784432e-05
PRO1195,L PRO 325,0.0,0.0,0.0,-0.00029353233830845796,0.00045538017598005656,3.212004106764498e-05,-0.14466169154228845,0.04992875496407923,0.003521702841919151,0.14464676616915415,0.049905877598691674,0.0035200891969813003,0.0,0.0,0.0,-0.00030845771144309236,0.0007359821741387546,5.1912179987884996e-05
LYS1196,L LYS 326,0.0,0.0,0.0,-0.00016915422885571492,0.0003748880842544037,2.6442566666647246e-05,-59.59868656716415,0.5564104808113627,0.03924616932580694,59.59792039800997,0.5562949606238731,0.039238021160028044,0.0,0.0,0.0,-0.0009353233830843062,0.0007059068617120842,4.979083101131204e-05
ASP1197,L ASP 327,0.0,0.0,0.0,-0.00015920398009949268,0.00036586619524077825,2.580621168039489e-05,59.80358208955225,0.4630630169735991,0.03266194688885838,-59.80236815920397,0.4628683379648507,0.03264821529032634,0.0,0.0,0.0,0.0010547263681592203,0.000767492557374653,5.4134751054831514e-05
VAL1198,L VAL 328,0.0,0.0,0.0,-0.00023880597014922742,0.0004263539360323621,3.0072687958448387e-05,-0.26074129353233827,0.05351145073272493,0.0037744067172560906,0.2606766169154229,0.0535032421066046,0.003773827725411471,0.0,0.0,0.0,-0.0003034825870647462,0.0006928474744351988,4.886969285515697e-05
ASN1199,L ASN 329,0.0,0.0,0.0,-0.000184079601990035,0.0003875490964009729,2.7335605607638753e-05,-0.5876517412935323,0.08514166193157431,0.006005429797035085,0.587626865671642,0.08518090246004177,0.006008197610506935,0.0,0.0,0.0,-0.0002089552238804989,0.0006954860879210162,4.905580630057364e-05
ALA1200,L ALA 330,0.0,0.0,0.0,-8.457711442786298e-05,0.0002782513722210934,1.9626338550278718e-05,-0.1359104477611939,0.042813978517721674,0.003019865204493919,0.1358407960199005,0.04285849129382941,0.003023004893641648,0.0,0.0,0.0,-0.0001542288557212544,0.0006549425764682325,4.619608749510025e-05
ALA1201,L ALA 331,0.0,0.0,0.0,-0.00011940298507462477,0.0003242621042149261,2.2871685359708203e-05,-0.31391542288557206,0.051933442009466424,0.0036631025637823894,0.31393034825870636,0.05190342279550281,0.0036609851716863135,0.0,0.0,0.0,-0.00010447761194033671,0.0006418488924525191,4.527253023350813e-05
ILE1202,L ILE 332,0.0,0.0,0.0,-0.00021393034825869836,0.0004100782295521214,2.8924688137364473e-05,-0.24515422885572133,0.04515877015506322,0.0031852540546439953,0.24509950248756224,0.04521535038236684,0.0031892449161712846,0.0,0.0,0.0,-0.0002686567164178411,0.0007105898933874342,5.012114659742555e-05
ALA1203,L ALA 333,0.0,0.0,0.0,-8.457711442786021e-05,0.00027825137222108433,1.9626338550278077e-05,-0.12093532338308458,0.05971333506093424,0.004211853909352549,0.1208805970149254,0.05963884399513805,0.004206599714684551,0.0,0.0,0.0,-0.0001393034825871112,0.0006391050275630577,4.507899292647913e-05
THR1204,L THR 334,0.0,0.0,0.0,-9.452736318408742e-05,0.000292561003542097,2.0635662121960997e-05,-0.39360696517412963,0.10398985671566763,0.0073348789528159975,0.3934875621890546,0.10397747122294275,0.007334005347516623,0.0,0.0,0.0,-0.0002139303482588591,0.0006975472131342699,4.920118686386405e-05
ILE1205,L ILE 335,0.0,0.0,0.0,-0.00017910447761194267,0.00038343977846762094,2.704575666879286e-05,-0.30078109452736307,0.05765933442698768,0.00406697587514005,0.30081592039801003,0.05763006872430151,0.004064911631631579,0.0,0.0,0.0,-0.0001442786069652444,0.0006647332177170961,4.6886666083233286e-05
LYS1206,L LYS 336,0.0,0.0,0.0,-0.00012437810945272097,0.00033001241695074533,2.3277281147510798e-05,-59.86878606965174,0.7337250756046552,0.05175297653232621,59.86800000000002,0.7335581450982841,0.05174120216224402,0.0,0.0,0.0,-0.0009104477611929331,0.0007206549664056317,5.083108211009377e-05
THR1207,L THR 337,0.0,0.0,0.0,-0.00010447761194029418,0.00030587912734206496,2.157505014533794e-05,-0.03864676616915429,0.15434638179795285,0.010886754372482339,0.03861194029850743,0.15427396531768478,0.01088164650779504,0.0,0.0,0.0,-0.00013930348258702944,0.00064684270500062,4.562476661223039e-05
LYS1208,L LYS 338,0.0,0.0,0.0,-0.00010447761194029916,0.00030587912734207954,2.157505014533897e-05,-57.20405970149258,0.8583455719049066,0.060543028603476705,57.20334328358212,0.8581053621209036,0.06052608551167342,0.0,0.0,0.0,-0.0008208955223884443,0.0006966595448460573,4.9138575570321306e-05
ARG1209,L ARG 339,0.0,0.0,0.0,-0.00014925373134324837,0.0003563383995913584,2.51341727913834e-05,-61.106184079601995,0.5518757439479587,0.0389263136492395,61.10488557213928,0.5517687902126475,0.03891876971440935,0.0,0.0,0.0,-0.0014477611940311075,0.0007182811591388915,5.066364665524492e-05
THR1210,L THR 340,0.0,0.0,0.0,-0.00010447761194029418,0.00030587912734206496,2.157505014533794e-05,0.061179104477611906,0.14393429872496233,0.0101523426577334,-0.061213930348258706,0.1438909171033769,0.010149282754073988,0.0,0.0,0.0,-0.0001393034825871156,0.0006071690384327643,4.2826401934363104e-05
ILE1211,L ILE 341,0.0,0.0,0.0,-0.00026368159203981505,0.0004406286532434967,3.1079548878697896e-05,-0.27703980099502495,0.17273154740986718,0.012183543968602143,0.2770348258706467,0.17267440899993583,0.012179513735907923,0.0,0.0,0.0,-0.0002686567164179648,0.000738064354652756,5.2059045677582706e-05
GLN1212,L GLN 342,0.0,0.0,0.0,-0.0001144278606965037,0.0003183302143889448,2.245328211145699e-05,0.28294527363184024,0.3117833505842509,0.02199150194323057,-0.28291542288557225,0.31181166629036094,0.021993499179147037,0.0,0.0,0.0,-8.457711442875945e-05,0.0006447730483308549,4.547878428639526e-05
PHE1213,L PHE 343,0.0,0.0,0.0,-0.0002636815920397874,0.0004406286532434506,3.1079548878694636e-05,-0.47059701492537287,0.036223900071130744,0.0025550369104472034,0.4705870646766165,0.03605652875019518,0.0025432314477029675,0.0,0.0,0.0,-0.00027363184079615106,0.0007529386830802057,5.310819991209696e-05
VAL1214,L VAL 344,0.0,0.0,0.0,-0.00018407960199004882,0.000387549096401002,2.73356056076408e-05,-0.18602985074626885,0.06743531342696218,0.004756520267975824,0.1860298507462686,0.06741074145977652,0.004754787095043081,0.0,0.0,0.0,-0.0001840796019902416,0.000677238520437252,4.776872212809794e-05
ASP1215,L ASP 345,0.0,0.0,0.0,-8.457711442786021e-05,0.0002782513722210843,1.9626338550278074e-05,63.46432835820893,0.6852294467326124,0.048332358611006106,-63.46309950248753,0.6849576593313255,0.04831318820581177,0.0,0.0,0.0,0.0011442786069649818,0.0007557932816356166,5.33095477697065e-05
TRP1216,L TRP 346,0.0,0.0,0.0,-0.0004776119402985123,0.0004994985233039299,3.5231909354027085e-05,0.013691542288557226,0.1618611418220868,0.011416804676207573,-0.013746268656716418,0.16194673990444847,0.011422842299419544,0.0,0.0,0.0,-0.0005323383084574782,0.0008226876262125701,5.802791103701535e-05
CYS1217,L CYS 347,0.0,0.0,0.0,-0.0001442786069651704,0.00035137201160217156,2.4783870791900823e-05,-0.42657213930348237,0.11291486697499492,0.007964400638606949,0.4265124378109454,0.11286160721261333,0.007960643984617197,0.0,0.0,0.0,-0.0002039800995019238,0.0007075879282605359,4.990940430330373e-05
PRO1218,L PRO 348,0.0,0.0,0.0,-0.0001542288557213942,0.0003611679883160532,2.5474825714719757e-05,0.01706965174129356,0.12691265113959957,0.00895172820783083,-0.017164179104477605,0.126872748997791,0.008948913727752025,0.0,0.0,0.0,-0.00024875621890542313,0.0007037998820006812,4.964221612109793e-05
THR1219,L THR 349,0.0,0.0,0.0,-0.00016417910447760766,0.0003704380192832995,2.6128683284881818e-05,-0.15431343283582094,0.11889836902946722,0.008386444332767244,0.15429850746268656,0.11884159132483083,0.008382439542262865,0.0,0.0,0.0,-0.00017910447761187529,0.0007107988596886557,5.013588594386842e-05
GLY1220,L GLY 350,0.0,0.0,0.0,-0.00011940298507463802,0.00032426210421496215,2.2871685359710744e-05,0.14863681592039799,0.1308235393405294,0.009227580992494726,-0.14853731343283583,0.13090085819947656,0.009233034644312884,0.0,0.0,0.0,-1.990049751246517e-05,0.0006979728929217173,4.9231212001047614e-05
PHE1221,L PHE 351,0.0,0.0,0.0,-0.00039800995024875767,0.000489487517462642,3.4525787445978356e-05,-0.024636815920398028,0.1653245035692196,0.011661091378654823,0.024676616915422896,0.16526709845380844,0.011657042334006511,0.0,0.0,0.0,-0.0003582089552238235,0.0008411344957372127,5.932905289156758e-05
LYS1222,L LYS 352,0.0,0.0,0.0,-0.0007313432835820565,0.00044326096731094885,3.126521799740192e-05,-70.2902039800995,0.7345346739575737,0.051810081197209944,70.28949751243778,0.7339024168525631,0.05176548521949848,0.0,0.0,0.0,-0.0014378109452722252,0.0013776334109641202,9.717076866838688e-05
VAL1223,L VAL 353,0.0,0.0,0.0,-0.00040796019900498265,0.0004914556694482271,3.4664610183415946e-05,0.10070149253731346,0.11020564426390804,0.007773306802441982,-0.10065671641791049,0.11026736646275274,0.007777660350677608,0.0,0.0,0.0,-0.000363184079602002,0.0007742354989962277,5.461036148590833e-05
GLY1224,L GLY 354,0.0,0.0,0.0,-0.00025870646766168627,0.0004379240016848744,3.088877746676796e-05,-0.2672238805970149,0.09273637072148509,0.006541119251903718,0.2672835820895523,0.09270991606307487,0.006539253284170849,0.0,0.0,0.0,-0.00019900497512439266,0.0006766900750615305,4.7730037773967634e-05
ILE1225,L ILE 355,0.0,0.0,0.0,-0.0005771144278607147,0.0004940175756141998,3.484531311165694e-05,0.02979601990049757,0.09023078858150013,0.006364389114142519,-0.029592039800994997,0.09021507047944013,0.006363280444704755,0.0,0.0,0.0,-0.00037313432835818776,0.0007364528585057289,5.1945379503354846e-05
ASN1226,L ASN 356,0.0,0.0,0.0,-0.0008955223880597973,0.000305879127342108,2.1575050145340977e-05,-0.7490995024875625,0.10753372743965266,0.007584844320649245,0.7501840796019902,0.10731768501829013,0.007569605863174491,0.0,0.0,0.0,0.0001890547263675065,0.0007880194974424512,5.5582609773212884e-05
TYR1227,L TYR 357,0.0,0.0,0.0,-0.0009402985074626769,0.00023693295322966176,1.6711961981297222e-05,-0.4488308457711445,0.18267667450100714,0.012885019147891356,0.44862686567164217,0.1826067603621962,0.012880087784761674,0.0,0.0,0.0,-0.0011442786069648459,0.0006495919898091844,4.5818686210877144e-05
GLU1228,L GLU 358,0.0,0.0,0.0,-0.0011492537313433128,0.0003563383995914763,2.5134172791391716e-05,73.5596815920398,0.9319791747679017,0.06573674249940538,-73.54811442786068,0.9301105705661372,0.06560494132125642,0.0,0.0,0.0,0.010417910447761306,0.0021978002598095976,0.0001550208777789588
PRO1229,L PRO 359,0.0,0.0,0.0,-0.0006716417910447696,0.0004696159021657344,3.312415177300812e-05,0.843527363184079,0.04993867380902516,0.0035224024632988502,-0.843283582089552,0.04981602151024641,0.003513751237176993,0.0,0.0,0.0,-0.0004278606965171758,0.0008079332397533807,5.6987216856648085e-05
PRO1230,L PRO 360,0.0,0.0,0.0,-0.0005771144278606882,0.0004940175756141769,3.4845313111655326e-05,-0.09844278606965176,0.06931346318935815,0.00488899473805901,0.09856218905472636,0.06928287507954359,0.0048868372191435,0.0,0.0,0.0,-0.00045771144278632857,0.0007461028008068607,5.2626033952894025e-05
THR1231,L THR 361,0.0,0.0,0.0,-0.0011791044776119231,0.0003834397784676188,2.7045756668792706e-05,-0.44058208955223893,0.12795286164675604,0.009025098999910115,0.4423233830845772,0.1280129420559821,0.009029336745234774,0.0,0.0,0.0,0.0005621890547260199,0.0008851248241395432,6.243189141944396e-05
VAL1232,L VAL 362,0.0,0.0,0.0,-0.0010099502487562297,0.00024413620191810067,1.7220039969530182e-05,0.4199651741293533,0.08211382574937352,0.005791862699369749,-0.4173582089552236,0.08196754026133626,0.0057815445166046675,0.0,0.0,0.0,0.0015970149253729993,0.0007673635453438815,5.412565124780175e-05
VAL1233,L VAL 363,0.0,0.0,0.0,-0.0017014925373134665,0.00045760327512706924,3.227684639134142e-05,-0.890174129353234,0.06429947445575662,0.004535335240937986,0.8937960199004976,0.06426316528167,0.004532774189262242,0.0,0.0,0.0,0.0019203980099502282,0.0012109088896779317,8.541092765385321e-05
PRO1234,L PRO 364,0.0,0.0,0.0,-0.0023930348258706722,0.0004884244583592436,3.4450805038180294e-05,-0.0028457711442786107,0.14435862989238069,0.010182272670594471,0.002189054726368189,0.14403006899853718,0.010159097771992961,0.0,0.0,0.0,-0.0030497512437811366,0.0011406171140252866,8.045292807510228e-05
GLY1235,L GLY 365,0.0,0.0,0.0,-0.0005721393034825771,0.0004947685528537952,3.489828296201276e-05,-0.05872636815920393,0.13103115633919224,0.009242225166473182,0.058656716417910454,0.13088001632715052,0.009231564571985738,0.0,0.0,0.0,-0.0006417910447761062,0.0008292205631841329,5.8488708882172587e-05
GLY1236,L GLY 366,0.0,0.0,0.0,-0.0004228855721392967,0.0004940175756141775,3.484531311165537e-05,-0.18963681592039802,0.10314913339051807,0.007275578901661567,0.19000995024875622,0.10307249972470826,0.007270173579640955,0.0,0.0,0.0,-4.975124378109126e-05,0.0007774895419693014,5.483988398039564e-05
ASP1237,L ASP 367,0.0,0.0,0.0,-0.0005970149253731581,0.0004904978126912123,3.4597048176997853e-05,72.18360199004977,0.8075436687321785,0.056959738635461034,-72.17572139303485,0.8068129808438552,0.05690819988560205,0.0,0.0,0.0,0.007283582089553646,0.0012355348528507557,8.714790916987789e-05
LEU1238,L LEU 368,0.0,0.0,0.0,-0.0006318407960199038,0.0004823048874983955,3.401916379041677e-05,0.2519701492537312,0.06926134157877144,0.004885318363107128,-0.25153731343283575,0.0692102561256737,0.0048817150730694646,0.0,0.0,0.0,-0.00019900497512439155,0.0007532344880610711,5.312906438673722e-05
ALA1239,L ALA 369,0.0,0.0,0.0,-0.00028855721393033747,0.00045309154507570346,3.195861349017459e-05,0.3131094527363183,0.11492579461920126,0.00810624053837193,-0.31292039800995025,0.11478027302833235,0.008095976236758715,0.0,0.0,0.0,-9.950248756223995e-05,0.000766233763509602,5.404596258143317e-05
LYS1240,L LYS 370,0.0,0.0,0.0,-0.0006965174129353268,0.0004597617931203167,3.242909651167032e-05,-71.31479601990047,1.2064463309411522,0.08509616302980333,71.30695522388065,1.2056671046108256,0.08504120064221758,0.0,0.0,0.0,-0.008537313432837064,0.0014351142746707568,0.00010122515618951105
VAL1241,L VAL 371,0.0,0.0,0.0,-0.0003830845771143973,0.00048613864677831374,3.428957632045153e-05,0.5809004975124379,0.05854198688640822,0.004129233379397959,-0.5805572139303482,0.05857756655649467,0.004131742975828876,0.0,0.0,0.0,-3.9800995024724316e-05,0.0008032322515620082,5.665563471554932e-05
GLN1242,L GLN 372,0.0,0.0,0.0,-0.00037810945273631985,0.000484915141532786,3.420327691436023e-05,0.3911194029850743,0.33590825220903925,0.023693141302637014,-0.39088059701492556,0.33572823597292817,0.02368044393634458,0.0,0.0,0.0,-0.00013930348258755308,0.0008408107390734253,5.9306216857226835e-05
ARG1243,L ARG 373,0.0,0.0,0.0,-0.00032835820895519213,0.0004696159021656941,3.312415177300527e-05,-62.836268656716406,0.48870099666533584,0.03447031054636221,62.833980099502476,0.4884081764947616,0.034449656604007256,0.0,0.0,0.0,-0.0026169154228871797,0.0008210613431198382,5.7913201872055015e-05
ALA1244,L ALA 374,0.0,0.0,0.0,-0.0002686567164179317,0.0004432609673110052,3.126521799740589e-05,-0.1097512437810944,0.07208092336657741,0.005084196328365497,0.10978109452736318,0.07205237067713346,0.005082182376933471,0.0,0.0,0.0,-0.00023880597014929207,0.0006711440942065039,4.733885444579476e-05
VAL1245,L VAL 375,0.0,0.0,0.0,-0.00032835820895522747,0.0004696159021657446,3.312415177300884e-05,-0.0888507462686566,0.0657740562801369,0.004639344223443126,0.08919900497512437,0.06576938602658085,0.004639014809156056,0.0,0.0,0.0,1.9900497512608506e-05,0.0007190388762245815,5.0717091897690184e-05
CYS1246,L CYS 376,0.0,0.0,0.0,-0.00047761194029852336,0.0004994985233039413,3.523190935402789e-05,-0.3259353233830847,0.20416491918274166,0.014400683065767186,0.3258606965174129,0.20410781585974924,0.01439665530791482,0.0,0.0,0.0,-0.0005522388059700995,0.0007717057817707222,5.4431928990471105e-05
MET1247,L MET 377,0.0,0.0,0.0,-0.0005472636815920281,0.00049776113187186,3.5109363211063004e-05,0.06919402985074624,0.0865925850477559,0.006107770022929743,-0.06875621890547264,0.08656591123928863,0.006105888597543679,0.0,0.0,0.0,-0.00010945273631834951,0.0008091271625519224,5.707142967781059e-05
LEU1248,L LEU 378,0.0,0.0,0.0,-0.0008059701492537232,0.0003954519790893009,2.7893031973324445e-05,-0.3725820895522386,0.07441790346302934,0.005249034194903615,0.37265174129353235,0.07438241988208749,0.005246531376078384,0.0,0.0,0.0,-0.0007363184079600793,0.0007564807088054217,5.335803514375091e-05
SER1249,L SER 379,0.0,0.0,0.0,-0.00030348258706468077,0.0004597617931203217,3.2429096511670675e-05,0.22124378109452758,0.10260902598002228,0.007237482662252972,-0.2211492537313434,0.10258576129191138,0.0072358416976766385,0.0,0.0,0.0,-0.00020895522388067011,0.0007829777342451173,5.522699121646922e-05
ASN1250,L ASN 380,0.0,0.0,0.0,-0.00037810945273634744,0.0004849151415328215,3.420327691436273e-05,-0.41496517412935324,0.18184943687741048,0.01282667030478364,0.4150199004975126,0.181813144476596,0.01282411043620329,0.0,0.0,0.0,-0.0003233830845782697,0.0007916859631134874,5.5841222321889024e-05
THR1251,L THR 381,0.0,0.0,0.0,-0.0002786069651741434,0.0004483136448186818,3.16216063902446e-05,0.4858507462686563,0.09781893930882213,0.006899615998941599,-0.48568656716417935,0.09777904967771553,0.006896802401299674,0.0,0.0,0.0,-0.0001144278606965954,0.000706642820413331,4.984274153564978e-05
THR1252,L THR 382,0.0,0.0,0.0,-0.0002238805970149344,0.0004168429863811793,2.940183729453702e-05,0.22004477611940287,0.10726348729433517,0.007565783050476377,-0.22005472636815904,0.10723708791703151,0.007563920981972124,0.0,0.0,0.0,-0.0002338308457712268,0.0007262318416349121,5.122444455941011e-05
ALA1253,L ALA 383,0.0,0.0,0.0,-0.00013930348258707365,0.00034626293813545144,2.442350453481577e-05,0.13206467661691546,0.05217565811297726,0.0036801871704525615,-0.13206467661691543,0.05214752128470907,0.0036782025516062483,0.0,0.0,0.0,-0.00013930348258698306,0.0007127115291750073,5.027079524754688e-05
ILE1254,L ILE 384,0.0,0.0,0.0,-0.0004129353233830772,0.0004923613937806079,3.472849505211807e-05,0.14902985074626868,0.06146640148827663,0.0043355056812360345,-0.14889054726368156,0.06147246246888984,0.004335933189846367,0.0,0.0,0.0,-0.00027363184079605386,0.0007915921633112049,5.583460619395819e-05
ALA1255,L ALA 385,0.0,0.0,0.0,-0.000169154228855721,0.0003748880842544172,2.6442566666648198e-05,0.35261691542288565,0.07685366020563189,0.005420839228872887,-0.3525771144278607,0.07685047362993959,0.00542061446515347,0.0,0.0,0.0,-0.00012935323383085113,0.0006640626353617941,4.683936685079484e-05
GLU1256,L GLU 386,0.0,0.0,0.0,-0.00029850746268657183,0.0004576032751270488,3.2276846391339984e-05,66.78162189054724,0.8537065141246498,0.060215814696774825,-66.78003482587062,0.8534690193266964,0.060199063105322255,0.0,0.0,0.0,0.001288557213931269,0.0008383342925293778,5.9131541785951626e-05
ALA1257,L ALA 387,0.0,0.0,0.0,-0.00020398009950248056,0.0004029543628122566,2.8422209320072018e-05,0.12277611940298515,0.08120206738824481,0.0057275522230952934,-0.1227114427860697,0.08116720852480652,0.005725093468445293,0.0,0.0,0.0,-0.00013930348258702697,0.0006695194032151266,4.722425757900546e-05
TRP1258,L TRP 388,0.0,0.0,0.0,-0.0009203980099502203,0.00027067603002457334,1.9092015109584312e-05,0.3539701492537313,0.08159497780173303,0.005755265986853203,-0.35431840796019876,0.08153867384737691,0.005751294612117145,0.0,0.0,0.0,-0.0012686567164177111,0.0006521778948524249,4.600108188940478e-05
ALA1259,L ALA 389,0.0,0.0,0.0,-0.00018905472636815938,0.0003915520869641994,2.7617954792048264e-05,0.30563184079601996,0.08004049833817421,0.00564562145939686,-0.30566169154228856,0.07996594408905595,0.005640362808120941,0.0,0.0,0.0,-0.00021890547263693762,0.0007136486000811207,5.033689113308446e-05
ARG1260,L ARG 390,0.0,0.0,0.0,-0.0003681592039800987,0.00048230488749839343,3.401916379041663e-05,-68.415815920398,1.0835583498191483,0.07642831315719137,68.41391542288557,1.0832058085576535,0.0764034468138709,0.0,0.0,0.0,-0.0022686567164154512,0.0008963511919273073,6.322373834955551e-05
LEU1261,L LEU 391,0.0,0.0,0.0,-0.0005920398009950105,0.0004914556694482047,3.466461018341436e-05,-0.011985074626865773,0.0868343466453956,0.006124822571227557,0.012079601990049765,0.08679307829339034,0.0061219117261114946,0.0,0.0,0.0,-0.0004975124378111202,0.0007987825195423842,5.634177481837058e-05
ASP1262,L ASP 392,0.0,0.0,0.0,-0.0003432835820895354,0.0004748051856891369,3.3490175611276036e-05,74.25399999999998,1.039085864034198,0.07329146586971651,-74.25113930348259,1.0387285188232185,0.07326626068192527,0.0,0.0,0.0,0.0025174129353195663,0.0009727354227230213,6.861146658080433e-05
HID1263,L HID 393,0.0,0.0,0.0,-0.0003333333333333386,0.00047140452079103907,3.3250311203588285e-05,0.049417910447761115,0.19951190310407763,0.014072484616606661,-0.04945771144278607,0.19951947111987978,0.01407301842328334,0.0,0.0,0.0,-0.000373134328358444,0.000749842190273627,5.288979014953116e-05
LYS1264,L LYS 394,0.0,0.0,0.0,-0.00046766169154230554,0.000498953137885825,3.5193440832665734e-05,-71.78206467661691,0.7106979267447516,0.05012876668292058,71.779960199005,0.7103892972424701,0.05010699763628469,0.0,0.0,0.0,-0.0025721393034834152,0.0009599025139636824,6.770630298759303e-05
PHE1265,L PHE 395,0.0,0.0,0.0,-0.0007761194029850466,0.00041684298638114544,2.940183729453463e-05,0.11961691542288547,0.0743842217824914,0.005246658472333396,-0.11965671641791044,0.07439993157304521,0.005247766555522715,0.0,0.0,0.0,-0.0008159203980098516,0.0007060120456399597,4.979825011355062e-05
ASP1266,L ASP 396,0.0,0.0,0.0,-0.0003283582089552231,0.00046961590216573843,3.31241517730084e-05,73.28328358208955,1.0248599293588059,0.07228804580423864,-73.28082587064674,1.0244126017563449,0.0722564937479138,0.0,0.0,0.0,0.002129353233832529,0.0009050351575595742,6.383625805825414e-05
LEU1267,L LEU 397,0.0,0.0,0.0,-0.00039800995024875105,0.0004894875174626339,3.452578744597779e-05,0.19537810945273643,0.08054921130093011,0.005681503305197891,-0.19528855721393043,0.08049990771854616,0.005678025698629827,0.0,0.0,0.0,-0.00030845771144286034,0.0007882079362066599,5.5595901218832124e-05
MET1268,L MET 398,0.0,0.0,0.0,-0.0005671641791044284,0.0004954684379909364,3.4947649053321474e-05,0.05530845771144279,0.12204409275025685,0.00860832657628338,-0.05527860696517414,0.1219934831880294,0.008604756852999615,0.0,0.0,0.0,-0.0005373134328357549,0.0008041253994115604,5.671863250754884e-05
TYR1269,L TYR 399,0.0,0.0,0.0,-0.0008606965174129709,0.0003462629381354423,2.4423504534815124e-05,0.5135920398009952,0.11286575804742664,0.007960936761930968,-0.5134626865671641,0.11281742328101407,0.007957527490372703,0.0,0.0,0.0,-0.0007313432835822404,0.0006521778948528275,4.600108188943317e-05
ALA1270,L ALA 400,0.0,0.0,0.0,-0.00019402985074626938,0.0003954519790893081,2.7893031973324957e-05,0.3005870646766167,0.14746306943639462,0.0104012429528013,-0.3005422885572141,0.14737095528099844,0.01039474572123458,0.0,0.0,0.0,-0.0001492537313432804,0.0007036591923675295,4.963229263950389e-05
LYS1271,L LYS 401,0.0,0.0,0.0,-0.0004228855721392773,0.0004940175756141546,3.484531311165375e-05,-73.10794029850746,1.2255405047468586,0.08644296220803303,73.10611940298509,1.2251174278857155,0.08641312066711519,0.0,0.0,0.0,-0.002243781094526906,0.0009749466789054549,6.876743656618632e-05
ARG1272,L ARG 402,0.0,0.0,0.0,-0.0008457711442786126,0.0003611679883160518,2.5474825714719656e-05,-79.37676119402983,1.0928445027337041,0.07708330788183881,79.37224378109451,1.0919975740670733,0.0770235701396435,0.0,0.0,0.0,-0.005363184079599743,0.0012428653345173855,8.76649614804468e-05
ALA1273,L ALA 403,0.0,0.0,0.0,-0.0003930348258706543,0.0004884244583592082,3.44508050381778e-05,0.25931343283582087,0.06736295296005976,0.004751416354166714,-0.25886567164179114,0.0673666500427453,0.004751677126273084,0.0,0.0,0.0,5.472636815914603e-05,0.0007739477207016474,5.459006317006619e-05
PHE1274,L PHE 404,0.0,0.0,0.0,-0.0012487562189054655,0.00043229221883035464,3.049154213217764e-05,0.5161791044776118,0.0579968069218343,0.004090779349611343,-0.5159751243781093,0.05796983585249859,0.004088876957060247,0.0,0.0,0.0,-0.0010447761194031042,0.0007350399011929688,5.184571717875978e-05
VAL1275,L VAL 405,0.0,0.0,0.0,-0.0010646766169154509,0.0003320313176808761,2.3419683425395944e-05,0.7790845771144279,0.050952595381048016,0.003593918976863928,-0.7786368159203982,0.05089978875529627,0.0035901942846677,0.0,0.0,0.0,-0.0006169154228854954,0.0007514579115603014,5.300375434213169e-05
HIE1276,L HIE 406,0.0,0.0,0.0,-0.0017960199004974891,0.00042693408861540024,3.0113608766545885e-05,0.4539651741293527,0.16930012145733253,0.01194150984342577,-0.45279104477611953,0.1693411761789041,0.01194440562021285,0.0,0.0,0.0,-0.0006218905472639688,0.0006956284305531994,4.906584637572966e-05
TRP1277,L TRP 407,0.0,0.0,0.0,-0.0035671641791044273,0.0005433601170736668,3.832566764103256e-05,1.4492587064676614,0.07463585053707551,0.0052644069962203815,-1.448616915422885,0.07426132097850094,0.005237989718005378,0.0,0.0,0.0,-0.0029253731343282215,0.0008806391759876494,6.21154981936217e-05
TYR1278,L TYR 408,0.0,0.0,0.0,-0.002681592039800923,0.00047641849233335404,3.360396948812945e-05,0.8226368159203978,0.1261539864464424,0.008898216126308318,-0.8229701492537315,0.12620002721919898,0.008901463592029778,0.0,0.0,0.0,-0.003014925373134339,0.0008492174445115263,5.9899180139684755e-05
VAL1279,L VAL 409,0.0,0.0,0.0,-0.0018706467661691593,0.000426934088615423,3.011360876654749e-05,0.9235721393034831,0.08523357442261283,0.006011912804294751,-0.92289552238806,0.08505177837544256,0.005999089899809554,0.0,0.0,0.0,-0.0011940298507461702,0.0007310894066404019,5.1567070777447145e-05
GLY1280,L GLY 410,0.0,0.0,0.0,-0.0016169154228855725,0.0005159278342560578,3.639074359919319e-05,0.9640000000000005,0.08739610747618716,0.006164446125143548,-0.9600398009950245,0.08684485169903905,0.0061255635405807335,0.0,0.0,0.0,0.0023432835820895704,0.0010911526445511624,7.696397340666779e-05
GLU1281,L GLU 411,0.0,0.0,0.0,-0.0051691542288557395,0.0007539242483389104,5.317771632553395e-05,99.34362189054734,1.8529183426090097,0.13069478295032452,-99.31731343283576,1.8448445811593488,0.13012530372612385,0.0,0.0,0.0,0.021139303482586053,0.008367224467289417,0.0005901785094907386
GLY1282,L GLY 412,0.0,0.0,0.0,-0.0016766169154228854,0.0004677675332753486,3.299377788367581e-05,0.39150746268656716,0.13082357263979083,0.009227583341243533,-0.3898457711442784,0.13044966660341722,0.009201210042893614,0.0,0.0,0.0,-1.4925373134242758e-05,0.0008071669757672671,5.6933168762328526e-05
MET1283,L MET 413,0.0,0.0,0.0,-0.0024278606965175012,0.0005047238548446317,3.560047582339125e-05,0.5985472636815921,0.3010156753740088,0.021232008692977214,-0.5980746268656716,0.3007340429350896,0.02121214387236969,0.0,0.0,0.0,-0.0019552238805969993,0.0007809836090716014,5.508633647160794e-05
GLU1284,L GLU 414,0.0,0.0,0.0,-0.0017810945273631824,0.00042536586069251696,3.000299449753861e-05,92.5037164179105,2.067749030685311,0.145847771348975,-92.48989552238805,2.0648710689466125,0.14564477557947506,0.0,0.0,0.0,0.012039800995024814,0.003241277304917966,0.00022862207368058604
GLU1285,L GLU 415,0.0,0.0,0.0,-0.0009601990049751268,0.00027931679298741775,1.9701487536935878e-05,82.7129154228856,1.3250551317943726,0.09346218279820978,-82.70669154228855,1.32385595945063,0.09337759970267802,0.0,0.0,0.0,0.00526368159203524,0.0014643778085836699,0.00010328924672451131
GLY1286,L GLY 416,0.0,0.0,0.0,-0.0005074626865671625,0.0004999443052072886,3.5263352385143395e-05,-0.6374577114427858,0.1502987719460613,0.010601257986108562,0.6371094527363182,0.15021317508909565,0.010595220449329363,0.0,0.0,0.0,-0.00085572139303482,0.0007557932816368161,5.330954776979111e-05
GLU1287,L GLU 417,0.0,0.0,0.0,-0.0018457711442786307,0.0004244921195562605,2.994136554955323e-05,91.5062288557213,1.48302279964205,0.10460436299458643,-91.49114427860695,1.4806311865306159,0.10443567161228844,0.0,0.0,0.0,0.0132388059701511,0.0027286368887809126,0.00019246320667716622
PHE1288,L PHE 418,0.0,0.0,0.0,-0.0013781094527363588,0.00048491514153275377,3.420327691435796e-05,-0.4532288557213928,0.08825645220833614,0.0062251301636383795,0.4527014925373137,0.0881249703306729,0.006215856147040918,0.0,0.0,0.0,-0.0019054726368160043,0.0008557792413631651,6.036201360383057e-05
SER1289,L SER 419,0.0,0.0,0.0,-0.0005174129353233774,0.0004996966976911273,3.52458874975456e-05,-0.8865572139303485,0.2622831972930917,0.018500030332405798,0.8860796019900496,0.26212437447397724,0.01848882783448973,0.0,0.0,0.0,-0.0009950248756217903,0.0007758642264525309,5.4725243062981535e-05
GLU1290,L GLU 420,0.0,0.0,0.0,-0.0011592039800995156,0.0003792206766200869,2.6748164169690953e-05,84.87093034825871,2.352924650951997,0.16596250869946136,-84.86105970149251,2.350691994320296,0.1658050292427726,0.0,0.0,0.0,0.008711442786068968,0.0024160158824472577,0.00017041262105289156
ALA1291,L ALA 421,0.0,0.0,0.0,-0.0005671641791044483,0.000495468437990953,3.494764905332264e-05,-0.4468457711442786,0.06906317746901718,0.004871340944503559,0.44670149253731345,0.06895669163435392,0.004863830012840482,0.0,0.0,0.0,-0.0007114427860697038,0.0007831041739283194,5.523590958409093e-05
ARG1292,L ARG 422,0.0,0.0,0.0,-0.0006815920398009752,0.00046585870291419905,3.285913937101035e-05,-75.95221890547266,0.9687274115285847,0.06832876326837353,75.94841293532336,0.9681747835919443,0.0682897838991425,0.0,0.0,0.0,-0.004487562189052964,0.001115737503391735,7.869805564663782e-05
GLU1293,L GLU 423,0.0,0.0,0.0,-0.0006318407960199093,0.00048230488749840064,3.4019163790417136e-05,77.9205422885572,1.5900531357742245,0.11215370083005657,-77.91494029850752,1.589106105749334,0.11208690248244228,0.0,0.0,0.0,0.004970149253731744,0.0013746476627229227,9.696017022518825e-05
ASP1294,L ASP 424,0.0,0.0,0.0,-0.0007960199004974977,0.00040295436281226116,2.842220932007234e-05,81.64589552238806,1.1657437034421014,0.08222522104376521,-81.639223880597,1.1646172324589186,0.08214576590682722,0.0,0.0,0.0,0.00587562189055128,0.0017419188642637021,0.0001228654834089791
MET1295,L MET 425,0.0,0.0,0.0,-0.0006517412935323593,0.00047641849233331213,3.3603969488126494e-05,-0.5758258706467658,0.24949966754853486,0.017598349666353683,0.5755870646766171,0.24937624400984562,0.017589644041162863,0.0,0.0,0.0,-0.000890547263681558,0.0007583434414098895,5.348942217135873e-05
ALA1296,L ALA 426,0.0,0.0,0.0,-0.00026368159203981944,0.00044062865324350414,3.107954887869842e-05,-0.5319452736318406,0.0433849136955232,0.0030601358669540943,0.531776119402985,0.04341726995349687,0.0030624181014248268,0.0,0.0,0.0,-0.00043283582089542,0.0007239447066034996,5.1063122492681765e-05
ALA1297,L ALA 427,0.0,0.0,0.0,-0.0003383084577114552,0.000473134066784843,3.337230397200382e-05,-0.6199353233830843,0.0760566088991212,0.0053646195644067194,0.6198109452736319,0.07601324890803006,0.005361561186444738,0.0,0.0,0.0,-0.00046268656716409723,0.0007725713003972824,5.449297796733992e-05
LEU1298,L LEU 428,0.0,0.0,0.0,-0.0005771144278607501,0.0004940175756142297,3.4845313111659046e-05,-0.4722587064676619,0.05800216788124266,0.004091157482532891,0.47212935323383104,0.057974202395224064,0.004089184949237034,0.0,0.0,0.0,-0.0007064676616919461,0.0007716416306604138,5.442740412003026e-05
GLU1299,L GLU 429,0.0,0.0,0.0,-0.0002686567164179394,0.00044326096731101797,3.1265217997406794e-05,69.23200995024872,0.9202257725934062,0.06490772142988505,-69.22984577114426,0.9200624362849456,0.06489620057497672,0.0,0.0,0.0,0.0018955223880663485,0.0007557605314127993,5.3307237747098236e-05
LYS1300,L LYS 430,0.0,0.0,0.0,-0.00037313432835818993,0.00048363736555280057,3.4113149545807016e-05,-71.11666169154229,1.9955532344227842,0.14075547251125564,71.11354228855716,1.9947917083399067,0.14070175860286369,0.0,0.0,0.0,-0.003492537313432685,0.0011422218157943417,8.056611501085864e-05
ASP1301,L ASP 431,0.0,0.0,0.0,-0.0004328358208954946,0.0004954684379909479,3.494764905332228e-05,74.51230845771146,1.1017940432791273,0.07771455980060511,-74.5085671641791,1.101131650693277,0.07766783822996443,0.0,0.0,0.0,0.0033084577114462816,0.001271336551163188,8.967316626437452e-05
TYR1302,L TYR 432,0.0,0.0,0.0,-0.0004676616915422702,0.0004989531378857878,3.5193440832663105e-05,-0.06363184079601965,0.06856651476021416,0.0048363090580820925,0.06355721393034827,0.06854818518196015,0.004835016189315892,0.0,0.0,0.0,-0.000542288557213637,0.0008222362035610074,5.7996070138197454e-05
GLU1303,L GLU 433,0.0,0.0,0.0,-0.0002636815920398172,0.0004406286532435005,3.107954887869816e-05,66.75401990049751,0.7988484246567024,0.05634642340671528,-66.75225870646769,0.7986655803198355,0.05633352656157591,0.0,0.0,0.0,0.0014975124378121569,0.0008111436439003447,5.721366130566761e-05
GLU1304,L GLU 434,0.0,0.0,0.0,-0.00023880597014925396,0.0004263539360324094,3.007268795845172e-05,66.92220398009951,0.9599793442969665,0.06771172218146772,-66.9201393034826,0.9596662409545584,0.06768963757447989,0.0,0.0,0.0,0.001825870646762727,0.0008253010083669232,5.821224480152896e-05
VAL1305,L VAL 435,0.0,0.0,0.0,-0.00037810945273631904,0.000484915141532785,3.420327691436016e-05,-0.11347263681592033,0.11861661347614723,0.008366570828339437,0.11352736318407959,0.11861631987550617,0.008366550119346939,0.0,0.0,0.0,-0.00032338308457694734,0.0007853766073897966,5.539619468202926e-05
GLY1306,L GLY 436,0.0,0.0,0.0,-0.00012437810945273864,0.0003300124169507922,2.3277281147514104e-05,-0.26995522388059706,0.034661734031123874,0.0024448502136910004,0.26991044776119405,0.03470403564211688,0.0024478339392767674,0.0,0.0,0.0,-0.00016915422885568508,0.000623936931605635,4.400911792803008e-05
VAL1307,L VAL 437,0.0,0.0,0.0,-0.00018905472636815827,0.00039155208696419705,2.7617954792048098e-05,-0.20722885572139332,0.07234595824792116,0.0051028904475260385,0.20718407960199003,0.0723135168669408,0.0051006022089413496,0.0,0.0,0.0,-0.00023383084577133283,0.0007193486213570899,5.073893963481502e-05
ASP1308,L ASP 438,0.0,0.0,0.0,-0.0001442786069651665,0.0003513720116021621,2.478387079190016e-05,63.442800995024925,0.9983926386392638,0.07042118705697024,-63.44141293532335,0.9981725459466877,0.07040566291539115,0.0,0.0,0.0,0.0012437810945260905,0.0007229525089446101,5.099313826580548e-05
SER1309,L SER 439,0.0,0.0,0.0,-7.960199004975076e-05,0.00027067603002458435,1.9092015109585088e-05,0.5738905472636814,0.12137150714425031,0.00856088604543475,-0.5738308457711444,0.12126719499055191,0.008553528433405556,0.0,0.0,0.0,-1.9900497512523996e-05,0.0006305663489655619,4.4476720975082206e-05
VAL1310,L VAL 440,0.0,0.0,0.0,-0.00011442786069651641,0.0003183302143889801,2.245328211145948e-05,62.97948258706466,0.7104139644879565,0.050108737529630604,-62.97811442786072,0.7101733526979087,0.05009176608250719,0.0,0.0,0.0,0.0012537313432793875,0.0007728595912125848,5.451331243360652e-05
gtp1311,L gtp 441,0.0,0.0,0.0,-0.008517412935323466,0.0006548291894039833,4.618808978823393e-05,360.694960199005,5.11680195892984,0.360911382894785,-360.8409701492539,5.11746773987121,0.3609583434615968,0.0,0.0,0.0,-0.15452736318409008,0.035943577917965396,0.0025352645102708813
Mg+1312,L Mg+ 442,0.0,0.0,0.0,-0.0001343283582089758,0.00034100476593425705,2.405262166386157e-05,-184.21505472636807,2.741040399135254,0.19333808284213538,184.24587064676615,2.738873012080001,0.19318520714640622,0.0,0.0,0.0,0.030681592039801427,0.015957908236246945,0.0011255840612710598
MET1313,L MET 443,0.0,0.0,0.0,-0.02121890547263681,0.0021514407520247863,0.00015175093022202086,-104.02315920398006,2.3345471450956645,0.1646662593808434,104.45911940298512,2.3397880130314213,0.16503592170302137,0.0,0.0,0.0,0.4147412935323407,0.0684681190023491,0.004829368756439172
ARG1314,L ARG 444,0.0,0.0,0.0,-0.013422885572139404,0.0010814002493730354,7.627609248836653e-05,-94.39633333333336,1.4631874200515531,0.10320528319128162,94.49791542288561,1.4616980202121213,0.10310022902658125,0.0,0.0,0.0,0.08815920398010134,0.01627666667267367,0.001148067547836213
GLU1315,L GLU 445,0.0,0.0,0.0,-0.037402985074626895,0.0036869800562386677,0.00026005952184260324,101.4216567164179,2.7842984300948745,0.19638926909093976,-101.14343781094523,2.7633490185616965,0.1949116115329653,0.0,0.0,0.0,0.2408159203980095,0.04674096017927919,0.0032968531343475897
ILE1316,L ILE 446,0.0,0.0,0.0,-0.018248756218905517,0.0014482141843164234,0.00010214915257318252,0.3002089552238807,0.13088655267462626,0.009232025610389312,-0.2710597014925374,0.13837757999288403,0.009760401938110322,0.0,0.0,0.0,0.010900497512437672,0.016398339005537322,0.0011566496524918796
VAL1317,L VAL 447,0.0,0.0,0.0,-0.032885572139303494,0.0030780624512428676,0.0002171097855323127,0.1554328358208956,0.10018478805502233,0.007066490103033287,-0.049189054726368135,0.09422522018550535,0.006646134596115729,0.0,0.0,0.0,0.073358208955224,0.02460354390959886,0.0017354001831220071
HID1318,L HID 448,0.0,0.0,0.0,-0.014233830845771067,0.0012338709670895473,8.70305477171821e-05,-0.19356716417910438,0.12272465121700783,0.008656329469369206,0.2117761194029851,0.1293927440615845,0.00912666047477523,0.0,0.0,0.0,0.0039751243781097284,0.014797955288009616,0.0010437672886069143
ILE1319,L ILE 449,0.0,0.0,0.0,-0.016442786069651785,0.001370608391260426,9.667526198345477e-05,-0.39995522388059696,0.068792086964491,0.004852219694616715,0.4222587064676616,0.0694169946095,0.004896297281389078,0.0,0.0,0.0,0.005860696517412754,0.015179211285052015,0.0010706590132102797
GLN1320,L GLN 450,0.0,0.0,0.0,-0.010955223880597123,0.0008540131045325207,6.0237439916780425e-05,0.17852736318407997,0.08323443184338485,0.00587090415892128,-0.1036865671641791,0.08635416066027164,0.006090952863287164,0.0,0.0,0.0,0.06388557213930399,0.016370153668804805,0.0011546616121223016
ALA1321,L ALA 451,0.0,0.0,0.0,-0.003880597014925317,0.0004944182387583854,3.4873573710875685e-05,-0.36337313432835827,0.05360408645062248,0.0037809407370051856,0.3743482587064676,0.05303822060765822,0.0037410276378552886,0.0,0.0,0.0,0.0070945273631841145,0.003613961305673045,0.0002549091762839098
GLY1322,L GLY 452,0.0,0.0,0.0,-0.0021741293532338704,0.0004167242107735761,2.9393459509127635e-05,-0.04455223880597015,0.06879089743283348,0.00485213579152276,0.03699004975124379,0.06877716487654338,0.004851167171685385,0.0,0.0,0.0,-0.009736318407960258,0.0025186121855898702,0.00017764920631538572
GLN1323,L GLN 453,0.0,0.0,0.0,-0.0034825870646766357,0.000499696697691152,3.524588749754734e-05,-0.2829402985074629,0.135912381850255,0.009586520267897709,0.28702985074626874,0.13620163244642902,0.009606922431887292,0.0,0.0,0.0,0.000606965174128681,0.0019418796976084047,0.00013696963312329088
CYS1324,L CYS 454,0.0,0.0,0.0,-0.0018457711442785517,0.0003611679883160087,2.5474825714716616e-05,0.12301492537313442,0.0633703854129238,0.004469802352627546,-0.11951741293532335,0.0638436440910098,0.004503183446003047,0.0,0.0,0.0,0.0016517412935325806,0.002453165170948846,0.00017303292983057773
GLY1325,L GLY 455,0.0,0.0,0.0,-0.0018009950248756368,0.00041152429303300295,2.9026685591013773e-05,-0.2209552238805969,0.07554493891780027,0.005328529146597602,0.23204975124378105,0.0773739225642141,0.005457535706245109,0.0,0.0,0.0,0.009293532338308437,0.003435027060398627,0.000242288127740782
ASN1326,L ASN 456,0.0,0.0,0.0,-0.006079601990049722,0.0005931884004294663,4.184028376210987e-05,0.2794278606965176,0.11312770057203944,0.007979412763065226,-0.26325870646766186,0.11267128579679368,0.007947219746991958,0.0,0.0,0.0,0.01008955223880614,0.004442214980036871,0.00031332968608703977
GLN1327,L GLN 457,0.0,0.0,0.0,-0.0032139303482587238,0.0004100782295521774,2.892468813736842e-05,-0.31431840796019944,0.19886168124631776,0.014026621502936026,0.32225870646766164,0.19959352409837466,0.014078241717655605,0.0,0.0,0.0,0.004726368159203535,0.0021716745593717453,0.00015317811295245136
ILE1328,L ILE 458,0.0,0.0,0.0,-0.0025373134328357957,0.0004986057638355243,3.516893895632147e-05,-0.10137313432835827,0.06105820626146431,0.004306713809871386,0.11269154228855723,0.06175343669296866,0.004355751583558694,0.0,0.0,0.0,0.008781094527363417,0.002344007028842667,0.0001653335081335914
GLY1329,L GLY 459,0.0,0.0,0.0,-0.002323383084577111,0.0004677675332753287,3.2993777883674406e-05,-0.12408457711442769,0.0550755953660121,0.0038847329732218765,0.13866169154228863,0.05546228134385591,0.003912007699140489,0.0,0.0,0.0,0.012253731343283582,0.003552071570961997,0.0002505438109794008
ALA1330,L ALA 460,0.0,0.0,0.0,-0.0035771144278607114,0.0005137644037184151,3.62381469746991e-05,0.08740298507462683,0.06490507259683775,0.004578050840316356,-0.0804776119402985,0.06505291184544164,0.0045884786169018135,0.0,0.0,0.0,0.003348258706467472,0.0026350317816462515,0.00018586081148322546
LYS1331,L LYS 461,0.0,0.0,0.0,-0.0029004975124378054,0.00041134381310637584,2.9013955518514082e-05,-76.42221393034824,0.8025302021621212,0.056606115968916675,76.44796019900495,0.8020053587327989,0.05656909636772821,0.0,0.0,0.0,0.022845771144277823,0.004322922188308106,0.00030491542132209804
PHE1332,L PHE 462,0.0,0.0,0.0,-0.005696517412935326,0.0005485737372671406,3.8693408055654415e-05,-0.1869203980099504,0.07374997179755433,0.005201921927710021,0.19237810945273645,0.0736333279398021,0.005193694504341784,0.0,0.0,0.0,-0.00023880597014939975,0.003863683001423285,0.0002725231866121304
TRP1333,L TRP 463,0.0,0.0,0.0,-0.019761194029850753,0.001393905200729712,9.831849222572016e-05,0.03894029850746264,0.07612294597158915,0.0053692986207301355,-0.10215920398009942,0.07608547515600222,0.005366655633180447,0.0,0.0,0.0,-0.08298009950248729,0.013481500204031232,0.0009509117064110227
GLU1334,L GLU 464,0.0,0.0,0.0,-0.003840796019900479,0.00047266300006022923,3.3339077487105505e-05,77.5278208955224,0.8647729163034212,0.06099637852278727,-77.54162686567169,0.8624511032734062,0.06083261045863082,0.0,0.0,0.0,-0.017646766169153366,0.0038244567773515928,0.00026975638209456493
VAL1335,L VAL 465,0.0,0.0,0.0,-0.0024079601990049473,0.0004914556694482441,3.4664610183417145e-05,0.013004975124378077,0.06924220217694416,0.004883968373790225,-0.005482587064676619,0.069920501732048,0.004931811935533359,0.0,0.0,0.0,0.005114427860696443,0.002825231165819884,0.00019927644165981315
ILE1336,L ILE 466,0.0,0.0,0.0,-0.005756218905472628,0.000602873411331397,4.2523411760031825e-05,0.02578109452736323,0.09433217396820745,0.006653678534288571,-0.008318407960199004,0.09323680923578619,0.006576417463110625,0.0,0.0,0.0,0.011706467661691656,0.004396788511416975,0.0003101255500385416
SER1337,L SER 467,0.0,0.0,0.0,-0.0050149253731343645,0.0006267472051054454,4.4207339337275556e-05,0.5799303482587067,0.08907252969712173,0.006282691831529961,-0.5879154228855721,0.0890686347848291,0.006282417105598985,0.0,0.0,0.0,-0.012999999999999972,0.0046155695842510875,0.0003255571770941798
ASP1338,L ASP 468,0.0,0.0,0.0,-0.002452736318407992,0.0004977611318718646,3.510936321106332e-05,78.2729552238806,0.8537095483944742,0.06021602871766662,-78.2833233830846,0.8524301695305331,0.06012578829039632,0.0,0.0,0.0,-0.012820895522387627,0.0030268715593587785,0.00021349905841607932
GLU1339,L GLU 469,0.0,0.0,0.0,-0.0029303482587064614,0.00035284822341288184,2.488799474477714e-05,80.83399999999996,0.9525741976335586,0.06718940340808524,-80.8403980099502,0.9511392806241131,0.06708819216591191,0.0,0.0,0.0,-0.009328358208954729,0.0035898754521926984,0.0002532102911682523
HID1340,L HID 470,0.0,0.0,0.0,-0.00783084577114429,0.0008293399527986313,5.8497129976289144e-05,0.13556716417910425,0.14185886306911388,0.010005952713648469,-0.13006467661691543,0.1386777315572711,0.009781572997113675,0.0,0.0,0.0,-0.002328358208955427,0.007130038886180829,0.0005029141669268971
GLY1341,L GLY 471,0.0,0.0,0.0,-0.0021940298507462457,0.00044292579828969476,3.12415769974306e-05,0.24376616915422886,0.10897528155413141,0.007686523708116296,-0.23974129353233825,0.10934109638887297,0.007712326297106396,0.0,0.0,0.0,0.0018308457711443827,0.001710733973315906,0.00012066587079787345
ILE1342,L ILE 472,0.0,0.0,0.0,-0.012900497512437811,0.0017363683010408197,0.0001224739768654985,-0.5005771144278608,0.07836402663391037,0.005527372262725511,0.5159502487562185,0.0780924793802795,0.0055082187962408125,0.0,0.0,0.0,0.0024726368159201455,0.003092358984978516,0.00021811818527155412
ASP1343,L ASP 473,0.0,0.0,0.0,-0.008199004975124357,0.0014592982041829203,0.00010293095905507484,81.12523383084576,1.1425518920041544,0.08058939679160769,-81.12401990049753,1.1383973021385059,0.08029635461686511,0.0,0.0,0.0,-0.006985074626863815,0.006984330444691839,0.0004926366858871123
PRO1344,L PRO 474,0.0,0.0,0.0,-0.015701492537313424,0.004454350856570105,0.00031418568481777153,0.43047761194029854,0.12420714020489759,0.008760896180185876,-0.4024626865671643,0.1260894803915819,0.0088936662200091,-5.910447761194141e-06,8.358635383578451e-05,5.895726822367613e-06,0.012307522388059792,0.008384274183424013,0.0005913811037434556
THR1345,L THR 475,0.0,0.0,0.0,-0.03876616915422886,0.02036043499499255,0.0014361143560691976,0.41052736318407934,0.1803952280576807,0.012724098323229708,-0.3469253731343283,0.1905522464048519,0.013440519159366964,-0.0010216835820895517,0.007063102706161802,0.0004981928528150228,0.023814137313432085,0.03221232117722234,0.002272081951898286
[truncated: 117,890 more chars]
