# Supplementary material for: Detailed Per-residue Energetic Analysis Explains the Driving Force for Microtubule Disassembly
Source: PLoS Comput Biol. 2015 Jun 1;11(6):e1004313. doi: 10.1371/journal.pcbi.1004313 (PMC4452272; doi:10.1371/journal.pcbi.1004313)
Supplement: S1 Dataset — 13 text files with energy contribution per residue in the 13 lateral GDP subsystems, plus one text file with the overall residual contributions, per MT ring. (ZIP) [file pcbi.1004313.s001.zip › LatGDP/R11_L12.txt]

| Run on Tue Jan 20 09:10:15 2015
| GB non-polar solvation energies calculated with gbsa=2
idecomp = 2: Per-residue decomp adding 1-4 interactions to EEL and VDW.
Energy Decomposition Analysis (All units kcal/mol): Generalized Born solvent
DELTAS:
Total Energy Decomposition:
Residue,Location,Internal,,,van der Waals,,,Electrostatic,,,Polar Solvation,,,Non-Polar Solv.,,,TOTAL,,
,,Avg.,Std. Dev.,Std. Err. of Mean,Avg.,Std. Dev.,Std. Err. of Mean,Avg.,Std. Dev.,Std. Err. of Mean,Avg.,Std. Dev.,Std. Err. of Mean,Avg.,Std. Dev.,Std. Err. of Mean
MET   1,R MET   1,0.0,0.0,0.0,-0.0003432835820895581,0.0004748051856891682,3.3490175611278245e-05,-79.56372636815925,0.7363184740732243,0.05193590075632417,79.5575870646766,0.7357979887414365,0.051899188551634653,0.0,0.0,0.0,-0.006482587064675472,0.0010418818000161724,7.34886759884272e-05
ARG   2,R ARG   2,0.0,0.0,0.0,-0.00035820895522385883,0.00047947398221516506,3.381948712737302e-05,-77.44723880597014,1.1036483922968074,0.07784535549559435,77.4424427860696,1.1031658458942897,0.07781131929664792,0.0,0.0,0.0,-0.00515422885572338,0.0008928096003362085,6.29739337393612e-05
GLU   3,R GLU   3,0.0,0.0,0.0,-0.000263681592039783,0.00044062865324344326,3.107954887869412e-05,77.83533333333331,0.6064340377366169,0.04277455898249504,-77.8303184079602,0.6060836667096189,0.04274984571571335,0.0,0.0,0.0,0.004751243781093812,0.0008272780670796816,5.835169577106288e-05
CYS   4,R CYS   4,0.0,0.0,0.0,-0.00033333333333331874,0.0004714045207910109,3.325031120358629e-05,0.17895024875621895,0.23347768281055242,0.016468245997124757,-0.1787263681592039,0.23342713768583723,0.016464680818912666,0.0,0.0,0.0,-0.00010945273631842684,0.000731630904284697,5.160526507638727e-05
ILE   5,R ILE   5,0.0,0.0,0.0,-0.00039800995024875105,0.0004894875174626339,3.452578744597779e-05,0.2983830845771145,0.11219305284599074,0.00791348779547116,-0.2980597014925373,0.11207147869207976,0.007904912615824877,0.0,0.0,0.0,-7.462686567195393e-05,0.0008161327232533835,5.7565563830551274e-05
SER   6,R SER   6,0.0,0.0,0.0,-0.0004079601990049655,0.0004914556694482061,3.466461018341446e-05,-0.2816815920398011,0.15042188799345377,0.010609941922535573,0.28162189054726366,0.1503199119834572,0.01060274908937819,0.0,0.0,0.0,-0.00046766169154218844,0.0008043408382364574,5.673382839061152e-05
ILE   7,R ILE   7,0.0,0.0,0.0,-0.0005074626865671679,0.000499944305207293,3.526335238514371e-05,0.5503482587064674,0.08031596874393357,0.005665051643696975,-0.5496318407960199,0.0801909647464075,0.0056562345415349935,0.0,0.0,0.0,0.0002089552238805519,0.0007701646803188705,5.432322807520542e-05
HID   8,R HID   8,0.0,0.0,0.0,-0.000791044776119433,0.0004065623424440803,2.8676696581613417e-05,-1.5540248756218902,0.15363053949259642,0.010836262749309412,1.5522189054726367,0.15344275300109017,0.010823017311459272,0.0,0.0,0.0,-0.002597014925373065,0.000740976258524835,5.226443554057996e-05
VAL   9,R VAL   9,0.0,0.0,0.0,-0.0005621890547263858,0.0004961174472564484,3.4993426637329525e-05,0.7973830845771148,0.10214143697199564,0.0072045014765694465,-0.7961243781094531,0.10200165569203344,0.007194642065269402,0.0,0.0,0.0,0.0006965174129353673,0.0007677827551784591,5.415522002969616e-05
GLY  10,R GLY  10,0.0,0.0,0.0,-0.0003731343283582176,0.0004836373655528364,3.411314954580954e-05,-0.04994029850746274,0.0984246885761085,0.006942342257940599,0.050074626865671684,0.09834794260133503,0.006936929014256473,0.0,0.0,0.0,-0.00023880597014932906,0.0007743953296162809,5.4621635068621786e-05
GLN  11,R GLN  11,0.0,0.0,0.0,-0.0014925373134328172,0.0004999443052073597,3.5263352385148416e-05,-1.1610149253731339,0.3803612511406423,0.026828614093454328,1.161935323383084,0.37958646101919324,0.026773964611916865,0.0,0.0,0.0,-0.0005721393034821727,0.001240293618141847,8.748356659337502e-05
ALA  12,R ALA  12,0.0,0.0,0.0,-0.0009203980099502203,0.0002706760300245757,1.9092015109584475e-05,0.09398009950248754,0.12217465518731513,0.008617535740540867,-0.09385074626865672,0.12209423655089353,0.008611863447277537,0.0,0.0,0.0,-0.0007910447761194787,0.0006810289281522663,4.8036076874508135e-05
GLY  13,R GLY  13,0.0,0.0,0.0,-0.0005174129353233769,0.0004996966976911261,3.524588749754551e-05,0.26853731343283577,0.1475898574450259,0.010410185889404452,-0.26812437810945283,0.1473149381350973,0.010390794576407151,0.0,0.0,0.0,-0.00010447761194029916,0.0008428982521212514,5.945345867486001e-05
VAL  14,R VAL  14,0.0,0.0,0.0,-0.0008905472636816,0.000312206397805717,2.20213413935268e-05,-0.18873134328358213,0.09423336894947948,0.006646709365610111,0.18942288557213932,0.09420178022016673,0.0066444812684369825,0.0,0.0,0.0,-0.00019900497512427112,0.000791873529385962,5.585445222668631e-05
GLN  15,R GLN  15,0.0,0.0,0.0,-0.0018009950248756223,0.0003992517939848551,2.8161050251089782e-05,-1.4932288557213924,0.7411478977447952,0.052276542037710795,1.492756218905473,0.739924902249401,0.05219027858662169,0.0,0.0,0.0,-0.0022736318407965894,0.001482820776930799,0.00010459011341121796
ILE  16,R ILE  16,0.0,0.0,0.0,-0.002059701492537309,0.00034035087316394464,2.400649962398342e-05,-0.13885572139303476,0.12976516899453813,0.009152929304144759,0.13877611940298512,0.1296750037358633,0.009146569537153853,0.0,0.0,0.0,-0.0021393034825870896,0.0009826846730281572,6.931323258918509e-05
GLY  17,R GLY  17,0.0,0.0,0.0,-0.000512437810945258,0.0004998452769196424,3.525636746828968e-05,-0.0441293532338308,0.12832182484062263,0.009051123657030815,0.043925373134328344,0.1281605391064845,0.009039747438483329,0.0,0.0,0.0,-0.0007164179104476513,0.0008310989574606539,5.8621200598952386e-05
ASN  18,R ASN  18,0.0,0.0,0.0,-0.001174129353233865,0.0003921206068703836,2.7658055094383803e-05,-1.0947313432835812,1.0138664662595656,0.0715126267042234,1.0941094527363184,1.012375379203835,0.0714074535324611,0.0,0.0,0.0,-0.001796019900497604,0.0016878801446455493,0.00011905388601205149
ALA  19,R ALA  19,0.0,0.0,0.0,-0.0012039800995025075,0.000402954362812253,2.8422209320071767e-05,-0.45751741293532344,0.1758498934323613,0.012403495138171775,0.4589751243781098,0.17560874755268888,0.012386486019270844,0.0,0.0,0.0,0.00025373134328363864,0.0009517193174286896,6.712910480762639e-05
CYS  20,R CYS  20,0.0,0.0,0.0,-0.0012537313432835467,0.00043514566379445214,3.069280862172964e-05,-0.10927860696517404,0.3988246812300593,0.028130924040182533,0.1099751243781094,0.399156317187086,0.028154315837017517,0.0,0.0,0.0,-0.0005572139303482106,0.0014344587271182614,0.00010117891743029711
TRP  21,R TRP  21,0.0,0.0,0.0,-0.0013880597014925679,0.00048730829006902267,3.4372076597173525e-05,-0.44172636815920374,0.11831360532592156,0.008345198281306327,0.4405771144278606,0.1181164164477557,0.008331289650235291,0.0,0.0,0.0,-0.0025373134328357137,0.0007916546977478014,5.583901703302755e-05
GLU  22,R GLU  22,0.0,0.0,0.0,-0.0016616915422885173,0.000473134066784825,3.3372303972002556e-05,102.7616815920399,1.581746511912203,0.11156779675769024,-102.73255721393038,1.5788095609683663,0.11136064021046754,0.0,0.0,0.0,0.027462686567167906,0.003141734911638651,0.00022160089461142231
LEU  23,R LEU  23,0.0,0.0,0.0,-0.002736318407960225,0.0004626598184104562,3.2633507454975045e-05,-0.6671393034825873,0.11217191185171792,0.007911996624708637,0.6694378109452739,0.1119769315403743,0.007898243773930141,0.0,0.0,0.0,-0.00043781094527372503,0.0017696623013374357,0.0001248223545798598
TYR  24,R TYR  24,0.0,0.0,0.0,-0.001726368159203938,0.000445822225218252,3.144587520100186e-05,-0.6336865671641788,0.23721431892518785,0.016731807987276456,0.6319552238805967,0.23706008849506638,0.01672092941150464,0.0,0.0,0.0,-0.003457711442785654,0.0010218764986172817,7.207761082486346e-05
CYS  25,R CYS  25,0.0,0.0,0.0,-0.0008855721393035264,0.00031833021438899725,2.2453282111460687e-05,-1.067094527363184,0.0826584172976372,0.005830275225469892,1.0663582089552235,0.08257239275056646,0.005824207521756636,0.0,0.0,0.0,-0.0016218905472637725,0.0009805665982950682,6.916383511648055e-05
LEU  26,R LEU  26,0.0,0.0,0.0,-0.0022885572139303353,0.0004639420189801029,3.2723946910020214e-05,-0.8806666666666667,0.11447154519806661,0.008074200254601566,0.8828457711442786,0.11443393494585154,0.008071547431950443,0.0,0.0,0.0,-0.00010945273631848041,0.0011276533989060663,7.95385381126441e-05
GLU  27,R GLU  27,0.0,0.0,0.0,-0.002422885572139302,0.000494017575614177,3.484531311165533e-05,100.31293532338307,1.0395121180535971,0.07332153151009904,-100.29911442786072,1.0378715791314512,0.07320581681646093,0.0,0.0,0.0,0.011398009950249305,0.004412870820170781,0.0003112599086357797
HIP  28,R HIP  28,0.0,0.0,0.0,-0.0011194029850745964,0.000339258251168898,2.3929432010583737e-05,-87.91988557213925,0.7848309650080748,0.05535770803585185,87.90819900497513,0.7837042798156327,0.05527823778975767,0.0,0.0,0.0,-0.01280597014925441,0.0016563353961024149,0.00011682889100322532
GLY  29,R GLY  29,0.0,0.0,0.0,-0.0005373134328358324,0.0004986057638355348,3.516893895632221e-05,-0.6419104477611942,0.20405959996678744,0.014393254421043288,0.641407960199005,0.20384728147682185,0.014378278629436993,0.0,0.0,0.0,-0.0010398009950248616,0.0007844305601394422,5.532946565398601e-05
ILE  30,R ILE  30,0.0,0.0,0.0,-0.0007711442786069752,0.00042009615587233344,2.9631298178360073e-05,0.9418208955223881,0.08439039676328303,0.0059524396377549325,-0.9408606965174131,0.0842042677302786,0.005939311108013565,0.0,0.0,0.0,0.00018905472636866863,0.0007357803600929442,5.189794512264189e-05
GLN  31,R GLN  31,0.0,0.0,0.0,-0.000825870646766193,0.00037922067662009957,2.6748164169691847e-05,-0.5087164179104479,0.7247177760373906,0.051117650606276696,0.5083333333333329,0.7241930718439662,0.05108064082603124,0.0,0.0,0.0,-0.0012089552238806075,0.0008956053029608982,6.317112739831811e-05
PRO  32,R PRO  32,0.0,0.0,0.0,-0.0007661691542288376,0.0004232658518438335,2.9854871294070295e-05,-0.4776616915422884,0.11487434179619485,0.008102611336058817,0.476990049751244,0.11477202105223673,0.008095394187242592,0.0,0.0,0.0,-0.0014378109452734713,0.0007034832907593643,4.961988549668971e-05
ASP  33,R ASP  33,0.0,0.0,0.0,-0.0004726368159204045,0.0004992506946985978,3.521442887200155e-05,84.6072835820895,1.7694258545955606,0.12480567691258322,-84.5980646766169,1.7680437683963286,0.12470819206844652,0.0,0.0,0.0,0.008746268656719578,0.0016722191611305895,0.00011794924540582043
GLY  34,R GLY  34,0.0,0.0,0.0,-0.00022388059701492554,0.0004168429863811628,2.9401837294535854e-05,-0.7912288557213933,0.12995003771324962,0.009165968938170012,0.7906567164179106,0.12991879042937068,0.009163764924700862,0.0,0.0,0.0,-0.0007960199004974532,0.0006640626353617064,4.6839366850788655e-05
GLN  35,R GLN  35,0.0,0.0,0.0,-0.0005174129353234117,0.0004996966976911599,3.52458874975479e-05,0.44316417910447736,0.4739981819878724,0.03343325395900918,-0.44293532338308467,0.4738273199703332,0.03342120228151038,0.0,0.0,0.0,-0.0002885572139304888,0.0007638071752439962,5.387480424196928e-05
MET  36,R MET  36,0.0,0.0,0.0,-0.00047761194029849685,0.0004994985233039141,3.523190935402597e-05,-0.16119900497512432,0.39129350513800887,0.027599715836303846,0.1611044776119402,0.3911615869361137,0.027590411043767974,0.0,0.0,0.0,-0.0005721393034824997,0.0008262002579078203,5.8275672973652425e-05
PRO  37,R PRO  37,0.0,0.0,0.0,-0.0006517412935323328,0.00047641849233329283,3.360396948812513e-05,-0.7480646766169153,0.28486512614839765,0.020092836783977882,0.7475920398009953,0.28466096223265663,0.02007843617168944,0.0,0.0,0.0,-0.001124378109452661,0.000803879112912818,5.670126079733552e-05
SER  38,R SER  38,0.0,0.0,0.0,-0.00045771144278607324,0.00049820846834309,3.5140915892942575e-05,-0.34809950248756233,0.3716682574310616,0.026215457593280415,0.3478905472636817,0.3714663935707197,0.026201219214391173,0.0,0.0,0.0,-0.0006666666666666871,0.0007216160231789755,5.0898869828260695e-05
ASP  39,R ASP  39,0.0,0.0,0.0,-0.0009154228855721363,0.0004206260972706176,2.9668677362554245e-05,87.04895024875627,2.6531382689438523,0.18713794462662167,-87.03693034825868,2.6494576174752758,0.1868783314889353,0.0,0.0,0.0,0.01110447761194086,0.003927708667135185,0.0002770392088733621
LYS  40,R LYS  40,0.0,0.0,0.0,-0.0013482587064676673,0.0007249014019324982,5.1130602578283915e-05,-83.36324378109454,4.704530654790597,0.3318320072028928,83.3576766169154,4.705186358325831,0.3318782569642808,0.0,0.0,0.0,-0.006915422885572991,0.0044125342663845915,0.0003112361699620208
THR  41,R THR  41,0.0,0.0,0.0,-0.0011840796019900641,0.0004793707251918828,3.381220393850514e-05,-0.36893034825870646,0.3180057653414894,0.022430397240137772,0.36948258706467674,0.31752347184015595,0.02239637887946551,0.0,0.0,0.0,-0.0006318407960204341,0.0009535381061751782,6.725739227447725e-05
ILE  42,R ILE  42,0.0,0.0,0.0,-0.0009452736318407947,0.0005571695078241407,3.929970696338506e-05,0.2610248756218905,0.32703143059212814,0.023067018581612305,-0.26059203980099493,0.3266414541031579,0.023039511760934,0.0,0.0,0.0,-0.0005124378109453874,0.0007669118323315977,5.4093789868517684e-05
GLY  43,R GLY  43,0.0,0.0,0.0,-0.0004129353233830927,0.000492361393780627,3.472849505211942e-05,-0.781651741293532,0.2244715366269748,0.015833001424487944,0.7811691542288557,0.22436706164680503,0.015825632327564978,0.0,0.0,0.0,-0.000895522388059746,0.0007424779345742703,5.237035560237087e-05
GLY  44,R GLY  44,0.0,0.0,0.0,-0.00030348258706467356,0.0004597617931203108,3.24290965116699e-05,-0.43086567164179085,0.19912414404577358,0.01404513420142824,0.4306169154228856,0.1989522493585173,0.01403300968502368,0.0,0.0,0.0,-0.0005522388059700702,0.0007387682788515986,5.2108696662337746e-05
GLY  45,R GLY  45,0.0,0.0,0.0,-0.0002885572139303466,0.0004530915450757176,3.1958613490175586e-05,-0.515592039800995,0.10583053541011986,0.007464710417549618,0.5152736318407957,0.10577437618797168,0.0074607492514363934,0.0,0.0,0.0,-0.0006069651741293262,0.000690915640055014,4.8733431764094146e-05
ASP  46,R ASP  46,0.0,0.0,0.0,-0.0006119402985074555,0.00048730829006908376,3.4372076597177835e-05,86.03672139303481,1.3862429277430526,0.09777803715985497,-86.02588557213932,1.384724202236933,0.09767091452211157,0.0,0.0,0.0,0.010223880597011707,0.002064778514535667,0.00014563824729467615
ASP  47,R ASP  47,0.0,0.0,0.0,-0.00036815920398010425,0.0004823048874984006,3.401916379041713e-05,79.26103482587064,0.838953721636629,0.05917523294646511,-79.25477114427859,0.8381563559276933,0.059118991105761735,0.0,0.0,0.0,0.005895522388057733,0.00123547475143733,8.714366994303122e-05
SER  48,R SER  48,0.0,0.0,0.0,-0.00038805970149253047,0.00048730829006908127,3.437207659717766e-05,-0.21769651741293553,0.22545638057085537,0.01590246696030005,0.21763184079602,0.225349466100401,0.015894925794999366,0.0,0.0,0.0,-0.00045273631840812395,0.0007784440247224245,5.490720800292844e-05
PHE  49,R PHE  49,0.0,0.0,0.0,-0.0010447761194029275,0.000250343196525531,1.7657847612931076e-05,0.08253233830845767,0.07443518800231695,0.00525025335230448,-0.08306467661691541,0.07426743925404418,0.005238421267888482,0.0,0.0,0.0,-0.0015771144278604763,0.0006428122539837265,4.5340480516760526e-05
ASN  50,R ASN  50,0.0,0.0,0.0,-0.00035323383084576095,0.00047797457211841204,3.371372689356113e-05,0.1745472636815917,0.5375669149646883,0.03791704667009748,-0.17452238805970158,0.537284920056082,0.03789715628284949,0.0,0.0,0.0,-0.0003283582089551303,0.0007864788908907578,5.5473943765512886e-05
THR  51,R THR  51,0.0,0.0,0.0,-0.0003383084577114674,0.0004731340667848598,3.337230397200501e-05,0.06754726368159183,0.1313386076357469,0.009263911108884668,-0.06735820895522386,0.13128621668446208,0.009260215736104728,0.0,0.0,0.0,-0.00014925373134343727,0.000703659192367468,4.963229263949956e-05
PHE  52,R PHE  52,0.0,0.0,0.0,-0.0007810945273631997,0.0004135043732374223,2.916634968013733e-05,-0.03166666666666668,0.1325169409364612,0.009347024331652572,0.03135323383084576,0.13248876645139018,0.00934503705670018,0.0,0.0,0.0,-0.0010945273631840563,0.0007370911636831429,5.199040207920173e-05
PHE  53,R PHE  53,0.0,0.0,0.0,-0.0007512437810944734,0.0004322922188303844,3.049154213217974e-05,-0.38446766169154234,0.07350317418945351,0.005184514166622191,0.383955223880597,0.07346609185070009,0.00518189858011564,0.0,0.0,0.0,-0.0012636815920400197,0.000722849790076925,5.0985893035506717e-05
SER  54,R SER  54,0.0,0.0,0.0,-0.00029353233830847124,0.0004553801759800771,3.212004106764643e-05,0.4060845771144282,0.16836919812294165,0.011875847574164463,-0.4059054726368158,0.16839271211201032,0.011877506123074555,0.0,0.0,0.0,-0.00011442786069650481,0.0007929043507715462,5.592716076119183e-05
GLU  55,R GLU  55,0.0,0.0,0.0,-0.000258706467661678,0.0004379240016848605,3.088877746676698e-05,76.47510945273632,0.8725574453769145,0.0615454568681385,-76.47056218905473,0.872195695190963,0.0615199409773688,0.0,0.0,0.0,0.004288557213931595,0.0008323786021269315,5.871145977447396e-05
THR  56,R THR  56,0.0,0.0,0.0,-0.000174129353233831,0.00037922067662009,2.6748164169691173e-05,-0.06807462686567162,0.2103850991710655,0.014839420734228746,0.06802487562189052,0.2103340730047692,0.014835821625959629,0.0,0.0,0.0,-0.0002238805970149427,0.0007015454621721403,4.9483201606861326e-05
GLY  57,R GLY  57,0.0,0.0,0.0,-6.965174129353236e-05,0.00025455918020827936,1.795522017364687e-05,-0.19156716417910452,0.12239889407207713,0.008633352331968058,0.1914925373134328,0.12238964445036363,0.00863269991395566,0.0,0.0,0.0,-0.00014427860696514277,0.0006261940649313296,4.4168323837598774e-05
ALA  58,R ALA  58,0.0,0.0,0.0,-0.00013432835820895479,0.0003410047659342037,2.4052621663857805e-05,0.003950248756218929,0.13497586853583424,0.00952046371184572,-0.003940298507462699,0.13487741409791978,0.009513519271231242,0.0,0.0,0.0,-0.00012437810945287287,0.0006536942370411503,4.6108036420900665e-05
GLY  59,R GLY  59,0.0,0.0,0.0,-0.0001293532338308448,0.00033559048664756066,2.3670727848071038e-05,0.3446119402985072,0.11408589177983648,0.008046998359822616,-0.3444626865671643,0.11402714109463212,0.008042854405998856,0.0,0.0,0.0,1.990049751241463e-05,0.0006908081575207514,4.8725850530661795e-05
LYS  60,R LYS  60,0.0,0.0,0.0,-0.0003233830845771219,0.0004677675332753604,3.299377788367664e-05,-80.33118905472638,1.3998545319149716,0.09873812569260154,80.32468159203978,1.399027024414881,0.09867975781387364,0.0,0.0,0.0,-0.0068308457711416855,0.0012262647166580015,8.649404417768076e-05
HIE  61,R HIE  61,0.0,0.0,0.0,-0.0004328358208955388,0.0004954684379909984,3.4947649053325845e-05,0.5110298507462689,0.35969360801416256,0.02537083094651507,-0.5107562189054723,0.35946479740132853,0.02535469189025263,0.0,0.0,0.0,-0.0001592039800992154,0.0008070136356615573,5.692235298519876e-05
VAL  62,R VAL  62,0.0,0.0,0.0,-0.0002736318407960185,0.0004458222252183033,3.144587520100548e-05,-0.2983830845771146,0.10562289775322742,0.007450064786451995,0.2981791044776119,0.10559755462829926,0.007448277220245971,0.0,0.0,0.0,-0.0004776119402984366,0.000760169049447477,5.3618190633917595e-05
PRO  63,R PRO  63,0.0,0.0,0.0,-0.00041293532338308107,0.0004923613937806125,3.472849505211839e-05,-0.7776417910447762,0.09576251224263632,0.006754566817394887,0.7770398009950251,0.09567887006583448,0.006748667153124082,0.0,0.0,0.0,-0.0010149253731345966,0.0007628019306975732,5.3803899758600755e-05
ARG  64,R ARG  64,0.0,0.0,0.0,-0.00042288557213932096,0.0004940175756142056,3.484531311165735e-05,-79.88589054726364,0.5549647184936763,0.039144193114571575,79.8799104477612,0.5546800986883098,0.039124117581381394,0.0,0.0,0.0,-0.006402985074628028,0.000876328299399658,6.181143240343699e-05
ALA  65,R ALA  65,0.0,0.0,0.0,-0.00025373134328360053,0.0004351456637944571,3.069280862172999e-05,-0.6451044776119401,0.1315530804087308,0.009279038851899192,0.6445870646766166,0.13144426824161387,0.009271363833396393,0.0,0.0,0.0,-0.0007711442786070594,0.0007644873963537765,5.392278333972908e-05
VAL  66,R VAL  66,0.0,0.0,0.0,-0.0003830845771144431,0.00048613864677837164,3.428957632045561e-05,0.521393034825871,0.0786234792779784,0.0055456726412271415,-0.5208557213930349,0.07853119340690175,0.005539163297770181,0.0,0.0,0.0,0.0001542288557214277,0.0007603969422704074,5.363426495427155e-05
PHE  67,R PHE  67,0.0,0.0,0.0,-0.000706467661691491,0.0004553801759800217,3.212004106764252e-05,-0.880164179104478,0.08244767923592809,0.005815410908677787,0.8792338308457714,0.08236872595030957,0.0058098419732909206,0.0,0.0,0.0,-0.001636815920398013,0.0007346693918819974,5.181958346694693e-05
VAL  68,R VAL  68,0.0,0.0,0.0,-0.0003880597014925233,0.00048730829006907183,3.4372076597176995e-05,0.6084626865671643,0.09809869053825125,0.0069193481292624875,-0.6078507462686569,0.09795515072812366,0.00690922361168502,0.0,0.0,0.0,0.000223880597014909,0.0008193109990146182,5.778974211796892e-05
ASP  69,R ASP  69,0.0,0.0,0.0,-0.00045771144278606787,0.0004982084683430835,3.5140915892942115e-05,97.81165174129357,0.9971981035906488,0.07033693105101724,-97.79058706467657,0.9958981963821087,0.07024524266596058,0.0,0.0,0.0,0.020606965174129757,0.0015676300342124087,0.00011057209719199868
LEU  70,R LEU  70,0.0,0.0,0.0,-0.0004975124378109203,0.0004999938119960382,3.526684432478338e-05,-0.649557213930348,0.10598426598799386,0.007475553736462302,0.6489253731343285,0.10589917951464689,0.007469552199367887,0.0,0.0,0.0,-0.0011293532338303967,0.0007999900991931864,5.642695091961992e-05
GLU  71,R GLU  71,0.0,0.0,0.0,-0.0007213930348258641,0.0004483136448186541,3.1621606390242646e-05,101.92226865671647,1.6738769956206936,0.11806618003476183,-101.8955373134328,1.6711851902631296,0.11787631472399158,0.0,0.0,0.0,0.02600995024875824,0.0028160698235789984,0.00019863025040131428
PRO  72,R PRO  72,0.0,0.0,0.0,-0.0005472636815920679,0.0004977611318718953,3.51093632110655e-05,0.23459203980099508,0.11229382538776256,0.007920595742524928,-0.2344676616915422,0.11219315344797991,0.00791349489138836,0.0,0.0,0.0,-0.00042288557213929445,0.0007760556167181516,5.4738742691458894e-05
THR  73,R THR  73,0.0,0.0,0.0,-0.0007611940298507556,0.0004263539360324133,3.0072687958451995e-05,-0.44415422885572187,0.3698628912218853,0.026088116879214245,0.4439253731343281,0.36928935304396077,0.026047662615281582,0.0,0.0,0.0,-0.0009900497512444846,0.0009087197804142729,6.409615131591956e-05
VAL  74,R VAL  74,0.0,0.0,0.0,-0.0009402985074626714,0.00029323705528938495,2.0683347135565307e-05,0.07394029850746256,0.14321943786024796,0.010101920260045884,-0.07340796019900493,0.1430222218976329,0.010088009718585096,0.0,0.0,0.0,-0.00040796019900497647,0.0007280699753199264,5.135409651301879e-05
ILE  75,R ILE  75,0.0,0.0,0.0,-0.0006716417910447651,0.0004696159021657304,3.3124151773007834e-05,0.07367661691542284,0.14042820052604302,0.009905041558395654,-0.07357711442786069,0.14032696458160987,0.009897900925438331,0.0,0.0,0.0,-0.0005721393034827826,0.0007636127150622036,5.3861088078300626e-05
ASP  76,R ASP  76,0.0,0.0,0.0,-0.0005771144278606948,0.0004940175756141836,3.48453131116558e-05,93.21269154228858,1.2165327675403044,0.0858076054132881,-93.19644776119404,1.2152934205411374,0.0857201886160491,0.0,0.0,0.0,0.01566666666666865,0.001530236977497663,0.0001079345943302689
GLU  77,R GLU  77,0.0,0.0,0.0,-0.0011691542288557186,0.00037488808425440215,2.6442566666647137e-05,104.6146467661691,1.7735418310488034,0.12509599550721043,-104.5830597014925,1.7709006383954362,0.12490970014134138,0.0,0.0,0.0,0.030417910447761924,0.002806261231859619,0.00019793840568461317
VAL  78,R VAL  78,0.0,0.0,0.0,-0.0006815920398009984,0.00046585870291421445,3.2859139371011434e-05,-0.10056218905472629,0.18455741698011527,0.013017676494111152,0.1004925373134329,0.18429081818067145,0.012998872064673065,0.0,0.0,0.0,-0.0007512437810944554,0.0007712566119432709,5.4400246993614235e-05
ARG  79,R ARG  79,0.0,0.0,0.0,-0.0005721393034825937,0.0004947685528538087,3.489828296201371e-05,-90.03310945273631,1.0728807401343323,0.07567517263928794,90.01968159203982,1.071931069156274,0.07560818801319978,0.0,0.0,0.0,-0.013999999999999966,0.001237876531992409,8.731307848150916e-05
THR  80,R THR  80,0.0,0.0,0.0,-0.0006318407960198998,0.0004823048874983935,3.401916379041663e-05,0.3984527363184077,0.2528453187797453,0.017834333709166306,-0.3978706467661691,0.25252593223631603,0.017811805919349097,0.0,0.0,0.0,-4.9751243781245914e-05,0.0007901838301203684,5.573527002977572e-05
GLY  81,R GLY  81,0.0,0.0,0.0,-0.00046268656716418115,0.0004986057638355264,3.5168938956321616e-05,-1.1815572139303483,0.13164889215701173,0.009285796891558963,1.1802636815920402,0.13148200461163412,0.009274025551711612,0.0,0.0,0.0,-0.001756218905472656,0.0008074735686204427,5.695479415481263e-05
THR  82,R THR  82,0.0,0.0,0.0,-0.0009402985074626802,0.00035466740140540015,2.5016309666926066e-05,-0.9558557213930342,0.28305354182891557,0.019965057478227397,0.9549552238805971,0.2825750866356381,0.01993130985093109,0.0,0.0,0.0,-0.0018407960199003492,0.0008131551247455069,5.735554022521948e-05
TYR  83,R TYR  83,0.0,0.0,0.0,-0.0012985074626865336,0.00045760327512701606,3.227684639133767e-05,-0.416626865671642,0.3820568776840673,0.02694821436830816,0.4159751243781094,0.3817029456065096,0.026923249924386453,0.0,0.0,0.0,-0.0019502487562190636,0.0008330919677188754,5.8761776703752166e-05
ARG  84,R ARG  84,0.0,0.0,0.0,-0.0007960199004975408,0.0004029543628122832,2.8422209320073895e-05,-91.7555472636816,1.6976673604307289,0.11974422298660534,91.74017910447768,1.6959939652310458,0.11962619078983582,0.0,0.0,0.0,-0.0161641791044807,0.0019025801930063835,0.00013419765979564584
GLN  85,R GLN  85,0.0,0.0,0.0,-0.0004577114427860778,0.0004982084683430951,3.5140915892942935e-05,-0.22858706467661696,0.5364663854504303,0.037839421303297,0.22837810945273626,0.5361138647141243,0.03781455640771172,0.0,0.0,0.0,-0.00066666666666734,0.0008062771972089246,5.6870408621807346e-05
LEU  86,R LEU  86,0.0,0.0,0.0,-0.0005373134328358153,0.0004986057638355179,3.516893895632102e-05,-0.8127661691542286,0.10876868536107052,0.007671951536213439,0.8122786069651742,0.1086944779753706,0.0076667173507966625,0.0,0.0,0.0,-0.0010248756218902621,0.0007690390135944612,5.424382966630741e-05
PHE  87,R PHE  87,0.0,0.0,0.0,-0.0007661691542289282,0.00042326585184388404,2.985487129407386e-05,-0.45959203980099467,0.13436081494748364,0.0094770811766396,0.45903980099502484,0.1342511880783854,0.009469348693489726,0.0,0.0,0.0,-0.001318407960198716,0.0007905596309492947,5.576177697648764e-05
HIE  88,R HIE  88,0.0,0.0,0.0,-0.00037313432835818776,0.0004836373655527977,3.411314954580681e-05,1.1420696517412938,0.24703943553777638,0.017424818280075336,-1.1414179104477609,0.2469166767380365,0.017416159541954877,0.0,0.0,0.0,0.00027860696517416936,0.0006996730222474056,4.93511298776743e-05
PRO  89,R PRO  89,0.0,0.0,0.0,-0.00026865671641791955,0.00044326096731098506,3.126521799740448e-05,0.3531492537313434,0.18230330533552852,0.012858683717494645,-0.35300995024875625,0.18221833686282002,0.01285269050352353,0.0,0.0,0.0,-0.00012935323383081828,0.000714584442160044,5.040290034383492e-05
GLU  90,R GLU  90,0.0,0.0,0.0,-0.00022388059701492668,0.00041684298638116496,2.9401837294536007e-05,78.66091542288567,0.9209912396321246,0.06496171331186948,-78.65547761194027,0.9205058585233094,0.06492747716815714,0.0,0.0,0.0,0.005213930348261049,0.0008097693149349482,5.711672361461863e-05
GLN  91,R GLN  91,0.0,0.0,0.0,-0.0003830845771144431,0.0004861386467783716,3.428957632045561e-05,-0.4018159203980098,0.28058632808413,0.019791033638400336,0.401646766169154,0.2804542505804589,0.019781717609583544,0.0,0.0,0.0,-0.0005522388059704176,0.0007781259938942407,5.488477583789171e-05
LEU  92,R LEU  92,0.0,0.0,0.0,-0.00041293532338309213,0.0004923613937806257,3.4728495052119324e-05,-0.6378308457711445,0.2165674351649196,0.015275489093131728,0.6374328358208955,0.21639561319345393,0.015263369705703578,0.0,0.0,0.0,-0.0008109452736318598,0.0007425112706586676,5.2372706948468826e-05
ILE  93,R ILE  93,0.0,0.0,0.0,-0.00038805970149253876,0.0004873082900690914,3.437207659717837e-05,0.8104626865671641,0.10415191665080398,0.007346309779291473,-0.8098507462686564,0.10410565629961026,0.0073430468257012155,0.0,0.0,0.0,0.00022388059701516363,0.0007627045786540698,5.379703307489275e-05
THR  94,R THR  94,0.0,0.0,0.0,-0.00031343283582087593,0.0004638886647140024,3.272018359025208e-05,-0.7392238805970149,0.11462673416762588,0.00808514644053239,0.738597014925373,0.1145073453119613,0.008076725399939852,0.0,0.0,0.0,-0.0009402985074625345,0.0007168323842520226,5.0561457953763025e-05
GLY  95,R GLY  95,0.0,0.0,0.0,-0.00011940298507461703,0.00032426210421490517,2.2871685359706726e-05,-0.31630348258706475,0.2787848765640037,0.019663969045210047,0.31602487562189036,0.27860247251175135,0.019651103255352947,0.0,0.0,0.0,-0.0003980099502487566,0.0007536287140939726,5.315687094713366e-05
LYS  96,R LYS  96,0.0,0.0,0.0,-0.0003383084577114403,0.00047313406678482214,3.337230397200235e-05,-83.51638805970147,1.1908960707806278,0.08399933224683467,83.50819402985069,1.1900745898998766,0.08394138945305972,0.0,0.0,0.0,-0.008532338308460416,0.001137422680103706,8.022761007892858e-05
GLU  97,R GLU  97,0.0,0.0,0.0,-0.00044278606965173726,0.0004967157800735743,3.503562978026793e-05,91.87077114427865,0.7837433757024929,0.05528099540099716,-91.85601492537315,0.7830033991973824,0.05522880148262535,0.0,0.0,0.0,0.014313432835818256,0.0011046120665797875,7.791332783865592e-05
ASP  98,R ASP  98,0.0,0.0,0.0,-0.0005323383084577434,0.0004989531378858368,3.519344083266656e-05,99.81287064676621,0.9360869453906986,0.06602648229937963,-99.78938805970147,0.9348675584833468,0.06594047337846604,0.0,0.0,0.0,0.022950248756221307,0.0015152664044387485,0.00010687865152286928
ALA  99,R ALA  99,0.0,0.0,0.0,-0.0003482587064676852,0.00047641849233332997,3.360396948812775e-05,0.03808955223880594,0.10433805533620893,0.00735943898986068,-0.037726368159203945,0.10418477534732669,0.007348627453044985,0.0,0.0,0.0,1.4925373134311249e-05,0.0007757366067087953,5.471624146030744e-05
ALA 100,R ALA 100,0.0,0.0,0.0,-0.0003781094527363143,0.00048491514153277887,3.4203276914359726e-05,-0.45143781094527335,0.1433888959639322,0.010113872913096423,0.45215422885572115,0.143254847519511,0.010104417864837907,0.0,0.0,0.0,0.0003383084577115867,0.0008551716387483363,6.0319156619775196e-05
ASN 101,R ASN 101,0.0,0.0,0.0,-0.0010149253731343271,0.00021107665110042887,1.4888199046380248e-05,-0.010815920398009982,0.23866167261501484,0.01683389644524808,0.01205970149253731,0.238027395927131,0.016789158017144062,0.0,0.0,0.0,0.00022885572139278427,0.0010159735100947513,7.166124611738041e-05
ASN 102,R ASN 102,0.0,0.0,0.0,-0.0005323383084576528,0.000498953137885752,3.5193440832660584e-05,-0.7491343283582088,0.27114334455998346,0.019124976935462164,0.7483582089552239,0.27083842743579895,0.019103469739787788,0.0,0.0,0.0,-0.0013084577114422465,0.0008191599321739711,5.7779086684593724e-05
TYR 103,R TYR 103,0.0,0.0,0.0,-0.0006666666666667523,0.00047140452079109154,3.3250311203591985e-05,-0.7319900497512432,0.16818424480164879,0.011862801972733221,0.7311492537313433,0.16806613721848446,0.01185447130613476,0.0,0.0,0.0,-0.0015074626865672544,0.0007538914169214589,5.317540057589777e-05
ALA 104,R ALA 104,0.0,0.0,0.0,-0.00020895522388060715,0.00040656234244408645,2.8676696581613847e-05,-0.8350298507462687,0.06384074639270079,0.004502979058123213,0.8341890547263678,0.06374236139664473,0.004496039515559771,0.0,0.0,0.0,-0.0010497512437811667,0.0007035888370015547,4.962733015460965e-05
ARG 105,R ARG 105,0.0,0.0,0.0,-0.00045771144278605903,0.0004982084683430744,3.514091589294148e-05,-92.55892039800989,1.0517079563817553,0.0741817596197477,92.54360199004971,1.0507431205023938,0.07411370534399463,0.0,0.0,0.0,-0.015776119402986875,0.0012714338932636766,8.968003224675633e-05
GLY 106,R GLY 106,0.0,0.0,0.0,-0.00018407960199004716,0.0003875490964009985,2.7335605607640555e-05,-0.9632885572139304,0.08438926813007906,0.0059523600301066995,0.9623731343283586,0.08431535848376334,0.005947146845606854,0.0,0.0,0.0,-0.0010995024875622005,0.0006911305549776256,4.874859069393881e-05
HIP 107,R HIP 107,0.0,0.0,0.0,-0.0004228855721393121,0.0004940175756141954,3.4845313111656634e-05,-89.74211940298515,0.8886753995884114,0.0626823297021074,89.73008457711441,0.8879682929952827,0.06263245424856659,0.0,0.0,0.0,-0.012457711442789133,0.0010879039760078068,7.673482999522442e-05
TYR 108,R TYR 108,0.0,0.0,0.0,-0.00033830845771142594,0.0004731340667848019,3.337230397200093e-05,-0.5390845771144274,0.3610126137333331,0.02546386643664601,0.5386616915422884,0.36075020640054317,0.025445357650470755,0.0,0.0,0.0,-0.0007611940298504995,0.0007482560601201258,5.2777913154535846e-05
THR 109,R THR 109,0.0,0.0,0.0,-0.00022388059701492833,0.000416842986381168,2.9401837294536224e-05,-0.9361094527363187,0.1580785684121723,0.011150002519072923,0.9353930348258709,0.1579312456717981,0.011139611174169001,0.0,0.0,0.0,-0.0009402985074628938,0.0006956995909468643,4.907086564289909e-05
ILE 110,R ILE 110,0.0,0.0,0.0,-0.0003582089552238931,0.00047947398221521103,3.381948712737626e-05,-0.8338905472636823,0.10067542033139887,0.007101096635547378,0.833268656716418,0.10055689443095697,0.007092736463123139,0.0,0.0,0.0,-0.0009800995024875404,0.0006908081575205983,4.8725850530651e-05
GLY 111,R GLY 111,0.0,0.0,0.0,-0.00010447761194029584,0.0003058791273420698,2.157505014533828e-05,-0.40813432835820884,0.09570241431200141,0.006750327836205336,0.4079253731343288,0.09563112902601646,0.006745299759810865,0.0,0.0,0.0,-0.00031343283582083945,0.0006663695781194544,4.700208604681009e-05
LYS 112,R LYS 112,0.0,0.0,0.0,-0.00017910447761193494,0.00038343977846760436,2.7045756668791686e-05,-81.12245771144275,1.1503969937539236,0.08114274760412413,81.11582089552238,1.149799336923573,0.08110059214161655,0.0,0.0,0.0,-0.0068159203980095485,0.0009201693947649569,6.490374484447222e-05
GLU 113,R GLU 113,0.0,0.0,0.0,-0.00022388059701492337,0.0004168429863811587,2.940183729453557e-05,80.0273184079602,1.048204429242542,0.07393463986897914,-80.02123880597023,1.0475718347339356,0.07389002009265296,0.0,0.0,0.0,0.0058557213930333744,0.000989537105706882,6.979656592397555e-05
ILE 114,R ILE 114,0.0,0.0,0.0,-0.00022885572139304827,0.00042009615587235415,2.9631298178361533e-05,-0.3958258706467663,0.11605623327059322,0.008185975533047571,0.3956169154228858,0.11600646539040722,0.008182465177437594,0.0,0.0,0.0,-0.0004378109452736013,0.0007379972792355533,5.205431454243713e-05
ILE 115,R ILE 115,0.0,0.0,0.0,-0.00022885572139301735,0.0004200961558722974,2.963129817835753e-05,0.003815920398009921,0.08324704554704662,0.005871793860979038,-0.0037910447761194013,0.08314541669757819,0.005864625514637307,0.0,0.0,0.0,-0.00020398009950244964,0.0007999900991938311,5.642695091966539e-05
ASP 116,R ASP 116,0.0,0.0,0.0,-0.00012935323383084257,0.00033559048664755497,2.3670727848070635e-05,77.04644278606966,0.5981373974491174,0.04218935909718069,-77.04190049751246,0.5978906787432171,0.04217195690142498,0.0,0.0,0.0,0.004412935323378845,0.000656867161954263,4.633183728859193e-05
LEU 117,R LEU 117,0.0,0.0,0.0,-0.00019900497512437772,0.0003992517939848526,2.8161050251089606e-05,-0.37810447761194027,0.08986802944467834,0.006338802057465528,0.3779651741293535,0.08984942506865848,0.0063374898059593895,0.0,0.0,0.0,-0.0003383084577115674,0.0006946670517696027,4.8998035944710716e-05
VAL 118,R VAL 118,0.0,0.0,0.0,-0.00023880597014927052,0.0004263539360324389,3.0072687958453804e-05,-0.3289800995024877,0.07821687925879686,0.00551699328713337,0.32877114427860704,0.07817379135560334,0.005513954100771961,0.0,0.0,0.0,-0.0004477611940300124,0.0007387682788514688,5.210869666232859e-05
LEU 119,R LEU 119,0.0,0.0,0.0,-0.00021890547263682275,0.00041350437323742884,2.9166349680137793e-05,-0.07126865671641806,0.08664990727366016,0.006111813221003026,0.07122388059701493,0.08657981465294878,0.006106869268730745,0.0,0.0,0.0,-0.00026368159204000837,0.0006349085240722324,4.478299439256024e-05
ASP 120,R ASP 120,0.0,0.0,0.0,-0.00010945273631840861,0.00031220639780571793,2.2021341393526863e-05,74.76435820895524,0.618007519831778,0.04359088946809903,-74.7606815920398,0.6178764935646911,0.04358164758779383,0.0,0.0,0.0,0.003567164179103764,0.000688726864900347,4.857904746814969e-05
ARG 121,R ARG 121,0.0,0.0,0.0,-0.0002636815920397742,0.0004406286532434285,3.1079548878693085e-05,-78.98773631840795,0.6811365210606266,0.04804366589312908,78.9822039800995,0.6808900256636196,0.04802627944836825,0.0,0.0,0.0,-0.005796019900498463,0.0006861704816935023,4.839873409940944e-05
ILE 122,R ILE 122,0.0,0.0,0.0,-0.00023880597014924732,0.00042635393603239756,3.0072687958450887e-05,-0.22706965174129348,0.059890240605454975,0.004224331864377427,0.22695522388059686,0.05985166560502902,0.004221610993634208,0.0,0.0,0.0,-0.00035323383084570793,0.0007788254902911652,5.493411450957967e-05
ARG 123,R ARG 123,0.0,0.0,0.0,-0.00018407960199005985,0.00038754909640102524,2.7335605607642442e-05,-74.5978606965174,1.319320720929084,0.09305770864187346,74.59422388059703,1.3188656118480546,0.09302560772236931,0.0,0.0,0.0,-0.003820895522389477,0.0007903404355144406,5.574631612258859e-05
LYS 124,R LYS 124,0.0,0.0,0.0,-0.00019402985074626277,0.0003954519790892946,2.7893031973324005e-05,-73.97387064676622,0.7209385764572764,0.05085108642074788,73.97036318407957,0.7206621488472159,0.050831588720462034,0.0,0.0,0.0,-0.0037014925373130784,0.0007599736583488216,5.360440880843615e-05
LEU 125,R LEU 125,0.0,0.0,0.0,-0.0002587064676616719,0.00043792400168485014,3.0888777466766245e-05,-0.46334825870646723,0.0875222110229241,0.0061733407835270595,0.463149253731343,0.0874849673622201,0.00617071381824745,0.0,0.0,0.0,-0.0004577114427857541,0.0006978664973176212,4.922370743375804e-05
ALA 126,R ALA 126,0.0,0.0,0.0,-0.00011940298507462919,0.0003242621042149382,2.2871685359709054e-05,-0.17684577114427855,0.07100501765275498,0.00500830779053331,0.17678606965174135,0.07096561429953621,0.005005528492289012,0.0,0.0,0.0,-0.00017910447761192941,0.0006599873314251024,4.655191707429117e-05
ASP 127,R ASP 127,0.0,0.0,0.0,-8.457711442786574e-05,0.00027825137222110244,1.9626338550279355e-05,71.95468656716419,0.641762821200049,0.04526645923545001,-71.95183084577114,0.6416083888334777,0.045255566416179234,0.0,0.0,0.0,0.002771144278608814,0.0006444274593235852,4.54544083172786e-05
GLN 128,R GLN 128,0.0,0.0,0.0,-0.0002238805970149239,0.0004168429863811598,2.9401837294535644e-05,0.2640348258706468,0.5914149184391048,0.0417151919874393,-0.2639253731343284,0.5911920325126622,0.04169947082633402,0.0,0.0,0.0,-0.00011442786069632143,0.0007205862704448878,5.082623667061998e-05
CYS 129,R CYS 129,0.0,0.0,0.0,-0.0001442786069651715,0.00035137201160217427,2.4783870791901016e-05,-0.2551890547263683,0.09721763081302388,0.006857202967812617,0.2550895522388062,0.09717979408501742,0.006854534170790838,0.0,0.0,0.0,-0.0002437810945273253,0.0006948808064443376,4.901311303698007e-05
THR 130,R THR 130,0.0,0.0,0.0,-0.00013930348258705982,0.0003462629381354172,2.4423504534813356e-05,-0.7010348258706471,0.18227250874411702,0.012856511493421095,0.7007910447761196,0.1822417237900059,0.012854340090179425,0.0,0.0,0.0,-0.00038308457711424426,0.0006893016422727692,4.861958913812295e-05
GLY 131,R GLY 131,0.0,0.0,0.0,-8.955223880597022e-05,0.000285539201040433,2.014038236096363e-05,0.21533333333333335,0.13063063012059947,0.0092139742252411,-0.21516915422885574,0.13057241464585412,0.009209868022252423,0.0,0.0,0.0,7.462686567166754e-05,0.0006224673941587362,4.390546474847906e-05
LEU 132,R LEU 132,0.0,0.0,0.0,-0.00019900497512437499,0.0003992517939848471,2.8161050251089216e-05,-0.4417661691542285,0.07761116277197073,0.005474269340289761,0.44156218905472633,0.07761005578781206,0.0054741912596474466,0.0,0.0,0.0,-0.00040298507462661583,0.0007205519200091797,5.082381377769703e-05
GLN 133,R GLN 133,0.0,0.0,0.0,-0.0003482587064676659,0.00047641849233330357,3.360396948812589e-05,-0.5642437810945276,0.5027367839178979,0.035460318646734074,0.5640298507462684,0.5023947914460469,0.0354361963576664,0.0,0.0,0.0,-0.0005621890547267548,0.0008448634286173662,5.95920715374523e-05
GLY 134,R GLY 134,0.0,0.0,0.0,-0.00016915422885570828,0.00037488808425438903,2.6442566666646212e-05,-0.2585870646766168,0.11999935170571491,0.008464101663150002,0.25847761194029867,0.11992448181906278,0.00845882074851901,0.0,0.0,0.0,-0.00027860696517409536,0.0007067478948090367,4.985015291208478e-05
PHE 135,R PHE 135,0.0,0.0,0.0,-0.00044776119402983015,0.0004972636193718476,3.507427138499114e-05,0.11804975124378127,0.1064866212718214,0.007510987146167418,-0.11783084577114426,0.10639521387778954,0.007504539765703674,0.0,0.0,0.0,-0.00022885572139319963,0.0007644873963536444,5.392278333971976e-05
SER 136,R SER 136,0.0,0.0,0.0,-0.00045273631840797,0.0004977611318718811,3.5109363211064495e-05,-0.16744776119402993,0.24196862283214798,0.01706715072899983,0.16768159203980096,0.24180948898798332,0.017055926293068204,0.0,0.0,0.0,-0.00021890547263700335,0.0007476934988209302,5.2738233139931916e-05
VAL 137,R VAL 137,0.0,0.0,0.0,-0.0006268656716417806,0.0004836373655528157,3.411314954580808e-05,0.540169154228856,0.08840381817794132,0.006235524557697157,-0.5390845771144278,0.08825149392528744,0.006224780433317321,0.0,0.0,0.0,0.000457711442785989,0.0007119818435820114,5.02193271941494e-05
PHE 138,R PHE 138,0.0,0.0,0.0,-0.0012786069651742062,0.00044831364481865126,3.162160639024244e-05,-0.8209552238805963,0.09778162788233322,0.0068969842538320605,0.8198308457711442,0.09774625105753072,0.006894488965004317,0.0,0.0,0.0,-0.0024029850746270097,0.0007066077921425569,4.9840270831927615e-05
HIP 139,R HIP 139,0.0,0.0,0.0,-0.0010348258706467516,0.0001833385649023963,1.293170529717123e-05,-99.9520497512438,0.9747812345494953,0.06875576702107185,99.93032338308461,0.9735007045631592,0.06866544539988809,0.0,0.0,0.0,-0.022761194029848993,0.0015590169651673916,0.00010996457814299967
SER 140,R SER 140,0.0,0.0,0.0,-0.0007611940298507298,0.000426353936032399,3.007268795845099e-05,-1.2478855721393036,0.1926438774609226,0.013588051438906278,1.246104477611941,0.19233439999837498,0.013566222581764778,0.0,0.0,0.0,-0.0025422885572138464,0.0008460930028495645,5.9678799016857676e-05
PHE 141,R PHE 141,0.0,0.0,0.0,-0.0015074626865671551,0.0004999443052072086,3.526335238513776e-05,-0.9633482587064671,0.16387872627290406,0.011559114110908417,0.9611890547263684,0.16366861945598676,0.011544294318690954,0.0,0.0,0.0,-0.0036666666666665257,0.0008124242533895933,5.730398853455446e-05
GLY 142,R GLY 142,0.0,0.0,0.0,-0.0006169154228855661,0.00048613864677834746,3.428957632045391e-05,-0.7128805970149255,0.19540073804746605,0.013782505391731457,0.7118507462686569,0.19505875530678113,0.013758383789047316,0.0,0.0,0.0,-0.0016467661691541601,0.000869380742638786,6.1321389533216e-05
GLY 143,R GLY 143,0.0,0.0,0.0,-0.0004875621890547428,0.0004998452769196745,3.525636746829194e-05,-0.40881592039801007,0.16121593610744167,0.011371295373992387,0.4089353233830846,0.16097492402605434,0.011354295692494836,0.0,0.0,0.0,-0.0003681592039800965,0.0007941208691084252,5.601296734874475e-05
GLY 144,R GLY 144,0.0,0.0,0.0,-0.0002636815920398029,0.00044062865324347644,3.1079548878696466e-05,-0.5679502487562189,0.09146158431500453,0.0064512027516069985,0.5675422885572137,0.09128398339584852,0.006438675748637083,0.0,0.0,0.0,-0.0006716417910448171,0.0008414875427609125,5.9353954908603435e-05
THR 145,R THR 145,0.0,0.0,0.0,-0.0005223880597015102,0.0004994985233039414,3.52319093540279e-05,-1.3628159203980101,0.07928813218724885,0.005592553642789299,1.3620149253731342,0.07927993589140597,0.005591975520655394,0.0,0.0,0.0,-0.0013233830845764297,0.0008522142639933021,6.0110559487983766e-05
GLY 146,R GLY 146,0.0,0.0,0.0,-0.00034825870646764984,0.0004764184923332818,3.360396948812435e-05,-0.8283333333333339,0.17170364766140192,0.012111041510489931,0.82752736318408,0.1715346896367261,0.012099124130293008,0.0,0.0,0.0,-0.001154228855721488,0.0008352284088131991,5.89124696396943e-05
SER 147,R SER 147,0.0,0.0,0.0,-0.0004975124378109401,0.0004999938119960581,3.5266844324784775e-05,-1.2944726368159196,0.1317677381358853,0.009294179640575053,1.29276119402985,0.13153129013715065,0.009277501884646449,0.0,0.0,0.0,-0.002208955223880499,0.0007571348210844932,5.3404172666583145e-05
GLY 148,R GLY 148,0.0,0.0,0.0,-0.00016915422885570717,0.0003748880842543866,2.644256666664604e-05,-0.6928855721393036,0.07273759722827718,0.0051305145313053835,0.6921442786069648,0.072599042519367,0.0051207416356567476,0.0,0.0,0.0,-0.000910447761193975,0.0007067128717463724,4.984768257571436e-05
PHE 149,R PHE 149,0.0,0.0,0.0,-0.0005223880597015411,0.0004994985233039717,3.523190935403003e-05,-0.7596666666666667,0.05498080473118593,0.0038780469573519672,0.7589850746268657,0.05483965569672081,0.0038680910720877023,0.0,0.0,0.0,-0.0012039800995025626,0.0007811103715476943,5.5095277607284694e-05
THR 150,R THR 150,0.0,0.0,0.0,-0.0004278606965174034,0.0004947685528537922,3.489828296201255e-05,-1.147298507462687,0.12598041562936976,0.008885973384821999,1.1462686567164169,0.12579572583951817,0.008872946371465433,0.0,0.0,0.0,-0.001457711442785951,0.0007914045303542296,5.582137158559888e-05
SER 151,R SER 151,0.0,0.0,0.0,-0.0002636815920398095,0.00044062865324348755,3.1079548878697245e-05,-1.165318407960199,0.11671229289534255,0.008232250411053448,1.1642636815920393,0.11658317605761713,0.008223143211511134,0.0,0.0,0.0,-0.0013184079601989832,0.0006969082059345706,4.915611477118305e-05
LEU 152,R LEU 152,0.0,0.0,0.0,-0.00022388059701491838,0.0004168429863811495,2.940183729453492e-05,-0.5499900497512438,0.07765563669781557,0.005477406289151229,0.5496268656716417,0.07760965649146671,0.0054741630954547845,0.0,0.0,0.0,-0.0005870646766170662,0.0007079026838111214,4.9931605448071e-05
LEU 153,R LEU 153,0.0,0.0,0.0,-0.0002935323383084541,0.00045538017598005054,3.212004106764456e-05,-0.8922338308457715,0.0630560048765841,0.004447627659325698,0.8915373134328357,0.06306207832077744,0.004448056047049192,0.0,0.0,0.0,-0.000990049751243988,0.0007530372976514967,5.3115155647648947e-05
MET 154,R MET 154,0.0,0.0,0.0,-0.00036318407960196994,0.00048091725268035416,3.392128757688495e-05,-1.2160547263681585,0.08886163424027071,0.006267816412940525,1.21507960199005,0.08877644589143327,0.006261807690103052,0.0,0.0,0.0,-0.001338308457711312,0.0006874678640184464,4.849024439290862e-05
GLU 155,R GLU 155,0.0,0.0,0.0,-0.0002736318407960262,0.0004458222252183159,3.1445875201006375e-05,82.91488557213927,0.9138401407459638,0.064457313687077,-82.90774626865671,0.9132279582804528,0.06441413366526162,0.0,0.0,0.0,0.006865671641789325,0.0009551461411120957,6.737081431376747e-05
ARG 156,R ARG 156,0.0,0.0,0.0,-0.00024875621890546953,0.0004322922188304118,3.0491542132181676e-05,-79.26735323383082,0.6880393801706914,0.04853055603414646,79.26183582089553,0.687742936115399,0.04850964648267168,0.0,0.0,0.0,-0.005766169154231784,0.0007465007930850105,5.265410616374788e-05
LEU 157,R LEU 157,0.0,0.0,0.0,-0.0002139303482587249,0.0004100782295521722,2.8924688137368054e-05,-0.8014278606965176,0.0905851954335884,0.006389387046077589,0.8009701492537316,0.09052867995835591,0.006385400751809249,0.0,0.0,0.0,-0.0006716417910448899,0.000747561069932493,5.2728892326344685e-05
SER 158,R SER 158,0.0,0.0,0.0,-0.00017412935323385807,0.00037922067662014895,2.674816416969533e-05,-0.4822487562189055,0.21103358015062246,0.014885161055818566,0.4820248756218909,0.2109533781180385,0.01487950404061196,0.0,0.0,0.0,-0.0003980099502486676,0.0007059068617130894,4.979083101138294e-05
VAL 159,R VAL 159,0.0,0.0,0.0,-0.00011442786069651693,0.0003183302143889815,2.245328211145958e-05,-0.4651393034825875,0.09140795058615102,0.006447419720056101,0.46502487562189054,0.09135543389203117,0.0064437154780604185,0.0,0.0,0.0,-0.00022885572139307508,0.000703483290759518,4.9619885496700555e-05
ASP 160,R ASP 160,0.0,0.0,0.0,-6.96517412935324e-05,0.0002545591802082795,1.7955220173646882e-05,75.69874129353234,0.7450814859000257,0.052553995953699306,-75.6948059701493,0.7448689738547739,0.052539006509755765,0.0,0.0,0.0,0.0038656716417906963,0.0006517223042301374,4.59689470045991e-05
TYR 161,R TYR 161,0.0,0.0,0.0,-0.0002935323383084475,0.00045538017598004035,3.2120041067643844e-05,-0.13515422885572104,0.258577607689712,0.01823865819431429,0.13512437810945274,0.25845961500742703,0.018230335632198984,0.0,0.0,0.0,-0.0003233830845767051,0.0007596153108056474,5.357913292158299e-05
GLY 162,R GLY 162,0.0,0.0,0.0,-8.955223880597354e-05,0.0002855392010404436,2.014038236096438e-05,0.7154577114427861,0.09120519456237376,0.00643311841281008,-0.7151343283582089,0.091154436039194,0.00642953818263085,0.0,0.0,0.0,0.0002338308457711362,0.0006229841131343326,4.3941911294885844e-05
LYS 163,R LYS 163,0.0,0.0,0.0,-0.0002537313432835856,0.00043514566379443154,3.069280862172819e-05,-77.97721890547261,2.4196383619937447,0.17066813105955678,77.97230348258707,2.4184813318847276,0.17058652044807562,0.0,0.0,0.0,-0.005169154228855021,0.0013790341205232649,9.726956710305026e-05
LYS 164,R LYS 164,0.0,0.0,0.0,-0.0003034825870646824,0.00045976179312032413,3.2429096511670845e-05,-77.10871144278609,0.8186317891957172,0.057741834351167934,77.10414925373135,0.8182468989694148,0.05771468628779701,0.0,0.0,0.0,-0.0048656716417918655,0.0008620614375043289,6.0805125554443935e-05
SER 165,R SER 165,0.0,0.0,0.0,-0.00022885572139303448,0.0004200961558723288,2.9631298178359745e-05,-0.15781094527363185,0.17143713316102088,0.012092243027049279,0.1578109452736318,0.17128918284237316,0.012081807416186974,0.0,0.0,0.0,-0.00022885572139297994,0.0007312248186450903,5.157662200383131e-05
LYS 166,R LYS 166,0.0,0.0,0.0,-0.00041791044776118996,0.0004932152728912874,3.478872304083718e-05,-84.27972636815925,0.7738608766812501,0.05458393766516111,84.27178109452738,0.7733714790539057,0.05454941821807521,0.0,0.0,0.0,-0.008363184079598653,0.0009046248286116333,6.380731568580514e-05
LEU 167,R LEU 167,0.0,0.0,0.0,-0.0007661691542288641,0.00042326585184384815,2.9854871294071328e-05,-0.6416119402985073,0.09443931772864002,0.006661235872457343,0.6414577114427862,0.09433400727253918,0.006653807845605863,0.0,0.0,0.0,-0.0009203980099500877,0.0007685560802918625,5.42097661775334e-05
GLU 168,R GLU 168,0.0,0.0,0.0,-0.0008457711442786376,0.0003611679883160623,2.5474825714720398e-05,97.54310447761196,0.9670707650940196,0.0682119124384087,-97.52297014925374,0.9659511947038197,0.06813294403177145,0.0,0.0,0.0,0.019288557213929407,0.0014545582523267128,0.00010259662862895915
PHE 169,R PHE 169,0.0,0.0,0.0,-0.0020398009950248408,0.0002965942002146632,2.0920141881050002e-05,-0.9499950248756224,0.09475012949819012,0.0066831588443582845,0.9478855721393037,0.0946148087280367,0.0066736140531620525,0.0,0.0,0.0,-0.004149253731343017,0.0008271583798592319,5.834325368544103e-05
SER 170,R SER 170,0.0,0.0,0.0,-0.0010945273631840944,0.0002925610035420783,2.0635662121959675e-05,0.4775920398009949,0.38668733784553644,0.027274821845738175,-0.47539303482587086,0.3862976834644412,0.027247337744797612,0.0,0.0,0.0,0.0011044776119402712,0.0009743117743198486,6.872265384959172e-05
ILE 171,R ILE 171,0.0,0.0,0.0,-0.002487562189054752,0.000499845276919632,3.525636746828895e-05,-0.911741293532338,0.19204806803024138,0.013546026281924459,0.9128656716417906,0.19160847535153522,0.013515019805055565,0.0,0.0,0.0,-0.0013631840796018001,0.0012063009578626939,8.508590920344788e-05
TYR 172,R TYR 172,0.0,0.0,0.0,-0.004338308457711453,0.0005773288330499316,4.072163613005298e-05,1.445691542288557,0.19242111358513367,0.013572338886590339,-1.4414129353233842,0.19181241777780966,0.01352940479468159,0.0,0.0,0.0,-5.970149253751012e-05,0.0011787580573038557,8.31431827877273e-05
PRO 173,R PRO 173,0.0,0.0,0.0,-0.0024925373134328595,0.0004999443052072895,3.5263352385143456e-05,0.9169402985074632,0.17594570741600696,0.012410253335502016,-0.9139303482587064,0.175418263838,0.012373050333966018,0.0,0.0,0.0,0.0005174129353232378,0.0012180014923861612,8.591120127638087e-05
ALA 174,R ALA 174,0.0,0.0,0.0,-0.0029950248756218903,0.00045161415792678203,3.185440663533283e-05,-1.4163283582089559,0.2122794123256008,0.01497303528209022,1.4206417910447757,0.21166219929812272,0.014929500431791974,0.0,0.0,0.0,0.0013184079601989548,0.0018252266138144482,0.0001287415590002456
PRO 175,R PRO 175,0.0,0.0,0.0,-0.006636815920398014,0.0007932788628057637,5.595357680333399e-05,-1.604671641791044,0.3227080402555278,0.022762070139655657,1.6052835820895515,0.32212899393787964,0.02272122736150244,0.0,0.0,0.0,-0.006024875621890531,0.0018806101765839348,0.00013264801431925427
GLN 176,R GLN 176,0.0,0.0,0.0,-0.009935323383084551,0.001217940525756157,8.590690102186214e-05,-0.420517412935323,1.1544705150391668,0.08143007164208942,0.4764029850746268,1.1501577879167353,0.08112587532526927,0.0,0.0,0.0,0.0459502487562196,0.01073968381265594,0.0007575188892964424
VAL 177,R VAL 177,0.0,0.0,0.0,-0.008228855721392979,0.0008209708995997251,5.7906822478015555e-05,-0.26373134328358205,0.2670428766562078,0.01883575222957246,0.2818805970149253,0.2668071501940464,0.018819125366909717,0.0,0.0,0.0,0.009920398009950255,0.004532209969184126,0.0003196774431914656
SER 178,R SER 178,0.0,0.0,0.0,-0.0030248756218905566,0.00042832324875684285,3.021159256809509e-05,1.6740547263681587,0.2638068643565679,0.01860750152073091,-1.673681592039802,0.26241592467272173,0.018509392199938444,0.0,0.0,0.0,-0.0026517412935324705,0.002815753383581583,0.00019860793044482834
THR 179,R THR 179,0.0,0.0,0.0,-0.0022686567164178907,0.0004432609673109417,3.1265217997401414e-05,1.2149402985074627,0.2431044580633207,0.01714726636906437,-1.2085124378109455,0.24216498856378274,0.017081001299791173,0.0,0.0,0.0,0.004159203980099515,0.001780079757613756,0.0001255571452911499
ALA 180,R ALA 180,0.0,0.0,0.0,-0.0012786069651741156,0.00044831364481864156,3.162160639024176e-05,0.5767562189054725,0.25637793789333696,0.01808350544959332,-0.571134328358209,0.25621900004828435,0.018072294838373134,0.0,0.0,0.0,0.0043432835820895405,0.001628895534058135,0.00011489343236395555
VAL 181,R VAL 181,0.0,0.0,0.0,-0.0019303482587064605,0.0003384547532675295,2.387275763837555e-05,0.20734328358208953,0.17884429028160956,0.012614703607147582,-0.2066965174129353,0.1784137469822595,0.012584335424284197,0.0,0.0,0.0,-0.0012835820895520597,0.0012868176275002737,9.07651171966881e-05
VAL 182,R VAL 182,0.0,0.0,0.0,-0.0011243781094527588,0.0003300124169507878,2.3277281147513793e-05,-0.5769353233830844,0.08246326361954211,0.005816510146343587,0.575995024875622,0.082268671458862,0.00580278467360197,0.0,0.0,0.0,-0.0020646766169154533,0.0008926432434629012,6.296219983023568e-05
GLU 183,R GLU 183,0.0,0.0,0.0,-0.0019999999999999567,0.00024433888871261514,1.7234336393720505e-05,121.1751990049752,1.366621730913741,0.09639406464370961,-121.11491542288553,1.3636864938652304,0.09618702898534236,0.0,0.0,0.0,0.05828358208954844,0.00330297304708031,0.0002329737558057212
PRO 184,R PRO 184,0.0,0.0,0.0,-0.001343283582089537,0.00047480518568924194,3.349017561128345e-05,-1.2672139303482592,0.08897016664148454,0.006275471698278003,1.2628507462686562,0.08861930212092889,0.006250723623144577,0.0,0.0,0.0,-0.005706467661691349,0.00103587776618008,7.306518409405176e-05
TYR 185,R TYR 185,0.0,0.0,0.0,-0.00116915422885567,0.00037488808425437424,2.6442566666645165e-05,-0.6965522388059701,0.18979268214681147,0.013386943627429792,0.6952736318407958,0.1894875250261641,0.013365419503710126,0.0,0.0,0.0,-0.0024477611940299532,0.0007844936654498999,5.533391675939288e-05
ASN 186,R ASN 186,0.0,0.0,0.0,-0.0007661691542288509,0.0004232658518438408,2.985487129407081e-05,-2.2080646766169165,0.1926707572325154,0.013589947391811104,2.205492537313432,0.19231289593865467,0.01356470580234009,0.0,0.0,0.0,-0.0033383084577113336,0.000860969674538216,6.0728118532273486e-05
SER 187,R SER 187,0.0,0.0,0.0,-0.0007910447761193413,0.00040656234244403305,2.8676696581610083e-05,-1.2642985074626867,0.19144514678264088,0.013503499496054156,1.2628059701492536,0.19116518127400378,0.013483752251643277,0.0,0.0,0.0,-0.0022835820895520677,0.0008006086642743558,5.647058113643252e-05
ILE 188,R ILE 188,0.0,0.0,0.0,-0.0009203980099502484,0.0002706760300245835,1.9092015109585027e-05,-0.9487960199004977,0.08478449816114866,0.0059802374070737595,0.9472835820895528,0.08471746534470423,0.0059755092767539856,0.0,0.0,0.0,-0.0024328358208953317,0.0007170395313108747,5.057606898074296e-05
LEU 189,R LEU 189,0.0,0.0,0.0,-0.0005124378109453012,0.0004998452769196842,3.525636746829262e-05,-0.8883283582089555,0.07855968128862144,0.005541172678017789,0.8872835820895516,0.0784480319100031,0.005533297538045611,0.0,0.0,0.0,-0.0015572139303486198,0.0007841465233959878,5.5309431246812174e-05
THR 190,R THR 190,0.0,0.0,0.0,-0.0005472636815920453,0.000497761131871875,3.510936321106406e-05,-1.3087164179104471,0.19537244487904773,0.013780509745501197,1.307577114427861,0.19515720228985625,0.01376532770383797,0.0,0.0,0.0,-0.0016865671641792081,0.0008559238450781422,6.037221316347016e-05
THR 191,R THR 191,0.0,0.0,0.0,-0.000567164179104445,0.0004954684379909503,3.494764905332245e-05,-0.9149651741293531,0.3239330036087089,0.022848472392731033,0.9139601990049746,0.323508623164287,0.02281853890413812,0.0,0.0,0.0,-0.0015721393034826925,0.0008440720422071583,5.953625144396328e-05
HID 192,R HID 192,0.0,0.0,0.0,-0.0005124378109452415,0.0004998452769196255,3.525636746828849e-05,-1.0534328358208964,0.1490012411595308,0.010509737220936477,1.0524079601990053,0.14884842447595203,0.010498958363157243,0.0,0.0,0.0,-0.0015373134328355213,0.0007853450908421266,5.539397167615666e-05
THR 193,R THR 193,0.0,0.0,0.0,-0.0003184079601990141,0.0004658587029142274,3.285913937101235e-05,-0.7859900497512442,0.42221567889288764,0.029780797805386,0.7852885572139304,0.4217903163463926,0.029750795044653926,0.0,0.0,0.0,-0.001019900497512754,0.0008520399811054957,6.0098266520900435e-05
THR 194,R THR 194,0.0,0.0,0.0,-0.00040298507462687984,0.0004904978126912106,3.459704817699773e-05,-0.9818308457711447,0.18105237208221703,0.012770449688899146,0.9810398009950244,0.18087052736588402,0.012757623351555891,0.0,0.0,0.0,-0.0011940298507461056,0.0008147668097884742,5.7469219723139675e-05
LEU 195,R LEU 195,0.0,0.0,0.0,-0.0006666666666666336,0.0004714045207910071,3.325031120358603e-05,-0.47580099502487594,0.14130176662993565,0.00996665816054999,0.4753383084577115,0.14112206697109236,0.00995398312389635,0.0,0.0,0.0,-0.0011293532338309533,0.0007999900991936652,5.6426950919653687e-05
GLU 196,R GLU 196,0.0,0.0,0.0,-0.0003781094527363127,0.0004849151415327767,3.420327691435957e-05,87.62970646766163,1.476443601994085,0.1041403021729005,-87.61970646766171,1.4754120323082323,0.10406754085736361,0.0,0.0,0.0,0.009621890547258578,0.0013068203818476503,9.217600270508994e-05
HID 197,R HID 197,0.0,0.0,0.0,-0.0003233830845770943,0.00046776753327532045,3.2993777883673823e-05,-1.3879203980099502,0.1845518267265344,0.013017282188025671,1.386890547263681,0.18439352780054025,0.013006116642681162,0.0,0.0,0.0,-0.001353233830845949,0.0006835683299722561,4.821519246857145e-05
SER 198,R SER 198,0.0,0.0,0.0,-0.0003582089552238577,0.0004794739822151636,3.381948712737291e-05,-0.5232835820895524,0.20933320858863902,0.014765226093160999,0.5229353233830845,0.20917471284443662,0.014754046665330459,0.0,0.0,0.0,-0.0007064676616916755,0.0007586371389905661,5.351013800145058e-05
ASP 199,R ASP 199,0.0,0.0,0.0,-0.0005074626865671348,0.0004999443052072607,3.526335238514143e-05,88.09187562189054,1.0640443961919657,0.07505190499329123,-88.08092039800992,1.0632097155031577,0.07499303115684199,0.0,0.0,0.0,0.010447761194027277,0.0011278948217989754,7.955556677055222e-05
CYS 200,R CYS 200,0.0,0.0,0.0,-0.0007711442786069421,0.0004200961558723154,2.96312981783588e-05,-0.4635820895522388,0.3425786389404925,0.024163634106348204,0.46378109452736316,0.3423792256693539,0.024149568578694044,0.0,0.0,0.0,-0.0005721393034824644,0.0008499457989729404,5.99505543022997e-05
ALA 201,R ALA 201,0.0,0.0,0.0,-0.0007313432835820775,0.00044326096731096105,3.126521799740278e-05,0.535363184079602,0.1268203667032897,0.008945218965574514,-0.5331044776119404,0.12659503354106902,0.008929325189766524,0.0,0.0,0.0,0.0015273631840796592,0.0007793973385769665,5.497444957771229e-05
PHE 202,R PHE 202,0.0,0.0,0.0,-0.002298507462686515,0.00046834923525426324,3.303480797773218e-05,-0.339731343283582,0.1560765135192513,0.011008788454929915,0.3397661691542289,0.1557775236207846,0.010987699333522965,0.0,0.0,0.0,-0.0022636815920396244,0.0010246340825359928,7.227211579760596e-05
MET 203,R MET 203,0.0,0.0,0.0,-0.00272636815920398,0.00044582222521834415,3.144587520100837e-05,-0.3081044776119401,0.3333587463395037,0.023513313023868748,0.3131442786069652,0.33280242907109897,0.023474073429239177,0.0,0.0,0.0,0.002313432835820972,0.0017150979133721406,0.00012097367939652693
VAL 204,R VAL 204,0.0,0.0,0.0,-0.0036169154228856,0.0005061929290339253,3.570409632727018e-05,-0.9402089552238807,0.132440866817558,0.009341658477027705,0.9509203980099497,0.13282949693334303,0.009369070331863663,0.0,0.0,0.0,0.007094527363184013,0.003368868286655635,0.00023762164763976198
ASP 205,R ASP 205,0.0,0.0,0.0,-0.005606965174129345,0.0006539213851004071,4.612405820967542e-05,132.76443283582088,1.7845093690651463,0.12586958599286943,-132.66544278606972,1.775859261695129,0.12525945446185463,0.0,0.0,0.0,0.09338308457711716,0.010179362227613628,0.0007179968519483887
ASN 206,R ASN 206,0.0,0.0,0.0,-0.005462686567164192,0.0005552559772459153,3.9164736922968793e-05,0.40415422885572166,0.3508474758892225,0.024746872895351834,-0.39471641791044765,0.350461932807784,0.024719678783130108,0.0,0.0,0.0,0.003975124378109132,0.0037897975253358093,0.0002673117069487378
GLU 207,R GLU 207,0.0,0.0,0.0,-0.014203980099502488,0.001958063842052659,0.00013811117465630857,151.42623383084586,2.675142386133787,0.18868999538569758,-151.2158009950249,2.6674120743336887,0.18814474123195568,0.0,0.0,0.0,0.19622885572139614,0.02979811612437098,0.0021017970569170473
ALA 208,R ALA 208,0.0,0.0,0.0,-0.009417910447761189,0.0010992886039464696,7.753783973569613e-05,1.6985273631840796,0.2932274184025066,0.02068266740197429,-1.670104477611941,0.2935860693718343,0.02070796469085816,0.0,0.0,0.0,0.019004975124378067,0.00836035272199674,0.0005896938139491899
ILE 209,R ILE 209,0.0,0.0,0.0,-0.01233830845771146,0.0012196464394209872,8.602722689431429e-05,1.3963830845771141,0.27038043496962905,0.01907116544197687,-1.3955174129353236,0.2710386709301369,0.019117593826871337,0.0,0.0,0.0,-0.01147263681592073,0.010908962836201392,0.0007694589110079032
TYR 210,R TYR 210,0.0,0.0,0.0,-0.019611940298507498,0.0018006788980683744,0.00012701009663216195,0.9992487562189057,0.6056629834843216,0.04272017300885048,-0.9964179104477611,0.6058377403557944,0.04273249940816393,0.0,0.0,0.0,-0.01678109452736317,0.011214855144692655,0.000791034890879821
ASP 211,R ASP 211,0.0,0.0,0.0,-0.04555721393034822,0.007209581808243588,0.000508524692061852,157.02777114427855,3.6890420816213325,0.2602049658989484,-156.57824875621887,3.634867305166293,0.25638377179268024,0.0,0.0,0.0,0.40396517412935534,0.08024275222517699,0.005659887348645637
ILE 212,R ILE 212,0.0,0.0,0.0,-0.043174129353233816,0.00612591975940691,0.0004320890645399223,2.027701492537314,0.45401112315451125,0.03202347552680727,-1.9721442786069663,0.4548279583765679,0.03208109064108292,0.0,0.0,0.0,0.012383084577114406,0.026895550917244635,0.0018970658925580204
CYS 213,R CYS 213,0.0,0.0,0.0,-0.02331840796019901,0.0038216598530708967,0.00026955910226663716,0.004104477611940267,0.42864399640213413,0.03023421636263541,0.010845771144278593,0.4299692006724352,0.030327689064852805,0.0,0.0,0.0,-0.008368159203980182,0.019604390337168386,0.0013827870775902388
ARG 214,R ARG 214,0.0,0.0,0.0,-0.07804975124378105,0.012588295615582303,0.0008879099123582992,-160.71987064676617,3.5822126119489357,0.252669796091156,160.87330845771157,3.601168587881158,0.2540068475429674,0.0,0.0,0.0,0.07538805970149193,0.05159581394486285,0.003639288116266494
ARG 215,R ARG 215,0.0,0.0,0.0,-0.33443283582089556,0.08991874007864645,0.00634237890980021,-150.8286417910448,4.1402831122759265,0.29203305416572173,151.47518905472637,4.161049081275699,0.29349777268502625,-0.04661283582089552,0.03829055704515888,0.002700807654058638,0.26550159203980134,0.16653726287539095,0.01174663282462479
ASN 216,R ASN 216,0.0,0.0,0.0,-0.14478109452736315,0.07445010243133224,0.005251305335016376,2.3683383084577105,1.5591033636301068,0.10997067222068897,-1.957925373134328,1.6044873949024911,0.11317181496948556,-0.007081647761194027,0.01670689567906473,0.0011784135621835266,0.25855019303482435,0.11999209409611272,0.00846358975083855
LEU 217,R LEU 217,0.0,0.0,0.0,-0.05136318407960196,0.01253184750154346,0.0008839283693822207,0.5658159203980094,0.4387058091822166,0.030943921915837523,-0.46447761194029874,0.4377020622180331,0.030873123063775706,0.0,0.0,0.0,0.049975124378109366,0.022963834384987624,0.0016197439906753951
ASP 218,R ASP 218,0.0,0.0,0.0,-0.18610447761194024,0.07594338051882868,0.005356633050243709,169.91210447761196,6.390746152220962,0.4507684780534262,-168.6389054726368,6.177303520315656,0.43571339558825334,-0.002899307462686566,0.007547090139209102,0.0005323306942180799,1.084195219900497,0.21877045379453536,0.015430878046337155
ILE 219,R ILE 219,0.0,0.0,0.0,-0.05037313432835821,0.009705877309913418,0.0006845998008608874,-1.1814278606965176,0.49278214739976006,0.03475817272418063,1.3004626865671642,0.4915336238082565,0.034670108660024325,0.0,0.0,0.0,0.06866169154228881,0.0253270149581613,0.001786429896352421
GLU 220,R GLU 220,0.0,0.0,0.0,-0.10289054726368163,0.027362827677461784,0.001930025053979198,181.6439701492538,5.734686795795718,0.40449361897367025,-180.47149751243774,5.571297127495932,0.3929690003524858,-7.687164179104476e-05,0.0008221638284658381,5.7990965192589954e-05,1.0695052179104485,0.17831344773277516,0.012577260860694427
ARG 221,R ARG 221,0.0,0.0,0.0,-0.09729850746268655,0.021301681613510464,0.0015025047736505317,-181.11508457711443,3.8630413646397086,0.2724779290429035,181.18907960199,3.867655606978777,0.27280339260334063,-0.004039880597014921,0.011615405497104297,0.0008192875343802378,-0.02734336318408454,0.07027577472477527,0.004956870960318672
PRO 222,R PRO 222,0.0,0.0,0.0,-0.01667661691542289,0.002104224723993814,0.00014842056838503058,0.9012587064676614,0.3736444457996579,0.026354847173470433,-0.911273631840796,0.373976041150328,0.02637823610615386,0.0,0.0,0.0,-0.02669154228855708,0.008188353463744358,0.0005775619216752651
THR 223,R THR 223,0.0,0.0,0.0,-0.007298507462686572,0.0008698646095795578,6.135551887574924e-05,0.02253731343283618,0.37851222217921954,0.026698193646300817,-0.015830845771144277,0.378052065755066,0.02666573671466223,0.0,0.0,0.0,-0.0005920398009945443,0.00369384809509799,0.00026054395595250017
TYR 224,R TYR 224,0.0,0.0,0.0,-0.006398009950248736,0.0005737161916469216,4.046682005252475e-05,-0.4814179104477611,0.354777899099093,0.02502410357330694,0.4737363184079601,0.35409700883521705,0.024976077277056367,0.0,0.0,0.0,-0.014079601990049994,0.002555577616903077,0.000180256546806895
THR 225,R THR 225,0.0,0.0,0.0,-0.004164179104477606,0.0005883702490873609,4.1500437569540144e-05,-0.33620398009950203,0.5527713112772981,0.03898948209818507,0.3433631840796019,0.5520330605481163,0.03893740990666179,0.0,0.0,0.0,0.002995024875622471,0.002540218802888008,0.00017917321959386333
ASN 226,R ASN 226,0.0,0.0,0.0,-0.0085024875621891,0.0011202539606769584,7.901662198117231e-05,-0.1674278606965178,0.8989083517775454,0.06340410649849702,0.21018407960199004,0.894308610876488,0.0630796657906324,0.0,0.0,0.0,0.034253731343283786,0.007936959234994179,0.0005598299399651558
LEU 227,R LEU 227,0.0,0.0,0.0,-0.007706467661691517,0.000637476336658792,4.4964113927587875e-05,-0.8842935323383088,0.18940246024859012,0.013359419496917548,0.884825870646766,0.18984268042463218,0.013390470234035924,0.0,0.0,0.0,-0.007174129353233836,0.004657901579847332,0.0003285430458446154
ASN 228,R ASN 228,0.0,0.0,0.0,-0.003338308457711484,0.0004937168648778444,3.482410261170395e-05,0.04751243781094512,0.45431766243732485,0.03204509714072937,-0.047223880597014926,0.4538556048750344,0.03201250611314578,0.0,0.0,0.0,-0.0030497512437816223,0.002451015108583012,0.00017288127612422136
ARG 229,R ARG 229,0.0,0.0,0.0,-0.007119402985074647,0.0009173136433030912,6.470231566711134e-05,-119.83205472636813,2.874163513526604,0.2027278633526735,119.80394527363181,2.8678140481779844,0.20228000659800402,0.0,0.0,0.0,-0.03522885572139341,0.011318428735421198,0.000798340408693732
LEU 230,R LEU 230,0.0,0.0,0.0,-0.010810945273631866,0.00109001784730937,7.688393098072912e-05,-1.5397114427860692,0.15146080168207227,0.010683221244087828,1.5556915422885584,0.1506633900210797,0.010626976162176265,0.0,0.0,0.0,0.005169154228856268,0.00560394706146985,0.0003952719491311433
ILE 231,R ILE 231,0.0,0.0,0.0,-0.004582089552238808,0.0005226012358212135,3.686144905287784e-05,-0.8507114427860696,0.13598626766493999,0.009591731771443929,0.8490000000000003,0.13558665603049477,0.009563545340003726,0.0,0.0,0.0,-0.006293532338308566,0.0034796362765544824,0.0002454346192450241
GLY 232,R GLY 232,0.0,0.0,0.0,-0.0015273631840795718,0.0004992506946985854,3.521442887200067e-05,-0.9304378109452738,0.10952251574860736,0.007725122632108448,0.9333930348258708,0.10975603770263813,0.007741594000756682,0.0,0.0,0.0,0.0014278606965174578,0.0020890665154484666,0.00014735139079085746
GLN 233,R GLN 233,0.0,0.0,0.0,-0.006084577114427902,0.0006131323583285283,4.324702208880705e-05,-2.1786815920398017,0.3636498344547333,0.025649881644035116,2.223442786069653,0.36490380107637904,0.0257383296299362,0.0,0.0,0.0,0.03867661691542278,0.008819917560196766,0.0006221090183319054
ILE 234,R ILE 234,0.0,0.0,0.0,-0.005820895522388072,0.0006894811619374057,4.8632251478964136e-05,-1.1135771144278606,0.14141447945185434,0.009974608310029128,1.1184129353233832,0.14089173583185338,0.009937736817970557,0.0,0.0,0.0,-0.00098507462686555,0.0044402922362930435,0.00031319406620002694
VAL 235,R VAL 235,0.0,0.0,0.0,-0.002074626865671626,0.00032993740560376144,2.3271990255037324e-05,-0.8439552238805971,0.10967402167298088,0.007735809036061795,0.8430796019900495,0.10903882932396015,0.007691006022200926,0.0,0.0,0.0,-0.00295024875621881,0.0022254771835133525,0.00015697305745844843
SER 236,R SER 236,0.0,0.0,0.0,-0.0016169154228855864,0.00048613864677832957,3.428957632045264e-05,-1.366194029850747,0.3030110865485324,0.021372754145355763,1.370154228855721,0.30257373772474794,0.021341905937810032,0.0,0.0,0.0,0.002343283582089358,0.002532685272734334,0.00017864184534728008
SER 237,R SER 237,0.0,0.0,0.0,-0.002263681592039827,0.0004938672431334814,3.483470947603735e-05,-1.275233830845771,0.3255060202265588,0.022959424430238344,1.2793532338308464,0.32428868903004265,0.02287356050798729,0.0,0.0,0.0,0.0018557213930345652,0.0031392364635560036,0.00022142466767126773
ILE 238,R ILE 238,0.0,0.0,0.0,-0.0019601990049751042,0.0006054544448388504,4.270546382691846e-05,-0.6596616915422885,0.14254301951712425,0.01005420938876502,0.6580298507462687,0.14218143795160978,0.010028705391563928,0.0,0.0,0.0,-0.0035920398009948898,0.0018237614398434348,0.00012863821359655313
THR 239,R THR 239,0.0,0.0,0.0,-0.0010945273631840363,0.00029256100354208193,2.0635662121959933e-05,-0.5947910447761195,0.2169578130792294,0.01530302422817037,0.5961691542288555,0.2169946493683853,0.015305622459676432,0.0,0.0,0.0,0.00028358208955253785,0.0012193216874928038,8.60043206594357e-05
ALA 240,R ALA 240,0.0,0.0,0.0,-0.0011492537313432835,0.0003563383995914068,2.513417279138681e-05,-1.105114427860696,0.08659703579083099,0.006108083954141276,1.1075522388059702,0.0868291540755452,0.006124456315589655,0.0,0.0,0.0,0.0012885572139304377,0.001236395985433595,8.720864877907575e-05
SER 241,R SER 241,0.0,0.0,0.0,-0.001492537313432815,0.0004999443052073055,3.5263352385144594e-05,-0.820363184079602,0.3826984087730491,0.02699346448241319,0.8219353233830838,0.38288449708168276,0.027006590139678918,0.0,0.0,0.0,7.960199004986234e-05,0.0020789472653570742,0.00014663763392208342
LEU 242,R LEU 242,0.0,0.0,0.0,-0.001243781094527367,0.0004293621693610272,3.028487237743375e-05,-0.7271840796019898,0.06858412378311943,0.004837551102792671,0.7258407960199004,0.06840372198540237,0.0048248265410813975,0.0,0.0,0.0,-0.0025870646766168437,0.0010141446611930814,7.153224906189435e-05
ARG 243,R ARG 243,0.0,0.0,0.0,-0.001089552238806007,0.0002855392010404267,2.0140382360963184e-05,-86.36221393034826,0.7071107346413361,0.04987574566058191,86.35179104477606,0.7063011465227117,0.04981864171756961,0.0,0.0,0.0,-0.011512437810947925,0.0013861771502581158,9.777339757379274e-05
PHE 244,R PHE 244,0.0,0.0,0.0,-0.0022935323383084967,0.0004553801759800596,3.21200410676452e-05,-0.3781492537313434,0.13448430196334193,0.00948579127916471,0.3767412935323381,0.13439813407967408,0.009479713465267417,0.0,0.0,0.0,-0.0037014925373134847,0.0008583495450493235,6.054330884747627e-05
ASP 245,R ASP 245,0.0,0.0,0.0,-0.0013482587064676602,0.00047641849233327554,3.360396948812391e-05,89.99200995024877,1.2393835812981588,0.0874193775435785,-89.97720895522387,1.2377685169722838,0.08730545968941994,0.0,0.0,0.0,0.013452736318410827,0.0027334313127304233,0.0001928013792685017
GLY 246,R GLY 246,0.0,0.0,0.0,-0.0008557213930348206,0.0003652568127955762,2.576322915678444e-05,-0.8077711442786067,0.07253070966124808,0.005115921807467421,0.8085422885572134,0.07241628862655833,0.005107851169949379,0.0,0.0,0.0,-8.457711442770777e-05,0.0008272780670804228,5.835169577111516e-05
ALA 247,R ALA 247,0.0,0.0,0.0,-0.0013830845771144297,0.0004861386467783378,3.4289576320453224e-05,-0.8451592039801001,0.10224725921644899,0.007211965602187995,0.845009950248756,0.10204695973200435,0.007197837565866819,0.0,0.0,0.0,-0.0015323383084578077,0.000892310436674364,6.29387254493134e-05
LEU 248,R LEU 248,0.0,0.0,0.0,-0.0024427860696517503,0.0004967157800735797,3.503562978026831e-05,0.4761542288557216,0.1255110987719902,0.00885287032604188,-0.4757213930348258,0.12568460086888877,0.008865108220380847,0.0,0.0,0.0,-0.0020099502487562902,0.0008921439867235951,6.292698497500992e-05
ASN 249,R ASN 249,0.0,0.0,0.0,-0.0010945273631841038,0.0002925610035421474,2.063566212196455e-05,0.13233830845771177,0.39401125697372413,0.027791411270535187,-0.1313681592039801,0.3936423406081934,0.02776538991643063,0.0,0.0,0.0,-0.00012437810945184548,0.0008692953263967964,6.131536473603496e-05
VAL 250,R VAL 250,0.0,0.0,0.0,-0.0012686567164179182,0.0004432609673109883,3.126521799740471e-05,-0.03077611940298502,0.1438420036595074,0.010145832665754998,0.03144278606965175,0.14371204611723748,0.010136666167486215,0.0,0.0,0.0,-0.0006019900497509721,0.0007403078691968971,5.22172909923652e-05
ASP 251,R ASP 251,0.0,0.0,0.0,-0.0005671641791044991,0.0004954684379909984,3.4947649053325845e-05,85.81166666666667,0.6692267114920202,0.047203612696636345,-85.80193034825872,0.6685510545674407,0.04715595553167868,0.0,0.0,0.0,0.009169154228856093,0.0010887227356509985,7.679258084770115e-05
LEU 252,R LEU 252,0.0,0.0,0.0,-0.0007164179104477436,0.00045073638419525664,3.17924932500081e-05,0.667597014925373,0.1085217349486427,0.007654532997139395,-0.6669502487562187,0.1084158545823167,0.00764706477192004,0.0,0.0,0.0,-6.965174129351914e-05,0.0007159340544062375,5.049809465193108e-05
THR 253,R THR 253,0.0,0.0,0.0,-0.0004975124378109517,0.0004999938119960709,3.526684432478568e-05,0.3797810945273628,0.2077888850182091,0.014656297907174017,-0.3794378109452736,0.20759676126267088,0.014642746542306899,0.0,0.0,0.0,-0.00015422885572168314,0.0007603969422704265,5.36342649542729e-05
GLU 254,R GLU 254,0.0,0.0,0.0,-0.0009104477611940544,0.0003184856870304317,2.2464248306062862e-05,88.96342288557211,0.8191077509931814,0.05777540610788369,-88.94990547263679,0.8178697399166676,0.05768808353936335,0.0,0.0,0.0,0.012606965174129667,0.00145573193495549,0.0001026794138186209
PHE 255,R PHE 255,0.0,0.0,0.0,-0.0015373134328358527,0.0004986057638354911,3.516893895631913e-05,0.4687064676616916,0.12317026361409768,0.008687760544435163,-0.4689253731343285,0.1230421980075629,0.008678727493024004,0.0,0.0,0.0,-0.0017562189054728123,0.0009278840379600048,6.544789382002625e-05
GLN 256,R GLN 256,0.0,0.0,0.0,-0.0008258706467661688,0.00037922067662008813,2.674816416969104e-05,0.4603582089552235,0.5043848536996015,0.03557656452624944,-0.4601990049751243,0.5039887961707847,0.03554862878209157,0.0,0.0,0.0,-0.0006666666666669158,0.0008000829144431824,5.643349760258687e-05
THR 257,R THR 257,0.0,0.0,0.0,-0.000646766169154235,0.0004779745721184298,3.3713726893562385e-05,-0.1560845771144282,0.21446935048964022,0.015127501610390885,0.15641791044776127,0.21423740604030264,0.015111141510344584,0.0,0.0,0.0,-0.0003134328358210488,0.0007830725659215146,5.523368012718835e-05
ASN 258,R ASN 258,0.0,0.0,0.0,-0.0012388059701492875,0.00042635393603243665,3.0072687958453642e-05,1.165318407960199,0.1700219713909771,0.011992425212026172,-1.162905472636815,0.16983572988090948,0.011979288748764463,0.0,0.0,0.0,0.0011741293532337104,0.0008313074059377832,5.863590342089994e-05
LEU 259,R LEU 259,0.0,0.0,0.0,-0.0017512437810945467,0.0004322922188303549,3.049154213217766e-05,0.6938457711442787,0.08538435835251657,0.006022548282684705,-0.6925124378109453,0.08531493365760798,0.006017651442266095,0.0,0.0,0.0,-0.0004179104477610806,0.0008007941406267221,5.648366362963123e-05
VAL 260,R VAL 260,0.0,0.0,0.0,-0.0008407960199005038,0.0003658661952408026,2.5806211680396607e-05,-0.5426915422885575,0.05092668008409146,0.0035920910527547302,0.54218407960199,0.05081447031414348,0.0035841763858257994,0.0,0.0,0.0,-0.0013482587064678887,0.0007317323904817075,5.161242336080043e-05
PRO 261,R PRO 261,0.0,0.0,0.0,-0.0007611940298507287,0.00042635393603239805,3.007268795845092e-05,-0.9695223880597019,0.07084571384646969,0.004997071366398018,0.9682835820895517,0.07081820450041554,0.0049951310067345754,0.0,0.0,0.0,-0.002000000000000058,0.0007854396366912174,5.540064042617204e-05
TYR 262,R TYR 262,0.0,0.0,0.0,-0.0008656716417910467,0.00034100476593420376,2.4052621663857808e-05,0.8023731343283589,0.21268537732057546,0.015001669845029965,-0.8018159203980103,0.21245759528972338,0.014985603339346676,0.0,0.0,0.0,-0.0003084577114428979,0.000687035675461353,4.845976016251161e-05
PRO 263,R PRO 263,0.0,0.0,0.0,-0.0003930348258706449,0.000488424458359197,3.445080503817701e-05,0.22061194029850742,0.15950651090663476,0.011250721816889651,-0.22049253731343282,0.15948081559022453,0.011248909409011847,0.0,0.0,0.0,-0.0002736318407962306,0.0007463018234751409,5.2640071929546816e-05
ARG 264,R ARG 264,0.0,0.0,0.0,-0.0007810945273631693,0.00041350437323740716,2.9166349680136262e-05,-93.60835323383087,1.0453449760761482,0.07373294959351225,93.59346766169155,1.0444668187730848,0.07367100915313725,0.0,0.0,0.0,-0.01566666666667063,0.0012392155010525487,8.740752207714314e-05
GLY 265,R GLY 265,0.0,0.0,0.0,-0.0002885572139303441,0.0004530915450757139,3.195861349017533e-05,0.28777611940298525,0.1252486665974668,0.008834359787665847,-0.2873582089552239,0.1250189280983555,0.008818155283351637,0.0,0.0,0.0,0.00012935323383082324,0.0007874539105849926,5.554271635218332e-05
HIE 266,R HIE 266,0.0,0.0,0.0,-0.0012686567164178657,0.0004432609673109503,3.1265217997402024e-05,-0.5916467661691547,0.2652532997661015,0.018709525208204625,0.5913582089552238,0.26497825132714997,0.018690124787148304,0.0,0.0,0.0,-0.0015572139303483324,0.000839308053672898,5.920022560129917e-05
PHE 267,R PHE 267,0.0,0.0,0.0,-0.001905472636815916,0.0003811737574005269,2.688592386628106e-05,0.8514875621890549,0.09520671981032294,0.006715364241848924,-0.8483283582089551,0.09505908946199895,0.006704951199953124,0.0,0.0,0.0,0.0012537313432833999,0.0008582630309591302,6.053720661405348e-05
PRO 268,R PRO 268,0.0,0.0,0.0,-0.001761194029850738,0.0004263539360324334,3.0072687958453415e-05,0.47694527363184086,0.14989529343870137,0.010572798806482611,-0.47302985074626885,0.14980268649152143,0.01056626681606347,0.0,0.0,0.0,0.002154228855721357,0.0012139711272817113,8.562692124070755e-05
LEU 269,R LEU 269,0.0,0.0,0.0,-0.00460199004975128,0.0006697411840646576,4.723990079399527e-05,-1.248965174129353,0.27976278825574713,0.019732945617656858,1.2554427860696529,0.27897418336697494,0.019677321717562847,0.0,0.0,0.0,0.001875621890547709,0.002493664157752775,0.00017588950810946437
ALA 270,R ALA 270,0.0,0.0,0.0,-0.0031990049751243707,0.0004989531378857859,3.5193440832662976e-05,0.8165870646766167,0.23155162030852475,0.01633239202295727,-0.7914378109452735,0.2316108792055169,0.016336571823276674,0.0,0.0,0.0,0.02195024875621891,0.004172584347514771,0.0002943114076319754
THR 271,R THR 271,0.0,0.0,0.0,-0.010462686567164177,0.001516033954603633,0.00010693279033724458,-1.4088457711442794,0.7615184171092263,0.053713367690357214,1.4812537313432836,0.7650492458369763,0.053962413146703817,0.0,0.0,0.0,0.0619452736318411,0.015783421935996574,0.0011132767465801613
TYR 272,R TYR 272,0.0,0.0,0.0,-0.01952736318407957,0.002250593622617637,0.00015874463447926708,0.5942039800995027,0.19048966277976806,0.01343610485080922,-0.5441840796019899,0.19223860832988474,0.01355946595842424,0.0,0.0,0.0,0.030492537313432967,0.015150692282751356,0.0010686474378861367
ALA 273,R ALA 273,0.0,0.0,0.0,-0.0208009950248756,0.002665459740240236,0.00018800703420260488,-0.9016268656716421,0.14538011619099708,0.010254322758833341,1.0519353233830842,0.14049061439241836,0.009909443893097317,0.0,0.0,0.0,0.12950746268656713,0.02369501897884485,0.0016713177754414496
PRO 274,R PRO 274,0.0,0.0,0.0,-0.04814925373134329,0.006396330722122206,0.000451162383243056,-0.7211243781094526,0.2274526891984757,0.016043275714139316,0.8647960199004973,0.22078778713808794,0.015573169769297174,0.0,0.0,0.0,0.09552238805970158,0.02610695083420029,0.0018414423314339148
VAL 275,R VAL 275,0.0,0.0,0.0,-0.049895522388059645,0.009727328781563006,0.0006861128710090626,0.28731840796019886,0.36286303229787814,0.02559438489884653,-0.1834328358208956,0.36345602937627547,0.02563621168779298,0.0,0.0,0.0,0.05399004975124381,0.02855282092166353,0.0020139607057491032
ILE 276,R ILE 276,0.0,0.0,0.0,-0.22711442786069677,0.05723558577842046,0.004037086949990761,-1.9721442786069658,0.2976533829769297,0.02099485087282577,2.116358208955225,0.29779404724056147,0.021004772564991833,-0.013192441791044777,0.021289844822399148,0.0015016698707789116,-0.09609293930348184,0.0704785748618775,0.004971175379078731
SER 277,R SER 277,0.0,0.0,0.0,-0.06079601990049747,0.012174648812637204,0.000858733516461174,-0.5364527363184081,0.7567842276165179,0.05337944371002464,0.5060099502487563,0.7443227379366093,0.052500477998745576,0.0,0.0,0.0,-0.0912388059701491,0.07108500052800762,0.0050139493475736315
ALA 278,R ALA 278,0.0,0.0,0.0,-0.049393034825870666,0.00946687081503911,0.0006677415825287551,-0.05086069651741292,0.27935013514848184,0.019703839311648857,0.12748258706467655,0.2816282807225862,0.019864527310947077,0.0,0.0,0.0,0.027228855721393008,0.025852574054778067,0.0018234999768197454
GLU 279,R GLU 279,0.0,0.0,0.0,-0.2395820895522388,0.07365750023526076,0.005195399486604484,137.48162189054725,4.109453289019852,0.28985848609858494,-136.3449900497513,4.019668886873235,0.28352558265592476,-0.01476755820895522,0.02066279549353876,0.0014574412212750366,0.8822821930348282,0.17858914959116745,0.012596707370404534
LYS 280,R LYS 280,0.0,0.0,0.0,-1.0527810945273628,0.6208468633264462,0.04379116131668712,-167.0432189054726,11.364164689777178,0.801566374182942,166.45180099502494,9.608940634099396,0.6777624149307548,-0.3763458268656716,0.13444966404492104,0.009483348108774646,-2.0205448318407897,2.0758106947649053,0.1464163972904817
ALA 281,R ALA 281,0.0,0.0,0.0,-0.34519900497512446,0.06523261247530422,0.004601153722045874,-0.7871343283582085,0.35394125895650125,0.024965091527644097,0.9312686567164178,0.3298069501101863,0.023262788633991532,-0.003010746268656716,0.0051557512647507206,0.0003636586551049344,-0.20407542288557218,0.13016289082616198,0.00918098243917147
TYR 282,R TYR 282,0.0,0.0,0.0,-2.441487562189054,0.6214484213452978,0.04383359194781527,-2.5972288557213936,2.2171123318189494,0.15638304631145297,4.764721393034825,1.6597817521188538,0.11707197821391362,-0.5870051462686566,0.10039609540975787,0.0070813945746594255,-0.8610001711442778,0.9178411466195235,0.06473952288227099
HIE 283,R HIE 283,0.0,0.0,0.0,-8.113761194029854,0.7918759656421877,0.0558546240669511,-8.369671641791044,2.2235006668683543,0.15683364472342634,13.65603482587065,1.217993486483138,0.08591063658352104,-1.2952854447761195,0.04492209451158555,0.0031685602418932463,-4.122683454726368,1.4307390226375598,0.10091654970552186
GLU 284,R GLU 284,0.0,0.0,0.0,-3.2577860696517438,0.6194663399036215,0.04369378670229917,116.4449800995025,10.054804646892396,0.7092112376000212,-113.70957213930348,9.27395864672251,0.6541346073119662,-0.4505394268656715,0.0693984304657056,0.004894987867645322,-0.9729175363184066,1.1986890089771558,0.08454900372599247
GLN 285,R GLN 285,0.0,0.0,0.0,-4.555482587064678,0.8553975718434528,0.06033509271158698,-5.172054726368159,3.035814250112173,0.21412982718776793,9.436338308457714,2.1788437426078904,0.15368378814894157,-0.8381708417910446,0.06966905681539055,0.0049140763785739325,-1.1293698467661688,1.2604039368800424,0.08890203910892552
LEU 286,R LEU 286,0.0,0.0,0.0,-0.9627611940298504,0.25613385160279667,0.018066288930100944,-0.8506666666666671,0.2744347484875867,0.019357134668497637,1.3223482587064674,0.3130819804413347,0.022083100230862282,-0.14389099701492541,0.03308758769925361,0.0023338184923005416,-0.6349705990049751,0.19826978747967927,0.013984872535600776
SER 287,R SER 287,0.0,0.0,0.0,-0.25776119402985087,0.05412710935135446,0.0038178319280076805,-1.346477611940299,1.2023305812517617,0.08480586042986503,1.4411641791044771,1.1879761744057284,0.083793378636155,-0.006010925373134327,0.01312741961193683,0.0009259367870815825,-0.1690855522388059,0.16266715519330227,0.011473656475978597
VAL 288,R VAL 288,0.0,0.0,0.0,-0.06699502487562194,0.007775134183185576,0.0005484156808822269,0.1894776119402982,0.23524855225818264,0.01659315349723915,-0.13394029850746275,0.2449316209134581,0.017276144499644784,0.0,0.0,0.0,-0.011457711442786171,0.039034484725016985,0.0027532802668090153
ALA 289,R ALA 289,0.0,0.0,0.0,-0.20616915422885582,0.05091756330106989,0.00359144800446123,-0.2570248756218905,0.4723120272896903,0.03331432177660697,0.48162189054726345,0.44500978391436624,0.03138857000981804,-0.013098519402985075,0.020975128533306492,0.0014794714953038325,0.005329341293532424,0.11103971281729784,0.007832137462187883
GLU 290,R GLU 290,0.0,0.0,0.0,-1.0068407960199002,0.8630075632670217,0.06087186012032056,113.66778606965175,16.08107732211395,1.13427173874362,-112.35179601990053,14.076677020641483,0.9928922422366945,-0.3700491940298507,0.06826524688998341,0.004815059260935461,-0.06089994029850491,2.2584225420647552,0.15929684388016058
ILE 291,R ILE 291,0.0,0.0,0.0,-0.1092935323383085,0.01582234731597242,0.0011160223311913204,0.3882636815920402,0.22169030687777028,0.01563682860345825,-0.3572587064676616,0.23315214586341432,0.016445284391278372,0.0,0.0,0.0,-0.07828855721393027,0.08881825771702881,0.006264756868890538
THR 292,R THR 292,0.0,0.0,0.0,-0.06454726368159198,0.010148107436973969,0.0007157923089931626,-0.6848606965174131,0.4146373953821169,0.029246266900380437,0.9687810945273628,0.4123288933115157,0.02908343771891053,0.0,0.0,0.0,0.21937313432835825,0.08741520453961825,0.006165793128140236
ASN 293,R ASN 293,0.0,0.0,0.0,-0.8991094527363183,0.43274543889655365,0.030523509810848903,0.21352736318407853,4.347591934891755,0.30665549108180995,0.7479850746268658,3.624556096996534,0.25565647524500573,-0.3021331343283581,0.07607022799174319,0.005365580181134008,-0.23973014925373134,1.2127149423658121,0.08553831678839383
ALA 294,R ALA 294,0.0,0.0,0.0,-0.14738308457711446,0.04094733314854468,0.0028882021917427444,1.3964975124378098,0.5221183233005258,0.036827387029946805,-1.372412935323383,0.5377265332018636,0.037928305272477744,-0.032398495522388056,0.028827691110931742,0.002033348554042159,-0.15569700298507463,0.10680032530233961,0.007533114122427737
CYS 295,R CYS 295,0.0,0.0,0.0,-0.0355373134328358,0.005665629177451208,0.0003996226701395766,0.26653731343283565,0.39891591883409483,0.028137359444583322,-0.18286069651741285,0.40441995868478053,0.028525584482402538,0.0,0.0,0.0,0.04813930348258702,0.04010732489162804,0.002828952577612627
PHE 296,R PHE 296,0.0,0.0,0.0,-0.07509950248756216,0.015755597591772613,0.0011113141686589102,1.182711442786069,0.3176884582979542,0.022408016126933914,-1.0600398009950247,0.31621269120257106,0.022303923541858225,0.0,0.0,0.0,0.04757213930348284,0.038297812050575364,0.0027013193826849924
GLU 297,R GLU 297,0.0,0.0,0.0,-0.3305124378109452,0.43211291722000794,0.030478895171700198,144.56109452736325,14.515957144017811,1.0238766731524263,-143.83348258706465,12.832570913488246,0.9051397634023501,-0.14278423880597016,0.09388995278000693,0.00662248665665487,0.2543152636815923,2.0166741630227936,0.14224522795034356
PRO 298,R PRO 298,0.0,0.0,0.0,-0.133960199004975,0.04388393112411092,0.003095333842503232,-1.8206218905472633,0.4537585176684003,0.032005658109590246,1.8404278606965179,0.4670974905642748,0.03294651671480642,-0.00409676417910448,0.009910330358391098,0.0006990208070001532,-0.11825099303482603,0.07599244059474343,0.005360093481189725
ALA 299,R ALA 299,0.0,0.0,0.0,-0.09487064676616917,0.02970440080097359,0.0020951868876673357,-0.5365422885572138,0.45566358526663736,0.03214003121742332,0.6542238805970152,0.42910251662973836,0.03026655788586772,-0.003932095522388059,0.009562124215407135,0.0006744602393632762,0.018878849751243692,0.05538028280259531,0.003906223967981993
ASN 300,R ASN 300,0.0,0.0,0.0,-0.06500497512437814,0.017199877794439503,0.001213185839561156,1.4923134328358212,0.7240858819549122,0.05107308023420038,-1.2900547263681592,0.7155757602426287,0.05047282253018216,-0.00021474626865671632,0.0013142285130735931,9.269853199328234e-05,0.1370389850746264,0.0725743790685531,0.005119002009966395
GLN 301,R GLN 301,0.0,0.0,0.0,-0.021681592039801,0.00453270146160508,0.00031971211039390034,2.2852338308457716,1.340596288227631,0.09455837145376693,-2.1625074626865666,1.3523349923507673,0.09538635580267847,0.0,0.0,0.0,0.10104477611940244,0.029233031563671092,0.0020619390651691427
MET 302,R MET 302,0.0,0.0,0.0,-0.011407960199004925,0.0018155591544181812,0.00012805966899008078,0.1071243781094527,0.6193629285535294,0.04368649262805742,-0.10627860696517422,0.616589481782511,0.04349086877598192,0.0,0.0,0.0,-0.010562189054726126,0.008739876200728504,0.0006164633361330753
VAL 303,R VAL 303,0.0,0.0,0.0,-0.006074626865671635,0.0008749714906938443,6.171573049621654e-05,-0.6805522388059704,0.25727529152508205,0.01814679989459594,0.7029004975124372,0.2579916695206294,0.01819732930244163,0.0,0.0,0.0,0.01627363184079596,0.009435813603077225,0.0006655509756989444
LYS 304,R LYS 304,0.0,0.0,0.0,-0.0227363184079602,0.005115105361944255,0.00036079171417021885,-146.55355721393033,4.148164050879025,0.2925889327149764,146.67083582089555,4.0925015422756665,0.2886628020738693,0.0,0.0,0.0,0.09454228855721605,0.09476254404545806,0.006684034499007116
CYS 305,R CYS 305,0.0,0.0,0.0,-0.006542288557213934,0.0010694550322423448,7.543354183500538e-05,0.2916318407960201,0.4568708884766105,0.03222518782003998,-0.27623383084577113,0.45355440912811484,0.031991261403185284,0.0,0.0,0.0,0.008855721393034874,0.005336822204810918,0.0003764304144780199
ASP 306,R ASP 306,0.0,0.0,0.0,-0.008995024875621885,0.0017548724278953186,0.0001237791573407097,131.71575124378109,2.221459969443433,0.1566897050252301,-131.57856716417913,2.2010572779935025,0.1552506101286377,0.0,0.0,0.0,0.1281890547263705,0.025652753474002338,0.0018094057197588975
PRO 307,R PRO 307,0.0,0.0,0.0,-0.014452736318407986,0.0033292021626697022,0.00023482381497460383,-1.8087512437810944,0.25557306169007166,0.018026733859465113,1.8129004975124374,0.2544627743543049,0.017948420229002473,0.0,0.0,0.0,-0.010303482587064736,0.004206419851975171,0.0002966979801051261
ARG 308,R ARG 308,0.0,0.0,0.0,-0.01684079601990049,0.005539952346651415,0.0003907581099776129,-135.68074626865672,7.582435518245991,0.5348237650325328,135.64642288557218,7.597701807223993,0.5359005660326392,0.0,0.0,0.0,-0.051164179104478846,0.02004591521640786,0.001413929841376645
HIE 309,R HIE 309,0.0,0.0,0.0,-0.004467661691542312,0.0007855656801224483,5.540953084433469e-05,0.266318407960199,0.2640485559701155,0.01862454913273147,-0.26252736318407977,0.26268262161592887,0.01852820355190385,0.0,0.0,0.0,-0.0006766169154229348,0.0021739984249659135,0.0001533420257933205
GLY 310,R GLY 310,0.0,0.0,0.0,-0.0020945273631840706,0.0004527636534309859,3.1935485796766765e-05,1.3879601990049746,0.0855477429645524,0.0060340725446645285,-1.3746666666666663,0.08529558400106953,0.006016286622725318,0.0,0.0,0.0,0.011199004975124471,0.0028996824332857014,0.00020452782917002618
LYS 311,R LYS 311,0.0,0.0,0.0,-0.00517910447761194,0.000717764075230432,5.062717436845863e-05,-115.99666169154231,2.5825125824994117,0.18215639279656265,115.96618905472637,2.5812537533868176,0.18206760183699433,0.0,0.0,0.0,-0.03565174129353437,0.007495810402138955,0.0005287137004455989
TYR 312,R TYR 312,0.0,0.0,0.0,-0.00852238805970147,0.001159321412709596,8.177222758257101e-05,-0.6520248756218905,0.5549884624125573,0.039145867881480174,0.6553283582089554,0.5529836049154293,0.03900445613687813,0.0,0.0,0.0,-0.005218905472636939,0.004961728233258855,0.0003499733256410962
MET 313,R MET 313,0.0,0.0,0.0,-0.0022039800995025077,0.00043843239476353983,3.0924636749684905e-05,-1.0686815920398016,0.13394484685666014,0.009447741049719658,1.0661840796019901,0.13378965797983675,0.009436794870329918,0.0,0.0,0.0,-0.00470149253731339,0.0010837780615789543,7.644381042984453e-05
ALA 314,R ALA 314,0.0,0.0,0.0,-0.0016169154228856007,0.0004861386467783226,3.428957632045215e-05,0.5985323383084579,0.17361551905495382,0.01224589452104266,-0.5947462686567164,0.17336258927951867,0.012228054230220333,0.0,0.0,0.0,0.0021691542288556627,0.0014630588080169315,0.00010319621159780492
CYS 315,R CYS 315,0.0,0.0,0.0,-0.0035472636815920998,0.0006379421012144289,4.499696642632196e-05,-0.6728706467661694,0.32299719386991543,0.022782465463077457,0.6783781094527364,0.3219376138050589,0.022707728447737684,0.0,0.0,0.0,0.0019601990049750674,0.003190222618941676,0.00022502095378834467
CYS 316,R CYS 316,0.0,0.0,0.0,-0.0028706467661691252,0.0005019207679657924,3.5402761319305244e-05,0.22188059701492524,0.29811875437998947,0.021027675640715185,-0.20778606965174137,0.2985333118990377,0.021056916273573374,0.0,0.0,0.0,0.011223880597014891,0.004206678753482034,0.00029671624160940656
LEU 317,R LEU 317,0.0,0.0,0.0,-0.008880597014925384,0.0009903372166979898,6.985300140195337e-05,-1.1105522388059699,0.1561925667817596,0.011016974220921547,1.1276417910447762,0.15703164127958527,0.011076157972763555,0.0,0.0,0.0,0.008208955223880862,0.004371563401134065,0.00030834630794378156
LEU 318,R LEU 318,0.0,0.0,0.0,-0.004447761194029825,0.0005168864523889768,3.6458359308926886e-05,0.7082786069651742,0.12890504040895975,0.009092260511453521,-0.7001293532338311,0.13089840040252476,0.009232861284682422,0.0,0.0,0.0,0.00370149253731333,0.003636526657477278,0.00025650081348045205
TYR 319,R TYR 319,0.0,0.0,0.0,-0.016099502487562114,0.0013713666609081066,9.672874620061779e-05,-1.554955223880598,0.14842554454575507,0.010469130712677343,1.574398009950249,0.14761096103248922,0.010411674421694066,0.0,0.0,0.0,0.0033432835820896823,0.007734176088333727,0.0005455267196184597
ARG 320,R ARG 320,0.0,0.0,0.0,-0.008895522388059731,0.0008999888615929595,6.348031978461648e-05,-100.68870646766173,1.101724463930803,0.07770965205177563,100.69527860696518,1.1013381286525203,0.0776824020622968,0.0,0.0,0.0,-0.002323383084580007,0.010476218056799975,0.0007389354477142546
GLY 321,R GLY 321,0.0,0.0,0.0,-0.00490547263681595,0.000814067791190754,5.741991475280912e-05,-0.48576119402985063,0.15416739202163796,0.010874129407081616,0.5056268656716421,0.15274778442384904,0.01077399800754762,0.0,0.0,0.0,0.01496019900497516,0.006382376852611864,0.0004501781531747177
ASP 322,R ASP 322,0.0,0.0,0.0,-0.025179104477611947,0.006961712003804081,0.0004910413040753386,110.7163582089552,1.9902814223986458,0.14038362756137,-110.51000995024872,1.9687243590456434,0.13886310954868733,0.0,0.0,0.0,0.18116915422885632,0.04348512919922929,0.0030672045235721097
VAL 323,R VAL 323,0.0,0.0,0.0,-0.014000000000000005,0.001900510536279003,0.00013405167746574683,-1.1408059701492541,0.31451345535000313,0.022184068685966372,1.178194029850747,0.31725422918300816,0.022377387966683378,0.0,0.0,0.0,0.02338805970149241,0.0070667504488897805,0.0004984501447491188
VAL 324,R VAL 324,0.0,0.0,0.0,-0.01050746268656716,0.001222180593380788,8.62059723328599e-05,1.133975124378109,0.10661599096972438,0.007520112181091499,-1.1221194029850745,0.10703263868057647,0.007549500244712203,0.0,0.0,0.0,0.0013482587064673518,0.006146479755584645,0.0004335392548565258
PRO 325,R PRO 325,0.0,0.0,0.0,-0.00596019900497511,0.0006528985965006129,4.605191626419392e-05,1.1612139303482585,0.17246212073822875,0.01216454007643859,-1.1606815920398006,0.17468492776855865,0.012321324795812875,0.0,0.0,0.0,-0.005427860696517542,0.0042292537126153275,0.0002983085564546921
LYS 326,R LYS 326,0.0,0.0,0.0,-0.017696517412935327,0.003022706409948136,0.00021320527142846006,-103.62720895522389,2.8246735057421177,0.19923710735071398,103.72596517412939,2.851607739551535,0.20113690172411228,0.0,0.0,0.0,0.0810597014925365,0.03389237308222428,0.002390583676459086
ASP 327,R ASP 327,0.0,0.0,0.0,-0.028398009950248732,0.0033887134910286633,0.0002390214204297953,112.87620895522386,2.120648836718309,0.14957903597548955,-112.55422885572138,2.0919746979097913,0.14755651816577867,0.0,0.0,0.0,0.2935820895522384,0.03579855854142556,0.0025250356321251896
VAL 328,R VAL 328,0.0,0.0,0.0,-0.015233830845771104,0.00150952193389134,0.00010647346781126494,1.3144328358208959,0.18341239376195342,0.012936912783412476,-1.3040248756218904,0.1862908024106315,0.013139940075511933,0.0,0.0,0.0,-0.004825870646766205,0.00892782153586777,0.0006297199779492309
ASN 329,R ASN 329,0.0,0.0,0.0,-0.013666666666666669,0.002045096874770824,0.00014425001146257214,1.3270000000000004,0.5182318580582133,0.03655325690796161,-1.278099502487562,0.5172172768694896,0.036481693868621726,0.0,0.0,0.0,0.03523383084577242,0.010077809214231976,0.0007108338546717909
ALA 330,R ALA 330,0.0,0.0,0.0,-0.03424378109452734,0.008040647583622934,0.0005671435521772468,1.1202985074626863,0.3052760441503742,0.021532511936812233,-1.0500447761194034,0.3051950081832503,0.02152679610039846,0.0,0.0,0.0,0.03600995024875623,0.035613177455195384,0.0025119598584816337
ALA 331,R ALA 331,0.0,0.0,0.0,-0.047368159203980104,0.00842961972162875,0.0005945795314006017,1.6970945273631837,0.27346351593433105,0.019288629206155834,-1.6477711442786067,0.2766795070385741,0.01951546772875764,0.0,0.0,0.0,0.0019552238805969533,0.03135264015757495,0.002211444728073772
ILE 332,R ILE 332,0.0,0.0,0.0,-0.029213930348258702,0.004617617676906031,0.00032570163841168345,1.6744527363184083,0.2799842373050298,0.01974856542926162,-1.6747114427860714,0.28368684353074736,0.02000972713611768,0.0,0.0,0.0,-0.029472636815920942,0.01802100757290581,0.0012711038684903712
ALA 333,R ALA 333,0.0,0.0,0.0,-0.0329502487562189,0.01012644007019912,0.0007142640107769785,0.7378457711442789,0.3347797837036213,0.02361354527134391,-0.6451343283582093,0.3268750379175557,0.023055987492876098,0.0,0.0,0.0,0.05976119402985069,0.027795856496522678,0.001960568551885701
THR 334,R THR 334,0.0,0.0,0.0,-0.46263184079602,0.28867203891412857,0.020361355706904324,1.6084179104477612,1.6131505666626385,0.11378286799153055,-1.0886965174129355,1.502693443292821,0.10599182322060524,-0.13282201791044784,0.09658083914855192,0.006812287146937557,-0.07573246567164184,0.28002393732543257,0.019751365652795675
ILE 335,R ILE 335,0.0,0.0,0.0,-0.1493333333333334,0.047086596769744755,0.00332123245972411,1.7988159203980103,0.4021587777639676,0.028366093077486686,-1.7319502487562175,0.392287116286554,0.0276697997630533,-0.0024250029850746272,0.005927046901193401,0.0004180616546745056,-0.08489266467661684,0.04929084327175395,0.0034767080203704933
LYS 336,R LYS 336,0.0,0.0,0.0,-0.03705970149253734,0.010103268665231068,0.0007126296258862286,-108.4107711442786,2.1457957986084577,0.15135276590762753,108.50554726368163,2.1664556994098163,0.15281000295305872,0.0,0.0,0.0,0.05771641791044769,0.03156946347318112,0.002226738265581646
THR 337,R THR 337,0.0,0.0,0.0,-0.1325771144278607,0.07001247418087155,0.004938299171889105,-1.846378109452737,1.3300627847068338,0.09381539540096438,2.2184726368159198,1.3699980464443042,0.09663221157943343,-0.007328310447761196,0.01838189981376582,0.0012965592444791705,0.23218910248756217,0.0707272256902342,0.004988713856244831
LYS 338,R LYS 338,0.0,0.0,0.0,-0.5698407960199007,0.3591145198062655,0.025329985213651512,-153.51065671641788,9.106334360715326,0.6423113017873067,155.07530845771143,9.312620049345151,0.6568615723962485,-0.1881483940298507,0.17005795571125906,0.011994963350281225,0.8066625512437808,0.9315010407741088,0.0657030175277739
ARG 339,R ARG 339,0.0,0.0,0.0,-0.833781094527363,0.3319393066874956,0.02341319347031677,-146.6121542288557,5.372710966120601,0.378961812522858,147.89448258706466,4.711575676372655,0.3323289247115462,-0.1448666149253731,0.08260224504646836,0.005826313140360408,0.30368064875622225,0.9259829118302058,0.06531379872194146
THR 340,R THR 340,0.0,0.0,0.0,-0.03193532338308457,0.006330907837715759,0.00044654780877376486,1.8817114427860695,0.4785353860893768,0.03375328366113436,-1.7797860696517414,0.47943631807522447,0.0338168305037748,0.0,0.0,0.0,0.06999004975124372,0.01811818306864605,0.0012779580994792977
ILE 341,R ILE 341,0.0,0.0,0.0,-0.017885572139303488,0.003206312305906122,0.0002261558328044356,-0.6900895522388056,0.2655467502296184,0.018730223607995953,0.7111741293532334,0.2642276918900732,0.018637184406309966,0.0,0.0,0.0,0.003199004975124523,0.006136117608751936,0.00043280836537259234
GLN 342,R GLN 342,0.0,0.0,0.0,-0.012203980099502505,0.002510313865056809,0.0001770638879146873,-0.5447164179104477,1.363688174398434,0.09618714752101509,0.598805970149254,1.3620760592595913,0.0960734376864709,0.0,0.0,0.0,0.04188557213930372,0.014920080321900087,0.0010523813243310369
PHE 343,R PHE 343,0.0,0.0,0.0,-0.006213930348258683,0.0008690390272994044,6.129728679156556e-05,0.7164676616915422,0.17363265449067425,0.012247103161488783,-0.7166368159203982,0.1734176577448852,0.012231938460282168,0.0,0.0,0.0,-0.00638308457711469,0.002493277017577296,0.0001758622013469147
VAL 344,R VAL 344,0.0,0.0,0.0,-0.002044776119402938,0.0004148788405848481,2.9263297131902088e-05,0.05187562189054737,0.21358897024817988,0.015065404376030626,-0.05144776119402988,0.21313604490856614,0.015033457485769845,0.0,0.0,0.0,-0.001616915422885321,0.0008908112674632184,6.283298220626223e-05
ASP 345,R ASP 345,0.0,0.0,0.0,-0.001393034825870663,0.0004884244583592141,3.4450805038178214e-05,97.98047263681596,1.6632685289794962,0.11731791649112674,-97.95996517412938,1.6607232686093578,0.11713838766679718,0.0,0.0,0.0,0.019114427860694887,0.002942541088195819,0.000207550845604271
TRP 346,R TRP 346,0.0,0.0,0.0,-0.0019004975124377608,0.0003733001290010856,2.633056093903649e-05,-0.702457711442786,0.17924160146089152,0.012642727776991396,0.7015422885572135,0.17898664296793898,0.012624744391468396,0.0,0.0,0.0,-0.0028159203980099804,0.0007470973839644975,5.2696186439878616e-05
CYS 347,R CYS 347,0.0,0.0,0.0,-0.001582089552238835,0.0004932152728913004,3.4788723040838085e-05,0.5918407960199004,0.2306811987356418,0.016270997218919097,-0.5899950248756218,0.23014824332502803,0.016233405442686644,0.0,0.0,0.0,0.00026368159203977857,0.0009061011431959832,6.391144688777507e-05
PRO 348,R PRO 348,0.0,0.0,0.0,-0.0018656716417910463,0.0004536920642856853,3.2000970849374545e-05,0.16102487562189058,0.17221294344115412,0.01214696446503228,-0.159860696517413,0.17178370785986094,0.012116688521488714,0.0,0.0,0.0,-0.0007014925373130617,0.0010745577645001688,7.579346081770101e-05
THR 349,R THR 349,0.0,0.0,0.0,-0.004049751243781101,0.0007380978900757188,5.2061411083938986e-05,0.11883084577114426,0.5322968920979114,0.03754532791764192,-0.10552238805970147,0.531035307917462,0.03745634263057026,0.0,0.0,0.0,0.00925870646766164,0.0038000702164770247,0.0002680362867146904
GLY 350,R GLY 350,0.0,0.0,0.0,-0.00154228855721394,0.0004982084683430794,3.514091589294183e-05,0.9459800995024877,0.2927015861068097,0.020645578051529622,-0.9408855721393033,0.2916516900333343,0.02057152409227632,0.0,0.0,0.0,0.003552238805970105,0.0017273070124070725,0.0001218348428443142
PHE 351,R PHE 351,0.0,0.0,0.0,-0.008532338308457703,0.0013531606652740372,9.544459428033464e-05,-0.5164726368159204,0.26747522412349317,0.01886624766863019,0.5118557213930349,0.26694521039501296,0.01882886338265735,0.0,0.0,0.0,-0.013149253731342897,0.005231707001500467,0.00036901615969650874
LYS 352,R LYS 352,0.0,0.0,0.0,-0.002820895522388057,0.0004322349577905249,3.0487503249837298e-05,-91.44709950248759,0.9265476605175461,0.0653536330230092,91.43753731343284,0.9257527956519895,0.06529756757819716,0.0,0.0,0.0,-0.012383084577113318,0.0023515660999008127,0.00016586668389667407
VAL 353,R VAL 353,0.0,0.0,0.0,-0.004029850746268669,0.000497860574712105,3.511637736820254e-05,-0.8731194029850743,0.08439303731886195,0.0059526258881850355,0.8786467661691543,0.08422080433347268,0.005940477510069979,0.0,0.0,0.0,0.001497512437810738,0.0016961307389691566,0.00011963583806548992
GLY 354,R GLY 354,0.0,0.0,0.0,-0.00164676616915425,0.00047797457211842895,3.3713726893562324e-05,0.9633631840796015,0.056149431382599986,0.003960475525867009,-0.9611094527363181,0.05612776789216869,0.003958947501067018,0.0,0.0,0.0,0.0006069651741292987,0.0016809589906182196,0.00011856570544706558
ILE 355,R ILE 355,0.0,0.0,0.0,-0.0047711442786069775,0.0005157838878684488,3.6380590403851324e-05,-0.7994726368159203,0.06413186429089274,0.004523512931441979,0.8042537313432838,0.06424401784882518,0.004531423633481037,0.0,0.0,0.0,9.95024875639898e-06,0.0019749426586580803,0.0001393017145856601
ASN 356,R ASN 356,0.0,0.0,0.0,-0.0029900497512438166,0.000498655403515546,3.517244026938906e-05,1.9384676616915426,0.1613315864765113,0.011379452722071956,-1.929950248756217,0.16142138395039565,0.011385786547523907,0.0,0.0,0.0,0.005527363184079905,0.0024024236337197953,0.00016945389774793404
TYR 357,R TYR 357,0.0,0.0,0.0,-0.0045174129353233875,0.0006471870043033533,4.5649051612603e-05,1.1354427860696517,0.2937683589439407,0.020720822405908362,-1.1266815920398012,0.2935018931845886,0.020702027360394816,0.0,0.0,0.0,0.004243781094527293,0.0018861299533267694,0.00013303734935186194
GLU 358,R GLU 358,0.0,0.0,0.0,-0.004208955223880578,0.0005868538283981386,4.1393477501046124e-05,95.91785074626868,1.332254677220506,0.09396999957845958,-95.88242786069651,1.3271068094185372,0.09360689697994574,0.0,0.0,0.0,0.031213930348253763,0.007171599943274963,0.0005058456578680767
PRO 359,R PRO 359,0.0,0.0,0.0,-0.008054726368159203,0.0011726527522520846,8.271254777255269e-05,-1.29252736318408,0.12389439612250096,0.008738836913445456,1.317442786069652,0.12278670565160682,0.008660706451708104,0.0,0.0,0.0,0.016860696517412756,0.005408717628100826,0.0003815015266398034
PRO 360,R PRO 360,0.0,0.0,0.0,-0.008726368159204008,0.0013712583623444882,9.672110740891259e-05,0.024990049751243703,0.2598082337204746,0.018325459861870282,-0.022965174129353224,0.26158178193044146,0.01845055630731168,0.0,0.0,0.0,-0.006701492537313656,0.0056945856943277536,0.00040166510536251727
THR 361,R THR 361,0.0,0.0,0.0,-0.0037412935323383073,0.0005839787347112646,4.119068402832419e-05,-0.4014228855721391,0.18637731288929105,0.013146042054196765,0.4115970149253729,0.18583144288633938,0.013107539352855697,0.0,0.0,0.0,0.006432835820895643,0.003489389234773878,0.0002461225398771944
VAL 362,R VAL 362,0.0,0.0,0.0,-0.007402985074626843,0.0009260148633474201,6.531605240820017e-05,-0.8236318407960197,0.2008616854893103,0.014167690925385364,0.8437213930348265,0.20130092320116355,0.014198672364822909,0.0,0.0,0.0,0.012686567164179175,0.005601729357772115,0.00039511552437309624
VAL 363,R VAL 363,0.0,0.0,0.0,-0.0060746268656716555,0.000791373253869491,5.58191655124599e-05,1.1564427860696513,0.16743478112550692,0.011809938880912028,-1.13623880597015,0.16772360195660976,0.01183031073161073,0.0,0.0,0.0,0.014129353233830832,0.0038714652091005404,0.00027307210121881574
PRO 364,R PRO 364,0.0,0.0,0.0,-0.009626865671641784,0.001805209329482166,0.00012732964862572857,0.02263681592039799,0.2532338357329266,0.017861737582127623,0.000970149253731411,0.25292749458469943,0.01784012994354171,0.0,0.0,0.0,0.01398009950248768,0.006371547606003692,0.0004494143170129051
GLY 365,R GLY 365,0.0,0.0,0.0,-0.008631840796019896,0.0015720763259632383,0.00011088571443132628,0.43894029850746236,0.6870107839992422,0.048458004454144395,-0.39468159203980097,0.6836261948157497,0.0482192739399385,0.0,0.0,0.0,0.035626865671641854,0.009332715400308299,0.0006582789891663481
GLY 366,R GLY 366,0.0,0.0,0.0,-0.008199004975124371,0.0013714208069830127,9.673256537027289e-05,0.9933034825870645,0.3829013777883935,0.02700778081292602,-0.9765174129353233,0.3779476666835192,0.026658372971920707,0.0,0.0,0.0,0.008587064676616846,0.01399159775728953,0.0009868912136961165
ASP 367,R ASP 367,0.0,0.0,0.0,-0.014407960199004984,0.0018155591544182783,0.00012805966899008764,125.74790547263683,1.99449495746141,0.1406808274097487,-125.6511542288558,1.980180043845719,0.1396711312537265,0.0,0.0,0.0,0.08234328358209125,0.01892211234209069,0.0013346628983277541
LEU 368,R LEU 368,0.0,0.0,0.0,-0.018268656716417902,0.002499246192139243,0.00017628323445767108,-0.23166169154228877,0.27538708167117715,0.019424307072085853,0.30431840796019904,0.2779915674111254,0.01960801333190973,0.0,0.0,0.0,0.05438805970149241,0.012660458941655689,0.0008929999209254628
ALA 369,R ALA 369,0.0,0.0,0.0,-0.02486069651741294,0.0030190930588420294,0.00021295040529233504,-0.7041592039800997,0.15899868433187164,0.011214902492077086,0.7951094527363184,0.16369294748071622,0.011546010285249497,0.0,0.0,0.0,0.0660895522388059,0.016147391400880843,0.0011389491732164132
LYS 370,R LYS 370,0.0,0.0,0.0,-0.027880597014925373,0.005557091443841282,0.00039196700868387763,-106.27547761194029,1.6274745141703375,0.11479320134916497,106.41940298507465,1.638753956253231,0.11558879185141496,0.0,0.0,0.0,0.1160447761194023,0.04556623286150089,0.0032139942580051645
VAL 371,R VAL 371,0.0,0.0,0.0,-0.058796019900497494,0.012825393967729193,0.0009046335406797098,-0.9967711442786072,0.23321616254202912,0.01644979977963865,1.1746467661691542,0.24121396872579434,0.017013921532459206,-4.764179104477626e-06,6.737566703126766e-05,4.752313135605334e-06,0.11907483781094509,0.0364197921737271,0.0025688540740219697
GLN 372,R GLN 372,0.0,0.0,0.0,-0.11186567164179113,0.09916335016322125,0.006994443429147913,-0.864970149253731,1.2824662842559307,0.09045819710863875,1.13728855721393,1.2451205525436382,0.08782403229520906,-0.02029500895522388,0.0447681243182829,0.003157700021811354,0.14015772736318535,0.11348919846415485,0.0080049108583998
ARG 373,R ARG 373,0.0,0.0,0.0,-0.1449203980099503,0.05545150390578877,0.003911247517271405,-116.7714577114428,2.3960007827000602,0.16900086476712575,117.40236815920402,2.438063778664555,0.1719677597464692,-0.034670865671641765,0.03592158444377018,0.002533713210210772,0.45131918407960075,0.12411964582964163,0.008754724802785968
ALA 374,R ALA 374,0.0,0.0,0.0,-0.011587064676616923,0.0013507439780818845,9.527413430874598e-05,-0.7167114427860697,0.11479003683085624,0.008096664922289148,0.7518905472636815,0.1147917342361996,0.008096784648030875,0.0,0.0,0.0,0.023592039800995043,0.010620675242440003,0.0007491246719713012
VAL 375,R VAL 375,0.0,0.0,0.0,-0.014671641791044803,0.0013827803094215603,9.753380289460935e-05,0.8638855721393033,0.12814463159944403,0.009038625409448305,-0.8394427860696525,0.13069495820305793,0.009218511578334965,0.0,0.0,0.0,0.009771144278607001,0.009925461663715872,0.0007000880869874579
CYS 376,R CYS 376,0.0,0.0,0.0,-0.005577114427860722,0.0006110700441411369,4.310155766174711e-05,-0.40148258706467643,0.30499888417587884,0.021512962579522055,0.42297512437810947,0.30739745995401213,0.02168214507046315,0.0,0.0,0.0,0.015915422885572118,0.008975800020900667,0.0006331041193565801
MET 377,R MET 377,0.0,0.0,0.0,-0.011179104477611963,0.001420448108830675,0.00010019068461183538,0.27937810945273617,0.3134345707920079,0.022107970036666424,-0.2647363184079601,0.3172385437743933,0.022376281603263434,0.0,0.0,0.0,0.003462686567164023,0.009780671911025132,0.0006898754052592915
LEU 378,R LEU 378,0.0,0.0,0.0,-0.0038905472636815326,0.0005624751616450824,3.967393892957153e-05,0.17497512437810941,0.25876625457269614,0.018251964319500116,-0.17659701492537314,0.25883076510765435,0.018256514541801064,0.0,0.0,0.0,-0.005512437810945181,0.0035240600916719204,0.0002485680335683039
SER 379,R SER 379,0.0,0.0,0.0,-0.003109452736318389,0.0005352826927885763,3.775593006034072e-05,0.07830845771144274,0.39210037091762723,0.02765662776032786,-0.07237810945273632,0.3907084091919974,0.02755844635026626,0.0,0.0,0.0,0.002820895522388023,0.0028032960688769495,0.00019772925921359994
ASN 380,R ASN 380,0.0,0.0,0.0,-0.0021791044776119477,0.0004085664709979933,2.881805691052537e-05,1.1049701492537314,0.20004566420107237,0.014110133221574773,-1.102547263681591,0.1995555983200492,0.014075566639508617,0.0,0.0,0.0,0.00024378109452686573,0.0012638382791557554,8.914427893567873e-05
THR 381,R THR 381,0.0,0.0,0.0,-0.003099502487562126,0.0005372212930026727,3.7892668376532264e-05,-0.8622089552238803,0.2609484539927328,0.018405884798885323,0.8660298507462691,0.26018154607864974,0.018351791285388747,0.0,0.0,0.0,0.0007213930348259481,0.002208529383900649,0.0001557776518429214
THR 382,R THR 382,0.0,0.0,0.0,-0.0020497512437810954,0.0004544007456230953,3.205095737681284e-05,0.745691542288557,0.17509217012168163,0.012350049456649598,-0.7450099502487567,0.17494297550090748,0.012339526079482325,0.0,0.0,0.0,-0.0013681592039802295,0.0011079904693299743,7.81516219955008e-05
ALA 383,R ALA 383,0.0,0.0,0.0,-0.0026169154228855842,0.000553156872130322,3.901667746391779e-05,0.38237810945273654,0.1433212177631148,0.010109099260872847,-0.3785223880597016,0.14270461698112621,0.010065607595041786,0.0,0.0,0.0,0.0012388059701492443,0.0015070932013568812,0.00010630215822673758
ILE 384,R ILE 384,0.0,0.0,0.0,-0.0031542288557213733,0.0005473541309243768,3.860738365696024e-05,0.7611840796019895,0.17073435461571335,0.012042672850464065,-0.7594129353233828,0.17032124646343152,0.012013534448055321,0.0,0.0,0.0,-0.0013830845771147218,0.0012842375587386761,9.058313317772743e-05
ALA 385,R ALA 385,0.0,0.0,0.0,-0.0013333333333333472,0.0004714045207910258,3.325031120358735e-05,0.15178606965174127,0.12036135065426337,0.00848963510028041,-0.151547263681592,0.12025763804198861,0.008482319776642685,0.0,0.0,0.0,-0.001094527363183925,0.0009010882864612398,6.355786723569722e-05
GLU 386,R GLU 386,0.0,0.0,0.0,-0.004721393034825851,0.0007609826390049623,5.367557681666565e-05,130.415328358209,1.7378037754098743,0.1225752274207875,-130.3189850746268,1.7300534299407693,0.12202856020098522,0.0,0.0,0.0,0.09162189054726522,0.008541751041423204,0.0006024886648823473
ALA 387,R ALA 387,0.0,0.0,0.0,-0.0020348258706467254,0.0003648499923840837,2.573453425741564e-05,0.5681293532338308,0.16987866077628433,0.011982316860648217,-0.5658258706467664,0.16939668927014037,0.011948321211765476,0.0,0.0,0.0,0.000268656716417853,0.0010111137086932552,7.131846215613154e-05
TRP 388,R TRP 388,0.0,0.0,0.0,-0.0026169154228855756,0.0004861386467784128,3.4289576320458516e-05,0.361044776119403,0.25485907331078195,0.017976373002154513,-0.36198507462686574,0.2542948982964881,0.0179365791648636,0.0,0.0,0.0,-0.0035572139303488588,0.0010917876158003225,7.700876082534692e-05
ALA 389,R ALA 389,0.0,0.0,0.0,-0.0013631840796019686,0.0004809172526803929,3.392128757688769e-05,-0.22865174129353247,0.16143950736040083,0.011387064874303063,0.22864676616915422,0.16122957150705425,0.011372257140926108,0.0,0.0,0.0,-0.0013681592039799953,0.0008126984071733531,5.732332585149906e-05
ARG 390,R ARG 390,0.0,0.0,0.0,-0.006119402985074612,0.0007763107303398746,5.4756737018921705e-05,-130.91530348258703,1.7628942627191517,0.12434497394312297,130.8456019900497,1.7595305798728644,0.1241077180482462,0.0,0.0,0.0,-0.07582089552238429,0.007034227704376167,0.0004961561672232822
LEU 391,R LEU 391,0.0,0.0,0.0,-0.002129353233830882,0.0003640349876602272,2.5677048256528017e-05,0.48615920398009965,0.19885294080558105,0.014026004999780595,-0.4847910447761195,0.19844496491195796,0.01399722859898629,0.0,0.0,0.0,-0.0007611940298507839,0.0008302050140398202,5.855814669168132e-05
ASP 392,R ASP 392,0.0,0.0,0.0,-0.0012039800995024875,0.00040295436281228663,2.8422209320074135e-05,110.50533333333337,1.6159054832119426,0.11397718482254135,-110.46991542288558,1.6134532256169356,0.11380421590818193,0.0,0.0,0.0,0.034213930348260875,0.002720660765350077,0.00019190061430781753
HID 393,R HID 393,0.0,0.0,0.0,-0.0025970149253731643,0.0005388314653357656,3.800624117612465e-05,-0.17573134328358214,0.6328981333726255,0.04464119236594718,0.17588557213930353,0.6312489805643084,0.04452487009562445,0.0,0.0,0.0,-0.0024427860696515365,0.0017443470029413456,0.00012303675110607635
LYS 394,R LYS 394,0.0,0.0,0.0,-0.002900497512437845,0.00043486116185896745,3.0672741402439896e-05,-130.36877114427867,1.9087004949579547,0.134629352610573,130.29231343283587,1.904973298999716,0.13436645647771403,0.0,0.0,0.0,-0.07935820895522624,0.004744312623002704,0.0003346380108897564
PHE 395,R PHE 395,0.0,0.0,0.0,-0.0012288557213931016,0.000420096155872358,2.9631298178361805e-05,0.021696517412935355,0.15297410582365953,0.010789961488260752,-0.021701492537313443,0.1527318739528702,0.010772875769452503,0.0,0.0,0.0,-0.0012338308457709155,0.0008346058450910512,5.8868557380493336e-05
ASP 396,R ASP 396,0.0,0.0,0.0,-0.0009303482587064585,0.0002910341453175947,2.052796584649196e-05,108.40655721393036,1.6820355702703855,0.11864164152084336,-108.37460199004981,1.67963680354394,0.11847244556144677,0.0,0.0,0.0,0.031024875621891487,0.0025204394526123918,0.00017777809179371956
LEU 397,R LEU 397,0.0,0.0,0.0,-0.001726368159204006,0.00045684538440787,3.2223388901732716e-05,-1.033601990049751,0.19586283350416048,0.013815099092180216,1.0320646766169161,0.19547678870242202,0.013787869591337095,0.0,0.0,0.0,-0.0032636815920397268,0.0008725352652837694,6.154389240499257e-05
MET 398,R MET 398,0.0,0.0,0.0,-0.0013681592039799996,0.0004823048874982982,3.4019163790409906e-05,-0.20636318407960189,0.24019130525937038,0.01694178841320512,0.2059303482587064,0.2397654017679645,0.016911747497160914,0.0,0.0,0.0,-0.0018009950248754666,0.0009358525019721306,6.600994593563425e-05
TYR 399,R TYR 399,0.0,0.0,0.0,-0.0008756218905472534,0.00033001241695078057,2.3277281147513284e-05,-0.5962686567164173,0.17810899302311642,0.012562839737384483,0.5951293532338311,0.17793895533287427,0.012550846203450181,0.0,0.0,0.0,-0.002014925373134297,0.0007294625019112987,5.145231776563789e-05
ALA 400,R ALA 400,0.0,0.0,0.0,-0.0005074626865671625,0.0004999443052072885,3.526335238514339e-05,-1.105482587064677,0.21792814769433827,0.015371466354838659,1.103865671641791,0.21758572820861052,0.015347313946534397,0.0,0.0,0.0,-0.0021243781094529685,0.0008038791129129375,5.670126079734396e-05
LYS 401,R LYS 401,0.0,0.0,0.0,-0.0010298507462686395,0.0002425086090936137,1.7105238423214704e-05,-112.0095472636816,2.0911642330904106,0.1474993523850629,111.96965174129357,2.087405995287685,0.14723426672931225,0.0,0.0,0.0,-0.04092537313432411,0.003986220417759972,0.0002811663095513026
ARG 402,R ARG 402,0.0,0.0,0.0,-0.0007014925373134351,0.000457603275127042,3.22768463913395e-05,-99.08017910447761,1.2940554471353745,0.09127563363148744,99.0595820895522,1.2926918516683588,0.09117945302304102,0.0,0.0,0.0,-0.021298507462693808,0.0016239647329682337,0.00011454564047081229
ALA 403,R ALA 403,0.0,0.0,0.0,-0.0005472636815920337,0.0004977611318718652,3.510936321106337e-05,-0.9012437810945275,0.14194864628702242,0.010012285533561415,0.9001641791044773,0.14171581088633803,0.009995862590652474,0.0,0.0,0.0,-0.0016268656716419167,0.0008073509454505888,5.694614498328671e-05
PHE 404,R PHE 404,0.0,0.0,0.0,-0.0014328358208955103,0.0004954684379910171,3.4947649053327166e-05,-0.6813731343283584,0.10391723206009479,0.007329756404574843,0.6787014925373135,0.10372063726562436,0.0073158896769368095,0.0,0.0,0.0,-0.0041044776119402064,0.0009109777431440235,6.425541572713973e-05
VAL 405,R VAL 405,0.0,0.0,0.0,-0.0004626865671641674,0.0004986057638355114,3.516893895632056e-05,-0.6076915422885568,0.07762330507429176,0.005475125792260617,0.6069751243781092,0.07750451361023944,0.0054667468884235446,0.0,0.0,0.0,-0.00117910447761169,0.0007903404355148144,5.5746316122614954e-05
HIE 406,R HIE 406,0.0,0.0,0.0,-0.0006218905472637478,0.000484915141532835,3.4203276914363684e-05,-1.1674378109452737,0.33115608945821623,0.02335794958642306,1.1656467661691543,0.3306233365156592,0.023320372091186224,0.0,0.0,0.0,-0.0024129353233829976,0.0009376756701992829,6.61385423072337e-05
TRP 407,R TRP 407,0.0,0.0,0.0,-0.0010298507462685985,0.0002622225662308264,1.849575374701043e-05,-1.5690398009950253,0.2023238584287893,0.014270824652634224,1.5665273631840795,0.2020838959258058,0.014253899002689236,0.0,0.0,0.0,-0.0035422885572140707,0.0006834596919829495,4.820752973562414e-05
TYR 408,R TYR 408,0.0,0.0,0.0,-0.0006716417910447618,0.00046961590216572835,3.312415177300769e-05,-0.5045721393034825,0.10901784974072032,0.00768952623649485,0.5040895522388058,0.10891912166820736,0.007682562495183932,0.0,0.0,0.0,-0.0011542288557214813,0.0007337591667497459,5.1755381136299145e-05
VAL 409,R VAL 409,0.0,0.0,0.0,-0.00022885572139303724,0.0004200961558723338,2.96312981783601e-05,-0.6720149253731346,0.5310363890953256,0.03745641889097686,0.6713880597014928,0.5305974466624319,0.03742545827891128,0.0,0.0,0.0,-0.0008557213930347984,0.0008189786151844228,5.776629757022786e-05
GLY 410,R GLY 410,0.0,0.0,0.0,-0.00013432835820895755,0.0003410047659342108,2.4052621663858306e-05,-0.7550895522388058,0.2587499454472485,0.01825081396248682,0.7543333333333332,0.258462298093272,0.01823052488248275,0.0,0.0,0.0,-0.0008905472636816243,0.0007247989592627696,5.112337682948693e-05
GLU 411,R GLU 411,0.0,0.0,0.0,-0.0003283582089552198,0.00046961590216573355,3.312415177300806e-05,90.65128358208956,1.0143393576670787,0.07154598189233007,-90.63790049751248,1.0133949542885858,0.07147936881406786,0.0,0.0,0.0,0.013054726368156777,0.0011853122894965758,8.360548268197274e-05
GLY 412,R GLY 412,0.0,0.0,0.0,-9.452736318407693e-05,0.00029256100354206453,2.0635662121958706e-05,-0.4791691542288558,0.13344494548838934,0.009412480725872505,0.4787512437810945,0.1333109103444311,0.009403026615756312,0.0,0.0,0.0,-0.0005124378109453917,0.0006624953035510561,4.672881578866486e-05
MET 413,R MET 413,0.0,0.0,0.0,-0.00025870646766166746,0.0004379240016848427,3.0888777466765724e-05,0.01815422885572145,0.3120370418987826,0.022009395948879205,-0.018074626865671642,0.3117879739494254,0.021991828050266206,0.0,0.0,0.0,-0.0001791044776118101,0.0007647463690564228,5.394104986577294e-05
GLU 414,R GLU 414,0.0,0.0,0.0,-0.00023880597014925284,0.0004263539360324074,3.007268795845158e-05,86.19226865671637,1.6438250132234589,0.1159464766315869,-86.18292537313425,1.642747549642127,0.11587047821025294,0.0,0.0,0.0,0.009104477611945593,0.0013618942948665628,9.606061701469671e-05
GLU 415,R GLU 415,0.0,0.0,0.0,-0.00028855721393035737,0.00045309154507573463,3.1958613490176786e-05,93.45374626865673,1.2384502674587958,0.087353546661097,-93.43893532338308,1.2373491569157138,0.08727588031168315,0.0,0.0,0.0,0.014522388059698296,0.0013570330046736283,9.571772804219644e-05
GLY 416,R GLY 416,0.0,0.0,0.0,-0.00012935323383084422,0.00033559048664755925,2.3670727848070936e-05,0.48305970149253746,0.19426956298503972,0.013702718454626358,-0.482726368159204,0.19407545783681882,0.013689027333095039,0.0,0.0,0.0,0.00020398009950250238,0.0006411929798546431,4.522626572597831e-05
GLU 417,R GLU 417,0.0,0.0,0.0,-0.00031343283582090575,0.00046388866471404664,3.27201835902552e-05,87.32168159203984,1.2218567096864854,0.08618312733847745,-87.31180597014925,1.221061615896027,0.08612704574654784,0.0,0.0,0.0,0.009562189054719849,0.0011185292333462874,7.889496909504829e-05
PHE 418,R PHE 418,0.0,0.0,0.0,-0.0006318407960198994,0.0004823048874983922,3.401916379041654e-05,0.36502487562189045,0.11764363245337785,0.008297942038467038,-0.3648208955223882,0.11745865266452302,0.008284894570157917,0.0,0.0,0.0,-0.0004278606965174144,0.000743810212578288,5.2464327247294744e-05
SER 419,R SER 419,0.0,0.0,0.0,-0.00024378109452735953,0.0004293621693610169,3.028487237743302e-05,0.6746119402985074,0.3771087820367891,0.02659920261114249,-0.6740398009950255,0.3766958053378928,0.026570073480740666,0.0,0.0,0.0,0.00032835820895515955,0.0008590413441100627,6.059210459093102e-05
GLU 420,R GLU 420,0.0,0.0,0.0,-0.0003134328358209085,0.0004638886647140507,3.272018359025549e-05,87.9357064676617,0.9880899048694841,0.069694488247383,-87.9256069651742,0.9874477527506709,0.06964919432921109,0.0,0.0,0.0,0.009786069651740793,0.0010599000117645023,7.475958265465684e-05
ALA 421,R ALA 421,0.0,0.0,0.0,-0.0003084577114427764,0.0004618566354338235,3.2576855295845034e-05,0.231686567164179,0.14137820653214375,0.009972049815539903,-0.23141791044776108,0.14116239008933396,0.009956827297363295,0.0,0.0,0.0,-3.9800995024897754e-05,0.0007716416306602751,5.442740412002047e-05
ARG 422,R ARG 422,0.0,0.0,0.0,-0.0008009950248756347,0.00039925179398485816,2.816105025109e-05,-101.95721393034825,1.4856252545727509,0.10478792601217038,101.93377611940299,1.4839858371297072,0.10467229042156909,0.0,0.0,0.0,-0.024238805970147628,0.001901213691219566,0.00013410127419120638
GLU 423,R GLU 423,0.0,0.0,0.0,-0.0004776119402985173,0.0004994985233039358,3.52319093540275e-05,93.57716417910449,2.3010240890991107,0.16230172532310824,-93.56281592039802,2.2992632479837445,0.16217752516701353,0.0,0.0,0.0,0.013870646766168926,0.0019247495358418053,0.00013576136467318892
ASP 424,R ASP 424,0.0,0.0,0.0,-0.00043781094527363883,0.000496117447256442,3.499342663732907e-05,92.02882587064681,0.9928752781319045,0.07003202245247252,-92.0154029850746,0.9921234435088573,0.06997899212695081,0.0,0.0,0.0,0.012985074626864043,0.0011350482135831681,8.006012812390216e-05
MET 425,R MET 425,0.0,0.0,0.0,-0.00090547263681594,0.00030909899635837493,2.180216219476726e-05,0.38499502487562176,0.2975715892378115,0.0209890815872966,-0.3844776119402983,0.29715794876412144,0.020959905637830702,0.0,0.0,0.0,-0.0003880597014926934,0.0008033863134104498,5.666650140048626e-05
ALA 426,R ALA 426,0.0,0.0,0.0,-0.0004179104477612176,0.0004932152728913204,3.47887230408395e-05,0.43859701492537334,0.13287105854942383,0.009372001862232722,-0.4381492537313433,0.13271582483311697,0.009361052520109674,0.0,0.0,0.0,2.9850746268690436e-05,0.000745870540573563,5.2609651579164536e-05
ALA 427,R ALA 427,0.0,0.0,0.0,-0.0002835820895522291,0.00045073638419525344,3.179249325000788e-05,0.2256965174129353,0.13238268978622458,0.009337554985628235,-0.22541791044776108,0.13220937140827474,0.009325330049824769,0.0,0.0,0.0,-4.975124378080183e-06,0.0007629317140978714,5.381305397384192e-05
LEU 428,R LEU 428,0.0,0.0,0.0,-0.0008855721393035188,0.00033359312665156725,2.352984493642451e-05,-0.16012935323383098,0.13896885074251747,0.00980210696121426,0.1602437810945273,0.1388419957172831,0.00979315929762439,0.0,0.0,0.0,-0.0007711442786071321,0.0006127689248834772,4.322138747009474e-05
GLU 429,R GLU 429,0.0,0.0,0.0,-0.0011393034825870453,0.0003603446559648254,2.541675232828645e-05,108.42025870646769,1.8662668680061836,0.13163631533703188,-108.38771641791043,1.8635425671780874,0.13144415797249412,0.0,0.0,0.0,0.03140298507462424,0.0029961486131729353,0.0002113320288762349
LYS 430,R LYS 430,0.0,0.0,0.0,-0.0007910447761194291,0.00040656234244407956,2.8676696581613362e-05,-94.70468656716423,2.5135740695742994,0.17729384501100873,94.68930845771143,2.51110926002849,0.17711999075030244,0.0,0.0,0.0,-0.01616915422885841,0.0026544328419740304,0.00018722925676774616
ASP 431,R ASP 431,0.0,0.0,0.0,-0.0006318407960199022,0.00048230488749839484,3.401916379041672e-05,94.13627363184071,1.0951099309960746,0.07724309887112933,-94.12075124378103,1.0941263980673455,0.07717372580719616,0.0,0.0,0.0,0.014890547263681709,0.0014099716658508919,9.94517332992771e-05
TYR 432,R TYR 432,0.0,0.0,0.0,-0.0017860696517411963,0.00042203602110339435,2.9768125721968606e-05,-0.05943781094527368,0.2252075159425171,0.01588491340284598,0.05920895522388064,0.22498136157053608,0.015868961703367573,0.0,0.0,0.0,-0.002014925373134089,0.0008071669757670915,5.693316876231614e-05
GLU 433,R GLU 433,0.0,0.0,0.0,-0.0012736318407959924,0.00044582222521830116,3.144587520100533e-05,108.50215422885569,1.9835007599656842,0.1399053565093993,-108.46817910447757,1.9799326481740027,0.13965368130848374,0.0,0.0,0.0,0.03270149253731389,0.0039297877300407,0.00027718585466391207
GLU 434,R GLU 434,0.0,0.0,0.0,-0.0007363184079602067,0.0004406286532434768,3.1079548878696486e-05,94.29177114427856,1.6910916599533083,0.11928040883631055,-94.27622885572146,1.6893808920294913,0.11915974057082897,0.0,0.0,0.0,0.014805970149256413,0.0019742532259321996,0.00013925308575059718
VAL 435,R VAL 435,0.0,0.0,0.0,-0.0009353233830845757,0.00028353844475174445,1.9999259893300832e-05,-0.3530298507462684,0.1787413682415838,0.01260744404617684,0.3528159203980098,0.17858638096992172,0.012596512086918768,0.0,0.0,0.0,-0.0011492537313431896,0.0006598748112074102,4.6543980510066706e-05
GLY 436,R GLY 436,0.0,0.0,0.0,-0.0005472636815920458,0.0004977611318718766,3.5109363211064176e-05,-0.6132039800995028,0.7334522222832369,0.051733730942922725,0.6124378109452733,0.7324681762487018,0.05166432168729648,0.0,0.0,0.0,-0.0013134328358209255,0.0012563346579841583,8.861501430603375e-05
VAL 437,R VAL 437,0.0,0.0,0.0,-0.001378109452736302,0.0005520819103912766,3.894085550893265e-05,0.744089552238806,0.28893715328347874,0.02038005543271655,-0.7426815920398006,0.28866292916838665,0.020360713154982262,0.0,0.0,0.0,2.9850746268652875e-05,0.0009191735838378185,6.48335057573041e-05
ASP 438,R ASP 438,0.0,0.0,0.0,-0.0016368159203979991,0.0007209983480258317,5.085530238213122e-05,106.39554228855725,4.807056320358848,0.33906361007504787,-106.36361194029858,4.799409607000388,0.3385242525007362,0.0,0.0,0.0,0.030293532338307887,0.007302858975367673,0.0005151039561509203
SER 439,R SER 439,0.0,0.0,0.0,-0.0015273631840795996,0.0006312725144502259,4.4526530047950044e-05,0.744800995024876,0.5467406819803542,0.0385641143046383,-0.7423482587064674,0.5454133200254161,0.038470489411080985,0.0,0.0,0.0,0.0009253731343283999,0.0018201205430188221,0.00012838140453524973
VAL 440,R VAL 440,0.0,0.0,0.0,-0.0034527363184079555,0.0014758436242057788,0.00010409798300264107,114.76161691542285,4.561751918364946,0.32176117162532647,-114.70205472636816,4.544877582597176,0.32057094774989425,0.0,0.0,0.0,0.05610945273631384,0.016440090550616893,0.0011595945794195994
gtp 441,R gtp 441,0.0,0.0,0.0,-0.007263681592039855,0.0004938672431334522,3.483470947603529e-05,423.10079104477586,3.7748525570327103,0.26625757016156415,-422.9923034825872,3.7705696103509436,0.2659554743950701,0.0,0.0,0.0,0.10122388059700758,0.00674663187505559,0.00047587072148823345
Mg+ 442,R Mg+ 442,0.0,0.0,0.0,-3.482587064677338e-05,0.0001833385649024089,1.293170529717212e-05,-207.69919900497516,1.85226404964454,0.13064863268292692,207.64193034825874,1.8494165639355755,0.13044778652682312,0.0,0.0,0.0,-0.05730348258706284,0.0031532085547937598,0.0002224101830011605
MET 443,R MET 443,0.0,0.0,0.0,-0.00047761194029849685,0.0004994985233039138,3.523190935402595e-05,-90.21680597014927,0.7128261230869942,0.05027887807888929,90.204039800995,0.712238981366192,0.05023746429502374,0.0,0.0,0.0,-0.013243781094527111,0.0009850997534383429,6.948357922711213e-05
ARG 444,R ARG 444,0.0,0.0,0.0,-0.0008009950248756552,0.00039925179398486824,2.816105025109071e-05,-97.95970149253732,0.7946559006521928,0.056050705564119,97.93868656716415,0.7936458138735467,0.055979459536023526,0.0,0.0,0.0,-0.021815920398004816,0.0013237010054651219,9.336667009124421e-05
GLU 445,R GLU 445,0.0,0.0,0.0,-0.00040298507462688314,0.0004904978126912145,3.4597048176998e-05,86.99315920398008,0.7286386710558088,0.051394209217425005,-86.98215422885572,0.7280350922988442,0.05135163605441997,0.0,0.0,0.0,0.010601990049750397,0.000977760676342483,6.896592064171082e-05
ILE 446,R ILE 446,0.0,0.0,0.0,-0.0006119402985074174,0.00048730829006905216,3.4372076597175606e-05,-0.2386865671641791,0.1846392375106496,0.013023447669361114,0.2385522388059701,0.1844321620419967,0.013008841691964495,0.0,0.0,0.0,-0.0007462686567162872,0.0007466665605872375,5.266579850184264e-05
VAL 447,R VAL 447,0.0,0.0,0.0,-0.0003084577114427676,0.0004618566354338103,3.25768552958441e-05,0.5298756218905474,0.14606932673110362,0.010302935922120109,-0.529218905472637,0.14595321216093654,0.010294745831819644,0.0,0.0,0.0,0.0003482587064678686,0.0007584413532401456,5.349632833937991e-05
HID 448,R HID 448,0.0,0.0,0.0,-0.0006616915422886059,0.0004731340667848597,3.3372303972005e-05,-0.3844527363184082,0.2840504807720641,0.020035376129510247,0.3839601990049752,0.28376358039776584,0.0200151397373903,0.0,0.0,0.0,-0.0011542288557214427,0.0007669118323320016,5.409378986854617e-05
ILE 449,R ILE 449,0.0,0.0,0.0,-0.00038308457711441,0.00048613864677832957,3.428957632045264e-05,0.983084577114428,0.07927744474137242,0.005591799808479932,-0.981796019900498,0.07912973907481474,0.005581381454045539,0.0,0.0,0.0,0.0009054726368158604,0.0007765338860069242,5.477247720606245e-05
GLN 450,R GLN 450,0.0,0.0,0.0,-0.0004975124378109877,0.0004999938119961066,3.5266844324788203e-05,-0.07947263681592084,0.24115014727315223,0.017009419914277322,0.07941293532338309,0.24092870403854397,0.016993800512808074,0.0,0.0,0.0,-0.0005572139303485862,0.0008091271625517359,5.7071429677797435e-05
ALA 451,R ALA 451,0.0,0.0,0.0,-0.0002388059701492672,0.0004263539360324331,3.0072687958453395e-05,0.8836218905472636,0.056816684523184516,0.004007539933604927,-0.8825920398009948,0.05670156434633961,0.003999419982401485,0.0,0.0,0.0,0.0007910447761194448,0.0007438767638434629,5.246902141160684e-05
GLY 452,R GLY 452,0.0,0.0,0.0,-0.00024875621890547506,0.0004322922188304214,3.0491542132182354e-05,0.5930945273631841,0.1553306408278816,0.010956178651645287,-0.5926567164179106,0.15523273032560606,0.01094927257729263,0.0,0.0,0.0,0.00018905472636817814,0.0007623475148009259,5.377184773255309e-05
GLN 453,R GLN 453,0.0,0.0,0.0,-0.0004975124378109258,0.0004999938119960437,3.526684432478376e-05,0.6274626865671645,0.45715901829745464,0.032245510930633034,-0.6263283582089552,0.4565922134627539,0.03220553160011267,0.0,0.0,0.0,0.0006368159203983641,0.0009632231397031194,6.794052186831494e-05
CYS 454,R CYS 454,0.0,0.0,0.0,-0.0006567164179104285,0.0004748051856891444,3.3490175611276564e-05,0.6302388059701491,0.16408899019450437,0.011573944984435819,-0.6286616915422883,0.1638261880034616,0.011555408347106813,0.0,0.0,0.0,0.0009203980099503064,0.0008601931061665263,6.067334362263491e-05
GLY 455,R GLY 455,0.0,0.0,0.0,-0.0003980099502487588,0.0004894875174626432,3.4525787445978444e-05,0.7128855721393029,0.13199985617660137,0.009310551984813129,-0.7120199004975124,0.13180303260913742,0.009296669120772294,0.0,0.0,0.0,0.0004676616915422194,0.0008166178307919283,5.759978067810452e-05
ASN 456,R ASN 456,0.0,0.0,0.0,-0.0005124378109452105,0.0004998452769195957,3.5256367468286386e-05,0.0865572139303476,0.22016042988187096,0.015528919400272201,-0.0865572139303483,0.21991298134348988,0.01551146572610243,0.0,0.0,0.0,-0.0005124378109458115,0.0008171632325423627,5.763825035145958e-05
GLN 457,R GLN 457,0.0,0.0,0.0,-0.0009402985074626294,0.0002570748394579666,1.8132661095922975e-05,0.9980945273631833,0.6731214109287037,0.04747832361391151,-0.9958358208955226,0.672133365934496,0.04740863229341797,0.0,0.0,0.0,0.0013184079601987956,0.0011962251791944663,8.437521857244829e-05
ILE 458,R ILE 458,0.0,0.0,0.0,-0.0013532338308457458,0.0004779745721184511,3.371372689356389e-05,0.30793532338308444,0.10563944497368484,0.007451231937392423,-0.3067114427860697,0.10546611216090324,0.00743900598343443,0.0,0.0,0.0,-0.00012935323383070338,0.0009105157248375867,6.422282746845057e-05
GLY 459,R GLY 459,0.0,0.0,0.0,-0.00044776119402984343,0.0004972636193718626,3.50742713849922e-05,0.653681592039801,0.14094312077213092,0.009941361232205148,-0.6532338308457714,0.14069832959207743,0.00992409499363999,0.0,0.0,0.0,-7.484339295358642e-17,0.0008164965809276895,5.75912283720881e-05
ALA 460,R ALA 460,0.0,0.0,0.0,-0.0005721393034825484,0.000494768552853769,3.489828296201091e-05,0.08527860696517414,0.10552042074441965,0.007442836615563109,-0.08507960199004974,0.10530426718988554,0.00742759031935882,0.0,0.0,0.0,-0.0003731343283581966,0.0008195828491570929,5.780891694858543e-05
LYS 461,R LYS 461,0.0,0.0,0.0,-0.0019502487562188984,0.0003419470701978475,2.4119086681974408e-05,-107.51108955223879,1.6855204879708887,0.11888744866301115,107.47460696517409,1.6834296045850463,0.1187399691200636,0.0,0.0,0.0,-0.03843283582089167,0.002852373789796378,0.00020119093474228503
PHE 462,R PHE 462,0.0,0.0,0.0,-0.001452736318407882,0.0004977611318718883,3.5109363211064996e-05,0.5107064676616914,0.1202944497256063,0.008484916272607897,-0.5106119402985074,0.12008731755488865,0.008470306295756,0.0,0.0,0.0,-0.001358208955223868,0.001041929312696512,7.349202727450472e-05
TRP 463,R TRP 463,0.0,0.0,0.0,-0.0011442786069652293,0.0003513720116021788,2.4783870791901334e-05,0.3262487562189054,0.204690441707261,0.014437750566637651,-0.3269999999999999,0.2043564099522136,0.014414189783239629,0.0,0.0,0.0,-0.0018955223880596937,0.0008604232735682256,6.068957837940513e-05
GLU 464,R GLU 464,0.0,0.0,0.0,-0.001552238805970155,0.0004972636193718476,3.507427138499114e-05,104.09571641791047,1.3866258894837173,0.09780504919833692,-104.06152238805977,1.3836873013792383,0.09759777717470607,0.0,0.0,0.0,0.03264179104477276,0.003138755461468055,0.00022139074039987243
VAL 465,R VAL 465,0.0,0.0,0.0,-0.0019651741293532582,0.00032134836342201866,2.266616593030564e-05,-0.04796019900497531,0.17459254173592623,0.01231480838750449,0.050890547263681606,0.17437795047579355,0.012299672287050875,0.0,0.0,0.0,0.000965174129353051,0.0011213802327471353,7.909606308786865e-05
ILE 466,R ILE 466,0.0,0.0,0.0,-0.001412935323383124,0.0004923613937806806,3.472849505212319e-05,0.35123880597014934,0.1824250208862271,0.012867268870501351,-0.351084577114428,0.1819549389598582,0.012834111847915483,0.0,0.0,0.0,-0.0012587064676618247,0.0012389757920721028,8.739061430929919e-05
SER 467,R SER 467,0.0,0.0,0.0,-0.0007661691542288464,0.0004232658518438384,2.985487129407064e-05,-0.7062835820895523,0.1423251975925392,0.010038845414810624,0.7049154228855721,0.142168940954363,0.010027823921341987,0.0,0.0,0.0,-0.0021343283582090197,0.0008562707943607605,6.039668507901217e-05
ASP 468,R ASP 468,0.0,0.0,0.0,-0.0019104477611940503,0.0003623311732544116,2.555687045439014e-05,108.01278606965165,1.8466034031106193,0.13024936146136432,-107.96871641791046,1.8409016188583478,0.12984718860887318,0.0,0.0,0.0,0.042159203980095636,0.005899196957169949,0.00041609727108262064
GLU 469,R GLU 469,0.0,0.0,0.0,-0.0024477611940298535,0.0004972636193718854,3.507427138499381e-05,112.08178606965176,1.3686717201780492,0.09653865973772331,-112.04335820895528,1.3664318901706216,0.09638067431012257,0.0,0.0,0.0,0.03598009950248579,0.004110368153615091,0.0002899230156717206
HID 470,R HID 470,0.0,0.0,0.0,-0.001293532338308545,0.0004553801759800389,3.2120041067643736e-05,0.10524875621890553,0.2085016620928185,0.014706573325640042,-0.10633830845771146,0.20844278114166967,0.014702420183565,0.0,0.0,0.0,-0.0023830845771143656,0.0008508190012841125,6.0012145244493984e-05
GLY 471,R GLY 471,0.0,0.0,0.0,-0.0004925373134328605,0.0004999443052073147,3.526335238514524e-05,-0.9341592039800998,0.09015472894753998,0.006359024281206758,0.9329950248756221,0.09011714308462677,0.006356373178844349,0.0,0.0,0.0,-0.00165671641791046,0.0007306830200572745,5.153840647797188e-05
ILE 472,R ILE 472,0.0,0.0,0.0,-0.0007960199004974977,0.0004029543628122613,2.842220932007235e-05,0.9474179104477606,0.09354592602690977,0.006598220880451354,-0.9463980099502484,0.09344038350559511,0.006590776484981759,0.0,0.0,0.0,0.00022388059701481012,0.0006944175881542216,4.898044013796819e-05
ASP 473,R ASP 473,0.0,0.0,0.0,-0.0006169154228855862,0.0004861386467783631,3.428957632045501e-05,89.00755721393033,0.9298385073303665,0.06558575146019771,-88.99441791044775,0.9288573971039831,0.06551654928051236,0.0,0.0,0.0,0.0125223880597002,0.0013198621474292739,9.309589792269532e-05
PRO 474,R PRO 474,0.0,0.0,0.0,-0.000547263681592006,0.0004977611318718392,3.5109363211061534e-05,-0.5580199004975124,0.09629742277870657,0.006792296497544259,0.5574278606965174,0.09620524297573549,0.006785794635554623,0.0,0.0,0.0,-0.0011393034825872993,0.0007665244378808656,5.40664651707745e-05
THR 475,R THR 475,0.0,0.0,0.0,-0.0002786069651741318,0.00044831364481866313,3.1621606390243283e-05,-0.8389701492537318,0.1457045982620438,0.010277209959457093,0.8383781094527365,0.1455507171473139,0.010266356022493277,0.0,0.0,0.0,-0.0008706467661690683,0.0007485867810467197,5.2801240410100415e-05
GLY 476,R GLY 476,0.0,0.0,0.0,-0.0001990049751243805,0.00039925179398485816,2.816105025109e-05,-0.5166019900497512,0.1522079645539342,0.01073592204968784,0.5161293532338309,0.15208449858722253,0.01072721343185506,0.0,0.0,0.0,-0.000671641791044733,0.0006553581611969596,4.62254005817428e-05
SER 477,R SER 477,0.0,0.0,0.0,-0.00032835820895521533,0.0004696159021657273,3.312415177300762e-05,0.725218905472637,0.2551412287494064,0.01799627471231696,-0.724522388059701,0.2549158494381924,0.01798037768140995,0.0,0.0,0.0,0.0003681592039801794,0.0008187972580427468,5.7753505623749284e-05
TYR 478,R TYR 478,0.0,0.0,0.0,-0.000925373134328422,0.0002810835202353452,1.9826102868810234e-05,-1.0304776119402985,0.1975655083656802,0.013935196517060775,1.0293731343283583,0.19733968258566606,0.013919267994672692,0.0,0.0,0.0,-0.002029850746268712,0.0007324086057545775,5.1660119908609975e-05
HID 479,R HID 479,0.0,0.0,0.0,-0.0011044776119402762,0.00032173325799452287,2.2693314300234003e-05,0.9871243781094526,0.25440704536056213,0.017944489408861203,-0.9857960199004977,0.25408261120645853,0.017921605588038028,0.0,0.0,0.0,0.0002238805970148278,0.0007627045786538438,5.3797033074876815e-05
GLY 480,R GLY 480,0.0,0.0,0.0,-0.0005870646766169259,0.0004923613937806256,3.472849505211932e-05,-0.8575820895522394,0.17176550160003382,0.01211540435093369,0.8569104477611933,0.1714374461736606,0.012092265105258593,0.0,0.0,0.0,-0.0012587064676617783,0.0008421344112284884,5.9399581492367616e-05
ASP 481,R ASP 481,0.0,0.0,0.0,-0.0018805970149253627,0.00044124613430133195,3.1123102634399873e-05,105.8555024875622,1.656750248023342,0.11685815240159096,-105.81491044776116,1.6523784431393884,0.11654978906076237,0.0,0.0,0.0,0.03871144278606742,0.004871106651254583,0.0003435813720842078
SER 482,R SER 482,0.0,0.0,0.0,-0.0010995024875622022,0.0003456189936907136,2.4378084195720538e-05,-0.4331492537313431,0.47723596551187353,0.03366162960038452,0.433497512437811,0.47664094274649754,0.03361965993049512,0.0,0.0,0.0,-0.0007512437810945462,0.0009762406038933518,6.885870299793261e-05
ASP 483,R ASP 483,0.0,0.0,0.0,-0.0008507462686567111,0.00037003689515993833,2.6100390170699027e-05,96.91541791044789,2.1932533309207,0.15470016214321833,-96.89386567164179,2.190040865349777,0.1544735722925636,0.0,0.0,0.0,0.02070149253731542,0.0032461914555920375,0.00022896869114394852
LEU 484,R LEU 484,0.0,0.0,0.0,-0.00152736318407961,0.0004992506946985917,3.521442887200112e-05,-0.6304179104477613,0.17961807042027897,0.012669281849992473,0.6300746268656714,0.17934765539451,0.01265020824470363,0.0,0.0,0.0,-0.0018706467661690233,0.0008657002339877811,6.106178646910442e-05
GLN 485,R GLN 485,0.0,0.0,0.0,-0.0015124378109452894,0.0004998452769196832,3.525636746829255e-05,-1.525328358208954,0.32137871777793875,0.022668306961492683,1.5240298507462688,0.32093290491501575,0.022636861746657074,0.0,0.0,0.0,-0.002810945273632183,0.0009794300312225008,6.908366785630409e-05
LEU 486,R LEU 486,0.0,0.0,0.0,-0.0006865671641791067,0.0004638886647140326,3.272018359025421e-05,-0.42637810945273624,0.11008497992181318,0.007764795795973274,0.42576616915422877,0.1098941147988103,0.007751333208200235,0.0,0.0,0.0,-0.0012985074626865125,0.0007400737903197146,5.2200780341386616e-05
GLU 487,R GLU 487,0.0,0.0,0.0,-0.0007412935323382981,0.00043792400168487665,3.0888777466768116e-05,92.85764179104473,1.4429926652271028,0.10178085501340509,-92.84144776119403,1.441392847836092,0.10166801259511271,0.0,0.0,0.0,0.015452736318406943,0.0017474942900202002,0.0001232587436203682
ARG 488,R ARG 488,0.0,0.0,0.0,-0.0009303482587064365,0.00025455918020826754,1.7955220173646035e-05,-94.84472636815917,2.0297954335964383,0.14317073101770503,94.8265721393035,2.0277534013624585,0.14302669716933708,0.0,0.0,0.0,-0.019084577114424812,0.0022366933094335583,0.00015776418198292194
ILE 489,R ILE 489,0.0,0.0,0.0,-0.0006169154228855577,0.00048613864677834003,3.428957632045338e-05,0.21014925373134322,0.14104153303807915,0.009948302698238477,-0.20980597014925356,0.14093831671545612,0.009941022380173758,0.0,0.0,0.0,-0.00027363184079624825,0.0007595175503138449,5.357223742815328e-05
ASN 490,R ASN 490,0.0,0.0,0.0,-0.00037810945273633037,0.0004849151415327995,3.420327691436118e-05,0.4778557213930347,0.20926817301828368,0.0147606388377185,-0.47727363184079596,0.20917411574512498,0.01475400454919229,0.0,0.0,0.0,0.00020398009950271917,0.000721513114042038,5.089161117740363e-05
VAL 491,R VAL 491,0.0,0.0,0.0,-0.0004975124378109391,0.0004999938119960572,3.5266844324784714e-05,-0.6837164179104476,0.15358752728142502,0.010833228901851599,0.6835621890547265,0.15350326090231986,0.01082728520974499,0.0,0.0,0.0,-0.0006517412935325422,0.0007778714756138601,5.486682350256947e-05
TYR 492,R TYR 492,0.0,0.0,0.0,-0.0009303482587064779,0.0002734056052544044,1.9284544501736065e-05,0.0215820895522389,0.167061684552099,0.011783622677677514,-0.0219253731343283,0.16683691623824043,0.011767768743201106,0.0,0.0,0.0,-0.0012736318407959644,0.000630684098121269,4.448502636015711e-05
TYR 493,R TYR 493,0.0,0.0,0.0,-0.000701492537313455,0.00045760327512705504,3.2276846391340424e-05,0.3479253731343282,0.13929059570811467,0.009824801101305116,-0.34781592039801,0.1390933361611954,0.009810887485644541,0.0,0.0,0.0,-0.0005920398009951762,0.0007416106704164856,5.23091835052224e-05
ASN 494,R ASN 494,0.0,0.0,0.0,-0.00026368159203981836,0.0004406286532435023,3.107954887869829e-05,0.43701492537313436,0.20262165997411635,0.014291829954073458,-0.43679104477611935,0.20254960971923933,0.014286747920933558,0.0,0.0,0.0,-3.9800995024959615e-05,0.0007042217822578389,4.967197467076951e-05
GLU 495,R GLU 495,0.0,0.0,0.0,-0.00019900497512437883,0.0003992517939848548,2.816105025108976e-05,80.97180597014929,1.3240644860974013,0.09339230803828699,-80.96474129353234,1.3233566783919892,0.09334238313209865,0.0,0.0,0.0,0.006865671641789325,0.0010254792213756196,7.233172729513823e-05
ALA 496,R ALA 496,0.0,0.0,0.0,-0.00010945273631840917,0.0003122063978057195,2.2021341393526975e-05,0.21676616915422878,0.15800513263831362,0.011144822758959082,-0.2167213930348259,0.1579836630827523,0.011143308413270122,0.0,0.0,0.0,-6.467661691539587e-05,0.0006622710962106748,4.671300142220674e-05
ALA 497,R ALA 497,0.0,0.0,0.0,-9.950248756218766e-05,0.0002993355016217137,2.1113498373971008e-05,0.8159303482587068,0.09451144406410257,0.006666323271907989,-0.8155124378109456,0.09449436580391045,0.0066651186643126884,0.0,0.0,0.0,0.0003184079601989876,0.000629387645805716,4.439358166446261e-05
GLY 498,R GLY 498,0.0,0.0,0.0,-4.477611940298567e-05,0.00020681203672464482,1.4587396341051564e-05,0.6213980099502491,0.07649531443407144,0.005395563466979724,-0.6210497512437809,0.07641160803975859,0.005389659273154934,0.0,0.0,0.0,0.00030348258706464873,0.0006406136757340833,4.518540476380974e-05
ASN 499,R ASN 499,0.0,0.0,0.0,-0.00016417910447761374,0.0003704380192833133,2.612868328488279e-05,0.32750746268656783,0.34263491905416404,0.02416760379949203,-0.32726368159203995,0.3424490304150632,0.02415449222582926,0.0,0.0,0.0,7.960199005020203e-05,0.0007079026838118555,4.9931605448122776e-05
LYS 500,R LYS 500,0.0,0.0,0.0,-0.0003233830845771086,0.00046776753327534116,3.299377788367529e-05,-80.84763184079604,1.040402028961598,0.07338430098584536,80.84011940298508,1.039824040639734,0.07334353283296094,0.0,0.0,0.0,-0.007835820895523248,0.0010113340029070216,7.133400051191946e-05
TYR 501,R TYR 501,0.0,0.0,0.0,-0.0005373134328357927,0.0004986057638354969,3.5168938956319536e-05,-0.07577611940298501,0.17959333450291595,0.01266753711290585,0.07575124378109449,0.17940858565828377,0.012654505934146224,0.0,0.0,0.0,-0.0005621890547262952,0.0007644873963537294,5.392278333972575e-05
VAL 502,R VAL 502,0.0,0.0,0.0,-0.00020398009950248886,0.000402954362812273,2.8422209320073173e-05,0.09635820895522386,0.10835977960294188,0.007643109547833902,-0.09632835820895523,0.10829998709954788,0.007638892109820885,0.0,0.0,0.0,-0.00017412935323388789,0.0007224387685556799,5.0956901812703335e-05
PRO 503,R PRO 503,0.0,0.0,0.0,-0.0003731343283582231,0.00048363736555284356,3.4113149545810045e-05,-1.0807462686567169,0.06791068394250353,0.0047900503188803775,1.0798457711442784,0.06784626383923789,0.00478550647513922,0.0,0.0,0.0,-0.0012736318407957912,0.0007260273172916328,5.121001852452327e-05
ARG 504,R ARG 504,0.0,0.0,0.0,-0.0004676616915422989,0.0004989531378858185,3.519344083266528e-05,-86.1256517412935,0.6417392010036902,0.04526479319525526,86.11518407960199,0.6412328229938536,0.04522907604433472,0.0,0.0,0.0,-0.010935323383087584,0.0009878848301839258,6.96800233943448e-05
ALA 505,R ALA 505,0.0,0.0,0.0,-0.0001592039800995137,0.00036586619524082645,2.5806211680398287e-05,-0.7253034825870652,0.07045786601504159,0.004969714689646211,0.7246716417910446,0.07044952776265945,0.004969126554670044,0.0,0.0,0.0,-0.0007910447761194443,0.0006736840151168206,4.75180066536667e-05
ILE 506,R ILE 506,0.0,0.0,0.0,-0.0002686567164179184,0.0004432609673109834,3.1265217997404355e-05,0.7045472636815918,0.09021990274169861,0.006363621286204624,-0.7039651741293529,0.09019246298443807,0.00636168583495623,0.0,0.0,0.0,0.00031343283582093394,0.0007572328891918439,5.341108985754068e-05
LEU 507,R LEU 507,0.0,0.0,0.0,-0.00030348258706467855,0.00045976179312031833,3.242909651167044e-05,-0.7723582089552236,0.056297195080279604,0.003970897973501146,0.7717611940298515,0.056268039111370606,0.0039688414700165394,0.0,0.0,0.0,-0.0009004975124377405,0.0007726994429260849,5.450201644442951e-05
VAL 508,R VAL 508,0.0,0.0,0.0,-0.0002636815920397874,0.0004406286532434506,3.1079548878694636e-05,0.7386766169154234,0.04828408780149488,0.003405696964651604,-0.7379900497512436,0.04820623089407141,0.0034002053618200586,0.0,0.0,0.0,0.0004228855721393635,0.0007696181335461615,5.428467763820622e-05
ASP 509,R ASP 509,0.0,0.0,0.0,-0.00023383084577115166,0.0004232658518438583,2.9854871294072043e-05,86.33635323383085,0.7912822892584221,0.055812749363498323,-86.32313930348259,0.7904625074078101,0.055754926410069364,0.0,0.0,0.0,0.012980099502492131,0.001106112366448115,7.801915083211572e-05
LEU 510,R LEU 510,0.0,0.0,0.0,-0.00018407960199007034,0.0003875490964010473,2.7335605607643998e-05,-0.676930348258707,0.06201544603277689,0.004374232297473468,0.6764925373134326,0.06190983006547819,0.004366782721523588,0.0,0.0,0.0,-0.000621890547263876,0.000716763321928312,5.055658667303799e-05
GLU 511,R GLU 511,0.0,0.0,0.0,-0.0001691542288557326,0.0003748880842544429,2.644256666665001e-05,81.41184577114427,0.888854179456024,0.06269493986168982,-81.40228358208952,0.8881535904238399,0.06264552412145286,0.0,0.0,0.0,0.009393034825871786,0.0010413114787637895,7.344844862892728e-05
PRO 512,R PRO 512,0.0,0.0,0.0,-0.0002089552238805939,0.00040656234244406075,2.8676696581612034e-05,0.6114477611940299,0.09265464957047463,0.006535355086344904,-0.6110995024875624,0.09265234892298238,0.006535192811182674,0.0,0.0,0.0,0.00013930348258693885,0.0006620468129409169,4.669718170010332e-05
GLY 513,R GLY 513,0.0,0.0,0.0,-7.960199004975932e-05,0.0002706760300246134,1.9092015109587138e-05,0.3177512437810946,0.10027146144860936,0.007072603572851106,-0.317492537313433,0.10018684630810502,0.007066635281012107,0.0,0.0,0.0,0.00017910447761178386,0.0006748953808955553,4.760344980778987e-05
THR 514,R THR 514,0.0,0.0,0.0,-0.0002736318407960312,0.00044582222521832393,3.144587520100694e-05,0.4869154228855719,0.1672224895339014,0.011794964986569768,-0.4863830845771144,0.1670690789069115,0.011784144235252423,0.0,0.0,0.0,0.00025870646766152825,0.0007482891387899589,5.278024634401036e-05
MET 515,R MET 515,0.0,0.0,0.0,-0.00028358208955230697,0.00045073638419537704,3.17924932500166e-05,0.6047860696517409,0.2759357827898659,0.019463009464934237,-0.6043830845771143,0.2756826308415157,0.019445153503242746,0.0,0.0,0.0,0.00011940298507443254,0.0007435772362436712,5.244789436367266e-05
ASP 516,R ASP 516,0.0,0.0,0.0,-0.00025373134328357956,0.00043514566379442113,3.069280862172745e-05,82.2048009950249,0.9917542677270212,0.06995295247503089,-82.19492039800993,0.9908637940417583,0.06989014330403713,0.0,0.0,0.0,0.009626865671643782,0.0011949623224621173,8.42861435264863e-05
SER 517,R SER 517,0.0,0.0,0.0,-0.000268656716417914,0.000443260967310976,3.126521799740383e-05,0.6033383084577116,0.26891294893441114,0.0189676569578494,-0.602766169154229,0.2686585805168422,0.01894971519303489,0.0,0.0,0.0,0.00030348258706455825,0.0007480906448293737,5.276624565952305e-05
VAL 518,R VAL 518,0.0,0.0,0.0,-0.0004179104477611911,0.0004932152728912889,3.478872304083727e-05,0.42469154228855716,0.10286074428340934,0.007255237502425516,-0.42433333333333323,0.10276081165151013,0.007248188798046383,0.0,0.0,0.0,-5.9701492537420364e-05,0.0007237395359300464,5.1048650869179465e-05
ARG 519,R ARG 519,0.0,0.0,0.0,-0.00043781094527359026,0.0004961174472563866,3.499342663732516e-05,-82.25530845771145,1.0003305843509942,0.07055787920812434,82.24627860696518,0.9995811421252119,0.07050501762929486,0.0,0.0,0.0,-0.009467661691542388,0.0010928073323541504,7.708068608541301e-05
SER 520,R SER 520,0.0,0.0,0.0,-0.00027363184079602393,0.0004458222252183121,3.1445875201006104e-05,-0.05624875621890559,0.34950376735305055,0.024652095002853768,0.05621890547263684,0.34921300552051693,0.024631586244470108,0.0,0.0,0.0,-0.0003034825870648277,0.0008240404103898423,5.8123329075879535e-05
GLY 521,R GLY 521,0.0,0.0,0.0,-0.00024875621890547224,0.00043229221883041654,3.0491542132182008e-05,-0.996835820895522,0.08567866561600511,0.006043307116486403,0.9955920398009952,0.08555585145230765,0.006034644473293469,0.0,0.0,0.0,-0.0014925373134329343,0.0006625700224711321,4.673408605493459e-05
PRO 522,R PRO 522,0.0,0.0,0.0,-0.0007313432835820873,0.0004432609673109681,3.126521799740328e-05,-0.4286069651741294,0.17091559044149218,0.012055456239979025,0.4281641791044778,0.17067827204336558,0.012038717090810907,0.0,0.0,0.0,-0.0011741293532336573,0.0006943462963736787,4.897541160348292e-05
PHE 523,R PHE 523,0.0,0.0,0.0,-0.0009900497512437974,0.00017248692361550712,1.2166289536513487e-05,-0.22944278606965185,0.12682945010183275,0.008945859659108457,0.22906965174129343,0.12671445206670523,0.008937748323117504,0.0,0.0,0.0,-0.0013631840796014996,0.0006005286319204109,4.235802377226237e-05
GLY 524,R GLY 524,0.0,0.0,0.0,-0.0002189054726368128,0.0004135043732374101,2.916634968013647e-05,-0.4814179104477612,0.07930283588068325,0.005593590761359387,0.4809104477611943,0.07920608512415418,0.005586766489164509,0.0,0.0,0.0,-0.0007263681592040536,0.000668964629411824,4.7185126852010195e-05
GLN 525,R GLN 525,0.0,0.0,0.0,-0.00038308457711441865,0.0004861386467783408,3.4289576320453434e-05,-0.5618557213930344,0.678211552195879,0.047837354496601814,0.5614278606965181,0.6776769406145501,0.04779964590309405,0.0,0.0,0.0,-0.0008109452736310821,0.000927243602565272,6.540272099023471e-05
ILE 526,R ILE 526,0.0,0.0,0.0,-0.0004179104477611933,0.0004932152728912914,3.478872304083745e-05,-0.7610099502487565,0.10129985978536446,0.007145141198669755,0.7603532338308462,0.10131891231171619,0.007146485060263077,0.0,0.0,0.0,-0.001074626865671444,0.0008161327232531098,5.756556383053196e-05
PHE 527,R PHE 527,0.0,0.0,0.0,-0.0004925373134328236,0.000499944305207277,3.526335238514258e-05,-0.46567661691542284,0.09507917570234035,0.006706367974109513,0.4652288557213933,0.09501703101166915,0.006701984625598131,0.0,0.0,0.0,-0.0009402985074626339,0.0007507329158185344,5.2952617085334536e-05
ARG 528,R ARG 528,0.0,0.0,0.0,-0.00034328358208957077,0.00047480518568918567,3.349017561127948e-05,-79.64889552238805,0.6034717172029044,0.04256561300237284,79.64226368159201,0.603061233102871,0.04253665968633902,0.0,0.0,0.0,-0.006975124378109528,0.0008371820236693642,5.905026700708153e-05
PRO 529,R PRO 529,0.0,0.0,0.0,-0.00013432835820895644,0.00034100476593420804,2.4052621663858113e-05,0.4222487562189053,0.11317115031942668,0.007982477471948201,-0.4220696517412935,0.11307583474096623,0.00797575442940919,0.0,0.0,0.0,4.47761194031105e-05,0.0007144458762401888,5.0393126657427185e-05
ASP 530,R ASP 530,0.0,0.0,0.0,-0.00017910447761194598,0.000383439778467628,2.7045756668793353e-05,76.2228009950249,0.6315419180261297,0.04454553231106608,-76.21764676616911,0.6312097912777137,0.04452210589647562,0.0,0.0,0.0,0.0049751243781108664,0.0008191599321769935,5.777908668480691e-05
ASN 531,R ASN 531,0.0,0.0,0.0,-0.00021393034825868953,0.00041007822955210446,2.8924688137363274e-05,0.24247263681592066,0.22435473088650584,0.015824762582793254,-0.2423383084577114,0.22415025827267274,0.015810340196620223,0.0,0.0,0.0,-7.960199005016669e-05,0.0007218217974418736,5.0913384025679866e-05
PHE 532,R PHE 532,0.0,0.0,0.0,-0.0003184079601989898,0.00046585870291419173,3.2859139371009835e-05,-0.6031791044776118,0.0674259332808978,0.004755858643485562,0.6027213930348263,0.06741504320105637,0.0047550905164783115,0.0,0.0,0.0,-0.0007761194029853073,0.0007293606998729739,5.14451372034961e-05
VAL 533,R VAL 533,0.0,0.0,0.0,-0.0001641791044776143,0.0003704380192833145,2.6128683284882875e-05,0.6561542288557215,0.08779250239708077,0.0061924056671036395,-0.6557263681592036,0.08775565211910949,0.006189806448902619,0.0,0.0,0.0,0.0002636815920397675,0.0006947739373276247,4.900557507068566e-05
PHE 534,R PHE 534,0.0,0.0,0.0,-0.00017910447761194763,0.0003834397784676315,2.7045756668793604e-05,-0.4751442786069654,0.05740208257703688,0.004048830728686619,0.47477611940298536,0.0573752128676446,0.004046935485514695,0.0,0.0,0.0,-0.0005472636815919221,0.000660924254941689,4.661800256377308e-05
GLY 535,R GLY 535,0.0,0.0,0.0,-6.965174129353185e-05,0.00025455918020827746,1.7955220173646737e-05,-0.17079601990049742,0.16383435143622058,0.011555984151257503,0.17074129353233822,0.16367806873674773,0.01154496081956673,0.0,0.0,0.0,-0.00012437810945275908,0.0006834596919830585,4.8207529735631826e-05
GLN 536,R GLN 536,0.0,0.0,0.0,-0.00012935323383084587,0.00033559048664756353,2.367072784807124e-05,0.5001592039800992,0.43553660449848947,0.03072038345289498,-0.499865671641791,0.4353512642102056,0.030707310556916678,0.0,0.0,0.0,0.00016417910447733537,0.0006600998324631975,4.655985228569116e-05
SER 537,R SER 537,0.0,0.0,0.0,-6.965174129353461e-05,0.00025455918020828754,1.7955220173647448e-05,0.22196517412935304,0.2968531871271669,0.020938409409379924,-0.2218109452736317,0.2966713243744189,0.020925581799846046,0.0,0.0,0.0,8.45771144278627e-05,0.0006822635323943364,4.812315914345459e-05
GLY 538,R GLY 538,0.0,0.0,0.0,-5.9701492537310724e-05,0.0002369329532296541,1.6711961981296684e-05,-0.8087164179104479,0.06604268316103604,0.004658291702717524,0.8081691542288556,0.06599420480950868,0.004654872303446137,0.0,0.0,0.0,-0.0006069651741293946,0.0006539213851004701,4.612405820967987e-05
ALA 539,R ALA 539,0.0,0.0,0.0,-0.00015920398009949932,0.0003658661952407935,2.5806211680395963e-05,-0.12263184079601992,0.14033958027632065,0.009898790767933858,0.12253731343283585,0.14021444078170983,0.009889964108544407,0.0,0.0,0.0,-0.0002537313432835608,0.0006466896242497544,4.561396912858085e-05
GLY 540,R GLY 540,0.0,0.0,0.0,-0.00013432835820895313,0.00034100476593419953,2.405262166385751e-05,0.10966169154228868,0.12186863890836502,0.008595951016466985,-0.10947263681592032,0.12179817944016144,0.008590981188767673,0.0,0.0,0.0,5.472636815924877e-05,0.0006853041956303315,4.8337630991735744e-05
ASN 541,R ASN 541,0.0,0.0,0.0,-0.00033333333333334633,0.00047140452079105007,3.325031120358906e-05,0.7266915422885569,0.17573185809171957,0.012395169567167973,-0.7254776119402983,0.17553854800893054,0.012381534525228322,0.0,0.0,0.0,0.0008805970149256186,0.0007368560629478181,5.197381935190708e-05
ASN 542,R ASN 542,0.0,0.0,0.0,-0.00021890547263685587,0.00041350437323749145,2.9166349680142208e-05,-0.23548756218905428,0.32931587626884007,0.023228150955885894,0.23516417910447762,0.32898128288400813,0.023204550558177245,0.0,0.0,0.0,-0.0005422885572136917,0.000797666208022884,5.6263036274749385e-05
TRP 543,R TRP 543,0.0,0.0,0.0,-0.00040796019900499647,0.0004914556694482438,3.4664610183417125e-05,-0.08443781094527364,0.12705750397595988,0.008961945339137972,0.08416915422885568,0.12699289455494697,0.00895738814195251,0.0,0.0,0.0,-0.0006766169154228994,0.0007464013149093417,5.2647089514239716e-05
ALA 544,R ALA 544,0.0,0.0,0.0,-0.00010447761194030467,0.00030587912734209564,2.1575050145340106e-05,-0.3417363184079603,0.0817416456965003,0.0057656111425093345,0.3413631840796021,0.08163456027111085,0.005758057918977254,0.0,0.0,0.0,-0.0004776119402987421,0.0006844006483191181,4.8273899678267226e-05
LYS 545,R LYS 545,0.0,0.0,0.0,-0.00014925373134329367,0.00035633839959146657,2.5134172791391025e-05,-79.1423731343284,1.0020258261581514,0.0706774523457742,79.13407960199004,1.0012907856591078,0.0706256065864263,0.0,0.0,0.0,-0.008442786069652321,0.0010826355344723745,7.636322278128198e-05
GLY 546,R GLY 546,0.0,0.0,0.0,-0.00013432835820896473,0.000341004765934229,2.405262166385959e-05,-0.42207960199004985,0.14396518246793363,0.010154521029004012,0.42171144278606953,0.14382007941242764,0.010144286248599128,0.0,0.0,0.0,-0.0005024875621891408,0.0007132322761177343,5.030752590484931e-05
HIE 547,R HIE 547,0.0,0.0,0.0,-0.0002786069651741296,0.0004483136448186596,3.162160639024303e-05,-1.074199004975124,0.16994772447354722,0.011987188238256154,1.0734179104477612,0.16981580444825922,0.011977883317108069,0.0,0.0,0.0,-0.0010597014925373713,0.0007440763819238813,5.248310138539376e-05
TYR 548,R TYR 548,0.0,0.0,0.0,-0.00017412935323382327,0.0003792206766200732,2.6748164169689987e-05,-0.3467761194029852,0.13329917955678866,0.009402199189792897,0.34657213930348246,0.1331579917469102,0.009392240569521853,0.0,0.0,0.0,-0.00037810945273640935,0.0007831041739284789,5.523590958410218e-05
THR 549,R THR 549,0.0,0.0,0.0,-7.46268656716468e-05,0.00026278831136806265,1.8535658332234722e-05,-0.2912786069651739,0.14730623326342443,0.010390180582100044,0.29116915422885575,0.1471852024649821,0.010381643727793526,0.0,0.0,0.0,-0.00018407960198969586,0.0007130240229787456,5.029283686099186e-05
GLU 550,R GLU 550,0.0,0.0,0.0,-0.00010945273631842021,0.000312206397805751,2.2021341393529197e-05,74.96007960199007,0.7293888695440506,0.05144712413889552,-74.95470646766172,0.7290081917815455,0.05142027319981173,0.0,0.0,0.0,0.00526368159204231,0.0007823452293080918,5.518237775803523e-05
GLY 551,R GLY 551,0.0,0.0,0.0,-7.960199004974248e-05,0.00027067603002455616,1.90920151095831e-05,-0.34429353233830867,0.08942607724541295,0.006307629152848437,0.34400995024875625,0.08936291873185555,0.006303174294784252,0.0,0.0,0.0,-0.0003631840796020067,0.000648333348127254,4.57299084716485e-05
ALA 552,R ALA 552,0.0,0.0,0.0,-5.472636815919961e-05,0.0002274453622022199,1.6042758907670674e-05,-0.19202487562189066,0.11308744636555397,0.007976573450258786,0.1919800995024876,0.11308786528895129,0.007976602998836955,0.0,0.0,0.0,-9.950248756224437e-05,0.00059854695634423,4.221824715429104e-05
GLU 553,R GLU 553,0.0,0.0,0.0,-0.00010945273631840861,0.00031220639780571793,2.2021341393526863e-05,71.72322388059702,0.8021829822055757,0.05658162496150788,-71.71949751243781,0.8018030373416931,0.05655482571710712,0.0,0.0,0.0,0.0036169154228905404,0.0007448078571595812,5.2534695670454764e-05
LEU 554,R LEU 554,0.0,0.0,0.0,-0.00010945273631839866,0.0003122063978056896,2.2021341393524864e-05,-0.3442437810945273,0.10574311910211767,0.00745854454658923,0.34404975124378084,0.10566669419042286,0.007453153948948598,0.0,0.0,0.0,-0.00030348258706481526,0.0006559621780638167,4.626800464663703e-05
VAL 555,R VAL 555,0.0,0.0,0.0,-9.950248756218803e-05,0.00029933550162171483,2.111349837397109e-05,0.14441293532338292,0.07543237643589773,0.00532058960128559,-0.14436815920397997,0.07538124515084721,0.00531698307851123,0.0,0.0,0.0,-5.4726368159240484e-05,0.0006631674707640368,4.677622680834485e-05
ASP 556,R ASP 556,0.0,0.0,0.0,-6.96517412935324e-05,0.00025455918020827946,1.795522017364688e-05,73.71468656716425,0.6778957904774581,0.0478150823822274,-73.71043781094521,0.6776848923425742,0.047800206774744086,0.0,0.0,0.0,0.004179104477613512,0.0006894811619413369,4.863225147924142e-05
SER 557,R SER 557,0.0,0.0,0.0,-7.960199004974248e-05,0.00027067603002455616,1.90920151095831e-05,0.013203980099502532,0.22925864336224744,0.016170657899325116,-0.013208955223880558,0.22909420626172453,0.01615905940053128,0.0,0.0,0.0,-8.457711442789502e-05,0.0006291516401806122,4.437693511116411e-05
VAL 558,R VAL 558,0.0,0.0,0.0,-0.00015422885572140036,0.0003611679883160677,2.5474825714720777e-05,0.011985074626865754,0.07734104080728187,0.0054552164059357205,-0.012044776119402986,0.0772272796456491,0.005447192312274455,0.0,0.0,0.0,-0.0002139303482587008,0.0007116688921571108,5.019725330259637e-05
LEU 559,R LEU 559,0.0,0.0,0.0,-0.00014925373134329808,0.00035633839959147714,2.513417279139177e-05,0.27350746268656717,0.07847096743623075,0.005534915285332819,-0.273412935323383,0.07852067339933724,0.005538421273648738,0.0,0.0,0.0,-5.4726368159147134e-05,0.0006402658416716285,4.516087044070986e-05
ASP 560,R ASP 560,0.0,0.0,0.0,-9.95024875621908e-05,0.0002993355016217232,2.111349837397168e-05,73.91444278606969,0.5767480872741209,0.04068067348136334,-73.9103134328358,0.5766055553325645,0.04067062005335368,0.0,0.0,0.0,0.004029850746267113,0.000668483453035287,4.7151187287245686e-05
VAL 561,R VAL 561,0.0,0.0,0.0,-0.00016417910447762038,0.0003704380192833282,2.612868328488384e-05,-0.09235323383084562,0.08528622923721342,0.0060156267885579885,0.09233333333333334,0.08522561998497996,0.006011351741523655,0.0,0.0,0.0,-0.00018407960198985577,0.0006623832093672543,4.672090927455408e-05
VAL 562,R VAL 562,0.0,0.0,0.0,-0.00013930348258704988,0.0003462629381353924,2.4423504534811607e-05,0.13959203980099494,0.07658158421652583,0.005401648468263252,-0.1395671641791045,0.07652162388376797,0.005397419192479634,0.0,0.0,0.0,-0.00011442786069653678,0.0006082687249979577,4.2903967844120886e-05
ARG 563,R ARG 563,0.0,0.0,0.0,-0.00012935323383084257,0.00033559048664755497,2.3670727848070635e-05,-75.34551243781092,0.6445356314380206,0.04546203818994612,75.3409452736318,0.6442256040032958,0.04544017054075821,0.0,0.0,0.0,-0.004696517412937245,0.0007414103884633694,5.229505670546579e-05
LYS 564,R LYS 564,0.0,0.0,0.0,-0.00013930348258707088,0.0003462629381354446,2.442350453481529e-05,-75.19437313432833,1.2570094515448904,0.08866261057400096,75.18972139303486,1.2564402657032276,0.08862246330019839,0.0,0.0,0.0,-0.0047910447761213525,0.0008900329263181914,6.277808225483352e-05
GLU 565,R GLU 565,0.0,0.0,0.0,-0.00020895522388060273,0.0004065623424440779,2.8676696581613244e-05,83.04308955223875,0.8083380111348842,0.05701576722858494,-83.0344527363184,0.8077336385553845,0.05697313807365541,0.0,0.0,0.0,0.008427860696517638,0.0009494800360245417,6.697115807551744e-05
SER 566,R SER 566,0.0,0.0,0.0,-9.452736318406477e-05,0.0002925610035420269,2.063566212195605e-05,0.49405970149253753,0.2210018041346189,0.015588265364319407,-0.49387562189054734,0.22080123082777628,0.015574118014055437,0.0,0.0,0.0,8.955223880596692e-05,0.0006705906644973005,4.7299818523887506e-05
GLU 567,R GLU 567,0.0,0.0,0.0,-0.0001442786069651726,0.0003513720116021769,2.4783870791901202e-05,74.87173134328357,1.0437399875709936,0.07361974243295082,-74.86747263681595,1.0433563047217849,0.07359267953139387,0.0,0.0,0.0,0.004114427860692549,0.0007608850541888275,5.366869371444214e-05
SER 568,R SER 568,0.0,0.0,0.0,-0.000124378109452737,0.0003300124169507879,2.32772811475138e-05,-0.04020895522388062,0.21522989240918794,0.01518114610125385,0.04023383084577125,0.2150295827148872,0.01516701734478495,0.0,0.0,0.0,-9.950248756223181e-05,0.0006309195305060565,4.450163248020121e-05
CYS 569,R CYS 569,0.0,0.0,0.0,-0.00015422885572139594,0.0003611679883160573,2.547482571472005e-05,-0.3957810945273634,0.25283526944124857,0.01783362488348121,0.3956119402985075,0.2526795675109659,0.01782264251609065,0.0,0.0,0.0,-0.0003233830845770943,0.0007122946575098108,5.0241391387404686e-05
ASP 570,R ASP 570,0.0,0.0,0.0,-0.0001890547263681577,0.00039155208696419586,2.7617954792048017e-05,81.56052736318406,1.2906167990104283,0.09103309009354632,-81.55326865671637,1.289886480202202,0.09098157737659018,0.0,0.0,0.0,0.00706965174129406,0.001019767009832051,7.192881895822692e-05
CYM 571,R CYM 571,0.0,0.0,0.0,-0.0002537313432835756,0.00043514566379441435,3.0692808621726975e-05,87.50543781094525,0.7938771082799012,0.055995773785573,-87.49430845771143,0.7932769960221636,0.055953445130571176,0.0,0.0,0.0,0.010875621890543622,0.0009564927310697626,6.746579544606743e-05
LEU 572,R LEU 572,0.0,0.0,0.0,-0.00026865671641789634,0.0004432609673109469,3.126521799740178e-05,-0.2217313432835823,0.08793907582752733,0.0062027441597603235,0.22151243781094523,0.08783895878892085,0.006195682448334941,0.0,0.0,0.0,-0.00048756218905507366,0.0007131281571505331,5.0300181919145e-05
GLN 573,R GLN 573,0.0,0.0,0.0,-0.00044278606965172566,0.0004967157800735614,3.5035629780267025e-05,0.00797512437810893,0.22236846831241938,0.015684662422935664,-0.007691542288557193,0.2221447790603923,0.015668884599612465,0.0,0.0,0.0,-0.00015920398009955565,0.0008372707160317002,5.9056522883974907e-05
GLY 574,R GLY 574,0.0,0.0,0.0,-0.00015422885572139705,0.0003611679883160599,2.547482571472023e-05,-0.28467164179104465,0.18289578263389453,0.012900473843984465,0.2844676616915422,0.18269510854310572,0.012886319384969036,0.0,0.0,0.0,-0.00035820895522387444,0.0007130934474495965,5.029773368560666e-05
PHE 575,R PHE 575,0.0,0.0,0.0,-0.00043781094527365434,0.0004961174472564591,3.499342663733028e-05,0.6807412935323384,0.14106602926733305,0.009950030529029407,-0.6798308457711442,0.14084800474828707,0.009934652265163532,0.0,0.0,0.0,0.0004726368159201007,0.0007857547073591236,5.5422863797601365e-05
GLN 576,R GLN 576,0.0,0.0,0.0,-0.0006616915422885395,0.00047313406678481157,3.337230397200161e-05,-1.0650298507462685,0.5037134235250053,0.035529205493248776,1.064432835820896,0.5030094672030897,0.035479552242706866,0.0,0.0,0.0,-0.0012587064676614446,0.0010522358655855508,7.421899546399456e-05
LEU 577,R LEU 577,0.0,0.0,0.0,-0.0005621890547263571,0.0004961174472564231,3.499342663732774e-05,0.8832039800995022,0.09854141833989098,0.006950575740653018,-0.88155223880597,0.09844324832996078,0.006943651362041711,0.0,0.0,0.0,0.0010895522388056757,0.0007992162196046082,5.6372365662119306e-05
THR 578,R THR 578,0.0,0.0,0.0,-0.0006716417910447994,0.0004696159021657542,3.3124151773009515e-05,-0.2994626865671641,0.18507513561156255,0.013054193550805117,0.2997363184079601,0.18477436859028493,0.013032979080819816,0.0,0.0,0.0,-0.0003980099502488278,0.0007667181595735384,5.4080129245436846e-05
HIE 579,R HIE 579,0.0,0.0,0.0,-0.0007810945273631798,0.00041350437323741214,2.9166349680136614e-05,1.2469303482587073,0.4474818489043793,0.031562936030100366,-1.2452487562189052,0.4468911826889415,0.031521273647550876,0.0,0.0,0.0,0.0009004975124379923,0.0009196850808855222,6.486958397731634e-05
SER 580,R SER 580,0.0,0.0,0.0,-0.000592039800994995,0.0004914556694481918,3.466461018341345e-05,-1.1590099502487563,0.37399215132703806,0.026379372430405175,1.1578159203980096,0.3733245036428403,0.02633228019370647,0.0,0.0,0.0,-0.0017860696517412397,0.0010216584776234778,7.206223280964899e-05
LEU 581,R LEU 581,0.0,0.0,0.0,-0.0007860696517412865,0.0004100782295521311,2.892468813736515e-05,-1.0949900497512435,0.1503745569026882,0.010606603444799044,1.093318407960199,0.15022612511185346,0.010596133873507111,0.0,0.0,0.0,-0.0024577114427858475,0.0008401923117446993,5.926259635672243e-05
GLY 582,R GLY 582,0.0,0.0,0.0,-0.0003084577114427808,0.0004618566354338301,3.2576855295845495e-05,-0.8139601990049746,0.13718516523356616,0.009676295485833328,0.812786069651741,0.13685984044031638,0.009653348844168444,0.0,0.0,0.0,-0.0014825870646766083,0.0007537272383841706,5.316382031474833e-05
GLY 583,R GLY 583,0.0,0.0,0.0,-0.00024875621890547506,0.0004322922188304214,3.0491542132182354e-05,0.0901094527363183,0.10620700691859285,0.007491264670349328,-0.09004477611940301,0.10610819121941226,0.007484294748329825,0.0,0.0,0.0,-0.0001840796019901267,0.0007199677118462206,5.078260691104783e-05
GLY 584,R GLY 584,0.0,0.0,0.0,-0.00015422885572139813,0.0003611679883160625,2.5474825714720415e-05,0.2731542288557213,0.13180367993461312,0.009296714779590926,-0.2729601990049752,0.13165788776562365,0.009286431392868602,0.0,0.0,0.0,3.9800995024945805e-05,0.0007319353206606664,5.162673695200583e-05
THR 585,R THR 585,0.0,0.0,0.0,-0.0002885572139303264,0.00045309154507568617,3.195861349017337e-05,-0.3873034825870643,0.1534333843096334,0.010822356494914736,0.38698009950248735,0.15324912115998782,0.010809359574438055,0.0,0.0,0.0,-0.0006119402985072693,0.0007522151145282816,5.305716332150968e-05
GLY 586,R GLY 586,0.0,0.0,0.0,-0.00021890547263681833,0.0004135043732374205,2.9166349680137204e-05,-0.5544527363184077,0.16434543466582155,0.011592033182791292,0.5537611940298508,0.1641942869506452,0.011581372044966624,0.0,0.0,0.0,-0.0009104477611940215,0.0006996376450246801,4.934863456077923e-05
SER 587,R SER 587,0.0,0.0,0.0,-0.0002636815920398057,0.00044062865324348105,3.1079548878696785e-05,-0.6340547263681592,0.13041320473862603,0.009198638221245965,0.6330597014925378,0.13027126851652798,0.009188626812047126,0.0,0.0,0.0,-0.0012587064676616612,0.0007280699753203157,5.1354096513046256e-05
GLY 588,R GLY 588,0.0,0.0,0.0,-0.00010447761194029805,0.00030587912734207623,2.1575050145338737e-05,0.23908457711442777,0.17543707412079418,0.012374377109016212,-0.2390049751243782,0.17534870723640053,0.012368144189566797,0.0,0.0,0.0,-2.4875621890467747e-05,0.0006343234806171775,4.474172860894927e-05
MET 589,R MET 589,0.0,0.0,0.0,-0.00027860696517411195,0.00044831364481863115,3.162160639024103e-05,-0.17706965174129358,0.16094297721492543,0.011352042338177793,0.17682587064676633,0.16077401255117105,0.011340124489696376,0.0,0.0,0.0,-0.0005223880597013693,0.0007601690494476166,5.3618190633927434e-05
GLY 590,R GLY 590,0.0,0.0,0.0,-0.0001990049751243562,0.0003992517939848094,2.816105025108656e-05,-0.4574825870646768,0.20794589074536715,0.014667372237305578,0.4568756218905471,0.20775478142922005,0.014653892425476168,0.0,0.0,0.0,-0.0008059701492537542,0.0007310894066404383,5.156707077744971e-05
THR 591,R THR 591,0.0,0.0,0.0,-0.00028358208955223406,0.0004507363841952613,3.1792493250008434e-05,0.4740796019900496,0.13039924774620665,0.009197653770904606,-0.47368159203980104,0.1302654698921462,0.009188217808618556,0.0,0.0,0.0,0.00011442786069609332,0.0008356728132267533,5.894381551017117e-05
LEU 592,R LEU 592,0.0,0.0,0.0,-0.00021890547263680286,0.0004135043732373913,2.9166349680135144e-05,-0.013567164179104479,0.11766381284046995,0.008299365453223212,0.01359203980099501,0.11759980512522525,0.008294850697090314,0.0,0.0,0.0,-0.00019402985074618763,0.0006817917418157296,4.808988160183222e-05
LEU 593,R LEU 593,0.0,0.0,0.0,-0.00028855721393036067,0.0004530915450757399,3.195861349017716e-05,-0.5200945273631844,0.09574513234655758,0.006753340934044566,0.5195970149253728,0.09570581890451652,0.006750567977645768,0.0,0.0,0.0,-0.0007860696517412489,0.0007255157541893243,5.1173935645378435e-05
ILE 594,R ILE 594,0.0,0.0,0.0,-0.0003880597014925211,0.00048730829006906907,3.43720765971768e-05,-0.5781293532338309,0.1161391050656595,0.008191820858780405,0.5774477611940299,0.11607018166653416,0.00818695937704009,0.0,0.0,0.0,-0.001069651741293346,0.0007228497900765485,5.0985893035480154e-05
SER 595,R SER 595,0.0,0.0,0.0,-0.00013432835820895367,0.000341004765934201,2.4052621663857615e-05,-0.31604975124378115,0.3317055691264322,0.023396706893921013,0.31574129353233843,0.33149494452418543,0.023381850579942343,0.0,0.0,0.0,-0.0004427860696517743,0.0007179020006881755,5.06369028801521e-05
LYS 596,R LYS 596,0.0,0.0,0.0,-0.00016915422885572265,0.00037488808425442086,2.6442566666648455e-05,-78.690815920398,1.0148437866929436,0.07158156157252063,78.684263681592,1.0142921680263906,0.07154265339171273,0.0,0.0,0.0,-0.006721393034822048,0.0008933084850698486,6.300912235533038e-05
ILE 597,R ILE 597,0.0,0.0,0.0,-0.0002039800995024927,0.00040295436281228056,2.8422209320073708e-05,-0.6483681592039799,0.1075425348274313,0.007585465545884928,0.6479154228855718,0.10741794420514293,0.007576677600964109,0.0,0.0,0.0,-0.0006567164179107555,0.0007169359652631252,5.056876399496977e-05
ARG 598,R ARG 598,0.0,0.0,0.0,-0.0003383084577114254,0.0004731340667848011,3.337230397200087e-05,-88.78013930348261,2.0480198422184728,0.14445618169002178,88.76719402985071,2.0463428091843774,0.14433789290019686,0.0,0.0,0.0,-0.01328358208955048,0.001867282886332307,0.00013170797974422822
GLU 599,R GLU 599,0.0,0.0,0.0,-0.00018407960199005212,0.000387549096401009,2.7335605607641294e-05,78.45490547263681,1.5173839841125651,0.10702801407678507,-78.44902985074621,1.5166886584532906,0.10697896958624875,0.0,0.0,0.0,0.005691542288558938,0.0009433602000943783,6.653949813120597e-05
GLU 600,R GLU 600,0.0,0.0,0.0,-0.00010945273631841082,0.0003122063978057242,2.2021341393527307e-05,76.3290199004975,0.6604138831918447,0.04658200371615201,-76.32412935323379,0.6600951937926732,0.046559525099099386,0.0,0.0,0.0,0.0047810945273607025,0.0006630554902135128,4.676832830930749e-05
TYR 601,R TYR 601,0.0,0.0,0.0,-0.00018905472636816545,0.00039155208696421196,2.761795479204915e-05,0.5997810945273631,0.12208431081046389,0.008611163339527918,-0.599363184079602,0.12204579695768203,0.008608446781806967,0.0,0.0,0.0,0.0002288557213930803,0.000710520224296274,5.011623251862448e-05
PRO 602,R PRO 602,0.0,0.0,0.0,-0.00018407960199005654,0.00038754909640101824,2.7335605607641948e-05,0.8335422885572139,0.1291473355564467,0.009109350693455894,-0.8329601990049751,0.12906968463007745,0.009103873619407704,0.0,0.0,0.0,0.00039800995024910125,0.0006844368131134018,4.827645054617687e-05
ASP 603,R ASP 603,0.0,0.0,0.0,-0.0001691542288557243,0.0003748880842544244,2.6442566666648703e-05,83.34057213930349,0.9422144795079087,0.06645868523193944,-83.33231343283585,0.9415926944583696,0.06641482789606956,0.0,0.0,0.0,0.008089552238806419,0.0009420736619755979,6.644875272903431e-05
ARG 604,R ARG 604,0.0,0.0,0.0,-0.0003084577114427974,0.00046185663543385486,3.257685529584724e-05,-84.06781094527362,1.3094853396683404,0.09236397433661712,84.05894527363186,1.3086566094220449,0.09230552021202174,0.0,0.0,0.0,-0.00917412935323578,0.0012356750781248383,8.715779989810856e-05
ILE 605,R ILE 605,0.0,0.0,0.0,-0.0004228855721393121,0.0004940175756141953,3.484531311165662e-05,-0.8633184079601991,0.18684773940524088,0.013179223382257651,0.8626268656716414,0.18677452039100706,0.01317405891118892,0.0,0.0,0.0,-0.0011144278606966687,0.0007929043507716105,5.592716076119636e-05
MET 606,R MET 606,0.0,0.0,0.0,-0.00045273631840792136,0.0004977611318718279,3.510936321106074e-05,0.6510248756218907,0.2916297734360085,0.02056997821469249,-0.6500199004975122,0.2912688310517945,0.0205445193018642,0.0,0.0,0.0,0.0005522388059702718,0.0008514006386240024,6.005317077926508e-05
ASN 607,R ASN 607,0.0,0.0,0.0,-0.0006616915422885131,0.0004731340667847923,3.337230397200025e-05,0.355363184079602,0.4722004406573821,0.033306451062418266,-0.3544228855721393,0.47160998229113915,0.03326480334042062,0.0,0.0,0.0,0.00027860696517418703,0.0009043785418824747,6.378994395933952e-05
THR 608,R THR 608,0.0,0.0,0.0,-0.0006119402985074837,0.00048730829006910474,3.437207659717931e-05,0.22728855721393026,0.16440771525155626,0.0115964261166014,-0.2255472636815921,0.1641682761392179,0.011579537383786106,0.0,0.0,0.0,0.0011293532338305583,0.0008541290286686793,6.024561657490159e-05
PHE 609,R PHE 609,0.0,0.0,0.0,-0.0016069651741293176,0.0004884244583592397,3.4450805038180016e-05,-1.219840796019901,0.20933589501719138,0.014765415579221173,1.21618407960199,0.2089156342500556,0.014735772670259514,0.0,0.0,0.0,-0.005263681592039712,0.001117532987530908,7.882469933322875e-05
SER 610,R SER 610,0.0,0.0,0.0,-0.0007910447761194263,0.00040656234244407696,2.867669658161318e-05,0.9024527363184077,0.3245230545589539,0.022890091377819884,-0.8998606965174134,0.32393931084687966,0.022848917271010225,0.0,0.0,0.0,0.0018009950248755492,0.0009411536294379432,6.63838586373461e-05
VAL 611,R VAL 611,0.0,0.0,0.0,-0.0012885572139303323,0.0004530915450756829,3.195861349017314e-05,-1.206154228855721,0.0927992059845938,0.006545551309639223,1.206154228855721,0.09271703646189479,0.006539755518379929,0.0,0.0,0.0,-0.0012885572139301911,0.0009652254179326461,6.808175168540751e-05
VAL 612,R VAL 612,0.0,0.0,0.0,-0.0014477611940298344,0.000497263619371877,3.5074271384993217e-05,0.9062139303482588,0.15425271312828698,0.010880147493933127,-0.9024427860696512,0.15385855738889134,0.010852345891658306,0.0,0.0,0.0,0.0023233830845769392,0.001007385907030428,7.105552330016498e-05
PRO 613,R PRO 613,0.0,0.0,0.0,-0.00122388059701489,0.00041684298638117363,2.940183729453662e-05,0.8257363184079604,0.423390890188845,0.029863690818917103,-0.8247164179104478,0.4225792800639987,0.029806444254582422,0.0,0.0,0.0,-0.0002039800995026264,0.0010618598532117789,7.489781921191828e-05
SER 614,R SER 614,0.0,0.0,0.0,-0.0017661691542288297,0.0004988042929152184,3.518294211791973e-05,-0.6962189054726373,0.3972496011486125,0.028019826457175063,0.6958756218905473,0.39618699973490007,0.02794487633231834,0.0,0.0,0.0,-0.002109452736318454,0.0015733983245087568,0.00011097896101915157
PRO 615,R PRO 615,0.0,0.0,0.0,-0.0020995024875622085,0.0004232658518438973,2.9854871294074798e-05,-0.06693532338308457,0.32524181711156047,0.02294078897935232,0.06864179104477612,0.32407871877824895,0.022858750348330948,0.0,0.0,0.0,-0.0003930348258705085,0.0014861721654152204,0.00010482650212867051
LYS 616,R LYS 616,0.0,0.0,0.0,-0.008263681592039789,0.001771842894248804,0.00012497616174486038,-142.6294975124378,5.030996060862034,0.3548591014930913,142.5143432835822,5.022102599898743,0.3542318051230647,0.0,0.0,0.0,-0.12341791044776142,0.01389922785399574,0.000980375943063561
VAL 617,R VAL 617,0.0,0.0,0.0,-0.003084577114427874,0.0005064862325422689,3.572478436164279e-05,-0.05785572139303499,0.3233826716415273,0.022809654968699192,0.060318407960199015,0.32215695335731986,0.02272319946689485,0.0,0.0,0.0,-0.0006218905472638456,0.0015246950296020202,0.00010754369546511807
SER 618,R SER 618,0.0,0.0,0.0,-0.0012238805970148988,0.0004168429863811439,2.9401837294534526e-05,0.22506965174129365,0.5157777348485976,0.03638015640329369,-0.22421890547263673,0.5141995003981892,0.03626883632825443,0.0,0.0,0.0,-0.00037313432835828756,0.0018216701720638459,0.0001284907069405612
ASP 619,R ASP 619,0.0,0.0,0.0,-0.0015024875621890638,0.0004999938119960657,3.526684432478531e-05,114.78094527363179,1.969405279829489,0.1389111379976506,-114.70507462686561,1.9619678717442293,0.13838654367902167,0.0,0.0,0.0,0.074368159203979,0.0075028207693539455,0.000529208173623664
THR 620,R THR 620,0.0,0.0,0.0,-0.0007512437810945092,0.0004322922188304062,3.049154213218128e-05,0.8229353233830847,0.38569995916969196,0.027205177523718257,-0.8213233830845779,0.3848958764677619,0.02714846190285885,0.0,0.0,0.0,0.0008606965174132106,0.0010838008998358439,7.644542131628163e-05
VAL 621,R VAL 621,0.0,0.0,0.0,-0.00048756218905473013,0.0004998452769196617,3.525636746829104e-05,0.20022885572139312,0.1941951046495118,0.013697466568573485,-0.20007960199004968,0.19393629674679647,0.013679211666620502,0.0,0.0,0.0,-0.0003383084577114232,0.0008315753343471363,5.865480163379006e-05
VAL 622,R VAL 622,0.0,0.0,0.0,-0.0004726368159204106,0.000499250694698604,3.5214428872001984e-05,-0.2035621890547263,0.11867593469530797,0.008370755024525679,0.20309452736318412,0.11848204944084133,0.008357079413103912,0.0,0.0,0.0,-0.0009402985074627974,0.0008443066044017761,5.9552796185525266e-05
GLU 623,R GLU 623,0.0,0.0,0.0,-0.0008656716417910461,0.00034100476593420403,2.405262166385783e-05,103.19192537313431,1.9677430563278473,0.1387938937917046,-103.15227860696515,1.9636640064787374,0.13850617979891075,0.0,0.0,0.0,0.038781094527364675,0.004207531838872185,0.00029677641361339614
PRO 624,R PRO 624,0.0,0.0,0.0,-0.0006069651741293615,0.000488424458359204,3.44508050381775e-05,-0.3508855721393036,0.1333899450990525,0.00940860129752358,0.3495671641791042,0.13320039411150714,0.0093952314017189,0.0,0.0,0.0,-0.0019253731343284379,0.0008692668524514811,6.131335633878552e-05
TYR 625,R TYR 625,0.0,0.0,0.0,-0.00048756218905471685,0.000499845276919648,3.5256367468290066e-05,0.26910945273631826,0.23067904941930473,0.01627084561783355,-0.26899999999999996,0.23035315737889897,0.01624785896563921,0.0,0.0,0.0,-0.00037810945273648665,0.0007440098485146066,5.247840848053976e-05
ASN 626,R ASN 626,0.0,0.0,0.0,-0.0003781094527363276,0.0004849151415327958,3.420327691436092e-05,-1.4482487562189053,0.15264010874262868,0.010766403150579282,1.4463034825870646,0.15240778122824533,0.010750016031207921,0.0,0.0,0.0,-0.0023233830845780274,0.0008809201981638671,6.213531996961713e-05
ALA 627,R ALA 627,0.0,0.0,0.0,-0.00037313432835825184,0.0004836373655528806,3.411314954581266e-05,-0.45482587064676605,0.21319905100776235,0.015037901593353884,0.453860696517413,0.21283581717406416,0.015012281054140831,0.0,0.0,0.0,-0.001338308457711555,0.0008134290322001336,5.737486016744668e-05
THR 628,R THR 628,0.0,0.0,0.0,-0.0003681592039800855,0.00048230488749837587,3.401916379041539e-05,0.5325174129353231,0.14485106760511696,0.010217006548770667,-0.5320149253731344,0.14459662463845785,0.010199059525668762,0.0,0.0,0.0,0.00013432835820873938,0.0008206693492132363,5.7885552753708526e-05
LEU 629,R LEU 629,0.0,0.0,0.0,-0.000343283582089563,0.0004748051856891751,3.349017561127873e-05,-0.12194029850746278,0.14870394112925728,0.010488767293641671,0.12157213930348262,0.1484835653331046,0.010473223183475908,0.0,0.0,0.0,-0.0007114427860698098,0.0007831041739285335,5.5235909584106035e-05
SER 630,R SER 630,0.0,0.0,0.0,-0.0003084577114427941,0.0004618566354338499,3.25768552958469e-05,0.014731343283582223,0.12855603522094156,0.009067643583525468,-0.014691542288557206,0.12838055361067166,0.009055266065078699,0.0,0.0,0.0,-0.0002686567164177422,0.0007964240267692853,5.617541956461663e-05
VAL 631,R VAL 631,0.0,0.0,0.0,-0.00048756218905471354,0.0004998452769196442,3.52563674682898e-05,-0.39190547263681563,0.11038258217518913,0.007785787040442111,0.3912537313432836,0.11026034455144999,0.007777165063242373,0.0,0.0,0.0,-0.0011393034825869833,0.0007600062270220638,5.360670602552473e-05
HIE 632,R HIE 632,0.0,0.0,0.0,-0.00040298507462683674,0.0004904978126911581,3.4597048176994025e-05,0.8995024875621889,0.2572171416410875,0.018142698318022118,-0.8989253731343282,0.2568626235289094,0.018117692538405384,0.0,0.0,0.0,0.00017412935323385807,0.0008131551247456826,5.735554022523188e-05
GLN 633,R GLN 633,0.0,0.0,0.0,-0.00033830845771144085,0.0004731340667848228,3.33723039720024e-05,-0.04389552238806002,0.33393229872117025,0.023553768289656125,0.0436218905472636,0.3336662710199015,0.023535004142377438,0.0,0.0,0.0,-0.0006119402985081221,0.0007455718139585449,5.2588581028340206e-05
LEU 634,R LEU 634,0.0,0.0,0.0,-0.0005920398009949955,0.0004914556694481924,3.46646101834135e-05,-0.387482587064677,0.15587997980738127,0.01099492603572632,0.3871641791044776,0.1557989452906513,0.01098921030161545,0.0,0.0,0.0,-0.0009104477611941395,0.0007343324030144174,5.179581410491286e-05
VAL 635,R VAL 635,0.0,0.0,0.0,-0.00043283582089554323,0.0004954684379910032,3.4947649053326184e-05,0.06848258706467664,0.12719887255544654,0.008971916709914079,-0.06863681592039801,0.1270171471082286,0.008959098785165567,0.0,0.0,0.0,-0.0005870646766169469,0.000794027356945677,5.600637150934236e-05
GLU 636,R GLU 636,0.0,0.0,0.0,-0.00039800995024876764,0.0004894875174626544,3.452578744597923e-05,92.57584577114429,1.215272322160166,0.08571870045099711,-92.5590199004974,1.2140157406434648,0.0856300680246197,0.0,0.0,0.0,0.016427860696519213,0.0014680748216924094,0.00010355001392331344
ASN 637,R ASN 637,0.0,0.0,0.0,-0.000273631840796003,0.0004458222252182781,3.1445875201003705e-05,-0.8942437810945267,0.2932786786604983,0.02068628302179851,0.8932487562189053,0.29298237905845526,0.02066538365927034,0.0,0.0,0.0,-0.0012686567164177465,0.0008210311963877907,5.79110754855268e-05
THR 638,R THR 638,0.0,0.0,0.0,-0.00040796019900495175,0.0004914556694481897,3.466461018341331e-05,0.22430845771144256,0.3232580479282117,0.022800864689717277,-0.22379601990049736,0.32275026647784816,0.02276504854773445,0.0,0.0,0.0,0.00010447761194006607,0.0009378868227485654,6.615343585972509e-05
ASP 639,R ASP 639,0.0,0.0,0.0,-0.000522388059701488,0.0004994985233039209,3.523190935402645e-05,98.51432338308462,1.255390117911393,0.08854839158610099,-98.49112935323387,1.2537851876205854,0.088435188531663,0.0,0.0,0.0,0.022671641791045565,0.0018097694504361922,0.0001276512947579993
GLU 640,R GLU 640,0.0,0.0,0.0,-0.000865671641790976,0.0003410047659341752,2.4052621663855796e-05,101.3017661691542,1.2592768595582253,0.08882254120415779,-101.2736268656716,1.2572708954552414,0.08868105140559686,0.0,0.0,0.0,0.027273631840795735,0.0021944641440181374,0.00015478556631420848
THR 641,R THR 641,0.0,0.0,0.0,-0.0009402985074626802,0.00025707483945797854,1.8132661095923815e-05,0.6071492537313432,0.28137236108761643,0.01984647613169327,-0.6037960199004974,0.2811523253218973,0.019830956005425063,0.0,0.0,0.0,0.0024129353233830046,0.0009376756701993254,6.613854230723671e-05
TYR 642,R TYR 642,0.0,0.0,0.0,-0.0023233830845771257,0.00046776753327531237,3.2993777883673254e-05,-0.5928507462686566,0.23213542027276815,0.016373570097489017,0.5918557213930349,0.23170588253128957,0.016343272841209247,0.0,0.0,0.0,-0.003318407960199066,0.001216842604086767,8.582945959825612e-05
CYS 643,R CYS 643,0.0,0.0,0.0,-0.0016517412935323178,0.00048674924611484283,3.433264467695822e-05,0.8850845771144285,0.4060519387052747,0.028640695477664974,-0.8795472636815915,0.40483425636836784,0.028554806787880405,0.0,0.0,0.0,0.0038855721393034853,0.0025120289308191318,0.00017718485932632366
ILE 644,R ILE 644,0.0,0.0,0.0,-0.0027114427860696253,0.00047454446128000776,3.347178552938338e-05,-1.2267810945273625,0.20250464484764955,0.014283576343429208,1.2282835820895528,0.2020805813833732,0.014253665212891896,0.0,0.0,0.0,-0.0012089552238807135,0.001494973136744217,0.00010544727478289102
ASP 645,R ASP 645,0.0,0.0,0.0,-0.003462686567164159,0.0005181777737827274,3.654944209730153e-05,127.87366666666671,2.25091649953491,0.15876740846107312,-127.77447263681584,2.2412429566125343,0.15808508935206136,0.0,0.0,0.0,0.09573134328358289,0.010295507530476599,0.0007261891099660853
ASN 646,R ASN 646,0.0,0.0,0.0,-0.003044776119403012,0.0004494165090800751,3.1699396437410686e-05,2.0159253731343276,0.23410719448669548,0.016512648327214687,-2.00834328358209,0.233884622163881,0.01649694928600382,0.0,0.0,0.0,0.004537313432834932,0.0018473729488670742,0.00013030364103391612
GLU 647,R GLU 647,0.0,0.0,0.0,-0.008124378109452747,0.0009821555825715814,6.927591342579125e-05,142.10982587064677,3.2095415094733695,0.22638360326232287,-141.86433830845766,3.1828003948139716,0.22449743046350504,0.0,0.0,0.0,0.23736318407960288,0.028123084793802006,0.0019836494563727856
ALA 648,R ALA 648,0.0,0.0,0.0,-0.006308457711442776,0.0008130638017548952,5.734909879811398e-05,1.9491940298507455,0.19637599017344204,0.01385129437287285,-1.926139303482588,0.19284262781346337,0.013602070207887777,0.0,0.0,0.0,0.016746268656716516,0.0057562683555026075,0.00040601586482593474
LEU 649,R LEU 649,0.0,0.0,0.0,-0.007467661691542248,0.0008287129654347379,5.8452905697457043e-05,2.0517761194029855,0.24661157370536316,0.01739463923330675,-2.0504179104477602,0.24830639169548754,0.017514182477208,0.0,0.0,0.0,-0.0061094527363181154,0.006109934834398872,0.0004309615748624975
TYR 650,R TYR 650,0.0,0.0,0.0,-0.010044776119402939,0.0010235948138362524,7.219881143549986e-05,1.4173034825870643,0.31086511038317716,0.021926734273217324,-1.4081492537313427,0.30931150894223514,0.021817151676701316,0.0,0.0,0.0,-0.0008905472636814743,0.007042017477134239,0.0004967056154296262
ASP 651,R ASP 651,0.0,0.0,0.0,-0.021701492537313433,0.0031195815131375344,0.0002200383143605092,152.91835323383086,3.3341734070164777,0.23517445951513982,-152.54797014925364,3.2946739379400976,0.23238838178096313,0.0,0.0,0.0,0.3486815920397993,0.04082005298653665,0.0028792245413169306
ILE 652,R ILE 652,0.0,0.0,0.0,-0.02591542288557209,0.0029469287402772958,0.00020786032672022925,2.179542288557212,0.2630961639691241,0.01855737258048366,-2.1591243781094525,0.26074777552365785,0.018391730031049398,0.0,0.0,0.0,-0.005497512437810806,0.017690294266206538,0.001247777150391728
CYS 653,R CYS 653,0.0,0.0,0.0,-0.014472636815920361,0.0016178412963380236,0.00011411372655270162,0.4554378109452735,0.3970988790771918,0.02800919534194609,-0.45347761194029856,0.40139112666257487,0.02831194714359905,0.0,0.0,0.0,-0.012512437810945047,0.012752176461484422,0.0008994691759763251
PHE 654,R PHE 654,0.0,0.0,0.0,-0.06643283582089557,0.017677225317995766,0.001246855337859293,0.7178656716417909,0.39886966769439747,0.02813409714072192,-0.5212238805970146,0.40328789838272633,0.02844573510530839,0.0,0.0,0.0,0.1302089552238806,0.02708409824076536,0.001910364995360742
ARG 655,R ARG 655,0.0,0.0,0.0,-0.138547263681592,0.029692269208019827,0.0020943311910770037,-168.5763880597015,4.409416972623105,0.31101629301322,168.75926368159205,4.436602559816076,0.3129338164873304,-6.816716417910438e-05,0.0009640292809060284,6.799738268463842e-05,0.04426019104477347,0.08094511322225474,0.005709428073649524
THR 656,R THR 656,0.0,0.0,0.0,-0.10239800995024877,0.016667386930304506,0.0011756268299109183,2.397412935323385,0.6630345913188862,0.04676685421493738,-2.0709203980099504,0.6481602848505559,0.04571770152929998,-5.910447761194003e-06,8.358635383578256e-05,5.895726822367475e-06,0.22408861691542262,0.059733259854400846,0.004213259295924404
LEU 657,R LEU 657,0.0,0.0,0.0,-0.046378109452736224,0.0048996211050546775,0.0003455926265818577,0.07826368159203986,0.29540924497094945,0.020836561582435787,-0.015179104477611926,0.29378757981054837,0.020722178141307834,0.0,0.0,0.0,0.01670646766169181,0.026302269125579703,0.001855219021486061
LYS 658,R LYS 658,0.0,0.0,0.0,-0.3156467661691543,0.12061005627070194,0.008507177441899844,-177.8827611940298,6.053296306296349,0.4269666011139176,179.01445771144276,6.347242280440248,0.44769995153008607,-0.0783129313432836,0.07104770649238941,0.005011318829121533,0.7377368199004971,0.39692525688925845,0.02799694897703863
LEU 659,R LEU 659,0.0,0.0,0.0,-0.022223880597014932,0.0022359849556876006,0.00015771421856200312,1.7748557213930347,0.4591349361913598,0.03238488143300929,-1.7117114427860698,0.4516561302786863,0.031857367136773125,0.0,0.0,0.0,0.04092039800995038,0.01082808361929572,0.0007637541309020539
THR 660,R THR 660,0.0,0.0,0.0,-0.018273631840796025,0.0026709700184732047,0.00018839569926198341,0.9030447761194033,1.1722121040582079,0.082681466845384,-0.8240447761194031,1.1563231412327277,0.08156074581843473,0.0,0.0,0.0,0.060726368159203924,0.0220557807371252,0.0015556948247269784
THR 661,R THR 661,0.0,0.0,0.0,-0.0066368159203980155,0.0007414103884655607,5.229505670562035e-05,-0.5411044776119402,0.5255438822486722,0.037069007328540834,0.5641144278606965,0.5241174357038242,0.03696839354687431,0.0,0.0,0.0,0.01637313432835814,0.005379625708453407,0.00037944954084178164
PRO 662,R PRO 662,0.0,0.0,0.0,-0.007034825870646752,0.0007219246625757582,5.0920639572800896e-05,-0.7868855721393034,0.23917252009574758,0.016869928848338805,0.7907164179104479,0.2389338137275514,0.016853091799310334,0.0,0.0,0.0,-0.0032039800995023646,0.001765671571699082,0.0001245408702144108
THR 663,R THR 663,0.0,0.0,0.0,-0.0028805970149253734,0.00041808809301799576,2.9489660345292514e-05,1.6934378109452737,0.6744798529260658,0.04757414072463527,-1.6909950248756214,0.6731444700710161,0.04747995008040506,0.0,0.0,0.0,-0.00043781094527390175,0.0020338829330007915,0.00014345904099617355
TYR 664,R TYR 664,0.0,0.0,0.0,-0.0029054726368158996,0.0003811737574006041,2.6885923866286503e-05,0.9843631840796024,0.3467716533110948,0.024459386536701846,-0.9841791044776116,0.34606462422572526,0.024409516550136855,0.0,0.0,0.0,-0.002721393034825891,0.001201984283864702,8.478143449549045e-05
GLY 665,R GLY 665,0.0,0.0,0.0,-0.0011144278606965438,0.00033359312665156313,2.3529844936424217e-05,0.27407960199004994,0.15990757166084513,0.011279010461357174,-0.27283084577114425,0.15980984111497992,0.011272117080151025,0.0,0.0,0.0,0.00013432835820886973,0.0007960509944175193,5.6149107891227474e-05
ASP 666,R ASP 666,0.0,0.0,0.0,-0.004179104477611913,0.0005622991130768695,3.966152142099481e-05,119.09364676616909,1.6118163511594898,0.1136887596859549,-119.00261691542293,1.6041515689671921,0.11314812763437009,0.0,0.0,0.0,0.08685074626865781,0.00815018309718551,0.0005748695916044652
LEU 667,R LEU 667,0.0,0.0,0.0,-0.004139303482587039,0.0005376357978984286,3.79219052976296e-05,0.6579850746268662,0.154285723106019,0.010882475838240414,-0.6485472636815923,0.15316319461298286,0.010803298783116474,0.0,0.0,0.0,0.005298507462686627,0.0037297309949545156,0.00026307494056230954
ASN 668,R ASN 668,0.0,0.0,0.0,-0.0020447761194029965,0.0003041750520921542,2.1454853944676173e-05,1.4677014925373135,0.25440035914693654,0.017944017799714454,-1.4641840796019896,0.25397916031811707,0.017914308724983195,0.0,0.0,0.0,0.0014726368159199354,0.0017984231657258085,0.00012685098954032402
HIE 669,R HIE 669,0.0,0.0,0.0,-0.0045373134328357875,0.0005983815204769852,4.220657820792436e-05,-1.19210447761194,0.6605492317699656,0.04659155046877104,1.2020298507462688,0.660557445202471,0.04659212979963191,0.0,0.0,0.0,0.005388059701492768,0.0037214794998869684,0.0002624929249752922
LEU 670,R LEU 670,0.0,0.0,0.0,-0.008054726368159204,0.0008297875108636362,5.852869828818848e-05,-0.2653383084577115,0.20664140828265615,0.014575361138701814,0.28237313432835814,0.205165495810749,0.014471258299556741,0.0,0.0,0.0,0.008980099502487323,0.0068465484633313855,0.0004829182942374216
VAL 671,R VAL 671,0.0,0.0,0.0,-0.0028706467661691413,0.0004496367573212203,3.171493155053992e-05,0.5193283582089552,0.2016952818195061,0.014226488277075308,-0.5157860696517416,0.20117030483458193,0.014189459255601014,0.0,0.0,0.0,0.0006716417910449529,0.0032433079653730597,0.0002287653054255158
SER 672,R SER 672,0.0,0.0,0.0,-0.0018059701492537236,0.0003954519790892898,2.7893031973323663e-05,-0.5228407960199005,0.6128522944830164,0.04322726790824782,0.5275124378109454,0.611500243951516,0.04313190161676651,0.0,0.0,0.0,0.00286567164179103,0.003294328863114539,0.00023236404207942804
ALA 673,R ALA 673,0.0,0.0,0.0,-0.002885572139303526,0.0004591153032859672,3.238349663463477e-05,-0.5092587064676617,0.27502349557940486,0.01939866168650398,0.5216119402985075,0.2748886679329047,0.019389151677568436,0.0,0.0,0.0,0.009467661691542301,0.0038075859087763095,0.00026856640277603467
THR 674,R THR 674,0.0,0.0,0.0,-0.003761194029850792,0.0004914053024822005,3.4661057571548846e-05,0.19355223880597003,0.876098519249012,0.06179522496125004,-0.18195522388059704,0.8746525922896925,0.06169323713708926,0.0,0.0,0.0,0.007835820895521997,0.0053918964853948825,0.0003803150547136665
MET 675,R MET 675,0.0,0.0,0.0,-0.0020348258706468225,0.00030547425737333957,2.1546492819594615e-05,-0.31287562189054724,0.46416519988985855,0.03273968887764416,0.3128756218905473,0.46331401883870726,0.032679651195371015,0.0,0.0,0.0,-0.0020348258706466703,0.002494527561633443,0.00017595040792365885
SER 676,R SER 676,0.0,0.0,0.0,-0.001651741293532341,0.00048674924611484934,3.433264467695868e-05,-0.5511492537313432,0.728525272211395,0.051386210679649935,0.557542288557214,0.7279092594566458,0.0513427604900624,0.0,0.0,0.0,0.004741293532338288,0.0031721324369296967,0.0002237449707311213
GLY 677,R GLY 677,0.0,0.0,0.0,-0.0015820895522388168,0.0004932152728913218,3.4788723040839596e-05,-0.42127860696517416,0.42524290043245716,0.02999432154950281,0.4276169154228856,0.42476589690858546,0.029960676315071606,0.0,0.0,0.0,0.004756218905472566,0.00241991604472617,0.00017068771728934837
VAL 678,R VAL 678,0.0,0.0,0.0,-0.0022935323383084525,0.0004553801759800633,3.212004106764546e-05,-0.2063731343283582,0.21589122255143472,0.015227792732900742,0.20649751243781092,0.21474071196886851,0.015146641973359543,0.0,0.0,0.0,-0.0021691542288559,0.002523766391152204,0.00017801275594504836
THR 679,R THR 679,0.0,0.0,0.0,-0.0013084577114427347,0.0004618566354337689,3.257685529584118e-05,-0.5609402985074625,0.41819819198439373,0.02949742612761845,0.5625721393034824,0.41797234551085033,0.029481496145621355,0.0,0.0,0.0,0.0003233830845773108,0.0015708477596800274,0.00011079905804716084
THR 680,R THR 680,0.0,0.0,0.0,-0.0019950248756219185,0.00029077888947664734,2.050996148765851e-05,-1.2055820895522378,0.4262853836761624,0.030067852648058162,1.2136368159203976,0.4261400657759306,0.030057602713674733,0.0,0.0,0.0,0.006059701492537363,0.0025561199433168816,0.0001802947995627291
CYX 681,R CYX 681,0.0,0.0,0.0,-0.0013482587064676502,0.000476418492333266,3.3603969488123235e-05,-0.6002885572139303,0.12363155950597216,0.008720297847929886,0.597383084577114,0.12368274095598926,0.008723907909068173,0.0,0.0,0.0,-0.004253731343283633,0.001225881146172152,8.646698920162408e-05
LEU 682,R LEU 682,0.0,0.0,0.0,-0.0010646766169154162,0.000245954370036027,1.7348283660617504e-05,-0.7923333333333331,0.13939679337530336,0.009832291707201712,0.7914776119402986,0.13886229531792782,0.009794591121056235,0.0,0.0,0.0,-0.0019203980099503817,0.0009638396683396133,6.798400844539517e-05
ARG 683,R ARG 683,0.0,0.0,0.0,-0.001741293532338258,0.00043792400168491725,3.0888777466770975e-05,-107.63975621890549,1.2677996040698147,0.08942368925179105,107.61224875621889,1.2670061856375,0.08936772583051358,0.0,0.0,0.0,-0.029248756218902175,0.0028508200697175824,0.00020108134377770003
PHE 684,R PHE 684,0.0,0.0,0.0,-0.00214427860696519,0.00042797638144491715,3.0187126434319944e-05,-0.19726865671641794,0.1817589773120408,0.012820289778999041,0.19649253731343283,0.18165228715019086,0.01281276443520743,0.0,0.0,0.0,-0.002920398009950106,0.0008543898004654272,6.026400999925916e-05
PRO 685,R PRO 685,0.0,0.0,0.0,-0.0015074626865671263,0.0004999443052073089,3.5263352385144825e-05,1.085248756218905,0.15234174664905942,0.010745358311115536,-1.0846965174129348,0.15192379091695696,0.010715877986789392,0.0,0.0,0.0,-0.0009552238805971615,0.0012269709799738635,8.654386015102926e-05
GLY 686,R GLY 686,0.0,0.0,0.0,-0.0009999999999999749,0.00028213824634343656,1.990049751243762e-05,-1.2410348258706474,0.3099466874091605,0.021861953711394676,1.2404228855721395,0.3096875094447634,0.02184367270730321,0.0,0.0,0.0,-0.0016119402985074907,0.000827786544708149,5.8387561017663046e-05
GLN 687,R GLN 687,0.0,0.0,0.0,-0.003432835820895516,0.0006122435845936441,4.3184332823067966e-05,-0.8964875621890546,1.1378385860284623,0.08025694582099224,0.900298507462687,1.135045101980582,0.0800599086483779,0.0,0.0,0.0,0.000378109452736427,0.003298773842451335,0.00023267756674820713
LEU 688,R LEU 688,0.0,0.0,0.0,-0.003074626865671681,0.00037243715964606155,2.6269691773917835e-05,0.2725323383084578,0.21368689653381573,0.015072311563655683,-0.26823880597014926,0.21360835666327566,0.015066771788320128,0.0,0.0,0.0,0.001218905472636759,0.001435804001376039,0.00010127380576028219
ASN 689,R ASN 689,0.0,0.0,0.0,-0.0019203980099502648,0.0003052310776154395,2.1529340241984577e-05,-1.0931741293532344,0.22227960637519567,0.015678394585151918,1.0950895522388053,0.2222293690714844,0.01567485111895939,0.0,0.0,0.0,-4.975124378628113e-06,0.0012073469637700763,8.515968877154132e-05
ALA 690,R ALA 690,0.0,0.0,0.0,-0.0009502487562189013,0.0002591844035349388,1.8281458273229484e-05,-0.3957263681592038,0.4756232985678283,0.03354788084450228,0.395009950248756,0.4747721631121257,0.03348784637828412,0.0,0.0,0.0,-0.0016666666666665106,0.0011077893963206127,7.813743939893873e-05
ASP 691,R ASP 691,0.0,0.0,0.0,-0.000970149253731295,0.00022104338200519202,1.5591198041191956e-05,103.55981592039801,1.1189306377435768,0.07892328197822973,-103.52997512437807,1.1169900850631855,0.07878640594568406,0.0,0.0,0.0,0.028870646766164333,0.002226744735933881,0.0001570624637127175
LEU 692,R LEU 692,0.0,0.0,0.0,-0.0013482587064676424,0.00047641849233332866,3.360396948812766e-05,0.8602537313432834,0.182379082271669,0.012864028610463632,-0.858427860696517,0.18230564794743287,0.012858848952598284,0.0,0.0,0.0,0.00047761194029826624,0.0010028547652854805,7.073592120370172e-05
ARG 693,R ARG 693,0.0,0.0,0.0,-0.0009950248756219384,0.00018655057969403885,1.3158263352307035e-05,-98.46271144278607,1.102006986968825,0.07772957969040041,98.44223383084577,1.100675319636227,0.07763565111891739,0.0,0.0,0.0,-0.021472636815919845,0.0017017689106711168,0.00012003352403463348
LYS 694,R LYS 694,0.0,0.0,0.0,-0.0012985074626866008,0.0004576032751269966,3.22768463913363e-05,-108.65888059701491,1.0649650757735225,0.0751168447239374,108.6287562189055,1.0636572294478297,0.07502459635673298,0.0,0.0,0.0,-0.031422885572136204,0.002119624868677628,0.0001495068108386622
LEU 695,R LEU 695,0.0,0.0,0.0,-0.0021592039800994683,0.00036586619524078205,2.5806211680395156e-05,0.4693482587064677,0.17446226725562491,0.012305619534150611,-0.46699502487562206,0.17420833006433734,0.012287708185692798,0.0,0.0,0.0,0.00019402985074656323,0.0010959737164588452,7.730402560005009e-05
ALA 696,R ALA 696,0.0,0.0,0.0,-0.0007412935323383185,0.00043792400168488836,3.088877746676894e-05,0.710169154228856,0.18454092898710525,0.01301651352075276,-0.7082935323383088,0.1840095401159709,0.012979032239695694,0.0,0.0,0.0,0.0011343283582088994,0.0010541864759193843,7.435658090871636e-05
VAL 697,R VAL 697,0.0,0.0,0.0,-0.001004975124378107,0.0002115451903031723,1.4921247253631543e-05,0.20301990049751256,0.14608628814529354,0.010304132288033872,-0.20095522388059706,0.145963850854563,0.010295496227410434,0.0,0.0,0.0,0.0010597014925374298,0.0009444353444512138,6.661533296705688e-05
ASN 698,R ASN 698,0.0,0.0,0.0,-0.0017711442786070464,0.00044314927247050075,3.125733965079951e-05,-0.1085273631840802,0.5206191305570729,0.03672164212705466,0.11180099502487562,0.5200843982398841,0.03668392501749595,0.0,0.0,0.0,0.0015024875621885226,0.0013200496678025262,9.310912459001108e-05
MET 699,R MET 699,0.0,0.0,0.0,-0.002398009950248673,0.0004894875174627012,3.452578744598254e-05,1.082169154228856,0.2594113528622293,0.01829746604453213,-1.0815870646766177,0.25845827560882234,0.018230241158305613,0.0,0.0,0.0,-0.0018159203980099364,0.00161797898430827,0.0001141234383133186
VAL 700,R VAL 700,0.0,0.0,0.0,-0.0009900497512438124,0.0002637285229989864,1.8601975747419857e-05,-0.44702487562189086,0.1317345226424349,0.009291836800306671,0.4469751243781094,0.13145539840289286,0.009272148894442585,0.0,0.0,0.0,-0.0010398009950250903,0.000815525933040927,5.752276414894106e-05
PRO 701,R PRO 701,0.0,0.0,0.0,-0.001144278606965163,0.0003513720116022192,2.4783870791904184e-05,-1.26410447761194,0.13410356148824742,0.009458935916675928,1.2600696517412946,0.13388420453234517,0.009443463669960553,0.0,0.0,0.0,-0.0051791044776120084,0.0007966104774394764,5.618857078089595e-05
PHE 702,R PHE 702,0.0,0.0,0.0,-0.001149253731343273,0.0003700368951599243,2.6100390170698034e-05,0.8103532338308458,0.11797984313036135,0.008321656511168554,-0.8096169154228858,0.11776765857148805,0.008306690166333137,0.0,0.0,0.0,-0.0004129353233826878,0.0007940273569450182,5.6006371509295894e-05
PRO 703,R PRO 703,0.0,0.0,0.0,-0.0005074626865671586,0.0004999443052072846,3.526335238514312e-05,0.5572835820895522,0.20654228526163607,0.014568369539871097,-0.5564975124378109,0.20623338767720661,0.014546581584178434,0.0,0.0,0.0,0.00027860696517424005,0.0007739477207017177,5.459006317007115e-05
ARG 704,R ARG 704,0.0,0.0,0.0,-0.0007363184079601964,0.0004406286532434704,3.107954887869604e-05,-97.08147263681592,1.1988942502928648,0.08456348033221532,97.05999999999999,1.1974598779133463,0.08446230750527511,0.0,0.0,0.0,-0.022208955223881298,0.0016916886094113406,0.00011932251440462177
LEU 705,R LEU 705,0.0,0.0,0.0,-0.001184079601990063,0.00038754909640101683,2.733560560764185e-05,0.5052238805970147,0.17223957810427404,0.01214884312931843,-0.503671641791045,0.17197559019719147,0.012130222858028393,0.0,0.0,0.0,0.00036815920398007665,0.0007750981928022385,5.4671211215298146e-05
HIP 706,R HIP 706,0.0,0.0,0.0,-0.001024875621890651,0.00015574602828359154,1.0985477823722054e-05,-103.20051243781096,1.1989918738351286,0.08457036616596936,103.17052736318416,1.1972811115962991,0.08444969830147588,0.0,0.0,0.0,-0.031009950248752846,0.0019316428956018899,0.0001362475847817201
PHE 707,R PHE 707,0.0,0.0,0.0,-0.0016517412935322957,0.0004764184923333367,3.360396948812822e-05,0.7246169154228854,0.15571503348799373,0.010983291619403118,-0.7214626865671643,0.1553865661056817,0.010960123316596484,0.0,0.0,0.0,0.0015024875621890527,0.0010031015489505295,7.075332798132251e-05
PHE 708,R PHE 708,0.0,0.0,0.0,-0.00267164179104482,0.00046961590216574814,3.312415177300909e-05,-1.259507462686567,0.11582209377746278,0.00816946060654968,1.259248756218905,0.11558696328108996,0.008152875780072557,0.0,0.0,0.0,-0.002930348258706558,0.001550196385603815,0.00010934242243054959
MET 709,R MET 709,0.0,0.0,0.0,-0.006119402985074633,0.0008953565352222938,6.315358067493896e-05,0.4537263681592042,0.6001444683049725,0.04233092696007018,-0.4357960199004976,0.5982839499437355,0.04219969611313788,0.0,0.0,0.0,0.011810945273631844,0.0051778402307056555,0.0003652166906344507
PRO 710,R PRO 710,0.0,0.0,0.0,-0.004278606965174089,0.000574750692006014,4.053978808181375e-05,1.6371641791044775,0.2508379745236618,0.01769274656211156,-1.6234527363184073,0.24948767206500644,0.017597503570181996,0.0,0.0,0.0,0.009432835820895871,0.005271411341401689,0.0003718166879044974
GLY 711,R GLY 711,0.0,0.0,0.0,-0.0043930348258706614,0.0005461318009974935,3.852116715145425e-05,-1.8113930348258704,0.18148231483605015,0.012800775512547782,1.853417910447761,0.18553210951022422,0.0130864260044034,0.0,0.0,0.0,0.03763184079601994,0.009030285202601532,0.0006369472077607764
PHE 712,R PHE 712,0.0,0.0,0.0,-0.018059701492537314,0.0016011245769437439,0.00011293462007907226,1.3559900497512427,0.22355995756701194,0.015768703595142614,-1.2947064676616915,0.22663227367391103,0.015985408064795915,0.0,0.0,0.0,0.043223880597014847,0.016850959990536284,0.0011885750752333413
ALA 713,R ALA 713,0.0,0.0,0.0,-0.019666666666666683,0.0018697203167902493,0.00013187990283297518,-1.27844776119403,0.21991909074722482,0.015511896650216425,1.4087064676616914,0.22201245630412136,0.01565955127201106,0.0,0.0,0.0,0.11059203980099536,0.0281851154451271,0.0019880247611688863
PRO 714,R PRO 714,0.0,0.0,0.0,-0.04208955223880596,0.004989734765830861,0.0003519487541376028,-2.152383084577114,0.18358073992681523,0.012948787006345665,2.291542288557214,0.18886921809815718,0.01332180749561766,0.0,0.0,0.0,0.09706965174129328,0.029679467153664846,0.0020934282037856767
LEU 715,R LEU 715,0.0,0.0,0.0,-0.05296019900497504,0.005379933969170931,0.00037947128387634635,-0.3933582089552242,0.38968152712422316,0.027486015673815426,0.6026218905472633,0.39141390127059755,0.02760820792473262,0.0,0.0,0.0,0.15630348258706458,0.05890013842326309,0.004154495441031319
THR 716,R THR 716,0.0,0.0,0.0,-0.31056716417910435,0.060357366229213144,0.00425728036545473,-3.1755621890547276,0.6402265669884256,0.04515810021814872,3.900875621890546,0.60895238272839,0.04295218934241171,-0.006832191044776121,0.0073439768491678796,0.0005180041873527606,0.40791407761194026,0.2134900494658025,0.015058427042013907
SER 717,R SER 717,0.0,0.0,0.0,-0.2069800995024875,0.04564866481065088,0.0032198085593991266,1.0350597014925371,1.3869972457145734,0.09783124264727253,-0.950019900497513,1.3974103232566544,0.09856572450646278,-0.007289122388059704,0.012005119740528382,0.0008467758576839207,-0.12922942089552247,0.14941057058344653,0.010538609092396565
ARG 718,R ARG 718,0.0,0.0,0.0,-0.11076119402985075,0.01791390928407269,0.0012635497376409313,-130.69622885572136,2.75626646990385,0.19441204706847356,130.93353731343282,2.7782946556970605,0.19596579549592955,0.0,0.0,0.0,0.12654726368159336,0.05952898875727065,0.004198851123643664
GLY 719,R GLY 719,0.0,0.0,0.0,-0.47488059701492513,0.1439012433319455,0.010150011110078912,-0.656308457711443,0.6017984608163307,0.04244759059672513,1.4570447761194023,0.6986925337382455,0.04928197155054072,-0.06046262686567164,0.0267633619993887,0.0018877420051905429,0.2653930945273632,0.1810177336054413,0.012768006479125767
SER 720,R SER 720,0.0,0.0,0.0,-0.8766368159203982,0.788627614824318,0.0556255030661356,-7.307616915422886,2.7176575766627464,0.19168878571039705,4.622358208955225,1.6412840595776377,0.11576725158016891,-0.22456420298507462,0.0322324890946079,0.0022735044871091763,-3.7864597253731347,1.164238977388283,0.08211908585125231
GLN 721,R GLN 721,0.0,0.0,0.0,-0.4188208955223883,0.1021624779539207,0.0072059855930048655,0.6487263681592036,1.7570911652320615,0.12393565500603104,0.09796517412935321,1.7442438022172333,0.12302947188824574,-0.018654913432835818,0.017426494019224255,0.0012291701156245912,0.30921573333333324,0.10783432362240977,0.007606046740614401
GLN 722,R GLN 722,0.0,0.0,0.0,-1.4286119402985071,0.7004459053525061,0.049405644848649684,-1.0963880597014926,2.971210544233761,0.2095730331168123,3.040457711442787,2.71252943573963,0.19132707453863454,-0.2759338746268657,0.13758636916758774,0.009704594229426062,0.2395238368159203,0.7741011152349386,0.05460088278622155
TYR 723,R TYR 723,0.0,0.0,0.0,-6.423243781094532,1.0306705083534753,0.07269789244618766,-9.623890547263684,2.4767426144171285,0.17469595446892844,9.783587064676617,1.5789875443794106,0.11137319419233511,-1.2110899343283588,0.09253758729429026,0.006527098150015996,-7.47463719800995,1.4437659052391933,0.10183539515865854
ARG 724,R ARG 724,0.0,0.0,0.0,-3.2661791044776107,0.9425720858776877,0.06648390884045212,-188.09085074626864,4.445211820260089,0.3135410668983273,190.52521890547266,3.7708227379758164,0.2659733286411158,-0.5448146865671647,0.04904760592117788,0.0034595513804863043,-1.3766256318407952,1.962815818205145,0.13844635321089063
ALA 725,R ALA 725,0.0,0.0,0.0,-1.6580248756218907,0.4047474913072465,0.028548686852333246,-3.1124079601990045,0.8698884887284172,0.061357203181045074,3.7001442786069654,0.9523766469685994,0.06717546925854136,-0.2976994388059703,0.06196047660061767,0.0043703550526754936,-1.3679879960199008,0.4052105434133131,0.028581348029626058
LEU 726,R LEU 726,0.0,0.0,0.0,-1.1445671641791044,0.37014545576610414,0.026108047445460428,0.4314776119402988,0.9564015012474246,0.06745936059054526,-0.06580597014925378,0.9105087677138316,0.0642223367507766,-0.24751619104477618,0.06269019300318517,0.004421825279212603,-1.0264117134328359,0.37653490909265497,0.026558724734622004
THR 727,R THR 727,0.0,0.0,0.0,-0.2666368159203979,0.05489884354608539,0.003872265861093843,-3.484731343283583,0.8013912389546745,0.056525779698416996,3.6570696517412933,0.8231960196034268,0.05806377034195258,-0.005405229850746267,0.014243354716917806,0.001004648780469686,-0.09970373731343282,0.12471056090485917,0.008796404738550912
VAL 728,R VAL 728,0.0,0.0,0.0,-0.06720398009950247,0.008021313900859922,0.0005657798593397176,-0.9608756218905478,0.38245233755362734,0.02697610795683238,1.1515422885572133,0.4000895912761299,0.02822014391572767,0.0,0.0,0.0,0.12346268656716414,0.0653367080868644,0.004608496060370283
PRO 729,R PRO 729,0.0,0.0,0.0,-0.34743283582089546,0.09526149773995572,0.006719227979100154,-2.51018407960199,0.6516778734097202,0.04596581309616007,2.5303432835820896,0.6094509612726704,0.04298735636144864,-0.013401743283582084,0.020314255396195507,0.0014328570983138374,-0.34067537512437795,0.17114624556427568,0.012071725397942093
GLU 730,R GLU 730,0.0,0.0,0.0,0.14600497512437816,0.7110752596250766,0.05015538169220623,149.5812537313433,3.9012935104936695,0.275176027380431,-157.0892636815921,3.4792705853494135,0.24540882537619876,-0.08286562388059698,0.029721377760225112,0.0020963843500452026,-7.444870599004975,1.7559066691503082,0.12385210709420441
LEU 731,R LEU 731,0.0,0.0,0.0,-0.09880099502487555,0.012054197634100873,0.0008502375453906139,-0.08361194029850738,0.346019495405552,0.02440633340859105,-0.050402985074626885,0.3800587959109725,0.026807280546430223,0.0,0.0,0.0,-0.2328159203980099,0.11188587355767844,0.007891821039041796
THR 732,R THR 732,0.0,0.0,0.0,-0.10926368159203978,0.023889570246142813,0.0016850403637862848,-2.0653383084577115,0.5469586330280443,0.03857948738623429,2.7586019900497503,0.5257706977977307,0.03708500566385453,-9.492537313432835e-06,0.0001342447500998938,9.46889459349932e-06,0.5839905074626863,0.19210097757128128,0.013549758233205417
GLN 733,R GLN 733,0.0,0.0,0.0,-2.1233830845771147,0.7974016182629654,0.05624437355203342,-10.595616915422884,4.7152181504655815,0.3325858450247786,11.807502487562187,3.5094702611185267,0.24753894626660827,-0.592275008955224,0.06791118221966876,0.004790085464641775,-1.5037725213930344,1.4902031166042324,0.10511082350356149
GLN 734,R GLN 734,0.0,0.0,0.0,-0.3528905472636813,0.06768376834744536,0.0047740449268659545,0.6950398009950256,0.6554077219547922,0.04622889632806838,0.4586119402985077,0.6607350110916665,0.046604654331778926,-0.008193635820895533,0.006416743369200559,0.0004526021803555345,0.7925675582089557,0.38502650681099954,0.027157675856848924
MET 735,R MET 735,0.0,0.0,0.0,-0.04455721393034825,0.005869048606145883,0.00041397077036060153,-1.6349004975124386,0.3670468269633036,0.025889487021337573,1.7169900497512436,0.3815432526363654,0.02691198605074899,0.0,0.0,0.0,0.03753233830845765,0.04816576062435205,0.003397350809088142
PHE 736,R PHE 736,0.0,0.0,0.0,-0.06704477611940293,0.01298460569862971,0.0009158634703181037,0.3268606965174126,0.7724525137943282,0.05448459940637828,-0.2636766169154229,0.752270705152966,0.05306108438185008,0.0,0.0,0.0,-0.0038606965174127665,0.034206433561938206,0.002412735794707153
ASP 737,R ASP 737,0.0,0.0,0.0,-0.17775621890547263,0.06570751771457185,0.0046346509548924435,180.90033333333332,5.134877337094518,0.3621863217691292,-180.14277611940307,4.961236054518038,0.34993861002939075,-0.004541731343283583,0.014288080111822353,0.0010078034665910328,0.5752592636815903,0.1900671189275743,0.013406300905443933
ALA 738,R ALA 738,0.0,0.0,0.0,-0.033368159203980105,0.009922775505164714,0.0006998986199717018,-2.945139303482588,0.401771810309925,0.028338798497767794,2.98639800995025,0.4058336555978751,0.028625298974382946,0.0,0.0,0.0,0.007890547263681708,0.016374290010023107,0.001154953367136704
LYS 739,R LYS 739,0.0,0.0,0.0,-0.281910447761194,0.15472737037956683,0.0109136272350557,-200.96830845771152,7.8392810834176805,0.5529402543671903,201.14927860696505,7.219469458741015,0.5092221131548023,-0.1271676537313433,0.060415698139143346,0.0042613947811481236,-0.2281079522388046,0.8994819969951094,0.06344456831242373
ASN 740,R ASN 740,0.0,0.0,0.0,-0.057149253731343296,0.009921463337959199,0.0006998060668331335,-1.996751243781095,0.8330078196947375,0.05875584135976128,2.2969154228855717,0.8031035433270256,0.056646556336622335,0.0,0.0,0.0,0.24301492537313463,0.05837649953218644,0.004117560801419922
MET 741,R MET 741,0.0,0.0,0.0,-0.01993532338308451,0.002601338350509538,0.000183484260089674,0.2366915422885571,0.536176239290971,0.03781895597114371,-0.199228855721393,0.5363507311722796,0.037831263679492105,0.0,0.0,0.0,0.01752736318407959,0.009041666816375318,0.00063775000489845
MET 742,R MET 742,0.0,0.0,0.0,-0.00849253731343285,0.0008759892942454028,6.178752082350624e-05,-1.5269651741293535,0.665968014845389,0.0469737619573249,1.5203930348258703,0.6703116374454287,0.04728013747311313,0.0,0.0,0.0,-0.015064676616915358,0.007589649669738095,0.0005353326120452424
ALA 743,R ALA 743,0.0,0.0,0.0,-0.00410945273631839,0.0006525573107291526,4.602784382192848e-05,1.4337462686567162,0.26954206660585944,0.019012031496990923,-1.412009950248756,0.2695980606919386,0.01901598101530392,0.0,0.0,0.0,0.01762686567164176,0.006134080202216852,0.00043266465779586804
ALA 744,R ALA 744,0.0,0.0,0.0,-0.005338308457711449,0.0012637207656402945,8.913599017138528e-05,0.7944079601990047,1.0822434376997159,0.07633556640732327,-0.7758855721393038,1.0745951137745116,0.07579609523239234,0.0,0.0,0.0,0.013184079601990112,0.008135111864528304,0.0005738065488164306
CYS 745,R CYS 745,0.0,0.0,0.0,-0.005781094527363209,0.0012426263296119117,8.764810337422233e-05,-0.6808756218905475,0.7293657978800142,0.05144549678918765,0.6955771144278604,0.7234173497807563,0.05102592561039026,0.0,0.0,0.0,0.008920398009949945,0.0077506945181208715,0.0005466918398215828
ASP 746,R ASP 746,0.0,0.0,0.0,-0.01946766169154232,0.003797118442011145,0.0002678280845968392,157.69794527363183,3.7873859008809854,0.26714160407510706,-157.3300447761194,3.7466302661497655,0.26426692324718704,0.0,0.0,0.0,0.34843283582089324,0.047919259585495186,0.003379963966381914
PRO 747,R PRO 747,0.0,0.0,0.0,-0.020139303482587086,0.00391711355711594,0.0002762918874332007,-1.1738308457711442,0.5739634578863327,0.0404842608683166,1.1781442786069654,0.5665603682093148,0.039962087183567335,0.0,0.0,0.0,-0.015825870646766244,0.011539011372121499,0.0008138991082668408
ARG 748,R ARG 748,0.0,0.0,0.0,-0.051656716417910475,0.01899689859904148,0.0013399379141744256,-167.36204975124377,8.61448064676232,0.6076186157092545,167.24063681592048,8.639693593263491,0.6093969998370022,0.0,0.0,0.0,-0.17306965174129285,0.04476533756314501,0.0031575034592594563
HIE 749,R HIE 749,0.0,0.0,0.0,-0.011776119402985077,0.0021077036773970523,0.0001486659548381056,-2.511930348258705,1.1303999270827303,0.0797322632734683,2.5427313432835823,1.1268625433055985,0.07948275545958737,0.0,0.0,0.0,0.019024875621890883,0.01008838443986064,0.0007115797735751803
GLY 750,R GLY 750,0.0,0.0,0.0,-0.0037611940298507697,0.0006711440942064655,4.733885444579205e-05,1.9121094527363176,0.32236418013950524,0.022737816117125144,-1.8840646766169151,0.31824453315274853,0.02244723862302575,0.0,0.0,0.0,0.024283582089552214,0.0057583319779805926,0.0004061614215326981
ARG 751,R ARG 751,0.0,0.0,0.0,-0.008910447761193973,0.0014564798763991831,0.00010273216954044369,-145.46115422885578,3.861686157779206,0.2723823401211398,145.34697014925374,3.8526510042196325,0.27174504952595435,0.0,0.0,0.0,-0.12309452736318545,0.012336332292392687,0.0008701377898214033
TYR 752,R TYR 752,0.0,0.0,0.0,-0.014736318407960247,0.0021683210778447367,0.00015294157660315753,-0.4057611940298507,1.1282398887002247,0.07957990591314963,0.4240945273631837,1.124926715587592,0.07934621270019203,0.0,0.0,0.0,0.0035970149253732827,0.0060158820517422,0.000424327603071879
LEU 753,R LEU 753,0.0,0.0,0.0,-0.003129353233830846,0.0004712469745757726,3.323919875036495e-05,0.999074626865672,0.32059174050897193,0.022612797864848072,-0.9959502487562194,0.3196958559488714,0.022549607040169842,0.0,0.0,0.0,-4.975124378042623e-06,0.0015629335615404104,0.00011024083355107932
THR 754,R THR 754,0.0,0.0,0.0,-0.0028557213930348302,0.0004721914633912163,3.330581785488502e-05,0.06917910447761173,0.41300484591280157,0.02913111573929505,-0.05769651741293538,0.4127030089179883,0.0291098257991955,0.0,0.0,0.0,0.008626865671641603,0.0028988030857945773,0.00020446580478025812
VAL 755,R VAL 755,0.0,0.0,0.0,-0.006283582089552233,0.0008662718797407068,6.110210725166944e-05,-0.4783134328358208,0.29124858382617635,0.020543091172681893,0.49802985074626865,0.2915633092280947,0.02056529019092614,0.0,0.0,0.0,0.01343283582089542,0.005216384102268396,0.00036793536571695033
ALA 756,R ALA 756,0.0,0.0,0.0,-0.003278606965174144,0.0005481675033170334,3.8664754522082307e-05,0.40214925373134325,0.33989417084596374,0.02397428632620939,-0.3875771144278606,0.33792864104929765,0.023835648543717603,0.0,0.0,0.0,0.011293532338308394,0.004485289161901342,0.00031636790462051984
ALA 757,R ALA 757,0.0,0.0,0.0,-0.004835820895522393,0.0006212733255468753,4.382124164243801e-05,-0.5316815920398009,0.44882285850640863,0.03165752355446193,0.5493034825870646,0.44819019421098055,0.031612898855752886,0.0,0.0,0.0,0.012786069651741278,0.0053540336749187,0.00037764441797632044
VAL 758,R VAL 758,0.0,0.0,0.0,-0.004865671641791042,0.0005055568543466738,3.565923107806903e-05,0.5942089552238806,0.3881650622373099,0.02737905248785665,-0.5717761194029853,0.3857246390122876,0.02720691830559575,0.0,0.0,0.0,0.01756716417910464,0.007447108118008117,0.0005252785061862002
PHE 759,R PHE 759,0.0,0.0,0.0,-0.019606965174129336,0.0019004454161805548,0.00013404708424815236,-2.0169651741293526,0.24789631073639395,0.017485257596543624,1.9474875621890553,0.247902125395581,0.017485667730980155,0.0,0.0,0.0,-0.08908457711442774,0.014857124225234712,0.0010479407436535877
ARG 760,R ARG 760,0.0,0.0,0.0,-0.00908457711442788,0.0008568198434055408,6.043541201267489e-05,-118.49683582089553,1.6270844840733358,0.11476569074726767,118.46652238805969,1.6216314249423478,0.11438106161216166,0.0,0.0,0.0,-0.039398009950251354,0.011760918332331944,0.0008295512184181353
GLY 761,R GLY 761,0.0,0.0,0.0,-0.004258706467661655,0.0005753963102408175,4.058532648095745e-05,0.019144278606965142,0.4022348440040312,0.028371458376381057,-0.0019303482587064715,0.4035421092706498,0.028463665758838425,0.0,0.0,0.0,0.012955223880597107,0.004660940168928935,0.00032875737139332587
ARG 762,R ARG 762,0.0,0.0,0.0,-0.009930348258706478,0.0015501963856040335,0.00010934242243056501,-118.40209452736319,2.1362494813996866,0.1506794206085473,118.36476119402985,2.134893727226549,0.15058379308232686,0.0,0.0,0.0,-0.047263681592041924,0.009406524906894349,0.0006634851103542638
MET 763,R MET 763,0.0,0.0,0.0,-0.01639303482587062,0.0017505510841701497,0.00012347435325559312,-2.6196119402985083,1.0262025241412849,0.07238274513860826,2.642711442786071,1.0303093030824837,0.07267241499075576,0.0,0.0,0.0,0.0067064676616914775,0.006663810927674856,0.00047002898227460784
SER 764,R SER 764,0.0,0.0,0.0,-0.00868159203980102,0.0008569931542341951,6.04476364159921e-05,0.8021890547263678,0.7582189815348885,0.05348064344864051,-0.7880597014925377,0.7591182213908912,0.05354407093764419,0.0,0.0,0.0,0.00544776119402986,0.008212871069647493,0.0005792912602587775
MET 765,R MET 765,0.0,0.0,0.0,-0.008328358208955212,0.0007273216668089363,5.1301314900265134e-05,0.68681592039801,0.2671126077503226,0.018840670681724746,-0.668835820895522,0.2678673613824174,0.01889390689826989,0.0,0.0,0.0,0.009651741293532521,0.00664509765455302,0.0004687090497591227
LYS 766,R LYS 766,0.0,0.0,0.0,-0.018522388059701456,0.0018204876796337173,0.00012840730035542348,-148.8125870646766,3.0865969964590834,0.21771176593747318,148.81233830845773,3.0917376596640356,0.21807436036289504,0.0,0.0,0.0,-0.018771144278611047,0.019627307689755458,0.0013844035430076766
GLU 767,R GLU 767,0.0,0.0,0.0,-0.040393034825870644,0.005053913437979564,0.00035647556864077415,172.11625870646765,3.3615429741271434,0.2371049599320854,-171.5964577114427,3.3198861860087767,0.23416671664508135,0.0,0.0,0.0,0.4794079601990064,0.052711481056243334,0.003717981206843479
VAL 768,R VAL 768,0.0,0.0,0.0,-0.016771144278606945,0.0018813997076060779,0.00013270370354375957,2.8864179104477605,0.31148938392204945,0.02197076713359133,-2.8685621890547264,0.31457743490344053,0.022188581455718538,0.0,0.0,0.0,0.0010845771144276993,0.016015782357495244,0.0011296661870404756
ASP 769,R ASP 769,0.0,0.0,0.0,-0.012577114427860707,0.001416067581320417,9.988170602438452e-05,142.71579601990047,2.1461904241011007,0.1513806006437417,-142.60184577114433,2.140057806230978,0.150948039130899,0.0,0.0,0.0,0.1013731343283554,0.013416596042956874,0.0009463337198645449
GLU 770,R GLU 770,0.0,0.0,0.0,-0.0554925373134328,0.011117696620215547,0.0007841818569514991,176.5287661691543,3.9437786108454005,0.27817269530767164,-175.81735820895526,3.852342215884788,0.2717232692761333,0.0,0.0,0.0,0.6559154228855749,0.09586857614196621,0.006762047988034208
GLN 771,R GLN 771,0.0,0.0,0.0,-0.17217412935323373,0.1076703765084707,0.007594482802809441,3.214243781094529,1.9565907666481892,0.1380072719284714,-2.9094079601990037,1.5788312803076647,0.11136217217454289,-0.02098402388059701,0.026105588759303577,0.0018413462580782283,0.11167766766169246,0.9436747698375942,0.06656168617013189
MET 772,R MET 772,0.0,0.0,0.0,-0.027905472636815986,0.004156876446508787,0.0002932034577210842,1.057378109452736,0.8827727666453892,0.06226599007526907,-1.0377960199004974,0.8876216436481913,0.06260800348884547,0.0,0.0,0.0,-0.0083233830845772,0.01698169633591682,0.001197796506038095
LEU 773,R LEU 773,0.0,0.0,0.0,-0.031124378109452774,0.004484295730138864,0.000316297833346688,0.4121243781094527,0.3544879278589724,0.02500365057901252,-0.37313432835820926,0.3589227620534411,0.025316459664625354,0.0,0.0,0.0,0.007865671641791368,0.022157663581584233,0.0015628810864940165
ASN 774,R ASN 774,0.0,0.0,0.0,-0.2465174129353234,0.163036549164463,0.011499711517786879,1.530805970149252,2.970754497722001,0.20954086607604255,-1.2395522388059712,2.4910358608832652,0.175704122342056,-0.055005635820895536,0.05433321997501749,0.0038323698504859408,-0.010269317412936364,0.935949041084329,0.06601675527958906
VAL 775,R VAL 775,0.0,0.0,0.0,-0.08508457711442781,0.02408830791182743,0.0016990582379059463,1.303258706467662,0.5473063507110729,0.03860401350056237,-1.1855472636815925,0.5512756793400322,0.038883988355196214,-0.0008874626865671643,0.004236266676060097,0.00029880321275668655,0.031739402985074695,0.033588859482464074,0.002369175477764654
GLN 776,R GLN 776,0.0,0.0,0.0,-0.025268656716417922,0.003753268915068927,0.00026473517743822253,-1.1378009950248764,1.6467731178552047,0.11615441989929634,1.2047512437810948,1.6442434264983479,0.1159759892284929,0.0,0.0,0.0,0.04168159203980117,0.019415542562282603,0.001369466782582205
ASN 777,R ASN 777,0.0,0.0,0.0,-0.051691542288557255,0.01192240159575251,0.000840941369606959,-2.0334477611940307,2.515528441858383,0.1774316958032421,2.2877164179104468,2.4833093759929783,0.17515913811771985,0.0,0.0,0.0,0.2025771144278609,0.07026258690114931,0.004955940762960944
LYS 778,R LYS 778,0.0,0.0,0.0,-0.21187562189054723,0.768364535332645,0.05419625563781102,-230.6316567164178,10.410188576851807,0.7342780872943683,229.66875124378095,9.365015197512506,0.6605572412014591,-0.32797529552238813,0.09382935284576951,0.006618212266861301,-1.502756390049751,1.4462977191042374,0.10201397553964643
ASN 779,R ASN 779,0.0,0.0,0.0,-0.06397014925373135,0.018402063059704616,0.0012979814501916113,-0.030159203980099348,1.5402069785724084,0.10863782398508663,0.280492537313433,1.5173976351891558,0.10702897694948757,-0.00012834626865671604,0.001383581482567607,9.759031329122012e-05,0.186234837810945,0.04277716096579034,0.0030172682946097776
SER 780,R SER 780,0.0,0.0,0.0,-0.01912437810945274,0.0037983307064473016,0.0002679135911373697,-2.4262885572139297,1.0013408405352253,0.0706291371851685,2.489776119402985,1.0005535605300788,0.07057360673516017,0.0,0.0,0.0,0.044363184079602096,0.015028412156684696,0.0010600224628033613
SER 781,R SER 781,0.0,0.0,0.0,-0.018999999999999996,0.004356044579444731,0.00030725169465959523,-2.6502238805970153,0.970795408928619,0.06847462855834566,2.7275572139303486,0.9698283778831505,0.0684064194475136,0.0,0.0,0.0,0.05833333333333334,0.019968466019140044,0.0014084669962021827
TYR 782,R TYR 782,0.0,0.0,0.0,-0.05088059701492541,0.014262837340333238,0.001006022978770836,-2.1911691542288554,1.2217827693849497,0.0861779119917251,2.318203980099503,1.224719483846611,0.08638505185878123,0.0,0.0,0.0,0.07615422885572161,0.02107322213312431,0.001486390484361361
PHE 783,R PHE 783,0.0,0.0,0.0,-0.014039800995024871,0.0019183346737720057,0.00013530889518946186,0.6502786069651744,0.2173325672010944,0.015329457345858612,-0.6540099502487562,0.21703171673777702,0.015308236990325618,0.0,0.0,0.0,-0.01777114427860682,0.005190630976519527,0.00036611888028278825
VAL 784,R VAL 784,0.0,0.0,0.0,-0.003592039800994985,0.0005839787347112717,4.1190684028324695e-05,0.5428358208955223,0.3353965914298091,0.023657051533893334,-0.538731343283582,0.3340575775775811,0.02356260477886904,0.0,0.0,0.0,0.0005124378109451984,0.0016843129096093046,0.00011880227265269626
GLU 785,R GLU 785,0.0,0.0,0.0,-0.004512437810945281,0.0007061172138989142,4.980566811058872e-05,140.86035820895518,3.0150488558314903,0.21266514920602245,-140.73182587064682,2.9994013423421677,0.21156145870214427,0.0,0.0,0.0,0.12401990049751285,0.015723658442482226,0.0011090613547662873
TRP 786,R TRP 786,0.0,0.0,0.0,-0.0028756218905472406,0.00044548898319453784,3.14223701209572e-05,-1.3314228855721393,0.24962916829830814,0.017607483944963982,1.328318407960199,0.2489692944152834,0.017560940029922874,0.0,0.0,0.0,-0.005980099502487235,0.0010601802109317456,7.477934638007506e-05
ILE 787,R ILE 787,0.0,0.0,0.0,-0.002641791044776121,0.0004897402866596925,3.454361641047473e-05,1.3024427860696524,0.12002436717856406,0.008465866118560279,-1.2947661691542292,0.11926282715100386,0.008412151226586237,0.0,0.0,0.0,0.005034825870646786,0.0014260480459580241,0.00010058567372202131
PRO 788,R PRO 788,0.0,0.0,0.0,-0.0025920398009950177,0.0005304051942219808,3.741189783731025e-05,-0.7381044776119405,0.20866921150638623,0.01471839135007001,0.7384626865671645,0.20868364939096204,0.014719409719928791,0.0,0.0,0.0,-0.0022338308457710817,0.0011018075385405158,7.771551168295063e-05
ASN 789,R ASN 789,0.0,0.0,0.0,-0.005074626865671644,0.0006687055774614318,4.716685473626132e-05,0.28821890547263695,0.4408935542846452,0.03109823355749894,-0.26764676616915395,0.4399185017263815,0.031029458652778636,0.0,0.0,0.0,0.015497512437811627,0.005728626187065008,0.0004040661365939062
ASN 790,R ASN 790,0.0,0.0,0.0,-0.004935323383084558,0.0006916675501287182,4.878646741149486e-05,1.0266467661691552,0.6403682706006204,0.04516809522031001,-1.0074925373134327,0.6383520069445844,0.04502587894729001,0.0,0.0,0.0,0.014218905472637013,0.004121517471114349,0.0002907094278935123
VAL 791,R VAL 791,0.0,0.0,0.0,-0.008407960199004959,0.0009102710319732058,6.420556816453826e-05,-0.5746467661691546,0.3136525307593277,0.022123343747404593,0.5959054726368158,0.31299901613168646,0.022077248379653972,0.0,0.0,0.0,0.012850746268656683,0.0052040562002749645,0.00036706582255457016
LYS 792,R LYS 792,0.0,0.0,0.0,-0.0051542288557213265,0.0006317428529093888,4.4559705164964064e-05,-130.74310447761195,2.260723061372381,0.15945911000094376,130.68248258706467,2.259750453124767,0.1593905075046035,0.0,0.0,0.0,-0.06577611940298878,0.00615428717339658,0.0004340899476490082
THR 793,R THR 793,0.0,0.0,0.0,-0.005353233830845784,0.000572679822548375,4.039372021251763e-05,-1.753781094527364,0.7010151358830337,0.049445795274561735,1.7665124378109451,0.7012723412565702,0.049463937142821664,0.0,0.0,0.0,0.0073781094527360334,0.004148525891518584,0.0002926144549858516
ALA 794,R ALA 794,0.0,0.0,0.0,-0.0028507462686567096,0.00038324607308603355,2.703209374462577e-05,1.575557213930348,0.14992295852449153,0.010574750151180055,-1.5659800995024873,0.14845811041921736,0.010471427732284665,0.0,0.0,0.0,0.006726368159203962,0.0035477904613985547,0.0002502418447932424
VAL 795,R VAL 795,0.0,0.0,0.0,-0.004681592039800983,0.0005067793662983922,3.574546042261696e-05,-1.1524676616915421,0.13282079423831022,0.009368456491084908,1.1638756218905473,0.13306019081916168,0.00938534222396042,0.0,0.0,0.0,0.006726368159204017,0.0026913813508868136,0.00018983540364516058
CYX 796,R CYX 796,0.0,0.0,0.0,-0.002910447761194014,0.00038882435189217893,2.7425555194620928e-05,0.8176318407960194,0.16219628726663302,0.011440444013206139,-0.8123631840796015,0.16098018306955036,0.01135466663682219,0.0,0.0,0.0,0.0023582089552239252,0.0025802627765671776,0.00018199770372147927
ASP 797,R ASP 797,0.0,0.0,0.0,-0.003577114427860698,0.0005233584921298049,3.691486179461246e-05,119.6918059701493,1.430343064005377,0.1008886209369947,-119.62108457711444,1.424666698492955,0.10048824098417493,0.0,0.0,0.0,0.06714427860696706,0.0063898301974493745,0.0004507038715851798
ILE 798,R ILE 798,0.0,0.0,0.0,-0.003910447761194038,0.0005201801242829169,3.6690677011973625e-05,0.25815920398009934,0.19829262392697322,0.013986483294398834,-0.2487810945273633,0.19877741205449004,0.014020677612435263,0.0,0.0,0.0,0.0054676616915420775,0.0026598542968691865,0.00018761165671193352
PRO 799,R PRO 799,0.0,0.0,0.0,-0.007069651741293567,0.0008838655365359779,6.234306812041597e-05,-2.0617064676616903,0.14676290965266164,0.010351857489415644,2.0725572139303483,0.14835320888765385,0.010464028548746148,0.0,0.0,0.0,0.003781094527363139,0.004444443206851343,0.00031348685308851235
PRO 800,R PRO 800,0.0,0.0,0.0,-0.006527363184079572,0.0008408107390745928,5.930621685730918e-05,0.9707363184079595,0.2603153371406033,0.018361228179287745,-0.9757711442786067,0.2596762572326024,0.018316150958158573,0.0,0.0,0.0,-0.011562189054726323,0.0055113959897019026,0.00038874389985968973
ARG 801,R ARG 801,0.0,0.0,0.0,-0.006094527363184096,0.0008899773044775466,6.277415899268903e-05,-105.93116417910441,1.3859744449721878,0.09775909984531866,105.91652238805973,1.3872076181515949,0.09784608117488759,0.0,0.0,0.0,-0.02073631840795938,0.005160616683629819,0.00036400183529250316
GLY 802,R GLY 802,0.0,0.0,0.0,-0.008203980099502493,0.0017344000008037205,0.00012233514367120536,0.8023731343283579,0.22524574766335861,0.01588761006051421,-0.7527462686567162,0.2248645369961991,0.01586072153323426,0.0,0.0,0.0,0.041422885572139356,0.008230224217993728,0.0005805152569695137
LEU 803,R LEU 803,0.0,0.0,0.0,-0.026547263681592038,0.00491408828337879,0.00034661306266233345,-1.5593582089552236,0.195725569489573,0.013805417235089774,1.636049751243781,0.19709186057499656,0.013901787977798792,0.0,0.0,0.0,0.050144278606965194,0.012300308599533745,0.0008675968744388941
LYS 804,R LYS 804,0.0,0.0,0.0,-0.08682587064676618,0.03999955879561628,0.0028213513432766174,-139.4470049751244,6.550311008905931,0.462023315264211,139.71004975124382,6.582207721203369,0.46427313588214114,-0.0037850507462686544,0.013040335252321816,0.0009197943299551521,0.1724338547263681,0.12670770539043177,0.008937272449264393
MET 805,R MET 805,0.0,0.0,0.0,-0.04815422885572138,0.009207453963226685,0.0006494437286181817,0.9681194029850737,0.4783957079705256,0.03374343152625805,-0.8969154228855721,0.4846874643730156,0.03418721780571271,0.0,0.0,0.0,0.023049751243781242,0.02288860135695101,0.0016144374620260557
SER 806,R SER 806,0.0,0.0,0.0,-0.011368159203980112,0.0011520179545862087,8.12570813657772e-05,-0.5143233830845774,0.4247799312005498,0.02996166621770248,0.5870895522388062,0.42900613123487263,0.030259759384297587,0.0,0.0,0.0,0.061398009950248765,0.018834201873687284,0.0013284621719801123
ALA 807,R ALA 807,0.0,0.0,0.0,-0.009771144278606985,0.0008087599894142118,5.704553128151607e-05,-0.31491044776119403,0.29250615835724536,0.02063179364089239,0.33919900497512434,0.2999081122942583,0.021153887216718327,0.0,0.0,0.0,0.014517412935323368,0.013832003602347542,0.0009756343099456177
THR 808,R THR 808,0.0,0.0,0.0,-0.006373134328358206,0.0005859674373864251,4.133095629964126e-05,0.30547761194029815,0.5874958077515449,0.041438759233285806,-0.27795522388059696,0.5865121486232496,0.04136937726792157,0.0,0.0,0.0,0.02114925373134292,0.01202268220917383,0.0008480146187101928
PHE 809,R PHE 809,0.0,0.0,0.0,-0.012597014925373087,0.0013050956560418047,9.20543499265188e-05,-1.2476567164179098,0.2812887657169677,0.019840579768873955,1.2163582089552245,0.2826453943548767,0.019936268975083687,0.0,0.0,0.0,-0.04389552238805993,0.009452896044736146,0.0006667558782321724
ILE 810,R ILE 810,0.0,0.0,0.0,-0.0044129353233831065,0.0005761700971861864,4.0639905203909905e-05,0.9315572139303482,0.2598923963332511,0.01833139623486439,-0.9273134328358206,0.2592510573075493,0.018286159667858612,0.0,0.0,0.0,-0.0001691542288559723,0.0050461791645060655,0.00035593003505213574
GLY 811,R GLY 811,0.0,0.0,0.0,-0.002208955223880641,0.0004186205764768713,2.9527218832616023e-05,-0.59689552238806,0.2505297154793409,0.01767100364556551,0.594940298507463,0.24900935349354603,0.01756376557944566,0.0,0.0,0.0,-0.00416417910447765,0.002345294950690115,0.000165424351136458
ASN 812,R ASN 812,0.0,0.0,0.0,-0.0027462686567163784,0.0004990523432030912,3.520043823622609e-05,2.3162288557213935,0.25915858370051464,0.01827963708252816,-2.307258706467662,0.257505567222465,0.018163042289954724,0.0,0.0,0.0,0.006223880597014879,0.0023254223102632107,0.00016402264315639286
SER 813,R SER 813,0.0,0.0,0.0,-0.0030099502487562035,0.0004677675332753133,3.299377788367332e-05,-1.8110298507462683,0.28892938265891277,0.02037950733511954,1.8098208955223885,0.28756250933893,0.02028309552475115,0.0,0.0,0.0,-0.0042189054726367355,0.0024109701183264256,0.00017005672029276302
THR 814,R THR 814,0.0,0.0,0.0,-0.002791044776119433,0.0004948685970471021,3.490533953532687e-05,-0.37115920398009966,0.2872652050582831,0.020262125297658123,0.37159203980099514,0.28632094634298866,0.0201955224231512,0.0,0.0,0.0,-0.002358208955224072,0.0018797281416967778,0.00013258580037518521
ALA 815,R ALA 815,0.0,0.0,0.0,-0.0029452736318407963,0.0005105747904743552,3.601316900290088e-05,-0.7887611940298506,0.17914621362808947,0.012635999638024078,0.7907412935323388,0.17837852517915967,0.012581851069844285,0.0,0.0,0.0,-0.0009651741293532322,0.0015368705990862234,0.00010840249392074451
ILE 816,R ILE 816,0.0,0.0,0.0,-0.002810945273631856,0.0004721914633912468,3.3305817854887174e-05,-0.43208457711442816,0.18473266366784216,0.013030037442399342,0.43138805970149213,0.18381853115163102,0.01296555950613701,0.0,0.0,0.0,-0.0035074626865671202,0.0014596373944356967,0.00010295488369084862
GLN 817,R GLN 817,0.0,0.0,0.0,-0.002432835820895525,0.0005054099541970241,3.564886954041659e-05,-2.728651741293532,0.7451880313712562,0.052561511091801516,2.7251442786069635,0.7427966677573705,0.05239283730770371,0.0,0.0,0.0,-0.005940298507462735,0.002664753899280048,0.00018795724801992867
GLU 818,R GLU 818,0.0,0.0,0.0,-0.003592039800995,0.0006007758817624419,4.23754634314722e-05,127.82864179104477,2.325648003858549,0.16403856235519282,-127.72157213930353,2.3139940995051154,0.16321655932085982,0.0,0.0,0.0,0.10347761194030321,0.011786692313376416,0.0008313691748714295
LEU 819,R LEU 819,0.0,0.0,0.0,-0.0027114427860696656,0.0005337545674453964,3.764814440921129e-05,-0.7039004975124373,0.24940193149329992,0.017591455896546558,0.7039104477611942,0.2484641018152203,0.017525306491361,0.0,0.0,0.0,-0.002701492537313452,0.0014318508222950735,0.0001009949700069359
PHE 820,R PHE 820,0.0,0.0,0.0,-0.0017363184079602332,0.0004406286532434887,3.107954887869733e-05,-0.7457761194029852,0.15307372992418042,0.010796988430514378,0.7437114427860689,0.1527087961979534,0.010771247990127061,0.0,0.0,0.0,-0.003800995024875778,0.000863983027389303,6.094066405452841e-05
LYS 821,R LYS 821,0.0,0.0,0.0,-0.0017960199004974488,0.000438432394763578,3.09246367496876e-05,-116.34222885572142,3.506896251780701,0.24735738964644685,116.27902985074624,3.4983136746541654,0.24675202133154983,0.0,0.0,0.0,-0.0649950248756179,0.008807785741943606,0.0006212533058501794
ARG 822,R ARG 822,0.0,0.0,0.0,-0.0034378109452736483,0.0005439519880038209,3.836741499760639e-05,-125.7369502487562,2.1211271896662733,0.14961277639095752,125.6458059701492,2.114639874349175,0.14915519644919678,0.0,0.0,0.0,-0.09458208955224133,0.007110672912291695,0.0005015481964489438
ILE 823,R ILE 823,0.0,0.0,0.0,-0.0012189054726368363,0.00042536586069244925,3.0002994497533832e-05,-0.5349154228855725,0.15940685394774448,0.011243692556985346,0.5342487562189057,0.15897750962983603,0.011213408943752293,0.0,0.0,0.0,-0.0018855721393037654,0.0008706609806942527,6.141169056318388e-05
SER 824,R SER 824,0.0,0.0,0.0,-0.0006517412935323384,0.0004764184923332966,3.3603969488125396e-05,-1.165532338308457,0.5967960310571606,0.04209474640679801,1.1634626865671642,0.5956005037359307,0.042010420411331136,0.0,0.0,0.0,-0.0027213930348258383,0.0014599086898969985,0.00010297401939727177
GLU 825,R GLU 825,0.0,0.0,0.0,-0.0013681592039801252,0.0004823048874983862,3.401916379041612e-05,116.75504477611943,1.9727964779116225,0.1391503346676247,-116.68407462686564,1.9665031720771728,0.13870643909966604,0.0,0.0,0.0,0.06960199004975284,0.006415993388715796,0.00045254928081084377
GLN 826,R GLN 826,0.0,0.0,0.0,-0.001169154228855669,0.00037488808425439765,2.644256666664682e-05,-0.790233830845771,0.7787663544834061,0.05492994339130536,0.7891194029850749,0.7769940392221215,0.05480493391135872,0.0,0.0,0.0,-0.0022835820895527143,0.0019810492984428064,0.00013973244374563854
PHE 827,R PHE 827,0.0,0.0,0.0,-0.000631840796019884,0.0004823048874983804,3.4019163790415706e-05,-0.7823781094527362,0.10178812409791015,0.0071795807078931856,0.7812288557213936,0.10157969869637754,0.007164879513572727,0.0,0.0,0.0,-0.0017810945273633017,0.0008236798851820319,5.8097899588405974e-05
THR 828,R THR 828,0.0,0.0,0.0,-0.00048258706467658584,0.0004996966976911005,3.524588749754371e-05,-1.6170646766169148,0.24347648102427144,0.017173506845514906,1.6145920398009963,0.24312399378617944,0.017148644312711476,0.0,0.0,0.0,-0.002955223880597001,0.0008363537746936099,5.899184682869276e-05
ALA 829,R ALA 829,0.0,0.0,0.0,-0.00036318407960199867,0.00048091725268039227,3.392128757688764e-05,-1.071203980099503,0.10861279614596499,0.007660955958770006,1.0694427860696514,0.10837794547265937,0.007644390869490251,0.0,0.0,0.0,-0.0021243781094526285,0.0007976662080225507,5.626303627472588e-05
MET 830,R MET 830,0.0,0.0,0.0,-0.000542288557213917,0.0004982084683430734,3.51409158929414e-05,-0.9796467661691541,0.27184343899635177,0.019174357789600104,0.978452736318408,0.27145414390603106,0.019146899031076803,0.0,0.0,0.0,-0.0017363184079601426,0.0008135203141908457,5.738129870264224e-05
PHE 831,R PHE 831,0.0,0.0,0.0,-0.00036318407960200306,0.000480917252680398,3.3921287576888046e-05,-0.9652935323383085,0.05909953159531845,0.004168559551005458,0.9641442786069649,0.058997715442765664,0.004161377993322788,0.0,0.0,0.0,-0.0015124378109451248,0.0007337591667501048,5.1755381136324454e-05
ARG 832,R ARG 832,0.0,0.0,0.0,-0.0005024875621890629,0.000499993811996072,3.526684432478576e-05,-96.02589552238815,1.6799584672689565,0.11849513397126889,95.9980497512437,1.6770658241796488,0.11829110265914021,0.0,0.0,0.0,-0.028348258706467133,0.0030935833853196417,0.00021820454781282098
ARG 833,R ARG 833,0.0,0.0,0.0,-0.00030348258706467134,0.00045976179312030754,3.242909651166968e-05,-86.21732338308458,1.6495395196142568,0.11634954683454143,86.20161691542289,1.6476767897528442,0.1162181600004138,0.0,0.0,0.0,-0.01600995024875461,0.0020466938508051117,0.00014436265346701375
LYS 834,R LYS 834,0.0,0.0,0.0,-0.00018905472636816545,0.00039155208696421196,2.761795479204915e-05,-81.8158855721393,1.3646330477712847,0.09625379375012327,81.80546268656717,1.363523913445877,0.09617556144674082,0.0,0.0,0.0,-0.010611940298507936,0.0013265961816884037,9.35708800768672e-05
ALA 835,R ALA 835,0.0,0.0,0.0,-0.000174129353233831,0.00037922067662009013,2.674816416969118e-05,0.2003432835820895,0.10778694927953589,0.007602705212109374,-0.20025373134328361,0.10770639239937907,0.007597023167884787,0.0,0.0,0.0,-8.457711442782708e-05,0.0007246965021115423,5.1116150059243775e-05
PHE 836,R PHE 836,0.0,0.0,0.0,-0.0003532338308457709,0.0004779745721184255,3.371372689356208e-05,0.023592039800995,0.1378848850624137,0.009725649917194023,-0.023741293532338288,0.13779147391944807,0.009719061203177708,0.0,0.0,0.0,-0.0005024875621889619,0.0008049868087631959,5.6779391638512405e-05
LEU 837,R LEU 837,0.0,0.0,0.0,-0.00024378109452735788,0.00042936216936101396,3.0284872377432815e-05,-0.1955422885572139,0.1335634809203418,0.009420841570597662,0.19532338308457703,0.1334473638029905,0.009412651300632674,0.0,0.0,0.0,-0.0004626865671641613,0.0007661045394994327,5.4036847822529523e-05
HIE 838,R HIE 838,0.0,0.0,0.0,-0.00022885572139304055,0.00042009615587233995,2.963129817836053e-05,0.2387562189054725,0.13479036708288994,0.009507379448188753,-0.23863681592039787,0.13470222341463717,0.009501162273191975,0.0,0.0,0.0,-0.00010945273631854172,0.0007247989592627647,5.1123376829486585e-05
TRP 839,R TRP 839,0.0,0.0,0.0,-0.0002786069651741329,0.0004483136448186649,3.162160639024341e-05,-0.6867910447761191,0.20248079847395453,0.014281894349915218,0.6860447761194035,0.20233508236904263,0.014271616328339258,0.0,0.0,0.0,-0.001024875621890863,0.0007223359766325519,5.0949651429470936e-05
TYR 840,R TYR 840,0.0,0.0,0.0,-0.0003631840796019876,0.0004809172526803775,3.39212875768866e-05,-0.5512338308457708,0.13502518670429267,0.009523942347236154,0.5508457711442788,0.13497378073941457,0.009520316450040579,0.0,0.0,0.0,-0.0007512437810945981,0.0007647787344781065,5.394333274660194e-05
THR 841,R THR 841,0.0,0.0,0.0,-0.00012935323383084972,0.0003355904866475735,2.3670727848071942e-05,-0.4410895522388059,0.17832033320439775,0.012577746524416638,0.4408258706467661,0.17824265010312307,0.012572267180925599,0.0,0.0,0.0,-0.00039303482587038917,0.0006614857720680017,4.6657608928100506e-05
GLY 842,R GLY 842,0.0,0.0,0.0,-2.9850746268655067e-05,0.0001701754365819515,1.2003249811990242e-05,-0.6080049751243782,0.075519856537648,0.005326759971910032,0.6076517412935325,0.07544909067071186,0.005321768532510447,0.0,0.0,0.0,-0.00038308457711435696,0.0005964342117670194,4.206922564179459e-05
GLU 843,R GLU 843,0.0,0.0,0.0,-0.00011940298507461592,0.00032426210421490214,2.2871685359706513e-05,77.13087562189055,1.3033808618736153,0.09193339767165558,-77.12404477611942,1.3025613699053133,0.09187559516494827,0.0,0.0,0.0,0.006711442786070307,0.0010348737072731538,7.299436323924535e-05
GLY 844,R GLY 844,0.0,0.0,0.0,-1.9900497512437276e-05,0.0001396583964937097,9.850743768467997e-06,-0.1239651741293532,0.1670365163433848,0.011781847449109956,0.12386069651741294,0.16685463181083354,0.011769018303347204,0.0,0.0,0.0,-0.00012437810945274913,0.0006144631085424585,4.334088597172691e-05
MET 845,R MET 845,0.0,0.0,0.0,-0.00015920398009952252,0.0003658661952408467,2.5806211680399717e-05,-0.41385074626865687,0.2599790799313101,0.018337510424450167,0.41361194029850745,0.25973284908200406,0.018320142639445453,0.0,0.0,0.0,-0.0003980099502488215,0.0007059068617128287,4.979083101136455e-05
ASP 846,R ASP 846,0.0,0.0,0.0,-9.452736318408411e-05,0.0002925610035420867,2.063566212196027e-05,77.13398009950247,1.1937203600980495,0.08419854225563064,-77.12747761194026,1.1929537157456434,0.08414446733234139,0.0,0.0,0.0,0.006407960199007434,0.0010283234282298188,7.253234217865866e-05
GLU 847,R GLU 847,0.0,0.0,0.0,-0.0001741293532338321,0.0003792206766200924,2.6748164169691342e-05,80.53674626865671,1.5870333004738504,0.11194069807108319,-80.52774129353234,1.585928101466734,0.1118627433436511,0.0,0.0,0.0,0.008830845771144801,0.001342472576254579,9.469071460715649e-05
MET 848,R MET 848,0.0,0.0,0.0,-0.0001144278606965142,0.000318330214388974,2.2453282111459048e-05,0.7766965174129352,0.29925179074899216,0.021107593864263627,-0.7761293532338299,0.2990709381631917,0.02109483750641252,0.0,0.0,0.0,0.00045273631840784406,0.0007116688921569433,5.0197253302584556e-05
GLU 849,R GLU 849,0.0,0.0,0.0,-0.00019402985074626496,0.0003954519790892991,2.789303197332432e-05,82.80286567164177,1.1337322228379423,0.07996730529363659,-82.79318905472634,1.1329258181982302,0.0799104258959137,0.0,0.0,0.0,0.009482587064677495,0.001097688785712118,7.742499725791908e-05
PHE 850,R PHE 850,0.0,0.0,0.0,-0.0002985074626865254,0.0004576032751269778,3.227684639133497e-05,0.8746915422885571,0.05876510605505283,0.004144970992139708,-0.8739253731343286,0.05863759515156472,0.004135977066464757,0.0,0.0,0.0,0.0004676616915424536,0.0007125031238300174,5.025609546790587e-05
THR 851,R THR 851,0.0,0.0,0.0,-0.00017412935323382327,0.0003792206766200732,2.6748164169689987e-05,0.9223383084577123,0.19664546215509732,0.01387030146095858,-0.9215124378109453,0.1964437840529995,0.013856076184445641,0.0,0.0,0.0,0.000651741293532683,0.0007385001963685961,5.208978758193032e-05
GLU 852,R GLU 852,0.0,0.0,0.0,-0.00021890547263680616,0.00041350437323739756,2.9166349680135587e-05,87.01556716417915,1.3501840805811913,0.09523464218400157,-87.00294029850741,1.3491553969073855,0.09516208443205915,0.0,0.0,0.0,0.012407960199009357,0.0012823859597086546,9.045253145191205e-05
ALA 853,R ALA 853,0.0,0.0,0.0,-0.0002089552238805961,0.00040656234244406504,2.867669658161234e-05,0.8688208955223885,0.0698717215604725,0.004928371247517198,-0.8678358208955222,0.06976840088205892,0.004921083568762542,0.0,0.0,0.0,0.0007761194029850477,0.0007225072883803985,5.09617348284998e-05
GLU 854,R GLU 854,0.0,0.0,0.0,-0.00042288557213932925,0.000494017575614215,3.484531311165801e-05,96.38992537313442,1.6628855096772288,0.1172909003925624,-96.36553233830853,1.6605633313121757,0.11712710655965922,0.0,0.0,0.0,0.023970149253734516,0.0025798886314823857,0.00018197131356195397
SER 855,R SER 855,0.0,0.0,0.0,-0.00022885572139302068,0.0004200961558723034,2.9631298178357956e-05,1.353308457711443,0.3504775482381346,0.024720780210663863,-1.351815920398009,0.35017045024410215,0.02469911918829089,0.0,0.0,0.0,0.001263681592039844,0.000756480708805817,5.33580351437788e-05
ASN 856,R ASN 856,0.0,0.0,0.0,-0.0003880597014925277,0.0004873082900690774,3.437207659717739e-05,1.43360696517413,0.34707485500445096,0.024480772735214814,-1.4319054726368146,0.34658733691431726,0.02444638586046206,0.0,0.0,0.0,0.0013134328358214403,0.0008731874797775571,6.158989606837183e-05
MET 857,R MET 857,0.0,0.0,0.0,-0.0006666666666666816,0.00047140452079104096,3.325031120358842e-05,1.3726218905472642,0.2975330347784676,0.020986362165409597,-1.3705522388059699,0.2970540070290316,0.020952574153115668,0.0,0.0,0.0,0.0014029850746267636,0.0008819872658324851,6.221058511980554e-05
ASN 858,R ASN 858,0.0,0.0,0.0,-0.0005422885572139082,0.0004982084683430655,3.514091589294085e-05,2.4472686567164175,0.42309377888834804,0.029842734203594345,-2.443437810945273,0.4223168358165671,0.029787932864649105,0.0,0.0,0.0,0.003288557213929542,0.0010818808056213508,7.630998831265881e-05
ASP 859,R ASP 859,0.0,0.0,0.0,-0.000462686567164169,0.0004986057638355133,3.5168938956320694e-05,98.69231840796027,1.1930258983426691,0.08414955870017674,-98.66774129353229,1.1915439345685008,0.08404502903507965,0.0,0.0,0.0,0.024114427860696702,0.001784912109829251,0.0001258979931360983
LEU 860,R LEU 860,0.0,0.0,0.0,-0.0008557213930348134,0.00035137201160217356,2.4783870791900965e-05,0.8791791044776115,0.12023185628139446,0.008480501271462266,-0.8774328358208953,0.12000147891467927,0.008464251704901704,0.0,0.0,0.0,0.0008905472636813437,0.0007247989592625624,5.1123376829472315e-05
VAL 861,R VAL 861,0.0,0.0,0.0,-0.0009900497512437963,0.0002637285229989844,1.8601975747419715e-05,1.1702587064676615,0.09738303475977826,0.006868869662681508,-1.168169154228856,0.09705202607341663,0.006845522110107879,0.0,0.0,0.0,0.0010995024875621916,0.0006691865941236784,4.720078303564838e-05
SER 862,R SER 862,0.0,0.0,0.0,-0.0006368159203979967,0.0004809172526803702,3.392128757688608e-05,1.3064029850746262,0.451176055024983,0.03182350523922494,-1.3043184079601988,0.45039567801609337,0.03176846168903123,0.0,0.0,0.0,0.0014477611940295811,0.0011101106854798752,7.830117051210133e-05
GLU 863,R GLU 863,0.0,0.0,0.0,-0.0008706467661691738,0.000350101733049937,2.469427225112704e-05,105.45769154228859,1.8001150002983002,0.12697032235017053,-105.42416915422888,1.7972337647648648,0.12676709566499408,0.0,0.0,0.0,0.03265174129353129,0.0029772118668672564,0.0002099963337777012
TYR 864,R TYR 864,0.0,0.0,0.0,-0.0021492537313431087,0.0003960149003409827,2.7932737377019185e-05,0.3759303482587065,0.13649254211900128,0.009627441618103262,-0.37577114427860675,0.13620681291244333,0.009607287833786421,0.0,0.0,0.0,-0.0019900497512438217,0.0007726033380219638,5.449523772715108e-05
GLN 865,R GLN 865,0.0,0.0,0.0,-0.001656716417910463,0.00048517029290091304,3.4221273904249105e-05,-0.1885621890547264,0.8530788823232326,0.060171544962824515,0.1875771144278607,0.8509920258927033,0.0600243494594045,0.0,0.0,0.0,-0.002641791044776467,0.002279269494592091,0.00016076727453707743
GLN 866,R GLN 866,0.0,0.0,0.0,-0.0011741293532338197,0.0003792206766201201,2.6748164169693294e-05,0.3351890547263686,0.6202290413716509,0.04374758351596751,-0.33399004975124347,0.6192979895825533,0.04368191218620979,0.0,0.0,0.0,2.4875621891054896e-05,0.0011863142089849259,8.367615263382783e-05
TYR 867,R TYR 867,0.0,0.0,0.0,-0.0022885572139303392,0.0004849151415328062,3.420327691436165e-05,1.523452736318408,0.2158945269596222,0.015228025807883546,-1.5197562189054719,0.21518952718611056,0.015178298957940773,0.0,0.0,0.0,0.0014079601990049967,0.0010522358655849148,7.42189954639497e-05
GLN 868,R GLN 868,0.0,0.0,0.0,-0.003507462686567177,0.0006919537771428474,4.88066563084505e-05,0.6658059701492537,0.9613662319866242,0.06780954569662655,-0.6594378109452734,0.9580570654506365,0.06757613508579606,0.0,0.0,0.0,0.0028606965174130202,0.004008758757838836,0.0002827560414876383
ASP 869,R ASP 869,0.0,0.0,0.0,-0.00263184079601989,0.00079412086910848,5.6012967348748615e-05,257.9864577114427,7.706378380329569,0.5435660204712947,-257.8163383084576,7.678129860469053,0.5415735235074837,0.0,0.0,0.0,0.16748756218905822,0.028707498882119008,0.0020248708478768254
gdp 870,R gdp 870,0.0,0.0,0.0,-0.0031990049751244878,0.0004234412503673596,2.9867242952030016e-05,280.8882039800995,2.805181059978144,0.19786221623451594,-280.82177611940295,2.8011620002823,0.19757873362088219,0.0,0.0,0.0,0.06322885572139898,0.004214091875168259,0.00029723912289752704
MET 871,L MET   1,0.0,0.0,0.0,-0.027268656716417938,0.006295972232689036,0.0004440836411894682,-87.15234825870648,2.2275825792483115,0.15712156062357852,87.6218756218905,2.248718874510164,0.15861239994342255,0.0,0.0,0.0,0.44225870646766435,0.06719128953496321,0.004739308149737202
ARG 872,L ARG   2,0.0,0.0,0.0,-0.015427860696517423,0.0017150257531093349,0.00012096858960402601,-85.36817910447758,1.9814565118185348,0.13976116636256744,85.46613432835824,1.9786672575948927,0.13956442753875134,0.0,0.0,0.0,0.08252736318407702,0.02422634759766066,0.001708794806627643
GLU 873,L GLU   3,0.0,0.0,0.0,-0.03423880597014923,0.006194419456667364,0.00043692066065495255,92.81708457711443,3.229847789617238,0.22781589782971032,-92.74841791044774,3.2067115166052025,0.2261839909560756,0.0,0.0,0.0,0.03442786069651753,0.06056694022861957,0.004272062575622658
CYS 874,L CYS   4,0.0,0.0,0.0,-0.011606965174129374,0.0013639827707076437,9.620792674253002e-05,0.7026417910447764,0.3122675550152456,0.022025655090488712,-0.6295273631840795,0.31624478914946785,0.022306187556470396,0.0,0.0,0.0,0.06150746268656702,0.015962991840109915,0.0011259426310408108
ILE 875,L ILE   5,0.0,0.0,0.0,-0.0335870646766169,0.0031722728861927436,0.00022375487725831536,-1.0653432835820886,0.18856949460527203,0.013300666630450023,1.1030895522388064,0.18981630800952454,0.013388610067298346,0.0,0.0,0.0,0.0041592039800997516,0.010642752765662513,0.0007506819003927025
SER 876,L SER   6,0.0,0.0,0.0,-0.010139303482587061,0.0010974858253089848,7.741068153486479e-05,0.5799950248756219,0.14424566170433573,0.01017430450897757,-0.5538457711442785,0.14427768656422876,0.010176563368429974,0.0,0.0,0.0,0.016009950248756195,0.010419552061948318,0.0007349385366105664
ILE 877,L ILE   7,0.0,0.0,0.0,-0.013199004975124363,0.0011676395396279032,8.235894301796935e-05,-1.0104825870646768,0.10779744661996682,0.007603445637414487,1.0254477611940294,0.10921724440347816,0.007703590451615034,0.0,0.0,0.0,0.0017661691542290258,0.007137599255741722,0.0005034474342793017
HID 878,L HID   8,0.0,0.0,0.0,-0.01054228855721399,0.0008749997790011769,6.171772579957225e-05,1.5912786069651745,0.19666053280774798,0.013871364462836107,-1.6112985074626875,0.20277588650286202,0.014302708254663444,0.0,0.0,0.0,-0.030562189054726543,0.012238401481808402,0.0008632302830310929
VAL 879,L VAL   9,0.0,0.0,0.0,-0.005805970149253748,0.0005617706363500979,3.9624245546763646e-05,-0.8858009950248756,0.06861240332153802,0.0048395457876368765,0.8954278606965174,0.06828456713895008,0.004816422006226054,0.0,0.0,0.0,0.0038208955223879653,0.003759930293895696,0.000265205034873326
GLY 880,L GLY  10,0.0,0.0,0.0,-0.002278606965174122,0.00045927701105845614,3.23949026214723e-05,-0.22927363184079608,0.16484254435399312,0.011627096596706557,0.22807462686567162,0.1632435820105857,0.011514314488822015,0.0,0.0,0.0,-0.003477611940298544,0.00272097916759831,0.0001919230726708046
GLN 881,L GLN  11,0.0,0.0,0.0,-0.003233830845771157,0.0004679262509861671,3.300497296782431e-05,0.20302985074626886,0.48230189045533844,0.03401895239529869,-0.192089552238806,0.48177117453954477,0.03398151858085154,0.0,0.0,0.0,0.007706467661691116,0.002665125417824336,0.000187983452917571
ALA 882,L ALA  12,0.0,0.0,0.0,-0.0016069651741293452,0.0004884244583591937,3.445080503817678e-05,0.031273631840796054,0.11173947912563155,0.007881495171958757,-0.027696517412935315,0.11171446561957682,0.007879730855275461,0.0,0.0,0.0,0.0019701492537313827,0.0018605900945966522,0.00013123590661336834
GLY 883,L GLY  13,0.0,0.0,0.0,-0.0019402985074626982,0.0003684280314741278,2.598690967596897e-05,-0.4282388059701495,0.13426028291614506,0.009469990193883797,0.4430995024875621,0.1356025434892265,0.009564665954940084,0.0,0.0,0.0,0.012920398009950158,0.002978134552656728,0.00021006141501534308
VAL 884,L VAL  14,0.0,0.0,0.0,-0.006358208955223894,0.000691846455889467,4.879908645089446e-05,-0.25869651741293487,0.1224055019322845,0.008633818414490804,0.27534825870646784,0.12114584816170341,0.008544969288032892,0.0,0.0,0.0,0.01029353233830888,0.004893737287289736,0.0003451776140753565
GLN 885,L GLN  15,0.0,0.0,0.0,-0.0035920398009949674,0.0005014767430190203,3.5371442214351486e-05,-0.003273631840796733,0.4112388028704389,0.02900654866756024,0.012567164179104478,0.41082277196692113,0.028977204110174445,0.0,0.0,0.0,0.0057014925373128356,0.0032415903843779565,0.000228644156603038
ILE 886,L ILE  16,0.0,0.0,0.0,-0.0029601990049751077,0.00046617738408444753,3.288161740763949e-05,-0.11872139303482594,0.10219331982553904,0.007208161010897954,0.1294676616915423,0.10307486628034697,0.0072703405036054,0.0,0.0,0.0,0.007786069651741309,0.004206013815247752,0.0002966693404825698
GLY 887,L GLY  17,0.0,0.0,0.0,-0.0029900497512437623,0.0004782851805593946,3.37356355237707e-05,-0.44139303482587083,0.1514238548977121,0.010680615218850976,0.457412935323383,0.14971656017251825,0.010560191933911577,0.0,0.0,0.0,0.01302985074626854,0.004966465101016333,0.0003503074385316601
ASN 888,L ASN  18,0.0,0.0,0.0,-0.006771144278607007,0.0009127963617856541,6.4383691195719e-05,0.7633333333333334,0.4842889061400049,0.03415910567548087,-0.7320398009950251,0.48287418755090367,0.03405931912003124,0.0,0.0,0.0,0.024522388059700972,0.006989028094103358,0.0004929680325288379
ALA 889,L ALA  19,0.0,0.0,0.0,-0.002402985074626894,0.0005103808399296167,3.5999488786258415e-05,0.00718905472636816,0.16288006172354752,0.011488673744748212,0.0005771144278607026,0.161948659863163,0.011422977722865737,0.0,0.0,0.0,0.00536318407960202,0.002908631486682311,0.00020515904672796447
CYS 890,L CYS  20,0.0,0.0,0.0,-0.003701492537313432,0.0005467659428064293,3.85658960659308e-05,-0.9594975124378102,0.13562793429444195,0.009566456884254266,0.9800597014925378,0.1353247666010603,0.009545073083914595,0.0,0.0,0.0,0.016860696517413037,0.006139384116164264,0.0004330387670408379
TRP 891,L TRP  21,0.0,0.0,0.0,-0.02889054726368158,0.0032869348178084005,0.00023184250633541357,-0.11201492537313433,0.23528791461166845,0.016595929903585258,0.028328358208955233,0.2361003067923754,0.016653231629887202,0.0,0.0,0.0,-0.11257711442786013,0.018748008813192236,0.0013223825822463505
GLU 892,L GLU  22,0.0,0.0,0.0,-0.007213930348258701,0.0011103336306120255,7.831689584925525e-05,87.96771144278604,1.2749900229159497,0.08993086229272187,-87.91621890547263,1.2697987311996555,0.08956469680744876,0.0,0.0,0.0,0.04427860696517302,0.007595625217028803,0.000535754094653628
LEU 893,L LEU  23,0.0,0.0,0.0,-0.0036268656716418202,0.0005325939777541517,3.7566282724158266e-05,-0.2158258706467664,0.09688786423583888,0.006833943026865203,0.22088059701492538,0.0975998821039671,0.006884164895034925,0.0,0.0,0.0,0.0014278606965170105,0.00398954104026224,0.0002814005282036922
TYR 894,L TYR  24,0.0,0.0,0.0,-0.00950746268656713,0.0009469479803365487,6.679256063765388e-05,-1.0607960199004975,0.14484832755026664,0.01021681328020308,1.0693582089552238,0.1446719433367499,0.010204372097032009,0.0,0.0,0.0,-0.0009452736318407999,0.005042307578990538,0.0003556569544651559
CYS 895,L CYS  25,0.0,0.0,0.0,-0.013064676616915454,0.0018610423495360412,0.00013126780621724315,-0.005631840796019897,0.1268993559808432,0.008950790439636735,-0.0021741293532338284,0.12660179483359524,0.008929802094570614,0.0,0.0,0.0,-0.020870646766168902,0.007247108469847438,0.0005111716186858605
LEU 896,L LEU  26,0.0,0.0,0.0,-0.00424875621890546,0.0006291516401805798,4.437693511116183e-05,-0.3688109452736317,0.11781359794310933,0.008309930479769974,0.3682985074626864,0.11754440442955107,0.008290943033309385,0.0,0.0,0.0,-0.004761194029850549,0.0029779766357295435,0.00021005027641411714
GLU 897,L GLU  27,0.0,0.0,0.0,-0.0029004975124378054,0.00043486116185898106,3.067274140244086e-05,77.77232835820894,0.9700255377704048,0.06842032603372342,-77.75331343283584,0.9679777742338798,0.0682758879304431,0.0,0.0,0.0,0.016114427860697954,0.003484413167293764,0.0002457715551390629
HIP 898,L HIP  28,0.0,0.0,0.0,-0.006592039800995048,0.000707273032636284,4.988719327850182e-05,-84.19384577114425,1.3565309286190128,0.09568231432780137,84.1952985074626,1.3541507115962186,0.09551442676361939,0.0,0.0,0.0,-0.00513930348258792,0.006359112043558033,0.000448537180067727
GLY 899,L GLY  29,0.0,0.0,0.0,-0.003124378109452757,0.0004881203019467097,3.442935149896869e-05,0.34377114427860705,0.09925101281829206,0.007000626676090784,-0.32671144278606945,0.10019655468405696,0.007067320057053587,0.0,0.0,0.0,0.013935323383084534,0.003708373746090944,0.0002615685163770374
ILE 900,L ILE  30,0.0,0.0,0.0,-0.029467661691542312,0.005079487478060786,0.0003582794223458823,-0.7728855721393033,0.16376980520022458,0.011551431410799506,0.8146517412935323,0.16722763735690502,0.011795328086008451,0.0,0.0,0.0,0.012298507462686264,0.010714311244033442,0.0007557292462923472
GLN 901,L GLN  31,0.0,0.0,0.0,-0.030492537313432815,0.00498067849179798,0.00035130997381909205,0.860950248756219,0.8583326701513767,0.06054211858394779,-0.813318407960199,0.8564843610979863,0.06041174891519172,0.0,0.0,0.0,0.01713930348258735,0.016014312550966015,0.0011295625148813203
PRO 902,L PRO  32,0.0,0.0,0.0,-0.046671641791044806,0.010935434292938149,0.0007713260636033693,1.1028557213930348,0.16801443339918726,0.011850824399908318,-1.1012388059701494,0.1674381527953206,0.011810176700164148,0.0,0.0,0.0,-0.04505472636815925,0.02372252514077014,0.0016732579105137595
ASP 903,L ASP  33,0.0,0.0,0.0,-0.6145024875621888,0.1854781671553952,0.013082621204054627,104.58680597014926,2.5214784510799086,0.17785137709511425,-103.96669651741296,2.563163530873787,0.18079161592304704,-0.03995186865671638,0.02983731217492531,0.0021045617331587945,-0.03434490348258683,0.3104433380315592,0.021896984745306915
GLY 904,L GLY  34,0.0,0.0,0.0,-0.2811890547263683,0.06883301648778596,0.004855106640598243,0.528502487562189,0.21108004952445159,0.014888438752728772,-0.39002985074626867,0.21736957341643168,0.015332067563033378,-0.000879617910447761,0.0030122163696503696,0.0002124653610350391,-0.14359603582089536,0.060362487445064096,0.004257641588169564
GLN 905,L GLN  35,0.0,0.0,0.0,-0.10107960199004977,0.024329079540425926,0.0017160409591714548,-0.07594527363184059,1.2559467943503246,0.0885876565146662,0.2113034825870646,1.2737891928801721,0.08984616227260918,0.0,0.0,0.0,0.03427860696517381,0.03960943641085899,0.002793834231902932
MET 906,L MET  36,0.0,0.0,0.0,-0.034601990049751244,0.008394549049898167,0.0005921058369455633,0.4063731343283584,0.5336061165658097,0.0376376734915026,-0.3712487562189055,0.5427578258517591,0.03828318529374829,0.0,0.0,0.0,0.0005223880597015477,0.018886430577767153,0.0013321461007245834
PRO 907,L PRO  37,0.0,0.0,0.0,-0.007268656716417914,0.0010638626171766965,7.503908329014371e-05,-0.021915422885572137,0.2371204698561918,0.01672518838433958,0.011378109452736295,0.2357869565392406,0.01663112960715952,0.0,0.0,0.0,-0.017805970149254,0.004532597706531941,0.0003197047920753042
SER 908,L SER  38,0.0,0.0,0.0,-0.0052039800995024935,0.00108503345185473,7.653235883256553e-05,0.7529751243781095,0.49872295061562594,0.035177204674479594,-0.7360199004975121,0.4969567181389878,0.035052624241081215,0.0,0.0,0.0,0.011751243781094593,0.007640414340127686,0.0005389132758152229
ASP 909,L ASP  39,0.0,0.0,0.0,-0.009626865671641786,0.004832011275033973,0.00034082379686245284,90.12010945273637,3.9719873765342713,0.2801623882284144,-90.00283582089553,3.91827392040602,0.2763737331491468,0.0,0.0,0.0,0.10764676616915415,0.05468025194006364,0.00385684759799675
LYS 910,L LYS  40,0.0,0.0,0.0,-0.01589054726368158,0.012076372235368105,0.0008518016211693393,-92.32869651741294,5.257092268246499,0.3708066983571802,92.39499004975123,5.318108002501633,0.37511041642270543,0.0,0.0,0.0,0.05040298507462595,0.0690505748103286,0.0048704520214981435
THR 911,L THR  41,0.0,0.0,0.0,-0.005477611940298505,0.0021419167193180693,0.0001510791567505232,0.14663681592039837,0.3943405382878173,0.02781463698366316,-0.12993034825870653,0.39294556118387136,0.027716242885214026,0.0,0.0,0.0,0.011228855721393332,0.008813002785294644,0.0006216212877157192
ILE 912,L ILE  42,0.0,0.0,0.0,-0.015965174129353225,0.00893335084433535,0.0006301099852978646,-0.3830199004975125,0.3370539464062831,0.023773952340551074,0.4045870646766169,0.33114897765932566,0.023357447958806225,0.0,0.0,0.0,0.00560199004975155,0.006412890936937689,0.00045233045073483376
GLY 913,L GLY  43,0.0,0.0,0.0,-0.002890547263681598,0.0013669737061983967,9.641889106610187e-05,0.1293333333333334,0.4789968096086414,0.03378582996677109,-0.12323383084577126,0.47511099520106514,0.03351174575112868,0.0,0.0,0.0,0.0032089552238805745,0.005571437411372519,0.0003929788952142184
GLY 914,L GLY  44,0.0,0.0,0.0,-0.001900497512437814,0.0006838941403955947,4.823817336394174e-05,-0.004850746268656614,0.6820551309123923,0.048108459636291824,0.00929353233830857,0.677568559368524,0.04779200127942147,0.0,0.0,0.0,0.002542288557213953,0.004886722058184565,0.0003446827979659989
GLY 915,L GLY  45,0.0,0.0,0.0,-0.001885572139303474,0.000529564540924783,3.7352602725546695e-05,0.7559303482587063,0.181199554995934,0.0127808311711911,-0.7462636815920396,0.18047986099080984,0.012730067870063698,0.0,0.0,0.0,0.007781094527363179,0.002183575231600589,0.00015401752165068987
ASP 916,L ASP  46,0.0,0.0,0.0,-0.0033333333333333214,0.0006256008720245907,4.41264832359861e-05,79.50090547263682,1.3428781691314722,0.0947193229229105,-79.46769154228852,1.3375660803438494,0.09434463706917037,0.0,0.0,0.0,0.02988059701492665,0.006045077076224586,0.0004263868613242325
ASP 917,L ASP  47,0.0,0.0,0.0,-0.007333333333333312,0.0012472191289246463,8.797205446019791e-05,84.98766666666667,1.649994211757991,0.11638161834555626,-84.91659701492536,1.6381323523375386,0.11554494729174154,0.0,0.0,0.0,0.06373631840796094,0.014935853700053292,0.0010534938926438013
SER 918,L SER  48,0.0,0.0,0.0,-0.00403482587064677,0.0006179577136407587,4.358737641025123e-05,0.6503034825870647,0.21157373469254706,0.014923260619621828,-0.6286616915422887,0.21167200990268728,0.014930192418483828,0.0,0.0,0.0,0.017606965174129293,0.00409583592009725,0.00028889799095167633
PHE 919,L PHE  49,0.0,0.0,0.0,-0.010945273631840799,0.001226567450732069,8.651539739287221e-05,0.6231890547263682,0.14442203935805736,0.01018674522945637,-0.6386218905472633,0.14651879582754837,0.010334639027784233,0.0,0.0,0.0,-0.02637810945273613,0.01133287905475122,0.0007993596556324508
ASN 920,L ASN  50,0.0,0.0,0.0,-0.019373134328358205,0.0028677438610522233,0.0002022750559798595,0.9006716417910446,0.519600039105655,0.036649760958312995,-0.8129154228855721,0.5169827386390111,0.03646515081735981,0.0,0.0,0.0,0.0683830845771142,0.019659477034030468,0.001386672593602619
THR 921,L THR  51,0.0,0.0,0.0,-0.012517412935323366,0.001730885740423073,0.00012208726685595782,1.2594079601990051,0.18231273425343122,0.012859348782085141,-1.220791044776119,0.18719744044951434,0.013203889392101596,0.0,0.0,0.0,0.026099502487562088,0.016908005397404884,0.0011925987479973052
PHE 922,L PHE  52,0.0,0.0,0.0,-0.0208955223880597,0.0026810612457995172,0.0001891074795573081,1.156482587064677,0.19222015504427853,0.013558164364014188,-1.1434328358208958,0.20215106098935465,0.014258636461000541,0.0,0.0,0.0,-0.007845771144278863,0.018533312605862585,0.0013072390793882067
PHE 923,L PHE  53,0.0,0.0,0.0,-0.08157213930348263,0.018619414783127942,0.0013133122587132067,-0.750044776119403,0.22966547808920806,0.016199353808429188,0.9121293532338307,0.24207075809452286,0.017074354794953898,0.0,0.0,0.0,0.08051243781094526,0.051862822260874235,0.0036581214307761355
SER 924,L SER  54,0.0,0.0,0.0,-0.43705472636815884,0.47380188986101635,0.033419408579898634,-2.9643283582089563,2.201632461191225,0.1552911804233206,3.1563731343283585,1.719648232880892,0.1212946341881523,-0.06926464477611938,0.03283076898865845,0.002315703897141666,-0.3142745950248758,0.8496442098902052,0.05992928184856989
GLU 925,L GLU  55,0.0,0.0,0.0,-0.8230746268656715,0.3802898860289425,0.026823580386588056,104.02928855721396,4.099797689015253,0.2891774325854122,-102.81020398009957,3.637894930525185,0.2565973240200159,-0.10731524776119401,0.03703782569599199,0.0026124467975602887,0.2886947024875598,0.7607032525840436,0.053655870417953104
THR 926,L THR  56,0.0,0.0,0.0,-3.5414477611940294,0.47037815686444023,0.033177917073998094,-6.926159203980097,1.4903317886718397,0.1051198993314385,7.972517412935325,1.2719208809154368,0.08971438170727096,-0.32420804776119394,0.029652693574041038,0.0020915397410848275,-2.8192976000000005,1.1635993199807988,0.08207396789645027
GLY 927,L GLY  57,0.0,0.0,0.0,-1.2660298507462686,0.4653186348565404,0.03282104590733687,-5.025995024875623,0.9519667439397639,0.06714655692810972,5.125049751243781,0.7882318253281402,0.055597586227542406,-0.38074531343283596,0.07771750825041443,0.005481770371988426,-1.5477204378109457,0.4147390639283177,0.029253438046713782
ALA 928,L ALA  58,0.0,0.0,0.0,-1.097781094527363,0.5658516162236191,0.039912095672983185,-1.680452736318407,0.3308091226475501,0.02333347643454788,2.0838208955223863,0.33491908544040877,0.02362337085827636,-0.17670487164179105,0.12195912553801967,0.008602333451219059,-0.8711178069651744,0.5920718371163713,0.04176152745833786
GLY 929,L GLY  59,0.0,0.0,0.0,-0.15281592039801,0.02738959647926777,0.001931913179678762,-1.5046716417910455,0.2681978211793698,0.01891721573516968,1.791960199004975,0.29582453856950347,0.02086585413433921,0.0,0.0,0.0,0.13447263681592048,0.07330221296376749,0.0051703394546726705
LYS 930,L LYS  60,0.0,0.0,0.0,-1.3972437810945282,0.39133645901304187,0.02760274556904771,-111.8784726368159,6.489031084715705,0.4577009626774387,112.84328358208955,6.795194533671044,0.4792960673231183,-0.20521518805970146,0.08172219861847486,0.005764239451386684,-0.6376480238805957,0.6879429787131858,0.04852375639960506
HIE 931,L HIE  61,0.0,0.0,0.0,-0.44718407960199,0.2780080369382554,0.01960917500278537,0.2892039800995024,1.0389869794500537,0.07328449108892629,-0.28693532338308453,0.9518073673142333,0.0671353153677009,-0.012613361194029844,0.004288760745648987,0.00030250585894099657,-0.4575287840796025,0.30773599899433324,0.021706023773251894
VAL 932,L VAL  62,0.0,0.0,0.0,-1.7024427860696525,0.33023600479939413,0.023293051818391166,-0.9387363184079603,0.3557216547332295,0.02509067096320494,1.220218905472637,0.33225453564775226,0.02343542800682764,-0.13316604179104488,0.044154029020569203,0.0031143850792151803,-1.5541262407960206,0.39919747362265334,0.028157218788156694
PRO 933,L PRO  63,0.0,0.0,0.0,-0.19780099502487566,0.03864071266975867,0.002725505727526607,2.6645920398009943,0.2828900648526813,0.01995352670137933,-2.6762686567164184,0.2641933700507824,0.018634763530422767,-0.0019845492537313436,0.004561550237056039,0.00032174694612262266,-0.21146216119402997,0.074302651273837,0.005240904932267122
ARG 934,L ARG  64,0.0,0.0,0.0,-0.13653731343283565,0.032237301881258576,0.002273843954905588,-103.38361194029852,2.9778540035273866,0.21004162660550169,103.93660199004978,3.010898979948303,0.2123724395299661,-0.0016401313432835827,0.003522916958541428,0.00024848740317411034,0.4148126049751208,0.10290105513247984,0.007258080810491857
ALA 935,L ALA  65,0.0,0.0,0.0,-0.03364179104477612,0.005513533307097915,0.00038889465460518726,1.6899054726368146,0.16798574335358213,0.011848800760119682,-1.6564726368159208,0.1649741439036061,0.011636378913243406,0.0,0.0,0.0,-0.00020895522388063995,0.022339000975426068,0.0015756716400677727
VAL 936,L VAL  66,0.0,0.0,0.0,-0.03285572139303482,0.0029631366334423215,0.00020900354335885477,-1.4527910447761199,0.12398598107000915,0.008745296817565812,1.5249999999999992,0.12795214435008107,0.009025048405703619,0.0,0.0,0.0,0.039353233830845415,0.025266334591144683,0.001782149833268035
PHE 937,L PHE  67,0.0,0.0,0.0,-0.03009452736318409,0.004456089790320701,0.0003143083397474967,1.3647910447761198,0.1313119642667968,0.009262031830536605,-1.40312935323383,0.1289787794805874,0.009097461664542525,0.0,0.0,0.0,-0.0684328358208955,0.021499200874143524,0.0015164367081040477
VAL 938,L VAL  68,0.0,0.0,0.0,-0.014542288557213918,0.0013855877702164466,9.773182591094615e-05,-1.0210099502487555,0.1012028645913295,0.007138299685182563,1.035711442786069,0.10173009024914613,0.0071754873158134756,0.0,0.0,0.0,0.00015920398009948861,0.006185726417055049,0.0004363075009170494
ASP 939,L ASP  69,0.0,0.0,0.0,-0.008980099502487545,0.000857859183175825,6.050872138771063e-05,101.60116417910446,1.934852510328624,0.13647397354932983,-101.56560199004976,1.9310223417593702,0.13620381428849757,0.0,0.0,0.0,0.026582089552236916,0.009035831250087896,0.0006373383957887615
LEU 940,L LEU  70,0.0,0.0,0.0,-0.01278606965174132,0.001499255196556826,0.00010574930799445783,1.0096567164179109,0.2934232617135024,0.0206964811240549,-0.9901791044776113,0.2950069360196416,0.020808184896933223,0.0,0.0,0.0,0.0066915422885572605,0.005894122049616841,0.0004157393147032734
GLU 941,L GLU  71,0.0,0.0,0.0,-0.010129353233830832,0.0012270516698978577,8.654955157944259e-05,100.87888557213937,1.7918274675491666,0.12638576486108194,-100.81607960198997,1.7908835845981088,0.1263191884909407,0.0,0.0,0.0,0.05267661691541661,0.013152753547002915,0.0009277237050847134
PRO 942,L PRO  72,0.0,0.0,0.0,-0.015995024875621884,0.0019148477523823941,0.00013506294671796124,-0.5242835820895523,0.14980868123788174,0.010566689652869813,0.5163582089552237,0.14759245704942628,0.010410369251361129,0.0,0.0,0.0,-0.023920398009950317,0.006864983021201562,0.0004842185676948236
THR 943,L THR  73,0.0,0.0,0.0,-0.006159203980099515,0.0006725072735807401,4.74350057053194e-05,0.08985572139303478,0.4709154671420698,0.03321581601886627,-0.0742786069651741,0.47198000631198184,0.03329090282250699,0.0,0.0,0.0,0.0094179104477611,0.005200887564124397,0.00036684232419286476
VAL 944,L VAL  74,0.0,0.0,0.0,-0.0061840796019900415,0.0007537272383843327,5.316382031475976e-05,-0.18889054726368162,0.18517263146314042,0.013061070377952603,0.21485074626865686,0.1855067487794624,0.013084637196377619,0.0,0.0,0.0,0.019776119402985105,0.005223809523326099,0.0003684591145358458
ILE 945,L ILE  75,0.0,0.0,0.0,-0.021243781094527407,0.003268312150069102,0.000230528964630863,-0.3102686567164178,0.2554747555222255,0.018019799877014894,0.3364726368159204,0.2510532252094606,0.017707929174865435,0.0,0.0,0.0,0.004960199004975035,0.010780413783961778,0.0007603917599659042
ASP 946,L ASP  76,0.0,0.0,0.0,-0.014855721393034807,0.0021169958067415707,0.00014932137110762033,110.725184079602,2.9923125786100284,0.21106145586011207,-110.56504975124382,2.9623994035875802,0.2089515431742626,0.0,0.0,0.0,0.14527860696517467,0.035017010650184165,0.002469909494258124
GLU 947,L GLU  77,0.0,0.0,0.0,-0.0075671641791044885,0.001030247237829358,7.266803724533682e-05,93.76106965174124,2.094882538682491,0.14776162143984256,-93.69677611940303,2.087693596258019,0.14725455253766642,0.0,0.0,0.0,0.056726368159207306,0.010497085653064193,0.0007404073344681019
VAL 948,L VAL  78,0.0,0.0,0.0,-0.018189054726368156,0.004148257393769711,0.00029259551661484805,-0.46972636815920416,0.26819221545208616,0.018916820337653358,0.5328606965174132,0.27027470914883,0.019063708117558503,0.0,0.0,0.0,0.04494527363184068,0.010856457832388146,0.000765755493582872
ARG 949,L ARG  79,0.0,0.0,0.0,-0.07101990049751243,0.015079213790755509,0.0010636057337903913,-118.63767661691546,3.409131232600332,0.24046157688012632,118.79143283582091,3.4013408764664748,0.239912087525627,0.0,0.0,0.0,0.08273631840796158,0.045118695029576814,0.0031824273732373133
THR 950,L THR  80,0.0,0.0,0.0,-0.013164179104477598,0.002733232090303376,0.00019278732720195185,0.4316815920398013,0.557431322864887,0.03931817397250068,-0.3838109452736321,0.5520395959549379,0.038937870878716745,0.0,0.0,0.0,0.0347064676616916,0.011073180722073117,0.0007810419475924221
GLY 951,L GLY  81,0.0,0.0,0.0,-0.006054726368159202,0.0010084173353035076,7.11282746412139e-05,1.5259104477611933,0.20825625704240885,0.014689263787998442,-1.5215920398009952,0.21594184018988619,0.015231363025837427,0.0,0.0,0.0,-0.0017363184079603143,0.016580427362420734,0.0011694931749145407
THR 952,L THR  82,0.0,0.0,0.0,-0.010512437810945277,0.0018557680759203896,0.0001308957876400793,1.22663184079602,0.3791531723992212,0.026743402789066995,-1.1648159203980095,0.38039525260477897,0.02683101237182049,0.0,0.0,0.0,0.05130348258706461,0.011687150651854699,0.000824348047416467
TYR 953,L TYR  83,0.0,0.0,0.0,-0.03980597014925372,0.007381377952436906,0.0005206422577746689,0.67744776119403,0.2694006033438901,0.019002053447827412,-0.700646766169154,0.2703629946159455,0.019069935294275895,0.0,0.0,0.0,-0.06300497512437817,0.02823030683510765,0.00199121231604862
ARG 954,L ARG  84,0.0,0.0,0.0,-0.0970149253731344,0.02742324931702793,0.001934286867836295,-106.94766169154231,5.247833396572228,0.3701536279028558,107.13049253731344,5.274111041191245,0.37200711004556714,-0.00012250746268656652,0.0011000905028323363,7.759440132204693e-05,0.08569341293532284,0.05212181586606912,0.0036763894311720984
GLN 955,L GLN  85,0.0,0.0,0.0,-1.0889154228855709,0.45694209416930476,0.032230210282356585,0.7409701492537302,2.1654818312093944,0.15274131158649953,0.6021940298507468,2.0903904720258595,0.14744477548760257,-0.26433865074626856,0.08769976625408607,0.006185864563914345,-0.010089894527364385,0.528070607376014,0.037247228777645865
LEU 956,L LEU  86,0.0,0.0,0.0,-0.39732338308457715,0.485193001451187,0.034222875641886925,-0.921900497512438,0.8448023761660898,0.059587765229567775,0.0772587064676617,0.3575854944027819,0.025222136077163157,-0.02310501492537311,0.008622774348240467,0.0006082036083069395,-1.265070189054727,0.3808324767741802,0.026861851786923945
PHE 957,L PHE  87,0.0,0.0,0.0,-0.6341791044776117,0.15556345271973085,0.010972599936368848,0.3577213930348261,0.5160525465840373,0.03639954012857158,0.03509452736318405,0.5002925969938654,0.03528791899361355,-0.021428883582089536,0.01656785129397542,0.0011686061274402766,-0.26279206766169155,0.1616527831073325,0.011402108185609786
HIE 958,L HIE  88,0.0,0.0,0.0,-3.7205970149253726,0.6050255632040585,0.04267521284883619,-9.240084577114423,1.6270399695454776,0.11476255093456099,9.936348258706465,1.0769437399485788,0.07596175454990925,-0.6841946149253733,0.08520477192781205,0.006009881232951399,-3.7085279482587086,0.8272905406765542,0.05835257559074968
PRO 959,L PRO  89,0.0,0.0,0.0,-0.8476965174129346,0.2984511134211105,0.021051118439969756,-1.9885671641791065,0.4678845232330335,0.033002029719051064,2.2674527363184076,0.46520039976901,0.032812706247273844,-0.17067854328358215,0.08722925062507575,0.006152676950302807,-0.7394894885572139,0.30468728969710895,0.021490984399569445
GLU 960,L GLU  90,0.0,0.0,0.0,-0.8801840796019895,0.4793273177667713,0.033809142214805334,135.620208955224,9.057845135219956,0.6388911355253528,-132.82986069651741,8.135613870828587,0.5738419576107344,-0.2326512358208955,0.09625032256800013,0.006788974304831479,1.6775129432835825,1.0459067080090791,0.0737725711091303
GLN 961,L GLN  91,0.0,0.0,0.0,-0.23478109452736307,0.037743726582235,0.0026622372070945095,-0.16038308457711412,1.0109256767403694,0.0713051994047706,0.5003333333333332,0.9765568630649917,0.06888101019995174,-0.0023882865671641784,0.007151415428647894,0.000504421951978033,0.10278086766169121,0.07914109265625563,0.0055821822739349014
LEU 962,L LEU  92,0.0,0.0,0.0,-0.07466666666666662,0.012253269777173005,0.0008642790117261642,1.44452736318408,0.40746241837203023,0.028740183042585347,-1.3216815920398008,0.3926528325061206,0.027695595396265267,0.0,0.0,0.0,0.048179104477611714,0.023476838616748312,0.001655928519254326
ILE 963,L ILE  93,0.0,0.0,0.0,-0.056810945273631855,0.008295181098367596,0.0005850969620486696,-1.3320547263681595,0.1878939099149659,0.01325301456050516,1.3745572139303486,0.1886748445747877,0.013308097444362893,0.0,0.0,0.0,-0.01430845771144274,0.01071402939979014,0.0007557093665322104
THR 964,L THR  94,0.0,0.0,0.0,-0.03278606965174129,0.004953415322616638,0.000349386978133445,1.408348258706467,0.2968156338654024,0.020935760606525244,-1.2976567164179102,0.2969305940430699,0.020943869272256856,0.0,0.0,0.0,0.07790547263681599,0.012701550024911152,0.0008958982624679751
GLY 965,L GLY  95,0.0,0.0,0.0,-0.014487562189054726,0.00207594479536335,0.00014642585601740138,0.2853333333333333,0.6670374043778488,0.04704919087916146,-0.19728358208955227,0.6549081924031191,0.046193662230141944,0.0,0.0,0.0,0.07356218905472633,0.01583928497255717,0.0011172170213728178
LYS 966,L LYS  96,0.0,0.0,0.0,-0.06458208955223879,0.012944753546900457,0.0009130525162676277,-125.42558208955215,3.202137371472248,0.22586135563449258,125.68542288557208,3.178394886576889,0.22418668987143955,0.0,0.0,0.0,0.19525870646766288,0.058095929728881224,0.004097770933349557
GLU 967,L GLU  97,0.0,0.0,0.0,-0.014328358208955233,0.0013610216352382928,9.5999064350403e-05,108.11180597014926,2.7021612314134478,0.19059575779205465,-108.0795074626865,2.680240178442115,0.18904956593122127,0.0,0.0,0.0,0.017970149253729903,0.027491818855027904,0.001939123390137268
ASP 968,L ASP  98,0.0,0.0,0.0,-0.006283582089552199,0.000664807685114051,4.689191860842994e-05,100.80776616915425,1.6292170692537051,0.11491611170800951,-100.77455223880598,1.6228066954034701,0.11446395879888173,0.0,0.0,0.0,0.02693034825870624,0.008811182649321092,0.0006214929052227982
ALA 969,L ALA  99,0.0,0.0,0.0,-0.002910447761194004,0.0003888243518920983,2.7425555194615243e-05,-0.23592039800995002,0.14994690148687073,0.01057643895753454,0.23808955223880585,0.14921206632379122,0.010524607681468854,0.0,0.0,0.0,-0.0007412935323381815,0.0019142659813026358,0.00013502191174990716
ALA 970,L ALA 100,0.0,0.0,0.0,-0.0020696517412934945,0.0003076542255470879,2.1700255919001078e-05,-0.21509950248756216,0.17332312460298122,0.012225270606562635,0.2194626865671642,0.17252312513750218,0.012168842994996149,0.0,0.0,0.0,0.0022935323383084646,0.00199212578280743,0.00014051371871420988
ASN 971,L ASN 101,0.0,0.0,0.0,-0.0018109452736318203,0.0003915520869642202,2.761795479204973e-05,-1.619388059701493,0.1587665724705466,0.011198530583699646,1.627422885572139,0.1576353411192542,0.011118739676284057,0.0,0.0,0.0,0.006223880597013995,0.0031802604583189183,0.00022431827715637054
ASN 972,L ASN 102,0.0,0.0,0.0,-0.0022139303482586925,0.0004100782295521279,2.8924688137364927e-05,0.4624228855721392,0.26569590456969117,0.018740744143981615,-0.458273631840796,0.26586604892574545,0.018752745201542215,0.0,0.0,0.0,0.0019353233830833542,0.0011550434593278758,8.147048401630664e-05
TYR 973,L TYR 103,0.0,0.0,0.0,-0.002980099502487519,0.000385820815330174,2.721370206001281e-05,0.9766616915422887,0.17220297804303175,0.01214626156004469,-0.977019900497512,0.17211594958481677,0.012140123045899003,0.0,0.0,0.0,-0.0033383084577114763,0.0013695244206237565,9.659880458982535e-05
ALA 974,L ALA 104,0.0,0.0,0.0,-0.0018059701492537004,0.00039545197908928605,2.7893031973323398e-05,0.8512686567164183,0.09709300799582755,0.006848412752038079,-0.8493731343283585,0.09700184680309208,0.006841982737274838,0.0,0.0,0.0,8.95522388060575e-05,0.0012742924281907767,8.98816577546172e-05
ARG 975,L ARG 105,0.0,0.0,0.0,-0.007298507462686614,0.0007467660034271708,5.267281265896019e-05,-101.70007462686567,2.000617573655591,0.14111268345876374,101.70794029850744,1.9949740547239878,0.1407146203251216,0.0,0.0,0.0,0.0005671641791025195,0.0115503103022188,0.0008146960733476431
GLY 976,L GLY 106,0.0,0.0,0.0,-0.002432835820895548,0.0004954684379909518,3.494764905332256e-05,1.1361691542288557,0.16450547403912386,0.011603321489823647,-1.1308059701492537,0.1636433969257313,0.011542515258577298,0.0,0.0,0.0,0.0029303482587063603,0.0018887265388132302,0.00013322049837076965
HIP 977,L HIP 107,0.0,0.0,0.0,-0.0049154228855721235,0.0006966950732909579,4.91410815536062e-05,-95.59851741293531,1.8899403425655965,0.1333061134862941,95.59589552238805,1.8857605837266955,0.1330112960290576,0.0,0.0,0.0,-0.007537313432836884,0.007302957265529777,0.0005151108890044125
TYR 978,L TYR 108,0.0,0.0,0.0,-0.007014925373134316,0.0008314562657133301,5.864640317990591e-05,0.6058358208955228,0.5152124885604038,0.0363402870041679,-0.6042686567164179,0.5145381037026092,0.03629271956388322,0.0,0.0,0.0,-0.005447761194029644,0.003617055709091704,0.00025512743867241465
THR 979,L THR 109,0.0,0.0,0.0,-0.008194029850746267,0.0016949336795914539,0.00011955140400709141,1.1282288557213929,0.3544979315115308,0.025004356182259987,-1.0975472636815924,0.35353648858522096,0.024936541226962896,0.0,0.0,0.0,0.02248756218905444,0.008414693056268168,0.0005935266856034541
ILE 980,L ILE 110,0.0,0.0,0.0,-0.011641791044776119,0.0011807092800935055,8.328081143175159e-05,1.4067263681592028,0.19676154154228848,0.013878489069643262,-1.3809054726368162,0.19581889800481442,0.013812000120995786,0.0,0.0,0.0,0.01417910447761178,0.0068471413357453605,0.0004829601122332176
GLY 981,L GLY 111,0.0,0.0,0.0,-0.0059950248756218735,0.0007822503094565513,5.517568262792102e-05,0.923124378109453,0.2376091725048593,0.01675965881140919,-0.9200248756218908,0.2425456501692585,0.017107851099245976,0.0,0.0,0.0,-0.0028955223880596606,0.0073480650210094225,0.0005182925447612915
LYS 982,L LYS 112,0.0,0.0,0.0,-0.020751243781094515,0.0041785773180901264,0.000294734119184105,-115.07229353233832,5.553933530400345,0.391744266643795,115.1690298507463,5.567151580074401,0.39267659598257465,0.0,0.0,0.0,0.07598507462686438,0.04540853554802322,0.003202871147135749
GLU 983,L GLU 113,0.0,0.0,0.0,-0.037144278606965155,0.00820472376995621,0.0005787165940469443,123.78835323383085,5.0349755793048585,0.3551397950817788,-123.36188557213919,4.9745065508808795,0.35087463867237056,0.0,0.0,0.0,0.3893233830845741,0.08669940005931322,0.006115304172940727
ILE 984,L ILE 114,0.0,0.0,0.0,-0.037159203980099496,0.005687948975286198,0.00040119698729455263,0.7348258706467664,0.29337508385720423,0.02069308292008276,-0.6963482587064675,0.2934997234600018,0.020701874319822327,0.0,0.0,0.0,0.001318407960199149,0.01438241427061069,0.001014457285123739
ILE 985,L ILE 115,0.0,0.0,0.0,-0.02707462686567163,0.0030841277156180343,0.00021753759629591742,0.025805970149253638,0.23022290121307284,0.01623867140408881,0.0022636815920398195,0.23322420004567146,0.016450366701434304,0.0,0.0,0.0,0.0009950248756218606,0.013790001970725534,0.0009726717432732686
ASP 986,L ASP 116,0.0,0.0,0.0,-0.07053233830845772,0.011989223976022754,0.0008456546569034441,114.02886069651747,4.534440970605697,0.31983480589863356,-113.69009452736314,4.501446085617751,0.3175075261514329,0.0,0.0,0.0,0.2682338308457746,0.08004370727533724,0.005645847800372811
LEU 987,L LEU 117,0.0,0.0,0.0,-0.17069651741293526,0.04032964217077606,0.0028446336294302935,0.1680895522388057,0.2764362619226528,0.01949831054114823,0.02599502487562191,0.2694553285882493,0.019005913468945965,-0.00211321791044776,0.009173945047893449,0.0006470801919659342,0.021274841791044708,0.040333654808558494,0.0028449166590770805
VAL 988,L VAL 118,0.0,0.0,0.0,-0.04157711442786069,0.004868956760146774,0.0003434297304574612,0.5199651741293532,0.25661325369364335,0.01810010334640216,-0.4497711442786069,0.26088568504209797,0.018401457418471087,0.0,0.0,0.0,0.028616915422885213,0.02994817268552115,0.0021123812306708565
LEU 989,L LEU 119,0.0,0.0,0.0,-0.07187562189054733,0.010900246596156337,0.000768844114837648,-0.5366567164179104,0.35264592839432995,0.02487372595433258,0.6036467661691545,0.3638843777905146,0.025666425055397336,0.0,0.0,0.0,-0.004885572139303435,0.04853056523456182,0.0034230821423337885
ASP 990,L ASP 120,0.0,0.0,0.0,-0.5148855721393039,0.16910264138733838,0.011927580673266788,119.40246268656719,5.462236674877669,0.3852764691407011,-117.52017412935324,5.276367672504437,0.37216628054590406,-0.11115750447761194,0.06832929862513897,0.004819577121993471,1.2562454805970154,0.42164805376912723,0.02974076061613644
ARG 991,L ARG 121,0.0,0.0,0.0,-0.42760696517412944,0.06581694614039368,0.0046423694409328175,-137.26613930348256,3.7356374788835702,0.2634915518167593,138.36925373134335,3.640325590965813,0.2567687695885597,-0.053816847761194,0.04173266222670045,0.0029435950339710888,0.6216906149253734,0.32229106919729494,0.02273265926886921
ILE 992,L ILE 122,0.0,0.0,0.0,-0.07622388059701489,0.009610557361654833,0.0006778764501000813,0.4217960199004977,0.40756375221977487,0.028747330581109825,-0.2918805970149254,0.42496360472976624,0.02997462154956069,0.0,0.0,0.0,0.0536915422885572,0.07557589429913386,0.00533071257084869
ARG 993,L ARG 123,0.0,0.0,0.0,-0.5550696517412936,0.20132463110343274,0.014200344591315587,-103.6407263681592,6.021985989146934,0.42475814162066944,104.68729850746267,5.745889579962287,0.4052838024434002,-0.08327960597014922,0.07251221037399805,0.005114616968351589,0.4082228815920373,0.33437458301962913,0.02358496461874423
LYS 994,L LYS 124,0.0,0.0,0.0,-1.3642487562189058,0.7360792920535076,0.05191903015742424,-156.79163681592053,12.536856039518865,0.8842816444125021,159.03614925373134,11.092578117423946,0.7824101343694003,-0.45876383283582106,0.0818216008945013,0.005771250747346845,0.42149984875622004,2.253923326474186,0.1589794936809995
LEU 995,L LEU 125,0.0,0.0,0.0,-0.23798009950248758,0.041133559938618856,0.002901337616736168,0.19509950248756203,0.4710931925526034,0.03322835180278093,-0.12461194029850749,0.4998232709128162,0.035254815284245934,-0.005418805970149253,0.008053541187704568,0.0005680529968884066,-0.17291134328358207,0.0868786389275306,0.006127946707929586
ALA 996,L ALA 126,0.0,0.0,0.0,-0.12469651741293536,0.02360037182038949,0.0016646418796144532,-0.26367661691542277,0.5349964987103525,0.037735743486504734,0.3993333333333331,0.5408584050026618,0.03814921047689016,-0.0003213850746268656,0.002425075407306032,0.0001710516306669814,0.010638813930348132,0.07179356950124674,0.0050639279494543955
ASP 997,L ASP 127,0.0,0.0,0.0,-1.3976965174129348,0.5376811946705055,0.03792510733904545,97.19098507462691,7.725342120602873,0.5449036195775003,-93.55120398009954,7.2000257519701565,0.5078506598221157,-0.43952550447761185,0.11677748873604307,0.008236848971094482,1.8025590726368148,0.6566912677127114,0.0463194306653786
GLN 998,L GLN 128,0.0,0.0,0.0,-1.9260845771144268,0.8773994012219447,0.06188698210088579,-11.349129353233828,4.917090907054992,0.3468248514069417,10.113985074626871,3.2207807441313427,0.22717635775148362,-0.49100253134328337,0.08513989088575309,0.006005304877094537,-3.652231387064677,1.579213315599593,0.11138911886636939
CYS 999,L CYS 129,0.0,0.0,0.0,-0.14609950248756232,0.0436927313848865,0.0030818476527217074,0.8739502487562184,0.6076627661176954,0.04286122680016252,-0.5575074626865676,0.5385712637740833,0.03798788797304743,-0.00020360597014925372,0.0011213560521909415,7.909435752293861e-05,0.17013967761194065,0.08247428399370912,0.005817287463603969
THR1000,L THR 130,0.0,0.0,0.0,-0.09597014925373139,0.028713875933457544,0.0020253206503971994,-0.15015422885572116,0.666201403140817,0.04699022389842219,0.40885074626865675,0.6373824251050356,0.044957489917315824,-5.702686567164116e-05,0.0008064816685246361,5.688483091641793e-05,0.1626693412935328,0.060060773493599874,0.0042363603268786975
GLY1001,L GLY 131,0.0,0.0,0.0,-0.031313432835820915,0.0085365045019118,0.0006021186025180676,-0.40841293532338313,0.327487652924125,0.023099198023785385,0.5130348258706467,0.33817061810033505,0.023852716288926365,0.0,0.0,0.0,0.07330845771144276,0.03123852032903781,0.0022033953359996516
LEU1002,L LEU 132,0.0,0.0,0.0,-0.04453731343283583,0.0076066121240823785,0.0005365290513258366,-0.6952686567164174,0.21054080438511413,0.0148504033332383,0.7353233830845769,0.22156629209232148,0.015628081274936458,0.0,0.0,0.0,-0.004482587064676452,0.02032964517420482,0.0014339426095586279
GLN1003,L GLN 133,0.0,0.0,0.0,-0.011592039800994984,0.0016123701902033968,0.00011372782448010602,-0.38239800995024864,0.344107932847786,0.02427150218163508,0.4097363184079602,0.3462177946290295,0.024420320357381852,0.0,0.0,0.0,0.01574626865671659,0.008515148836569033,0.0006006122900257411
GLY1004,L GLY 134,0.0,0.0,0.0,-0.00574626865671643,0.0007195206443698081,5.075107320259978e-05,0.5380348258706468,0.18624160144968116,0.013136469707301696,-0.5319452736318407,0.18486591077108738,0.01303943596840933,0.0,0.0,0.0,0.00034328358208955657,0.008836073009715045,0.0006232485358808996
PHE1005,L PHE 135,0.0,0.0,0.0,-0.02031840796019901,0.002579696741160675,0.00018195777866223954,-0.9874079601990049,0.09885882560157433,0.006972963922700021,0.9695820895522388,0.09814394179498183,0.006922539906817188,0.0,0.0,0.0,-0.038144278606965176,0.011186971793673135,0.0007890681509401144
SER1006,L SER 136,0.0,0.0,0.0,-0.004268656716417871,0.0005708182889259238,4.02624177545807e-05,0.6831592039800997,0.35596801595850686,0.025108047944221636,-0.6753532338308461,0.3571121451044256,0.02518874859192662,0.0,0.0,0.0,0.0035373134328357775,0.004650988312697155,0.00032805542157705175
VAL1007,L VAL 137,0.0,0.0,0.0,-0.004626865671641774,0.0005325939777541438,3.756628272415771e-05,-0.7921393034825872,0.08831242875242037,0.006229078444634453,0.8025721393034829,0.0889839608774128,0.006276444668661614,0.0,0.0,0.0,0.005805970149253805,0.003026773429271206,0.000213492136853374
PHE1008,L PHE 138,0.0,0.0,0.0,-0.005079601990049707,0.0005761700971861481,4.063990520390721e-05,0.9157213930348261,0.07863969090175746,0.005546816121002992,-0.9207910447761193,0.0779442083884139,0.005497760566833672,0.0,0.0,0.0,-0.010149253731343217,0.0029921309633422085,0.0002110486457068191
HIP1009,L HIP 139,0.0,0.0,0.0,-0.0030746268656716125,0.00038556411482580866,2.719559580247853e-05,-88.30524378109452,1.403752088386215,0.09901303812955682,88.29810447761197,1.4003673199816302,0.09877429497406977,0.0,0.0,0.0,-0.010213930348260248,0.004567787382014642,0.0003221868804078252
SER1010,L SER 140,0.0,0.0,0.0,-0.0013482587064676313,0.00047641849233325445,3.360396948812242e-05,1.072064676616915,0.09846726251442638,0.006945345192014834,-1.0711094527363183,0.09810953346852731,0.006920112930595816,0.0,0.0,0.0,-0.0003930348258705491,0.0015708004879413542,0.00011079572375579812
PHE1011,L PHE 141,0.0,0.0,0.0,-0.001487562189054768,0.0004998452769196816,3.525636746829244e-05,0.5152338308457711,0.1610031366146408,0.011356285655061985,-0.5167412935323382,0.16074924923826214,0.011338377820276932,0.0,0.0,0.0,-0.002995024875621954,0.0010196941910018253,7.192368271396176e-05
GLY1012,L GLY 142,0.0,0.0,0.0,-0.0006766169154228845,0.00046776753327534864,3.2993777883675816e-05,0.42945771144278644,0.10583023791173188,0.00746468943363125,-0.4292139303482586,0.10592459067857248,0.007471344564674764,0.0,0.0,0.0,-0.0004328358208954731,0.0008847612140465885,6.24062443409492e-05
GLY1013,L GLY 143,0.0,0.0,0.0,-0.0009452736318408179,0.00024835789003678943,1.7517814890134126e-05,-0.18460696517412936,0.1241836617354859,0.008759240136639214,0.18805970149253748,0.12481379730591019,0.008803686472838747,0.0,0.0,0.0,0.002507462686567153,0.0014251451981017115,0.00010052199174429757
GLY1014,L GLY 144,0.0,0.0,0.0,-0.0013432835820895567,0.0004748051856891741,3.3490175611278665e-05,-0.09394029850746274,0.15110836419359466,0.010658362220351639,0.10374626865671646,0.15110133102431905,0.010657866138840224,0.0,0.0,0.0,0.00846268656716426,0.0027226433501668277,0.00019204045505867383
THR1015,L THR 145,0.0,0.0,0.0,-0.004089552238805953,0.0004592231147945765,3.239110107212843e-05,0.6970547263681592,0.12854281664679798,0.00906671121719346,-0.6703482587064674,0.12953071865037397,0.009136392451905484,0.0,0.0,0.0,0.022616915422885644,0.006695770733027321,0.0004722832531335134
GLY1016,L GLY 146,0.0,0.0,0.0,-0.0013980099502487514,0.0004894875174626277,3.452578744597735e-05,0.060298507462686605,0.1410789992437679,0.009950945360631019,-0.061870646766169116,0.1407448670328659,0.009927377491623332,0.0,0.0,0.0,-0.002970149253731352,0.0017673389721271663,0.0001246584795725938
SER1017,L SER 147,0.0,0.0,0.0,-0.0016616915422885256,0.00047313406678480756,3.337230397200132e-05,0.21661194029850733,0.20640213046240408,0.014558483782553115,-0.21495024875621901,0.20691228586583887,0.014594467370275045,0.0,0.0,0.0,1.3442812369062063e-16,0.0016421076130801212,0.0001158253405654091
GLY1018,L GLY 148,0.0,0.0,0.0,-0.0016417910447760976,0.00047947398221516094,3.381948712737273e-05,-0.00829850746268648,0.1463063318318477,0.010319652972994706,0.011621890547263683,0.1464364644744236,0.010328831821886805,0.0,0.0,0.0,0.0016815920398010474,0.0016863837056621995,0.00011894833534442092
PHE1019,L PHE 149,0.0,0.0,0.0,-0.010875621890547221,0.001060110168084488,7.477440593855153e-05,0.04154228855721405,0.12806481355307708,0.009032995478541172,-0.049910447761194014,0.1267983942186037,0.008943669146000236,0.0,0.0,0.0,-0.019243781094527145,0.004157983824453393,0.00029328156613891683
THR1020,L THR 150,0.0,0.0,0.0,-0.003860696517412972,0.0004992506946985778,3.5214428872000134e-05,0.7900597014925371,0.17875897894968773,0.01260868620975217,-0.7883731343283584,0.17917196241057384,0.012637815817107982,0.0,0.0,0.0,-0.0021741293532338848,0.0027973917068185037,0.00019731279762436328
SER1021,L SER 151,0.0,0.0,0.0,-0.0024975124378109454,0.0005098470955007784,3.5961841356971414e-05,0.21234825870646779,0.33261843453795575,0.023461095455509725,-0.21036815920398014,0.33281839396925333,0.023475199506331257,0.0,0.0,0.0,-0.0005174129353232976,0.0021650652957722165,0.00015271193144205322
LEU1022,L LEU 152,0.0,0.0,0.0,-0.008094527363184023,0.000820156459104235,5.784937627472839e-05,-0.45901990049751246,0.15679142783575892,0.011059214622816234,0.471910447761194,0.15687283546796618,0.011064956674463717,0.0,0.0,0.0,0.00479601990049778,0.0039250673004466085,0.0002768529012319959
LEU1023,L LEU 153,0.0,0.0,0.0,-0.011402985074626856,0.001289757216065974,9.097245978741257e-05,-0.032054726368159266,0.13376504235884454,0.009435058618295068,0.037447761194029865,0.13348113142027415,0.009415033084713576,0.0,0.0,0.0,-0.006009950248755908,0.004763031404129862,0.00033595833190998216
MET1024,L MET 154,0.0,0.0,0.0,-0.00593532338308461,0.0007059068617129238,4.9790831011371264e-05,0.2092139303482587,0.2295825305057163,0.016193503136992988,-0.21575621890547247,0.2298669640635489,0.01621356553329502,0.0,0.0,0.0,-0.012477611940298367,0.0037906334246214737,0.00026737066673838207
GLU1025,L GLU 155,0.0,0.0,0.0,-0.006477611940298483,0.0009414428794041627,6.640426075690212e-05,94.52974129353231,2.7636437773530047,0.1949324022150838,-94.51288059701494,2.751882927638333,0.19410285583658224,0.0,0.0,0.0,0.010383084577112959,0.012665914317977554,0.0008933847135026116
ARG1026,L ARG 156,0.0,0.0,0.0,-0.029079601990049768,0.005569428978366635,0.00039283723127267375,-106.46179601990052,4.010057571227466,0.28284765272058715,106.64273134328356,3.9882532202357908,0.28130969238272513,-0.00011806567164179137,0.0016697007408650987,0.00011777160973650508,0.15173765572138898,0.04809532442417473,0.003392382622588861
LEU1027,L LEU 157,0.0,0.0,0.0,-0.01949253731343283,0.003661171009940783,0.0002582390920770328,-0.3334825870646765,0.2107641650729058,0.0148661579814272,0.34761194029850756,0.21110533235796394,0.014890222066306216,0.0,0.0,0.0,-0.005363184079601996,0.009175591556346441,0.0006471963277178134
SER1028,L SER 158,0.0,0.0,0.0,-0.008373134328358237,0.0018913457334523817,0.00013340524211635023,-0.8185671641791047,0.2204536857902937,0.015549604077205263,0.839845771144278,0.22203677498849553,0.01566126657975174,0.0,0.0,0.0,0.012905472636815981,0.008401967306968164,0.0005926290804557268
VAL1029,L VAL 159,0.0,0.0,0.0,-0.02861691542288557,0.013921511056181148,0.0009819476789604377,-0.954800995024876,0.36281197273684007,0.025590783435093942,1.0099601990049758,0.378783610114668,0.026717335875347366,-0.0008425432835820903,0.0049768505179457944,0.000351039969361666,0.025699745273632082,0.021959050247221508,0.0015488719820296358
ASP1030,L ASP 160,0.0,0.0,0.0,-0.12824875621890552,0.13498637414539544,0.009521204720410311,91.25848756218898,7.326038038693985,0.5167388812206126,-90.98949253731345,6.980088052816027,0.4923374506360765,-0.05570213731343284,0.06473568231046035,0.004566102970729823,0.0850441313432828,0.6325790379008307,0.0446186851067401
TYR1031,L TYR 161,0.0,0.0,0.0,-0.15097014925373134,0.08748440716489214,0.0061706743049745215,-0.16765174129353227,0.6981120867604624,0.049241029977438955,0.3573084577114427,0.6442384948038836,0.045441079787726164,-0.024630017910447763,0.04598677837125409,0.003243657251162508,0.014056549253731301,0.17583987590835992,0.012402788556508162
GLY1032,L GLY 162,0.0,0.0,0.0,-0.007184079601990054,0.001954951685634735,0.0001378916600677837,-0.28105970149253723,0.22271494490601215,0.015709100997564493,0.3012587064676617,0.21925582580758388,0.015465113548483579,0.0,0.0,0.0,0.013014925373134412,0.005002961920653239,0.00035288172570402745
LYS1033,L LYS 163,0.0,0.0,0.0,-0.013029850746268636,0.0048190237112886655,0.00033990772474760917,-83.77944776119398,2.4541014159393595,0.17309896746052056,83.85746766169153,2.477062375102654,0.17471850864869434,0.0,0.0,0.0,0.06499004975124323,0.04336906181695814,0.0030590177616491958
LYS1034,L LYS 164,0.0,0.0,0.0,-0.025144278606965168,0.0052199463981912105,0.0003681866306981051,-87.4530746268657,2.4538535922372624,0.17308148732434256,87.71546766169155,2.4502174337877,0.17282501248224594,0.0,0.0,0.0,0.23724875621890673,0.05409994262460326,0.003815915734846562
SER1035,L SER 165,0.0,0.0,0.0,-0.004223880597014933,0.0005940223505114008,4.1899106065523606e-05,1.0053482587064682,0.20259026146203415,0.014289615273789292,-0.9950049751243786,0.20212787188352588,0.014257000827587341,0.0,0.0,0.0,0.006119402985074691,0.003916500575513768,0.00027624865104463133
LYS1036,L LYS 166,0.0,0.0,0.0,-0.006268656716417933,0.0009018845314269138,6.361403002526598e-05,-86.57069651741296,1.2512068492184942,0.08825332656285151,86.61078606965178,1.2511634621254608,0.08825026627326592,0.0,0.0,0.0,0.033820895522387644,0.017444945701871096,0.0012304715969706074
LEU1037,L LEU 167,0.0,0.0,0.0,-0.003228855721393014,0.000454237301911019,3.2039428946237575e-05,0.9238258706467661,0.09532935590298941,0.006724014324879756,-0.9231890547263684,0.09514798152174722,0.006711221162415932,0.0,0.0,0.0,-0.0025920398009947635,0.0018237614398436122,0.00012863821359656566
GLU1038,L GLU 168,0.0,0.0,0.0,-0.002303482587064659,0.0004597617931203381,3.2429096511671834e-05,84.18534825870647,1.3080158792634333,0.09226032659118923,-84.17966169154231,1.3053372431600763,0.09207139016799089,0.0,0.0,0.0,0.0033830845771143205,0.003931947530283351,0.00027733819522714046
PHE1039,L PHE 169,0.0,0.0,0.0,-0.002393034825870667,0.0004884244583592193,3.445080503817858e-05,0.7854129353233831,0.05793093874194431,0.004086133366420344,-0.7867164179104484,0.057559782282609495,0.004059954008281403,0.0,0.0,0.0,-0.0036965174129352987,0.001768277068783524,0.00012472464780897516
SER1040,L SER 170,0.0,0.0,0.0,-0.0010149253731343072,0.0001570122769955887,1.1074792121481434e-05,-0.38705970149253727,0.13351086347030938,0.009417130221827861,0.38729850746268635,0.13341045200523163,0.009410047743160408,0.0,0.0,0.0,-0.0007761194029851233,0.0008549690085865054,6.030486419014639e-05
ILE1041,L ILE 171,0.0,0.0,0.0,-0.0011741293532338186,0.00037922067662003495,2.674816416968729e-05,0.4612487562189052,0.05235582250518564,0.0036928949868703623,-0.4605522388059703,0.05234290409802899,0.0036919837926851803,0.0,0.0,0.0,-0.00047761194029828695,0.0008409579166454759,5.931659796274669e-05
TYR1042,L TYR 172,0.0,0.0,0.0,-0.0008507462686567045,0.0003563383995914344,2.513417279138876e-05,0.103,0.1150917868615525,0.008117948728412828,-0.1029004975124378,0.11502225633541012,0.008113044423234541,0.0,0.0,0.0,-0.0007512437810945153,0.0006966950732907568,4.9141081553592014e-05
PRO1043,L PRO 173,0.0,0.0,0.0,-0.000582089552238797,0.0004932152728912837,3.4788723040836906e-05,-0.6889452736318405,0.0575140215657601,0.004056726296180576,0.6879502487562192,0.05750818684903936,0.0040563147469947014,0.0,0.0,0.0,-0.0015771144278605117,0.0007499742163666265,5.289910255211878e-05
ALA1044,L ALA 174,0.0,0.0,0.0,-0.00034825870646765705,0.00047641849233329175,3.360396948812505e-05,0.2772636815920399,0.07732528130394552,0.00545410481627708,-0.27732835820895524,0.0772746709339563,0.005450535036018193,0.0,0.0,0.0,-0.0004129353233831297,0.0007079026838111025,4.9931605448069663e-05
PRO1045,L PRO 175,0.0,0.0,0.0,-0.0002686567164179085,0.0004432609673109669,3.1265217997403196e-05,0.2681144278606964,0.13525881525900552,0.009540421234916762,-0.26812935323383086,0.135248631131575,0.009539702901953316,0.0,0.0,0.0,-0.0002835820895525147,0.0006940967174766447,4.895780766539954e-05
GLN1046,L GLN 176,0.0,0.0,0.0,-0.00030845771144280294,0.00046185663543386304,3.2576855295847826e-05,0.1671393034825871,0.34922588236404734,0.024632494506983137,-0.16709950248756214,0.34909390894633785,0.02462318581982401,0.0,0.0,0.0,-0.000268656716417956,0.0007447746238725592,5.2532351575124615e-05
VAL1047,L VAL 177,0.0,0.0,0.0,-0.0004179104477612071,0.0004932152728913077,3.478872304083861e-05,-0.08801492537313417,0.08420228413086632,0.005939171195698658,0.0881592039800995,0.08417350315979621,0.005937141142522213,0.0,0.0,0.0,-0.0002736318407959086,0.0006539213851002966,4.612405820966763e-05
SER1048,L SER 178,0.0,0.0,0.0,-0.00044776119402985487,0.0004972636193718754,3.50742713849931e-05,-0.226452736318408,0.1920350792088293,0.01354511012110064,0.2264527363184081,0.19189165424823557,0.013534993704384692,0.0,0.0,0.0,-0.00044776119402990306,0.000771705781771031,5.4431928990492884e-05
THR1049,L THR 179,0.0,0.0,0.0,-0.0008507462686567188,0.0003563383995914429,2.5134172791389355e-05,0.07537810945273665,0.2447534170194455,0.01726357496610771,-0.07496019900497514,0.24452129780971524,0.017247202539413732,0.0,0.0,0.0,-0.00043283582089531923,0.0007705502446387148,5.435042368546879e-05
ALA1050,L ALA 180,0.0,0.0,0.0,-0.0005273631840795671,0.0004992506946985574,3.52144288719987e-05,-0.6162835820895518,0.06726020001882212,0.004744168720504859,0.6161741293532338,0.06716834518127687,0.004737689779809064,0.0,0.0,0.0,-0.0006368159203980459,0.0008118756680938961,5.7265294311230004e-05
VAL1051,L VAL 181,0.0,0.0,0.0,-0.0006218905472637053,0.0004849151415328012,3.42032769143613e-05,-0.5231990049751247,0.0564233306161172,0.0039797948882218485,0.5232636815920401,0.056407412134040394,0.003978672085067449,0.0,0.0,0.0,-0.0005572139303484997,0.0007451068900612934,5.255578782507678e-05
VAL1052,L VAL 182,0.0,0.0,0.0,-0.0008855721393034558,0.0003183302143889713,2.2453282111458858e-05,-0.024925373134328525,0.08999087517582248,0.006347466927254475,0.02548258706467662,0.08993298193142628,0.006343383452642206,0.0,0.0,0.0,-0.00032835820895535785,0.000727321666809021,5.130131490027112e-05
GLU1053,L GLU 183,0.0,0.0,0.0,-0.0008407960199004839,0.0003658661952407938,2.5806211680395987e-05,80.04273631840799,1.3006658283875239,0.09174189397502319,-80.03486069651747,1.2992502585391763,0.09164204737637584,0.0,0.0,0.0,0.0070348258706438745,0.0016672977196953399,0.0001176021136918146
PRO1054,L PRO 184,0.0,0.0,0.0,-0.0005572139303482459,0.0004967157800735668,3.5035629780267405e-05,0.28614427860696523,0.09207288957466708,0.006494320900092426,-0.28638805970149256,0.09188549361586561,0.006481103008295403,0.0,0.0,0.0,-0.0008009950248756817,0.000791873529386482,5.5854452226723e-05
TYR1055,L TYR 185,0.0,0.0,0.0,-0.0010845771144278628,0.000278251372221141,1.9626338550282075e-05,-0.31827363184079593,0.13278584018814438,0.00936599102248081,0.3188457711442788,0.13274900977613532,0.009363393205516725,0.0,0.0,0.0,-0.0005124378109453387,0.000699035958308471,4.930619485203939e-05
ASN1056,L ASN 186,0.0,0.0,0.0,-0.0011990049751243168,0.00039925179398491453,2.8161050251093973e-05,0.425402985074627,0.21577038143250044,0.015219269257555167,-0.42399502487562196,0.2157161507321391,0.015215444118880686,0.0,0.0,0.0,0.00020895522388053424,0.00085000404036771,5.995466233354592e-05
SER1057,L SER 187,0.0,0.0,0.0,-0.0006815920398009774,0.0004658587029142005,3.285913937101045e-05,0.05772139303482586,0.12527967514734645,0.00883654696213702,-0.05773134328358212,0.12528275467752384,0.008836764175447973,0.0,0.0,0.0,-0.0006915422885573587,0.0008069216176110974,5.6915862532351586e-05
ILE1058,L ILE 188,0.0,0.0,0.0,-0.00075621890547269,0.00042936216936105207,3.0284872377435505e-05,0.13676616915422887,0.06541919971456989,0.004614314571164993,-0.13631343283582087,0.06534429496318339,0.004609031197365249,0.0,0.0,0.0,-0.0003034825870644112,0.0008240404103896254,5.812332907586424e-05
LEU1059,L LEU 189,0.0,0.0,0.0,-0.0012736318407959813,0.00044582222521831065,3.1445875201006e-05,0.022378109452736147,0.11768533100069974,0.008300883227221154,-0.02149253731343285,0.11774426793213963,0.008305040317841484,0.0,0.0,0.0,-0.0003880597014927597,0.00078458831389873,5.534059274623589e-05
THR1060,L THR 190,0.0,0.0,0.0,-0.001278606965174099,0.0004483136448186791,3.162160639024441e-05,0.7603283582089551,0.09488443686923227,0.006692632155892492,-0.7575820895522388,0.09473200994946898,0.006681880789933105,0.0,0.0,0.0,0.0014676616915421292,0.001245968226268529,8.788382258976208e-05
THR1061,L THR 191,0.0,0.0,0.0,-0.0007661691542288575,0.00042326585184384425,2.9854871294071054e-05,0.3336368159203979,0.2369813109280246,0.016715372870350548,-0.33397014925373164,0.23682789498969747,0.01670455174440036,0.0,0.0,0.0,-0.001099502487562164,0.0008977859728121335,6.332493999023851e-05
HID1062,L HID 192,0.0,0.0,0.0,-0.0013930348258706148,0.0004884244583591191,3.445080503817151e-05,0.7582238805970152,0.13955217867878478,0.00984325174145966,-0.7576567164179102,0.13938267081151626,0.009831295578356521,0.0,0.0,0.0,-0.0008258706467655965,0.0008192505756211152,5.778548018039866e-05
THR1063,L THR 193,0.0,0.0,0.0,-0.001736318407960159,0.00044062865324343437,3.10795488786935e-05,0.1693084577114426,0.20326287265780707,0.014337057609600875,-0.1657661691542288,0.2033449145623256,0.01434284439936776,0.0,0.0,0.0,0.0018059701492535059,0.001131706842436655,7.98244459749872e-05
THR1064,L THR 194,0.0,0.0,0.0,-0.0018258706467661984,0.0004284965771170852,3.022381820799518e-05,-0.1487512437810944,0.11241495541050407,0.007929139595573885,0.15316915422885571,0.11240102885358462,0.007928157291987172,0.0,0.0,0.0,0.0025920398009950133,0.001678881503528855,0.00011841917080601696
LEU1065,L LEU 195,0.0,0.0,0.0,-0.00136815920398015,0.00048230488749836405,3.4019163790414554e-05,-0.10382587064676624,0.09865485606011475,0.0069585770205163,0.10202487562189055,0.09821473265025797,0.006927533108758379,0.0,0.0,0.0,-0.003169154228855938,0.0012343523211912324,8.706449981771202e-05
GLU1066,L GLU 196,0.0,0.0,0.0,-0.0017313432835820662,0.0004651674780698635,3.2810384129657884e-05,81.96756716417907,1.5417681155471679,0.10874793809717676,-81.96385074626863,1.5393260713205454,0.10857568957827866,0.0,0.0,0.0,0.001985074626864545,0.0030148514842427547,0.0002126512276875415
HID1067,L HID 197,0.0,0.0,0.0,-0.0037860696517413007,0.0006300951322980152,4.4443483914024847e-05,0.3284079601990049,0.27681267394042497,0.01952486059779744,-0.32311442786069666,0.27611438944845573,0.019475607407294187,0.0,0.0,0.0,0.0015074626865668854,0.002071170032453382,0.0001460890702088704
SER1068,L SER 198,0.0,0.0,0.0,-0.0016766169154228754,0.00046776753327533997,3.29937778836752e-05,-0.7233631840796018,0.2292559942147514,0.016170471042867906,0.726905472636816,0.22954971284357514,0.016191188357581588,0.0,0.0,0.0,0.0018656716417909873,0.0012325864371381268,8.693994396021475e-05
ASP1069,L ASP 199,0.0,0.0,0.0,-0.002074626865671628,0.00038556411482584384,2.7195595802481014e-05,81.62873631840793,1.2696675222463518,0.08955544204145136,-81.63047761194025,1.2680772771592155,0.08944327480141612,0.0,0.0,0.0,-0.0038159203980083745,0.004262639417032706,0.000300663402479007
CYS1070,L CYS 200,0.0,0.0,0.0,-0.0011542288557213896,0.0003746899578858325,2.6428591910101477e-05,0.43488059701492504,0.1483079546906347,0.010460836563799482,-0.4341542288557215,0.14848639683252343,0.010473422902046045,0.0,0.0,0.0,-0.00042786069651740556,0.0009854765751132568,6.951015817874823e-05
ALA1071,L ALA 201,0.0,0.0,0.0,-0.0007960199004975408,0.00040295436281228284,2.8422209320073868e-05,-0.5543930348258707,0.06670235177698683,0.0047048211393355644,0.5553482587064678,0.06666190114399635,0.004701967971671711,0.0,0.0,0.0,0.00015920398009957665,0.0007945882648459431,5.604593490217767e-05
PHE1072,L PHE 202,0.0,0.0,0.0,-0.001492537313432835,0.0004999443052072941,3.526335238514379e-05,0.577164179104478,0.07225086141748858,0.005096182834283272,-0.577577114427861,0.0721619604152811,0.0050899122410680234,0.0,0.0,0.0,-0.001905472636816243,0.000928284085708075,6.54761110125498e-05
MET1073,L MET 203,0.0,0.0,0.0,-0.0007810945273631621,0.0004135043732374023,2.916634968013592e-05,-0.34055223880597024,0.24468287630660687,0.017258599407853684,0.34075621890547253,0.24463331331548707,0.017255103504004166,0.0,0.0,0.0,-0.0005771144278608252,0.0007950553858118292,5.6078883074714014e-05
VAL1074,L VAL 204,0.0,0.0,0.0,-0.0007412935323383174,0.00043792400168488765,3.088877746676889e-05,0.30053233830845777,0.10334341243897564,0.00728928228916984,-0.2998308457711443,0.10344581220843943,0.0072965050120154615,0.0,0.0,0.0,-3.980099502499276e-05,0.0008395734288832463,5.9218943725416845e-05
ASP1075,L ASP 205,0.0,0.0,0.0,-0.00043283582089552556,0.000495468437990983,3.494764905332476e-05,73.11909452736319,0.867878568676883,0.06121543435138748,-73.11372139303487,0.8671063400523848,0.06116096554391445,0.0,0.0,0.0,0.004940298507462096,0.0011829711773376887,8.344035336222231e-05
ASN1076,L ASN 206,0.0,0.0,0.0,-0.0005721393034825418,0.0004947685528537631,3.4898282962010495e-05,-0.1622537313432838,0.6729105788016646,0.047463452662262595,0.16248258706467658,0.6723578774495256,0.04742446811470156,0.0,0.0,0.0,-0.0003432835820902369,0.0009601861159661615,6.772630673050277e-05
GLU1077,L GLU 207,0.0,0.0,0.0,-0.0003432835820895509,0.0004748051856891582,3.349017561127754e-05,70.82648756218906,1.2024972113798327,0.08481761361289551,-70.82242786069654,1.2019235602951344,0.08477715138513306,0.0,0.0,0.0,0.0037164179104468417,0.0009589479644298803,6.76389742547143e-05
ALA1078,L ALA 208,0.0,0.0,0.0,-0.0002537313432835652,0.0004351456637943965,3.0692808621725714e-05,-0.4458109452736319,0.051103680384662696,0.003604575691356088,0.445726368159204,0.05098326475246263,0.0035960822275307716,0.0,0.0,0.0,-0.000338308457711442,0.0007227470566103029,5.097864677547833e-05
ILE1079,L ILE 209,0.0,0.0,0.0,-0.0006119402985074583,0.0004873082900690846,3.437207659717789e-05,-0.5257412935323382,0.06713854937558099,0.004735588145717208,0.5257810945273629,0.06714180316416635,0.00473581765026857,0.0,0.0,0.0,-0.0005721393034824732,0.0007636127150617874,5.386108807827128e-05
TYR1080,L TYR 210,0.0,0.0,0.0,-0.0007313432835821084,0.0004432609673109799,3.126521799740411e-05,-0.4072487562189053,0.09585606856917087,0.006761165771870585,0.4069402985074626,0.09579516090931875,0.006756869676785695,0.0,0.0,0.0,-0.0010398009950247876,0.0007586371389905432,5.351013800144897e-05
ASP1081,L ASP 211,0.0,0.0,0.0,-0.00023880597014926388,0.00042635393603242716,3.0072687958452974e-05,68.19116915422883,0.5590752147714904,0.039434125167427496,-68.18787562189057,0.5587591792087694,0.03941183373756543,0.0,0.0,0.0,0.003054726368159084,0.0008475836592680337,5.978394181380955e-05
ILE1082,L ILE 212,0.0,0.0,0.0,-0.00040796019900496774,0.0004914556694482088,3.466461018341465e-05,-0.5278358208955224,0.05777222309760869,0.004074938428030314,0.5277960199004973,0.05771342122187967,0.0040707908635053405,0.0,0.0,0.0,-0.00044776119403042446,0.0006971922814405866,4.917615191245717e-05
CYS1083,L CYS 213,0.0,0.0,0.0,-0.00031343283582089415,0.00046388866471402945,3.2720183590253994e-05,-0.2121492537313433,0.08802502816824424,0.0062088067704300694,0.21211940298507465,0.08797068525548804,0.006204973716903512,0.0,0.0,0.0,-0.0003432835820897597,0.0007639691875864598,5.388623171151645e-05
ARG1084,L ARG 214,0.0,0.0,0.0,-0.0003383084577114895,0.00047313406678489066,3.3372303972007184e-05,-67.27437313432837,0.5214352132958509,0.03677920416525215,67.27106467661694,0.5211767595697654,0.03676097424499248,0.0,0.0,0.0,-0.0036467661691504316,0.0008283544738662444,5.842761965184113e-05
ARG1085,L ARG 215,0.0,0.0,0.0,-0.0002736318407960185,0.0004458222252183033,3.144587520100548e-05,-63.53684577114422,0.4461783003713298,0.03147099080581582,63.53448258706471,0.44594131080051674,0.0314542748503381,0.0,0.0,0.0,-0.0026368159203973085,0.0007480906448273838,5.27662456593827e-05
ASN1086,L ASN 216,0.0,0.0,0.0,-0.00018407960199004218,0.00038754909640098805,2.7335605607639817e-05,-0.45682089552238725,0.26060663588606947,0.018381774808589716,0.4566318407960199,0.2605360218619607,0.018376794079357387,0.0,0.0,0.0,-0.00037313432835755144,0.0007364528585058598,5.194537950336408e-05
LEU1087,L LEU 217,0.0,0.0,0.0,-0.00028855721393031703,0.0004530915450756715,3.1958613490172334e-05,-0.1871343283582087,0.08052215705498506,0.00567959504582112,0.18718905472636815,0.08050663011293711,0.005678499859771,0.0,0.0,0.0,-0.0002338308457709749,0.0007330504324813221,5.170539087539499e-05
ASP1088,L ASP 218,0.0,0.0,0.0,-0.00022885572139303225,0.0004200961558723247,2.9631298178359457e-05,64.56946766169153,0.4621846674947314,0.032599992893447276,-64.56680099502489,0.46190593709488703,0.0325803327668936,0.0,0.0,0.0,0.0024378109452730407,0.0008389540894806911,5.9175258892184764e-05
ILE1089,L ILE 219,0.0,0.0,0.0,-0.00036815920398008826,0.0004823048874983797,3.401916379041566e-05,-0.313537313432836,0.09587419125085893,0.006762444047278212,0.3133432835820897,0.0958337935554466,0.006759594613543225,0.0,0.0,0.0,-0.0005621890547262334,0.0007174881447728676,5.060771173460614e-05
GLU1090,L GLU 220,0.0,0.0,0.0,-0.00027363184079603174,0.00044582222521832496,3.144587520100701e-05,66.74262189054727,1.3549213361600425,0.095568782429376,-66.73937810945274,1.3541715744512177,0.09551589831595018,0.0,0.0,0.0,0.002970149253734991,0.0010923089231975028,7.70455310140585e-05
ARG1091,L ARG 221,0.0,0.0,0.0,-0.00043283582089553103,0.0004954684379909896,3.494764905332523e-05,-68.08129850746268,0.8303972737711425,0.05857170764754075,68.07801492537313,0.8299116147733125,0.05853745190304859,0.0,0.0,0.0,-0.003716417910446559,0.000911059251464272,6.426116488077405e-05
PRO1092,L PRO 222,0.0,0.0,0.0,-0.00038308457711442765,0.00048613864677835207,3.428957632045423e-05,0.002766169154228856,0.08019944076026934,0.005656832393456735,-0.002870646766169153,0.08008032773179342,0.005648430808214022,0.0,0.0,0.0,-0.00048756218905482814,0.0007200708418460568,5.0789881140372625e-05
THR1093,L THR 223,0.0,0.0,0.0,-0.0005422885572139303,0.0004982084683430851,3.514091589294223e-05,-0.26431840796019906,0.15115521365924145,0.010661666726871567,0.2648805970149251,0.1509443430478637,0.010646793060746694,0.0,0.0,0.0,1.9900497512402477e-05,0.0008283544738683454,5.842761965198932e-05
TYR1094,L TYR 224,0.0,0.0,0.0,-0.001447761194029879,0.000497263619371894,3.5074271384994416e-05,-0.026661691542288653,0.1854699958975393,0.013082044847964155,0.02643283582089555,0.18531540067619584,0.013071140541803425,0.0,0.0,0.0,-0.0016766169154227826,0.0008809201981649483,6.213531996969339e-05
THR1095,L THR 225,0.0,0.0,0.0,-0.00103980099502487,0.00029659420021470816,2.0920141881053174e-05,-0.01568159203980093,0.33001159049365497,0.02327722285372226,0.016268656716417917,0.32973838184291593,0.023257952201320917,0.0,0.0,0.0,-0.00045273631840771867,0.0007973868859562767,5.624333441523999e-05
ASN1096,L ASN 226,0.0,0.0,0.0,-0.0006815920398009752,0.00046585870291419846,3.285913937101031e-05,0.33909452736318424,0.19021895218680318,0.013417010397817794,-0.33836318407960203,0.19012094196835902,0.013410097290028901,0.0,0.0,0.0,4.975124378189769e-05,0.0007774895419679009,5.4839883980296854e-05
LEU1097,L LEU 227,0.0,0.0,0.0,-0.0009552238805970512,0.00022961155739731706,1.619555053606625e-05,-0.1635174129353234,0.08595799590482386,0.006063009555945886,0.16552736318407954,0.08606014614061346,0.006070214678043196,0.0,0.0,0.0,0.0010547263681591748,0.0010518829597185495,7.419410340338454e-05
ASN1098,L ASN 228,0.0,0.0,0.0,-0.0015373134328358128,0.0004986057638355001,3.5168938956319766e-05,-0.3660248756218907,0.2446010344374496,0.017252826727493308,0.3689751243781097,0.24448561979526715,0.01724468600630638,0.0,0.0,0.0,0.0014129353233832559,0.0014672653145489628,0.0001034929156918498
ARG1099,L ARG 229,0.0,0.0,0.0,-0.0015572139303482871,0.0004967157800735861,3.5035629780268767e-05,-78.00956716417913,0.7989030767763864,0.05635027827001693,77.99645771144276,0.7978515987258255,0.05627611272670346,0.0,0.0,0.0,-0.014666666666670946,0.0015687664556513208,0.00011065225417996913
LEU1100,L LEU 230,0.0,0.0,0.0,-0.0008407960199005441,0.0003658661952408188,2.580621168039775e-05,0.06886069651741301,0.08921593513550077,0.006292806871255055,-0.06745771144278606,0.08905842150259369,0.006281696716214157,0.0,0.0,0.0,0.0005621890547264984,0.0011005937719358852,7.762989918762545e-05
ILE1101,L ILE 231,0.0,0.0,0.0,-0.001388059701492529,0.00048730829006905915,3.4372076597176094e-05,-0.3526019900497514,0.09533826029793385,0.00672464239247335,0.35663184079602017,0.09553636894991178,0.006738615899386979,0.0,0.0,0.0,0.0026417910447761755,0.0017193788002724142,0.00012127562987723638
GLY1102,L GLY 232,0.0,0.0,0.0,-0.000900497512437814,0.00029933550162171754,2.111349837397128e-05,-0.03931840796019883,0.08085407351170097,0.0057030066275787095,0.04279601990049753,0.08062747198002766,0.005687023387887449,0.0,0.0,0.0,0.002577114427860839,0.001355025153275931,9.55761051241303e-05
GLN1103,L GLN 233,0.0,0.0,0.0,-0.00120895522388059,0.00040656234244405365,2.8676696581611536e-05,0.07828358208955216,0.22224374629059343,0.01567586520980607,-0.07865671641791043,0.22200308493030296,0.015658890266267322,0.0,0.0,0.0,-0.0015820895522390074,0.0013287773948689697,9.372473099228373e-05
ILE1104,L ILE 234,0.0,0.0,0.0,-0.001024875621890556,0.00028975561748379743,2.043778544625975e-05,-0.1467363184079603,0.07126521919592246,0.005026660992304593,0.14924875621890552,0.07119441402248647,0.005021666780438274,0.0,0.0,0.0,0.0014875621890546797,0.0017106905670755822,0.00012066280915774212
VAL1105,L VAL 235,0.0,0.0,0.0,-0.001850746268656728,0.0004203906502343788,2.9652070209076447e-05,-0.3321840796019896,0.12495874322245376,0.008813910169515809,0.3416169154228857,0.1253316694836539,0.008840214359853415,0.0,0.0,0.0,0.007582089552239093,0.0027902598199137487,0.00019680975310825644
SER1106,L SER 236,0.0,0.0,0.0,-0.0014975124378109638,0.0004999938119960479,3.5266844324784056e-05,0.3879253731343283,0.10897897648814203,0.007686784328666824,-0.385731343283582,0.10890754425981301,0.007681745887758536,0.0,0.0,0.0,0.0006965174129354455,0.002179149912064193,0.00015370538367731284
SER1107,L SER 237,0.0,0.0,0.0,-0.0007761194029850466,0.0004168429863811461,2.940183729453468e-05,-0.5536268656716418,0.13735448229161967,0.009688238190292141,0.551646766169154,0.13690727370749944,0.009656694528873787,0.0,0.0,0.0,-0.0027562189054724288,0.0013732605032517927,9.686232754004243e-05
ILE1108,L ILE 238,0.0,0.0,0.0,-0.0014825870646766387,0.0004996966976911587,3.5245887497547816e-05,-0.48013432835820896,0.07775812008706454,0.005484634910081738,0.48420895522388063,0.07805162291843762,0.005505337003616846,0.0,0.0,0.0,0.002592039800994622,0.001858886500916946,0.00013111574438004982
THR1109,L THR 239,0.0,0.0,0.0,-0.0025223880597015,0.0005093613879545643,3.592758218814025e-05,-0.4368059701492534,0.23712447591673344,0.01672547095006357,0.44983084577114457,0.23637536815503604,0.016672632962511678,0.0,0.0,0.0,0.010502487562189262,0.0034728862759475453,0.00024495851091150953
ALA1110,L ALA 240,0.0,0.0,0.0,-0.0016218905472636489,0.00048491514153281405,3.4203276914362206e-05,-0.00017910447761193383,0.10532138808075855,0.0074287979338905075,0.001601990049751254,0.10433232779395547,0.007359035000178867,0.0,0.0,0.0,-0.00019900497512433078,0.0020025354587763456,0.00014124796064492821
SER1111,L SER 241,0.0,0.0,0.0,-0.0009751243781094763,0.00021013643862629797,1.4821881571719868e-05,-0.11157711442786081,0.1567683758139857,0.011057588658566792,0.11009452736318413,0.1568270461618823,0.01106172694583377,0.0,0.0,0.0,-0.002457711442786193,0.0016540174929496694,0.00011666539872054792
LEU1112,L LEU 242,0.0,0.0,0.0,-0.002189054726368096,0.00039155208696425647,2.761795479205229e-05,-0.3708457711442788,0.18308878604831036,0.01291408725520486,0.3739751243781094,0.1833938870005313,0.012935607417109193,0.0,0.0,0.0,0.0009402985074626498,0.0014234768976196608,0.00010040431890120264
ARG1113,L ARG 243,0.0,0.0,0.0,-0.004711442786069662,0.0005520819103913501,3.894085550893783e-05,-80.30842288557216,1.34924744282176,0.09516857685027531,80.31729353233833,1.3469752399069572,0.09500830801384559,0.0,0.0,0.0,0.004159203980102818,0.005580218024163023,0.00039359823188785174
PHE1114,L PHE 244,0.0,0.0,0.0,-0.0022636815920398035,0.0004406286532434728,3.107954887869621e-05,-0.05836318407960202,0.1170235866764382,0.008254207381427436,0.05604975124378112,0.11700005320591475,0.00825254745840147,0.0,0.0,0.0,-0.004577114427860643,0.001019839823459185,7.19339548354943e-05
ASP1115,L ASP 245,0.0,0.0,0.0,-0.001000000000000003,0.00024433888871261167,1.7234336393720257e-05,71.46587064676612,0.9989277401501556,0.07045893020744494,-71.45953731343278,0.9972608105388371,0.07034135405811609,0.0,0.0,0.0,0.005333333333335468,0.0020304481610387737,0.0001432167708616852
GLY1116,L GLY 246,0.0,0.0,0.0,-0.00042288557213930936,0.0004940175756141923,3.484531311165641e-05,0.48212437810945274,0.06834889607566685,0.004820959419574657,-0.48197512437810963,0.06828703232816741,0.004816595887266725,0.0,0.0,0.0,-0.00027363184079603396,0.00072602731729173,5.121001852453012e-05
ALA1117,L ALA 247,0.0,0.0,0.0,-0.00044278606965173726,0.0004967157800735747,3.503562978026796e-05,0.3510298507462685,0.08473563867798971,0.0059767911248498305,-0.3510049751243781,0.08468957054049069,0.0059735417289682605,0.0,0.0,0.0,-0.0004179104477613822,0.0007882707391179404,5.5600330994645615e-05
LEU1118,L LEU 248,0.0,0.0,0.0,-0.0006368159203980169,0.00048091725268038603,3.39212875768872e-05,-0.03252736318407969,0.07712115233078584,0.005439706668648291,0.03276119402985077,0.07710239161403581,0.005438383389717291,0.0,0.0,0.0,-0.0004029850746269406,0.0006995315026221658,4.934114785295221e-05
ASN1119,L ASN 249,0.0,0.0,0.0,-0.001084577114427875,0.00029559106024898716,2.0849385843361787e-05,-0.39642288557213967,0.27314591670855937,0.01926622748400602,0.3974527363184081,0.27324905084198303,0.019273502004891595,0.0,0.0,0.0,-5.472636815942994e-05,0.0008357616657527292,5.8950082684136674e-05
VAL1120,L VAL 250,0.0,0.0,0.0,-0.0010298507462686726,0.0002622225662309237,1.8495753747017294e-05,0.49719402985074623,0.08261947275182885,0.0058275282890051395,-0.4942238805970152,0.08247070715817537,0.005817035173077731,0.0,0.0,0.0,0.0019402985074628727,0.0007957711053982969,5.612936604196392e-05
ASP1121,L ASP 251,0.0,0.0,0.0,-0.0018159203980099325,0.00043588449977728525,3.074492209386263e-05,76.11683084577116,1.4649426529245482,0.10332908777245942,-76.1063432835821,1.4617478655534009,0.1031037448458755,0.0,0.0,0.0,0.00867164179104666,0.0038182126775237538,0.00026931595725070997
LEU1122,L LEU 252,0.0,0.0,0.0,-0.003756218905472609,0.0006271420065336102,4.423518648292463e-05,-0.46130845771144235,0.12583367517904193,0.008875623111491213,0.4665771144278604,0.12593872502659997,0.008883032756433382,0.0,0.0,0.0,0.0015124378109453679,0.0018423148232113314,0.0001299468683583421
THR1123,L THR 253,0.0,0.0,0.0,-0.002482587064676623,0.0005095557265301211,3.5941289774366374e-05,0.07137810945273652,0.2732985652897956,0.019276994484760224,-0.07092537313432846,0.2739093785628045,0.019320077931182726,0.0,0.0,0.0,-0.0020298507462682166,0.0019468317105149652,0.00013731892118262263
GLU1124,L GLU 254,0.0,0.0,0.0,-0.001378109452736302,0.00048491514153277014,3.420327691435911e-05,73.02789552238804,1.031801493709532,0.07277766600243714,-73.02630845771145,1.0303015374564488,0.07267186724572795,0.0,0.0,0.0,0.0002089552238788374,0.0023064088523119296,0.00016268153723556807
PHE1125,L PHE 255,0.0,0.0,0.0,-0.0017313432835820723,0.00046516747806985665,3.28103841296574e-05,-0.6546169154228854,0.07989033224680626,0.00563502955997716,0.6541343283582084,0.07981107583875574,0.005629439243982446,0.0,0.0,0.0,-0.0022139303482586197,0.0008972068182704261,6.328408957854872e-05
GLN1126,L GLN 256,0.0,0.0,0.0,-0.0017512437810944786,0.00048644404225193426,3.4311117256293654e-05,-1.0446517412935332,0.19619621133635426,0.01383861375141645,1.0486865671641787,0.19645291428482828,0.013856720181344862,0.0,0.0,0.0,0.002283582089551512,0.001361948817528759,9.606446274677122e-05
THR1127,L THR 257,0.0,0.0,0.0,-0.0007562189054726373,0.00042936216936102247,3.0284872377433414e-05,-0.15249751243781107,0.06503302830048296,0.00458707613977538,0.15212437810945276,0.06503309110019379,0.004587080569325451,0.0,0.0,0.0,-0.0011293532338308297,0.0007351745855547782,5.185521708117247e-05
ASN1128,L ASN 258,0.0,0.0,0.0,-0.0005920398009950022,0.0004914556694481987,3.466461018341394e-05,-1.2299303482587065,0.07453714639970027,0.005257444943163909,1.2300796019900493,0.07447169572743344,0.005252828408690068,0.0,0.0,0.0,-0.00044278606965127495,0.0008029548657446634,5.6636069428532765e-05
LEU1129,L LEU 259,0.0,0.0,0.0,-0.0007164179104477392,0.0004507363841952533,3.1792493250007865e-05,-0.3385721393034825,0.09692914794474364,0.0068368549551734385,0.33893034825870616,0.09687487505690923,0.00683302684082404,0.0,0.0,0.0,-0.000358208955223797,0.0008231989392916597,5.8063976280882054e-05
VAL1130,L VAL 260,0.0,0.0,0.0,-0.0007462686567164155,0.00043514566379442357,3.0692808621727625e-05,0.002860696517412861,0.06096667793492051,0.004300257899485932,-0.0029154228855721473,0.06105081327824878,0.004306192349041467,0.0,0.0,0.0,-0.0008009950248756685,0.0006840027093827376,4.824583122985169e-05
PRO1131,L PRO 261,0.0,0.0,0.0,-0.0005174129353233725,0.000499696697691122,3.524588749754522e-05,0.006746268656716444,0.0540032272714216,0.0038090939598112716,-0.007014925373134332,0.05397258172654209,0.0038069323897386357,0.0,0.0,0.0,-0.0007860696517413881,0.0008036019503778664,5.668171125944469e-05
TYR1132,L TYR 262,0.0,0.0,0.0,-0.0006368159203980089,0.0004809172526803798,3.392128757688676e-05,0.22024875621890544,0.05767180960253571,0.004067855806178037,-0.2201393034825868,0.057683305029418486,0.004068666631073456,0.0,0.0,0.0,-0.0005273631840798841,0.0007600062270223645,5.360670602554593e-05
PRO1133,L PRO 263,0.0,0.0,0.0,-0.000686567164179103,0.00046388866471402934,3.272018359025398e-05,0.553835820895522,0.09209468365038637,0.006495858135668455,-0.5537960199004974,0.09209471213950937,0.006495860145136256,0.0,0.0,0.0,-0.0006467661691540471,0.0007190388762242016,5.0717091897663384e-05
ARG1134,L ARG 264,0.0,0.0,0.0,-0.0008905472636815884,0.0003425979164315696,2.4164993835729805e-05,-75.90400995024874,1.1029147091344254,0.0777936054753928,75.90183084577114,1.1018334070798255,0.0777173363090297,0.0,0.0,0.0,-0.0030696517412906557,0.0015373053824500541,0.00010843316117469713
GLY1135,L GLY 265,0.0,0.0,0.0,-0.00045273631840795617,0.0004977611318718666,3.510936321106347e-05,-0.1639850746268657,0.21507465966489306,0.015170196827691242,0.16427363184079594,0.21505267144068435,0.01516864589793663,0.0,0.0,0.0,-0.00016417910447765076,0.000731597072423946,5.160287876092157e-05
HIE1136,L HIE 266,0.0,0.0,0.0,-0.0006915422885572902,0.00046185663543388787,3.2576855295849574e-05,0.678034825870646,0.1793938488800976,0.012653466481957676,-0.6777711442786069,0.17935458463068063,0.012650696995339052,0.0,0.0,0.0,-0.0004278606965175028,0.0007370911636831821,5.1990402079204494e-05
PHE1137,L PHE 267,0.0,0.0,0.0,-0.00079104477611937,0.00040656234244404807,2.867669658161114e-05,-0.49097014925373117,0.13334278239333439,0.00940527469675255,0.4912238805970149,0.13335656996601392,0.009406247197146833,0.0,0.0,0.0,-0.0005373134328358236,0.000705240332536326,4.974381766811575e-05
PRO1138,L PRO 268,0.0,0.0,0.0,-0.000626865671641806,0.00048363736555283554,3.411314954580948e-05,0.5357562189054723,0.08539912307816419,0.006023589706135196,-0.5359850746268656,0.08533699527349146,0.006019207548670313,0.0,0.0,0.0,-0.0008557213930347404,0.0007425112706584008,5.237270694845001e-05
LEU1139,L LEU 269,0.0,0.0,0.0,-0.0004975124378109507,0.0004999938119960686,3.526684432478552e-05,0.060427860696517455,0.13458983579898787,0.009493235061994471,-0.060422885572139304,0.13447430453706832,0.009485086115085514,0.0,0.0,0.0,-0.0004925373134327225,0.0007798418195589134,5.500580084890717e-05
ALA1140,L ALA 270,0.0,0.0,0.0,-0.00038805970149253437,0.00048730829006908577,3.437207659717798e-05,-0.11485572139303475,0.0950281659194364,0.006702770021435793,0.11478109452736317,0.09501401750889253,0.006701772069500944,0.0,0.0,0.0,-0.0004626865671641563,0.0007329153577735455,5.169586344010063e-05
THR1141,L THR 271,0.0,0.0,0.0,-0.00035820895522384555,0.0004794739822151473,3.381948712737177e-05,0.42539800995024857,0.24666151156913824,0.017398161578634656,-0.42515920398009976,0.24657009241793307,0.01739171336888385,0.0,0.0,0.0,-0.00011940298507472805,0.0007826931702763313,5.520691962168777e-05
TYR1142,L TYR 272,0.0,0.0,0.0,-0.0006517412935323527,0.00047641849233330704,3.3603969488126135e-05,0.017208955223880436,0.10783401709658706,0.007606025119949881,-0.017462686567164234,0.1077681768936977,0.007601381110104357,0.0,0.0,0.0,-0.000905472636816099,0.0007829145067456877,5.522253149251678e-05
ALA1143,L ALA 273,0.0,0.0,0.0,-0.00019402985074626054,0.0003954519790892901,2.7893031973323686e-05,0.31295522388059693,0.070034128035027,0.004939826516998604,-0.3127860696517413,0.06998144036099943,0.004936110215010091,0.0,0.0,0.0,-2.487562189055999e-05,0.0007493799157716711,5.285718382020338e-05
PRO1144,L PRO 274,0.0,0.0,0.0,-0.00024875621890547837,0.0004322922188304271,3.0491542132182753e-05,0.6097462686567164,0.0746322346327361,0.005264151949993065,-0.6094975124378108,0.07464143970459873,0.005264801225701262,0.0,0.0,0.0,-1.414015394547463e-16,0.0006838579469028469,4.8235620471798515e-05
VAL1145,L VAL 275,0.0,0.0,0.0,-0.00022388059701493275,0.00041684298638117623,2.9401837294536803e-05,-0.28791044776119434,0.14552779885335637,0.010264739490676685,0.28775124378109446,0.14542436720871443,0.010257443984967762,0.0,0.0,0.0,-0.0003830845771146099,0.0007035888370015806,4.962733015461147e-05
ILE1146,L ILE 276,0.0,0.0,0.0,-0.0002786069651741368,0.00044831364481867116,3.1621606390243846e-05,0.42735820895522403,0.08051266730640662,0.005678925690565581,-0.4270646766169151,0.0805292246078437,0.00568009355256349,0.0,0.0,0.0,1.4925373134161009e-05,0.0007156920037154013,5.04810217125714e-05
SER1147,L SER 277,0.0,0.0,0.0,-0.00017412935323382327,0.0003792206766200732,2.6748164169689987e-05,-0.6374626865671643,0.24309916460487524,0.017146892997293647,0.6372636815920395,0.24298753141317192,0.017139018999058425,0.0,0.0,0.0,-0.0003731343283582848,0.0006729120105895787,4.74635536527954e-05
ALA1148,L ALA 278,0.0,0.0,0.0,-0.00017910447761194598,0.00038343977846762805,2.704575666879336e-05,-0.49277114427860685,0.09442203007965105,0.006660016495715056,0.4924079601990051,0.09437736645943881,0.006656866166844549,0.0,0.0,0.0,-0.0005422885572139905,0.0006761411848197453,4.769132204140456e-05
GLU1149,L GLU 279,0.0,0.0,0.0,-0.00021393034825870769,0.00041007822955213937,2.8924688137365737e-05,66.91612437810947,1.0616320203910445,0.07488174912379293,-66.91178109452738,1.061032802882676,0.07483948357954559,0.0,0.0,0.0,0.0041293532338313324,0.0009789750349262641,6.905157489202586e-05
LYS1150,L LYS 280,0.0,0.0,0.0,-0.00016915422885571823,0.000374888084254411,2.644256666664776e-05,-63.93143283582089,0.6661965681231321,0.04698988286256952,63.92875124378106,0.6659525387700472,0.0469726703591356,0.0,0.0,0.0,-0.0028507462686583798,0.0007775532106030845,5.48443748195663e-05
ALA1151,L ALA 281,0.0,0.0,0.0,-7.46268656716413e-05,0.00026278831136804324,1.8535658332233354e-05,-0.27660696517412947,0.05742812727429515,0.004050667779989367,0.27639303482587063,0.05737803201968112,0.004047134333167635,0.0,0.0,0.0,-0.000288557213930401,0.0006199971175989347,4.3731224874337635e-05
TYR1152,L TYR 282,0.0,0.0,0.0,-0.00020398009950249105,0.0004029543628122774,2.8422209320073485e-05,0.19854228855721393,0.158043949592266,0.011147560695788213,-0.1985024875621889,0.15798964398261148,0.011143730273419578,0.0,0.0,0.0,-0.00016417910447729116,0.0007038702162715888,4.964717711806086e-05
HIE1153,L HIE 283,0.0,0.0,0.0,-0.0001293532338308448,0.0003355904866475607,2.367072784807104e-05,0.39769154228855697,0.04729913674082739,0.003336223873403895,-0.3976666666666667,0.047313428650649025,0.0033372319469973885,0.0,0.0,0.0,-0.00010447761194092993,0.0006646959808897888,4.688403959994431e-05
GLU1154,L GLU 284,0.0,0.0,0.0,-0.00011442786069651807,0.0003183302143889847,2.2453282111459803e-05,61.506348258706474,0.467806055520347,0.032996495033338076,-61.504343283582095,0.46770396786676194,0.03298929432544913,0.0,0.0,0.0,0.001890547263682135,0.000605086399821744,4.2679503932993e-05
GLN1155,L GLN 285,0.0,0.0,0.0,-0.00011442786069651586,0.0003183302143889786,2.2453282111459373e-05,0.4414278606965174,0.11070127442403248,0.007808265858495088,-0.441353233830846,0.11075332099505131,0.007811936940563948,0.0,0.0,0.0,-3.980099502518939e-05,0.0006679648754421904,4.7114609644068365e-05
LEU1156,L LEU 286,0.0,0.0,0.0,-0.00016417910447760932,0.00037043801928330337,2.6128683284882093e-05,0.23169651741293534,0.05136080970877778,0.0036227121955034135,-0.2316616915422886,0.05136257784719184,0.0036228369103712722,0.0,0.0,0.0,-0.00012935323383078513,0.0007283758799475129,5.1375673361812695e-05
SER1157,L SER 287,0.0,0.0,0.0,-0.0001094527363183986,0.0003122063978056894,2.202134139352485e-05,0.568492537313433,0.09598015546359251,0.006769918186567166,-0.5683731343283585,0.09596317221993998,0.00676872028092183,0.0,0.0,0.0,9.95024875632828e-06,0.0006463833539867296,4.5592366489851616e-05
VAL1158,L VAL 288,0.0,0.0,0.0,-0.00017910447761193603,0.00038343977846760674,2.7045756668791856e-05,0.2799950248756218,0.03924175579830503,0.002767900041092818,-0.27992537313432847,0.0392310340524037,0.0027671437874462325,0.0,0.0,0.0,-0.00010945273631847986,0.0007316309042848277,5.16052650763965e-05
ALA1159,L ALA 289,0.0,0.0,0.0,-7.96019900497469e-05,0.0002706760300245712,1.909201510958416e-05,0.28283084577114415,0.06575025296496109,0.00463766526704291,-0.28284577114427856,0.06565537262672105,0.004630972923982031,0.0,0.0,0.0,-9.452736318419237e-05,0.0006356098653990969,4.483246319557267e-05
GLU1160,L GLU 290,0.0,0.0,0.0,-0.00015422885572140147,0.0003611679883160702,2.5474825714720957e-05,60.567497512437804,0.5704773956530589,0.040238372997031605,-60.56589552238804,0.5702900144033816,0.0402251561427362,0.0,0.0,0.0,0.00144776119402934,0.0006754452835202044,4.764223694833441e-05
ILE1161,L ILE 291,0.0,0.0,0.0,-0.00021393034825875582,0.00041007822955223147,2.8924688137372232e-05,0.18518905472636804,0.050279953371565114,0.00354647446762082,-0.18513930348258703,0.050230122154481915,0.0035429596445705667,0.0,0.0,0.0,-0.00016417910447775956,0.0006675942162520165,4.708846536059168e-05
THR1162,L THR 292,0.0,0.0,0.0,-0.0001940298507462705,0.00039545197908931034,2.7893031973325113e-05,0.5594875621890547,0.06157882215370977,0.004343435223585552,-0.5593781094527364,0.061476738458948674,0.0043362347949305125,0.0,0.0,0.0,-8.457711442770998e-05,0.0006822635323947585,4.812315914348436e-05
ASN1163,L ASN 293,0.0,0.0,0.0,-0.00014427860696518917,0.00035137201160221726,2.4783870791904048e-05,0.44531840796019867,0.12751844314740918,0.008994457481513897,-0.44520398009950235,0.12749856377721888,0.008993055298852921,0.0,0.0,0.0,-2.98507462689053e-05,0.0006976181778045352,4.92061923257693e-05
ALA1164,L ALA 294,0.0,0.0,0.0,-0.00011442786069650591,0.00031833021438895095,2.245328211145742e-05,0.18760199004975117,0.05497680013654537,0.0038777644950246663,-0.1874577114427862,0.05491530749934416,0.003873427138818921,0.0,0.0,0.0,2.9850746268711978e-05,0.0006684834530314793,4.715118728697711e-05
CYS1165,L CYS 295,0.0,0.0,0.0,-0.00021890547263680286,0.0004135043732373913,2.9166349680135144e-05,0.5092089552238808,0.08211523343201822,0.005791961989647945,-0.5090547263681593,0.0820348911938319,0.005786295085100646,0.0,0.0,0.0,-6.467661691535169e-05,0.0007129198735970907,5.0285490730017396e-05
PHE1166,L PHE 296,0.0,0.0,0.0,-0.00027860696517415613,0.0004483136448187022,3.162160639024604e-05,0.014855721393034772,0.0906864593533772,0.006396529652264358,-0.014965174129353236,0.09066621185005101,0.006395101503494037,0.0,0.0,0.0,-0.0003880597014927818,0.0007522151145286101,5.305716332153285e-05
GLU1167,L GLU 297,0.0,0.0,0.0,-0.00021393034825869728,0.00041007822955211926,2.8924688137364317e-05,62.86192537313432,0.5308301200219533,0.037441869792317825,-62.85995024875621,0.5305765638070985,0.037423985315865674,0.0,0.0,0.0,0.0017611940298517322,0.000707238035578852,4.9884724776399066e-05
PRO1168,L PRO 298,0.0,0.0,0.0,-0.0001791044776119515,0.0003834397784676398,2.704575666879419e-05,0.5876666666666669,0.03754881841696732,0.002648489445107849,-0.5875024875621891,0.037514856012952416,0.002646093921830256,0.0,0.0,0.0,-1.4925373134642659e-05,0.0006800469104416062,4.796681068581718e-05
ALA1169,L ALA 299,0.0,0.0,0.0,-7.960199004974855e-05,0.0002706760300245768,1.9092015109584556e-05,0.41291044776119384,0.06791875407077136,0.00479061954183969,-0.41270149253731303,0.0679008675107893,0.004789357921173076,0.0,0.0,0.0,0.00012935323383098617,0.0006174768749890984,4.355346066676283e-05
ASN1170,L ASN 300,0.0,0.0,0.0,-0.0003084577114427819,0.0004618566354338317,3.257685529584561e-05,0.542671641791044,0.16015002804985515,0.011296112016459687,-0.5423631840796018,0.1600927046041566,0.011292068732348748,0.0,0.0,0.0,7.070076972737315e-17,0.0007464676351651054,5.265176738440427e-05
GLN1171,L GLN 301,0.0,0.0,0.0,-0.00035323383084578307,0.0004779745721184418,3.371372689356323e-05,-0.24265671641791045,0.24392145903196522,0.017204893174202936,0.2427462686567164,0.24382162613609407,0.017197851504660817,0.0,0.0,0.0,-0.0002636815920398581,0.0007823452293072607,5.518237775797661e-05
MET1172,L MET 302,0.0,0.0,0.0,-0.000631840796019917,0.0004823048874984063,3.401916379041753e-05,0.39362686567164185,0.24562924590206034,0.017325351172367182,-0.3933930348258707,0.24550966330748963,0.017316916466485838,0.0,0.0,0.0,-0.000398009950248803,0.0007922485287105573,5.588090263964164e-05
VAL1173,L VAL 303,0.0,0.0,0.0,-0.0003830845771144365,0.00048613864677836334,3.4289576320455026e-05,-0.2927263681592041,0.04786807899124557,0.003376353965604814,0.29273631840796016,0.04787561749601757,0.0033768856907339193,0.0,0.0,0.0,-0.0003731343283580546,0.0007886474515595425,5.562690224155796e-05
LYS1174,L LYS 304,0.0,0.0,0.0,-0.0003532338308457654,0.00047797457211841806,3.371372689356156e-05,-66.94700995024878,0.8465930198088578,0.05971406749386693,66.94432835820894,0.846215374090853,0.05968743041871268,0.0,0.0,0.0,-0.0030348258706461976,0.0008248510159604999,5.818050478442493e-05
CYS1175,L CYS 305,0.0,0.0,0.0,-0.00018905472636816158,0.00039155208696420394,2.7617954792048586e-05,-0.07815920398009958,0.10946911478542092,0.00772135601858183,0.0781044776119403,0.10941528916170286,0.007717559451810792,0.0,0.0,0.0,-0.00024378109452746449,0.0006948808064445749,4.901311303699681e-05
ASP1176,L ASP 306,0.0,0.0,0.0,-0.00016417910447759663,0.0003704380192832746,2.612868328488006e-05,63.2667263681592,0.6257515042135282,0.04413710801139353,-63.265308457711484,0.6255398896991211,0.04412218187439462,0.0,0.0,0.0,0.0012537313432838418,0.0007533002067272054,5.3133699824041003e-05
PRO1177,L PRO 307,0.0,0.0,0.0,-0.00014427860696518695,0.0003513720116022119,2.478387079190367e-05,0.04992039800995027,0.07964575569257654,0.005617778459950385,-0.04998507462686563,0.07965937918824197,0.005618739387244414,0.0,0.0,0.0,-0.00020895522388051656,0.0006810289281519965,4.803607687448911e-05
ARG1178,L ARG 308,0.0,0.0,0.0,-0.00014925373134328207,0.0003563383995914388,2.513417279138907e-05,-61.11810447761197,0.5996791215157998,0.0422981039283105,61.1169552238806,0.599506233796666,0.04228590936883782,0.0,0.0,0.0,-0.0012985074626907878,0.0006914170042956999,4.876879527100575e-05
HIE1179,L HIE 309,0.0,0.0,0.0,-0.00014427860696517426,0.000351372011602181,2.478387079190149e-05,-0.06466169154228855,0.16743985323948443,0.011810296640247745,0.06458208955223885,0.16734191910029927,0.011803388898676033,0.0,0.0,0.0,-0.0002238805970147041,0.0007015454621721158,4.94832016068596e-05
GLY1180,L GLY 310,0.0,0.0,0.0,-6.965174129353461e-05,0.00025455918020828754,1.7955220173647448e-05,-0.32092537313432845,0.11999423453390629,0.008463740725679922,0.3208905472636817,0.1199848579177853,0.008463079350172669,0.0,0.0,0.0,-0.00010447761194032276,0.0006571685463068033,4.635309530176719e-05
LYS1181,L LYS 311,0.0,0.0,0.0,-0.00015422885572140477,0.0003611679883160779,2.54748257147215e-05,-61.35628855721394,0.6590889432709353,0.04648854965970305,61.35553233830845,0.6589896912197992,0.046481548959789676,0.0,0.0,0.0,-0.0009104477611954784,0.0006164739232276059,4.348271790397419e-05
TYR1182,L TYR 312,0.0,0.0,0.0,-0.00032835820895518774,0.0004696159021656877,3.312415177300482e-05,-0.5278009950248757,0.11045041299313034,0.007790571457447605,0.5276417910447762,0.11044757899675757,0.007790371562755915,0.0,0.0,0.0,-0.0004875621890546174,0.0007061172138989571,4.980566811059174e-05
MET1183,L MET 313,0.0,0.0,0.0,-0.0004029850746268721,0.0004904978126912014,3.459704817699709e-05,-0.4298358208955226,0.09851356908557227,0.006948611405709154,0.42980099502487534,0.09858042250113692,0.006953326882066524,0.0,0.0,0.0,-0.00043781094527377143,0.0007312248186451143,5.1576622003833e-05
ALA1184,L ALA 314,0.0,0.0,0.0,-0.00023383084577113068,0.0004232658518438203,2.9854871294069363e-05,0.07810447761194027,0.08985302554091577,0.0063377437636915595,-0.07804477611940298,0.08989248960086385,0.006340527343858395,0.0,0.0,0.0,-0.00017412935323383929,0.0007360830604116679,5.191929595691496e-05
CYS1185,L CYS 315,0.0,0.0,0.0,-0.00024378109452738715,0.0004293621693610655,3.0284872377436454e-05,-0.1525074626865672,0.15515378727411833,0.010943704363765693,0.15249751243781093,0.15514019095493417,0.010942745353352858,0.0,0.0,0.0,-0.00025373134328351217,0.0007399734481337051,5.219370274928787e-05
CYS1186,L CYS 316,0.0,0.0,0.0,-0.0004278606965173967,0.0004947685528537844,3.489828296201199e-05,0.299636815920398,0.16546690290816707,0.011671135453597598,-0.29921393034825866,0.1653615938522857,0.011663707525509985,0.0,0.0,0.0,-4.975124377965294e-06,0.0007629317140979132,5.381305397384486e-05
LEU1187,L LEU 317,0.0,0.0,0.0,-0.0004626865671641751,0.0004986057638355193,3.5168938956321114e-05,0.20325373134328373,0.12320577092232547,0.008690265036854104,-0.20311442786069664,0.12318760453568273,0.008688983678736658,0.0,0.0,0.0,-0.00032338308457697385,0.0007916859631137511,5.5841222321907625e-05
LEU1188,L LEU 318,0.0,0.0,0.0,-0.0007213930348258928,0.00044831364481867143,3.1621606390243866e-05,-0.06402487562189044,0.07930327440561462,0.0055936216925231656,0.06422885572139303,0.07923004708680408,0.005588456635694756,0.0,0.0,0.0,-0.0005174129353234763,0.0007668150020668793,5.408695998824753e-05
TYR1189,L TYR 319,0.0,0.0,0.0,-0.0005572139303483387,0.0004967157800736506,3.5035629780273313e-05,0.5514427860696519,0.10170578952099232,0.00717377327460693,-0.5511641791044777,0.1016275901272498,0.007168257514653021,0.0,0.0,0.0,-0.0002786069651742644,0.000754416548142275,5.321244047633308e-05
ARG1190,L ARG 320,0.0,0.0,0.0,-0.0010796019900496654,0.00027067603002452445,1.9092015109580863e-05,-75.16414427860693,0.9004421269366575,0.06351229065691628,75.15680099502492,0.8991014918988399,0.06341772955227717,0.0,0.0,0.0,-0.008422885572135688,0.002188907729126041,0.00015439364702580534
GLY1191,L GLY 321,0.0,0.0,0.0,-0.0001492537313433036,0.0003563383995914903,2.5134172791392702e-05,-0.14506965174129346,0.053649082045793876,0.003784114481583895,0.14486069651741285,0.05364727715162747,0.0037839871741651584,0.0,0.0,0.0,-0.00035820895522386653,0.0006773116129335142,4.7773877675277004e-05
ASP1192,L ASP 322,0.0,0.0,0.0,-0.0002935323383084668,0.0004553801759800702,3.212004106764595e-05,63.45636318407956,0.6035387372877338,0.04257034023467373,-63.45344278606966,0.6031205649597251,0.0425408446328503,0.0,0.0,0.0,0.0026268656716409715,0.000979935334888359,6.911930922884312e-05
VAL1193,L VAL 323,0.0,0.0,0.0,-0.00024378109452734186,0.0004293621693609858,3.0284872377430833e-05,0.27448756218905457,0.05263325750463939,0.0037124637429254057,-0.2743830845771146,0.05267725360344566,0.0037155669884661943,0.0,0.0,0.0,-0.00013930348258712002,0.0007265385201974138,5.1246075997363944e-05
VAL1194,L VAL 324,0.0,0.0,0.0,-0.000189054726368166,0.0003915520869642131,2.7617954792049233e-05,0.03369651741293539,0.05763949065869658,0.004065576203643426,-0.03370149253731344,0.057606319164850144,0.00406323646686782,0.0,0.0,0.0,-0.0001940298507462318,0.0006670378412772425,4.7049221695668655e-05
PRO1195,L PRO 325,0.0,0.0,0.0,-0.00019900497512436393,0.000399251793984825,2.8161050251087657e-05,-0.17244776119402996,0.047067417588713176,0.0033198796645984713,0.1723432835820896,0.046997581891475154,0.003314953834310745,0.0,0.0,0.0,-0.00030348258706478236,0.0006856291811723452,4.836055370446343e-05
LYS1196,L LYS 326,0.0,0.0,0.0,-0.00014427860696518088,0.00035137201160219704,2.478387079190262e-05,-58.38492537313433,0.5656524339389671,0.03989804643785958,58.38372636815919,0.5654539318185227,0.03988404517782017,0.0,0.0,0.0,-0.0013432835820890376,0.0007099626254468132,5.007690252823698e-05
ASP1197,L ASP 327,0.0,0.0,0.0,-0.0001293532338308514,0.0003355904866475779,2.3670727848072254e-05,59.6995472636816,0.5219224023097164,0.036813567828754605,-59.69806965174128,0.521637543216997,0.03679347541753589,0.0,0.0,0.0,0.0013482587064689382,0.0007040108637335702,4.965709762512987e-05
VAL1198,L VAL 328,0.0,0.0,0.0,-0.00016915422885571712,0.00037488808425440866,2.6442566666647595e-05,-0.2691094527363184,0.050103355467011695,0.003534018211846163,0.2689800995024876,0.05008867362848408,0.003532982634802343,0.0,0.0,0.0,-0.00029850746268651247,0.000615268223023962,4.3397674368706186e-05
ASN1199,L ASN 329,0.0,0.0,0.0,-0.00015422885572139537,0.000361167988316056,2.5474825714719957e-05,-0.5852985074626869,0.06906879149059426,0.004871736927054233,0.5852985074626863,0.06901726979612356,0.004868102866922581,0.0,0.0,0.0,-0.0001542288557213871,0.0006238179088860228,4.4000722712683466e-05
ALA1200,L ALA 330,0.0,0.0,0.0,-4.477611940298456e-05,0.0002068120367246397,1.4587396341051204e-05,-0.1718656716417911,0.04773347298756245,0.0033668595901481997,0.17176616915422882,0.04767113762998072,0.003362462793029875,0.0,0.0,0.0,-0.00014427860696523116,0.0006100971311544366,4.3032933670769006e-05
ALA1201,L ALA 331,0.0,0.0,0.0,-0.00011940298507462919,0.00032426210421493813,2.287168535970905e-05,-0.27058706467661686,0.062403945147649804,0.0044016349122175235,0.2704925373134328,0.0623984244764568,0.004401245514095265,0.0,0.0,0.0,-0.0002139303482587478,0.000622149199942812,4.388302105895969e-05
ILE1202,L ILE 332,0.0,0.0,0.0,-0.00016417910447761262,0.0003704380192833107,2.6128683284882608e-05,-0.1551094527363184,0.05224823984941694,0.0036853066914114747,0.15513432835820898,0.05222565719380681,0.0036837138336985697,0.0,0.0,0.0,-0.00013930348258697864,0.0007056964468255806,4.9775989489541366e-05
ALA1203,L ALA 333,0.0,0.0,0.0,-9.950248756219245e-05,0.00029933550162172817,2.111349837397203e-05,-0.1292288557213931,0.10429811541341547,0.0073566218449166694,0.12917412935323397,0.10431393741808818,0.007357737843079669,0.0,0.0,0.0,-0.00015422885572142245,0.0006317428529093882,4.455970516496403e-05
THR1204,L THR 334,0.0,0.0,0.0,-7.462686567164738e-05,0.00026278831136806465,1.8535658332234865e-05,0.06554228855721371,0.05521373623827071,0.003894476679083726,-0.06546268656716413,0.05521121678113977,0.0038942989702795607,0.0,0.0,0.0,4.9751243778493e-06,0.0006189182702522917,4.3655128849724105e-05
ILE1205,L ILE 335,0.0,0.0,0.0,-0.00012437810945274252,0.00033001241695080247,2.327728114751483e-05,-0.24188557213930337,0.06540643570504288,0.004613414267348928,0.2419004975124379,0.06542254582512065,0.004614550587605709,0.0,0.0,0.0,-0.00010945273631820589,0.0006968016477614945,4.914859873716174e-05
LYS1206,L LYS 336,0.0,0.0,0.0,-0.0001044776119402986,0.00030587912734207786,2.1575050145338852e-05,-59.13033830845774,0.8113115448816233,0.057225504127771935,59.12955223880599,0.8111651459699234,0.05721517794471854,0.0,0.0,0.0,-0.0008905472636814608,0.0006448882035136012,4.5486906706724606e-05
THR1207,L THR 337,0.0,0.0,0.0,-8.457711442786077e-05,0.0002782513722210861,1.9626338550278206e-05,-0.018393034825870732,0.09616890071080249,0.006783231249830537,0.01835820895522395,0.09613755197775077,0.006781020080688462,0.0,0.0,0.0,-0.00011940298507474186,0.0006733532644145274,4.7494677297886236e-05
LYS1208,L LYS 338,0.0,0.0,0.0,-0.00010447761194029639,0.0003058791273420714,2.1575050145338395e-05,-58.6637462686567,0.8171882628949348,0.05764001585640459,58.662681592039796,0.8170153777455562,0.057627821478188464,0.0,0.0,0.0,-0.0011691542288570266,0.0006550559439066693,4.6204083817668504e-05
ARG1209,L ARG 339,0.0,0.0,0.0,-0.00014925373134325003,0.0003563383995913624,2.5134172791383676e-05,-61.73758706467663,0.5588403626027181,0.039417559972665654,61.73597014925375,0.5586695808776886,0.03940551395856382,0.0,0.0,0.0,-0.0017661691542282393,0.0007791114668986483,5.49542857442123e-05
THR1210,L THR 340,0.0,0.0,0.0,-0.00010447761194030219,0.0003058791273420884,2.157505014533959e-05,0.01629850746268667,0.14800440509701243,0.01043942582629377,-0.01627860696517415,0.14794883474208922,0.01043550619567209,0.0,0.0,0.0,-8.457711442772103e-05,0.0006966950732907348,4.914108155359046e-05
ILE1211,L ILE 341,0.0,0.0,0.0,-0.00015422885572139483,0.0003611679883160547,2.5474825714719862e-05,-0.3928706467661693,0.14370704440292506,0.01013631337376001,0.39273134328358233,0.14366350077667386,0.010133242043172523,0.0,0.0,0.0,-0.00029353233830823315,0.0006679648754424891,4.711460964408943e-05
GLN1212,L GLN 342,0.0,0.0,0.0,-0.00012437810945273918,0.0003300124169507937,2.327728114751421e-05,0.19985572139303417,0.3004765271411194,0.021193980108740566,-0.1998706467661694,0.300402769733837,0.021188777662354195,0.0,0.0,0.0,-0.00013930348258780052,0.0006544889103490801,4.616408835427948e-05
PHE1213,L PHE 343,0.0,0.0,0.0,-0.00028358208955222306,0.0004507363841952437,3.1792493250007194e-05,-0.4526268656716417,0.037116397184094554,0.0026179888030267518,0.45256716417910436,0.03708785745449997,0.0026159757657120185,0.0,0.0,0.0,-0.0003432835820895034,0.0007508318200961668,5.29595932551963e-05
VAL1214,L VAL 344,0.0,0.0,0.0,-0.00016915422885573425,0.0003748880842544465,2.6442566666650265e-05,-0.11884079601990061,0.062397574000576564,0.004401185526151914,0.11880597014925376,0.06242206814278894,0.004402913209734285,0.0,0.0,0.0,-0.0002039800995026667,0.0007145844421597727,5.0402900343815774e-05
ASP1215,L ASP 345,0.0,0.0,0.0,-0.00012935323383083926,0.00033559048664754635,2.3670727848070028e-05,61.25149253731344,0.5988773669878279,0.04224155252418052,-61.25092039800992,0.5987302016502717,0.04223117228161536,0.0,0.0,0.0,0.0004427860696534313,0.0007316309042847815,5.160526507639324e-05
TRP1216,L TRP 346,0.0,0.0,0.0,-0.00036815920398011417,0.0004823048874984135,3.4019163790418044e-05,-0.02847263681592042,0.11033341824490171,0.00778231928417345,0.028437810945273628,0.11029831716457601,0.007779843444861487,0.0,0.0,0.0,-0.00040298507462672187,0.0007608525231382304,5.366639915105035e-05
CYS1217,L CYS 347,0.0,0.0,0.0,-0.00010945273631840696,0.0003122063978057132,2.202134139352653e-05,-0.509805970149254,0.06903908449738906,0.004869641557312469,0.509776119402985,0.06905578267791586,0.004870819356155208,0.0,0.0,0.0,-0.00013930348258712889,0.0006620468129411305,4.6697181700118395e-05
PRO1218,L PRO 348,0.0,0.0,0.0,-0.0001542288557213913,0.00036116798831604637,2.5474825714719276e-05,-0.36018407960199006,0.06542597461636329,0.004614792435892778,0.3601641791044776,0.06541758637714047,0.00461420077511672,0.0,0.0,0.0,-0.00017412935323411435,0.000657545082489841,4.637965411635897e-05
THR1219,L THR 349,0.0,0.0,0.0,-0.00020895522388059997,0.0004065623424440725,2.8676696581612864e-05,-0.18104975124378112,0.15897387849023067,0.011213152822912173,0.18103482587064673,0.15890550332245787,0.011208330010429958,0.0,0.0,0.0,-0.00022388059701504653,0.0007225072883805735,5.096173482851215e-05
GLY1220,L GLY 350,0.0,0.0,0.0,-6.46766169154224e-05,0.00024595437003598373,1.734828366061445e-05,0.21849751243781101,0.06826733551479526,0.004815206581170882,-0.21847761194029838,0.06820178391816899,0.004810582928041595,0.0,0.0,0.0,-4.477611940290502e-05,0.0006787353433373573,4.787429987512854e-05
PHE1221,L PHE 351,0.0,0.0,0.0,-0.00035820895522389694,0.000479473982215216,3.381948712737661e-05,-0.3364875621890548,0.044548269918858664,0.003142192688135243,0.33644776119403,0.04455985417884966,0.0031430097788350047,0.0,0.0,0.0,-0.0003980099502486063,0.0007795878614575955,5.498788802556952e-05
LYS1222,L LYS 352,0.0,0.0,0.0,-0.0006766169154229199,0.0004677675332753718,3.299377788367745e-05,-70.68428358208953,0.9566143991386467,0.06747437724996516,70.68209452736322,0.955637832904875,0.06740549557880653,0.0,0.0,0.0,-0.002865671641789103,0.00156988628787656,0.00011073124105502609
VAL1223,L VAL 353,0.0,0.0,0.0,-0.00043283582089552887,0.0004954684379909871,3.494764905332505e-05,0.023995024875622033,0.0905237110585143,0.006385050272637357,-0.024064676616915425,0.0904571078149675,0.006380352442053588,0.0,0.0,0.0,-0.000502487562188913,0.0007201739570771163,5.079715432798823e-05
GLY1224,L GLY 354,0.0,0.0,0.0,-0.0002587064676616868,0.0004379240016848754,3.088877746676803e-05,-0.3559104477611942,0.08280344129831964,0.005840504429777456,0.35580597014925386,0.08277691150789082,0.005838633162640594,0.0,0.0,0.0,-0.00036318407960203624,0.0007480906448291333,5.276624565950609e-05
ILE1225,L ILE 355,0.0,0.0,0.0,-0.0005771144278607241,0.0004940175756142081,3.484531311165753e-05,0.08623383084577119,0.08034230281516108,0.005666909105865778,-0.08620398009950248,0.08027213158087255,0.0056619596086192985,0.0,0.0,0.0,-0.0005472636815919839,0.000739103245216247,5.213232336801423e-05
ASN1226,L ASN 356,0.0,0.0,0.0,-0.0006865671641791106,0.00046388866471403384,3.27201835902543e-05,-0.011452736318408135,0.18634905194065046,0.0131440486805744,0.011815920398009943,0.1862095886113804,0.013134211695787034,0.0,0.0,0.0,-0.0003233830845770324,0.0008164359492431488,5.758695174280081e-05
TYR1227,L TYR 357,0.0,0.0,0.0,-0.0006268656716417817,0.0004836373655528183,3.411314954580826e-05,-0.04299502487562196,0.06703014080429157,0.004727941594669159,0.04303482587064674,0.0669742192999689,0.004723997195878538,0.0,0.0,0.0,-0.0005870646766169745,0.0007079026838113208,4.993160544808506e-05
GLU1228,L GLU 358,0.0,0.0,0.0,-0.0011094527363183961,0.0003122063978057418,2.2021341393528547e-05,74.78748756218906,0.9739138208501101,0.06869458437607215,-74.77280597014926,0.9718242512316984,0.06854719749913434,0.0,0.0,0.0,0.013572139303479802,0.00241389425475123,0.00017026297297350384
PRO1229,L PRO 359,0.0,0.0,0.0,-0.0006815920398010034,0.0004658587029142195,3.285913937101179e-05,0.7734676616915422,0.058833690884473155,0.004149808593014312,-0.7726666666666667,0.05880013650552577,0.004147441849605972,0.0,0.0,0.0,0.00011940298507494954,0.0007232263546020583,5.101245384919578e-05
PRO1230,L PRO 360,0.0,0.0,0.0,-0.0005920398009949575,0.0004914556694481607,3.466461018341126e-05,0.24167661691542278,0.08111738254985067,0.005721579015146193,-0.2409054726368158,0.08092565238434202,0.005708055411979256,0.0,0.0,0.0,0.00017910447761186753,0.0007840202518132751,5.530052473608478e-05
THR1231,L THR 361,0.0,0.0,0.0,-0.001054726368159211,0.000302543199910683,2.133975196648317e-05,-0.03932835820895509,0.11510238419578145,0.008118696206736645,0.04066666666666667,0.11495222167056333,0.00810810455885376,0.0,0.0,0.0,0.0002835820895524202,0.00084298634307153,5.945967213141759e-05
VAL1232,L VAL 362,0.0,0.0,0.0,-0.00064676616915423,0.00047797457211842624,3.3713726893562134e-05,-0.017562189054726073,0.20474514521895393,0.014441609054852119,0.017835820895522398,0.20440397010691938,0.014417544417900757,0.0,0.0,0.0,-0.00037313432835784223,0.0008894487234840666,6.27368757640513e-05
VAL1233,L VAL 363,0.0,0.0,0.0,-0.001134328358208964,0.00036903217732640875,2.602952283879352e-05,-0.5300099502487559,0.14620591320196927,0.010312569988961177,0.5307910447761193,0.14616465233238135,0.010309659671614142,0.0,0.0,0.0,-0.00035323383084576095,0.0008919775057118716,6.291524230983565e-05
PRO1234,L PRO 364,0.0,0.0,0.0,-0.0008955223880597001,0.0003651890408657224,2.5758448893424378e-05,0.4028109452736319,0.523697174355051,0.036938750596887115,-0.40224378109452785,0.52269336470449,0.03686794732326914,0.0,0.0,0.0,-0.00032835820895552796,0.0011725049898776677,8.270212541825431e-05
GLY1235,L GLY 365,0.0,0.0,0.0,-0.0005124378109452724,0.0004998452769196566,3.525636746829068e-05,0.1349601990049751,0.2557980554696418,0.018042603697066638,-0.1345721393034827,0.25555228655615675,0.018025268494502537,0.0,0.0,0.0,-0.00012437810945270495,0.0008100443672624703,5.713612430995357e-05
GLY1236,L GLY 366,0.0,0.0,0.0,-0.0004029850746268616,0.0004904978126911887,3.4597048176996187e-05,-0.25804975124378116,0.16247390150141774,0.011460025411546674,0.25794527363184083,0.16230541197467338,0.01144814107664595,0.0,0.0,0.0,-0.0005074626865672254,0.0007538914169216897,5.317540057591405e-05
ASP1237,L ASP 367,0.0,0.0,0.0,-0.0005870646766169082,0.0004923613937806102,3.472849505211823e-05,74.04414427860692,0.739025009227245,0.05212680502682974,-74.03524875621889,0.7382394060936319,0.05207139285421986,0.0,0.0,0.0,0.008308457711442159,0.0011479499830716116,8.097014877845133e-05
LEU1238,L LEU 368,0.0,0.0,0.0,-0.0005472636815920602,0.0004977611318718881,3.510936321106498e-05,0.26690547263681597,0.06578561608348042,0.0046401595891039805,-0.26657213930348245,0.06574385709836096,0.0046372141373963085,0.0,0.0,0.0,-0.00021393034825860116,0.0007255157541893312,5.117393564537892e-05
ALA1239,L ALA 369,0.0,0.0,0.0,-0.00019900497512435897,0.000399251793984815,2.8161050251086953e-05,0.40936815920398,0.10180609694032748,0.0071808484144535445,-0.40909950248756227,0.10175827395431017,0.007177475241101086,0.0,0.0,0.0,6.965174129368816e-05,0.0006426967268439865,4.533233186060769e-05
LYS1240,L LYS 370,0.0,0.0,0.0,-0.0005124378109452807,0.0004998452769196645,3.525636746829123e-05,-70.25953731343287,1.428726549094496,0.10077460076645871,70.25231840796023,1.4275373144621912,0.10069071862304638,0.0,0.0,0.0,-0.0077313432835828064,0.0014920894850549435,0.00010524387767522179
VAL1241,L VAL 371,0.0,0.0,0.0,-0.00032338308457710807,0.0004677675332753405,3.299377788367524e-05,0.572144278606965,0.06645144922484192,0.004687123837819249,-0.5717213930348259,0.06641893266957016,0.004684830296848874,0.0,0.0,0.0,9.950248756223444e-05,0.0007262318416353375,5.122444455944011e-05
GLN1242,L GLN 372,0.0,0.0,0.0,-0.00029850746268656023,0.000457603275127031,3.227684639133873e-05,0.42536815920398036,0.30659590430793854,0.021625607694380676,-0.4251641791044776,0.3064767169302522,0.021617200864949,0.0,0.0,0.0,-9.45273631840714e-05,0.0006954149056800199,4.9050785492412264e-05
ARG1243,L ARG 373,0.0,0.0,0.0,-0.00039303482587068304,0.000488424458359244,3.445080503818032e-05,-63.35455721393032,0.5545178246666906,0.03911267165440971,63.35175621890548,0.5541298546326408,0.03908530635814955,0.0,0.0,0.0,-0.0031940298507462483,0.0008024614986530891,5.660126999702768e-05
ALA1244,L ALA 374,0.0,0.0,0.0,-0.000288557213930343,0.00045309154507571213,3.19586134901752e-05,-0.11288059701492541,0.08965192875778993,0.006323559490257451,0.11288059701492532,0.08959119799317646,0.006319275872400666,0.0,0.0,0.0,-0.00028855721393032365,0.0007638071752448539,5.387480424202978e-05
VAL1245,L VAL 375,0.0,0.0,0.0,-0.0003034825870646631,0.0004597617931202949,3.2429096511668785e-05,-0.030656716417910512,0.08978524165512318,0.006332962657024593,0.030935323383084565,0.08972928215271583,0.006329015578055728,0.0,0.0,0.0,-2.4875621890568828e-05,0.0007690390135944083,5.424382966630368e-05
CYS1246,L CYS 376,0.0,0.0,0.0,-0.0004726368159204144,0.0004992506946986076,3.521442887200224e-05,-0.10161691542288556,0.15949923973192634,0.01125020894776938,0.10179104477611936,0.1593667384768205,0.011240863029830912,0.0,0.0,0.0,-0.0002985074626865917,0.000766492146171944,5.406418748924286e-05
MET1247,L MET 377,0.0,0.0,0.0,-0.0004477611940298014,0.0004972636193718158,3.50742713849889e-05,0.15547761194029844,0.2301958083790673,0.01623676042292011,-0.15510945273631835,0.2300403770749281,0.016225797144025934,0.0,0.0,0.0,-7.960199004976457e-05,0.0007940273569456654,5.600637150934154e-05
LEU1248,L LEU 378,0.0,0.0,0.0,-0.0006766169154228729,0.00046776753327533964,3.299377788367518e-05,-0.5158855721393034,0.07525414215337281,0.005308017924308125,0.5157960199004975,0.07519939123337502,0.005304156092169657,0.0,0.0,0.0,-0.000766169154229021,0.0007465007930823255,5.265410616355849e-05
SER1249,L SER 379,0.0,0.0,0.0,-0.0003432835820895233,0.00047480518568911997,3.349017561127484e-05,0.44970149253731356,0.1969491194938788,0.01389171979822186,-0.4495820895522387,0.19684967741937384,0.013884705695093464,0.0,0.0,0.0,-0.00022388059701484216,0.0007561534404761005,5.333495141562131e-05
ASN1250,L ASN 380,0.0,0.0,0.0,-0.00038805970149249897,0.0004873082900690413,3.437207659717484e-05,-0.6007412935323385,0.12849543707684946,0.009063369319999015,0.600825870646766,0.12848131105693425,0.009062372947377342,0.0,0.0,0.0,-0.0003034825870645703,0.000799525861326993,5.6394206105256406e-05
THR1251,L THR 381,0.0,0.0,0.0,-0.00024378109452733633,0.00042936216936097606,3.028487237743014e-05,0.45237313432835846,0.06892887006894727,0.004861867630921891,-0.45234328358208953,0.0689131443185186,0.004860758422009796,0.0,0.0,0.0,-0.0002139303482586365,0.0006975472131345011,4.920118686388036e-05
THR1252,L THR 382,0.0,0.0,0.0,-0.00018407960199004383,0.0003875490964009915,2.7335605607640064e-05,0.16098009950248748,0.10523250543907609,0.007422528635726841,-0.1609800995024875,0.10516937110630449,0.007418075483243781,0.0,0.0,0.0,-0.00018407960199016868,0.0007336579609150813,5.1748242627121146e-05
ALA1253,L ALA 383,0.0,0.0,0.0,-0.0001343283582089559,0.00034100476593420663,2.405262166385801e-05,0.06769651741293531,0.05482702276872723,0.00386720001405013,-0.06773134328358212,0.05485120045840321,0.003868905376791584,0.0,0.0,0.0,-0.0001691542288557558,0.0006700737177049411,4.7263355908525224e-05
ILE1254,L ILE 384,0.0,0.0,0.0,-0.0003980099502487847,0.0004894875174626753,3.452578744598071e-05,0.15541293532338307,0.06581002079966634,0.004641880965060781,-0.15524378109452738,0.06581366182804115,0.00464213778340092,0.0,0.0,0.0,-0.00022885572139273123,0.0007579516676063953,5.346178857788844e-05
ALA1255,L ALA 385,0.0,0.0,0.0,-0.00023383084577114063,0.0004232658518438383,2.9854871294070634e-05,0.3373184079601991,0.06972167917311663,0.0049177880735057555,-0.3372736318407961,0.06972318936742532,0.004917894594399228,0.0,0.0,0.0,-0.0001890547263681196,0.0007221303488887316,5.093514756671068e-05
GLU1256,L GLU 386,0.0,0.0,0.0,-0.0002487562189054673,0.000432292218830408,3.0491542132181405e-05,67.85328358208955,0.832894051887894,0.05874781679738299,-67.85093034825871,0.832489818934519,0.05871930440323812,0.0,0.0,0.0,0.002104477611942287,0.0008604232735685018,6.06895783794246e-05
ALA1257,L ALA 387,0.0,0.0,0.0,-0.00019900497512437054,0.00039925179398483826,2.8161050251088593e-05,0.10385074626865669,0.07801707691581286,0.005502900316467165,-0.10374626865671642,0.07808918423848654,0.005507986374859083,0.0,0.0,0.0,-9.452736318404088e-05,0.0007370911636830099,5.1990402079192344e-05
TRP1258,L TRP 388,0.0,0.0,0.0,-0.0007164179104476691,0.0004507363841952092,3.179249325000476e-05,0.2763980099502489,0.07436999606324778,0.005245655067463303,-0.27659701492537314,0.07433433810786957,0.005243139949213654,0.0,0.0,0.0,-0.0009154228855723566,0.0007037998820007614,4.964221612110359e-05
ALA1259,L ALA 389,0.0,0.0,0.0,-0.00012437810945273642,0.00033001241695078637,2.327728114751369e-05,0.007154228855721379,0.12241825821667024,0.008634718173417417,-0.007144278606965183,0.1223864854487598,0.008632477095162485,0.0,0.0,0.0,-0.00011442786069649377,0.0006851958328631705,4.832998767146181e-05
ARG1260,L ARG 390,0.0,0.0,0.0,-0.00035323383084574604,0.00047797457211839177,3.37137268935597e-05,-69.52569154228851,0.8622566334189262,0.060818893612703415,69.5228308457712,0.8617864479256393,0.06078572928507039,0.0,0.0,0.0,-0.0032139303482590638,0.0009510428814272435,6.708139269082349e-05
LEU1261,L LEU 391,0.0,0.0,0.0,-0.0004577114427860673,0.0004982084683430832,3.5140915892942094e-05,0.055651741293532196,0.0822128538778397,0.005798847604995779,-0.05557213930348258,0.08222149444734457,0.005799457063777658,0.0,0.0,0.0,-0.0003781094527362414,0.0007167633219285505,5.055658667305482e-05
ASP1262,L ASP 392,0.0,0.0,0.0,-0.00032338308457713626,0.00046776753327538117,3.2993777883678106e-05,71.68186567164179,0.9140371585614576,0.06447121025231746,-71.67914925373137,0.9135089842398441,0.06443395570810154,0.0,0.0,0.0,0.0023930348258666603,0.0009249183068849664,6.523870727886686e-05
HID1263,L HID 393,0.0,0.0,0.0,-0.0003184079601990097,0.0004658587029142208,3.285913937101188e-05,0.21301492537313443,0.14424103919888223,0.01017397846258198,-0.21301990049751254,0.1442456431720534,0.010174303201811162,0.0,0.0,0.0,-0.0003233830845776687,0.0007397058024258248,5.21748244766222e-05
LYS1264,L LYS 394,0.0,0.0,0.0,-0.00030845771144276976,0.0004618566354338136,3.2576855295844336e-05,-72.34042786069654,0.9332325919414595,0.06582515173022646,72.33714925373135,0.9326708492549224,0.06578552945610751,0.0,0.0,0.0,-0.003587064676615095,0.0009893119579031783,6.978068522234929e-05
PHE1265,L PHE 395,0.0,0.0,0.0,-0.0006716417910447949,0.0004696159021657512,3.3124151773009305e-05,0.162407960199005,0.06597408458730382,0.004653453132393907,-0.1623731343283581,0.06586746133194527,0.004645932507822334,0.0,0.0,0.0,-0.0006368159203979752,0.0007414103884653267,5.229505670560384e-05
ASP1266,L ASP 396,0.0,0.0,0.0,-0.0002686567164179162,0.0004432609673109797,3.12652179974041e-05,73.34445273631842,1.0543140652870933,0.07436558036883072,-73.34140796019904,1.0535651971331825,0.07431275928190902,0.0,0.0,0.0,0.0027761194029816447,0.0011349827910573061,8.005551357472263e-05
LEU1267,L LEU 397,0.0,0.0,0.0,-0.0002935323383084491,0.0004553801759800429,3.212004106764402e-05,0.0734079601990052,0.0634410662887937,0.004474787797219535,-0.07339303482587066,0.06341680609089302,0.0044730766147966245,0.0,0.0,0.0,-0.00027860696517384903,0.0007739477207015,5.459006317005579e-05
MET1268,L MET 398,0.0,0.0,0.0,-0.0004427860696517345,0.0004967157800735716,3.503562978026774e-05,0.025631840796019774,0.13082727126467839,0.009227844222128447,-0.025676616915422876,0.13077518554650913,0.009224170378832493,0.0,0.0,0.0,-0.00048756218905478727,0.000733759166749714,5.1755381136296895e-05
TYR1269,L TYR 399,0.0,0.0,0.0,-0.0005870646766169082,0.0004923613937806097,3.472849505211819e-05,0.20923383084577082,0.3252270849205548,0.022939749850718536,-0.20926865671641803,0.3251071426341289,0.02293128977412988,0.0,0.0,0.0,-0.0006218905472640687,0.0008383342925292914,5.9131541785945534e-05
ALA1270,L ALA 400,0.0,0.0,0.0,-0.0002039800995024894,0.00040295436281227406,2.8422209320073247e-05,0.24180597014925384,0.14516512184809818,0.010239158227113528,-0.24166666666666672,0.144991450539971,0.010226908397534734,0.0,0.0,0.0,-6.467661691542681e-05,0.000733556741117233,5.17411031330561e-05
LYS1271,L LYS 401,0.0,0.0,0.0,-0.0004179104477611839,0.0004932152728912808,3.478872304083671e-05,-72.04041791044774,1.051971503539932,0.07420034880300688,72.03808457711447,1.051607008961698,0.07417463933773073,0.0,0.0,0.0,-0.0027512437810936654,0.0008740657814578746,6.165184669233314e-05
ARG1272,L ARG 402,0.0,0.0,0.0,-0.0006567164179104196,0.0004748051856891386,3.349017561127616e-05,-78.49851741293527,1.2679958452771103,0.08943753103931272,78.49353233830843,1.2669070419480988,0.08936073277384766,0.0,0.0,0.0,-0.005641791044778737,0.0014493246930162228,0.00010222748181746015
ALA1273,L ALA 403,0.0,0.0,0.0,-0.00036815920398010647,0.0004823048874984035,3.401916379041734e-05,0.22422885572139312,0.06439645059271014,0.004542175410242293,-0.2239900497512438,0.06443910234432791,0.004545183832843521,0.0,0.0,0.0,-0.00012935323383076412,0.000787453910584906,5.554271635217721e-05
PHE1274,L PHE 404,0.0,0.0,0.0,-0.0010398009950248915,0.0002194700995036351,1.5480227249693934e-05,0.542179104477612,0.06114413085085364,0.004312774463113408,-0.5418407960199004,0.061101778946371234,0.004309787190098415,0.0,0.0,0.0,-0.000701492537313212,0.0006985754952623614,4.927371629295556e-05
VAL1275,L VAL 405,0.0,0.0,0.0,-0.0008308457711442776,0.00037488808425441684,2.644256666664817e-05,0.8100746268656718,0.06210582689501454,0.004380607271967153,-0.8095472636815917,0.06196901010913383,0.004370956959957471,0.0,0.0,0.0,-0.0003034825870647244,0.0007547117738824513,5.323326409448528e-05
HIE1276,L HIE 406,0.0,0.0,0.0,-0.0014427860696517327,0.0004967157800736347,3.5035629780272195e-05,0.3620497512437812,0.14278393206575124,0.010071202049762957,-0.36110447761194053,0.14269978237684386,0.010065266588348288,0.0,0.0,0.0,-0.0004975124378110938,0.0008471455031910265,5.975303666701167e-05
TRP1277,L TRP 407,0.0,0.0,0.0,-0.0028159203980099847,0.0004243171554272171,2.99290245314179e-05,1.5464975124378106,0.09040644125657009,0.006376778698569962,-1.5455472636815908,0.09012323792953854,0.006356803076058134,0.0,0.0,0.0,-0.0018656716417913275,0.0009287372648414487,6.550807580404217e-05
TYR1278,L TYR 408,0.0,0.0,0.0,-0.0021293532338309182,0.00037745426345055585,2.662357099119859e-05,0.9339054726368157,0.1605817348023738,0.011326562262982245,-0.9337213930348258,0.16050322601816727,0.0113210246803076,0.0,0.0,0.0,-0.0019452736318409972,0.0008116012363942746,5.724593739161194e-05
VAL1279,L VAL 409,0.0,0.0,0.0,-0.001537313432835805,0.0004986057638355303,3.516893895632189e-05,1.0079701492537314,0.08400212686526658,0.005925053190721356,-1.0072338308457711,0.0836961458229896,0.005903470952050765,0.0,0.0,0.0,-0.0008009950248753282,0.0008406340919759188,5.9293757131648795e-05
GLY1280,L GLY 410,0.0,0.0,0.0,-0.0012935323383084743,0.0004553801759800449,3.212004106764416e-05,0.9744129353233834,0.10510924727409833,0.007413834675098258,-0.9721194029850746,0.10471176107346387,0.007385798160200077,0.0,0.0,0.0,0.0009999999999999142,0.0008753108900435934,6.173966988055362e-05
GLU1281,L GLU 411,0.0,0.0,0.0,-0.00397014925373133,0.0005077552566039126,3.5814294417472735e-05,101.7794825870647,2.5036812063488227,0.17659605624057087,-101.75539303482583,2.4951342140313932,0.17599319788458326,0.0,0.0,0.0,0.020119402985074683,0.008837148616119811,0.0006233244033070987
GLY1282,L GLY 412,0.0,0.0,0.0,-0.0013084577114427871,0.0004618566354338496,3.257685529584688e-05,0.2568208955223881,0.14127964492749748,0.009965097815966979,-0.25642288557213927,0.1410396199712115,0.009948167760905683,0.0,0.0,0.0,-0.0009104477611940644,0.0007477597044703044,5.274290292638503e-05
MET1283,L MET 413,0.0,0.0,0.0,-0.001950248756218863,0.00039588987590207886,2.7923918833033584e-05,0.4994577114427862,0.4474941056369758,0.031563800553360534,-0.4992189054726364,0.44721457652175045,0.03154408408976763,0.0,0.0,0.0,-0.001711442786069638,0.0007236711327792331,5.104382608292576e-05
GLU1284,L GLU 414,0.0,0.0,0.0,-0.0013830845771144304,0.0004861386467783487,3.4289576320453996e-05,91.05688059701502,2.286376469188457,0.16126856187443397,-91.04360696517408,2.283747694493189,0.16108314240379523,0.0,0.0,0.0,0.011890547263680816,0.0034117094530512386,0.00024064343052930274
GLU1285,L GLU 415,0.0,0.0,0.0,-0.000825870646766166,0.0003792206766200874,2.674816416969099e-05,82.2357711442786,1.3272821545448958,0.09361926487155968,-82.22897014925374,1.325846576111778,0.09351800697615759,0.0,0.0,0.0,0.005975124378111683,0.001816008993953833,0.00012809139822451198
GLY1286,L GLY 416,0.0,0.0,0.0,-0.0003830845771144282,0.000486138646778353,3.4289576320454294e-05,-0.6580099502487564,0.11840347539480928,0.008351537227215013,0.6575074626865675,0.11835889091545077,0.008348392480509927,0.0,0.0,0.0,-0.0008855721393034977,0.0007274577801565628,5.131091559556595e-05
GLU1287,L GLU 417,0.0,0.0,0.0,-0.001308457711442807,0.0004618566354338645,3.257685529584793e-05,89.56412437810941,1.686556369508323,0.11896051411310897,-89.55307960199008,1.683407673929928,0.11873842225091955,0.0,0.0,0.0,0.009736318407957764,0.004051303380727349,0.00028575690781091533
PHE1288,L PHE 418,0.0,0.0,0.0,-0.001089552238805943,0.0002855392010404393,2.0140382360964075e-05,-0.3987562189054725,0.0827897010541091,0.005839535267675983,0.39832835820895535,0.08274369490516081,0.005836290244129661,0.0,0.0,0.0,-0.0015174129353236025,0.0006698520469535568,4.724772045925992e-05
SER1289,L SER 419,0.0,0.0,0.0,-0.00038805970149253047,0.0004873082900690811,3.4372076597177645e-05,-0.6969004975124378,0.2912873127291448,0.020545822898873477,0.6964278606965173,0.2911476109520481,0.020535969095273193,0.0,0.0,0.0,-0.000860696517412843,0.0007983175794440067,5.630898047236783e-05
GLU1290,L GLU 420,0.0,0.0,0.0,-0.0008457711442786292,0.0003611679883160592,2.547482571472018e-05,83.52385572139302,2.8174736105855174,0.19872926590237902,-83.5168855721393,2.81428224226806,0.19850416413724814,0.0,0.0,0.0,0.006124378109459073,0.0036034053457644375,0.00025416461627963824
ALA1291,L ALA 421,0.0,0.0,0.0,-0.00046766169154230115,0.0004989531378858203,3.51934408326654e-05,-0.5107810945273633,0.07364289146603685,0.005194369063471967,0.5106119402985072,0.07354099040919079,0.005187181517102195,0.0,0.0,0.0,-0.0006368159203981431,0.0008118756680939775,5.7265294311235743e-05
ARG1292,L ARG 422,0.0,0.0,0.0,-0.0005920398009950282,0.0004914556694482194,3.4664610183415404e-05,-74.11685074626867,1.0584330517250877,0.07465611127141276,74.11344278606965,1.0575607379187018,0.07459458299951403,0.0,0.0,0.0,-0.003999999999999304,0.0012696221085440715,8.955223880587102e-05
GLU1293,L GLU 423,0.0,0.0,0.0,-0.0005074626865671607,0.0004999443052072865,3.526335238514325e-05,74.46305970149253,1.4893855043333446,0.1050531535804872,-74.4599104477612,1.4886579591497786,0.10500183649993046,0.0,0.0,0.0,0.002641791044780815,0.0012180421351084365,8.591406799297821e-05
ASP1294,L ASP 424,0.0,0.0,0.0,-0.0005920398009950326,0.0004914556694482234,3.466461018341569e-05,79.33178109452736,1.315550446375887,0.09279177397920538,-79.32786567164176,1.313789402416572,0.09266755951560167,0.0,0.0,0.0,0.003323383084578843,0.002153303720554049,0.00015188233389048066
MET1295,L MET 425,0.0,0.0,0.0,-0.000542288557213895,0.0004982084683430531,3.514091589293997e-05,-0.2475174129353233,0.2098499604853315,0.014801674961642865,0.24726368159203982,0.20981751162250678,0.014799386195329564,0.0,0.0,0.0,-0.0007960199004975457,0.0007999900991937646,5.64269509196607e-05
ALA1296,L ALA 426,0.0,0.0,0.0,-0.00020895522388060327,0.00040656234244407897,2.8676696581613322e-05,-0.5026766169154232,0.04492292903110261,0.003168619104361517,0.5025323383084581,0.04487894384897503,0.003165516628823874,0.0,0.0,0.0,-0.0003532338308458485,0.0007528400555918023,5.310124326544211e-05
ALA1297,L ALA 427,0.0,0.0,0.0,-0.00020398009950248718,0.0004029543628122697,2.8422209320072943e-05,-0.5759701492537316,0.08328276538054173,0.005874313343774536,0.5758756218905472,0.0832494868897058,0.005871966060013185,0.0,0.0,0.0,-0.00029850746268645474,0.0006914170042925232,4.876879527078169e-05
LEU1298,L LEU 428,0.0,0.0,0.0,-0.0005373134328358391,0.0004986057638355399,3.516893895632257e-05,-0.5156368159203983,0.07247667278044827,0.005112110339770739,0.5155771144278604,0.07248286998612155,0.005112547456955961,0.0,0.0,0.0,-0.0005970149253732741,0.0007342312761938479,5.178868116895942e-05
GLU1299,L GLU 429,0.0,0.0,0.0,-0.0002835820895522269,0.0004507363841952498,3.179249325000762e-05,69.13189054726365,0.9497867411654037,0.06699279138816427,-69.12998507462686,0.9493819119321553,0.06696423693567996,0.0,0.0,0.0,0.0016218905472660525,0.0009337872428391732,6.586427378812991e-05
LYS1300,L LYS 430,0.0,0.0,0.0,-0.0002487562189054828,0.00043229221883043476,3.0491542132183292e-05,-70.09177114427865,1.96936397474677,0.13890822456174973,70.08991044776118,1.9687383165737575,0.1388640940368137,0.0,0.0,0.0,-0.002109452736319572,0.0011709417900264247,8.25918658020758e-05
ASP1301,L ASP 431,0.0,0.0,0.0,-0.0003781094527363259,0.0004849151415327938,3.420327691436078e-05,71.79300497512433,0.9290522132303142,0.06553029055057297,-71.79133830845771,0.9283104188822823,0.06547796841144767,0.0,0.0,0.0,0.0012885572139258957,0.001224264794288333,8.635298053013044e-05
TYR1302,L TYR 432,0.0,0.0,0.0,-0.0004825870646765969,0.0004996966976911118,3.52458874975445e-05,-0.13456716417910455,0.07900101842292029,0.005572302199297118,0.13452238805970146,0.07896280846490536,0.00556960707666032,0.0,0.0,0.0,-0.0005273631840795246,0.0007665244378805774,5.406646517075417e-05
GLU1303,L GLU 433,0.0,0.0,0.0,-0.00021393034825869505,0.0004100782295521151,2.8924688137364022e-05,64.95809950248754,0.8239051894751516,0.058113791327944586,-64.95689054726364,0.8236400085274694,0.058095086906058906,0.0,0.0,0.0,0.000995024875622541,0.0007694251419937619,5.4271065063667943e-05
GLU1304,L GLU 434,0.0,0.0,0.0,-0.00021890547263681115,0.00041350437323740694,2.9166349680136248e-05,66.75700995024876,1.2037775368020924,0.08490792080524183,-66.75594029850747,1.2035489008075064,0.08489179406560096,0.0,0.0,0.0,0.0008507462686563952,0.0008331513872786991,5.876596783635395e-05
VAL1305,L VAL 435,0.0,0.0,0.0,-0.00017910447761195205,0.000383439778467641,2.704575666879427e-05,-0.35848258706467645,0.06273811116308936,0.004425205165613446,0.35844776119402966,0.06270636384871266,0.004422965882712357,0.0,0.0,0.0,-0.00021393034825865475,0.0006831336743561136,4.818453422524601e-05
GLY1306,L GLY 436,0.0,0.0,0.0,-7.960199004975187e-05,0.0002706760300245881,1.9092015109585352e-05,-0.32921890547263677,0.03713390909629942,0.0026192239980766517,0.3292039800995024,0.03708807835812153,0.0026159913470521177,0.0,0.0,0.0,-9.452736318419346e-05,0.00065107633846186,4.592338409233418e-05
VAL1307,L VAL 437,0.0,0.0,0.0,-0.00010447761194029956,0.0003058791273420806,2.1575050145339045e-05,0.2444925373134332,0.068087894570873,0.004802549792860772,-0.2444577114427861,0.06808349755659332,0.0048022396513862685,0.0,0.0,0.0,-6.965174129323275e-05,0.0007018981925790021,4.950808129146732e-05
ASP1308,L ASP 438,0.0,0.0,0.0,-7.462686567164407e-05,0.00026278831136805294,1.8535658332234038e-05,60.25836815920392,0.6926529170289996,0.048855969833807425,-60.257815920398,0.6925272708286889,0.04884710743415359,0.0,0.0,0.0,0.0004776119402996568,0.0006697042256898848,4.7237293951233744e-05
SER1309,L SER 439,0.0,0.0,0.0,-9.950248756218997e-05,0.00029933550162172063,2.11134983739715e-05,0.00902985074626863,0.17288859641579749,0.012194621351382932,-0.009004975124378098,0.17284719900566461,0.01219170140320842,0.0,0.0,0.0,-7.462686567163357e-05,0.0006304093158788154,4.446564471515406e-05
VAL1310,L VAL 440,0.0,0.0,0.0,-9.452736318407969e-05,0.0002925610035420731,2.063566212195931e-05,59.62359203980096,1.0527748044074852,0.0742570092775213,-59.62316417910445,1.0526049553155674,0.07424502904628712,0.0,0.0,0.0,0.0003333333333323797,0.0006934902233530363,4.8915028868286425e-05
gtp1311,L gtp 441,0.0,0.0,0.0,-0.007865671641791087,0.0005958944709754013,4.20311552616878e-05,372.2031741293533,5.718145874610885,0.4033269123496718,-372.31339303482594,5.695108289356755,0.4017019663737748,0.0,0.0,0.0,-0.11808457711443528,0.04750907544561685,0.003351031807906122
Mg+1312,L Mg+ 442,0.0,0.0,0.0,-0.00018407960199008912,0.0003875490964010869,2.733560560764679e-05,-191.740447761194,3.037640477437373,0.21425863933150702,191.74135323383078,3.0250807759683047,0.21337274629473701,0.0,0.0,0.0,0.0007213930348212553,0.021903042566762034,0.0015449215048429859
MET1313,L MET 443,0.0,0.0,0.0,-0.023432835820895528,0.004907778009745892,0.0003461679702781502,-111.91380597014923,1.974267413011389,0.13925408643000797,112.25631343283581,1.9630655527645975,0.13846396812855447,0.0,0.0,0.0,0.31907462686567556,0.06850775750811545,0.0048321646410653205
ARG1314,L ARG 444,0.0,0.0,0.0,-0.012273631840796072,0.0012093134616544248,8.529839483767336e-05,-98.88086069651742,1.2733142091073877,0.08981265950043543,98.92992039800994,1.270450193891569,0.08961064744281244,0.0,0.0,0.0,0.0367860696517416,0.01221649667540049,0.0008616852371144876
GLU1315,L GLU 445,0.0,0.0,0.0,-0.034089552238805935,0.0035114511037798632,0.0002476786641352962,111.9413731343283,2.266525709347483,0.15986839723190469,-111.6772189054727,2.247116009470822,0.15849934256059126,0.0,0.0,0.0,0.23006467661691624,0.07170899453023379,0.00505796249095286
ILE1316,L ILE 446,0.0,0.0,0.0,-0.014960199004975142,0.0013038053605151714,9.196333949723153e-05,0.43830348258706503,0.19981967601613887,0.014094193244026904,-0.38646268656716426,0.20570081604635243,0.014509016877683068,0.0,0.0,0.0,0.03688059701492512,0.014214269042751054,0.001002597235193905
VAL1317,L VAL 447,0.0,0.0,0.0,-0.02724378109452732,0.0025983679592357207,0.00018327474484343685,-0.3005174129353236,0.11367165311398131,0.00801778021713461,0.3798557213930348,0.11703477426672647,0.00825499649320362,0.0,0.0,0.0,0.05209452736318405,0.01633772973323742,0.0011523746040421681
HID1318,L HID 448,0.0,0.0,0.0,-0.014422885572139348,0.0013840863976141127,9.76259272526635e-05,-0.01669651741293535,0.2699003361991401,0.01903730188568252,0.024323383084577124,0.27261751293470493,0.019228956755476884,0.0,0.0,0.0,-0.006796019900497617,0.022351849102214084,0.001576577877057965
ILE1319,L ILE 449,0.0,0.0,0.0,-0.013825870646766153,0.0011349391739389953,8.005243706040494e-05,-0.3309751243781093,0.08590810998562992,0.006059490874506233,0.3554626865671645,0.0873251478299828,0.006159441017608235,0.0,0.0,0.0,0.01066169154228849,0.011260593690965643,0.0007942610391887607
GLN1320,L GLN 450,0.0,0.0,0.0,-0.011283582089552172,0.0008605095704716817,6.069566529365662e-05,0.42285074626865693,0.34463713358070736,0.024308829123322603,-0.35132338308457706,0.3584888681084939,0.025285855145443743,0.0,0.0,0.0,0.06024378109452797,0.022995679317979526,0.00162199015906271
ALA1321,L ALA 451,0.0,0.0,0.0,-0.003746268656716379,0.0004574409756804887,3.2265398671031236e-05,-0.3385671641791046,0.051337501120635766,0.003621068134457631,0.3454477611940298,0.051254302161014495,0.003615199732316345,0.0,0.0,0.0,0.0031343283582089118,0.0029803445110622674,0.0002102172934626008
GLY1322,L GLY 452,0.0,0.0,0.0,-0.002199004975124388,0.0003992517939848366,2.8161050251088474e-05,0.15655223880597027,0.0654843303383592,0.004618908531159786,-0.1638059701492538,0.06564617326135457,0.004630324050779038,0.0,0.0,0.0,-0.00945273631840787,0.0028141442634389588,0.00019849443186102937
GLN1323,L GLN 453,0.0,0.0,0.0,-0.003149253731343267,0.0003960149003409837,2.7932737377019256e-05,0.5801293532338307,0.09921955745302277,0.006998407985691992,-0.5780049751243779,0.09976302755425248,0.007036741411017252,0.0,0.0,0.0,-0.0010248756218901383,0.001679367954268158,0.00011845348239564681
CYS1324,L CYS 454,0.0,0.0,0.0,-0.001950248756218883,0.00025918440353492225,1.828145827322832e-05,0.29408955223880595,0.08454532735998192,0.005963367599469325,-0.2916567164179104,0.08556628205107399,0.006035380191004531,0.0,0.0,0.0,0.00048258706467657923,0.002545300082716443,0.00017953162543885706
GLY1325,L GLY 455,0.0,0.0,0.0,-0.0020149253731343397,0.00023346006381394008,1.6467003248923124e-05,-0.08290547263681586,0.08407356420960138,0.005930091992484869,0.09785074626865677,0.08543006573381454,0.0060257722327857945,0.0,0.0,0.0,0.012930348258706613,0.0032758917935265313,0.00023106359145910993
ASN1326,L ASN 456,0.0,0.0,0.0,-0.006990049751243831,0.000564188756311748,3.979480657812065e-05,0.6252985074626861,0.11999158530928647,0.00846355386378282,-0.5984278606965171,0.12050691448092259,0.008499902380976577,0.0,0.0,0.0,0.019880597014924818,0.006599839560976593,0.00046551678997049757
GLN1327,L GLN 457,0.0,0.0,0.0,-0.0035572139303482603,0.0004967157800736155,3.503562978027084e-05,0.2926666666666667,0.25436025170043347,0.01794118883855903,-0.2867114427860698,0.25551023252267,0.01802230223168763,0.0,0.0,0.0,0.002398009950248788,0.0025177570409624446,0.00017758888906399775
ILE1328,L ILE 458,0.0,0.0,0.0,-0.0028457711442785917,0.0003877406521074536,2.7349116905414638e-05,-0.04125373134328356,0.06600422343269172,0.004655578962640046,0.05453731343283583,0.0666965344840745,0.004704410819130376,0.0,0.0,0.0,0.010437810945273688,0.002941783935043196,0.00020749744013859737
GLY1329,L GLY 459,0.0,0.0,0.0,-0.002820895522388069,0.00048639315632237746,3.430752803956148e-05,-0.0046766169154228475,0.07133300716318353,0.005031442386856148,0.02027860696517415,0.0704423266448098,0.004968618626979592,0.0,0.0,0.0,0.012781094527363163,0.004013886442607542,0.0002831177204847495
ALA1330,L ALA 460,0.0,0.0,0.0,-0.004711442786069655,0.0006738309633168927,4.752837158053462e-05,0.2503880597014925,0.07984212442410119,0.005631629242337648,-0.24233830845771123,0.07954231625211038,0.005610482404366418,0.0,0.0,0.0,0.003338308457711285,0.0031346205344353144,0.00022109908513442852
LYS1331,L LYS 461,0.0,0.0,0.0,-0.003457711442786093,0.0004982084683431495,3.514091589294678e-05,-80.43956218905475,0.8211660907597883,0.05792059020091605,80.46254726368156,0.8210778252011657,0.05791436442843547,0.0,0.0,0.0,0.019527363184081072,0.004812969368457769,0.0003394806843303414
PHE1332,L PHE 462,0.0,0.0,0.0,-0.006298507462686545,0.0005988776909772731,4.2241575376634e-05,-0.14919900497512442,0.07868338341022561,0.0055498979529323795,0.16243283582089552,0.07938248435458789,0.005599208731547234,0.0,0.0,0.0,0.006935323383084461,0.005781321443384929,0.0004077829733960863
TRP1333,L TRP 463,0.0,0.0,0.0,-0.023218905472636796,0.0018639926109702387,0.00013147590161406795,0.35888557213930333,0.10064514204723243,0.0070989609700481265,-0.438870646766169,0.10619831811393543,0.007490651809322112,0.0,0.0,0.0,-0.10320398009950263,0.018588050087336765,0.0013110999636463021
GLU1334,L GLU 464,0.0,0.0,0.0,-0.005203980099502485,0.0005928127401444699,4.1813786728602425e-05,82.7101641791045,0.8830727098315962,0.06228714643640885,-82.71279601990048,0.8803341988593496,0.062093986765583364,0.0,0.0,0.0,-0.00783582089552332,0.004308721970914982,0.0003039138152138501
VAL1335,L VAL 465,0.0,0.0,0.0,-0.0028507462686566936,0.0003960149003409495,2.7932737377016844e-05,0.150731343283582,0.0822616107287484,0.005802286648098931,-0.14325373134328362,0.08256551927796038,0.005823722704379793,0.0,0.0,0.0,0.004626865671641717,0.003679318916378517,0.00025951914670131954
ILE1336,L ILE 466,0.0,0.0,0.0,-0.006621890547263658,0.0006436203633351431,4.539748015557613e-05,0.1192686567164178,0.1002129447288643,0.007068476121678446,-0.09902985074626866,0.09920835456954029,0.006997617795217057,0.0,0.0,0.0,0.013616915422885687,0.005281857847971984,0.000372553527665537
SER1337,L SER 467,0.0,0.0,0.0,-0.007019900497512422,0.0008283544738684286,5.842761965199519e-05,0.9148009950248754,0.09706908961257636,0.0068467256793616135,-0.9234726368159208,0.09720655802412381,0.0068564219535020175,0.0,0.0,0.0,-0.015691542288557573,0.00642169659619532,0.0004529515540500452
ASP1338,L ASP 468,0.0,0.0,0.0,-0.0030995024875621925,0.0004348611618589908,3.067274140244155e-05,84.49400995024877,0.9369733213248159,0.06608900243729286,-84.49245771144277,0.9349356374794848,0.06594527530061184,0.0,0.0,0.0,-0.0015472636815919334,0.004233132166073391,0.0002985821214689878
GLU1339,L GLU 469,0.0,0.0,0.0,-0.003358208955223859,0.0004897402866597271,3.454361641047717e-05,86.48242786069657,0.996626866211958,0.07029663907294983,-86.47516915422887,0.9951267232222835,0.07019082714485704,0.0,0.0,0.0,0.003900497512438336,0.0037122963285671747,0.0002618451940122827
HID1340,L HID 470,0.0,0.0,0.0,-0.008343283582089533,0.0008265297376038418,5.829891267956274e-05,-0.08007960199004986,0.1330835731584395,0.009386991487010232,0.08498009950248761,0.1329228242850358,0.009375653135699281,0.0,0.0,0.0,-0.0034427860696516757,0.0058809042692331585,0.0004148070043587722
GLY1341,L GLY 471,0.0,0.0,0.0,-0.0030796019900497314,0.00047171945536851416,3.327252497593872e-05,0.5536417910447757,0.15403824893222384,0.010865020355887949,-0.5475024875621891,0.15460526287046272,0.0109050144354347,0.0,0.0,0.0,0.0030597014925373644,0.002685212483221272,0.00018940028526889043
ILE1342,L ILE 472,0.0,0.0,0.0,-0.019990049751243768,0.0023201261969264656,0.00016364908412407652,-0.8178159203980098,0.0957292562010676,0.006752221117082757,0.8405124378109453,0.09737377896731604,0.006868216809418056,0.0,0.0,0.0,0.0027064676616917393,0.00559303119697611,0.0003945020034147467
ASP1343,L ASP 473,0.0,0.0,0.0,-0.01706965174129354,0.002956588793128171,0.00020854169431296194,90.35164676616915,1.5121453013993504,0.10665850588832106,-90.32214925373138,1.5073053804914998,0.10631712418897557,0.0,0.0,0.0,0.012427860696518496,0.011535194680577666,0.000813629899602088
PRO1344,L PRO 474,0.0,0.0,0.0,-0.06005472636815918,0.02177615634413316,0.0015359716407585726,0.37837810945273626,0.1727243981890203,0.012183039701444028,-0.2879701492537312,0.1770452597065362,0.012487809774255225,-0.0006269731343283588,0.0021869844429956735,0.0001542579888817957,0.029726260696517477,0.037771827354071044,0.002664219282716189
THR1345,L THR 475,0.0,0.0,0.0,-0.12708457711442786,0.045280967094796724,0.003193873162215232,0.930407960199005,0.297851765756889,0.02100884371523638,-0.8017611940298515,0.3154974161362063,0.02225347192863889,-0.009217182089552236,0.01636738850894254,0.001154466572783702,-0.007654993034825416,0.0798469695719999,0.005631970992720502
GLY1346,L GLY 476,0.0,0.0,0.0,-0.06668159203980098,0.01624771271932425,0.0011460252934305344,0.8153582089552236,0.15578975833081157,0.010988562303430848,-0.7667910447761196,0.15949748861667878,0.011250085433623106,-0.0011223761194029847,0.003724549996662506,0.00026270950111920556,-0.0192368039800995,0.02739149013236098,0.0019320467476694873
SER1347,L SER 477,0.0,0.0,0.0,-0.02710447761194031,0.005100388225468129,0.0003597536474010761,-0.3928606965174125,0.36809528630304406,0.025963439641206766,0.4297412935323381,0.3737005382320765,0.026358803628599364,0.0,0.0,0.0,0.009776119402985124,0.02402205924175937,0.0016943854170070496
[truncated: 117,190 more chars]
