# Supplementary material for: Detailed Per-residue Energetic Analysis Explains the Driving Force for Microtubule Disassembly
Source: PLoS Comput Biol. 2015 Jun 1;11(6):e1004313. doi: 10.1371/journal.pcbi.1004313 (PMC4452272; doi:10.1371/journal.pcbi.1004313)
Supplement: S1 Dataset — 13 text files with energy contribution per residue in the 13 lateral GDP subsystems, plus one text file with the overall residual contributions, per MT ring. (ZIP) [file pcbi.1004313.s001.zip › LatGDP/R12_L13.txt]

| Run on Tue Jan 20 11:16:33 2015
| GB non-polar solvation energies calculated with gbsa=2
idecomp = 2: Per-residue decomp adding 1-4 interactions to EEL and VDW.
Energy Decomposition Analysis (All units kcal/mol): Generalized Born solvent
DELTAS:
Total Energy Decomposition:
Residue,Location,Internal,,,van der Waals,,,Electrostatic,,,Polar Solvation,,,Non-Polar Solv.,,,TOTAL,,
,,Avg.,Std. Dev.,Std. Err. of Mean,Avg.,Std. Dev.,Std. Err. of Mean,Avg.,Std. Dev.,Std. Err. of Mean,Avg.,Std. Dev.,Std. Err. of Mean,Avg.,Std. Dev.,Std. Err. of Mean
MET   1,R MET   1,0.0,0.0,0.0,-0.0002139303482587133,0.00041007822955214994,2.8924688137366482e-05,-77.24988557213929,0.6287471882349958,0.044348407270497506,77.24516915422886,0.6284658262546243,0.04432856152656508,0.0,0.0,0.0,-0.004930348258707279,0.0007949619835779883,5.6072294989098904e-05
ARG   2,R ARG   2,0.0,0.0,0.0,-0.00045273631840795286,0.0004977611318718626,3.510936321106319e-05,-79.70418905472637,0.6092473899541123,0.04297299754774269,79.69805970149254,0.6088619727837765,0.042945812316605395,0.0,0.0,0.0,-0.006582089552242379,0.0008891147209510298,6.271331704181498e-05
GLU   3,R GLU   3,0.0,0.0,0.0,-0.00035820895522385715,0.00047947398221516284,3.381948712737286e-05,79.20364676616913,0.5963981604388569,0.04206668277716806,-79.19813432835821,0.5960589363384361,0.04204275575396552,0.0,0.0,0.0,0.005154228855722531,0.0009202500889585744,6.490943657404155e-05
CYS   4,R CYS   4,0.0,0.0,0.0,-0.0003333333333333364,0.0004714045207910359,3.325031120358806e-05,0.06887064676616915,0.2174945831865752,0.015340885072364401,-0.06866666666666667,0.21736454770806501,0.015331713076897078,0.0,0.0,0.0,-0.00012935323383076524,0.0007937467543565998,5.5986579328741936e-05
ILE   5,R ILE   5,0.0,0.0,0.0,-0.00039800995024877865,0.000489487517462668,3.452578744598019e-05,0.3714228855721396,0.09306465560574824,0.006564274682290484,-0.3710845771144276,0.09300022902098481,0.006559730381379722,0.0,0.0,0.0,-5.970149253751012e-05,0.0007168323842519081,5.056145795375495e-05
SER   6,R SER   6,0.0,0.0,0.0,-0.00040796019900496774,0.0004914556694482088,3.466461018341465e-05,-0.26080597014925383,0.1258812010598792,0.008878975328660053,0.26073631840796013,0.12573610176849956,0.00886874081375617,0.0,0.0,0.0,-0.00047761194029842394,0.000816951175128645,5.762329297475197e-05
ILE   7,R ILE   7,0.0,0.0,0.0,-0.0004825870646765837,0.0004996966976910978,3.524588749754352e-05,0.587189054726368,0.06947052118011668,0.004900072754580719,-0.5863880597014925,0.06951143401929927,0.004902958523755696,0.0,0.0,0.0,0.0003184079601988462,0.000777871475613749,5.486682350256164e-05
HID   8,R HID   8,0.0,0.0,0.0,-0.0008606965174129002,0.0003462629381354122,2.4423504534813003e-05,-1.7242636815920398,0.13124446493661163,0.009257270794874654,1.7223631840796019,0.1310827562757365,0.00924586474537519,0.0,0.0,0.0,-0.0027611940298505637,0.0007072380355786913,4.988472477638772e-05
VAL   9,R VAL   9,0.0,0.0,0.0,-0.0005671641791044881,0.0004954684379909878,3.49476490533251e-05,0.8124079601990049,0.07910351387128518,0.005579531670812082,-0.8109999999999997,0.07894919331050003,0.005568646737713417,0.0,0.0,0.0,0.0008407960199003654,0.0008008250491758524,5.6485843750593386e-05
GLY  10,R GLY  10,0.0,0.0,0.0,-0.00034328358208957186,0.00047480518568918735,3.3490175611279593e-05,-0.12442288557213935,0.11761322595285216,0.008295797329283098,0.12439800995024869,0.11750084490442468,0.008287870581301706,0.0,0.0,0.0,-0.0003681592039800788,0.000781490535605679,5.5122092312445345e-05
GLN  11,R GLN  11,0.0,0.0,0.0,-0.0013631840796019415,0.00048091725268039666,3.392128757688795e-05,-0.24444776119403006,0.5697506555153422,0.04018711270003091,0.2473880597014924,0.5688834299505959,0.04012594332502548,0.0,0.0,0.0,0.0015771144278602025,0.0013328134428620196,9.400941186801299e-05
ALA  12,R ALA  12,0.0,0.0,0.0,-0.0009054726368159002,0.00029256100354206437,2.0635662121958693e-05,-0.13914427860696518,0.12217088627140384,0.00861726990170941,0.13932338308457703,0.12189017118431181,0.008597469786110838,0.0,0.0,0.0,-0.0007263681592039594,0.0008864660924792696,6.252649719375556e-05
GLY  13,R GLY  13,0.0,0.0,0.0,-0.0005074626865671348,0.0004999443052072604,3.526335238514141e-05,0.1868308457711444,0.1480182227714512,0.010440400449902444,-0.18653731343283586,0.14767329764234088,0.010416071307140702,0.0,0.0,0.0,-0.00021393034825867074,0.0008860471642289719,6.249694827328488e-05
VAL  14,R VAL  14,0.0,0.0,0.0,-0.0008009950248755894,0.0003992517939848355,2.81610502510884e-05,-0.194313432835821,0.1164975872261274,0.00821710624080536,0.194766169154229,0.11638245431075174,0.008208985391095236,0.0,0.0,0.0,-0.0003482587064677515,0.0008911446341316852,6.285649607806987e-05
GLN  15,R GLN  15,0.0,0.0,0.0,-0.001577114427860724,0.000494017575614225,3.484531311165872e-05,-0.7488805970149254,0.5042630460124682,0.035567972874439704,0.7499054726368161,0.5033489991498685,0.03550350097971731,0.0,0.0,0.0,-0.0005522388059697106,0.0012884899807665948,9.088307590114472e-05
ILE  16,R ILE  16,0.0,0.0,0.0,-0.0018656716417909994,0.0003690321773264466,2.602952283879619e-05,-0.18574626865671667,0.1297386208873773,0.009151056745045235,0.1860248756218905,0.12946008961872787,0.009131410664123093,0.0,0.0,0.0,-0.0015870646766166633,0.001103423817122941,7.782951518416261e-05
GLY  17,R GLY  17,0.0,0.0,0.0,-0.0005174129353234056,0.000499696697691154,3.524588749754748e-05,-0.13567661691542296,0.11948334008433552,0.008427705009662797,0.1351044776119403,0.11937859016966251,0.008420316520355181,0.0,0.0,0.0,-0.0010895522388061308,0.00084755445590757,5.978188196758241e-05
ASN  18,R ASN  18,0.0,0.0,0.0,-0.0009950248756218953,0.0002115451903031653,1.492124725363105e-05,-1.780487562189055,0.34808098087698897,0.024551739382534476,1.7785174129353236,0.34761450162010155,0.024518836472661024,0.0,0.0,0.0,-0.002965174129353853,0.0008544767067137556,6.027013989338408e-05
ALA  19,R ALA  19,0.0,0.0,0.0,-0.0010646766169154116,0.00026541251081295354,1.8720755089593957e-05,-0.6100298507462681,0.17658670612640984,0.012455465898517386,0.6109900497512439,0.17656659110664802,0.012454047094417194,0.0,0.0,0.0,-0.00010447761194031462,0.0008128506748770686,5.7334065987224315e-05
CYS  20,R CYS  20,0.0,0.0,0.0,-0.0011343283582089297,0.00034100476593424534,2.4052621663860742e-05,0.14563681592039812,0.15630485087092466,0.01102489412992387,-0.14534328358208953,0.15621211681545175,0.01101835317397701,0.0,0.0,0.0,-0.0008407960199005353,0.0009381506966027981,6.617204808634737e-05
TRP  21,R TRP  21,0.0,0.0,0.0,-0.001233830845771119,0.00042326585184385856,2.9854871294072064e-05,-0.7211592039801002,0.1209499075102105,0.008531148700082992,0.7195024875621885,0.12081152313900428,0.008521387819129627,0.0,0.0,0.0,-0.002890547263681775,0.0007517542992051117,5.302465991471785e-05
GLU  22,R GLU  22,0.0,0.0,0.0,-0.001313432835820878,0.000463888664714052,3.272018359025558e-05,102.04049751243777,1.3309147833171626,0.09387549074941569,-102.01238308457712,1.3290477298290673,0.09374379895017554,0.0,0.0,0.0,0.026800995024875342,0.0022126274885205808,0.00015606670985562126
LEU  23,R LEU  23,0.0,0.0,0.0,-0.0021393034825870866,0.00034626293813541295,2.4423504534813057e-05,-0.7220099502487566,0.11116305043308725,0.007840837026844634,0.7228457711442786,0.11097546272887597,0.007827605610369194,0.0,0.0,0.0,-0.0013034825870649042,0.0010520947174439215,7.420903964170608e-05
TYR  24,R TYR  24,0.0,0.0,0.0,-0.0015422885572140134,0.0004982084683430683,3.5140915892941044e-05,-0.04182089552238819,0.14697946436989662,0.010367132081455163,0.04003980099502486,0.14683059046560362,0.010356631325884281,0.0,0.0,0.0,-0.0033233830845775377,0.0009515112344923695,6.711442776893954e-05
CYS  25,R CYS  25,0.0,0.0,0.0,-0.0006766169154228663,0.0004677675332753348,3.299377788367484e-05,-1.015104477611941,0.08230167798322993,0.005805112774327735,1.0143383084577113,0.08227145322072388,0.005802980883955334,0.0,0.0,0.0,-0.0014427860696516266,0.0008152527300999983,5.750349389927869e-05
LEU  26,R LEU  26,0.0,0.0,0.0,-0.0016368159203979688,0.00048091725268041845,3.392128757688949e-05,-0.6694577114427861,0.17446264180565296,0.012305645952872632,0.6702786069651742,0.17430804775594072,0.012294741729352396,0.0,0.0,0.0,-0.0008159203980101543,0.0009038036118470882,6.374939152135099e-05
GLU  27,R GLU  27,0.0,0.0,0.0,-0.001955223880597024,0.0002694846281382951,1.9007980099863108e-05,99.97618407960199,0.8775779541534411,0.06189957625362876,-99.96072636815924,0.8761184463782539,0.06179663051257478,0.0,0.0,0.0,0.013502487562186645,0.0030503639422531817,0.0002151560833441432
HIP  28,R HIP  28,0.0,0.0,0.0,-0.001129353233830865,0.00033559048664749496,2.3670727848066403e-05,-92.69706467661693,0.6999663679163104,0.04937182088582361,92.68183582089556,0.6990559361704457,0.0493076039817752,0.0,0.0,0.0,-0.016358208955223653,0.001400442281281978,9.87795823365257e-05
GLY  29,R GLY  29,0.0,0.0,0.0,-0.0003532338308457665,0.0004779745721184195,3.371372689356166e-05,-0.7503432835820897,0.11527715495660709,0.00813102358572951,0.7497810945273634,0.11519981274512996,0.008125568286750888,0.0,0.0,0.0,-0.000915422885572223,0.0008332702136933748,5.877434920541792e-05
ILE  30,R ILE  30,0.0,0.0,0.0,-0.0006965174129353184,0.0004597617931203104,3.242909651166988e-05,0.901930348258706,0.07418100174089433,0.005232324435793886,-0.9010497512437811,0.07408451213140932,0.00522551858349127,0.0,0.0,0.0,0.00018407960199035426,0.0007668150020666009,5.408695998822789e-05
GLN  31,R GLN  31,0.0,0.0,0.0,-0.0005771144278606837,0.0004940175756141739,3.484531311165511e-05,0.1907661691542287,0.6415403339225862,0.045250766192875734,-0.1906666666666668,0.6411355700919638,0.045222216353536966,0.0,0.0,0.0,-0.0004776119402989321,0.0009254533747907985,6.527644805902339e-05
PRO  32,R PRO  32,0.0,0.0,0.0,-0.0005472636815920624,0.0004977611318718902,3.510936321106514e-05,-0.14014427860696513,0.09122812737026098,0.006434735968360338,0.13993034825870654,0.0910980835159375,0.006425563382108695,0.0,0.0,0.0,-0.000761194029850806,0.0007934348573134914,5.5964579807546364e-05
ASP  33,R ASP  33,0.0,0.0,0.0,-0.00037810945273631047,0.000484915141532774,3.420327691435938e-05,83.05952736318407,0.8731816361161647,0.061589483888277466,-83.05124875621887,0.8726437886748223,0.0615515470548023,0.0,0.0,0.0,0.007900497512438558,0.000977380879862456,6.893913186350027e-05
GLY  34,R GLY  34,0.0,0.0,0.0,-0.0002189054726368117,0.00041350437323740797,2.916634968013632e-05,-0.5586766169154229,0.08846012621991409,0.006239496220751464,0.5582985074626867,0.0884856592240761,0.006241297180006001,0.0,0.0,0.0,-0.0005970149253730084,0.0006554714567569366,4.62333918343954e-05
GLN  35,R GLN  35,0.0,0.0,0.0,-0.00036815920398012084,0.00048230488749842216,3.4019163790418654e-05,0.7283582089552241,0.33740959510722845,0.023799037865750834,-0.7279751243781096,0.3371868318606291,0.023783325357814505,0.0,0.0,0.0,1.4925373134434975e-05,0.0007692964540611854,5.426198811676226e-05
MET  36,R MET  36,0.0,0.0,0.0,-0.00040796019900500146,0.0004914556694482492,3.4664610183417505e-05,-0.15355721393034827,0.35531791939190754,0.02506219366790808,0.15342288557213957,0.35506814603956227,0.025044576014004574,0.0,0.0,0.0,-0.0005422885572139391,0.0007593219915714298,5.3558443777992745e-05
PRO  37,R PRO  37,0.0,0.0,0.0,-0.00043781094527363607,0.0004961174472564387,3.499342663732884e-05,-0.23087064676616895,0.25936244676153325,0.01829401647416066,0.230726368159204,0.2592298577623081,0.018284664367229204,0.0,0.0,0.0,-0.000582089552239102,0.0007819338267354892,5.515335965794141e-05
SER  38,R SER  38,0.0,0.0,0.0,-0.00026368159203979624,0.0004406286532434653,3.107954887869568e-05,-0.005621890547263752,0.31114854848174445,0.021946726455236494,0.005497512437810899,0.3109258541995704,0.02193101881167567,0.0,0.0,0.0,-0.00038805970149267407,0.0007782214167896752,5.4891506449986434e-05
ASP  39,R ASP  39,0.0,0.0,0.0,-0.00016417910447761707,0.0003704380192833207,2.6128683284883316e-05,76.40808457711442,1.6927432966844005,0.11939690630903724,-76.40288059701496,1.6918996405529192,0.11933739939367398,0.0,0.0,0.0,0.005039800995022922,0.0011234311161934787,7.924072125262018e-05
LYS  40,R LYS  40,0.0,0.0,0.0,-0.00021393034825870996,0.0004100782295521436,2.8924688137366035e-05,-72.67213930348261,1.4712354406702737,0.10377294679725704,72.66842288557214,1.4707213836509487,0.10373668801076882,0.0,0.0,0.0,-0.003930348258705124,0.0009646097749984347,6.803832758094948e-05
THR  41,R THR  41,0.0,0.0,0.0,-0.0002338308457711433,0.00042326585184384317,2.9854871294070976e-05,-0.12025373134328374,0.32702777324888926,0.02306676061251038,0.12022885572139291,0.32684563180199283,0.023053913345406928,0.0,0.0,0.0,-0.0002587064676618663,0.0007348715110271999,5.18338398522419e-05
ILE  42,R ILE  42,0.0,0.0,0.0,-0.0002686567164179078,0.0004432609673109658,3.1265217997403115e-05,0.16463681592039808,0.31659524584138043,0.022330906865589282,-0.16456716417910452,0.3164221890257991,0.022318700378972805,0.0,0.0,0.0,-0.0001990049751244269,0.0007194518401002848,5.074622012361371e-05
GLY  43,R GLY  43,0.0,0.0,0.0,-0.00015920398009950263,0.0003658661952408011,2.5806211680396498e-05,0.15178109452736321,0.33885371862745983,0.023900898485126183,-0.15174626865671642,0.3386398317097466,0.023885812065156328,0.0,0.0,0.0,-0.00012437810945265025,0.0007189355981913246,5.070980722689296e-05
GLY  44,R GLY  44,0.0,0.0,0.0,-0.0002338308457711428,0.0004232658518438423,2.9854871294070915e-05,0.15989054726368143,0.4250833549633115,0.02998306807978361,-0.1597661691542287,0.4246906864460077,0.029955371378067017,0.0,0.0,0.0,-0.00010945273631835614,0.0007648758225264855,5.3950180809529584e-05
GLY  45,R GLY  45,0.0,0.0,0.0,-0.0002686567164179168,0.0004432609673109805,3.126521799740415e-05,-0.09409452736318413,0.23312300261484212,0.016443228785017142,0.09389552238805972,0.2329839616751793,0.016433421593295538,0.0,0.0,0.0,-0.00046766169154235416,0.0007532344880614459,5.3129064386763654e-05
ASP  46,R ASP  46,0.0,0.0,0.0,-0.0007960199004975203,0.0004029543628122737,2.8422209320073224e-05,90.33604477611935,0.7240633015661548,0.05107148753637895,-90.32068159203979,0.7229565115037415,0.05099342058455903,0.0,0.0,0.0,0.014567164179104888,0.0017354129558309855,0.0001224065920099597
ASP  47,R ASP  47,0.0,0.0,0.0,-0.0003781094527363127,0.00048491514153277713,3.4203276914359604e-05,81.23209950248757,0.5809989853186932,0.040980508711283434,-81.22451741293534,0.5805498859566419,0.04094883168467266,0.0,0.0,0.0,0.007203980099503514,0.000994104051534393,7.011869344570542e-05
SER  48,R SER  48,0.0,0.0,0.0,-0.00034825870646764876,0.0004764184923332804,3.360396948812426e-05,-0.02287064676616916,0.2243104484806528,0.015821639142710443,0.02283582089552239,0.22416389240277282,0.015811301874009434,0.0,0.0,0.0,-0.0003830845771144007,0.0007838623837306557,5.528938958008882e-05
PHE  49,R PHE  49,0.0,0.0,0.0,-0.000950248756218898,0.00021743058092946985,1.533637070121897e-05,0.037039800995024796,0.08031491753136434,0.005664977496879271,-0.03777611940298507,0.08030330951629158,0.005664158730625232,0.0,0.0,0.0,-0.0016865671641787176,0.0006199571937691232,4.3728408864505057e-05
ASN  50,R ASN  50,0.0,0.0,0.0,-0.00039303482587065816,0.0004884244583592132,3.445080503817815e-05,0.06316915422885525,0.35204673938304004,0.02483146242011418,-0.06329850746268659,0.3517756952221344,0.024812344439054296,0.0,0.0,0.0,-0.0005223880597022547,0.0007666858760237565,5.407785213940654e-05
THR  51,R THR  51,0.0,0.0,0.0,-0.0004626865671641795,0.000498605763835524,3.5168938956321446e-05,-0.24782089552238837,0.19391231993373598,0.013677520472623054,0.24780597014925357,0.1938310726908272,0.013671789733964424,0.0,0.0,0.0,-0.00047761194029890777,0.0008290414465253999,5.847607496717613e-05
PHE  52,R PHE  52,0.0,0.0,0.0,-0.0008009950248756463,0.00039925179398486336,2.8161050251090365e-05,-0.12202487562189056,0.15256856994621243,0.010761357192937682,0.12144776119402993,0.1524504927632048,0.010753028670600946,0.0,0.0,0.0,-0.0013781094527365002,0.0007236711327794081,5.1043826082938104e-05
PHE  53,R PHE  53,0.0,0.0,0.0,-0.0006069651741293085,0.0004884244583591618,3.445080503817453e-05,-0.31737810945273626,0.09277987814963227,0.0065441880292738085,0.3169303482587065,0.092632184022585,0.006533770488773722,0.0,0.0,0.0,-0.0010547263681589818,0.0007544165481417237,5.321244047629419e-05
SER  54,R SER  54,0.0,0.0,0.0,-0.0001990049751243816,0.0003992517939848604,2.8161050251090154e-05,0.46319900497512423,0.25779113416626914,0.018183184629139364,-0.46293034825870655,0.25759771391320885,0.01816954181638793,0.0,0.0,0.0,6.965174129359785e-05,0.000756480708805847,5.335803514378091e-05
GLU  55,R GLU  55,0.0,0.0,0.0,-0.00021393034825870826,0.00041007822955214024,2.8924688137365798e-05,75.91234825870642,1.3134915787612642,0.09264655265464464,-75.90791044776118,1.3129406787107714,0.09260769516110551,0.0,0.0,0.0,0.004223880597017701,0.0008835854511166496,6.232331241815705e-05
THR  56,R THR  56,0.0,0.0,0.0,-0.0001641791044776132,0.00037043801928331193,2.6128683284882696e-05,-0.38474129353233816,0.13648939869651275,0.009627219898176154,0.38460199004975154,0.13647007142245288,0.009625856657373692,0.0,0.0,0.0,-0.0003034825870645261,0.0006483333481277093,4.5729908471680616e-05
GLY  57,R GLY  57,0.0,0.0,0.0,-5.472636815920348e-05,0.00022744536220223595,1.6042758907671806e-05,-0.29170646766169156,0.06987201097985014,0.004928391661586114,0.2916766169154228,0.06981054604286924,0.0049240562592032635,0.0,0.0,0.0,-8.45771144277829e-05,0.0006291516401804947,4.437693511115582e-05
ALA  58,R ALA  58,0.0,0.0,0.0,-0.00011442786069651972,0.0003183302143889894,2.2453282111460135e-05,-0.08378109452736317,0.11859501655230212,0.008365047498784419,0.08378109452736324,0.11856648675695244,0.008363035162177295,0.0,0.0,0.0,-0.00011442786069651144,0.0007136486000811705,5.033689113308797e-05
GLY  59,R GLY  59,0.0,0.0,0.0,-6.965174129353406e-05,0.0002545591802082856,1.795522017364731e-05,0.23963184079601985,0.08023940410570327,0.0056596511905064205,-0.23945771144278583,0.08016295252762735,0.005654258711964289,0.0,0.0,0.0,0.00010447761194029805,0.0006181579526899606,4.360150018379905e-05
LYS  60,R LYS  60,0.0,0.0,0.0,-0.0002835820895522136,0.00045073638419522883,3.1792493250006144e-05,-80.3284776119403,0.9665362379378827,0.06817420979979485,80.32191044776118,0.9660515998008615,0.06814002606127227,0.0,0.0,0.0,-0.006850746268657118,0.0008739525018100048,6.164385656203405e-05
HIE  61,R HIE  61,0.0,0.0,0.0,-0.0003731343283581745,0.0004836373655527805,3.41131495458056e-05,0.05607960199004987,0.4591672362848352,0.032387159705941755,-0.05611940298507463,0.45889573889475477,0.032368009756560734,0.0,0.0,0.0,-0.0004129353233830855,0.0008126070328558845,5.7316880804076205e-05
VAL  62,R VAL  62,0.0,0.0,0.0,-0.00023880597014925504,0.0004263539360324114,3.0072687958451863e-05,-0.23553233830845763,0.07774380811680462,0.0054836254215340245,0.2354477611940299,0.07776683166317129,0.005485249377283149,0.0,0.0,0.0,-0.0003233830845771059,0.0006837855541702797,4.823051428214488e-05
PRO  63,R PRO  63,0.0,0.0,0.0,-0.00033830845771144085,0.0004731340667848228,3.33723039720024e-05,-0.8336069651741296,0.10227306999894038,0.007213786154415213,0.8329601990049751,0.10222031814055747,0.007210065325211335,0.0,0.0,0.0,-0.000985074626865541,0.0007362511734803096,5.1931153738508464e-05
ARG  64,R ARG  64,0.0,0.0,0.0,-0.00045273631840792136,0.0004977611318718281,3.5109363211060754e-05,-81.67482089552237,0.6484418659336619,0.04573756272754774,81.66816915422889,0.6480691729853933,0.045711274993835475,0.0,0.0,0.0,-0.007104477611942406,0.0008604232735711937,6.068957837961448e-05
ALA  65,R ALA  65,0.0,0.0,0.0,-0.000248756218905474,0.00043229221883041947,3.0491542132182215e-05,-0.70763184079602,0.08758946403560308,0.0061780844452917,0.7071592039800996,0.0875279317315175,0.006173744291199656,0.0,0.0,0.0,-0.0007213930348258299,0.0006479896579170601,4.5705666433351114e-05
VAL  66,R VAL  66,0.0,0.0,0.0,-0.00039800995024874997,0.0004894875174626324,3.452578744597768e-05,0.5497164179104479,0.06632322615394369,0.00467807967972825,-0.5492089552238805,0.06630793623214581,0.004677001211797555,0.0,0.0,0.0,0.00010945273631855913,0.0007517542992049597,5.302465991470713e-05
PHE  67,R PHE  67,0.0,0.0,0.0,-0.0007164179104477398,0.0004507363841952538,3.1792493250007905e-05,-0.8258059701492537,0.10333001357616774,0.007288337206255935,0.8249154228855723,0.1032809423161745,0.0072848759864458466,0.0,0.0,0.0,-0.0016069651741298235,0.000739605410314307,5.2167743363049613e-05
VAL  68,R VAL  68,0.0,0.0,0.0,-0.0003283582089552286,0.0004696159021657462,3.3124151773008945e-05,0.6295621890547265,0.08153799812048616,0.005751246950017154,-0.6288208955223876,0.08145387707617661,0.005745313509036635,0.0,0.0,0.0,0.000412935323383014,0.0007286816561547142,5.1397241152531025e-05
ASP  69,R ASP  69,0.0,0.0,0.0,-0.0005323383084577081,0.0004989531378858036,3.519344083266422e-05,99.15778606965179,0.7548073451871677,0.05324000517456364,-99.13564179104475,0.753945193154845,0.05317919365894339,0.0,0.0,0.0,0.021611940298507434,0.0013039002786736063,9.197003450792327e-05
LEU  70,R LEU  70,0.0,0.0,0.0,-0.0005174129353233813,0.0004996966976911303,3.524588749754581e-05,-0.5684875621890548,0.17946022188311078,0.012658148072626347,0.5678507462686568,0.1793001530604545,0.01264685768839672,0.0,0.0,0.0,-0.0011542288557213113,0.0007337591667495372,5.175538113628442e-05
GLU  71,R GLU  71,0.0,0.0,0.0,-0.0006318407960199088,0.0004823048874983998,3.4019163790417075e-05,100.68093532338305,1.4099606715526667,0.09945095782127185,-100.65630845771142,1.4081878282342652,0.09932591109504799,0.0,0.0,0.0,0.023995024875620954,0.0019862650578363426,0.00014010033504779893
PRO  72,R PRO  72,0.0,0.0,0.0,-0.00042288557213928784,0.0004940175756141666,3.4845313111654594e-05,0.28255721393034827,0.08243331669713742,0.005814397853300927,-0.2824477611940299,0.08238550630551789,0.0058110255682887945,0.0,0.0,0.0,-0.00031343283582093833,0.0007439765795788537,5.2476061870742e-05
THR  73,R THR  73,0.0,0.0,0.0,-0.000741293532338297,0.00043792400168487616,3.088877746676808e-05,-0.12386567164179096,0.41938055108994854,0.029580823308765807,0.12411442786069644,0.4188035812198639,0.029540126991931138,0.0,0.0,0.0,-0.0004925373134325792,0.0009310530227616312,6.567141677368123e-05
VAL  74,R VAL  74,0.0,0.0,0.0,-0.0008308457711442744,0.0003748880842544149,2.6442566666648035e-05,0.026228855721393045,0.14900898955547057,0.010510283750647081,-0.025766169154228837,0.14875747416232726,0.010492543222659623,0.0,0.0,0.0,-0.000368159203980189,0.0007423112316972596,5.2358597288025824e-05
ILE  75,R ILE  75,0.0,0.0,0.0,-0.0006169154228855506,0.0004861386467783339,3.428957632045295e-05,0.05604477611940294,0.13986440834417907,0.009865274724022346,-0.05593532338308458,0.1396791305046221,0.00985220623283762,0.0,0.0,0.0,-0.0005074626865675281,0.000733826629551729,5.176013959546037e-05
ASP  76,R ASP  76,0.0,0.0,0.0,-0.0005223880597014865,0.0004994985233039196,3.523190935402636e-05,93.42989054726368,1.072781439936071,0.07566816854333817,-93.41350746268658,1.071544466399114,0.07558091915721561,0.0,0.0,0.0,0.01586069651741217,0.0014931010543942633,0.00010531522827508441
GLU  77,R GLU  77,0.0,0.0,0.0,-0.0010646766169153691,0.0002459543700359585,1.7348283660612672e-05,105.78347761194024,1.6991489941254008,0.11984872936968985,-105.75000000000004,1.6965035216591304,0.11966213212909402,0.0,0.0,0.0,0.032412935323382734,0.0028413492416899306,0.00020041332307491454
VAL  78,R VAL  78,0.0,0.0,0.0,-0.0006417910447761045,0.00047947398221518154,3.381948712737418e-05,-0.044512437810945556,0.15944967887724684,0.01124671319461274,0.04450746268656717,0.1592985282059659,0.011236051848280531,0.0,0.0,0.0,-0.0006467661691545324,0.0007977592936449357,5.626960202829075e-05
ARG  79,R ARG  79,0.0,0.0,0.0,-0.0005970149253731167,0.0004904978126911779,3.459704817699543e-05,-90.02461194029858,0.8692944291928062,0.06131530145214485,90.01149253731342,0.8684480130860226,0.06125559986313366,0.0,0.0,0.0,-0.013716417910445242,0.0011521898270192043,8.126920431248724e-05
THR  80,R THR  80,0.0,0.0,0.0,-0.0006019900497512469,0.0004894875174626424,3.452578744597839e-05,-0.4533731343283579,0.48984629031356075,0.034551093331726825,0.45299502487562193,0.4892950203002998,0.03451220974302603,0.0,0.0,0.0,-0.0009800995024871935,0.0009030638782549331,6.3697214736738e-05
GLY  81,R GLY  81,0.0,0.0,0.0,-0.00041293532338307777,0.0004923613937806091,3.472849505211815e-05,-1.170348258706467,0.12963138750442516,0.009143493085391335,1.1690398009950245,0.12941298160894354,0.009128087921305773,0.0,0.0,0.0,-0.0017213930348258914,0.0007544165481420872,5.321244047631983e-05
THR  82,R THR  82,0.0,0.0,0.0,-0.0007611940298507441,0.0004263539360324066,3.0072687958451524e-05,-0.9092636815920392,0.20833735349206794,0.014694983890521315,0.9084278606965177,0.20801867027740634,0.014672505709690387,0.0,0.0,0.0,-0.001597014925372898,0.0007608525231381458,5.366639915104438e-05
TYR  83,R TYR  83,0.0,0.0,0.0,-0.0010696517412935008,0.00027340560525435694,1.928454450173272e-05,-0.4844129353233829,0.4093198504008571,0.028871196196414185,0.48374129353233847,0.40883018739531657,0.02883665803099357,0.0,0.0,0.0,-0.0017412935323377321,0.0007744272917817654,5.4623889505951564e-05
ARG  84,R ARG  84,0.0,0.0,0.0,-0.0006119402985074627,0.000487308290069088,3.437207659717813e-05,-90.15286567164176,1.5088499877191182,0.10642607238259798,90.13900995024873,1.5072729286691415,0.10631483521391287,0.0,0.0,0.0,-0.014467661691544204,0.0018121203338760143,0.0001278171132907666
GLN  85,R GLN  85,0.0,0.0,0.0,-0.00035323383084575986,0.0004779745721184105,3.371372689356102e-05,-0.6645174129353236,0.6424124238630549,0.04531227867449013,0.6640398009950247,0.6419225309406998,0.0452777242919878,0.0,0.0,0.0,-0.0008308457711440391,0.000892892767148487,6.297979987400375e-05
LEU  86,R LEU  86,0.0,0.0,0.0,-0.0005124378109452989,0.0004998452769196817,3.5256367468292444e-05,-0.9007562189054722,0.10011404081243863,0.007061499977294237,0.9001194029850744,0.09996803305794535,0.007051201384342918,0.0,0.0,0.0,-0.001149253731343685,0.0008391015927077619,5.9185662967638697e-05
PHE  87,R PHE  87,0.0,0.0,0.0,-0.0005671641791044306,0.0004954684379909376,3.4947649053321555e-05,-0.30596517412935326,0.13316478319614414,0.0093927196014161,0.3057164179104478,0.133060769340243,0.009385383029691259,0.0,0.0,0.0,-0.0008159203980102404,0.0007602992822822223,5.362737654982043e-05
HIE  88,R HIE  88,0.0,0.0,0.0,-0.00029850746268659617,0.00045760327512708605,3.2276846391342606e-05,1.43757711442786,0.12314059946844017,0.00868566819692639,-1.4368706467661698,0.12308518744041305,0.008681759733822915,0.0,0.0,0.0,0.0004079601990051202,0.0007614703754868876,5.3709979095587677e-05
PRO  89,R PRO  89,0.0,0.0,0.0,-0.0002636815920397974,0.0004406286532434672,3.1079548878695816e-05,0.6011243781094523,0.10228965531671606,0.007214955992533283,-0.6008059701492536,0.1021679777902559,0.007206373521549563,0.0,0.0,0.0,5.472636815921784e-05,0.0007674925573733914,5.4134751054742535e-05
GLU  90,R GLU  90,0.0,0.0,0.0,-0.00018905472636815938,0.00039155208696419933,2.761795479204826e-05,79.04318905472634,0.9763683670335617,0.06886771471501414,-79.03769651741297,0.9759073300520917,0.0688351956736513,0.0,0.0,0.0,0.00530348258706582,0.0007995258613265291,5.639420610522369e-05
GLN  91,R GLN  91,0.0,0.0,0.0,-0.0003631840796019611,0.0004809172526803424,3.392128757688412e-05,0.22557213930348252,0.2753622417814507,0.019422555001354157,-0.22537313432835834,0.27524627610935365,0.019414375413513783,0.0,0.0,0.0,-0.0001641791044776535,0.0007247648084884145,5.1120968019589974e-05
LEU  92,R LEU  92,0.0,0.0,0.0,-0.00036815920398010094,0.00048230488749839625,3.4019163790416825e-05,-0.6236716417910454,0.211908930129073,0.014946903482782766,0.6231691542288555,0.21177654431069662,0.014937565707123403,0.0,0.0,0.0,-0.0008706467661692826,0.0007283758799474571,5.137567336180876e-05
ILE  93,R ILE  93,0.0,0.0,0.0,-0.00025373134328361105,0.0004351456637944751,3.069280862173126e-05,0.7991592039800997,0.08276625677809589,0.0058378816359456924,-0.798527363184079,0.08262051651236477,0.005827601910196941,0.0,0.0,0.0,0.0003781094527366214,0.0007572655757388429,5.3413395388803016e-05
THR  94,R THR  94,0.0,0.0,0.0,-0.00023880597014925837,0.00042635393603241735,3.0072687958452283e-05,-0.76281592039801,0.0924861745498151,0.006523471774624515,0.7622786069651745,0.09241196962191728,0.006518237762567732,0.0,0.0,0.0,-0.0007761194029851421,0.0007015454621720776,4.94832016068569e-05
GLY  95,R GLY  95,0.0,0.0,0.0,-0.00016417910447761154,0.0003704380192833083,2.6128683284882438e-05,0.10603980099502477,0.3087210633132986,0.021775504853123993,-0.10593034825870648,0.308396777322758,0.021752631482952773,0.0,0.0,0.0,-5.472636815921784e-05,0.000734366108859696,5.1798191531932466e-05
LYS  96,R LYS  96,0.0,0.0,0.0,-0.00035323383084577033,0.0004779745721184249,3.371372689356204e-05,-84.02038308457713,0.7966113164890047,0.05618862996288658,84.01210447761191,0.7961968081128837,0.05615939279630321,0.0,0.0,0.0,-0.008631840796021523,0.0008774573706712453,6.189107095057759e-05
GLU  97,R GLU  97,0.0,0.0,0.0,-0.00033333333333333365,0.00047140452079103207,3.325031120358779e-05,91.09702487562193,0.9528427142932214,0.06720834311295307,-91.0833980099502,0.9520233079621546,0.06715054664663059,0.0,0.0,0.0,0.013293532338305615,0.0011540143907826479,8.139789911762719e-05
ASP  98,R ASP  98,0.0,0.0,0.0,-0.0004925373134328391,0.0004999443052072926,3.526335238514368e-05,99.37608457711448,1.0369762241020328,0.07314266334199722,-99.35327860696516,1.0359424348659412,0.07306974547145731,0.0,0.0,0.0,0.022313432835816296,0.0014269156301738428,0.00010064686839432289
ALA  99,R ALA  99,0.0,0.0,0.0,-0.00032835820895519435,0.00046961590216569723,3.3124151773005496e-05,0.025731343283582137,0.1364086903706775,0.009621527171797036,-0.02540298507462687,0.13625930719425913,0.009610990494940064,0.0,0.0,0.0,8.616656310523603e-17,0.0007980074688860726,5.628710696012081e-05
ALA 100,R ALA 100,0.0,0.0,0.0,-0.0004577114427860618,0.0004982084683430772,3.5140915892941674e-05,-0.1429601990049752,0.2116862138691345,0.014931194289029961,0.1442338308457711,0.21152133150428246,0.014919564383711883,0.0,0.0,0.0,0.0008159203980099521,0.0008586378623949282,6.05636451850461e-05
ASN 101,R ASN 101,0.0,0.0,0.0,-0.0010447761194029876,0.00022961155739730993,1.6195550536065744e-05,1.9109154228855727,0.19225275602691072,0.013560463860031418,-1.9044477611940283,0.1917337719623591,0.013523857546568223,0.0,0.0,0.0,0.005422885572140169,0.0014160675813214662,9.988170602445853e-05
ASN 102,R ASN 102,0.0,0.0,0.0,-0.0005621890547264012,0.0004961174472564624,3.499342663733051e-05,-0.6472985074626871,0.2685027593690927,0.01893872441669257,0.6467562189054726,0.2682054519419304,0.018917753967661457,0.0,0.0,0.0,-0.0011044776119407999,0.0008250010407030862,5.819108671387028e-05
TYR 103,R TYR 103,0.0,0.0,0.0,-0.0007810945273632107,0.0004135043732374284,2.9166349680137763e-05,-0.7804776119402989,0.16906671162993964,0.011925046383580782,0.7794228855721396,0.1688624960162182,0.011910642124797952,0.0,0.0,0.0,-0.0018358208955225736,0.0007967036864110848,5.619514523484422e-05
ALA 104,R ALA 104,0.0,0.0,0.0,-0.00021890547263681833,0.0004135043732374205,2.9166349680137204e-05,-0.8358905472636816,0.06416883793082304,0.004526120850924695,0.8349701492537317,0.06405951138964477,0.004518409551272988,0.0,0.0,0.0,-0.0011393034825870564,0.0007665244378806938,5.406646517076238e-05
ARG 105,R ARG 105,0.0,0.0,0.0,-0.0005820895522387662,0.0004932152728912583,3.478872304083512e-05,-94.37661194029852,0.9637325905690305,0.06797645576179151,94.36011442786061,0.9629657970184318,0.06792237031487317,0.0,0.0,0.0,-0.017079601990049716,0.001160559069597663,8.185952516856454e-05
GLY 106,R GLY 106,0.0,0.0,0.0,-0.0001343283582089581,0.0003410047659342122,2.4052621663858408e-05,-0.9946716417910442,0.10219750482195075,0.0072084561977850915,0.9937313432835821,0.10209183975208852,0.00720100315840742,0.0,0.0,0.0,-0.0010746268656715748,0.000711947077994717,5.0216875018691315e-05
HIP 107,R HIP 107,0.0,0.0,0.0,-0.0003532338308457919,0.00047797457211845395,3.3713726893564085e-05,-91.97269154228854,1.2617674385680147,0.08899821310270824,91.95964676616913,1.260866538326474,0.08893466849913857,0.0,0.0,0.0,-0.013398009950249664,0.001201489962195142,8.474656773324563e-05
TYR 108,R TYR 108,0.0,0.0,0.0,-0.0003134328358208997,0.00046388866471403764,3.272018359025457e-05,-0.3032288557213932,0.46243289938220133,0.0326175018208016,0.30291044776119375,0.4621841419122071,0.03259995582171435,0.0,0.0,0.0,-0.000631840796020412,0.0007686526912262045,5.421658058743162e-05
THR 109,R THR 109,0.0,0.0,0.0,-0.00018407960199004494,0.0003875490964009938,2.7335605607640223e-05,-0.788089552238806,0.25470430019457885,0.01796545614825785,0.7875671641791043,0.2545026497363116,0.017951232821590384,0.0,0.0,0.0,-0.0007064676616915822,0.0007520505700413469,5.304555724826237e-05
ILE 110,R ILE 110,0.0,0.0,0.0,-0.0003532338308457615,0.00047797457211841285,3.371372689356119e-05,-0.8063631840796021,0.1662899297436272,0.011729187290610175,0.805741293532338,0.16619147003608464,0.01172224247830479,0.0,0.0,0.0,-0.0009751243781095397,0.0007427112557422223,5.2386812808661065e-05
GLY 111,R GLY 111,0.0,0.0,0.0,-0.00012935323383084037,0.0003355904866475492,2.367072784807023e-05,-0.4567562189054723,0.1071986358866217,0.007561208784865081,0.45646766169154235,0.10711643452931821,0.0075554107481659175,0.0,0.0,0.0,-0.00041791044776122823,0.0007084968405540074,4.997351403344375e-05
LYS 112,R LYS 112,0.0,0.0,0.0,-0.00024378109452734842,0.0004293621693609973,3.0284872377431642e-05,-81.40955223880597,1.7004880857742855,0.11994318161206723,81.40324378109447,1.6996863758936578,0.1198866333571181,0.0,0.0,0.0,-0.0065522388059734375,0.001064351091722182,7.507353762805539e-05
GLU 113,R GLU 113,0.0,0.0,0.0,-0.0001990049751243805,0.00039925179398485816,2.816105025109e-05,80.33624875621892,1.4258498270014235,0.10057169243481949,-80.33031840796019,1.4250821528580544,0.10051754487567614,0.0,0.0,0.0,0.005731343283586266,0.0010160222343342257,7.166468286025034e-05
ILE 114,R ILE 114,0.0,0.0,0.0,-0.00025373134328359007,0.0004351456637944391,3.0692808621728716e-05,-0.43839800995024897,0.127803295669944,0.009014549429307517,0.43813930348258695,0.12777565265127885,0.009012599641105061,0.0,0.0,0.0,-0.0005124378109453697,0.000740508449341323,5.223143882491511e-05
ILE 115,R ILE 115,0.0,0.0,0.0,-0.00020398009950248276,0.00040295436281226105,2.8422209320072333e-05,-0.06393034825870628,0.08956475810777138,0.006317410946675239,0.06388059701492534,0.08951581016943512,0.006313958425304159,0.0,0.0,0.0,-0.0002537313432834282,0.0007466665605872946,5.2665798501846666e-05
ASP 116,R ASP 116,0.0,0.0,0.0,-0.00012437810945273588,0.0003300124169507849,2.327728114751359e-05,78.75245771144279,0.688921978161022,0.04859280969645098,-78.74749253731343,0.688625996011959,0.04857193272532958,0.0,0.0,0.0,0.00484079601989823,0.0007292928239517739,5.144034960515202e-05
LEU 117,R LEU 117,0.0,0.0,0.0,-0.00020895522388060604,0.00040656234244408433,2.8676696581613698e-05,-0.36102985074626864,0.08697257018539988,0.0061345721080226035,0.36080597014925364,0.0869187712762795,0.0061307774255540005,0.0,0.0,0.0,-0.00043283582089543026,0.0007442759464657382,5.249717758286172e-05
VAL 118,R VAL 118,0.0,0.0,0.0,-0.00021393034825871826,0.00041007822955215953,2.892468813736716e-05,-0.34280597014925385,0.08343995466207317,0.005885400620833352,0.34260199004975134,0.08335532523357925,0.005879431321197271,0.0,0.0,0.0,-0.0004179104477612574,0.0007755451377173488,5.470273627893848e-05
LEU 119,R LEU 119,0.0,0.0,0.0,-0.00017910447761193603,0.00038343977846760674,2.7045756668791856e-05,-0.044726368159203674,0.07760449383846343,0.0054737989499885785,0.04475621890547261,0.07756817109996134,0.005471236941552735,0.0,0.0,0.0,-0.00014925373134296225,0.000689373455748983,4.8624654470183655e-05
ASP 120,R ASP 120,0.0,0.0,0.0,-0.00013432835820896584,0.00034100476593423184,2.405262166385979e-05,75.91922388059693,0.5324876516356797,0.03755878305800672,-75.9153084577115,0.5322820618819623,0.03754428187486172,0.0,0.0,0.0,0.003781094527362432,0.0007136486000806419,5.033689113305068e-05
ARG 121,R ARG 121,0.0,0.0,0.0,-0.00024875621890540545,0.0004322922188303005,3.0491542132173822e-05,-79.88888059701493,0.5971510685539874,0.042119788820983224,79.88316417910443,0.5969129355708465,0.042102992215418245,0.0,0.0,0.0,-0.005965174129351033,0.0007686526912242322,5.421658058729251e-05
ILE 122,R ILE 122,0.0,0.0,0.0,-0.00020895522388058506,0.00040656234244404357,2.8676696581610825e-05,-0.24707462686567155,0.06786538770788403,0.004786855368830001,0.24695522388059687,0.06782574237288162,0.004784059002506681,0.0,0.0,0.0,-0.0003283582089552363,0.0007065026969097081,4.983285798575387e-05
ARG 123,R ARG 123,0.0,0.0,0.0,-0.00015920398009950485,0.0003658661952408061,2.5806211680396854e-05,-77.4301044776119,0.6135903912182283,0.04327932923787395,77.42571144278608,0.6133633290709782,0.04326331350886492,0.0,0.0,0.0,-0.0045522388059694024,0.0007251745116352059,5.114986625142925e-05
LYS 124,R LYS 124,0.0,0.0,0.0,-0.00019900497512437165,0.0003992517939848405,2.8161050251088752e-05,-75.56133333333334,0.6369209541427835,0.044924940265308765,75.55741293532337,0.6367195885647223,0.04491073703254174,0.0,0.0,0.0,-0.004119402985075702,0.0007568405405184788,5.338341571587608e-05
LEU 125,R LEU 125,0.0,0.0,0.0,-0.00024378109452735842,0.00042936216936101493,3.0284872377432886e-05,-0.4190547263681594,0.09646978744973285,0.006804454164047989,0.41888059701492536,0.09644793750205244,0.006802912987567677,0.0,0.0,0.0,-0.00041791044776139986,0.0007691033817900252,5.4248369848761595e-05
ALA 126,R ALA 126,0.0,0.0,0.0,-0.00014427860696518034,0.0003513720116021957,2.4783870791902523e-05,-0.13763184079602,0.07613214344001237,0.0053699473601330665,0.13762189054726368,0.0760552713289707,0.005364525219482563,0.0,0.0,0.0,-0.00015422885572131807,0.0007337591667497427,5.1755381136298915e-05
ASP 127,R ASP 127,0.0,0.0,0.0,-0.00012935323383084257,0.00033559048664755497,2.3670727848070635e-05,73.59803482587064,0.4779732645007029,0.0337136346613193,-73.59486567164181,0.4777891527563251,0.0337006484201468,0.0,0.0,0.0,0.00303980099502624,0.0006971212734146331,4.9171143392477465e-05
GLN 128,R GLN 128,0.0,0.0,0.0,-0.000174129353233847,0.00037922067662012494,2.6748164169693636e-05,0.6587313432835822,0.49990226653044373,0.035260387205502494,-0.6584527363184076,0.4996866769580008,0.03524518068952775,0.0,0.0,0.0,0.00010447761194062062,0.0007081823490797556,4.99513315151849e-05
CYS 129,R CYS 129,0.0,0.0,0.0,-0.0001442786069651781,0.00035137201160219037,2.478387079190215e-05,-0.21968656716417906,0.12057959642199116,0.008505028969825058,0.2195870646766168,0.12050962939927716,0.00850009387655246,0.0,0.0,0.0,-0.00024378109452745343,0.0006581094828247308,4.6419463846539334e-05
THR 130,R THR 130,0.0,0.0,0.0,-0.00015920398009950566,0.000365866195240808,2.580621168039699e-05,-0.4671641791044773,0.3027553367667439,0.02135471494662163,0.4669552238805969,0.30262378822405783,0.02134543622783601,0.0,0.0,0.0,-0.0003681592039799347,0.0006866032148589327,4.842925674351673e-05
GLY 131,R GLY 131,0.0,0.0,0.0,-7.96019900497469e-05,0.0002706760300245712,1.909201510958416e-05,0.2465273631840797,0.06160619999741708,0.004345366307788612,-0.2464278606965175,0.06159509914519906,0.004344583314044185,0.0,0.0,0.0,1.990049751246531e-05,0.0006145839429525102,4.334940897386439e-05
LEU 132,R LEU 132,0.0,0.0,0.0,-0.00023880597014925615,0.00042635393603241334,3.0072687958452e-05,-0.46087064676616885,0.08688938003155702,0.006128704326993038,0.46066666666666634,0.08684808795492557,0.006125791808470869,0.0,0.0,0.0,-0.00044278606965163285,0.0007039053807723817,4.964965743070767e-05
GLN 133,R GLN 133,0.0,0.0,0.0,-0.0003084577114427941,0.00046185663543384987,3.257685529584689e-05,0.10368656716417947,0.495130081172863,0.03492378320349908,-0.10370149253731331,0.49483610075931983,0.034903047423914986,0.0,0.0,0.0,-0.0003233830845771385,0.0007397058024251962,5.217482447657786e-05
GLY 134,R GLY 134,0.0,0.0,0.0,-0.00016915422885572818,0.00037488808425443305,2.6442566666649316e-05,-0.35214925373134315,0.1600314571437835,0.011287748669583085,0.35198507462686557,0.15994415933566175,0.01128159115695981,0.0,0.0,0.0,-0.00033333333333334135,0.0007006275320311039,4.9418455806796875e-05
PHE 135,R PHE 135,0.0,0.0,0.0,-0.0005572139303482194,0.0004967157800735435,3.503562978026576e-05,0.22853731343283593,0.0801885207274948,0.005656062153732479,-0.22806467661691535,0.08015365092891129,0.005653602627776804,0.0,0.0,0.0,-8.457711442801708e-05,0.00073829907062453,5.207560126574898e-05
SER 136,R SER 136,0.0,0.0,0.0,-0.00043283582089551005,0.0004954684379909654,3.494764905332352e-05,-0.17131840796019907,0.24538254855181496,0.01730795048292323,0.17160696517412943,0.2452423712330389,0.01729806313719908,0.0,0.0,0.0,-0.00014427860696526485,0.0007816805483008987,5.5135494774598414e-05
VAL 137,R VAL 137,0.0,0.0,0.0,-0.0005572139303482271,0.0004967157800735501,3.5035629780266225e-05,0.6269651741293533,0.0931637609231592,0.006571265032404894,-0.6255820895522389,0.09313337399051654,0.006569121703433004,0.0,0.0,0.0,0.0008258706467659984,0.0007883021386971858,5.560254575020167e-05
PHE 138,R PHE 138,0.0,0.0,0.0,-0.0013383084577114168,0.00047313406678475004,3.337230397199727e-05,-0.7533283582089553,0.10497884952481268,0.007404637127020611,0.752363184079602,0.10484322547580223,0.007395070944183161,0.0,0.0,0.0,-0.00230348258706492,0.0008118756680940448,5.7265294311240494e-05
HIP 139,R HIP 139,0.0,0.0,0.0,-0.0011940298507462698,0.0003954519790893396,2.7893031973327176e-05,-102.38174129353231,1.1069072744254738,0.07807521931779982,102.35864179104485,1.1056152655658287,0.07798408803931971,0.0,0.0,0.0,-0.0242935323383119,0.0015608417043585677,0.0001100932853218578
SER 140,R SER 140,0.0,0.0,0.0,-0.0009800995024876289,0.00022216033394797038,1.56699817567883e-05,-1.7349601990049743,0.18353935527100604,0.012945867957791781,1.7343582089552236,0.18316662083968524,0.012919577298090614,0.0,0.0,0.0,-0.0015820895522388814,0.0009434126745849665,6.654319939639405e-05
PHE 141,R PHE 141,0.0,0.0,0.0,-0.0020248756218905605,0.0003222713381233627,2.273126754621978e-05,-0.9099353233830842,0.26547325768013696,0.018725039843238457,0.9064427860696517,0.26511091823116595,0.018699482389060024,0.0,0.0,0.0,-0.00551741293532363,0.0009309200892498933,6.566204036671073e-05
GLY 142,R GLY 142,0.0,0.0,0.0,-0.0006268656716418049,0.00048363736555283543,3.411314954580947e-05,-1.0912736318407958,0.21533056792713945,0.01518824720477499,1.0894577114427861,0.21495050790471126,0.015161439837716706,0.0,0.0,0.0,-0.0024427860696517507,0.0009293234039125941,6.554941886645376e-05
GLY 143,R GLY 143,0.0,0.0,0.0,-0.000577114427860713,0.0004940175756141988,3.484531311165687e-05,-0.5495721393034823,0.15469313555861502,0.010911212496968895,0.5493283582089552,0.15446737774640915,0.01089528876866037,0.0,0.0,0.0,-0.0008208955223881129,0.0008625781060774322,6.084156854573298e-05
GLY 144,R GLY 144,0.0,0.0,0.0,-0.00034328358208956746,0.000474805185689181,3.3490175611279146e-05,-0.49447263681592024,0.13402409561896048,0.009453330826424734,0.49436815920398003,0.13382015770448913,0.009438946155036763,0.0,0.0,0.0,-0.0004477611940298589,0.000907956791379078,6.404233421882725e-05
THR 145,R THR 145,0.0,0.0,0.0,-0.000597014925373126,0.0004904978126911851,3.459704817699593e-05,-1.2400497512437823,0.09830811302735123,0.006934119652717374,1.239835820895523,0.09818744339397643,0.006925608273030556,0.0,0.0,0.0,-0.000810945273631767,0.0009325936667451822,6.578008542162089e-05
GLY 146,R GLY 146,0.0,0.0,0.0,-0.00033333333333332644,0.0004714045207910219,3.325031120358707e-05,-0.7254676616915421,0.17574407613776818,0.012396031361689448,0.7246666666666661,0.17562987804761176,0.012387976449466322,0.0,0.0,0.0,-0.001134328358208974,0.0008145845149412286,5.745636163600984e-05
SER 147,R SER 147,0.0,0.0,0.0,-0.0005970149253731592,0.0004904978126912124,3.459704817699786e-05,-1.0949999999999995,0.21716829798969653,0.015317870689050609,1.0933830845771142,0.21686097872134227,0.015296194059190353,0.0,0.0,0.0,-0.002213930348258583,0.0008747451513016237,6.169976574641665e-05
GLY 148,R GLY 148,0.0,0.0,0.0,-0.00016417910447762257,0.0003704380192833332,2.6128683284884193e-05,-0.7038606965174128,0.09027156650306799,0.00636726536696269,0.7029800995024879,0.09016496546333459,0.0063597463093604985,0.0,0.0,0.0,-0.0010447761194030195,0.0006487531666746338,4.5759520188833543e-05
PHE 149,R PHE 149,0.0,0.0,0.0,-0.0005124378109452967,0.0004998452769196802,3.525636746829234e-05,-0.7252587064676618,0.05989022076766866,0.004224330465127866,0.7244975124378114,0.0598203050751511,0.004219398992408168,0.0,0.0,0.0,-0.0012736318407961535,0.0007852820539522744,5.53895253967672e-05
THR 150,R THR 150,0.0,0.0,0.0,-0.00048258706467662786,0.0004996966976911436,3.5245887497546745e-05,-1.2013880597014925,0.1316423568088335,0.009285335923640399,1.2003681592039803,0.13151366681186333,0.009276258831123624,0.0,0.0,0.0,-0.0015024875621889263,0.0008111436439000818,5.721366130564907e-05
SER 151,R SER 151,0.0,0.0,0.0,-0.0003731343283581944,0.0004836373655528063,3.4113149545807416e-05,-1.0726965174129355,0.2825993110127584,0.019933018506750964,1.0715422885572137,0.2822679462590669,0.01990964583912433,0.0,0.0,0.0,-0.0015273631840795959,0.0008408107390745507,5.930621685730621e-05
LEU 152,R LEU 152,0.0,0.0,0.0,-0.0002935323383084475,0.0004553801759800403,3.212004106764384e-05,-0.5437263681592037,0.07493061301902654,0.0052851979386567575,0.5432437810945272,0.07493350467592515,0.005285401900408358,0.0,0.0,0.0,-0.0007761194029850466,0.0007361503102461072,5.192403939450387e-05
LEU 153,R LEU 153,0.0,0.0,0.0,-0.0003631840796019771,0.0004809172526803638,3.3921287576885634e-05,-0.8981641791044779,0.06386450138972882,0.004504654606424058,0.8975323383084578,0.06377931634189758,0.004498646116421611,0.0,0.0,0.0,-0.0009950248756219555,0.000788584678649668,5.5622474581880485e-05
MET 154,R MET 154,0.0,0.0,0.0,-0.0004825870646765571,0.0004996966976910707,3.524588749754161e-05,-1.041542288557214,0.3490019735831185,0.024616701199285097,1.0406865671641787,0.34871029796825886,0.024596127987665684,0.0,0.0,0.0,-0.0013383084577114164,0.0008072896268808947,5.694181990485627e-05
GLU 155,R GLU 155,0.0,0.0,0.0,-0.00027363184079604995,0.00044582222521835456,3.14458752010091e-05,86.63233830845772,1.1904810035731188,0.08397005566332436,-86.623407960199,1.1897287590607937,0.08391699642644214,0.0,0.0,0.0,0.00865671641790399,0.0011181751143029138,7.886999146357473e-05
ARG 156,R ARG 156,0.0,0.0,0.0,-0.00028855721393033855,0.0004530915450757052,3.195861349017471e-05,-81.4451641791045,0.7944209931355474,0.056034136465419195,81.4389651741294,0.7941726655200478,0.05601662078593027,0.0,0.0,0.0,-0.006487562189056433,0.0008352284088170456,5.891246963996561e-05
LEU 157,R LEU 157,0.0,0.0,0.0,-0.0002587064676617238,0.00043792400168493796,3.088877746677244e-05,-0.8625721393034826,0.0836376692722497,0.005899346334181273,0.8621144278606973,0.08361991622125854,0.0058980941305128,0.0,0.0,0.0,-0.0007164179104479386,0.000722198897975095,5.093998264646443e-05
SER 158,R SER 158,0.0,0.0,0.0,-0.00016915422885573645,0.00037488808425445143,2.644256666665061e-05,-0.44615422885572165,0.18113198808874825,0.012776065369015042,0.44584079601990045,0.18100151047269264,0.012766862187569792,0.0,0.0,0.0,-0.0004825870646767212,0.0006394534930570558,4.510357178732609e-05
VAL 159,R VAL 159,0.0,0.0,0.0,-0.00011442786069651586,0.00031833021438897854,2.245328211145937e-05,-0.44838805970149254,0.0903453774169621,0.006372471587414463,0.4481393034825871,0.09030071650053444,0.006369321449254214,0.0,0.0,0.0,-0.000363184079601897,0.0006483333481271627,4.572990847164205e-05
ASP 160,R ASP 160,0.0,0.0,0.0,-0.0001243781094527287,0.0003300124169507659,2.3277281147512248e-05,77.41983582089554,0.7093593759737877,0.050034352591130225,-77.41554228855723,0.7090921457021112,0.050015503621075055,0.0,0.0,0.0,0.004169154228854701,0.000706222366494778,4.981308500283759e-05
TYR 161,R TYR 161,0.0,0.0,0.0,-0.00031343283582089746,0.00046388866471403433,3.272018359025433e-05,0.27226368159204,0.28673229340965095,0.020224536608157855,-0.272179104477612,0.2866550230677012,0.02021908637846484,0.0,0.0,0.0,-0.00022885572139288204,0.0007579516676062904,5.346178857788105e-05
GLY 162,R GLY 162,0.0,0.0,0.0,-8.457711442786464e-05,0.00027825137222109886,1.9626338550279104e-05,0.6846567164179103,0.13760772918519698,0.009706100848903597,-0.6843383084577116,0.137475515595261,0.00969677522130177,0.0,0.0,0.0,0.00023383084577119034,0.0006068020333727294,4.280051539335375e-05
LYS 163,R LYS 163,0.0,0.0,0.0,-0.0002338308457711489,0.0004232658518438533,2.985487129407169e-05,-77.99484079601991,1.6975283684561526,0.11973441924861465,77.99017412935326,1.6968308078795515,0.11968521711916451,0.0,0.0,0.0,-0.004900497512439151,0.0010509648498716131,7.412934492784323e-05
LYS 164,R LYS 164,0.0,0.0,0.0,-0.00025373134328358617,0.0004351456637944325,3.0692808621728255e-05,-78.73537313432837,0.5853903278111423,0.04129025012876169,78.73041791044778,0.5851468706006394,0.04127307798115395,0.0,0.0,0.0,-0.005208955223878885,0.0007505350681610513,5.2938661987553174e-05
SER 165,R SER 165,0.0,0.0,0.0,-0.0003134328358209035,0.0004638886647140434,3.2720183590254976e-05,-0.21170646766169138,0.27900022006082775,0.019679158204348898,0.21171144278606974,0.2788577024707612,0.01966910578861528,0.0,0.0,0.0,-0.00030845771144278743,0.000762542297629598,5.3785586653977934e-05
LYS 166,R LYS 166,0.0,0.0,0.0,-0.0004975124378109419,0.0004999938119960598,3.5266844324784903e-05,-87.02849751243784,1.1297744375963084,0.07968814464676696,87.01947263681596,1.1290907275946935,0.07963991946155119,0.0,0.0,0.0,-0.009522388059700581,0.0010746959623995581,7.580320854594652e-05
LEU 167,R LEU 167,0.0,0.0,0.0,-0.00084577114427859,0.0003611679883160421,2.547482571471897e-05,-0.6441741293532339,0.1195451351193748,0.008432063695367475,0.6443134328358212,0.11950564119433857,0.008429278008679741,0.0,0.0,0.0,-0.0007064676616916722,0.0006971212734165367,4.917114339261173e-05
GLU 168,R GLU 168,0.0,0.0,0.0,-0.0010099502487562447,0.00014071776740029536,9.925466030920831e-06,100.41112935323386,1.1398909274771154,0.08040170682529747,-100.38904975124376,1.1386495263224818,0.08031414513910322,0.0,0.0,0.0,0.021069651741294874,0.001497966906789833,0.00010565843904054742
PHE 169,R PHE 169,0.0,0.0,0.0,-0.00223880597014928,0.0004914053024821927,3.46610575715483e-05,-0.8838855721393035,0.11484933604876241,0.008100847566626544,0.8818059701492528,0.11481877203715446,0.008098691747467471,0.0,0.0,0.0,-0.00431840796019891,0.0010872895016663863,7.669148831694657e-05
SER 170,R SER 170,0.0,0.0,0.0,-0.0012089552238805765,0.000406562342444062,2.8676696581612122e-05,0.7121542288557211,0.22131906931467976,0.01561064352470146,-0.7092487562189054,0.22120099099879978,0.015602314922458067,0.0,0.0,0.0,0.0016965174129353318,0.0011728427050932402,8.272594601292558e-05
ILE 171,R ILE 171,0.0,0.0,0.0,-0.002860696517412881,0.0003738964025484232,2.6372618832283195e-05,-0.899208955223881,0.14016140702527813,0.009886223395785246,0.903965174129353,0.13968049462328008,0.00985230245034911,0.0,0.0,0.0,0.0018955223880598529,0.001467400263418261,0.00010350243425118225
TYR 172,R TYR 172,0.0,0.0,0.0,-0.0052189054726368,0.0004698266813065578,3.3139018987297536e-05,1.1699402985074634,0.23254894401201567,0.01640273781314219,-1.1662487562189052,0.23183590828234585,0.016352444150554875,0.0,0.0,0.0,-0.0015273631840795492,0.0015519198549719926,0.00010946398658684066
PRO 173,R PRO 173,0.0,0.0,0.0,-0.003049751243781101,0.000341947070197858,2.411908668197515e-05,0.8586517412935323,0.21517834350113704,0.01517751012162425,-0.8539303482587063,0.21473629581576292,0.015146330481936343,0.0,0.0,0.0,0.001671641791044813,0.0016212647206954754,0.00011435519628887683
ALA 174,R ALA 174,0.0,0.0,0.0,-0.0036169154228855743,0.0005254824249357462,3.706467246391735e-05,-1.4803184079601985,0.19676115811496492,0.013878462024765096,1.488880597014925,0.19650178349587077,0.013860167149720791,0.0,0.0,0.0,0.004945273631840689,0.0021282253952734213,0.000150113445211504
PRO 175,R PRO 175,0.0,0.0,0.0,-0.008298507462686554,0.0007982865738093305,5.630679350351926e-05,-1.472049751243782,0.40029729935770114,0.02823479451419914,1.4767960199004968,0.39894713821337136,0.028139561489813576,0.0,0.0,0.0,-0.003552238805970178,0.0032672820208346355,0.00023045630491693315
GLN 176,R GLN 176,0.0,0.0,0.0,-0.013467661691542288,0.0018447718258710285,0.00013012017196375913,-1.1546318407960208,1.778680835956832,0.12545847296538581,1.2298208955223877,1.7644903306976683,0.12445755189824885,0.0,0.0,0.0,0.061721393034825316,0.023021339658054377,0.0016238000999000337
VAL 177,R VAL 177,0.0,0.0,0.0,-0.010805970149253745,0.0008447462329683222,5.958380519372721e-05,-0.1988756218905475,0.3420639133970343,0.024127328165803336,0.222044776119403,0.339127741213795,0.02392022654811796,0.0,0.0,0.0,0.01236318407960148,0.005929304726378545,0.00041822090938407723
SER 178,R SER 178,0.0,0.0,0.0,-0.0036766169154228722,0.0004885764655598082,3.4461526799430014e-05,0.9846417910447759,0.47848732526845833,0.03374989371220142,-0.9858258706467654,0.47771532825847074,0.033695441241556344,0.0,0.0,0.0,-0.004860696517412993,0.0031544799561051893,0.00022249986073526187
THR 179,R THR 179,0.0,0.0,0.0,-0.0029104477611940076,0.00034832977242220354,2.4569287785102455e-05,-0.32033333333333336,0.46115761039497866,0.03252754987119257,0.32230845771144284,0.4602533418506441,0.03246376768586205,0.0,0.0,0.0,-0.0009353233830846072,0.0022351324200647043,0.0001576540853356058
ALA 180,R ALA 180,0.0,0.0,0.0,-0.0017263681592039396,0.00044582222521831043,3.144587520100599e-05,1.7145820895522386,0.20737318123646642,0.014626976423179212,-1.7076716417910458,0.2080691657911386,0.014676067388613543,0.0,0.0,0.0,0.005184079601990131,0.0019215834250261043,0.00013553804443487122
VAL 181,R VAL 181,0.0,0.0,0.0,-0.002343283582089558,0.000474805185689167,3.3490175611278164e-05,0.6490447761194029,0.18139306975817124,0.012794480650105897,-0.6440199004975126,0.18045015464232056,0.01272797254579669,0.0,0.0,0.0,0.002681592039801044,0.001987049977897432,0.00014015569904018784
VAL 182,R VAL 182,0.0,0.0,0.0,-0.0013134328358208889,0.0004638886647140221,3.272018359025347e-05,-0.4628308457711443,0.10116687973838498,0.0071357615093563895,0.4622686567164176,0.10093871576844055,0.00711966806376667,0.0,0.0,0.0,-0.001875621890547131,0.0011370962128738672,8.020458285599976e-05
GLU 183,R GLU 183,0.0,0.0,0.0,-0.0024228855721392818,0.0004940175756141504,3.4845313111653456e-05,124.51197512437814,1.4949938332840653,0.10544873460425556,-124.44401990049752,1.491465134811364,0.10519983940451487,0.0,0.0,0.0,0.06553233830845796,0.0038036639844312545,0.0002682897715617833
PRO 184,R PRO 184,0.0,0.0,0.0,-0.0017164179104476936,0.0004507363841952126,3.1792493250005e-05,-1.2073034825870648,0.10673873080815914,0.007528769581784615,1.2018756218905473,0.10668351601717316,0.007524875030709363,0.0,0.0,0.0,-0.007144278606965249,0.0010762379668008528,7.591197315035531e-05
TYR 185,R TYR 185,0.0,0.0,0.0,-0.0014527363184080344,0.0004977611318719364,3.510936321106839e-05,-0.5449253731343282,0.22303010394709477,0.015731330602357076,0.5435671641791044,0.2226183551644771,0.015702288082491626,0.0,0.0,0.0,-0.002810945273631805,0.0009055273068623609,6.387097159356099e-05
ASN 186,R ASN 186,0.0,0.0,0.0,-0.0009800995024874676,0.00017162376428518105,1.2105406971570193e-05,-2.0390895522388077,0.2892985889568597,0.02040554913947997,2.0367313432835825,0.28884168650554753,0.020373321725389158,0.0,0.0,0.0,-0.003338308457711263,0.0008134290322009503,5.7374860167504285e-05
SER 187,R SER 187,0.0,0.0,0.0,-0.0009850746268657267,0.00021107665110049108,1.4888199046384635e-05,-1.1353084577114425,0.22454210871278238,0.01583797919562058,1.1343333333333334,0.2241182242503448,0.01580808069089949,0.0,0.0,0.0,-0.001960199004975057,0.0008968757049048493,6.326073464247253e-05
ILE 188,R ILE 188,0.0,0.0,0.0,-0.0012636815920397512,0.0004406286532434589,3.1079548878695226e-05,-0.856278606965174,0.10644327660485736,0.007507929849086024,0.8547611940298505,0.10628607171855026,0.007496841471351197,0.0,0.0,0.0,-0.002781094527362924,0.000767395800384946,5.4127926342982165e-05
LEU 189,R LEU 189,0.0,0.0,0.0,-0.0007761194029850665,0.0004168429863811561,2.9401837294535384e-05,-0.8256915422885567,0.08356755766825441,0.005894401042931383,0.8246119402985069,0.08345248391366207,0.005886284366101174,0.0,0.0,0.0,-0.0018557213930346813,0.000749181710809185,5.2843203520070285e-05
THR 190,R THR 190,0.0,0.0,0.0,-0.0006965174129353483,0.0004597617931203305,3.24290965116713e-05,-1.6895373134328362,0.16954800858362562,0.011958994453201631,1.688746268656717,0.169357669438141,0.011945568965022248,0.0,0.0,0.0,-0.0014875621890550863,0.0008702344439439053,6.138160498049787e-05
THR 191,R THR 191,0.0,0.0,0.0,-0.0008805970149253546,0.0003242621042149236,2.2871685359708027e-05,-0.9425671641791041,0.2660514982439108,0.0187658257878954,0.9412238805970143,0.26561507447418536,0.01873504282863217,0.0,0.0,0.0,-0.0022238805970145195,0.0007756408781218198,5.470948928639389e-05
HID 192,R HID 192,0.0,0.0,0.0,-0.0006567164179103931,0.00047480518568911916,3.349017561127478e-05,-1.2507064676616924,0.17896315084718328,0.01262308738503017,1.2492835820895518,0.17880232888592537,0.012611743878499466,0.0,0.0,0.0,-0.0020796019900497123,0.0007750023853573607,5.466445347917703e-05
THR 193,R THR 193,0.0,0.0,0.0,-0.00041791044776119825,0.0004932152728912973,3.478872304083787e-05,-1.2365273631840794,0.09061459854881407,0.0063914609819192905,1.235417910447761,0.09055513961701649,0.006387267072232584,0.0,0.0,0.0,-0.001527363184079585,0.0007467991480977409,5.267515050376776e-05
THR 194,R THR 194,0.0,0.0,0.0,-0.0005572139303482587,0.0004967157800735784,3.5035629780268224e-05,-0.5488208955223877,0.15778380498522704,0.011129211509981793,0.5489253731343285,0.15763522790796772,0.0111187316909756,0.0,0.0,0.0,-0.0004527363184078065,0.0007848091158891595,5.535616691782812e-05
LEU 195,R LEU 195,0.0,0.0,0.0,-0.0009452736318408222,0.00024835789003679903,1.7517814890134803e-05,-0.7086716417910447,0.13478961547386883,0.009507326433775967,0.7077512437810943,0.13463463664312164,0.009496395069894123,0.0,0.0,0.0,-0.0018656716417909233,0.0006742349057274595,4.7556863481369885e-05
GLU 196,R GLU 196,0.0,0.0,0.0,-0.00048756218905471685,0.0004998452769196482,3.5256367468290086e-05,91.80295522388057,1.4739390629138034,0.10396364560689819,-91.79046268656717,1.4727507109377065,0.1038798257212545,0.0,0.0,0.0,0.012004975124377457,0.001436889649574692,0.00010135038148001066
HID 197,R HID 197,0.0,0.0,0.0,-0.0005024875621890966,0.0004999938119961051,3.5266844324788095e-05,-1.62289552238806,0.1051435125847408,0.007416251563762028,1.6216915422885572,0.10508302511478516,0.007411985106587269,0.0,0.0,0.0,-0.0017064676616917454,0.0006826987420068018,4.815385646266779e-05
SER 198,R SER 198,0.0,0.0,0.0,-0.00043283582089550897,0.0004954684379909642,3.494764905332344e-05,-0.15855223880597016,0.2523594500850455,0.01780006317379736,0.15859701492537315,0.2521014795890533,0.017781867337960465,0.0,0.0,0.0,-0.0003880597014924504,0.0008095553207356657,5.7101629627590314e-05
ASP 199,R ASP 199,0.0,0.0,0.0,-0.0006019900497512371,0.0004894875174626339,3.452578744597779e-05,90.52872636815924,0.8033324434319136,0.05666270170516756,-90.51661194029853,0.8026745768182029,0.056616299371987505,0.0,0.0,0.0,0.011512437810945804,0.0009573463153554686,6.752600263943628e-05
CYS 200,R CYS 200,0.0,0.0,0.0,-0.0008706467661691643,0.0003355904866475659,2.3670727848071407e-05,-0.9218905472636815,0.2850492633694421,0.02010582482213589,0.9224427860696509,0.28485086952798033,0.02009183119950705,0.0,0.0,0.0,-0.0003184079601989434,0.0008274575654518062,5.8364356610046064e-05
ALA 201,R ALA 201,0.0,0.0,0.0,-0.0008009950248755978,0.0003992517939848397,2.8161050251088698e-05,0.5251393034825866,0.1659009189935314,0.011701748587899984,-0.5220099502487561,0.16566621089809194,0.011685193555287509,0.0,0.0,0.0,0.0023283582089552615,0.0009576306743740677,6.754605977814616e-05
PHE 202,R PHE 202,0.0,0.0,0.0,-0.0025671641791045153,0.0004954684379910073,3.4947649053326475e-05,-0.08509452736318407,0.14892589235198933,0.010504422525830523,0.08696019900497516,0.14855582868664663,0.010478320247436718,0.0,0.0,0.0,-0.0007014925373133975,0.0014387832619335808,0.00010148394659755845
MET 203,R MET 203,0.0,0.0,0.0,-0.0034825870646766357,0.000509555726530161,3.5941289774369187e-05,-0.01820895522388066,0.49574828723649006,0.034967388097166735,0.026756218905472643,0.4948742694471269,0.034905739635575764,0.0,0.0,0.0,0.00506467661691538,0.002404555382386933,0.00016960425970558184
VAL 204,R VAL 204,0.0,0.0,0.0,-0.0037114427860696977,0.00046394201898008645,3.2723946910019055e-05,-0.8021791044776116,0.1354141528689233,0.009551377905130108,0.8197711442786064,0.13566991462558084,0.009569417948506376,0.0,0.0,0.0,0.013880597014925238,0.004072193248426403,0.0002872303654706547
ASP 205,R ASP 205,0.0,0.0,0.0,-0.006169154228855716,0.0005653720485909173,3.987826958025979e-05,134.30664676616917,1.7848946063630273,0.12589675853678198,-134.2087064676617,1.7768134505964222,0.12532675775767743,0.0,0.0,0.0,0.09177114427860696,0.01014998777952457,0.0007159249381306005
ASN 206,R ASN 206,0.0,0.0,0.0,-0.005741293532338356,0.0006330344817877447,4.4650809641630535e-05,0.6597810945273626,2.0631478055397,0.14552322595057152,-0.6389303482587065,2.0562098483428843,0.14503386018139267,0.0,0.0,0.0,0.015109452736318085,0.008722816207284679,0.0006152600169748574
GLU 207,R GLU 207,0.0,0.0,0.0,-0.015487562189054702,0.001773518448992992,0.0001250943462641548,153.09184079602,1.9881283992339078,0.14023176501636098,-152.8073980099502,1.9628686619027385,0.13845008051793298,0.0,0.0,0.0,0.2689552238805962,0.05001753906385701,0.0035279651894727718
ALA 208,R ALA 208,0.0,0.0,0.0,-0.009945273631840827,0.0009473661050861097,6.682205288355236e-05,1.5196169154228856,0.27498616430584527,0.019396028541490012,-1.486383084577115,0.2738440336007762,0.019315468852934215,0.0,0.0,0.0,0.02328855721393019,0.007626630380003496,0.0005379410302309461
ILE 209,R ILE 209,0.0,0.0,0.0,-0.010915422885572236,0.0008853764667272999,6.24496409190477e-05,1.1519850746268654,0.17694293083437745,0.012480592052119932,-1.1503034825870646,0.17816751700920233,0.01256696770108531,0.0,0.0,0.0,-0.009233830845770914,0.010299014576405766,0.0007264364779131606
TYR 210,R TYR 210,0.0,0.0,0.0,-0.017084577114427835,0.001131991133200888,7.984449829940528e-05,1.111278606965174,0.40926228010952365,0.02886713550115461,-1.114567164179104,0.40326126577449634,0.028443856585963,0.0,0.0,0.0,-0.02037313432835834,0.014209697292383042,0.0010022747687860173
ASP 211,R ASP 211,0.0,0.0,0.0,-0.03502985074626868,0.003906762153623638,0.0002755617557260729,158.90080597014924,2.7690653230587263,0.19531480856455458,-158.4674925373134,2.729388113447617,0.1925161939796847,0.0,0.0,0.0,0.39828358208955084,0.05880395102223305,0.004147710904869582
ILE 212,R ILE 212,0.0,0.0,0.0,-0.035119402985074655,0.003210007926369186,0.00022641650177358555,1.7277014925373138,0.32769736439981884,0.02311398993078297,-1.7071243781094538,0.3278951104172718,0.023127937859429366,0.0,0.0,0.0,-0.014542288557213878,0.023340427906574816,0.0016463068496166227
CYS 213,R CYS 213,0.0,0.0,0.0,-0.018293532338308435,0.00150898073081451,0.00010643529428951183,-0.17057213930348258,0.3408175801002255,0.02403941859312307,0.20348258706467656,0.34093459629454,0.02404767227908749,0.0,0.0,0.0,0.01461691542288568,0.020143700481598397,0.0014208270821864165
ARG 214,R ARG 214,0.0,0.0,0.0,-0.08134825870646763,0.010467581294736851,0.0007383262574886108,-173.67400497512438,3.752646550679628,0.2646912792388767,173.87282089552244,3.7814952276779734,0.26672610802328706,0.0,0.0,0.0,0.11746766169154181,0.0805018475669793,0.005678162524988602
ARG 215,R ARG 215,0.0,0.0,0.0,0.5604477611940295,0.953394468958291,0.0672472608863567,-194.62401492537316,4.00345435603803,0.2823818978321432,187.2785721393035,3.4703062428190217,0.2447765294059121,-0.307793767164179,0.05228068979545447,0.0036875955341287166,-7.092788792039808,1.1326618649154396,0.07989180806683292
ASN 216,R ASN 216,0.0,0.0,0.0,-0.13840298507462684,0.02549201008461343,0.0017980677552605258,2.979606965174128,1.7976293260242346,0.12679499640500408,-2.514044776119405,1.8019195770550334,0.12709760738055473,-2.8513432835820855e-05,0.00025042957057735716,1.766393996880903e-05,0.32713069054726335,0.0925234497435347,0.006526100964071555
LEU 217,R LEU 217,0.0,0.0,0.0,-0.055557213930348286,0.0073632109721168525,0.0005193608577824549,-0.13375621890547262,0.27974189467338395,0.019731471897984913,0.22356218905472636,0.28490663105845515,0.02009576431461245,0.0,0.0,0.0,0.03424875621890556,0.028177260705062893,0.0019874707305220867
ASP 218,R ASP 218,0.0,0.0,0.0,-0.26123383084577123,0.0654029230085389,0.0046131665008410355,171.7214179104478,4.202525604586064,0.29642330107282855,-170.8753233830845,3.9713570997665895,0.28011793193292817,-0.0038721313432835817,0.0072682358569532675,0.0005126618296728249,0.5809885651741313,0.41081236733537424,0.028976470224049825
ILE 219,R ILE 219,0.0,0.0,0.0,-0.02989552238805969,0.0027830385074730023,0.0001963004010011739,2.186502487562188,0.4809863117422005,0.03392615862753581,-2.1193880597014925,0.47975134382014195,0.03383905070658082,0.0,0.0,0.0,0.03721890547263682,0.017526436060735798,0.0012362194837066036
GLU 220,R GLU 220,0.0,0.0,0.0,-0.05176616915422886,0.01107235586625978,0.0007809837667492568,172.71044776119402,11.938642644686865,0.8420869248732381,-171.9476865671641,11.748150764455465,0.8286506636154501,0.0,0.0,0.0,0.7109950248756243,0.19136403529685908,0.01349777833296496
ARG 221,R ARG 221,0.0,0.0,0.0,-0.06608955223880592,0.020635474944078,0.001455514178296537,-177.18187064676627,10.231786327221831,0.7216945628307868,177.2255522388061,10.263326046693706,0.7239192031162764,-0.0003922029850746265,0.00281342493641236,0.00019844369444457137,-0.022800163184077366,0.04290875394041736,0.003026550147382874
PRO 222,R PRO 222,0.0,0.0,0.0,-0.014716417910447742,0.0011904174210316909,8.396557089664022e-05,1.292950248756219,0.296884716410672,0.020940633313569074,-1.3039402985074624,0.2965420551381929,0.020916463850942306,0.0,0.0,0.0,-0.025706467661691615,0.010220378042106933,0.0007208898844417609
THR 223,R THR 223,0.0,0.0,0.0,-0.006218905472636859,0.0005832153080485647,4.11368360633677e-05,0.1995671641791048,0.47523329355161775,0.03352037201166758,-0.19489552238805966,0.47556960770322126,0.033544093782906056,0.0,0.0,0.0,-0.001547263681591675,0.003905475805683607,0.0002754710237380759
TYR 224,R TYR 224,0.0,0.0,0.0,-0.005825870646766206,0.00047266300006036004,3.3339077487114734e-05,-0.7198855721393039,0.4713995377805292,0.03324995972912659,0.7097761194029855,0.46955899138967594,0.03312013759636932,0.0,0.0,0.0,-0.015935323383084555,0.0032077015561821696,0.00022625382296358965
THR 225,R THR 225,0.0,0.0,0.0,-0.003497512437810937,0.0005098470955007984,3.596184135697282e-05,-0.43800497512437764,0.5159567020431158,0.036392779775897284,0.44208955223880597,0.5151737589693841,0.03633755522944493,0.0,0.0,0.0,0.0005870646766171915,0.0021425868590452275,0.00015112642476237956
ASN 226,R ASN 226,0.0,0.0,0.0,-0.0068855721393034485,0.0006082687249980858,4.290396784412992e-05,-0.32949751243781067,0.48568217526171026,0.03425737930215147,0.3598159203980099,0.48418334686189046,0.03415166009807774,0.0,0.0,0.0,0.02343283582089549,0.0055839781837080035,0.00039386345309284985
LEU 227,R LEU 227,0.0,0.0,0.0,-0.005731343283582157,0.0006521778948527285,4.600108188942619e-05,-0.8666318407960196,0.16371682195832712,0.011547694261060873,0.8694776119402985,0.16318756033176596,0.011510363024267162,0.0,0.0,0.0,-0.002885572139303853,0.004886965178181186,0.0003446999463283733
ASN 228,R ASN 228,0.0,0.0,0.0,-0.002736318407960185,0.0004406286532435103,3.107954887869885e-05,-0.35211940298507455,0.4012431747025916,0.02830151141696586,0.3521940298507463,0.4005708329411457,0.02825408808558641,0.0,0.0,0.0,-0.002661691542288187,0.002086434537431637,0.00014716574537533675
ARG 229,R ARG 229,0.0,0.0,0.0,-0.006109452736318403,0.0004967157800736274,3.503562978027168e-05,-122.72120398009953,1.5708897067669154,0.11080201676654428,122.68318905472645,1.5678182051604497,0.11058536974732196,0.0,0.0,0.0,-0.04412437810945684,0.007436594519409718,0.0005245369341183724
LEU 230,R LEU 230,0.0,0.0,0.0,-0.008641791044776113,0.0006624579409305471,4.672618043260757e-05,-1.377552238805969,0.16246327869044813,0.011459276136232122,1.3954427860696514,0.16170330290180154,0.011405671577164067,0.0,0.0,0.0,0.009248756218905495,0.005702213146789559,0.0004022031043779277
ILE 231,R ILE 231,0.0,0.0,0.0,-0.004084577114427827,0.00046553980359358973,3.283664594724114e-05,-0.6381940298507464,0.13039483539882035,0.009197342547916149,0.6355124378109454,0.12975246657238879,0.009152033344367375,0.0,0.0,0.0,-0.0067661691542288,0.003909428550731717,0.000275749828877105
GLY 232,R GLY 232,0.0,0.0,0.0,-0.001343283582089581,0.00047480518568917234,3.3490175611278536e-05,-0.8594825870646772,0.08933135223877953,0.006300947766034332,0.863363184079602,0.08998519744389043,0.006347066450921845,0.0,0.0,0.0,0.002537313432835475,0.002429063400008754,0.0001713329219838755
GLN 233,R GLN 233,0.0,0.0,0.0,-0.005318407960199044,0.000496865250696444,3.504617262512202e-05,0.24015920398009974,0.2724170685386786,0.01921481849788082,-0.2061044776119402,0.2719362378254093,0.019180903314323358,0.0,0.0,0.0,0.028736318407960426,0.005611388950016193,0.00039579685947713043
ILE 234,R ILE 234,0.0,0.0,0.0,-0.006253731343283534,0.0006767632267913449,4.7735197499159337e-05,-1.0126517412935323,0.10466781431122671,0.007382698394592561,1.0201442786069654,0.10472690892191693,0.007386866607049682,0.0,0.0,0.0,0.0012388059701492918,0.005975296288760314,0.00042146490407332405
VAL 235,R VAL 235,0.0,0.0,0.0,-0.002134328358208933,0.00035529494669369975,2.506057329871155e-05,-0.642945273631841,0.11611905020686493,0.008190406298107664,0.6441492537313435,0.11553099393298878,0.008148928006641996,0.0,0.0,0.0,-0.0009303482587062939,0.003605568437751455,0.00025431718902461237
SER 236,R SER 236,0.0,0.0,0.0,-0.001716417910447782,0.00045073638419526477,3.179249325000868e-05,-1.504716417910448,0.11453581064237606,0.008078733189541054,1.5133482587064673,0.11463343312273887,0.008085618948394368,0.0,0.0,0.0,0.006915422885572184,0.0032288825516901373,0.00022774781519569622
SER 237,R SER 237,0.0,0.0,0.0,-0.0028805970149253838,0.00039356976003118114,2.7760270477251418e-05,-0.4677810945273633,0.25623559168966603,0.01807346512252398,0.4839751243781091,0.256110195457004,0.018064620354228643,0.0,0.0,0.0,0.013313432835820729,0.004221040481090019,0.0002977292397698513
ILE 238,R ILE 238,0.0,0.0,0.0,-0.002830845771144283,0.0004005515862262747,2.8252730526991015e-05,-0.5349850746268656,0.12773898595750724,0.009010013371935077,0.5359651741293534,0.12721104719501378,0.00897277544277842,0.0,0.0,0.0,-0.001850746268656601,0.0021318741761145606,0.00015037081036845665
THR 239,R THR 239,0.0,0.0,0.0,-0.0011890547263681387,0.00039155208696421885,2.7617954792049636e-05,-0.5976766169154228,0.22628078779663968,0.015960616162538962,0.5984129353233831,0.22649220744140885,0.01597552855449339,0.0,0.0,0.0,-0.00045273631840793465,0.001736068921048958,0.00012245286022902495
ALA 240,R ALA 240,0.0,0.0,0.0,-0.0009751243781094426,0.00021013643862630326,1.482188157172024e-05,-0.933089552238806,0.07866935618325309,0.005548908548627608,0.9360398009950244,0.07896632198552161,0.005569854901296611,0.0,0.0,0.0,0.001975124378109377,0.0012071009262781816,8.514233462491684e-05
SER 241,R SER 241,0.0,0.0,0.0,-0.00159203980099504,0.0004914556694481916,3.466461018341344e-05,-0.8720547263681592,0.15228087426435588,0.010741064704147787,0.8704477611940303,0.15169660250448966,0.010699853351718623,0.0,0.0,0.0,-0.003199004975124693,0.0023626865147834326,0.00016665105748507253
LEU 242,R LEU 242,0.0,0.0,0.0,-0.0014328358208955325,0.0004954684379909659,3.4947649053323554e-05,-0.5949402985074628,0.1285256093415914,0.00906549750746464,0.5940746268656714,0.1282040871546981,0.009042819080971995,0.0,0.0,0.0,-0.002298507462686767,0.0010223608232562038,7.211177245093506e-05
ARG 243,R ARG 243,0.0,0.0,0.0,-0.0010945273631840606,0.00029256100354210584,2.063566212196162e-05,-86.73078109452742,0.6518711237791687,0.04597944392624543,86.71974129353232,0.651151313116125,0.04592867239670281,0.0,0.0,0.0,-0.012134328358207365,0.0013408490929994969,9.45762029275173e-05
PHE 244,R PHE 244,0.0,0.0,0.0,-0.0019651741293532474,0.0003054742573732855,2.1546492819590804e-05,-0.31069651741293547,0.1626737186643575,0.011474119427531959,0.30896019900497496,0.16257590162448812,0.011467219945509146,0.0,0.0,0.0,-0.003701492537313688,0.0007793655802356633,5.497220951703177e-05
ASP 245,R ASP 245,0.0,0.0,0.0,-0.001159203980099495,0.0003658661952408061,2.5806211680396854e-05,88.66485572139308,0.9125617455109536,0.06436714263964209,-88.64810447761194,0.910891463204484,0.06424933000943064,0.0,0.0,0.0,0.0155920398009934,0.0023505554161913937,0.00016579539576432823
GLY 246,R GLY 246,0.0,0.0,0.0,-0.0006766169154228872,0.00046776753327535054,3.299377788367595e-05,-0.6588905472636818,0.12915514971039824,0.00910990186137903,0.6581194029850747,0.1290932621016361,0.009105536646027396,0.0,0.0,0.0,-0.0014477611940298526,0.0007387682788517532,5.2108696662348655e-05
ALA 247,R ALA 247,0.0,0.0,0.0,-0.0009054726368159183,0.00029256100354206854,2.0635662121958988e-05,-0.7439950248756221,0.08926663606049132,0.0062963830387712605,0.7431641791044776,0.0891935003680653,0.006291224444769713,0.0,0.0,0.0,-0.001736318407960306,0.0007018981925791482,4.950808129147763e-05
LEU 248,R LEU 248,0.0,0.0,0.0,-0.001980099502487558,0.00029859036991287225,2.1060940835564155e-05,0.42166666666666625,0.15979867101152115,0.011271329201800693,-0.42128855721393044,0.16000117014002382,0.011285612389051146,0.0,0.0,0.0,-0.0016019900497513844,0.000792248528710706,5.588090263965213e-05
ASN 249,R ASN 249,0.0,0.0,0.0,-0.0011741293532338253,0.0003792206766200534,2.6748164169688588e-05,0.6461194029850751,0.3803396304609144,0.026827089088288535,-0.6439601990049749,0.3806120998538861,0.02684630759746736,0.0,0.0,0.0,0.0009850746268659917,0.0009435700805555601,6.655430195752086e-05
VAL 250,R VAL 250,0.0,0.0,0.0,-0.001363184079601984,0.000480917252680392,3.392128757688762e-05,0.012328358208955179,0.1340568366942495,0.009455640203816095,-0.010547263681591992,0.1338229282460721,0.009439141573972671,0.0,0.0,0.0,0.0004179104477610574,0.0009486715571387762,6.691413237175855e-05
ASP 251,R ASP 251,0.0,0.0,0.0,-0.0007064676616915324,0.00045538017598004875,3.2120041067644434e-05,88.19381094527361,0.7463307151695758,0.052642109792547256,-88.18237313432836,0.7457735007985853,0.0526028069211801,0.0,0.0,0.0,0.010731343283579739,0.0011917889419526333,8.406231052350473e-05
LEU 252,R LEU 252,0.0,0.0,0.0,-0.000761194029850732,0.0004263539360324005,3.0072687958451094e-05,0.538228855721393,0.1331181249388981,0.00938942858169689,-0.5378059701492536,0.13295013528319607,0.00937757950498099,0.0,0.0,0.0,-0.0003383084577113746,0.0008434560060886869,5.9492799606425844e-05
THR 253,R THR 253,0.0,0.0,0.0,-0.00045273631840794847,0.0004977611318718583,3.510936321106288e-05,0.3370845771144278,0.18491527658194842,0.013042917964235744,-0.33702985074626834,0.18471968572140013,0.013029122048636769,0.0,0.0,0.0,-0.0003980099502487102,0.0008350505808263503,5.889992662060422e-05
GLU 254,R GLU 254,0.0,0.0,0.0,-0.000955223880597028,0.0002068120367246436,1.4587396341051478e-05,90.18380099502492,0.7428890559482535,0.052399353868243355,-90.1703482587065,0.7420529597847327,0.052340380191905796,0.0,0.0,0.0,0.012497512437811654,0.001293398385716856,9.122928809239727e-05
PHE 255,R PHE 255,0.0,0.0,0.0,-0.0017014925373134498,0.0004576032751270512,3.227684639134015e-05,0.5103930348258704,0.0947252625985913,0.006681404868497083,-0.5115323383084577,0.09461290709023068,0.006673479921973109,0.0,0.0,0.0,-0.002840796019900434,0.0008490716986429477,5.988890001874161e-05
GLN 256,R GLN 256,0.0,0.0,0.0,-0.0007910447761194109,0.0004065623424440702,2.8676696581612702e-05,0.9665124378109453,0.42224460748690246,0.02978283827108213,-0.9656616915422883,0.4218758806588924,0.029756830285923498,0.0,0.0,0.0,5.97014925376692e-05,0.000783167386115198,5.524036822797929e-05
THR 257,R THR 257,0.0,0.0,0.0,-0.0006766169154228988,0.0004677675332753578,3.299377788367646e-05,0.26438805970149226,0.1291329626643957,0.009108336907816355,-0.26391044776119404,0.12901711074880196,0.009100165343741069,0.0,0.0,0.0,-0.00019900497512445782,0.0007331517221807148,5.171253529993482e-05
ASN 258,R ASN 258,0.0,0.0,0.0,-0.0013980099502487746,0.0004894875174626129,3.452578744597631e-05,1.14039303482587,0.21971514745492152,0.015497511599505435,-1.1369054726368168,0.2194546747022151,0.015479139268088226,0.0,0.0,0.0,0.0020895522388059786,0.0008534042444731133,6.019449423942298e-05
LEU 259,R LEU 259,0.0,0.0,0.0,-0.002114427860696511,0.00037567954484884136,2.649839199268839e-05,0.8087363184079601,0.08192925673307314,0.005778844204722668,-0.8069850746268655,0.0817835681297867,0.005768568122961803,0.0,0.0,0.0,-0.00036318407960213344,0.0007869822777027304,5.550944993360348e-05
VAL 260,R VAL 260,0.0,0.0,0.0,-0.00099004975124379,0.0001992535760647058,1.4054263632138797e-05,-0.6186268656716417,0.04567792367294423,0.003221872320423489,0.6180646766169153,0.04571097602735248,0.0032242036537510556,0.0,0.0,0.0,-0.0015522388059700668,0.0005888748548827624,4.153602971809247e-05
PRO 261,R PRO 261,0.0,0.0,0.0,-0.0010796019900497682,0.0003052310776154853,2.152934024198781e-05,-1.037273631840796,0.0850002034018272,0.005995452081656793,1.0356069651741286,0.08491511565623089,0.0059894504548248274,0.0,0.0,0.0,-0.002746268656716509,0.000705556135372382,4.976609268270453e-05
TYR 262,R TYR 262,0.0,0.0,0.0,-0.0011194029850746345,0.00032426210421494355,2.2871685359709433e-05,0.6495472636815919,0.1252064524149755,0.008831382228811116,-0.6492537313432839,0.12503917912767357,0.00881958368082625,0.0,0.0,0.0,-0.0008258706467659235,0.0006871437480844178,4.846738301759892e-05
PRO 263,R PRO 263,0.0,0.0,0.0,-0.000492537313432834,0.000499944305207288,3.526335238514336e-05,0.13411940298507458,0.10755100917133655,0.007586063280017013,-0.13409950248756225,0.10745740819909474,0.007579461176475927,0.0,0.0,0.0,-0.00047263681592069285,0.0007857547073589471,5.5422863797588917e-05
ARG 264,R ARG 264,0.0,0.0,0.0,-0.0010248756218905703,0.0002326103428370021,1.6407068552344493e-05,-99.67203482587063,1.3701617850461818,0.09664376080993155,99.65194527363182,1.3686840656746018,0.09653953052191021,0.0,0.0,0.0,-0.021114427860695385,0.0016845333280646674,0.0001188178197718107
GLY 265,R GLY 265,0.0,0.0,0.0,-0.0004228855721393,0.0004940175756141813,3.484531311165564e-05,0.5712786069651743,0.12649268749654663,0.00892210625638609,-0.570004975124378,0.12634078913844038,0.008911392172291453,0.0,0.0,0.0,0.000850746268656615,0.0007581149312955959,5.34733043106291e-05
HIE 266,R HIE 266,0.0,0.0,0.0,-0.0016218905472636178,0.0004849151415327267,3.420327691435605e-05,-0.9729303482587065,0.4119576067697981,0.02905724918546775,0.9723631840796017,0.41175421644956073,0.029042903138399,0.0,0.0,0.0,-0.0021890547263685367,0.0009379132134743131,6.615529731799563e-05
PHE 267,R PHE 267,0.0,0.0,0.0,-0.002646766169154221,0.0004779745721184037,3.371372689356054e-05,0.8463383084577111,0.11375344278918847,0.008023549216017598,-0.8418308457711438,0.1136147424206251,0.008013766046329182,0.0,0.0,0.0,0.0018606965174126464,0.0011505990273885654,8.115699795796919e-05
PRO 268,R PRO 268,0.0,0.0,0.0,-0.0023283582089552723,0.0004696159021656958,3.3124151773005395e-05,0.2569950248756217,0.18446692047998106,0.01301129336314913,-0.25146268656716414,0.18438514161532593,0.013005525126783692,0.0,0.0,0.0,0.003203980099502409,0.001771297997689553,0.00012493772770494398
LEU 269,R LEU 269,0.0,0.0,0.0,-0.00729353233830848,0.0007182122361240966,5.065878520061319e-05,-1.3008855721393033,0.23549433946740522,0.016610489990285075,1.3225472636815923,0.23711291892968855,0.016724655783049106,0.0,0.0,0.0,0.014368159203980293,0.004949876232889577,0.0003491373499911337
ALA 270,R ALA 270,0.0,0.0,0.0,-0.004398009950248742,0.0005285820889669093,3.7283305907418905e-05,1.0600398009950243,0.13489383482794257,0.009514677500224318,-1.0373283582089552,0.1368020381921378,0.009649271787934491,0.0,0.0,0.0,0.01831343283582102,0.007263092049952697,0.0005122990135011574
THR 271,R THR 271,0.0,0.0,0.0,-0.015373134328358169,0.0013659230935080277,9.634478656059015e-05,-0.9854626865671643,0.5357868625120845,0.03779149145075324,1.0878358208955223,0.5492342909711257,0.03873999992156892,0.0,0.0,0.0,0.08700000000000031,0.023252240035460607,0.0016400865567903916
TYR 272,R TYR 272,0.0,0.0,0.0,-0.024890547263681558,0.0018387645103122169,0.00012969644859451044,0.3367860696517414,0.12836902264603953,0.00905445273354371,-0.24482587064676617,0.13286769886003666,0.009371764888014732,0.0,0.0,0.0,0.06706965174129362,0.025351364185145726,0.0017881473584027223
ALA 273,R ALA 273,0.0,0.0,0.0,-0.028477611940298513,0.0027337482275801815,0.00019282373271848946,-0.5021144278606963,0.10894067873562803,0.0076840830134835255,0.7003930348258705,0.09985227771273797,0.007043036631817495,0.0,0.0,0.0,0.1698009950248757,0.03267707518721736,0.002304863172238555
PRO 274,R PRO 274,0.0,0.0,0.0,-0.07201990049751247,0.008572175396879616,0.0006046346334559977,0.05533333333333329,0.2141143817936547,0.01510246404904284,0.1499651741293533,0.1981959274375494,0.013979662849910434,0.0,0.0,0.0,0.13327860696517438,0.04240519997740986,0.002991032189367317
VAL 275,R VAL 275,0.0,0.0,0.0,-0.075681592039801,0.012949888470398529,0.0009134147058453411,0.8831940298507459,0.5837785284785801,0.041176562569475036,-0.6147363184079604,0.6350233318269145,0.0447910923072034,0.0,0.0,0.0,0.19277611940298478,0.0648666801669877,0.004575342847108666
ILE 276,R ILE 276,0.0,0.0,0.0,-0.15720895522388065,0.023794437231988385,0.0016783301983405608,-1.3914129353233833,0.24750953272127024,0.017457976378815823,1.4812537313432845,0.24317861972845675,0.01715249732960122,-0.00020278208955223885,0.0014811646009818108,0.00010447329576674703,-0.06757094129353226,0.038959540030261045,0.0027479940756212186
SER 277,R SER 277,0.0,0.0,0.0,-0.04126865671641792,0.006200422284332534,0.00043734406747259077,-0.8207412935323386,0.831210106729144,0.058629040463875924,0.8359104477611939,0.8703334763983288,0.0613885901912534,0.0,0.0,0.0,-0.026099502487562404,0.0645856294549396,0.00455551905835096
ALA 278,R ALA 278,0.0,0.0,0.0,-0.023895522388059687,0.0038715738955370105,0.0002730797673689625,0.14356716417910453,0.337369922184011,0.023796239553504864,-0.09602487562189059,0.3310518355018796,0.023350596079319264,0.0,0.0,0.0,0.02364676616915411,0.012091261677150425,0.0008528518414177135
GLU 279,R GLU 279,0.0,0.0,0.0,-0.062303482587064675,0.016467137115692213,0.0011615022970295904,138.26192537313437,4.54256122216312,0.32040756428220324,-137.75926368159207,4.465568383773581,0.3149769081811462,0.0,0.0,0.0,0.44035820895522404,0.08775316492868387,0.006189631016016367
LYS 280,R LYS 280,0.0,0.0,0.0,-0.5620696517412939,0.4830286242709146,0.03407021224636997,-165.71504477611938,9.892441366117914,0.6977590147729513,166.26821393034814,8.764138780634804,0.618174686569708,-0.17783996417910444,0.09599514013175739,0.006770975123566686,-0.18674046169153938,1.4009279176978409,0.09881383648820873
ALA 281,R ALA 281,0.0,0.0,0.0,-0.2588407960199006,0.05644514377767779,0.003981333470009327,-0.8385074626865672,0.265163708363089,0.018703205917871276,1.1301592039800996,0.2674157597907065,0.018862053377987083,-0.01889605970149252,0.01835845598284476,0.0012949056441432605,0.01391488557213911,0.06298457951938438,0.004442589703069503
TYR 282,R TYR 282,0.0,0.0,0.0,-2.1374776119402985,0.7150723727392861,0.05043731631332609,-1.4001492537313438,1.5669450925277992,0.11052378513056288,3.3664427860696526,1.7587927389171953,0.124055674759918,-0.29225763582089553,0.08302186782539012,0.005855911049103093,-0.46344171542288515,0.5742435780981693,0.040504019024649826
HIE 283,R HIE 283,0.0,0.0,0.0,-7.279497512437808,0.8321016138459327,0.058691922527509294,-8.421855721393033,1.285456364004967,0.09066910107284379,12.979482587064675,1.0064352890227983,0.0709884718757612,-1.27101496119403,0.07422945363059404,0.005235741968591862,-3.992885607960197,0.8256586041857111,0.058237467665832106
GLU 284,R GLU 284,0.0,0.0,0.0,-2.125970149253731,0.8269437642056966,0.058328115864409454,94.42219402985079,7.381524321616032,0.5206525818605482,-95.22120398009953,6.222937104946352,0.4389321404737707,-0.4622452656716417,0.06442132581747846,0.004543929973315676,-3.38722536517413,1.541172060357527,0.10870589560569446
GLN 285,R GLN 285,0.0,0.0,0.0,-4.620641791044778,0.6291767985436411,0.04437870964527057,-7.806427860696519,2.0964629098455543,0.14787309222697215,12.096407960199008,1.6450646534909925,0.11603391411438156,-0.7590824955223876,0.060803042060039975,0.0042887159147915145,-1.089744187064676,0.8952489634690951,0.06314599314848807
LEU 286,R LEU 286,0.0,0.0,0.0,-1.1596716417910444,0.2180249692254611,0.01537829561908848,-1.3460248756218895,0.41741847522696907,0.029442429147972352,1.8155920398009948,0.42564599162378236,0.030022753409962053,-0.18385450746268656,0.027256116104487384,0.0019224981999633112,-0.8739589850746271,0.23112381500485377,0.01630221696341873
SER 287,R SER 287,0.0,0.0,0.0,-0.3299800995024875,0.17725148562482887,0.012502355828989639,-3.627363184079602,1.7888681327743365,0.12617702948015352,3.5331044776119387,1.3546348681103562,0.09554857653108302,-0.042274674626865676,0.0583069939244007,0.004112658253846996,-0.46651348059701525,0.5954223406993803,0.04199785375965725
VAL 288,R VAL 288,0.0,0.0,0.0,-0.07036815920398014,0.008653862399091604,0.0006103963903442834,-0.3241890547263685,0.23303582471713186,0.01643707973022217,0.3917363184079602,0.24903114777386876,0.017565302829453306,0.0,0.0,0.0,-0.0028208955223883877,0.05343604315118924,0.0037690878765522205
ALA 289,R ALA 289,0.0,0.0,0.0,-0.16550248756218897,0.02807951119652765,0.00198057601179232,-0.6485920398009948,0.4393178483477927,0.03098709183005481,0.9410845771144282,0.46472547699272293,0.0327792077774613,-0.0002863522388059697,0.0020399963424285496,0.00014389024764995532,0.12670369751243798,0.0674599688811669,0.004758259329628854
GLU 290,R GLU 290,0.0,0.0,0.0,-0.5653582089552238,0.9840518132643382,0.0694096632263705,105.96164676616912,6.799399558623937,0.47959266691462815,-106.99112437810949,5.516251565400198,0.38908638576281596,-0.3372274746268656,0.03015615890233952,0.002127051447290042,-1.932063295522389,1.5713272571128167,0.11083287918836417
ILE 291,R ILE 291,0.0,0.0,0.0,-0.12600995024875625,0.016221105976535692,0.0011441485984927157,-0.08719900497512426,0.1972804660567465,0.013915091182766716,0.042905472636815906,0.2172234469168748,0.01532176059445106,-9.528358208955219e-06,0.00013475133406253483,9.504626271210634e-06,-0.1703130109452733,0.08378999321760987,0.00591009043688628
THR 292,R THR 292,0.0,0.0,0.0,-0.06539800995024872,0.005175602545728021,0.00036505885650558605,-1.177641791044777,0.23791936224302027,0.016781537908598806,1.5251641791044768,0.27627464507783833,0.019486910967854352,0.0,0.0,0.0,0.28212437810945235,0.08871178360277929,0.006257246763921706
ASN 293,R ASN 293,0.0,0.0,0.0,-0.6171194029850747,0.5014188879228746,0.03536736143050934,-3.7359502487562195,1.8800856462740738,0.13261101680380974,3.079233830845769,1.5561195678681807,0.10976021149475977,-0.1778786149253731,0.031821592536024096,0.002244522078492329,-1.4517144358208942,0.7087500971461236,0.04999137737613739
ALA 294,R ALA 294,0.0,0.0,0.0,-0.20343781094527363,0.04205950964320637,0.002966649073199805,1.339179104477612,0.29389169115601194,0.020729521589416218,-1.1386368159203977,0.2892220177649222,0.020400148224026547,-0.051081420895522395,0.023308343748688464,0.0016440438076062575,-0.05397694328358207,0.08904515155755423,0.00628076072645853
CYS 295,R CYS 295,0.0,0.0,0.0,-0.04158208955223883,0.003333006592733157,0.0002350921587812137,-0.09438805970149255,0.33910100442303737,0.023918340680303653,0.16658706467661694,0.3418272870340161,0.024110637829028194,0.0,0.0,0.0,0.030616915422885763,0.05927159440173038,0.0041806959256209565
PHE 296,R PHE 296,0.0,0.0,0.0,-0.09622885572139298,0.00940505649878575,0.0006633815368320947,0.819771144278607,0.20937734595269242,0.014768339302784062,-0.5827512437810944,0.232144507685842,0.016374211074186133,0.0,0.0,0.0,0.14079104477611942,0.062263172151530495,0.00439170555065312
GLU 297,R GLU 297,0.0,0.0,0.0,0.5563830845771144,0.8822113596508229,0.062226391479036094,123.17796019900496,4.22860602607899,0.2982628721688065,-131.20208457711442,4.270672004610509,0.30122997752220737,-0.24596267462686563,0.028666508023978975,0.00202197957566889,-7.7137039681592094,1.3769697719819307,0.09712395918372685
PRO 298,R PRO 298,0.0,0.0,0.0,-0.20798507462686572,0.04499645951931094,0.003173805545110486,-1.352616915422885,0.3910674224070557,0.02758376918999393,1.2607462686567166,0.39540164138311795,0.027889481425287594,-0.007412668656716419,0.006809017528669898,0.000480271066215166,-0.3072683900497512,0.07068579302898156,0.004985791421648041
ALA 299,R ALA 299,0.0,0.0,0.0,-0.12875124378109454,0.027766220411958226,0.0019584781836538257,0.05435820895522386,0.36156846140580257,0.025503072908532164,0.09140796019900496,0.3454780417762765,0.024368142214231028,-0.0052559641791044736,0.011693262761907615,0.000824779162419414,0.011758961194029858,0.05304802344176922,0.0037417190764616067
ASN 300,R ASN 300,0.0,0.0,0.0,-0.0954776119402985,0.015277230684314023,0.001077572768564135,1.911189054726369,0.7325335603196796,0.05166893352407761,-1.4101840796019889,0.6906021678031459,0.04871132113623929,-0.003854471641791044,0.008704404662159765,0.0006139613667113533,0.4016728915422889,0.0897699553018915,0.006331884440801149
GLN 301,R GLN 301,0.0,0.0,0.0,-0.029049751243781122,0.0027386150470504497,0.00019316701169614235,0.2210646766169159,0.6064899426563497,0.04277850221149889,-0.027661691542288622,0.6053465558765212,0.04269785392626062,0.0,0.0,0.0,0.1643532338308463,0.026754264122682943,0.00188710029044574
MET 302,R MET 302,0.0,0.0,0.0,-0.010825870646766196,0.0010388126417505657,7.327219425572502e-05,0.20524875621890545,0.5728795969902462,0.040407811215191075,-0.2041094527363185,0.5754346814341422,0.040588032976256135,0.0,0.0,0.0,-0.009686567164178919,0.008024605733047951,0.0005660120472799145
VAL 303,R VAL 303,0.0,0.0,0.0,-0.009432835820895519,0.0009286573081233203,6.550243609198315e-05,-0.0171691542288556,0.2815547475438103,0.019859340680420105,0.048477611940298516,0.27772100382656784,0.01958892924809186,0.0,0.0,0.0,0.02187562189054723,0.012090432578557285,0.0008527933613119348
LYS 304,R LYS 304,0.0,0.0,0.0,-0.027870646766169148,0.004206508115642461,0.00029670420574420234,-154.24444776119395,3.354886319601854,0.23663543572351559,154.3345671641791,3.3562933337257683,0.23673467884789098,0.0,0.0,0.0,0.062248756218905195,0.05359826434913102,0.0037805300776289773
CYS 305,R CYS 305,0.0,0.0,0.0,-0.01492039800995024,0.002020696850590387,0.00014252896645432065,-0.5360149253731344,0.7797695442025095,0.05500070293832975,0.5837114427860697,0.7745979514473782,0.054635926910645956,0.0,0.0,0.0,0.03277611940298497,0.013277168779962567,0.0009364992789961251
ASP 306,R ASP 306,0.0,0.0,0.0,-0.04240796019900499,0.007941498556431042,0.0005601501190126022,149.0448656716418,3.1077204947521446,0.21920170262873392,-148.6213980099503,3.0699838333575995,0.21653996376155563,0.0,0.0,0.0,0.3810597014925413,0.05086550813978431,0.0035877763164816707
PRO 307,R PRO 307,0.0,0.0,0.0,-0.03750248756218909,0.005943451915991773,0.00041921877520111826,-1.1959601990049753,0.2413726674357212,0.01702511527638814,1.1883980099502494,0.23986841499757916,0.01691901349014933,0.0,0.0,0.0,-0.04506467661691581,0.013632007842967996,0.0009615276967387502
ARG 308,R ARG 308,0.0,0.0,0.0,-0.1480398009950249,0.051380043437525245,0.0036240688381282775,-163.3702587064677,3.9133491353864422,0.2760263655968863,163.59275621890544,3.9613154412583174,0.27940964795245227,-0.0065002746268656725,0.02318201478209812,0.0016351332493322126,0.06795743681592402,0.0832779382836338,0.005873972866610402
HIE 309,R HIE 309,0.0,0.0,0.0,-0.017955223880597036,0.0029240783000975376,0.00020624858094010607,-2.4452985074626867,0.5450439577395739,0.03844443660418276,2.5059751243781103,0.5431141221050659,0.038308316493769964,0.0,0.0,0.0,0.04272139303482603,0.012296583275386016,0.0008673341103333688
GLY 310,R GLY 310,0.0,0.0,0.0,-0.004537313432835813,0.0006386013528246655,4.5043466449624764e-05,1.4345870646766168,0.1632330191448621,0.011513569441719112,-1.4034328358208956,0.16051743668219454,0.011322027023264606,0.0,0.0,0.0,0.026616915422885485,0.005459713370441139,0.00038509848896852285
LYS 311,R LYS 311,0.0,0.0,0.0,-0.007487562189054749,0.0008587243387220178,6.056974475486492e-05,-118.95845273631843,2.679381275389491,0.1889889835809597,118.93071641791043,2.6809887839893536,0.18910236849529652,0.0,0.0,0.0,-0.035223880597011176,0.007358254366968953,0.0005190112458113937
TYR 312,R TYR 312,0.0,0.0,0.0,-0.017522388059701462,0.0022261999992082477,0.00015702404094659526,0.04532338308457711,0.28651930708737305,0.020209513711292197,-0.028766169154228822,0.2857097299721302,0.020152410544398598,0.0,0.0,0.0,-0.000965174129353523,0.01114552231866016,0.0007861445303921103
MET 313,R MET 313,0.0,0.0,0.0,-0.0032089552238805863,0.00043034106916034037,3.035391864561479e-05,-0.9353532338308455,0.28464959623859853,0.020077634476281563,0.9337761194029854,0.2844309053658356,0.020062209211448398,0.0,0.0,0.0,-0.004786069651741394,0.0014992551965566125,0.00010574930799444275
ALA 314,R ALA 314,0.0,0.0,0.0,-0.0021293532338308497,0.0004029543628122412,2.8422209320070933e-05,0.7916467661691541,0.16642632302915694,0.011738807731208271,-0.7861144278606972,0.16621502539619437,0.011723903945303127,0.0,0.0,0.0,0.0034029850746267526,0.002017779441712864,0.00014232318829817788
CYS 315,R CYS 315,0.0,0.0,0.0,-0.004497512437810941,0.0005653720485909322,3.9878269580260845e-05,-0.6281194029850744,0.30608819928727693,0.02158979694333337,0.6418159203980099,0.305408169822456,0.021541831363166758,0.0,0.0,0.0,0.009199004975124542,0.0052783420249462205,0.00037230554062980126
CYS 316,R CYS 316,0.0,0.0,0.0,-0.0031044776119403144,0.00042791854289053673,3.0183046817243962e-05,0.24707462686567153,0.28671007319698766,0.020222969315199305,-0.22940796019900497,0.2897267931396807,0.020435752333784477,0.0,0.0,0.0,0.014562189054726508,0.006454383614634046,0.00045525711856516965
LEU 317,R LEU 317,0.0,0.0,0.0,-0.009383084577114406,0.0008149794355742857,5.748421718972373e-05,-1.1214776119402983,0.12770854857593542,0.009007866484570087,1.1452039800995029,0.12764321070033155,0.009003257906159417,0.0,0.0,0.0,0.0143432835820895,0.006541605624268647,0.0004614092847753839
LEU 318,R LEU 318,0.0,0.0,0.0,-0.0048606965174129105,0.0004684020814304007,3.303853545959753e-05,0.7516417910447761,0.13075163895466013,0.009222509530299584,-0.7450497512437814,0.13371506615878326,0.009431533568934019,0.0,0.0,0.0,0.0017313432835820359,0.0050566406450825415,0.00035666793099813646
TYR 319,R TYR 319,0.0,0.0,0.0,-0.01641293532338305,0.001047922294409365,7.391473961221288e-05,-1.5548756218905477,0.12197907598373585,0.00860374064716109,1.5738407960199001,0.12214934390442783,0.008615750420299237,0.0,0.0,0.0,0.0025522388059701522,0.009301393864554024,0.0006560697383737245
ARG 320,R ARG 320,0.0,0.0,0.0,-0.008004975124378083,0.0006108269611727361,4.3084411911141964e-05,-101.10903980099498,0.8710538413006027,0.06143940081381713,101.11316915422883,0.8702682901087869,0.06138399230489916,0.0,0.0,0.0,-0.0038756218905465385,0.007259199189442299,0.0005120244322917415
GLY 321,R GLY 321,0.0,0.0,0.0,-0.004417910447761198,0.0005413063358157629,3.8180805080413045e-05,-0.338044776119403,0.14650197555278996,0.010333452617078394,0.3568059701492536,0.14687550881183528,0.010359799621742893,0.0,0.0,0.0,0.014343283582089607,0.004058841729269755,0.00028628862192043534
ASP 322,R ASP 322,0.0,0.0,0.0,-0.022358208955223894,0.0032767908059850646,0.0002311270029087328,113.7567164179105,2.338365833293124,0.16493560887868428,-113.54172636815915,2.310749500379654,0.16298770294402354,0.0,0.0,0.0,0.19263184079601697,0.037063261517611974,0.0026142409020868305
VAL 323,R VAL 323,0.0,0.0,0.0,-0.01413930348258707,0.001319768377250262,9.30892838842289e-05,-1.0633930348258702,0.10593309514973816,0.007471944423819955,1.0948109452736319,0.10838954108454887,0.007645208760891196,0.0,0.0,0.0,0.017278606965174456,0.006425384209411957,0.0004532116582315789
VAL 324,R VAL 324,0.0,0.0,0.0,-0.012497512437810936,0.0016088201483528146,0.00011347742383456374,1.049393034825871,0.12443544051820145,0.008776999242694677,-1.0329303482587067,0.12452938323117653,0.008783625450768561,0.0,0.0,0.0,0.003965174129353232,0.006271135891342728,0.0004423318207412096
PRO 325,R PRO 325,0.0,0.0,0.0,-0.006517412935323355,0.0006548291894038849,4.618808978822699e-05,1.140238805970149,0.15569073403145178,0.010981577667889158,-1.1421492537313434,0.15789500766242184,0.011137055142064903,0.0,0.0,0.0,-0.008427860696517726,0.004433704009547364,0.0003127293685148922
LYS 326,R LYS 326,0.0,0.0,0.0,-0.021835820895522384,0.0030153686684595417,0.0002126877070495317,-113.37568656716418,3.165253111518145,0.22325974052921102,113.47469154228855,3.1674799020257343,0.2234168062214074,0.0,0.0,0.0,0.07716915422885534,0.026891735100168512,0.0018967967455734644
ASP 327,R ASP 327,0.0,0.0,0.0,-0.03207960199004977,0.004230149055957595,0.0002983717091048078,119.93527860696518,2.7453592487980254,0.1936427110096542,-119.54429850746264,2.706743712072423,0.19091898105631117,0.0,0.0,0.0,0.3589004975124383,0.05021575390304084,0.003541946186254415
VAL 328,R VAL 328,0.0,0.0,0.0,-0.014935323383084616,0.0013607124340796466,9.597725498223606e-05,1.3200398009950247,0.19460931243271307,0.013726682532967036,-1.3232288557213925,0.19674704663953307,0.01387746667803218,0.0,0.0,0.0,-0.01812437810945232,0.010566042139978422,0.0007452711500410982
ASN 329,R ASN 329,0.0,0.0,0.0,-0.012373134328358192,0.0011781909680016328,8.310318339241498e-05,1.5238557213930353,0.35403672699213357,0.024971825323682886,-1.4703681592039788,0.3560749037711306,0.025115587229223923,0.0,0.0,0.0,0.04111442786069572,0.007835487634072377,0.0005526726850807211
ALA 330,R ALA 330,0.0,0.0,0.0,-0.028572139303482593,0.0037077329303876246,0.0002615233167223464,0.5048159203980102,0.3547636603034671,0.025023099246099956,-0.40058706467661703,0.3390663705143461,0.023915897792738113,0.0,0.0,0.0,0.07565671641791052,0.026033017060605807,0.0018362274451270398
ALA 331,R ALA 331,0.0,0.0,0.0,-0.03594029850746272,0.0047469726315435045,0.0003348256334259964,1.1494975124378113,0.21326131692666192,0.015042293492645206,-1.0593731343283586,0.2032182491575826,0.014333910110576116,0.0,0.0,0.0,0.054184079601990065,0.025970916479012195,0.0018318472078301075
ILE 332,R ILE 332,0.0,0.0,0.0,-0.02206965174129354,0.00297336842305379,0.00020972523815333846,0.8919253731343282,0.24796773863943686,0.01749029573236975,-0.8811791044776117,0.2449002594441572,0.017273932432156955,0.0,0.0,0.0,-0.011323383084577166,0.013780074319691542,0.0009719715007600085
ALA 333,R ALA 333,0.0,0.0,0.0,-0.024656716417910462,0.004635636046584843,0.0003269725562174704,0.026611940298507445,0.2534844312228162,0.01787941322514238,0.0720348258706468,0.25166588009714225,0.017751142518771496,0.0,0.0,0.0,0.07399004975124375,0.020856770510242255,0.0014711231640368275
THR 334,R THR 334,0.0,0.0,0.0,-0.1590199004975124,0.04426671314348293,0.0031223332044225875,1.262323383084577,0.5624743663815414,0.03967388283600631,-0.9489701492537315,0.586639887254428,0.041378387256269314,-0.0012255044776119403,0.0074077474074758405,0.0005225022157250982,0.15310782885572174,0.08123645984748373,0.005729978080129571
ILE 335,R ILE 335,0.0,0.0,0.0,-0.11945273631840796,0.02136624494057897,0.0015070587196198333,2.426019900497512,0.33496274330881876,0.023626450246884433,-2.315114427860696,0.3457184628610137,0.024385100210038965,0.0,0.0,0.0,-0.008547263681592128,0.05948643396477812,0.004195849540011826
LYS 336,R LYS 336,0.0,0.0,0.0,-0.05424378109452734,0.0141088615332005,0.0009951623627198994,-117.2918308457711,4.404052281565208,0.31063789688140764,117.44384079601991,4.446242395252654,0.31361375805360925,0.0,0.0,0.0,0.09776616915422721,0.06253452817190344,0.00441084552858381
THR 337,R THR 337,0.0,0.0,0.0,-0.22026865671641788,0.1629595300084768,0.01149427900538568,0.9638855721393044,0.718077312486098,0.05064926842095939,-0.3455124378109453,0.7456208812805073,0.05259204197038302,-0.010647976119402982,0.04043525828024936,0.002852083215408397,0.3874565014925376,0.10244380334295532,0.007225828755983395
LYS 338,R LYS 338,0.0,0.0,0.0,-2.0585920398009945,0.6194405699000761,0.04369196902639703,-148.0058805970149,5.777320062981795,0.407500737783613,151.4863134328357,6.121455170081407,0.431774156689187,-0.4272931701492538,0.07480028081579633,0.005276005013841395,0.994547625870645,1.1938177137572905,0.08420540905330398
ARG 339,R ARG 339,0.0,0.0,0.0,-1.1090646766169152,0.17110614899791132,0.012068897204212484,-135.65524875621887,3.264765921960625,0.23027883298594812,140.8178656716418,3.225221198302384,0.22748956323968014,-0.1298366328358209,0.02774379072603922,0.00195689611559102,3.9237156059701466,1.3671947646436613,0.09643448332662345
THR 340,R THR 340,0.0,0.0,0.0,-0.128044776119403,0.04523353426347318,0.0031905275082530497,-0.5646965174129353,0.8895629775248611,0.06274493462272816,0.8953532338308456,0.8821925476596699,0.06222506458348757,-0.0014644656716417894,0.007623920851759686,0.0005377499148441645,0.201147474626866,0.07210316089076776,0.005085764842385019
ILE 341,R ILE 341,0.0,0.0,0.0,-0.046815920398009976,0.00954804271436059,0.0006734670068604872,-0.21696517412935337,0.5147963842094453,0.03631093726619908,0.275039800995025,0.5060234281717269,0.035692140658266584,0.0,0.0,0.0,0.01125870646766147,0.025752413523918185,0.0018164351976873367
GLN 342,R GLN 342,0.0,0.0,0.0,-0.017039800995024907,0.0023240914257880822,0.00016392876980341826,-0.37967661691542304,1.325610096994673,0.09350132702530838,0.44017910447761177,1.3203658537776881,0.09313142662914874,0.0,0.0,0.0,0.04346268656716392,0.016430763851463647,0.001158936724783782
PHE 343,R PHE 343,0.0,0.0,0.0,-0.009268656716417896,0.0011449489708446543,8.07584736967091e-05,0.8279751243781096,0.18792409915413932,0.013255143945254868,-0.8239203980099504,0.18759807685486232,0.013232148105308152,0.0,0.0,0.0,-0.005213930348258433,0.0033707853691829592,0.00023775686821535068
VAL 344,R VAL 344,0.0,0.0,0.0,-0.0029950248756218864,0.00047313406678488453,3.337230397200676e-05,-0.09431343283582108,0.19998921928321342,0.014106151904039842,0.09496019900497518,0.19936141437163535,0.014061869959840234,0.0,0.0,0.0,-0.002348258706467684,0.0012249924165616982,8.640430304818235e-05
ASP 345,R ASP 345,0.0,0.0,0.0,-0.0022487562189054565,0.0004436516778031449,3.129277659067597e-05,105.5066218905473,1.7340558864208022,0.12231087171407083,-105.47489054726371,1.7304158525736453,0.12205412352250392,0.0,0.0,0.0,0.02948258706467797,0.0038660333938827303,0.0002726889705138121
TRP 346,R TRP 346,0.0,0.0,0.0,-0.002582089552238824,0.0004932152728912625,3.4788723040835415e-05,-1.0582786069651746,0.15952445496346732,0.011251987493071408,1.0562139303482587,0.1592800312756087,0.0112347471754071,0.0,0.0,0.0,-0.00464676616915404,0.000846180761212433,5.96849890145081e-05
CYS 347,R CYS 347,0.0,0.0,0.0,-0.0020248756218905423,0.00041654598385938994,2.938088835187271e-05,0.30873631840796034,0.2630611323014849,0.018554901637165108,-0.3061144278606965,0.262346950105481,0.018504527109077542,0.0,0.0,0.0,0.0005970149253731393,0.001107096531979478,7.808856851639832e-05
PRO 348,R PRO 348,0.0,0.0,0.0,-0.002089552238805968,0.00040141577619789233,2.8313685787765962e-05,0.5057711442786064,0.12644668261942452,0.00891886132254747,-0.5034427860696516,0.12604803617305563,0.00889074297022508,0.0,0.0,0.0,0.0002388059701492893,0.001033126235304614,7.28711060700608e-05
THR 349,R THR 349,0.0,0.0,0.0,-0.004726368159203985,0.0006836769506985891,4.8222853983882484e-05,0.5890646766169157,0.49569703754497535,0.03496377322264434,-0.5716169154228852,0.49454717969845907,0.034882668503554246,0.0,0.0,0.0,0.01272139303482614,0.003492990856576778,0.00024637657869206
GLY 350,R GLY 350,0.0,0.0,0.0,-0.0018109452736318414,0.0004040585174974431,2.850009038671462e-05,0.232407960199005,0.2200502944236582,0.015521151044012107,-0.2285124378109454,0.2193122472312009,0.015469093208862457,0.0,0.0,0.0,0.0020845771144279235,0.0013669193839661894,9.641505947126876e-05
PHE 351,R PHE 351,0.0,0.0,0.0,-0.00951243781094526,0.0010030275202263987,7.074810639772118e-05,-0.019089552238805985,0.21568639003439272,0.015213344961112657,0.026696517412935335,0.21475473095017844,0.01514763079606012,0.0,0.0,0.0,-0.0019054726368162166,0.0037530776625048323,0.0002647216875224619
LYS 352,R LYS 352,0.0,0.0,0.0,-0.002815920398009947,0.000424317155427301,2.9929024531423816e-05,-92.62599999999993,0.810678531605199,0.05718085481384132,92.61501492537307,0.8097423426507213,0.05711482113637571,0.0,0.0,0.0,-0.013800995024877324,0.002451560373244214,0.00017291973612804752
VAL 353,R VAL 353,0.0,0.0,0.0,-0.004089552238805956,0.0004254822239447424,3.0011202128519036e-05,-0.8834975124378108,0.09211474157648242,0.006497272912691962,0.8917910447761187,0.09223599474052752,0.006505825451458781,0.0,0.0,0.0,0.004203980099502562,0.0026246409997777503,0.00018512790223959645
GLY 354,R GLY 354,0.0,0.0,0.0,-0.0016069651741293612,0.0004884244583591889,3.445080503817644e-05,0.9859800995024877,0.05841206855800337,0.004120069647061955,-0.9854626865671641,0.0583600068433193,0.004116397496841306,0.0,0.0,0.0,-0.001089552238805938,0.0018506258988299866,0.0001305330864334109
ILE 355,R ILE 355,0.0,0.0,0.0,-0.004835820895522346,0.0005352364500609486,3.775266834982097e-05,-0.8423681592039802,0.06458350128248076,0.004555368948639596,0.8493880597014931,0.06475847708942015,0.004567710790470198,0.0,0.0,0.0,0.002184079601989661,0.0018232727868742573,0.00012860374667360457
ASN 356,R ASN 356,0.0,0.0,0.0,-0.0029701492537313463,0.0003442555998409259,2.4281917808256906e-05,1.1681243781094517,0.7406482366148807,0.05224129865897078,-1.1605920398009955,0.7412387189992169,0.05228294807507411,0.0,0.0,0.0,0.0045621890547257755,0.0022052319479724416,0.0001555450686453678
TYR 357,R TYR 357,0.0,0.0,0.0,-0.007218905472636829,0.0007543181138850925,5.320549745915768e-05,0.06211442786069671,0.3031339651649299,0.021381421334691637,-0.0451940298507463,0.30381924968930174,0.02142975757817978,0.0,0.0,0.0,0.009701492537313495,0.00256079274129623,0.00018062439331958174
GLU 358,R GLU 358,0.0,0.0,0.0,-0.003149253731343303,0.0003960149003409559,2.7932737377017294e-05,95.58432338308458,0.8678480905994492,0.06121328459355771,-95.56187064676615,0.8657486066629612,0.061065198414540965,0.0,0.0,0.0,0.019303482587067766,0.0038131009841580305,0.0002689554062001973
PRO 359,R PRO 359,0.0,0.0,0.0,-0.00472139303482587,0.0005833426152079524,4.1145815618041855e-05,-0.8661542288557209,0.11601805955888292,0.00818328296702798,0.8833184079601984,0.11713863925036208,0.008262322564288481,0.0,0.0,0.0,0.01244278606965173,0.0033632429562983346,0.00023722486742923415
PRO 360,R PRO 360,0.0,0.0,0.0,-0.008129353233830851,0.0007999900991936079,5.642695091964964e-05,-0.7473184079601983,0.15890163454836764,0.011208057128145628,0.7624875621890548,0.15959002541969813,0.011256612476454634,0.0,0.0,0.0,0.007039800995024867,0.0042937427526654,0.000302857262621717
THR 361,R THR 361,0.0,0.0,0.0,-0.003820895522388074,0.00045467302124560684,3.2070162218477206e-05,0.6595870646766169,0.1691740357148232,0.011932616440855647,-0.6488457711442783,0.17029915467819276,0.012011976213668856,0.0,0.0,0.0,0.006920398009950187,0.003714116119355081,0.00026197355215768566
VAL 362,R VAL 362,0.0,0.0,0.0,-0.009398009950248741,0.0010273842648987962,7.246609870484746e-05,-0.3230796019900497,0.5028474973625918,0.03546812777101722,0.34839303482587036,0.5024122306470307,0.035437426424062196,0.0,0.0,0.0,0.01591542288557208,0.0057896640572484125,0.0004083714160074272
VAL 363,R VAL 363,0.0,0.0,0.0,-0.003960199004975134,0.0004971640571285171,3.5067248805807325e-05,1.5335671641791047,0.2196717513127086,0.01549445067163993,-1.525014925373135,0.21842519758812382,0.01540652555118312,0.0,0.0,0.0,0.004592039800994897,0.002613157735700363,0.0001843179352423233
PRO 364,R PRO 364,0.0,0.0,0.0,-0.0038208955223880594,0.000659987331425091,4.6551917074290363e-05,0.10880099502487552,1.0001850227832871,0.07054761208676238,-0.10858208955223889,0.9971035537960181,0.07033026202270494,0.0,0.0,0.0,-0.003601990049751068,0.0031164458675985796,0.00021981714297713038
GLY 365,R GLY 365,0.0,0.0,0.0,-0.0021194029850746276,0.00038071893472056104,2.685384314795036e-05,0.5765223880597018,0.45556177199776055,0.032132849863139475,-0.5701343283582091,0.4546592369642203,0.032069189950232835,0.0,0.0,0.0,0.004268656716418004,0.001623049977793334,0.00011448111861559234
GLY 366,R GLY 366,0.0,0.0,0.0,-0.003184079601990035,0.0005095557265301293,3.594128977436696e-05,0.251820895522388,0.2965069911187302,0.020913990625702067,-0.2247860696517414,0.29590411080453066,0.020871466727051258,0.0,0.0,0.0,0.023850746268656766,0.003112742538301265,0.00021955593026873622
ASP 367,R ASP 367,0.0,0.0,0.0,-0.010955223880596993,0.0009788738959163805,6.904444109630449e-05,128.55970149253733,1.9382043391090935,0.1367103933228711,-128.46319402985074,1.9286634345944271,0.13603742980579656,0.0,0.0,0.0,0.08555223880597064,0.014384503389892523,0.0010146046402363836
LEU 368,R LEU 368,0.0,0.0,0.0,-0.01853233830845768,0.0017104301065021675,0.00012064443768538592,-0.43961194029850764,0.19935138270846614,0.014061162380876617,0.5129104477611938,0.19842472146849477,0.013995800736576627,0.0,0.0,0.0,0.054766169154228835,0.011191683557311845,0.0007894004931226672
ALA 369,R ALA 369,0.0,0.0,0.0,-0.024129353233830857,0.002721424868159652,0.00019195450996449743,-0.852990049751243,0.18835034018355823,0.013285208669394836,0.9130398009950249,0.1951493838011556,0.013764776230165206,0.0,0.0,0.0,0.03592039800995021,0.013537625174452747,0.0009548704565937237
LYS 370,R LYS 370,0.0,0.0,0.0,-0.03015422885572138,0.007179371674399461,0.0005063938335157064,-110.20226865671641,2.5867529536545417,0.1824554855169511,110.30732338308464,2.58692459218598,0.18246759196551732,0.0,0.0,0.0,0.0749004975124358,0.03838493238991645,0.0027074643776256275
VAL 371,R VAL 371,0.0,0.0,0.0,-0.06040796019900492,0.01230510698971243,0.0008679353267864656,-1.1128905472636814,0.23145748018702417,0.016325751890759587,1.2721741293532336,0.24147559341739555,0.017032375115381335,-2.3749253731343298e-05,0.00033586516723105525,2.3690102322603978e-05,0.09885187263681618,0.025453895045661125,0.0017953793276981969
GLN 372,R GLN 372,0.0,0.0,0.0,-0.11532835820895519,0.05483146173331497,0.003867513114471221,-0.7061791044776115,0.9941463488573803,0.07012167686883858,1.017318407960199,0.9792345157952865,0.06906987726136227,-0.024498268656716407,0.03321186358841648,0.002342584237658338,0.17131267661691632,0.06059162735408203,0.004273803871193968
ARG 373,R ARG 373,0.0,0.0,0.0,-0.11863184079602,0.02988042140229296,0.0021076024236114767,-120.9520248756219,2.97487791369084,0.20983170941364077,121.52690547263681,2.9743789261007896,0.20979651354273976,-0.01056712835820896,0.016887047344741,0.0011911204809409645,0.44568162786069493,0.10372624239881331,0.007316285032548922
ALA 374,R ALA 374,0.0,0.0,0.0,-0.011980099502487598,0.0010741661072293622,7.576583544381275e-05,-0.6121094527363183,0.12273187197385997,0.00865683878228809,0.6633134328358214,0.1221363167502166,0.008614831555688237,0.0,0.0,0.0,0.03922388059701493,0.012654797798820209,0.0008926006146974874
VAL 375,R VAL 375,0.0,0.0,0.0,-0.017398009950248733,0.0013348732475277631,9.415469928706371e-05,0.7550696517412941,0.11295957593493398,0.007967554165495211,-0.722059701492537,0.12163290508703384,0.008579323634728431,0.0,0.0,0.0,0.015611940298507387,0.016016740518353386,0.0011297337704965333
CYS 376,R CYS 376,0.0,0.0,0.0,-0.006502487562189081,0.0005741043477314661,4.049419847177498e-05,-0.6914228855721388,0.3316918267518251,0.02339573758155296,0.728905472636816,0.3396288082347922,0.023955569090769128,0.0,0.0,0.0,0.030980099502487625,0.015263183747159587,0.0010765819740103228
MET 377,R MET 377,0.0,0.0,0.0,-0.013328358208955159,0.0012819612582704964,9.042257532216668e-05,0.39810945273631876,0.32592197271541123,0.0229887634566801,-0.37807462686567156,0.33362731225958914,0.023532256203298876,0.0,0.0,0.0,0.006706467661691585,0.015712859010022853,0.0011082996215323894
LEU 378,R LEU 378,0.0,0.0,0.0,-0.004522388059701513,0.0005285352599888173,3.7280002845979666e-05,0.12059203980099494,0.20045022145140878,0.014138668489863632,-0.12350248756218904,0.20191373273368218,0.014241896616534747,0.0,0.0,0.0,-0.007432835820895638,0.006185098157814445,0.0004362631869269511
SER 379,R SER 379,0.0,0.0,0.0,-0.00434328358208956,0.0005339863826865291,3.7664495395613505e-05,0.06427860696517404,0.5548298309244301,0.039134678879011404,-0.05323880597014931,0.5548354537902692,0.03913507548538823,0.0,0.0,0.0,0.0066965174129352606,0.004914435818471409,0.00034663757589772703
ASN 380,R ASN 380,0.0,0.0,0.0,-0.003079601990049759,0.00037804398490572317,2.6665166735496594e-05,1.5196567164179104,0.22664282849589187,0.01598615254453695,-1.512059701492536,0.22534713170810006,0.01589476113966185,0.0,0.0,0.0,0.004517412935322965,0.0023879767813139597,0.0001684348953471928
THR 381,R THR 381,0.0,0.0,0.0,-0.004950248756218906,0.0005880336046603814,4.147669250247282e-05,-0.649452736318408,0.25327932588423563,0.01786494621000668,0.6608009950248757,0.2513541241364523,0.017729152948762452,0.0,0.0,0.0,0.006398009950248982,0.004750574306198511,0.00033507967596876215
THR 382,R THR 382,0.0,0.0,0.0,-0.00349751243781093,0.0005195135316300866,3.664365919144988e-05,0.8203830845771144,0.20616027072718546,0.014541424312164198,-0.8189154228855714,0.20561575478998942,0.01450301711925756,0.0,0.0,0.0,-0.0020298507462686542,0.002577959484185505,0.00018183524200313393
ALA 383,R ALA 383,0.0,0.0,0.0,-0.004960199004975167,0.0006528985965005791,4.6051916264191544e-05,0.6494925373134328,0.19548361052556096,0.013788350765641416,-0.6339552238805971,0.1939858511152553,0.013682706962274409,0.0,0.0,0.0,0.010577114427860797,0.0032698340262228734,0.00023063630949815727
ILE 384,R ILE 384,0.0,0.0,0.0,-0.005373134328358226,0.0006109079995760116,4.309012791938862e-05,0.7554925373134331,0.23509598165658602,0.01658239199674464,-0.7509800995024871,0.23428311232011267,0.016525056614469902,0.0,0.0,0.0,-0.0008606965174128825,0.002358534310112913,0.00016635818354902268
ALA 385,R ALA 385,0.0,0.0,0.0,-0.002159203980099514,0.00039212060687039035,2.7658055094384277e-05,0.07679601990049748,0.1523541735989354,0.01074623484057689,-0.07666169154228857,0.15240951960684873,0.010750138646980583,0.0,0.0,0.0,-0.0020248756218905787,0.0010339404938047132,7.292853943638285e-05
GLU 386,R GLU 386,0.0,0.0,0.0,-0.00843781094527363,0.0009605984784992279,6.775539254098704e-05,138.46713432835827,2.2307800627607413,0.15734709372130576,-138.3121990049752,2.21924041735174,0.15653314989152556,0.0,0.0,0.0,0.14649751243781178,0.013734919139266458,0.0009687864999053948
ALA 387,R ALA 387,0.0,0.0,0.0,-0.0031393034825871113,0.00047890579307896216,3.37794101557531e-05,0.6883034825870649,0.21220283274894658,0.014967633775224485,-0.6831791044776122,0.21133644337807733,0.014906523380787573,0.0,0.0,0.0,0.0019850746268656383,0.0015912622479322986,0.00011223898502603446
TRP 388,R TRP 388,0.0,0.0,0.0,-0.003960199004975068,0.000432978760637486,3.053996705755402e-05,0.5087661691542289,0.2739906307178136,0.0193258090163142,-0.511467661691542,0.2734838989485212,0.019290066913125535,0.0,0.0,0.0,-0.006661691542288427,0.001369524420623819,9.659880458982975e-05
ALA 389,R ALA 389,0.0,0.0,0.0,-0.0024776119402985038,0.0004994985233039197,3.523190935402637e-05,0.3426865671641792,0.3188959128812953,0.022493183406604715,-0.3393482587064675,0.31767751430339386,0.0224072441970756,0.0,0.0,0.0,0.0008606965174129665,0.0015195238559149865,0.0001071789489962188
ARG 390,R ARG 390,0.0,0.0,0.0,-0.010820895522388057,0.001109776183804366,7.827757658306955e-05,-137.0355820895522,2.1608440433261302,0.1524141872514253,136.97111442786058,2.158611623512875,0.15225672449862176,0.0,0.0,0.0,-0.07528855721392813,0.009139946678266037,0.0006446821318696307
LEU 391,R LEU 391,0.0,0.0,0.0,-0.0031990049751243286,0.0004463216217314566,3.148109991511826e-05,0.49893532338308433,0.2129826816494873,0.01502264007552734,-0.49644776119402984,0.2124656448844889,0.014986171113984407,0.0,0.0,0.0,-0.000711442786070097,0.0010910392179404747,7.695597291041076e-05
ASP 392,R ASP 392,0.0,0.0,0.0,-0.001960199004975138,0.00038427804014582904,2.7104883088759494e-05,121.2888507462687,2.2673405811746075,0.15992587385897955,-121.2348905472637,2.262734876723517,0.15960101251472786,0.0,0.0,0.0,0.051999999999997444,0.004671284140616671,0.0003294869789013768
HID 393,R HID 393,0.0,0.0,0.0,-0.004144278606965213,0.0005316636818863029,3.750066471297442e-05,-0.38386069651741295,0.3844824660035766,0.02711930217701253,0.3871243781094527,0.383366443890477,0.027040584046544927,0.0,0.0,0.0,-0.0008805970149252651,0.0018543136858591913,0.00013079320287473785
LYS 394,R LYS 394,0.0,0.0,0.0,-0.004208955223880551,0.0005048219261280055,3.5607393238368185e-05,-137.68957711442778,2.788658511511259,0.1966968055221231,137.61013930348247,2.786195215991788,0.1965230580526008,0.0,0.0,0.0,-0.08364676616915614,0.005314918643694876,0.0003748854563975308
PHE 395,R PHE 395,0.0,0.0,0.0,-0.0017064676616916218,0.0004553801759801354,3.2120041067650546e-05,-0.014467661691542304,0.16096138469270824,0.011353340701553104,0.014243781094527364,0.1606518291913268,0.011331506339976675,0.0,0.0,0.0,-0.0019303482587066704,0.0008073816029889492,5.694830739931426e-05
ASP 396,R ASP 396,0.0,0.0,0.0,-0.0013383084577114407,0.0004731340667848033,3.3372303972001024e-05,114.9540149253731,2.0508587825729614,0.14465642510329405,-114.91310447761195,2.0475435237411506,0.14442258477504863,0.0,0.0,0.0,0.03957213930348248,0.0034288822860875385,0.0002418547087787053
LEU 397,R LEU 397,0.0,0.0,0.0,-0.0026169154228855474,0.00048613864677837353,3.4289576320455744e-05,-1.003572139303483,0.2071502111272133,0.014611249324276291,1.0024975124378115,0.20679348037631481,0.014586087477157473,0.0,0.0,0.0,-0.0036915422885572887,0.000848984239112519,5.988273109910631e-05
MET 398,R MET 398,0.0,0.0,0.0,-0.001761194029850822,0.0004263539360324041,3.0072687958451348e-05,-0.21855721393034822,0.23998048834492283,0.016926918534569676,0.21771144278606946,0.239520886444569,0.01689450071602419,0.0,0.0,0.0,-0.002606965174129455,0.0008920607501014041,6.29211139163558e-05
TYR 399,R TYR 399,0.0,0.0,0.0,-0.0011094527363183654,0.000312206397805752,2.2021341393529265e-05,-0.7900149253731344,0.26368199371038564,0.0185986938244475,0.788497512437811,0.26339734326977066,0.0185786161304135,0.0,0.0,0.0,-0.0026268656716415496,0.000708915945494479,5.000307541667838e-05
ALA 400,R ALA 400,0.0,0.0,0.0,-0.0006169154228855529,0.0004861386467783372,3.428957632045318e-05,-1.1808905472636817,0.2274006435714619,0.016039604698655438,1.178905472636816,0.22700313632282307,0.016011566699145496,0.0,0.0,0.0,-0.002601990049751074,0.0008468825007343851,5.973448590403647e-05
LYS 401,R LYS 401,0.0,0.0,0.0,-0.0013582089552238808,0.0004794739822151954,3.381948712737516e-05,-118.02647263681594,2.3878478539531636,0.16842580151232264,117.9774378109452,2.3833974428377886,0.16811189371542282,0.0,0.0,0.0,-0.050393034825868974,0.004710499677077299,0.00033225302957298156
ARG 402,R ARG 402,0.0,0.0,0.0,-0.0009154228855721136,0.0002782513722210763,1.962633855027751e-05,-103.36087562189059,1.564058087457499,0.1103201514936331,103.33636318407953,1.562376676111531,0.11020155388149976,0.0,0.0,0.0,-0.025427860696512698,0.0018889624150475784,0.00013323713579754793
ALA 403,R ALA 403,0.0,0.0,0.0,-0.0006915422885572416,0.00046185663543385545,3.257685529584729e-05,-0.7717213930348257,0.1362894636446545,0.009613117566947686,0.7711691542288556,0.13610466138062163,0.009600082620274054,0.0,0.0,0.0,-0.001243781094527324,0.000756578861699786,5.336495831512328e-05
PHE 404,R PHE 404,0.0,0.0,0.0,-0.0017014925373134177,0.0004576032751271387,3.227684639134632e-05,-0.662149253731343,0.12269047578236111,0.008653918920069394,0.6581243781094526,0.1225358489640068,0.008643012385227355,0.0,0.0,0.0,-0.005726368159204094,0.000966993208072838,6.820644198792176e-05
VAL 405,R VAL 405,0.0,0.0,0.0,-0.0005771144278607158,0.0004940175756142012,3.4845313111657034e-05,-0.7287711442786065,0.09699021524831897,0.0068411623106583545,0.7278606965174127,0.09690879179864643,0.006835419143332895,0.0,0.0,0.0,-0.0014875621890547714,0.0007861326254767852,5.544952008634598e-05
HIE 406,R HIE 406,0.0,0.0,0.0,-0.0006567164179103755,0.0004748051856891069,3.349017561127392e-05,-0.8022985074626867,0.2078146189959181,0.01465811304200958,0.8009751243781092,0.20748156875070478,0.014634621488977395,0.0,0.0,0.0,-0.001980099502487384,0.0008223265079162698,5.8002439716305174e-05
TRP 407,R TRP 407,0.0,0.0,0.0,-0.0011144278606965228,0.0003183302143889946,2.24532821114605e-05,-1.916174129353235,0.14052026474264176,0.009911535267551192,1.9131243781094531,0.14034633583682127,0.009899267268432035,0.0,0.0,0.0,-0.004164179104477557,0.0007247648084883117,5.1120968019582724e-05
TYR 408,R TYR 408,0.0,0.0,0.0,-0.0008457711442786309,0.0003611679883160582,2.547482571472011e-05,-0.7025223880597006,0.14675420526328165,0.010351243529126853,0.7017213930348254,0.14649874599178248,0.010333224821408617,0.0,0.0,0.0,-0.0016467661691541293,0.0006688536194329063,4.717729681181558e-05
VAL 409,R VAL 409,0.0,0.0,0.0,-0.0003383084577114463,0.0004731340667848304,3.3372303972002935e-05,-0.9321641791044775,0.06357756973634662,0.004484416008047639,0.9312338308457707,0.06349137168435202,0.004478336066240644,0.0,0.0,0.0,-0.0012686567164177233,0.000731292515244627,5.1581396953800484e-05
GLY 410,R GLY 410,0.0,0.0,0.0,-0.00011940298507462642,0.0003242621042149307,2.287168535970853e-05,-0.90881592039801,0.16285787517874326,0.011487108826537338,0.9080149253731342,0.1627257399549933,0.011477788726460086,0.0,0.0,0.0,-0.0009203980099501938,0.0006643980111423866,4.686302243444545e-05
GLU 411,R GLU 411,0.0,0.0,0.0,-0.0003930348258706543,0.0004884244583592083,3.445080503817781e-05,91.84203980099498,0.9488671372725649,0.06692792753075023,-91.82832338308457,0.9481422946215897,0.06687680107214497,0.0,0.0,0.0,0.01332338308457795,0.0010926714251275288,7.70710999287669e-05
GLY 412,R GLY 412,0.0,0.0,0.0,-9.950248756218694e-05,0.0002993355016217115,2.111349837397085e-05,-0.5044179104477609,0.1395436573837454,0.009842650695649914,0.5039253731343285,0.1394534798339431,0.009836290061709722,0.0,0.0,0.0,-0.0005920398009949707,0.0006171160001328777,4.3528006516991944e-05
MET 413,R MET 413,0.0,0.0,0.0,-0.0004776119402985079,0.0004994985233039251,3.523190935402674e-05,-0.12146766169154219,0.5284622017755648,0.037274849716937654,0.12144278606965181,0.5280654432910831,0.037246864531179265,0.0,0.0,0.0,-0.0005024875621889651,0.0009149090056673687,6.45327056057028e-05
GLU 414,R GLU 414,0.0,0.0,0.0,-0.00027363184079603065,0.00044582222521832296,3.144587520100687e-05,89.78070149253729,1.9834541960204408,0.13990207214193587,-89.76938308457719,1.9822050055625158,0.1398139610406489,0.0,0.0,0.0,0.011044776119404676,0.0014939296987787093,0.00010537367634345189
GLU 415,R GLU 415,0.0,0.0,0.0,-0.0003980099502487483,0.0004894875174626308,3.452578744597757e-05,97.0254527363184,1.466894621249276,0.10346676900247358,-97.0081641791045,1.4655547666455795,0.10337226294541305,0.0,0.0,0.0,0.016890547263679945,0.0015984943783532222,0.00011274910017460606
GLY 416,R GLY 416,0.0,0.0,0.0,-0.00018407960199004275,0.0003875490964009892,2.7335605607639898e-05,0.564213930348259,0.16851735374261273,0.011886297665844443,-0.5637213930348259,0.1683720766903011,0.011876050612651156,0.0,0.0,0.0,0.00030845771144274325,0.0007084269656249203,4.996858543595474e-05
GLU 417,R GLU 417,0.0,0.0,0.0,-0.0003482587064676504,0.0004764184923332824,3.3603969488124393e-05,90.8600746268657,1.0381307155092765,0.0732240948872618,-90.84827860696518,1.0374174267881666,0.07317378338003416,0.0,0.0,0.0,0.011447761194027668,0.0009967646481848526,7.030635746400238e-05
PHE 418,R PHE 418,0.0,0.0,0.0,-0.0007014925373134439,0.0004576032751270474,3.227684639133988e-05,0.40700497512437817,0.12363400881008417,0.008720470608521618,-0.40671641791044755,0.12350520837851932,0.008711385726549122,0.0,0.0,0.0,-0.0004129353233834037,0.0007620552472081858,5.375123276603341e-05
SER 419,R SER 419,0.0,0.0,0.0,-0.00031840796019899864,0.00046585870291420474,3.285913937101075e-05,0.7871890547263685,0.4647708086324022,0.03278240522479205,-0.7864129353233836,0.4643066661493102,0.03274966713823378,0.0,0.0,0.0,0.000457711442785988,0.0008460930028495658,5.967879901685777e-05
GLU 420,R GLU 420,0.0,0.0,0.0,-0.0003681592039801037,0.0004823048874983999,3.401916379041708e-05,91.99937810945272,1.379266856346046,0.09728598302227545,-91.9867711442786,1.3782985175011642,0.09721768166638516,0.0,0.0,0.0,0.012238805970149858,0.0012268499351347196,8.653532230636801e-05
ALA 421,R ALA 421,0.0,0.0,0.0,-0.00036815920398010316,0.00048230488749839896,3.4019163790417014e-05,0.2992985074626865,0.13529749953660233,0.00954314981347732,-0.2988407960199005,0.1351038831092841,0.009529493163660606,0.0,0.0,0.0,8.95522388059868e-05,0.0007992162196046077,5.637236566211927e-05
ARG 422,R ARG 422,0.0,0.0,0.0,-0.0012686567164178807,0.00044326096731094674,3.126521799740177e-05,-110.50164179104476,2.882076431716403,0.20328599756805577,110.46713930348254,2.877838872768447,0.20298710320546745,0.0,0.0,0.0,-0.03577114427860724,0.0045095104789998055,0.00031807634460309203
GLU 423,R GLU 423,0.0,0.0,0.0,-0.0005621890547263753,0.0004961174472564401,3.499342663732894e-05,99.03227860696516,2.280018571975552,0.16082011038191374,-99.01314427860694,2.2777244610536584,0.16065829627380865,0.0,0.0,0.0,0.018572139303482043,0.002368117395845064,0.00016703412229977967
ASP 424,R ASP 424,0.0,0.0,0.0,-0.0005422885572139093,0.0004982084683430664,3.514091589294091e-05,97.33705472636818,1.660912765894407,0.11715175377471983,-97.31944776119404,1.6592657995445919,0.11703558572528897,0.0,0.0,0.0,0.01706467661691376,0.0018150273821343653,0.00012802216066517833
MET 425,R MET 425,0.0,0.0,0.0,-0.0011890547263681387,0.0003915520869642021,2.7617954792048454e-05,0.03197512437810942,0.5315191167968532,0.03749046787776946,-0.031900497512437787,0.5307303801064261,0.03743483468110351,0.0,0.0,0.0,-0.0011144278606966189,0.0011249503232902058,7.934787785914594e-05
ALA 426,R ALA 426,0.0,0.0,0.0,-0.0005522388059701657,0.0004972636193718854,3.507427138499381e-05,0.5696417910447761,0.1427642563121961,0.010069814229112075,-0.5688557213930346,0.1425612343936564,0.010055494167095554,0.0,0.0,0.0,0.00023383084577115139,0.0008042485143781862,5.672731636774445e-05
ALA 427,R ALA 427,0.0,0.0,0.0,-0.0004626865671641856,0.0004986057638355309,3.5168938956321934e-05,0.31503980099502504,0.1671244312789384,0.011788048490546078,-0.31446268656716425,0.1669156245596426,0.011773320400144368,0.0,0.0,0.0,0.00011442786069644515,0.0007476934988209784,5.273823313993531e-05
LEU 428,R LEU 428,0.0,0.0,0.0,-0.001343283582089538,0.00047480518568915006,3.3490175611276964e-05,-0.11865671641791077,0.177358693153111,0.012509917664995724,0.1193084577114428,0.17712233841130268,0.012493246486903534,0.0,0.0,0.0,-0.0006915422885577156,0.0008489842391122506,5.9882731099087385e-05
GLU 429,R GLU 429,0.0,0.0,0.0,-0.0016517412935323332,0.00047641849233330156,3.360396948812575e-05,115.9080199004974,2.5024387566880266,0.17650842059845412,-115.86371641791045,2.4979407985413014,0.1761911590925433,0.0,0.0,0.0,0.04265174129353054,0.00454585366296932,0.000320639795151016
LYS 430,R LYS 430,0.0,0.0,0.0,-0.0010845771144278307,0.00034238110515592634,2.4149701147455435e-05,-100.1872189054726,2.447303520051584,0.17261948085436998,100.16652736318413,2.4443165412276757,0.17240879561255937,0.0,0.0,0.0,-0.02177611940298838,0.0031771301649784556,0.00022409748328796586
ASP 431,R ASP 431,0.0,0.0,0.0,-0.000850746268656689,0.00035633839959142965,2.5134172791388423e-05,99.36588059701495,1.4485805457980836,0.10217499371967337,-99.34525373134335,1.4469769173312368,0.10206188248881773,0.0,0.0,0.0,0.019776119402985754,0.0017688928616179846,0.00012476808248658157
TYR 432,R TYR 432,0.0,0.0,0.0,-0.002666666666666722,0.0004920596709086447,3.470721316162372e-05,-0.25558706467661696,0.29492504087170146,0.020802408458577254,0.2549104477611941,0.29446225875507837,0.020769766324871465,0.0,0.0,0.0,-0.003343283582089599,0.0008958540016195892,6.318866924917589e-05
GLU 433,R GLU 433,0.0,0.0,0.0,-0.0020895522388059504,0.000510526309745896,3.6009749435973654e-05,116.98750248756218,2.9021662643817505,0.20470302510743932,-116.93479104477616,2.8938949851685374,0.20411961405438112,0.0,0.0,0.0,0.05062189054726091,0.008360432658472859,0.0005896994522334877
GLU 434,R GLU 434,0.0,0.0,0.0,-0.0010497512437810668,0.0002591844035349435,1.8281458273229816e-05,99.58394527363184,1.9192815462361401,0.1353756824235973,-99.56251741293534,1.9169799114857635,0.1352133376255487,0.0,0.0,0.0,0.020378109452737752,0.002403628767451196,0.00016953890132733073
VAL 435,R VAL 435,0.0,0.0,0.0,-0.0014129353233830807,0.0004923613937806065,3.472849505211797e-05,-0.1292985074626867,0.20197443424187242,0.014246178170802546,0.12995024875621894,0.20155637585844768,0.014216690606010388,0.0,0.0,0.0,-0.0007611940298507465,0.0008824922686026836,6.224620526880114e-05
GLY 436,R GLY 436,0.0,0.0,0.0,-0.0011243781094527284,0.00034475853013074407,2.4317391775757477e-05,0.40087064676616896,0.20762488463687917,0.014644730212176995,-0.3994228855721392,0.20711355616639968,0.014608663882685356,0.0,0.0,0.0,0.00032338308457708194,0.0010743043555115198,7.577558672578475e-05
VAL 437,R VAL 437,0.0,0.0,0.0,-0.001597014925373135,0.0004904978126911865,3.459704817699603e-05,-0.334452736318408,0.31053766406181754,0.02190363799049732,0.33401492537313454,0.3099833164763081,0.021864537326587233,0.0,0.0,0.0,-0.002034825870646877,0.0009430452918153823,6.651728621380724e-05
ASP 438,R ASP 438,0.0,0.0,0.0,-0.0018159203980099485,0.000499696697691155,3.524588749754755e-05,108.93390049751247,2.381649693747104,0.1679886169995493,-108.89392537313441,2.3747227016731007,0.16750002465050076,0.0,0.0,0.0,0.03815920398009746,0.007071386344909265,0.0004987771356424108
SER 439,R SER 439,0.0,0.0,0.0,-0.0009751243781094509,0.0002897556174837985,2.043778544625983e-05,-0.33364676616915445,0.7494102952647141,0.05285932662442638,0.33336318407960186,0.7483499211035787,0.05278453359785371,0.0,0.0,0.0,-0.0012587064676617297,0.0012509643318692623,8.823622070794648e-05
VAL 440,R VAL 440,0.0,0.0,0.0,-0.001054726368159211,0.0004014774328722857,2.831803471426314e-05,96.49539303482591,2.095615562741538,0.1478133249704793,-96.47625373134325,2.09292883651938,0.14762381791429816,0.0,0.0,0.0,0.01808457711442909,0.0027603826516173647,0.00019470238014104407
gtp 441,R gtp 441,0.0,0.0,0.0,-0.006895522388059803,0.0004721390413579284,3.3302120289749624e-05,427.9983184079602,3.679989725029355,0.25956646189541444,-427.89886567164166,3.6777853257728697,0.259410975560298,0.0,0.0,0.0,0.09255721393034563,0.007124895753727196,0.0005025513983341021
Mg+ 442,R Mg+ 442,0.0,0.0,0.0,-4.4776119402982354e-05,0.00020681203672462948,1.4587396341050482e-05,-209.05216915422884,1.85681528597542,0.1309696521421992,208.99384577114432,1.8547027121148851,0.1308206426711286,0.0,0.0,0.0,-0.0583681592039726,0.0024985132085469266,0.00017623153378133744
MET 443,R MET 443,0.0,0.0,0.0,-0.00045273631840796007,0.0004977611318718702,3.510936321106372e-05,-90.66171144278606,1.039035094059078,0.0732878848317797,90.64847263681588,1.0383053167790184,0.07323641031127537,0.0,0.0,0.0,-0.013691542288555564,0.001182113003769942,8.337982246585673e-05
ARG 444,R ARG 444,0.0,0.0,0.0,-0.0009004975124377825,0.00029933550162170535,2.1113498373970418e-05,-102.01479601990049,1.305732959061871,0.09209930181563653,101.98840796019898,1.3045165104764753,0.09201350014797391,0.0,0.0,0.0,-0.027288557213935506,0.001634917013107894,0.00011531815474882874
GLU 445,R GLU 445,0.0,0.0,0.0,-0.00042288557213930773,0.0004940175756141901,3.4845313111656255e-05,87.61414427860699,0.707909123711501,0.04993205968362093,-87.60266169154228,0.707269055867784,0.04988691277887915,0.0,0.0,0.0,0.011059701492538087,0.0010155105132079187,7.162858883495206e-05
ILE 446,R ILE 446,0.0,0.0,0.0,-0.00045771144278607226,0.0004982084683430887,3.514091589294249e-05,-0.41629353233830885,0.16304444471736504,0.011500268427149301,0.41595024875621894,0.16290481154439915,0.01149041946251131,0.0,0.0,0.0,-0.0008009950248757789,0.0007981315275681284,5.6295857384870534e-05
VAL 447,R VAL 447,0.0,0.0,0.0,-0.00030845771144281616,0.00046185663543388294,3.257685529584923e-05,0.6603482587064681,0.18533320298534842,0.013072396219874717,-0.6597114427860694,0.18521252098269284,0.013063883967726102,0.0,0.0,0.0,0.0003283582089553385,0.0007475610699323351,5.272889232633355e-05
HID 448,R HID 448,0.0,0.0,0.0,-0.0006268656716418458,0.00048363736555286687,3.411314954581169e-05,-0.27704975124378134,0.69119060702259,0.048752826438602716,0.27676616915422886,0.6903156607612855,0.04869111248765041,0.0,0.0,0.0,-0.0009104477611944001,0.0011894813864300306,8.389954810638293e-05
ILE 449,R ILE 449,0.0,0.0,0.0,-0.00042786069651739895,0.000494768552853787,3.489828296201218e-05,0.9629701492537315,0.07413319399713424,0.005228952337547358,-0.9616865671641791,0.0739943944942699,0.005219162175464487,0.0,0.0,0.0,0.0008557213930349791,0.0007491817108091262,5.284320352006614e-05
GLN 450,R GLN 450,0.0,0.0,0.0,-0.0005422885572138728,0.0004982084683430329,3.5140915892938544e-05,-0.12600995024875672,0.5239305904245183,0.03695521449701408,0.12591044776119398,0.5233643860042546,0.03691527751646281,0.0,0.0,0.0,-0.0006417910447767447,0.0009363020179269184,6.604165234643105e-05
ALA 451,R ALA 451,0.0,0.0,0.0,-0.00026865671641793386,0.0004432609673110089,3.126521799740616e-05,0.8771393034825865,0.04492060987515398,0.0031684555237134313,-0.8760199004975129,0.04480471281614306,0.003160280775467006,0.0,0.0,0.0,0.0008507462686566966,0.0006893734557488033,4.8624654470170984e-05
GLY 452,R GLY 452,0.0,0.0,0.0,-0.00017910447761193603,0.00038343977846760674,2.7045756668791856e-05,0.4993184079601988,0.12294535496680392,0.008671896711601429,-0.4988308457711445,0.12284480863568077,0.008664804720216591,0.0,0.0,0.0,0.00030845771144271235,0.0006870356754608061,4.845976016247303e-05
GLN 453,R GLN 453,0.0,0.0,0.0,-0.0006218905472637015,0.00048491514153279806,3.420327691436108e-05,-0.9168557213930343,0.1598186287923188,0.011272736915119482,0.9160895522388061,0.15953184600838938,0.011252508817184646,0.0,0.0,0.0,-0.001388059701492413,0.000809555320735458,5.710162962757567e-05
CYS 454,R CYS 454,0.0,0.0,0.0,-0.0006716417910447773,0.0004696159021657388,3.3124151773008424e-05,-0.20184079601990068,0.14381038693505782,0.010143602593957168,0.20194029850746273,0.14357055373027694,0.010126686064004216,0.0,0.0,0.0,-0.0005721393034828797,0.0008079332397532878,5.698721685664153e-05
GLY 455,R GLY 455,0.0,0.0,0.0,-0.00030845771144277307,0.0004618566354338185,3.257685529584468e-05,0.6205721393034831,0.14541686866193612,0.010256915078258223,-0.6198208955223882,0.14519661660598465,0.010241379696053302,0.0,0.0,0.0,0.0004427860696517511,0.000839308053672878,5.920022560129776e-05
ASN 456,R ASN 456,0.0,0.0,0.0,-0.00042786069651741,0.0004947685528538001,3.4898282962013104e-05,0.23280099502487495,0.29948013032039567,0.021123699695825275,-0.23275124378109438,0.29925509145565876,0.021107826678161277,0.0,0.0,0.0,-0.00037810945273695725,0.0007767251112629963,5.478596519566364e-05
GLN 457,R GLN 457,0.0,0.0,0.0,-0.0009253731343283276,0.0002627883113680333,1.8535658332232652e-05,-1.0160348258706466,0.45969997113745353,0.0324247359252127,1.0154875621890542,0.45906694370268747,0.03238008561262966,0.0,0.0,0.0,-0.0014726368159204302,0.0009306807610784959,6.564515945906607e-05
ILE 458,R ILE 458,0.0,0.0,0.0,-0.001383084577114407,0.0004861386467783897,3.428957632045688e-05,0.1957014925373135,0.11763207015147074,0.008297126496571097,-0.19455223880597008,0.11735360736532317,0.008277485246032201,0.0,0.0,0.0,-0.00023383084577152725,0.0008866336083563086,6.253831285270117e-05
GLY 459,R GLY 459,0.0,0.0,0.0,-0.0003830845771144337,0.00048613864677836,3.428957632045479e-05,0.6098358208955222,0.14170106545363226,0.00999482252802118,-0.609507462686567,0.1415225003436292,0.009982227516272582,0.0,0.0,0.0,-5.4726368159170336e-05,0.0008177082705175961,5.76766943660903e-05
ALA 460,R ALA 460,0.0,0.0,0.0,-0.0005522388059701393,0.000497263619371861,3.507427138499209e-05,0.08921393034825871,0.12007613258633319,0.008469517368902588,-0.08898507462686571,0.11990682442380995,0.008457575291886104,0.0,0.0,0.0,-0.00032338308457701033,0.000834516869502813,5.886228152638511e-05
LYS 461,R LYS 461,0.0,0.0,0.0,-0.0017313432835820762,0.00044326096731097514,3.126521799740377e-05,-105.02768159203985,1.6079081271550433,0.11341309481922193,104.99531343283591,1.605430078690387,0.11323830675717889,0.0,0.0,0.0,-0.0340995024875607,0.002972519200823866,0.00020966533863566182
PHE 462,R PHE 462,0.0,0.0,0.0,-0.0015323383084577238,0.0004989531378857965,3.519344083266373e-05,0.4395174129353233,0.11884845882236536,0.008382923938190656,-0.4390696517412933,0.11848658057139101,0.008357399014410722,0.0,0.0,0.0,-0.0010845771144281102,0.0010259377194803089,7.236406725794043e-05
TRP 463,R TRP 463,0.0,0.0,0.0,-0.0010646766169154162,0.00024595437003594047,1.73482836606114e-05,0.07025373134328365,0.21211714190291686,0.014961589608967858,-0.07119402985074628,0.2118638612074988,0.014943724566158383,0.0,0.0,0.0,-0.0020049751243781206,0.0007158303284178591,5.049077838481575e-05
GLU 464,R GLU 464,0.0,0.0,0.0,-0.001258706467661743,0.0004379240016849153,3.088877746677084e-05,101.9312288557213,1.2380194532214044,0.08732315936773766,-101.90135323383082,1.2357633005289368,0.0871640226267037,0.0,0.0,0.0,0.028616915422885903,0.0025131519599793273,0.0001772640716957862
VAL 465,R VAL 465,0.0,0.0,0.0,-0.0016368159203980041,0.0004809172526803797,3.392128757688675e-05,-0.21775621890547261,0.18194823295720863,0.012833638842958604,0.22005472636815926,0.1815476089582494,0.012805381004831239,0.0,0.0,0.0,0.0006616915422885561,0.0011438675445961742,8.06821957703851e-05
ILE 466,R ILE 466,0.0,0.0,0.0,-0.0011442786069651132,0.0003513720116021906,2.4783870791902164e-05,0.1683681592039799,0.13396640917468366,0.009449261938368222,-0.1678756218905474,0.13370859921938535,0.009431077426198786,0.0,0.0,0.0,-0.0006517412935323659,0.000821423017614619,5.7938712423981164e-05
SER 467,R SER 467,0.0,0.0,0.0,-0.000587064676616927,0.0004923613937806254,3.4728495052119304e-05,-0.6880099502487563,0.15206047468258602,0.010725518916273942,0.6867412935323381,0.15187793847475664,0.010712643804881152,0.0,0.0,0.0,-0.0018557213930347814,0.0008370046107387085,5.903775326379807e-05
ASP 468,R ASP 468,0.0,0.0,0.0,-0.001353233830845743,0.0004779745721184396,3.3713726893563076e-05,104.61431343283586,2.068441727571799,0.14589663042017534,-104.5801194029851,2.064342220093158,0.14560747345745145,0.0,0.0,0.0,0.03284079601990403,0.004395217591295057,0.0003100147458764557
GLU 469,R GLU 469,0.0,0.0,0.0,-0.001786069651741316,0.00044498865223875715,3.1387079496343376e-05,110.7761243781094,1.425413302887937,0.10054090239785306,-110.73572636815926,1.4215103556708102,0.10026560972700027,0.0,0.0,0.0,0.038611940298506946,0.004481987911430223,0.0003161350523658543
HID 470,R HID 470,0.0,0.0,0.0,-0.0009950248756218296,0.00027313387524993053,1.926537814500078e-05,0.32778109452736326,0.16941439036422962,0.011949569750676651,-0.3280796019900497,0.16925300803294402,0.011938186718691717,0.0,0.0,0.0,-0.001293532338308618,0.0007182122361239259,5.0658785200601155e-05
GLY 471,R GLY 471,0.0,0.0,0.0,-0.00035323383084575434,0.00047797457211840315,3.371372689356051e-05,-0.8983084577114425,0.08110440650382926,0.0057206637554289555,0.8971990049751246,0.08095057271502429,0.005709813156578505,0.0,0.0,0.0,-0.0014626865671642196,0.0007396723399022768,5.2172464212194185e-05
ILE 472,R ILE 472,0.0,0.0,0.0,-0.0005273631840795925,0.0004992506946985811,3.521442887200037e-05,0.8457462686567163,0.09615369278052259,0.006782158565135616,-0.8449054726368155,0.09601381544403327,0.006772292378530544,0.0,0.0,0.0,0.00031343283582093394,0.0008019060978491737,5.656209504481907e-05
ASP 473,R ASP 473,0.0,0.0,0.0,-0.0004079601990049689,0.0004914556694482104,3.466461018341477e-05,90.52750248756222,1.364511868049421,0.09624524639156852,-90.51265671641788,1.3629233749354301,0.09613320272619102,0.0,0.0,0.0,0.014437810945272718,0.0017154153824690582,0.00012099607194009508
PRO 474,R PRO 474,0.0,0.0,0.0,-0.00039303482587064987,0.0004884244583592027,3.4450805038177414e-05,-0.47742288557213924,0.1091295513540598,0.007697405060820183,0.47699502487562156,0.108971423407823,0.007686251575457898,0.0,0.0,0.0,-0.0008208955223883073,0.0007840202518134577,5.530052473609766e-05
THR 475,R THR 475,0.0,0.0,0.0,-0.00025373134328358774,0.0004351456637944352,3.0692808621728445e-05,-0.2032288557213926,0.15494678066674725,0.010929103243469398,0.20301492537313448,0.15481429985283893,0.010919758767341838,0.0,0.0,0.0,-0.00046766169154176425,0.0007331517221804383,5.171253529991532e-05
GLY 476,R GLY 476,0.0,0.0,0.0,-0.00013432835820895644,0.00034100476593420804,2.4052621663858113e-05,-0.377990049751244,0.1968880276283466,0.013887410710270083,0.37769651741293525,0.19676513877874285,0.013878742799139494,0.0,0.0,0.0,-0.00042786069651741223,0.0006954149056802508,4.9050785492428554e-05
SER 477,R SER 477,0.0,0.0,0.0,-0.0002587064676616846,0.0004379240016848716,3.0888777466767757e-05,0.5596666666666669,0.23898230191832595,0.01685651189258871,-0.5591940298507461,0.23881633310848446,0.016844805355349612,0.0,0.0,0.0,0.0002139303482586354,0.00071862567503553,5.068794693297368e-05
TYR 478,R TYR 478,0.0,0.0,0.0,-0.0006766169154229304,0.0004677675332753787,3.299377788367794e-05,-1.017144278606965,0.2805521281270535,0.01978862135942169,1.0161890547263681,0.2802137494000565,0.019764753964262978,0.0,0.0,0.0,-0.0016318407960199523,0.0008308606665926696,5.86043928570492e-05
HID 479,R HID 479,0.0,0.0,0.0,-0.0006019900497512973,0.000489487517462683,3.452578744598125e-05,-0.27926865671641826,0.22928050443532239,0.016172199860530253,0.279139303482587,0.22905138682939716,0.016156039150644716,0.0,0.0,0.0,-0.0007313432835820289,0.0008390130938837372,5.917942074188525e-05
GLY 480,R GLY 480,0.0,0.0,0.0,-0.0003930348258706449,0.000488424458359197,3.445080503817701e-05,-0.9044328358208954,0.1409174865880262,0.00993955313626771,0.9034328358208957,0.14072996164956378,0.009926326146946848,0.0,0.0,0.0,-0.0013930348258706568,0.0007595175503139926,5.3572237428163706e-05
ASP 481,R ASP 481,0.0,0.0,0.0,-0.0011343283582089423,0.0004536920642856923,3.200097084937504e-05,103.13236815920398,2.207640370115694,0.15571494564535582,-103.10014925373136,2.2029274163246355,0.15538251951592907,0.0,0.0,0.0,0.031084577114425693,0.004777414832616278,0.00033697286073237307
SER 482,R SER 482,0.0,0.0,0.0,-0.0007263681592039657,0.000445822225218297,3.144587520100504e-05,-0.5016019900497513,0.44688681082303394,0.03152096527990578,0.5009552238805973,0.44621229914195154,0.03147338889419609,0.0,0.0,0.0,-0.001373134328357954,0.0010049997534049228,7.088721700031346e-05
ASP 483,R ASP 483,0.0,0.0,0.0,-0.0006417910447761073,0.000479473982215185,3.3819487127374424e-05,94.7789104477612,2.7674026010246986,0.19519752919484526,-94.75958706467658,2.764086039808285,0.19496359700347288,0.0,0.0,0.0,0.018681592039802103,0.0034044322080836837,0.00024013013324596336
LEU 484,R LEU 484,0.0,0.0,0.0,-0.0010298507462686262,0.0003294869789014475,2.3240219605063048e-05,-0.6909303482587067,0.15645371933231045,0.01103539450158168,0.6902686567164175,0.15630995952100998,0.011025254466317936,0.0,0.0,0.0,-0.0016915422885571856,0.0005938139727902195,4.1884408234315826e-05
GLN 485,R GLN 485,0.0,0.0,0.0,-0.0010099502487562226,0.0002637285229990069,1.8601975747421304e-05,-1.2971343283582077,0.4615216093383309,0.032553224377079644,1.295517412935323,0.4609445212678424,0.032512519723031305,0.0,0.0,0.0,-0.0026268656716409715,0.0008894487234836159,6.273687576401952e-05
LEU 486,R LEU 486,0.0,0.0,0.0,-0.0004527363184079755,0.0004977611318718876,3.5109363211064956e-05,-0.20327860696517436,0.15593528441447307,0.01099882692194122,0.20306467661691546,0.15573143356119476,0.01098444839137633,0.0,0.0,0.0,-0.0006666666666667833,0.0007683628219807429,5.419613478728576e-05
GLU 487,R GLU 487,0.0,0.0,0.0,-0.0005472636815920436,0.000497761131871874,3.510936321106399e-05,90.81585074626864,1.8575244312145194,0.13101967139073975,-90.8015223880598,1.8558021855704998,0.1308981935492957,0.0,0.0,0.0,0.013781094527361962,0.0018957508904995884,0.00013371595793739183
ARG 488,R ARG 488,0.0,0.0,0.0,-0.0009552238805969716,0.0002694846281382843,1.9007980099862345e-05,-99.62556218905469,1.0612702083292411,0.07485622886863715,99.60158208955228,1.059563687763793,0.07473586018871602,0.0,0.0,0.0,-0.02493532338308189,0.0019977091407074434,0.00014090753841586429
ILE 489,R ILE 489,0.0,0.0,0.0,-0.0005124378109452658,0.0004998452769196493,3.525636746829016e-05,0.38978109452736337,0.12008588071484759,0.008470204948873634,-0.38934825870646783,0.11993139875535348,0.008459308631587793,0.0,0.0,0.0,-7.960199004941106e-05,0.0007620552472079514,5.375123276601688e-05
ASN 490,R ASN 490,0.0,0.0,0.0,-0.00033830845771143814,0.000473134066784819,3.337230397200213e-05,0.5017014925373133,0.1685478524187904,0.011888448876597584,-0.5011691542288554,0.16840551994528347,0.011878409517979341,0.0,0.0,0.0,0.00019402985074638206,0.0007772666606745797,5.482416314598675e-05
VAL 491,R VAL 491,0.0,0.0,0.0,-0.00047263681592038406,0.0004992506946985755,3.521442887199997e-05,-0.5639353233830845,0.1733689041075785,0.012228499643849021,0.5636517412935326,0.17319131603433158,0.012215973546959673,0.0,0.0,0.0,-0.0007562189054727463,0.000788772982392351,5.563575650381561e-05
TYR 492,R TYR 492,0.0,0.0,0.0,-0.0008805970149253976,0.0003242621042149388,2.2871685359709098e-05,-0.031014925373134408,0.16230431700827216,0.01144806384367089,0.03064179104477614,0.1621960641588844,0.011440428276398905,0.0,0.0,0.0,-0.0012537313432835642,0.0006618972485399558,4.668663224065268e-05
TYR 493,R TYR 493,0.0,0.0,0.0,-0.0005870646766169303,0.0004923613937806291,3.472849505211956e-05,0.45492537313432807,0.1549615564682735,0.010930145448152132,-0.4547263681592042,0.1548272982706688,0.010920675605044776,0.0,0.0,0.0,-0.0003880597014926006,0.0007971695677953567,5.622800597403484e-05
ASN 494,R ASN 494,0.0,0.0,0.0,-0.00018905472636815163,0.0003915520869641834,2.7617954792047136e-05,0.40618905472636824,0.26499607446562523,0.01869138193440674,-0.40593034825870633,0.26483451159491944,0.018679986168152952,0.0,0.0,0.0,6.96517412930872e-05,0.0007018981925790448,4.9508081291470335e-05
GLU 495,R GLU 495,0.0,0.0,0.0,-0.000213930348258705,0.00041007822955213406,2.892468813736536e-05,80.58387562189053,1.3302164375033123,0.09382623323360044,-80.57694029850745,1.3294264301786436,0.09377051041330531,0.0,0.0,0.0,0.006721393034825583,0.0011071859581962217,7.809487615539062e-05
ALA 496,R ALA 496,0.0,0.0,0.0,-0.00010447761194029639,0.0003058791273420714,2.1575050145338395e-05,0.32245771144278595,0.13856908923091374,0.009773909958254392,-0.32226865671641763,0.13849183197958428,0.009768460651902539,0.0,0.0,0.0,8.457711442791987e-05,0.0006749320550093511,4.7606036600328004e-05
ALA 497,R ALA 497,0.0,0.0,0.0,-5.970149253731349e-05,0.00023693295322966504,1.6711961981297456e-05,0.678034825870647,0.14019174424807535,0.00988836321849498,-0.6777761194029852,0.14010612405202294,0.009882324035503529,0.0,0.0,0.0,0.00019900497512439155,0.0006150670432048404,4.338348423836452e-05
GLY 498,R GLY 498,0.0,0.0,0.0,-6.467661691542235e-05,0.0002459543700359836,1.7348283660614444e-05,0.4754029850746271,0.10679296840401924,0.007532595206830078,-0.4751940298507461,0.10672341695031899,0.0075276894255356715,0.0,0.0,0.0,0.00014427860696514334,0.0006100971311544971,4.3032933670773275e-05
ASN 499,R ASN 499,0.0,0.0,0.0,-0.00020398009950248276,0.00040295436281226094,2.8422209320072323e-05,0.28101990049751185,0.4147650771891377,0.029255272880661137,-0.28075124378109473,0.4145671336099829,0.029241311017086716,0.0,0.0,0.0,6.46766169150954e-05,0.0007602016097472755,5.3620487260388984e-05
LYS 500,R LYS 500,0.0,0.0,0.0,-0.00016915422885572707,0.0003748880842544306,2.6442566666649143e-05,-80.2549502487562,0.9877879994479197,0.06967319348083256,80.24779601990053,0.9871318537546305,0.06962691253201997,0.0,0.0,0.0,-0.007323383084581261,0.0009409958192536051,6.637272756518003e-05
TYR 501,R TYR 501,0.0,0.0,0.0,-0.00040298507462688536,0.0004904978126912174,3.459704817699821e-05,-0.1251791044776118,0.2220906716389698,0.015665068156363888,0.12512935323383084,0.2219177454718371,0.015652870884978458,0.0,0.0,0.0,-0.00045273631840771466,0.0007186256750354099,5.068794693296521e-05
VAL 502,R VAL 502,0.0,0.0,0.0,-0.0002189054726368244,0.000413504373237432,2.9166349680138013e-05,0.10108955223880602,0.09726734937289261,0.006860709844635638,-0.10104477611940298,0.09719182952513242,0.006855383085282842,0.0,0.0,0.0,-0.00017412935323386468,0.0006650682553414012,4.691029781517841e-05
PRO 503,R PRO 503,0.0,0.0,0.0,-0.00043283582089552556,0.0004954684379909831,3.494764905332477e-05,-1.0840049751243777,0.07767533512442852,0.005478795709036304,1.0830398009950242,0.0776523596753236,0.005477175145806451,0.0,0.0,0.0,-0.0013980099502487592,0.0007536287140940668,5.31568709471403e-05
ARG 504,R ARG 504,0.0,0.0,0.0,-0.00042786069651745863,0.0004947685528538562,3.489828296201706e-05,-86.58391044776123,0.702710680461208,0.04956538976803254,86.57306965174132,0.7021918811365395,0.04952879648511601,0.0,0.0,0.0,-0.011268656716418975,0.0009760631079033105,6.88461833960918e-05
ALA 505,R ALA 505,0.0,0.0,0.0,-0.00021890547263682936,0.0004135043732374414,2.916634968013868e-05,-0.7114676616915417,0.08840189885066857,0.006235389178789433,0.7108606965174128,0.08829935795033031,0.006228156501339455,0.0,0.0,0.0,-0.0008258706467661549,0.000769135563867655,5.425063979749814e-05
ILE 506,R ILE 506,0.0,0.0,0.0,-0.00029850746268656744,0.00045760327512704203,3.22768463913395e-05,0.8438407960199005,0.08126061830264676,0.005731682086173086,-0.8430696517412931,0.08114206646142788,0.005723320084027516,0.0,0.0,0.0,0.0004726368159203835,0.0007401072346918339,5.220313932551157e-05
LEU 507,R LEU 507,0.0,0.0,0.0,-0.0004179104477612452,0.0004932152728913529,3.478872304084179e-05,-0.7754079601990053,0.05128481330704578,0.003617351822625144,0.7747263681592041,0.051217609604273726,0.003612611638913171,0.0,0.0,0.0,-0.0010995024875621662,0.0006691865941236677,4.720078303564762e-05
VAL 508,R VAL 508,0.0,0.0,0.0,-0.0002636815920398084,0.0004406286532434857,3.1079548878697117e-05,0.808666666666667,0.04151512741533057,0.0029282513114214518,-0.8079701492537315,0.041434346611019676,0.0029225534728048296,0.0,0.0,0.0,0.00043283582089553656,0.0007442759464662184,5.2497177582895596e-05
ASP 509,R ASP 509,0.0,0.0,0.0,-0.00029353233830844527,0.0004553801759800369,3.212004106764359e-05,87.75967661691539,0.6815283891247035,0.04807130613522824,-87.74522885572135,0.6809412474359766,0.048029892353625106,0.0,0.0,0.0,0.014154228855723526,0.0009728117566109435,6.861685075812307e-05
LEU 510,R LEU 510,0.0,0.0,0.0,-0.00020398009950248718,0.0004029543628122697,2.8422209320072943e-05,-0.7394726368159208,0.051426521000363025,0.0036273471126466194,0.7389353233830849,0.05136670230306978,0.003623127827058403,0.0,0.0,0.0,-0.0007412935323385074,0.0006930617903064344,4.888480953117546e-05
GLU 511,R GLU 511,0.0,0.0,0.0,-0.00021890547263681668,0.00041350437323741735,2.916634968013698e-05,82.9047910447761,0.719217987511819,0.05072972543381056,-82.89403980099496,0.7186985255062819,0.05069308540898949,0.0,0.0,0.0,0.010532338308458794,0.0008978686786815515,6.333077361247849e-05
PRO 512,R PRO 512,0.0,0.0,0.0,-0.00015422885572138323,0.00036116798831602756,2.5474825714717948e-05,0.4626865671641789,0.1440350505596068,0.01015944914421902,-0.462363184079602,0.14392391037600905,0.01015160992009438,0.0,0.0,0.0,0.00016915422885595464,0.0007270493636666616,5.1282108117506336e-05
GLY 513,R GLY 513,0.0,0.0,0.0,-8.457711442785907e-05,0.0002782513722210806,1.9626338550277817e-05,-0.07592039800995028,0.1339898772141443,0.009450917246242857,0.07581094527363187,0.13392076100612513,0.009446042164811748,0.0,0.0,0.0,-0.00019402985074629865,0.0006519501393385489,4.598501725408477e-05
THR 514,R THR 514,0.0,0.0,0.0,-0.00037313432835821037,0.00048363736555282714,3.4113149545808886e-05,-0.30766169154228845,0.20515385556420865,0.014470437259870267,0.30729850746268644,0.20495032876639643,0.014456081586415608,0.0,0.0,0.0,-0.0007363184079599809,0.0007886788361408124,5.5629115939238386e-05
MET 515,R MET 515,0.0,0.0,0.0,-0.0003084577114427057,0.00046185663543371765,3.2576855295837566e-05,-0.04604975124378114,0.2560469241673487,0.01806015754155184,0.04596019900497506,0.2558887320536022,0.018048999530162386,0.0,0.0,0.0,-0.00039800995024878944,0.0006697411840645528,4.723990079398788e-05
ASP 516,R ASP 516,0.0,0.0,0.0,-0.0002089552238805977,0.0004065623424440681,2.8676696581612556e-05,80.98584577114427,0.7062204855601943,0.04981295233194136,-80.97723383084576,0.7057659753722876,0.04978089365510105,0.0,0.0,0.0,0.008402985074628527,0.0008591277798245942,6.059820129616086e-05
SER 517,R SER 517,0.0,0.0,0.0,-0.0003034825870646697,0.0004597617931203049,3.242909651166949e-05,-0.14073631840796025,0.37921926227445013,0.02674806440944153,0.1405024875621891,0.3788047597558833,0.026718827656018185,0.0,0.0,0.0,-0.0005373134328357794,0.00084632700492906,5.969530425094507e-05
VAL 518,R VAL 518,0.0,0.0,0.0,-0.0003980099502487433,0.0004894875174626244,3.452578744597712e-05,0.19349751243781113,0.1195359237153779,0.008431413973024965,-0.19327363184079602,0.11938557356467713,0.008420809091060919,0.0,0.0,0.0,-0.0001741293532335711,0.0007755770524984684,5.470498737403286e-05
ARG 519,R ARG 519,0.0,0.0,0.0,-0.00033830845771144806,0.0004731340667848328,3.3372303972003105e-05,-80.37726368159201,0.7372357306303564,0.05200059904544324,80.36931840796021,0.7367814219878973,0.05196855458452272,0.0,0.0,0.0,-0.008283582089548665,0.0008719961114496552,6.1505863425676e-05
SER 520,R SER 520,0.0,0.0,0.0,-0.00021890547263681722,0.0004135043732374184,2.9166349680137055e-05,0.2347114427860695,0.3681926900866471,0.02597030997438001,-0.2345671641791046,0.3678548771772672,0.025946482488918857,0.0,0.0,0.0,-7.462686567161921e-05,0.0007722829019672834,5.44726359105179e-05
GLY 521,R GLY 521,0.0,0.0,0.0,-0.0002139303482587075,0.0004100782295521389,2.8924688137365703e-05,-0.9612786069651746,0.09090890957901376,0.006412220081404308,0.9602089552238804,0.0907827000384538,0.006403317946792959,0.0,0.0,0.0,-0.001283582089552219,0.0007221988979751414,5.09399826464677e-05
PRO 522,R PRO 522,0.0,0.0,0.0,-0.00065174129353234,0.0004764184923332993,3.3603969488125586e-05,-0.16104477611940302,0.194050778052449,0.01368728655532448,0.1608557213930348,0.19380670495412716,0.013670070966339447,0.0,0.0,0.0,-0.0008407960199006413,0.000807013635661644,5.692235298520487e-05
PHE 523,R PHE 523,0.0,0.0,0.0,-0.0007810945273632196,0.000425365860692533,3.000299449753974e-05,-0.06931343283582087,0.14514246310325013,0.010237560002479584,0.06915422885572138,0.14498210935958827,0.010226249521471744,0.0,0.0,0.0,-0.0009402985074623687,0.0007767888425553053,5.479046045442595e-05
GLY 524,R GLY 524,0.0,0.0,0.0,-0.00017910447761194045,0.00038343977846761623,2.7045756668792527e-05,-0.381099502487562,0.10441898023151004,0.007365146991872125,0.38073134328358194,0.1043018364996551,0.007356884310103205,0.0,0.0,0.0,-0.0005472636815921209,0.0007046434299047424,4.9701715402687554e-05
GLN 525,R GLN 525,0.0,0.0,0.0,-0.000288557213930348,0.00045309154507571994,3.195861349017575e-05,-0.2587064676616913,0.5636670080183135,0.039758005290985075,0.25854726368159225,0.563267986735064,0.03972986049970764,0.0,0.0,0.0,-0.00044776119402901933,0.0008094635916180293,5.7095159554493175e-05
ILE 526,R ILE 526,0.0,0.0,0.0,-0.00043781094527363444,0.0004961174472564367,3.49934266373287e-05,-0.7190646766169151,0.10314946309765087,0.00727560215740963,0.7184726368159206,0.10309373842769115,0.007271671642244505,0.0,0.0,0.0,-0.0010298507462685985,0.000797448965982061,5.624771320264192e-05
PHE 527,R PHE 527,0.0,0.0,0.0,-0.0005024875621890392,0.0004999938119960477,3.526684432478404e-05,-0.6335572139303484,0.10341650300955464,0.00729443770052169,0.6329502487562189,0.10337733381503049,0.007291674918558258,0.0,0.0,0.0,-0.001109452736318668,0.000731630904284506,5.1605265076373806e-05
ARG 528,R ARG 528,0.0,0.0,0.0,-0.0002587064676616713,0.00043792400168484927,3.0888777466766184e-05,-79.7438656716418,0.5312952883728715,0.037474680238013466,79.73722388059701,0.5310026980183002,0.037454042505629524,0.0,0.0,0.0,-0.00690049751243753,0.0008346058450941254,5.8868557380710176e-05
PRO 529,R PRO 529,0.0,0.0,0.0,-0.00015422885572139206,0.00036116798831604827,2.5474825714719408e-05,0.4505124378109454,0.10706998266827361,0.007552134286512289,-0.4502786069651744,0.10704995806835808,0.007550721860136315,0.0,0.0,0.0,7.960199004963201e-05,0.0006792092569470686,4.79077271638191e-05
ASP 530,R ASP 530,0.0,0.0,0.0,-0.00010447761194029032,0.00030587912734205357,2.1575050145337138e-05,76.77013432835824,0.6190017616723625,0.043661017880434985,-76.76485074626862,0.6187650094585591,0.04364431866682987,0.0,0.0,0.0,0.005179104477610652,0.0006966595448431936,4.913857557011932e-05
ASN 531,R ASN 531,0.0,0.0,0.0,-0.00018905472636815827,0.0003915520869641971,2.7617954792048105e-05,-0.7346218905472633,0.11167198911385655,0.007876734793566783,0.7341990049751247,0.11159989924478966,0.007871649966257367,0.0,0.0,0.0,-0.0006119402985061779,0.0007043974994492792,4.9684368805830846e-05
PHE 532,R PHE 532,0.0,0.0,0.0,-0.0002935323383084408,0.0004553801759800301,3.212004106764312e-05,-0.6608656716417911,0.09687488399952793,0.006833027471587729,0.6604577114427859,0.09690580877257714,0.006835208736896897,0.0,0.0,0.0,-0.0007014925373137157,0.0007333205072560981,5.172444048122922e-05
VAL 533,R VAL 533,0.0,0.0,0.0,-0.00015422885572139317,0.00036116798831605087,2.547482571471959e-05,0.41139303482587086,0.29415973552007,0.02074842798112062,-0.4111791044776117,0.29393016695460933,0.02073223546300195,0.0,0.0,0.0,5.970149253740076e-05,0.0007305813880906511,5.153123791176299e-05
PHE 534,R PHE 534,0.0,0.0,0.0,-0.00023880597014924954,0.00042635393603240147,3.0072687958451162e-05,-0.6052139303482587,0.11321901904542074,0.007985853871549866,0.6048457711442783,0.11309284300446937,0.00797695409981872,0.0,0.0,0.0,-0.0006069651741293792,0.0006836769506987734,4.822285398389549e-05
GLY 535,R GLY 535,0.0,0.0,0.0,-7.462686567164462e-05,0.0002627883113680549,1.8535658332234177e-05,-0.0854925373134329,0.15223604084894957,0.010737902398847705,0.08538805970149249,0.15218232929603417,0.010734113878010723,0.0,0.0,0.0,-0.00017910447761198024,0.0006369713740608381,4.492849661212394e-05
GLN 536,R GLN 536,0.0,0.0,0.0,-0.0001194029850746278,0.0003242621042149344,2.2871685359708786e-05,-0.4591741293532341,0.3412671653363093,0.024071129890645717,0.459049751243781,0.34106321544223855,0.024056744374281954,0.0,0.0,0.0,-0.00024378109452769648,0.000687683856440928,4.850547932373422e-05
SER 537,R SER 537,0.0,0.0,0.0,-7.4626865671638e-05,0.0002627883113680316,1.853565833223253e-05,0.22963184079601973,0.16360674784796506,0.011539930231944532,-0.22943283582089563,0.16346066734104564,0.011529626507432729,0.0,0.0,0.0,0.00012437810945267167,0.0006978664973172711,4.9223707433733345e-05
GLY 538,R GLY 538,0.0,0.0,0.0,-6.467661691542184e-05,0.0002459543700359816,1.7348283660614302e-05,-0.8482189054726368,0.05390900607612433,0.0038024481091088833,0.8476169154228855,0.053847282783093836,0.0037980944836953417,0.0,0.0,0.0,-0.0006666666666666089,0.0006256008720245655,4.4126483235984326e-05
ALA 539,R ALA 539,0.0,0.0,0.0,-0.00013930348258705375,0.0003462629381354021,2.442350453481229e-05,-0.26067661691542293,0.1274565964577531,0.008990095152373468,0.2603830845771143,0.12732294315311735,0.008980667975126486,0.0,0.0,0.0,-0.0004328358208955156,0.00068146492623028,4.806682980779311e-05
GLY 540,R GLY 540,0.0,0.0,0.0,-0.0001641791044776099,0.0003704380192833045,2.612868328488217e-05,0.03945273631840804,0.10628947147410182,0.007497081271618526,-0.03933830845771145,0.10617986699159412,0.007489350367497,0.0,0.0,0.0,-4.9751243781003575e-05,0.0007035888370014507,4.962733015460231e-05
ASN 541,R ASN 541,0.0,0.0,0.0,-0.0004477611940298532,0.0004972636193718736,3.507427138499298e-05,0.6915074626865672,0.1763451534020374,0.012438428083003905,-0.6903233830845775,0.17612108538420998,0.012422623543601036,0.0,0.0,0.0,0.0007363184079608161,0.000801195858755853,5.651199864175056e-05
ASN 542,R ASN 542,0.0,0.0,0.0,-0.00026368159203981614,0.0004406286532434986,3.1079548878698025e-05,0.134865671641791,0.24135732859257691,0.017024033357811722,-0.1348756218905472,0.2411306069430274,0.017008041645658726,0.0,0.0,0.0,-0.0002736318407955236,0.0006980792723098515,4.9238715424551434e-05
TRP 543,R TRP 543,0.0,0.0,0.0,-0.00046766169154228564,0.0004989531378858043,3.519344083266428e-05,-0.03598507462686568,0.12635118387961586,0.008912125360803064,0.035746268656716436,0.12618197511644055,0.008900190294876008,0.0,0.0,0.0,-0.0007064676616921759,0.0007319353206615445,5.162673695206777e-05
ALA 544,R ALA 544,0.0,0.0,0.0,-9.950248756218306e-05,0.00029933550162169987,2.1113498373970035e-05,-0.3990597014925371,0.09108438172889995,0.006424596932567059,0.39875621890547275,0.09104083209248089,0.006421525178055017,0.0,0.0,0.0,-0.0004029850746269384,0.0006778595554329141,4.7812526559246444e-05
LYS 545,R LYS 545,0.0,0.0,0.0,-0.00018407960199005378,0.0003875490964010124,2.7335605607641534e-05,-79.94047263681593,0.9430883111807857,0.06652032056588567,79.93152736318409,0.9424312955099016,0.06647397825358481,0.0,0.0,0.0,-0.00912935323382325,0.0010040634256841736,7.082117353502973e-05
GLY 546,R GLY 546,0.0,0.0,0.0,-0.00015422885572140697,0.0003611679883160832,2.547482571472187e-05,-0.38556716417910447,0.15514678242212487,0.010943210279601361,0.3851592039800998,0.1550027588499872,0.010933051640082602,0.0,0.0,0.0,-0.000562189054726331,0.0007243890437095225,5.109446361565142e-05
HIE 547,R HIE 547,0.0,0.0,0.0,-0.00023880597014924067,0.00042635393603238574,3.0072687958450054e-05,0.0015820895522387776,0.33718495814259547,0.023783193195934468,-0.001641791044776058,0.3368242984179622,0.023757754220375783,0.0,0.0,0.0,-0.0002985074626866315,0.0008348430669665416,5.888528972147963e-05
TYR 548,R TYR 548,0.0,0.0,0.0,-0.00019402985074626634,0.0003954519790893019,2.7893031973324516e-05,-0.27731840796019913,0.14212963779505652,0.010025051690231365,0.27703980099502484,0.14208976354207542,0.010022239177278779,0.0,0.0,0.0,-0.0004726368159205647,0.0007265385201975187,5.124607599737135e-05
THR 549,R THR 549,0.0,0.0,0.0,-6.965174129353571e-05,0.0002545591802082916,1.7955220173647733e-05,-0.22386069651741292,0.11568511257355764,0.008159798697386728,0.22378606965174117,0.11558752796848733,0.008152915610050564,0.0,0.0,0.0,-0.00014427860696515602,0.0006572062096329318,4.635575186796353e-05
GLU 550,R GLU 550,0.0,0.0,0.0,-0.0002039800995024894,0.00040295436281227406,2.8422209320073247e-05,76.31895522388065,0.6220384824142522,0.04387521164662286,-76.31291044776118,0.6217296463707305,0.04385342803169114,0.0,0.0,0.0,0.0058407960198993995,0.0007494789985947633,5.286417258369088e-05
GLY 551,R GLY 551,0.0,0.0,0.0,-6.467661691541798e-05,0.00024595437003596687,1.7348283660613262e-05,-0.383407960199005,0.0974011183050944,0.0068701451776223,0.3830248756218908,0.09734937020194655,0.0068664951478538665,0.0,0.0,0.0,-0.00044776119402988095,0.000629702182379966,4.441576736383005e-05
ALA 552,R ALA 552,0.0,0.0,0.0,-6.965174129354013e-05,0.00025455918020830776,1.7955220173648875e-05,-0.2485970149253732,0.10867735712322188,0.007665509738996375,0.24845273631840797,0.10862500653510375,0.0076618172132147016,0.0,0.0,0.0,-0.00021393034825876686,0.0006221491999428232,4.388302105896048e-05
GLU 553,R GLU 553,0.0,0.0,0.0,-0.00010945273631841358,0.0003122063978057321,2.2021341393527863e-05,72.82438308457716,0.789233904947844,0.05566826747419234,-72.82033830845765,0.7888933775739798,0.055644248525168846,0.0,0.0,0.0,0.003935323383090076,0.0007198645670668377,5.0775331639254186e-05
LEU 554,R LEU 554,0.0,0.0,0.0,-0.00018407960199004716,0.0003875490964009985,2.7335605607640555e-05,-0.4083383084577116,0.09271442794612611,0.006539571527863795,0.40805472636815937,0.09262674248258382,0.006533386672135387,0.0,0.0,0.0,-0.0004676616915422909,0.0006912379873811937,4.87561683914246e-05
VAL 555,R VAL 555,0.0,0.0,0.0,-0.00016915422885572596,0.0003748880842544282,2.644256666664897e-05,0.07316417910447741,0.06899555044019146,0.004866570901673983,-0.07324378109452734,0.06893442896079642,0.0048622597249213745,0.0,0.0,0.0,-0.00024875621890578547,0.0006749320550093343,4.760603660032682e-05
ASP 556,R ASP 556,0.0,0.0,0.0,-9.950248756219687e-05,0.00029933550162174145,2.1113498373972966e-05,74.75040796019903,0.5905493460177973,0.041654139216181565,-74.7457562189055,0.5902847489526314,0.041635475978193184,0.0,0.0,0.0,0.004552238805971807,0.0006680389826036587,4.7119836760212905e-05
SER 557,R SER 557,0.0,0.0,0.0,-3.482587064676675e-05,0.000183338564902374,1.2931705297169657e-05,-0.03650248756218911,0.2617380317368754,0.01846157731890637,0.03644776119402984,0.26163051404236526,0.018453993605461377,0.0,0.0,0.0,-8.955223880605308e-05,0.0006083501041844354,4.29097078893613e-05
VAL 558,R VAL 558,0.0,0.0,0.0,-0.0001741293532338299,0.0003792206766200876,2.6748164169691e-05,-0.05767661691542303,0.09306943805032074,0.006564612009921714,0.057597014925373106,0.09301143026662671,0.006560520456330289,0.0,0.0,0.0,-0.0002537313432837486,0.0006767632267911865,4.773519749914816e-05
LEU 559,R LEU 559,0.0,0.0,0.0,-0.0001293532338308481,0.0003355904866475693,2.3670727848071644e-05,0.32807960199005,0.08358392351695554,0.0058955554008944975,-0.32795522388059706,0.08350918551124094,0.005890283788427617,0.0,0.0,0.0,-4.975124377925525e-06,0.0005943139565778432,4.19196743715759e-05
ASP 560,R ASP 560,0.0,0.0,0.0,-0.0001393034825870703,0.00034626293813544326,2.4423504534815192e-05,74.81694029850743,0.573641016962144,0.04046151763909161,-74.81257711442785,0.5735472283580937,0.040454902301023166,0.0,0.0,0.0,0.004223880597016287,0.0007225072883781388,5.096173482834042e-05
VAL 561,R VAL 561,0.0,0.0,0.0,-0.00011940298507462863,0.0003242621042149366,2.2871685359708945e-05,-0.06543781094527361,0.09178997963490998,0.0064743659715233775,0.06542288557213931,0.09168747085655422,0.006467135559783352,0.0,0.0,0.0,-0.00013432835820891668,0.0006517223042310058,4.5968947004660356e-05
VAL 562,R VAL 562,0.0,0.0,0.0,-0.00020895522388061268,0.00040656234244409724,2.867669658161461e-05,0.11532338308457704,0.07238942434302084,0.005105956309487744,-0.11530845771144277,0.07237845792947105,0.00510518279831584,0.0,0.0,0.0,-0.0001940298507463751,0.0006670378412774526,4.7049221695683475e-05
ARG 563,R ARG 563,0.0,0.0,0.0,-0.00017412935323383433,0.00037922067662009724,2.674816416969168e-05,-76.50305970149252,0.659269878389063,0.04650131183893568,76.49811940298507,0.6590642361222779,0.046486806951804474,0.0,0.0,0.0,-0.005114427860693648,0.0007274577801552124,5.1310915595470706e-05
LYS 564,R LYS 564,0.0,0.0,0.0,-0.00013930348258706977,0.0003462629381354419,2.4423504534815097e-05,-75.60203980099499,0.6030840542830117,0.04253826936827512,75.59735820895524,0.6028756388032557,0.04252356887378282,0.0,0.0,0.0,-0.004820895522388738,0.0007382655443393363,5.2073236503921245e-05
GLU 565,R GLU 565,0.0,0.0,0.0,-0.00023880597014923517,0.00042635393603237593,3.0072687958449363e-05,82.98089054726363,0.6919087507525307,0.04880348039174971,-82.97230845771139,0.6914649272812134,0.04877217549777883,0.0,0.0,0.0,0.008343283582090398,0.0008560973372964964,6.038445036103034e-05
SER 566,R SER 566,0.0,0.0,0.0,-0.00013930348258707584,0.00034626293813545697,2.442350453481616e-05,0.5143830845771146,0.29230485264197636,0.020617594630521163,-0.5140895522388064,0.29207741415760524,0.020601552356738294,0.0,0.0,0.0,0.0001542288557214103,0.000706117213898966,4.980566811059237e-05
GLU 567,R GLU 567,0.0,0.0,0.0,-0.00011442786069651807,0.0003183302143889847,2.2453282111459803e-05,76.63097014925374,0.9573116062949167,0.0675235544510672,-76.626184079602,0.9569492731504987,0.06749799744157765,0.0,0.0,0.0,0.0046716417910461555,0.0007541868482216564,5.3196238693135946e-05
SER 568,R SER 568,0.0,0.0,0.0,-0.00014427860696517646,0.00035137201160218636,2.4783870791901866e-05,-0.04580099502487564,0.36417466177318925,0.025686900108850688,0.04578109452736309,0.3639840243621165,0.02567345358263881,0.0,0.0,0.0,-0.00016417910447766567,0.0007109033198055966,5.014325399242006e-05
CYS 569,R CYS 569,0.0,0.0,0.0,-0.00019402985074625724,0.00039545197908928334,2.789303197332321e-05,-0.09224378109452742,0.44908188848007197,0.03167579412009187,0.09230348258706472,0.4488012584539639,0.03165600000423251,0.0,0.0,0.0,-0.00013432835820900891,0.0007240472701382254,5.1070356766638344e-05
ASP 570,R ASP 570,0.0,0.0,0.0,-0.00015920398009949875,0.0003658661952407922,2.580621168039587e-05,82.49941293532339,0.7696881345756722,0.05428961513013331,-82.49171144278608,0.7692436139701297,0.0542582610641055,0.0,0.0,0.0,0.007542288557212189,0.0008100443672619211,5.713612430991483e-05
CYM 571,R CYM 571,0.0,0.0,0.0,-0.0002736318407960185,0.00044582222521830317,3.1445875201005474e-05,87.66853233830844,0.877723270458476,0.06190982607549567,-87.65740298507453,0.877104112229874,0.06186615402128895,0.0,0.0,0.0,0.010855721393036886,0.0010385981759725178,7.325706700609523e-05
LEU 572,R LEU 572,0.0,0.0,0.0,-0.0002885572139303612,0.0004530915450757408,3.1958613490177226e-05,-0.08175124378109487,0.07993484791621452,0.005638169453202572,0.08151741293532341,0.07988773805669148,0.005634846579914744,0.0,0.0,0.0,-0.0005223880597017686,0.0006916317634232042,4.878394321191083e-05
GLN 573,R GLN 573,0.0,0.0,0.0,-0.0005323383084577456,0.0004989531378858388,3.519344083266671e-05,0.1289502487562181,0.19198131001600374,0.013541317534657864,-0.12848258706467666,0.1917778590172168,0.013526967207654223,0.0,0.0,0.0,-6.467661691665082e-05,0.0008585513773583664,6.0557545000908474e-05
GLY 574,R GLY 574,0.0,0.0,0.0,-0.00018905472636816047,0.00039155208696420166,2.7617954792048423e-05,-0.29704975124378113,0.1851776812799445,0.013061426564566967,0.29677114427860707,0.18493647521207032,0.013044413200317613,0.0,0.0,0.0,-0.0004676616915423529,0.0007663306672171768,5.405279764196301e-05
PHE 575,R PHE 575,0.0,0.0,0.0,-0.0004925373134329031,0.0004999443052073581,3.52633523851483e-05,0.768407960199005,0.10539578444805639,0.0074340454490414406,-0.7674278606965179,0.10528438635358343,0.007426188033286291,0.0,0.0,0.0,0.00048756218905460637,0.0006773481562235816,4.777645524022082e-05
GLN 576,R GLN 576,0.0,0.0,0.0,-0.0008308457711442622,0.0003748880842544088,2.6442566666647605e-05,-1.6740995024875616,0.27737811190670114,0.01956474351685273,1.6725373134328367,0.27697536548457913,0.01953633597453808,0.0,0.0,0.0,-0.002393034825870655,0.0008462685104752718,5.969117837029192e-05
LEU 577,R LEU 577,0.0,0.0,0.0,-0.000676616915422884,0.00046776753327534685,3.299377788367569e-05,0.8850348258706461,0.10802972587548464,0.007619829352867926,-0.8830547263681591,0.10788607400968794,0.007609696931492965,0.0,0.0,0.0,0.0013034825870647318,0.0007806349061257098,5.5061740862195783e-05
THR 578,R THR 578,0.0,0.0,0.0,-0.0007412935323383284,0.0004379240016848938,3.088877746676932e-05,-0.7016218905472638,0.38073454316179983,0.026854944082510178,0.7015771144278612,0.38021052727191695,0.026817982851453263,0.0,0.0,0.0,-0.0007860696517412881,0.0008972068182701033,6.328408957852594e-05
HIE 579,R HIE 579,0.0,0.0,0.0,-0.0009004975124377802,0.0002993355016217034,2.1113498373970282e-05,1.7748457711442804,0.42290110471912473,0.02982914401553926,-1.7724378109452736,0.422286759002738,0.029785811409771767,0.0,0.0,0.0,0.0015074626865669428,0.0009203038811622361,6.491323078354357e-05
SER 580,R SER 580,0.0,0.0,0.0,-0.0006865671641790841,0.0004638886647140161,3.272018359025305e-05,-1.077293532338309,0.2872798458971057,0.020263157982805723,1.0761094527363178,0.2868323967772744,0.02023159735530644,0.0,0.0,0.0,-0.0018706467661690918,0.0009427302783475517,6.649506687696017e-05
LEU 581,R LEU 581,0.0,0.0,0.0,-0.0009800995024875736,0.0002221603339479232,1.5669981756784974e-05,-1.0671791044776124,0.15998575111052935,0.011284524814565674,1.0654776119402984,0.15981796468821435,0.011272690072827626,0.0,0.0,0.0,-0.00268159203980102,0.0006677425046183843,4.709892481550172e-05
GLY 582,R GLY 582,0.0,0.0,0.0,-0.0003184079601990047,0.0004658587029142136,3.285913937101137e-05,-0.8976965174129358,0.11445915405973439,0.008073326251091754,0.8962885572139299,0.11428295302297031,0.008060897988212625,0.0,0.0,0.0,-0.0017263681592040408,0.0007463018234752358,5.264007192955351e-05
GLY 583,R GLY 583,0.0,0.0,0.0,-0.0002935323383084508,0.0004553801759800455,3.21200410676442e-05,0.21809950248756207,0.12067315359993087,0.008511627984354246,-0.2179701492537314,0.12047505100601988,0.008497654904743713,0.0,0.0,0.0,-0.000164179104477627,0.0007583108013234948,5.348711991717475e-05
GLY 584,R GLY 584,0.0,0.0,0.0,-0.00017412935323383156,0.0003792206766200912,2.6748164169691258e-05,0.08192537313432828,0.11374007814356635,0.00802260654659789,-0.08191044776119409,0.11358719858280265,0.008011823253803984,0.0,0.0,0.0,-0.0001592039800995689,0.0007224387685558297,5.0956901812713906e-05
THR 585,R THR 585,0.0,0.0,0.0,-0.00026368159203978795,0.00044062865324345156,3.107954887869471e-05,-0.8798507462686566,0.08625380581085185,0.006083874377980324,0.8789203980099497,0.08615509347210065,0.006076911746443393,0.0,0.0,0.0,-0.0011940298507461902,0.000796237532438795,5.616226526877724e-05
GLY 586,R GLY 586,0.0,0.0,0.0,-0.00019900497512436062,0.00039925179398481826,2.8161050251087183e-05,-0.655427860696517,0.1278601771288625,0.009018561538074697,0.6546567164179105,0.12773318961225955,0.009009604529264232,0.0,0.0,0.0,-0.0009701492537313827,0.0007324086057542817,5.166011990858912e-05
SER 587,R SER 587,0.0,0.0,0.0,-0.0003134328358208654,0.00046388866471398706,3.2720183590251e-05,-0.6867860696517412,0.13241766053238904,0.009340021631877275,0.6856965174129348,0.1322059016671847,0.009325085313158168,0.0,0.0,0.0,-0.001402985074627077,0.0008296681856528372,5.8520281736758626e-05
GLY 588,R GLY 588,0.0,0.0,0.0,-0.00013432835820895367,0.000341004765934201,2.4052621663857615e-05,0.5087462686567161,0.15798781456414318,0.01114360123618996,-0.5083781094527362,0.15786052890282917,0.01113462319787301,0.0,0.0,0.0,0.00023383084577111176,0.0006765803326369785,4.7722297140164485e-05
MET 589,R MET 589,0.0,0.0,0.0,-0.00027860696517407655,0.00044831364481857434,3.162160639023702e-05,-0.15392537313432839,0.2234421122246388,0.01576039142558339,0.1536915422885572,0.22327052145180895,0.015748288345649657,0.0,0.0,0.0,-0.0005124378109453056,0.0007405084493408839,5.223143882488414e-05
GLY 590,R GLY 590,0.0,0.0,0.0,-0.0001492537313432826,0.00035633839959144017,2.5134172791389165e-05,-0.5477860696517411,0.11350818676492837,0.008006250189870119,0.5471592039800995,0.11334017184824682,0.007994399331382102,0.0,0.0,0.0,-0.0007761194029850577,0.0006872157870580245,4.8472464255019356e-05
THR 591,R THR 591,0.0,0.0,0.0,-0.00035323383084577033,0.0004779745721184247,3.3713726893562025e-05,0.4369452736318409,0.10749606953383718,0.007582188136772309,-0.4365920398009949,0.10740212592427137,0.007575561865457791,0.0,0.0,0.0,5.192087776853966e-17,0.0007596804774777711,5.358372942423124e-05
LEU 592,R LEU 592,0.0,0.0,0.0,-0.00024875621890549273,0.0004322922188304521,3.0491542132184515e-05,0.05266169154228861,0.09667020910540115,0.006818590817662865,-0.05277611940298508,0.09661337333583292,0.006814581931573974,0.0,0.0,0.0,-0.0003631840796018307,0.0007677827551785193,5.4155220029700405e-05
LEU 593,R LEU 593,0.0,0.0,0.0,-0.0002686567164179052,0.00044326096731096143,3.126521799740281e-05,-0.48941791044776106,0.07065827283490783,0.004983850296824293,0.48897512437810947,0.07059987722925197,0.004979731388380816,0.0,0.0,0.0,-0.0007114427860697479,0.0007305136255911867,5.1526458313571306e-05
ILE 594,R ILE 594,0.0,0.0,0.0,-0.00037810945273629665,0.0004849151415327562,3.420327691435813e-05,-0.5758159203980102,0.11076931766780136,0.007813065258863206,0.5752636815920396,0.11074795517974945,0.007811558465134081,0.0,0.0,0.0,-0.0009303482587066061,0.0007432109830210751,5.2422060853187446e-05
SER 595,R SER 595,0.0,0.0,0.0,-0.00018905472636817264,0.00039155208696422687,2.7617954792050202e-05,0.07950248756218913,0.1158003567810909,0.008167927397040396,-0.07952736318407955,0.11569625052517699,0.008160584307921163,0.0,0.0,0.0,-0.00021393034825867408,0.0007046434299046821,4.97017154026833e-05
LYS 596,R LYS 596,0.0,0.0,0.0,-0.00017910447761192941,0.00038343977846759254,2.7045756668790853e-05,-79.84504477611937,0.8728807757927536,0.06156826283726708,79.83807960199007,0.8724512181119973,0.0615379641745791,0.0,0.0,0.0,-0.007144278606968035,0.0007943078604090583,5.6026156698155274e-05
ILE 597,R ILE 597,0.0,0.0,0.0,-0.00020895522388061653,0.0004065623424441047,2.8676696581615138e-05,-0.5351492537313437,0.1090004683541885,0.007688300248016074,0.5347064676616917,0.10894733041217768,0.007684552186572766,0.0,0.0,0.0,-0.0006517412935323218,0.0007317323904814078,5.161242336077929e-05
ARG 598,R ARG 598,0.0,0.0,0.0,-0.00040298507462686547,0.000490497812691193,3.459704817699649e-05,-92.78739303482587,0.8183739853236551,0.057723650268076895,92.77131840796017,0.817536530209247,0.05766458073873428,0.0,0.0,0.0,-0.016477611940292486,0.0011636049100560806,8.20743621899595e-05
GLU 599,R GLU 599,0.0,0.0,0.0,-0.00015920398009950428,0.0003658661952408048,2.5806211680396762e-05,80.51218407960198,1.0109545712937233,0.07130723746942365,-80.50530845771142,1.0104525828887219,0.07127182993735569,0.0,0.0,0.0,0.006716417910447308,0.0008605095704738353,6.069566529380852e-05
GLU 600,R GLU 600,0.0,0.0,0.0,-0.0001492537313432699,0.00035633839959140986,2.5134172791387027e-05,78.12031343283583,0.6392381319353142,0.04508838138502141,-78.11487064676619,0.6389568715966498,0.04506854281034223,0.0,0.0,0.0,0.005293532338307715,0.0007780623721283162,5.48802883045249e-05
TYR 601,R TYR 601,0.0,0.0,0.0,-0.0003184079601990097,0.0004658587029142208,3.285913937101188e-05,0.5749303482587065,0.13482299110214516,0.009509680569084088,-0.5745273631840796,0.1347830041454776,0.009506860106626389,0.0,0.0,0.0,8.457711442776963e-05,0.0007246965021114702,5.1116150059238686e-05
PRO 602,R PRO 602,0.0,0.0,0.0,-0.00023880597014924946,0.00042635393603240136,3.0072687958451155e-05,0.8841243781094523,0.11941778100699234,0.008423080828884422,-0.8834527363184075,0.1192543542181018,0.008411553591978644,0.0,0.0,0.0,0.0004328358208954681,0.0007307846378896615,5.1545574047228604e-05
ASP 603,R ASP 603,0.0,0.0,0.0,-0.00027860696517413125,0.00044831364481866216,3.1621606390243216e-05,89.48994527363179,1.737345356443787,0.12254289303999188,-89.47759701492537,1.7359802288677448,0.12244660436490698,0.0,0.0,0.0,0.012069651741295592,0.001597611518886952,0.00011268682806921077
ARG 604,R ARG 604,0.0,0.0,0.0,-0.00041293532338307224,0.000492361393780602,3.472849505211765e-05,-89.6115422885572,0.8167351699080517,0.05760805714121716,89.59901990049747,0.816157469202952,0.05756730927525511,0.0,0.0,0.0,-0.012935323383087942,0.0010700797477568983,7.547760586994029e-05
ILE 605,R ILE 605,0.0,0.0,0.0,-0.0006417910447761365,0.0004794739822152059,3.38194871273759e-05,-1.0165273631840797,0.17940684606623936,0.012654383232784033,1.0157910447761194,0.17921186250105672,0.012640630152497428,0.0,0.0,0.0,-0.0013781094527364648,0.0008019369635404206,5.656427214281922e-05
MET 606,R MET 606,0.0,0.0,0.0,-0.0005024875621891054,0.0004999938119961146,3.526684432478876e-05,0.44418407960199013,0.17093745312502245,0.012056998314776923,-0.4434228855721392,0.1707494608533894,0.012043738362315757,0.0,0.0,0.0,0.0002587064676616951,0.0007997115888129768,5.6407306312054725e-05
ASN 607,R ASN 607,0.0,0.0,0.0,-0.0007711442786069609,0.000420096155872325,2.9631298178359477e-05,-1.951114427860698,0.2327801940609617,0.016419048933961306,1.9504825870646758,0.2326530971793442,0.016410084211137484,0.0,0.0,0.0,-0.0014029850746280854,0.0008931976458780717,6.300130436153187e-05
THR 608,R THR 608,0.0,0.0,0.0,-0.0008358208955224181,0.0003704380192833208,2.6128683284883323e-05,0.15735323383084587,0.1371137436891281,0.009671257798508606,-0.15477114427860691,0.1370098858443749,0.009663932230961686,0.0,0.0,0.0,0.0017462686567163654,0.0009775074950853747,6.894806261273893e-05
PHE 609,R PHE 609,0.0,0.0,0.0,-0.0019950248756219016,0.00032319167699328176,2.279618324491995e-05,-0.8712139303482588,0.3257505516426597,0.022976672346466994,0.8675223880597014,0.325004295029053,0.022924035463395696,0.0,0.0,0.0,-0.005686567164179205,0.0013294478174114218,9.377201895239286e-05
SER 610,R SER 610,0.0,0.0,0.0,-0.0009402985074626891,0.0002570748394579814,1.8132661095924018e-05,1.0276069651741293,0.19051420273571198,0.013437835765843061,-1.0244577114427864,0.1902000242026852,0.013415675320756328,0.0,0.0,0.0,0.002208955223880585,0.0010817892875564588,7.630353312607446e-05
VAL 611,R VAL 611,0.0,0.0,0.0,-0.0015124378109452905,0.0004998452769196494,3.525636746829017e-05,-1.1649154228855725,0.08885354830121288,0.00626724607477407,1.1656318407960198,0.08886640306172765,0.006268152779671271,0.0,0.0,0.0,-0.0007960199004975729,0.001052447552303999,7.423392669387385e-05
VAL 612,R VAL 612,0.0,0.0,0.0,-0.0019154228855721366,0.00040862704872400324,2.882232973387135e-05,0.7345970149253732,0.14791516928470325,0.010433131617394783,-0.7302587064676623,0.14749555263155176,0.010403534140730617,0.0,0.0,0.0,0.002422885572139748,0.0010628384187256561,7.496684190142267e-05
PRO 613,R PRO 613,0.0,0.0,0.0,-0.001462686567164124,0.0004986057638355303,3.516893895632189e-05,1.3340547263681595,0.23618198984767635,0.01665899310838185,-1.331482587064677,0.23543872658379028,0.01660656735992077,0.0,0.0,0.0,0.0011094527363185796,0.0011624130841118982,8.199029726949994e-05
SER 614,R SER 614,0.0,0.0,0.0,-0.002159203980099488,0.0004167242107735578,2.939345950912634e-05,-0.9258208955223882,0.49053852807254206,0.03459992001856975,0.9274577114427859,0.4891080006209065,0.0344990183919321,0.0,0.0,0.0,-0.0005223880597015168,0.0020806491210275113,0.0001467576735656801
PRO 615,R PRO 615,0.0,0.0,0.0,-0.0024875621890547155,0.0005193705790390168,3.663357609311121e-05,-0.8745671641791051,0.2651627618371241,0.018703139155077313,0.8731393034825871,0.26423832243318085,0.01863793422700748,0.0,0.0,0.0,-0.003915422885572046,0.0013111883430380925,9.248409493268184e-05
LYS 616,R LYS 616,0.0,0.0,0.0,-0.00791542288557213,0.0009711310251114181,6.849830109866051e-05,-135.41567164179096,3.270825091284012,0.23070621383774775,135.3196069651742,3.26785130307876,0.23049645899044108,0.0,0.0,0.0,-0.10398009950248512,0.008101323642852841,0.000571423311413786
VAL 617,R VAL 617,0.0,0.0,0.0,-0.0030049751243781037,0.0004404600990824148,3.1067659984842506e-05,-0.5257960199004976,0.17888213742192496,0.012617373138597007,0.5246119402985078,0.1783848449063281,0.012582296829029454,0.0,0.0,0.0,-0.004189054726368261,0.0009000163635826325,6.348225962540081e-05
SER 618,R SER 618,0.0,0.0,0.0,-0.0011691542288557325,0.0003748880842544061,2.6442566666647415e-05,-0.3935422885572138,0.489562846374178,0.03453110073772829,0.39309452736318423,0.4884336381999853,0.03445145253422244,0.0,0.0,0.0,-0.001616915422885551,0.0013740713509217595,9.691952032495645e-05
ASP 619,R ASP 619,0.0,0.0,0.0,-0.000835820895522391,0.00037043801928331,2.6128683284882557e-05,98.39994527363186,0.7880164101561198,0.055582392012825006,-98.36920895522383,0.7867674820279947,0.05549429941485546,0.0,0.0,0.0,0.0299004975124375,0.0015324190713356643,0.00010808850736247153
THR 620,R THR 620,0.0,0.0,0.0,-0.0006368159203980188,0.0004809172526803868,3.392128757688725e-05,0.7296666666666666,0.2542689517698972,0.017934749037985837,-0.7283582089552246,0.2539190160488555,0.017910066475318925,0.0,0.0,0.0,0.0006716417910445895,0.000898667776313288,6.338713761359731e-05
VAL 621,R VAL 621,0.0,0.0,0.0,-0.000706467661691531,0.00045538017598004805,3.2120041067644386e-05,0.9829502487562191,0.19043761468523646,0.013432433661280054,-0.9813134328358212,0.1900744454014875,0.01340681767506937,0.0,0.0,0.0,0.000930348258706469,0.0008725352652837362,6.154389240499023e-05
VAL 622,R VAL 622,0.0,0.0,0.0,-0.0005174129353233736,0.0004996966976911233,3.5245887497545315e-05,0.09022885572139315,0.09593782897295457,0.006766932706106551,-0.09024378109452741,0.09585636681170495,0.006761186808276973,0.0,0.0,0.0,-0.0005323383084574363,0.0007263340822102246,5.123165605356606e-05
GLU 623,R GLU 623,0.0,0.0,0.0,-0.001049751243781091,0.00023922020458050982,1.6873292252565958e-05,105.86926865671644,1.0915757050506691,0.07699381379352478,-105.8242288557214,1.0893551505983066,0.07683718795874986,0.0,0.0,0.0,0.04399004975124556,0.002461625983997145,0.0001736297095695994
PRO 624,R PRO 624,0.0,0.0,0.0,-0.0007313432835820333,0.0004432609673109348,3.126521799740093e-05,-0.27142288557213917,0.103042691599992,0.0072680710766323976,0.2700497512437811,0.10288460188924417,0.007256920288193563,0.0,0.0,0.0,-0.0021044776119403872,0.0007688136824708667,5.422793603429303e-05
TYR 625,R TYR 625,0.0,0.0,0.0,-0.0006766169154228597,0.0004677675332753305,3.2993777883674535e-05,0.29384577114427846,0.18859478025341347,0.013302450142556094,-0.2937910447761192,0.1883132674188763,0.01328259375819122,0.0,0.0,0.0,-0.0006218905472635313,0.000776725111263965,5.4785965195731965e-05
ASN 626,R ASN 626,0.0,0.0,0.0,-0.00043283582089552556,0.0004954684379909831,3.494764905332477e-05,-1.270960199004975,0.1718728513257593,0.0121229762167741,1.2691293532338308,0.17156195864993157,0.012101047538184336,0.0,0.0,0.0,-0.002263681592039934,0.0008838655365357282,6.234306812039836e-05
ALA 627,R ALA 627,0.0,0.0,0.0,-0.0005522388059701724,0.0004972636193718905,3.507427138499417e-05,-0.3848109452736318,0.1613880218961254,0.01138343336965235,0.38384577114427865,0.16118368463823932,0.0113690205307517,0.0,0.0,0.0,-0.0015174129353233519,0.0007470973839641166,5.269618643985175e-05
THR 628,R THR 628,0.0,0.0,0.0,-0.0005223880597014925,0.0004994985233039245,3.5231909354026706e-05,0.5379552238805968,0.1706429544270644,0.012036225978228845,-0.5373283582089553,0.17032643999387215,0.012013900771448033,0.0,0.0,0.0,0.00010447761194034445,0.0008005159099828947,5.646403875314911e-05
LEU 629,R LEU 629,0.0,0.0,0.0,-0.00043283582089556974,0.0004954684379910337,3.494764905332834e-05,-0.027691542288557334,0.11851332136685074,0.00835928516469493,0.027422885572139292,0.11836920599964722,0.008349120050451445,0.0,0.0,0.0,-0.000701492537313592,0.0008167693678101468,5.7610469275248596e-05
SER 630,R SER 630,0.0,0.0,0.0,-0.00032338308457711414,0.0004677675332753492,3.299377788367585e-05,0.16988557213930347,0.1263345548220501,0.008910952437518077,-0.1696666666666667,0.12611490193818864,0.008895459317653839,0.0,0.0,0.0,-0.00010447761194038035,0.0007011219514409759,4.9453329463111736e-05
VAL 631,R VAL 631,0.0,0.0,0.0,-0.0006965174129352897,0.0004597617931202915,3.242909651166855e-05,-0.36675124378109436,0.1063967409207287,0.007504647475007911,0.3661791044776118,0.10629892030919033,0.007497747741058991,0.0,0.0,0.0,-0.0012686567164179729,0.0007514249723835271,5.300143099173891e-05
HIE 632,R HIE 632,0.0,0.0,0.0,-0.0004378109452737029,0.0004961174472565145,3.499342663733419e-05,1.0523432835820894,0.16877332252221813,0.011904352311493577,-1.0516915422885569,0.16858080241650497,0.011890772990240637,0.0,0.0,0.0,0.0002139303482583095,0.0007524454163601928,5.3073407560255955e-05
GLN 633,R GLN 633,0.0,0.0,0.0,-0.00038805970149255204,0.00048730829006910783,3.437207659717953e-05,-0.36247263681592007,0.24468721123264364,0.017258905169961196,0.36203980099502464,0.24446409743210534,0.017243167935856472,0.0,0.0,0.0,-0.0008208955223876666,0.0007840202518134756,5.530052473609893e-05
LEU 634,R LEU 634,0.0,0.0,0.0,-0.0006666666666667148,0.00047140452079106417,3.325031120359005e-05,-0.5818606965174132,0.1563984594136952,0.011031496767448882,0.5813034825870645,0.1561306138937423,0.011012604401126268,0.0,0.0,0.0,-0.0012238805970150005,0.0008132160010416229,5.7359834108077e-05
VAL 635,R VAL 635,0.0,0.0,0.0,-0.0005124378109452327,0.0004998452769196172,3.52563674682879e-05,-0.01624378109452719,0.13268038607640886,0.00935855286294212,0.015990049751243778,0.13246180300081373,0.009343135201534928,0.0,0.0,0.0,-0.0007661691542287448,0.000766233763509656,5.404596258143698e-05
GLU 636,R GLU 636,0.0,0.0,0.0,-0.0004228855721393083,0.000494017575614191,3.4845313111656316e-05,91.69255223880597,1.8112615126399523,0.12775653671140033,-91.67735323383087,1.8095888622406848,0.1276385570488016,0.0,0.0,0.0,0.014776119402981958,0.0018215478808585855,0.00012848208118401236
ASN 637,R ASN 637,0.0,0.0,0.0,-0.0003333333333333474,0.00047140452079105153,3.3250311203589166e-05,-1.1521144278606963,0.21969348126932067,0.01549598338460284,1.1507910447761194,0.21946705261493293,0.015480012338735126,0.0,0.0,0.0,-0.0016567164179088138,0.0008082701657695988,5.70109817854889e-05
THR 638,R THR 638,0.0,0.0,0.0,-0.0004825870646766168,0.0004996966976911321,3.524588749754593e-05,0.3116517412935324,0.20553107549584912,0.014497044302369975,-0.3108656716417912,0.20525464554567618,0.014477546437025327,0.0,0.0,0.0,0.0003034825870650674,0.0008360281666712678,5.896888020958802e-05
ASP 639,R ASP 639,0.0,0.0,0.0,-0.0006666666666666937,0.0004714045207910504,3.3250311203589084e-05,98.45083582089553,0.9670862571508789,0.06821300516384735,-98.42841293532344,0.9659441768829597,0.0681324490328538,0.0,0.0,0.0,0.021756218905475275,0.0014507756140831236,0.00010232982189880969
GLU 640,R GLU 640,0.0,0.0,0.0,-0.0011343283582089412,0.0003410047659341634,2.4052621663854962e-05,107.5044726368159,1.248286858098658,0.08804736626937926,-107.46728855721395,1.2462596881327568,0.08790438072457439,0.0,0.0,0.0,0.036049751243780716,0.0024631639318235922,0.0001737381880452798
THR 641,R THR 641,0.0,0.0,0.0,-0.001169154228855702,0.0003748880842544626,2.64425666666514e-05,0.5774626865671648,0.2813899046846802,0.019847713561620805,-0.5720796019900496,0.2810075929496643,0.019820747371002326,0.0,0.0,0.0,0.004213930348259007,0.0012414904279576242,8.756798304903251e-05
TYR 642,R TYR 642,0.0,0.0,0.0,-0.003154228855721386,0.0004126055147586776,2.910294909141134e-05,-0.44488557213930335,0.1966267313550706,0.013868980292190544,0.4451641791044779,0.19650791613806004,0.013860599712948974,0.0,0.0,0.0,-0.002875621890547304,0.001680870639219306,0.00011855947361987772
CYS 643,R CYS 643,0.0,0.0,0.0,-0.0022736318407960677,0.0004458222252182947,3.144587520100488e-05,0.8071741293532336,0.28856258023831544,0.020353635087194077,-0.8035721393034819,0.2877819725093893,0.02029857526326374,0.0,0.0,0.0,0.0013283582089551858,0.0020471170824597038,0.00014439250592621967
ILE 644,R ILE 644,0.0,0.0,0.0,-0.0032537313432835545,0.0004574409756804924,3.2265398671031494e-05,-0.7196467661691539,0.2148686272287206,0.015155664420133351,0.724019900497513,0.21455266340717788,0.015133378050503842,0.0,0.0,0.0,0.0011194029850746339,0.0021638531235022673,0.00015262643140242583
ASP 645,R ASP 645,0.0,0.0,0.0,-0.004517412935323332,0.0005824508807525172,4.108291751917672e-05,128.42844278606964,1.6682045754150407,0.11766607836242533,-128.31647263681586,1.6594029407934292,0.11704525892315104,0.0,0.0,0.0,0.1074527363184086,0.009979531538428711,0.0007039018818953304
ASN 646,R ASN 646,0.0,0.0,0.0,-0.003378109452736335,0.0004849151415328228,3.420327691436282e-05,1.6587761194029853,0.25590542529106625,0.018050176980348363,-1.6525671641791047,0.256016453755318,0.01805800832439791,0.0,0.0,0.0,0.00283084577114514,0.0018178889350550756,0.00012822399904589536
GLU 647,R GLU 647,0.0,0.0,0.0,-0.010064676616915397,0.0011156043896157065,7.868866652480462e-05,137.4703532338308,1.9546692915755721,0.13787174152662618,-137.24798009950243,1.9397328711858797,0.13681820766277714,0.0,0.0,0.0,0.21230845771144438,0.017625862333354215,0.0012432324722558598
ALA 648,R ALA 648,0.0,0.0,0.0,-0.0075920398009950004,0.0007744272917819023,5.462388950596123e-05,1.5977313432835827,0.19092877852836215,0.013467077687621752,-1.568462686567164,0.1882534542460493,0.01327837486226881,0.0,0.0,0.0,0.02167661691542277,0.005569988924086,0.00039287672679850106
LEU 649,R LEU 649,0.0,0.0,0.0,-0.00797512437810943,0.0008069216176109732,5.691586253234282e-05,1.7576517412935315,0.27180095532005,0.0191713612221176,-1.7565920398009947,0.27285917993708836,0.019246002631539767,0.0,0.0,0.0,-0.006915422885571986,0.005885965341832072,0.0004151639848956908
TYR 650,R TYR 650,0.0,0.0,0.0,-0.011104477611940266,0.00105284728886865,7.426212193721133e-05,1.0552089552238806,0.27638146203502745,0.019494445255099625,-1.0459253731343285,0.2751787467983986,0.019409612263171373,0.0,0.0,0.0,-0.001820895522388394,0.007341544104941965,0.0005178325948053352
ASP 651,R ASP 651,0.0,0.0,0.0,-0.02752736318407959,0.0035253873168445142,0.0002486616488139785,151.3888009950249,3.4551614833202735,0.24370830043434463,-150.9722587064676,3.4253300066524464,0.24160415030612062,0.0,0.0,0.0,0.38901492537313587,0.048629421883828405,0.003430054952749654
ILE 652,R ILE 652,0.0,0.0,0.0,-0.02838805970149257,0.0027641371970648842,0.00019496720535813904,1.8002885572139309,0.3482381045078913,0.024562822028954948,-1.7737761194029842,0.3458823091284504,0.02439665703468009,0.0,0.0,0.0,-0.0018756218905471875,0.018609082807105465,0.0013125834973141456
CYS 653,R CYS 653,0.0,0.0,0.0,-0.014019900497512394,0.0014928026298180127,0.00010529417902843213,0.18591542288557206,0.3992324324691934,0.028159684595070945,-0.18582587064676612,0.4053071122631673,0.028588159471113376,0.0,0.0,0.0,-0.013930348258706475,0.013602206595138359,0.0009594256787883753
PHE 654,R PHE 654,0.0,0.0,0.0,-0.0721641791044776,0.0206206656340625,0.0014544696101072047,0.35000497512437795,0.4718963067807988,0.03328499911277005,-0.14714427860696508,0.4779725465997881,0.03371358402449301,-2.6149253731344027e-05,0.00036980629272801986,2.6084124729263023e-05,0.13067036815920352,0.0350732987586671,0.0024738797513124654
ARG 655,R ARG 655,0.0,0.0,0.0,-0.35418905472636825,0.3666143392054471,0.025858981686945913,-173.02212935323382,10.543359289035582,0.7436712250943275,173.86859203980117,11.300160576619552,0.797051872121677,-0.07701402985074625,0.14571030330748647,0.010277612362336219,0.41525960199004724,0.4970174085262886,0.035056905010941955
THR 656,R THR 656,0.0,0.0,0.0,-0.10514427860696507,0.015518054950757452,0.0010945592026169585,2.3454577114427866,0.6702650915777987,0.04727685438074622,-2.051835820895522,0.6588893624507064,0.04647447231404727,0.0,0.0,0.0,0.18847761194029844,0.06489931540906864,0.0045776447596010935
LEU 657,R LEU 657,0.0,0.0,0.0,-0.04525373134328357,0.005906426090425018,0.00041660717482741274,0.2449751243781095,0.3470912168494605,0.0244819268107793,-0.16761691542288554,0.34160153609887683,0.024094714585790548,0.0,0.0,0.0,0.03210447761194029,0.020823924956591612,0.0014688064173100344
LYS 658,R LYS 658,0.0,0.0,0.0,-0.23115920398009943,0.09028823125880808,0.006368440808202753,-164.86131343283577,8.969385454374324,0.6326516707188811,165.77556218905468,9.219709592095677,0.6503081740274151,-0.0502596895522388,0.054184761249936104,0.0038218983793987292,0.6328298626865669,0.28975342920697605,0.020437631097113527
LEU 659,R LEU 659,0.0,0.0,0.0,-0.01901492537313432,0.002238242051698757,0.00015787342183960722,1.3155323383084578,0.390260698935131,0.027526867303580695,-1.258492537313433,0.3845104287854952,0.02712127451957588,0.0,0.0,0.0,0.038024875621890615,0.008219281911078668,0.000579743446148522
THR 660,R THR 660,0.0,0.0,0.0,-0.012223880597014928,0.001731943625543706,0.0001221618843191499,0.08032835820895533,0.8580182486791634,0.060519941003252045,-0.038771144278606916,0.8465903326911741,0.05971387795919918,0.0,0.0,0.0,0.02933333333333342,0.015469865855443602,0.001091160205905777
THR 661,R THR 661,0.0,0.0,0.0,-0.004681592039800985,0.0005969320008744574,4.2104336978249946e-05,-0.6894776119402981,0.5983029156305436,0.042201033849542074,0.702601990049751,0.5980608305272673,0.04218395848291601,0.0,0.0,0.0,0.008442786069651556,0.0031870322131048122,0.0002247959199113605
PRO 662,R PRO 662,0.0,0.0,0.0,-0.005577114427860742,0.0005861363771153498,4.13428723893554e-05,-0.4758358208955221,0.19535366043975683,0.013779184793311177,0.47981094527363183,0.19478017735935402,0.013738734415658056,0.0,0.0,0.0,-0.0016019900497510628,0.0017279660547790626,0.00012188132810908903
THR 663,R THR 663,0.0,0.0,0.0,-0.002273631840796031,0.0004676087616919266,3.298257899964685e-05,1.9657164179104465,0.508218000956896,0.03584693388753674,-1.9634427860696526,0.507360193678561,0.03578642882723423,0.0,0.0,0.0,-1.7233312621047206e-16,0.0014895990979577904,0.00010506821931314501
TYR 664,R TYR 664,0.0,0.0,0.0,-0.002761194029850746,0.00043786747712810573,3.088479053193744e-05,1.0823482587064674,0.33449081836665573,0.023593163227987532,-1.0810746268656717,0.33402823994027253,0.023560535461483515,0.0,0.0,0.0,-0.0014875621890544366,0.001003027520226469,7.074810639772614e-05
GLY 665,R GLY 665,0.0,0.0,0.0,-0.0009800995024875415,0.0002221603339479108,1.56699817567841e-05,0.5031044776119401,0.15391415204215855,0.010856267236153025,-0.5018905472636815,0.15376194031279422,0.010845531048554086,0.0,0.0,0.0,0.00023383084577109422,0.0007531358993101594,5.312211047241436e-05
ASP 666,R ASP 666,0.0,0.0,0.0,-0.003427860696517423,0.0005047238548446896,3.560047582339533e-05,114.81069154228848,1.6779884410671333,0.11835617903681063,-114.73988059701499,1.6708572517994853,0.1178531837282313,0.0,0.0,0.0,0.06738308457711166,0.00738072738651594,0.0005205963703926508
LEU 667,R LEU 667,0.0,0.0,0.0,-0.0042288557213930504,0.0005530226161827065,3.9007207779512435e-05,0.9143980099502491,0.1762884644059457,0.012434429549517834,-0.9063681592039804,0.17617267021996205,0.012426262057375287,0.0,0.0,0.0,0.0038009950248755722,0.002964163906845214,0.00020907600163795663
ASN 668,R ASN 668,0.0,0.0,0.0,-0.002009950248756254,0.0002819627326428105,1.9888117730511646e-05,1.6602835820895527,0.24652987503077547,0.017388876653112558,-1.6548706467661687,0.24595184818567623,0.017348105783008626,0.0,0.0,0.0,0.003402985074628161,0.0019321297621244125,0.00013628192569843707
HIE 669,R HIE 669,0.0,0.0,0.0,-0.004278606965174089,0.000600157566169215,4.2331850812182234e-05,-0.5652786069651741,1.0655264842073673,0.07515644342168924,0.5761840796019903,1.0639016249669127,0.07504183468752504,0.0,0.0,0.0,0.006626865671642148,0.003974430041664469,0.0002803346805424739
LEU 670,R LEU 670,0.0,0.0,0.0,-0.007691542288557193,0.00063432348061722,4.474172860895226e-05,0.010248756218905572,0.21378600406312587,0.01507930206978543,0.0008955223880597077,0.2128228984375365,0.015011369836723609,0.0,0.0,0.0,0.0034527363184081532,0.00393340142134228,0.00027744074479557564
VAL 671,R VAL 671,0.0,0.0,0.0,-0.0028358208955223535,0.0003963897370555659,2.79591763203486e-05,0.699049751243781,0.19512337597830823,0.013762941779782864,-0.6977114427860692,0.1943329100250763,0.0137071866103231,0.0,0.0,0.0,-0.0014975124378109308,0.0033055424256023896,0.0002331549857933242
SER 672,R SER 672,0.0,0.0,0.0,-0.0017064676616915411,0.0004553801759800419,3.212004106764395e-05,0.4129651741293529,0.4407836573853488,0.031090482027887424,-0.4070646766169151,0.440895888925789,0.03109839823038848,0.0,0.0,0.0,0.0041940298507462245,0.0025679161226645256,0.00018112683790140336
ALA 673,R ALA 673,0.0,0.0,0.0,-0.0026069651741293417,0.0005083885807489455,3.5858965658384366e-05,-0.27156218905472623,0.24272105350404516,0.01712022309656585,0.2817761194029853,0.2426707833288925,0.017116677311800613,0.0,0.0,0.0,0.007606965174129287,0.0034279726169369334,0.0002417905456639792
THR 674,R THR 674,0.0,0.0,0.0,-0.004258706467661753,0.0005014767430190642,3.537144221435458e-05,0.9807412935323386,0.3138857458203095,0.022139793469486163,-0.9642885572139303,0.31473042451885547,0.02219937251116902,0.0,0.0,0.0,0.012194029850746416,0.006596936133340184,0.00046531199797506716
MET 675,R MET 675,0.0,0.0,0.0,-0.0021641791044776674,0.0003836333860429306,2.7059412694237026e-05,0.029990049751243864,0.33604395871604315,0.02370271330161288,-0.02991542288557215,0.33572892081201067,0.023680492241169023,0.0,0.0,0.0,-0.002089552238806188,0.0024861687639602397,0.00017536082379439452
SER 676,R SER 676,0.0,0.0,0.0,-0.0015920398009950253,0.0004914556694482828,3.4664610183419876e-05,-0.8237611940298503,0.4049064048679063,0.028559895750664428,0.8267562189054726,0.4044426854875862,0.028527187507474686,0.0,0.0,0.0,0.0014029850746268726,0.002169850178191414,0.0001530494310257312
GLY 677,R GLY 677,0.0,0.0,0.0,-0.0016517412935323239,0.0004764184923333131,3.360396948812656e-05,0.0035771144278606937,0.28851240568209463,0.020350096046868278,0.005522388059701467,0.28891015103215306,0.020378150840757465,0.0,0.0,0.0,0.007447761194029841,0.002821119262495048,0.0001989864103615124
VAL 678,R VAL 678,0.0,0.0,0.0,-0.0025820895522387856,0.0004932152728912702,3.478872304083596e-05,0.3571641791044776,0.19379911615724976,0.013669535693878736,-0.3543930348258706,0.19321943741834685,0.013628648308169575,0.0,0.0,0.0,0.0001890547263682146,0.0023081252977339385,0.00016280260596089553
THR 679,R THR 679,0.0,0.0,0.0,-0.0013631840796019996,0.0004809172526803561,3.392128757688509e-05,-0.17493532338308457,0.3504024847080454,0.024715485637477934,0.17638805970149254,0.35026458891170975,0.024705759217938866,0.0,0.0,0.0,8.955223880586859e-05,0.001773755691250625,0.00012511108004278657
THR 680,R THR 680,0.0,0.0,0.0,-0.001999999999999973,0.0004678733510650352,3.300124169507934e-05,-1.2426169154228859,0.34309386545067727,0.024199975382361502,1.248960199004975,0.3422890001298762,0.024143204559823134,0.0,0.0,0.0,0.004343283582089508,0.0022891844262730022,0.00016146661989634427
CYX 681,R CYX 681,0.0,0.0,0.0,-0.0019303482587064804,0.0003800031135110502,2.680335301276365e-05,-0.3774527363184081,0.22488373780097679,0.01586207585358135,0.3766716417910449,0.22543486255571324,0.0159009491965358,0.0,0.0,0.0,-0.0027114427860696778,0.0015728791004516777,0.00011094233777792066
LEU 682,R LEU 682,0.0,0.0,0.0,-0.0016019900497512198,0.0004894875174626462,3.4525787445978654e-05,-0.5509353233830845,0.22023998849744147,0.015534531032341845,0.5501393034825871,0.219399656905523,0.015475258611919127,0.0,0.0,0.0,-0.0023980099502487542,0.0014389036802009542,0.00010149244024725456
ARG 683,R ARG 683,0.0,0.0,0.0,-0.001547263681592055,0.0004977611318719223,3.51093632110674e-05,-106.95839800995029,1.4984590628293315,0.10569315305102528,106.92808955223877,1.4969445072079417,0.10558632453427315,0.0,0.0,0.0,-0.031855721393035066,0.002622914637573803,0.0001850061340384026
PHE 684,R PHE 684,0.0,0.0,0.0,-0.0017711442786069646,0.0004542373019109593,3.203942894623336e-05,0.49976616915422917,0.17756658074301931,0.012524580925009047,-0.49901990049751244,0.17723001217601514,0.012500841208691826,0.0,0.0,0.0,-0.0010248756218908276,0.0008548242433495369,6.029465323762394e-05
PRO 685,R PRO 685,0.0,0.0,0.0,-0.0012985074626865579,0.000457603275127029,3.227684639133859e-05,0.8437412935323381,0.2003813844650196,0.014133813103207781,-0.8424925373134339,0.20000517703256745,0.014107277476894426,0.0,0.0,0.0,-4.9751243781385105e-05,0.0008149794355744374,5.748421718973443e-05
GLY 686,R GLY 686,0.0,0.0,0.0,-0.0010348258706467687,0.000270950224958987,1.911135532907224e-05,-1.0863681592039802,0.19253137957354405,0.013580116449740698,1.0860049751243777,0.19227409688633976,0.013561969128195111,0.0,0.0,0.0,-0.001398009950248821,0.0008757632179025943,6.177157462778131e-05
GLN 687,R GLN 687,0.0,0.0,0.0,-0.003701492537313437,0.0006620094250084464,4.669454455867791e-05,-0.2983930348258712,1.130522012016121,0.07974087448072124,0.3055820895522388,1.1278710647869696,0.07955389108012581,0.0,0.0,0.0,0.003487562189054517,0.0051380053554078405,0.0003624069551694919
LEU 688,R LEU 688,0.0,0.0,0.0,-0.0039104477611940375,0.00041362407344928617,2.9174792682102885e-05,0.5441990049751243,0.1719851902654745,0.012130899994635931,-0.5411044776119401,0.1715351059317475,0.012099153493479833,0.0,0.0,0.0,-0.0008159203980101034,0.0015552655781373049,0.00010969997570349362
ASN 689,R ASN 689,0.0,0.0,0.0,-0.001706467661691539,0.0004553801759800484,3.212004106764441e-05,1.1709154228855723,0.5857114208111363,0.04131289828274455,-1.1672686567164188,0.5853276222219524,0.0412858272175192,0.0,0.0,0.0,0.0019402985074624419,0.0011660273630528675,8.224522885005022e-05
ALA 690,R ALA 690,0.0,0.0,0.0,-0.0011542288557213913,0.00036116798831605326,2.547482571471976e-05,-0.7652139303482587,0.1898263385595378,0.013389317567745996,0.7644179104477612,0.18949155451221109,0.013365703721741867,0.0,0.0,0.0,-0.001950248756218925,0.0009290836644421757,6.553250894801296e-05
ASP 691,R ASP 691,0.0,0.0,0.0,-0.0009651741293532302,0.0001833385649023674,1.2931705297169193e-05,104.69386069651735,0.9550236643759066,0.0673621754708759,-104.66322885572139,0.9536100652708944,0.06726246787774572,0.0,0.0,0.0,0.02966666666666805,0.0017628937465208531,0.00012434493753330227
LEU 692,R LEU 692,0.0,0.0,0.0,-0.0010447761194030307,0.00020681203672461186,1.458739634104924e-05,0.9887562189054715,0.1994943240969506,0.014071244689045841,-0.9872935323383087,0.19899623339008873,0.014036112079407349,0.0,0.0,0.0,0.00041791044776104966,0.0008946928164243903,6.310676556051254e-05
ARG 693,R ARG 693,0.0,0.0,0.0,-0.0008557213930349128,0.000351372011602215,2.4783870791903885e-05,-95.84198507462688,1.2369203672000566,0.08724563581707674,95.82429353233829,1.2356388878249882,0.08715524723117497,0.0,0.0,0.0,-0.018547263681592933,0.0015768868426645284,0.00011122502211785324
LYS 694,R LYS 694,0.0,0.0,0.0,-0.0015074626865671991,0.0004999443052073221,3.526335238514576e-05,-109.76753233830843,0.9508196255914015,0.06706564543832089,109.73612437810951,0.949654883342598,0.06698349085444101,0.0,0.0,0.0,-0.03291542288556584,0.0023002943669030926,0.00016225025468793262
LEU 695,R LEU 695,0.0,0.0,0.0,-0.002114427860696491,0.0003335931266515282,2.3529844936421754e-05,0.7132686567164186,0.14469448844979116,0.010205962306696278,-0.7117910447761188,0.14438084008787896,0.010183839256996677,0.0,0.0,0.0,-0.0006368159203979752,0.0012388559201905265,8.738215919868574e-05
ALA 696,R ALA 696,0.0,0.0,0.0,-0.0008159203980099421,0.0003875490964009984,2.733560560764055e-05,1.1428009950248763,0.14606755814107572,0.010302811175397867,-1.1401194029850745,0.14593856702365465,0.010293712843482102,0.0,0.0,0.0,0.0018656716417912052,0.0008848451373299599,6.241216383294866e-05
VAL 697,R VAL 697,0.0,0.0,0.0,-0.0009950248756218853,0.00021154519030319683,1.4921247253633275e-05,0.5326915422885571,0.1231812335407734,0.008688534303403864,-0.5298756218905473,0.12280299902643613,0.008661855697758443,0.0,0.0,0.0,0.0018208955223879,0.0009608045933990655,6.77699307650834e-05
ASN 698,R ASN 698,0.0,0.0,0.0,-0.0017611940298507003,0.000426353936032425,3.0072687958452822e-05,1.7574875621890544,0.2912199098876171,0.020541068668996677,-1.7506666666666675,0.2907707947130186,0.020509390527054815,0.0,0.0,0.0,0.0050597014925369745,0.0015948979319634444,0.00011249542640523604
MET 699,R MET 699,0.0,0.0,0.0,-0.0030298507462686213,0.0003720381909620244,2.6241550692702788e-05,1.6000597014925377,0.1732316954726435,0.012218821692938088,-1.5993880597014913,0.1728756164498208,0.012193705815173367,0.0,0.0,0.0,-0.0023582089552236494,0.0013680958827500813,9.649804329719688e-05
VAL 700,R VAL 700,0.0,0.0,0.0,-0.0012835820895522251,0.00045073638419524244,3.1792493250007106e-05,-0.4673333333333333,0.11375076767914682,0.008023360528303615,0.46829850746268675,0.11347794599228402,0.008004117170229632,0.0,0.0,0.0,-0.00031840796019869593,0.0009453260001206014,6.667815497422109e-05
PRO 701,R PRO 701,0.0,0.0,0.0,-0.0013383084577113815,0.0004731340667847556,3.337230397199766e-05,-1.2825174129353234,0.10913053457848607,0.00769747441212403,1.278213930348258,0.1090789526691547,0.007693836104763581,0.0,0.0,0.0,-0.0056417910447762055,0.0009980302870402898,7.039562874579668e-05
PHE 702,R PHE 702,0.0,0.0,0.0,-0.0012437810945273985,0.00042936216936104296,3.028487237743486e-05,0.8525721393034824,0.11704086125743042,0.008255425836424302,-0.8518208955223879,0.11688680479642079,0.008244559531487517,0.0,0.0,0.0,-0.0004925373134324303,0.0007669763790494833,5.4098342642965544e-05
PRO 703,R PRO 703,0.0,0.0,0.0,-0.0006318407960198884,0.0004823048874983848,3.401916379041602e-05,0.2757213930348259,0.2071190250492765,0.014609049627941437,-0.2755024875621891,0.20677108077426656,0.014584507531047302,0.0,0.0,0.0,-0.0004129353233827762,0.0008367384208174193,5.901897767440135e-05
ARG 704,R ARG 704,0.0,0.0,0.0,-0.0010099502487561972,0.00022282781767721024,1.571706242899593e-05,-100.67873134328353,1.7525275386140629,0.12361376160328895,100.65385572139301,1.7503799513847018,0.12346228247959858,0.0,0.0,0.0,-0.02588557213930477,0.002356707543115915,0.0001662293333397699
LEU 705,R LEU 705,0.0,0.0,0.0,-0.001577114427860705,0.0004940175756142036,3.48453131116572e-05,0.4437611940298511,0.17842950218592069,0.012585446710667133,-0.44192537313432834,0.17817415428928401,0.012567435858725993,0.0,0.0,0.0,0.0002587064676618884,0.000921137258589857,6.497201269503636e-05
HIP 706,R HIP 706,0.0,0.0,0.0,-0.0013383084577114853,0.0004731340667848212,3.3372303972002285e-05,-106.61580099502483,1.1753583893840156,0.08290338870146387,106.5822039800995,1.1736054721091853,0.08277974744998742,0.0,0.0,0.0,-0.03493532338308467,0.0022262111176130223,0.00015702482517840154
PHE 707,R PHE 707,0.0,0.0,0.0,-0.002134328358209003,0.00036903217732642827,2.60295228387949e-05,1.0415820895522385,0.18327253033592947,0.01292704757797598,-1.035890547263682,0.18249077659565582,0.012871906920637673,0.0,0.0,0.0,0.0035572139303482403,0.0013596751876552293,9.590409326043329e-05
PHE 708,R PHE 708,0.0,0.0,0.0,-0.0034278606965174488,0.00049476855285391,3.4898282962020856e-05,-0.7055373134328361,0.14686030811708256,0.01035872744740271,0.7102636815920402,0.14629522772837475,0.010318869749924436,0.0,0.0,0.0,0.0012985074626862894,0.002130201625753407,0.0001502528377620024
MET 709,R MET 709,0.0,0.0,0.0,-0.008606965174129328,0.000951433191658847,6.710892305189212e-05,0.07841293532338306,0.396448165454677,0.02796329754186406,-0.04361691542288559,0.3954298593230116,0.02789147176530685,0.0,0.0,0.0,0.02618905472636828,0.007510793533606531,0.0005297705290548476
PRO 710,R PRO 710,0.0,0.0,0.0,-0.006074626865671624,0.0006612237900830546,4.663913014364887e-05,1.3697263681592051,0.28016178650584933,0.019761088784301342,-1.3658109452736313,0.2804965463548864,0.01978470092348972,0.0,0.0,0.0,-0.0021592039800993707,0.008550960922591265,0.0006031382798127944
GLY 711,R GLY 711,0.0,0.0,0.0,-0.006358208955223901,0.0008351987734446988,5.89103793219697e-05,-1.3306915422885577,0.30436060436701373,0.021467941793034646,1.3794129353233822,0.309392011126815,0.021822829862997363,0.0,0.0,0.0,0.04236318407960194,0.010179114204145615,0.0007179793577218094
PHE 712,R PHE 712,0.0,0.0,0.0,-0.021089552238805945,0.0019552048914806114,0.00013790951983111356,1.1733184079601986,0.2636749999175995,0.018598200520339506,-1.1647363184079602,0.2694349073115571,0.01900447306314746,0.0,0.0,0.0,-0.01250746268656732,0.016155377215188425,0.0011395124491275046
ALA 713,R ALA 713,0.0,0.0,0.0,-0.02303482587064682,0.0023968846062025185,0.00016906320487039092,-1.2915174129353233,0.2433484714406712,0.017164477745656874,1.4165422885572143,0.24368493534513772,0.017188210079647884,0.0,0.0,0.0,0.10199004975124361,0.02242998837727017,0.001582089396566683
PRO 714,R PRO 714,0.0,0.0,0.0,-0.04220895522388057,0.004730142509711058,0.00033363852816110814,-2.303542288557214,0.21747890491338587,0.015339779212238568,2.4380149253731336,0.21765023924386334,0.015351864204123404,0.0,0.0,0.0,0.09226368159203985,0.029884439525434427,0.0021078858401656583
LEU 715,R LEU 715,0.0,0.0,0.0,-0.05465671641791048,0.008555732834916353,0.0006034748645565705,0.9037611940298519,0.7955963955195791,0.056117042957263844,-0.7059253731343283,0.7478011477791978,0.052745826112008495,0.0,0.0,0.0,0.1431791044776121,0.06174153928134465,0.004354912404845788
THR 716,R THR 716,0.0,0.0,0.0,-0.19559203980099502,0.048138406758969174,0.0033954214161856823,-2.676845771144278,0.8246024708427275,0.05816297376350855,2.9541592039800997,0.8236157296800983,0.05809337440820377,-0.00036318805970149285,0.001382862571119668,9.753960518742069e-05,0.08135820497512444,0.13024079923833404,0.009186477674867877
SER 717,R SER 717,0.0,0.0,0.0,-0.17029353233830835,0.04837023886565637,0.0034117735921923896,0.9577363184079591,1.2900604425364697,0.09099384773357021,-0.7652487562189058,1.2917368183078484,0.09111209016365755,-0.0036721432835820893,0.0073471957212080915,0.0005182312290809179,0.01852188656716397,0.11187699835820616,0.007891195030738032
ARG 718,R ARG 718,0.0,0.0,0.0,-0.11354228855721385,0.02709389336084987,0.001911055889861584,-131.2746368159204,3.70356349206424,0.26122922721814723,131.54890049751242,3.823071547820371,0.2696586755368844,-0.0004635940298507468,0.004785564548984968,0.0003375476974034877,0.16025779900497591,0.12859397905167488,0.00907031993499113
GLY 719,R GLY 719,0.0,0.0,0.0,-0.40968159203980087,0.15406698197465593,0.010867047028438924,-0.6415223880597013,0.6450997074742416,0.04550182504586205,1.4459601990049755,0.7370862079959641,0.05199005253197922,-0.04266612537313437,0.02889807479520141,0.0020383130363549177,0.35209009353233833,0.17359746087025393,0.012244620794901817
SER 720,R SER 720,0.0,0.0,0.0,-1.1492587064676614,0.6127875730527506,0.04322270281053881,-3.5699353233830835,4.063118798281842,0.2865903031080753,2.868726368159204,2.26828033351133,0.15999215887804957,-0.2523778388059702,0.052679669157861944,0.003715737368537934,-2.1028455004975113,1.9447399376618835,0.1371713789014933
GLN 721,R GLN 721,0.0,0.0,0.0,-0.4279701492537313,0.08797093088669787,0.00620499104239321,0.37653731343283614,1.0048320519309724,0.07087538825037107,0.3773731343283584,1.008426780789542,0.07112894087443031,-0.024384429850746243,0.0187289785858588,0.0013210402935045073,0.3015558686567168,0.1187190052659453,0.008373792988342836
GLN 722,R GLN 722,0.0,0.0,0.0,-1.9702786069651745,0.5283312808065173,0.03726561526378349,-0.6860149253731344,1.8574190285281424,0.1310122368584662,3.4180298507462674,1.4148037956562973,0.09979256545662735,-0.36109382686567176,0.07230054323368776,0.00509968711940767,0.40064249154228865,0.6335785340718241,0.04468918413096786
TYR 723,R TYR 723,0.0,0.0,0.0,-7.803900497512438,0.8097181071118744,0.05711311169326835,-7.156253731343284,1.6540110602295524,0.11666494499145466,8.432616915422885,1.0952638236041217,0.07725395361876923,-1.3053769074626869,0.055623480589255536,0.003923377817242724,-7.832914220895517,1.1052737752153188,0.07796000116716069
ARG 724,R ARG 724,0.0,0.0,0.0,-3.228034825870644,0.8550191373035632,0.06030839999722691,-182.7827412935324,6.521792265240012,0.46001175818275586,183.98566666666667,5.184417529264808,0.36568061750473985,-0.5316198447761193,0.07060376385792895,0.004980005530030594,-2.556729297512439,1.7991992192223611,0.12690572813347054
ALA 725,R ALA 725,0.0,0.0,0.0,-1.4996119402985082,0.2570529663690307,0.01813111828718435,-2.9478756218905473,1.0718879190000445,0.07560514443584777,3.5984875621890544,1.1489907018465737,0.08104355542097746,-0.23692864477611952,0.049607633011370285,0.00349905264576923,-1.0859286447761187,0.35578636105071315,0.025095234994940485
LEU 726,R LEU 726,0.0,0.0,0.0,-1.0125920398009955,0.46359762611731364,0.03269965531043008,-0.5291890547263682,1.138770400019162,0.08032267091230581,0.7819701492537315,1.1283360262633022,0.07958668693401325,-0.2202545194029851,0.09086861153262722,0.006409377676369667,-0.9800654646766177,0.49896493385364543,0.03519427285608443
THR 727,R THR 727,0.0,0.0,0.0,-0.25814427860696515,0.06242044950989195,0.004402799040172527,-3.554975124378111,1.293523816963889,0.0912381353304159,3.95012935323383,1.3108807844456847,0.09246240142220438,-0.004250794029850745,0.010905335341520188,0.0007692030472609094,0.1327591562189056,0.11714996931468481,0.008263121725408225
VAL 728,R VAL 728,0.0,0.0,0.0,-0.08553233830845774,0.015026682702438577,0.0010599004765063284,-1.3570199004975116,0.48192089687806033,0.03399207918035835,1.566268656716418,0.5000027238360488,0.03526747291751145,0.0,0.0,0.0,0.12371641791044778,0.06522615977893371,0.004600698583936334
PRO 729,R PRO 729,0.0,0.0,0.0,-0.6845671641791043,0.21920724811984824,0.015461687142576291,-2.385313432835822,0.9915652966803293,0.06993962348510006,2.3535572139303467,0.9808647255919918,0.06918486339466584,-0.05317214328358211,0.03521378495801917,0.0024837888837926274,-0.7694955263681592,0.27259803292378787,0.01922758274144716
GLU 730,R GLU 730,0.0,0.0,0.0,-0.6023383084577116,0.11168592679431368,0.00787771788174735,167.95537313432825,4.249492817862284,0.29973611287017626,-167.35476119402986,4.060959806490132,0.2864380195685796,-0.0475576835820896,0.021822161482559853,0.0015392165930281961,-0.049284051741289296,0.388949158133271,0.027434358348119536
LEU 731,R LEU 731,0.0,0.0,0.0,-0.09554228855721403,0.010342370598096387,0.0007294945758952155,-0.6435970149253735,0.3931058265109539,0.027727547129797206,0.6546318407960193,0.41953437086775,0.029591672919356268,0.0,0.0,0.0,-0.08450746268656746,0.07438745677466613,0.005246886651088174
THR 732,R THR 732,0.0,0.0,0.0,-0.24868656716417897,0.04869803666250686,0.00343489466608205,-1.25357711442786,0.9227499918916032,0.06508576613142994,1.8874079601990048,0.8692820464927045,0.06131442804382193,-0.006440131343283581,0.005998361241833062,0.00042309178042630876,0.3787041472636816,0.17698035848230306,0.012483231994857555
GLN 733,R GLN 733,0.0,0.0,0.0,-3.506074626865672,0.551499872038693,0.038899801688907006,-6.80603482587065,5.157338420721658,0.36377060445551285,10.812870646766171,4.45389829844816,0.314153763829048,-0.7327503044776118,0.07409697749514378,0.005226397822457289,-0.23198911044775977,1.2914923588638383,0.09109484732394878
GLN 734,R GLN 734,0.0,0.0,0.0,-0.4247064676616917,0.12177255696506922,0.0085891739187203,-1.5609353233830836,0.6838853667259686,0.04823755451700116,2.122855721393035,0.6492010888858312,0.04579111418562492,-0.02517933134328358,0.01809672670755194,0.0012764446844562966,0.11203459900497537,0.15257521911871125,0.010761826189404796
MET 735,R MET 735,0.0,0.0,0.0,-0.07357711442786062,0.0122971207094639,0.0008673720180104338,-1.4162636815920395,1.09904425468477,0.07752060466764833,1.5401840796019903,1.1322563309385911,0.07986320390556774,0.0,0.0,0.0,0.05034328358208944,0.0930227948695238,0.006561322053613232
PHE 736,R PHE 736,0.0,0.0,0.0,-0.18104477611940298,0.08898713074307553,0.0062766682537464214,0.4077910447761193,1.384371167164723,0.0976460133480688,-0.330044776119403,0.9539157596989707,0.0672840299002093,-0.009078125373134328,0.03238072129929305,0.0022839599806795488,-0.11237663283582114,0.5749924439286864,0.040556839947691985
ASP 737,R ASP 737,0.0,0.0,0.0,-0.4208706467661689,0.6687116470122463,0.04716728284936704,167.99802985074638,5.55491801902317,0.39181370711719227,-170.75964179104483,4.476830375383872,0.3157712678219617,-0.172251976119403,0.045597783248338006,0.0032162196507085844,-3.3547345631840777,1.544773054585018,0.10895989015480376
ALA 738,R ALA 738,0.0,0.0,0.0,-0.11181094527363179,0.03830480114357413,0.0027018123552955435,-3.1624477611940303,0.5127217962071905,0.03616460711098875,3.313268656716417,0.5205406942696552,0.036716109657909224,-0.0018242149253731358,0.004961006797350648,0.0003499224394755985,0.03718573532338302,0.05791408437793801,0.0040849445512443515
LYS 739,R LYS 739,0.0,0.0,0.0,-0.3248258706467663,0.6200000357305102,0.043731430703468965,-198.2302338308459,7.112536469841624,0.501679641663718,199.3379601990049,6.112886471494205,0.4311697672909774,-0.28082120597014926,0.05054308454432587,0.003565034309531073,0.5020792915422901,1.7415743569451572,0.12284118373630241
ASN 740,R ASN 740,0.0,0.0,0.0,-0.0917412935323383,0.015268500280457491,0.001076956973355647,0.3947562189054728,0.4733670388885375,0.03338873655719965,-0.0014676616915423953,0.491701169409846,0.034681926415578074,-0.00036085970149253723,0.002390023804294101,0.00016857928121565328,0.30118640398009955,0.06976807576193635,0.004921060636557234
MET 741,R MET 741,0.0,0.0,0.0,-0.02937313432835823,0.0032985862533080296,0.00023266433523022584,-0.6545671641791042,0.5366942269581136,0.037855492004152495,0.7360099502487559,0.5333676822587846,0.03762085563218956,0.0,0.0,0.0,0.05206965174129344,0.019717031160627927,0.0013907321486896277
MET 742,R MET 742,0.0,0.0,0.0,-0.010781094527363174,0.0009782921437014337,6.90034074588716e-05,-1.6613333333333333,0.6325609901834159,0.044617412118904624,1.6553930348258707,0.6393541204174483,0.045096562581757746,0.0,0.0,0.0,-0.01672139303482595,0.011252948316803204,0.0007937217760740533
ALA 743,R ALA 743,0.0,0.0,0.0,-0.005303482587064685,0.000592186110104135,4.1769587653430874e-05,1.3881641791044779,0.2202493790357176,0.015535193389842206,-1.358398009950249,0.21867015710420631,0.015423803663256283,0.0,0.0,0.0,0.024462686567164122,0.005739784414127895,0.0004048531772478623
ALA 744,R ALA 744,0.0,0.0,0.0,-0.0035024875621890656,0.0005653720485909248,3.9878269580260316e-05,0.6861592039801,0.5054029716066363,0.03564837702646485,-0.6769203980099504,0.5024933985179011,0.0354431515642489,0.0,0.0,0.0,0.005736318407960257,0.0036941697211235114,0.00026056664170320495
CYS 745,R CYS 745,0.0,0.0,0.0,-0.007218905472636813,0.0011511797089976098,8.11979560806841e-05,-0.9080646766169153,0.5658549123994486,0.039912328167300226,0.9325771144278606,0.5661605219287886,0.039933884201468685,0.0,0.0,0.0,0.01729353233830838,0.006755753616405197,0.00047651411951522756
ASP 746,R ASP 746,0.0,0.0,0.0,-0.03044278606965176,0.007441844860273698,0.0005249072646093895,161.19307960199,3.7881408143697404,0.2671948515670716,-160.73288059701494,3.7352968400453164,0.26346752500564397,0.0,0.0,0.0,0.42975621890547294,0.06099070374993515,0.004301952549814732
PRO 747,R PRO 747,0.0,0.0,0.0,-0.03178109452736316,0.007724216670971875,0.0005448242364811909,-0.9342238805970148,0.48996904626250576,0.03455975186876772,0.9422636815920399,0.48235609059460366,0.034022775378359654,0.0,0.0,0.0,-0.023741293532338205,0.018527987068066423,0.0013068634449145456
ARG 748,R ARG 748,0.0,0.0,0.0,-0.22518905472636808,0.10594617087928251,0.007472866714670782,-180.21530845771153,6.109770257654542,0.430949966513989,180.36796517412938,6.061635150703506,0.42755477784830914,-0.050678328358208964,0.06568510046154473,0.004633069763778216,-0.12321066666666808,0.36583332829032483,0.025803893424453994
HIE 749,R HIE 749,0.0,0.0,0.0,-0.019736318407960203,0.004372588105960565,0.00030841858504947363,-1.5862636815920401,2.0250678178249797,0.1428372707119188,1.6427661691542288,2.013589216396387,0.1420276325925342,0.0,0.0,0.0,0.03676616915422865,0.020971434012213148,0.0014792109038782436
GLY 750,R GLY 750,0.0,0.0,0.0,-0.006606965174129352,0.001141593214958335,8.052177692647839e-05,2.11094527363184,0.2472119198651966,0.017436984386490356,-2.0592736318407954,0.24460202167237766,0.01725289636167614,0.0,0.0,0.0,0.0450646766169155,0.007706739056531815,0.0005435914606090945
ARG 751,R ARG 751,0.0,0.0,0.0,-0.016263681592039787,0.0027327249131325155,0.00019275155368255885,-153.08003980099514,3.6021112850429775,0.2540733402739846,152.96923383084587,3.596585571229898,0.2536835864727301,0.0,0.0,0.0,-0.12706965174129478,0.013141598696384036,0.0009269369025867551
TYR 752,R TYR 752,0.0,0.0,0.0,-0.022223880597014918,0.0031090666426964843,0.00021929665258381761,-0.8122935323383088,0.272723902095305,0.019236460868277298,0.8370796019900489,0.2742956853775824,0.01934732591300072,0.0,0.0,0.0,0.0025621890547264108,0.008428650688097488,0.000594511181045312
LEU 753,R LEU 753,0.0,0.0,0.0,-0.00461194029850754,0.0005804927709561061,4.0944803103149886e-05,1.3018407960199005,0.2947062531557744,0.020786976362953968,-1.2983681592039802,0.29371530497949594,0.02071708026778586,0.0,0.0,0.0,-0.001139303482587359,0.0028512888789249354,0.00020111441102960807
THR 754,R THR 754,0.0,0.0,0.0,-0.004218905472636811,0.0005658971620619281,3.9915308228720365e-05,0.01708457711442785,0.42493787407903655,0.029972806649392152,0.009636815920398036,0.4261348821078434,0.030057237085918797,0.0,0.0,0.0,0.022502487562188866,0.006549561815968146,0.00046197047126880113
VAL 755,R VAL 755,0.0,0.0,0.0,-0.009855721393034825,0.0011521468613158487,8.126617374543783e-05,-0.03973134328358216,0.3714760090988469,0.026201897441452043,0.07531343283582093,0.3709033563744167,0.02616150563259341,0.0,0.0,0.0,0.025726368159203896,0.009173276743493178,0.0006470330534080552
ALA 756,R ALA 756,0.0,0.0,0.0,-0.004348258706467628,0.0005446341167524083,3.8415528649833115e-05,0.4482985074626868,0.38974723336820527,0.027490650234928155,-0.4299850746268657,0.38827246520957426,0.02738662810941833,0.0,0.0,0.0,0.013965174129353294,0.0054456866946826,0.00038410912354338726
ALA 757,R ALA 757,0.0,0.0,0.0,-0.006751243781094557,0.0008332702136933443,5.877434920541577e-05,-0.43396019900497507,0.38049016358512494,0.026837706876208876,0.4592089552238806,0.3797470827866596,0.02678529399786625,0.0,0.0,0.0,0.018497512437810924,0.008426518422071394,0.0005943607825959771
VAL 758,R VAL 758,0.0,0.0,0.0,-0.00579104477611942,0.0006198374068499431,4.371995974667697e-05,0.7500497512437811,0.48601472810273444,0.03428083577099724,-0.7320696517412933,0.48637502178391256,0.034306248927841294,0.0,0.0,0.0,0.01218905472636845,0.007170564456780681,0.0005057726202821744
PHE 759,R PHE 759,0.0,0.0,0.0,-0.02010447761194031,0.0016127692727451438,0.0001137559735922247,-2.092810945273633,0.2723222850683934,0.01920813298735867,2.030781094527364,0.2697045220140334,0.019023490217983725,0.0,0.0,0.0,-0.08213432835820926,0.014317885891069538,0.0010099058041629578
ARG 760,R ARG 760,0.0,0.0,0.0,-0.00815920398009947,0.0007360830604116771,5.1919295956915613e-05,-116.51981592039799,1.155112577030302,0.08147535920314508,116.48585572139305,1.154206429396825,0.08141144447708573,0.0,0.0,0.0,-0.04211940298507651,0.007072170365122287,0.0004988324361644107
GLY 761,R GLY 761,0.0,0.0,0.0,-0.004184079601990054,0.000684545296032494,4.8284102341314595e-05,0.8719104477611941,0.4212326048672897,0.029711457109984,-0.8566318407960194,0.42164987925731323,0.02974088937614532,0.0,0.0,0.0,0.011094527363183983,0.0042772125461186155,0.0003016913117500158
ARG 762,R ARG 762,0.0,0.0,0.0,-0.0120547263681592,0.0028234959540855637,0.00019915404926087424,-127.08401492537325,4.445895813760461,0.3135893120800036,127.05238308457714,4.451617565868341,0.31399289335643593,0.0,0.0,0.0,-0.04368656716418451,0.010235353260870272,0.0007219461549318855
MET 763,R MET 763,0.0,0.0,0.0,-0.017781094527363206,0.0033071369824843075,0.000233267457163914,-1.4905572139303482,0.6474594037948526,0.04566826519131211,1.5133333333333339,0.6514158428620485,0.04594733088635795,0.0,0.0,0.0,0.004995024875621824,0.007329146823375017,0.0005169581579851541
SER 764,R SER 764,0.0,0.0,0.0,-0.011930348258706473,0.002378411271673509,0.00016776019631835833,0.7454427860696513,1.269108437772781,0.08951600726321858,-0.7168557213930351,1.2720598972409898,0.08972418716284712,0.0,0.0,0.0,0.016656716417910382,0.01299202078752422,0.0009163864903623981
MET 765,R MET 765,0.0,0.0,0.0,-0.010194029850746253,0.0012246084475681525,8.637721996356005e-05,1.482099502487563,0.591917333250798,0.04175062959591633,-1.457099502487562,0.5871886303494754,0.04141709260990176,0.0,0.0,0.0,0.014805970149253727,0.010837890240024827,0.0007644458365958203
LYS 766,R LYS 766,0.0,0.0,0.0,-0.02465671641791041,0.003507854323430276,0.00024742496681021744,-154.1045820895523,3.155789361155047,0.2225922190463919,154.09610945273639,3.170323480827102,0.2236173768054967,0.0,0.0,0.0,-0.03312935323383335,0.03203143953191838,0.002259323544347842
GLU 767,R GLU 767,0.0,0.0,0.0,-0.06356218905472633,0.014973521012989918,0.0010561507400479037,184.38793034825872,5.278492991735733,0.3723161890061135,-183.49733830845776,5.123659707764109,0.3613950912022761,0.0,0.0,0.0,0.8270298507462703,0.1639527267884582,0.011564333704830156
VAL 768,R VAL 768,0.0,0.0,0.0,-0.022656716417910446,0.0022297328586793667,0.00015727322964053506,3.1978159203980088,0.4571964000342369,0.03224814763504829,-3.181134328358209,0.4549075756171849,0.032086706408244514,0.0,0.0,0.0,-0.005975124378109015,0.022131321720673038,0.0015610230748832896
ASP 769,R ASP 769,0.0,0.0,0.0,-0.016975124378109465,0.0013174595293197215,9.29264303076798e-05,147.43478606965166,1.7406661957416127,0.12277712698396112,-147.28427860696522,1.7339929711124498,0.12230643401037915,0.0,0.0,0.0,0.13353233830845773,0.024966648380352053,0.0017610115977764493
GLU 770,R GLU 770,0.0,0.0,0.0,-0.0632985074626866,0.009596353358038242,0.0006768745769322211,175.0735373134329,4.602128370887323,0.32460910700238466,-174.44264179104465,4.47162880172113,0.31540437710410363,0.0,0.0,0.0,0.5675970149253756,0.1412311248905631,0.009961675476433684
GLN 771,R GLN 771,0.0,0.0,0.0,-0.09942288557213926,0.5882061483094905,0.04148886279311716,1.2963631840796026,2.348621287622686,0.16565897285368375,-3.687567164179105,1.5201604774923463,0.10722385282007398,-0.08237280000000005,0.03946426365146355,0.002783594534964765,-2.572999665671643,1.0922576767915848,0.07704191637128421
MET 772,R MET 772,0.0,0.0,0.0,-0.04733333333333328,0.0066626853783651185,0.00046994959214750225,2.0096915422885577,1.2465165090528876,0.0879224954755819,-1.9779203980099496,1.2579913601930028,0.08873186907001293,0.0,0.0,0.0,-0.015562189054726195,0.027820093013998928,0.001962278064020256
LEU 773,R LEU 773,0.0,0.0,0.0,-0.04946766169154226,0.005454488224938938,0.00038472993562130276,0.1055721393034829,0.4122295839341807,0.02907643297551884,-0.04764179104477614,0.4109820068990881,0.028988435676303995,0.0,0.0,0.0,0.008462686567164479,0.030609071765971736,0.0021589974575629365
ASN 774,R ASN 774,0.0,0.0,0.0,-0.29645771144278604,0.46827769480881654,0.03302976190377694,-4.213378109452737,3.149597899996141,0.2221555070479726,2.3079452736318413,2.9226419541281308,0.20614726890686835,-0.07079756417910447,0.03564418786429261,0.0025141471640919046,-2.272688111442787,1.7397105087748825,0.12270971802274948
VAL 775,R VAL 775,0.0,0.0,0.0,-0.24021890547263677,0.08240189004737171,0.00581218118833759,0.6586019900497513,0.6914813148251073,0.04877333138600286,-0.46178606965174146,0.6909714187269163,0.04873736608826261,-0.013205767164179106,0.013773340248057934,0.0009714965159696442,-0.05660875223880575,0.12180060120324197,0.008591152006764823
GLN 776,R GLN 776,0.0,0.0,0.0,-0.04720895522388063,0.012091529842551636,0.0008528707563467203,-0.5790000000000004,2.0278570116508448,0.14303400527560417,0.6998308457711447,2.0189372213432386,0.14240485177681939,0.0,0.0,0.0,0.07362189054726401,0.03374599763860629,0.002380259148716556
ASN 777,R ASN 777,0.0,0.0,0.0,-0.10185074626865666,0.028322548932786108,0.0019977185719681303,-1.4995970149253728,3.142206434245525,0.221634153251776,1.984870646766169,3.1020228006745145,0.21879981827491793,0.0,0.0,0.0,0.38342288557213927,0.11705862490780032,0.008256678787715306
LYS 778,R LYS 778,0.0,0.0,0.0,-0.7814875621890546,0.9552870064910719,0.06738075019151618,-234.82341293532335,11.185353763718497,0.7889540239066314,235.51585572139305,10.092753594950787,0.7118879500139644,-0.5099234507462685,0.16429691778168862,0.011588611065639465,-0.5989682268656701,2.0755180319650286,0.14639575444819988
ASN 779,R ASN 779,0.0,0.0,0.0,-0.2145223880597015,0.23998296114115739,0.01692709295216797,-2.184731343283583,1.940622469625302,0.13688095509868925,2.5705771144278597,1.7500297070040427,0.12343757814576088,-0.03304420298507462,0.059929279912905635,0.0042270854848130745,0.138279180099503,0.4328616461649947,0.03053170643958148
SER 780,R SER 780,0.0,0.0,0.0,-0.04158208955223879,0.011896923705047498,0.0008391442977559484,-2.619203980099502,0.9998234984455302,0.07052211212609608,2.736363184079604,0.999673564848306,0.07051153662554888,0.0,0.0,0.0,0.07557711442786097,0.029876949527462,0.0021073575364423942
SER 781,R SER 781,0.0,0.0,0.0,-0.052373134328358203,0.017264551858432484,0.0012177475963108767,-3.3032636815920378,1.107345193800571,0.07810610776893226,3.4717363184079595,1.1036226395249504,0.0778435390351218,-0.00019418507462686479,0.0018707865059439553,0.00013195510601749945,0.11590531741293535,0.04317250225978221,0.0030451535194582807
TYR 782,R TYR 782,0.0,0.0,0.0,-0.1188109452736319,0.03646158040150079,0.002571801588347437,-2.4855820895522385,1.0084388380201708,0.07112979132590666,2.709383084577115,1.012754888996594,0.0714342220893109,-0.009227391044776117,0.020801139470551906,0.001467199253041703,0.09576265870646741,0.03339155088661289,0.0023552584024591696
PHE 783,R PHE 783,0.0,0.0,0.0,-0.024636815920398035,0.004171979237383543,0.000294268726454158,0.8886467661691545,0.2533007761260502,0.017866459193408978,-0.8994228855721392,0.2568413864327721,0.018116194589139985,0.0,0.0,0.0,-0.03541293532338285,0.015066473995184305,0.001062707137895083
VAL 784,R VAL 784,0.0,0.0,0.0,-0.0058358208955223735,0.0008090965711545477,5.706927192700846e-05,0.41614427860696496,0.3097616867315393,0.02184890476970558,-0.40729850746268653,0.3078728665180987,0.021715677664036034,0.0,0.0,0.0,0.0030099502487561784,0.00283192540333629,0.00019974861676818448
GLU 785,R GLU 785,0.0,0.0,0.0,-0.007820895522388065,0.0011708572332808757,8.258590162909937e-05,148.33543781094522,3.3769892324374235,0.23819445499014297,-148.16497512437812,3.3566383495011776,0.23675901438434968,0.0,0.0,0.0,0.16264179104477655,0.020285794965670283,0.0014308496543241958
TRP 786,R TRP 786,0.0,0.0,0.0,-0.004323383084577103,0.0005641887563118501,3.9794806578127854e-05,-1.5234477611940302,0.30590051142977365,0.021576558462589386,1.5207114427860695,0.30533657526968644,0.021536781472775223,0.0,0.0,0.0,-0.007059701492537492,0.0011531561321530609,8.133736222146198e-05
ILE 787,R ILE 787,0.0,0.0,0.0,-0.0038557213930348606,0.0004826127089662533,3.404087584269884e-05,1.478422885572138,0.12321463404733984,0.008690890193491273,-1.465398009950249,0.12218622438260227,0.008618351768658347,0.0,0.0,0.0,0.009169154228855773,0.002017644501497303,0.00014231367034923297
PRO 788,R PRO 788,0.0,0.0,0.0,-0.0034825870646765823,0.0005095557265300778,3.594128977436332e-05,-0.7998109452736318,0.23171339751224665,0.01634380290709638,0.8032885572139304,0.2317086786454263,0.016343470063894024,0.0,0.0,0.0,-4.975124377982969e-06,0.0019329494706528559,0.00013633974348011902
ASN 789,R ASN 789,0.0,0.0,0.0,-0.0054427860696517295,0.00062131316480596,4.382405168711146e-05,-0.6881990049751237,1.3293933716234723,0.09376817864260964,0.7052537313432833,1.3300543849646487,0.09381480292883193,0.0,0.0,0.0,0.011611940298507161,0.0065524031303415406,0.0004621708821324561
ASN 790,R ASN 790,0.0,0.0,0.0,-0.007268656716417932,0.0008088211965122646,5.704984849734316e-05,0.4266517412935313,0.5259136642058851,0.03709508973677521,-0.3884278606965172,0.5264615439267448,0.03713373419268783,0.0,0.0,0.0,0.030955223880596242,0.007159378574064877,0.0005049836289488644
VAL 791,R VAL 791,0.0,0.0,0.0,-0.012099502487562237,0.0010972828273639937,7.739636316381201e-05,-0.9393781094527365,0.2634770493623766,0.01858423816471118,0.9806169154228858,0.2620865139765787,0.018486157360904306,0.0,0.0,0.0,0.029139303482587114,0.010614478871047607,0.0007486876136317154
LYS 792,R LYS 792,0.0,0.0,0.0,-0.006467661691542249,0.0006231032951229982,4.395031774420531e-05,-132.41101990049756,1.5856137407712925,0.1118405700498183,132.3710497512438,1.5855127009587466,0.11183344325093766,0.0,0.0,0.0,-0.04643781094526997,0.009175858612558423,0.0006472151644106443
THR 793,R THR 793,0.0,0.0,0.0,-0.006761194029850724,0.0007348378283636142,5.183146406033284e-05,-2.3845273631840804,0.5304069877314381,0.03741202434171352,2.396139303482586,0.5315802036690749,0.03749477661352027,0.0,0.0,0.0,0.0048507462686566884,0.005413049640291296,0.0003818070832204428
ALA 794,R ALA 794,0.0,0.0,0.0,-0.003124378109452696,0.00039832077415421775,2.8095381175508036e-05,1.4031890547263683,0.20402388427053264,0.014390735230066223,-1.3934179104477615,0.2034426453032185,0.014349737794330103,0.0,0.0,0.0,0.006646766169154257,0.003478376986147595,0.00024534579574826503
VAL 795,R VAL 795,0.0,0.0,0.0,-0.005522388059701474,0.0005822808717352745,4.107092600767986e-05,-0.9091293532338306,0.19327770648720843,0.013632758291395743,0.9229253731343285,0.19295847877285335,0.013610241704517651,0.0,0.0,0.0,0.008273631840796223,0.0040897580173621965,0.00028846928874689783
CYX 796,R CYX 796,0.0,0.0,0.0,-0.0028706467661691144,0.0005117369500745642,3.6095141420794426e-05,0.7687014925373128,0.2951096945015843,0.020815432921406276,-0.7681691542288561,0.2949228944578624,0.020802257062218135,0.0,0.0,0.0,-0.002338308457711391,0.002502729877589053,0.00017652895468357648
ASP 797,R ASP 797,0.0,0.0,0.0,-0.0037412935323383146,0.000748289138790491,5.2780246344047896e-05,121.72691542288565,5.009598795049174,0.3533498547298451,-121.65244278606963,4.989033056990186,0.35189925941216477,0.0,0.0,0.0,0.07073134328358223,0.020539912915434364,0.0014487737525019028
ILE 798,R ILE 798,0.0,0.0,0.0,-0.0032636815920397857,0.0005419004499180068,3.82227106581468e-05,1.5363482587064676,0.23709275240554775,0.016723233346110124,-1.5303383084577118,0.23644566440104972,0.016677591277405385,0.0,0.0,0.0,0.0027462686567164335,0.002185501412796677,0.00015415338399689087
PRO 799,R PRO 799,0.0,0.0,0.0,-0.0044079601990049695,0.0009211372585896987,6.49720126950252e-05,-1.5581194029850733,0.2802241030532285,0.019765484254650276,1.5652636815920407,0.2813633035444903,0.019845837261859824,0.0,0.0,0.0,0.002736318407959902,0.002664512384447389,0.00018794021287709057
PRO 800,R PRO 800,0.0,0.0,0.0,-0.0068258706467661774,0.0010993111199708741,7.753942789360616e-05,-0.6389253731343281,0.3436502175799863,0.024239217435889675,0.6451293532338307,0.34325006938588204,0.024210993158449157,0.0,0.0,0.0,-0.0006218905472637258,0.0034491787771547327,0.00024328631287786118
ARG 801,R ARG 801,0.0,0.0,0.0,-0.0053781094527363335,0.0009754796794067651,6.880503152287127e-05,-107.12972139303483,1.6365045147663475,0.11543012848232459,107.1073184079602,1.6363126907763323,0.11541659826128722,0.0,0.0,0.0,-0.02778109452736207,0.004576800767967024,0.0003228226356343806
GLY 802,R GLY 802,0.0,0.0,0.0,-0.005815920398009945,0.0016118174512490845,0.00011368883728029216,0.880228855721393,0.2870391783600557,0.020246182603591952,-0.8432935323383084,0.2857514635367473,0.02015535420308228,0.0,0.0,0.0,0.031119402985074724,0.007995376253474065,0.0005639503587527876
LEU 803,R LEU 803,0.0,0.0,0.0,-0.022761194029850742,0.00551368145175321,0.0003889051039234998,-1.791671641791046,0.18106083648663115,0.012771046721953581,1.8517064676616917,0.18312964281505995,0.012916969069335357,0.0,0.0,0.0,0.03727363184079617,0.011858609452756802,0.0008364418187681341
LYS 804,R LYS 804,0.0,0.0,0.0,-0.05588059701492537,0.02563784655081191,0.0018083542664670666,-140.9090597014925,6.537112680338668,0.46109237694505295,141.05907462686574,6.593264815306136,0.46505304316709334,-0.001802256716417913,0.012021405828872718,0.000847924589785237,0.09233207164179204,0.11255733558992337,0.007939182319107741
MET 805,R MET 805,0.0,0.0,0.0,-0.03826865671641791,0.00844987931183899,0.0005960085327139902,0.556950248756219,0.9245114657272413,0.06521001091617164,-0.475139303482587,0.9352704243501941,0.06596888934576202,0.0,0.0,0.0,0.043542288557213975,0.024674789291973705,0.001740425444932834
SER 806,R SER 806,0.0,0.0,0.0,-0.010796019900497488,0.0011077223638732933,7.813271129465503e-05,-0.3052039800995028,0.4683958261282946,0.03303809424460589,0.3747562189054726,0.47175515961198483,0.03327504335909868,0.0,0.0,0.0,0.05875621890547281,0.015322252332770745,0.0010807483507999024
ALA 807,R ALA 807,0.0,0.0,0.0,-0.010781094527363156,0.0010181637925588166,7.181573673073247e-05,0.4046666666666669,0.40916187035520557,0.028860053143154842,-0.3964676616915424,0.4137688928803464,0.02918500745718183,0.0,0.0,0.0,-0.0025820895522388238,0.012295874712164763,0.000867284132137202
THR 808,R THR 808,0.0,0.0,0.0,-0.0074477611940298675,0.0006680389826013536,4.7119836760050315e-05,0.43245771144278555,0.7719120857404526,0.05444648055052946,-0.3857910447761195,0.7716893764016368,0.05443077184495502,0.0,0.0,0.0,0.03921890547263671,0.01187965528739283,0.0008379262774873948
PHE 809,R PHE 809,0.0,0.0,0.0,-0.021019900497512404,0.002740810424152754,0.00019332186165756901,-1.350069651741294,0.2846056976043043,0.020074538105357403,1.3269900497512443,0.2868522942333931,0.020233000813650447,0.0,0.0,0.0,-0.044099502487562336,0.012593927690670954,0.0008883071683054958
ILE 810,R ILE 810,0.0,0.0,0.0,-0.0060845771144279245,0.0006049636683911596,4.267084712534393e-05,0.7617761194029854,0.367019153901011,0.025887535114021025,-0.7598358208955222,0.36588930429225475,0.02580784166720945,0.0,0.0,0.0,-0.004144278606965326,0.006561161133889968,0.0004627886240731118
GLY 811,R GLY 811,0.0,0.0,0.0,-0.0031094527363184276,0.000506632820620951,3.573512388750634e-05,-1.4257860696517408,0.3502413652544481,0.024704121147455495,1.4214626865671653,0.3492196985587088,0.024632058334984653,0.0,0.0,0.0,-0.007432835820895585,0.003368971146356869,0.00023762890280369336
ASN 812,R ASN 812,0.0,0.0,0.0,-0.0038308457711442234,0.0005195135316301061,3.6643659191451256e-05,1.5130497512437813,0.3764847588471742,0.02655518740904359,-1.5064427860696514,0.3750645821140909,0.026455015865801124,0.0,0.0,0.0,0.0027761194029846848,0.00285897850207002,0.0002016567952269071
SER 813,R SER 813,0.0,0.0,0.0,-0.004412935323383058,0.0005847411646598983,4.1244461690491e-05,-2.1406119402985064,0.237200313476088,0.016730820119064384,2.142855721393035,0.2362037321133571,0.016660526689559522,0.0,0.0,0.0,-0.0021691542288556375,0.003322057113262267,0.00023431984204714108
THR 814,R THR 814,0.0,0.0,0.0,-0.004273631840796014,0.0006614857720676002,4.665760892807218e-05,-0.249194029850746,0.3067775170045577,0.021638417666315135,0.25011442786069665,0.30565686845648155,0.021559373212284752,0.0,0.0,0.0,-0.0033532338308455345,0.002845892910451936,0.00020073380875903395
ALA 815,R ALA 815,0.0,0.0,0.0,-0.004114427860696557,0.0006851958328631192,4.8329987671458194e-05,-0.8061094527363185,0.17095394614249182,0.012058161642533352,0.8099203980099499,0.16982611426517685,0.011978610515524384,0.0,0.0,0.0,-0.00030348258706480296,0.0024213884859612157,0.00017079157528632324
ILE 816,R ILE 816,0.0,0.0,0.0,-0.003398009950248804,0.0005379119570458014,3.794138406201747e-05,-0.4989800995024876,0.17414533188947529,0.012283264637048194,0.497731343283582,0.17354792723466805,0.012241126961632013,0.0,0.0,0.0,-0.004646766169154287,0.0017304995942852472,0.00012206003020741821
GLN 817,R GLN 817,0.0,0.0,0.0,-0.0031840796019900835,0.000509555726530141,3.594128977436778e-05,-3.020970149253731,0.9494196651647088,0.06696689984338657,3.0191243781094523,0.9465537225663525,0.06676475183868126,0.0,0.0,0.0,-0.005029850746267928,0.00338552735923186,0.00023879668802035303
GLU 818,R GLU 818,0.0,0.0,0.0,-0.0049950248756218665,0.0007885846786497427,5.5622474581885757e-05,130.69603482587064,2.7377976121247536,0.1931093542820334,-130.57608457711433,2.723254023308926,0.192083528621024,0.0,0.0,0.0,0.11495522388059677,0.015008885761956052,0.0010586451771118239
LEU 819,R LEU 819,0.0,0.0,0.0,-0.0035174129353233675,0.0005651093088748025,3.9859737349572444e-05,-0.5624228855721393,0.22168480890923972,0.015636440806658335,0.5647860696517409,0.22088440281725588,0.015579984513869605,0.0,0.0,0.0,-0.0011542288557214952,0.001452770394202829,0.0001024705228400133
PHE 820,R PHE 820,0.0,0.0,0.0,-0.0020895522388059257,0.00042548222394484095,3.0011202128525985e-05,-0.8513980099502487,0.1398877687888977,0.009866922442749025,0.8485771144278605,0.13947447660953854,0.009837771060071063,0.0,0.0,0.0,-0.004910447761194295,0.0010279382342533,7.25051726903994e-05
LYS 821,R LYS 821,0.0,0.0,0.0,-0.002502487562189043,0.0005383259301382354,3.7970583472600636e-05,-124.5831592039801,3.521342816083242,0.2483763717259485,124.50649751243792,3.513183887314254,0.24780088526221766,0.0,0.0,0.0,-0.07916417910447565,0.00879268751175845,0.000620188358803347
ARG 822,R ARG 822,0.0,0.0,0.0,-0.0046865671641791,0.0007439765795786763,5.247606187072949e-05,-128.7127462686567,2.4530573370403284,0.17302532381311633,128.6162636815921,2.4461660091627775,0.17253924702252887,0.0,0.0,0.0,-0.10116915422885406,0.007893018754303354,0.0005567306174237565
ILE 823,R ILE 823,0.0,0.0,0.0,-0.0015621890547263492,0.0004961174472564293,3.4993426637328176e-05,-0.6799253731343282,0.15689591379052673,0.011066584493827662,0.6791840796019897,0.1564584440727502,0.011035727759077204,0.0,0.0,0.0,-0.0023034825870646373,0.000899108353751794,6.341821355006696e-05
SER 824,R SER 824,0.0,0.0,0.0,-0.0007711442786069653,0.000420096155872328,2.963129817835969e-05,-1.468004975124378,0.47045957733432975,0.03318366003114587,1.465417910447762,0.46950325657860936,0.03311620636590567,0.0,0.0,0.0,-0.003358208955223619,0.001163732533305518,8.208336403990673e-05
GLU 825,R GLU 825,0.0,0.0,0.0,-0.0019004975124377837,0.0004571703485635894,3.22463101059875e-05,119.22574626865674,2.3780836739874838,0.16773708935919798,-119.14550248756217,2.369279837105948,0.16711611458448541,0.0,0.0,0.0,0.07834328358208714,0.008867547584502108,0.0006254685812146065
GLN 826,R GLN 826,0.0,0.0,0.0,-0.0016218905472636942,0.0005050180115601735,3.562122403835952e-05,-2.1988557213930333,0.7290545530841595,0.05142354327396616,2.1946268656716414,0.7268465146065238,0.051267800247981415,0.0,0.0,0.0,-0.005850746268656691,0.0023515871511924657,0.00016586816874030163
PHE 827,R PHE 827,0.0,0.0,0.0,-0.0008208955223880952,0.0003834397784676304,2.7045756668793523e-05,-0.7518507462686568,0.10610282074051973,0.007483915943955634,0.7507263681592042,0.10581025799871356,0.007463280159225979,0.0,0.0,0.0,-0.0019452736318406989,0.0007477928050962909,5.27452376645272e-05
THR 828,R THR 828,0.0,0.0,0.0,-0.0006019900497512377,0.0004894875174626346,3.452578744597784e-05,-1.5612288557213934,0.31412759609756014,0.022156852272761457,1.5588208955223877,0.3135655608583528,0.022117209363568164,0.0,0.0,0.0,-0.0030099502487563956,0.00093036156108255,6.56226448272938e-05
ALA 829,R ALA 829,0.0,0.0,0.0,-0.000422885572139295,0.0004940175756141755,3.4845313111655225e-05,-1.2047263681592044,0.13168045050808622,0.009288022846016373,1.2026318407960195,0.13137604596663546,0.0092665518051404,0.0,0.0,0.0,-0.002517412935323411,0.0009038036118470098,6.374939152134546e-05
MET 830,R MET 830,0.0,0.0,0.0,-0.0006616915422886015,0.0004731340667848557,3.337230397200472e-05,-0.9708258706467666,0.31918175007269134,0.022513344807584768,0.9695771144278608,0.31872923250833995,0.02248142667957334,0.0,0.0,0.0,-0.0019104477611942834,0.0009367777408909526,6.607520725713553e-05
PHE 831,R PHE 831,0.0,0.0,0.0,-0.00044278606965171243,0.0004967157800735463,3.503562978026596e-05,-0.9594477611940295,0.057920759968139626,0.004085415411072549,0.9582786069651743,0.05783259414312392,0.00407919667325821,0.0,0.0,0.0,-0.001611940298507736,0.0007782214167899108,5.489150645000305e-05
ARG 832,R ARG 832,0.0,0.0,0.0,-0.0006268656716417883,0.0004836373655528226,3.411314954580857e-05,-98.03729353233835,2.4950329619053595,0.17598605611026383,98.00742786069652,2.4910925405908344,0.17570812022038024,0.0,0.0,0.0,-0.030492537313432506,0.004195614155172767,0.0002959358050185388
ARG 833,R ARG 833,0.0,0.0,0.0,-0.0005223880597014925,0.0004994985233039254,3.523190935402677e-05,-91.78691542288556,1.4217512352535349,0.10028260006276274,91.76389054726374,1.4197982576710604,0.10014484764519589,0.0,0.0,0.0,-0.02354726368159178,0.0020992784771231517,0.00014807168703051296
LYS 834,R LYS 834,0.0,0.0,0.0,-0.0002835820895522385,0.00045073638419526824,3.179249325000892e-05,-84.40767164179103,1.4614991661253154,0.10308620294074884,84.39486567164178,1.460260890228685,0.10299886169325768,0.0,0.0,0.0,-0.013089552238807102,0.001476832801265384,0.00010416775417287112
ALA 835,R ALA 835,0.0,0.0,0.0,-0.00021393034825870224,0.0004100782295521288,2.892468813736499e-05,0.11813432835820893,0.11592173060964014,0.008176488446825114,-0.11816915422885577,0.11577711149467688,0.008166287800954247,0.0,0.0,0.0,-0.0002487562189054607,0.0007382990706246567,5.2075601265757925e-05
PHE 836,R PHE 836,0.0,0.0,0.0,-0.0004129353233830866,0.0004923613937806195,3.472849505211889e-05,-0.08053731343283584,0.1258372155866984,0.008875872832593097,0.08025870646766169,0.1257621649212908,0.008870579166811846,0.0,0.0,0.0,-0.0006915422885571576,0.0008069216176109932,5.691586253234423e-05
LEU 837,R LEU 837,0.0,0.0,0.0,-0.00032338308457712244,0.0004677675332753612,3.29937778836767e-05,-0.3284179104477615,0.09799017352304475,0.00691169392917029,0.32799004975124374,0.09788199769687934,0.006904063794697526,0.0,0.0,0.0,-0.0007512437810946147,0.0007647787344781561,5.394333274660544e-05
HIE 838,R HIE 838,0.0,0.0,0.0,-0.00024378109452738493,0.00042936216936106166,3.028487237743618e-05,0.16321393034825865,0.12906471439732395,0.009103523046219456,-0.1631094527363185,0.1289779492905012,0.009097403107448762,0.0,0.0,0.0,-0.0001393034825871554,0.000669519403215174,4.72242575790088e-05
TRP 839,R TRP 839,0.0,0.0,0.0,-0.0002885572139303662,0.00045309154507574856,3.195861349017777e-05,-0.960308457711443,0.15139347560522726,0.01067847242877427,0.9592338308457716,0.15127264453570724,0.010669949662259724,0.0,0.0,0.0,-0.0013631840796016412,0.0007414103884662385,5.2295056705668156e-05
TYR 840,R TYR 840,0.0,0.0,0.0,-0.00035323383084575656,0.00047797457211840613,3.371372689356072e-05,-0.6877711442786071,0.14430087887798712,0.010178199228113081,0.6871990049751243,0.14417309317286006,0.010169185919425006,0.0,0.0,0.0,-0.000925373134328496,0.0008038483217946662,5.6699088959315954e-05
THR 841,R THR 841,0.0,0.0,0.0,-9.950248756219798e-05,0.00029933550162174476,2.11134983739732e-05,-0.5342487562189052,0.21110780488774686,0.01489039646511046,0.5338557213930348,0.21099825299222985,0.014882669270189268,0.0,0.0,0.0,-0.000492537313432744,0.000691953777142973,4.880665630845935e-05
GLY 842,R GLY 842,0.0,0.0,0.0,-5.472636815920513e-05,0.00022744536220224286,1.6042758907672294e-05,-0.6171144278606966,0.0734648651312462,0.0051818120539967715,0.6166865671641791,0.07336629473159581,0.005174859434072088,0.0,0.0,0.0,-0.000482587064676566,0.000565109308874772,3.985973734957028e-05
GLU 843,R GLU 843,0.0,0.0,0.0,-0.00015920398009949545,0.00036586619524078454,2.5806211680395333e-05,76.82477611940304,0.9920798117354604,0.06997591457894306,-76.81816417910449,0.9914985682562097,0.06993491682495946,0.0,0.0,0.0,0.006452736318407239,0.0009027349131995923,6.367401133078246e-05
GLY 844,R GLY 844,0.0,0.0,0.0,-3.980099502487289e-05,0.00019549137019290704,1.3788898090375724e-05,-0.08038308457711447,0.2327158656854517,0.016414511560197177,0.08030348258706467,0.2325712910287019,0.0164043140501669,0.0,0.0,0.0,-0.00011940298507469767,0.000586474110578736,4.136669427112822e-05
MET 845,R MET 845,0.0,0.0,0.0,-0.00017910447761196034,0.0003834397784676588,2.704575666879553e-05,-0.6119651741293533,0.2935134800418257,0.020702844634290195,0.6116766169154226,0.29330477569122776,0.020688123764419707,0.0,0.0,0.0,-0.0004676616915422992,0.0007194518401006537,5.074622012363974e-05
ASP 846,R ASP 846,0.0,0.0,0.0,-9.452736318408023e-05,0.0002925610035420747,2.0635662121959425e-05,79.79442288557215,1.2076656300065733,0.08518216575482486,-79.78645273631841,1.206914469349626,0.08512918296720653,0.0,0.0,0.0,0.007875621890549094,0.0009512770867857958,6.709791226311004e-05
GLU 847,R GLU 847,0.0,0.0,0.0,-0.0001741293532338288,0.00037922067662008526,2.6748164169690837e-05,82.91877114427864,1.4492742693549572,0.10222392520661923,-82.90798507462684,1.4481741033510385,0.10214632547986116,0.0,0.0,0.0,0.0106119402985044,0.001265169336167254,8.923816445843057e-05
MET 848,R MET 848,0.0,0.0,0.0,-0.00019402985074626827,0.00039545197908930584,2.7893031973324794e-05,0.7933184079601989,0.33066412609778695,0.023323249166478873,-0.792726368159204,0.33045620471564535,0.023308583522945188,0.0,0.0,0.0,0.00039800995024856213,0.0007403078691967926,5.2217290992357826e-05
GLU 849,R GLU 849,0.0,0.0,0.0,-0.00021393034825871495,0.00041007822955215314,2.892468813736671e-05,83.25100995024876,1.3191595884519456,0.09304634323324126,-83.24105970149253,1.3183468226145947,0.09298901515123174,0.0,0.0,0.0,0.009736318407959035,0.001113072203167392,7.85100598638191e-05
PHE 850,R PHE 850,0.0,0.0,0.0,-0.0003731343283582165,0.0004836373655528349,3.4113149545809435e-05,0.8384875621890546,0.07275229626252532,0.005131551321241812,-0.8377313432835821,0.07265311478009957,0.005124555598861476,0.0,0.0,0.0,0.00038308457711427744,0.0007035888370017444,4.962733015462303e-05
THR 851,R THR 851,0.0,0.0,0.0,-0.0002537313432835779,0.0004351456637944183,3.069280862172725e-05,0.8328457711442787,0.30934194494123685,0.02181929846654733,-0.8320099502487567,0.30895737022671904,0.02179217265766181,0.0,0.0,0.0,0.0005820895522390401,0.0008069829641436462,5.692018958312973e-05
GLU 852,R GLU 852,0.0,0.0,0.0,-0.00032338308457711636,0.0004677675332753525,3.299377788367609e-05,88.07464676616918,2.087015553368546,0.14720672707972104,-88.06146766169148,2.0854263460948705,0.14709463304140327,0.0,0.0,0.0,0.012855721393034418,0.001768738933509452,0.00012475722523493048
ALA 853,R ALA 853,0.0,0.0,0.0,-0.00022885572139302288,0.00042009615587230753,2.9631298178358244e-05,0.814885572139303,0.09564393878165167,0.006746203290308617,-0.8139402985074624,0.09544390354700033,0.00673209389273076,0.0,0.0,0.0,0.0007164179104477192,0.0007558587778265455,5.331416751481921e-05
GLU 854,R GLU 854,0.0,0.0,0.0,-0.0005621890547263537,0.0004961174472564204,3.4993426637327546e-05,99.90520398009956,1.8511429340723144,0.13056955528755293,-99.87648756218907,1.8483669654311201,0.13037375355647018,0.0,0.0,0.0,0.02815422885572135,0.0029457946291954456,0.00020778033269228127
SER 855,R SER 855,0.0,0.0,0.0,-0.00020398009950248333,0.00040295436281226213,2.8422209320072407e-05,1.3283233830845769,0.3829653088227321,0.027012290160404826,-1.3268407960199002,0.38247487418190307,0.02697769756802743,0.0,0.0,0.0,0.001278606965174152,0.0008988605555144266,6.34007352100325e-05
ASN 856,R ASN 856,0.0,0.0,0.0,-0.0003781094527363276,0.0004849151415327958,3.420327691436092e-05,1.8211144278606968,0.25855296105911413,0.018236919755030504,-1.8189303482587065,0.25821032563215185,0.018212752115405934,0.0,0.0,0.0,0.0018059701492544361,0.0008622336947617848,6.081727564457857e-05
MET 857,R MET 857,0.0,0.0,0.0,-0.0008805970149253165,0.0003242621042149081,2.2871685359706933e-05,1.3285223880597024,0.20312327640910585,0.014327211249399705,-1.3263731343283587,0.20273830661662373,0.014300057573863179,0.0,0.0,0.0,0.0012686567164177955,0.0008088211965120888,5.7049848497330755e-05
ASN 858,R ASN 858,0.0,0.0,0.0,-0.0007114427860696629,0.0004530915450757264,3.195861349017621e-05,2.343701492537312,0.657531695657172,0.046378709881985634,-2.3399900497512434,0.6562815952312725,0.04629053459650652,0.0,0.0,0.0,0.0029999999999999367,0.0014895990979573374,0.00010506821931311306
ASP 859,R ASP 859,0.0,0.0,0.0,-0.0005572139303482437,0.0004967157800735653,3.5035629780267296e-05,99.96566666666666,1.5531457160403415,0.10955045215986182,-99.94017910447761,1.5510640121883643,0.10940362009131102,0.0,0.0,0.0,0.024930348258707293,0.002213734688651873,0.00015614480573146979
LEU 860,R LEU 860,0.0,0.0,0.0,-0.0011144278606964942,0.0003183302143889942,2.2453282111460474e-05,0.8882786069651744,0.1510122791292502,0.010651584902463151,-0.8864079601990053,0.1506906578540807,0.010628899486822387,0.0,0.0,0.0,0.0007562189054726795,0.0007365872845102631,5.195486118265041e-05
VAL 861,R VAL 861,0.0,0.0,0.0,-0.0013233830845770715,0.000467767533275347,3.29937778836757e-05,1.2601542288557215,0.09346945170757476,0.006592826797864482,-1.2580597014925372,0.0931747217545608,0.006572038149842422,0.0,0.0,0.0,0.0007711442786072373,0.0008148883170307934,5.747779018320616e-05
SER 862,R SER 862,0.0,0.0,0.0,-0.0007910447761194202,0.0004065623424440754,2.8676696581613068e-05,1.3390149253731345,0.49904753537443924,0.03520009911813995,-1.3367263681592034,0.49809687538160763,0.03513304473232835,0.0,0.0,0.0,0.0014975124378110364,0.001150921664452433,8.117975502182043e-05
GLU 863,R GLU 863,0.0,0.0,0.0,-0.001114427860696556,0.000318330214388939,2.245328211145658e-05,108.81237313432835,1.7541150013291993,0.123725732589935,-108.77515920398008,1.751166327620068,0.12351774918260167,0.0,0.0,0.0,0.03609950248756162,0.003048537656323598,0.0002150272670667696
TYR 864,R TYR 864,0.0,0.0,0.0,-0.002945273631840772,0.00045927701105853176,3.239490262147763e-05,0.3267263681592041,0.18750567421263287,0.013225630525449122,-0.32633333333333336,0.18703319558857193,0.013192304452842293,0.0,0.0,0.0,-0.0025522388059701475,0.0008857677686540583,6.247724122889931e-05
GLN 865,R GLN 865,0.0,0.0,0.0,-0.0023333333333333353,0.000492059670908563,3.470721316161795e-05,1.0995771144278612,1.3423659832952006,0.09468319611949862,-1.0960696517412938,1.339299896981295,0.09446693106556288,0.0,0.0,0.0,0.0011741293532340638,0.0032191169277008885,0.00022705900118900218
GLN 866,R GLN 866,0.0,0.0,0.0,-0.0016716417910447334,0.00046961590216573957,3.312415177300848e-05,0.6331940298507455,0.8585512019282924,0.06055753262702512,-0.6310746268656718,0.856994168230496,0.06044770793777664,0.0,0.0,0.0,0.00044776119402909,0.001819875744128336,0.0001283641377528326
TYR 867,R TYR 867,0.0,0.0,0.0,-0.0034577114427860986,0.000536668121797531,3.785365068809567e-05,1.0282587064676614,0.3997845100350922,0.028198625144143005,-1.0239651741293534,0.3989877412811462,0.028142425409398115,0.0,0.0,0.0,0.0008358208955224288,0.0012490435934227858,8.810074226370314e-05
GLN 868,R GLN 868,0.0,0.0,0.0,-0.004885572139303491,0.000893225356966699,6.300325895101926e-05,-0.5060895522388068,2.5218755146484484,0.17787938379984292,0.5146915422885576,2.514472175778504,0.17735719253837984,0.0,0.0,0.0,0.0037164179104467177,0.009319864790111024,0.0006573725770099726
ASP 869,R ASP 869,0.0,0.0,0.0,-0.004482587064676612,0.0020052034979747965,0.00014143614962008484,269.10503482587063,15.224512280623259,1.0738542990723006,-268.87141293532346,15.14923511635256,1.06854465729304,0.0,0.0,0.0,0.22913930348258826,0.07516178568510729,0.005301503601309397
gdp 870,R gdp 870,0.0,0.0,0.0,-0.003119402985074586,0.00039356976003106925,2.7760270477243527e-05,274.1840049751243,2.1552014103961588,0.1520161866115198,-274.1275223880598,2.152864564135884,0.15185135818505777,0.0,0.0,0.0,0.053363184079591806,0.0026974168241728582,0.0001902611131073549
MET 871,L MET   1,0.0,0.0,0.0,-0.04045273631840798,0.009643341474878877,0.0006801888631533205,-85.83133830845772,1.6280680016163833,0.11483506272597853,86.60941293532336,1.6292017926667586,0.11491503418064672,0.0,0.0,0.0,0.7376218905472628,0.1240529750361963,0.00875002220759972
ARG 872,L ARG   2,0.0,0.0,0.0,-0.0215373134328358,0.005616238959129041,0.0003961389527435926,-81.59654726368164,1.30170417155464,0.0918151330550914,81.84513930348257,1.321494811874482,0.0932110571935549,0.0,0.0,0.0,0.22705472636815924,0.04880830601821944,0.003442672466743592
GLU 873,L GLU   3,0.0,0.0,0.0,-0.04474129353233833,0.0055010389175633575,0.00038801336831708434,86.47174129353232,1.613761947940232,0.11382599150190742,-86.64530348258711,1.6023840889721894,0.11302345920781079,0.0,0.0,0.0,-0.21830348258706567,0.09917622105974956,0.006995351272191754
CYS 874,L CYS   4,0.0,0.0,0.0,-0.013179104477611916,0.0011960803289342984,8.436500162285175e-05,0.16803482587064675,0.23893489565004525,0.01685316811223911,-0.0821194029850746,0.24540314211688,0.017309403041006585,0.0,0.0,0.0,0.07273631840796023,0.019303935215496542,0.001361594607306889
ILE 875,L ILE   5,0.0,0.0,0.0,-0.03556218905472638,0.0026254330482086033,0.0001851837690284214,-0.7820099502487562,0.18248350269740493,0.012871393859413527,0.8127462686567168,0.18403393127141116,0.012980752659151244,0.0,0.0,0.0,-0.0048258706467662876,0.016329460217905045,0.0011517913174036714
SER 876,L SER   6,0.0,0.0,0.0,-0.009308457711442822,0.000687035675460853,4.845976016247634e-05,0.7741293532338314,0.3530189390492266,0.02490003609734257,-0.7507114427860695,0.355513343814627,0.025075977843887768,0.0,0.0,0.0,0.014109452736318293,0.013719215568679775,0.0009676788554387305
ILE 877,L ILE   7,0.0,0.0,0.0,-0.012840796019900494,0.0009166928245119125,6.465852648585128e-05,-0.8952288557213934,0.09959518741586812,0.007024902880439801,0.9081592039800992,0.10256023361793369,0.0072340411143843155,0.0,0.0,0.0,8.955223880571725e-05,0.008443664073350303,0.000595570143592039
HID 878,L HID   8,0.0,0.0,0.0,-0.01005472636815919,0.0007275598484562703,5.131811493833764e-05,1.3932786069651746,0.16447798319310877,0.011601382435052349,-1.4264328358208955,0.16731751540591946,0.011801667594791877,0.0,0.0,0.0,-0.04320895522388055,0.013199054670015982,0.000930989534497373
VAL 879,L VAL   9,0.0,0.0,0.0,-0.005582089552238836,0.0005032013058105728,3.5493083494780934e-05,-0.8103731343283576,0.06763499546514488,0.0047706047529956115,0.8206567164179105,0.06776537344377832,0.004779800906558972,0.0,0.0,0.0,0.004701492537313652,0.0032354454446133414,0.00022821072597076935
GLY 880,L GLY  10,0.0,0.0,0.0,-0.0021592039800995087,0.0003792206766201064,2.6748164169692328e-05,-0.25732338308457725,0.12801158180071792,0.00902924080022607,0.25734825870646766,0.12721782983650978,0.008973253853422736,0.0,0.0,0.0,-0.0021343283582090007,0.002200602737795868,0.0001552185493350744
GLN 881,L GLN  11,0.0,0.0,0.0,-0.0030447761194030056,0.00037719186907510786,2.660506311896377e-05,0.23305970149253744,0.21040836016606268,0.014841061438312923,-0.22253233830845778,0.2104538100585594,0.014844267226554304,0.0,0.0,0.0,0.007482587064676783,0.003074683217695552,0.00021687143277555657
ALA 882,L ALA  12,0.0,0.0,0.0,-0.0014328358208955125,0.0004954684379910103,3.4947649053326685e-05,-0.05114427860696513,0.10274391717769424,0.007246997153742556,0.05302985074626864,0.10276853722448963,0.007248733717949492,0.0,0.0,0.0,0.0004527363184080739,0.001601928245771775,0.00011299130650751765
GLY 883,L GLY  13,0.0,0.0,0.0,-0.0016815920398009954,0.0004658587029141838,3.285913937100927e-05,-0.4185920398009949,0.11576689022323561,0.008165566848054286,0.4317562189054727,0.11659738642451054,0.008224145533509935,0.0,0.0,0.0,0.01148258706467662,0.0026693292566167233,0.0001882799688437697
VAL 884,L VAL  14,0.0,0.0,0.0,-0.0059452736318407265,0.0005571695078241857,3.929970696338824e-05,-0.27045273631840794,0.08708787238983495,0.006142704898462315,0.2937412935323382,0.08704955263097108,0.0061400020310707765,0.0,0.0,0.0,0.017343283582089468,0.00565655232831539,0.0003989824385652007
GLN 885,L GLN  15,0.0,0.0,0.0,-0.003482587064676631,0.0004996966976911248,3.5245887497545424e-05,0.05464676616915441,0.5552332481065729,0.03916313373309006,-0.04959203980099509,0.5559828397941708,0.03921600585414318,0.0,0.0,0.0,0.0015721393034821753,0.0028852032702994883,0.00020350654775666343
ILE 886,L ILE  16,0.0,0.0,0.0,-0.0027313432835820908,0.00044326096731103916,3.126521799740829e-05,-0.27964179104477593,0.0833242843531306,0.005877241866303587,0.2905522388059701,0.08404842543659459,0.005928318840152029,0.0,0.0,0.0,0.008179104477611976,0.0037572829701051284,0.0002650183070503825
GLY 887,L GLY  17,0.0,0.0,0.0,-0.002552238805970161,0.000497263619371871,3.5074271384992796e-05,-0.5357114427860693,0.11290358815078341,0.007963605091685986,0.5537562189054726,0.1118403058097308,0.007888606937917854,0.0,0.0,0.0,0.015492537313432747,0.0049405615357375424,0.00034848034191120987
ASN 888,L ASN  18,0.0,0.0,0.0,-0.006373134328358221,0.0007759280284531044,5.4729743309120286e-05,0.5732437810945273,0.2243963827486508,0.015827700478628883,-0.5447960199004976,0.22404691047548797,0.01580305060505493,0.0,0.0,0.0,0.02207462686567078,0.006083122642168747,0.00042907038863838984
ALA 889,L ALA  19,0.0,0.0,0.0,-0.002004975124378123,0.00035263771436158485,2.487314658113405e-05,-0.214009950248756,0.11414261787091395,0.008050999509787245,0.2180298507462686,0.113168913969484,0.007982319731985443,0.0,0.0,0.0,0.0020149253731342924,0.0030476768934988626,0.00021496655353829748
CYS 890,L CYS  20,0.0,0.0,0.0,-0.0030248756218905167,0.0004283232487568152,3.021159256809314e-05,-0.8517910447761193,0.09538727618040695,0.006728099706254334,0.8677910447761199,0.09560696970473176,0.006743595692675837,0.0,0.0,0.0,0.012975124378109437,0.00548669835286912,0.0003870018628734826
TRP 891,L TRP  21,0.0,0.0,0.0,-0.020820895522387983,0.0019969532001558165,0.0001408542184804703,-0.435582089552239,0.19088433756068612,0.013463943063450272,0.3763781094527362,0.19217903737498598,0.013555264147237206,0.0,0.0,0.0,-0.0800248756218904,0.018141905479779962,0.0012796313493483875
GLU 892,L GLU  22,0.0,0.0,0.0,-0.0047462686567163815,0.0006618972485397822,4.6686632240640436e-05,80.81306467661692,1.4891000924598292,0.10503302217911739,-80.7991144278607,1.4863723383459049,0.10484062123857771,0.0,0.0,0.0,0.009203980099504015,0.004963867862744296,0.000350124243468808
LEU 893,L LEU  23,0.0,0.0,0.0,-0.002865671641791043,0.0004074745319292442,2.8741037467032682e-05,-0.24343781094527397,0.07972082733907054,0.005623073605623369,0.24721890547263686,0.07990611307193375,0.00563614265355899,0.0,0.0,0.0,0.0009154228855718882,0.003616959904466745,0.0002551206811351953
TYR 894,L TYR  24,0.0,0.0,0.0,-0.00799999999999994,0.0009304147686870029,6.562639780234693e-05,-0.2819402985074626,0.23788934343369347,0.01677942054504361,0.30563681592039793,0.23855097901677452,0.016826088720825836,0.0,0.0,0.0,0.015696517412935387,0.006013454054254769,0.00042415634533357144
CYS 895,L CYS  25,0.0,0.0,0.0,-0.007159203980099534,0.0007883021386973096,5.56025457502104e-05,0.07913930348258708,0.09807850697203303,0.006917924490268046,-0.09154228855721389,0.09752269516566105,0.006878720548181353,0.0,0.0,0.0,-0.019562189054726384,0.0065674732325891935,0.0004632338451875484
LEU 896,L LEU  26,0.0,0.0,0.0,-0.0028258706467661995,0.0004726630000602722,3.333907748710854e-05,-0.22785572139303512,0.10122544701794191,0.007139892526743214,0.22477114427860703,0.10092082194312373,0.007118405930642854,0.0,0.0,0.0,-0.005910447761194391,0.002314122830821025,0.00016322563932778987
GLU 897,L GLU  27,0.0,0.0,0.0,-0.002527363184079599,0.0004992506946985778,3.5214428872000134e-05,74.46459203980098,0.9293679084185782,0.06555255797227194,-74.46158208955227,0.9284788310862648,0.06548984729242129,0.0,0.0,0.0,0.00048258706467368934,0.0023374402961244744,0.00016487032652026218
HIP 898,L HIP  28,0.0,0.0,0.0,-0.005915422885572137,0.0006675200597158062,4.708323476182136e-05,-79.39374626865674,1.1728782008042964,0.08272844968734311,79.41463681592042,1.1727842376560893,0.0827218220378791,0.0,0.0,0.0,0.014975124378111741,0.004622503694690823,0.00032604627153403444
GLY 899,L GLY  29,0.0,0.0,0.0,-0.0021791044776119373,0.0003834397784675956,2.704575666879107e-05,0.27455223880597024,0.09658419113692861,0.006812523577968147,-0.26345273631840793,0.09694173766991625,0.006837742965918975,0.0,0.0,0.0,0.008920398009950259,0.002018233265316465,0.00014235519854709518
ILE 900,L ILE  30,0.0,0.0,0.0,-0.014238805970149267,0.0013092425242208338,9.234684745548098e-05,-0.6244179104477613,0.11478725498970402,0.008096468706343073,0.6582139303482589,0.11558524671722312,0.008152754702992777,0.0,0.0,0.0,0.01955721393034828,0.006683905090790191,0.0004714463152603827
GLN 901,L GLN  31,0.0,0.0,0.0,-0.014721393034825862,0.0018720223586259006,0.00013204227634460515,0.47353731343283617,0.7591625458330823,0.05354719734274167,-0.43905472636815907,0.7667097643024158,0.05407953708866882,0.0,0.0,0.0,0.019761194029851194,0.016682361363544097,0.0011766830449944697
PRO 902,L PRO  32,0.0,0.0,0.0,-0.02475621890547261,0.007803256982450974,0.0005503993101989789,0.6834527363184081,0.09791985251923063,0.006906733867995984,-0.6778457711442782,0.09839761501846207,0.006940432636421439,0.0,0.0,0.0,-0.019149253731343224,0.01877935809573493,0.0013245937901465307
ASP 903,L ASP  33,0.0,0.0,0.0,-0.11991542288557211,0.03175744220287487,0.0022399972628680616,91.51255721393035,1.739690853751447,0.1227083316642885,-91.2688855721393,1.72181728936274,0.12144762763615441,-0.006423367164179103,0.007944845437013001,0.000560386189767131,0.11733285174129608,0.04515848888077073,0.0031852342150850894
GLY 904,L GLY  34,0.0,0.0,0.0,-0.053189054726368146,0.010994529603216643,0.0007754943254056432,0.4799104477611944,0.15268190175877056,0.010769351002650201,-0.42054228855721404,0.15573644484024507,0.010984801859747128,-0.0003083462686567165,0.0013800112669157582,9.733848969544998e-05,0.0058707582089553186,0.020973931583579717,0.001479387068979614
GLN 905,L GLN  35,0.0,0.0,0.0,-0.03064676616915417,0.004789042425504804,0.00033779300789906413,0.040621890547263145,0.765619546425679,0.05400263904870012,0.060253731343283566,0.7667756294827479,0.054084182860287315,0.0,0.0,0.0,0.07022885572139229,0.02540414357208183,0.001791870129321031
MET 906,L MET  36,0.0,0.0,0.0,-0.023930348258706435,0.002365827272792001,0.00016687258947425417,0.20027860696517416,0.2721313554461612,0.019194665850160768,-0.16411442786069647,0.27576928463672457,0.019451265590697556,0.0,0.0,0.0,0.012233830845771116,0.010583947751252284,0.0007465341144822268
PRO 907,L PRO  37,0.0,0.0,0.0,-0.007477611940298522,0.0008926155143032118,6.296024396611384e-05,0.5252089552238808,0.25347188431601086,0.017878528234571606,-0.5238557213930349,0.2516300966733564,0.017748618550662718,0.0,0.0,0.0,-0.006124378109452957,0.006269999066574404,0.00044225163530457593
SER 908,L SER  38,0.0,0.0,0.0,-0.006820895522388062,0.001236976410779839,8.72495888264064e-05,-0.7019154228855717,0.35408831544583563,0.024975464092647656,0.7350199004975126,0.3513733250181609,0.02478396343312181,0.0,0.0,0.0,0.02628358208955237,0.009405945992001669,0.0006634442768461131
ASP 909,L ASP  39,0.0,0.0,0.0,-0.006447761194029847,0.0011410510397480114,8.04835348357155e-05,80.29777114427858,1.346239208807757,0.09495639238294995,-80.23530845771144,1.3332803985932233,0.09404234838579345,0.0,0.0,0.0,0.05601492537313341,0.017369979710512195,0.001225183903636258
LYS 910,L LYS  40,0.0,0.0,0.0,-0.0051044776119403,0.001643328091000958,0.00011591142644048052,-77.76609452736321,2.684906753435042,0.18937872075245493,77.79256218905473,2.7019951587986974,0.19058404393298184,0.0,0.0,0.0,0.02136318407960201,0.021784161433574596,0.0015365362762327797
THR 911,L THR  41,0.0,0.0,0.0,-0.003990049751243779,0.0007052754287231409,4.974629316226607e-05,0.7069104477611937,0.14081211482642217,0.00993212078525944,-0.6963383084577113,0.14070329735189616,0.009924445392400867,0.0,0.0,0.0,0.006582089552238406,0.003386316863855258,0.0002388523753828344
ILE 912,L ILE  42,0.0,0.0,0.0,-0.004174129353233825,0.0009381506966028608,6.617204808635178e-05,0.49127363184079625,0.08770727972443579,0.006186394523251451,-0.4813283582089556,0.08723834590824489,0.006153318482113642,0.0,0.0,0.0,0.005771144278606842,0.002519054387867733,0.00017768039685918703
GLY 913,L GLY  43,0.0,0.0,0.0,-0.003990049751243781,0.001041382786000191,7.345347825358475e-05,0.334955223880597,0.08851248884573454,0.0062431895956071935,-0.31007462686567167,0.08776353010733218,0.006190362119348085,0.0,0.0,0.0,0.020890547263681482,0.004991331809531493,0.00035206140091486026
GLY 914,L GLY  44,0.0,0.0,0.0,-0.006129353233830848,0.0011983338680457696,8.452395401609596e-05,0.5621691542288555,0.08147905901818576,0.005747089706276132,-0.5291343283582087,0.08098563760433773,0.005712286443173285,0.0,0.0,0.0,0.026905472636816034,0.004790747706004434,0.00033791328911148645
GLY 915,L GLY  45,0.0,0.0,0.0,-0.005557213930348258,0.0008510807872773719,6.003061020475786e-05,0.13338308457711434,0.11544250798207674,0.008142686688887906,-0.10927363184079608,0.1159818125699401,0.008180726301554092,0.0,0.0,0.0,0.01855223880597001,0.0075724367590844525,0.0005341185069386711
ASP 916,L ASP  46,0.0,0.0,0.0,-0.023975124378109478,0.004068368224411982,0.00028696056907874214,84.90340796019895,1.265053068615606,0.08922996357764842,-84.665512437811,1.2519306368521277,0.08830437860627112,0.0,0.0,0.0,0.21392039800994922,0.04230278952777704,0.0029838087132006558
ASP 917,L ASP  47,0.0,0.0,0.0,-0.008004975124378108,0.0009899872477082152,6.982831649269096e-05,77.96719402985075,0.9532416529488507,0.06723648207612752,-77.94630845771145,0.9506572664135591,0.06705419350489233,0.0,0.0,0.0,0.012880597014925579,0.007873102496925154,0.000555325832941154
SER 918,L SER  48,0.0,0.0,0.0,-0.005343283582089532,0.0006438126208187255,4.541104095289222e-05,0.25109950248756235,0.13757729640938113,0.009703954286403586,-0.2390895522388059,0.1449948427296898,0.010227147664149365,0.0,0.0,0.0,0.006666666666666773,0.010951422967280964,0.0007724538177384789
PHE 919,L PHE  49,0.0,0.0,0.0,-0.011119402985074658,0.0014020850293912028,9.889545285420587e-05,0.7201641791044773,0.08325240594105099,0.005872171954020063,-0.7006716417910442,0.08346144366650489,0.0058869163383398595,0.0,0.0,0.0,0.008373134328358225,0.014467499160774992,0.001020458710549059
ASN 920,L ASN  50,0.0,0.0,0.0,-0.04276119402985077,0.00980266420112237,0.0006914266217995692,0.8145820895522378,0.6721638589001595,0.0474107831013825,-0.5887512437810944,0.6778467942159206,0.04781162645240051,0.0,0.0,0.0,0.18306965174129244,0.04678090272833217,0.0032996704645336635
THR 921,L THR  51,0.0,0.0,0.0,-0.018786069651741327,0.00225247348290028,0.000158877229600146,1.011099502487562,0.22031269060483893,0.015539659043613494,-0.9136766169154229,0.22673069018362166,0.015992349830161165,0.0,0.0,0.0,0.07863681592039783,0.02486465728501889,0.001753817700581463
PHE 922,L PHE  52,0.0,0.0,0.0,-0.023019900497512423,0.002120640565492017,0.00014957845256816928,0.9295323383084572,0.22016018636597823,0.015528902223985468,-0.8931044776119399,0.24002652015550652,0.0169301653681482,0.0,0.0,0.0,0.01340796019900511,0.030227046903326643,0.0021320515013613667
PHE 923,L PHE  53,0.0,0.0,0.0,-0.06859701492537322,0.015825283349102465,0.0011162294230009499,-0.7288507462686565,0.20097072287939577,0.014175381829891509,0.9671144278606967,0.29658132011908245,0.02091923338915503,0.0,0.0,0.0,0.1696666666666666,0.1159006408119908,0.008175000887193983
SER 924,L SER  54,0.0,0.0,0.0,-0.5110646766169158,0.18731714346221867,0.013212332591623204,0.3436119402985074,1.958362017020391,0.13813220629693343,0.7860398009950251,1.8956615795775706,0.1337096584306625,-0.01830462089552239,0.01683113711698965,0.0011871768775383576,0.6002824437810943,0.47550701751969915,0.03353967901175175
GLU 925,L GLU  55,0.0,0.0,0.0,-1.412706467661691,0.618032867476766,0.0435926773531255,91.30851243781093,3.7944426594191123,0.2676393494448111,-90.80670646766173,3.343440485041808,0.23582810880083843,-0.2743883462686568,0.07490770859133462,0.005283582384891133,-1.1852888437810913,0.8524916975860706,0.060130128144818884
THR 926,L THR  56,0.0,0.0,0.0,-2.9312288557213924,0.318130871038405,0.022439221515621607,-4.96376119402985,1.237491923763413,0.08728595030869461,6.363985074626866,1.123767032378515,0.0792644149534613,-0.27125047164179117,0.038468787048755795,0.0027133790292237924,-1.8022554467661696,0.6114970928113329,0.0431316793524752
GLY 927,L GLY  57,0.0,0.0,0.0,-1.3107014925373137,0.4329380598071879,0.03053709624233276,-5.170631840796015,0.9337556562896254,0.06586204584470555,5.143273631840797,0.7319815331868842,0.05162999653228238,-0.40923510447761213,0.05238469787635259,0.003694931698516252,-1.7472948059701492,0.35686671797721353,0.025171437497107436
ALA 928,L ALA  58,0.0,0.0,0.0,-0.8207462686567164,0.38275145579597464,0.026997206130918678,-1.2554577114427854,0.3793600784310369,0.026757996815310586,1.606258706467662,0.3805981058092487,0.026845320533664046,-0.15749881791044776,0.10766377628555739,0.0075940172589798825,-0.6274440915422886,0.41190139979845564,0.029053284651386038
GLY 929,L GLY  59,0.0,0.0,0.0,-0.11718905472636819,0.01724664736623068,0.001216484710803005,-1.031985074626866,0.20337213097627185,0.014344764097193399,1.305402985074627,0.23574906929335018,0.016628457246880946,0.0,0.0,0.0,0.15622885572139295,0.057510175289897394,0.0040564550007988615
LYS 930,L LYS  60,0.0,0.0,0.0,-0.3137661691542287,0.057765782446384646,0.004074484139519898,-94.1899751243781,2.9523430537198103,0.20824222294518543,94.51159203980099,3.0485217856113827,0.21502614763304143,-0.012286459701492539,0.016486102586263186,0.0011628400181815837,-0.00443571343283618,0.15791384797255242,0.011138384035080105
HIE 931,L HIE  61,0.0,0.0,0.0,-0.2329203980099502,0.0398647418607303,0.0028118420898800857,-0.01714427860696509,0.3864608185292661,0.02725884440507432,0.3880049751243784,0.4027805532850376,0.028409949741270177,-0.00387374328358209,0.005519343097275251,0.0003893044456082515,0.1340665552238807,0.06786557395353533,0.004786868505585362
VAL 932,L VAL  62,0.0,0.0,0.0,-1.0289004975124378,0.202961212503392,0.014315780142861285,-0.8701691542288565,0.39729081450159814,0.028022733422959387,0.9948656716417908,0.38910839128043456,0.027445589788344653,-0.07450097910447762,0.020993389162181103,0.0014807595007557853,-0.9787049592039812,0.21847573295369585,0.015410090041038325
PRO 933,L PRO  63,0.0,0.0,0.0,-0.1060398009950249,0.019948401299057787,0.0014070517399678375,2.150701492537314,0.21790883220282575,0.015370103945113008,-2.153398009950249,0.2027410199985859,0.014300248961070296,0.0,0.0,0.0,-0.1087363184079602,0.043936352930505594,0.0030990313916348195
ARG 934,L ARG  64,0.0,0.0,0.0,-0.14839800995024885,0.03393937814802322,0.0023938991581675287,-96.15422388059707,2.4624342412843334,0.17368671964299984,97.34193532338307,2.5633287827659808,0.18080327189281417,-0.004113492537313436,0.005031974325246927,0.00035492810294259484,1.0351999402985077,0.2603327686829736,0.018362457705486602
ALA 935,L ALA  65,0.0,0.0,0.0,-0.02472636815920397,0.002305034775702,0.00016258461734430132,1.2931840796019898,0.16826522225395668,0.011868513681830098,-1.26855223880597,0.16849757075610414,0.0118849022815642,0.0,0.0,0.0,-9.452736318411149e-05,0.023966311760541804,0.0016904532928598524
VAL 936,L VAL  66,0.0,0.0,0.0,-0.029965174129353258,0.0025360644667732947,0.00017888019531733172,-1.0496169154228856,0.13434594651759502,0.009476032438455935,1.118805970149254,0.1369394577495274,0.00965896461616829,0.0,0.0,0.0,0.03922388059701509,0.020800273315886873,0.0014671381592021395
PHE 937,L PHE  67,0.0,0.0,0.0,-0.026895522388059707,0.002641805098762537,0.00018633856443650465,1.0532338308457712,0.1260170960910247,0.008888560625103598,-1.1018358208955228,0.12459421862139945,0.008788198586593183,0.0,0.0,0.0,-0.07549751243781103,0.01910175016807833,0.0013473335736280292
VAL 938,L VAL  68,0.0,0.0,0.0,-0.014109452736318416,0.0010162658204994123,7.168186410362017e-05,-0.8012587064676614,0.10652910627569709,0.007513983807289763,0.8230348258706474,0.10900789044923453,0.007688823762236194,0.0,0.0,0.0,0.007666666666666833,0.009664693571149017,0.0006816949239026739
ASP 939,L ASP  69,0.0,0.0,0.0,-0.008223880597014906,0.0006799377098128058,4.7959108267339836e-05,95.4277064676617,1.8994771756203899,0.13397878982473146,-95.44050248756217,1.8943976086734107,0.13362050479708026,0.0,0.0,0.0,-0.0210199004975134,0.009944102579391914,0.0007014029158022265
LEU 940,L LEU  70,0.0,0.0,0.0,-0.011393034825870634,0.0009514331916589468,6.710892305189915e-05,0.017353233830845697,0.15141363596522248,0.010679894430927945,-0.021746268656716423,0.15390020769597149,0.010855283677808119,0.0,0.0,0.0,-0.01578606965174114,0.005363317917085294,0.00037829927792719815
GLU 941,L GLU  71,0.0,0.0,0.0,-0.008880597014925376,0.0008015356168416087,5.65359633293746e-05,95.3198905472637,2.0520124784955414,0.1447378005393966,-95.3092935323383,2.042788377837545,0.14408718264346101,0.0,0.0,0.0,0.0017164179104463416,0.01203784162338382,0.000849083881345393
PRO 942,L PRO  72,0.0,0.0,0.0,-0.014218905472636812,0.001353764162982149,9.548716172659436e-05,-0.4352189054726367,0.138467920529333,0.009766774068242182,0.43345273631840764,0.13632113462792284,0.009615351465867512,0.0,0.0,0.0,-0.0159850746268657,0.006683668081546637,0.0004714295979172968
THR 943,L THR  73,0.0,0.0,0.0,-0.006064676616915395,0.0005991669340228706,4.2261977008046976e-05,-0.24942288557213962,0.19183018836406557,0.013530658235192275,0.25226368159203977,0.1934903680078652,0.01364775827852145,0.0,0.0,0.0,-0.00322388059701503,0.006561960851345763,0.00046284503179324895
VAL 944,L VAL  74,0.0,0.0,0.0,-0.006089552238806001,0.0005389692562767159,3.8015960199735086e-05,-0.5890995024875623,0.1112191152266188,0.007844791532476783,0.625592039800995,0.11220385116047574,0.007914249449849226,0.0,0.0,0.0,0.03040298507462693,0.00618631060087694,0.00043634870606681204
ILE 945,L ILE  75,0.0,0.0,0.0,-0.01982089552238803,0.0019693575976174427,0.00013890777475372847,-0.570512437810945,0.1492680019711711,0.010528553077833814,0.5924726368159202,0.1494324603174623,0.010540153075188598,0.0,0.0,0.0,0.002139303482586701,0.01344568944639846,0.0009483858103213377
ASP 946,L ASP  76,0.0,0.0,0.0,-0.011925373134328373,0.0012888357139631613,9.090746204059021e-05,98.11142786069654,2.7049053755282797,0.19078931479412276,-98.05597014925371,2.6827468898011833,0.18922637571795548,0.0,0.0,0.0,0.043532338308461815,0.02841238954412119,0.0020040554401012556
GLU 947,L GLU  77,0.0,0.0,0.0,-0.00667164179104475,0.0006850513225097501,4.8319794697038694e-05,86.11590547263677,1.5157310129130928,0.10691142247791624,-86.08421393034826,1.510509455426279,0.10654312220978847,0.0,0.0,0.0,0.025019900497510017,0.007524394951960118,0.0005307298991353637
VAL 948,L VAL  78,0.0,0.0,0.0,-0.018417910447761175,0.0028186439723255274,0.0001988118168546075,-0.5965920398009952,0.1974847377094675,0.01392949939423581,0.6542238805970152,0.19820752636900138,0.013980480975455263,0.0,0.0,0.0,0.03921393034825854,0.01096212407128986,0.0007732086154182311
ARG 949,L ARG  79,0.0,0.0,0.0,-0.06134328358208961,0.015022257687644739,0.0010595883600278341,-104.04842288557212,4.127076269298931,0.2911015152864061,104.29830348258702,4.170571718618814,0.294169447735164,0.0,0.0,0.0,0.18853731343283744,0.07855580676730645,0.005540899390355481
THR 950,L THR  80,0.0,0.0,0.0,-0.009407960199004963,0.0018100703151202678,0.00012767251611658722,0.124597014925373,0.22157065243605714,0.015628388829870214,-0.08832338308457713,0.2175220235901728,0.015342820569201897,0.0,0.0,0.0,0.026865671641790843,0.006792362236210684,0.00047909629246347107
GLY 951,L GLY  81,0.0,0.0,0.0,-0.004855721393034824,0.0006940253927352006,4.895277680603156e-05,0.8266218905472642,0.155339641743255,0.010956813527265023,-0.8315721393034825,0.15845462027491805,0.01117652717234524,0.0,0.0,0.0,-0.009805970149253607,0.010711372306834594,0.0007555219496454981
THR 952,L THR  82,0.0,0.0,0.0,-0.007094527363184086,0.0008440720422068961,5.953625144394479e-05,0.5921691542288555,0.241688898432785,0.017047420491125894,-0.5471641791044775,0.24376354236741482,0.017193754591501773,0.0,0.0,0.0,0.03791044776119385,0.008666969395698908,0.0006113208866036869
TYR 953,L TYR  83,0.0,0.0,0.0,-0.03072636815920398,0.004412753029265784,0.000311251600305937,0.4312238805970149,0.20536605983997117,0.01448540499542782,-0.47073134328358196,0.20826429693014498,0.014689830877955109,0.0,0.0,0.0,-0.07023383084577096,0.030678237862684896,0.0021638760578712047
ARG 954,L ARG  84,0.0,0.0,0.0,-0.09433333333333337,0.02156174365366574,0.0015208481356380084,-90.51829850746267,2.1627268489878997,0.15254699012332956,90.74357711442782,2.1782525940445483,0.1536420917441941,-0.0003726447761194036,0.0012245638442896247,8.637407389086379e-05,0.13057262885571994,0.04201614981515384,0.0029635907067376817
GLN 955,L GLN  85,0.0,0.0,0.0,-0.27132338308457693,0.4796868172954752,0.03383449935645279,-2.0232686567164175,1.2083004294560056,0.0852269410556855,1.8232636815920418,0.9753318583716002,0.06879460503096274,-0.17154300895522395,0.03771673232754853,0.0026603331791748624,-0.6428713671641793,0.40661049970271684,0.02868009333273852
LEU 956,L LEU  86,0.0,0.0,0.0,-0.6013283582089551,0.1308778308528511,0.009231410420514171,0.776975124378109,0.2658015463983812,0.0187481955440534,-0.4361641791044775,0.3263920938317416,0.023021923243512717,-0.02576761791044774,0.013284228034272292,0.0009369972004039846,-0.2862850308457713,0.14691931400109676,0.010362889401562637
PHE 957,L PHE  87,0.0,0.0,0.0,-0.8499651741293528,0.20878991269426916,0.014726904955440224,-0.2181592039800995,0.5399163418957909,0.03808276246866081,0.889099502487562,0.5270632520782446,0.0371761754133565,-0.03016499104477613,0.015991406697775216,0.0011279468605687572,-0.20918986666666628,0.43361855785653847,0.030585094873903734
HIE 958,L HIE  88,0.0,0.0,0.0,-3.6051094527363197,0.7262161513405355,0.0512233378513751,-10.431452736318409,2.75531014028533,0.1943445927780997,10.110960199004976,1.6254883042555461,0.11465310490360767,-0.44045595223880585,0.08720956580563534,0.006151288490193681,-4.366057942288553,1.1554377175460702,0.0814982928468786
PRO 959,L PRO  89,0.0,0.0,0.0,-1.8523930348258708,0.37619510359836816,0.026534756703058018,-1.4889303482587073,0.5735670486767325,0.040456300318508845,1.842338308457711,0.5579149839612517,0.03935228879588891,-0.36377194029850773,0.06389787591300093,0.004507008663791194,-1.8627570149253736,0.4172664783605727,0.02943170811563866
GLU 960,L GLU  90,0.0,0.0,0.0,0.2536915422885572,1.0602971349138768,0.07478759356189357,95.62396019900497,8.123288952841381,0.5729726249239252,-98.68273631840793,6.52890183105319,0.4605132282904542,-0.4328595223880598,0.05064850225332435,0.0035724699014186667,-3.2379440995024873,1.77631513406742,0.12529160921977328
GLN 961,L GLN  91,0.0,0.0,0.0,-0.18260696517412936,0.027616595905302934,0.0019479244846743941,-0.7180746268656709,0.5649798828831628,0.03985060834399432,0.8829502487562186,0.5550427866725696,0.039149699619343614,0.0,0.0,0.0,-0.017731343283581738,0.046496214607454386,0.0032795901127388467
LEU 962,L LEU  92,0.0,0.0,0.0,-0.08691542288557214,0.01141343412617331,0.0008050415722787255,0.8160149253731342,0.24754535194539712,0.01746050287208596,-0.6888208955223879,0.24880635992174022,0.01754944751685359,0.0,0.0,0.0,0.040278606965174206,0.029735349920177036,0.002097369870221819
ILE 963,L ILE  93,0.0,0.0,0.0,-0.06846268656716417,0.009443724428995874,0.0006661089623368984,-1.0719452736318411,0.14676258280465146,0.01035183443533454,1.1305970149253735,0.14753028794703604,0.010405984180979847,0.0,0.0,0.0,-0.009810945273631768,0.014702491737306053,0.001037033808910609
THR 964,L THR  94,0.0,0.0,0.0,-0.0327363184079602,0.0041351694338774125,0.00029167236310179145,1.1412835820895524,0.17576548764156297,0.012397541612722508,-1.0131293532338306,0.1777735805858364,0.012539181568170491,0.0,0.0,0.0,0.09541791044776195,0.01440959042205119,0.0010163741430511855
GLY 965,L GLY  95,0.0,0.0,0.0,-0.015208955223880586,0.0018731194623896705,0.00013211966007759687,0.0839651741293532,0.4020469685948558,0.028358206666762108,0.019243781094527377,0.39207593344364206,0.02765490407381405,0.0,0.0,0.0,0.08799999999999994,0.014953327056202417,0.0010547263681592134
LYS 966,L LYS  96,0.0,0.0,0.0,-0.05817412935323385,0.0060794513502109805,0.00042881143566969506,-116.08928358208955,5.190154012244838,0.366085237816781,116.50780099502487,5.140417219859291,0.3625770749711795,0.0,0.0,0.0,0.3603432835820911,0.07496192444555765,0.005287406476399757
GLU 967,L GLU  97,0.0,0.0,0.0,-0.015542288557213917,0.0011327124739205468,7.989537775082046e-05,102.08155223880608,2.527728327175138,0.1782922093654572,-102.21522388059695,2.5119937879467336,0.1771823805392262,0.0,0.0,0.0,-0.14921393034826022,0.026749417717658916,0.0018867584513921028
ASP 968,L ASP  98,0.0,0.0,0.0,-0.006079601990049771,0.0005405284320613712,3.812593598014104e-05,95.84389054726363,1.8766986409740312,0.13237211586988223,-95.83876616915427,1.8690052107059767,0.13182946313883365,0.0,0.0,0.0,-0.0009552238805962027,0.010412534786078802,0.000734443576133583
ALA 969,L ALA  99,0.0,0.0,0.0,-0.0030348258706467484,0.0003213483634220437,2.2666165930307407e-05,-0.18299502487562183,0.11369867208964943,0.00801968598873786,0.18307462686567158,0.11367195273589305,0.008017801350834795,0.0,0.0,0.0,-0.002955223880597032,0.0018960511661092502,0.00013373713774587426
ALA 970,L ALA 100,0.0,0.0,0.0,-0.002109452736318417,0.00032775460879601976,2.311802763917225e-05,-0.30598009950248745,0.11951256559589692,0.008429766418307904,0.3083184079601989,0.11924004014417655,0.008410543955049818,0.0,0.0,0.0,0.00022885572139307812,0.001547703541643522,0.00010916659077470837
ASN 971,L ASN 101,0.0,0.0,0.0,-0.0018706467661691393,0.0003355904866475426,2.3670727848069764e-05,-1.2821293532338314,0.1678754667081187,0.01184102244527876,1.2881940298507457,0.16836095186714703,0.011875265928127264,0.0,0.0,0.0,0.004194029850744554,0.0023238251574275288,0.00016390998868134242
ASN 972,L ASN 102,0.0,0.0,0.0,-0.0023333333333333283,0.00047140452079106666,3.325031120359023e-05,0.9149751243781099,0.5271557157377085,0.037182697297039415,-0.9116666666666663,0.5270114590249594,0.03717252221304984,0.0,0.0,0.0,0.0009751243781091951,0.0012234760484983642,8.629734669163229e-05
TYR 973,L TYR 103,0.0,0.0,0.0,-0.0033333333333333375,0.0004714045207910586,3.325031120358966e-05,0.7661990049751246,0.1907288200170054,0.013452973701687842,-0.7674477611940297,0.190636974971624,0.013446495451678031,0.0,0.0,0.0,-0.004582089552238512,0.0012946416980417618,9.13169845821488e-05
ALA 974,L ALA 104,0.0,0.0,0.0,-0.0020049751243780985,0.0002542673102324123,1.7934633252859013e-05,0.9057313432835825,0.08914423140462856,0.006287749280033912,-0.9043383084577117,0.0889648875626163,0.006275099340764454,0.0,0.0,0.0,-0.0006119402985073931,0.0012006037935440778,8.46840622159517e-05
ARG 975,L ARG 105,0.0,0.0,0.0,-0.0077014925373134245,0.0007664921461718814,5.406418748923844e-05,-100.16530845771139,2.014820902226424,0.14211450901256736,100.18676616915421,2.0076383219835803,0.14160788886408313,0.0,0.0,0.0,0.013756218905469882,0.016484132989931413,0.001162701093567821
GLY 976,L GLY 106,0.0,0.0,0.0,-0.0025771144278606646,0.0005039877119255162,3.55485523053269e-05,1.171159203980099,0.14157597164992428,0.009985999091419529,-1.1663930348258706,0.14094538567307252,0.009941520986000098,0.0,0.0,0.0,0.0021890547263681637,0.0015941683531856357,0.00011244396588600096
HIP 977,L HIP 107,0.0,0.0,0.0,-0.0059552238805969885,0.0006639135250791704,4.6828849422382034e-05,-97.81809452736319,1.760502889489488,0.12417629948078047,97.81755223880592,1.7587533289688804,0.12405289499649148,0.0,0.0,0.0,-0.006497512437812841,0.005314136201046476,0.00037483026714835984
TYR 978,L TYR 108,0.0,0.0,0.0,-0.008398009950248765,0.0009254801200659325,6.527833452527946e-05,0.6129751243781094,0.3562243331113216,0.025126127162222362,-0.6114079601990052,0.3540551334871099,0.024973123617736372,0.0,0.0,0.0,-0.0068308457711447,0.00473908736318671,0.0003342694494794631
THR 979,L THR 109,0.0,0.0,0.0,-0.007517412935323385,0.0007404081660610969,5.2224365387709964e-05,1.214084577114428,0.22609313849511836,0.015947380401324263,-1.1881492537313432,0.2255946208294995,0.015912217676337027,0.0,0.0,0.0,0.018417910447761105,0.005421945237747974,0.0003824345302870939
ILE 980,L ILE 110,0.0,0.0,0.0,-0.012318407960198997,0.0011878780163919879,8.378645510368968e-05,1.179930348258706,0.23081985636835609,0.01628077737425313,-1.1594228855721402,0.234249888415164,0.016522713180900178,0.0,0.0,0.0,0.008189054726368383,0.007031137541419442,0.0004959382039339007
GLY 981,L GLY 111,0.0,0.0,0.0,-0.006472636815920429,0.0006620468129408547,4.669718170009894e-05,0.7431641791044774,0.14027385408460563,0.009894154799816531,-0.7451194029850748,0.14191601353320105,0.010009983796577285,0.0,0.0,0.0,-0.0084278606965175,0.007421631681538434,0.0005234815369090411
LYS 982,L LYS 112,0.0,0.0,0.0,-0.025169154228855697,0.002976064345098203,0.0002099153938328108,-116.99359701492541,2.9538129152147774,0.20834589898132486,117.12011442786066,2.9631649967307157,0.2090055439509668,0.0,0.0,0.0,0.10134825870646799,0.03474581630497505,0.0024507809200142354
GLU 983,L GLU 113,0.0,0.0,0.0,-0.03423880597014924,0.003585860370147395,0.00025292708911645555,120.86443283582088,3.3859573609933316,0.23882701800607956,-120.49062686567173,3.3567401141720064,0.23676619231079152,0.0,0.0,0.0,0.3395671641791047,0.048201553580565284,0.003399875449562504
ILE 984,L ILE 114,0.0,0.0,0.0,-0.03386069651741292,0.005227224705503798,0.0003687000029134856,0.7569999999999999,0.2322893417883356,0.0163844268841082,-0.7175373134328361,0.23417771847805705,0.01651762270602666,0.0,0.0,0.0,0.005601990049751338,0.015276906644891392,0.0010775499125855231
ILE 985,L ILE 115,0.0,0.0,0.0,-0.031417910447761176,0.00320050953840371,0.0002257465371426683,-0.028736318407960322,0.17400907829116086,0.01227365404922659,0.0699203980099502,0.181188897422263,0.012780079443904647,0.0,0.0,0.0,0.00976616915422887,0.016546934596129974,0.0011671307773279242
ASP 986,L ASP 116,0.0,0.0,0.0,-0.09969651741293543,0.025682958668755945,0.0018115362299284587,117.59627363184079,2.8932133867448515,0.20407153780838883,-117.02073134328353,2.865767416078707,0.20213564830015393,-0.0055446805970149225,0.020097301542248674,0.0014175543533413348,0.47030109054726166,0.10253935973563488,0.007232568784247774
LEU 987,L LEU 117,0.0,0.0,0.0,-0.17619402985074636,0.04308682850045829,0.0030391105584049553,0.6806616915422885,0.23288347175794602,0.01642633358103969,-0.4591990049751244,0.23498895961999647,0.01657484324431377,-0.0260334089552239,0.029124763460187254,0.002054302421956178,0.01923524776119381,0.06398442883779466,0.004513113636395493
VAL 988,L VAL 118,0.0,0.0,0.0,-0.04143283582089551,0.00334377217467453,0.00023585150438366507,0.5644925373134327,0.215839126553258,0.015224118164508969,-0.4998358208955223,0.22446076435930615,0.01583224160731065,0.0,0.0,0.0,0.02322388059701492,0.034250098984723316,0.0024158157161597617
LEU 989,L LEU 119,0.0,0.0,0.0,-0.07433333333333327,0.007880534197448219,0.0005558500246793858,-0.11513432835820893,0.1994452676593586,0.014067784514727327,0.17053233830845768,0.20623295092870383,0.014546550778314267,0.0,0.0,0.0,-0.0189353233830845,0.03687333159757082,0.00260084427844469
ASP 990,L ASP 120,0.0,0.0,0.0,-0.3964626865671642,0.07373321447058588,0.005200739956998951,131.84623880597013,3.7240087402152593,0.26267132383299346,-130.44763681592048,3.5554997986676637,0.25078561951763656,-0.02258446567164177,0.021614083322185448,0.0015245398912105952,0.9795548378109409,0.26446718462981206,0.01865407692171044
ARG 991,L ARG 121,0.0,0.0,0.0,-0.4254328358208955,0.06921576845922424,0.0048821038830997665,-129.08811442786072,4.185092669055914,0.29519367660805484,130.63598507462683,4.163861246772859,0.2936961275454753,-0.01291271641791045,0.017604978596320268,0.001241759447019896,1.1095250945273607,0.2879680859828774,0.020311702695521443
ILE 992,L ILE 122,0.0,0.0,0.0,-0.07803980099502485,0.0047930721107559094,0.00033807723998157985,-0.12349253731343286,0.2770578027482918,0.01954215065079239,0.23698507462686572,0.30250286751014444,0.02133690713829348,0.0,0.0,0.0,0.03545273631840776,0.06436176520940635,0.004539728891937523
ARG 993,L ARG 123,0.0,0.0,0.0,-0.3745870646766169,0.8753312115890372,0.06174110325185224,-146.60978109452736,3.5464405772530507,0.25014663130684756,143.50074129353231,3.0450518679243372,0.21478139851024666,-0.48043705074626847,0.035015848341845374,0.0024698275113490204,-3.96406391641791,1.2898667855031403,0.09098018821962629
LYS 994,L LYS 124,0.0,0.0,0.0,-0.30440298507462693,1.0583993179372304,0.07465373187347561,-176.94313432835813,9.257919884291788,0.6530033202355353,174.24321890547267,7.141838786724225,0.5037464677384823,-0.42725964179104464,0.06709085071251267,0.004732223741429452,-3.431578049751244,2.027052904452181,0.1429772879268784
LEU 995,L LEU 125,0.0,0.0,0.0,-0.2391243781094527,0.028159450977240992,0.0019862145291782056,-0.4662437810945273,0.40269989971130354,0.028404260876806517,0.5214825870646767,0.43286589899495453,0.0305320064110782,0.0,0.0,0.0,-0.1838855721393031,0.10399646875365434,0.007335345330016579
ALA 996,L ALA 126,0.0,0.0,0.0,-0.2124776119402985,0.0361481300999107,0.0025496925087458247,-2.273587064676617,0.5248437186314698,0.037019621594763095,2.636432835820895,0.5061296873473683,0.03569963560263493,-0.0012400477611940314,0.003976126149248009,0.0002804543147472814,0.1491281114427862,0.13136501164338982,0.009265773503987872
ASP 997,L ASP 127,0.0,0.0,0.0,-2.4859651741293525,0.8093645156449427,0.05708817127416782,96.36165174129347,6.003229411018477,0.4234351546055278,-92.69440298507455,5.324476048014142,0.375559583721089,-0.681202029850746,0.04101981925173821,0.0028933149672525677,0.5000815522388045,1.0668841588482874,0.07525220640726278
GLN 998,L GLN 128,0.0,0.0,0.0,-2.5181940298507466,0.6850606954002428,0.04832045580976039,-14.799472636815924,2.510370948485971,0.17706791426933707,13.225577114427878,1.6992710627061374,0.11985733942351552,-0.46209514029850757,0.0623245053532585,0.0043960316611476626,-4.554184692537314,1.1366227400139481,0.08017118665540257
CYS 999,L CYS 129,0.0,0.0,0.0,-0.2707263681592041,0.07103527083590287,0.005010441685543224,-1.4053283582089553,1.1409369727390621,0.08047548916924785,1.7640845771144282,0.8633885849188075,0.060898735315483996,-0.028413743283582094,0.027274844993193877,0.0019238192339172142,0.05961610746268633,0.43089500456552826,0.030392990236566605
THR1000,L THR 130,0.0,0.0,0.0,-0.16981094527363197,0.04977715593859549,0.0035110098711198115,0.05101492537313467,0.3710717766939773,0.026173385085995766,0.3044825870646767,0.3923542299206046,0.02767453359380749,-0.00333671641791045,0.012442757443500624,0.0008776444411965105,0.1823498507462689,0.09716041753459967,0.006853167454302075
GLY1001,L GLY 131,0.0,0.0,0.0,-0.09761194029850752,0.061513163714489436,0.004338804034360733,-0.7584626865671643,0.4114258786012756,0.029019743972218164,0.8942388059701495,0.3621427423783056,0.025543579565154767,-0.011148716417910445,0.030848718699788582,0.0021759008489751035,0.02701546268656716,0.08062724664160625,0.005687007493740686
LEU1002,L LEU 132,0.0,0.0,0.0,-0.07168656716417908,0.02055852630026116,0.0014500866394402897,-0.3806169154228855,0.17612734965347596,0.012423065391087368,0.45736318407960225,0.1850313471836803,0.01305110495324191,-0.00033524776119402984,0.0029205307189117064,0.00020599835385647322,0.004724453731343532,0.03758449191697307,0.002651005659790988
GLN1003,L GLN 133,0.0,0.0,0.0,-0.020646766169154257,0.004216716554093025,0.0002974242534747891,0.49127860696517384,0.2466616148266801,0.017398168861860103,-0.4728805970149254,0.2455784635566147,0.01732176926189487,0.0,0.0,0.0,-0.0022487562189061707,0.02262055180858019,0.0015955307046484324
GLY1004,L GLY 134,0.0,0.0,0.0,-0.0070447761194029936,0.0010187227759091552,7.185516437628238e-05,0.34283582089552267,0.20646054857974255,0.014562604278848255,-0.336462686567164,0.20037015460508076,0.014133021009960323,0.0,0.0,0.0,-0.0006716417910447646,0.012708035683627958,0.0008963557255621604
PHE1005,L PHE 135,0.0,0.0,0.0,-0.021139303482587066,0.002402423633720516,0.00016945389774798488,-0.9738109452736317,0.10965175122572224,0.0077342381998280856,0.954129353233831,0.10850312687371128,0.00765322048473215,0.0,0.0,0.0,-0.04082089552238809,0.012282648084764165,0.0008663511977722412
SER1006,L SER 136,0.0,0.0,0.0,-0.004452736318407989,0.0005076577519929858,3.580741697248841e-05,0.48167164179104466,0.308657745121798,0.021771038732246086,-0.4778805970149257,0.3103802605529816,0.0218925356030095,0.0,0.0,0.0,-0.0006616915422886536,0.004871990728244328,0.00034364373006708765
VAL1007,L VAL 137,0.0,0.0,0.0,-0.004582089552238783,0.0005032013058105829,3.5493083494781646e-05,-0.8069950248756222,0.08743694231113201,0.006167326392323814,0.8171791044776116,0.08813963232994942,0.0062168903247318595,0.0,0.0,0.0,0.005601990049751474,0.0030891876953036785,0.00021789449974467769
PHE1008,L PHE 138,0.0,0.0,0.0,-0.004825870646766205,0.00048307407339052527,3.4073417980096177e-05,0.7986169154228854,0.07599762704097414,0.005360459304900796,-0.8076865671641795,0.07502335469643273,0.005291739432213341,0.0,0.0,0.0,-0.01389552238805961,0.0032528640041658095,0.00022943933643225988
HIP1009,L HIP 139,0.0,0.0,0.0,-0.0031194029850746216,0.00041808809301799175,2.948966034529223e-05,-87.37074626865673,1.3450454912108512,0.09487219403559487,87.36763184079598,1.3430144469671113,0.09472893522030118,0.0,0.0,0.0,-0.006233830845771215,0.002928679554265744,0.00020657312838560563
SER1010,L SER 140,0.0,0.0,0.0,-0.0013184079601990366,0.00046585870291422085,3.285913937101189e-05,0.7911393034825867,0.11231778166046291,0.007922285487717078,-0.7912039800995017,0.11257454438664952,0.007940396134040241,0.0,0.0,0.0,-0.0013830845771144018,0.0012328474656026684,8.695835548852261e-05
PHE1011,L PHE 141,0.0,0.0,0.0,-0.0015472636815920483,0.0004977611318718586,3.51093632110629e-05,0.6024278606965177,0.10443968489513648,0.007366607386243799,-0.6035671641791045,0.10418810350447197,0.007348862203150116,0.0,0.0,0.0,-0.002686567164178879,0.0009600314343504174,6.771539633055085e-05
GLY1012,L GLY 142,0.0,0.0,0.0,-0.0006169154228855561,0.00048613864677833895,3.4289576320453305e-05,0.21674129353233826,0.09933025840670454,0.007006216228927072,-0.21604477611940298,0.0994152704822019,0.007012212518401783,0.0,0.0,0.0,7.960199004976457e-05,0.0007488843050061546,5.282222613214044e-05
GLY1013,L GLY 143,0.0,0.0,0.0,-0.0009452736318408002,0.0002274453622022372,1.6042758907671894e-05,-0.01960696517412933,0.10070443305564306,0.0071031430353323535,0.0253134328358209,0.10098044866997162,0.007122611675679871,0.0,0.0,0.0,0.0047611940298508204,0.0014395572036052407,0.000101538536234062
GLY1014,L GLY 144,0.0,0.0,0.0,-0.0014228855721393104,0.0004940175756142019,3.484531311165709e-05,0.24051243781094522,0.11777662935580752,0.008307322916672192,-0.23374626865671633,0.11752353547928081,0.008289471051051314,0.0,0.0,0.0,0.005343283582089521,0.0019048425234083118,0.00013435723227870822
THR1015,L THR 145,0.0,0.0,0.0,-0.004154228855721373,0.0004473187421490312,3.155143136662019e-05,0.6962935323383084,0.31054386317104077,0.021904075241948602,-0.679134328358209,0.31077885926946125,0.02192065058872508,0.0,0.0,0.0,0.013004975124378424,0.003991904136026541,0.0002815672081274126
GLY1016,L GLY 146,0.0,0.0,0.0,-0.0014577114427860797,0.000498208468343101,3.5140915892943355e-05,0.24317412935323376,0.16057723774233534,0.011326245064824008,-0.2441393034825871,0.16032383428024916,0.011308371362721418,0.0,0.0,0.0,-0.0024228855721393017,0.0014712074547684557,0.00010377097282394173
SER1017,L SER 147,0.0,0.0,0.0,-0.0017711442786070132,0.0004200961558723459,2.963129817836095e-05,0.6641990049751241,0.15497385495754687,0.010931012916701198,-0.6624179104477611,0.15536941847296987,0.01095891381584092,0.0,0.0,0.0,9.950248755930588e-06,0.0015803206732687273,0.00011146722585408051
GLY1018,L GLY 148,0.0,0.0,0.0,-0.0017512437810945467,0.00043229221883041806,3.0491542132182116e-05,0.27277611940298485,0.10235381336965037,0.007219481352669207,-0.2676766169154229,0.10236467781503866,0.007220247671561543,0.0,0.0,0.0,0.003348258706467609,0.0018415085349556503,0.0001298899971697158
PHE1019,L PHE 149,0.0,0.0,0.0,-0.011358208955223811,0.0008292205631843084,5.8488708882184974e-05,0.3688407960199004,0.08901022652053547,0.006278297304284043,-0.3768756218905472,0.08852303549736659,0.006243933499056259,0.0,0.0,0.0,-0.019393034825870733,0.0038140550812706024,0.0002690227030217429
THR1020,L THR 150,0.0,0.0,0.0,-0.004134328358209041,0.00043120295880634784,3.0414711653931318e-05,0.9238059701492536,0.19641750933739976,0.01385422290890002,-0.9217860696517417,0.19697626951289743,0.013893634812910387,0.0,0.0,0.0,-0.0021144278606964172,0.0033056322802392964,0.0002331613236507449
SER1021,L SER 151,0.0,0.0,0.0,-0.002940298507462701,0.00044208676401039223,3.118239608238449e-05,0.6961293532338308,0.13592276554394367,0.009587252677179681,-0.689835820895522,0.13570768230012625,0.009572081874872554,0.0,0.0,0.0,0.003353233830845707,0.0022057369770645445,0.0001555806906509674
LEU1022,L LEU 152,0.0,0.0,0.0,-0.010049751243781102,0.0010160465955797507,7.166640117002313e-05,-0.026825870646766132,0.13624595307281465,0.009610048567838612,0.04555223880597015,0.13570434833371883,0.009571846715013665,0.0,0.0,0.0,0.008676616915423,0.004174061159672786,0.0002944155739300856
LEU1023,L LEU 153,0.0,0.0,0.0,-0.013029850746268591,0.0011966389404672695,8.440440304242666e-05,0.4903432835820894,0.11867027176240591,0.008370355592036142,-0.4798358208955227,0.11926486227543912,0.008412294773196051,0.0,0.0,0.0,-0.0025223880597017518,0.005364406953137046,0.00037837609260765964
MET1024,L MET 154,0.0,0.0,0.0,-0.0065472636815920625,0.000668409395151557,4.714596364688481e-05,0.5278706467661693,0.21117713953637543,0.014895286954154187,-0.5307860696517414,0.2118127141500175,0.014940116930882532,0.0,0.0,0.0,-0.009462686567163977,0.003372385775260912,0.00023786975215641846
GLU1025,L GLU 155,0.0,0.0,0.0,-0.008368159203980069,0.001130218617749602,7.971947469914467e-05,99.50240298507455,1.9847217010612144,0.1399914750542947,-99.45606965174136,1.9759502368275748,0.13937278367010889,0.0,0.0,0.0,0.037965174129357196,0.011741569690658675,0.0008281864704604294
ARG1026,L ARG 156,0.0,0.0,0.0,-0.04860199004975123,0.012742017148584566,0.0008987525932949201,-109.54122388059703,2.998405130728533,0.21149119135272978,109.68385074626866,3.0153863654506794,0.21268895529904297,-0.0005526805970149247,0.003567081274540255,0.00025160251384082695,0.09347219502487687,0.07707263985508327,0.005436284862443165
LEU1027,L LEU 157,0.0,0.0,0.0,-0.020925373134328372,0.0026333874265635675,0.00018574482761837688,0.2714228855721393,0.228294183244156,0.01610263012772849,-0.23867661691542286,0.23114217782277263,0.01630351217673012,0.0,0.0,0.0,0.011820895522388172,0.008791547342230319,0.0006201079374455467
SER1028,L SER 158,0.0,0.0,0.0,-0.008333333333333305,0.0013132820658225467,9.263177475136563e-05,-0.6509203980099506,0.17904748982817825,0.012629036198079249,0.6773731343283581,0.17953542888106905,0.01266345276525552,0.0,0.0,0.0,0.01811940298507462,0.006894779309965354,0.0004863202358596634
VAL1029,L VAL 159,0.0,0.0,0.0,-0.024935323383084587,0.005609231554033637,0.00039564468849733375,-0.10204477611940303,0.23719304434079927,0.016730307393793685,0.15154228855721394,0.23616416301647036,0.016657735700658267,0.0,0.0,0.0,0.024562189054726284,0.010490334958729882,0.0007399311772028312
ASP1030,L ASP 160,0.0,0.0,0.0,-0.07800000000000004,0.024147968405425987,0.0017032663646659165,108.70496517412931,2.7468905032051985,0.19375071736794056,-108.1846169154229,2.7124259501107644,0.19131977522517207,-0.0007225074626865667,0.006007978319646911,0.0004237701167936457,0.44162575124378206,0.12005526864547175,0.008468045739980973
TYR1031,L TYR 161,0.0,0.0,0.0,-0.1145223880597016,0.027802980374057838,0.001961071031464435,-0.40497512437810906,0.3390266494435871,0.023913096084426405,0.5911144278606966,0.3205981378778455,0.022613249100456874,-0.0003248955223880596,0.004089574959684134,0.0002884563768538307,0.07129201990049712,0.04404847286280697,0.0031069397219047334
GLY1032,L GLY 162,0.0,0.0,0.0,-0.01180597014925371,0.0036086083064745303,0.0002545316048322731,-0.2690398009950248,0.19103134177474373,0.013474311941240099,0.30777114427860686,0.18845347912472465,0.01329248352939244,0.0,0.0,0.0,0.026925373134328297,0.006444512725082946,0.0004545608796982204
LYS1033,L LYS 163,0.0,0.0,0.0,-0.011263681592039798,0.002747250887870467,0.00019377613694230753,-86.6770646766169,1.8794751783595842,0.13256795771709898,86.71303980099508,1.8780139632528934,0.13246489155016591,0.0,0.0,0.0,0.024711442786069574,0.013833635496598249,0.0009757494148911458
LYS1034,L LYS 164,0.0,0.0,0.0,-0.030228855721392993,0.008108552280380373,0.0005719331801926536,-92.11770149253731,2.492438058023886,0.17580302570262665,92.39092039801,2.5092797610124356,0.17699094783928326,0.0,0.0,0.0,0.24299004975124452,0.06101708349394438,0.004303813233493171
SER1035,L SER 165,0.0,0.0,0.0,-0.004532338308457684,0.0006542619593236885,4.614808046320202e-05,0.7840696517412936,0.3534697874939576,0.024931836494733337,-0.7732835820895518,0.3517341179505518,0.024809411804431282,0.0,0.0,0.0,0.006253731343283502,0.004147803891441013,0.0002925635290269152
LYS1036,L LYS 166,0.0,0.0,0.0,-0.00670149253731342,0.000792029800681852,5.586547475403037e-05,-90.80221890547266,1.9443058672209514,0.1371407619332448,90.8303233830846,1.9489009021149926,0.1374648707049677,0.0,0.0,0.0,0.021402985074628244,0.010788873531762425,0.0007609884645681498
LEU1037,L LEU 167,0.0,0.0,0.0,-0.003318407960199042,0.0004658587029143011,3.2859139371017546e-05,0.9954577114427857,0.09592720837283836,0.006766183586733575,-0.9921194029850751,0.09583264678953236,0.006759513726912222,0.0,0.0,0.0,1.9900497512232355e-05,0.002475673081008564,0.0001746205153988539
GLU1038,L GLU 168,0.0,0.0,0.0,-0.0025223880597015067,0.0004994985233039256,3.523190935402678e-05,84.77022388059703,1.2685608936596509,0.08947738647925002,-84.76292039800995,1.2668109345562493,0.0893539538810984,0.0,0.0,0.0,0.0047810945273629646,0.00261108254098699,0.0001841715622930102
PHE1039,L PHE 169,0.0,0.0,0.0,-0.0024477611940298704,0.0004972636193718838,3.50742713849937e-05,0.7381641791044776,0.06297435243908538,0.00444186834044431,-0.7409999999999998,0.06268018801941325,0.004421119582068577,0.0,0.0,0.0,-0.005283582089552421,0.0014876537019054756,0.00010493100165548413
SER1040,L SER 170,0.0,0.0,0.0,-0.0010497512437810917,0.00023922020458050895,1.6873292252565897e-05,-0.20613432835820897,0.13546087487743041,0.009554673421516568,0.20788059701492548,0.13525349581798912,0.009540046030476788,0.0,0.0,0.0,0.0006965174129353542,0.0010086382184245873,7.114385453532098e-05
ILE1041,L ILE 171,0.0,0.0,0.0,-0.001328358208955249,0.00046961590216572716,3.3124151773007604e-05,0.39936318407960203,0.05520889716503969,0.003894135357174894,-0.39839303482587063,0.05523635106385671,0.003896071805891775,0.0,0.0,0.0,-0.00035820895522396486,0.0008644699155810402,6.0975006499673925e-05
TYR1042,L TYR 172,0.0,0.0,0.0,-0.0008557213930347604,0.0003513720116021517,2.4783870791899423e-05,-0.030726368159204168,0.10592055481154666,0.007471059896563479,0.030283582089552223,0.1058356191821362,0.007465068999179993,0.0,0.0,0.0,-0.0012985074626866704,0.0007265044511950506,5.124367295521859e-05
PRO1043,L PRO 173,0.0,0.0,0.0,-0.0006069651741293394,0.0004884244583591862,3.445080503817625e-05,-0.6392288557213929,0.057309384358119796,0.004042292300455512,0.6384726368159208,0.0573265976968326,0.004043506435755049,0.0,0.0,0.0,-0.0013631840796020035,0.000830055929869929,5.854763110511865e-05
ALA1044,L ALA 174,0.0,0.0,0.0,-0.00028358208955222967,0.0004507363841952542,3.179249325000793e-05,0.279542288557214,0.06743804566209363,0.00475671298498297,-0.27949751243781096,0.06739518299054788,0.004753689685237092,0.0,0.0,0.0,-0.00023880597014936,0.0007211699775235202,5.086740819350588e-05
PRO1045,L PRO 175,0.0,0.0,0.0,-0.00025870646766170394,0.00043792400168490435,3.088877746677007e-05,0.2563830845771147,0.12011610267498898,0.008472336641582473,-0.2564079601990048,0.12006636944192016,0.008468828729791716,0.0,0.0,0.0,-0.0002835820895525412,0.0007358476375916599,5.19026905115184e-05
GLN1046,L GLN 176,0.0,0.0,0.0,-0.0002537313432835779,0.0004351456637944183,3.069280862172725e-05,0.17798507462686605,0.29770504414532717,0.0209984947706897,-0.17801990049751243,0.2976486118250565,0.02099451434172013,0.0,0.0,0.0,-0.0002885572139302237,0.0006588988310917242,4.6475140180490274e-05
VAL1047,L VAL 177,0.0,0.0,0.0,-0.0004079601990049777,0.0004914556694482207,3.466461018341549e-05,-0.11770149253731327,0.05858718423833234,0.0041324213548007685,0.11781094527363183,0.058554172558256554,0.00413009289041941,0.0,0.0,0.0,-0.00029850746268617084,0.0007533987739775515,5.3140652221830895e-05
SER1048,L SER 178,0.0,0.0,0.0,-0.00047761194029850016,0.0004994985233039176,3.523190935402621e-05,-0.36311940298507456,0.2623574252403545,0.018505265968123397,0.3633134328358209,0.26232118528136383,0.018502709798504102,0.0,0.0,0.0,-0.00028358208955215594,0.0008067989105515183,5.6907207443700675e-05
THR1049,L THR 179,0.0,0.0,0.0,-0.000845771144278568,0.00036116798831603184,2.547482571471825e-05,0.24085572139303457,0.15426156658408835,0.010880771968556595,-0.23954228855721404,0.15416641345490426,0.010874060384306073,0.0,0.0,0.0,0.0004676616915421017,0.0007663306672173309,5.405279764197388e-05
ALA1050,L ALA 180,0.0,0.0,0.0,-0.0005472636815920194,0.0004977611318718518,3.510936321106242e-05,-0.6405721393034826,0.05838741788317933,0.004118330922520446,0.6404228855721391,0.058372242377957136,0.004117260524912754,0.0,0.0,0.0,-0.0006965174129353814,0.0007995258613269798,5.6394206105255485e-05
VAL1051,L VAL 181,0.0,0.0,0.0,-0.000611940298507466,0.000487308290069091,3.437207659717834e-05,-0.4737860696517412,0.048930339406172745,0.0034512800382617156,0.4742189054726366,0.04889873626948311,0.0034490509248705737,0.0,0.0,0.0,-0.00017910447761172434,0.0007840202518133595,5.5300524736090736e-05
VAL1052,L VAL 182,0.0,0.0,0.0,-0.000940298507462725,0.00023693295322967426,1.6711961981298103e-05,0.02844776119402969,0.0838769443796705,0.005916223498981608,-0.027457711442786074,0.08393405047174449,0.005920251452149928,0.0,0.0,0.0,4.975124378095207e-05,0.000744807857161903,5.253469567061853e-05
GLU1053,L GLU 183,0.0,0.0,0.0,-0.000920398009950238,0.00027067603002458093,1.9092015109584847e-05,79.6863830845771,1.2044655211147612,0.08495644747711388,-79.68182089552242,1.2031847902774653,0.08486611168899572,0.0,0.0,0.0,0.003641791044775126,0.0016575005987753053,0.00011691107806291631
PRO1054,L PRO 184,0.0,0.0,0.0,-0.0005572139303482327,0.000496715780073555,3.503562978026657e-05,0.44354726368159214,0.0818336439282897,0.005772100197455274,-0.4439004975124378,0.08186671639612664,0.0057744329494747145,0.0,0.0,0.0,-0.0009104477611941438,0.0007866676986929086,5.548726124106158e-05
TYR1055,L TYR 185,0.0,0.0,0.0,-0.0011492537313433449,0.00035633839959134617,2.5134172791382534e-05,0.02964179104477636,0.15293321484804193,0.010787077261222746,-0.028601990049751242,0.15274334078853885,0.010773684577679169,0.0,0.0,0.0,-0.00010945273631837602,0.0007451068900611839,5.255578782506906e-05
ASN1056,L ASN 186,0.0,0.0,0.0,-0.0012985074626865147,0.0004576032751269973,3.227684639133635e-05,0.8641641791044786,0.1672810603287858,0.011799096251908676,-0.8617114427860693,0.16719645048009488,0.011793128333325414,0.0,0.0,0.0,0.0011542288557224501,0.0008587243387212656,6.056974475481186e-05
SER1057,L SER 187,0.0,0.0,0.0,-0.0007114427860696524,0.00045309154507571934,3.195861349017571e-05,0.0849054726368159,0.11621226085073942,0.008196980870008487,-0.08451741293532346,0.11620200692418174,0.008196257613794207,0.0,0.0,0.0,-0.0003233830845771208,0.0008103193262290524,5.7155518420115536e-05
ILE1058,L ILE 188,0.0,0.0,0.0,-0.0008407960199005927,0.00036586619524084065,2.580621168039929e-05,0.12950248756218902,0.07434945886563694,0.005244206485233621,-0.12901492537313441,0.07433368879364873,0.0052430941501197545,0.0,0.0,0.0,-0.00035323383084604376,0.0007259250335111412,5.120280398290895e-05
LEU1059,L LEU 189,0.0,0.0,0.0,-0.0013980099502487481,0.0004894875174626385,3.452578744597811e-05,-0.03626865671641785,0.09841205616535577,0.006941451236386382,0.03757213930348258,0.0984621856849178,0.0069449871000712,0.0,0.0,0.0,-9.45273631841421e-05,0.0008017517515673297,5.6551208297496806e-05
THR1060,L THR 190,0.0,0.0,0.0,-0.0012686567164179386,0.0004432609673110081,3.12652179974061e-05,0.09425870646766162,0.10586188663117993,0.007466921762182272,-0.09213432835820896,0.10576918861074218,0.007460383347950818,0.0,0.0,0.0,0.0008557213930345792,0.0010192571687800554,7.189285754314595e-05
THR1061,L THR 191,0.0,0.0,0.0,-0.0008009950248756308,0.0003992517939848562,2.816105025108986e-05,-0.003437810945273715,0.17867454880656033,0.012602730966622048,0.0033233830845770885,0.17844979198419225,0.012586877842692884,0.0,0.0,0.0,-0.0009154228855725201,0.0007450072257642008,5.25487580475756e-05
HID1062,L HID 192,0.0,0.0,0.0,-0.0014179104477611815,0.0004932152728912758,3.478872304083636e-05,1.0992338308457714,0.176171699518381,0.012426193589364837,-1.0977661691542289,0.17611792196583312,0.012422400413272711,0.0,0.0,0.0,4.9751243780996256e-05,0.0007901838301207029,5.573527002979932e-05
THR1063,L THR 193,0.0,0.0,0.0,-0.0017661691542288573,0.0004348611618589762,3.067274140244051e-05,-0.46407462686567175,0.2572918845082678,0.018147970273390348,0.4659502487562189,0.2571132269160069,0.01813536873844624,0.0,0.0,0.0,0.00010945273631892064,0.0008452149180631129,5.9616863691410105e-05
THR1064,L THR 194,0.0,0.0,0.0,-0.00208955223880594,0.00030246137619046107,2.1333980566249994e-05,0.3889850746268658,0.1542291852026655,0.01087848796201439,-0.38823880597014926,0.15437082279986566,0.010888478307836978,0.0,0.0,0.0,-0.0013432835820892711,0.001216211867908331,8.578497089843378e-05
LEU1065,L LEU 195,0.0,0.0,0.0,-0.00139303482587065,0.0004884244583592041,3.445080503817751e-05,0.028840796019900465,0.10089798072701547,0.007116794835478571,-0.029154228855721408,0.10072884192992908,0.007104864704578922,0.0,0.0,0.0,-0.001706467661691719,0.0009663018492577876,6.815767729700366e-05
GLU1066,L GLU 196,0.0,0.0,0.0,-0.0018159203980099774,0.00040018064780477725,2.822656654805534e-05,83.84055223880594,1.2972509389163047,0.09150102624330658,-83.83062686567165,1.295303132110151,0.09136363854418057,0.0,0.0,0.0,0.00810945273631994,0.0022588598803860993,0.0001593276913469213
HID1067,L HID 197,0.0,0.0,0.0,-0.0043582089552238155,0.0005563248059102079,3.924012628421507e-05,0.5042587064676622,0.2781500771333196,0.01961919374567179,-0.49546766169154244,0.27815896203109064,0.019619820438040808,0.0,0.0,0.0,0.004432835820895302,0.0032163630797230574,0.00022686475972921177
SER1068,L SER 198,0.0,0.0,0.0,-0.001641791044776125,0.00047947398221516273,3.381948712737285e-05,-0.04141293532338315,0.3588331194216491,0.025310136760892502,0.04386069651741293,0.358613333387225,0.025294634249311703,0.0,0.0,0.0,0.0008059701492537354,0.0010352802293764232,7.302303709757441e-05
ASP1069,L ASP 199,0.0,0.0,0.0,-0.0023333333333333223,0.00047140452079103793,3.3250311203588203e-05,84.71804477611944,1.289733519076566,0.09097078833065377,-84.71052736318404,1.287239234280272,0.0907948550460769,0.0,0.0,0.0,0.005184079601993592,0.004169415444391713,0.00029408789043948235
CYS1070,L CYS 200,0.0,0.0,0.0,-0.0012935323383085008,0.00045538017598006073,3.212004106764528e-05,0.11027363184079605,0.19605745870959732,0.013828826895719262,-0.11036318407960201,0.19634810806348604,0.013849327720471016,0.0,0.0,0.0,-0.001383084577114342,0.001006205837230372,7.097228759417732e-05
ALA1071,L ALA 201,0.0,0.0,0.0,-0.0008457711442785646,0.00036116798831603065,2.5474825714718165e-05,-0.6198407960199002,0.1011760916410826,0.007136411266874539,0.6210945273631845,0.1012296832753097,0.007140191329299417,0.0,0.0,0.0,0.0004079601990050578,0.0007679761594610686,5.4168861715978847e-05
PHE1072,L PHE 202,0.0,0.0,0.0,-0.0014875621890546554,0.0004998452769196079,3.525636746828724e-05,0.5905870646766168,0.07588564079879287,0.0053525604044048925,-0.5909751243781093,0.07591088240674486,0.005354340810155509,0.0,0.0,0.0,-0.001875621890547541,0.0007787301414177053,5.492738911859247e-05
MET1073,L MET 203,0.0,0.0,0.0,-0.0007313432835821128,0.0004432609673109827,3.126521799740431e-05,0.036333333333333356,0.17515665577710207,0.012354597924083256,-0.036248756218905526,0.17513306330227052,0.012352933839214287,0.0,0.0,0.0,-0.0006467661691542791,0.0007462023187763486,5.263305340924177e-05
VAL1074,L VAL 204,0.0,0.0,0.0,-0.0007910447761194484,0.00040656234244408905,2.867669658161403e-05,0.344955223880597,0.0859327110646463,0.0060612261008291925,-0.3442636815920397,0.08597283572133915,0.006064056275897806,0.0,0.0,0.0,-9.950248756226537e-05,0.0007262318416349424,5.122444455941225e-05
ASP1075,L ASP 205,0.0,0.0,0.0,-0.00046766169154228786,0.0004989531378858061,3.51934408326644e-05,72.29371144278608,0.8959523221144844,0.06319560424217822,-72.291104477612,0.8951803753999521,0.06314115531910104,0.0,0.0,0.0,0.002139303482586816,0.0010883816606490385,7.676852327196999e-05
ASN1076,L ASN 206,0.0,0.0,0.0,-0.0006069651741293703,0.0004884244583592114,3.4450805038178024e-05,-0.5486119402985071,0.0973926180286981,0.006869545614353328,0.5491492537313433,0.09735224861495688,0.006866698175453613,0.0,0.0,0.0,-6.965174129230949e-05,0.0008073816029889601,5.694830739931503e-05
GLU1077,L GLU 207,0.0,0.0,0.0,-0.0003980099502487566,0.0004894875174626407,3.452578744597827e-05,69.63528358208956,0.9053362005358104,0.06385749199260146,-69.63386069651743,0.9048053805169387,0.06382005083528934,0.0,0.0,0.0,0.0010248756218892191,0.001076375948974953,7.592170566251213e-05
ALA1078,L ALA 208,0.0,0.0,0.0,-0.0002885572139303364,0.0004530915450757017,3.195861349017447e-05,-0.5016119402985074,0.040593834013515497,0.00286326828523248,0.5015870646766171,0.04053674252291115,0.0028592413619724197,0.0,0.0,0.0,-0.0003134328358209626,0.0007766932436571452,5.478371742805614e-05
ILE1079,L ILE 209,0.0,0.0,0.0,-0.0006169154228855418,0.00048613864677832735,3.4289576320452485e-05,-0.5534427860696519,0.052700863891631894,0.0037172323297923263,0.5535721393034825,0.05273331024932208,0.003719520919407062,0.0,0.0,0.0,-0.0004875621890548185,0.0007538257497974154,5.317076877409276e-05
TYR1080,L TYR 210,0.0,0.0,0.0,-0.0006766169154228508,0.0004677675332753243,3.2993777883674095e-05,-0.4718656716417908,0.09839461046636526,0.006940220711656528,0.4715522388059702,0.09831211597117108,0.00693440199860476,0.0,0.0,0.0,-0.0009900497512437623,0.0007726033380219474,5.449523772714993e-05
ASP1081,L ASP 211,0.0,0.0,0.0,-0.00020398009950248664,0.00040295436281226864,2.8422209320072868e-05,65.45801492537313,0.6116617970789066,0.04314329669577983,-65.45692039800991,0.611385860390297,0.0431238336224233,0.0,0.0,0.0,0.0008905472636828041,0.0007648758225284875,5.3950180809670794e-05
ILE1082,L ILE 212,0.0,0.0,0.0,-0.0003482587064676874,0.00047641849233333295,3.360396948812796e-05,-0.4880099502487564,0.048200141414063966,0.0033997758430174474,0.4879850746268657,0.04817148860629775,0.003397754829783453,0.0,0.0,0.0,-0.0003731343283580375,0.0007564479883443455,5.3355727220374014e-05
CYS1083,L CYS 213,0.0,0.0,0.0,-0.00028358208955227607,0.000450736384195328,3.179249325001314e-05,-0.2041542288557215,0.07909023182842453,0.005578594827741941,0.20406467661691538,0.07899291986674843,0.0055717309711880575,0.0,0.0,0.0,-0.00037313432835820544,0.0007364528585061038,5.1945379503381294e-05
ARG1084,L ARG 214,0.0,0.0,0.0,-0.0003283582089552181,0.0004696159021657313,3.3124151773007895e-05,-65.61698009950247,1.0246683237683103,0.07227453098791564,65.616,1.0243583745959055,0.07225266885892617,0.0,0.0,0.0,-0.001308457711442812,0.0008890590416605817,6.270938972747382e-05
ARG1085,L ARG 215,0.0,0.0,0.0,-0.00026368159203979846,0.00044062865324346907,3.1079548878695944e-05,-64.86067661691547,0.5892618959212622,0.04156332948805879,64.85967164179107,0.5890384285303636,0.041547567313613025,0.0,0.0,0.0,-0.0012686567164226954,0.000758016977299914,5.3466395168488094e-05
ASN1086,L ASN 216,0.0,0.0,0.0,-0.00017910447761194045,0.0003834397784676162,2.704575666879252e-05,-0.31278109452736236,0.4063955280446896,0.028664930401086183,0.31275124378109465,0.40635900336141284,0.028662354148564193,0.0,0.0,0.0,-0.00020895522388000398,0.0006587485519610201,4.646454030789055e-05
LEU1087,L LEU 217,0.0,0.0,0.0,-0.00029850746268659395,0.0004576032751270827,3.227684639134237e-05,-0.14996517412935317,0.07495427316548192,0.005286866796714045,0.1500298507462686,0.07492396878825036,0.0052847292907518845,0.0,0.0,0.0,-0.00023383084577113398,0.0007398061809128579,5.218190462919773e-05
ASP1088,L ASP 218,0.0,0.0,0.0,-0.00012935323383084146,0.00033559048664755215,2.3670727848070438e-05,62.694109452736356,0.4834224463658852,0.03409799031518155,-62.6932786069652,0.48323219595817674,0.0340845710860823,0.0,0.0,0.0,0.0007014925373122575,0.0007729556642547649,5.4520088903516906e-05
ILE1089,L ILE 219,0.0,0.0,0.0,-0.0003432835820895432,0.00047480518568914756,3.349017561127679e-05,-0.06519402985074622,0.09951227912022012,0.007019054980154439,0.06513930348258708,0.09947994371482574,0.0070167742165112455,0.0,0.0,0.0,-0.0003980099502481468,0.0007536287140938609,5.315687094712578e-05
GLU1090,L GLU 220,0.0,0.0,0.0,-0.00023383084577114228,0.00042326585184384127,2.9854871294070844e-05,64.72952238805976,0.7528583480804036,0.05310253351810593,-64.72876119402984,0.7524470809547312,0.053073524971701945,0.0,0.0,0.0,0.0005273631840830392,0.0009253196368206763,6.526701490993345e-05
ARG1091,L ARG 221,0.0,0.0,0.0,-0.0003880597014925377,0.0004873082900690902,3.437207659717829e-05,-66.81652736318414,1.293759953163103,0.091254791093702,66.81571144278612,1.2931922345625873,0.0912147473111105,0.0,0.0,0.0,-0.001203980099505267,0.0010236915345018995,7.220563358524758e-05
PRO1092,L PRO 222,0.0,0.0,0.0,-0.00041293532338306893,0.000492361393780598,3.472849505211737e-05,0.06152736318407958,0.07024761108533488,0.004954884450358082,-0.06157213930348252,0.07020067907922674,0.0049515741218829,0.0,0.0,0.0,-0.00045771144278602586,0.0007658460260654627,5.4018613690800384e-05
THR1093,L THR 223,0.0,0.0,0.0,-0.0006965174129353157,0.0004597617931203095,3.2429096511669815e-05,-0.3560646766169155,0.19984785455732085,0.014096180805075305,0.3566865671641792,0.19973147712337994,0.014087972173793794,0.0,0.0,0.0,-7.462686567138612e-05,0.0006906648214553769,4.8715740384131164e-05
TYR1094,L TYR 224,0.0,0.0,0.0,-0.0014079601990049239,0.0004914556694482273,3.466461018341596e-05,-0.01352238805970144,0.21773579486259567,0.015357898832181896,0.013228855721393016,0.21778369697898625,0.01536127758696054,0.0,0.0,0.0,-0.0017014925373133405,0.0007857232059776443,5.542064186146938e-05
THR1095,L THR 225,0.0,0.0,0.0,-0.0010497512437810839,0.00025918440353496107,1.8281458273231056e-05,0.02299004975124402,0.2947457288530436,0.020789760763954147,-0.022497512437810927,0.29458852531547003,0.020778672481351648,0.0,0.0,0.0,-0.0005572139303480626,0.0007247989592625516,5.112337682947155e-05
ASN1096,L ASN 226,0.0,0.0,0.0,-0.000646766169154288,0.00047797457211846755,3.371372689356505e-05,0.13084577114427887,0.18478911227249004,0.013034019019980313,-0.13043781094527354,0.18467197586486947,0.013025756854823056,0.0,0.0,0.0,-0.00023880597014940417,0.0007548757382920198,5.324482925222987e-05
LEU1097,L LEU 227,0.0,0.0,0.0,-0.0008706467661691622,0.0003355904866475636,2.3670727848071244e-05,-0.18672139303482582,0.07787355480111935,0.005492777047029383,0.18820895522388062,0.07770704085480873,0.005481032058828432,0.0,0.0,0.0,0.0006169154228858797,0.0008449513146860909,5.959827054277931e-05
ASN1098,L ASN 228,0.0,0.0,0.0,-0.001402985074626857,0.0004904978126911451,3.459704817699311e-05,-0.4014626865671641,0.18030800031021016,0.012717945752303752,0.405318407960199,0.1805014521777081,0.012731590794965685,0.0,0.0,0.0,0.002452736318408006,0.0013040331524970241,9.197940670480428e-05
ARG1099,L ARG 229,0.0,0.0,0.0,-0.0018507462686567291,0.0003700368951598728,2.6100390170694402e-05,-76.53284079601988,1.3498217588347337,0.09520908597846216,76.52927363184078,1.3483720642454462,0.09510683240617336,0.0,0.0,0.0,-0.0054179104477620355,0.0021194380208767205,0.0001494936316109419
LEU1100,L LEU 230,0.0,0.0,0.0,-0.0008258706467661406,0.000379220676620075,2.6748164169690116e-05,0.062069651741293315,0.06401488574070989,0.004515261900689882,-0.06117910447761194,0.06394196498982678,0.00451011846749583,0.0,0.0,0.0,6.467661691540029e-05,0.0008169814724150708,5.762542998056725e-05
ILE1101,L ILE 231,0.0,0.0,0.0,-0.001268656716417925,0.0004432609673110277,3.1265217997407486e-05,-0.24225870646766182,0.08789955108482558,0.006199956299362062,0.24548258706467657,0.08801442071617367,0.006208058578448729,0.0,0.0,0.0,0.001955223880597036,0.0012629370627646836,8.90807120326405e-05
GLY1102,L GLY 232,0.0,0.0,0.0,-0.000721393034825874,0.0004483136448186603,3.162160639024309e-05,0.09101492537313431,0.06053061209928266,0.004269500186946645,-0.08936815920398013,0.0604587255375631,0.004264429699831841,0.0,0.0,0.0,0.0009253731343283756,0.0011630304321659057,8.203384164383525e-05
GLN1103,L GLN 233,0.0,0.0,0.0,-0.001099502487562227,0.00029933550162177853,2.111349837397558e-05,-0.01670149253731329,0.22144967971197974,0.015619856071813569,0.017149253731343288,0.2214263522361718,0.01561821067853455,0.0,0.0,0.0,-0.0006517412935321627,0.0009505742976012639,6.70483413360918e-05
ILE1104,L ILE 234,0.0,0.0,0.0,-0.0011194029850745666,0.00032426210421493146,2.287168535970858e-05,-0.15612437810945276,0.08293880410642102,0.0058500521861019165,0.15927363184079607,0.0827377908880734,0.005835873806872805,0.0,0.0,0.0,0.0020298507462686893,0.001431384007430593,0.000100962043425128
VAL1105,L VAL 235,0.0,0.0,0.0,-0.0019701492537313402,0.00024250860909359623,1.710523842321347e-05,-0.057,0.12049743499675,0.008499233749716404,0.06474626865671641,0.12017077524255007,0.008476192947166167,0.0,0.0,0.0,0.005776119402985055,0.002508617360294209,0.00017694422569502897
SER1106,L SER 236,0.0,0.0,0.0,-0.0013383084577114274,0.0004731340667848351,3.337230397200327e-05,0.15513930348258698,0.30064734551577876,0.021206028707907974,-0.15516915422885574,0.30079564680708165,0.02121648907447264,0.0,0.0,0.0,-0.0013681592039800278,0.0019429118769822074,0.00013704243744290003
SER1107,L SER 237,0.0,0.0,0.0,-0.0008208955223880847,0.00038343977846762653,2.704575666879325e-05,-0.4960149253731339,0.08127286376275036,0.0057325458143329105,0.4957860696517416,0.08130844781781486,0.0057350557200563325,0.0,0.0,0.0,-0.0010497512437810871,0.0010354475744400505,7.303484070827092e-05
ILE1108,L ILE 238,0.0,0.0,0.0,-0.0018507462686566606,0.0003563383995914359,2.5134172791388863e-05,-0.3120796019900498,0.11345906238662701,0.008002785223383454,0.31843283582089565,0.11358629969773085,0.008011759851339527,0.0,0.0,0.0,0.004502487562189263,0.001790312177424149,0.00012627888453643844
THR1109,L THR 239,0.0,0.0,0.0,-0.0029950248756218717,0.000323191676993329,2.279618324492328e-05,-0.378228855721393,0.2139901596360883,0.015093702093619646,0.39325373134328356,0.2161974183012067,0.015249390115870362,0.0,0.0,0.0,0.012029850746268642,0.004168002310616723,0.0002939882156682013
ALA1110,L ALA 240,0.0,0.0,0.0,-0.001935323383084564,0.0003466915699539555,2.4453737892215705e-05,0.028815920398009922,0.10950744968989876,0.00772405995426261,-0.029875621890547276,0.10897304177441539,0.007686365726235977,0.0,0.0,0.0,-0.002995024875621935,0.001940655663008423,0.00013688329637941526
SER1111,L SER 241,0.0,0.0,0.0,-0.0013830845771144059,0.000486138646778357,3.428957632045458e-05,-0.5136119402985074,0.17424474882832255,0.012290276967243994,0.5149751243781094,0.1742068718709856,0.012287605332664027,0.0,0.0,0.0,-1.9900497512447495e-05,0.0019212356072996495,0.00013551351126402393
LEU1112,L LEU 242,0.0,0.0,0.0,-0.0028009950248755982,0.0004989531378857927,3.519344083266346e-05,-0.5629552238805967,0.16169774944075085,0.011405279866223573,0.574049751243781,0.16320480529104395,0.0115115793899094,0.0,0.0,0.0,0.008293532338308592,0.0031714535111416688,0.0002236970829983134
ARG1113,L ARG 243,0.0,0.0,0.0,-0.007358208955223872,0.000766879556935147,5.409151333757902e-05,-80.70751741293526,1.455366043082351,0.1026536057957612,80.76805472636816,1.4510893564449674,0.10235195157875325,0.0,0.0,0.0,0.053179104477610775,0.013590593805792913,0.0009586065757831053
PHE1114,L PHE 244,0.0,0.0,0.0,-0.002651741293532347,0.00047641849233334157,3.360396948812857e-05,0.25707462686567145,0.11375932263141053,0.008023963948110923,-0.25388557213930346,0.11352454680447,0.008007404138086715,0.0,0.0,0.0,0.0005373134328358236,0.0016511267813314517,0.00011646150364388579
ASP1115,L ASP 245,0.0,0.0,0.0,-0.002427860696517429,0.000494768552853839,3.489828296201585e-05,75.5224129353233,0.940689486544224,0.06635112052182443,-75.51865671641791,0.9392684337361171,0.06625088718501425,0.0,0.0,0.0,0.0013283582089573245,0.0022989597022323176,0.00016215611470051539
GLY1116,L GLY 246,0.0,0.0,0.0,-0.0009552238805970182,0.00028735381250136394,2.0268375184809073e-05,0.6735820895522384,0.08437628629636999,0.00595144436215745,-0.672442786069652,0.08431348729296623,0.005947014861984336,0.0,0.0,0.0,0.0001840796019901775,0.0008048022986626279,5.676637729946068e-05
ALA1117,L ALA 247,0.0,0.0,0.0,-0.0011393034825870677,0.00036034465596481303,2.5416752328285575e-05,-0.05472139303482587,0.28346102242438964,0.019993798943383906,0.05512437810945273,0.2835270033780093,0.019998452881020482,0.0,0.0,0.0,-0.0007363184079601798,0.0007228497900769117,5.0985893035505775e-05
LEU1118,L LEU 248,0.0,0.0,0.0,-0.0016716417910447735,0.00046961590216573686,3.312415177300829e-05,0.24986567164179108,0.10878998374325335,0.007673453808263193,-0.24674626865671626,0.10926438927978384,0.007706915794796276,0.0,0.0,0.0,0.0014477611940299897,0.0010017434864392737,7.065753763748489e-05
ASN1119,L ASN 249,0.0,0.0,0.0,-0.0031094527363184125,0.0005066328206209444,3.5735123887505875e-05,-0.6033432835820886,0.17457070747300651,0.012313268317341898,0.6248756218905474,0.174399237334404,0.012301173746290502,0.0,0.0,0.0,0.01842288557214006,0.004039022791011545,0.00028489070179929526
VAL1120,L VAL 250,0.0,0.0,0.0,-0.0019999999999999875,0.0003732338175823204,2.632588369218575e-05,0.48448258706467634,0.0778275996605914,0.0054895356213396276,-0.4820646766169152,0.07809867974002149,0.005508656135896889,0.0,0.0,0.0,0.0004179104477611241,0.0019609312469243884,0.00013831342580182518
ASP1121,L ASP 251,0.0,0.0,0.0,-0.002950248756218906,0.0004652206856740989,3.281413710469567e-05,78.98597512437814,1.0320148550615607,0.07279271535186185,-78.97556716417915,1.0302417610832668,0.07266765094545237,0.0,0.0,0.0,0.007457711442787036,0.004721018181807271,0.00033299494769264894
LEU1122,L LEU 252,0.0,0.0,0.0,-0.0036368159203980116,0.0006168752996099806,4.351102881113591e-05,-0.6520298507462683,0.09171787319362683,0.006469279975299953,0.6565373134328357,0.09125378667667676,0.006436545836288971,0.0,0.0,0.0,0.0008706467661692903,0.0020499202944348925,0.00014459022925392183
THR1123,L THR 253,0.0,0.0,0.0,-0.0023830845771144332,0.0005159278342560647,3.6390743599193676e-05,-0.2176119402985072,0.32564229475919776,0.02296903649465335,0.2199253731343284,0.3246654909256527,0.022900138064498865,0.0,0.0,0.0,-6.965174129321978e-05,0.0017263323149963176,0.00012176609298976773
GLU1124,L GLU 254,0.0,0.0,0.0,-0.0014577114427860853,0.0004982084683430628,3.514091589294066e-05,72.42130845771139,0.7693935483400607,0.05426883661915523,-72.42228855721393,0.7684760757006142,0.05420412308876485,0.0,0.0,0.0,-0.0024378109452750205,0.0015020262215533434,0.00010594476102773063
PHE1125,L PHE 255,0.0,0.0,0.0,-0.0017064676616915465,0.0004553801759800717,3.212004106764605e-05,-0.5985671641791047,0.05569583991197492,0.003928481650347385,0.599124378109453,0.05572390586018136,0.003930461269699617,0.0,0.0,0.0,-0.0011492537313433095,0.0009503138734168242,6.702997243041599e-05
GLN1126,L GLN 256,0.0,0.0,0.0,-0.001860696517412947,0.0003996235945875547,2.8187275043598556e-05,-0.35512935323383055,0.1968632456722099,0.013885662725858741,0.3588955223880598,0.19608089007495794,0.013830479616802331,0.0,0.0,0.0,0.001905472636816676,0.001981511534333329,0.00013976504735152578
THR1127,L THR 257,0.0,0.0,0.0,-0.0008457711442786074,0.0003611679883160487,2.547482571471944e-05,-0.2785522388059701,0.06393426745251181,0.004509575525076028,0.27880597014925373,0.06386270382219725,0.004504527815786297,0.0,0.0,0.0,-0.0005920398009949596,0.0007934660525347648,5.596678014880245e-05
ASN1128,L ASN 258,0.0,0.0,0.0,-0.0005671641791044842,0.0004954684379909847,3.494764905332488e-05,-0.5785771144278604,0.10788807206158556,0.007609837863207589,0.5787462686567157,0.10788993976730639,0.00760996960101178,0.0,0.0,0.0,-0.0003980099502489598,0.0007602016097483887,5.36204872604675e-05
LEU1129,L LEU 259,0.0,0.0,0.0,-0.0007860696517412959,0.0004100782295521361,2.8924688137365506e-05,-0.3786318407960199,0.07926675023382326,0.005591045476078576,0.3792089552238809,0.07931658412222899,0.005594560487549392,0.0,0.0,0.0,-0.00020895522388038454,0.0007571348210843365,5.340417266657209e-05
VAL1130,L VAL 260,0.0,0.0,0.0,-0.0008258706467661892,0.00037922067662009734,2.6748164169691688e-05,0.08542288557213931,0.06823281241588196,0.004812771509524447,-0.08543781094527364,0.06824908552361736,0.004813919326044203,0.0,0.0,0.0,-0.000840796019900586,0.0007691355638678703,5.425063979751332e-05
PRO1131,L PRO 261,0.0,0.0,0.0,-0.00045771144278609324,0.0004982084683431116,3.51409158929441e-05,0.14078606965174126,0.07192366742108354,0.005073104349193317,-0.14093532338308462,0.07188652470283033,0.00507048450384522,0.0,0.0,0.0,-0.0006069651741294852,0.0007529386830802587,5.31081999121007e-05
TYR1132,L TYR 262,0.0,0.0,0.0,-0.0007263681592039531,0.0004458222252182888,3.1445875201004464e-05,0.0520199004975124,0.08738340975544269,0.006163550496977697,-0.05214427860696517,0.08736231002860627,0.006162062236995708,0.0,0.0,0.0,-0.0008507462686565277,0.0007245598700400186,5.110651277598028e-05
PRO1133,L PRO 263,0.0,0.0,0.0,-0.0007761194029850731,0.00041684298638116,2.940183729453566e-05,0.27382587064676606,0.21332600545723815,0.015046856269789034,-0.2737114427860696,0.2132315825095111,0.015040196188567462,0.0,0.0,0.0,-0.00066169154228827,0.0007158303284181288,5.049077838483477e-05
ARG1134,L ARG 264,0.0,0.0,0.0,-0.0008855721393034713,0.00031833021438897746,2.245328211145929e-05,-73.4880597014926,1.0399085667833752,0.0733494948474452,73.48399502487563,1.0391345351111523,0.07329489886279139,0.0,0.0,0.0,-0.004950248756220908,0.0010961317955673756,7.731517564066617e-05
GLY1135,L GLY 265,0.0,0.0,0.0,-0.00040796019900498325,0.0004914556694482278,3.4664610183415993e-05,-0.607323383084577,0.08026777263558468,0.005661652152324442,0.6072736318407964,0.08023107021661091,0.005659063363292987,0.0,0.0,0.0,-0.0004577114427861435,0.0007723149515556864,5.447489651418491e-05
HIE1136,L HIE 266,0.0,0.0,0.0,-0.0008109452736318155,0.00039155208696418453,2.7617954792047217e-05,0.9643383084577112,0.10084116358787511,0.007112787263478742,-0.963930348258706,0.1008354411574228,0.007112383634355583,0.0,0.0,0.0,-0.00040298507462661583,0.0006778595554327804,4.781252655923702e-05
PHE1137,L PHE 267,0.0,0.0,0.0,-0.0009950248756219401,0.00023388376663770733,1.6496888941840235e-05,-0.43468656716417936,0.06002832058532848,0.004234071275221589,0.43458706467661706,0.05997407094662776,0.004230244800739642,0.0,0.0,0.0,-0.001094527363183685,0.0006433895785203192,4.538120184984185e-05
PRO1138,L PRO 268,0.0,0.0,0.0,-0.0007213930348258376,0.00044831364481863684,3.162160639024143e-05,0.41055223880597036,0.08315518375026185,0.005865314429416334,-0.4109303482587065,0.08315791561679155,0.005865507120424318,0.0,0.0,0.0,-0.0010995024875623575,0.0007330504324813968,5.1705390875400264e-05
LEU1139,L LEU 269,0.0,0.0,0.0,-0.0005174129353233531,0.0004996966976911033,3.5245887497543906e-05,0.11210945273631845,0.09027601655133612,0.006367579249166319,-0.11202985074626863,0.09027122814784895,0.006367241501225655,0.0,0.0,0.0,-0.00043781094527347317,0.0007513590896979311,5.2996783985394296e-05
ALA1140,L ALA 270,0.0,0.0,0.0,-0.0004278606965174034,0.0004947685528537921,3.489828296201254e-05,-0.054850746268656735,0.09938696477959168,0.007010215988077791,0.05495522388059703,0.09937152251845821,0.007009126774958847,0.0,0.0,0.0,-0.00032338308457715285,0.0007464013149090578,5.264708951421969e-05
THR1141,L THR 271,0.0,0.0,0.0,-0.00036318407960197655,0.00048091725268036294,3.392128757688557e-05,0.23820895522388097,0.1432201663146887,0.010101971641260497,-0.23799004975124388,0.1432543918925871,0.010104385727392582,0.0,0.0,0.0,-0.00014427860696477823,0.0007816805483010625,5.513549477460997e-05
TYR1142,L TYR 272,0.0,0.0,0.0,-0.0007213930348258376,0.00044831364481863684,3.162160639024143e-05,-0.053223880597015036,0.2135931517034025,0.015065699313141546,0.053074626865671604,0.2135364146954336,0.015061697393158765,0.0,0.0,0.0,-0.0008706467661690915,0.0006715127939508414,4.736486052061842e-05
ALA1143,L ALA 273,0.0,0.0,0.0,-0.00022388059701495042,0.00041684298638120914,2.9401837294539124e-05,0.29239303482587065,0.05921433999411905,0.004176657511081232,-0.2923781094527363,0.05918187095016643,0.0041743673213009225,0.0,0.0,0.0,-0.0002089552238805519,0.000770164680319215,5.432322807522971e-05
PRO1144,L PRO 274,0.0,0.0,0.0,-0.00027860696517413623,0.0004483136448186703,3.1621606390243785e-05,0.5628258706467664,0.09553980977114948,0.006738858596204475,-0.5628059701492543,0.0954782002895204,0.006734512998428237,0.0,0.0,0.0,-0.00025870646766157465,0.0007072730326361429,4.988719327849187e-05
VAL1145,L VAL 275,0.0,0.0,0.0,-0.000278606965174135,0.00044831364481866823,3.162160639024364e-05,-0.3123283582089551,0.12079760484014364,0.00852040609802147,0.3122587064676616,0.1207238233683605,0.008515201954256087,0.0,0.0,0.0,-0.00034825870646751985,0.000718005427394292,5.06441980375243e-05
ILE1146,L ILE 276,0.0,0.0,0.0,-0.0002935323383084773,0.00045538017598008654,3.21200410676471e-05,0.427671641791045,0.06144893638523306,0.004334273787849804,-0.42761691542288555,0.061472620709978915,0.00433594435131221,0.0,0.0,0.0,-0.00023880597014927163,0.0006930260755964317,4.888229040976326e-05
SER1147,L SER 277,0.0,0.0,0.0,-0.0002388059701492578,0.0004263539360324163,3.007268795845221e-05,-0.38738805970149287,0.19300913456772784,0.013613814688800905,0.387348258706468,0.19295857857123447,0.013610248743752709,0.0,0.0,0.0,-0.000278606965174047,0.0007411098640539966,5.227385934800483e-05
ALA1148,L ALA 278,0.0,0.0,0.0,-0.00016915422885571712,0.00037488808425440866,2.6442566666647595e-05,-0.40768159203980064,0.06393154072876091,0.004509383196811692,0.4076318407960198,0.06395010322573122,0.004510692494397432,0.0,0.0,0.0,-0.00021890547263672276,0.0006995668852121474,4.934364354842434e-05
GLU1149,L GLU 279,0.0,0.0,0.0,-0.00024875621890547387,0.00043229221883041947,3.0491542132182215e-05,63.26146268656717,1.0000892795214789,0.07054085887776593,-63.26045771144279,0.9998677322732042,0.07052523213973833,0.0,0.0,0.0,0.0007562189054737024,0.0008895600297952148,6.274472670590988e-05
LYS1150,L LYS 280,0.0,0.0,0.0,-0.00015920398009949049,0.0003658661952407732,2.5806211680394533e-05,-61.596955223880585,0.5143577098847121,0.03627999556502504,61.59630348258709,0.5141632166623923,0.0362662770708573,0.0,0.0,0.0,-0.0008109452736317537,0.0007357803600914406,5.189794512253584e-05
ALA1151,L ALA 281,0.0,0.0,0.0,-0.00012935323383085086,0.0003355904866475765,2.3670727848072152e-05,-0.20979601990049754,0.058919062319055575,0.004155830229724538,0.20982587064676603,0.05889981820380276,0.004154472854492074,0.0,0.0,0.0,-9.950248756214109e-05,0.0006149463037220825,4.3374967931882095e-05
TYR1152,L TYR 282,0.0,0.0,0.0,-0.00014427860696517307,0.0003513720116021781,2.4783870791901287e-05,0.4760796019900497,0.16164232867582137,0.011401370786866519,-0.47608457711442775,0.1616351084065509,0.011400861508338994,0.0,0.0,0.0,-0.00014925373134335552,0.0006289942539017273,4.436583393898334e-05
HIE1153,L HIE 283,0.0,0.0,0.0,-0.00013930348258705763,0.0003462629381354117,2.442350453481297e-05,0.12059701492537318,0.2597250589753441,0.018319593167687484,-0.12056716417910442,0.25969731082582875,0.0183176359641266,0.0,0.0,0.0,-0.00010945273631861243,0.0006448882035130012,4.548690670668229e-05
GLU1154,L GLU 284,0.0,0.0,0.0,-0.00012935323383085197,0.00033559048664757936,2.3670727848072356e-05,59.14326865671641,0.4569401448600428,0.0322300727886824,-59.14280099502485,0.4568390968403075,0.03222294541091125,0.0,0.0,0.0,0.00033830845771086644,0.0006654031242709204,4.693391764831078e-05
GLN1155,L GLN 285,0.0,0.0,0.0,-0.0001492537313432782,0.0003563383995914296,2.513417279138842e-05,0.33997014925373215,0.21927467294129077,0.015466442922796746,-0.3399800995024875,0.21932193017732288,0.015469776191222029,0.0,0.0,0.0,-0.0001592039800990961,0.0006499348326958717,4.584286848358247e-05
LEU1156,L LEU 286,0.0,0.0,0.0,-0.00023880597014926057,0.00042635393603242125,3.0072687958452558e-05,0.2679452736318407,0.04924446065825287,0.0034734364430619885,-0.26796019900497514,0.04928249775564364,0.003476119373050445,0.0,0.0,0.0,-0.0002537313432836602,0.0007332192408731663,5.171729770130574e-05
SER1157,L SER 287,0.0,0.0,0.0,-0.0001144278606965269,0.00031833021438900934,2.245328211146154e-05,0.5155174129353233,0.11604095582221446,0.008184897944924026,-0.5154825870646768,0.11599447124100798,0.008181619175368124,0.0,0.0,0.0,-7.960199004976015e-05,0.0006643980111425392,4.686302243445622e-05
VAL1158,L VAL 288,0.0,0.0,0.0,-0.00017412935323383045,0.00037922067662008883,2.6748164169691088e-05,0.28239303482587064,0.03916554673420076,0.0027625246681673545,-0.28237313432835826,0.039182632392690334,0.0027637297975983224,0.0,0.0,0.0,-0.00015422885572135506,0.0006918822314903053,4.880160986721507e-05
ALA1159,L ALA 289,0.0,0.0,0.0,-9.452736318407582e-05,0.00029256100354206106,2.063566212195846e-05,0.2958855721393034,0.06710726425816332,0.004733381463675991,-0.2958507462686565,0.06707423385847915,0.004731051678915262,0.0,0.0,0.0,-5.970149253736983e-05,0.000658973957802957,4.6480439210130466e-05
GLU1160,L GLU 290,0.0,0.0,0.0,-0.00016417910447759829,0.0003704380192832783,2.6128683284880324e-05,60.01986567164177,0.5937992917446099,0.04188337271320013,-60.019263681592,0.5936782594562923,0.04187483575380591,0.0,0.0,0.0,0.0004378109452745911,0.0006963752520181187,4.911852310034065e-05
ILE1161,L ILE 291,0.0,0.0,0.0,-0.00022885572139300298,0.0004200961558722711,2.9631298178355675e-05,0.18023383084577127,0.04294633988135879,0.0030292012552489696,-0.18010447761194037,0.042989805917063535,0.003032267113021279,0.0,0.0,0.0,-9.950248756211623e-05,0.000739806180913209,5.21819046292225e-05
THR1162,L THR 292,0.0,0.0,0.0,-0.0001791044776119316,0.0003834397784675973,2.7045756668791192e-05,0.5551890547263678,0.04770498143103732,0.003364849950699801,-0.5550945273631843,0.04775649282417735,0.0033684832842316103,0.0,0.0,0.0,-8.457711442776742e-05,0.0007037998820004507,4.964221612108167e-05
ASN1163,L ASN 293,0.0,0.0,0.0,-0.00016915422885573813,0.0003748880842544551,2.644256666665087e-05,0.3571194029850747,0.12460734616406673,0.00878912453205992,-0.35708457711442787,0.12457081668312098,0.00878654794113645,0.0,0.0,0.0,-0.00013432835820984408,0.0006593119220731342,4.65042773717591e-05
ALA1164,L ALA 294,0.0,0.0,0.0,-0.00010447761194029584,0.0003058791273420698,2.157505014533828e-05,0.1663084577114427,0.06096834165930743,0.0043003752495561634,-0.16637810945273634,0.0609331769901862,0.004297894925036385,0.0,0.0,0.0,-0.00017412935323385254,0.0006104621552309318,4.305868048397288e-05
CYS1165,L CYS 295,0.0,0.0,0.0,-0.0002437810945273518,0.0004293621693610033,3.0284872377432063e-05,0.3984726368159203,0.10879987789681013,0.007674151688046583,-0.39831343283582066,0.10880735757907282,0.007674679264155784,0.0,0.0,0.0,-8.457711442791987e-05,0.000710833681433666,5.0138342080386383e-05
PHE1166,L PHE 296,0.0,0.0,0.0,-0.0002686567164179052,0.00044326096731096143,3.126521799740281e-05,-0.03618905472636813,0.07467970799135197,0.005267500462530043,0.036144278606965195,0.07465412172245572,0.005265695746270829,0.0,0.0,0.0,-0.0003134328358209428,0.0007236369287793353,5.104141351878849e-05
GLU1167,L GLU 297,0.0,0.0,0.0,-0.00010447761194029253,0.00030587912734206,2.1575050145337592e-05,62.2932736318408,0.6059581449089018,0.042740992090530304,-62.29250746268654,0.6057057814880031,0.042723191747276915,0.0,0.0,0.0,0.000661691542287404,0.0007295982158670961,5.146189029001115e-05
PRO1168,L PRO 298,0.0,0.0,0.0,-0.00016915422885572707,0.0003748880842544306,2.6442566666649143e-05,0.5615223880597014,0.0373776045202238,0.0026364129479636384,-0.5614776119402985,0.03731485967421121,0.002631987267758368,0.0,0.0,0.0,-0.0001243781094528618,0.000690700658260653,4.871826811747995e-05
ALA1169,L ALA 299,0.0,0.0,0.0,-0.00014427860696517535,0.00035137201160218365,2.4783870791901676e-05,0.3514029850746267,0.07362376989517012,0.00519302033185405,-0.3513830845771144,0.07364556447339297,0.005194557602873948,0.0,0.0,0.0,-0.00012437810945271379,0.0007119818435820139,5.0219327194149576e-05
ASN1170,L ASN 300,0.0,0.0,0.0,-0.0002487562189054839,0.0004322922188304367,3.049154213218343e-05,0.2823731343283588,0.22104607717274588,0.015591388143653769,-0.28231840796019875,0.22090250907780226,0.015581261631019203,0.0,0.0,0.0,-0.00019402985074602855,0.0007643578771002536,5.391364775596491e-05
GLN1171,L GLN 301,0.0,0.0,0.0,-0.000293532338308474,0.0004553801759800814,3.212004106764674e-05,-0.2997263681592033,0.23846319688768364,0.016819897046835338,0.2998606965174131,0.23841099280457265,0.016816214854720114,0.0,0.0,0.0,-0.00015920398009899004,0.0007819654807717413,5.515559236151088e-05
MET1172,L MET 302,0.0,0.0,0.0,-0.0005771144278606992,0.000494017575614187,3.484531311165604e-05,0.4336716417910448,0.26703049491717695,0.01883487888903825,-0.4335970149253732,0.26691016580116345,0.01882639152759422,0.0,0.0,0.0,-0.0005024875621889442,0.0007539242483387321,5.3177716325521376e-05
VAL1173,L VAL 303,0.0,0.0,0.0,-0.0003631840796020009,0.0004809172526803951,3.3921287576887836e-05,-0.26645771144278607,0.05060794042997165,0.003569608890991361,0.26655223880597023,0.05057026546023889,0.0035669515035185,0.0,0.0,0.0,-0.0002686567164178063,0.0007838308062985065,5.528716227975617e-05
LYS1174,L LYS 304,0.0,0.0,0.0,-0.00038308457711442434,0.00048613864677834784,3.4289576320453935e-05,-66.1899203980099,0.8082799399539722,0.05701167120329853,66.18878109452736,0.8080528170027529,0.056995651185508193,0.0,0.0,0.0,-0.0015223880597031764,0.0007922172855484541,5.587869891690014e-05
CYS1175,L CYS 305,0.0,0.0,0.0,-0.00022388059701495375,0.0004168429863812153,2.940183729453956e-05,-0.030776119402985035,0.17783346401128888,0.012543405419331043,0.03082089552238809,0.1778399631654835,0.012543863834322839,0.0,0.0,0.0,-0.00017910447761198466,0.0006966595448442949,4.913857557019699e-05
ASP1176,L ASP 306,0.0,0.0,0.0,-0.00010447761194030467,0.0003058791273420956,2.1575050145340103e-05,63.25295522388064,0.5713306916149801,0.0402985598536087,-63.252034825870645,0.5711047806035074,0.04028262531945706,0.0,0.0,0.0,0.0008159203980085436,0.0006989297245293859,4.929870169900601e-05
PRO1177,L PRO 307,0.0,0.0,0.0,-0.00015422885572140255,0.0003611679883160728,2.547482571472114e-05,0.06383582089552234,0.07191874844958712,0.005072757391695363,-0.06386069651741294,0.07182441620851482,0.005066103708427917,0.0,0.0,0.0,-0.00017910447761196476,0.0006894811619376314,4.863225147898005e-05
ARG1178,L ARG 308,0.0,0.0,0.0,-0.00015422885572139317,0.0003611679883160508,2.5474825714719588e-05,-61.002293532338314,0.5547850539865915,0.03913152055733181,61.001572139303505,0.5545415712499819,0.039114346609251324,0.0,0.0,0.0,-0.0008756218905440917,0.0007119818435805616,5.021932719404714e-05
HIE1179,L HIE 309,0.0,0.0,0.0,-0.00018905472636814502,0.0003915520869641697,2.761795479204617e-05,-0.007537313432835801,0.16544644817787083,0.011669692688163796,0.007597014925373051,0.16540519158727962,0.011666782672633918,0.0,0.0,0.0,-0.00012935323383055314,0.0007145844421599435,5.040290034382782e-05
GLY1180,L GLY 310,0.0,0.0,0.0,-8.955223880597133e-05,0.00028553920104043654,2.0140382360963882e-05,-0.4032388059701493,0.11680303055500263,0.0082386505520969,0.40320895522388084,0.11667877457882689,0.008229886211292921,0.0,0.0,0.0,-0.00011940298507459963,0.0006733532644144515,4.749467729788088e-05
LYS1181,L LYS 311,0.0,0.0,0.0,-0.00020895522388059997,0.00040656234244407257,2.8676696581612868e-05,-62.11741791044776,0.6968857694023087,0.04915453222021646,62.11647761194031,0.6967401570959277,0.049144261520024365,0.0,0.0,0.0,-0.001149253731341913,0.0007176606137425811,5.061987675777205e-05
TYR1182,L TYR 312,0.0,0.0,0.0,-0.00029850746268654315,0.00045760327512700473,3.2276846391336874e-05,-0.22373134328358202,0.229539182453193,0.016190445601112657,0.22374129353233846,0.229508761007987,0.016188299837812243,0.0,0.0,0.0,-0.00028855721393017506,0.0006884392962614207,4.855876394027717e-05
MET1183,L MET 313,0.0,0.0,0.0,-0.0003930348258706145,0.0004884244583591589,3.4450805038174324e-05,-0.32984577114427865,0.08319473705206061,0.005868104304217983,0.32974626865671625,0.08321111613997999,0.005869259596003553,0.0,0.0,0.0,-0.0004925373134328412,0.0007861955941678793,5.545396155536594e-05
ALA1184,L ALA 314,0.0,0.0,0.0,-0.00029353233830846294,0.00045538017598006436,3.212004106764554e-05,0.07874129353233833,0.09922837990928453,0.006999030273776526,-0.07859701492537317,0.09919969201848347,0.00699700678597605,0.0,0.0,0.0,-0.00014925373134342513,0.0007176606137415738,5.0619876757701e-05
CYS1185,L CYS 315,0.0,0.0,0.0,-0.0003681592039801098,0.0004823048874984077,3.401916379041763e-05,-0.23653731343283585,0.16236970237547013,0.011452675771880328,0.2366069651741295,0.1623327758055656,0.011450071172461242,0.0,0.0,0.0,-0.00029850746268647685,0.00075339877397756,5.314065222183149e-05
CYS1186,L CYS 316,0.0,0.0,0.0,-0.0004875621890547146,0.0004998452769196452,3.525636746828987e-05,0.10140796019900501,0.17408619337186076,0.012279093327635415,-0.10106965174129348,0.17397691024353973,0.012271385090090561,0.0,0.0,0.0,-0.00014925373134323179,0.0007448743192918205,5.253938354781433e-05
LEU1187,L LEU 317,0.0,0.0,0.0,-0.00045273631840800756,0.0004977611318719223,3.51093632110674e-05,0.3154776119402985,0.07078227246839248,0.0049925965566089405,-0.31543781094527357,0.07064913912348565,0.004983206054493478,0.0,0.0,0.0,-0.000412935323382938,0.000781395511930998,5.5115389859211445e-05
LEU1188,L LEU 318,0.0,0.0,0.0,-0.0007761194029850356,0.0004168429863811392,2.940183729453419e-05,-0.140084577114428,0.08317797146038117,0.005866921750559147,0.14070646766169148,0.0831439943051519,0.005864525186811116,0.0,0.0,0.0,-0.00015422885572166547,0.0007538257497976648,5.3170768774110344e-05
TYR1189,L TYR 319,0.0,0.0,0.0,-0.0005522388059700729,0.0004972636193718016,3.5074271384987904e-05,0.5371791044776121,0.08083080887186188,0.005701365666407206,-0.5372189054726364,0.08083206496904809,0.005701454264671545,0.0,0.0,0.0,-0.000592039800994889,0.0007934660525349901,5.596678014881835e-05
ARG1190,L ARG 320,0.0,0.0,0.0,-0.0010348258706467074,0.00020871817874029182,1.4721845232445612e-05,-72.22684079601987,0.7661317934308813,0.05403877016663574,72.22647761194033,0.7651436900403605,0.053969074727183854,0.0,0.0,0.0,-0.0013980099502500583,0.0014250062476587723,0.00010051219093572269
GLY1191,L GLY 321,0.0,0.0,0.0,-0.00024875621890547175,0.0004322922188304157,3.0491542132181947e-05,-0.08106467661691553,0.05695997369210131,0.004017646772314475,0.08091542288557212,0.056911625747462,0.0040142365712357644,0.0,0.0,0.0,-0.0003980099502489201,0.0007536287140937336,5.31568709471168e-05
ASP1192,L ASP 322,0.0,0.0,0.0,-0.000248756218905474,0.00043229221883041947,3.0491542132182215e-05,61.824796019900475,0.499057652465964,0.035200812722755166,-61.82443781094526,0.4988374717763358,0.03518528237434257,0.0,0.0,0.0,0.00010945273631737516,0.0008273678211339672,5.835802653393247e-05
VAL1193,L VAL 323,0.0,0.0,0.0,-0.00028358208955224626,0.0004507363841952805,3.179249325000979e-05,0.1603830845771144,0.08213069012940367,0.005793052221021593,-0.16038308457711434,0.08213444573718803,0.005793317121170151,0.0,0.0,0.0,-0.00028358208955222745,0.0008129420218095435,5.734050910305865e-05
VAL1194,L VAL 324,0.0,0.0,0.0,-0.00022885572139302832,0.00042009615587231756,2.9631298178358952e-05,-0.025164179104477515,0.06606621064886523,0.004659951203756773,0.025174129353233834,0.066038919079564,0.00465802620488112,0.0,0.0,0.0,-0.00021890547263663052,0.0006924186436897884,4.8839445466534914e-05
PRO1195,L PRO 325,0.0,0.0,0.0,-0.00020398009950249105,0.00040295436281227736,2.842220932007348e-05,-0.10482089552238807,0.04728675896408413,0.003335350812347901,0.10486069651741292,0.04732717181022628,0.0033382013147329748,0.0,0.0,0.0,-0.00016417910447784795,0.0007178675218083239,5.0634470927477796e-05
LYS1196,L LYS 326,0.0,0.0,0.0,-0.00021393034825870004,0.00041007822955212457,2.8924688137364693e-05,-57.925407960198996,0.4618445203028526,0.03257600076039344,57.9253134328358,0.46181593355711337,0.03257398440681556,0.0,0.0,0.0,-0.0003084577114428449,0.0007493799157714713,5.2857183820189294e-05
ASP1197,L ASP 327,0.0,0.0,0.0,-0.0001442786069651704,0.00035137201160217156,2.4783870791900823e-05,59.03577611940302,0.4709895422189047,0.03322104087193526,-59.03556716417913,0.47088917342005765,0.033213961402711684,0.0,0.0,0.0,6.467661691838298e-05,0.0006622710962109307,4.671300142222479e-05
VAL1198,L VAL 328,0.0,0.0,0.0,-0.00019402985074626607,0.0003954519790893014,2.7893031973324482e-05,-0.20024378109452734,0.04824342580048621,0.0034028288882372534,0.20024875621890548,0.04822942487554795,0.0034018413391349363,0.0,0.0,0.0,-0.00018905472636813838,0.0007221303488885171,5.093514756669555e-05
ASN1199,L ASN 329,0.0,0.0,0.0,-8.955223880597189e-05,0.0002855392010404383,2.0140382360964004e-05,-0.5406567164179097,0.10976531530925183,0.007742248392671746,0.5407114427860696,0.10980492117766677,0.007745041975236621,0.0,0.0,0.0,-3.4825870646897106e-05,0.0006338550570591999,4.470868855865083e-05
ALA1200,L ALA 330,0.0,0.0,0.0,-8.955223880596801e-05,0.0002855392010404259,2.0140382360963133e-05,-0.09754228855721386,0.04072550330736416,0.0028725555211484154,0.0975124378109453,0.040676262156352234,0.002869082318149806,0.0,0.0,0.0,-0.00011940298507465349,0.0006584102985108469,4.6440681749077685e-05
ALA1201,L ALA 331,0.0,0.0,0.0,-0.00010447761194030909,0.00030587912734210854,2.1575050145341014e-05,-0.23523383084577112,0.053334670845336656,0.003761937625401961,0.2352189054726367,0.05333188904259637,0.0037617414121652567,0.0,0.0,0.0,-0.0001194029850747054,0.0006659236967862651,4.697063600245426e-05
ILE1202,L ILE 332,0.0,0.0,0.0,-0.00021393034825870058,0.00041007822955212565,2.892468813736477e-05,-0.14882587064676617,0.05136606045367452,0.0036230825544927045,0.1488507462686568,0.05137190137309346,0.003623494541183178,0.0,0.0,0.0,-0.00018905472636801025,0.0007289873041020279,5.141879989649441e-05
ALA1203,L ALA 333,0.0,0.0,0.0,-8.457711442785967e-05,0.0002782513722210825,1.962633855027795e-05,-0.058492537313432805,0.06529055758287286,0.004605240854804273,0.05845771144278602,0.06528368597485895,0.004604756168945622,0.0,0.0,0.0,-0.00011940298507464962,0.000635337213546147,4.4813231816659286e-05
THR1204,L THR 334,0.0,0.0,0.0,-6.965174129353185e-05,0.00025455918020827746,1.7955220173646737e-05,-0.37445771144278545,0.10527740872947373,0.007425695869628802,0.3744477611940299,0.1052485261000434,0.007423658646024486,0.0,0.0,0.0,-7.96019900494083e-05,0.0006015170215049878,4.242773939828653e-05
ILE1205,L ILE 335,0.0,0.0,0.0,-0.00015422885572140477,0.000361167988316078,2.5474825714721506e-05,-0.26462189054726365,0.06514191410712705,0.004594756352409944,0.2646666666666666,0.06517625039273947,0.004597178247262103,0.0,0.0,0.0,-0.00010945273631843568,0.0006676312914316643,4.709108044213386e-05
LYS1206,L LYS 336,0.0,0.0,0.0,-0.00017412935323383652,0.00037922067662010206,2.6748164169692023e-05,-59.833189054726375,1.2588058955471606,0.08878932196411463,59.832791044776116,1.2587498718656105,0.08878537035829807,0.0,0.0,0.0,-0.0005721393034835514,0.0007234658845219012,5.10293489870786e-05
THR1207,L THR 337,0.0,0.0,0.0,-7.462686567164075e-05,0.0002627883113680413,1.8535658332233215e-05,-0.09984079601990065,0.16634297281322566,0.011732928660269471,0.0999054726368159,0.16634321654772474,0.011732945851975507,0.0,0.0,0.0,-9.950248756390142e-06,0.0006764705724092766,4.771455525062397e-05
LYS1208,L LYS 338,0.0,0.0,0.0,-0.00010945273631840198,0.000312206397805699,2.2021341393525528e-05,-57.60927860696516,0.6037273955610944,0.04258364716327477,57.608945273631846,0.6036715129211928,0.04257970550576905,0.0,0.0,0.0,-0.00044278606965078007,0.0006371267897936116,4.493945879269867e-05
ARG1209,L ARG 339,0.0,0.0,0.0,-0.00015920398009948384,0.0003658661952407579,2.5806211680393456e-05,-61.135194029850744,0.5284670755262795,0.037275193484807595,61.13462686567165,0.5283305868759769,0.037265566317697056,0.0,0.0,0.0,-0.000726368159208721,0.0007191421394243898,5.072437552221661e-05
THR1210,L THR 340,0.0,0.0,0.0,-9.452736318407748e-05,0.00029256100354206626,2.063566212195883e-05,-0.050422885572139295,0.2015112931507694,0.014213510716989198,0.05042288557213934,0.20150136790427847,0.01421281064407933,0.0,0.0,0.0,-9.452736318384825e-05,0.0006356098653986303,4.4832463195539765e-05
ILE1211,L ILE 341,0.0,0.0,0.0,-0.00016417910447760655,0.0003704380192832971,2.612868328488165e-05,-0.2238407960199006,0.11811316998010588,0.008331060662062907,0.2237960199004975,0.11808363333574534,0.00832897730780222,0.0,0.0,0.0,-0.00020895522388064913,0.0006954860879219493,4.905580630063945e-05
GLN1212,L GLN 342,0.0,0.0,0.0,-0.0001641791044776099,0.00037043801928330456,2.6128683284882174e-05,0.4423880597014923,0.3454021502966781,0.024362789241989452,-0.4423830845771144,0.34533844890336624,0.024358296092139794,0.0,0.0,0.0,-0.00015920398009997987,0.0006650682553402719,4.691029781509876e-05
PHE1213,L PHE 343,0.0,0.0,0.0,-0.00026865671641791456,0.00044326096731097693,3.12652179974039e-05,-0.4669950248756214,0.03590458576186883,0.0025325142156353226,0.4669751243781091,0.03584022557495158,0.002527974598067531,0.0,0.0,0.0,-0.000288557213930533,0.000702744023204824,4.956774158383556e-05
VAL1214,L VAL 344,0.0,0.0,0.0,-0.0001542288557213838,0.0003611679883160289,2.5474825714718043e-05,-0.2203383084577117,0.07010911875399722,0.004945115954484177,0.2202487562189053,0.07011183540335518,0.004945307572155624,0.0,0.0,0.0,-0.00024378109452759912,0.0006428122539834402,4.5340480516740326e-05
ASP1215,L ASP 345,0.0,0.0,0.0,-0.00010945273631840806,0.0003122063978057163,2.2021341393526748e-05,62.835412935323376,0.6856190895485342,0.04835984189620223,-62.83429353233831,0.6854121093256187,0.04834524263692194,0.0,0.0,0.0,0.001009950248759203,0.0007192453877970325,5.073165810091542e-05
TRP1216,L TRP 346,0.0,0.0,0.0,-0.00033830845771143646,0.00047313406678481656,3.337230397200196e-05,-0.09833333333333331,0.08140148844907401,0.005741618300191868,0.09829353233830841,0.08140805886226249,0.0057420817414055554,0.0,0.0,0.0,-0.00037810945273612654,0.0007097882859744754,5.0064605569988516e-05
CYS1217,L CYS 347,0.0,0.0,0.0,-0.00014925373134329033,0.00035633839959145865,2.513417279139047e-05,-0.47176119402985095,0.11835633307378865,0.008348212064269684,0.4717213930348261,0.11831193271574413,0.008345080304480758,0.0,0.0,0.0,-0.00018905472636812512,0.0006940253927349454,4.895277680601356e-05
PRO1218,L PRO 348,0.0,0.0,0.0,-0.00020895522388059498,0.0004065623424440628,2.867669658161218e-05,0.30495024875621907,0.09443730981456755,0.006661094245118539,-0.30492039800995,0.09447142099553882,0.0066635002623135235,0.0,0.0,0.0,-0.00017910447761210617,0.0006674829783582748,4.7080619244524876e-05
THR1219,L THR 349,0.0,0.0,0.0,-0.0001691542288557204,0.0003748880842544158,2.64425666666481e-05,0.12863184079601986,0.18058691980062985,0.012737619216278256,-0.1286119402985075,0.1805432340463548,0.012734537860752917,0.0,0.0,0.0,-0.00014925373134343285,0.0006965529486316342,4.913105685307026e-05
GLY1220,L GLY 350,0.0,0.0,0.0,-0.00013930348258706866,0.0003462629381354391,2.44235045348149e-05,0.1808855721393035,0.11452746022273733,0.008078144196352777,-0.1807910447761193,0.11444095620501192,0.008072042673387101,0.0,0.0,0.0,-4.4776119402900605e-05,0.000728239938199451,5.136608477021193e-05
PHE1221,L PHE 351,0.0,0.0,0.0,-0.00031343283582089523,0.00046388866471403124,3.2720183590254116e-05,0.2967213930348259,0.05933463571198841,0.004185142516801804,-0.2965621890547262,0.059414869599592246,0.00419080177888827,0.0,0.0,0.0,-0.00015422885572163454,0.0007471967694666498,5.2703196552700914e-05
LYS1222,L LYS 352,0.0,0.0,0.0,-0.0007213930348258738,0.0004483136448186603,3.162160639024309e-05,-69.70811442786069,0.7365289453950543,0.051950746258735844,69.70855223880599,0.7359849112289094,0.05191237304733909,0.0,0.0,0.0,-0.00028358208955161325,0.0011347865008273137,8.004166832940653e-05
VAL1223,L VAL 353,0.0,0.0,0.0,-0.0004378109452736383,0.0004961174472564414,3.499342663732903e-05,0.06328358208955209,0.08373664104700684,0.005906327264923142,-0.06332835820895523,0.08368319577736899,0.005902557526260398,0.0,0.0,0.0,-0.00048258706467672505,0.0007199677118465634,5.0782606911072006e-05
GLY1224,L GLY 354,0.0,0.0,0.0,-0.0002338308457711583,0.00042326585184387027,2.9854871294072887e-05,-0.3855572139303484,0.09150982308796693,0.0064546052523093405,0.38577114427860726,0.09153640149791765,0.006456479948802865,0.0,0.0,0.0,-1.9900497512509498e-05,0.000739505004574514,5.2160661288212606e-05
ILE1225,L ILE 355,0.0,0.0,0.0,-0.0005522388059701613,0.0004972636193718812,3.5074271384993515e-05,0.15574129353233832,0.12295067463965648,0.008672271932393864,-0.15579104477611938,0.12298544232664925,0.008674724255953253,0.0,0.0,0.0,-0.0006019900497513255,0.0007469979852386459,5.268917539432848e-05
ASN1226,L ASN 356,0.0,0.0,0.0,-0.0008457711442785973,0.0003611679883160444,2.5474825714719137e-05,-0.6867213930348257,0.1026704237377883,0.007241813326179353,0.6871094527363182,0.10268435894690797,0.0072427962400452165,0.0,0.0,0.0,-0.00045771144278677043,0.0006761411848199929,4.769132204142202e-05
TYR1227,L TYR 357,0.0,0.0,0.0,-0.000696517412935337,0.00045976179312032364,3.242909651167081e-05,-0.3398308457711442,0.10721100802887897,0.007562081448495075,0.3398606965174131,0.10724626655071513,0.0075645683928749555,0.0,0.0,0.0,-0.0006666666666664872,0.0007683628219808714,5.419613478729482e-05
GLU1228,L GLU 358,0.0,0.0,0.0,-0.0010696517412935058,0.00025455918020828727,1.7955220173647428e-05,72.86925373134328,0.7996623107595188,0.056403830506158256,-72.86571144278606,0.7984850496105423,0.05632079290714314,0.0,0.0,0.0,0.0024726368159191953,0.0016178412963369208,0.00011411372655262383
PRO1229,L PRO 359,0.0,0.0,0.0,-0.0006218905472636987,0.0004849151415327971,3.420327691436101e-05,0.7103233830845773,0.04748008119145692,0.003348986710900443,-0.7102338308457717,0.04737266304242757,0.0033414100188522934,0.0,0.0,0.0,-0.0005323383084579378,0.0008105025803847468,5.7168444171646226e-05
PRO1230,L PRO 360,0.0,0.0,0.0,-0.0006069651741293703,0.0004884244583592112,3.445080503817801e-05,-0.030328358208955235,0.08774148846356569,0.0061888074216683835,0.03052238805970149,0.0876607591956337,0.006183113218147653,0.0,0.0,0.0,-0.0004129353233832932,0.0007685560802918955,5.420976617753573e-05
THR1231,L THR 361,0.0,0.0,0.0,-0.001059701492537308,0.0002369329532296575,1.6711961981296924e-05,0.07089054726368159,0.13083489257314346,0.009228381787779742,-0.06955721393034826,0.13086211633905107,0.00923030200417275,0.0,0.0,0.0,0.0002736318407963256,0.0007529386830802463,5.310819991209983e-05
VAL1232,L VAL 362,0.0,0.0,0.0,-0.0006965174129352909,0.0004597617931202931,3.2429096511668656e-05,0.05138805970149256,0.10320972541198982,0.007279852733331678,-0.05107960199004976,0.10307633085209786,0.0072704438065317595,0.0,0.0,0.0,-0.00038805970149248395,0.0007043974994500915,4.968436880588814e-05
VAL1233,L VAL 363,0.0,0.0,0.0,-0.0009552238805970242,0.0003041750520922045,2.145485394467972e-05,-0.47607960199004984,0.174351345487993,0.012297795715900365,0.476134328358209,0.17441703002818326,0.012302428746145655,0.0,0.0,0.0,-0.000900497512437988,0.0006309195305061794,4.450163248020988e-05
PRO1234,L PRO 364,0.0,0.0,0.0,-0.0006616915422885405,0.00047313406678481336,3.3372303972001736e-05,0.6018656716417916,0.12820900561220536,0.009043166002215946,-0.6018457711442786,0.1281494428237865,0.009038964767047993,0.0,0.0,0.0,-0.0006417910447760642,0.0006990005488429779,4.9303697260914844e-05
GLY1235,L GLY 365,0.0,0.0,0.0,-0.00023383084577114117,0.0004232658518438393,2.9854871294070705e-05,0.280681592039801,0.18625251171154278,0.013137239257838893,-0.28061691542288564,0.18620177765645973,0.013133660753506138,0.0,0.0,0.0,-0.00016915422885567847,0.0007670086503721847,5.410061888656409e-05
GLY1236,L GLY 366,0.0,0.0,0.0,-0.00025870646766169093,0.0004379240016848824,3.088877746676852e-05,-0.5863233830845772,0.1162328675675796,0.008198434355746532,0.5862786069651743,0.11616591321503957,0.008193711759843856,0.0,0.0,0.0,-0.00030348258706471834,0.0007140646813137417,5.0366239240411483e-05
ASP1237,L ASP 367,0.0,0.0,0.0,-0.00046268656716415686,0.0004986057638355002,3.516893895631977e-05,71.11349253731343,0.8465123950782186,0.059708380663838316,-71.11074626865671,0.8456210648812195,0.05964551107916474,0.0,0.0,0.0,0.0022835820895520426,0.001255506916107847,8.855662989568188e-05
LEU1238,L LEU 368,0.0,0.0,0.0,-0.00044278606965172734,0.0004967157800735631,3.503562978026715e-05,0.16763184079601992,0.06195628197940015,0.004370059186906897,-0.1675223880597015,0.06192557518472375,0.00436789329660669,0.0,0.0,0.0,-0.00033333333333325244,0.0007006275320315145,4.941845580682584e-05
ALA1239,L ALA 369,0.0,0.0,0.0,-0.00016417910447761596,0.0003704380192833182,2.612868328488314e-05,0.31150746268656726,0.08071786866870137,0.005693399478691862,-0.3114328358208957,0.08072505215970341,0.005693906163080346,0.0,0.0,0.0,-8.955223880604425e-05,0.0006779690907905366,4.78202525876745e-05
LYS1240,L LYS 370,0.0,0.0,0.0,-0.0005124378109452812,0.0004998452769196652,3.5256367468291286e-05,-69.69876119402983,1.2281105022194287,0.08662423585303754,69.6969303482587,1.2275422904123814,0.08658415728233955,0.0,0.0,0.0,-0.0023432835820904187,0.0011997376015688008,8.462296574472634e-05
VAL1241,L VAL 371,0.0,0.0,0.0,-0.0002686567164179184,0.0004432609673109833,3.126521799740435e-05,0.5169502487562189,0.05552273087859549,0.003916271480571414,-0.5168358208955225,0.055514759011519005,0.003915709188422154,0.0,0.0,0.0,-0.0001542288557213487,0.0006990359583081518,4.930619485201687e-05
GLN1242,L GLN 372,0.0,0.0,0.0,-0.00033830845771144806,0.0004731340667848329,3.337230397200311e-05,0.4170248756218898,0.2500967064263004,0.017640461541846588,-0.41701492537313406,0.250056321568438,0.017637613013602556,0.0,0.0,0.0,-0.00032835820895599633,0.0006703691646851151,4.728419513174366e-05
ARG1243,L ARG 373,0.0,0.0,0.0,-0.00033830845771146297,0.00047313406678485364,3.3372303972004575e-05,-61.951850746268676,0.4522955134123859,0.03190246574579402,61.95142786069652,0.452068959669243,0.0318864858768458,0.0,0.0,0.0,-0.0007611940298521185,0.0008120280900720936,5.7276045328638214e-05
ALA1244,L ALA 374,0.0,0.0,0.0,-0.00021393034825868953,0.00041007822955210446,2.8924688137363274e-05,-0.12836815920398012,0.06350127339260313,0.004479034478891087,0.12843283582089557,0.06348789767085215,0.004478091028221488,0.0,0.0,0.0,-0.00014925373134334143,0.0006446194760894046,4.5467952135672805e-05
VAL1245,L VAL 375,0.0,0.0,0.0,-0.0003184079601990428,0.00046585870291426925,3.28591393710153e-05,-0.02350248756218902,0.08511000340958265,0.006003196777065947,0.023865671641791042,0.08513604486348103,0.006005033599599728,0.0,0.0,0.0,4.477611940282162e-05,0.0007873281694409406,5.55338472557143e-05
CYS1246,L CYS 376,0.0,0.0,0.0,-0.0004328358208955476,0.0004954684379910083,3.494764905332654e-05,-0.0020248756218905297,0.09120440319577758,0.006433062594114164,0.0023333333333333353,0.09125238814203829,0.006436447191261385,0.0,0.0,0.0,-0.00012437810945273807,0.0007189355981912402,5.070980722688701e-05
MET1247,L MET 377,0.0,0.0,0.0,-0.00046766169154228564,0.0004989531378858045,3.5193440832664284e-05,0.434691542288557,0.1005985291036633,0.007095673146509251,-0.4341094527363183,0.1005720353217296,0.007093804419215807,0.0,0.0,0.0,0.00011442786069654678,0.000805355702149584,5.680541137179322e-05
LEU1248,L LEU 378,0.0,0.0,0.0,-0.000741293532338287,0.000437924001684869,3.0888777466767574e-05,-0.4253582089552235,0.08478295992302717,0.005980128908122245,0.42539800995024873,0.08474715566937725,0.005977603470788139,0.0,0.0,0.0,-0.0007014925373130242,0.0007467660034269617,5.267281265894544e-05
SER1249,L SER 379,0.0,0.0,0.0,-0.00031840796019900856,0.00046585870291421916,3.2859139371011766e-05,0.3479900497512437,0.1320357629093807,0.0093130846504677,-0.3477810945273632,0.1320909600697008,0.009316977957971663,0.0,0.0,0.0,-0.000109452736318439,0.0007777760097854722,5.4860089862217704e-05
ASN1250,L ASN 380,0.0,0.0,0.0,-0.000417910447761222,0.0004932152728913254,3.4788723040839854e-05,-0.33785074626865724,0.20779838011411508,0.01465696763960096,0.3377611940298508,0.2078011934675412,0.014657166078251457,0.0,0.0,0.0,-0.0005074626865688095,0.0007798418195591433,5.500580084892338e-05
THR1251,L THR 381,0.0,0.0,0.0,-0.0002487562189054646,0.00043229221883040315,3.0491542132181063e-05,0.5961890547263681,0.11145591940203542,0.007861494411171496,-0.5960597014925375,0.11140052081440711,0.007857586896080657,0.0,0.0,0.0,-0.00011940298507444138,0.0006879717408513054,4.85257851244076e-05
THR1252,L THR 382,0.0,0.0,0.0,-0.00018905472636817483,0.0003915520869642314,2.7617954792050524e-05,0.07832835820895485,0.094059638336383,0.006634455352981309,-0.07832338308457715,0.0940345543586524,0.006632686065609252,0.0,0.0,0.0,-0.00018407960199037635,0.000654829189403845,4.618808978822418e-05
ALA1253,L ALA 383,0.0,0.0,0.0,-0.00021393034825869836,0.0004100782295521214,2.8924688137364473e-05,0.07910945273631839,0.05080484522863421,0.0035834974846391766,-0.07911442786069657,0.05082759700898202,0.003585102271491307,0.0,0.0,0.0,-0.00021890547263674984,0.0007476934988209018,5.273823313992991e-05
ILE1254,L ILE 384,0.0,0.0,0.0,-0.00040298507462689973,0.0004904978126912344,3.459704817699941e-05,0.11451741293532341,0.05729048739141518,0.0040409594111937,-0.11442786069651745,0.057304337396728515,0.004041936315246438,0.0,0.0,0.0,-0.000313432835821093,0.0007766932436571298,5.4783717428055054e-05
ALA1255,L ALA 385,0.0,0.0,0.0,-0.00023383084577112957,0.00042326585184381834,2.9854871294069224e-05,0.32770149253731334,0.06692589239150469,0.004720588478577216,-0.32764179104477603,0.06686364713530775,0.0047161980367205645,0.0,0.0,0.0,-0.0001741293532337857,0.0007560879698115231,5.33303334709986e-05
GLU1256,L GLU 386,0.0,0.0,0.0,-0.00023880597014925664,0.0004263539360324142,3.007268795845206e-05,67.78082587064675,0.7232379132314822,0.05101326913205473,-67.7791890547264,0.7228802492831115,0.05098804146226133,0.0,0.0,0.0,0.001398009950249634,0.0008585513773551951,6.055754500068479e-05
ALA1257,L ALA 387,0.0,0.0,0.0,-0.00022885572139303502,0.0004200961558723298,2.9631298178359816e-05,0.10122885572139302,0.07275466416249267,0.005131718340027888,-0.10107462686567163,0.07271527930061361,0.005128940346062129,0.0,0.0,0.0,-7.462686567162805e-05,0.0007119470779947658,5.021687501869476e-05
TRP1258,L TRP 388,0.0,0.0,0.0,-0.0008805970149253446,0.0003242621042149176,2.28716853597076e-05,0.3044477611940299,0.07952263364072411,0.005609094100001423,-0.30457711442786084,0.07942313956361231,0.005602076328891953,0.0,0.0,0.0,-0.0010099502487563928,0.0006228649083405084,4.393350323701453e-05
ALA1259,L ALA 389,0.0,0.0,0.0,-0.00017910447761193603,0.00038343977846760674,2.7045756668791856e-05,0.2520199004975125,0.0846332421311032,0.005969568629307285,-0.2519502487562189,0.08462699845851394,0.005969128234598517,0.0,0.0,0.0,-0.00010945273631833404,0.0006896247440218089,4.86423789783391e-05
ARG1260,L ARG 390,0.0,0.0,0.0,-0.00036815920398009097,0.00048230488749838324,3.401916379041591e-05,-69.13033333333331,0.7497066513116368,0.05288022996826939,69.12849751243778,0.7492313748003383,0.05284670654791289,0.0,0.0,0.0,-0.002203980099502689,0.0008939732316481603,6.30560099637973e-05
LEU1261,L LEU 391,0.0,0.0,0.0,-0.0004378109452736123,0.0004961174472564116,3.499342663732693e-05,-0.035890547263681724,0.08268214002313307,0.005831948497512365,0.03598009950248755,0.08272600343163687,0.005835042383800842,0.0,0.0,0.0,-0.0003482587064678487,0.0007452065410286011,5.256281666236745e-05
ASP1262,L ASP 392,0.0,0.0,0.0,-0.0003482587064676675,0.00047641849233330584,3.360396948812605e-05,73.38313930348261,1.0793751649728855,0.07613325404802761,-73.37996517412937,1.0787240084243122,0.07608732500635022,0.0,0.0,0.0,0.0028258706467677846,0.0010194757033126366,7.190827178059292e-05
HID1263,L HID 393,0.0,0.0,0.0,-0.0002537313432835608,0.00043514566379438893,3.069280862172518e-05,-0.07919402985074632,0.21993205003142213,0.01551281072764575,0.07913930348258708,0.21985913739490626,0.015507667866795033,0.0,0.0,0.0,-0.0003084577114432691,0.0007559897531832681,5.332340580418419e-05
LYS1264,L LYS 394,0.0,0.0,0.0,-0.0004129353233830634,0.0004923613937805913,3.47284950521169e-05,-71.82559203980102,0.9544493620977196,0.06732166731146623,71.82359701492538,0.9539650649080867,0.06728750762151821,0.0,0.0,0.0,-0.0024079601990034637,0.0009888615085006983,6.974891297122875e-05
PHE1265,L PHE 395,0.0,0.0,0.0,-0.0006716417910448237,0.0004696159021657715,3.3124151773010734e-05,0.10770149253731336,0.06341155510753091,0.004472706238987283,-0.10774129353233834,0.06343541971129907,0.004474389518351491,0.0,0.0,0.0,-0.0007114427860698694,0.0007167633219286193,5.055658667305967e-05
ASP1266,L ASP 396,0.0,0.0,0.0,-0.0003233830845771009,0.00046776753327533005,3.29937778836745e-05,73.16715920398008,1.0599836591856109,0.07476548268883253,-73.16415422885572,1.0593971443915027,0.07472411312496648,0.0,0.0,0.0,0.002681592039800366,0.0009865309100834311,6.958452523363412e-05
LEU1267,L LEU 397,0.0,0.0,0.0,-0.00036318407960199477,0.00048091725268038717,3.392128757688728e-05,0.02384577114427869,0.06535872002351185,0.004610048662671367,-0.02380099502487563,0.06525647981782273,0.004602837194586636,0.0,0.0,0.0,-0.00031840796019895663,0.0007584413532399963,5.349632833936938e-05
MET1268,L MET 398,0.0,0.0,0.0,-0.0005024875621890237,0.0004999938119960327,3.5266844324782986e-05,0.07094527363184072,0.10921316046136545,0.007703302392548572,-0.07105970149253733,0.10916059837105514,0.007699594948552498,0.0,0.0,0.0,-0.0006169154228855583,0.0007838623837307288,5.528938958009398e-05
TYR1269,L TYR 399,0.0,0.0,0.0,-0.0006716417910447817,0.0004696159021657421,3.312415177300866e-05,-0.0007910447761193092,0.2251926010807095,0.015883861389607266,0.0006815920398009968,0.22511730078757464,0.015878550116443714,0.0,0.0,0.0,-0.0007810945273632837,0.0007543181138854917,5.320549745918584e-05
ALA1270,L ALA 400,0.0,0.0,0.0,-0.00015920398009950195,0.0003658661952407995,2.5806211680396386e-05,0.2646119402985073,0.1558115606894879,0.010990100123241621,-0.2644577114427861,0.1557631172941473,0.01098668318958954,0.0,0.0,0.0,-4.97512437808902e-06,0.0006801924840083967,4.797707865352923e-05
LYS1271,L LYS 401,0.0,0.0,0.0,-0.0004378109452736416,0.000496117447256445,3.499342663732929e-05,-71.91121890547264,1.1032924592268578,0.07782024991255154,71.9090447761194,1.1031235132837562,0.07780833338452317,0.0,0.0,0.0,-0.0026119402985064306,0.0008858515965793718,6.248315399485996e-05
ARG1272,L ARG 402,0.0,0.0,0.0,-0.0006766169154228895,0.0004677675332753511,3.2993777883675985e-05,-78.93083084577113,1.4637932666910272,0.10324801631838519,78.92512935323384,1.462679189409246,0.10316943536574198,0.0,0.0,0.0,-0.00637810945273821,0.001380863673773056,9.739861383942226e-05
ALA1273,L ALA 403,0.0,0.0,0.0,-0.0003781094527362795,0.00048491514153273425,3.4203276914356575e-05,0.2367213930348258,0.071484347450318,0.0050421171076594565,-0.23641791044776125,0.07139397021246555,0.005035742388810193,0.0,0.0,0.0,-7.462686567151537e-05,0.0007049243882211206,4.972153267435719e-05
PHE1274,L PHE 404,0.0,0.0,0.0,-0.001034825870646789,0.0002313299092053091,1.6316753727493238e-05,0.5062437810945272,0.06472371648978949,0.004565258966814788,-0.5059303482587064,0.06462917663113071,0.004558590639331902,0.0,0.0,0.0,-0.000721393034825789,0.0006165140726232292,4.348554982399242e-05
VAL1275,L VAL 405,0.0,0.0,0.0,-0.0008656716417910401,0.000341004765934202,2.4052621663857686e-05,0.8223681592039801,0.053504301041547624,0.003773902416923425,-0.8218258706467659,0.05348031234315839,0.003772210384599525,0.0,0.0,0.0,-0.00032338308457698935,0.0007122946575096106,5.024139138739056e-05
HIE1276,L HIE 406,0.0,0.0,0.0,-0.0014079601990049902,0.0004914556694482514,3.466461018341766e-05,0.3591592039800998,0.14618612319331714,0.01031117410937712,-0.35823880597014934,0.146094880526277,0.010304738347859518,0.0,0.0,0.0,-0.0004875621890546108,0.0007669118323317653,5.40937898685295e-05
TRP1277,L TRP 407,0.0,0.0,0.0,-0.0028159203980099054,0.00043588449977730324,3.07449220938639e-05,1.5491990049751245,0.08300872218754024,0.005854983827300586,-1.548208955223881,0.08273524349887997,0.0058356941278928575,0.0,0.0,0.0,-0.0018258706467664386,0.0008192505756212389,5.778548018040739e-05
TYR1278,L TYR 408,0.0,0.0,0.0,-0.00217910447761193,0.0003834397784676486,2.7045756668794807e-05,0.8132139303482586,0.09895920565091404,0.006980044185472164,-0.8130199004975123,0.09885065675193722,0.006972387736472206,0.0,0.0,0.0,-0.0019850746268657966,0.000794744002340764,5.605691977809734e-05
VAL1279,L VAL 409,0.0,0.0,0.0,-0.001432835820895531,0.0004954684379909633,3.494764905332337e-05,1.0703432835820892,0.0786593927438463,0.005548205781797162,-1.069323383084577,0.07855175370700558,0.005540613509524078,0.0,0.0,0.0,-0.00041293532338338817,0.0007750023853570563,5.466445347915556e-05
GLY1280,L GLY 410,0.0,0.0,0.0,-0.0013432835820895502,0.00047480518568917147,3.3490175611278475e-05,1.0462985074626867,0.08883838782869262,0.0062661767374914195,-1.0437164179104474,0.08846071269581825,0.006239537587572244,0.0,0.0,0.0,0.0012388059701492343,0.0009102438398168123,6.420365017770847e-05
GLU1281,L GLU 411,0.0,0.0,0.0,-0.0038606965174129305,0.00045765736215224747,3.228066139594985e-05,101.15637313432842,1.8139200767520955,0.12794405736549827,-101.13379104477617,1.8086828186328914,0.12757464966014823,0.0,0.0,0.0,0.01872139303482717,0.0057994672983819546,0.0004090628833229021
GLY1282,L GLY 412,0.0,0.0,0.0,-0.001263681592039801,0.0004406286532434723,3.1079548878696175e-05,0.29728855721393016,0.19926518324119571,0.014055082339243763,-0.29661194029850746,0.1989720064730634,0.01403440324443639,0.0,0.0,0.0,-0.0005870646766168695,0.000794027356945691,5.600637150934334e-05
MET1283,L MET 413,0.0,0.0,0.0,-0.0020149253731343584,0.0003662043028771899,2.5830059954298015e-05,-0.17727860696517422,0.46235257377640004,0.03261183608941229,0.17695024875621884,0.46196570861133607,0.03258454872460166,0.0,0.0,0.0,-0.002343283582089661,0.0007958644126748432,5.613594742980788e-05
GLU1284,L GLU 414,0.0,0.0,0.0,-0.001393034825870647,0.0004884244583592067,3.445080503817769e-05,92.47114427860693,2.224711920326474,0.15691907995506416,-92.45453233830844,2.221992060430168,0.15672723582970327,0.0,0.0,0.0,0.015218905472632703,0.0029828432788026327,0.00021039354294967235
GLU1285,L GLU 415,0.0,0.0,0.0,-0.0008059701492537227,0.0003954519790893013,2.7893031973324472e-05,83.61391044776114,2.1087527902295786,0.14873995355180197,-83.60539800995024,2.107408169962861,0.1486451113507896,0.0,0.0,0.0,0.007706467661690585,0.0015829967047870574,0.00011165597856401587
GLY1286,L GLY 416,0.0,0.0,0.0,-0.0003582089552238798,0.00047947398221519325,3.381948712737501e-05,-0.6255771144278607,0.12860915093843936,0.009071390077372492,0.6250497512437809,0.12849619121458325,0.009063422512773443,0.0,0.0,0.0,-0.0008855721393034392,0.000799154276863253,5.636799655801439e-05
GLU1287,L GLU 417,0.0,0.0,0.0,-0.0012089552238806157,0.0004065623424440685,2.8676696581612583e-05,89.53512935323391,1.5114074996578895,0.10660646536594982,-89.52115920398012,1.5092780998252566,0.10645626908231406,0.0,0.0,0.0,0.01276119402985441,0.0023505448859494054,0.00016579465301832619
PHE1288,L PHE 418,0.0,0.0,0.0,-0.001164179104477517,0.00037043801928322867,2.612868328487682e-05,-0.4656666666666661,0.07607716253931716,0.005366069306406935,0.46531343283582083,0.07600481962105081,0.005360966630383175,0.0,0.0,0.0,-0.0015174129353230105,0.0007130240229790403,5.029283686101265e-05
SER1289,L SER 419,0.0,0.0,0.0,-0.00036815920398007996,0.00048230488749836887,3.401916379041489e-05,-0.8720796019900496,0.23865494488539254,0.016833421907788703,0.8715174129353237,0.23842027975046876,0.01681686990537737,0.0,0.0,0.0,-0.0009303482587064097,0.0007432109830209189,5.242206085317643e-05
GLU1290,L GLU 420,0.0,0.0,0.0,-0.0008656716417910566,0.00034100476593420886,2.405262166385817e-05,86.15400497512437,1.5003883195478205,0.10582923232785048,-86.1420199004975,1.4987850136084813,0.10571614384633118,0.0,0.0,0.0,0.011119402985075542,0.0019228067279965012,0.00013562432957357483
ALA1291,L ALA 421,0.0,0.0,0.0,-0.00048756218905468925,0.000499845276919619,3.5256367468288026e-05,-0.47570149253731336,0.060402056303842655,0.0042604325602759625,0.4754975124378108,0.06034850069471952,0.004256655038865998,0.0,0.0,0.0,-0.0006915422885572416,0.0007493799157716577,5.285718382020244e-05
ARG1292,L ARG 422,0.0,0.0,0.0,-0.0005870646766169214,0.0004923613937806209,3.4728495052118985e-05,-75.95527860696514,1.4684272196807786,0.1035748701609268,75.95053233830846,1.4675223409188154,0.10351104493416337,0.0,0.0,0.0,-0.005333333333334054,0.0012551717225372386,8.853298716413262e-05
GLU1293,L GLU 423,0.0,0.0,0.0,-0.0005970149253731381,0.0004904978126911964,3.459704817699673e-05,75.72676616915425,1.4260141368344854,0.10058328195685876,-75.72167164179105,1.4251004683585273,0.10051883675147223,0.0,0.0,0.0,0.004497512437815028,0.0012740204630984815,8.98624748160655e-05
ASP1294,L ASP 424,0.0,0.0,0.0,-0.0005273631840795859,0.0004992506946985747,3.5214428871999924e-05,81.26111940298505,1.2192570879227094,0.08599976415708045,-81.25336318407963,1.2179787156089075,0.08590959472638293,0.0,0.0,0.0,0.007228855721388525,0.0016014182719278113,0.00011295533572601343
MET1295,L MET 425,0.0,0.0,0.0,-0.0004975124378109877,0.0004999938119961064,3.526684432478819e-05,-0.35034328358208955,0.29132033721111933,0.02054815226623115,0.3501492537313434,0.29126377167182654,0.020544162440716263,0.0,0.0,0.0,-0.0006915422885572292,0.0007754813042148831,5.469823381082757e-05
ALA1296,L ALA 426,0.0,0.0,0.0,-0.00020895522388058837,0.00040656234244405,2.867669658161128e-05,-0.4966616915422887,0.04722187467567053,0.0033307742275108373,0.4964676616915423,0.04720359416922085,0.003329484820002842,0.0,0.0,0.0,-0.0004029850746268169,0.0007136139156943371,5.03344446850688e-05
ALA1297,L ALA 427,0.0,0.0,0.0,-0.0002786069651741274,0.00044831364481865603,3.162160639024278e-05,-0.5214776119402985,0.10385586427135864,0.007325427854500845,0.521273631840796,0.10380847151103056,0.00732208502692876,0.0,0.0,0.0,-0.00048258706467652177,0.0007668150020670103,5.4086959988256765e-05
LEU1298,L LEU 428,0.0,0.0,0.0,-0.0005223880597014704,0.0004994985233039033,3.52319093540252e-05,-0.37815422885572153,0.07487396437893615,0.005281202251663546,0.37812437810945254,0.07481964685135588,0.0052773709886692445,0.0,0.0,0.0,-0.0005522388059702011,0.0007781259938947691,5.4884775837928974e-05
GLU1299,L GLU 429,0.0,0.0,0.0,-0.00032835820895523024,0.0004696159021657486,3.312415177300912e-05,68.78531343283584,0.9068097850910738,0.06396143063316666,-68.78300995024874,0.9064217824314693,0.06393406303567731,0.0,0.0,0.0,0.001975124378109551,0.0009111679178854078,6.426882961914797e-05
LYS1300,L LYS 430,0.0,0.0,0.0,-0.0002985074626865669,0.0004576032751270412,3.227684639133945e-05,-71.87319900497512,1.8710367680147508,0.13197275814294457,71.8694577114428,1.8701687234516466,0.13191153100024902,0.0,0.0,0.0,-0.004039800995026631,0.0011880030320589935,8.379527302895328e-05
ASP1301,L ASP 431,0.0,0.0,0.0,-0.00040298507462685886,0.0004904978126911846,3.45970481769959e-05,75.2706368159204,1.0257734382924004,0.0723524797563745,-75.2660049751244,1.0249045265432792,0.07229119144709344,0.0,0.0,0.0,0.004228855721393289,0.0011833686565043376,8.34683893809814e-05
TYR1302,L TYR 432,0.0,0.0,0.0,-0.0004726368159204056,0.0004992506946985989,3.5214428872001625e-05,-0.0969900497512439,0.06051733767854461,0.0042685638814995795,0.09701990049751237,0.060544540588024866,0.00427048262679363,0.0,0.0,0.0,-0.00044278606965186926,0.0008393080536728148,5.92002256012933e-05
GLU1303,L GLU 433,0.0,0.0,0.0,-0.00017412935323382216,0.0003792206766200708,2.6748164169689818e-05,65.67966169154228,0.9030795323595655,0.06369831889214526,-65.67803980099501,0.902727331608611,0.06367347656658648,0.0,0.0,0.0,0.0014477611940272898,0.0007908100656204386,5.577944127622268e-05
GLU1304,L GLU 434,0.0,0.0,0.0,-0.00024378109452736065,0.0004293621693610188,3.0284872377433157e-05,70.4262139303482,1.0083029380802802,0.07112020568322693,-70.42289552238806,1.007643551261536,0.07107369612305131,0.0,0.0,0.0,0.0030746268656734552,0.00106476960583775,7.510305733771448e-05
VAL1305,L VAL 435,0.0,0.0,0.0,-0.00024875621890546346,0.00043229221883040126,3.049154213218093e-05,-0.17023383084577093,0.08240779590319793,0.005812597755289081,0.17018407960198997,0.0824428096377653,0.005815067433706275,0.0,0.0,0.0,-0.0002985074626862609,0.0007265044511946797,5.124367295519243e-05
GLY1306,L GLY 436,0.0,0.0,0.0,-6.965174129353516e-05,0.0002545591802082896,1.7955220173647594e-05,-0.32674626865671613,0.035875410424717036,0.0025304563460202016,0.32670149253731323,0.035806701167779814,0.0025256099687052443,0.0,0.0,0.0,-0.00011442786069646373,0.0005916843282514338,4.173419469043886e-05
VAL1307,L VAL 437,0.0,0.0,0.0,-0.00018407960199004432,0.0003875490964009926,2.733560560764014e-05,0.3762835820895524,0.060191024099889745,0.004245547496289646,-0.3762288557213932,0.060164098674685175,0.004243648323227329,0.0,0.0,0.0,-0.000129353233830805,0.0006788811981458801,4.788458768010289e-05
ASP1308,L ASP 438,0.0,0.0,0.0,-0.0001592039800995015,0.00036586619524079837,2.580621168039631e-05,63.06067661691545,0.8438330397080536,0.059519393507471006,-63.059228855721386,0.8436025433266582,0.05950313554626215,0.0,0.0,0.0,0.0012885572139321175,0.0007894316917740169,5.568221828126391e-05
SER1309,L SER 439,0.0,0.0,0.0,-0.00014925373134328315,0.0003563383995914414,2.5134172791389253e-05,0.24550746268656715,0.2684786162010741,0.018937021488921086,-0.24542786069651737,0.26840310150112545,0.018931695092666918,0.0,0.0,0.0,-6.965174129384283e-05,0.0006875758687107683,4.849786245653076e-05
VAL1310,L VAL 440,0.0,0.0,0.0,-0.00020398009950248815,0.0004029543628122716,2.8422209320073078e-05,70.0781393034826,1.4452899072205283,0.10194288997026799,-70.07471144278608,1.444599256285437,0.10189417520935247,0.0,0.0,0.0,0.003223880597015472,0.00105784295012451,7.461448871372489e-05
gtp1311,L gtp 441,0.0,0.0,0.0,-0.0067810945273632725,0.0004591153032858952,3.2383496634629686e-05,353.3960995024878,5.836954749369275,0.4117070442432641,-353.4835970149251,5.829094905289472,0.411152653586962,0.0,0.0,0.0,-0.09427860696517945,0.020317430941180527,0.0014330810839871518
Mg+1312,L Mg+ 442,0.0,0.0,0.0,-0.00011442786069650039,0.0003183302143889356,2.245328211145634e-05,-180.0034278606964,3.154011230458451,0.22246679937726516,180.01903482587065,3.145764364442472,0.22188511029837074,0.0,0.0,0.0,0.015492537313435261,0.010903976819378033,0.0007691072244972078
MET1313,L MET 443,0.0,0.0,0.0,-0.02455223880597016,0.002004598559751625,0.0001413934805677269,-106.4157313432836,3.4360976401293026,0.24236364061272792,106.80169651741292,3.405180184949502,0.2401828914662702,0.0,0.0,0.0,0.3614129353233802,0.0668995209424472,0.004718728379979561
ARG1314,L ARG 444,0.0,0.0,0.0,-0.015109452736318403,0.0010356626926465754,7.305001397665729e-05,-98.66489054726374,2.280309800012374,0.1608406520238125,98.81358706467663,2.2686253544025847,0.16001649477535218,0.0,0.0,0.0,0.13358706467661408,0.024665798663784003,0.0017397912949150918
GLU1315,L GLU 445,0.0,0.0,0.0,-0.03868656716417912,0.00359051662141711,0.0002532555157583985,105.08417412935324,4.039066426359268,0.28489377959941653,-104.74984577114428,4.002105378893299,0.28228674832065026,0.0,0.0,0.0,0.2956417910447784,0.06700234676796345,0.004725981154502054
ILE1316,L ILE 446,0.0,0.0,0.0,-0.01714925373134329,0.0015152990740704736,0.0001068809558610202,0.26974626865671636,0.20276609639991902,0.014302017714044478,-0.21626368159203965,0.21194952727904146,0.014949766984957426,0.0,0.0,0.0,0.036333333333333155,0.019684914377842866,0.001388466805496335
VAL1317,L VAL 447,0.0,0.0,0.0,-0.0305472636815921,0.0027443301976901213,0.00019357012734090874,-0.11014925373134332,0.11987521543489489,0.008455345765710809,0.19360696517412945,0.11992323312033236,0.008458732672101508,0.0,0.0,0.0,0.052910447761194,0.015073020947906728,0.0010631689243350824
HID1318,L HID 448,0.0,0.0,0.0,-0.015343283582089546,0.0010397890927452249,7.334106779854338e-05,0.6401641791044774,0.17780764918838143,0.012541584582114849,-0.6385472636815924,0.1752353328969279,0.012360147380237009,0.0,0.0,0.0,-0.013726368159203592,0.015480359928830855,0.0010919004007713966
ILE1319,L ILE 449,0.0,0.0,0.0,-0.01550746268656718,0.0011933455750714613,8.41721069580913e-05,-0.3954477611940298,0.08374326144993055,0.005906794232140887,0.4281094527363184,0.08659178525604992,0.006107713609972402,0.0,0.0,0.0,0.01715422885572113,0.012420537258845466,0.0008760771502135022
GLN1320,L GLN 450,0.0,0.0,0.0,-0.011706467661691585,0.0007970143042589401,5.621705452856343e-05,0.22641791044776086,0.11004049221978335,0.007761657875414637,-0.14449253731343287,0.10887238041826829,0.007679265621611504,0.0,0.0,0.0,0.07021890547263648,0.013808997023753173,0.0009740115510108732
ALA1321,L ALA 451,0.0,0.0,0.0,-0.004074626865671617,0.0005548546356847798,3.913642847190792e-05,-0.2611343283582088,0.06855173349265112,0.00483526646785485,0.27138805970149243,0.0670168810449391,0.0047270063233564984,0.0,0.0,0.0,0.006179104477611988,0.00423885852395426,0.0002989860276115986
GLY1322,L GLY 452,0.0,0.0,0.0,-0.0024079601990049534,0.0004914556694482114,3.4664610183414835e-05,0.09611442786069647,0.064615370541728,0.004557616832868667,-0.10218905472636808,0.06486268756696692,0.004575061230816612,0.0,0.0,0.0,-0.008482587064676639,0.002719186532154238,0.0001917966299156737
GLN1323,L GLN 453,0.0,0.0,0.0,-0.003368159203980082,0.0005497906381509107,3.8779241625984584e-05,-0.27008457711442796,0.14956915840245752,0.010549795014683363,0.275781094527363,0.15022491211412833,0.010596048315244366,0.0,0.0,0.0,0.0023283582089552767,0.0026243486358005024,0.00018510728047463777
CYS1324,L CYS 454,0.0,0.0,0.0,-0.002044776119403036,0.00028735381250137056,2.026837518480954e-05,0.1791791044776118,0.07528148015893077,0.005309946198544787,-0.1774825870646765,0.07640101680234052,0.005388912224866998,0.0,0.0,0.0,-0.000348258706467588,0.0026519699713780744,0.0001870555392700177
GLY1325,L GLY 455,0.0,0.0,0.0,-0.002014925373134354,0.0003228851888475204,2.2774565237927406e-05,-0.17105472636815922,0.08595134566104838,0.0060625404839167426,0.18442786069651734,0.0874506030854021,0.006168289949047878,0.0,0.0,0.0,0.011358208955224028,0.0037630099067538472,0.0002654222540161299
ASN1326,L ASN 456,0.0,0.0,0.0,-0.0073681592039802355,0.0006938113745177911,4.8937681124895197e-05,0.6025820895522397,0.10123611373414082,0.007140644898893865,-0.5715223880597016,0.10113072544052962,0.007133211381807718,0.0,0.0,0.0,0.0236915422885575,0.0062345832234073206,0.00043975359433359214
GLN1327,L GLN 457,0.0,0.0,0.0,-0.004114427860696467,0.0004481479810900967,3.160992137177817e-05,-0.1697164179104477,0.19409195179180633,0.0136901907269789,0.18070149253731352,0.19472442691039882,0.013734802082182786,0.0,0.0,0.0,0.006870646766169544,0.003246610797622957,0.00022899826925025393
ILE1328,L ILE 458,0.0,0.0,0.0,-0.0031243781094527114,0.00035889927953977586,2.531480333581904e-05,-0.11109452736318405,0.06543118385599106,0.004615159867326119,0.1252089552238805,0.0659659652890823,0.004652880441253467,0.0,0.0,0.0,0.010990049751243717,0.003243040845853391,0.00022874646426730493
GLY1329,L GLY 459,0.0,0.0,0.0,-0.003054726368159199,0.00043707536578306533,3.082891930548783e-05,-0.0407562189054727,0.07608698395909697,0.005366762055945253,0.05846766169154229,0.07520704555094863,0.005304695986103952,0.0,0.0,0.0,0.014656716417910364,0.004066189576962626,0.00028680689913605166
ALA1330,L ALA 460,0.0,0.0,0.0,-0.005059701492537315,0.0004951686083490017,3.492650070097717e-05,0.199726368159204,0.09486292677784854,0.0066911149510270685,-0.18824875621890552,0.0947194223278135,0.0066809929275582275,0.0,0.0,0.0,0.006417910447761167,0.0033701170849259362,0.00023770973107826684
LYS1331,L LYS 461,0.0,0.0,0.0,-0.003786069651741327,0.00044498865223875617,3.138707949634331e-05,-76.92332835820896,1.1322100132346273,0.07985993690662499,76.95611442786061,1.13117834562259,0.0797871686839076,0.0,0.0,0.0,0.028999999999999047,0.006733003292240619,0.00047490943537434294
PHE1332,L PHE 462,0.0,0.0,0.0,-0.006422885572139261,0.0005327798419991485,3.7579392577193607e-05,-0.18935820895522412,0.08332279164035691,0.005877136578462521,0.19794029850746275,0.08254747717508161,0.005822450112563152,0.0,0.0,0.0,0.0021592039800995342,0.004597698684907578,0.0003242966610438403
TRP1333,L TRP 463,0.0,0.0,0.0,-0.02355223880597013,0.0018896174723283012,0.00013328333997565734,0.10902985074626861,0.10271066982547436,0.007244652066329836,-0.1728955223880596,0.10485514305329602,0.00739591154528685,0.0,0.0,0.0,-0.08741791044776115,0.01359376787307346,0.0009588304572271827
GLU1334,L GLU 464,0.0,0.0,0.0,-0.005288557213930389,0.0005147751361093785,3.630943854077633e-05,78.74150746268654,1.2426709242856948,0.08765124883998669,-78.75700497512435,1.2393237383097113,0.08741515654462435,0.0,0.0,0.0,-0.02078606965174128,0.004613305974575496,0.00032539751437811037
VAL1335,L VAL 465,0.0,0.0,0.0,-0.002766169154228856,0.0004348611618590025,3.067274140244237e-05,0.0037711442786069077,0.06983845868592724,0.0049260250652440616,0.002069651741293519,0.07009464195091504,0.004944094839525611,0.0,0.0,0.0,0.0030746268656716013,0.0032841247855462715,0.00023164430194176218
ILE1336,L ILE 466,0.0,0.0,0.0,-0.006253731343283543,0.0007055561353725405,4.9766092682715714e-05,-0.12487562189054731,0.093716304473212,0.006610238449464963,0.14183582089552238,0.09366489389682908,0.0066066122269989175,0.0,0.0,0.0,0.010706467661691511,0.004507418755894908,0.0003179288058309291
SER1337,L SER 467,0.0,0.0,0.0,-0.006597014925373139,0.0007274237542074412,5.130851559016212e-05,0.6241592039800995,0.09474870942485081,0.006683058680107877,-0.626442786069652,0.09453830180228638,0.006668217670695972,0.0,0.0,0.0,-0.008880597014925374,0.005717710257511048,0.00040329618628851547
ASP1338,L ASP 468,0.0,0.0,0.0,-0.00317910447761195,0.0004205672478688554,2.9664526445801353e-05,79.5961890547264,1.2291333087266254,0.08669637906160982,-79.60062189054729,1.226727923917338,0.08652671629864145,0.0,0.0,0.0,-0.007611940298511569,0.003617076238324975,0.00025512888669288315
GLU1339,L GLU 469,0.0,0.0,0.0,-0.0031641791044776297,0.0003836333860429582,2.7059412694238974e-05,81.44131343283583,1.2526180091630936,0.08835286211087136,-81.44539800995025,1.2492850694981588,0.08811777467281305,0.0,0.0,0.0,-0.007248756218908481,0.0039307198010672065,0.00027725159788513355
HID1340,L HID 470,0.0,0.0,0.0,-0.007766169154228935,0.0007330504324812612,5.1705390875390696e-05,0.009149253731343366,0.13369114034559568,0.009429845972190248,-0.0065024875621890535,0.13383468395983142,0.009439970758088815,0.0,0.0,0.0,-0.005119402985074618,0.004292266752245303,0.00030275315357918486
GLY1341,L GLY 471,0.0,0.0,0.0,-0.003059701492537324,0.0004746487682295925,3.34791427743427e-05,0.47821890547263696,0.12139369708652147,0.008562451203284461,-0.47082587064676623,0.12205126778336023,0.008608832664097692,0.0,0.0,0.0,0.00433333333333333,0.002448135310972165,0.00017267815086228426
ILE1342,L ILE 472,0.0,0.0,0.0,-0.020069651741293545,0.002247192693805772,0.00015850475145653744,-0.6635323383084579,0.09573070749356563,0.006752323483362838,0.6899800995024876,0.09637060307120629,0.006797458237392452,0.0,0.0,0.0,0.0063781094527362876,0.0047949308232715,0.0003382083434539812
ASP1343,L ASP 473,0.0,0.0,0.0,-0.01943781094527363,0.0025698913355813725,0.00018126615867853187,84.06673631840796,1.6698495642700968,0.11778210693013033,-84.04914925373129,1.6629170251265402,0.11729312332096276,0.0,0.0,0.0,-0.0018507462686570694,0.014077879050041812,0.0009929770268534601
PRO1344,L PRO 474,0.0,0.0,0.0,-0.0800199004975125,0.019642820571142288,0.00138549773729523,0.21564179104477615,0.18649975936595287,0.01315467876274584,-0.09750248756218904,0.19134306988187985,0.013496299546610935,-0.00039048358208955186,0.0014090776617683735,9.93886751132607e-05,0.03772891940298499,0.04076369332616635,0.0028752492373815834
THR1345,L THR 475,0.0,0.0,0.0,-0.1449452736318408,0.03428664637220276,0.0024183935701127326,0.9062835820895523,0.2838525722365009,0.020021416737720198,-0.8356368159203983,0.29674146148288005,0.020930528890042256,-0.0009743641791044774,0.003983748199038659,0.0002809919326876505,-0.07527287164179114,0.06555566125516979,0.004623939826104539
[truncated: 118,031 more chars]
