# Supplementary material for: Detailed Per-residue Energetic Analysis Explains the Driving Force for Microtubule Disassembly
Source: PLoS Comput Biol. 2015 Jun 1;11(6):e1004313. doi: 10.1371/journal.pcbi.1004313 (PMC4452272; doi:10.1371/journal.pcbi.1004313)
Supplement: S1 Dataset — 13 text files with energy contribution per residue in the 13 lateral GDP subsystems, plus one text file with the overall residual contributions, per MT ring. (ZIP) [file pcbi.1004313.s001.zip › LatGDP/R7_L8.txt]

| Run on Tue Jan 20 09:08:28 2015
| GB non-polar solvation energies calculated with gbsa=2
idecomp = 2: Per-residue decomp adding 1-4 interactions to EEL and VDW.
Energy Decomposition Analysis (All units kcal/mol): Generalized Born solvent
DELTAS:
Total Energy Decomposition:
Residue,Location,Internal,,,van der Waals,,,Electrostatic,,,Polar Solvation,,,Non-Polar Solv.,,,TOTAL,,
,,Avg.,Std. Dev.,Std. Err. of Mean,Avg.,Std. Dev.,Std. Err. of Mean,Avg.,Std. Dev.,Std. Err. of Mean,Avg.,Std. Dev.,Std. Err. of Mean,Avg.,Std. Dev.,Std. Err. of Mean
MET   1,R MET   1,0.0,0.0,0.0,-0.00029850746268656245,0.0004576032751270345,3.2276846391338974e-05,-77.39724378109453,0.6807783336578326,0.04801840130170742,77.39230845771142,0.6805166199530648,0.047999941440280615,0.0,0.0,0.0,-0.00523383084577093,0.0007726994429248919,5.450201644434537e-05
ARG   2,R ARG   2,0.0,0.0,0.0,-0.0005422885572139524,0.0004982084683431056,3.514091589294368e-05,-82.75488059701489,0.7560086443472847,0.053324738284155945,82.74696517412939,0.7555772092784401,0.05329430720072223,0.0,0.0,0.0,-0.008457711442784316,0.0009247577261410212,6.522738078649355e-05
GLU   3,R GLU   3,0.0,0.0,0.0,-0.00033830845771141933,0.0004731340667847926,3.337230397200027e-05,79.24858208955224,0.9764166768573025,0.068871122227252,-79.24273631840798,0.9758920731470585,0.06883411953454362,0.0,0.0,0.0,0.005507462686569777,0.0009148819513605644,6.453079734203335e-05
CYS   4,R CYS   4,0.0,0.0,0.0,-0.00036815920398010755,0.0004823048874984049,3.4019163790417434e-05,-0.13842786069651744,0.19990683407117107,0.014100340899227277,0.13844776119402985,0.19973591646429936,0.014088285300759278,0.0,0.0,0.0,-0.0003482587064676852,0.0007842412137406241,5.531611018875751e-05
ILE   5,R ILE   5,0.0,0.0,0.0,-0.00040298507462685224,0.0004904978126911767,3.459704817699534e-05,0.2502985074626867,0.099214629637421,0.006998060404378946,-0.2499502487562189,0.09917423991703801,0.006995211533159155,0.0,0.0,0.0,-5.472636815923551e-05,0.0007477928050966538,5.27452376645528e-05
SER   6,R SER   6,0.0,0.0,0.0,-0.00036815920398009433,0.00048230488749838747,3.401916379041621e-05,-0.6052835820895518,0.3272370148070143,0.023081519374078274,0.6049651741293532,0.3269446585164415,0.023060898151295854,0.0,0.0,0.0,-0.0006865671641790724,0.000770261089492622,5.4330028254008836e-05
ILE   7,R ILE   7,0.0,0.0,0.0,-0.00045771144278607833,0.0004982084683430951,3.5140915892942935e-05,0.5882985074626866,0.0882368502331398,0.0062237475469116895,-0.5876567164179106,0.08813776285429012,0.006216758462085835,0.0,0.0,0.0,0.00018407960199002727,0.0007796831054392981,5.499460601806261e-05
HID   8,R HID   8,0.0,0.0,0.0,-0.0007910447761194152,0.0004065623424440715,2.8676696581612793e-05,-1.6068756218905471,0.14579294065561516,0.010283441151457094,1.604905472636816,0.14566323192291683,0.01027429220286236,0.0,0.0,0.0,-0.0027611940298508377,0.0006785165023374196,4.7858864021140924e-05
VAL   9,R VAL   9,0.0,0.0,0.0,-0.0005323383084576749,0.0004989531378857722,3.5193440832662014e-05,0.7982587064676616,0.08375730597860821,0.0059077848568138466,-0.7969900497512434,0.08368241254678255,0.005902502281434362,0.0,0.0,0.0,0.0007363184079602312,0.0007018981925789514,4.950808129146375e-05
GLY  10,R GLY  10,0.0,0.0,0.0,-0.00026865671641792947,0.0004432609673110016,3.126521799740564e-05,-0.052756218905472704,0.09428323621131927,0.006650226731061469,0.05298009950248758,0.09423206034047009,0.006646617063447347,0.0,0.0,0.0,-4.4776119402960256e-05,0.0007144458762400744,5.0393126657419114e-05
GLN  11,R GLN  11,0.0,0.0,0.0,-0.0013980099502486972,0.000489487517462552,3.4525787445972013e-05,-0.26589552238805986,0.34152924166939863,0.0240896153299022,0.2688358208955223,0.34104167019063203,0.02405522468940563,0.0,0.0,0.0,0.0015422885572140476,0.001167321523242818,8.233651187167025e-05
ALA  12,R ALA  12,0.0,0.0,0.0,-0.000810945273631831,0.0003915520869641924,2.761795479204777e-05,0.09928358208955222,0.12021458500061513,0.008479283049244469,-0.09940298507462689,0.12004407064308494,0.008467255893791981,0.0,0.0,0.0,-0.0009303482587066016,0.0008435440387926015,5.949900895460168e-05
GLY  13,R GLY  13,0.0,0.0,0.0,-0.0004676616915422934,0.000498953137885812,3.519344083266482e-05,0.4214825870646768,0.15467642664760237,0.01091003394125604,-0.42066169154228866,0.15443198755833612,0.010892792537260198,0.0,0.0,0.0,0.0003532338308457676,0.0007788254902917365,5.493411450961996e-05
VAL  14,R VAL  14,0.0,0.0,0.0,-0.000810945273631873,0.0003915520869642121,2.7617954792049162e-05,0.0019402985074626893,0.10560061066606224,0.007448492776529774,-0.00130348258706469,0.10557095389490213,0.0074464009491779426,0.0,0.0,0.0,-0.0001741293532339575,0.000781965480771834,5.515559236151742e-05
GLN  15,R GLN  15,0.0,0.0,0.0,-0.0017910447761193648,0.00040656234244403023,2.8676696581609883e-05,-0.64963184079602,0.35986715871483377,0.025383072269099836,0.6514527363184079,0.35918129543452704,0.02533469520331556,0.0,0.0,0.0,2.9850746268693197e-05,0.0010923089231953,7.704553101390313e-05
ILE  16,R ILE  16,0.0,0.0,0.0,-0.0019701492537313615,0.00022104338200522677,1.5591198041194406e-05,-0.02499999999999995,0.1444854999696943,0.01019122139587615,0.02553731343283581,0.1443004047695742,0.010178165787084033,0.0,0.0,0.0,-0.001432835820894967,0.000965430545002786,6.809622023336923e-05
GLY  17,R GLY  17,0.0,0.0,0.0,-0.0005920398009950292,0.0004914556694482208,3.46646101834155e-05,0.07761194029850738,0.1341351833771377,0.00946116635274532,-0.0779751243781095,0.13402537213613067,0.00945342086500369,0.0,0.0,0.0,-0.0009552238805971406,0.0008122109586922742,5.728894388659046e-05
ASN  18,R ASN  18,0.0,0.0,0.0,-0.0011890547263681342,0.000391552086964138,2.7617954792043934e-05,-1.8124079601990057,0.3118908674047167,0.021999085595025232,1.8105522388059707,0.31149723253677575,0.02197132073219011,0.0,0.0,0.0,-0.003044776119404126,0.0009049257546995868,6.382854137548868e-05
ALA  19,R ALA  19,0.0,0.0,0.0,-0.0012189054726368606,0.00041350437323738374,2.9166349680134612e-05,-0.36123383084577115,0.15884173433615195,0.011203832092938095,0.3626069651741294,0.15869903224991153,0.01119376666384774,0.0,0.0,0.0,0.0001542288557213175,0.0009521353468753887,6.715844926225611e-05
CYS  20,R CYS  20,0.0,0.0,0.0,-0.0012835820895522763,0.0004507363841952695,3.179249325000901e-05,0.26245273631840793,0.1960892755482815,0.0138310710824869,-0.26232338308457714,0.19614942496963364,0.013835313695551615,0.0,0.0,0.0,-0.0011542288557213941,0.0012221400882821568,8.620311532348595e-05
TRP  21,R TRP  21,0.0,0.0,0.0,-0.0015223880597015943,0.000499498523303815,3.523190935401898e-05,-0.48760199004975113,0.11501096982513943,0.008112248334180764,0.48652238805970177,0.11484664551625698,0.00810065779109584,0.0,0.0,0.0,-0.0026019900497516665,0.0008700637706941982,6.136956661765534e-05
GLU  22,R GLU  22,0.0,0.0,0.0,-0.0019253731343283594,0.00029825860273277914,2.103753978296771e-05,106.02799999999999,1.3807387092038952,0.09738979951832274,-105.99440796019906,1.3778157213219726,0.09718362784955055,0.0,0.0,0.0,0.03166666666666855,0.0032832051645572936,0.00023157943687847948
LEU  23,R LEU  23,0.0,0.0,0.0,-0.0026815920398010266,0.0004764184923332838,3.3603969488124495e-05,-0.6109154228855721,0.1118723411188332,0.007890866534400659,0.6128855721393033,0.1116686277727674,0.00787649770284672,0.0,0.0,0.0,-0.0007114427860696905,0.0012837749093479432,9.055050040578412e-05
TYR  24,R TYR  24,0.0,0.0,0.0,-0.0017462686567164267,0.0004351456637943429,3.069280862172193e-05,-0.02754726368159207,0.24187976332353195,0.017060883062516862,0.026432835820895555,0.24192864520260943,0.017064330924427086,0.0,0.0,0.0,-0.002860696517413144,0.0009927586132178294,7.002379354390579e-05
CYS  25,R CYS  25,0.0,0.0,0.0,-0.000915422885572096,0.00027825137222106867,1.9626338550276973e-05,-1.0851840796019891,0.09708641555259853,0.00684794775694514,1.0841890547263684,0.0970030213388068,0.006842065582636543,0.0,0.0,0.0,-0.0019104477611939167,0.0007477597044701602,5.274290292637486e-05
LEU  26,R LEU  26,0.0,0.0,0.0,-0.002467661691542252,0.0004989531378857952,3.519344083266363e-05,-0.7883283582089544,0.12234679379547175,0.008629677461799195,0.7901492537313429,0.1222208571493803,0.008620794575679542,0.0,0.0,0.0,-0.0006467661691540428,0.0010364510774130587,7.310562235052216e-05
GLU  27,R GLU  27,0.0,0.0,0.0,-0.0022885572139303527,0.00046394201898007913,3.272394691001854e-05,100.72196517412934,0.9985682405989111,0.07043357306420758,-100.7006268656716,0.99692112348697,0.07031739438083626,0.0,0.0,0.0,0.019049751243783535,0.0025111715443559245,0.00017712438394803167
HIP  28,R HIP  28,0.0,0.0,0.0,-0.0010696517412934947,0.000291034145317581,2.0527965846490997e-05,-88.6490845771144,0.8341444556861474,0.058836013481098084,88.63688557213928,0.8332168685857837,0.05877058653164123,0.0,0.0,0.0,-0.013268656716420111,0.0012803383751144079,9.03081059702469e-05
GLY  29,R GLY  29,0.0,0.0,0.0,-0.0005920398009950321,0.0004914556694482238,3.466461018341571e-05,-0.6774179104477612,0.1592684284974014,0.01123392877853307,0.6771144278606961,0.15906002446836578,0.011219229091712317,0.0,0.0,0.0,-0.0008955223880598015,0.0007879880865997753,5.55803942231957e-05
ILE  30,R ILE  30,0.0,0.0,0.0,-0.000940298507462688,0.0002369329532296631,1.6711961981297317e-05,1.003218905472637,0.09287482530223852,0.006550885085056715,-1.0022089552238804,0.09274410372377097,0.006541664695829695,0.0,0.0,0.0,6.9651741294024e-05,0.0006503916754168408,4.587509168461971e-05
GLN  31,R GLN  31,0.0,0.0,0.0,-0.0009651741293532368,0.00030547425737330943,2.1546492819592487e-05,-0.28421890547263684,0.6058235805800745,0.04273150065459137,0.28394527363184097,0.6052857324442293,0.04269356377212977,0.0,0.0,0.0,-0.0012388059701495834,0.0008058780120539436,5.684225227190917e-05
PRO  32,R PRO  32,0.0,0.0,0.0,-0.0009154228855721479,0.0003119684658028053,2.200455896401418e-05,-0.641845771144279,0.15212210693202902,0.010729866119967955,0.6409950248756218,0.15195251606810395,0.010717904102732033,0.0,0.0,0.0,-0.0017661691542286766,0.0007398061809131368,5.21819046292174e-05
ASP  33,R ASP  33,0.0,0.0,0.0,-0.0005920398009950144,0.0004914556694482086,3.466461018341464e-05,89.25167661691533,1.7526149105813569,0.12361992434669693,-89.23840796019901,1.7509122320995145,0.1234998266664585,0.0,0.0,0.0,0.012676616915425015,0.0018926147375451531,0.00013349475076368454
GLY  34,R GLY  34,0.0,0.0,0.0,-0.00029353233830846186,0.0004553801759800625,3.21200410676454e-05,-0.5502487562189057,0.1093154084214725,0.007710514407587772,0.5497462686567165,0.10923884233701817,0.00770511385238844,0.0,0.0,0.0,-0.0007960199004976446,0.0007811103715477277,5.509527760728705e-05
GLN  35,R GLN  35,0.0,0.0,0.0,-0.00035820895522388507,0.0004794739822152003,3.38194871273755e-05,-0.49919900497512454,0.6415198295768446,0.04524931992783825,0.49887562189054696,0.6410641956450585,0.04521718198821607,0.0,0.0,0.0,-0.0006815920398012094,0.0009186348582119227,6.479550698146647e-05
MET  36,R MET  36,0.0,0.0,0.0,-0.0005422885572139733,0.000498208468343125,3.514091589294505e-05,0.029945273631840734,0.29665394682896734,0.020924356082296182,-0.02996517412935321,0.29650933350707614,0.020914155845037113,0.0,0.0,0.0,-0.0005621890547264897,0.0007963618668450156,5.6171035141610055e-05
PRO  37,R PRO  37,0.0,0.0,0.0,-0.00024378109452734793,0.0004293621693609964,3.0284872377431578e-05,0.8863631840796019,0.07837568943453885,0.005528194893254704,-0.8858855721393043,0.07833962189722073,0.005525650885322488,0.0,0.0,0.0,0.00023383084577109422,0.0007398061809132173,5.218190462922308e-05
SER  38,R SER  38,0.0,0.0,0.0,-0.00023880597014925892,0.00042635393603241827,3.0072687958452348e-05,0.45768656716417927,0.2232124710505532,0.0157441937860472,-0.45737810945273644,0.2230700229584748,0.015734146272323706,0.0,0.0,0.0,6.965174129352688e-05,0.0006947739373275261,4.900557507067871e-05
ASP  39,R ASP  39,0.0,0.0,0.0,-0.00022388059701492613,0.00041684298638116387,2.9401837294535932e-05,77.05032338308455,2.1484414876319122,0.15153937842298942,-77.04466169154233,2.1470655028677705,0.15144232394090185,0.0,0.0,0.0,0.005437810945271387,0.0015380297482636973,0.00010848425399979025
LYS  40,R LYS  40,0.0,0.0,0.0,-0.0004825870646766212,0.0004996966976911373,3.5245887497546305e-05,-80.36652238805975,3.148351047634385,0.2220675608632738,80.35919900497508,3.1463364608037527,0.22192546286439854,0.0,0.0,0.0,-0.007805970149254239,0.0023023164149896455,0.00016239287896322317
THR  41,R THR  41,0.0,0.0,0.0,-0.00046766169154229117,0.0004989531378858103,3.51934408326647e-05,-0.04981592039801021,0.19154886090681947,0.013510814926333355,0.04992039800995026,0.19145217147379306,0.013503994979564853,0.0,0.0,0.0,-0.0003631840796022704,0.000793278862805374,5.5953576803306505e-05
ILE  42,R ILE  42,0.0,0.0,0.0,-0.0008756218905472567,0.000358899279539726,2.5314803335815524e-05,-0.6229900497512438,0.26725494173371617,0.018850710146842184,0.6225074626865674,0.2671020845597218,0.018839928433089237,0.0,0.0,0.0,-0.0013582089552239675,0.0006773116129332181,4.777387767525612e-05
GLY  43,R GLY  43,0.0,0.0,0.0,-0.00030845771144278467,0.0004618566354338359,3.257685529584591e-05,0.43475124378109425,0.4661063421580377,0.032876606496505964,-0.43447761194029805,0.4657823790389169,0.03285375589992879,0.0,0.0,0.0,-3.482587064670268e-05,0.0008065534404278183,5.688989331614308e-05
GLY  44,R GLY  44,0.0,0.0,0.0,-0.0003233830845771158,0.0004677675332753517,3.2993777883676026e-05,0.25762686567164156,0.4381237075973323,0.03090286363574928,-0.2573383084577113,0.43783729567921215,0.03088266169667171,0.0,0.0,0.0,-3.482587064678222e-05,0.0008717689995546623,6.148984418773174e-05
GLY  45,R GLY  45,0.0,0.0,0.0,-0.00035820895522388566,0.00047947398221520127,3.3819487127375576e-05,-0.011656716417910452,0.2480157003679789,0.017493678691865366,0.011567164179104472,0.2478399955604842,0.017481285430300197,0.0,0.0,0.0,-0.0004477611940298622,0.000784493665449792,5.533391675938527e-05
ASP  46,R ASP  46,0.0,0.0,0.0,-0.00101990049751241,0.00029859036991289925,2.106094083556606e-05,91.20577114427859,1.1715552776210953,0.08263513788060425,-91.18839303482582,1.1698555040092897,0.08251524509410034,0.0,0.0,0.0,0.016358208955222664,0.0020469719843161944,0.00014438227149228032
ASP  47,R ASP  47,0.0,0.0,0.0,-0.0005721393034825986,0.0004947685528538134,3.4898282962014046e-05,82.42292039800992,1.0292078553878903,0.07259472486050786,-82.41448258706467,1.0285779880758008,0.07255029744579236,0.0,0.0,0.0,0.007865671641792969,0.0010058859967446425,7.094972778573898e-05
SER  48,R SER  48,0.0,0.0,0.0,-0.0005074626865671575,0.0004999443052072836,3.526335238514305e-05,-0.0762238805970149,0.2595101482440664,0.018304434533476712,0.07633333333333334,0.25938498507224494,0.018295606204025594,0.0,0.0,0.0,-0.00039800995024877203,0.0008409873490690061,5.9318673965836804e-05
PHE  49,R PHE  49,0.0,0.0,0.0,-0.001393034825870595,0.0004884244583591521,3.4450805038173836e-05,0.09778109452736305,0.0971249994246069,0.006850669253441535,-0.09844776119402983,0.09695102373080144,0.006838397954152372,0.0,0.0,0.0,-0.002059701492537409,0.0008501787406143518,5.996698473885174e-05
ASN  50,R ASN  50,0.0,0.0,0.0,-0.0005373134328358506,0.0004986057638355507,3.516893895632334e-05,0.756636815920398,0.12358654565315122,0.008717122815555872,-0.7562288557213931,0.1234879387152576,0.008710167618422221,0.0,0.0,0.0,-0.0001293532338307564,0.0007419109919672061,5.233036655413725e-05
THR  51,R THR  51,0.0,0.0,0.0,-0.00045771144278607226,0.0004982084683430887,3.514091589294249e-05,-0.3686915422885575,0.29960792684601106,0.021132713767731754,0.3686915422885573,0.29952689789947606,0.021126998426512143,0.0,0.0,0.0,-0.0004577114427860402,0.0008100443672622471,5.713612430993782e-05
PHE  52,R PHE  52,0.0,0.0,0.0,-0.0008159203980099951,0.00038754909640102356,2.7335605607642324e-05,-0.12389552238805972,0.11608216351541115,0.008187804511497618,0.12349253731343283,0.11599949045191676,0.008181973203209082,0.0,0.0,0.0,-0.0012189054726372275,0.0006401498549842305,4.515268937056444e-05
PHE  53,R PHE  53,0.0,0.0,0.0,-0.000686567164179073,0.00046388866471400885,3.272018359025254e-05,-0.2637960199004972,0.0747004178165687,0.005268961220972226,0.263358208955224,0.07469487547792508,0.005268570294545838,0.0,0.0,0.0,-0.0011243781094526788,0.0007119818435820134,5.0219327194149536e-05
SER  54,R SER  54,0.0,0.0,0.0,-0.00022885572139304995,0.00042009615587235724,2.963129817836175e-05,0.623258706467662,0.23658140024441932,0.016687165345608948,-0.6229601990049752,0.23643759162681544,0.016677021867813988,0.0,0.0,0.0,6.965174129375224e-05,0.0007089508597230812,5.000553807648594e-05
GLU  55,R GLU  55,0.0,0.0,0.0,-0.00030845771144278965,0.0004618566354338433,3.257685529584643e-05,78.81638308457713,1.0214564947463682,0.07204798603596421,-78.81035820895521,1.020935850576753,0.07201126262771816,0.0,0.0,0.0,0.0057164179104493215,0.0009000713650425387,6.348613912926187e-05
THR  56,R THR  56,0.0,0.0,0.0,-0.00014427860696516928,0.0003513720116021689,2.4783870791900636e-05,0.3971890547263681,0.11178788584855494,0.007884909518937966,-0.39702985074626856,0.11175016157223418,0.007882248653646538,0.0,0.0,0.0,1.4925373134381949e-05,0.0006726912751364738,4.744798417438419e-05
GLY  57,R GLY  57,0.0,0.0,0.0,-5.970149253731349e-05,0.00023693295322966507,1.6711961981297456e-05,0.1237064676616915,0.13754112332293758,0.009701402833610082,-0.12360199004975128,0.1374748128754651,0.009696725655269047,0.0,0.0,0.0,4.477611940293375e-05,0.0005841906206203978,4.1205629308031124e-05
ALA  58,R ALA  58,0.0,0.0,0.0,-0.0001442786069651748,0.00035137201160218224,2.4783870791901575e-05,0.16769154228855726,0.10341417658385553,0.007294273607104941,-0.16757711442786058,0.10334401456735359,0.007289324760030997,0.0,0.0,0.0,-2.9850746268633543e-05,0.0007117384488100251,5.0202159450615056e-05
GLY  59,R GLY  59,0.0,0.0,0.0,-0.0001293532338308409,0.00033559048664755063,2.367072784807033e-05,0.4950547263681593,0.07353309736444953,0.005186624784651792,-0.49480597014925387,0.07353813891311656,0.005186980388076735,0.0,0.0,0.0,0.00011940298507466232,0.0006733532644144954,4.749467729788398e-05
LYS  60,R LYS  60,0.0,0.0,0.0,-0.0003034825870646813,0.00045976179312032245,3.242909651167073e-05,-79.83507960199002,1.0107100866433503,0.07128999285179512,79.82878606965173,1.0102086376340413,0.07125462336576584,0.0,0.0,0.0,-0.006597014925372954,0.0009883858114202125,6.971535988620902e-05
HIE  61,R HIE  61,0.0,0.0,0.0,-0.00048756218905471685,0.0004998452769196475,3.525636746829004e-05,0.08873134328358215,0.4478046698628005,0.03158570606487333,-0.08869154228855726,0.44755260885136294,0.03156792705193869,0.0,0.0,0.0,-0.0004477611940296777,0.0008396323897614951,5.9223102505114835e-05
VAL  62,R VAL  62,0.0,0.0,0.0,-0.0003034825870646918,0.00045976179312033844,3.2429096511671854e-05,-0.08337313432835831,0.12295177663514324,0.008672349661162392,0.08339303482587061,0.12287667137987096,0.008667052144908968,0.0,0.0,0.0,-0.0002835820895522649,0.0006722495867925557,4.741682988068834e-05
PRO  63,R PRO  63,0.0,0.0,0.0,-0.0003980099502487455,0.0004894875174626269,3.45257874459773e-05,-0.7423283582089545,0.11107046592048213,0.007834306618838391,0.7418208955223877,0.11097392352566894,0.007827497043345795,0.0,0.0,0.0,-0.0009054726368158693,0.000770100400831413,5.4318694149738636e-05
ARG  64,R ARG  64,0.0,0.0,0.0,-0.0005273631840795484,0.0004992506946985396,3.5214428871997444e-05,-81.6094825870647,0.66361029064436,0.04680746091446494,81.60256716417908,0.6632069056659704,0.046779008331863915,0.0,0.0,0.0,-0.007442786069652636,0.0008798237040733076,6.205797923965802e-05
ALA  65,R ALA  65,0.0,0.0,0.0,-0.00029850746268656413,0.000457603275127037,3.227684639133915e-05,-0.7461194029850745,0.10961350314302279,0.007731540388083381,0.7456368159203982,0.1095778531833404,0.00772902583380663,0.0,0.0,0.0,-0.0007810945273631555,0.0007738517708217197,5.458329538735127e-05
VAL  66,R VAL  66,0.0,0.0,0.0,-0.0004626865671641591,0.0004986057638355018,3.516893895631989e-05,0.5373631840796018,0.09152349255444879,0.006455569422134751,-0.536865671641791,0.09143301855054962,0.006449187877934807,0.0,0.0,0.0,3.482587064685706e-05,0.0007814905356055039,5.512209231243299e-05
PHE  67,R PHE  67,0.0,0.0,0.0,-0.0007213930348258774,0.0004483136448186622,3.1621606390243216e-05,-0.8302189054726362,0.10232195720453197,0.0072172343920287735,0.8293383084577106,0.1022147528326626,0.00720967277865888,0.0,0.0,0.0,-0.0016019900497510806,0.000792248528710706,5.588090263965213e-05
VAL  68,R VAL  68,0.0,0.0,0.0,-0.00039303482587067144,0.0004884244583592295,3.44508050381793e-05,0.5737014925373134,0.10793544434997357,0.0076131792468003565,-0.5730696517412935,0.10771071041769567,0.007597327737413669,0.0,0.0,0.0,0.000238805970149244,0.0007614378694410783,5.370768629589763e-05
ASP  69,R ASP  69,0.0,0.0,0.0,-0.0005870646766169071,0.0004923613937806088,3.472849505211813e-05,97.57742288557213,1.0967252136702874,0.07735703212639217,-97.55628358208956,1.0951805885637926,0.07724808267169105,0.0,0.0,0.0,0.020552238805968737,0.0017530378643687999,0.0001236497572066653
LEU  70,R LEU  70,0.0,0.0,0.0,-0.0004776119402985217,0.0004994985233039401,3.5231909354027803e-05,0.046960199004974786,0.17509738131463848,0.01235041702586015,-0.04692537313432836,0.17491350926776136,0.012337447691645777,0.0,0.0,0.0,-0.000442786069652035,0.0008152527300999208,5.750349389927322e-05
GLU  71,R GLU  71,0.0,0.0,0.0,-0.0006766169154228834,0.00046776753327534696,3.2993777883675694e-05,98.0903631840796,1.1561300441754438,0.08154712580215569,-98.06787064676624,1.1544584236379547,0.08142921878040597,0.0,0.0,0.0,0.02181592039801033,0.0019138004371034064,0.00013498907479391568
PRO  72,R PRO  72,0.0,0.0,0.0,-0.00048756218905474336,0.0004998452769196744,3.5256367468291936e-05,0.4517014925373137,0.10010223852130408,0.007060667507863353,-0.4511492537313431,0.09994420140741284,0.007049520429320739,0.0,0.0,0.0,6.467661691553728e-05,0.00079850358796975,5.6322100502182376e-05
THR  73,R THR  73,0.0,0.0,0.0,-0.000791044776119391,0.0004065623424440599,2.8676696581611973e-05,0.14790049751243814,0.21683324644971244,0.015294237975569164,-0.14714925373134335,0.21646590992841025,0.01526832805508464,0.0,0.0,0.0,-3.9800995024577386e-05,0.0008454784392536482,5.9635451043053093e-05
VAL  74,R VAL  74,0.0,0.0,0.0,-0.0008756218905472905,0.0003300124169507947,2.327728114751428e-05,0.40920398009950265,0.0986838420445628,0.006960621534221479,-0.4082935323383086,0.09850453133987074,0.006947973932278371,0.0,0.0,0.0,3.4825870646922206e-05,0.0007009454131147153,4.9440877409665845e-05
ILE  75,R ILE  75,0.0,0.0,0.0,-0.0006616915422885572,0.00047313406678482463,3.337230397200253e-05,0.2713084577114428,0.12434970899633037,0.008770952207385411,-0.27106467661691547,0.12412251529037668,0.008754927198940903,0.0,0.0,0.0,-0.00041791044776115684,0.0008490425464671553,5.988684378280282e-05
ASP  76,R ASP  76,0.0,0.0,0.0,-0.0007164179104477778,0.0004507363841952784,3.179249325000964e-05,94.93738805970155,1.0961986776780945,0.07731989314102367,-94.91899004975134,1.0947120295966202,0.07721503307036441,0.0,0.0,0.0,0.017681592039804822,0.0016922737663365673,0.00011936378819180157
GLU  77,R GLU  77,0.0,0.0,0.0,-0.0011940298507462676,0.0003954519790893294,2.7893031973326458e-05,106.7481393034826,1.377054499653966,0.09712993541292805,-106.71267164179109,1.3740943726342434,0.09692114415135346,0.0,0.0,0.0,0.0342736318407931,0.003185750494425557,0.00022470551444624286
VAL  78,R VAL  78,0.0,0.0,0.0,-0.0006716417910447806,0.0004696159021657409,3.312415177300858e-05,0.21174626865671656,0.18611912490453847,0.013127830877885506,-0.21157711442786067,0.18592194712170002,0.013113923029418524,0.0,0.0,0.0,-0.0005024875621889972,0.0007270493636670899,5.128210811753655e-05
ARG  79,R ARG  79,0.0,0.0,0.0,-0.000771144278606999,0.00042009615587234667,2.9631298178361005e-05,-91.06933830845766,1.0466591603747009,0.07382564500685368,91.0549353233831,1.0454491052345127,0.0737402942980458,0.0,0.0,0.0,-0.015174129353239968,0.0014844223839999373,0.00010470308206367244
THR  80,R THR  80,0.0,0.0,0.0,-0.0008308457711442851,0.0003748880842544194,2.6442566666648354e-05,-0.22350248756218916,0.2338942679947013,0.016497629650451862,0.22340298507462686,0.23359445614427177,0.01647648255302357,0.0,0.0,0.0,-0.0009303482587063719,0.000807381602988806,5.694830739930417e-05
GLY  81,R GLY  81,0.0,0.0,0.0,-0.0005124378109452619,0.0004998452769196467,3.525636746828998e-05,-0.9998109452736322,0.15312029569859753,0.010800272926997794,0.998557213930348,0.15290968283491901,0.010785417440993888,0.0,0.0,0.0,-0.0017661691542288358,0.0007917797518040944,5.58478376660627e-05
THR  82,R THR  82,0.0,0.0,0.0,-0.001169154228855713,0.00037488808425443213,2.644256666664925e-05,-0.642134328358209,0.13691860117941335,0.00965749350713911,0.6417562189054726,0.1367063718817323,0.009642524006671503,0.0,0.0,0.0,-0.0015472636815922218,0.000660924254942105,4.661800256380242e-05
TYR  83,R TYR  83,0.0,0.0,0.0,-0.0014029850746269034,0.0004904978126911575,3.459704817699399e-05,-0.21307462686567158,0.13952556214017725,0.009841374355578044,0.21253731343283574,0.13932156101597,0.009826985225719065,0.0,0.0,0.0,-0.0019402985074626418,0.0008501787406143877,5.9966984738854277e-05
ARG  84,R ARG  84,0.0,0.0,0.0,-0.0009253731343284121,0.00029825860273279296,2.1037539782968684e-05,-93.01333830845769,1.6636477319716754,0.11734466340793216,92.99660199004971,1.6617482255100922,0.11721068255243487,0.0,0.0,0.0,-0.017661691542287482,0.0021613923843648557,0.00015245286424619132
GLN  85,R GLN  85,0.0,0.0,0.0,-0.0005522388059701746,0.0004972636193718934,3.507427138499437e-05,-0.860641791044776,0.8009221557348994,0.05649269311916288,0.8599950248756224,0.80029338213413,0.05644834284889585,0.0,0.0,0.0,-0.0011990049751242704,0.0008810887684479824,6.21472100007036e-05
LEU  86,R LEU  86,0.0,0.0,0.0,-0.0005223880597015123,0.0004994985233039437,3.5231909354028054e-05,-0.9173631840796025,0.09807557466606966,0.0069177176613524835,0.9167213930348256,0.09796441627331844,0.006909877152853188,0.0,0.0,0.0,-0.0011641791044778218,0.0007713207950760906,5.440477412274888e-05
PHE  87,R PHE  87,0.0,0.0,0.0,-0.0006517412935323394,0.0004764184923332971,3.360396948812543e-05,-0.3313233830845772,0.13748117881316746,0.009697174673893968,0.3309751243781094,0.13742031387238812,0.009692881591980148,0.0,0.0,0.0,-0.0009999999999999406,0.0007330166661380648,5.170300918117698e-05
HIE  88,R HIE  88,0.0,0.0,0.0,-0.000338308457711421,0.00047313406678479487,3.337230397200043e-05,1.4354228855721396,0.13458842835990636,0.009493135788895898,-1.4345671641791033,0.13444352498121648,0.009482915092607697,0.0,0.0,0.0,0.0005174129353233615,0.0007537272383841955,5.3163820314750086e-05
PRO  89,R PRO  89,0.0,0.0,0.0,-0.00021890547263681446,0.00041350437323741323,2.9166349680136692e-05,0.5459502487562186,0.11556294191787711,0.008151181443749645,-0.5455771144278606,0.11552986421701471,0.008148848322621048,0.0,0.0,0.0,0.00015422885572135176,0.0007131281571504267,5.03001819191375e-05
GLU  90,R GLU  90,0.0,0.0,0.0,-0.0003084577114427803,0.00046185663543382927,3.257685529584544e-05,79.01006467661693,1.0686224083077414,0.07537481307081223,-79.0043880597015,1.0680496050601243,0.0753344106448666,0.0,0.0,0.0,0.005368159203980845,0.0009270834245887085,6.539142290688209e-05
GLN  91,R GLN  91,0.0,0.0,0.0,-0.0003034825870646763,0.000459761793120315,3.24290965116702e-05,0.3146517412935323,0.4462529101422209,0.031476253373295654,-0.31439800995024886,0.446016376108808,0.03145956954894874,0.0,0.0,0.0,-4.975124378104928e-05,0.0007380978900768985,5.20614110840222e-05
LEU  92,R LEU  92,0.0,0.0,0.0,-0.0004776119402984825,0.0004994985233038988,3.523190935402489e-05,-0.6988955223880604,0.16998812961146914,0.011990038196945293,0.6983532338308458,0.16992248628496412,0.011985408073689223,0.0,0.0,0.0,-0.0010199004975125188,0.0007851874891287938,5.538285530840155e-05
ILE  93,R ILE  93,0.0,0.0,0.0,-0.00032835820895522086,0.0004696159021657352,3.312415177300817e-05,0.800995024875622,0.0758989572823065,0.005353499676731392,-0.800378109452736,0.07584191675270979,0.005349476347983663,0.0,0.0,0.0,0.00028855721393002923,0.0007702932232026244,5.433229479115598e-05
THR  94,R THR  94,0.0,0.0,0.0,-0.0002388059701492512,0.00042635393603240445,3.0072687958451372e-05,-0.759308457711443,0.09826891917452807,0.006931355131491632,0.7587661691542286,0.09816495432922863,0.006924022016708094,0.0,0.0,0.0,-0.000781094527362955,0.0006630554902149322,4.676832830940761e-05
GLY  95,R GLY  95,0.0,0.0,0.0,-0.00016915422885572983,0.0003748880842544368,2.644256666664958e-05,0.20936815920398008,0.32976913948143005,0.023260121677868926,-0.20924378109452738,0.329460051668491,0.02323832030449174,0.0,0.0,0.0,-4.47761194029934e-05,0.000793622010248663,5.59777805577782e-05
LYS  96,R LYS  96,0.0,0.0,0.0,-0.00020398009950249162,0.0004029543628122784,2.8422209320073556e-05,-80.34053731343286,1.5207248402151323,0.10726365989730109,80.33404975124378,1.5198269761156635,0.10720032944668138,0.0,0.0,0.0,-0.006691542288558198,0.001139249167705723,8.035644058117887e-05
GLU  97,R GLU  97,0.0,0.0,0.0,-0.00026368159203980454,0.0004406286532434792,3.1079548878696656e-05,88.81006467661693,0.8825316821205221,0.06224898528400243,-88.79778606965176,0.8817026094667996,0.06219050700784929,0.0,0.0,0.0,0.012014925373131743,0.001165326644533744,8.219580397650875e-05
ASP  98,R ASP  98,0.0,0.0,0.0,-0.0004029850746268511,0.0004904978126911754,3.459704817699525e-05,95.21410447761198,1.0699109992386182,0.07546570326718514,-95.19540298507467,1.068608404502838,0.07537382531857283,0.0,0.0,0.0,0.01829850746268627,0.0015195075666058686,0.00010717780003694164
ALA  99,R ALA  99,0.0,0.0,0.0,-0.00023383084577114063,0.0004232658518438383,2.9854871294070634e-05,0.015970149253731344,0.10410977322075592,0.007343337210929308,-0.015940298507462695,0.10393519037802289,0.007331023086656721,0.0,0.0,0.0,-0.00020398009950249328,0.0007145844421599495,5.040290034382824e-05
ALA 100,R ALA 100,0.0,0.0,0.0,-0.0003184079601989975,0.00046585870291420317,3.285913937101064e-05,0.15126865671641793,0.12680414428420048,0.008944074724356195,-0.1509154228855721,0.12661080652653145,0.008930437730381015,0.0,0.0,0.0,3.4825870646698264e-05,0.0007750981928018624,5.467121121527162e-05
ASN 101,R ASN 101,0.0,0.0,0.0,-0.0006865671641791266,0.00046388866471404507,3.272018359025509e-05,1.3885621890547266,0.2006688501637768,0.014154089370240593,-1.385492537313433,0.20019222402786382,0.014120470754703608,0.0,0.0,0.0,0.0023830845771156965,0.0009450117469118872,6.665598926191749e-05
ASN 102,R ASN 102,0.0,0.0,0.0,-0.00040796019900496113,0.000491455669448201,3.46646101834141e-05,-1.2002338308457707,0.3952727505320666,0.02788039016561626,1.1990049751243779,0.3949283642770843,0.027856099032104883,0.0,0.0,0.0,-0.0016368159203984018,0.0008595022341398321,6.0624613267120105e-05
TYR 103,R TYR 103,0.0,0.0,0.0,-0.0005174129353233658,0.0004996966976911159,3.5245887497544794e-05,-0.6481044776119406,0.19032293590158555,0.013424344843552038,0.647398009950249,0.1901562876356775,0.01341259038117717,0.0,0.0,0.0,-0.0012238805970149513,0.0008313669530466264,5.8640103550115904e-05
ALA 104,R ALA 104,0.0,0.0,0.0,-0.00020398009950248056,0.00040295436281225666,2.842220932007202e-05,-0.7018507462686568,0.06161207166671744,0.004345780463408491,0.7011990049751246,0.061612496301496594,0.004345810414836472,0.0,0.0,0.0,-0.0008557213930348332,0.0006572062096329696,4.63557518679662e-05
ARG 105,R ARG 105,0.0,0.0,0.0,-0.0003582089552238964,0.0004794739822152155,3.381948712737657e-05,-89.43173134328362,0.9717536373996294,0.06854221678344746,89.41905472636817,0.9708455984910493,0.06847816865712786,0.0,0.0,0.0,-0.013034825870649193,0.0012150716435763548,8.570454567506831e-05
GLY 106,R GLY 106,0.0,0.0,0.0,-0.00014925373134328703,0.00035633839959145074,2.513417279138991e-05,-0.8649552238805973,0.10843327033019927,0.0076482931840616275,0.864253731343283,0.10838245483439365,0.00764470893534321,0.0,0.0,0.0,-0.000850746268656731,0.0006673717219229098,4.70727718206328e-05
HIP 107,R HIP 107,0.0,0.0,0.0,-0.00031343283582088087,0.0004638886647140099,3.272018359025261e-05,-87.54443781094523,0.9796144623752482,0.06909667662680591,87.5339552238806,0.9788774579069945,0.06904469233975082,0.0,0.0,0.0,-0.01079601990049533,0.001094165476135716,7.717648216161629e-05
TYR 108,R TYR 108,0.0,0.0,0.0,-0.0003333333333333093,0.0004714045207909977,3.3250311203585364e-05,-0.34559701492537287,0.3310822774159773,0.023352743286383978,0.3453781094527363,0.33087996097607714,0.02333847298499401,0.0,0.0,0.0,-0.0005522388059700387,0.0007717057817707976,5.443192899047643e-05
THR 109,R THR 109,0.0,0.0,0.0,-0.00018905472636815055,0.00039155208696418106,2.7617954792046973e-05,-0.7437114427860695,0.24307449530354275,0.017145152958939532,0.7431990049751247,0.24288473649632575,0.017131768404665425,0.0,0.0,0.0,-0.0007014925373132181,0.0006914170042925426,4.8768795270783056e-05
ILE 110,R ILE 110,0.0,0.0,0.0,-0.00022885572139302342,0.0004200961558723085,2.9631298178358315e-05,-0.7031144278606963,0.11436061424434975,0.008066375788414846,0.7026567164179106,0.11433648763688044,0.008064674028734444,0.0,0.0,0.0,-0.0006865671641792365,0.0007027088005880352,4.956525717200246e-05
GLY 111,R GLY 111,0.0,0.0,0.0,-8.4577114427858e-05,0.000278251372221077,1.9626338550277562e-05,-0.2921890547263681,0.10316486385360252,0.007276688442978771,0.2920696517412934,0.10304636025869811,0.0072683298438658405,0.0,0.0,0.0,-0.00020398009950248458,0.0006254821659347449,4.4118110353981256e-05
LYS 112,R LYS 112,0.0,0.0,0.0,-0.00019402985074626938,0.0003954519790893081,2.7893031973324957e-05,-78.56484079601992,0.9612926436782485,0.06780435517755742,78.55951243781094,0.9609981963712635,0.0677835864658491,0.0,0.0,0.0,-0.00552238805970453,0.0007731477745228999,5.453363931705595e-05
GLU 113,R GLU 113,0.0,0.0,0.0,-0.00017412935323383652,0.0003792206766201021,2.6748164169692027e-05,78.29973631840802,0.8623810294258004,0.060827667830511314,-78.29447263681591,0.8619545823234518,0.06079758857110759,0.0,0.0,0.0,0.00508955223880383,0.0007739157387271748,5.458780733551812e-05
ILE 114,R ILE 114,0.0,0.0,0.0,-0.00020895522388057953,0.0004065623424440327,2.867669658161006e-05,-0.32830348258706465,0.1130908692788227,0.007976814883945542,0.32806965174129354,0.112977984578329,0.007968852611086468,0.0,0.0,0.0,-0.0004427860696516108,0.0007383996403444626,5.2082694906853245e-05
ILE 115,R ILE 115,0.0,0.0,0.0,-0.000253731343283605,0.0004351456637944647,3.0692808621730525e-05,0.10146268656716412,0.08319700201943074,0.005868264062698442,-0.10142288557213927,0.08323565583104238,0.005870990492354091,0.0,0.0,0.0,-0.00021393034825890607,0.0007255157541891194,5.117393564536398e-05
ASP 116,R ASP 116,0.0,0.0,0.0,-0.00010447761194029253,0.0003058791273420601,2.1575050145337595e-05,76.49264179104478,0.6626211039556524,0.046737689065050395,-76.48819900497512,0.6623690635272153,0.046719911503928666,0.0,0.0,0.0,0.004338308457709251,0.0006728384401545501,4.745836439441498e-05
LEU 117,R LEU 117,0.0,0.0,0.0,-0.0001840796019900549,0.0003875490964010147,2.73356056076417e-05,-0.303726368159204,0.08588236633330906,0.006057675057276162,0.30360696517412944,0.08588566825255368,0.006057907956702474,0.0,0.0,0.0,-0.00030348258706460786,0.0006856291811722536,4.836055370445697e-05
VAL 118,R VAL 118,0.0,0.0,0.0,-0.00018905472636815163,0.0003915520869641834,2.7617954792047136e-05,-0.2557810945273633,0.07807250005266687,0.005506809563126876,0.25560696517412923,0.07801122352753216,0.005502487450290994,0.0,0.0,0.0,-0.00036318407960210915,0.0007070630243080639,4.987238043314144e-05
LEU 119,R LEU 119,0.0,0.0,0.0,-0.00017910447761192277,0.00038343977846757834,2.7045756668789853e-05,-0.04367164179104456,0.08818130148807299,0.0062198294405317565,0.04362686567164177,0.0881234156888142,0.006215746491058991,0.0,0.0,0.0,-0.00022388059701466872,0.0006872157870582829,4.847246425503759e-05
ASP 120,R ASP 120,0.0,0.0,0.0,-9.950248756219412e-05,0.00029933550162173316,2.111349837397238e-05,74.74117412935321,0.636714494722943,0.04491037774064504,-74.73739800995024,0.6364406471249536,0.04489106202037952,0.0,0.0,0.0,0.0036766169154223414,0.0007122946575087312,5.0241391387328534e-05
ARG 121,R ARG 121,0.0,0.0,0.0,-0.00028358208955227607,0.00045073638419532787,3.179249325001313e-05,-79.16765174129348,0.751181118476693,0.05298423086332937,79.16201990049755,0.7507510598276804,0.05295389686506506,0.0,0.0,0.0,-0.005915422885572104,0.0008965444692485566,6.323737108067432e-05
ILE 122,R ILE 122,0.0,0.0,0.0,-0.00024378109452732972,0.00042936216936096435,3.0284872377429318e-05,-0.17003482587064672,0.06398945638503457,0.004513468252235912,0.1699651741293532,0.06403344726975356,0.00451657113000334,0.0,0.0,0.0,-0.0003134328358207483,0.0007304797419840568,5.1524068348197446e-05
ARG 123,R ARG 123,0.0,0.0,0.0,-0.00013930348258705486,0.0003462629381354048,2.442350453481248e-05,-74.33216915422886,0.6062151246504598,0.04275911804393755,74.32859701492536,0.6060253609377378,0.0427457331436558,0.0,0.0,0.0,-0.0037114427860665874,0.0007027440232007832,4.956774158355055e-05
LYS 124,R LYS 124,0.0,0.0,0.0,-0.00012437810945274913,0.00033001241695082014,2.3277281147516073e-05,-74.63541293532337,0.9551963011679209,0.06737435233131422,74.63168656716422,0.9548108490561118,0.06734716463559542,0.0,0.0,0.0,-0.0038507462686594076,0.0007515237855829118,5.300840073743641e-05
LEU 125,R LEU 125,0.0,0.0,0.0,-0.0002537313432835895,0.0004351456637944382,3.0692808621728655e-05,-0.4720895522388054,0.08742286971697352,0.006166333788064469,0.47190547263681615,0.08737336832489767,0.006162842229076509,0.0,0.0,0.0,-0.00043781094527338036,0.0007174881447732704,5.060771173463455e-05
ALA 126,R ALA 126,0.0,0.0,0.0,-0.00011940298507462255,0.00032426210421492013,2.287168535970778e-05,-0.17612437810945272,0.06839946650119492,0.004824526382368489,0.17612935323383092,0.06835008786769727,0.004821043482103023,0.0,0.0,0.0,-0.00011442786069651972,0.0006705168393565563,4.72946112999511e-05
ASP 127,R ASP 127,0.0,0.0,0.0,-0.00011442786069651972,0.0003183302143889894,2.2453282111460135e-05,72.62814925373131,0.5213178933137399,0.03677092905174869,-72.6250099502488,0.5211348312395436,0.036758016848602255,0.0,0.0,0.0,0.0030248756218894364,0.0007154152740749273,5.0461502708702746e-05
GLN 128,R GLN 128,0.0,0.0,0.0,-0.00025870646766170557,0.0004379240016849071,3.0888777466770264e-05,0.6302935323383084,0.1978686141499758,0.013956575950670203,-0.6300447761194028,0.19781385537465268,0.013952713564459809,0.0,0.0,0.0,-9.950248756125016e-06,0.0006764705724091827,4.7714555250617346e-05
CYS 129,R CYS 129,0.0,0.0,0.0,-0.00017910447761194267,0.0003834397784676209,2.7045756668792855e-05,-0.2495273631840795,0.11287271260697239,0.00796142729873955,0.24941293532338296,0.11277783219528333,0.007954734950497977,0.0,0.0,0.0,-0.0002935323383083878,0.0006296235629673136,4.441022197802647e-05
THR 130,R THR 130,0.0,0.0,0.0,-0.0001393034825870604,0.0003462629381354185,2.4423504534813447e-05,-0.44794029850746264,0.36536982752218616,0.025771200600978622,0.44773134328358233,0.3652640392521992,0.025763738871734165,0.0,0.0,0.0,-0.0003482587064678752,0.0006677425046188242,4.7098924815532744e-05
GLY 131,R GLY 131,0.0,0.0,0.0,-0.0001243781094527403,0.0003300124169507967,2.3277281147514423e-05,0.31506467661691545,0.10824415370799498,0.007634953926025849,-0.3149402985074627,0.1082615518081599,0.007636181093393408,0.0,0.0,0.0,-3.645508439067678e-17,0.0006910947404650837,4.874606453299826e-05
LEU 132,R LEU 132,0.0,0.0,0.0,-0.0002885572139303297,0.0004530915450756913,3.195861349017373e-05,-0.4727960199004978,0.07759791236920649,0.005473334728939949,0.47254726368159194,0.07764275252639924,0.005476497509768981,0.0,0.0,0.0,-0.000537313432835744,0.0007192109733223317,5.072923069103019e-05
GLN 133,R GLN 133,0.0,0.0,0.0,-0.0003930348258706278,0.0004884244583591752,3.445080503817547e-05,-0.33441791044776187,0.32064238146827007,0.022616369802710454,0.3342985074626866,0.3204639367758742,0.02260378328456499,0.0,0.0,0.0,-0.0005124378109455994,0.0007405084493413073,5.2231438824914e-05
GLY 134,R GLY 134,0.0,0.0,0.0,-0.00015422885572140255,0.0003611679883160728,2.547482571472114e-05,-0.31138805970149247,0.13912894858742103,0.009813399392515375,0.31124875621890546,0.13904717625619414,0.009807631616982431,0.0,0.0,0.0,-0.00029353233830855244,0.0006604746975234894,4.65862932283727e-05
PHE 135,R PHE 135,0.0,0.0,0.0,-0.0004925373134328214,0.0004999443052072747,3.526335238514242e-05,0.12358208955223875,0.10700478660243563,0.007547535710591285,-0.12341293532338307,0.106889228158683,0.007539384846423649,0.0,0.0,0.0,-0.00032338308457697054,0.0007853766073898055,5.539619468202989e-05
SER 136,R SER 136,0.0,0.0,0.0,-0.0005223880597014947,0.0004994985233039265,3.523190935402684e-05,-0.3859004975124379,0.35661087123409385,0.02515339145924832,0.38583084577114424,0.35628481150511443,0.025130392979213954,0.0,0.0,0.0,-0.0005920398009949755,0.0008181621914694489,5.770871148142388e-05
VAL 137,R VAL 137,0.0,0.0,0.0,-0.0005124378109452851,0.0004998452769196682,3.52563674682915e-05,0.5833233830845772,0.1048809792168721,0.00739773388775775,-0.5823482587064679,0.10467290016669004,0.007383057123177956,0.0,0.0,0.0,0.0004626865671639605,0.0008344872088656365,5.886018942634551e-05
PHE 138,R PHE 138,0.0,0.0,0.0,-0.0012686567164179364,0.000443260967310979,3.126521799740405e-05,-0.8624825870646768,0.10059475345741394,0.007095406832956349,0.86118407960199,0.10043705954786172,0.007084283962181324,0.0,0.0,0.0,-0.0025671641791044425,0.0007509307113471696,5.296656850623046e-05
HIP 139,R HIP 139,0.0,0.0,0.0,-0.0009900497512437228,0.00017248692361549546,1.2166289536512663e-05,-98.81701990049747,1.185636235612787,0.08362833207925713,98.79649253731344,1.1842586493023217,0.08353116463280179,0.0,0.0,0.0,-0.02151741293531951,0.0015931898830990857,0.00011237494992742127
SER 140,R SER 140,0.0,0.0,0.0,-0.0007611940298507818,0.0004263539360324272,3.0072687958452978e-05,-1.3289452736318408,0.18229054494451838,0.01285778366890908,1.3276865671641798,0.18198167385907854,0.012835997582311033,0.0,0.0,0.0,-0.002019900497512507,0.0008461807612128594,5.968498901453818e-05
PHE 141,R PHE 141,0.0,0.0,0.0,-0.001422885572139275,0.0004940175756141967,3.484531311165672e-05,-1.1064378109452737,0.1312340105898871,0.009256533402111772,1.1040696517412942,0.131052703402224,0.00924374497911759,0.0,0.0,0.0,-0.003791044776119255,0.0008202168157636348,5.785363350523794e-05
GLY 142,R GLY 142,0.0,0.0,0.0,-0.000507462686567153,0.0004999443052072788,3.526335238514271e-05,-0.7001194029850749,0.19497481830425584,0.013752463329373363,0.6989353233830843,0.19467120078211608,0.01373104780055945,0.0,0.0,0.0,-0.00169154228855719,0.0008312180772774909,5.8629602663009175e-05
GLY 143,R GLY 143,0.0,0.0,0.0,-0.0004328358208955344,0.0004954684379909934,3.494764905332549e-05,-0.4626417910447762,0.12650782543107553,0.008923174003961401,0.46237810945273633,0.12640256436094538,0.008915749460527712,0.0,0.0,0.0,-0.0006965174129355428,0.0008652712518331878,6.103152840090201e-05
GLY 144,R GLY 144,0.0,0.0,0.0,-0.00027363184079600745,0.0004458222252182853,3.144587520100421e-05,-0.580592039800995,0.10105194337576218,0.007127654523408517,0.5799701492537316,0.10089977838472651,0.0071169216324771,0.0,0.0,0.0,-0.0008955223880596692,0.0007557605314133432,5.3307237747136603e-05
THR 145,R THR 145,0.0,0.0,0.0,-0.00045273631840795785,0.0004977611318718679,3.510936321106356e-05,-1.2836218905472636,0.09370094441088261,0.006609155034202628,1.2825820895522386,0.09364043901285027,0.006604887312478838,0.0,0.0,0.0,-0.0014925373134330867,0.0008049560600169855,5.677722278917914e-05
GLY 146,R GLY 146,0.0,0.0,0.0,-0.0003283582089552507,0.0004696159021657778,3.3124151773011175e-05,-0.706940298507463,0.1660596201090329,0.011712942501505069,0.7060995024875627,0.16590142745495795,0.011701784452003788,0.0,0.0,0.0,-0.0011691542288559417,0.0007604945897173233,5.364115247412974e-05
SER 147,R SER 147,0.0,0.0,0.0,-0.00040796019900498596,0.0004914556694482308,3.4664610183416204e-05,-1.1707263681592035,0.1630253459866722,0.011498921306553037,1.169218905472637,0.1628170289503347,0.011484227755724104,0.0,0.0,0.0,-0.001915422885572159,0.0008332702136932474,5.877434920540894e-05
GLY 148,R GLY 148,0.0,0.0,0.0,-0.00017910447761193053,0.0003834397784675949,2.7045756668791022e-05,-0.659442786069652,0.08884559785889468,0.006266685293810742,0.6587810945273636,0.08878932435937541,0.006262716067193249,0.0,0.0,0.0,-0.0008407960199005576,0.0007085317754341826,4.9975978149900956e-05
PHE 149,R PHE 149,0.0,0.0,0.0,-0.00043781094527362783,0.0004961174472564293,3.4993426637328176e-05,-0.7269303482587065,0.05326770020334079,0.003757213880529659,0.7263184079601989,0.053234654757190594,0.0037548830344730456,0.0,0.0,0.0,-0.0010497512437808397,0.000764584521396553,5.392963401204033e-05
THR 150,R THR 150,0.0,0.0,0.0,-0.0003233830845771318,0.00046776753327537477,3.299377788367766e-05,-1.057029850746268,0.17555248709673557,0.012382517712675558,1.0561890547263684,0.17531354733790694,0.012365664201541149,0.0,0.0,0.0,-0.0011641791044776704,0.0007967036864114926,5.6195145234872976e-05
SER 151,R SER 151,0.0,0.0,0.0,-0.00019900497512439596,0.00039925179398488916,2.8161050251092184e-05,-1.1251442786069652,0.09413583960485226,0.0066398301760450746,1.1241542288557216,0.09400037628022169,0.006630275329831294,0.0,0.0,0.0,-0.0011890547263680663,0.0007289873041022127,5.1418799896507444e-05
LEU 152,R LEU 152,0.0,0.0,0.0,-0.0002487562189054872,0.0004322922188304425,3.049154213218384e-05,-0.5209004975124379,0.06162735105261295,0.004346858188193931,0.5205174129353232,0.061560235802937124,0.004342124243482321,0.0,0.0,0.0,-0.000631840796019895,0.0006719549666026666,4.739604897476017e-05
LEU 153,R LEU 153,0.0,0.0,0.0,-0.00028358208955224073,0.00045073638419527176,3.179249325000917e-05,-0.8775920398009958,0.06636153606549912,0.0046807818525442055,0.876970149253731,0.06634748796061916,0.004679790975625386,0.0,0.0,0.0,-0.0009054726368163753,0.0007234658845214299,5.102934898704535e-05
MET 154,R MET 154,0.0,0.0,0.0,-0.00036318407960198317,0.00048091725268037205,3.3921287576886216e-05,-0.930432835820896,0.329728165917653,0.023257231625511306,0.9298009950248757,0.32951277192952827,0.023242038904990693,0.0,0.0,0.0,-0.0009950248756217628,0.0008255708860771197,5.823128050749947e-05
GLU 155,R GLU 155,0.0,0.0,0.0,-0.0002089552238806055,0.00040656234244408325,2.8676696581613623e-05,82.00936815920403,1.0651810084990472,0.07513207544406432,-82.00267661691537,1.0646260315143392,0.0750929303857577,0.0,0.0,0.0,0.00648258706467731,0.0009520573552014768,6.71529481537294e-05
ARG 156,R ARG 156,0.0,0.0,0.0,-0.0002636815920398073,0.0004406286532434838,3.107954887869698e-05,-78.43461691542286,0.6870094957694391,0.04845791358942001,78.42946268656718,0.6866971783641136,0.04843588441815974,0.0,0.0,0.0,-0.005417910447761753,0.0008131246848888417,5.735339316327487e-05
LEU 157,R LEU 157,0.0,0.0,0.0,-0.0002885572139303673,0.00045309154507575024,3.195861349017789e-05,-0.7586865671641787,0.10430526509731831,0.007357126144736234,0.7581691542288559,0.10424264290959484,0.007352709116179612,0.0,0.0,0.0,-0.0008059701492539696,0.000674455135982282,4.7572397325841734e-05
SER 158,R SER 158,0.0,0.0,0.0,-0.00011940298507462973,0.00032426210421493965,2.287168535970916e-05,-0.38744776119403,0.22291302658292678,0.015723072601803858,0.387313432835821,0.22280070801323884,0.015715150260732967,0.0,0.0,0.0,-0.0002537313432835138,0.0006984691914506541,4.926621820020188e-05
VAL 159,R VAL 159,0.0,0.0,0.0,-0.0001293532338308448,0.00033559048664756066,2.3670727848071038e-05,-0.40449751243781096,0.0856894267369581,0.006044066147434995,0.4043880597014927,0.08567477935558415,0.006043033000811403,0.0,0.0,0.0,-0.00023880597014929068,0.0006711440942063034,4.7338854445780615e-05
ASP 160,R ASP 160,0.0,0.0,0.0,-9.452736318408355e-05,0.000292561003542085,2.063566212196015e-05,75.5591592039801,0.7710755327058701,0.05438747464899187,-75.5552039800995,0.7707799972521235,0.05436662918532877,0.0,0.0,0.0,0.003860696517412846,0.0007534316268620409,5.3142969485635184e-05
TYR 161,R TYR 161,0.0,0.0,0.0,-0.0002935323383084408,0.0004553801759800301,3.212004106764312e-05,-0.2870696517412936,0.1863802754825022,0.01314625101941007,0.28704975124378085,0.18625654354243792,0.01313752364126347,0.0,0.0,0.0,-0.0003134328358208174,0.00076377476865245,5.387251845724208e-05
GLY 162,R GLY 162,0.0,0.0,0.0,-6.467661691542405e-05,0.00024595437003599,1.7348283660614895e-05,0.7066616915422883,0.07339367694866186,0.005176790826748091,-0.7063233830845773,0.07340069204397726,0.005177285633420645,0.0,0.0,0.0,0.0002736318407960428,0.0006385238291396792,4.503799835049174e-05
LYS 163,R LYS 163,0.0,0.0,0.0,-0.00020398009950248775,0.00040295436281227075,2.8422209320073017e-05,-77.86155223880597,1.7160901640796549,0.12104366736516471,77.85659701492533,1.7153715875529958,0.12099298288489092,0.0,0.0,0.0,-0.005159203980099922,0.0010764449334315135,7.592657145091186e-05
LYS 164,R LYS 164,0.0,0.0,0.0,-0.000293532338308437,0.00045538017598002414,3.21200410676427e-05,-77.38510945273629,0.7493776110516146,0.052857021257784624,77.38040298507461,0.7490377188585812,0.05283304711096255,0.0,0.0,0.0,-0.0050000000000018155,0.0007662014595512204,5.404368403589124e-05
SER 165,R SER 165,0.0,0.0,0.0,-0.0003233830845771219,0.0004677675332753604,3.299377788367664e-05,0.014134328358208938,0.3402853015243299,0.024001874557130726,-0.014029850746268675,0.3400283849791367,0.02398375306125137,0.0,0.0,0.0,-0.00021890547263688957,0.000805355702149688,5.680541137180055e-05
LYS 166,R LYS 166,0.0,0.0,0.0,-0.00045771144278606673,0.0004982084683430826,3.5140915892942054e-05,-83.78866169154232,0.8025287986208595,0.05660601697074911,83.7810298507463,0.8020158303559977,0.05656983497907962,0.0,0.0,0.0,-0.008089552238808256,0.0009152876819953701,6.455941537448131e-05
LEU 167,R LEU 167,0.0,0.0,0.0,-0.0007910447761193866,0.00040656234244405625,2.867669658161172e-05,-0.6016666666666663,0.09665378195138587,0.006817432135556294,0.601796019900498,0.0966118210378935,0.006814472440919366,0.0,0.0,0.0,-0.000661691542288544,0.0007363856363020052,5.1940638014686365e-05
GLU 168,R GLU 168,0.0,0.0,0.0,-0.0008059701492537017,0.00039545197908929044,2.789303197332371e-05,97.95150248756222,1.485429308342946,0.10477410503075668,-97.93131343283582,1.4836870089633858,0.10465121270786809,0.0,0.0,0.0,0.019383084577116058,0.0019361736995523126,0.00013656716305199466
PHE 169,R PHE 169,0.0,0.0,0.0,-0.0019253731343282854,0.00034468672787441496,2.4312327235086427e-05,-0.8754079601990054,0.12171916431487001,0.00858540789154659,0.8731243781094526,0.12160141828159818,0.008577102726711288,0.0,0.0,0.0,-0.004208955223881049,0.0008262601730795115,5.8279899064020005e-05
SER 170,R SER 170,0.0,0.0,0.0,-0.0009253731343283822,0.0002982586027327853,2.1037539782968145e-05,0.8232388059701495,0.18129619723235307,0.012787647788967597,-0.8208507462686571,0.18105887449054045,0.01277090833341949,0.0,0.0,0.0,0.0014626865671642435,0.0007916546977479728,5.5839017033039637e-05
ILE 171,R ILE 171,0.0,0.0,0.0,-0.0021542288557214032,0.0003746899578858763,2.6428591910104567e-05,-0.945766169154229,0.14966772501177408,0.010556747367258512,0.9467213930348259,0.149277603729337,0.010529230333636497,0.0,0.0,0.0,-0.0011990049751244472,0.0010604603360583316,7.4799104883068e-05
TYR 172,R TYR 172,0.0,0.0,0.0,-0.0029452736318407655,0.00041368391056692105,2.9179013266961822e-05,0.9606218905472633,0.7094089869494078,0.05003785187954543,-0.9588457711442785,0.7080192756001921,0.04993982919879761,0.0,0.0,0.0,-0.0011691542288555705,0.0015870256861351176,0.0001119401609970389
PRO 173,R PRO 173,0.0,0.0,0.0,-0.0019054726368159225,0.00035410864973680305,2.49768983629462e-05,0.647522388059702,0.1791086852739569,0.012633352592018298,-0.6462537313432832,0.17873808709844,0.012607212612183694,0.0,0.0,0.0,-0.0006368159203977498,0.0009101078668481169,6.419405938397402e-05
ALA 174,R ALA 174,0.0,0.0,0.0,-0.0024328358208955433,0.0004954684379909731,3.494764905332406e-05,-1.4776517412935317,0.16996545774164795,0.011988439046547124,1.4790447761194028,0.16950593404565997,0.011956026744112298,0.0,0.0,0.0,-0.0010398009950246527,0.0014990570701946132,0.00010573533323836053
PRO 175,R PRO 175,0.0,0.0,0.0,-0.0050746268656716356,0.0006978310285111358,4.922120565704261e-05,-1.4338109452736325,0.33305938107638616,0.023492197426280715,1.432626865671642,0.33217498995988826,0.023429817286608107,0.0,0.0,0.0,-0.006258706467661882,0.0018018057052332096,0.0001270895754815254
GLN 176,R GLN 176,0.0,0.0,0.0,-0.006791044776119407,0.0011616249568099188,8.193470705578098e-05,-2.2576069651741304,1.489265714341026,0.10504470424589663,2.275796019900498,1.4841737849941148,0.10468554724178607,0.0,0.0,0.0,0.01139800995024874,0.010825196148874342,0.0007635504644417899
VAL 177,R VAL 177,0.0,0.0,0.0,-0.006363184079601986,0.0007869822777027179,5.5509449933602596e-05,-0.4980845771144281,0.24080988519350852,0.01698541967766536,0.5060646766169152,0.2406160228326477,0.016971745681034045,0.0,0.0,0.0,0.0016169154228854073,0.002453044090768618,0.00017302438949314862
SER 178,R SER 178,0.0,0.0,0.0,-0.002368159203980089,0.0004823048874984165,3.4019163790418254e-05,1.695273631840796,0.26044401381025134,0.0183703043317677,-1.694427860696518,0.25990037513424785,0.018331959016094676,0.0,0.0,0.0,-0.0015223880597014922,0.001858353807617207,0.00013107817109169297
THR 179,R THR 179,0.0,0.0,0.0,-0.001865671641791095,0.00036903217732642306,2.602952283879453e-05,0.21859701492537292,0.41275989164439575,0.029113837997364462,-0.21722388059701495,0.41176372811106865,0.029043574039273413,0.0,0.0,0.0,-0.0004925373134327385,0.0016180554725616653,0.00011412883337873831
ALA 180,R ALA 180,0.0,0.0,0.0,-0.0010646766169154095,0.00024595437003600157,1.7348283660615708e-05,0.7970845771144278,0.1968327517213374,0.01388351184840293,-0.7931592039800991,0.1969206839024805,0.013889714106249146,0.0,0.0,0.0,0.0028606965174128368,0.001017507202873023,7.176942446510321e-05
VAL 181,R VAL 181,0.0,0.0,0.0,-0.0016517412935323807,0.0004867492461147793,3.4332644676953743e-05,0.36660696517412966,0.15476269669980144,0.01091611896156589,-0.3651094527363186,0.15428025142673754,0.010882089895741158,0.0,0.0,0.0,-0.00015422885572126475,0.0011637538024852055,8.208486425217128e-05
VAL 182,R VAL 182,0.0,0.0,0.0,-0.0009303482587064884,0.0002910341453176245,2.0527965846494063e-05,-0.442731343283582,0.09254321277937609,0.006527494941140233,0.4418358208955226,0.09233040340797884,0.0065124845254273655,0.0,0.0,0.0,-0.001825870646766021,0.0008372707160318264,5.905652288398381e-05
GLU 183,R GLU 183,0.0,0.0,0.0,-0.0015920398009950107,0.0004914556694481674,3.466461018341173e-05,118.34544776119405,1.6702928061330993,0.11781337080061371,-118.28977114427856,1.6665483552163791,0.1175492575968231,0.0,0.0,0.0,0.05408457711442918,0.004035638617369494,0.0002846520005951228
PRO 184,R PRO 184,0.0,0.0,0.0,-0.0011044776119403094,0.000305879127342069,2.157505014533823e-05,-1.101820895522388,0.09914639540891217,0.006993247532985925,1.0982089552238807,0.09888400219425515,0.006974739742626988,0.0,0.0,0.0,-0.004716417910448011,0.0008719961114510578,6.150586342577493e-05
TYR 185,R TYR 185,0.0,0.0,0.0,-0.0009303482587064735,0.00025455918020827773,1.7955220173646757e-05,-0.5949054726368156,0.22117174619135707,0.015600252152786433,0.5937661691542289,0.22088836929837333,0.015580264287876263,0.0,0.0,0.0,-0.002069651741293783,0.000736486467307433,5.1947750085448474e-05
ASN 186,R ASN 186,0.0,0.0,0.0,-0.0006467661691542195,0.000477974572118418,3.371372689356155e-05,-2.0711293532338306,0.20651891649369328,0.01456672123406945,2.068512437810945,0.20623630627125072,0.014546787445929783,0.0,0.0,0.0,-0.0032636815920380983,0.0008838655365358207,6.234306812040489e-05
SER 187,R SER 187,0.0,0.0,0.0,-0.0006019900497512581,0.0004894875174626506,3.4525787445978966e-05,-0.6872338308457715,0.22061370766500815,0.015560891149982393,0.686318407960199,0.22025631407522134,0.015535682549813183,0.0,0.0,0.0,-0.0015174129353233712,0.0008291608619302465,5.848449788040359e-05
ILE 188,R ILE 188,0.0,0.0,0.0,-0.000716417910447763,0.0004507363841952679,3.17924932500089e-05,-0.6374975124378109,0.10259586582974262,0.007236554416822592,0.6365621890547264,0.10244672132204073,0.007226034574358901,0.0,0.0,0.0,-0.0016517412935323596,0.0007842412137405823,5.531611018875456e-05
LEU 189,R LEU 189,0.0,0.0,0.0,-0.0004776119402985145,0.0004994985233039323,3.5231909354027255e-05,-0.731258706467662,0.0789990410944911,0.0055721627293032535,0.7303681592039798,0.07881885385161762,0.005559453301123808,0.0,0.0,0.0,-0.0013681592039802206,0.000794120869108626,5.6012967348758915e-05
THR 190,R THR 190,0.0,0.0,0.0,-0.0004427860696517566,0.0004967157800735959,3.503562978026945e-05,-1.5197462686567154,0.21888419050775987,0.015438900415540663,1.5182338308457703,0.21867372739879112,0.015424055492419556,0.0,0.0,0.0,-0.0019552238805964108,0.0007550724485864969,5.3258704126610246e-05
THR 191,R THR 191,0.0,0.0,0.0,-0.0005422885572139364,0.000498208468343091,3.514091589294264e-05,-0.5800298507462681,0.24575953766377895,0.017334541244658254,0.5794577114427861,0.24539917618925433,0.017309123306040227,0.0,0.0,0.0,-0.0011144278606964374,0.000767395800384246,5.412792634293279e-05
HID 192,R HID 192,0.0,0.0,0.0,-0.00038308457711440114,0.0004861386467783185,3.428957632045186e-05,-0.9883631840796021,0.13960385473377313,0.009846896689342749,0.9874676616915424,0.13952089377582416,0.009841045074545076,0.0,0.0,0.0,-0.0012786069651741277,0.0007275598484562023,5.1318114938332844e-05
THR 193,R THR 193,0.0,0.0,0.0,-0.00025870646766170557,0.0004379240016849071,3.0888777466770264e-05,-0.9727164179104493,0.2257724918776849,0.015924763732739603,0.9719004975124378,0.2255865104152829,0.01591164561182598,0.0,0.0,0.0,-0.0010746268656719234,0.0007722829019676599,5.447263591054445e-05
THR 194,R THR 194,0.0,0.0,0.0,-0.00033333333333334135,0.00047140452079104313,3.325031120358857e-05,-0.8824825870646773,0.20035952994324213,0.014132271604095538,0.8817164179104482,0.20021198760116204,0.014121864769681568,0.0,0.0,0.0,-0.0010995024875622,0.0007917797518041987,5.584783766607006e-05
LEU 195,R LEU 195,0.0,0.0,0.0,-0.0005572139303482548,0.0004967157800735754,3.503562978026801e-05,-0.30812437810945287,0.15069563226853078,0.01062925035496477,0.30782089552238806,0.15050874839846212,0.010616068583122008,0.0,0.0,0.0,-0.0008606965174130438,0.0007793973385768596,5.497444957770475e-05
GLU 196,R GLU 196,0.0,0.0,0.0,-0.0003084577114427803,0.00046185663543382927,3.257685529584544e-05,86.89767164179106,1.7042262193163347,0.12020684922260506,-86.88795024875614,1.70301188198356,0.12012119647122046,0.0,0.0,0.0,0.00941293532338066,0.0014467778028213613,0.00010204783803415827
HID 197,R HID 197,0.0,0.0,0.0,-0.0003233830845771208,0.0004677675332753588,3.299377788367653e-05,-1.3554577114427857,0.13668957259591777,0.009641339076411619,1.3545970149253725,0.13669183771737006,0.009641498845760196,0.0,0.0,0.0,-0.001184079601990021,0.0007860381629815344,5.544285721565716e-05
SER 198,R SER 198,0.0,0.0,0.0,-0.0002686567164178941,0.0004432609673109432,3.126521799740152e-05,-0.4503781094527363,0.36067251489875296,0.025439877714453038,0.4500447761194028,0.36032575502785374,0.025415419158983592,0.0,0.0,0.0,-0.0006019900497511907,0.0007922485287107152,5.588090263965278e-05
ASP 199,R ASP 199,0.0,0.0,0.0,-0.00040298507462686715,0.000490497812691195,3.4597048176996634e-05,86.40892537313434,0.8919170250106013,0.06291097633008713,-86.39941791044775,0.8912439484236161,0.06286350116811043,0.0,0.0,0.0,0.009104477611939653,0.0010899951393134083,7.688232928218946e-05
CYS 200,R CYS 200,0.0,0.0,0.0,-0.0005721393034825638,0.0004947685528537822,3.4898282962011844e-05,-0.17034825870646775,0.17156191493502232,0.012101044454772376,0.17054726368159204,0.1713646108614513,0.012087127698443941,0.0,0.0,0.0,-0.0003731343283581789,0.0008195828491569124,5.780891694857271e-05
ALA 201,R ALA 201,0.0,0.0,0.0,-0.0005223880597014781,0.0004994985233039113,3.523190935402577e-05,0.265636815920398,0.16997387109065668,0.011989032478430922,-0.2643084577114429,0.1697791201236463,0.011975295804354422,0.0,0.0,0.0,0.0008059701492537254,0.0008506153342552506,5.999777967990372e-05
PHE 202,R PHE 202,0.0,0.0,0.0,-0.0019800995024876157,0.0002985903699128524,2.1060940835562755e-05,-0.5658308457711444,0.13869355332929312,0.00978268897886676,0.5643034825870644,0.1383681815644913,0.009759739024084045,0.0,0.0,0.0,-0.0035074626865671823,0.000952187337775194,6.716211641758033e-05
MET 203,R MET 203,0.0,0.0,0.0,-0.0022338308457710773,0.00043486116185894116,3.0672741402438046e-05,-0.5046069651741295,0.19007042358461654,0.0134065339979796,0.507169154228856,0.1899341369053255,0.013396921076805814,0.0,0.0,0.0,0.0003283582089551104,0.001151093700576707,8.119188951442303e-05
VAL 204,R VAL 204,0.0,0.0,0.0,-0.0028656716417910445,0.00040747453192925456,2.874103746703341e-05,-1.1181791044776113,0.10575461017529988,0.007459355064398288,1.1260497512437802,0.10585763232207572,0.007466621686354756,0.0,0.0,0.0,0.005004975124378036,0.0019508832352017084,0.00013760469370015637
ASP 205,R ASP 205,0.0,0.0,0.0,-0.004154228855721386,0.00047952560238890266,3.382312813369659e-05,130.3150149253732,1.829457273401124,0.1290399667194108,-130.23382587064668,1.8227885898596192,0.1285695940494559,0.0,0.0,0.0,0.07703482587064696,0.007273189442822313,0.0005130112286803759
ASN 206,R ASN 206,0.0,0.0,0.0,-0.004626865671641824,0.0005418547719603273,3.8219488783427735e-05,0.3808208955223884,0.3348401530888895,0.023617803399467008,-0.3717014925373133,0.3343203701515507,0.023581140737862005,0.0,0.0,0.0,0.004492537313432617,0.0030811889592881046,0.00021733031240657815
GLU 207,R GLU 207,0.0,0.0,0.0,-0.010701492537313445,0.0011287503596112143,7.961591175505862e-05,147.85140298507454,2.4151285271812166,0.17035003183823047,-147.6492736318408,2.399288480713975,0.16923276110516394,0.0,0.0,0.0,0.1914278606965141,0.022100314486415636,0.0015588359932089538
ALA 208,R ALA 208,0.0,0.0,0.0,-0.0066218905472636815,0.0007027440232043293,4.9567741583800676e-05,1.871671641791044,0.22241785703077827,0.015688146034532394,-1.8523781094527358,0.2219029107726225,0.0156518245259731,0.0,0.0,0.0,0.012671641791044845,0.005936784880510445,0.00041874851877636544
ILE 209,R ILE 209,0.0,0.0,0.0,-0.009820895522388007,0.0008272481468986543,5.834958536421155e-05,1.4558805970149264,0.18327177348641033,0.012926994193926962,-1.4495273631840788,0.18445566145364964,0.01301049921266296,0.0,0.0,0.0,-0.00346766169154224,0.00886943429320958,0.0006256016593861283
TYR 210,R TYR 210,0.0,0.0,0.0,-0.01755223880597011,0.001296189387414699,9.142615017354e-05,0.4678308457711441,0.3508425271393616,0.024746523837449998,-0.46755223880597035,0.34547731565084827,0.024368090997292292,0.0,0.0,0.0,-0.017273631840795802,0.013122831542973246,0.0009256131696487104
ASP 211,R ASP 211,0.0,0.0,0.0,-0.030184079601990103,0.0038350238894260817,0.00027050172871196764,156.20687064676616,2.8350777053218814,0.1999709630067244,-155.86169154228847,2.7941611944388955,0.19708493484996992,0.0,0.0,0.0,0.3149950248756238,0.057693175183986554,0.004069362818098699
ILE 212,R ILE 212,0.0,0.0,0.0,-0.031258706467661664,0.003534159715397495,0.00024928040609996946,1.79476616915423,0.3744076449895417,0.026408679093731572,-1.7635074626865677,0.37698510890003023,0.026590479380661256,0.0,0.0,0.0,-3.269910599891008e-16,0.023643496470977604,0.0016676836579372293
CYS 213,R CYS 213,0.0,0.0,0.0,-0.022104477611940298,0.002028167285520777,0.0001430558903069914,-0.031900497512437835,0.36970184309227105,0.026076757419997678,0.04768159203980099,0.3704769389556695,0.026131428466909502,0.0,0.0,0.0,-0.006323383084577225,0.024890604443238633,0.0017556478720108916
ARG 214,R ARG 214,0.0,0.0,0.0,-0.1244825870646766,0.02689894383385266,0.0018973052104434647,-176.31293034825865,5.119065065947322,0.361071010156085,176.57708457711453,5.157480605567364,0.36378063340126887,-0.0013371582089552229,0.008024798095198479,0.0005660256154598677,0.13833448358209285,0.10764833049089238,0.007592927796624841
ARG 215,R ARG 215,0.0,0.0,0.0,-0.20071641791044786,0.03728662917892675,0.002629996042150127,-152.85215422885574,3.0365357849379446,0.21418072033037266,153.29348756218906,3.0409808006553,0.21449424756523858,-0.0024649791044776127,0.006975731228316695,0.0004920301439301095,0.23815193631841114,0.07013793046830652,0.00494714817612152
ASN 216,R ASN 216,0.0,0.0,0.0,-0.13661194029850734,0.02517656370350962,0.0017758178830655225,-0.2648706467661696,1.9368369282803153,0.13661394359955548,0.7136616915422885,1.9051483391077708,0.13437880285499562,-0.0002095164179104482,0.001586263891824616,0.00011188642816932906,0.3119695880597005,0.07042793143189664,0.004967603266947827
LEU 217,R LEU 217,0.0,0.0,0.0,-0.06002487562189054,0.010980053290315069,0.0007744732450217511,0.004706467661691426,0.3699482529471749,0.026094137831083757,0.11740298507462688,0.3655530694143511,0.02578412548750664,0.0,0.0,0.0,0.06208457711442764,0.030209019952866845,0.0021307799783139548
ASP 218,R ASP 218,0.0,0.0,0.0,-0.29736318407960216,0.12099896154239982,0.008534608704737484,170.11723383084572,6.627871804492081,0.4674940319771306,-168.64789054726376,5.997445482566616,0.4230271877479318,-0.01427337313432836,0.02511118332234133,0.0017712063065435006,1.1577067263681604,0.7067533432785233,0.04985053721749134
ILE 219,R ILE 219,0.0,0.0,0.0,-0.05228855721393037,0.009156261941656928,0.0006458329218200651,-0.8924228855721393,0.5561381456870145,0.039226960287206604,1.0024179104477606,0.5534041144661574,0.0390341165936814,0.0,0.0,0.0,0.05770646766169136,0.024641477146881655,0.0017380757873832816
GLU 220,R GLU 220,0.0,0.0,0.0,-0.13254228855721384,0.05131310048447353,0.003619347046283512,183.3354029850745,6.215135210390188,0.4383818372617126,-182.20253233830846,6.075675615047754,0.4285451158452926,-0.00633779104477612,0.0190030299578521,0.0013403703868800582,0.9939905671641832,0.15198302249777165,0.010720055860374195
ARG 221,R ARG 221,0.0,0.0,0.0,-0.12596019900497518,0.05754797616041234,0.004059121268628197,-185.44560199004968,6.269935830155806,0.44224717495151383,185.5549402985076,6.259142433781174,0.4414858674702068,-0.020848907462686563,0.03770926343097489,0.00265980636382951,-0.03747079800994706,0.1838174356557945,0.012965482235818464
PRO 222,R PRO 222,0.0,0.0,0.0,-0.017736318407960174,0.002696067594800038,0.00019016594580506427,0.7748308457711445,0.3431233061563182,0.024202051969626662,-0.7693482587064674,0.3433654162319397,0.024219129097666145,0.0,0.0,0.0,-0.012253731343283517,0.007070385192731206,0.0004987065198124507
THR 223,R THR 223,0.0,0.0,0.0,-0.00904477611940298,0.0012824824631492901,9.04593382797888e-05,-0.1600398009950249,0.4318068349325747,0.030457305791746898,0.17015920398009954,0.4315657303693345,0.0304402995870824,0.0,0.0,0.0,0.0010746268656714416,0.005481711156115203,0.00038665009313690264
TYR 224,R TYR 224,0.0,0.0,0.0,-0.006547263681591988,0.0006059448237891864,4.2740052491191346e-05,-0.5660497512437813,0.3935487320396134,0.027758787277085157,0.5577661691542292,0.39266440299935057,0.027696411515932575,0.0,0.0,0.0,-0.014830845771144132,0.002476002994133788,0.00017464378567650298
THR 225,R THR 225,0.0,0.0,0.0,-0.004069651741293512,0.0006426967268439872,4.5332331860607746e-05,-0.7526318407960197,0.6272801224500818,0.04424492842854099,0.7583930348258704,0.6272671197771142,0.04424401129070378,0.0,0.0,0.0,0.0016915422885574408,0.0026940838277787534,0.00019002602166792945
ASN 226,R ASN 226,0.0,0.0,0.0,-0.008134328358208967,0.0008145845149411416,5.745636163600371e-05,-3.28212935323383,0.76029688701327,0.053627207600575,3.306845771144278,0.7618410282551538,0.05373612292609792,0.0,0.0,0.0,0.016582089552238905,0.007364326924891587,0.0005194395710221714
LEU 227,R LEU 227,0.0,0.0,0.0,-0.006641791044776134,0.0006395309040486404,4.510903193767944e-05,-1.071069651741293,0.21518943436208302,0.015178292410638686,1.076875621890547,0.21500866453149906,0.015165541889890496,0.0,0.0,0.0,-0.0008358208955220452,0.004225945735684957,0.0002980752297521723
ASN 228,R ASN 228,0.0,0.0,0.0,-0.0031840796019900262,0.00044715270982334174,3.1539720349318604e-05,-0.06950248756218962,0.5450252002424155,0.03844311355234424,0.06979601990049751,0.5432619034181871,0.03831874018390155,0.0,0.0,0.0,-0.0028905472636823496,0.00277837423362952,0.00019597140849050748
ARG 229,R ARG 229,0.0,0.0,0.0,-0.005547263681592052,0.0005807911700502113,4.0965850552430216e-05,-115.14711442786066,1.6348140131416196,0.11531088969136422,115.1108358208955,1.6320790446165772,0.11511797988549922,0.0,0.0,0.0,-0.04182587064676849,0.004974014801641462,0.00035083995335535807
LEU 230,R LEU 230,0.0,0.0,0.0,-0.008805970149253743,0.0008268890202712717,5.8324254524995304e-05,-1.4434825870646755,0.14958593245800295,0.010550978165337278,1.4576218905472638,0.15001517773429926,0.01058125479271364,0.0,0.0,0.0,0.005333333333333705,0.004756073188300409,0.0003354675372070319
ILE 231,R ILE 231,0.0,0.0,0.0,-0.003815920398009991,0.0004996966976911164,3.524588749754483e-05,-0.767134328358209,0.13017679087020667,0.009181962872684187,0.7660398009950254,0.12940402389784714,0.009127456093080775,0.0,0.0,0.0,-0.004910447761194065,0.002768324798063036,0.00019526257595864018
GLY 232,R GLY 232,0.0,0.0,0.0,-0.0013283582089552172,0.0004696159021657247,3.3124151773007434e-05,-0.936074626865672,0.09350908862089606,0.006595622570168217,0.9395373134328358,0.09399454758583752,0.006629864205428288,0.0,0.0,0.0,0.0021343283582090557,0.0019462595000241743,0.00013727856056651986
GLN 233,R GLN 233,0.0,0.0,0.0,-0.005432835820895485,0.000643927947755746,4.5419175487833995e-05,-2.094910447761194,0.29970747253751107,0.021139735179439467,2.121820895522387,0.29929844630634117,0.021110884693546782,0.0,0.0,0.0,0.02147761194029872,0.006538119853031577,0.0004611634174293886
ILE 234,R ILE 234,0.0,0.0,0.0,-0.004363184079601945,0.000511010910054085,3.604393050625614e-05,-1.0908308457711446,0.12047993265650517,0.008497999229820509,1.092666666666668,0.12092970423555166,0.008529723670962332,0.0,0.0,0.0,-0.002527363184079536,0.003306934898109813,0.0002332532032311557
VAL 235,R VAL 235,0.0,0.0,0.0,-0.0017711442786069623,0.0004317765960945439,3.0455172908563527e-05,-0.813547263681592,0.11153090732408023,0.007866783651377163,0.812701492537313,0.11161786465085116,0.007872917148297628,0.0,0.0,0.0,-0.0026169154228858796,0.0021036600272524475,0.00014838073774794933
SER 236,R SER 236,0.0,0.0,0.0,-0.0014527363184079526,0.0004977611318718615,3.510936321106311e-05,-1.732313432835821,0.10505751217469236,0.007410185562543057,1.7387014925373145,0.10533627954704906,0.0074298482969366786,0.0,0.0,0.0,0.004935323383084526,0.003290389446003132,0.0002320861770205711
SER 237,R SER 237,0.0,0.0,0.0,-0.0020945273631840866,0.0003247959949044494,2.2909343105428502e-05,-0.9317711442786069,0.223761549885471,0.0157829228209442,0.9357562189054729,0.22455722109498472,0.01583904514087374,0.0,0.0,0.0,0.001890547263681628,0.002873443372494151,0.00020267706852066943
ILE 238,R ILE 238,0.0,0.0,0.0,-0.001900497512437795,0.00034561899369072216,2.437808419572114e-05,-0.7965671641791044,0.10408930683519144,0.007341893623396271,0.7954825870646768,0.10399986100867803,0.007335584601237463,0.0,0.0,0.0,-0.0029850746268658642,0.001700095437591401,0.00011991548634462998
THR 239,R THR 239,0.0,0.0,0.0,-0.0009751243781094812,0.00023261034283702758,1.640706855234629e-05,-0.9418258706467665,0.33441578155434054,0.02358787053932808,0.9423134328358208,0.33451096891883997,0.02359458453835156,0.0,0.0,0.0,-0.0004875621890547885,0.000993057757041319,7.004489352234674e-05
ALA 240,R ALA 240,0.0,0.0,0.0,-0.0008407960199005093,0.00036586619524080465,2.5806211680396752e-05,-0.822791044776119,0.06600140296566641,0.004655380022234949,0.8251691542288555,0.06604597557258833,0.004658523931522925,0.0,0.0,0.0,0.0015373134328357466,0.0010365704773415776,7.311404417213362e-05
SER 241,R SER 241,0.0,0.0,0.0,-0.0016467661691542226,0.00047797457211841703,3.3713726893561483e-05,-1.0805621890547263,0.1709926167652931,0.012060889257958894,1.0837313432835822,0.17127734182771612,0.012080972215409408,0.0,0.0,0.0,0.0015223880597016993,0.001535887857592856,0.00010833317668035761
LEU 242,R LEU 242,0.0,0.0,0.0,-0.0017164179104477643,0.00045073638419532164,3.179249325001269e-05,-0.37490547263681573,0.11212358151717781,0.007908587665750554,0.37382089552238806,0.11178478683771037,0.007884690931566695,0.0,0.0,0.0,-0.0028009950248753896,0.0011461373611925969,8.084229628889409e-05
ARG 243,R ARG 243,0.0,0.0,0.0,-0.0013532338308457391,0.0004779745721184312,3.371372689356248e-05,-89.99208955223877,2.2195282345635308,0.1565534509523761,89.9790497512438,2.2183541605434245,0.15647063815609855,0.0,0.0,0.0,-0.014393034825869377,0.0016898147455932197,0.000119190342241739
PHE 244,R PHE 244,0.0,0.0,0.0,-0.002313432835820952,0.00046388866471403374,3.272018359025429e-05,-0.05763184079601988,0.15164597348667358,0.010696282256143445,0.0565970149253731,0.15157981261724587,0.01069161562822422,0.0,0.0,0.0,-0.0033482587064676264,0.0008569931542341584,6.0447636415989514e-05
ASP 245,R ASP 245,0.0,0.0,0.0,-0.0014477611940298448,0.0004972636193718629,3.507427138499222e-05,91.18685572139307,0.9949125485096355,0.07017572042539763,-91.17024378109453,0.9934756343751462,0.0700743683168849,0.0,0.0,0.0,0.015164179104478469,0.0020918963397544843,0.00014755099120764744
GLY 246,R GLY 246,0.0,0.0,0.0,-0.000885572139303474,0.000333593126651543,2.3529844936422797e-05,-0.7188308457711438,0.12878108712762618,0.009083517521097529,0.7189203980099502,0.12871215767816896,0.009078655612599709,0.0,0.0,0.0,-0.0007960199004974115,0.00078111037154765,5.509527760728157e-05
ALA 247,R ALA 247,0.0,0.0,0.0,-0.0013880597014925165,0.0004873082900690705,3.437207659717689e-05,0.613950248756219,0.132553368628503,0.009349593742940325,-0.6133233830845775,0.13249098308001783,0.00934519340562863,0.0,0.0,0.0,-0.0007611940298507663,0.0008302050140402196,5.855814669170949e-05
LEU 248,R LEU 248,0.0,0.0,0.0,-0.001940298507462677,0.0002757493822995057,1.944986178806729e-05,0.8700248756218905,0.2864472798916457,0.02020443330461931,-0.8696169154228859,0.28623058497227205,0.020189148823483407,0.0,0.0,0.0,-0.001532338308457631,0.0007466002580017707,5.266112187804473e-05
ASN 249,R ASN 249,0.0,0.0,0.0,-0.0009651741293532281,0.00028872871897606166,2.0365353610223435e-05,1.0120099502487567,0.48181425365525515,0.03398455714739168,-1.010601990049751,0.4814760687429428,0.03396070342286678,0.0,0.0,0.0,0.0004427860696518759,0.0007247989592630371,5.1123376829505796e-05
VAL 250,R VAL 250,0.0,0.0,0.0,-0.0011840796019900327,0.0003875490964009786,2.7335605607639153e-05,0.1708059701492535,0.27196796556343833,0.019183141216415345,-0.16973631840796022,0.27207312655499627,0.01919055870085082,0.0,0.0,0.0,-0.00011442786069664179,0.000786604767794253,5.54828224377147e-05
ASP 251,R ASP 251,0.0,0.0,0.0,-0.0006069651741293571,0.0004884244583592019,3.445080503817736e-05,87.24817910447764,0.8439408845853378,0.05952700029860953,-87.23757213930348,0.8432909273054223,0.059481155846821156,0.0,0.0,0.0,0.010000000000001934,0.0011285529853727,7.960199004967667e-05
LEU 252,R LEU 252,0.0,0.0,0.0,-0.0007363184079602306,0.00044062865324349075,3.107954887869747e-05,0.6350348258706467,0.12680754321417317,0.008944314466391679,-0.6345472636815915,0.12671183668935418,0.008937563848622664,0.0,0.0,0.0,-0.00024875621890541874,0.0007177985590794581,5.062960667163148e-05
THR 253,R THR 253,0.0,0.0,0.0,-0.00041791044776119164,0.0004932152728912899,3.478872304083735e-05,0.4415522388059701,0.283848986736094,0.02002116383602093,-0.441228855721393,0.2836621341164986,0.0200079842684166,0.0,0.0,0.0,-9.452736318401838e-05,0.000776533886006954,5.477247720606455e-05
GLU 254,R GLU 254,0.0,0.0,0.0,-0.0008457711442785635,0.0003611679883160314,2.547482571471822e-05,89.55510447761198,0.8260597077792295,0.05826575933195144,-89.54095522388054,0.8252628666091486,0.05820955448936622,0.0,0.0,0.0,0.013303482587064215,0.0012705770268035194,8.961959354665151e-05
PHE 255,R PHE 255,0.0,0.0,0.0,-0.0015373134328358858,0.0004986057638354648,3.516893895631727e-05,0.4211393034825874,0.11181443626262409,0.007886782240754257,-0.4214079601990046,0.1118362463885801,0.007888320608426697,0.0,0.0,0.0,-0.0018059701492538528,0.0008961854924729359,6.321205081118641e-05
GLN 256,R GLN 256,0.0,0.0,0.0,-0.000786069651741302,0.0004100782295521396,2.8924688137365754e-05,0.45005472636815996,0.29786898517369603,0.02101005827925163,-0.44999502487562204,0.29761985331908836,0.020992485873109805,0.0,0.0,0.0,-0.0007263681592033478,0.0007463018234749875,5.2640071929535994e-05
THR 257,R THR 257,0.0,0.0,0.0,-0.0006268656716418004,0.00048363736555283223,3.4113149545809245e-05,-0.019139303482587,0.2670755022051291,0.01883805345836212,0.01942786069651753,0.2669868650129689,0.0188318014728729,0.0,0.0,0.0,-0.00033830845771107965,0.0007563825431752878,5.3351111074066616e-05
ASN 258,R ASN 258,0.0,0.0,0.0,-0.001213930348258697,0.00041007822955214647,2.8924688137366238e-05,1.0939004975124373,0.17153903882367377,0.012099430898287617,-1.091064676616916,0.17135584805516516,0.012086509617744285,0.0,0.0,0.0,0.0016218905472647092,0.0008442479699614122,5.9548660430980364e-05
LEU 259,R LEU 259,0.0,0.0,0.0,-0.0016915422885572496,0.0004618566354338212,3.257685529584487e-05,0.7132487562189055,0.07828743957347283,0.005521970227994399,-0.7114378109452735,0.07825978783020002,0.0055200198244055665,0.0,0.0,0.0,0.00011940298507425248,0.0007826931702760106,5.520691962166514e-05
VAL 260,R VAL 260,0.0,0.0,0.0,-0.000761194029850744,0.0004263539360324072,3.007268795845157e-05,-0.5274875621890547,0.05748727823383141,0.00405483996698764,0.5269452736318408,0.05745040682041045,0.004052239258006942,0.0,0.0,0.0,-0.001303482587064374,0.0008057244266412873,5.683141919216147e-05
PRO 261,R PRO 261,0.0,0.0,0.0,-0.0008059701492537486,0.000395451979089314,2.7893031973325374e-05,-0.9941940298507465,0.08014965581673672,0.005653320834291084,0.992830845771144,0.08006832432976933,0.005647584153514714,0.0,0.0,0.0,-0.0021691542288556857,0.0006700737177048857,4.7263355908521314e-05
TYR 262,R TYR 262,0.0,0.0,0.0,-0.0008407960199004932,0.000365866195240799,2.5806211680396353e-05,0.6362189054726365,0.44458850317458887,0.031358855157533276,-0.6357412935323382,0.4441325300124305,0.03132669329044552,0.0,0.0,0.0,-0.0003631840796016562,0.0008118756680940322,5.7265294311239606e-05
PRO 263,R PRO 263,0.0,0.0,0.0,-0.0003830845771144221,0.0004861386467783451,3.428957632045374e-05,0.08092039800995028,0.1712654209401064,0.012080131380828142,-0.08091044776119402,0.17110510557702788,0.01206882360697792,0.0,0.0,0.0,-0.00037313432835825845,0.0007431776783228752,5.241971172090117e-05
ARG 264,R ARG 264,0.0,0.0,0.0,-0.0005920398009950391,0.0004914556694482297,3.466461018341613e-05,-90.31986069651735,1.3442254203084278,0.09481435069402311,90.30780099502489,1.343241275639058,0.09474493448123204,0.0,0.0,0.0,-0.012651741293528977,0.0012610149322786765,8.894513540149917e-05
GLY 265,R GLY 265,0.0,0.0,0.0,-0.00032835820895521755,0.00046961590216573057,3.312415177300785e-05,0.6454577114427861,0.09986622620811937,0.0070440204828240045,-0.6446019900497516,0.09973432766827191,0.007034717077142048,0.0,0.0,0.0,0.0005273631840796931,0.0007196582331737638,5.076077796856591e-05
HIE 266,R HIE 266,0.0,0.0,0.0,-0.001124378109452776,0.00033001241695077975,2.3277281147513227e-05,-1.0272935323383081,0.265454455731342,0.018723713656023246,1.026567164179105,0.2651045165457431,0.01869903084898531,0.0,0.0,0.0,-0.001850746268656981,0.0007711282296518126,5.439119160497084e-05
PHE 267,R PHE 267,0.0,0.0,0.0,-0.0015820895522388747,0.0004932152728912616,3.4788723040835354e-05,0.7419253731343283,0.1775427897494708,0.012522902837709411,-0.7391194029850746,0.1772383662733487,0.012501430461284695,0.0,0.0,0.0,0.001223880597015184,0.0009167468254442509,6.4662335417939e-05
PRO 268,R PRO 268,0.0,0.0,0.0,-0.0015870646766168578,0.0004923613937806749,3.4728495052122793e-05,0.5680248756218905,0.18697698365314705,0.013188339568621206,-0.5643681592039801,0.18684727522711062,0.013179190641656735,0.0,0.0,0.0,0.0020696517412933575,0.0011308097649417373,7.976117100717465e-05
LEU 269,R LEU 269,0.0,0.0,0.0,-0.004169154228855693,0.0006700737177047928,4.726335590851476e-05,-1.4117711442786078,0.18099871460796238,0.01276666498247679,1.418218905472636,0.18199658801896929,0.012837049546040348,0.0,0.0,0.0,0.002278606965174001,0.002005462701352974,0.00014145443241672616
ALA 270,R ALA 270,0.0,0.0,0.0,-0.0029800995024875953,0.0004566828156164456,3.221192218330205e-05,0.7721194029850748,0.17552637445975633,0.012380675869274375,-0.7550298507462682,0.1774278610452789,0.012514796391945604,0.0,0.0,0.0,0.014109452736318301,0.004337498212711884,0.0003059435348130833
THR 271,R THR 271,0.0,0.0,0.0,-0.009482587064676588,0.0010747880844610186,7.580970633516403e-05,-1.4217512437810944,0.17256582221276015,0.012171854614480468,1.4684427860696514,0.17405868502044064,0.012277153038128048,0.0,0.0,0.0,0.037208955223880416,0.012652104200467338,0.0008924106229185793
TYR 272,R TYR 272,0.0,0.0,0.0,-0.01723880597014927,0.0017169585996752916,0.0001211049220891685,0.6039402985074626,0.28110095638313487,0.019827332719850325,-0.534363184079602,0.28278614256303714,0.01994619658824028,0.0,0.0,0.0,0.05233830845771144,0.01299272567715347,0.0009164362094433638
ALA 273,R ALA 273,0.0,0.0,0.0,-0.02002487562189054,0.0022247763841910695,0.00015692362688549154,-0.8824676616915428,0.10215786339648544,0.007205660107219258,1.0249950248756217,0.10176128037816616,0.00717768729788971,0.0,0.0,0.0,0.12250248756218908,0.02339114183190053,0.00164988393410577
PRO 274,R PRO 274,0.0,0.0,0.0,-0.048572139303482614,0.007821136046331152,0.0005516604021313328,-0.6621094527363182,0.242396426997375,0.01709732570823872,0.7796915422885576,0.24719842046966123,0.017436032212544594,0.0,0.0,0.0,0.06900995024875592,0.02960183368828642,0.0020879523613408185
VAL 275,R VAL 275,0.0,0.0,0.0,-0.041134328358209,0.007974890050343287,0.0005625053733963993,0.6148059701492539,0.36307070315125306,0.02560903287144349,-0.43802487562189024,0.3840446755444467,0.027088422818911332,0.0,0.0,0.0,0.13564676616915433,0.05934082016035433,0.004185578734155945
ILE 276,R ILE 276,0.0,0.0,0.0,-0.23927363184079603,0.04467895150633338,0.003151410256615116,-1.6074179104477617,0.3332087246855584,0.02350273131227933,1.8033134328358216,0.3512822514272723,0.024777539597316434,-0.008427617910447762,0.014836321198509786,0.001046473411283886,-0.05180572736318418,0.07105032130012195,0.0050115032634385805
SER 277,R SER 277,0.0,0.0,0.0,-0.08039303482587064,0.013356562523030517,0.0009420992818560833,-1.930218905472635,0.9282585963685662,0.06547431313316243,1.892139303482588,0.8965352049023846,0.0632367176240787,0.0,0.0,0.0,-0.11847263681592016,0.1026879565257545,0.007243049993691928
ALA 278,R ALA 278,0.0,0.0,0.0,-0.05869154228855722,0.009965831082435279,0.0007029355262383073,-0.5324825870646767,0.24542972962612244,0.01731127837931466,0.6045572139303484,0.24747810187099392,0.017455759417571312,0.0,0.0,0.0,0.013383084577114306,0.02507734329438214,0.0017688194150073458
GLU 279,R GLU 279,0.0,0.0,0.0,-0.3446218905472638,0.11455323695958267,0.008079962347185278,140.00676119402976,4.742604061723425,0.33451749826897986,-138.59171144278605,4.739849784165048,0.334323226508914,-0.04341044776119404,0.042065243046388624,0.00296705347627966,1.027017412935321,0.2596292992321778,0.018312838796185674
LYS 280,R LYS 280,0.0,0.0,0.0,-1.1744626865671641,1.0398634955626274,0.07334631576864961,-177.45389054726363,4.816507792105896,0.33973026549106705,175.48287064676614,4.424334493980388,0.31206849384210367,-0.47819165373134337,0.08430474133135109,0.005946397969416165,-3.6236742407960163,1.238451553497096,0.08735363737124469
ALA 281,R ALA 281,0.0,0.0,0.0,-0.4007960199004977,0.04818592912099152,0.0033987733851564526,-1.1054477611940303,0.2248514567872858,0.01585979892643311,1.1989999999999998,0.24203731055664376,0.01707199558753347,-0.008495892537313431,0.009118542457915631,0.0006431723945711277,-0.3157396736318407,0.10571060987774392,0.00745625152270053
TYR 282,R TYR 282,0.0,0.0,0.0,-2.8219800995024857,0.5143003261467268,0.0362759480282241,-3.828636815920399,1.63808987550641,0.11554195120708033,6.484124378109452,1.1982599571164088,0.08451874074109708,-0.6192156895522388,0.10315921255962844,0.007276289831435917,-0.7857082268656712,0.7621854045874563,0.05376041335971742
HIE 283,R HIE 283,0.0,0.0,0.0,-8.605656716417908,0.862578649708268,0.06084160689049564,-8.316268656716423,1.8544460109222598,0.1308025363650482,14.572114427860699,1.1846682646859148,0.08356005667430234,-1.3163107343283587,0.03823359126515116,0.002696789597740397,-3.6661216796019906,1.1704102616137317,0.08255437467851608
GLU 284,R GLU 284,0.0,0.0,0.0,-2.8846567164179104,1.1061918749683233,0.07802475893073095,97.2223482587065,7.593483409256934,0.535603023181438,-98.83871144278605,6.270247083162336,0.44226912904587173,-0.6370147343283582,0.049179126072251285,0.003468828096681973,-5.138034634825868,2.194227403169958,0.15476886790227268
GLN 285,R GLN 285,0.0,0.0,0.0,-3.5781194029850734,0.6618098851266869,0.046680470100599114,-6.471338308457714,3.563974029166352,0.251383345650639,8.939268656716417,2.635770673304379,0.18591292888239094,-0.6956206208955228,0.08582174734528397,0.006053399323532035,-1.8058096756218909,1.424931882769832,0.10050694564088392
LEU 286,R LEU 286,0.0,0.0,0.0,-0.6428407960198999,0.2316804381046491,0.016341478129731357,-0.23799502487562177,0.33149820463577295,0.02338208053048389,0.5255174129353234,0.3500126663596799,0.02468798997117785,-0.07022231641791042,0.05170462534124955,0.003646963080406175,-0.42554072437810936,0.29565212249256845,0.02085369284194224
SER 287,R SER 287,0.0,0.0,0.0,-0.3040995024875622,0.061581964551006126,0.0043436568712011785,-1.7840248756218908,0.7310658982881826,0.05156541262612975,2.077243781094528,0.6739966895955045,0.047540061010939764,-0.03284091940298507,0.03476017511283134,0.0024517937122312742,-0.04372151641791039,0.26114874454447745,0.01842001220514242
VAL 288,R VAL 288,0.0,0.0,0.0,-0.07415920398009948,0.008359730967795544,0.0005896499587891943,-0.12153233830845757,0.19546922802192562,0.01378733630205299,0.19582587064676626,0.21016495423220777,0.014823892907481071,0.0,0.0,0.0,0.0001343283582090984,0.04889573499975052,0.003448839231625785
ALA 289,R ALA 289,0.0,0.0,0.0,-0.23036318407960202,0.0672379189822653,0.004742597137359646,-0.43032835820895526,0.37762699968004726,0.02663575486541576,0.6832885572139302,0.36552701177440355,0.025782287523296976,-0.031835820895522386,0.035756456912678286,0.0025220660121994497,-0.009238805970149347,0.11899296722444548,0.008393116774976849
GLU 290,R GLU 290,0.0,0.0,0.0,0.22167661691542298,1.2199168758487582,0.08604630200918395,94.53009950248757,8.038432061664764,0.5669872813072435,-100.6543233830846,6.0070102181608815,0.423701832179758,-0.5326806447761192,0.04879154661879888,0.0034414903498530204,-6.435227908457711,2.3984824879011435,0.1691759107554695
ILE 291,R ILE 291,0.0,0.0,0.0,-0.12374129353233823,0.016542204017290518,0.001166797108023436,0.39768159203980125,0.24756692267634506,0.01746202435413646,-0.41699004975124376,0.2945883879397707,0.020778662791616925,-0.00015732537313432844,0.0015777615160711119,0.0001112867168231174,-0.1432070766169154,0.09668802555914784,0.006819847493416902
THR 292,R THR 292,0.0,0.0,0.0,-0.06136815920398007,0.007494859339038051,0.000528646617626736,-0.6306716417910445,0.22762238879859684,0.01605524540103516,0.893771144278607,0.242233445569396,0.017085829884669584,0.0,0.0,0.0,0.20173134328358186,0.07943937556862418,0.0056032215283873706
ASN 293,R ASN 293,0.0,0.0,0.0,-1.0248706467661688,0.24882018759598942,0.01755042284579451,3.424019900497513,1.6238564593580884,0.11453800343918936,-1.2823184079601995,1.3504074263067165,0.09525039577683356,-0.21435521194029836,0.04807887844034126,0.003391222612329319,0.9024756338308458,0.4461859987819181,0.03147153380983158
ALA 294,R ALA 294,0.0,0.0,0.0,-0.13855721393034823,0.031621328531680516,0.002230396544744526,1.5970348258706464,0.2509455229797438,0.01770033244531054,-1.5630497512437804,0.2498931861615871,0.0176261063292012,-0.009434220895522389,0.014377283337312178,0.0010140953769930022,-0.11400636019900505,0.05766837857936489,0.0040676138004628925
CYS 295,R CYS 295,0.0,0.0,0.0,-0.03043781094527361,0.003351299322402877,0.00023638242844867602,-0.043975124378109416,0.3168446491887024,0.02234849842135068,0.11340298507462684,0.31900698192743754,0.022501017613080116,0.0,0.0,0.0,0.03899004975124394,0.03673029170661798,0.002590755022447042
PHE 296,R PHE 296,0.0,0.0,0.0,-0.04476616915422886,0.006404293472106074,0.0004517240323221859,0.38617910447761206,0.290088522706713,0.020461266770207744,-0.32172636815920397,0.29205649244171417,0.020600076652680294,0.0,0.0,0.0,0.019686567164178756,0.028349564013542248,0.001999624068845471
GLU 297,R GLU 297,0.0,0.0,0.0,-0.20824875621890537,0.06425398770709904,0.004532126853063458,143.29054726368153,4.097924522492677,0.2890453096059649,-142.47280099502476,4.018058478982871,0.2834119932414036,-0.015729277611940293,0.022654094619709537,0.001597896632125798,0.5937682348258708,0.16955966648338353,0.011959816738050067
PRO 298,R PRO 298,0.0,0.0,0.0,-0.03178606965174131,0.007071701363480533,0.0004987993553392265,-1.5037512437810943,0.305021568132185,0.021514562582435143,1.4995820895522392,0.30404250566549923,0.021445504840582292,0.0,0.0,0.0,-0.03595522388059693,0.013691083094232073,0.0009656945436872365
ALA 299,R ALA 299,0.0,0.0,0.0,-0.028487562189054735,0.006136190216696842,0.0004328134867421539,-0.5361890547263681,0.3853303733118102,0.027179108947264233,0.602905472636816,0.38820624105227985,0.027381957017517177,0.0,0.0,0.0,0.038228855721392944,0.0175804437705149,0.001240028893838129
ASN 300,R ASN 300,0.0,0.0,0.0,-0.046736318407960234,0.00792973648832269,0.0005593204866952366,1.4861840796019905,0.5501789495813707,0.03880663100249086,-1.2956019900497517,0.5379070466556558,0.03794103770980133,0.0,0.0,0.0,0.14384577114427957,0.050094449047777455,0.003533390001470176
GLN 301,R GLN 301,0.0,0.0,0.0,-0.013825870646766138,0.0018673756728804201,0.00013171452440272042,-0.2865074626865674,0.5960116540264564,0.042039420716819265,0.3803731343283583,0.6123620486944147,0.04319268863647949,0.0,0.0,0.0,0.08003980099502485,0.02312045911765513,0.0016307914475276002
MET 302,R MET 302,0.0,0.0,0.0,-0.008383084577114409,0.0008681841505203943,6.123698843274815e-05,-0.3020248756218907,0.6526948151849093,0.046037542638431385,0.3017164179104478,0.654148045819794,0.046140045624146114,0.0,0.0,0.0,-0.008691542288557091,0.004176977663031545,0.00029462128821585934
VAL 303,R VAL 303,0.0,0.0,0.0,-0.00471144278606964,0.0006436203633351721,4.539748015557817e-05,-0.2681144278606964,0.262626291516704,0.018524230333050937,0.2828706467661693,0.2620629091313146,0.018484492403492297,0.0,0.0,0.0,0.010044776119403182,0.004219474522779526,0.000297618785586959
LYS 304,R LYS 304,0.0,0.0,0.0,-0.012870646766169162,0.0016760484443069218,0.00011821934221585113,-147.77200995024882,2.906983978392039,0.20504284045300109,147.7392437810945,2.8989285334526316,0.20447465317582095,0.0,0.0,0.0,-0.04563681592039816,0.029502043740840096,0.002080913721147016
CYS 305,R CYS 305,0.0,0.0,0.0,-0.005298507462686539,0.0008228380453948747,5.8038520788093316e-05,0.49838308457711405,0.5074435169533139,0.035792305997888824,-0.4849004975124379,0.5046091143236108,0.035592382651044904,0.0,0.0,0.0,0.008184079601989944,0.004796448237514433,0.00033831537360235056
ASP 306,R ASP 306,0.0,0.0,0.0,-0.007388059701492571,0.0013228405725995052,9.330597983629388e-05,134.57800000000003,2.6455644865962102,0.18660373120918403,-134.44346766169159,2.6254655441605608,0.18518606111614605,0.0,0.0,0.0,0.12714427860696256,0.022126593702101103,0.0015606895861661485
PRO 307,R PRO 307,0.0,0.0,0.0,-0.01143283582089553,0.0025366402384677045,0.00017892080712137047,-1.7981791044776125,0.25284165646698403,0.0178340753895413,1.8001144278606964,0.25208393500845727,0.017780629838659915,0.0,0.0,0.0,-0.00949751243781094,0.003347419557305255,0.00023610877091845913
ARG 308,R ARG 308,0.0,0.0,0.0,-0.015213930348258705,0.005365172837592298,0.0003784301139319363,-142.33415422885577,5.316369966712663,0.37498782483030985,142.27053731343284,5.330078676375697,0.37595476265629985,0.0,0.0,0.0,-0.0788308457711447,0.0223684933846608,0.0015777518742232553
HIE 309,R HIE 309,0.0,0.0,0.0,-0.004084577114427859,0.0007516555163089623,5.301769230644577e-05,0.44947761194029845,0.22199984479907814,0.0156586617250319,-0.44683084577114435,0.2213999358307308,0.015616347408958096,0.0,0.0,0.0,-0.0014378109452733475,0.001402685123718037,9.893778024445928e-05
GLY 310,R GLY 310,0.0,0.0,0.0,-0.0019303482587064754,0.0005038403542755042,3.553815849808698e-05,1.412870646766169,0.10735783465018575,0.007572437799858083,-1.4010298507462684,0.10605719429708117,0.007480697702770973,0.0,0.0,0.0,0.009910447761193854,0.0029051233348268194,0.00020491160077486077
LYS 311,R LYS 311,0.0,0.0,0.0,-0.004412935323383133,0.000800268512646994,5.644658869052384e-05,-116.9544527363184,2.468971612813236,0.17414783027771485,116.91079601990057,2.4677676102641586,0.17406290648576742,0.0,0.0,0.0,-0.04806965174128861,0.004955034062981761,0.00034950115527542023
TYR 312,R TYR 312,0.0,0.0,0.0,-0.008233830845771136,0.0012378965272521333,8.73144888383876e-05,-0.5029353233830846,0.5648507756939083,0.03984150182500267,0.5080398009950248,0.5631978244459558,0.03972491163340554,0.0,0.0,0.0,-0.0031293532338307153,0.004360973929244006,0.00030759938418659045
MET 313,R MET 313,0.0,0.0,0.0,-0.002009950248756221,0.0003862055461706582,2.7240838881174923e-05,-1.0126915422885574,0.23987495577087228,0.016919474840725993,1.010497512437811,0.23949295784946137,0.016892530784812565,0.0,0.0,0.0,-0.004203980099502621,0.0010758239140914595,7.588276812402482e-05
ALA 314,R ALA 314,0.0,0.0,0.0,-0.0014427860696517403,0.0004967157800736177,3.503562978027099e-05,0.832671641791045,0.11901340549849304,0.008394558379676367,-0.8287910447761192,0.118436523374584,0.008353868251979722,0.0,0.0,0.0,0.0024378109452736505,0.0013848372873797468,9.767889093308181e-05
CYS 315,R CYS 315,0.0,0.0,0.0,-0.0032139303482587368,0.00047735274890791046,3.366986686602449e-05,-0.6035671641791045,0.2419955320429991,0.017069048758389833,0.6128059701492538,0.24108846699828018,0.017005069323130728,0.0,0.0,0.0,0.006024875621890434,0.0029631867526023806,0.0002090070784918366
CYS 316,R CYS 316,0.0,0.0,0.0,-0.0024228855721393594,0.0004940175756140947,3.4845313111649526e-05,-0.11782089552238807,0.31839847646013214,0.02245809694672113,0.13301990049751242,0.31901812921548717,0.022501803882155568,0.0,0.0,0.0,0.01277611940298533,0.005198031283050858,0.00036664085765957666
LEU 317,R LEU 317,0.0,0.0,0.0,-0.008258706467661735,0.0008937240096254991,6.303843119769135e-05,-1.2109303482587073,0.13916597744415354,0.009816011206691028,1.2321741293532338,0.14009440501242298,0.009881497438183139,0.0,0.0,0.0,0.012985074626865462,0.006554386030606561,0.0004623107451333178
LEU 318,R LEU 318,0.0,0.0,0.0,-0.004462686567164235,0.0005370369659110373,3.787966694593536e-05,0.809706467661692,0.14110952807444593,0.009953098698318622,-0.8005721393034828,0.14352182221751922,0.010123248808116435,0.0,0.0,0.0,0.004671641791044709,0.005389472120934955,0.00038014405322936114
TYR 319,R TYR 319,0.0,0.0,0.0,-0.01632338308457707,0.0013081833887567192,9.227214179985961e-05,-1.4305472636815912,0.11454460559807274,0.008079353537885286,1.4466815920398002,0.11437069045555812,0.008067086509554875,0.0,0.0,0.0,-0.00018905472636782133,0.00836743745445519,0.0005901935324470998
ARG 320,R ARG 320,0.0,0.0,0.0,-0.008223880597014916,0.0006651426852285469,4.691554769463712e-05,-101.26224378109458,0.8901317780838238,0.06278505472078438,101.26499004975128,0.8899090790917348,0.06276934674501176,0.0,0.0,0.0,-0.005477611940304584,0.008214218122971271,0.000579386274074403
GLY 321,R GLY 321,0.0,0.0,0.0,-0.0046915422885572275,0.0005768141267070881,4.068533154381506e-05,-0.2562736318407959,0.15523588134500013,0.01094949483306414,0.2775174129353232,0.1560826128532523,0.011009218668779642,0.0,0.0,0.0,0.016552238805970183,0.004998358682118515,0.0003525570382921055
ASP 322,R ASP 322,0.0,0.0,0.0,-0.023706467661691537,0.005518707033679259,0.00038925958114136754,111.25525870646771,2.238666961366166,0.15790339265671152,-111.03840298507465,2.2040131763177726,0.15545910312103245,0.0,0.0,0.0,0.19314925373134312,0.043012639724386785,0.0030338776856101606
VAL 323,R VAL 323,0.0,0.0,0.0,-0.014049751243781099,0.001492106073687578,0.00010524504774715196,-0.9248109452736325,0.14196988006395567,0.010013783248708214,0.9658656716417907,0.14149773433368035,0.009980480656618608,0.0,0.0,0.0,0.02700497512437818,0.007972900314643525,0.0005623650282611448
VAL 324,R VAL 324,0.0,0.0,0.0,-0.013208955223880596,0.0020457745320063662,0.0001442978097185866,0.9715124378109457,0.16153295828241873,0.01139365639411739,-0.9613631840796022,0.16388854493832267,0.011559806666169075,0.0,0.0,0.0,-0.003059701492537162,0.006430370872868645,0.0004535633903522726
PRO 325,R PRO 325,0.0,0.0,0.0,-0.006631840796019916,0.0008065534404278564,5.6889893316145764e-05,1.178248756218905,0.15707955905078175,0.011079537831747071,-1.1794179104477613,0.15940103833569796,0.011243282355339291,0.0,0.0,0.0,-0.0078009950248759735,0.004818104229171253,0.00033984286947957143
LYS 326,R LYS 326,0.0,0.0,0.0,-0.02267661691542289,0.004387896117256347,0.000309498328914973,-110.52054228855722,2.809957047076764,0.19819908839065684,110.62920895522396,2.8379400798145946,0.20017285933666248,0.0,0.0,0.0,0.08599004975124533,0.03605413150396196,0.002543062358990894
ASP 327,R ASP 327,0.0,0.0,0.0,-0.03386567164179103,0.005026978526521876,0.0003545757264697522,117.17837810945261,1.9901132086964055,0.14037176268162974,-116.77528855721388,1.9457167287117925,0.13724027642995965,0.0,0.0,0.0,0.36922388059701655,0.054503134483468864,0.003844354695846635
VAL 328,R VAL 328,0.0,0.0,0.0,-0.015412935323383111,0.0017742300805986854,0.00012514454088747301,1.2050796019900492,0.19281482269934708,0.01360010898635374,-1.1954527363184078,0.19412354122743936,0.01369241887397202,0.0,0.0,0.0,-0.005786069651741156,0.010132898244871333,0.000714719535296128
ASN 329,R ASN 329,0.0,0.0,0.0,-0.012184079601990055,0.001428545262077101,0.00010076181376616554,1.2547562189054722,0.5764359662250819,0.04065865816000765,-1.2140199004975116,0.5754937050733884,0.040592196182773564,0.0,0.0,0.0,0.028552238805969923,0.010571175841378079,0.0007456332534186357
ALA 330,R ALA 330,0.0,0.0,0.0,-0.029995024875621893,0.0049690560005592205,0.00035049018649503064,0.8699004975124378,0.3120459049814187,0.02201002110252724,-0.776199004975124,0.2973355479230695,0.02097243251664512,0.0,0.0,0.0,0.06370646766169151,0.02647308607864905,0.0018672675203822398
ALA 331,R ALA 331,0.0,0.0,0.0,-0.03889552238805973,0.006674674035736082,0.0004707952068391662,1.3270646766169159,0.20851951671668498,0.014707832693706744,-1.2535970149253735,0.1917284870002549,0.013523484774083204,0.0,0.0,0.0,0.03457213930348234,0.02854839689150897,0.0020136486587217085
ILE 332,R ILE 332,0.0,0.0,0.0,-0.020925373134328382,0.0025780170915748767,0.00018183930531508739,1.0852338308457716,0.2098532300417486,0.014801905578371327,-1.0910298507462681,0.21245773148122407,0.014985612945554469,0.0,0.0,0.0,-0.026721393034825715,0.014370436417714651,0.001013612432520977
ALA 333,R ALA 333,0.0,0.0,0.0,-0.019611940298507467,0.00397237434373746,0.0002801896827904394,0.1894129353233831,0.22998752644489137,0.016222069348006758,-0.1521343283582091,0.2326090540061659,0.016406977645226504,0.0,0.0,0.0,0.017666666666666653,0.016301675075952194,0.0011498315045974262
THR 334,R THR 334,0.0,0.0,0.0,-0.15399004975124372,0.050053701514682455,0.003530515892087615,-0.30977611940298516,1.0933282586765798,0.0771174293951841,0.6008606965174127,1.0817492147809107,0.07630070661041966,-0.022769588059701494,0.029144754761468255,0.002055712499627564,0.11432493930348252,0.06200494667626822,0.004373491729965195
ILE 335,R ILE 335,0.0,0.0,0.0,-0.0478706467661692,0.00971500271184447,0.000685243457085389,1.0981393034825864,0.33546133749323576,0.023661618369091544,-1.068422885572139,0.32769533732282,0.02311384695179556,0.0,0.0,0.0,-0.018154228855721696,0.021870289133740083,0.0015426112558043507
LYS 336,R LYS 336,0.0,0.0,0.0,-0.0153582089552239,0.0021068579742122132,0.00014860630353473122,-106.88194029850743,1.234479198675188,0.08707344906541793,106.9068756218905,1.2335806997298058,0.08701007383622004,0.0,0.0,0.0,0.009577114427862698,0.017103875608402472,0.0012064143674577498
THR 337,R THR 337,0.0,0.0,0.0,-0.026965174129353238,0.006214553701272347,0.0004383408207710275,-0.27664179104477615,0.8521651155287663,0.06010709282258512,0.4414577114427864,0.875464266002615,0.061750488186581014,0.0,0.0,0.0,0.13785074626865673,0.03521826205294879,0.0024841046737206665
LYS 338,R LYS 338,0.0,0.0,0.0,-0.3471442786069653,0.33543805780869523,0.023659976346748622,-147.73078109452737,11.315532549001176,0.7981361274543248,148.81097014925376,11.32267243295456,0.7986397360387507,-0.14805173731343282,0.13728465400908976,0.0096833128829976,0.5849930388059686,0.6233111528878571,0.043964978900521846
ARG 339,R ARG 339,0.0,0.0,0.0,-0.2032388059701493,0.06080146867962321,0.004288604937093611,-139.45110447761198,4.034255853630862,0.28455446796104156,139.98176119402976,3.971886475197881,0.28015527119688866,-0.0027706746268656695,0.010965868302857952,0.0007734727131503624,0.32464723582090027,0.16107637192125485,0.011361451275306612
THR 340,R THR 340,0.0,0.0,0.0,-0.03362189054726369,0.01165150336884424,0.0008218336819375973,0.8257611940298508,1.0153088752325259,0.07161436638875866,-0.6922885572139302,1.0232864946182312,0.07217706427462825,0.0,0.0,0.0,0.09985074626865625,0.03958500660855401,0.002792111086507721
ILE 341,R ILE 341,0.0,0.0,0.0,-0.01904975124378108,0.0034290988384112334,0.00024186998320191753,-0.5997462686567162,0.5103008577997417,0.03599384728179297,0.6188656716417908,0.5075810224916836,0.03580200489075336,0.0,0.0,0.0,6.965174129338769e-05,0.008895475085297155,0.0006274384352393739
GLN 342,R GLN 342,0.0,0.0,0.0,-0.010517412935323356,0.00213963898792268,0.00015091849796513906,-0.9266915422885577,1.283670035708256,0.09054310318958686,0.9664925373134329,1.2788479117110032,0.09020297678752799,0.0,0.0,0.0,0.029283582089551705,0.014336891115933928,0.0010112463293666084
PHE 343,R PHE 343,0.0,0.0,0.0,-0.006039800995024856,0.0008686971775409918,6.127317456872769e-05,0.7136666666666668,0.16856503929041222,0.011889661145052462,-0.7105870646766168,0.16841371008063916,0.011878987205585985,0.0,0.0,0.0,-0.0029601990049750214,0.0016233397060356754,0.00011450155447014494
VAL 344,R VAL 344,0.0,0.0,0.0,-0.0019303482587064347,0.00039287735367961476,2.771143189880442e-05,0.05962189054726371,0.22331758239194033,0.01575160776842964,-0.05932835820895522,0.22280757519431693,0.015715634634339642,0.0,0.0,0.0,-0.0016368159203980737,0.000893557822991981,6.302670929635471e-05
ASP 345,R ASP 345,0.0,0.0,0.0,-0.0015771144278606984,0.0004940175756141929,3.484531311165646e-05,104.15783582089551,2.546141593243998,0.17959098101498802,-104.12538805970152,2.5404863930116983,0.17919209394592253,0.0,0.0,0.0,0.030870646766169782,0.005865251758334746,0.00041370296136483475
TRP 346,R TRP 346,0.0,0.0,0.0,-0.001825870646766163,0.0004046094649024488,2.8538951220383565e-05,-0.7937213930348258,0.18190115950948482,0.012830318537961068,0.7926567164179105,0.1815631588837468,0.01280647781200889,0.0,0.0,0.0,-0.0028905472636816957,0.0008510807872776456,6.0030610204777155e-05
CYS 347,R CYS 347,0.0,0.0,0.0,-0.0014626865671642092,0.0004986057638355052,3.5168938956320125e-05,0.4669402985074627,0.2386921379816253,0.0168360453065255,-0.46511940298507465,0.23806875479907827,0.016792075247044548,0.0,0.0,0.0,0.0003582089552240002,0.0009038583828444443,6.375325476963712e-05
PRO 348,R PRO 348,0.0,0.0,0.0,-0.001547263681592055,0.0004977611318718526,3.510936321106248e-05,1.072900497512438,0.2220227903898328,0.01566028018221611,-1.070074626865671,0.22144311714823128,0.015619393184256692,0.0,0.0,0.0,0.001278606965173845,0.0010327907657996774,7.284744387560468e-05
THR 349,R THR 349,0.0,0.0,0.0,-0.003189054726368158,0.0004928136317229924,3.476039345711665e-05,0.5233084577114431,0.42789310793586544,0.030181252773867268,-0.5171343283582092,0.4273315057268045,0.030141640408265502,0.0,0.0,0.0,0.0029850746268660056,0.0024074461850129474,0.00016980816120143902
GLY 350,R GLY 350,0.0,0.0,0.0,-0.0014278606965174025,0.0004947685528537966,3.489828296201286e-05,0.8777363184079606,0.2579248514189343,0.018192616316932565,-0.8696865671641798,0.25664416054713024,0.018102283347762853,0.0,0.0,0.0,0.006621890547263525,0.0019125972567760356,0.00013490420899701583
PHE 351,R PHE 351,0.0,0.0,0.0,-0.008024875621890545,0.0008191599321745513,5.7779086684634646e-05,0.3932388059701494,0.14142632590248413,0.00997544389423065,-0.4042437810945273,0.13965727514571627,0.009850664674678895,0.0,0.0,0.0,-0.01902985074626904,0.005683974546423548,0.00040091665269717145
LYS 352,R LYS 352,0.0,0.0,0.0,-0.0026716417910447945,0.00046961590216570753,3.312415177300622e-05,-93.57667661691548,0.7857660076640766,0.05542366085965701,93.56667661691542,0.7851458906163646,0.055379921175564735,0.0,0.0,0.0,-0.012671641791045189,0.002461977886875811,0.0001736545308848669
VAL 353,R VAL 353,0.0,0.0,0.0,-0.004731343283582103,0.0005708182889258852,4.026241775457798e-05,-0.9556915422885575,0.16525648504329413,0.011656293721748952,0.9636169154228853,0.16517145475266917,0.011650296147478204,0.0,0.0,0.0,0.00319402985074664,0.002418248241252727,0.00017057007950253768
GLY 354,R GLY 354,0.0,0.0,0.0,-0.0016865671641791088,0.00046388866471403466,3.272018359025436e-05,1.1231243781094526,0.1125668378688744,0.00793985255818762,-1.1228009950248756,0.11224675287663292,0.007917275503589654,0.0,0.0,0.0,-0.0013631840796019346,0.0018453755057329705,0.00013016275225815943
ILE 355,R ILE 355,0.0,0.0,0.0,-0.004671641791044797,0.0005478513353243842,3.864245375133332e-05,-0.8356169154228854,0.0697678988781269,0.0049210481601352826,0.8421094527363183,0.06999280673914289,0.004936911937509259,0.0,0.0,0.0,0.001820895522388005,0.0020607106908234647,0.00014535132513252743
ASN 356,R ASN 356,0.0,0.0,0.0,-0.0031343283582089747,0.0004074745319292525,2.8741037467033265e-05,-0.4662736318407959,0.09679002123252611,0.006827041713522293,0.4707860696517413,0.09692418437824564,0.0068365048521866,0.0,0.0,0.0,0.001378109452736288,0.002295641210018407,0.0001619220463070811
TYR 357,R TYR 357,0.0,0.0,0.0,-0.006109452736318412,0.0007967347536455727,5.6197336548608505e-05,0.7841194029850749,0.5638198837969607,0.03976878831700906,-0.7738358208955225,0.5650589437051168,0.03985618486440946,0.0,0.0,0.0,0.004174129353233914,0.002297419569818933,0.00016204748213595314
GLU 358,R GLU 358,0.0,0.0,0.0,-0.003766169154228887,0.0005183688070698951,3.656291654646021e-05,96.90811442786064,1.056406752027561,0.07451318711060616,-96.88318407960203,1.0545855713485115,0.07438473092984076,0.0,0.0,0.0,0.0211641791044811,0.0034638015017495593,0.000244317720346348
PRO 359,R PRO 359,0.0,0.0,0.0,-0.006452736318407972,0.0009717425365484769,6.85414337897782e-05,-0.9413830845771148,0.10801155048072782,0.007618547359367104,0.9625771144278603,0.10873627447498696,0.007669665448572925,0.0,0.0,0.0,0.014741293532338525,0.004073056270357634,0.0002872912383442131
PRO 360,R PRO 360,0.0,0.0,0.0,-0.00926368159203978,0.0010580769085409608,7.463099086805858e-05,-0.42158706467661716,0.2467682128586529,0.01740568770731122,0.43253233830845783,0.2476770690763952,0.017469793482174256,0.0,0.0,0.0,0.0016815920398010925,0.0056425982382538944,0.0003979981929403835
THR 361,R THR 361,0.0,0.0,0.0,-0.004676616915422868,0.0005553005528472862,3.9167881043468914e-05,0.8879154228855719,0.3245165218385879,0.022889630595252904,-0.871791044776119,0.3255011537826471,0.022959081177750553,0.0,0.0,0.0,0.01144776119402996,0.003190238136230428,0.00022502204829350381
VAL 362,R VAL 362,0.0,0.0,0.0,-0.0075771144278606725,0.0008377140370088974,5.908779233474333e-05,-0.8900348258706464,0.1997226031027648,0.014087346248640203,0.9027412935323385,0.19886827245033517,0.014027086410621717,0.0,0.0,0.0,0.005129353233830924,0.0028916046053417796,0.00020395806311743566
VAL 363,R VAL 363,0.0,0.0,0.0,-0.004159203980099497,0.0005682541677701165,4.0081558593002804e-05,1.2797313432835822,0.1955342915369355,0.013791925528559446,-1.2722139303482587,0.19503552171673516,0.013756745017959357,0.0,0.0,0.0,0.0033582089552236455,0.0022748997629485203,0.00016045905743135031
PRO 364,R PRO 364,0.0,0.0,0.0,-0.003890547263681588,0.0006132534549473975,4.325556358572852e-05,0.23111442786069641,0.3738892828919927,0.026372116650438225,-0.22945273631840798,0.37241910404768014,0.02626841823020183,0.0,0.0,0.0,-0.002228855721393125,0.002082230717350583,0.0001468692307689338
GLY 365,R GLY 365,0.0,0.0,0.0,-0.0033432835820895474,0.0006281673289920685,4.4307507153016124e-05,0.7409651741293533,0.4862780603944512,0.034299409798744886,-0.7272089552238802,0.48288786758016927,0.03406028403489798,0.0,0.0,0.0,0.010412935323383068,0.004126559025850204,0.00029106503174651695
GLY 366,R GLY 366,0.0,0.0,0.0,-0.004791044776119399,0.0007371583215496828,5.199513902987516e-05,-0.11750248756218931,0.45024019155703365,0.031757494519808915,0.14644278606965175,0.44575205382895927,0.03144092569282223,0.0,0.0,0.0,0.02414925373134324,0.006385432109432983,0.0004503936543751276
ASP 367,R ASP 367,0.0,0.0,0.0,-0.0179402985074627,0.0020189199394325522,0.00014240363280482575,136.32130845771147,3.490704937340348,0.24621534238089773,-136.0928756218905,3.456963225973984,0.24383538556251463,0.0,0.0,0.0,0.21049253731343281,0.03770468113025239,0.002659483153256994
LEU 368,R LEU 368,0.0,0.0,0.0,-0.020781094527363226,0.0019321425727449621,0.00013628282928994118,-0.42369651741293524,0.23952580109636815,0.01689484736883419,0.5073333333333337,0.23891983987085133,0.01685210615945433,0.0,0.0,0.0,0.06285572139303472,0.01896354396213904,0.0013375852594836564
ALA 369,R ALA 369,0.0,0.0,0.0,-0.027079601990049752,0.0039022422232545687,0.00027524294441909195,-0.5925920398009948,0.24652105303275176,0.017388254397349645,0.6951194029850744,0.26058975530284867,0.01838058414405292,0.0,0.0,0.0,0.07544776119402982,0.02128434613771666,0.0015012820234655334
LYS 370,R LYS 370,0.0,0.0,0.0,-0.03201492537313431,0.006290225863380562,0.00044367832354958456,-111.84867661691551,3.616099633181964,0.2550600022772784,111.98052238805974,3.6159158058734637,0.2550470360986658,0.0,0.0,0.0,0.09983084577114458,0.03394554087145776,0.0023943338431631593
VAL 371,R VAL 371,0.0,0.0,0.0,-0.0586417910447761,0.013710621396593159,0.0009670726692784076,-0.8100746268656714,0.17699273224246406,0.01248410477260568,0.9712089552238807,0.18567040320490208,0.013096180489527591,-0.00014976716417910475,0.0021180275478024794,0.00014939414451102165,0.10234277014925373,0.030763368382669992,0.0021698807017759294
GLN 372,R GLN 372,0.0,0.0,0.0,-0.09397014925373139,0.08216606836477552,0.005795547609343228,-0.5914378109452733,0.87440382382944,0.06167569036280896,0.8644427860696525,0.9060698016888843,0.0639092362283124,-0.019523426865671642,0.04296670982255213,0.0030306380401205714,0.15951139900497485,0.06989977188921678,0.004930349765157514
ARG 373,R ARG 373,0.0,0.0,0.0,-0.09956716417910444,0.027678623258581083,0.0019522995568441997,-115.98299004975127,1.8848544237976224,0.13294738043573373,116.54254228855729,1.947834756401566,0.1373896705844845,-0.0074333373134328395,0.016155439758745612,0.0011395168606098908,0.452551737313432,0.1351559819750856,0.009533167934319036
ALA 374,R ALA 374,0.0,0.0,0.0,-0.010875621890547266,0.0009821555825716987,6.927591342579952e-05,-0.6679203980099501,0.1072355645312663,0.007563813530625048,0.7007164179104481,0.10861545742272748,0.007661143670759707,0.0,0.0,0.0,0.021920398009950215,0.012334219351291373,0.0008699887544471654
VAL 375,R VAL 375,0.0,0.0,0.0,-0.01536815920398014,0.0015529721446685858,0.00010953820937925118,0.7878606965174135,0.12496714194014544,0.008814502569386075,-0.7515721393034829,0.1291395790049353,0.00910880358849562,0.0,0.0,0.0,0.020920398009950332,0.011650534625308694,0.0008217653520370285
CYS 376,R CYS 376,0.0,0.0,0.0,-0.005452736318407971,0.0006059448237893149,4.274005249120041e-05,-0.8280597014925373,0.3067666986180304,0.021637654596164367,0.8559203980099503,0.3099009208250273,0.021858725585447557,0.0,0.0,0.0,0.02240796019900492,0.009379385478730249,0.000661570842687018
MET 377,R MET 377,0.0,0.0,0.0,-0.009960199004975115,0.0009765448076724478,6.88801598781239e-05,0.03226368159203982,0.3291013319494825,0.02321301816637927,-0.010960199004975175,0.3333833023361808,0.023515045070328672,0.0,0.0,0.0,0.011343283582089487,0.009416644899240288,0.0006641989195776369
LEU 378,R LEU 378,0.0,0.0,0.0,-0.0036965174129353494,0.0005206557393811512,3.672422431441119e-05,0.3159402985074629,0.20408101605085385,0.014394764995143798,-0.3199104477611942,0.20358454901419162,0.014359746910370997,0.0,0.0,0.0,-0.007666666666666293,0.00484725221780486,0.0003418988100789525
SER 379,R SER 379,0.0,0.0,0.0,-0.0027014925373134127,0.000509069740986516,3.590701099711112e-05,-0.10788059701492538,0.4512409155344625,0.03182808014682532,0.10942288557213926,0.4511726625323713,0.0318232659512459,0.0,0.0,0.0,-0.0011592039800994666,0.002411524437491801,0.0001700958189520714
ASN 380,R ASN 380,0.0,0.0,0.0,-0.001980099502487501,0.00033023734876171145,2.3293146614184005e-05,0.9786567164179097,0.24701257157195758,0.01742292344202385,-0.9764278606965171,0.24647284173178993,0.01738485383437282,0.0,0.0,0.0,0.00024875621890478686,0.0012450143139998372,8.781653880609855e-05
THR 381,R THR 381,0.0,0.0,0.0,-0.002925373134328385,0.0004880695907833442,3.4425774609293195e-05,-0.7444776119402985,0.24778895037235804,0.017477684980334654,0.7489154228855724,0.246918597601995,0.017416295029252057,0.0,0.0,0.0,0.0015124378109455578,0.002974367197612336,0.00020979568627894863
THR 382,R THR 382,0.0,0.0,0.0,-0.0019402985074626882,0.00044208676401040324,3.118239608238527e-05,0.5348756218905473,0.23006144421040145,0.016227283105190414,-0.5338059701492539,0.22988677109948252,0.01621496261389091,0.0,0.0,0.0,-0.0008706467661689037,0.0011474323832936755,8.093364010503768e-05
ALA 383,R ALA 383,0.0,0.0,0.0,-0.002348258706467717,0.0004968652506963699,3.5046172625116786e-05,0.3511691542288559,0.19006710321661438,0.013406299797278263,-0.34728358208955223,0.18944589056468125,0.01336248283522257,0.0,0.0,0.0,0.0015373134328358327,0.0013640190637368437,9.621048665543325e-05
ILE 384,R ILE 384,0.0,0.0,0.0,-0.0028009950248756394,0.0004785955874156,3.37575299352864e-05,0.6917761194029847,0.17060942747442268,0.012033861169322951,-0.6902636815920398,0.17021778594237083,0.01200623690556086,0.0,0.0,0.0,-0.0012885572139301467,0.0013257189574675432,9.350900545103631e-05
ALA 385,R ALA 385,0.0,0.0,0.0,-0.0012189054726368523,0.00041350437323740445,2.9166349680136072e-05,0.01212437810945278,0.11917026346477966,0.008405622287559643,-0.012507462686567156,0.11901670602258958,0.008394791180696519,0.0,0.0,0.0,-0.0016019900497512662,0.0007667181595731054,5.4080129245406306e-05
GLU 386,R GLU 386,0.0,0.0,0.0,-0.003965174129353229,0.0006569801972885268,4.633981018633793e-05,130.70921890547265,2.505145501148573,0.1766993396323037,-130.61985572139312,2.4956219544163694,0.17602760043880528,0.0,0.0,0.0,0.08539800995024914,0.009472704753299697,0.0006681530768062846
ALA 387,R ALA 387,0.0,0.0,0.0,-0.0017910447761193835,0.0004417507040880459,3.115869224309522e-05,0.3334875621890547,0.18084643741280307,0.012755924177276702,-0.33213432835820916,0.18028301925172807,0.012716183724295766,0.0,0.0,0.0,-0.00043781094527368307,0.0010638160840934496,7.503580109951766e-05
TRP 388,R TRP 388,0.0,0.0,0.0,-0.002313432835820895,0.00046388866471403466,3.272018359025436e-05,-0.10930845771144279,0.2400056682127284,0.01692869458550613,0.10782587064676623,0.2395287340906885,0.01689505424630271,0.0,0.0,0.0,-0.0037960199004977153,0.0009789750349249223,6.90515748919312e-05
ALA 389,R ALA 389,0.0,0.0,0.0,-0.0011442786069651746,0.0003786327878694379,2.6706697694402667e-05,-0.51263184079602,0.21180278957731127,0.014939416905497771,0.5117213930348261,0.21144537417204406,0.014914206766583216,0.0,0.0,0.0,-0.002054726368159161,0.000760982639005092,5.36755768166748e-05
ARG 390,R ARG 390,0.0,0.0,0.0,-0.004845771144278553,0.0006549425764682174,4.619608749509919e-05,-131.10964676616913,2.3263658245980636,0.1640891935263517,131.03473631840802,2.32203419678622,0.1637836640576902,0.0,0.0,0.0,-0.07975621890547535,0.005499459370251438,0.00038790195563993395
LEU 391,R LEU 391,0.0,0.0,0.0,-0.0017164179104477203,0.0004507363841952408,3.179249325000699e-05,0.2519104477611941,0.19528482054329135,0.013774329201394368,-0.25107462686567167,0.1948887408151189,0.013746391891414677,0.0,0.0,0.0,-0.0008805970149256628,0.000922721284542033,6.508374127111372e-05
ASP 392,R ASP 392,0.0,0.0,0.0,-0.0009850746268656372,0.0002538776283019263,1.790714720873425e-05,108.83956218905475,1.9157452591259663,0.13512625196263947,-108.8065323383085,1.9128349438914376,0.13492097415349533,0.0,0.0,0.0,0.03204477611940597,0.002971336546115978,0.00020958192060433349
HID 393,R HID 393,0.0,0.0,0.0,-0.0019253731343283605,0.0004564659671637566,3.219662687276106e-05,-0.06849751243781109,0.7944883088374456,0.056038884548940425,0.06869651741293548,0.7926351933199559,0.055908175858346336,0.0,0.0,0.0,-0.0017263681592042518,0.001972384279255862,0.00013912126041615435
LYS 394,R LYS 394,0.0,0.0,0.0,-0.002343283582089565,0.0004748051856891545,3.3490175611277276e-05,-127.17672139303487,2.6765497360471184,0.18878926219483233,127.10619402985077,2.6705872213090376,0.18836869883183258,0.0,0.0,0.0,-0.0728706467661711,0.006308265452127919,0.0004449507380330686
PHE 395,R PHE 395,0.0,0.0,0.0,-0.0010547263681591628,0.000285625872525516,2.0146495696165955e-05,-0.04179104477611937,0.15613699852329588,0.011013054738172717,0.04174129353233829,0.15587982594178185,0.010994915182883721,0.0,0.0,0.0,-0.0011044776119401559,0.0006867834398702627,4.84419688356777e-05
ASP 396,R ASP 396,0.0,0.0,0.0,-0.0007164179104477419,0.0004507363841952558,3.179249325000805e-05,106.03714427860704,1.952395307533869,0.1377113470591914,-106.00835323383085,1.9497405847606206,0.13752409735224835,0.0,0.0,0.0,0.02807462686567306,0.002773255892240528,0.00019561038852458816
LEU 397,R LEU 397,0.0,0.0,0.0,-0.001398009950248732,0.0004894875174626181,3.4525787445976676e-05,-1.116477611940298,0.2401660717838581,0.01694000858107257,1.11481592039801,0.2397483775183055,0.01691054669917489,0.0,0.0,0.0,-0.003059701492537184,0.0008732725153223057,6.159589401323989e-05
MET 398,R MET 398,0.0,0.0,0.0,-0.0010895522388059495,0.00031848568703044845,2.2464248306064045e-05,-0.2810348258706471,0.21137414373074329,0.0149091825586345,0.280641791044776,0.2109965245635262,0.014882547356228423,0.0,0.0,0.0,-0.0014825870646767954,0.0007732758215220096,5.4542671056000536e-05
TYR 399,R TYR 399,0.0,0.0,0.0,-0.0006616915422885308,0.00047313406678480485,3.337230397200113e-05,-0.6761442786069651,0.2446506171202421,0.017256324020286328,0.6751940298507467,0.2443637024372363,0.017236086618907968,0.0,0.0,0.0,-0.0016119402985074922,0.0008573107997576857,6.047004140373122e-05
ALA 400,R ALA 400,0.0,0.0,0.0,-0.00038308457711442434,0.0004861386467783481,3.428957632045395e-05,-1.0452338308457716,0.17302577971941793,0.0122042975155607,1.0438258706467662,0.17276695984848095,0.012186041769434452,0.0,0.0,0.0,-0.001791044776119347,0.0008441306888662221,5.9540388060348825e-05
LYS 401,R LYS 401,0.0,0.0,0.0,-0.000840796019900501,0.0003792206766200867,2.674816416969094e-05,-109.30685074626871,2.4210567647856394,0.17076817747863524,109.2703582089552,2.416657049433446,0.17045784548516568,0.0,0.0,0.0,-0.03733333333333626,0.0046116155891024885,0.0003252782837798607
ARG 402,R ARG 402,0.0,0.0,0.0,-0.0005572139303482641,0.0004967157800735833,3.503562978026857e-05,-96.60823383084579,1.510185340028225,0.1065202608722835,96.58996517412935,1.508598909726521,0.1064083627064663,0.0,0.0,0.0,-0.01882587064676443,0.001856688156002674,0.00013096068508530712
ALA 403,R ALA 403,0.0,0.0,0.0,-0.000398009950248735,0.0004894875174626145,3.452578744597642e-05,-0.7227711442786068,0.14480519548684898,0.010213770979019621,0.7218258706467661,0.14451980713415385,0.010193641236680559,0.0,0.0,0.0,-0.001343283582089496,0.0007238421285361423,5.1055887193672394e-05
PHE 404,R PHE 404,0.0,0.0,0.0,-0.0010796019900497715,0.00027067603002459134,1.9092015109585583e-05,-0.5738955223880596,0.1152591025742425,0.008129750268853842,0.5722089552238806,0.11506998138663875,0.008116410688799616,0.0,0.0,0.0,-0.002766169154229099,0.0007398061809129139,5.218190462920168e-05
VAL 405,R VAL 405,0.0,0.0,0.0,-0.00038805970149252884,0.00048730829006907904,3.43720765971775e-05,-0.5915572139303483,0.08270590442685218,0.005833624709310041,0.5909303482587065,0.08260464567409756,0.005826482467577764,0.0,0.0,0.0,-0.0010149253731344392,0.0007156920037152413,5.048102171256011e-05
HIE 406,R HIE 406,0.0,0.0,0.0,-0.0004925373134328855,0.0004999443052073404,3.5263352385147054e-05,-0.8942985074626869,0.24739870623856944,0.017450159281446418,0.8931194029850742,0.24701486585200325,0.017423085268061026,0.0,0.0,0.0,-0.001671641791044583,0.0008705472579947032,6.14036691824288e-05
TRP 407,R TRP 407,0.0,0.0,0.0,-0.000786069651741344,0.00041007822955216127,2.8924688137367282e-05,-1.6637661691542278,0.1823387587296778,0.012861184407107696,1.661616915422886,0.18208168172098613,0.012843051593005823,0.0,0.0,0.0,-0.0029353233830842584,0.0008290713019889586,5.847818080920919e-05
TYR 408,R TYR 408,0.0,0.0,0.0,-0.000601990049751215,0.000489487517462616,3.4525787445976526e-05,-0.5520298507462685,0.1636723431886199,0.011544556970539695,0.5515771144278606,0.1635478394680236,0.011535775155191627,0.0,0.0,0.0,-0.001054726368159174,0.0008116012363942979,5.724593739161359e-05
VAL 409,R VAL 409,0.0,0.0,0.0,-0.00016915422885572707,0.0003748880842544306,2.6442566666649143e-05,-0.8109900497512446,0.08857113340211893,0.006247326063681164,0.8104029850746267,0.08842109668709096,0.006236743289764883,0.0,0.0,0.0,-0.0007562189054728319,0.000687683856440354,4.8505479323693737e-05
GLY 410,R GLY 410,0.0,0.0,0.0,-0.00011442786069651392,0.0003183302143889733,2.2453282111458997e-05,-0.8244129353233837,0.1340471574845631,0.009454957485004368,0.8237512437810943,0.13395435403940836,0.00944841163468672,0.0,0.0,0.0,-0.0007761194029850377,0.000602339440567629,4.2485748366309776e-05
GLU 411,R GLU 411,0.0,0.0,0.0,-0.00025870646766169175,0.00043792400168488375,3.088877746676862e-05,87.42353731343286,0.975134326682517,0.06878067221987395,-87.41264179104475,0.9743754121621724,0.0687271425169003,0.0,0.0,0.0,0.010636815920401289,0.0010800948046426335,7.618401351663307e-05
GLY 412,R GLY 412,0.0,0.0,0.0,-6.467661691542515e-05,0.00024595437003599425,1.7348283660615193e-05,-0.434144278606965,0.13487703660956968,0.009513492645255963,0.43381592039801026,0.134784445362641,0.00950696176224716,0.0,0.0,0.0,-0.00039303482587057473,0.0005982987853891673,4.220074252477735e-05
MET 413,R MET 413,0.0,0.0,0.0,-0.0002786069651741075,0.00044831364481862405,3.1621606390240525e-05,0.2183432835820895,0.5472996274038403,0.03860353927503431,-0.21812935323383092,0.5468941098122587,0.03857493626949675,0.0,0.0,0.0,-6.467661691532076e-05,0.0007795878614573621,5.498788802555307e-05
GLU 414,R GLU 414,0.0,0.0,0.0,-0.0001691542288557337,0.00037488808425444536,2.6442566666650183e-05,84.00761691542289,1.3921888265867932,0.0981974285280321,-83.99960696517412,1.3914457815301817,0.09814501817072546,0.0,0.0,0.0,0.007840796019896647,0.0009847227875633712,6.945699010438817e-05
GLU 415,R GLU 415,0.0,0.0,0.0,-0.00024378109452736037,0.00042936216936101824,3.0284872377433116e-05,90.72126368159203,1.8124519647437791,0.12784050472863273,-90.70860199004979,1.8110341843005084,0.12774050220664163,0.0,0.0,0.0,0.012417910447758413,0.001597410096644259,0.00011267262083962879
GLY 416,R GLY 416,0.0,0.0,0.0,-9.452736318407748e-05,0.00029256100354206626,2.063566212195883e-05,0.44259203980099493,0.15383719745146138,0.01085083927783618,-0.4423084577114429,0.15374057226479895,0.010844023862656794,0.0,0.0,0.0,0.00018905472636820687,0.0006647332177169637,4.688666608322395e-05
GLU 417,R GLU 417,0.0,0.0,0.0,-0.00021393034825869175,0.0004100782295521087,2.8924688137363572e-05,84.79677611940299,1.0865777325099322,0.07664128399154574,-84.78840298507463,1.0859970597196154,0.0766003264908559,0.0,0.0,0.0,0.008159203980101839,0.0008835294233806355,6.231936052636066e-05
PHE 418,R PHE 418,0.0,0.0,0.0,-0.0005174129353233769,0.0004996966976911261,3.524588749754551e-05,0.3661393034825871,0.12105395572441946,0.008538487695256013,-0.3658756218905472,0.12100877585352425,0.008535300952869914,0.0,0.0,0.0,-0.00025373134328358286,0.0007264022345989546,5.123646315242616e-05
SER 419,R SER 419,0.0,0.0,0.0,-0.00016915422885572484,0.00037488808425442574,2.64425666666488e-05,0.7267014925373133,0.35302110552068394,0.024900188908457,-0.726174129353234,0.3527007307900907,0.024877591417291418,0.0,0.0,0.0,0.0003582089552239745,0.0007269131738438836,5.1272502028064234e-05
GLU 420,R GLU 420,0.0,0.0,0.0,-0.0002587064676617006,0.0004379240016848988,3.088877746676968e-05,85.7899104477612,1.370679720961166,0.09668029319262453,-85.78115920398005,1.3698448270794328,0.09662140431870575,0.0,0.0,0.0,0.008492537313434642,0.0011378578240256376,8.025830276468878e-05
ALA 421,R ALA 421,0.0,0.0,0.0,-0.0002189054726368316,0.00041350437323744554,2.916634968013897e-05,0.2681592039800995,0.12231744251595913,0.00862760718216679,-0.2679154228855721,0.12218157033814003,0.008618023497672602,0.0,0.0,0.0,2.4875621890604177e-05,0.0006797556697813253,4.7946268153528284e-05
ARG 422,R ARG 422,0.0,0.0,0.0,-0.0006616915422885638,0.0004731340667848292,3.337230397200285e-05,-99.50623880597016,1.9476056949417087,0.13737351383483729,99.48538805970146,1.945384231871617,0.13721682391110918,0.0,0.0,0.0,-0.021512437810947457,0.002412878903789913,0.00017019135563859156
GLU 423,R GLU 423,0.0,0.0,0.0,-0.0002935323383084436,0.0004553801759800344,3.2120041067643424e-05,91.44348756218905,1.8005635549797432,0.1270019609579734,-91.43082089552243,1.7991590539032285,0.12690289509029457,0.0,0.0,0.0,0.01237313432835988,0.0016069112632078543,0.00011334278145774621
ASP 424,R ASP 424,0.0,0.0,0.0,-0.0003233830845771252,0.0004677675332753652,3.299377788367698e-05,90.29410945273631,1.279441260186497,0.09024482836211459,-90.28214925373135,1.2783743554385172,0.09016957470346194,0.0,0.0,0.0,0.01163681592040366,0.001361312583933945,9.601958628909482e-05
MET 425,R MET 425,0.0,0.0,0.0,-0.0007114427860696418,0.00045309154507571213,3.19586134901752e-05,0.0947562189054727,0.3231057237654292,0.022790120571676478,-0.0946318407960199,0.3226585672595176,0.022758580583571737,0.0,0.0,0.0,-0.000587064676616938,0.0008543898004660373,6.02640099993022e-05
ALA 426,R ALA 426,0.0,0.0,0.0,-0.0003383084577114436,0.0004731340667848268,3.3372303972002684e-05,0.44816417910447803,0.1340771958173947,0.009457076225641414,-0.4477014925373136,0.13391015941216747,0.009445294386029833,0.0,0.0,0.0,0.00012437810945273588,0.0008038791129128929,5.670126079734081e-05
ALA 427,R ALA 427,0.0,0.0,0.0,-0.00023880597014925284,0.00042635393603240743,3.0072687958451582e-05,0.22673631840796013,0.1209936683692618,0.008534235353090797,-0.2264676616915423,0.1208433474622231,0.008523632533815632,0.0,0.0,0.0,2.9850746268567264e-05,0.0006832061361620768,4.8189645286961346e-05
LEU 428,R LEU 428,0.0,0.0,0.0,-0.0007810945273631953,0.00041350437323742033,2.9166349680137193e-05,-0.05186069651741311,0.15303994372592492,0.010794605335832774,0.05196019900497514,0.15281725309578595,0.010778897949866643,0.0,0.0,0.0,-0.0006815920398011121,0.0007714491453214043,5.441382725103152e-05
GLU 429,R GLU 429,0.0,0.0,0.0,-0.0007960199004974739,0.0004029543628122497,2.8422209320071533e-05,105.6705223880597,1.9877556034525317,0.14020547002936057,-105.64214427860693,1.985019037988864,0.14001244758412976,0.0,0.0,0.0,0.02758208955223646,0.0028624307959553993,0.00020190030126257787
LYS 430,R LYS 430,0.0,0.0,0.0,-0.000597014925373131,0.0004904978126911902,3.459704817699629e-05,-92.49111940298506,2.2591315431005405,0.15934685295738363,92.47743781094529,2.257193598839579,0.15921016090855886,0.0,0.0,0.0,-0.014278606965175848,0.0021047187093568838,0.00014845541142604452
ASP 431,R ASP 431,0.0,0.0,0.0,-0.0005422885572138977,0.0004982084683430553,3.514091589294013e-05,93.84642786069656,1.4003723975269355,0.09877465311650181,-93.83096019900492,1.3990437951396624,0.09868094072959357,0.0,0.0,0.0,0.014925373134334863,0.0015419193909016653,0.00010875860823798498
TYR 432,R TYR 432,0.0,0.0,0.0,-0.0014825870646766879,0.0004996966976910549,3.524588749754049e-05,0.11738308457711451,0.2481517901560444,0.017503277725402878,-0.11746268656716423,0.24783974089100744,0.017481267467300304,0.0,0.0,0.0,-0.001562189054726399,0.0008209708995999162,5.7906822478029033e-05
GLU 433,R GLU 433,0.0,0.0,0.0,-0.0008557213930348184,0.00036525681279556897,2.5763229156783932e-05,104.32300000000006,2.568725821930372,0.18118394968413623,-104.29538805970145,2.5651034559965704,0.18092844769109198,0.0,0.0,0.0,0.026756218905473698,0.003661725340534754,0.0002582781915424521
GLU 434,R GLU 434,0.0,0.0,0.0,-0.0005721393034825913,0.0004947685528538071,3.48982829620136e-05,92.23204975124379,1.7679049319091444,0.12469839929769087,-92.21797512437809,1.7662728429104606,0.12458328061569961,0.0,0.0,0.0,0.01350248756218636,0.0017280949684498953,0.00012189042097834363
VAL 435,R VAL 435,0.0,0.0,0.0,-0.0008955223880597093,0.0003058791273420799,2.1575050145338995e-05,-0.29961194029850763,0.2777628980247738,0.01959188423699531,0.2994228855721392,0.27739489116673516,0.019565927034602963,0.0,0.0,0.0,-0.0010845771144282316,0.0007382990706245949,5.207560126575356e-05
GLY 436,R GLY 436,0.0,0.0,0.0,-0.0004776119402984957,0.0004994985233039137,3.523190935402594e-05,0.21951243781094526,0.18332566540597828,0.012930795436846707,-0.21901492537313427,0.1830795025524299,0.01291343244789295,0.0,0.0,0.0,1.9900497512482847e-05,0.0008101360306202192,5.714258974470587e-05
VAL 437,R VAL 437,0.0,0.0,0.0,-0.0014925373134328293,0.000499944305207303,3.526335238514442e-05,-0.8777164179104477,0.22445290961786268,0.015831687576566566,0.8764228855721393,0.2241332121522461,0.01580913785598919,0.0,0.0,0.0,-0.0027860696517415812,0.000857512876554794,6.048429480202193e-05
ASP 438,R ASP 438,0.0,0.0,0.0,-0.001766169154228864,0.00046792625098617343,3.3004972967824755e-05,112.25879601990057,2.5686423409631742,0.18117806139071416,-112.21286567164174,2.562513974118531,0.18074579972208996,0.0,0.0,0.0,0.0441641791044737,0.006274635859704263,0.00044257868947515487
SER 439,R SER 439,0.0,0.0,0.0,-0.0016218905472637046,0.0004950686247824382,3.491944840394382e-05,-1.6582388059701494,0.6997277101450559,0.049354987264559114,1.6560298507462705,0.698306500942231,0.049254742896516074,0.0,0.0,0.0,-0.0038308457711441085,0.0016635524480334474,0.00011733794259712307
VAL 440,R VAL 440,0.0,0.0,0.0,-0.001805970149253728,0.0005058505266655734,3.567994512633252e-05,110.67258706467659,2.877869214808726,0.20298924336797614,-110.63500995024879,2.8727383715083232,0.2026273415852165,0.0,0.0,0.0,0.03577114427860752,0.00514441813951085,0.0003628592780847425
gtp 441,R gtp 441,0.0,0.0,0.0,-0.0065124378109452565,0.0005473541309243319,3.860738365695707e-05,417.8582985074625,5.155069567851416,0.3636105719130075,-417.7479701492538,5.147653121162499,0.3630874560972798,0.0,0.0,0.0,0.10381592039800806,0.008655423932795971,0.0006105065324395225
Mg+ 442,R Mg+ 442,0.0,0.0,0.0,-1.9900497512448877e-05,0.00013965839649379108,9.850743768473738e-06,-205.8185472636817,2.4808427750683144,0.17498515750289143,205.76269651741302,2.4767083721315903,0.17469353920433028,0.0,0.0,0.0,-0.05587064676617037,0.0043529808028815375,0.0003070355925229134
MET 443,R MET 443,0.0,0.0,0.0,-0.00045273631840796777,0.0004977611318718789,3.510936321106433e-05,-86.62828855721395,0.9886627665594394,0.06973489479553334,86.61769154228857,0.987797778958157,0.06967388327429967,0.0,0.0,0.0,-0.011049751243780688,0.0012001295277562307,8.465061008653073e-05
ARG 444,R ARG 444,0.0,0.0,0.0,-0.0007263681592040481,0.00044582222521834627,3.1445875201008516e-05,-95.87575124378102,1.2379047688496903,0.08731507015585804,95.85637313432841,1.2363051898521606,0.08720224455254535,0.0,0.0,0.0,-0.020104477611935474,0.0018213848131443061,0.00012847057927427684
GLU 445,R GLU 445,0.0,0.0,0.0,-0.0003432835820895404,0.0004748051856891437,3.349017561127652e-05,86.484328358209,0.9072688673393358,0.06399381179827966,-86.47351243781097,0.9064192253201355,0.06393388267095046,0.0,0.0,0.0,0.010472636815918368,0.0010974858253085587,7.741068153483473e-05
ILE 446,R ILE 446,0.0,0.0,0.0,-0.0004776119402985073,0.0004994985233039247,3.523190935402672e-05,-0.47341791044776127,0.15446709700556058,0.010895268966727696,0.473009950248756,0.1543216899226896,0.010885012741885913,0.0,0.0,0.0,-0.000885572139303469,0.0007410096621656503,5.226679165174024e-05
VAL 447,R VAL 447,0.0,0.0,0.0,-0.00024875621890547175,0.0004322922188304156,3.0491542132181944e-05,0.47985074626865637,0.12488222356734725,0.00880851288919017,-0.479363184079602,0.12476908995727698,0.008800533059603238,0.0,0.0,0.0,0.00023880597014910813,0.0007211699775239731,5.086740819353783e-05
HID 448,R HID 448,0.0,0.0,0.0,-0.0005970149253730863,0.0004904978126911533,3.459704817699369e-05,0.3922039800995024,0.13277892142282458,0.009365503010402263,-0.3917611940298508,0.1326980738089446,0.009359800459401976,0.0,0.0,0.0,-0.00015422885572151523,0.0007471967694667748,5.2703196552709736e-05
ILE 449,R ILE 449,0.0,0.0,0.0,-0.00041791044776115353,0.0004932152728912445,3.478872304083415e-05,0.9867761194029847,0.06427997395463443,0.004533959781640628,-0.9857114427860695,0.0641365638640404,0.00452384441377359,0.0,0.0,0.0,0.000646766169154224,0.0007659429788276751,5.4025452211377575e-05
GLN 450,R GLN 450,0.0,0.0,0.0,-0.00044776119402989423,0.0004972636193719193,3.50742713849962e-05,0.23558706467661675,0.10591352725484632,0.007470564210932601,-0.23532338308457695,0.10581585384935585,0.007463674860097733,0.0,0.0,0.0,-0.00018407960199039845,0.000779683105439097,5.499460601804843e-05
ALA 451,R ALA 451,0.0,0.0,0.0,-0.00019402985074625835,0.00039545197908928556,2.7893031973323364e-05,0.8137810945273636,0.04427977358851574,0.003123254417187093,-0.812885572139303,0.04424178076176016,0.0031205746098084807,0.0,0.0,0.0,0.0007014925373134833,0.0006468044382095701,4.562206748090039e-05
GLY 452,R GLY 452,0.0,0.0,0.0,-0.00018905472636815662,0.0003915520869641937,2.761795479204786e-05,0.6804577114427866,0.11374292150185239,0.008022807101628027,-0.6799203980099501,0.11362210926256634,0.00801428566329578,0.0,0.0,0.0,0.0003482587064676543,0.0007110425760890323,5.015307637332027e-05
GLN 453,R GLN 453,0.0,0.0,0.0,-0.0005970149253731283,0.0004904978126911872,3.4597048176996085e-05,0.7699601990049757,0.19775156132865165,0.013948319681235716,-0.7688805970149253,0.19748058830642726,0.013929206717911523,0.0,0.0,0.0,0.00048258706467616387,0.0008048022986624291,5.6766377299446655e-05
CYS 454,R CYS 454,0.0,0.0,0.0,-0.0005373134328357904,0.000498605763835495,3.51689389563194e-05,0.2134477611940299,0.15488017678726482,0.010924405368030188,-0.21300000000000005,0.1546338316493103,0.010907029521725758,0.0,0.0,0.0,-8.955223880605253e-05,0.0007992162196046449,5.6372365662121894e-05
GLY 455,R GLY 455,0.0,0.0,0.0,-0.0002686567164178919,0.00044326096731093964,3.126521799740127e-05,0.6867213930348259,0.1198126729816787,0.008450934361192701,-0.6859950248756226,0.11962855020854518,0.008437947342111755,0.0,0.0,0.0,0.0004577114427860811,0.0007119818435819722,5.0219327194146636e-05
ASN 456,R ASN 456,0.0,0.0,0.0,-0.00041293532338307224,0.0004923613937806021,3.472849505211766e-05,0.5206069651741291,0.1654952457607078,0.01167313460427565,-0.5203681592039802,0.16533883129929638,0.011662101978814308,0.0,0.0,0.0,-0.00017412935323448552,0.0007883021386976754,5.5602545750236195e-05
GLN 457,R GLN 457,0.0,0.0,0.0,-0.0007761194029850748,0.0004168429863811607,2.9401837294535705e-05,0.5815671641791046,0.7500829053457746,0.05290676888161221,-0.5806218905472639,0.749059560510675,0.052834587702317304,0.0,0.0,0.0,0.00016915422885603417,0.0012543432132440444,8.847454862436735e-05
ILE 458,R ILE 458,0.0,0.0,0.0,-0.0010895522388060313,0.00028553920104047416,2.0140382360966535e-05,0.3470348258706469,0.10731320126279029,0.007569289603446052,-0.3461442786069652,0.10702407819288517,0.007548896434465937,0.0,0.0,0.0,-0.00019900497512433853,0.0007054859691815745,4.976114354119777e-05
GLY 459,R GLY 459,0.0,0.0,0.0,-0.00036815920398011753,0.0004823048874984181,3.401916379041836e-05,0.6159950248756216,0.13122433404630043,0.00925585087135222,-0.6155621890547266,0.13104223375707363,0.00924300650728695,0.0,0.0,0.0,6.467661691548646e-05,0.0007795878614574262,5.498788802555759e-05
ALA 460,R ALA 460,0.0,0.0,0.0,-0.0004328358208955344,0.0004954684379909932,3.494764905332548e-05,0.09057711442786075,0.10045550622032588,0.0070855850901363005,-0.09058706467661698,0.10037330139869084,0.007079786809082029,0.0,0.0,0.0,-0.00044278606965180963,0.0007904656974913665,5.575515142121443e-05
LYS 461,R LYS 461,0.0,0.0,0.0,-0.0016915422885572509,0.0004618566354339078,3.2576855295850983e-05,-103.86158706467658,1.7429462143471954,0.1229379470967135,103.83007462686565,1.7400221904606679,0.12273170235381069,0.0,0.0,0.0,-0.03320398009950139,0.0034371664946682054,0.00024243903179902847
PHE 462,R PHE 462,0.0,0.0,0.0,-0.001318407960198968,0.0004658587029142461,3.285913937101367e-05,0.4308059701492539,0.11315224263844006,0.007981143826959206,-0.43047761194029843,0.11287341893800748,0.007961477119489446,0.0,0.0,0.0,-0.0009900497512434644,0.0008809201981648636,6.213531996968741e-05
TRP 463,R TRP 463,0.0,0.0,0.0,-0.0010497512437811446,0.00021743058092942626,1.5336370701215896e-05,0.25157213930348254,0.17740578333329493,0.012513239150209996,-0.2519900497512439,0.1772197946686133,0.012500120521286738,0.0,0.0,0.0,-0.001467661691542191,0.0006983983132532012,4.926121883761854e-05
GLU 464,R GLU 464,0.0,0.0,0.0,-0.0012736318407960327,0.00044582222521830306,3.144587520100547e-05,100.54305970149254,1.5337983795389134,0.10818579626187949,-100.51501990049755,1.530911421569922,0.10798216594721988,0.0,0.0,0.0,0.026766169154226006,0.0031067331390471574,0.00021913205992695335
VAL 465,R VAL 465,0.0,0.0,0.0,-0.0017313432835820645,0.0004432609673110038,3.12652179974058e-05,-0.11223880597014924,0.15647151819591476,0.011036649936622737,0.11443781094527364,0.15623527150701189,0.011019986379994861,0.0,0.0,0.0,0.00046766169154231936,0.0009568808183222263,6.749316901027702e-05
ILE 466,R ILE 466,0.0,0.0,0.0,-0.001189054726368151,0.00039155208696420643,2.7617954792048762e-05,0.2647412935323382,0.14842212470118596,0.010468889495439967,-0.26434328358208947,0.14815779730628773,0.010450245278525689,0.0,0.0,0.0,-0.0007910447761193181,0.0008441306888662333,5.954038806034961e-05
SER 467,R SER 467,0.0,0.0,0.0,-0.0006318407960199188,0.00048230488749840693,3.401916379041758e-05,-0.5921144278606961,0.14452034868790098,0.010193679434936688,0.5910248756218904,0.14439134349995103,0.010184580110562337,0.0,0.0,0.0,-0.001721393034826014,0.0008297875108637301,5.85286982881951e-05
ASP 468,R ASP 468,0.0,0.0,0.0,-0.0016467661691542679,0.0004779745721184245,3.371372689356201e-05,104.1926666666667,1.710950887265769,0.1206811707282289,-104.15850746268653,1.7065755566484422,0.12037255870134256,0.0,0.0,0.0,0.03251243781094879,0.004611374054880549,0.0003252612472694082
GLU 469,R GLU 469,0.0,0.0,0.0,-0.0019651741293532396,0.0002313299092052034,1.631675372748578e-05,108.1824925373135,1.717227451613653,0.12112388544277233,-108.14779601990044,1.7132771608962285,0.12084525341888211,0.0,0.0,0.0,0.03273134328358354,0.004432743688002741,0.0003126616326557607
HID 470,R HID 470,0.0,0.0,0.0,-0.001169154228855639,0.0003748880842544468,2.6442566666650288e-05,-0.05826865671641796,0.20440255731156842,0.014417444767000066,0.05764676616915423,0.20419637315082337,0.014402901657615964,0.0,0.0,0.0,-0.0017910447761191328,0.0007505350681625528,5.293866198765909e-05
GLY 471,R GLY 471,0.0,0.0,0.0,-0.00046268656716416955,0.0004986057638355139,3.5168938956320735e-05,-0.8180696517412939,0.09749853997823789,0.0068770167726264365,0.8171243781094528,0.09738822884286721,0.006869236025055027,0.0,0.0,0.0,-0.001407960199004971,0.0007280699753205216,5.135409651306078e-05
ILE 472,R ILE 472,0.0,0.0,0.0,-0.0007014925373134594,0.0004576032751270575,3.2276846391340594e-05,0.8869253731343286,0.09599408876382297,0.006770900965790366,-0.8861492537313428,0.09580674792103668,0.006757686961577309,0.0,0.0,0.0,7.46268656716623e-05,0.0006906648214559104,4.871574038416879e-05
ASP 473,R ASP 473,0.0,0.0,0.0,-0.0005572139303482805,0.0004967157800735982,3.5035629780269614e-05,89.80898507462685,2.3764094230690977,0.1676189968046849,-89.79514427860693,2.3742711506061824,0.16746817469396205,0.0,0.0,0.0,0.013283582089551186,0.002305990275074886,0.00016265201307366338
PRO 474,R PRO 474,0.0,0.0,0.0,-0.0004975124378109082,0.0004999938119960259,3.5266844324782505e-05,-0.5669800995024875,0.09507383672620277,0.006705991391768331,0.5665373134328355,0.09499672605380624,0.006700552424297251,0.0,0.0,0.0,-0.000940298507462625,0.0006812469620712187,4.8051455801392294e-05
THR 475,R THR 475,0.0,0.0,0.0,-0.00029353233830846126,0.00045538017598006176,3.212004106764535e-05,-0.43938308457711417,0.3125806682149899,0.022047740392759422,0.4390746268656717,0.31238354949167874,0.022033836710030303,0.0,0.0,0.0,-0.0006019900497514537,0.00072674290067515,5.126049188475778e-05
GLY 476,R GLY 476,0.0,0.0,0.0,-0.00018905472636814887,0.0003915520869641777,2.7617954792046736e-05,-0.3271940298507463,0.13754462745404367,0.00970164999596139,0.3268656716417909,0.13746263849049278,0.009695866940362449,0.0,0.0,0.0,-0.0005174129353233369,0.0007199677118463033,5.078260691105366e-05
SER 477,R SER 477,0.0,0.0,0.0,-0.00031343283582092727,0.0004638886647140785,3.272018359025745e-05,0.6298507462686568,0.2791055500551404,0.01968658760931958,-0.6293233830845768,0.27885367674700173,0.019668821835954843,0.0,0.0,0.0,0.00021393034825846198,0.000797386885956368,5.624333441524643e-05
TYR 478,R TYR 478,0.0,0.0,0.0,-0.0008507462686567354,0.00035633839959144895,2.5134172791389785e-05,-0.9937810945273635,0.19480425649623326,0.013740432827021198,0.9928855721393031,0.194556164986169,0.013722933801125643,0.0,0.0,0.0,-0.001746268656716434,0.0007055561353726275,4.9766092682721846e-05
HID 479,R HID 479,0.0,0.0,0.0,-0.0007313432835820786,0.0004432609673109631,3.1265217997402925e-05,-0.26462189054726365,0.287512848630751,0.0202795927284717,0.26455721393034837,0.2873190851245613,0.02026592570451127,0.0,0.0,0.0,-0.0007960199004973541,0.000728375879947806,5.137567336183336e-05
GLY 480,R GLY 480,0.0,0.0,0.0,-0.0005074626865671625,0.0004999443052072885,3.526335238514339e-05,-0.9030547263681586,0.15134991906192352,0.010675400187088145,0.9020796019900496,0.15111816611905216,0.01065905359486648,0.0,0.0,0.0,-0.0014825870646765587,0.0007985965759855972,5.6328659371112886e-05
ASP 481,R ASP 481,0.0,0.0,0.0,-0.0015920398009950233,0.0005113014497781518,3.6064423598316463e-05,102.67155223880596,2.2104590839233382,0.155913762388014,-102.63578606965177,2.204785015410806,0.15551354445307441,0.0,0.0,0.0,0.034174129353236236,0.0058585760043895554,0.0004132320899870557
SER 482,R SER 482,0.0,0.0,0.0,-0.0009552238805970312,0.0003201135908884809,2.2579071790994294e-05,-0.39508955223880593,0.45114602763301975,0.03182138727029725,0.39520895522388066,0.450655615410369,0.031786796259176235,0.0,0.0,0.0,-0.0008358208955224484,0.0008510517039215358,6.002855882300451e-05
ASP 483,R ASP 483,0.0,0.0,0.0,-0.0007810945273631753,0.00041350437323741084,2.9166349680136523e-05,94.30770149253738,2.1048250327153797,0.14846291089752237,-94.28926368159202,2.101902851499391,0.14825679612657816,0.0,0.0,0.0,0.01765671641791317,0.0030118451335744757,0.00021243917606118107
LEU 484,R LEU 484,0.0,0.0,0.0,-0.001343283582089576,0.00047480518568918285,3.349017561127928e-05,-0.5317412935323381,0.16743170505323432,0.011809721911502874,0.531457711442786,0.16727904250809278,0.011798953925810735,0.0,0.0,0.0,-0.0016268656716417445,0.0007886474515597136,5.562690224157002e-05
GLN 485,R GLN 485,0.0,0.0,0.0,-0.001318407960198994,0.0004658587029141856,3.28591393710094e-05,-1.1000746268656731,0.5374509482678534,0.03790886700997767,1.0992935323383082,0.53658799374641,0.03784799889113912,0.0,0.0,0.0,-0.002099502487563341,0.0011886903831985238,8.384375504023559e-05
LEU 486,R LEU 486,0.0,0.0,0.0,-0.000552238805970158,0.0004972636193718784,3.507427138499332e-05,-0.3636517412935326,0.10128590197926729,0.00714415669093599,0.363169154228856,0.10113884473440361,0.007133784072641506,0.0,0.0,0.0,-0.0010348258706468709,0.0007941208691086034,5.6012967348757315e-05
GLU 487,R GLU 487,0.0,0.0,0.0,-0.0006666666666666665,0.000471404520791031,3.3250311203587716e-05,91.321815920398,1.767007662841409,0.1246351108173736,-91.3070199004975,1.7648222211430669,0.12448096164530958,0.0,0.0,0.0,0.014129353233831429,0.0022511874322931618,0.00015878651858439568
ARG 488,R ARG 488,0.0,0.0,0.0,-0.0008557213930348697,0.00035137201160219704,2.478387079190262e-05,-94.36836318407961,1.448900795383153,0.10219758238375429,94.35047761194029,1.4471308208595752,0.1020727380067156,0.0,0.0,0.0,-0.018741293532341823,0.0020400800682754514,0.00014389615321585994
ILE 489,R ILE 489,0.0,0.0,0.0,-0.0005373134328358075,0.0004986057638355106,3.5168938956320505e-05,0.20203980099502492,0.11331727311416383,0.007992784179212686,-0.20190547263681594,0.11325652659260463,0.007988499449946642,0.0,0.0,0.0,-0.00040298507462704886,0.0008053249674883088,5.680324351593468e-05
ASN 490,R ASN 490,0.0,0.0,0.0,-0.00034328358208955917,0.0004748051856891698,3.349017561127836e-05,0.5374975124378116,0.20341072153552567,0.014347486065371718,-0.5369502487562186,0.20328723279476124,0.01433877584118111,0.0,0.0,0.0,0.00020398009950233032,0.0007552035603165156,5.3267952035005874e-05
VAL 491,R VAL 491,0.0,0.0,0.0,-0.0004726368159204067,0.0004992506946985996,3.521442887200167e-05,-0.7600547263681587,0.133110443015757,0.009388886740615996,0.759641791044776,0.13300514726423884,0.00938145975094581,0.0,0.0,0.0,-0.0008855721393033701,0.0007476934988206077,5.273823313990916e-05
TYR 492,R TYR 492,0.0,0.0,0.0,-0.0008208955223880577,0.0003834397784676134,2.7045756668792327e-05,-0.060432835820895425,0.13402163156662064,0.009453157025573219,0.06019900497512438,0.13386069910611959,0.009441805725026843,0.0,0.0,0.0,-0.001054726368159307,0.000678005598643389,4.7822827653069876e-05
TYR 493,R TYR 493,0.0,0.0,0.0,-0.0006318407960198906,0.000482304887498386,3.40191637904161e-05,0.2681293532338308,0.10318327983685223,0.007277987406283462,-0.26801990049751245,0.10316436000920788,0.007276652904535288,0.0,0.0,0.0,-0.0005223880597014327,0.0007402744338887825,5.221493264756585e-05
ASN 494,R ASN 494,0.0,0.0,0.0,-0.0001940298507462716,0.0003954519790893126,2.7893031973325272e-05,0.8579999999999993,0.2909709769938174,0.020523510296468216,-0.8575124378109458,0.2907651787074621,0.020508994404565023,0.0,0.0,0.0,0.00029353233830823315,0.0007182122361242798,5.065878520062611e-05
GLU 495,R GLU 495,0.0,0.0,0.0,-0.00020398009950249162,0.0004029543628122784,2.8422209320073556e-05,80.07298507462687,1.3872823731547377,0.09785135398626062,-80.06633333333332,1.3863914049427493,0.09778850993404108,0.0,0.0,0.0,0.00644776119402755,0.0011056199551654183,7.798441881817078e-05
ALA 496,R ALA 496,0.0,0.0,0.0,-7.960199004975463e-05,0.00027067603002459747,1.9092015109586013e-05,0.26919402985074636,0.10538480619753779,0.007433271102954131,-0.2690995024875622,0.10531761981989828,0.007428532141262786,0.0,0.0,0.0,1.4925373134244967e-05,0.0006577332697471515,4.639292782204941e-05
ALA 497,R ALA 497,0.0,0.0,0.0,-7.46268656716413e-05,0.00026278831136804324,1.8535658332233354e-05,0.7397761194029854,0.10716999388318088,0.007559188533709443,-0.7394328358208957,0.10715180432715596,0.007557905541349784,0.0,0.0,0.0,0.0002686567164179825,0.0006288761883437641,4.435750623661401e-05
GLY 498,R GLY 498,0.0,0.0,0.0,-7.462686567164296e-05,0.0002627883113680491,1.8535658332233767e-05,0.5675920398009949,0.07827183615225368,0.005520869647519467,-0.567323383084577,0.0782061308719974,0.0055162351543827145,0.0,0.0,0.0,0.0001940298507462716,0.0006519501393384946,4.5985017254080944e-05
ASN 499,R ASN 499,0.0,0.0,0.0,-0.00018407960199004825,0.00038754909640100084,2.733560560764072e-05,0.38827363184079666,0.38454979783659066,0.027124051398334948,-0.3880497512437808,0.3843824245085647,0.02711224579402147,0.0,0.0,0.0,3.980099502541917e-05,0.0007182122361239399,5.065878520060214e-05
LYS 500,R LYS 500,0.0,0.0,0.0,-0.00030845771144278136,0.0004618566354338309,3.2576855295845556e-05,-79.53374129353234,1.3683732662386332,0.09651760841995304,79.5270348258706,1.3675559867531248,0.09645996196974958,0.0,0.0,0.0,-0.0070149253731338875,0.001139422966210023,8.036869938248395e-05
TYR 501,R TYR 501,0.0,0.0,0.0,-0.0004278606965174498,0.0004947685528538457,3.489828296201632e-05,-0.054706467661691446,0.21397218959100342,0.015092434584367905,0.05471144278606963,0.2138383783564526,0.015082996267603602,0.0,0.0,0.0,-0.000422885572139337,0.0006804107859612469,4.799247648606686e-05
VAL 502,R VAL 502,0.0,0.0,0.0,-0.0002935323383084701,0.0004553801759800755,3.212004106764632e-05,0.06034328358208944,0.09738305433087475,0.006868871043120219,-0.06028855721393033,0.09720986334088833,0.006856655092570905,0.0,0.0,0.0,-0.00023880597014932684,0.0007280359779830017,5.135169852576372e-05
PRO 503,R PRO 503,0.0,0.0,0.0,-0.0003233830845771208,0.0004677675332753588,3.299377788367653e-05,-1.0016666666666665,0.0743226349305425,0.005242314470731727,1.0008905472636815,0.07420992115754096,0.005234364254168376,0.0,0.0,0.0,-0.0010995024875621983,0.0007726994429260636,5.4502016444428014e-05
ARG 504,R ARG 504,0.0,0.0,0.0,-0.0004776119402985079,0.0004994985233039259,3.52319093540268e-05,-85.22645273631836,0.8260276331675721,0.05826349696328014,85.21641293532335,0.8252961197100116,0.058211899982256954,0.0,0.0,0.0,-0.010517412935325666,0.0011289696238470299,7.963137746180333e-05
ALA 505,R ALA 505,0.0,0.0,0.0,-0.00016915422885571823,0.0003748880842544111,2.6442566666647767e-05,-0.5880447761194029,0.08474528992370858,0.005977471871235369,0.5875671641791046,0.08465062360099594,0.005970794623665888,0.0,0.0,0.0,-0.0006467661691543118,0.0006908081575208671,4.872585053066996e-05
ILE 506,R ILE 506,0.0,0.0,0.0,-0.00028358208955227493,0.0004507363841953262,3.179249325001301e-05,0.7644328358208962,0.06751441133364276,0.004762099404145898,-0.7638756218905475,0.06737892736953296,0.004752543102135499,0.0,0.0,0.0,0.0002736318407959831,0.0007660399193196966,5.403228986648223e-05
LEU 507,R LEU 507,0.0,0.0,0.0,-0.0003631840796019854,0.0004809172526803746,3.392128757688639e-05,-0.7669999999999997,0.05060489819566192,0.0035693943083280823,0.7663681592039799,0.05057523611958672,0.0035673021067963917,0.0,0.0,0.0,-0.000995024875621898,0.000769425141993876,5.427106506367599e-05
VAL 508,R VAL 508,0.0,0.0,0.0,-0.0001592039800995137,0.00036586619524082645,2.5806211680398287e-05,0.7296865671641792,0.039440947339294,0.002781949929108087,-0.7290646766169159,0.03946004712898925,0.002783297124400623,0.0,0.0,0.0,0.00046268656716393536,0.0006463450599990448,4.558966544021889e-05
ASP 509,R ASP 509,0.0,0.0,0.0,-0.00020895522388057953,0.00040656234244403283,2.8676696581610066e-05,82.88879104477613,0.7913176404438067,0.05581524284386097,-82.87833830845776,0.7906711016666697,0.055769639514667346,0.0,0.0,0.0,0.01024378109453145,0.000949088922560651,6.694357105881158e-05
LEU 510,R LEU 510,0.0,0.0,0.0,-0.0001791044776119316,0.00038343977846759725,2.704575666879119e-05,-0.6886368159203982,0.04512428869973739,0.0031828219203097457,0.6881194029850741,0.04514548810414782,0.0031843172110057167,0.0,0.0,0.0,-0.000696517412935419,0.000692847474434961,4.886969285514019e-05
GLU 511,R GLU 511,0.0,0.0,0.0,-0.00016915422885572376,0.00037488808425442335,2.644256666664863e-05,79.5042039800995,0.8714826408051131,0.061469645998876006,-79.49593532338308,0.8708854936704421,0.061427526487529735,0.0,0.0,0.0,0.008099502487558443,0.000951589270928492,6.711993203474916e-05
PRO 512,R PRO 512,0.0,0.0,0.0,-0.0001044776119402986,0.0003058791273420779,2.1575050145338856e-05,-0.1686318407960201,0.15517377125233214,0.010945113924907747,0.1685522388059702,0.15504975451636396,0.010936366458806922,0.0,0.0,0.0,-0.00018407960199039845,0.000684545296032231,4.828410234129604e-05
GLY 513,R GLY 513,0.0,0.0,0.0,-0.00011442786069651476,0.0003183302143889755,2.2453282111459156e-05,-0.1167412935323383,0.09645163630333323,0.006803173880894411,0.11666169154228846,0.09634548620234669,0.0067956866300590306,0.0,0.0,0.0,-0.00019402985074621,0.0006595371353757954,4.652016269332561e-05
THR 514,R THR 514,0.0,0.0,0.0,-0.0002238805970149173,0.0004168429863811474,2.940183729453477e-05,0.2642338308457707,0.15837319754694887,0.01117078405592481,-0.26401990049751234,0.1582539039374159,0.011162369733476406,0.0,0.0,0.0,-9.950248756943597e-06,0.000719245387801302,5.073165810121657e-05
MET 515,R MET 515,0.0,0.0,0.0,-0.00026865671641786984,0.0004432609673109032,3.1265217997398704e-05,0.7170547263681593,0.25860329400781307,0.018240469967500308,-0.7165323383084575,0.25843934630857407,0.018228905988411474,0.0,0.0,0.0,0.00025373134328358134,0.0007856286942547329,5.54139755185291e-05
ASP 516,R ASP 516,0.0,0.0,0.0,-0.00021393034825870611,0.00041007822955213617,2.8924688137365513e-05,79.21641791044775,0.8712040301597431,0.061449994319151685,-79.20891044776116,0.8707290317395542,0.06141649051382968,0.0,0.0,0.0,0.007293532338307226,0.0008913112707107493,6.286824971611833e-05
SER 517,R SER 517,0.0,0.0,0.0,-0.00018905472636816434,0.00039155208696420963,2.7617954792048986e-05,0.4486666666666666,0.37738518181832903,0.026618698348555837,-0.4483432835820894,0.37702904670181564,0.026593578514247235,0.0,0.0,0.0,0.00013432835820903984,0.0007641635570557426,5.389994147681798e-05
VAL 518,R VAL 518,0.0,0.0,0.0,-0.00035820895522388425,0.00047947398221519905,3.3819487127375413e-05,0.3641393034825871,0.10112427946849566,0.007132756717996307,-0.3638905472636814,0.10100957030762224,0.007124665757624219,0.0,0.0,0.0,-0.00010945273631830007,0.000777776009785638,5.48600898622294e-05
ARG 519,R ARG 519,0.0,0.0,0.0,-0.0003582089552238765,0.0004794739822151887,3.381948712737469e-05,-77.866368159204,0.7057160816068089,0.04977737442022714,77.8597562189055,0.7053090746722966,0.04974866636453892,0.0,0.0,0.0,-0.006970149253730971,0.0009405748626532283,6.634303557592578e-05
SER 520,R SER 520,0.0,0.0,0.0,-0.00022388059701492337,0.0004168429863811587,2.940183729453557e-05,0.24946268656716444,0.37936853772246026,0.02675859348772246,-0.24926368159203957,0.3790366357860914,0.026735182930151185,0.0,0.0,0.0,-2.487562189048266e-05,0.0007359821741382477,5.1912179987849244e-05
GLY 521,R GLY 521,0.0,0.0,0.0,-0.00024875621890547343,0.00043229221883041844,3.0491542132182144e-05,-0.8351791044776125,0.09671159238007555,0.006821509768799011,0.8342636815920397,0.09660596030549003,0.006814059056728716,0.0,0.0,0.0,-0.0011641791044775059,0.0007904343838581988,5.575294272782729e-05
PRO 522,R PRO 522,0.0,0.0,0.0,-0.0006169154228855766,0.0004861386467783559,3.4289576320454504e-05,-0.30761691542288566,0.23323508417471778,0.016451134408704833,0.30729850746268667,0.23293524060601087,0.01642998507404175,0.0,0.0,0.0,-0.0009353233830848011,0.0008230485860661751,5.805337118203948e-05
PHE 523,R PHE 523,0.0,0.0,0.0,-0.0008905472636816078,0.00032775460879604627,2.311802763917412e-05,-0.14962189054726366,0.1739966155055066,0.012272774992104328,0.14944278606965172,0.17386964854961087,0.012263819433534332,0.0,0.0,0.0,-0.0010696517412936818,0.0007228497900769814,5.0985893035510694e-05
GLY 524,R GLY 524,0.0,0.0,0.0,-0.00013432835820895094,0.00034100476593419395,2.4052621663857117e-05,-0.36203980099502464,0.10889201555989728,0.007680650577717981,0.3617711442786068,0.10880397894385173,0.007674440953601706,0.0,0.0,0.0,-0.000402985074626818,0.0006322911389180652,4.459837827820972e-05
GLN 525,R GLN 525,0.0,0.0,0.0,-0.00034825870646765814,0.00047641849233329327,3.360396948812516e-05,-0.1372885572139303,0.5428797877969083,0.03829178782607954,0.13720895522388069,0.542519959620354,0.038266407503400046,0.0,0.0,0.0,-0.0004278606965174763,0.0007892435451935769,5.5668947444698694e-05
ILE 526,R ILE 526,0.0,0.0,0.0,-0.00046268656716417453,0.0004986057638355189,3.516893895632109e-05,-0.7130049751243781,0.09455986008570126,0.006669738274765184,0.7124427860696517,0.09449419135165507,0.006665106359399337,0.0,0.0,0.0,-0.0010248756218907216,0.0007359821741386653,5.19121799878787e-05
PHE 527,R PHE 527,0.0,0.0,0.0,-0.00042288557213937403,0.0004940175756142672,3.4845313111661696e-05,-0.5327064676616917,0.08250064620859461,0.00581914691087335,0.5322885572139302,0.0824464627640048,0.005815325105363996,0.0,0.0,0.0,-0.0008407960199004468,0.0007494789985965995,5.28641725838204e-05
ARG 528,R ARG 528,0.0,0.0,0.0,-0.0002736318407960185,0.0004458222252183033,3.144587520100548e-05,-78.03388059701489,0.6854223636526833,0.0483459659213858,78.02801990049753,0.6849952025107129,0.0483158362975104,0.0,0.0,0.0,-0.006134328358212652,0.0008084538844171285,5.702394029974755e-05
PRO 529,R PRO 529,0.0,0.0,0.0,-0.00012935323383084587,0.00033559048664756353,2.367072784807124e-05,0.30701492537313446,0.12453042057216387,0.008783698619160318,-0.30683582089552247,0.12453350928874075,0.008783916480429931,0.0,0.0,0.0,4.975124378111998e-05,0.0006522158463725841,4.600375878324073e-05
ASP 530,R ASP 530,0.0,0.0,0.0,-0.00014925373134328372,0.0003563383995914428,2.513417279138935e-05,74.64559701492534,0.6754898291255725,0.047645378953079624,-74.64094527363187,0.6751036419315661,0.04761813940866031,0.0,0.0,0.0,0.004502487562187647,0.0007925296617585706,5.590073223593056e-05
ASN 531,R ASN 531,0.0,0.0,0.0,-0.00016417910447761596,0.0003704380192833182,2.612868328488314e-05,-0.7108258706467664,0.09775217180146725,0.006894906582082142,0.7105124378109453,0.0976976811903821,0.006891063110718705,0.0,0.0,0.0,-0.00047761194029926794,0.0007267088412540339,5.125808951842149e-05
PHE 532,R PHE 532,0.0,0.0,0.0,-0.0003333333333333541,0.0004714045207910609,3.325031120358982e-05,-0.6067412935323387,0.08840410796333976,0.00623554499758319,0.6063681592039801,0.08834928297436141,0.006231677941021652,0.0,0.0,0.0,-0.0007064676616915926,0.0007182122361238557,5.0658785200596195e-05
VAL 533,R VAL 533,0.0,0.0,0.0,-0.00011442786069652248,0.00031833021438899703,2.2453282111460674e-05,0.5521741293532338,0.13217448338116383,0.009322869238127906,-0.5519303482587065,0.1321483604835325,0.00932102667099613,0.0,0.0,0.0,0.00012935323383078014,0.0006333862870781857,4.467562407355538e-05
PHE 534,R PHE 534,0.0,0.0,0.0,-0.0001990049751243584,0.00039925179398481387,2.8161050251086875e-05,-0.4697164179104478,0.07368025704159784,0.005197004627962565,0.46941791044776104,0.07356862621928656,0.00518913079685137,0.0,0.0,0.0,-0.0004975124378111115,0.0007670086503723385,5.4100618886574936e-05
GLY 535,R GLY 535,0.0,0.0,0.0,-4.975124378109568e-05,0.00021743058092947926,1.5336370701219633e-05,-0.28424875621890544,0.15226890266025608,0.010740220292301128,0.28404477611940304,0.15211632425401245,0.010729458241309263,0.0,0.0,0.0,-0.0002537313432835967,0.000661897248539807,4.668663224064218e-05
GLN 536,R GLN 536,0.0,0.0,0.0,-9.45273631840819e-05,0.0002925610035420799,2.063566212195979e-05,-0.6391592039800996,0.25016272222178876,0.017645117937039104,0.6388805970149251,0.2500475092601529,0.01763699144130111,0.0,0.0,0.0,-0.00037313432835854127,0.0006269841157934923,4.4224049728791955e-05
SER 537,R SER 537,0.0,0.0,0.0,-7.960199004975573e-05,0.0002706760300246012,1.9092015109586277e-05,-0.4884129353233825,0.2614705326316292,0.018442709386793224,0.48819900497512414,0.2613540710353896,0.01843449481916087,0.0,0.0,0.0,-0.0002935323383084408,0.0006296235629675378,4.441022197804229e-05
GLY 538,R GLY 538,0.0,0.0,0.0,-6.467661691542681e-05,0.0002459543700360005,1.7348283660615634e-05,-0.751970149253731,0.07064710917161686,0.004983062872728372,0.7515024875621893,0.07052032093980821,0.004974119920383503,0.0,0.0,0.0,-0.0005323383084576719,0.0006069243930513123,4.280914597963838e-05
ALA 539,R ALA 539,0.0,0.0,0.0,-0.00010447761194029584,0.0003058791273420698,2.157505014533828e-05,-0.28701990049751247,0.15581169142930107,0.010990109344917023,0.2868507462686567,0.15572826062137685,0.010984224589457334,0.0,0.0,0.0,-0.0002736318407960072,0.0005982987853891235,4.220074252477426e-05
GLY 540,R GLY 540,0.0,0.0,0.0,-9.950248756219073e-05,0.0002993355016217229,2.1113498373971658e-05,-0.18907960199004975,0.15205894913414986,0.010725411312383819,0.18888059701492535,0.1518822720033425,0.010712949468420076,0.0,0.0,0.0,-0.00029850746268665445,0.0006312333037594978,4.4523764339070064e-05
ASN 541,R ASN 541,0.0,0.0,0.0,-0.00024378109452736395,0.0004293621693610247,3.0284872377433574e-05,0.2948159203980104,0.21862071234433328,0.015420316098795921,-0.29433830845771125,0.21833632592637747,0.015400257027484435,0.0,0.0,0.0,0.00023383084577105888,0.000779111466899728,5.495428574428845e-05
ASN 542,R ASN 542,0.0,0.0,0.0,-0.00015920398009950263,0.0003658661952408011,2.5806211680396498e-05,0.17555223880596987,0.18022368220995846,0.012711998412068746,-0.1755472636815921,0.18004230847434524,0.012699205295144077,0.0,0.0,0.0,-0.00015422885572163454,0.0007200708418459069,5.078988114036205e-05
TRP 543,R TRP 543,0.0,0.0,0.0,-0.00038805970149253437,0.00048730829006908593,3.4372076597177984e-05,-0.08055721393034825,0.10461884365619419,0.007379244270909269,0.08038308457711445,0.10454044189917808,0.007373714237350577,0.0,0.0,0.0,-0.0005621890547259064,0.0007447081528457656,5.252766307039157e-05
ALA 544,R ALA 544,0.0,0.0,0.0,-8.955223880598017e-05,0.0002855392010404647,2.0140382360965867e-05,-0.35597014925373127,0.0713154236907886,0.005030202144339615,0.3557661691542291,0.07127544531063917,0.005027382286822863,0.0,0.0,0.0,-0.00029353233830842315,0.0006679648754425772,4.711460964409565e-05
LYS 545,R LYS 545,0.0,0.0,0.0,-0.00019900497512437387,0.00039925179398484493,2.8161050251089063e-05,-77.27921890547262,0.9296252237124774,0.06557070759371646,77.27203482587065,0.9289814375022947,0.0655252984156262,0.0,0.0,0.0,-0.007383084577115321,0.0010012491888265773,7.06226725720804e-05
GLY 546,R GLY 546,0.0,0.0,0.0,-7.462686567164242e-05,0.0002627883113680471,1.8535658332233625e-05,-0.4581691542288555,0.1460482140924125,0.010301446751406112,0.4577512437810947,0.14591586825258349,0.010292111795616059,0.0,0.0,0.0,-0.0004925373134327816,0.0006238972598883327,4.40063197008428e-05
HIE 547,R HIE 547,0.0,0.0,0.0,-0.00017412935323384482,0.0003792206766201201,2.6748164169693294e-05,-0.898810945273632,0.2567642976677594,0.01811075716689662,0.898194029850746,0.2564938434069155,0.018091680794178968,0.0,0.0,0.0,-0.0007910447761193799,0.000763677540624944,5.3865660520948084e-05
TYR 548,R TYR 548,0.0,0.0,0.0,-0.0001243781094527414,0.00033001241695079954,2.3277281147514623e-05,-0.2425223880597015,0.16244481878630648,0.011457974074986573,0.24236815920398017,0.16236049130073907,0.011452026072762439,0.0,0.0,0.0,-0.000278606965174081,0.0006402658416715868,4.5160870440706914e-05
THR 549,R THR 549,0.0,0.0,0.0,-6.467661691542184e-05,0.00024595437003598156,1.73482836606143e-05,-0.22064676616915455,0.11038151659567061,0.007785711880257937,0.22055223880597027,0.11024178992664918,0.007775856320916658,0.0,0.0,0.0,-0.00015920398009978102,0.0006344405324677928,4.474998480991524e-05
GLU 550,R GLU 550,0.0,0.0,0.0,-9.950248756218473e-05,0.00029933550162170486,2.1113498373970384e-05,73.5262985074627,0.7380787419373047,0.05206006047839076,-73.52150746268657,0.7377220695705764,0.052034902749373786,0.0,0.0,0.0,0.0046915422885588295,0.0007084269656260868,4.996858543603702e-05
GLY 551,R GLY 551,0.0,0.0,0.0,-5.4726368159200165e-05,0.00022744536220222216,1.6042758907670833e-05,-0.36130348258706446,0.08269179387304074,0.005832629427583218,0.3610597014925372,0.08263464163364467,0.005828598219433766,0.0,0.0,0.0,-0.00029850746268666025,0.0005988776909772267,4.2241575376630724e-05
ALA 552,R ALA 552,0.0,0.0,0.0,-3.482587064676896e-05,0.00018333856490238565,1.293170529717048e-05,-0.2521293532338309,0.09507034936005215,0.006705745411925808,0.25199999999999995,0.09502191420459043,0.006702329059469972,0.0,0.0,0.0,-0.00016417910447762038,0.0005798528272371919,4.0899664953496646e-05
GLU 553,R GLU 553,0.0,0.0,0.0,-8.955223880597189e-05,0.0002855392010404383,2.0140382360964004e-05,70.01209452736319,0.6755046435084725,0.04764642387908264,-70.00893034825867,0.6752862780645021,0.04763102156822669,0.0,0.0,0.0,0.0030746268656670923,0.0006382524220870318,4.501885477302195e-05
LEU 554,R LEU 554,0.0,0.0,0.0,-0.00011940298507462642,0.00032426210421493065,2.2871685359708522e-05,-0.3519154228855719,0.08115557083501704,0.005724272609098119,0.3517412935323383,0.08115676578790366,0.005724356894576093,0.0,0.0,0.0,-0.00029353233830832373,0.0007042217822573056,4.9671974670731886e-05
VAL 555,R VAL 555,0.0,0.0,0.0,-8.955223880594924e-05,0.000285539201040366,2.0140382360958908e-05,0.10399004975124347,0.0670429423571046,0.004728844546584445,-0.10397512437810941,0.06695148892120037,0.004722393918577419,0.0,0.0,0.0,-7.462686567198763e-05,0.0006382524220897546,4.5018854773213996e-05
ASP 556,R ASP 556,0.0,0.0,0.0,-9.950248756219466e-05,0.00029933550162173484,2.11134983739725e-05,71.68425870646767,0.6487365084888089,0.04575834521099957,-71.68066169154227,0.6484616353434038,0.045738957154196694,0.0,0.0,0.0,0.0034975124378089804,0.0006774577742702706,4.778418710108593e-05
SER 557,R SER 557,0.0,0.0,0.0,-8.95522388059636e-05,0.0002855392010404119,2.014038236096214e-05,-0.057741293532338395,0.25483888722896664,0.017974949185723534,0.057671641791044816,0.254774003144746,0.017970372615289134,0.0,0.0,0.0,-0.0001592039800996153,0.000665068255341432,4.691029781518059e-05
VAL 558,R VAL 558,0.0,0.0,0.0,-0.00010447761194030467,0.00030587912734209564,2.1575050145340106e-05,-0.03096019900497503,0.08502723244159378,0.0059973585631268155,0.03088059701492538,0.08500175983921145,0.005995561864285326,0.0,0.0,0.0,-0.00018407960198995596,0.0006548291894040168,4.618808978823629e-05
LEU 559,R LEU 559,0.0,0.0,0.0,-0.00013930348258706923,0.0003462629381354405,2.4423504534815e-05,0.2779104477611942,0.08109193812061563,0.005719784303485297,-0.2778407960199004,0.08100816571679217,0.005713875453708616,0.0,0.0,0.0,-6.965174129328163e-05,0.0006803016437411958,4.798477818742504e-05
ASP 560,R ASP 560,0.0,0.0,0.0,-5.97014925373052e-05,0.00023693295322963216,1.6711961981295135e-05,71.99145771144272,0.6182065051806415,0.04360492481244313,-71.98794029850754,0.6180914988116967,0.04359681288863002,0.0,0.0,0.0,0.003457711442790136,0.0006225071569983937,4.390826940294171e-05
VAL 561,R VAL 561,0.0,0.0,0.0,-0.00012437810945274582,0.00033001241695081136,2.3277281147515456e-05,-0.047696517412935464,0.09074102034879951,0.0064003780881561586,0.047661691542288546,0.09068728717328647,0.006396588042178731,0.0,0.0,0.0,-0.0001592039800997103,0.0006575450824900229,4.63796541163718e-05
VAL 562,R VAL 562,0.0,0.0,0.0,-0.00011940298507463581,0.00032426210421495613,2.287168535971032e-05,0.11653233830845786,0.06656624425812101,0.004695220855163824,-0.11652238805970144,0.0664741055803322,0.00468872189392089,0.0,0.0,0.0,-0.00010945273631829575,0.0007383996403445844,5.208269490686183e-05
ARG 563,R ARG 563,0.0,0.0,0.0,-0.00015422885572139152,0.00036116798831604697,2.5474825714719317e-05,-72.83135820895525,0.6252847399475825,0.0441041849985311,72.8275870646766,0.6249998954299284,0.044084093615358234,0.0,0.0,0.0,-0.003925373134327729,0.0007326113486223343,5.1674420287901866e-05
LYS 564,R LYS 564,0.0,0.0,0.0,-0.00013432835820896584,0.00034100476593423184,2.405262166385979e-05,-73.76012935323384,1.3921225582172247,0.09819275431763758,73.75597512437811,1.3915380317872046,0.09815152500216075,0.0,0.0,0.0,-0.004288557213928909,0.0008788948329165719,6.199246171984793e-05
GLU 565,R GLU 565,0.0,0.0,0.0,-0.00017910447761193383,0.000383439778467602,2.7045756668791524e-05,80.11562686567166,0.841679282738187,0.05936747920383898,-80.10861691542287,0.8411267895702884,0.05932850934046207,0.0,0.0,0.0,0.0068308457711469175,0.0009203307760853731,6.491512780515591e-05
SER 566,R SER 566,0.0,0.0,0.0,-0.00012437810945273807,0.00033001241695079076,2.3277281147514003e-05,0.6148258706467662,0.09202359921941915,0.006490844226494602,-0.6144875621890544,0.09193887810924925,0.006484868460131701,0.0,0.0,0.0,0.00021393034825870058,0.0006379421012145267,4.499696642632886e-05
GLU 567,R GLU 567,0.0,0.0,0.0,-0.00012935323383084587,0.00033559048664756353,2.367072784807124e-05,73.61038805970145,0.7605741211040117,0.05364676218562212,-73.60664179104477,0.7602871354972823,0.05362651978167002,0.0,0.0,0.0,0.0036169154228800765,0.0007106247253726192,5.012360345622973e-05
SER 568,R SER 568,0.0,0.0,0.0,-0.00010945273631840143,0.0003122063978056975,2.2021341393525423e-05,-0.09669651741293532,0.24058486455416975,0.01696954794552183,0.09663184079601997,0.2404888135317834,0.016962773028767936,0.0,0.0,0.0,-0.00017412935323377743,0.0006499348326950272,4.58428684835229e-05
CYS 569,R CYS 569,0.0,0.0,0.0,-0.00014925373134327708,0.000356338399591427,2.5134172791388237e-05,-0.3336019900497513,0.12220161464933846,0.008619437314375273,0.3334427860696518,0.12214634384061963,0.008615538812113795,0.0,0.0,0.0,-0.00030845771144290236,0.0006498205718312082,4.583480914358701e-05
ASP 570,R ASP 570,0.0,0.0,0.0,-0.0001840796019900499,0.0003875490964010043,2.7335605607640965e-05,79.75509452736318,1.5096495708877073,0.10648247063084586,-79.74869154228857,1.5088350566685824,0.10642501922749442,0.0,0.0,0.0,0.006218905472639361,0.00104230933616721,7.351883206340274e-05
CYM 571,R CYM 571,0.0,0.0,0.0,-0.00015422885572139095,0.0003611679883160456,2.5474825714719222e-05,79.40853233830842,0.7238755975999,0.05105824791941123,-79.40221890547267,0.7234923124690131,0.051031213070741745,0.0,0.0,0.0,0.006159203980098369,0.000742811228091942,5.239386431451926e-05
LEU 572,R LEU 572,0.0,0.0,0.0,-0.0002736318407960185,0.0004458222252183033,3.144587520100548e-05,-0.4247810945273634,0.08420244404339729,0.005939182475058922,0.4244228855721391,0.08409030489151598,0.005931272789144363,0.0,0.0,0.0,-0.0006318407960199016,0.0007355784906774984,5.188370635192583e-05
GLN 573,R GLN 573,0.0,0.0,0.0,-0.0003631840796019727,0.00048091725268035773,3.392128757688521e-05,-1.333885572139304,0.42386555861721625,0.02989717134841092,1.3327860696517415,0.4235207196878933,0.029872848285713384,0.0,0.0,0.0,-0.0014626865671638104,0.0008463270049285362,5.969530425090813e-05
GLY 574,R GLY 574,0.0,0.0,0.0,-0.00018407960199006042,0.00038754909640102643,2.7335605607642524e-05,-0.34222388059701486,0.18220581721703377,0.012851807435796787,0.34193532338308436,0.18197225417511367,0.012835333169032292,0.0,0.0,0.0,-0.0004726368159204002,0.0007401072346921859,5.220313932553639e-05
PHE 575,R PHE 575,0.0,0.0,0.0,-0.00036318407960197655,0.000480917252680363,3.392128757688557e-05,0.6319303482587064,0.12403464098210708,0.008748729023132444,-0.6312835820895522,0.1238918007281601,0.008738653848443481,0.0,0.0,0.0,0.00028358208955232025,0.0008006086642744643,5.647058113644017e-05
GLN 576,R GLN 576,0.0,0.0,0.0,-0.0005721393034825429,0.0004947685528537642,3.489828296201058e-05,-1.4428159203980107,0.1953073631860742,0.013775919236820042,1.4412189054726374,0.1949919805489499,0.013753673860778687,0.0,0.0,0.0,-0.0021691542288557212,0.0008984474065767937,6.33715939308469e-05
LEU 577,R LEU 577,0.0,0.0,0.0,-0.0004975124378109701,0.0004999938119960882,3.52668443247869e-05,0.8181293532338311,0.07664243517615146,0.005405940564022525,-0.8167014925373137,0.07654368536277863,0.005398975289229587,0.0,0.0,0.0,0.0009303482587065463,0.0007823452293076875,5.518237775800671e-05
THR 578,R THR 578,0.0,0.0,0.0,-0.0005771144278607114,0.0004940175756141968,3.484531311165673e-05,-0.8712487562189059,0.17538573780617403,0.012370756124571046,0.8707512437810946,0.17512473965362832,0.012352346734306515,0.0,0.0,0.0,-0.0010746268656719675,0.0007850613849782742,5.537396060743049e-05
HIE 579,R HIE 579,0.0,0.0,0.0,-0.0006666666666666639,0.00047140452079102877,3.325031120358756e-05,1.4696517412935326,0.27775727280571694,0.01959148746463531,-1.4679253731343282,0.2774077219222191,0.01956683204631584,0.0,0.0,0.0,0.0010597014925375723,0.0008264398925315697,5.829257549677938e-05
SER 580,R SER 580,0.0,0.0,0.0,-0.000437810945273619,0.000496117447256419,3.499342663732745e-05,-1.4172238805970139,0.1718457442816985,0.012121064233305381,1.415273631840796,0.17160332527378253,0.01210396531486195,0.0,0.0,0.0,-0.0023880597014926046,0.0007845883138986212,5.5340592746228215e-05
LEU 581,R LEU 581,0.0,0.0,0.0,-0.0007213930348258116,0.0004483136448186208,3.1621606390240295e-05,-1.127800995024876,0.11915665594386717,0.00840466248703781,1.126084577114428,0.11904122706958782,0.008396520761996165,0.0,0.0,0.0,-0.0024378109452735356,0.0007312248186452214,5.157662200384055e-05
GLY 582,R GLY 582,0.0,0.0,0.0,-0.0002587064676616741,0.00043792400168485393,3.088877746676651e-05,-0.9355174129353233,0.11094524195167459,0.00782547400109851,0.9341840796019898,0.11076100821394991,0.007812479155178776,0.0,0.0,0.0,-0.0015920398009949732,0.0007142726310384265,5.038090688307403e-05
GLY 583,R GLY 583,0.0,0.0,0.0,-0.00021890547263681335,0.0004135043732374111,2.9166349680136543e-05,-0.07449751243781086,0.10905259693966347,0.007691977114938642,0.07434825870646772,0.10893289782389512,0.007683534190285706,0.0,0.0,0.0,-0.00036815920398009433,0.0007287835530466978,5.140442840513405e-05
GLY 584,R GLY 584,0.0,0.0,0.0,-0.00015920398009948273,0.0003658661952407554,2.5806211680393276e-05,-0.13687562189054728,0.12503404293739354,0.008819221401896626,0.13670149253731342,0.12490171438566723,0.008809887665515319,0.0,0.0,0.0,-0.00033333333333337615,0.0007284778196109025,5.138286363127809e-05
THR 585,R THR 585,0.0,0.0,0.0,-0.0002537313432835674,0.00043514566379440037,3.0692808621725985e-05,-0.9560945273631845,0.1313216249291422,0.009262713241119765,0.9551940298507454,0.131227451184798,0.00925607073734955,0.0,0.0,0.0,-0.0011542288557214815,0.0007405084493406619,5.2231438824868473e-05
GLY 586,R GLY 586,0.0,0.0,0.0,-0.0001641791044776027,0.00037043801928328835,2.6128683284881032e-05,-0.6361194029850745,0.1284368543056165,0.009059237209913612,0.6353582089552241,0.1283067338645988,0.00905005922165307,0.0,0.0,0.0,-0.0009253731343282936,0.0006906648214558879,4.871574038416721e-05
SER 587,R SER 587,0.0,0.0,0.0,-0.00023880597014924897,0.00042635393603240054,3.0072687958451097e-05,-0.7559900497512438,0.11922944935096763,0.008409796938093982,0.7550000000000002,0.11918291473268704,0.008406514639194994,0.0,0.0,0.0,-0.0012288557213930263,0.0007773940292386744,5.483314703181499e-05
GLY 588,R GLY 588,0.0,0.0,0.0,-0.0001592039800994938,0.00036586619524078075,2.5806211680395065e-05,0.048756218905472624,0.14371819881379128,0.010137100145240207,-0.048825870646766203,0.14348978339127427,0.01012098896355352,0.0,0.0,0.0,-0.0002288557213930153,0.0007312248186451433,5.157662200383504e-05
MET 589,R MET 589,0.0,0.0,0.0,-0.00021393034825864976,0.0004100782295520283,2.8924688137357903e-05,-0.38458208955223894,0.17580117805799553,0.012400059020598394,0.3841393034825871,0.17573213021404088,0.012395188761196605,0.0,0.0,0.0,-0.0006567164179103616,0.00070292010980991,4.958016177532645e-05
GLY 590,R GLY 590,0.0,0.0,0.0,-0.00014427860696518034,0.0003513720116021958,2.4783870791902534e-05,-0.6201293532338309,0.11526496917314898,0.008130164066835711,0.6194875621890545,0.11513967764280389,0.008121326683672398,0.0,0.0,0.0,-0.00078606965174139,0.0006533533668806797,4.608399329357417e-05
THR 591,R THR 591,0.0,0.0,0.0,-0.0002537313432835851,0.00043514566379443056,3.069280862172812e-05,0.32710945273631825,0.09925041428889075,0.007000584459081867,-0.32694527363184067,0.09909371407513123,0.006989531678203929,0.0,0.0,0.0,-8.955223880597464e-05,0.0007343324030141423,5.179581410489346e-05
LEU 592,R LEU 592,0.0,0.0,0.0,-0.00013930348258707142,0.000346262938135446,2.442350453481539e-05,-0.015238805970149195,0.0963997310465021,0.006799512766359825,0.015114427860696519,0.09632171343162453,0.006794009828098462,0.0,0.0,0.0,-0.00026368159203983825,0.0007228497900771866,5.098589303552517e-05
LEU 593,R LEU 593,0.0,0.0,0.0,-0.0001890547263681627,0.0003915520869642062,2.7617954792048745e-05,-0.5127562189054723,0.07888586927817225,0.005564180204855328,0.512373134328358,0.07875615793424924,0.005555031072079006,0.0,0.0,0.0,-0.0005721393034819783,0.0007095790220645359,5.0049845231845196e-05
ILE 594,R ILE 594,0.0,0.0,0.0,-0.00030348258706470066,0.0004597617931203517,3.242909651167279e-05,-0.5372686567164179,0.08428692681859881,0.005945141430569318,0.5367263681592039,0.08417453882446956,0.005937214192675897,0.0,0.0,0.0,-0.0008457711442784564,0.000747196769466995,5.270319655272527e-05
SER 595,R SER 595,0.0,0.0,0.0,-0.00012437810945275355,0.0003300124169508318,2.3277281147516896e-05,-0.5621293532338307,0.20542324512065382,0.014489438534129937,0.5617164179104478,0.20531219809274923,0.014481605880701272,0.0,0.0,0.0,-0.0005373134328357927,0.0007260954984738146,5.121482765431686e-05
LYS 596,R LYS 596,0.0,0.0,0.0,-0.00012437810945272593,0.00033001241695075856,2.327728114751173e-05,-75.99534825870646,1.0202886666483444,0.07196561379306245,75.99000497512442,1.0198112863019333,0.07193194197961864,0.0,0.0,0.0,-0.00546766169154563,0.0008754239939197321,6.174764761287072e-05
ILE 597,R ILE 597,0.0,0.0,0.0,-0.00021890547263681446,0.00041350437323741323,2.9166349680136692e-05,-0.6355074626865674,0.09005289321364801,0.006351841342362914,0.6351393034825867,0.09003526394554616,0.00635059786966627,0.0,0.0,0.0,-0.0005870646766168729,0.000714896117281014,5.042488421184975e-05
ARG 598,R ARG 598,0.0,0.0,0.0,-0.00028855721393035406,0.0004530915450757295,3.1958613490176426e-05,-87.60013930348249,0.889852595829229,0.06276536272285399,87.58786567164175,0.889067131913107,0.06270996036988881,0.0,0.0,0.0,-0.012562189054719043,0.0011185292333432946,7.88949690948372e-05
GLU 599,R GLU 599,0.0,0.0,0.0,-0.00013432835820895536,0.0003410047659342052,2.4052621663857913e-05,75.40510447761194,1.0668757074533444,0.07525161029182569,-75.4003781094527,1.0663680799417432,0.07521580500784598,0.0,0.0,0.0,0.004592039800993478,0.0008992735146459293,6.342986310132592e-05
GLU 600,R GLU 600,0.0,0.0,0.0,-0.00012935323383084146,0.00033559048664755215,2.3670727848070438e-05,73.97302487562187,0.6466232798581437,0.04560928955600491,-73.96896019900497,0.6463214150489458,0.04558799765402994,0.0,0.0,0.0,0.00393532338308244,0.0007335567411160258,5.174110313297095e-05
TYR 601,R TYR 601,0.0,0.0,0.0,-0.00018407960199006592,0.00038754909640103803,2.7335605607643344e-05,0.6008358208955222,0.1236223100123277,0.008719645438950784,-0.6005223880597014,0.12356193985755488,0.008715387256551013,0.0,0.0,0.0,0.00012935323383074756,0.0006788811981454097,4.7884587680069706e-05
PRO 602,R PRO 602,0.0,0.0,0.0,-8.457711442785359e-05,0.0002782513722210625,1.962633855027654e-05,0.8396318407960198,0.09321394521839953,0.006574804759668165,-0.8391592039800998,0.09317599314666976,0.006572127826927432,0.0,0.0,0.0,0.0003880597014924548,0.0006218706464476791,4.386337341030228e-05
ASP 603,R ASP 603,0.0,0.0,0.0,-0.00021890547263681888,0.00041350437323742147,2.916634968013727e-05,81.23153233830848,0.9658033442134638,0.06812251546225394,-81.22426865671639,0.9652408033358206,0.06808283688807525,0.0,0.0,0.0,0.007044776119401273,0.0009686555665378523,6.832369571345008e-05
ARG 604,R ARG 604,0.0,0.0,0.0,-0.00030348258706469844,0.00045976179312034836,3.242909651167255e-05,-82.57436318407962,1.3125147456888528,0.09257765216213953,82.56618905472635,1.311676146204052,0.09251850191513299,0.0,0.0,0.0,-0.008477611940302363,0.0011155822024431444,7.868710156231512e-05
ILE 605,R ILE 605,0.0,0.0,0.0,-0.0004129353233830783,0.0004923613937806095,3.4728495052118186e-05,-0.7681691542288559,0.1733240465665097,0.012225335636855916,0.7674726368159206,0.17315529652292608,0.01221343292651415,0.0,0.0,0.0,-0.0011094527363186856,0.0008333593223838407,5.878063444783343e-05
MET 606,R MET 606,0.0,0.0,0.0,-0.0003731343283582098,0.00048363736555282654,3.4113149545808845e-05,0.733696517412935,0.12834453955522665,0.009052725829466956,-0.7327562189054726,0.1281756229632693,0.009040811371708667,0.0,0.0,0.0,0.0005671641791045104,0.0007769800050639092,5.480394401816198e-05
ASN 607,R ASN 607,0.0,0.0,0.0,-0.0005572139303483166,0.0004967157800736303,3.503562978027188e-05,-1.3786119402985075,0.2084532438757053,0.014703158167923194,1.3777512437810946,0.20820987261814997,0.014685992082968929,0.0,0.0,0.0,-0.001417910447761884,0.0008312776307844475,5.863380324351326e-05
THR 608,R THR 608,0.0,0.0,0.0,-0.0005870646766169281,0.0004923613937806262,3.4728495052119365e-05,0.9908358208955226,0.20194858690193643,0.014244355040012,-0.9885771144278611,0.201619402233135,0.014221136143717304,0.0,0.0,0.0,0.0016716417910446794,0.0008931145074558743,6.299544022937123e-05
PHE 609,R PHE 609,0.0,0.0,0.0,-0.0015323383084577349,0.0004989531378857901,3.5193440832663274e-05,-0.8869800995024877,0.266121301040807,0.018770749297571943,0.8841840796019901,0.26571703601599944,0.018742234641282645,0.0,0.0,0.0,-0.004328358208955238,0.001046977070481324,7.384806865684806e-05
SER 610,R SER 610,0.0,0.0,0.0,-0.0007014925373134169,0.00045760327512702983,3.227684639133864e-05,1.127751243781095,0.1795318339846018,0.012663199200809256,-1.125726368159204,0.17935173411093874,0.012650495935178765,0.0,0.0,0.0,0.0013233830845771745,0.0008103193262289958,5.7155518420111545e-05
VAL 611,R VAL 611,0.0,0.0,0.0,-0.001084577114427876,0.0002782513722210333,1.962633855027448e-05,-1.1687064676616916,0.08227117161899475,0.005802961021300828,1.1677512437810944,0.08203553295740862,0.005786340351613172,0.0,0.0,0.0,-0.0020398009950247475,0.0007586371389903295,5.3510138001433896e-05
VAL 612,R VAL 612,0.0,0.0,0.0,-0.0012885572139303572,0.0004530915450757481,3.1958613490177734e-05,0.6924378109452738,0.20526104569252823,0.01447799786857762,-0.6901791044776117,0.20480318852752114,0.0144457031141749,0.0,0.0,0.0,0.0009701492537313425,0.000976899592355472,6.89051844601984e-05
PRO 613,R PRO 613,0.0,0.0,0.0,-0.0010049751243781202,0.00027313387524994175,1.926537814500157e-05,1.1253532338308463,0.23309110298451163,0.01644097875857703,-1.1234925373134323,0.2326184953355396,0.016407643585254664,0.0,0.0,0.0,0.0008557213930348377,0.000742511270658432,5.237270694845221e-05
SER 614,R SER 614,0.0,0.0,0.0,-0.0014079601990049614,0.0004914556694482324,3.466461018341632e-05,-1.2214129353233834,0.5739454562049864,0.040482991127615026,1.2185074626865677,0.5725198392739036,0.04038243586239172,0.0,0.0,0.0,-0.004313432835820801,0.0016828868399675352,0.00011870168545572313
PRO 615,R PRO 615,0.0,0.0,0.0,-0.0016616915422885427,0.0004835349976047005,3.410592906746733e-05,-0.4731343283582089,0.33868411861888126,0.023888935822876135,0.4722288557213928,0.3375238592829523,0.023807097439290485,0.0,0.0,0.0,-0.0025671641791045925,0.001420082128488427,0.00010016487034884586
LYS 616,R LYS 616,0.0,0.0,0.0,-0.004925373134328359,0.0011587448111588978,8.173155724498279e-05,-130.76603482587058,4.406723874633146,0.31082633652719044,130.66757711442793,4.402577653520729,0.3105338846387881,0.0,0.0,0.0,-0.10338308457711337,0.008541820587150271,0.0006024935702597161
VAL 617,R VAL 617,0.0,0.0,0.0,-0.002427860696517416,0.0005047238548446787,3.560047582339456e-05,-0.2845124378109451,0.21214263739644543,0.01496338792242631,0.28485572139303506,0.21179266609715094,0.01493870285026294,0.0,0.0,0.0,-0.0020845771144276846,0.0009184731789068492,6.47841030025656e-05
SER 618,R SER 618,0.0,0.0,0.0,-0.0009651741293532336,0.000270950224959011,1.9111355329073935e-05,1.6810248756218897,0.23180252871038728,0.016350089737080853,-1.6774278606965163,0.23121809398266616,0.01630886688978549,0.0,0.0,0.0,0.0026318407960199187,0.000824851015962888,5.8180504784593365e-05
ASP 619,R ASP 619,0.0,0.0,0.0,-0.0009353233830845785,0.0002835384447517385,1.9999259893300412e-05,105.8775223880597,1.177839509950015,0.08307839345282829,-105.82842288557211,1.175203060796358,0.08289243266763167,0.0,0.0,0.0,0.04816417910447979,0.002883804571001475,0.00020340789111488762
THR 620,R THR 620,0.0,0.0,0.0,-0.0004825870646766223,0.0004996966976911385,3.5245887497546386e-05,0.7470995024875623,0.28879270061776274,0.020369866527270367,-0.745810945273632,0.28833954914578375,0.02033790368686234,0.0,0.0,0.0,0.0008059701492536138,0.0008564442162958206,6.040891731917101e-05
VAL 621,R VAL 621,0.0,0.0,0.0,-0.0004676616915422917,0.0004989531378858112,3.519344083266476e-05,0.6885024875621892,0.20480368283132655,0.014445737979677105,-0.6875721393034825,0.2045028093322348,0.014424515999325866,0.0,0.0,0.0,0.00046268656716427396,0.0007725713003972934,5.44929779673407e-05
VAL 622,R VAL 622,0.0,0.0,0.0,-0.00037810945273631763,0.00048491514153278315,3.4203276914360024e-05,0.055248756218905494,0.09439383892400648,0.006658028044911067,-0.0552636815920398,0.09424655462711988,0.00664763941160169,0.0,0.0,0.0,-0.00039303482587048637,0.0007463018234754032,5.2640071929565315e-05
GLU 623,R GLU 623,0.0,0.0,0.0,-0.0006716417910447682,0.0004696159021657326,3.312415177300799e-05,100.54732338308453,1.1939392927329886,0.0842139845730529,-100.51253731343282,1.1917720322989505,0.08406111780849565,0.0,0.0,0.0,0.03411442786069823,0.0024274222750752784,0.0001712171659561852
PRO 624,R PRO 624,0.0,0.0,0.0,-0.0004577114427860877,0.0004982084683431053,3.514091589294365e-05,-0.14117412935323392,0.09484800371289613,0.006690062359183134,0.1404378109452736,0.09471905230121286,0.006680966827894176,0.0,0.0,0.0,-0.0011940298507463227,0.0007708392913175869,5.437081146624087e-05
TYR 625,R TYR 625,0.0,0.0,0.0,-0.0004378109452736234,0.0004961174472564245,3.499342663732784e-05,0.2526119402985075,0.167304705059485,0.011800764022622359,-0.25241791044776113,0.16712427073369876,0.011788037166557986,0.0,0.0,0.0,-0.00024378109452738051,0.0008012885343399327,5.651853547344334e-05
ASN 626,R ASN 626,0.0,0.0,0.0,-0.00031840796019898536,0.0004658587029141853,3.285913937100938e-05,-1.2723880597014932,0.14637360586609602,0.010324398117506522,1.2707412935323383,0.14617917423973678,0.010310683967982848,0.0,0.0,0.0,-0.0019651741293533554,0.00081269840717336,5.7323325851499544e-05
ALA 627,R ALA 627,0.0,0.0,0.0,-0.00030348258706466526,0.0004597617931202982,3.242909651166902e-05,-0.2888208955223881,0.16251391907075308,0.011462848033255472,0.28823383084577103,0.1622696608598584,0.01144561938743627,0.0,0.0,0.0,-0.0008905472636815834,0.000710938136433735,5.0145709768021695e-05
THR 628,R THR 628,0.0,0.0,0.0,-0.00033830845771144085,0.0004731340667848228,3.33723039720024e-05,0.5639502487562191,0.16302060887460856,0.011498587176430444,-0.5634278606965175,0.16280591876212716,0.01148344410346975,0.0,0.0,0.0,0.00018407960198991237,0.0007796831054389538,5.4994606018038326e-05
LEU 629,R LEU 629,0.0,0.0,0.0,-0.00027363184079598756,0.0004458222252182529,3.144587520100193e-05,0.03999999999999975,0.14200858358192758,0.010016513184380193,-0.040109452736318406,0.14187278991269237,0.010006935037454553,0.0,0.0,0.0,-0.0003830845771145061,0.0007838623837306299,5.528938958008701e-05
SER 630,R SER 630,0.0,0.0,0.0,-0.0002636815920398073,0.00044062865324348387,3.107954887869699e-05,0.1333781094527362,0.16111636756988212,0.01136427235084788,-0.13326368159203977,0.16094319360117534,0.011352057600887063,0.0,0.0,0.0,-0.00014925373134343643,0.0007581149312957196,5.347330431063783e-05
VAL 631,R VAL 631,0.0,0.0,0.0,-0.0004726368159203913,0.0004992506946985832,3.521442887200052e-05,-0.32133333333333364,0.13758822889217248,0.009704725404284319,0.32079601990049733,0.13741049799517985,0.009692189233384682,0.0,0.0,0.0,-0.0010099502487564713,0.0008041561799203713,5.6720803597243205e-05
HIE 632,R HIE 632,0.0,0.0,0.0,-0.0002786069651741252,0.0004483136448186525,3.162160639024253e-05,0.9070796019900499,0.24426165244989562,0.01722888856779105,-0.9064925373134325,0.24395667014755532,0.017207376774804033,0.0,0.0,0.0,0.00030845771144264605,0.0008252110295170515,5.820589818280126e-05
GLN 633,R GLN 633,0.0,0.0,0.0,-0.00021393034825870278,0.0004100782295521298,2.8924688137365063e-05,-0.24233333333333315,0.36231744874489263,0.02555590240212824,0.24187562189054726,0.36205681016080515,0.02553751837386727,0.0,0.0,0.0,-0.0006716417910451905,0.0007672667720860151,5.411882538848491e-05
LEU 634,R LEU 634,0.0,0.0,0.0,-0.00045273631840795286,0.0004977611318718624,3.5109363211063174e-05,-0.6307611940298509,0.1330354110139442,0.009383594391263222,0.6299353233830848,0.13292166846036868,0.009375571610113115,0.0,0.0,0.0,-0.0012786069651741852,0.0008357616657523957,5.895008268411315e-05
VAL 635,R VAL 635,0.0,0.0,0.0,-0.00034825870646764214,0.00047641849233327115,3.36039694881236e-05,-0.12045771144278619,0.10885729145638426,0.007678201328300228,0.1201442786069652,0.10874358941293939,0.007670181404514428,0.0,0.0,0.0,-0.0006616915422885572,0.0007948685703670002,5.606570612921553e-05
GLU 636,R GLU 636,0.0,0.0,0.0,-0.00029850746268656744,0.00045760327512704203,3.22768463913395e-05,88.3919004975125,0.9723688007211556,0.068585607058635,-88.37849253731342,0.9715119012782691,0.06852516603210784,0.0,0.0,0.0,0.013109452736318503,0.0011143390156446741,7.859941392651569e-05
ASN 637,R ASN 637,0.0,0.0,0.0,-0.00024875621890545685,0.00043229221883038976,3.049154213218012e-05,-1.1403880597014924,0.15802808068596663,0.01114644138943954,1.139283582089552,0.15784454276502857,0.011133495622651793,0.0,0.0,0.0,-0.001353233830845516,0.0008039714791908412,5.670777581226121e-05
THR 638,R THR 638,0.0,0.0,0.0,-0.000328358208955243,0.00046961590216576673,3.3124151773010396e-05,-0.6130447761194026,0.18554041810699531,0.013087012047634043,0.612358208955224,0.18526302680049095,0.013067446373442029,0.0,0.0,0.0,-0.0010149253731342553,0.0008374185157677412,5.906694787355907e-05
ASP 639,R ASP 639,0.0,0.0,0.0,-0.0003781094527363127,0.0004849151415327768,3.420327691435958e-05,92.40495024875618,0.9553992354092372,0.06738866620905623,-92.38809950248758,0.9543738798461423,0.06731634320394371,0.0,0.0,0.0,0.016472636815918738,0.0013084104185273737,9.228815524519967e-05
GLU 640,R GLU 640,0.0,0.0,0.0,-0.0006766169154228524,0.00046776753327532544,3.2993777883674176e-05,99.99046766169147,1.2227848812804858,0.08624859551493672,-99.96407462686572,1.2209867265702947,0.08612176346078984,0.0,0.0,0.0,0.025716417910447816,0.001983559066835628,0.00013990946915890825
THR 641,R THR 641,0.0,0.0,0.0,-0.0007313432835820952,0.00044326096731097194,3.126521799740355e-05,1.1341144278606965,0.1571253321105183,0.01108276641444803,-1.1301542288557216,0.15682915600633182,0.01106187576278703,0.0,0.0,0.0,0.003228855721393066,0.0008962959621799014,6.321984274353574e-05
TYR 642,R TYR 642,0.0,0.0,0.0,-0.0019402985074626806,0.00032540508309980364,2.2952304874254934e-05,0.09867661691542289,0.3538210469069441,0.024956612423431248,-0.09907462686567167,0.3533053017177576,0.02492023456262196,0.0,0.0,0.0,-0.0023383084577113483,0.0009436750032820817,6.656170263603646e-05
CYS 643,R CYS 643,0.0,0.0,0.0,-0.0012039800995025582,0.00040295436281227617,2.8422209320073397e-05,0.9209701492537312,0.2267959591111199,0.015996953545347435,-0.9167711442786067,0.226262026948823,0.01595929287436323,0.0,0.0,0.0,0.0029950248756216535,0.0011395098555184795,8.037482808176242e-05
ILE 644,R ILE 644,0.0,0.0,0.0,-0.002169154228855709,0.0003748880842544711,2.6442566666652e-05,-1.1445024875621896,0.19702632913374707,0.01389716574632017,1.1450149253731345,0.1967907815867699,0.013880551503361512,0.0,0.0,0.0,-0.0016567164179108111,0.001153220523706748,8.134190405147114e-05
ASP 645,R ASP 645,0.0,0.0,0.0,-0.0027810945273631558,0.00046982668130663173,3.3139018987302754e-05,123.13653731343278,2.1197922877376456,0.14951861966866165,-123.0499452736318,2.1113937279975343,0.14892623093944027,0.0,0.0,0.0,0.08381094527362776,0.008925567256356237,0.0006295609733321929
ASN 646,R ASN 646,0.0,0.0,0.0,-0.002432835820895524,0.0004954684379909928,3.494764905332545e-05,1.9102835820895518,0.22919264351175136,0.01616600262880564,-1.9048457711442788,0.22878078559015821,0.016136952410870407,0.0,0.0,0.0,0.003004975124377151,0.0013024947835114538,9.18708985228498e-05
GLU 647,R GLU 647,0.0,0.0,0.0,-0.005477611940298494,0.0006987880543713511,4.928870905651923e-05,130.35330845771153,2.488652306537945,0.17553599938129277,-130.20881094527363,2.4730704351449533,0.17443693891390086,0.0,0.0,0.0,0.13901990049751348,0.016539703534978734,0.001166620737599821
ALA 648,R ALA 648,0.0,0.0,0.0,-0.0045174129353233875,0.0005562358152984559,3.923384937042989e-05,1.780786069651742,0.15783113025189316,0.011132549576918022,-1.7667860696517417,0.15618546509658737,0.011016473306671402,0.0,0.0,0.0,0.009482587064676584,0.0031529730538398756,0.00022239357204462522
LEU 649,R LEU 649,0.0,0.0,0.0,-0.005736318407960235,0.0006579966414872424,4.641150463227083e-05,1.9462288557213934,0.24707721789990417,0.0174274832424237,-1.9435174129353234,0.24810995184444246,0.017500326678436543,0.0,0.0,0.0,-0.0030248756218903203,0.0037088542852083436,0.000261602410993008
TYR 650,R TYR 650,0.0,0.0,0.0,-0.008029850746268673,0.0007255839834414126,5.1178748165761817e-05,1.3527363184079606,0.3098090972529274,0.021852248850046243,-1.3414726368159204,0.30914024655053546,0.021805071758986633,0.0,0.0,0.0,0.0032338308457708523,0.004559179658169475,0.00032157973838015417
ASP 651,R ASP 651,0.0,0.0,0.0,-0.016427860696517443,0.0025560424751603335,0.00018028933538027014,149.7314278606965,4.786459340777319,0.33761081115027186,-149.41935323383086,4.749492051352622,0.3350033395976832,0.0,0.0,0.0,0.2956467661691545,0.03917824558799431,0.002763420376252326
ILE 652,R ILE 652,0.0,0.0,0.0,-0.019004975124378088,0.0020983232169435994,0.0001480043081725478,2.096990049751243,0.26065846566319534,0.01838543059919638,-2.0812935323383077,0.25984124201653935,0.018327788087561903,0.0,0.0,0.0,-0.003308457711442614,0.012037023239452065,0.0008490261569935576
CYS 653,R CYS 653,0.0,0.0,0.0,-0.011527363184079594,0.0011634985466675474,8.206685989498052e-05,0.5677860696517415,0.3841562557875008,0.027096293082436794,-0.5680298507462687,0.38671194507303047,0.02727655750574131,0.0,0.0,0.0,-0.011771144278606899,0.009147077024580869,0.0006451850677209027
PHE 654,R PHE 654,0.0,0.0,0.0,-0.05474129353233829,0.009469129540099014,0.0006679009007105985,0.6349303482587065,0.35292022004384943,0.024893072995578098,-0.4833830845771146,0.35007661920765065,0.024692500857271635,0.0,0.0,0.0,0.09680597014925348,0.019968810610377773,0.0014084913017940622
ARG 655,R ARG 655,0.0,0.0,0.0,-0.1038855721393035,0.015311746890275264,0.0010800073540192183,-163.16416417910438,4.312792823479298,0.3042009510147548,163.33699502487562,4.328312799067431,0.30529564568868706,0.0,0.0,0.0,0.06894527363184096,0.09281266634934653,0.006546500730565842
THR 656,R THR 656,0.0,0.0,0.0,-0.06560199004975129,0.009685645943003746,0.000683172790265631,0.6186417910447766,0.8905117211006754,0.06281185383490562,-0.42008955223880606,0.8842014087773663,0.062366758721711164,0.0,0.0,0.0,0.1329502487562188,0.03521091407628315,0.0024835863874080127
LEU 657,R LEU 657,0.0,0.0,0.0,-0.0371890547263681,0.004339346719522317,0.00030607391843054567,0.10895024875621888,0.34338565632186774,0.024220556723535677,-0.04203482587064679,0.34482172736470723,0.02432184936494851,0.0,0.0,0.0,0.029726368159204,0.01472668918569007,0.0010387405653238722
LYS 658,R LYS 658,0.0,0.0,0.0,-0.2065970149253731,0.05414456226556951,0.0038190629616602348,-168.83116915422886,6.565190720403354,0.46307284919120584,169.58666666666676,6.590983041704692,0.4648920992664773,-0.0318838208955224,0.045751947544044456,0.003227093561718432,0.5170166766169175,0.19279025796789784,0.013598376323790493
LEU 659,R LEU 659,0.0,0.0,0.0,-0.018830845771144286,0.0022151095300107777,0.0001562417795639702,1.4878208955223884,0.4286838097218092,0.030237024577683964,-1.4333383084577123,0.42246764423208527,0.029798570070121138,0.0,0.0,0.0,0.03565174129353207,0.00883052763774238,0.0006228573954999772
THR 660,R THR 660,0.0,0.0,0.0,-0.014099502487562192,0.0021899930146515975,0.00015447019716454592,0.27433830845771157,1.136663374460935,0.08017405278830607,-0.22016915422885575,1.1231026593001843,0.07921755368965179,0.0,0.0,0.0,0.040069651741293726,0.016971592430586987,0.0011970838315053503
THR 661,R THR 661,0.0,0.0,0.0,-0.005283582089552235,0.0007082871950868663,4.995872678233048e-05,-0.5751741293532338,0.5155407387016646,0.03636343998397223,0.5912238805970152,0.5141496913364422,0.0362653230679211,0.0,0.0,0.0,0.010766169154228886,0.005375460156283046,0.0003791557254456822
PRO 662,R PRO 662,0.0,0.0,0.0,-0.005378109452736338,0.0006811742918525498,4.804633003937813e-05,-0.8002388059701497,0.23733577760193778,0.01674037502179181,0.8010845771144278,0.23653501589032022,0.016683893645528126,0.0,0.0,0.0,-0.0045323383084574,0.0015161482373394592,0.0001069408512199129
THR 663,R THR 663,0.0,0.0,0.0,-0.0022388059701492426,0.0004378674771281144,3.088479053193805e-05,1.872542288557214,0.5069214462708107,0.035755481971181634,-1.8698407960199006,0.5057341882663797,0.035671739248349786,0.0,0.0,0.0,0.0004626865671641591,0.0017954754484090162,0.00012664307359170504
TYR 664,R TYR 664,0.0,0.0,0.0,-0.0023482587064676693,0.00048674924611482456,3.4332644676956935e-05,1.268019900497512,0.33447655638048934,0.023592157265045943,-1.2663383084577113,0.3338183212722753,0.023545728940267643,0.0,0.0,0.0,-0.0006666666666665137,0.0012432237557250048,8.769024256318931e-05
GLY 665,R GLY 665,0.0,0.0,0.0,-0.0009701492537313282,0.00024250860909359994,1.710523842321373e-05,0.40620398009950265,0.16227436132170658,0.011445950932451984,-0.40497014925373154,0.16206113060881197,0.01143091079760132,0.0,0.0,0.0,0.0002636815920399045,0.0007089508597230108,5.000553807648098e-05
ASP 666,R ASP 666,0.0,0.0,0.0,-0.0035671641791044824,0.0005524404633827354,3.896614588699049e-05,115.02582089552247,1.852872799115851,0.13069157056000147,-114.95143781094534,1.8459370221893467,0.13020235857523318,0.0,0.0,0.0,0.0708159203980138,0.007606683711590017,0.0005365341007193029
LEU 667,R LEU 667,0.0,0.0,0.0,-0.003736318407960249,0.0005326404498957415,3.756956061629126e-05,0.8625621890547267,0.1695546327757072,0.011959461687685967,-0.8591343283582095,0.16919048367693953,0.011933776590652503,0.0,0.0,0.0,-0.0003084577114427394,0.0021357832891382715,0.00015064653794177367
ASN 668,R ASN 668,0.0,0.0,0.0,-0.001726368159204012,0.0004458222252182596,3.14458752010024e-05,1.4002288557213922,0.2304073342254105,0.016251680305756005,-1.395990049751244,0.23022995188889403,0.016239168720416742,0.0,0.0,0.0,0.0025124378109445795,0.0014075470096731996,9.928071123878713e-05
HIE 669,R HIE 669,0.0,0.0,0.0,-0.004189054726368198,0.000610097131154444,4.303293367076953e-05,-0.747587064676617,1.1694617351082626,0.08248747077730023,0.7582587064676618,1.1672076312567525,0.08232847855036497,0.0,0.0,0.0,0.006482587064676373,0.003906996565497986,0.00027557828986486053
LEU 670,R LEU 670,0.0,0.0,0.0,-0.0064776119402984705,0.0006546779761033078,4.617742402436483e-05,-0.21248258706467651,0.22760544753265666,0.01605405045626936,0.22246766169154236,0.22587869372213226,0.01593225463327731,0.0,0.0,0.0,0.00350746268656714,0.004236913599027016,0.00029884884318453803
VAL 671,R VAL 671,0.0,0.0,0.0,-0.0023134328358208936,0.00046388866471402463,3.272018359025365e-05,0.5596716417910442,0.20639427959260087,0.014557930024893478,-0.5574875621890546,0.20597490813354977,0.014528349842887686,0.0,0.0,0.0,-0.00012935323383109033,0.0025142744875229664,0.00017734324868394483
SER 672,R SER 672,0.0,0.0,0.0,-0.0015074626865671352,0.0004999443052073297,3.5263352385146295e-05,-0.9722587064676618,0.1488322797608925,0.010497819602758592,0.9733731343283587,0.14872986322039702,0.010490595696975602,0.0,0.0,0.0,-0.00039303482587089734,0.0019212742568232536,0.00013551623739122684
ALA 673,R ALA 673,0.0,0.0,0.0,-0.0024378109452736396,0.0004961174472564088,3.499342663732673e-05,-0.43389552238805984,0.22552233241468997,0.0159071188446907,0.44183084577114395,0.2254267180653018,0.01590037472847529,0.0,0.0,0.0,0.005497512437810974,0.002461897456366998,0.00017364885775418966
THR 674,R THR 674,0.0,0.0,0.0,-0.0028955223880596896,0.00039148886712251594,2.7613495608231593e-05,0.43409950248756174,0.7026419652944077,0.049560542973867985,-0.42764179104477623,0.701140549883773,0.04945464129612061,0.0,0.0,0.0,0.003562189054725994,0.0038950617011548924,0.0002747364694408337
MET 675,R MET 675,0.0,0.0,0.0,-0.0017164179104478307,0.0004507363841952662,3.179249325000878e-05,0.19716417910447748,0.2558141386685539,0.0180437381184508,-0.19791542288557212,0.2554245277261458,0.018016257081438992,0.0,0.0,0.0,-0.0024676616915424577,0.0014728721070602709,0.00010388838834353781
SER 676,R SER 676,0.0,0.0,0.0,-0.0015522388059701672,0.000497263619371891,3.5074271384994206e-05,-0.15507960199004986,0.5379468741750131,0.037943846926418244,0.15916417910447778,0.5371249036303825,0.037885869594416234,0.0,0.0,0.0,0.002532338308457595,0.001964915909730971,0.00013859448224595494
GLY 677,R GLY 677,0.0,0.0,0.0,-0.0013432835820895125,0.0004748051856891962,3.349017561128022e-05,-0.5751492537313434,0.2231058192406573,0.015736671147393855,0.5799104477611938,0.22269945376395717,0.015708008336651178,0.0,0.0,0.0,0.003417910447761246,0.0019095146975188478,0.00013468678203124767
VAL 678,R VAL 678,0.0,0.0,0.0,-0.001855721393034869,0.00037863278786944715,2.670669769440332e-05,-0.2426169154228854,0.17695095172351707,0.012481157802018923,0.24121890547263686,0.1765512675976706,0.012452966257429515,0.0,0.0,0.0,-0.0032537313432835064,0.0017872679914040619,0.00012606416421012578
THR 679,R THR 679,0.0,0.0,0.0,-0.0011691542288556787,0.0003748880842544301,2.644256666664911e-05,-0.7190398009950248,0.261359797385735,0.018434898724771973,0.7196368159203983,0.26131249746453933,0.01843156244556739,0.0,0.0,0.0,-0.0005721393034827119,0.001409286859809535,9.940343080537864e-05
THR 680,R THR 680,0.0,0.0,0.0,-0.0018955223880597247,0.0003785674105422318,2.670208633329053e-05,-0.8771243781094531,0.23349311399124692,0.016469334428689794,0.8827363184079605,0.23324243814029552,0.016451653117442774,0.0,0.0,0.0,0.0037164179104473855,0.001688173408507792,0.00011907457125000377
CYX 681,R CYX 681,0.0,0.0,0.0,-0.0014726368159204413,0.000499250694698523,3.521442887199627e-05,-0.21849253731343285,0.1698157069367195,0.011977876439174364,0.21643781094527362,0.1696918405798792,0.011969139579999398,0.0,0.0,0.0,-0.0035273631840798698,0.0012619567497524926,8.901156608410868e-05
LEU 682,R LEU 682,0.0,0.0,0.0,-0.0010199004975124143,0.00022216033394795656,1.566998175678733e-05,-0.7664975124378113,0.1229899127999047,0.008675039578824408,0.7652288557213935,0.12271370784358111,0.008655557583322282,0.0,0.0,0.0,-0.0022885572139302447,0.000844247969962497,5.954866043105688e-05
ARG 683,R ARG 683,0.0,0.0,0.0,-0.0015820895522387069,0.0004932152728913252,3.478872304083983e-05,-104.55360696517414,1.527592952524043,0.10774809918793256,104.52674626865674,1.5253593297565387,0.10759055158527844,0.0,0.0,0.0,-0.02844278606965011,0.0029503284578109717,0.00020810012430598284
PHE 684,R PHE 684,0.0,0.0,0.0,-0.0019850746268656686,0.0003662043028771783,2.5830059954297198e-05,0.06609950248756222,0.1653710739195484,0.011664376197898164,-0.06576119402985074,0.16515237254059728,0.011648950192015624,0.0,0.0,0.0,-0.0016467661691542176,0.0008101360306204794,5.714258974472422e-05
PRO 685,R PRO 685,0.0,0.0,0.0,-0.0015223880597014729,0.0004994985233039413,3.523190935402789e-05,0.9751592039800995,0.12455251056451576,0.008785256727086294,-0.9747412935323381,0.12436226466239289,0.00877183781578655,0.0,0.0,0.0,-0.0011044776119401459,0.0009895120918144052,6.979480158003614e-05
GLY 686,R GLY 686,0.0,0.0,0.0,-0.0010995024875621708,0.00029933550162173327,2.111349837397239e-05,-1.185910447761194,0.15376260030978886,0.010845577601152751,1.1864577114427863,0.15329638139886162,0.010812693054667461,0.0,0.0,0.0,-0.0005522388059701724,0.0010965833245803812,7.734702404164181e-05
GLN 687,R GLN 687,0.0,0.0,0.0,-0.004407960199005015,0.0005753963102408646,4.0585326480960775e-05,-0.14968159203980105,0.4052091138900454,0.028581247198829093,0.16260199004975145,0.4036623025790279,0.02847214354115043,0.0,0.0,0.0,0.008512437810945442,0.0033651853093899695,0.00023736187045299756
LEU 688,R LEU 688,0.0,0.0,0.0,-0.003024875621890561,0.0003373559902122811,2.3795256867986867e-05,0.5408557213930347,0.15314544213709047,0.010802046620012341,-0.5378855721393033,0.1528817767182656,0.010783449095290177,0.0,0.0,0.0,-5.472636815943215e-05,0.001027962313105541,7.25068710816857e-05
ASN 689,R ASN 689,0.0,0.0,0.0,-0.0014328358208955392,0.000495468437990959,3.494764905332307e-05,0.9751293532338314,0.3553954187461472,0.025067660050882564,-0.972024875621891,0.3550156108656582,0.025040870468545414,0.0,0.0,0.0,0.0016716417910440265,0.0010082455038654145,7.111615458606135e-05
ALA 690,R ALA 690,0.0,0.0,0.0,-0.0009054726368159411,0.00029256100354207906,2.063566212195973e-05,0.4744129353233834,0.20936709561963085,0.014767616300035456,-0.4734228855721394,0.2089934543325761,0.014741261675662672,0.0,0.0,0.0,8.4577114427842e-05,0.0007840518216153063,5.5302751498230405e-05
ASP 691,R ASP 691,0.0,0.0,0.0,-0.0008656716417910372,0.00034100476593420094,2.4052621663857612e-05,101.97387562189058,1.240322923544743,0.08748563363712039,-101.94612437810939,1.238260611806429,0.08734016938280503,0.0,0.0,0.0,0.026885572139306167,0.0022619150069229875,0.00015954318335779002
LEU 692,R LEU 692,0.0,0.0,0.0,-0.0010497512437811296,0.00021743058092946717,1.5336370701218782e-05,0.9140049751243784,0.1556289277715649,0.010977218190444775,-0.9125621890547259,0.15539875641621528,0.010960983154805566,0.0,0.0,0.0,0.00039303482587054107,0.0006539213851000314,4.612405820964893e-05
ARG 693,R ARG 693,0.0,0.0,0.0,-0.0007910447761193247,0.00040656234244402476,2.8676696581609497e-05,-93.19121393034828,1.0004953942065604,0.07056950399903174,93.17521890547266,0.9994367577159549,0.07049483353828809,0.0,0.0,0.0,-0.016786069651744947,0.0013746116503148558,9.69576301057736e-05
LYS 694,R LYS 694,0.0,0.0,0.0,-0.0012189054726368098,0.000413504373237457,2.9166349680139775e-05,-107.4755472636816,1.3511086801834504,0.09529985841158937,107.44499999999998,1.3489761143998822,0.09514943881899238,0.0,0.0,0.0,-0.031766169154226545,0.002739075951105688,0.00019319952136161172
LEU 695,R LEU 695,0.0,0.0,0.0,-0.0016915422885572155,0.0004618566354338501,3.257685529584691e-05,0.5077263681592039,0.15104228181790802,0.01065370112895403,-0.5060746268656713,0.15070953052158068,0.010630230662150453,0.0,0.0,0.0,-3.980099502460169e-05,0.0009611394358379607,6.779354872971121e-05
ALA 696,R ALA 696,0.0,0.0,0.0,-0.0006368159203979907,0.00048091725268036484,3.392128757688571e-05,0.7080995024875624,0.16264596980032814,0.011472162173573143,-0.7068805970149256,0.16241353052364665,0.01145576717109708,0.0,0.0,0.0,0.0005820895522387092,0.0009057459540477991,6.388639377692784e-05
VAL 697,R VAL 697,0.0,0.0,0.0,-0.0007014925373134241,0.00045760327512703455,3.2276846391338974e-05,0.29130348258706457,0.12907378597793448,0.00910416290618071,-0.28962686567164175,0.12878778516068168,0.009083989963922586,0.0,0.0,0.0,0.0009751243781094806,0.0009380715422401894,6.616646496808315e-05
ASN 698,R ASN 698,0.0,0.0,0.0,-0.0012338308457712072,0.00042326585184382376,2.9854871294069607e-05,1.3286019900497508,0.34657916154887497,0.024445809214644783,-1.3254378109452734,0.34611611568302797,0.02441314847750312,0.0,0.0,0.0,0.001930348258706529,0.001019767009830605,7.192881895812494e-05
MET 699,R MET 699,0.0,0.0,0.0,-0.001805970149253676,0.00040783883645614024,2.8766733527121038e-05,1.2445124378109444,0.24569187736170897,0.01732976885491498,-1.2425522388059704,0.24512898119226872,0.017290065220385155,0.0,0.0,0.0,0.00015422885572154534,0.0010561803551714698,7.449721830761735e-05
VAL 700,R VAL 700,0.0,0.0,0.0,-0.0008059701492537161,0.000395451979089298,2.7893031973324242e-05,-0.3818208955223879,0.11505878990983945,0.008115621302890078,0.381442786069652,0.11491349963432428,0.008105373317003926,0.0,0.0,0.0,-0.0011840796019898289,0.0007732758215225096,5.45426710560358e-05
PRO 701,R PRO 701,0.0,0.0,0.0,-0.0008358208955223622,0.0003704380192832953,2.612868328488152e-05,-1.1408358208955212,0.11786879420446689,0.008313823723866007,1.1380049751243784,0.11767188116554538,0.00829993454899514,0.0,0.0,0.0,-0.003666666666666782,0.0007812054299060017,5.510198250691298e-05
PHE 702,R PHE 702,0.0,0.0,0.0,-0.0007661691542288442,0.0004232658518438379,2.9854871294070607e-05,0.8113482587064672,0.1264505413685187,0.008919133497723096,-0.8103184079601984,0.12634741691325022,0.008911859659481955,0.0,0.0,0.0,0.00026368159203992884,0.0007498751989760159,5.289211840388268e-05
PRO 703,R PRO 703,0.0,0.0,0.0,-0.00039800995024877426,0.0004894875174626626,3.452578744597981e-05,0.23594029850746268,0.28755148605467007,0.020282318002228638,-0.2355820895522389,0.28725046618932054,0.020261085697997575,0.0,0.0,0.0,-3.980099502471216e-05,0.0008336265913045774,5.879948614398311e-05
ARG 704,R ARG 704,0.0,0.0,0.0,-0.000606965174129386,0.0004884244583592246,3.445080503817895e-05,-92.9890497512438,1.1092027424628754,0.0782371291494523,92.97137313432836,1.1081108548995449,0.07816011333887173,0.0,0.0,0.0,-0.01828358208955682,0.0014572444194453761,0.00010278609624902043
LEU 705,R LEU 705,0.0,0.0,0.0,-0.0008955223880596559,0.00030587912734205937,2.1575050145337548e-05,0.5263731343283578,0.13734071760068825,0.009687267303851927,-0.5251940298507465,0.13708753482050495,0.00966940916745061,0.0,0.0,0.0,0.00028358208955234237,0.0006796100026482098,4.793599358615651e-05
HIP 706,R HIP 706,0.0,0.0,0.0,-0.0007412935323382909,0.00043792400168487085,3.08887774667677e-05,-97.87122388059704,1.2719708625793738,0.08971790714202409,97.84814925373136,1.2704323264655055,0.08960938717174838,0.0,0.0,0.0,-0.02381592039801111,0.0018123252082161722,0.00012783156401252984
PHE 707,R PHE 707,0.0,0.0,0.0,-0.0012587064676617098,0.0004379240016849332,3.08887774667721e-05,0.6522786069651737,0.22392316554948494,0.01579432231095083,-0.6502288557213934,0.223269837331141,0.01574824009149827,0.0,0.0,0.0,0.0007910447761196804,0.0010055168236148548,7.092368832088014e-05
PHE 708,R PHE 708,0.0,0.0,0.0,-0.001875621890547214,0.00038562830597165226,2.7200123496808304e-05,-0.5186815920398009,0.19724303292957313,0.013912450853552753,0.5196169154228858,0.19671543584310452,0.013875237024364714,0.0,0.0,0.0,-0.000940298507462192,0.001091084589999668,7.69591732087142e-05
MET 709,R MET 709,0.0,0.0,0.0,-0.0038805970149253964,0.0005514987645989991,3.889972357613372e-05,0.07287562189054729,0.43205947795446503,0.03047512585653366,-0.06182587064676615,0.4304782305673555,0.030363593265325103,0.0,0.0,0.0,0.007169154228855743,0.0031165173478097086,0.00021982218480248443
PRO 710,R PRO 710,0.0,0.0,0.0,-0.0032338308457711636,0.0004887284254824016,3.447224522594876e-05,1.4494676616915423,0.22468722361701018,0.015848214811769862,-1.4391393034825872,0.22333550269425165,0.015752871769096656,0.0,0.0,0.0,0.007094527363184041,0.0037991907884784666,0.00026797425664636576
GLY 711,R GLY 711,0.0,0.0,0.0,-0.0031194029850746103,0.00040601404503690596,2.8638022664379707e-05,-1.3048955223880592,0.35878894422398977,0.025307020882692634,1.3274975124378106,0.360765412463049,0.025446430203423052,0.0,0.0,0.0,0.019482587064676694,0.005919101827255847,0.00041750125236755293
PHE 712,R PHE 712,0.0,0.0,0.0,-0.013273631840796064,0.001145942981651138,8.082858581315603e-05,1.1872189054726363,0.2726835168085912,0.01923361230978442,-1.1409999999999996,0.2750557971435794,0.01940094006317157,0.0,0.0,0.0,0.03294527363184054,0.009509460596980759,0.0006707456341260467
ALA 713,R ALA 713,0.0,0.0,0.0,-0.013661691542288572,0.0014124447329929431,9.962617000591409e-05,-1.6170348258706473,0.19277363773107453,0.013597204022672707,1.705298507462687,0.19467329551795234,0.0137311955518333,0.0,0.0,0.0,0.07460199004975124,0.017856275177199715,0.0012594845411802533
PRO 714,R PRO 714,0.0,0.0,0.0,-0.036378109452736326,0.004248068733921136,0.000299635665733726,-2.403402985074626,0.20444308965213948,0.014420303697872294,2.511293532338309,0.2066597858137599,0.014576657389801248,0.0,0.0,0.0,0.07151243781094538,0.025786360977560145,0.0018188296664469286
LEU 715,R LEU 715,0.0,0.0,0.0,-0.04111940298507462,0.004874103733586512,0.00034379276997252713,0.46962189054726367,1.0154299661902941,0.07162290748637687,-0.3388358208955224,1.0109335510739625,0.07130575481743838,0.0,0.0,0.0,0.08966666666666669,0.03600046065671704,0.002539276709310532
THR 716,R THR 716,0.0,0.0,0.0,-0.19501990049751247,0.03935840673966116,0.0027761279640999502,-2.922328358208955,0.7528425282091832,0.05310141767042505,3.3289850746268668,0.7834219393791629,0.05525832303085331,-0.00017451940298507452,0.0008664565878211926,6.111513555514788e-05,0.21146229651741277,0.11962865642566328,0.008437954834089613
SER 717,R SER 717,0.0,0.0,0.0,-0.14885572139303493,0.034832135896987845,0.002456869434593128,0.7838557213930344,1.0499854555162302,0.07406026377636662,-0.6869054726368156,1.0674424150615982,0.07529158276452125,-0.006868585074626867,0.0117151697477112,0.0008263243620587375,-0.05877405771144291,0.11655767252383081,0.008221344330936626
ARG 718,R ARG 718,0.0,0.0,0.0,-0.10561194029850748,0.021221613330626842,0.0014968571924204028,-126.7218855721394,3.3955426638331105,0.23950311313955105,126.96828855721385,3.444287848370156,0.2429413333602934,-8.70447761194094e-06,0.00012309990292179847,8.68279768385096e-06,0.14078234029850617,0.09065959765870235,0.006394634974407014
GLY 719,R GLY 719,0.0,0.0,0.0,-0.39975124378109467,0.14899069325819425,0.010508993229340053,-0.1344676616915423,0.4435112950700707,0.03128287475614435,0.812810945273632,0.5049209130521476,0.03561437523766528,-0.058153217910447745,0.042679675663859225,0.0030103922115770013,0.22043882189054698,0.16994401056917635,0.011986926279639583
SER 720,R SER 720,0.0,0.0,0.0,-1.1941840796019902,0.46599426783704984,0.03286870138341005,-1.224189054726369,3.5742237001600308,0.25210630170057746,1.6152238805970145,2.178352619287585,0.15364914698085924,-0.21354114626865683,0.03592801355393013,0.0025341666846772914,-1.0166903999999994,1.454806304797443,0.10261412490123241
GLN 721,R GLN 721,0.0,0.0,0.0,-0.40567164179104476,0.07829655096062303,0.005522612895692477,1.839900497512438,1.6126721189484179,0.11374912089176624,-1.0911840796019903,1.632222304921074,0.11512808468826957,-0.01937820895522387,0.014412967906215296,0.001016612372415964,0.32366656716417935,0.10827120861471469,0.00763686223201007
GLN 722,R GLN 722,0.0,0.0,0.0,-1.2995472636815917,0.5433814241803402,0.03832717052846043,-0.6656815920398014,2.682028190017624,0.18917568254381026,2.4972388059701487,2.454039791080321,0.1730946207781055,-0.23372117014925373,0.11271678422313099,0.007950428958546505,0.2982887800995018,0.8067851372603568,0.05690623595064701
TYR 723,R TYR 723,0.0,0.0,0.0,-5.416920398009953,0.9416298264083932,0.06641744698188531,-8.485661691542289,2.3287519184077254,0.16425749560711891,8.605656716417913,1.667812275895872,0.11763840768783042,-1.1622668417910453,0.07743299547366918,0.005461702388015124,-6.45919221492537,1.1080599080420779,0.07815651982461612
ARG 724,R ARG 724,0.0,0.0,0.0,-2.7242587064676607,0.9928806237765787,0.07003239950517601,-189.8874427860697,5.697560212587858,0.40187491170392287,188.46289552238807,4.556138969835995,0.32136526476163296,-0.48049182089552256,0.05942345387251173,0.00419140726681518,-4.629297791044773,1.9773333482265458,0.1394703408262597
ALA 725,R ALA 725,0.0,0.0,0.0,-1.9743930348258696,0.44651261145716264,0.03149457129168834,-2.6318109452736316,0.8162584058702422,0.05757442879883037,3.363019900497513,0.8450106711928825,0.05960245722796312,-0.32150743880597005,0.06689114885408097,0.004718137858397091,-1.5646915184079602,0.4785038833582896,0.033751061629808364
LEU 726,R LEU 726,0.0,0.0,0.0,-1.2463333333333335,0.35397389134590035,0.024967393238923864,0.4308955223880598,1.0715654536344181,0.07558239948265669,-0.028358208955223865,1.0443538796381235,0.07366304304076686,-0.25546932537313444,0.06266632790515284,0.004420141964985689,-1.0992653452736314,0.38436611633044737,0.027111095503827704
THR 727,R THR 727,0.0,0.0,0.0,-0.32613432835820894,0.08293788880046479,0.0058499876253975775,-3.908915422885571,1.1194537215257097,0.07896017746347514,4.2071592039801,1.1154734552558656,0.07867943112713671,-0.02285906865671641,0.03168323016627279,0.0022347627494019398,-0.05074961592039796,0.17063212416032317,0.012035462070112395
VAL 728,R VAL 728,0.0,0.0,0.0,-0.06812935323383082,0.009312335160895968,0.0006568414779143845,-1.1327860696517411,0.4775335043388532,0.0336826163711003,1.3104228855721398,0.4752095167916821,0.03351869492832959,0.0,0.0,0.0,0.109507462686567,0.05204419471002276,0.0036709144569605804
PRO 729,R PRO 729,0.0,0.0,0.0,-0.3614577114427863,0.1682888994684868,0.011870183743776555,-2.4683582089552245,0.9500018806186011,0.06700796615517537,2.685482587064678,0.8820408271962592,0.06221436304711729,-0.052610937313432776,0.06268401406196683,0.004421389450302703,-0.1969442706467663,0.15699036032246652,0.01107324623855134
GLU 730,R GLU 730,0.0,0.0,0.0,0.0791393034825871,0.832475467194146,0.058718292109522924,152.28410945273635,5.436570870851334,0.383466142905955,-157.79955223880597,4.753719519716463,0.3353015222253449,-0.14955259701492538,0.03291570163827101,0.0023216945843464137,-5.585856079601996,2.0881225398024115,0.14728480788251522
LEU 731,R LEU 731,0.0,0.0,0.0,-0.07330845771144281,0.008741413874586535,0.0006165717952845135,-0.13589054726368135,0.40032407016619265,0.028236682781439384,0.13418407960199,0.4130265081843522,0.02913264367812183,0.0,0.0,0.0,-0.07501492537313394,0.06266736616619789,0.0044202151982733135
THR 732,R THR 732,0.0,0.0,0.0,-0.05949751243781098,0.01054680370723265,0.000743914175621776,-2.525308457711443,0.6748727570343764,0.04760185404366024,2.7606965174129354,0.6920878588847883,0.048816113705334965,0.0,0.0,0.0,0.17589054726368136,0.08851532717262331,0.006243389795749931
GLN 733,R GLN 733,0.0,0.0,0.0,-0.9838805970149254,0.3354659574807831,0.02366194423788773,2.9403830845771126,2.005565700399603,0.1414616974093239,-0.09893532338308512,1.4691611681859456,0.10362663889696534,-0.1972806805970151,0.07938222452962404,0.005599190404907319,1.6602864835820894,1.060317963969228,0.074789062730181
GLN 734,R GLN 734,0.0,0.0,0.0,-0.18154726368159194,0.03814138407399188,0.0026902858039369137,-1.263970149253732,0.822258852794835,0.057997667691975736,1.932019900497512,0.798832618164015,0.05634530850268336,0.0,0.0,0.0,0.48650248756218895,0.27787758363414133,0.019599973536172256
MET 735,R MET 735,0.0,0.0,0.0,-0.028940298507462763,0.003683554673853922,0.0002598179139978313,-1.8978557213930347,0.39496248840033576,0.02785850596217793,1.9739203980099498,0.3916354326047192,0.027623833540262422,0.0,0.0,0.0,0.04712437810945264,0.034698408536437284,0.00244743703384466
PHE 736,R PHE 736,0.0,0.0,0.0,-0.045019900497512415,0.008415787225029355,0.0005936038623173255,0.20503482587064695,0.747417599765285,0.05271877272100003,-0.1486965174129352,0.7339677033019636,0.05177009017058444,0.0,0.0,0.0,0.011318407960199148,0.02226744068990241,0.0015706241667014025
ASP 737,R ASP 737,0.0,0.0,0.0,-0.09457711442786065,0.029233751257219914,0.0020619898284380852,172.1814577114428,4.751215908208616,0.33512493108525754,-171.6202437810945,4.6643365581445435,0.32899693421762377,-0.0005890746268656721,0.0038612924887123042,0.00027235457284609596,0.4660477412935307,0.12358546159370044,0.008717046351897777
ALA 738,R ALA 738,0.0,0.0,0.0,-0.021124378109452762,0.004530653224768208,0.0003195676389065876,-2.711203980099501,0.3318009251260697,0.023403432787550027,2.746512437810944,0.3333809484815931,0.02351487904222729,0.0,0.0,0.0,0.014184079601990028,0.013596566191967805,0.0009590278354235728
LYS 739,R LYS 739,0.0,0.0,0.0,-0.14719402985074623,0.059909028582099934,0.004225657066073164,-189.17015920398,6.237741346754526,0.4399763511793213,189.47260199004964,6.241146369921611,0.4402165229956014,-0.037107474626865665,0.04225986438264097,0.0029807810069074733,0.1181412815920414,0.15171146895840892,0.010700901950528155
ASN 740,R ASN 740,0.0,0.0,0.0,-0.038253731343283554,0.00640508958908784,0.00045178018608446586,-1.230398009950248,0.9550406210506112,0.06736337150249215,1.4634179104477614,0.9417491371332165,0.0664258625115532,0.0,0.0,0.0,0.19476616915422887,0.0495883557362824,0.0034976929316223363
MET 741,R MET 741,0.0,0.0,0.0,-0.012353233830845864,0.001839208674216504,0.0001297277775007716,0.2502786069651742,0.6989504299109389,0.04930016214401632,-0.21699004975124364,0.6988480285907456,0.04929293931179067,0.0,0.0,0.0,0.020935323383084552,0.008160138279234041,0.0005755717760057657
MET 742,R MET 742,0.0,0.0,0.0,-0.006014925373134225,0.0006652543144457532,4.692342141253293e-05,-1.5195721393034816,0.6082528408711012,0.04290284746419688,1.514567164179104,0.6113640215796226,0.04312229323148682,0.0,0.0,0.0,-0.011019900497512317,0.004733662870251901,0.0003338868352484807
ALA 743,R ALA 743,0.0,0.0,0.0,-0.002592039800995017,0.000501476743019076,3.5371442214355416e-05,1.1041691542288559,0.2671994638400283,0.0188467970379332,-1.093014925373134,0.26619621083480133,0.01877603302704982,0.0,0.0,0.0,0.008562189054726376,0.002477232283245528,0.00017473049304506184
ALA 744,R ALA 744,0.0,0.0,0.0,-0.0016915422885572314,0.000461856635433834,3.257685529584577e-05,0.0895671641791045,0.32551657639646175,0.022960169005054477,-0.08889054726368159,0.32421080293000176,0.02286806684606727,0.0,0.0,0.0,-0.0010149253731343599,0.0016283484046017529,0.00011485484082761894
CYS 745,R CYS 745,0.0,0.0,0.0,-0.0030547263681591813,0.0005297047424559544,3.7362491779081534e-05,-0.6823084577114428,0.5062301153916687,0.03570671925071058,0.687029850746269,0.5047849245019652,0.035604783344897466,0.0,0.0,0.0,0.001666666666666777,0.002506376610719093,0.0001767861754061245
ASP 746,R ASP 746,0.0,0.0,0.0,-0.00907462686567164,0.0015354526728368716,0.0001083024811143854,148.4818606965175,3.0901933154474004,0.217965430720637,-148.23190049751247,3.0641783475021005,0.2161304763619451,0.0,0.0,0.0,0.24088557213930345,0.028199570244707723,0.001989044324120117
PRO 747,R PRO 747,0.0,0.0,0.0,-0.008646766169154224,0.001326950639643201,9.359588161330944e-05,-0.9650845771144279,0.38512438749284356,0.027164579827830517,0.9645074626865673,0.3817961363676992,0.026929823093870816,0.0,0.0,0.0,-0.009223880597014806,0.005733260458781598,0.0004043930129177056
ARG 748,R ARG 748,0.0,0.0,0.0,-0.03954726368159203,0.010099948523346725,0.0007123954411340135,-165.69138308457718,4.472770731593356,0.3154849226270029,165.58159701492548,4.480059440322615,0.31599902850174816,0.0,0.0,0.0,-0.14933333333333088,0.028389146081859117,0.002002415972680863
HIE 749,R HIE 749,0.0,0.0,0.0,-0.0071840796019900476,0.0013237010054662941,9.33666700913269e-05,-0.6006666666666666,1.2421496506301202,0.08761448103122448,0.6175273631840797,1.2382765548800816,0.08734129392051546,0.0,0.0,0.0,0.009676616915422657,0.006994660401111815,0.0004933653048343964
GLY 750,R GLY 750,0.0,0.0,0.0,-0.002417910447761198,0.0005413063358157809,3.818080508041432e-05,2.0604626865671656,0.22739756285584253,0.016039387401729856,-2.0406616915422884,0.22480033147210957,0.015856192824741214,0.0,0.0,0.0,0.01738308457711449,0.0037532755098111112,0.00026473564259547124
ARG 751,R ARG 751,0.0,0.0,0.0,-0.0061592039800994385,0.0009694473797343242,6.837954591012112e-05,-139.444472636816,3.176602659790544,0.22406027594080224,139.33850248756224,3.1681209712990435,0.22346202376154642,0.0,0.0,0.0,-0.1121293532338309,0.009920739825542802,0.0006997550342020411
TYR 752,R TYR 752,0.0,0.0,0.0,-0.008542288557213902,0.0011370962128737355,8.020458285599048e-05,-0.985606965174129,0.38612487314718485,0.027235148644832424,0.9901741293532337,0.3852615116586859,0.027174251820751033,0.0,0.0,0.0,-0.003975124378109717,0.003313529946435058,0.0002337183820734144
LEU 753,R LEU 753,0.0,0.0,0.0,-0.0022338308457711302,0.0004232658518438403,2.9854871294070773e-05,1.2365671641791043,0.27911586908405467,0.01968731545750004,-1.233676616915422,0.2781078925543022,0.019616218274885116,0.0,0.0,0.0,0.000656716417910539,0.0013881399431145472,9.791184230740498e-05
THR 754,R THR 754,0.0,0.0,0.0,-0.0022189054726368365,0.0004481479810901175,3.1609921371779635e-05,-0.22857213930348297,0.47225189966396025,0.0333100807008869,0.23696517412935325,0.47145724526253907,0.033254030101070385,0.0,0.0,0.0,0.006174129353233598,0.00226909308886925,0.000160049486220897
VAL 755,R VAL 755,0.0,0.0,0.0,-0.004631840796019906,0.000576298960668012,4.06489945331049e-05,-0.29724378109452715,0.31431991699941514,0.022170417543257596,0.30992537313432816,0.3139844236764429,0.022146753668806765,0.0,0.0,0.0,0.008049751243781367,0.0036647456439207592,0.0002584912273176403
ALA 756,R ALA 756,0.0,0.0,0.0,-0.0023631840796020103,0.0004809172526803449,3.39212875768843e-05,0.2507064676616916,0.42637501117815824,0.030074174484617473,-0.24160696517412944,0.42458593203594186,0.029947982571678834,0.0,0.0,0.0,0.006736318407960093,0.0032743727329273614,0.00023095644518572513
ALA 757,R ALA 757,0.0,0.0,0.0,-0.003606965174129345,0.0005275978075659116,3.7213880050322415e-05,-0.5548855721393033,0.31216286385944697,0.02201827074571254,0.5666268656716416,0.3109724837447764,0.021934307806203722,0.0,0.0,0.0,0.008134328358208954,0.003477985588365412,0.00024531818867729304
VAL 758,R VAL 758,0.0,0.0,0.0,-0.003905472636815909,0.00043022602008214214,3.034580370932322e-05,0.6075024875621887,0.2648124864482166,0.018678432634086403,-0.5937363184079602,0.26472327638324994,0.018672140241264935,0.0,0.0,0.0,0.00986069651741282,0.004019912812157762,0.0002835427878189286
PHE 759,R PHE 759,0.0,0.0,0.0,-0.013796019900497494,0.0011689107399676503,8.244860657662121e-05,-2.0189104477611926,0.21248618788077045,0.014987620105220785,1.986283582089553,0.21156560249320422,0.014922687018506452,0.0,0.0,0.0,-0.04642288557213909,0.009001120639564795,0.000634890098093137
ARG 760,R ARG 760,0.0,0.0,0.0,-0.008159203980099505,0.0006943462963734647,4.8975411603467826e-05,-115.42200000000005,1.9932828642968279,0.14059533294978369,115.39419900497518,1.987982479424373,0.14022147262656875,0.0,0.0,0.0,-0.03596019900497489,0.009048152443839087,0.0006382074657882162
GLY 761,R GLY 761,0.0,0.0,0.0,-0.00425373134328358,0.0005089238548276179,3.58967209808518e-05,0.471223880597015,0.495789831322358,0.034970318391049915,-0.45319402985074636,0.4975902499846437,0.03509731013206523,0.0,0.0,0.0,0.013776119402985083,0.004516925259143538,0.0003185993428697857
ARG 762,R ARG 762,0.0,0.0,0.0,-0.010537313432835814,0.0020049319156362957,0.00014141699367890422,-119.05351243781091,3.404508805989207,0.2401355360456478,119.027303482587,3.4049050998154677,0.2401634884569423,0.0,0.0,0.0,-0.036746268656713,0.00856118153998268,0.0006038591865796345
MET 763,R MET 763,0.0,0.0,0.0,-0.018373134328358205,0.001998774407283052,0.0001409826765267469,-1.6838905472636811,0.7813655402070687,0.05511327581680412,1.7041542288557214,0.7836715102100829,0.055275926399996865,0.0,0.0,0.0,0.0018905472636817936,0.009077771232316383,0.0006402966140481665
SER 764,R SER 764,0.0,0.0,0.0,-0.011313432835820904,0.0014916913025175295,0.00010521579204451415,0.2974776119402985,0.7413576363814989,0.052291335860498306,-0.2680199004975124,0.7424035924827771,0.052365111915540025,0.0,0.0,0.0,0.018144278606965172,0.009675536140388644,0.0006824596997704553
MET 765,R MET 765,0.0,0.0,0.0,-0.009099502487562201,0.0008405457545052202,5.928752628688147e-05,1.8497611940298497,0.6167979282271024,0.04350557145456531,-1.819592039800995,0.6155173795383435,0.04341524851421435,0.0,0.0,0.0,0.02106965174129331,0.007260273172917443,0.0005121001852453113
LYS 766,R LYS 766,0.0,0.0,0.0,-0.020626865671641792,0.0022648239422565428,0.00015974836383622396,-150.85450248756212,2.873901868802075,0.20270940835673762,150.83912935323372,2.875602530539166,0.20282936378676916,0.0,0.0,0.0,-0.03599999999999755,0.022192733336281214,0.0015653547162664918
GLU 767,R GLU 767,0.0,0.0,0.0,-0.04651243781094524,0.007747963592340078,0.000546499215168911,171.49409452736313,6.893547138107208,0.4862333251578506,-170.84823383084571,6.8149232516180955,0.48068762379416463,0.0,0.0,0.0,0.599348258706465,0.09340261168780353,0.006588112266373529
VAL 768,R VAL 768,0.0,0.0,0.0,-0.01602985074626866,0.0018118198096111042,0.00012779591594349525,2.346114427860697,0.3492989024097721,0.024637644943895313,-2.335935323383086,0.34867530519631595,0.024593659787838017,0.0,0.0,0.0,-0.005850746268656669,0.012453200429432513,0.0008783810326308636
ASP 769,R ASP 769,0.0,0.0,0.0,-0.012472636815920375,0.0017046899055451375,0.00012023955512746706,146.7182985074626,2.9596905631040493,0.2087604762983507,-146.55629850746274,2.9438697922421246,0.2076445651616545,0.0,0.0,0.0,0.1495273631840816,0.01841615388437126,0.0012989753403318564
GLU 770,R GLU 770,0.0,0.0,0.0,-0.047542288557213874,0.012561072803960306,0.0008859897632754072,172.66944278606968,5.601349558239581,0.39508873537957845,-172.0987064676616,5.515961065495061,0.3890658954793664,0.0,0.0,0.0,0.5231940298507446,0.08639799820429978,0.006094044925236189
GLN 771,R GLN 771,0.0,0.0,0.0,-0.1497860696517412,0.09128436246598352,0.006438702486182866,1.9185124378109453,2.3777698759927617,0.16771495575521372,-1.6394527363184073,2.0829174356623095,0.14691766814398438,-0.012285707462686568,0.02148346790889755,0.0015153269902979775,0.11698792437811042,0.5983571538628194,0.04220485951947684
MET 772,R MET 772,0.0,0.0,0.0,-0.019144278606965222,0.003183302143889872,0.0002245328211145998,1.879353233830846,0.48891103444693323,0.03448512546920365,-1.8632686567164187,0.48693207251777065,0.03434554025713506,0.0,0.0,0.0,-0.0030597014925373743,0.01106949633744115,0.0007807820711376926
LEU 773,R LEU 773,0.0,0.0,0.0,-0.02662189054726371,0.005358428373579902,0.00037795439611969033,0.03176119402985052,0.3574112458962389,0.025209845535147154,-0.0004129353233830866,0.35998470618680295,0.025391363428500707,0.0,0.0,0.0,0.004726368159203595,0.0148330594611797,0.0010462433460713002
ASN 774,R ASN 774,0.0,0.0,0.0,-0.12843283582089557,0.27777023812940355,0.019592401968057362,-0.3576766169154235,3.1314215804213994,0.2208734483155237,-0.22717910447761205,2.190630572741567,0.15451516704490745,-0.05434395223880596,0.04763225780805108,0.0033597204218355314,-0.7676325094527353,1.529320419543843,0.10786994531682818
VAL 775,R VAL 775,0.0,0.0,0.0,-0.06191542288557212,0.018740909861399715,0.001321881860793946,0.921318407960199,0.4619819924011511,0.03258569729457722,-0.8511592039800993,0.461085345730189,0.03252245271474349,-2.8549253731343374e-05,0.00034272263245655485,2.417379062587487e-05,0.008215231840795737,0.026790572576339988,0.0018896612913063002
GLN 776,R GLN 776,0.0,0.0,0.0,-0.01950248756218907,0.0035967431067860365,0.0002536946981741165,-0.07551243781094555,2.103676235208647,0.14838188096903404,0.1290895522388057,2.0969325671049543,0.14790621929585954,0.0,0.0,0.0,0.034074626865671094,0.01676170128107174,0.00118227925129354
ASN 777,R ASN 777,0.0,0.0,0.0,-0.038402985074626875,0.008918748269310026,0.0006290799990704288,-2.3346218905472673,2.107580281532089,0.14865725116486894,2.519298507462687,2.096728548813773,0.14789182895513556,0.0,0.0,0.0,0.1462736318407965,0.044310749695204446,0.0031254393032920176
LYS 778,R LYS 778,0.0,0.0,0.0,-0.22816915422885573,0.6349719790454664,0.044787470161277744,-218.02462686567156,12.049239522879915,0.8498878271893496,217.12742786069663,11.051367422471081,0.7795033560682514,-0.2584145552238806,0.10148643086070737,0.007158300907673669,-1.383782714427857,1.5320004629493207,0.10805898100346463
ASN 779,R ASN 779,0.0,0.0,0.0,-0.03807462686567168,0.009712760391001645,0.0006850852959678055,-0.6642636815920396,1.297300985082068,0.09150455622766775,0.8290398009950248,1.285254942442392,0.09065489389123363,0.0,0.0,0.0,0.1267014925373143,0.030843215268847875,0.0021755126668864823
SER 780,R SER 780,0.0,0.0,0.0,-0.012890547263681574,0.002740512389720959,0.00019330083992958488,-2.255213930348259,0.9147970163372182,0.06452480648739833,2.2965771144278615,0.9115776686840287,0.06429773121208815,0.0,0.0,0.0,0.02847263681592054,0.0117083334489451,0.0008258421667224007
SER 781,R SER 781,0.0,0.0,0.0,-0.01151741293532338,0.0028496216513517465,0.00020099681386366935,-2.8475820895522386,0.9551470853769548,0.06737088091707533,2.8867263681592026,0.9503631302583664,0.06703344674013927,0.0,0.0,0.0,0.0276268656716421,0.013535105438477775,0.0009546927281214169
TYR 782,R TYR 782,0.0,0.0,0.0,-0.023995024875621888,0.005526505569105198,0.0003898096474186479,-2.1952288557213926,1.284393481099825,0.0905941310931125,2.253721393034826,1.281557704995712,0.09039411086885324,0.0,0.0,0.0,0.034497512437810976,0.011898461114640803,0.00083925273826759
PHE 783,R PHE 783,0.0,0.0,0.0,-0.00961194029850749,0.001479093683912227,0.00010432722453916327,0.6226915422885573,0.24802813268878185,0.017494555600162696,-0.6268457711442788,0.2470459725068754,0.017425279362324835,0.0,0.0,0.0,-0.013766169154228774,0.003236921599919308,0.00022831484593810835
VAL 784,R VAL 784,0.0,0.0,0.0,-0.0026218905472636844,0.0005147751361093423,3.630943854077378e-05,0.5571890547263684,0.337932702652454,0.023835935027115573,-0.5542238805970148,0.3367607690172955,0.023753273201951947,0.0,0.0,0.0,0.0003432835820896536,0.0014648679033645619,0.00010332381534501705
GLU 785,R GLU 785,0.0,0.0,0.0,-0.003303482587064668,0.0006483333481271739,4.5729908471642845e-05,134.74139303482585,3.074144134384129,0.2168334087705271,-134.63818905472635,3.0615791269095407,0.21594714147698396,0.0,0.0,0.0,0.09990049751243589,0.012456094024994343,0.000878585131125224
TRP 786,R TRP 786,0.0,0.0,0.0,-0.002144278606965191,0.0004279763814448598,3.01871264343159e-05,-1.2291940298507464,0.3097949685702165,0.021851252289605445,1.226393034825871,0.3091284969283443,0.021804243004536584,0.0,0.0,0.0,-0.004945273631840601,0.0010890637038281558,7.681663088859166e-05
ILE 787,R ILE 787,0.0,0.0,0.0,-0.0020547263681591744,0.00041368391056690365,2.9179013266960592e-05,1.2354228855721396,0.11361681815117214,0.008013912457073287,-1.2296666666666665,0.11316035965982892,0.00798171635750425,0.0,0.0,0.0,0.003701492537313644,0.0010416442041092865,7.347191726530042e-05
PRO 788,R PRO 788,0.0,0.0,0.0,-0.0019552238805969754,0.00043820651510158726,3.090870442675792e-05,-0.6391393034825867,0.22727124631266113,0.016030477719735516,0.639412935323383,0.2269822436605005,0.016010093044368214,0.0,0.0,0.0,-0.001681592039800885,0.0009814749043137326,6.922790208329285e-05
ASN 789,R ASN 789,0.0,0.0,0.0,-0.003014925373134331,0.0006501252228425758,4.58562975691105e-05,-2.1187412935323366,0.2627026632713759,0.01852961718128426,2.124726368159204,0.2620634151943548,0.01848452809842697,0.0,0.0,0.0,0.002970149253731668,0.0033928670389346692,0.0002393143891103713
ASN 790,R ASN 790,0.0,0.0,0.0,-0.0036467661691542185,0.0006064348062065844,4.27746131861873e-05,0.6321741293532346,0.4206556177961323,0.02967075957987921,-0.6202935323383084,0.4191824409656144,0.02956684969800018,0.0,0.0,0.0,0.008233830845770831,0.0028266763619081343,0.0001993783779323035
VAL 791,R VAL 791,0.0,0.0,0.0,-0.0064179104477611985,0.0008548821523859168,6.029873782611685e-05,-0.29490547263681594,0.26804276041862474,0.018906278592391357,0.311452736318408,0.2674082146060236,0.018861521181693392,0.0,0.0,0.0,0.01012935323383093,0.003798819413308311,0.00026794806186155494
LYS 792,R LYS 792,0.0,0.0,0.0,-0.0041791044776118775,0.0005350976979004315,3.77428815270098e-05,-124.99266169154221,2.008527562703392,0.14167061106839932,124.9351492537313,2.0049130916549953,0.14141566593763588,0.0,0.0,0.0,-0.06169154228855328,0.005487605039006458,0.00038706581558267574
THR 793,R THR 793,0.0,0.0,0.0,-0.004203980099502464,0.0005492501261688689,3.874111685029936e-05,-0.8343681592039802,0.4360850181624752,0.030759065570251907,0.8394875621890554,0.43529518902302766,0.03070335531817324,0.0,0.0,0.0,0.000915422885572213,0.002845579786907489,0.00020071172272710414
ALA 794,R ALA 794,0.0,0.0,0.0,-0.0022487562189055076,0.0004322922188304078,3.049154213218139e-05,1.2832487562189057,0.17821159040916593,0.01257007639902934,-1.2749601990049757,0.17797799743257045,0.012553600020835642,0.0,0.0,0.0,0.006039800995024895,0.002051187730237159,0.0001446796272825729
VAL 795,R VAL 795,0.0,0.0,0.0,-0.0045472636815920295,0.0005268936236765924,3.7164210748413457e-05,-0.8471343283582096,0.15073658901980036,0.010632139221459551,0.8574278606965173,0.15042522156700777,0.010610177054684719,0.0,0.0,0.0,0.0057462686567165515,0.002861704343344809,0.00020184906124617698
CYX 796,R CYX 796,0.0,0.0,0.0,-0.0026318407960199065,0.0004823048874984007,3.4019163790417136e-05,1.3008557213930358,0.17679941716546435,0.012470469378401568,-1.298611940298507,0.17657966126610397,0.012454968992384277,0.0,0.0,0.0,-0.00038805970149256,0.002261214554198168,0.00015949377723193324
ASP 797,R ASP 797,0.0,0.0,0.0,-0.0036119402985074355,0.000535929672019688,3.780156445676234e-05,118.39790547263686,2.1871836671937865,0.1542720410732669,-118.3301691542289,2.1784279902462793,0.15365446323838702,0.0,0.0,0.0,0.0641243781094559,0.00948995031343901,0.0006693694848300135
ILE 798,R ILE 798,0.0,0.0,0.0,-0.004014925373134305,0.0004729247617239886,3.335754073129875e-05,0.3043034825870648,0.20322223317718766,0.01433419112165231,-0.2961194029850748,0.20336865936907242,0.014344519228901587,0.0,0.0,0.0,0.004169154228855567,0.0024477106333005735,0.00017264819640890327
PRO 799,R PRO 799,0.0,0.0,0.0,-0.0074925373134328436,0.000881650436618001,6.21868270188326e-05,-2.0074029850746267,0.14589300172143196,0.010290498914866296,2.019980099502487,0.14664438863590573,0.010343497661460055,0.0,0.0,0.0,0.005084577114427959,0.004367201472541229,0.000308038641222817
PRO 800,R PRO 800,0.0,0.0,0.0,-0.0067462686567164275,0.0008406929784662264,5.9297910664425974e-05,0.8288009950248755,0.29460552966375764,0.020779871875603168,-0.8301144278606962,0.29442665734951173,0.020767255195337984,0.0,0.0,0.0,-0.008059701492537256,0.004885394814951659,0.00034458918144644805
ARG 801,R ARG 801,0.0,0.0,0.0,-0.007318407960199001,0.0013413105096582924,9.460874874925385e-05,-105.61815920398004,1.74122773479211,0.12281673489470128,105.61654228855721,1.7426589164154525,0.12291768266305349,0.0,0.0,0.0,-0.00893532338308963,0.008255906736373804,0.0005823267621438731
GLY 802,R GLY 802,0.0,0.0,0.0,-0.01076616915422884,0.003235384242291412,0.00022820640909182403,0.9762537313432837,0.22610016337701275,0.015947875898288874,-0.9159800995024873,0.2238074634557518,0.015786161314494798,0.0,0.0,0.0,0.049507462686567395,0.011515993379309,0.0008122755442352246
LEU 803,R LEU 803,0.0,0.0,0.0,-0.029935323383084557,0.006391910000355011,0.0004508505695713138,-1.5472039800995028,0.1742871570669701,0.012293268213764627,1.6360995024875613,0.1746237748305527,0.012317011400140937,0.0,0.0,0.0,0.05896019900497487,0.013225875737172639,0.0009328813467105327
LYS 804,R LYS 804,0.0,0.0,0.0,-0.08492537313432831,0.034943157864984004,0.0024647003204321363,-135.0013034825871,7.000040355423372,0.4937447775531139,135.24699999999999,7.061462790829035,0.49807718210598817,-0.0023257432835820917,0.013982987361077994,0.0009862838831742554,0.15844540099502408,0.11929671186242018,0.00841454126985045
MET 805,R MET 805,0.0,0.0,0.0,-0.05140298507462687,0.006556436285130119,0.0004624553589372764,0.9194029850746264,0.451388374317175,0.03183848108741593,-0.84952736318408,0.4573189993447714,0.03225679512366757,0.0,0.0,0.0,0.018472636815920422,0.019986823956126172,0.00140976186523912
SER 806,R SER 806,0.0,0.0,0.0,-0.010184079601990066,0.000875848003369851,6.177755493354312e-05,-0.8509950248756221,0.31182831890763246,0.02199467376420554,0.9133333333333332,0.31410315086990326,0.02215512803934581,0.0,0.0,0.0,0.052154228855721296,0.013691741147462619,0.0009657409591833532
ALA 807,R ALA 807,0.0,0.0,0.0,-0.007641791044776121,0.0007130934474494794,5.02977336855984e-05,-0.07409950248756218,0.3678597640673046,0.025946827183565162,0.08780099502487565,0.37316560313377495,0.026321072215963776,0.0,0.0,0.0,0.006059701492537231,0.009765734486465743,0.0006888218005667731
THR 808,R THR 808,0.0,0.0,0.0,-0.005024875621890528,0.0005128964763725061,3.6176928099867033e-05,-0.12749751243781096,0.4300481648875683,0.03033325877114819,0.14562189054726363,0.4305285959824443,0.03036714576779748,0.0,0.0,0.0,0.013099502487562005,0.006656463566727376,0.00046951073939136424
PHE 809,R PHE 809,0.0,0.0,0.0,-0.009298507462686605,0.0010416442041091825,7.347191726529307e-05,-1.186452736318408,0.2534676699432159,0.017878230975634155,1.171955223880597,0.2530355469985395,0.01784775137318021,0.0,0.0,0.0,-0.02379601990049761,0.0061872267780956405,0.000436413328225268
ILE 810,R ILE 810,0.0,0.0,0.0,-0.0034328358208955377,0.0004954684379910253,3.494764905332774e-05,1.0422437810945275,0.33513174846541205,0.02363837095151049,-1.0409253731343284,0.33425595609065073,0.023576597320316462,0.0,0.0,0.0,-0.0021144278606963266,0.0031213979512662794,0.00022016643602756807
GLY 811,R GLY 811,0.0,0.0,0.0,-0.0014726368159204092,0.0004992506946985752,3.521442887199995e-05,-0.8562288557213926,0.34247864059945493,0.024156580767203808,0.85273631840796,0.3418000275456795,0.024108715092969316,0.0,0.0,0.0,-0.0049651741293532635,0.0017056479472409777,0.00012030713017846413
ASN 812,R ASN 812,0.0,0.0,0.0,-0.0018905472636816401,0.0003705048310827936,2.6133395825867897e-05,1.8630646766169143,0.26787648597317276,0.01889455049727847,-1.8575771144278603,0.26685881499014086,0.018822769520651664,0.0,0.0,0.0,0.0035970149253721747,0.0014901971704236587,0.0001051104040923216
SER 813,R SER 813,0.0,0.0,0.0,-0.0019850746268656417,0.0004049152228731963,2.8560517724801623e-05,-1.886562189054725,0.2075174688161664,0.014637153684355635,1.8828159203980086,0.20674261390254844,0.014582499632730943,0.0,0.0,0.0,-0.00573134328358202,0.0014412068900983704,0.00010165489614760903
THR 814,R THR 814,0.0,0.0,0.0,-0.0019402985074626685,0.000430686031996605,3.0378250448034134e-05,-0.14794527363184082,0.216213483938596,0.015250523298560213,0.14833830845771143,0.21561351773479906,0.015208204945409065,0.0,0.0,0.0,-0.0015472636815918363,0.0010968090193825921,7.736294332556796e-05
ALA 815,R ALA 815,0.0,0.0,0.0,-0.0018706467661691593,0.00041511741383090325,2.9280124791218704e-05,-0.7015074626865675,0.14390665573974862,0.010150392871890427,0.7017711442786069,0.14327143415197696,0.01010558779568708,0.0,0.0,0.0,-0.0016069651741294955,0.0012215931379992975,8.616453642507521e-05
ILE 816,R ILE 816,0.0,0.0,0.0,-0.0017661691542288423,0.00046792625098616124,3.3004972967823894e-05,-0.4305820895522388,0.17593405163579556,0.012409431200154865,0.42948756218905493,0.17533189875468366,0.012366958610677974,0.0,0.0,0.0,-0.002860696517413011,0.0010558990945867064,7.447737971557967e-05
GLN 817,R GLN 817,0.0,0.0,0.0,-0.001557213930348244,0.0004967157800736091,3.5035629780270386e-05,0.4989900497512433,0.8363238677936266,0.05898973735861404,-0.4973084577114425,0.834256683108713,0.058843929393146664,0.0,0.0,0.0,0.00012437810945237573,0.0022701727499783724,0.00016012563964389027
GLU 818,R GLU 818,0.0,0.0,0.0,-0.002681592039800984,0.0005446341167523694,3.841552864983037e-05,123.6085820895523,2.5370071439078923,0.17894668663573757,-123.51188059701506,2.525543292249566,0.1781380888849322,0.0,0.0,0.0,0.09401990049751242,0.011627707601659744,0.0008201552579316396
LEU 819,R LEU 819,0.0,0.0,0.0,-0.0016218905472636582,0.0004950686247824806,3.491944840394681e-05,-0.37220398009950234,0.2026021839943565,0.014290456224379643,0.3725223880597016,0.20213846972202146,0.014257748341479384,0.0,0.0,0.0,-0.0013034825870645904,0.0009785957097440355,6.902481935659888e-05
PHE 820,R PHE 820,0.0,0.0,0.0,-0.0011144278606964918,0.000318330214388968,2.2453282111458624e-05,-0.7577462686567162,0.14519772176750945,0.010241457648136935,0.7558159203980102,0.14480204688251566,0.010213548893593362,0.0,0.0,0.0,-0.0030447761194031357,0.0008598189527275672,6.064695287385209e-05
LYS 821,R LYS 821,0.0,0.0,0.0,-0.0017313432835821077,0.0004757426104629826,3.3556296456718964e-05,-118.97094029850744,4.32541995619279,0.30509160028478743,118.89693034825876,4.31428423643388,0.3043061471736498,0.0,0.0,0.0,-0.07574129353233883,0.011496170087683461,0.0008108773170512287
ARG 822,R ARG 822,0.0,0.0,0.0,-0.0029502487562189685,0.0005159278342560351,3.639074359919159e-05,-121.81714925373142,2.145444169437171,0.15132796389819,121.73698009950255,2.1394802338959558,0.1509073003194641,0.0,0.0,0.0,-0.08311940298507771,0.006662859980982893,0.0004699619076665987
ILE 823,R ILE 823,0.0,0.0,0.0,-0.000950248756218897,0.00025918440353493635,1.828145827322931e-05,-0.35330845771144287,0.1999829703648031,0.014105711139319384,0.3530149253731344,0.19960579253631158,0.01407910706654683,0.0,0.0,0.0,-0.001243781094527275,0.0006876838564407279,4.850547932372011e-05
SER 824,R SER 824,0.0,0.0,0.0,-0.0005422885572139325,0.0004982084683430879,3.514091589294243e-05,-0.7935820895522386,0.7226494746153237,0.050971763872243794,0.7921393034825874,0.7213885867078509,0.05088282769648129,0.0,0.0,0.0,-0.0019850746268657506,0.0015307059859185387,0.00010796767563361545
GLU 825,R GLU 825,0.0,0.0,0.0,-0.0012686567164178978,0.0004543462709186715,3.204711502741879e-05,111.90993532338317,3.226831343312047,0.22760313411202637,-111.84868656716426,3.218649448894916,0.22702602777637224,0.0,0.0,0.0,0.059980099502489316,0.008218992807889224,0.0005797230543818014
GLN 826,R GLN 826,0.0,0.0,0.0,-0.0009850746268656853,0.00029043819938959735,2.048593106173179e-05,-0.7539651741293529,0.698821818570759,0.04929109059952176,0.7531243781094531,0.6971319278505269,0.04917189489844218,0.0,0.0,0.0,-0.0018258706467658378,0.0018405405228103583,0.00012982171885743787
PHE 827,R PHE 827,0.0,0.0,0.0,-0.0005373134328358125,0.0004986057638355157,3.5168938956320864e-05,-0.7932885572139299,0.09217124619577569,0.006501258441241388,0.792144278606966,0.09201678453640272,0.006490363555815692,0.0,0.0,0.0,-0.0016815920398011678,0.0008214230176146573,5.793871242398387e-05
THR 828,R THR 828,0.0,0.0,0.0,-0.00028855721393034023,0.00045309154507570785,3.19586134901749e-05,-1.1391542288557222,0.3115812202467815,0.021977244768493963,1.1374726368159205,0.31104775672346313,0.021939617152754654,0.0,0.0,0.0,-0.0019701492537315644,0.0009405748626514001,6.634303557579682e-05
ALA 829,R ALA 829,0.0,0.0,0.0,-0.00021393034825871107,0.0004100782295521457,2.8924688137366184e-05,-1.154781094527363,0.07090763272667243,0.005001438787467006,1.1531044776119403,0.07075347172432925,0.004990565108753093,0.0,0.0,0.0,-0.001890547263681501,0.0007247989592627147,5.112337682948306e-05
MET 830,R MET 830,0.0,0.0,0.0,-0.0003930348258706808,0.0004884244583592412,3.4450805038180125e-05,-1.1682885572139303,0.10631201763179654,0.007498671554966968,1.1669651741293532,0.10615160369143582,0.007487356828011365,0.0,0.0,0.0,-0.0017164179104477975,0.0007689102610381304,5.4234748161193564e-05
PHE 831,R PHE 831,0.0,0.0,0.0,-0.00024875621890544747,0.00043229221883037345,3.049154213217897e-05,-0.9226965174129356,0.047163760835307954,0.0033266751932587925,0.9216616915422886,0.04714711784951983,0.0033255012875527475,0.0,0.0,0.0,-0.00128358208955204,0.0007152768691075087,5.0451740375004565e-05
ARG 832,R ARG 832,0.0,0.0,0.0,-0.00037313432835822696,0.0004836373655528487,3.411314954581041e-05,-91.98792039800995,2.269530252234313,0.16008032134719313,91.967288557214,2.2665613656344785,0.15987091223247568,0.0,0.0,0.0,-0.021004975124378576,0.0031298554517199197,0.0002207629821141778
ARG 833,R ARG 833,0.0,0.0,0.0,-0.0002686567164179162,0.0004432609673109797,3.12652179974041e-05,-85.96587064676622,1.9115115435868928,0.13482762869321166,85.95056716417908,1.9094807235353262,0.13468438569121463,0.0,0.0,0.0,-0.015572139303480725,0.0022273782416392276,0.00015710714775990628
LYS 834,R LYS 834,0.0,0.0,0.0,-0.00020398009950248775,0.0004029543628122708,2.842220932007302e-05,-79.91749751243783,1.141383811960668,0.0805070067778432,79.90834328358211,1.1406131049983435,0.08045264530014445,0.0,0.0,0.0,-0.009358208955221973,0.0010655364547650045,7.515714669060095e-05
ALA 835,R ALA 835,0.0,0.0,0.0,-0.00018407960199005435,0.00038754909640101353,2.7335605607641616e-05,0.191412935323383,0.09525604997352131,0.0067188437232830805,-0.19129353233830848,0.09516943992941118,0.0067127347217928405,0.0,0.0,0.0,-6.467661691547541e-05,0.0006547157827024998,4.618009069626389e-05
PHE 836,R PHE 836,0.0,0.0,0.0,-0.00024875621890548666,0.00043229221883044153,3.049154213218377e-05,0.016054726368159185,0.12299027988147333,0.008675065470761918,-0.016079601990049767,0.12285627906344158,0.008665613781809902,0.0,0.0,0.0,-0.0002736318407961069,0.0007260273172916146,5.121001852452198e-05
LEU 837,R LEU 837,0.0,0.0,0.0,-0.00019900497512436558,0.0003992517939848283,2.816105025108789e-05,-0.20579104477611943,0.09183787423326224,0.006477744196020485,0.20554726368159199,0.09178901290744182,0.006474297783825238,0.0,0.0,0.0,-0.0004427860696516616,0.0006676312914313171,4.709108044210937e-05
HIE 838,R HIE 838,0.0,0.0,0.0,-0.000159203980099496,0.00036586619524078584,2.5806211680395424e-05,0.1647064676616916,0.13977874630418013,0.00985923258958647,-0.16466169154228846,0.1396430950856464,0.009849664490358605,0.0,0.0,0.0,-0.0001144278606968075,0.0006478750539976069,4.569758289613646e-05
TRP 839,R TRP 839,0.0,0.0,0.0,-0.00024378109452736284,0.00042936216936102274,3.0284872377433435e-05,-0.7876019900497516,0.1536850523617121,0.010840107790633274,0.786940298507463,0.15357140209104284,0.010832091518617503,0.0,0.0,0.0,-0.0009054726368158604,0.000737091163683045,5.1990402079194824e-05
TYR 840,R TYR 840,0.0,0.0,0.0,-0.0002835820895522584,0.00045073638419529984,3.179249325001115e-05,-0.6125820895522391,0.12691213898795786,0.008951692083439315,0.612169154228856,0.12679752827989665,0.008943608067393173,0.0,0.0,0.0,-0.0006965174129351385,0.0007209983480259073,5.0855302382136556e-05
THR 841,R THR 841,0.0,0.0,0.0,-0.00011442786069650923,0.0003183302143889602,2.2453282111458075e-05,-0.4839154228855721,0.19309301707913165,0.013619731304967495,0.48366666666666647,0.19296251107387066,0.01361052612110209,0.0,0.0,0.0,-0.00036318407960204946,0.0006248882972382443,4.4076222085834026e-05
GLY 842,R GLY 842,0.0,0.0,0.0,-2.9850746268655084e-05,0.00017017543658195158,1.2003249811990247e-05,-0.5980149253731343,0.056709478496655835,0.003999978203524364,0.5976965174129352,0.05658342529153328,0.003991087095964553,0.0,0.0,0.0,-0.00034825870646769847,0.0006133745276586959,4.326410339633997e-05
GLU 843,R GLU 843,0.0,0.0,0.0,-0.0001194029850746198,0.00032426210421491265,2.2871685359707255e-05,74.57367164179108,1.0009609868278666,0.07060234437045318,-74.56820895522385,1.0005350887412867,0.07057230383563601,0.0,0.0,0.0,0.005343283582089755,0.0007574289873139943,5.342492155261437e-05
GLY 844,R GLY 844,0.0,0.0,0.0,-3.980099502487566e-05,0.0001954913701929206,1.378889809037668e-05,-0.13298507462686565,0.15108623209438055,0.010656801142436596,0.13287064676616922,0.15101416092565367,0.010651717634147465,0.0,0.0,0.0,-0.00015422885572134512,0.0005910565018854081,4.168991123295919e-05
MET 845,R MET 845,0.0,0.0,0.0,-0.00018407960199004052,0.0003875490964009845,2.733560560763957e-05,-0.5222039800995029,0.22745293796549138,0.016043293260811706,0.5220199004975123,0.2272834590291359,0.016031339138337836,0.0,0.0,0.0,-0.0003681592039800932,0.0006938113745178323,4.8937681124898104e-05
ASP 846,R ASP 846,0.0,0.0,0.0,-0.00011940298507462587,0.00032426210421492913,2.2871685359708417e-05,76.7347014925373,0.9536196037762846,0.06726314067204159,-76.72841293532335,0.9532226322880937,0.06723514046215996,0.0,0.0,0.0,0.0061691542288573225,0.000773467852273407,5.4556215860861355e-05
GLU 847,R GLU 847,0.0,0.0,0.0,-0.00015920398009950705,0.0003658661952408112,2.5806211680397213e-05,78.50201492537316,0.9563413568480742,0.06745511833170524,-78.49423383084584,0.9557844372998843,0.06741583625553507,0.0,0.0,0.0,0.007621890547262321,0.0008674996425419083,6.118870696258362e-05
MET 848,R MET 848,0.0,0.0,0.0,-0.00011442786069653188,0.00031833021438902316,2.2453282111462517e-05,0.6967014925373132,0.23641476422601226,0.016675411747106194,-0.6963034825870652,0.23629783979619515,0.016667164533710366,0.0,0.0,0.0,0.00028358208955215014,0.0006182780649912769,4.3609972252313464e-05
GLU 849,R GLU 849,0.0,0.0,0.0,-0.00013432835820894042,0.00034100476593416733,2.405262166385524e-05,80.4321791044776,1.3285261454581603,0.09370700922524358,-80.42387562189055,1.3276969996338208,0.09364852578803305,0.0,0.0,0.0,0.008169154228854428,0.0010420243315549826,7.349872938802934e-05
PHE 850,R PHE 850,0.0,0.0,0.0,-0.0002338308457711163,0.0004232658518437943,2.985487129406753e-05,0.7689154228855724,0.05929056380372708,0.0041820339240743395,-0.7682338308457711,0.05921896336177221,0.004176983618291699,0.0,0.0,0.0,0.0004477611940299826,0.0007182811591349664,5.0663646654968064e-05
THR 851,R THR 851,0.0,0.0,0.0,-0.00016417910447761043,0.0003704380192833058,2.6128683284882262e-05,0.8042139303482588,0.22238476585537972,0.015685811962983298,-0.8035273631840794,0.22214842086552783,0.01566914147274108,0.0,0.0,0.0,0.0005223880597013074,0.0007535958698014888,5.315455428936271e-05
GLU 852,R GLU 852,0.0,0.0,0.0,-0.0001393034825870604,0.00034626293813541854,2.442350453481345e-05,83.04558706467662,1.4116520520489773,0.09957025860305399,-83.0357611940299,1.4107616243985868,0.09950745267910976,0.0,0.0,0.0,0.009686567164178976,0.0011357022316265185,8.010625899985911e-05
ALA 853,R ALA 853,0.0,0.0,0.0,-0.0001791044776119272,0.0003834397784675878,2.704575666879052e-05,0.6980746268656716,0.10245445245981703,0.0072265798867725125,-0.6974527363184074,0.10227958465787211,0.007214245663026845,0.0,0.0,0.0,0.00044278606965180356,0.0007583434414098395,5.348942217135521e-05
GLU 854,R GLU 854,0.0,0.0,0.0,-0.00031840796019900694,0.0004658587029142168,3.28591393710116e-05,94.03290049751237,2.2200436372507952,0.15658980465496247,-94.01115920398007,2.2174250730884886,0.15640510537978972,0.0,0.0,0.0,0.021422885572133704,0.0027599253057573672,0.00019467012145131602
SER 855,R SER 855,0.0,0.0,0.0,-0.00017910447761193936,0.00038343977846761384,2.7045756668792357e-05,0.937034825870646,0.2996068631039679,0.021132638737153098,-0.9361442786069651,0.2993441489025481,0.021114108306133576,0.0,0.0,0.0,0.00071144278606968,0.0007027440232042491,4.956774158379502e-05
ASN 856,R ASN 856,0.0,0.0,0.0,-0.00028358208955224566,0.00045073638419527973,3.1792493250009735e-05,1.2664477611940297,0.25131856952981013,0.017726645120170588,-1.2652686567164178,0.2509500108050832,0.017700648992103333,0.0,0.0,0.0,0.0008955223880589577,0.0008310096063929421,5.861489826056411e-05
MET 857,R MET 857,0.0,0.0,0.0,-0.0005970149253731747,0.0004904978126912257,3.45970481769988e-05,0.8609054726368165,0.445866361099488,0.031448988306035056,-0.8597711442786063,0.4451998236168152,0.031401974376914187,0.0,0.0,0.0,0.0005373134328357236,0.0009772795758746853,6.893198643113596e-05
ASN 858,R ASN 858,0.0,0.0,0.0,-0.00034825870646766697,0.00047641849233330514,3.3603969488126e-05,1.8092736318407967,0.8273288190779142,0.05835527554100782,-1.8069303482587065,0.8260724283258549,0.05826665657013079,0.0,0.0,0.0,0.0019950248756214475,0.0015177146751631156,0.00010705133922505602
ASP 859,R ASP 859,0.0,0.0,0.0,-0.00032338308457710753,0.00046776753327533964,3.299377788367518e-05,93.96692039800993,1.6411326490502114,0.11575657190499741,-93.94787064676615,1.639445520628849,0.11563757104145757,0.0,0.0,0.0,0.018726368159205586,0.001939315990552946,0.0001367888031700995
LEU 860,R LEU 860,0.0,0.0,0.0,-0.0007014925373134683,0.0004576032751270631,3.2276846391340994e-05,0.6743084577114428,0.13122785765600425,0.009256099407617879,-0.6733980099502489,0.13099060311904887,0.009239364762869474,0.0,0.0,0.0,0.00020895522388028292,0.0007235343070770004,5.10341751420051e-05
VAL 861,R VAL 861,0.0,0.0,0.0,-0.0006815920398010188,0.00046585870291422903,3.2859139371012464e-05,0.9583930348258705,0.09815588044997522,0.006923381994613072,-0.9570746268656717,0.0978586115968676,0.006902414266385994,0.0,0.0,0.0,0.0006368159203981534,0.0007677827551785676,5.415522002970381e-05
SER 862,R SER 862,0.0,0.0,0.0,-0.00046766169154227735,0.0004989531378857957,3.519344083266367e-05,0.9414875621890549,0.4178229779345281,0.029470960569110322,-0.9402039800995029,0.4171909774023755,0.02942638268865291,0.0,0.0,0.0,0.0008159203980099283,0.0010370956737205544,7.315108866847124e-05
GLU 863,R GLU 863,0.0,0.0,0.0,-0.0006368159203979978,0.0004809172526803702,3.392128757688608e-05,99.10536815920398,1.5993165996306333,0.11280709519193483,-99.08103980099503,1.5971970592810019,0.11265759434261004,0.0,0.0,0.0,0.023691542288556227,0.002271251897862496,0.00016020175686678323
TYR 864,R TYR 864,0.0,0.0,0.0,-0.0014378109452736656,0.0004961174472564895,3.499342663733242e-05,0.17614925373134324,0.17012447187950022,0.011999655039046486,-0.17617412935323382,0.1697165460330143,0.011970882168305061,0.0,0.0,0.0,-0.0014626865671642263,0.0008344872088652238,5.88601894263164e-05
GLN 865,R GLN 865,0.0,0.0,0.0,-0.0010199004975124531,0.0002435271293636213,1.7177079303926e-05,1.5499104477611947,0.5526230278280719,0.03897902299010347,-1.5467363184079597,0.5515383056609227,0.03890251258760113,0.0,0.0,0.0,0.002154228855720367,0.0012700509361686558,8.958248597436699e-05
GLN 866,R GLN 866,0.0,0.0,0.0,-0.0007711442786069613,0.00042009615587232726,2.9631298178359636e-05,0.7481791044776122,0.607523459622127,0.04285140087757154,-0.7474228855721392,0.6066310568032611,0.04278845563598485,0.0,0.0,0.0,-1.4925373134293573e-05,0.0011524475876118043,8.12873853428804e-05
TYR 867,R TYR 867,0.0,0.0,0.0,-0.0017412935323382825,0.0004491410468972739,3.1679966833113325e-05,1.113368159203981,0.4658322929502807,0.032857276555783875,-1.1112288557213936,0.4649993177796119,0.03279852301730884,0.0,0.0,0.0,0.00039800995024893,0.0011376837864324365,8.024602709935289e-05
GLN 868,R GLN 868,0.0,0.0,0.0,-0.0018059701492537247,0.0005058505266655504,3.56799451263309e-05,-0.565995024875622,0.9232370776067138,0.0651201225088,0.5649651741293532,0.9212261911737918,0.0649782855158549,0.0,0.0,0.0,-0.0028358208955229906,0.002218849696998932,0.00015650559060273757
ASP 869,R ASP 869,0.0,0.0,0.0,-0.0017064676616915585,0.0006216716032501265,4.384933398562626e-05,239.0516815920397,9.846236954659298,0.6945000068673852,-238.931024875622,9.82187785514157,0.692781848462276,0.0,0.0,0.0,0.11895024875621123,0.024238194283546986,0.0017096304074228803
gdp 870,R gdp 870,0.0,0.0,0.0,-0.0027114427860697927,0.00046394201897986186,3.272394691000321e-05,271.4314129353232,2.8686362758805353,0.2023380020685272,-271.37612437810947,2.8653426786506104,0.20210568963187403,0.0,0.0,0.0,0.05257711442785326,0.0034948823469091632,0.0002465099941333987
MET 871,L MET   1,0.0,0.0,0.0,-0.012228855721393055,0.0014411725408904911,0.00010165247334129043,-79.71133333333334,1.1024327749196545,0.07775961245684071,79.89346268656718,1.1121043026385595,0.07844178942435917,0.0,0.0,0.0,0.1699004975124383,0.025699372773408516,0.0018126939916039521
ARG 872,L ARG   2,0.0,0.0,0.0,-0.01007462686567167,0.0009193351399663176,6.484490104799929e-05,-78.61853233830846,0.9697724768802297,0.06840247649478039,78.66845273631843,0.9661585878700572,0.06814757241782791,0.0,0.0,0.0,0.03984577114427811,0.010798060196503603,0.000761636441938105
GLU 873,L GLU   3,0.0,0.0,0.0,-0.023358208955223888,0.002646887738950559,0.00018669706623386547,87.59483084577106,1.6141317032634432,0.11385207203152416,-87.5696616915423,1.6058216120514146,0.1132659233911452,0.0,0.0,0.0,0.0018109452736331348,0.03901070244274752,0.0027516027939556275
CYS 874,L CYS   4,0.0,0.0,0.0,-0.00846766169154229,0.0009305211747680424,6.563390310862312e-05,0.19010945273631824,0.2605215548806123,0.018375773657170507,-0.12743283582089548,0.2634302927167145,0.018580940205208177,0.0,0.0,0.0,0.05420895522388052,0.012164139425506794,0.0008579922414473945
ILE 875,L ILE   5,0.0,0.0,0.0,-0.02734825870646763,0.002733268313642903,0.00019278988219932457,-1.084810945273632,0.2105784832114684,0.014853060992736268,1.1161243781094523,0.2092861818733425,0.014761909084414737,0.0,0.0,0.0,0.003965174129353343,0.012167315368565981,0.0008582162551986959
SER 876,L SER   6,0.0,0.0,0.0,-0.00828358208955224,0.0007753536214438931,5.468922776255372e-05,0.8489800995024878,0.3555988566737124,0.025082009455913306,-0.8238955223880593,0.35746774412442295,0.025213830612902492,0.0,0.0,0.0,0.016800995024875576,0.010882465654042512,0.0007675899438810659
ILE 877,L ILE   7,0.0,0.0,0.0,-0.011412935323383087,0.0009586639961470875,6.761894467638322e-05,-1.031492537313433,0.09623034757837313,0.006787565377695457,1.055582089552239,0.09735310136755677,0.006866758323984388,0.0,0.0,0.0,0.012676616915422647,0.007550157357097138,0.0005325470390871007
HID 878,L HID   8,0.0,0.0,0.0,-0.009064676616915436,0.000698823474603744,4.929120740708233e-05,1.5906467661691552,0.18846378065530967,0.013293210143335918,-1.6075721393034819,0.19308090233286782,0.013618876796651051,0.0,0.0,0.0,-0.02599004975124413,0.012374741587231746,0.0008728469725936983
VAL 879,L VAL   9,0.0,0.0,0.0,-0.005039800995024926,0.0005539617245242393,3.907344737466407e-05,-0.8435124378109454,0.05896816827896574,0.004159293897078055,0.8521393034825869,0.059789269220681555,0.004217209892019716,0.0,0.0,0.0,0.003587064676616968,0.004069499686974406,0.0002870403762945335
GLY 880,L GLY  10,0.0,0.0,0.0,-0.0018805970149254013,0.00040601404503683917,2.8638022664374998e-05,-0.19871641791044775,0.1458855074116028,0.010289970307008109,0.20037810945273635,0.1452928979250898,0.010248170856685291,0.0,0.0,0.0,-0.00021890547263687355,0.0025977105871415537,0.00018322837739097602
GLN 881,L GLN  11,0.0,0.0,0.0,-0.0029850746268656964,0.0004513948745159764,3.1838939576088606e-05,0.4139154228855724,0.19179056210456102,0.013527863214350833,-0.4020497512437813,0.19276347869563729,0.013596487459562007,0.0,0.0,0.0,0.008880597014925922,0.003633135460647599,0.0002562616168988193
ALA 882,L ALA  12,0.0,0.0,0.0,-0.001348258706467626,0.0004764184923333062,3.3603969488126074e-05,0.06086567164179107,0.09751742727614815,0.006878348979904078,-0.05789552238805968,0.09758361145055088,0.006883017251629497,0.0,0.0,0.0,0.00162189054726363,0.002098641685315402,0.00014802677119953188
GLY 883,L GLY  13,0.0,0.0,0.0,-0.001661691542288561,0.0004731340667848626,3.3372303972005205e-05,-0.3846915422885571,0.11815549405016428,0.008334045971789007,0.3985820895522388,0.11939551096010634,0.008421510020890822,0.0,0.0,0.0,0.01222885572139293,0.003285330455686986,0.00023172934335655463
VAL 884,L VAL  14,0.0,0.0,0.0,-0.005691542288557223,0.0005412148757601796,3.8174353985489864e-05,-0.2062786069651742,0.11005503819855476,0.007762683869650117,0.22571641791044766,0.10884684652808715,0.007677464599861996,0.0,0.0,0.0,0.013746268656716232,0.004868448372907342,0.000343393871586412
GLN 885,L GLN  15,0.0,0.0,0.0,-0.0032039800995024826,0.0004269340886154806,3.011360876655155e-05,0.4688208955223882,0.4804798780336365,0.033890437547929954,-0.45909950248756237,0.48012476617466787,0.03386538988864366,0.0,0.0,0.0,0.00651741293532343,0.0032813274333728395,0.0002314469919326079
ILE 886,L ILE  16,0.0,0.0,0.0,-0.0026616915422885213,0.000473134066784855,3.337230397200467e-05,-0.19763184079601992,0.09552558866943105,0.006737855517029497,0.20783084577114447,0.09667651988099019,0.006819035945452304,0.0,0.0,0.0,0.00753731343283585,0.0036853685081769715,0.0002599458520065969
GLY 887,L GLY  17,0.0,0.0,0.0,-0.002587064676616889,0.000492361393780613,3.472849505211843e-05,-0.5729004975124381,0.15126780985477256,0.01066960865015959,0.5840547263681596,0.15066744371981566,0.010627262088039408,0.0,0.0,0.0,0.008567164179104487,0.0043795904324639544,0.00030891249107947125
ASN 888,L ASN  18,0.0,0.0,0.0,-0.005472636815920387,0.0006842197956752244,4.826114331631854e-05,0.6395870646766165,0.5234860128062854,0.03692385640962114,-0.614139303482587,0.5215858047711986,0.03678982606894437,0.0,0.0,0.0,0.019975124378108573,0.0050661669800842095,0.0003573398668609992
ALA 889,L ALA  19,0.0,0.0,0.0,-0.001940298507462674,0.0003254050830997991,2.2952304874254612e-05,-0.004975124378109501,0.13607253837424874,0.009597816838102721,0.011402985074626863,0.13536297909876363,0.009547768385687199,0.0,0.0,0.0,0.0044875621890547454,0.00263370698162076,0.0001857673672942385
CYS 890,L CYS  20,0.0,0.0,0.0,-0.0029452736318407676,0.00036239947963133065,2.5561688414739644e-05,-0.9166517412935319,0.09980063763868287,0.007039394221833757,0.9335522388059697,0.09976404255306767,0.007036813003513692,0.0,0.0,0.0,0.013955223880597107,0.005238869753406995,0.00036952138126198394
TRP 891,L TRP  21,0.0,0.0,0.0,-0.020373134328358286,0.0017941515343540416,0.00012654969189426004,-0.26118905472636805,0.25583639843809014,0.01804530820153604,0.2071094527363184,0.2570017867026553,0.01812750835185445,0.0,0.0,0.0,-0.07445273631840768,0.014840411581072898,0.0010467619246246937
GLU 892,L GLU  22,0.0,0.0,0.0,-0.005313432835820919,0.0006737942292713778,4.752578056073896e-05,84.77621890547263,1.15091327432354,0.08117916322775731,-84.74031840796026,1.1450881423826056,0.08076829010012372,0.0,0.0,0.0,0.03058706467661626,0.006914087705316414,0.0004876821450606768
LEU 893,L LEU  23,0.0,0.0,0.0,-0.0027860696517412915,0.00043366421556898833,3.0588315320634396e-05,-0.13450746268656713,0.1049732076408918,0.007404239179211734,0.1410497512437811,0.10480414100871653,0.0073923141384324535,0.0,0.0,0.0,0.0037562189054725966,0.00353310901829567,0.0002492062956405327
TYR 894,L TYR  24,0.0,0.0,0.0,-0.006885572139303451,0.0008763565439132275,6.181342461781881e-05,-0.6252288557213935,0.3372934228497427,0.023790843706500635,0.641388059701492,0.3356833657577991,0.02367727903539219,0.0,0.0,0.0,0.00927363184079608,0.004684020814304905,0.0003303853545960386
CYS 895,L CYS  25,0.0,0.0,0.0,-0.009890547263681574,0.0012805316833428449,9.032174088139064e-05,0.09633333333333335,0.14390897943327133,0.010150556772594311,-0.09681094527363183,0.14359164764440796,0.010128173913989577,0.0,0.0,0.0,-0.010368159203980222,0.006458730917849246,0.00045556375369153456
LEU 896,L LEU  26,0.0,0.0,0.0,-0.0035124378109452647,0.0005473541309243798,3.8607383656960454e-05,-0.2541592039800993,0.1412427941273421,0.009962498560933931,0.2524577114427861,0.14070550542339846,0.009924601137756233,0.0,0.0,0.0,-0.005213930348258402,0.0025114672279249314,0.00017714523985893973
GLU 897,L GLU  27,0.0,0.0,0.0,-0.002422885572139289,0.0004940175756141941,3.484531311165654e-05,76.15331343283586,0.6705777832895126,0.04729890995354349,-76.13671144278608,0.6694844279886122,0.047221790616736904,0.0,0.0,0.0,0.014179104477609932,0.0024265859960100646,0.0001711581793789569
HIP 898,L HIP  28,0.0,0.0,0.0,-0.006313432835820832,0.0008019060978490909,5.656209504481324e-05,-83.14122388059707,1.011072281700732,0.0713155401213761,83.14253731343288,1.0107646383164275,0.07129384063013938,0.0,0.0,0.0,-0.005000000000001957,0.005604724375326401,0.0003953267766232298
GLY 899,L GLY  29,0.0,0.0,0.0,-0.0030049751243781115,0.00050369295351534,3.552776165009138e-05,0.48730845771144293,0.10879289914140303,0.007673659444593528,-0.4701492537313431,0.10916921737299143,0.007700202886075382,0.0,0.0,0.0,0.014154228855721443,0.002944105254337905,0.00020766117337735047
ILE 900,L ILE  30,0.0,0.0,0.0,-0.026810945273631825,0.0037235407642291383,0.0002626383153519797,-0.7866965174129351,0.12758933047693855,0.008999457488224245,0.8244477611940297,0.1305830724611568,0.009210619766582261,0.0,0.0,0.0,0.010940298507462632,0.00913450720079848,0.0006442984607112005
GLN 901,L GLN  31,0.0,0.0,0.0,-0.033029850746268664,0.005088187908934696,0.00035889310342318163,1.1956368159203976,0.9942549911870244,0.07012933990792969,-1.1449800995024877,0.984660569645659,0.06945260159083955,0.0,0.0,0.0,0.017626865671642036,0.019828495366125357,0.0013985942275569051
PRO 902,L PRO  32,0.0,0.0,0.0,-0.0487213930348259,0.010256995673612409,0.0007234726930263122,0.9638059701492537,0.2069002864221577,0.014593620994775718,-0.9670995024875625,0.202551854548031,0.014286906258948216,0.0,0.0,0.0,-0.052014925373134346,0.02579337676024459,0.0018193245216027575
ASP 903,L ASP  33,0.0,0.0,0.0,-0.6970497512437811,0.1930037442279499,0.01361343448354787,104.6210895522388,2.166383788331731,0.15280493073669282,-103.76169154228862,2.050496987292376,0.14463090603179413,-0.05681835223880599,0.029721471708646433,0.0020963909766559125,0.10552990646765917,0.254445811799368,0.017947223782626618
GLY 904,L GLY  34,0.0,0.0,0.0,-0.347004975124378,0.07503302738880242,0.005292421691328992,0.6343432835820894,0.21735059274437846,0.0153307287696515,-0.4448656716417911,0.24284900385282673,0.017129248018321917,-0.001646579104477613,0.0031816665951272215,0.00022441745839967394,-0.1591739422885571,0.0835326388916025,0.0058919380623291264
GLN 905,L GLN  35,0.0,0.0,0.0,-0.11863184079601986,0.02510284876292831,0.001770618432049292,-0.007701492537313195,0.8075075099062462,0.056957188188526436,0.15326865671641798,0.8109541137387106,0.057200292878809456,0.0,0.0,0.0,0.026935323383084797,0.031312909550175655,0.002208642347099323
MET 906,L MET  36,0.0,0.0,0.0,-0.034238805970149215,0.004366617663372193,0.00030799746249902927,-0.12886069651741294,0.22271370305812596,0.015709013404368283,0.17748258706467662,0.2232522856100762,0.015747002088547887,0.0,0.0,0.0,0.014383084577114374,0.011074488294403726,0.0007811341766335033
PRO 907,L PRO  37,0.0,0.0,0.0,-0.009592039800995027,0.0012862596932252273,9.072576354720396e-05,0.05879601990049744,0.24689134553801537,0.017414372816866943,-0.0671492537313432,0.24442811233864475,0.017240629743065602,0.0,0.0,0.0,-0.017945273631840564,0.005354311049582022,0.0003776639824765929
SER 908,L SER  38,0.0,0.0,0.0,-0.0050099502487562075,0.0006615980183036754,4.666552616712341e-05,-0.25229353233830853,0.3772864865632534,0.026611736922008473,0.2721641791044776,0.3799692026148552,0.02680096112256755,0.0,0.0,0.0,0.014860696517413096,0.006493816232856182,0.0004580384810036506
ASP 909,L ASP  39,0.0,0.0,0.0,-0.0189452736318408,0.003030851324462429,0.00021377976940288002,93.1758756218905,1.6429137595618581,0.11588220175407239,-93.03209950248753,1.620216461816897,0.11428125780844783,0.0,0.0,0.0,0.1248308457711398,0.040786072686092245,0.0028768277557225286
LYS 910,L LYS  40,0.0,0.0,0.0,-0.02271641791044777,0.005877199311385374,0.0004145456767812846,-93.00939800995025,2.7145074465575427,0.1914665926644881,93.17678606965175,2.7217150155506555,0.19197497538351715,0.0,0.0,0.0,0.1446716417910463,0.06283462969055416,0.004432013057633089
THR 911,L THR  41,0.0,0.0,0.0,-0.004004975124378109,0.0007227470566103219,5.097864677547967e-05,-0.5878805970149256,0.2720175324896041,0.019186637397821605,0.5934278606965174,0.2715560944954327,0.01915409007120367,0.0,0.0,0.0,0.0015422885572137937,0.0022191954833566904,0.00015652998049188444
ILE 912,L ILE  42,0.0,0.0,0.0,-0.0036218905472636745,0.0010348737072755126,7.299436323941172e-05,0.4652537313432838,0.2020280515927317,0.0142499600471388,-0.4587761194029853,0.20063477530467594,0.014151685914992813,0.0,0.0,0.0,0.0028557213930348693,0.002645578231896536,0.00018660470072791636
GLY 913,L GLY  43,0.0,0.0,0.0,-0.001109452736318403,0.000496715780073584,3.503562978026861e-05,0.06415422885572143,0.36529233314055604,0.025765734568744973,-0.06276616915422885,0.3641663417006206,0.025686313256179698,0.0,0.0,0.0,0.0002786069651741208,0.0020833359322772367,0.00014694718661924344
GLY 914,L GLY  44,0.0,0.0,0.0,-0.0011990049751243767,0.000468084914879173,3.301616425595698e-05,0.0048656716417910875,0.3650366257991075,0.025747698363521615,-0.002203980099502477,0.36392070808790694,0.02566898759699619,0.0,0.0,0.0,0.0014626865671642014,0.002570372864577014,0.00018130012311513036
GLY 915,L GLY  45,0.0,0.0,0.0,-0.0017512437810945224,0.0007177985590794629,5.062960667163182e-05,0.39401990049751234,0.15526658058563797,0.010951660190543548,-0.384771144278607,0.15385224986732532,0.010851900993389951,0.0,0.0,0.0,0.007497512437811047,0.003985201953233226,0.00028109447260241783
ASP 916,L ASP  46,0.0,0.0,0.0,-0.005079601990049744,0.001134546544434657,8.002474311045077e-05,78.3032388059702,1.2481139692663688,0.08803517163139064,-78.27017412935321,1.2411328497722751,0.08754276142849625,0.0,0.0,0.0,0.027985074626869135,0.00886576377324406,0.0006253427608695681
ASP 917,L ASP  47,0.0,0.0,0.0,-0.007328358208955229,0.000887526492377179,6.260129203566028e-05,85.75333830845769,1.1717382524749491,0.08264804393170207,-85.69664179104474,1.1641404281132417,0.08211213472134267,0.0,0.0,0.0,0.04936815920397968,0.01348017822838841,0.000950818461438629
SER 918,L SER  48,0.0,0.0,0.0,-0.00361691542288554,0.00048613864677833174,3.42895763204528e-05,0.7976368159203988,0.2568594141638311,0.01811746616724662,-0.7845572139303484,0.25835065830565185,0.01822265041900743,0.0,0.0,0.0,0.009462686567164468,0.004821165064935134,0.0003400587641882631
PHE 919,L PHE  49,0.0,0.0,0.0,-0.010228855721393077,0.001195914764296512,8.435332359371137e-05,0.6749502487562186,0.10101794093370646,0.007125256176065268,-0.6812487562189052,0.1013558227087164,0.007149088518933447,0.0,0.0,0.0,-0.016527363184079713,0.011909296402743207,0.0008400170005635496
ASN 920,L ASN  50,0.0,0.0,0.0,-0.02490547263681589,0.0035134453757609805,0.0002478193292351673,1.0163681592039804,0.7242936540482872,0.051087735347716365,-0.9242537313432837,0.7291131942629107,0.05142767950380025,0.0,0.0,0.0,0.06720895522387954,0.022298207754384992,0.0015727943081059654
THR 921,L THR  51,0.0,0.0,0.0,-0.010203980099502461,0.0009050351575601995,6.383625805829824e-05,0.36646766169154216,0.24713790578667205,0.017431763835910444,-0.29558208955223864,0.24990454790239522,0.017626907724607954,0.0,0.0,0.0,0.060681592039800586,0.012707505889163497,0.0008963183567418791
PHE 922,L PHE  52,0.0,0.0,0.0,-0.016393034825870578,0.001403531878905965,9.899750575041034e-05,0.8275223880597015,0.15144087642051324,0.010681815824499279,-0.7977462686567167,0.16235600676857667,0.011451709758252446,0.0,0.0,0.0,0.013383084577114965,0.016601789522849783,0.0011709999455349303
PHE 923,L PHE  53,0.0,0.0,0.0,-0.06050746268656711,0.009162501669610815,0.0006462730382957075,-1.0362039800995024,0.16185794147334842,0.01141657894101239,1.1404029850746267,0.17074475958697066,0.012043406760550011,0.0,0.0,0.0,0.04369154228855757,0.030423942818548752,0.0021459394684196047
SER 924,L SER  54,0.0,0.0,0.0,-0.2548358208955223,0.0849520081692472,0.005992052652056233,0.3113134328358209,1.0196528510163292,0.07192076681620882,0.03395024875621894,0.9995556313739523,0.07050321823963904,-0.006127988059701498,0.009024117154413154,0.0006365121471859687,0.084299872636816,0.10502087654816931,0.0074076014846878304
GLU 925,L GLU  55,0.0,0.0,0.0,-0.6800547263681594,0.4656313447823616,0.03284310276485822,98.92091542288557,3.195574928271213,0.22539847658037546,-98.38188557213932,2.85752993774583,0.20155462137737143,-0.14930955223880601,0.06398235321620399,0.004512967233336577,-0.29033442786069585,0.7131604716915233,0.050302461211126595
THR 926,L THR  56,0.0,0.0,0.0,-3.5262288557213948,0.5420516739913163,0.03823337718185891,-6.158771144278605,2.0974856559648574,0.14794523117611083,6.33639303482587,1.5002881314482235,0.10582216560416928,-0.31906724776119394,0.0320147789761376,0.002258148399350068,-3.6676742129353217,0.9466610536783971,0.06677232239161386
GLY 927,L GLY  57,0.0,0.0,0.0,-1.1265771144278602,0.4337940282884709,0.030597471603891372,-4.224870646766169,0.9721383125310122,0.06856934967519253,4.396393034825867,0.8040592226840945,0.05671396476108984,-0.27153721791044755,0.08294331743849924,0.0058503705320013455,-1.226591944278607,0.40635701066027724,0.028662213594263224
ALA 928,L ALA  58,0.0,0.0,0.0,-1.5678358208955219,0.2914597126362399,0.020557983050737867,-1.3247363184079601,0.3102657264656905,0.021884456991375787,1.8392139303482589,0.3232804167679282,0.02280244246601986,-0.2923959402985073,0.05606914205263239,0.003954812353177722,-1.345754149253731,0.31366553843817924,0.022124261238329637
GLY 929,L GLY  59,0.0,0.0,0.0,-0.16709452736318406,0.02384080744025847,0.0016816009006515363,-1.4429900497512436,0.2601232580022966,0.018347679961477494,1.6789154228855718,0.26817527462713703,0.01891562542399267,0.0,0.0,0.0,0.06883084577114416,0.060657190587196076,0.004278428345097818
LYS 930,L LYS  60,0.0,0.0,0.0,-1.4723631840796017,0.46291294050327175,0.032651361310819485,-111.43314925373139,4.00554054558188,0.2825290462970037,112.03788557213932,4.050130008580455,0.2856741445209571,-0.2035144119402986,0.05449052264434203,0.003843465125303032,-1.0711412776119398,0.7316001463506048,0.051603095578990794
HIE 931,L HIE  61,0.0,0.0,0.0,-0.690786069651741,0.2403349010892245,0.016951916882109435,-0.40991542288557187,0.6353157853190546,0.044811720386055756,0.46274129353233834,0.530490594996199,0.03741792154347882,-0.011866352238805968,0.005066824856169003,0.0003573862698622179,-0.6498265512437813,0.33197339625147587,0.023415597962766772
VAL 932,L VAL  62,0.0,0.0,0.0,-1.1804577114427863,0.28263942441134693,0.019935847887734122,-1.3024179104477611,0.3666330257895691,0.025860299736964493,1.4896616915422882,0.324240935193028,0.022870192212029416,-0.05181764776119399,0.02255956480320398,0.0015912290129617868,-1.0450315781094524,0.3278589126155662,0.02312538466335569
PRO 933,L PRO  63,0.0,0.0,0.0,-0.12455223880597016,0.02378131101714557,0.001677404346531341,2.657273631840797,0.20790566591997825,0.014664534996881905,-2.678064676616915,0.19842421713664418,0.013995765163750652,0.0,0.0,0.0,-0.14534328358208962,0.051585475289657394,0.0036385588837541897
ARG 934,L ARG  64,0.0,0.0,0.0,-0.07845771144278607,0.013446020800204022,0.0009484091822167429,-97.98636815920405,1.6538568292662805,0.11665406637807732,98.49413432835824,1.6538679213737348,0.11665484875501368,-1.894925373134329e-05,0.00016352476956301508,1.1534147929556024e-05,0.4292895084577144,0.07236211966826663,0.005104030386224711
ALA 935,L ALA  65,0.0,0.0,0.0,-0.02433333333333332,0.0022379213288148143,0.00015785079979159777,1.6901890547263685,0.20041232144423587,0.014135995229473591,-1.6614825870646766,0.20215518137925742,0.014258927090895896,0.0,0.0,0.0,0.004373134328358172,0.020475323690377592,0.0014442179798293529
VAL 936,L VAL  66,0.0,0.0,0.0,-0.0316766169154229,0.002606898711697057,0.00018387645772829472,-1.560353233830846,0.1153825115954708,0.008138454870061922,1.6183980099502502,0.12226421432900741,0.008623852755336139,0.0,0.0,0.0,0.02636815920398013,0.02043491746583137,0.0014413679444956454
PHE 937,L PHE  67,0.0,0.0,0.0,-0.027532338308457756,0.0027062115769979286,0.00019088144714212723,1.3423034825870652,0.11533555818955465,0.008135143032160662,-1.3820945273631846,0.11738610874912714,0.008279777716889748,0.0,0.0,0.0,-0.06732338308457732,0.018323513439666404,0.0012924409871794803
VAL 938,L VAL  68,0.0,0.0,0.0,-0.012631840796019903,0.0011124716305970152,7.846769874086707e-05,-0.9269104477611934,0.0985179325055782,0.006948919177626287,0.9418606965174133,0.09966171886175493,0.0070295956468071005,0.0,0.0,0.0,0.002318407960199142,0.006778522524463587,0.00047812011446291485
ASP 939,L ASP  69,0.0,0.0,0.0,-0.0069651741293532375,0.00060985366039066,4.301576056718705e-05,97.08551741293532,1.2244902039834369,0.08636887970415179,-97.06253731343284,1.219680073804417,0.0860295992808037,0.0,0.0,0.0,0.016014925373136136,0.009039150673315849,0.000637572529850863
LEU 940,L LEU  70,0.0,0.0,0.0,-0.009656716417910457,0.0011002338802377782,7.760451438448109e-05,0.8425870646766176,0.16100614503225844,0.011356497852479712,-0.8339800995024876,0.15965329227210806,0.011261074976152285,0.0,0.0,0.0,-0.0010497512437811093,0.0037954558372803883,0.00026771081350106474
GLU 941,L GLU  71,0.0,0.0,0.0,-0.006452736318407991,0.0006903780600478289,4.8695513793970016e-05,95.86639303482586,1.3440573902959303,0.09480249877075833,-95.82609950248765,1.33842840193302,0.09440546054440854,0.0,0.0,0.0,0.0338407960198968,0.006828716607874061,0.0004816605321304768
PRO 942,L PRO  72,0.0,0.0,0.0,-0.010124378109452704,0.0010022128433627947,7.069064352231272e-05,-0.01208955223880599,0.16534926682661175,0.011662838044158415,0.010606965174129348,0.16296121612652686,0.011494397934983122,0.0,0.0,0.0,-0.011606965174129319,0.005643624611012997,0.00039807058769297045
THR 943,L THR  73,0.0,0.0,0.0,-0.004681592039800996,0.0005626071619194935,3.968324951105632e-05,0.3272487562189057,0.2278705179399344,0.01607274708123608,-0.3104378109452737,0.22715950379055708,0.016022596009928405,0.0,0.0,0.0,0.012129353233830818,0.003287725412449166,0.0002318982705817921
VAL 944,L VAL  74,0.0,0.0,0.0,-0.005417910447761223,0.0005593863125844371,3.9456068315274014e-05,0.03824875621890526,0.15205677065960627,0.010725257654636961,-0.01022388059701492,0.15262174693886948,0.010765108008801203,0.0,0.0,0.0,0.022606965174129048,0.005186065451711392,0.0003657968529920372
ILE 945,L ILE  75,0.0,0.0,0.0,-0.017238805970149294,0.001642921365766959,0.0001158827382544145,-0.1392487562189056,0.28326535528268937,0.019979997647327316,0.15569154228855708,0.28100150382577627,0.01982031787731844,0.0,0.0,0.0,-0.000796019900497628,0.009679602808326648,0.0006827465404105776
ASP 946,L ASP  76,0.0,0.0,0.0,-0.010502487562189059,0.0015489504651142738,0.00010925454197504897,105.46846268656724,2.2917802113541796,0.16164971245901624,-105.32784079601988,2.2689805159202803,0.160041545937295,0.0,0.0,0.0,0.13011940298507432,0.02515436267991546,0.001774251943599551
GLU 947,L GLU  77,0.0,0.0,0.0,-0.005621890547263645,0.0007305136255911385,5.1526458313567905e-05,90.50415920398014,1.333294253603154,0.09404332564284468,-90.44803482587064,1.3259641770399568,0.09352630190606878,0.0,0.0,0.0,0.05050248756219165,0.008853211114948578,0.0006244573646199593
VAL 948,L VAL  78,0.0,0.0,0.0,-0.013308457711442758,0.0018566481620019798,0.0001309578641260021,-0.36215920398009965,0.29122762041554134,0.02054161252770341,0.4123880597014923,0.29105582145133774,0.0205294947630824,0.0,0.0,0.0,0.03692039800995019,0.008866821820405676,0.0006254173897622499
ARG 949,L ARG  79,0.0,0.0,0.0,-0.05267661691542287,0.017308724412663862,0.0012208632880577146,-115.85470646766171,3.605410392439981,0.2543060413678569,115.97389054726366,3.6456507622874654,0.25714437821310204,-9.492537313432386e-06,0.00013424475009988745,9.468894593498873e-06,0.06649797014925236,0.063820060073932,0.00450151995769803
THR 950,L THR  80,0.0,0.0,0.0,-0.007233830845771152,0.0017816225349267995,0.00012566596441255005,0.11561691542288544,0.4920661055703614,0.03470766702766686,-0.09007462686567172,0.4888688023116397,0.03448214664405588,0.0,0.0,0.0,0.018308457711442752,0.006997823265642588,0.0004935883960974298
GLY 951,L GLY  81,0.0,0.0,0.0,-0.004606965174129351,0.0008751694896436316,6.172969626533425e-05,1.3944776119402988,0.3121886958829266,0.02202009279616355,-1.3842437810945276,0.31440101033098644,0.022176137425847516,0.0,0.0,0.0,0.0056268656716419625,0.013275311864561181,0.0009363683022823862
THR 952,L THR  82,0.0,0.0,0.0,-0.010074626865671635,0.0038606836949061306,0.00027231163184188135,1.2327164179104473,0.33609580809348993,0.02370637047471959,-1.1796417910447765,0.3376253200827367,0.02381425393232143,0.0,0.0,0.0,0.04300000000000029,0.012282333711190162,0.0008663290235700247
TYR 953,L TYR  83,0.0,0.0,0.0,-0.03558208955223879,0.004449213426144436,0.00031382331841501914,0.5630646766169152,0.20819714345615667,0.014685094237108376,-0.5827363184079599,0.21417281608232946,0.015106585685976098,0.0,0.0,0.0,-0.05525373134328348,0.024336372028098588,0.0017165553315923161
ARG 954,L ARG  84,0.0,0.0,0.0,-0.07279104477611938,0.025132407957738825,0.0017727033768960827,-102.12135323383085,5.347856377133211,0.3772087049852357,102.2554129353234,5.399837464259876,0.3808751681764714,-0.00024522985074626913,0.0025564021857345455,0.00018031470740791997,0.06102342686567149,0.054257830275185916,0.0038270522710602307
GLN 955,L GLN  85,0.0,0.0,0.0,-0.9141741293532338,0.36966644172372526,0.02607426039998776,0.19787562189054697,2.3241935592691068,0.16393597374372557,1.1311492537313435,2.3551715653220318,0.16612099381947273,-0.20175410149253734,0.07864701208971929,0.0055473325177861675,0.21309664477611898,0.3409486335638268,0.024048662391722497
LEU 956,L LEU  86,0.0,0.0,0.0,-0.30392537313432844,0.46027278241476083,0.03246513891752901,-1.020935323383085,0.8564079796789197,0.06040636138528455,0.14798009950248758,0.3660309499487552,0.025817832581491246,-0.01440454925373133,0.00845227153001646,0.0005961772667743557,-1.1912851462686571,0.43408577021417977,0.03061804949271746
PHE 957,L PHE  87,0.0,0.0,0.0,-0.6792039800995026,0.1466065000428198,0.010340825206157634,-0.14169154228855715,0.4976725775106352,0.0351031170680175,0.46354228855721397,0.4890917864520543,0.03449787473264063,-0.017361385074626853,0.01342062328197885,0.0009466177794033614,-0.37471461890547236,0.21238022289780165,0.014980145911603628
HIE 958,L HIE  88,0.0,0.0,0.0,-4.0285223880597005,0.6023146239426567,0.04248399793654732,-10.234149253731347,1.2472167731456825,0.0879718882963615,10.284009950248755,1.0520467896734598,0.07420565907742876,-0.6150079164179105,0.04249472590095198,0.00299734686113493,-4.593669607960196,0.5515286349055325,0.038901830465109484
PRO 959,L PRO  89,0.0,0.0,0.0,-0.8815373134328355,0.2939354175703157,0.02073260581287886,-2.795706467661691,0.5676558574922302,0.04003935703985978,3.148905472636817,0.5528926339683057,0.03899803954100571,-0.15049862686567167,0.08541600631579996,0.0060247805578999844,-0.6788369353233831,0.29493625353662456,0.020803199338981813
GLU 960,L GLU  90,0.0,0.0,0.0,-0.661636815920398,0.811332374142161,0.05722697331053212,132.90114925373132,7.202188107784627,0.508003180641482,-131.45453233830835,6.4813795135166385,0.4571612624574695,-0.28206068059701506,0.03662123937907738,0.0025830630643340485,0.5029194189054713,1.0257753156929026,0.07235261217799584
GLN 961,L GLN  91,0.0,0.0,0.0,-0.2359651741293533,0.02788950802372593,0.0019671742212988286,0.6961094527363182,0.8690496656425523,0.061298037162435495,-0.3579452736318408,0.8500109756330012,0.05995515150944272,0.0,0.0,0.0,0.10219900497512449,0.06945860429387209,0.004899232202233988
LEU 962,L LEU  92,0.0,0.0,0.0,-0.06670646766169153,0.007790056677905031,0.000549468232505031,1.408840796019901,0.46054645729905175,0.03248444245550953,-1.2953283582089552,0.44858295587359176,0.0316406021274329,0.0,0.0,0.0,0.04680597014925377,0.026189648256517477,0.0018472753578613384
ILE 963,L ILE  93,0.0,0.0,0.0,-0.05033333333333334,0.005552403749399872,0.0003916363642116043,-1.2743880597014923,0.1955663256241386,0.01379418503885612,1.308626865671642,0.19862373507200992,0.01400983807385019,0.0,0.0,0.0,-0.016094527363184032,0.011556739538326097,0.0008151495566978033
THR 964,L THR  94,0.0,0.0,0.0,-0.02343283582089553,0.002711082179681353,0.0001912249929670615,1.1657412935323384,0.1989306055067489,0.014031483045428166,-1.0837014925373136,0.1965642716348609,0.013864574723208775,0.0,0.0,0.0,0.05860696517412969,0.010718457194049739,0.0007560216790591036
GLY 965,L GLY  95,0.0,0.0,0.0,-0.010547263681592025,0.001561031989028655,0.00011010670696763892,0.7236417910447761,0.31117540132987975,0.02194862050910705,-0.6461691542288557,0.30335090634753614,0.021396723185896683,0.0,0.0,0.0,0.06692537313432818,0.01354004207115458,0.0009550409313429857
LYS 966,L LYS  96,0.0,0.0,0.0,-0.051970149253731335,0.012841130453391076,0.0009057435067967729,-115.66516915422888,3.367956718687852,0.23755735059279867,115.94403980099504,3.4037785352189918,0.24008402671703172,0.0,0.0,0.0,0.2269004975124412,0.08467344382570235,0.005972404238210845
GLU 967,L GLU  97,0.0,0.0,0.0,-0.011910447761194053,0.0014254056936710312,0.0001005403656850746,102.0964577114428,1.513831299527943,0.10677742702715591,-102.19799004975124,1.5135628028296289,0.10675848873025306,0.0,0.0,0.0,-0.11344278606965127,0.023322484191327784,0.0016450411975284518
ASP 968,L ASP  98,0.0,0.0,0.0,-0.0050497512437810265,0.0006522158463727338,4.600375878325128e-05,95.14321890547255,1.2714603277483327,0.08968189679154229,-95.1294527363184,1.2689088582528847,0.08950193000928117,0.0,0.0,0.0,0.00871641791044795,0.005055333531910732,0.0003565757343436198
ALA 969,L ALA  99,0.0,0.0,0.0,-0.0025970149253731114,0.000490497812691195,3.4597048176996634e-05,-0.2976517412935324,0.09043316494980422,0.006378663642556186,0.2978009950248757,0.08989977946173465,0.006341041530998939,0.0,0.0,0.0,-0.0024477611940298435,0.0017273070124071914,0.00012183484284432259
ALA 970,L ALA 100,0.0,0.0,0.0,-0.00170646766169154,0.0004661773840844998,3.288161740764318e-05,-0.251134328358209,0.1002690751355022,0.0070724352553022864,0.2537711442786069,0.10036261302258176,0.007079032909159111,0.0,0.0,0.0,0.0009303482587063762,0.0017263323149962473,0.00012176609298976277
ASN 971,L ASN 101,0.0,0.0,0.0,-0.0014626865671641617,0.0004986057638355073,3.516893895632027e-05,-1.2045572139303489,0.11685223888116213,0.008242121439808934,1.2083283582089552,0.11699037525488712,0.008251864828368687,0.0,0.0,0.0,0.002308457711442532,0.0022425949143134016,0.00015818044909577465
ASN 972,L ASN 102,0.0,0.0,0.0,-0.0020199004975124586,0.0002985903699129347,2.106094083556856e-05,0.6639651741293542,0.20837703529158252,0.014697782828853014,-0.6601791044776117,0.20846157110617264,0.014703745525473431,0.0,0.0,0.0,0.0017661691542295826,0.0010881769643372088,7.675408510735685e-05
TYR 973,L TYR 103,0.0,0.0,0.0,-0.0028109452736317896,0.0004826127089663621,3.404087584270651e-05,0.9765522388059708,0.23143054685450556,0.01632385215995834,-0.9768208955223882,0.23118754154229829,0.016306711886798764,0.0,0.0,0.0,-0.0030796019900492075,0.0014536390570755538,0.00010253179359490686
ALA 974,L ALA 104,0.0,0.0,0.0,-0.0017960199004975622,0.00046056862929485485,3.248600634751298e-05,0.8388208955223883,0.06432077387156145,0.0045368375858938145,-0.8371990049751249,0.06450616229581092,0.004549913877121344,0.0,0.0,0.0,-0.00017412935323392876,0.0010947760911414937,7.721955162334658e-05
ARG 975,L ARG 105,0.0,0.0,0.0,-0.006263681592039741,0.0007759599274861057,5.473199329342805e-05,-96.89984577114424,1.3534546735422426,0.09546533202463511,96.9156517412936,1.3540785150682377,0.09550933441317024,0.0,0.0,0.0,0.009542288557214527,0.008223824916369643,0.0005800638850350031
GLY 976,L GLY 106,0.0,0.0,0.0,-0.0022189054726368413,0.0004369054407980261,3.08169337211656e-05,1.1453532338308459,0.09394536149939925,0.006626394886385241,-1.139771144278606,0.09335060623671439,0.006584444084680881,0.0,0.0,0.0,0.0033631840796018056,0.0015748135200178114,0.00011107878121394101
HIP 977,L HIP 107,0.0,0.0,0.0,-0.004696517412935376,0.0006483333481272027,4.572990847164488e-05,-93.93446268656717,1.5488688120263288,0.10924878261028863,93.92724875621894,1.5487764960212425,0.10924227114134251,0.0,0.0,0.0,-0.011910447761191512,0.005076718913227952,0.0003580841428391763
TYR 978,L TYR 108,0.0,0.0,0.0,-0.010820895522388067,0.001715530811209433,0.00012100421365569182,0.747059701492538,0.35873529427853135,0.025303236707310616,-0.731636815920398,0.35927272092078216,0.02534114385990634,0.0,0.0,0.0,0.004601990049751385,0.005506287317221984,0.00038838356188603294
THR 979,L THR 109,0.0,0.0,0.0,-0.0058258706467661904,0.0008778803980144188,6.192090899876716e-05,0.9920248756218899,0.19290689213438053,0.013606603063589282,-0.9791890547263683,0.19358298535385088,0.013654291002415796,0.0,0.0,0.0,0.007009950248756081,0.005019355620325847,0.0003540380481232051
ILE 980,L ILE 110,0.0,0.0,0.0,-0.010855721393034808,0.0014909610250102155,0.00010516428224069974,1.076616915422886,0.1382137558310764,0.00974884667268005,-1.0531144278606959,0.1390406785417495,0.00980717330354277,0.0,0.0,0.0,0.012646766169154307,0.005300859030172614,0.0003738937677216714
GLY 981,L GLY 111,0.0,0.0,0.0,-0.005641791044776105,0.0008644699155810145,6.0975006499672116e-05,0.944587064676617,0.13077531387172953,0.009224179430195656,-0.9349701492537317,0.1341810209106102,0.009464399483072981,0.0,0.0,0.0,0.003975124378109473,0.0075944715496772995,0.0005356727212327738
LYS 982,L LYS 112,0.0,0.0,0.0,-0.021457711442786073,0.0035054261756531343,0.00024725369847129107,-110.31627363184087,2.4092621317800287,0.16993624821051836,110.43630845771138,2.426208846647937,0.17113157731404685,0.0,0.0,0.0,0.09857711442786363,0.033935632275560616,0.002393634944695623
GLU 983,L GLU 113,0.0,0.0,0.0,-0.036606965174129376,0.007212465111103476,0.0005087280645649934,115.5529452736318,2.322523145885062,0.16381815186801482,-115.2159552238806,2.287687748973451,0.1613610524191849,0.0,0.0,0.0,0.3003830845771156,0.05628523230439859,0.003970054184349029
ILE 984,L ILE 114,0.0,0.0,0.0,-0.03757711442786072,0.005914420662497449,0.0004171710684636082,0.8237014925373133,0.16821722644070683,0.011865128318184565,-0.7783930348258705,0.17237475011976047,0.012158377428169444,0.0,0.0,0.0,0.007731343283582453,0.016244018039764156,0.001145764690827563
ILE 985,L ILE 115,0.0,0.0,0.0,-0.02810945273631839,0.003557342655013491,0.0002509156045820552,0.30395522388059704,0.18016212429344,0.012707656451414976,-0.25658706467661696,0.18461686460978874,0.013021869606607488,0.0,0.0,0.0,0.01925870646766161,0.015212352153045618,0.0010729965898047835
ASP 986,L ASP 116,0.0,0.0,0.0,-0.07460696517412939,0.01281089986950348,0.0009036112058157769,117.33332338308458,2.8874013381336447,0.20366158750768162,-116.80884577114416,2.8299225208033127,0.19960734432681296,0.0,0.0,0.0,0.4498706467661686,0.09408942070517988,0.006636556039307385
LEU 987,L LEU 117,0.0,0.0,0.0,-0.16403482587064674,0.0351139407772749,0.002476746418276931,1.0518009950248757,0.2499497067799977,0.017630092986241352,-0.847298507462686,0.24451023327639562,0.01724642210740688,-0.0010742328358208952,0.006262104006210171,0.00044169476068309086,0.03939342885572141,0.03660321898396651,0.0025817920036652997
VAL 988,L VAL 118,0.0,0.0,0.0,-0.03808457711442784,0.003821620992487676,0.00026955636125243677,1.1215024875621888,0.2953656663518691,0.02083348778364444,-1.0319751243781088,0.2973476354313712,0.020973285103743848,0.0,0.0,0.0,0.051442786069651705,0.03013102333745393,0.002125278521240624
LEU 989,L LEU 119,0.0,0.0,0.0,-0.06337313432835821,0.008517180449702969,0.0006007555889674553,0.012955223880596941,0.32899063632741704,0.02320521029920741,0.059975124378109444,0.33856845891378184,0.023880777816283796,0.0,0.0,0.0,0.009557213930348158,0.037519188592450056,0.002646399518425658
ASP 990,L ASP 120,0.0,0.0,0.0,-0.3026616915422885,0.05554438837295592,0.003917799082441176,139.17365174129358,4.048464193551772,0.2855566469882258,-137.69846268656715,3.981795341194447,0.28085418871576945,-0.0023583044776119395,0.010014486297827906,0.0007063674005248919,1.1701690587064673,0.27320748297580955,0.019270570033674987
ARG 991,L ARG 121,0.0,0.0,0.0,0.4088905472636816,0.9422203257460299,0.06645909759378225,-163.8104776119403,4.060679672629716,0.2864182604495498,155.84359203980097,3.0328477205860587,0.21392058432821195,-0.1688351641791044,0.04265909307580387,0.0030089404277522146,-7.726830189054726,1.4211895956829639,0.10024298506188324
ILE 992,L ILE 122,0.0,0.0,0.0,-0.07272139303482582,0.007788369313721829,0.0005493492150121332,-0.044378109452736236,0.3678735672902495,0.025947800787844054,0.1538656716417911,0.40230998031909393,0.028376758083423187,0.0,0.0,0.0,0.03676616915422868,0.0643180069626924,0.0045366424231897875
ARG 993,L ARG 123,0.0,0.0,0.0,-0.17438308457711438,0.9720052962984699,0.06855996743354635,-153.2325223880597,6.166385491566331,0.4349432972170379,146.44380597014924,5.4766352106942495,0.38629206355200196,-0.3910513074626866,0.059033094842548456,0.004163873463775638,-7.354150809950248,1.3019565598512366,0.09183293515294125
LYS 994,L LYS 124,0.0,0.0,0.0,-1.3515870646766166,0.9272483948238062,0.06540305901008943,-171.95550746268646,5.395699485382748,0.38058329765052157,173.47710447761202,5.254897578566656,0.37065189688279543,-0.34027275223880604,0.09574129978352554,0.00675307060589135,-0.17026280199005134,1.2994738418444607,0.09165781772679199
LEU 995,L LEU 125,0.0,0.0,0.0,-0.22577611940298503,0.04557487553974618,0.0032146038655261233,-0.9670696517412936,0.34234960037946366,0.02414747897185978,1.1140945273631835,0.3599934576794995,0.02539198071120128,-0.0002299701492537313,0.0022111797710734544,0.000155964595740188,-0.0789812139303485,0.08393500488683481,0.005920318771399895
ALA 996,L ALA 126,0.0,0.0,0.0,-0.10366169154228866,0.0221108688773598,0.0015595804425470063,-1.787258706467662,0.5154890473585115,0.03635979395774514,1.9953830845771139,0.5147900770172852,0.036310492391165225,-0.0016245850746268657,0.0062390078577232505,0.00044006568397524396,0.10283810149253737,0.09073420808836402,0.006399897588352933
ASP 997,L ASP 127,0.0,0.0,0.0,-0.9066368159203982,0.37386770006521014,0.026370594315213335,99.66895024875618,10.529409747434537,0.7426873002931741,-97.65913432835818,9.708331123363548,0.6847728795168059,-0.22928690149253747,0.10611955234613309,0.0074850961004222,0.8738922029850764,1.0519537444689842,0.07419909617472341
GLN 998,L GLN 128,0.0,0.0,0.0,-1.2127213930348266,0.3298236857348027,0.023263969073936717,-4.527258706467661,2.1688501166732044,0.15297889212498542,6.276189054726372,1.997519843818163,0.14089418644276933,-0.3076701492537315,0.05731496984150149,0.004042686270077085,0.22853880597014858,0.5861480410177249,0.041343695097595806
CYS 999,L CYS 129,0.0,0.0,0.0,-0.07555223880597017,0.011351397987969416,0.0008006658804680341,-0.04247263681592038,0.4195163413909429,0.029590401218114057,0.18496019900497512,0.432670831195176,0.030518247389341304,0.0,0.0,0.0,0.06693532338308454,0.04172977266158963,0.0029433912197628235
THR1000,L THR 130,0.0,0.0,0.0,-0.044746268656716416,0.009122728627957969,0.0006434676642397878,-0.25653233830845806,0.4031318441652858,0.028434727889497597,0.4116965174129355,0.3916120560269849,0.027622184683600556,0.0,0.0,0.0,0.11041791044776107,0.025968876848797035,0.0018317033434070839
GLY1001,L GLY 131,0.0,0.0,0.0,-0.013855721393034825,0.002114644413844795,0.00014915551664053015,-0.39829353233830833,0.15983993363996993,0.011274239643208207,0.4624328358208957,0.15964072447799285,0.011260188512304268,0.0,0.0,0.0,0.050283582089552206,0.012745272427774387,0.0008989822029854137
LEU1002,L LEU 132,0.0,0.0,0.0,-0.037880597014925375,0.0076370184879223325,0.0005386737508687079,-0.7192487562189053,0.22964616479688094,0.01619799155382211,0.7786169154228856,0.22745255371501177,0.016043266157872587,0.0,0.0,0.0,0.021487562189054427,0.015681249522738538,0.0011060700602048364
GLN1003,L GLN 133,0.0,0.0,0.0,-0.009159203980099524,0.0011349391739390669,8.005243706040998e-05,0.03949751243781056,0.1392512002102,0.009822022357131248,-0.019601990049751244,0.13978989492237218,0.009860018952482934,0.0,0.0,0.0,0.010736318407959886,0.0058433211760331345,0.000412156097356868
GLY1004,L GLY 134,0.0,0.0,0.0,-0.005398009950248763,0.0008585513773576292,6.055754500085648e-05,0.26967661691542294,0.18266702954306502,0.012884338845011396,-0.2635124378109452,0.18058371659987044,0.012737393279917018,0.0,0.0,0.0,0.0007661691542288156,0.007836643722098724,0.0005527542292428142
PHE1005,L PHE 135,0.0,0.0,0.0,-0.01683582089552237,0.0034909848996968603,0.0002462350894029749,-0.9244278606965173,0.20024215693214012,0.014123992750215445,0.9189651741293529,0.19885308905311405,0.014026015456355342,0.0,0.0,0.0,-0.022298507462686298,0.012271410277965085,0.0008655585439964815
SER1006,L SER 136,0.0,0.0,0.0,-0.003711442786069684,0.0004950686247824156,3.491944840394222e-05,0.5780696517412938,0.34413282048318083,0.02427325762008656,-0.5698208955223877,0.34541341264205294,0.024363583626582898,0.0,0.0,0.0,0.004537313432835716,0.00494747040709936,0.0003489676561237688
VAL1007,L VAL 137,0.0,0.0,0.0,-0.0038855721393034745,0.000538877399564237,3.800948112679166e-05,-0.8270248756218914,0.11352319936531877,0.00800730909705692,0.8367761194029852,0.1145855374812466,0.008082240650319837,0.0,0.0,0.0,0.005865671641790879,0.0029585638696483065,0.00020868100546940824
PHE1008,L PHE 138,0.0,0.0,0.0,-0.004318407960199004,0.0005067793662983587,3.5745460422614596e-05,0.898422885572139,0.07989199969680197,0.005635147172831573,-0.9038308457711438,0.07933768902158166,0.005596049112372547,0.0,0.0,0.0,-0.00972636815920391,0.0030239099008305343,0.0002132901591302226
HIP1009,L HIP 139,0.0,0.0,0.0,-0.0027661691542288694,0.00044615521833726634,3.146936272466265e-05,-86.02384079601985,0.9595484243364244,0.06768132743097229,86.01490547263674,0.9584593026614225,0.06760450671111237,0.0,0.0,0.0,-0.011701492537313028,0.002879062824507069,0.0002030734341047534
SER1010,L SER 140,0.0,0.0,0.0,-0.0013482587064676844,0.00047641849233336157,3.360396948812998e-05,0.391457711442786,0.15594408186715344,0.010999447446409101,-0.39220398009950247,0.15645301357530825,0.011035344721320943,0.0,0.0,0.0,-0.002094527363184002,0.0017121223919663354,0.00012076380229867912
PHE1011,L PHE 141,0.0,0.0,0.0,-0.0012835820895522123,0.0004507363841951915,3.179249325000351e-05,0.5356567164179104,0.1707288926725593,0.012042287594698288,-0.536039800995025,0.17057490850328913,0.012031426388827652,0.0,0.0,0.0,-0.001666666666666768,0.0008424870392338821,5.9424453954130964e-05
GLY1012,L GLY 142,0.0,0.0,0.0,-0.0005820895522387954,0.0004932152728912835,3.47887230408369e-05,0.07007960199004977,0.13543544525964174,0.009552879754574547,-0.06987562189054729,0.1354612883797023,0.00955470258771803,0.0,0.0,0.0,-0.0003781094527362944,0.0009067565114762228,6.395767300209905e-05
GLY1013,L GLY 143,0.0,0.0,0.0,-0.000845771144278611,0.00036116798831605103,2.5474825714719605e-05,-0.08290547263681589,0.13325942984153907,0.009399395461054604,0.08596019900497512,0.1335395236850501,0.009419151757509552,0.0,0.0,0.0,0.0022089552238805923,0.0014407431066943358,0.00010162218338853465
GLY1014,L GLY 144,0.0,0.0,0.0,-0.0011840796019900806,0.00038754909640102095,2.7335605607642138e-05,0.15211940298507448,0.1273889943919053,0.008985326870296595,-0.1449651741293532,0.12724596693251855,0.008975238491154013,0.0,0.0,0.0,0.005970149253731273,0.001984794054911114,0.00013999657850137642
THR1015,L THR 145,0.0,0.0,0.0,-0.003457711442786137,0.0005177954957715487,3.652247828537912e-05,0.6123532338308462,0.2436623542682636,0.017186617333290435,-0.595179104477612,0.24258557040014186,0.01711066685522974,0.0,0.0,0.0,0.013716417910448205,0.0049749800974100335,0.0003509080400691949
GLY1016,L GLY 146,0.0,0.0,0.0,-0.0012487562189054688,0.0004322922188304093,3.0491542132181496e-05,0.10542786069651747,0.16914180814802277,0.011930343283560399,-0.10593532338308459,0.1691153181761216,0.01192847482500593,0.0,0.0,0.0,-0.0017562189054726705,0.0013948282698344027,9.838360050033298e-05
SER1017,L SER 147,0.0,0.0,0.0,-0.0015074626865671516,0.0004999443052073068,3.526335238514468e-05,0.27898507462686567,0.262684788833872,0.018528356415671327,-0.27705970149253745,0.2629926061006134,0.01855006817162949,0.0,0.0,0.0,0.00041791044776126455,0.001408742289331642,9.936501976546786e-05
GLY1018,L GLY 148,0.0,0.0,0.0,-0.001472636815920428,0.0004992506946985922,3.521442887200115e-05,0.17088557213930355,0.11180443053546342,0.007886076491175632,-0.1661393034825869,0.11220521576685309,0.007914345701761789,0.0,0.0,0.0,0.0032736318407961093,0.0017448577594683648,0.00012307277709378676
PHE1019,L PHE 149,0.0,0.0,0.0,-0.010134328358208822,0.0010821324403920932,7.632773726089288e-05,0.24952238805970162,0.10567720844319689,0.007453895567158417,-0.261044776119403,0.10461054513911626,0.007378658938645365,0.0,0.0,0.0,-0.02165671641791034,0.004739646182417626,0.0003343088655489215
THR1020,L THR 150,0.0,0.0,0.0,-0.003552238805970169,0.0005264236444342896,3.713106096860317e-05,1.0407313432835819,0.1443451069940397,0.01018131883888862,-1.0399751243781092,0.14432844790179505,0.010180143797120724,0.0,0.0,0.0,-0.00279601990049744,0.002823706339572092,0.00019916888870893053
SER1021,L SER 151,0.0,0.0,0.0,-0.002542288557213964,0.0005080963753904999,3.583835508153337e-05,0.542462686567164,0.17206605190928326,0.012136603535231093,-0.5383383084577116,0.17228417163553805,0.012151988514495704,0.0,0.0,0.0,0.0015820895522387724,0.0020934576155251907,0.00014766111510964883
LEU1022,L LEU 152,0.0,0.0,0.0,-0.008512437810945272,0.0010748571708254467,7.581457931159052e-05,-0.15281094527363173,0.16248577153047172,0.011460862658842007,0.16883582089552235,0.16217899916940479,0.011439224604847491,0.0,0.0,0.0,0.007512437810945062,0.0033205368095903633,0.00023421260809416598
LEU1023,L LEU 153,0.0,0.0,0.0,-0.01088557213930348,0.0013864449674549722,9.779228794235815e-05,0.3004975124378111,0.14453167203996398,0.010194478122610134,-0.29121890547263696,0.14379134911528563,0.010142259769685984,0.0,0.0,0.0,-0.0016069651741294083,0.005231910435943678,0.0003690305088557721
MET1024,L MET 154,0.0,0.0,0.0,-0.0055870646766168945,0.0007620552472078626,5.3751232766010616e-05,0.21537810945273622,0.23109117392294024,0.016299914639016273,-0.22050248756218904,0.2315724556863747,0.016333861637199392,0.0,0.0,0.0,-0.010711442786069501,0.004079595922820552,0.00028775250986360886
GLU1025,L GLU 155,0.0,0.0,0.0,-0.007184079601990049,0.0010976887857131953,7.742499725799507e-05,95.75693034825875,2.0968633777608465,0.1479013390558065,-95.72061691542284,2.0864491170231805,0.14716677374043438,0.0,0.0,0.0,0.029129353233830372,0.011381803758438851,0.000802810538157776
ARG1026,L ARG 156,0.0,0.0,0.0,-0.030303482587064674,0.006699107968459719,0.00047251864357164634,-108.30857213930346,2.3136607456144858,0.1631930463503313,108.41494029850747,2.3079681047525984,0.16279151842287234,0.0,0.0,0.0,0.07606467661691578,0.05143851854466925,0.003628193354174366
LEU1027,L LEU 157,0.0,0.0,0.0,-0.017398009950248754,0.0029993027415091598,0.00021155450393561606,-0.07094527363184075,0.262655141531979,0.018526265256230103,0.08994029850746267,0.26532585132437714,0.018714642600559966,0.0,0.0,0.0,0.001597014925373071,0.006991949247055902,0.0004931740747716707
SER1028,L SER 158,0.0,0.0,0.0,-0.007313432835820902,0.0012914832603088838,9.1094205561364e-05,-0.801179104477613,0.21563588197057207,0.015209782396974516,0.8215970149253736,0.2165070559236351,0.015271230269818836,0.0,0.0,0.0,0.013104477611940108,0.006496384746677257,0.0004582196499999474
VAL1029,L VAL 159,0.0,0.0,0.0,-0.020950248756218898,0.005371521777557748,0.0003788779336289342,-0.6183184079601992,0.38697286483532467,0.027294961366783818,0.6568208955223883,0.3881586557722742,0.02737860061065404,0.0,0.0,0.0,0.017552238805969903,0.008997982497071302,0.0006346687505881646
ASP1030,L ASP 160,0.0,0.0,0.0,-0.06459701492537312,0.028131032970101742,0.0019842100775034946,102.6752288557214,4.244337644106014,0.29937249494937884,-102.19643781094526,4.283844715862144,0.30215910893523856,-0.005573408955223882,0.021252449234359424,0.0014990321893712842,0.40862062089552154,0.08923511901039063,0.0062941599974599294
TYR1031,L TYR 161,0.0,0.0,0.0,-0.09233333333333332,0.03518597828671757,0.0024818275524232073,-0.7706616915422887,0.8640278262604524,0.06094382392326447,0.9197761194029853,0.8252765160762369,0.05821051724854317,-0.009443856716417912,0.020551064975238745,0.001449560358150984,0.04733723781094528,0.05104237477529681,0.003600251527076711
GLY1032,L GLY 162,0.0,0.0,0.0,-0.009109452736318411,0.0035447333505318947,0.00025002621281854315,-0.10800000000000007,0.2360744043264949,0.01665140461081233,0.13622885572139304,0.2346696786396147,0.016552322900339835,0.0,0.0,0.0,0.0191194029850746,0.006411717479475097,0.00045224768142717014
LYS1033,L LYS 163,0.0,0.0,0.0,-0.008721393034825865,0.002533750302766122,0.00017871696677364802,-82.45664676616914,2.0421043067397657,0.14403893198848558,82.48956716417912,2.045404976800216,0.144271743304139,0.0,0.0,0.0,0.024199004975124012,0.017955450647788213,0.0012664798395182844
LYS1034,L LYS 164,0.0,0.0,0.0,-0.024029850746268667,0.007965042059060243,0.0005618107496487485,-84.53981592039801,2.1034540892102043,0.14836621199842584,84.77894527363182,2.079392111704595,0.14666901096417886,-0.00019418507462686533,0.0019428809927568966,0.0001370402590376078,0.21490531741293378,0.06821488863943159,0.004811507263810557
SER1035,L SER 165,0.0,0.0,0.0,-0.0036915422885572344,0.0006574321442788549,4.637168806916078e-05,1.0624129353233829,0.23219620634419866,0.016377857616387895,-1.0519203980099505,0.23180514555185863,0.016350274314846775,0.0,0.0,0.0,0.006800995024875717,0.0036988903815470984,0.0002608996114165784
LYS1036,L LYS 166,0.0,0.0,0.0,-0.005149253731343234,0.0008271583798593835,5.834325368545172e-05,-86.5982338308458,1.4319683944246748,0.10100326290555205,86.61474626865675,1.4319820937104601,0.10100422917866894,0.0,0.0,0.0,0.011363184079601806,0.009878487497326446,0.0006967747847553185
LEU1037,L LEU 167,0.0,0.0,0.0,-0.002731343283582081,0.0004757426104630151,3.355629645672126e-05,0.9200348258706471,0.2026055496214436,0.014290693617410692,-0.917855721393035,0.20267152082332,0.014295346867212335,0.0,0.0,0.0,-0.0005522388059702364,0.0017330579945933438,0.00012224048585151093
GLU1038,L GLU 168,0.0,0.0,0.0,-0.00212935323383088,0.0003904125635186812,2.753757900540183e-05,82.22575621890552,1.0587800335611681,0.07468058548309894,-82.21465671641795,1.0579845321217751,0.07462447513783044,0.0,0.0,0.0,0.008970149253732037,0.0022347558722536835,0.00015762752570083933
PHE1039,L PHE 169,0.0,0.0,0.0,-0.001999999999999983,0.00026391616338061606,1.8615210879473908e-05,0.7920746268656723,0.05145939231759123,0.0036296656765960607,-0.792547263681592,0.0512045843424843,0.0036116929077833126,0.0,0.0,0.0,-0.0024726368159206096,0.0012013663499961164,8.47378488009807e-05
SER1040,L SER 170,0.0,0.0,0.0,-0.0008756218905472335,0.00033001241695077336,2.3277281147512776e-05,-0.5968009950248756,0.19712033902850148,0.013903796693031406,0.5970845771144281,0.19695393761798405,0.01389205964249329,0.0,0.0,0.0,-0.0005920398009951115,0.0007934660525349319,5.596678014881424e-05
ILE1041,L ILE 171,0.0,0.0,0.0,-0.001139303482587074,0.0003462629381354139,2.4423504534813122e-05,0.40640796019900477,0.09595299811409269,0.006768002654826363,-0.4061243781094526,0.09612346668994967,0.006780026581088601,0.0,0.0,0.0,-0.0008557213930349084,0.0008310393911492804,5.861699911529437e-05
TYR1042,L TYR 172,0.0,0.0,0.0,-0.0007810945273631887,0.0004135043732374165,2.916634968013692e-05,-0.07486567164179102,0.133235947764812,0.009397739163067536,0.07517412935323384,0.13313556674196667,0.009390658831629598,0.0,0.0,0.0,-0.0004726368159203598,0.0007333542596095387,5.172682118868164e-05
PRO1043,L PRO 173,0.0,0.0,0.0,-0.0005721393034826346,0.0004947685528538431,3.489828296201614e-05,-0.6636567164179109,0.07958409655853595,0.0056134293599630685,0.6626368159203981,0.07963225450796073,0.00561682615981262,0.0,0.0,0.0,-0.0015920398009947965,0.0007549085269011622,5.3247141982400745e-05
ALA1044,L ALA 174,0.0,0.0,0.0,-0.0002885572139303513,0.0004530915450757251,3.1958613490176115e-05,0.34728358208955235,0.13913890900502585,0.009814101946204341,-0.34730845771144275,0.1391051872237219,0.009811723395144174,0.0,0.0,0.0,-0.00031343283582096045,0.0007236369287790347,5.1041413518767285e-05
PRO1045,L PRO 175,0.0,0.0,0.0,-0.00026865671641791787,0.00044326096731098246,3.1265217997404294e-05,0.2721592039800995,0.16742894691788826,0.011809527367635445,-0.27218407960199004,0.16732668599492262,0.011802314438266698,0.0,0.0,0.0,-0.00029353233830839225,0.0007319353206607451,5.162673695201139e-05
GLN1046,L GLN 176,0.0,0.0,0.0,-0.0003383084577114254,0.0004731340667848011,3.337230397200087e-05,0.044900497512438686,0.33170629286481845,0.023396757942490794,-0.04502487562189053,0.3314932810798794,0.023381733249627498,0.0,0.0,0.0,-0.000462686567162924,0.0007595827253726967,5.357683452235572e-05
VAL1047,L VAL 177,0.0,0.0,0.0,-0.00039303482587065155,0.0004884244583592052,3.4450805038177583e-05,0.08495024875621887,0.23771004853929703,0.016766774058272774,-0.08473631840796021,0.2376747958481731,0.016764287525159627,0.0,0.0,0.0,-0.00017910447761202607,0.000731495567453329,5.159571915232031e-05
SER1048,L SER 178,0.0,0.0,0.0,-0.00039303482587063333,0.0004884244583591824,3.445080503817598e-05,-0.3446666666666665,0.20889282484559735,0.014734163818916016,0.3446169154228856,0.20876130174652405,0.014724886894784467,0.0,0.0,0.0,-0.0004427860696517566,0.0007316309042848608,5.160526507639883e-05
THR1049,L THR 179,0.0,0.0,0.0,-0.0006417910447761421,0.00047947398221521005,3.381948712737619e-05,-0.007885572139303416,0.20316403156608445,0.014330085896529553,0.008437810945273617,0.2030410280407505,0.014321409896796608,0.0,0.0,0.0,-8.955223880577663e-05,0.000853404244473475,6.0194494239448494e-05
ALA1050,L ALA 180,0.0,0.0,0.0,-0.0005174129353233747,0.000499696697691124,3.524588749754537e-05,-0.557860696517413,0.1125099907007143,0.007935842868104049,0.5578507462686566,0.1125137365276046,0.007936107078361534,0.0,0.0,0.0,-0.0005273631840796831,0.0008408107390745406,5.93062168573055e-05
VAL1051,L VAL 181,0.0,0.0,0.0,-0.000562189054726361,0.0004961174472564266,3.4993426637327987e-05,-0.45504975124378133,0.05664191012426027,0.003995212298000373,0.4552537313432838,0.05663525876896899,0.0039947431475709505,0.0,0.0,0.0,-0.0003582089552236064,0.0007668795569353001,5.4091513337589824e-05
VAL1052,L VAL 182,0.0,0.0,0.0,-0.0007960199004975353,0.0004029543628122807,2.842220932007372e-05,-0.025328358208955196,0.0937290030445878,0.006611134137629721,0.026064676616915423,0.0937024017597318,0.0066092578276647825,0.0,0.0,0.0,-5.9701492537036204e-05,0.0006956995909465981,4.9070865642880316e-05
GLU1053,L GLU 183,0.0,0.0,0.0,-0.0008009950248756833,0.0003992517939848823,2.81610502510917e-05,79.12364179104475,1.0614416981899109,0.0748683248307759,-79.11546268656717,1.0605477369451244,0.07480526966630015,0.0,0.0,0.0,0.00737810945273367,0.001287644464371678,9.082343777291561e-05
PRO1054,L PRO 184,0.0,0.0,0.0,-0.00045273631840793465,0.0004977611318718423,3.510936321106176e-05,0.387766169154229,0.08316213289719677,0.005865804584448785,-0.3879900497512438,0.0830612068302464,0.005858685808563855,0.0,0.0,0.0,-0.0006766169154228199,0.0007726033380219799,5.449523772715222e-05
TYR1055,L TYR 185,0.0,0.0,0.0,-0.0009502487562188738,0.00029508821146938204,2.0813917625148354e-05,-0.20401990049751242,0.13283378909136123,0.009369373077347734,0.2047263681592041,0.13275413908433747,0.009363754999022002,0.0,0.0,0.0,-0.0002437810945273275,0.000650505835967198,4.5883143948989557e-05
ASN1056,L ASN 186,0.0,0.0,0.0,-0.0010895522388059827,0.0002855392010404508,2.0140382360964888e-05,0.5231243781094527,0.19228319044083308,0.013562610538074555,-0.5214776119402987,0.1921297777254332,0.013551789639452127,0.0,0.0,0.0,0.000557213930348162,0.0008091271625516784,5.7071429677793376e-05
SER1057,L SER 187,0.0,0.0,0.0,-0.0006019900497512482,0.0004894875174626424,3.452578744597839e-05,0.3290398009950247,0.14121011622169174,0.00996019363918534,-0.3287064676616915,0.1412363968986593,0.009962047335213426,0.0,0.0,0.0,-0.0002686567164178306,0.0007514249723836419,5.300143099174701e-05
ILE1058,L ILE 188,0.0,0.0,0.0,-0.0007263681592039493,0.00044582222521828474,3.144587520100417e-05,0.09522388059701495,0.06926619376630504,0.004885660610027542,-0.0948557213930348,0.06923932164092537,0.004883765196445008,0.0,0.0,0.0,-0.000358208955223523,0.0007537929140903634,5.316845272189148e-05
LEU1059,L LEU 189,0.0,0.0,0.0,-0.0011691542288558118,0.0003748880842543482,2.6442566666643332e-05,0.059388059701492316,0.10639146085098336,0.00750427504760328,-0.05868656716417911,0.10632469873388992,0.007499566010943551,0.0,0.0,0.0,-0.0004676616915427894,0.0007855656801226074,5.5409530844345916e-05
THR1060,L THR 190,0.0,0.0,0.0,-0.001049751243781106,0.0002950882114694418,2.081391762515257e-05,0.028731343283581942,0.12061206866292812,0.008507319385103258,-0.027855721393034872,0.12046962037144383,0.008497271857314758,0.0,0.0,0.0,-0.0001741293532338625,0.0008008250491754853,5.6485843750567494e-05
THR1061,L THR 191,0.0,0.0,0.0,-0.0006318407960199082,0.0004823048874983988,3.401916379041701e-05,-0.027701492537313546,0.22556569119116607,0.01591017713698034,0.027338308457711413,0.2254960810353758,0.015905267215159752,0.0,0.0,0.0,-0.0009950248756221609,0.0007497761685087973,5.288513333329377e-05
HID1062,L HID 192,0.0,0.0,0.0,-0.0012089552238806406,0.00041862057647680783,2.9527218832611544e-05,0.8099601990049746,0.16654806249953596,0.01174739457137915,-0.8094875621890544,0.16648897321897954,0.01174322673488068,0.0,0.0,0.0,-0.0007363184079605863,0.0007823452293078344,5.518237775801707e-05
THR1063,L THR 193,0.0,0.0,0.0,-0.001601990049751252,0.0004894875174626229,3.4525787445977014e-05,0.4173631840796023,0.34799188307256396,0.024545454907961093,-0.4152089552238806,0.3476061935444343,0.02451825046618621,0.0,0.0,0.0,0.0005522388059701393,0.0010214161774947065,7.20451422762939e-05
THR1064,L THR 194,0.0,0.0,0.0,-0.0017164179104477843,0.00046164221729995115,3.256173140677629e-05,0.438094527363184,0.16325719421387724,0.011515274619613403,-0.43749751243781115,0.16317186020868,0.011509255622968449,0.0,0.0,0.0,-0.0011194029850746107,0.0009853007429309762,6.949775593285839e-05
LEU1065,L LEU 195,0.0,0.0,0.0,-0.0011990049751243986,0.0003992517939848344,2.816105025108832e-05,0.030537313432835916,0.09794403849831587,0.006908439815427286,-0.03093034825870645,0.09780732976418542,0.006898797124800437,0.0,0.0,0.0,-0.0015920398009948882,0.00078717096476548,5.552275889285144e-05
GLU1066,L GLU 196,0.0,0.0,0.0,-0.0017761194029850486,0.0005033488505449364,3.5503490497933565e-05,85.15636318407961,2.3676847188333774,0.16700360361645206,-85.14714427860697,2.364957202831296,0.16681121947102684,0.0,0.0,0.0,0.007442786069651929,0.003395630818522816,0.0002395093310919412
HID1067,L HID 197,0.0,0.0,0.0,-0.0033781094527363794,0.000561021108816405,3.957137795077809e-05,0.4441393034825873,0.4066432305018093,0.02868240198530286,-0.44496517412935316,0.40640320612827097,0.028665471971345415,0.0,0.0,0.0,-0.004203980099502592,0.0019117817689118335,0.00013484668891803575
SER1068,L SER 198,0.0,0.0,0.0,-0.0012338308457711376,0.00042326585184381427,2.985487129406894e-05,-0.5406517412935321,0.2834226457586075,0.019991092062087833,0.5414179104477609,0.28325813074727446,0.019979488067889167,0.0,0.0,0.0,-0.00046766169154237845,0.0009464250646300957,6.675567700755285e-05
ASP1069,L ASP 199,0.0,0.0,0.0,-0.0019353233830845932,0.00045798175016377766,3.230354196212684e-05,81.72567661691545,1.3967007891549428,0.09851567782966833,-81.72242786069651,1.3946472818656839,0.09837083459330709,0.0,0.0,0.0,0.0013134328358236319,0.0037265043250054985,0.00026284734881207333
CYS1070,L CYS 200,0.0,0.0,0.0,-0.0010497512437810782,0.00025918440353494225,1.8281458273229728e-05,0.31553233830845756,0.2847543240648627,0.020085021407592944,-0.3147761194029854,0.28476740028580827,0.02008594373310454,0.0,0.0,0.0,-0.000293532338308569,0.0007319353206606258,5.162673695200297e-05
ALA1071,L ALA 201,0.0,0.0,0.0,-0.000721393034825869,0.00044831364481865717,3.162160639024286e-05,-0.4874676616915423,0.07193017758056028,0.0050735635404378625,0.48800497512437796,0.07188247023779172,0.005070198523931256,0.0,0.0,0.0,-0.00018407960199012008,0.0008109605346060605,5.720074577187298e-05
PHE1072,L PHE 202,0.0,0.0,0.0,-0.001263681592039779,0.00044062865324348506,3.107954887869707e-05,0.6417562189054731,0.05959569647582756,0.004203556323326469,-0.6415970149253734,0.059536783989441476,0.004199400956927293,0.0,0.0,0.0,-0.0011044776119402166,0.0008005159099829959,5.646403875315624e-05
MET1073,L MET 203,0.0,0.0,0.0,-0.0006965174129353659,0.0004597617931203423,3.2429096511672126e-05,-0.335587064676617,0.2381891961571949,0.01680057052543611,0.33560696517412925,0.23812760438761993,0.01679622617697184,0.0,0.0,0.0,-0.0006766169154229502,0.0006764705724094038,4.7714555250632945e-05
VAL1074,L VAL 204,0.0,0.0,0.0,-0.0006069651741293924,0.0004884244583592294,3.445080503817929e-05,0.4402636815920397,0.08563805080482562,0.006040442368585965,-0.43989552238806007,0.08553195573928736,0.006032958999651801,0.0,0.0,0.0,-0.00023880597014941634,0.0007996806372276361,5.6405123155552325e-05
ASP1075,L ASP 205,0.0,0.0,0.0,-0.0004179104477612209,0.000493215272891324,3.478872304083975e-05,71.03134825870644,0.6760035533141014,0.047681614263493564,-71.0263383084577,0.6755953519504053,0.04765282195926651,0.0,0.0,0.0,0.0045920398009947514,0.0008480215889522414,5.9814830992090576e-05
ASN1076,L ASN 206,0.0,0.0,0.0,-0.0005572139303482989,0.0004967157800736146,3.503562978027078e-05,-0.367039800995025,0.13639155080978715,0.009620318240383861,0.36749253731343307,0.13641442999359452,0.009621932013583157,0.0,0.0,0.0,-0.00010447761194062062,0.0007623150461585837,5.3769557571100205e-05
GLU1077,L GLU 207,0.0,0.0,0.0,-0.0003233830845771208,0.0004677675332753588,3.299377788367653e-05,69.10053233830845,0.7945093421264361,0.05604036812275808,-69.09671641791046,0.7941647661512062,0.05601606360741222,0.0,0.0,0.0,0.0034925373134314128,0.0008816504366171229,6.218682701877066e-05
ALA1078,L ALA 208,0.0,0.0,0.0,-0.0002338308457711362,0.0004232658518438303,2.985487129407007e-05,-0.41408955223880606,0.04421568507065327,0.003118733961676976,0.41407960199004984,0.044292488181341474,0.003124151235417799,0.0,0.0,0.0,-0.0002437810945273308,0.0007499742163666336,5.2899102552119286e-05
ILE1079,L ILE 209,0.0,0.0,0.0,-0.0005174129353233637,0.0004996966976911133,3.524588749754461e-05,-0.4877114427860696,0.0681107257602665,0.004804160180795126,0.48775124378109436,0.06807427762798945,0.004801589327764342,0.0,0.0,0.0,-0.0004776119402987023,0.0007859121953266064,5.543397214234282e-05
TYR1080,L TYR 210,0.0,0.0,0.0,-0.0005820895522388501,0.0004932152728913297,3.478872304084016e-05,-0.33753731343283566,0.10806152591846502,0.0076220723549579586,0.3371592039800996,0.1080065159604436,0.007618192251686061,0.0,0.0,0.0,-0.0009601990049751981,0.0007586371389907469,5.351013800146334e-05
ASP1081,L ASP 211,0.0,0.0,0.0,-0.00021393034825871603,0.00041007822955215525,2.892468813736686e-05,66.50998009950243,0.5481776590492895,0.03866547085220458,-66.50681094527364,0.5480067128159296,0.038653413234579784,0.0,0.0,0.0,0.0029552238805954302,0.0007213758790205868,5.0881931365331344e-05
ILE1082,L ILE 212,0.0,0.0,0.0,-0.00031840796019904505,0.0004658587029142725,3.2859139371015534e-05,-0.44492039800995,0.06205336839523695,0.004376907134683888,0.4448805970149254,0.061993705920625156,0.004372698868194018,0.0,0.0,0.0,-0.0003582089552238058,0.0007537929140903226,5.3168452721888606e-05
CYS1083,L CYS 213,0.0,0.0,0.0,-0.0002985074626865829,0.0004576032751270657,3.2276846391341177e-05,-0.12842786069651752,0.09985121279392838,0.007042961518236136,0.12838308457711436,0.09976209268431596,0.00703667547037614,0.0,0.0,0.0,-0.0003432835820894769,0.0006813559528664728,4.805914341935243e-05
ARG1084,L ARG 214,0.0,0.0,0.0,-0.0002736318407960008,0.0004458222252182745,3.1445875201003454e-05,-66.74877611940298,0.7917702658320694,0.055847168577184705,66.74547761194029,0.7913417290170219,0.05581694192081193,0.0,0.0,0.0,-0.003572139303484938,0.0008322001651808808,5.8698873802713555e-05
ARG1085,L ARG 215,0.0,0.0,0.0,-0.00014427860696518088,0.00035137201160219715,2.478387079190263e-05,-62.53911442786072,0.7903556047308206,0.05574738607661555,62.53688059701494,0.7900760059609087,0.055727664699959864,0.0,0.0,0.0,-0.0023781094527338164,0.0007440098485145821,5.247840848053803e-05
ASN1086,L ASN 216,0.0,0.0,0.0,-0.00018905472636816489,0.0003915520869642108,2.761795479204907e-05,-0.36700995024875654,0.27191325054397475,0.01917928191650532,0.36687562189054745,0.2718917868087702,0.01917776798135267,0.0,0.0,0.0,-0.00032338308457692636,0.0007192453878018158,5.0731658101252813e-05
LEU1087,L LEU 217,0.0,0.0,0.0,-0.00031343283582088087,0.0004638886647140099,3.272018359025261e-05,-0.1050646766169155,0.06518699314772654,0.00459793598277534,0.10508457711442779,0.06512351686373964,0.004593458710913225,0.0,0.0,0.0,-0.0002935323383085204,0.0007716416306605123,5.4427404120037204e-05
ASP1088,L ASP 218,0.0,0.0,0.0,-0.0001641791044776049,0.0003704380192832933,2.612868328488138e-05,63.73646766169153,0.43191669341363725,0.030465054611545132,-63.73361691542284,0.43167928199495564,0.03044830890121295,0.0,0.0,0.0,0.0026865671641779338,0.0007766932436571427,5.478371742805596e-05
ILE1089,L ILE 219,0.0,0.0,0.0,-0.000353233830845777,0.0004779745721184338,3.371372689356267e-05,-0.2512189054726368,0.10176742502791303,0.007178120708065704,0.25113432835820904,0.10172750092012654,0.007175304678626278,0.0,0.0,0.0,-0.00043781094527314173,0.0007963618668447806,5.617103514159348e-05
GLU1090,L GLU 220,0.0,0.0,0.0,-0.00020398009950249154,0.00040295436281227823,2.8422209320073542e-05,65.43217412935326,0.5515347871327311,0.03890226440975771,-65.42933333333339,0.5512491408156891,0.03888211647201654,0.0,0.0,0.0,0.0026368159203973085,0.0007612753183927574,5.3696220828969e-05
ARG1091,L ARG 221,0.0,0.0,0.0,-0.000442786069651741,0.0004967157800735791,3.503562978026827e-05,-68.63676119402987,0.7950510060200955,0.05607857414802424,68.63273631840795,0.7945945836488787,0.05604638059617248,0.0,0.0,0.0,-0.004467661691541704,0.0009620660836062605,6.785890942379276e-05
PRO1092,L PRO 222,0.0,0.0,0.0,-0.0003482587064676675,0.00047641849233330584,3.360396948812605e-05,0.06190049751243788,0.06909593914060806,0.0048736517746460414,-0.061940298507462695,0.06901392474614171,0.004867866925288628,0.0,0.0,0.0,-0.0003880597014924537,0.0008095553207355655,5.7101629627583246e-05
THR1093,L THR 223,0.0,0.0,0.0,-0.0005920398009950132,0.0004914556694482077,3.466461018341458e-05,-0.6155422885572133,0.21946433986045435,0.01547982099578729,0.6161791044776119,0.21925760709686787,0.015465239190942283,0.0,0.0,0.0,4.477611940299671e-05,0.0008598189527278445,6.0646952873871646e-05
TYR1094,L TYR 224,0.0,0.0,0.0,-0.001223880597014901,0.00041684298638113986,2.940183729453424e-05,-0.3399651741293532,0.1500017040735529,0.010580304433959938,0.3396616915422884,0.14987196849451961,0.010571153591770738,0.0,0.0,0.0,-0.0015273631840795885,0.000886884822845264,6.255603215654365e-05
THR1095,L THR 225,0.0,0.0,0.0,-0.0010547263681592292,0.0002483578900367984,1.751781489013476e-05,0.07661194029850728,0.3402222549202234,0.023997427592550597,-0.07552736318407963,0.3397984484509371,0.023967534589042237,0.0,0.0,0.0,2.9850746268266784e-05,0.0009082838651616614,6.4065404224688e-05
ASN1096,L ASN 226,0.0,0.0,0.0,-0.0005771144278607258,0.0004940175756142089,3.484531311165758e-05,0.14200000000000051,0.20168982639104988,0.014226103480820883,-0.14144776119402983,0.20150065986944954,0.014212760703153082,0.0,0.0,0.0,-2.4875621890100436e-05,0.000889059041658716,6.270938972734222e-05
LEU1097,L LEU 227,0.0,0.0,0.0,-0.0008059701492538,0.00039545197908933864,2.7893031973327108e-05,-0.2252238805970147,0.07472459968361364,0.005270666878362568,0.2272139303482586,0.07466921418656391,0.005266760286609951,0.0,0.0,0.0,0.0011840796019900806,0.0010370956737202274,7.315108866844817e-05
ASN1098,L ASN 228,0.0,0.0,0.0,-0.0013134328358208902,0.0004638886647139696,3.272018359024977e-05,-0.6983830845771148,0.15958156576428012,0.011256015778368557,0.7030447761194032,0.1592094680335206,0.011229770028062339,0.0,0.0,0.0,0.0033482587064669286,0.0014789095931842975,0.00010431423978037674
ARG1099,L ARG 229,0.0,0.0,0.0,-0.001756218905472607,0.0004293621693610094,3.0284872377432493e-05,-80.08665174129355,0.9264604488529669,0.06534748158648293,80.06915422885572,0.9249644344871477,0.06524196086906373,0.0,0.0,0.0,-0.019253731343284876,0.0023436796572464157,0.00016531041712157415
LEU1100,L LEU 230,0.0,0.0,0.0,-0.0007363184079601776,0.0004406286532434583,3.107954887869518e-05,0.014238805970149086,0.07646000278861484,0.005393072775548568,-0.013383084577114433,0.07639181217643558,0.005388262980614232,0.0,0.0,0.0,0.00011940298507441045,0.0008671286417737794,6.116253858605563e-05
ILE1101,L ILE 231,0.0,0.0,0.0,-0.0011890547263681834,0.0003915520869641883,2.7617954792047485e-05,-0.29979601990049765,0.0926603662130998,0.006535758307226212,0.30363184079601985,0.09286063907623233,0.006549884465824811,0.0,0.0,0.0,0.0026467661691540697,0.0015060745953030632,0.00010623031129530283
GLY1102,L GLY 232,0.0,0.0,0.0,-0.000701492537313439,0.00045760327512704496,3.227684639133971e-05,0.019791044776119454,0.0781419560347594,0.005511708610373288,-0.018606965174129353,0.07790343398152111,0.005494884561919566,0.0,0.0,0.0,0.0004825870646766193,0.0010654899947849898,7.515386965627933e-05
GLN1103,L GLN 233,0.0,0.0,0.0,-0.0009651741293532866,0.00020871817874032987,1.4721845232448297e-05,-0.15256218905472618,0.22755043695058527,0.01605017030898037,0.15278606965174132,0.22733791230920883,0.01603517997657469,0.0,0.0,0.0,-0.0007412935323385605,0.0008992735146426706,6.342986310109607e-05
ILE1104,L ILE 234,0.0,0.0,0.0,-0.0009651741293532447,0.00018333856490237058,1.2931705297169416e-05,-0.25803482587064674,0.07813410961715933,0.0055111551667478475,0.26161691542288557,0.07800361971724677,0.005501951118866132,0.0,0.0,0.0,0.0026169154228856155,0.0013884786899512483,9.793573566702029e-05
VAL1105,L VAL 235,0.0,0.0,0.0,-0.0017114427860696528,0.00045309154507570184,3.1958613490174475e-05,-0.23900000000000016,0.12046188059555155,0.008496725935615424,0.2441293532338309,0.12070358901900609,0.008513774733295398,0.0,0.0,0.0,0.0034179104477610757,0.0022247986351810875,0.0001569251963493173
SER1106,L SER 236,0.0,0.0,0.0,-0.0011442786069651642,0.0003513720116022099,2.4783870791903526e-05,-0.3058407960199006,0.2607071220926159,0.01838886255911389,0.30471641791044773,0.25989474367549975,0.01833156180362079,0.0,0.0,0.0,-0.002268656716417849,0.0017724993418850132,0.00012502246399108448
SER1107,L SER 237,0.0,0.0,0.0,-0.0006815920398009752,0.00046585870291419884,3.2859139371010336e-05,-0.3745522388059702,0.11740374911361677,0.008281021972265238,0.37448258706467663,0.1174365964016398,0.008283338841325226,0.0,0.0,0.0,-0.0007512437810945935,0.0010686909951235653,7.537965081179693e-05
ILE1108,L ILE 238,0.0,0.0,0.0,-0.001447761194029836,0.0004972636193718497,3.507427138499129e-05,-0.44422388059701484,0.08178265472456159,0.0057685036963247,0.4477014925373135,0.08196140608435448,0.0057811118451205675,0.0,0.0,0.0,0.0020298507462686364,0.0017446733368597792,0.00012305976892594366
THR1109,L THR 239,0.0,0.0,0.0,-0.002104477611940283,0.0003651890408657153,2.5758448893423876e-05,0.0840099502487562,0.2643215851921767,0.018643807129209683,-0.07754726368159204,0.2636493959504741,0.018596394555743457,0.0,0.0,0.0,0.004358208955223879,0.0025394489111335745,0.0001791189156164958
ALA1110,L ALA 240,0.0,0.0,0.0,-0.0008407960199005137,0.00037922067662010407,2.6748164169692162e-05,-0.0098059701492537,0.21417728083540719,0.015106900605377024,0.008497512437810915,0.2135889045410968,0.015065399741410327,0.0,0.0,0.0,-0.0021492537313432137,0.0012449347883173876,8.781092949695213e-05
SER1111,L SER 241,0.0,0.0,0.0,-0.0007611940298507635,0.000426353936032417,3.007268795845226e-05,-0.2170000000000002,0.23913340642756648,0.016867169982901636,0.21744776119403003,0.23874024375359287,0.016839438426060983,0.0,0.0,0.0,-0.00031343283582103884,0.0012403933963980249,8.749060440893033e-05
LEU1112,L LEU 242,0.0,0.0,0.0,-0.002328358208955193,0.00048009305798269673,3.386315336522429e-05,-0.2762238805970149,0.15224474478709993,0.010738516327309211,0.2820398009950248,0.15279801126561351,0.01077754073581132,0.0,0.0,0.0,0.0034875621890547047,0.0017763214623694513,0.00012529205558378266
ARG1113,L ARG 243,0.0,0.0,0.0,-0.005084577114427902,0.0005797674480381341,4.089364276912255e-05,-81.84044776119403,0.9840841986095312,0.06941194751249549,81.87455721393033,0.9853202817718569,0.0694991340964338,0.0,0.0,0.0,0.029024875621894663,0.009668864638235502,0.0006819891282909643
PHE1114,L PHE 244,0.0,0.0,0.0,-0.002218905472636822,0.00045911530328595886,3.238349663463418e-05,-0.1342786069651741,0.10251276823786781,0.007230693164610862,0.1322786069651741,0.1023187974348175,0.007217011519057252,0.0,0.0,0.0,-0.004218905472637102,0.0013864449674544823,9.77922879423236e-05
ASP1115,L ASP 245,0.0,0.0,0.0,-0.0009104477611940267,0.0003184856870304292,2.2464248306062686e-05,70.20215920398012,0.8336878118883362,0.05880380431101857,-70.19977114427861,0.8333345516600161,0.05877888725568829,0.0,0.0,0.0,0.0014776119403013207,0.0013896369362462967,9.801743206164999e-05
GLY1116,L GLY 246,0.0,0.0,0.0,-0.00033333333333333695,0.0004714045207910368,3.325031120358812e-05,0.19796517412935324,0.07859053011638674,0.005543348586559652,-0.19809452736318395,0.07857870548135133,0.005542514541111517,0.0,0.0,0.0,-0.0004626865671641989,0.0007789843791463266,5.494532166531935e-05
ALA1117,L ALA 247,0.0,0.0,0.0,-0.0002636815920398007,0.00044062865324347275,3.10795488786962e-05,0.0015273631840796017,0.1585821522192833,0.011185522582129235,-0.001791044776119409,0.15851545781899368,0.011180818321844576,0.0,0.0,0.0,-0.0005273631840797074,0.0007467991480982109,5.267515050380091e-05
LEU1118,L LEU 248,0.0,0.0,0.0,-0.0005870646766169129,0.0004923613937806146,3.4728495052118545e-05,0.23762189054726357,0.07449596014562122,0.00525453988878908,-0.2373532338308457,0.07450573187065636,0.00525522913313037,0.0,0.0,0.0,-0.0003184079601990141,0.0007842412137409382,5.531611018877967e-05
ASN1119,L ASN 249,0.0,0.0,0.0,-0.0008855721393034856,0.0003183302143889811,2.245328211145955e-05,-0.5188258706467661,0.20320392552952873,0.014332899799751019,0.5197064676616913,0.20316740250531545,0.014330323664250345,0.0,0.0,0.0,-4.975124377956456e-06,0.0006728384401504735,4.745836439412743e-05
VAL1120,L VAL 250,0.0,0.0,0.0,-0.0010796019900497261,0.0002706760300245444,1.909201510958227e-05,0.1927014925373133,0.0559796555774358,0.003948500463881867,-0.19105970149253726,0.05603868970800017,0.003952664410399827,0.0,0.0,0.0,0.000562189054726335,0.0007447081528457255,5.252766307038874e-05
ASP1121,L ASP 251,0.0,0.0,0.0,-0.0017860696517413065,0.00042203602110341896,2.976812572197034e-05,76.6703482587064,0.7524601760481949,0.05307444862837833,-76.67143781094525,0.7505870056836049,0.05294232537793635,0.0,0.0,0.0,-0.0028756218905479853,0.0031098387820069915,0.00021935111509156744
LEU1122,L LEU 252,0.0,0.0,0.0,-0.003089552238805981,0.0006164739232258141,4.348271790384781e-05,-0.47135820895522373,0.10951222038070843,0.007724396452847332,0.4740746268656718,0.10967200944047496,0.007735667104124181,0.0,0.0,0.0,-0.00037313432835858984,0.0014609594839681043,0.00010304813669639424
THR1123,L THR 253,0.0,0.0,0.0,-0.0016567164179104575,0.00047480518568917505,3.3490175611278726e-05,0.10411940298507401,0.09603821623061291,0.006774013477314289,-0.10391044776119411,0.09542646847635697,0.006730864117666712,0.0,0.0,0.0,-0.0014477611940308093,0.0019619534033461614,0.0001383855231569071
GLU1124,L GLU 254,0.0,0.0,0.0,-0.00113930348258706,0.0003462629381354139,2.4423504534813122e-05,71.38463184079603,0.632115726999635,0.044586005675446315,-71.3857313432836,0.631365997140659,0.04453312380853561,0.0,0.0,0.0,-0.0022388059701487022,0.0015811975331910927,0.00011152907478427676
PHE1125,L PHE 255,0.0,0.0,0.0,-0.0013532338308457812,0.00047797457211839,3.371372689355958e-05,-0.586507462686567,0.07836539744330907,0.005527468952165466,0.5862537313432836,0.07831788965051774,0.005524118010829017,0.0,0.0,0.0,-0.0016069651741298324,0.0008163449932722558,5.758053620327025e-05
GLN1126,L GLN 256,0.0,0.0,0.0,-0.001353233830845749,0.00047797457211842586,3.371372689356211e-05,-0.6084875621890549,0.295803435968674,0.020864365671641377,0.6101293532338308,0.2954879313882366,0.020842111694381896,0.0,0.0,0.0,0.0002885572139297818,0.0009067565114764953,6.395767300211827e-05
THR1127,L THR 257,0.0,0.0,0.0,-0.0006218905472636815,0.0004849151415327836,3.420327691436006e-05,-0.22106467661691542,0.14789619458981756,0.010431793245609796,0.22111442786069668,0.1479706231460314,0.010437043031191808,0.0,0.0,0.0,-0.0005721393034824401,0.0007504691073537172,5.2934009470926015e-05
ASN1128,L ASN 258,0.0,0.0,0.0,-0.00047263681592040727,0.0004992506946986001,3.521442887200171e-05,-1.1584726368159208,0.05992574590608561,0.004226836215191383,1.158601990049751,0.05985871255445085,0.004222108047122194,0.0,0.0,0.0,-0.00034328358209013087,0.0008502660772767264,5.997314499204271e-05
LEU1129,L LEU 259,0.0,0.0,0.0,-0.0006119402985074417,0.0004873082900690713,3.4372076597176954e-05,-0.29391542288557193,0.08659850636369688,0.006108187680353652,0.2941542288557214,0.08653835370066403,0.006103944838638407,0.0,0.0,0.0,-0.00037313432835809826,0.0007018629275156094,4.950559388568162e-05
VAL1130,L VAL 260,0.0,0.0,0.0,-0.0006019900497512288,0.000489487517462628,3.4525787445977373e-05,-0.01827860696517418,0.057858052325972506,0.004080992355024208,0.018139303482587053,0.05786173687800721,0.004081252243286616,0.0,0.0,0.0,-0.0007412935323383042,0.000728069975320516,5.135409651306038e-05
PRO1131,L PRO 261,0.0,0.0,0.0,-0.0003283582089552319,0.00046961590216575095,3.3124151773009284e-05,0.008298507462686523,0.06235534860988186,0.004398207176731471,-0.008462686567164196,0.062350157498165464,0.004397841023942412,0.0,0.0,0.0,-0.0004925373134329605,0.0007405752973169647,5.22361539175699e-05
TYR1132,L TYR 262,0.0,0.0,0.0,-0.0005373134328358225,0.0004986057638355254,3.516893895632154e-05,0.21575124378109445,0.074738934094602,0.005271677949757223,-0.21565671641791043,0.074780052726215,0.005274578234411057,0.0,0.0,0.0,-0.00044278606965182286,0.0007713528846397208,5.440703754605102e-05
PRO1133,L PRO 263,0.0,0.0,0.0,-0.000557213930348255,0.0004967157800735762,3.503562978026806e-05,0.23145273631840807,0.2066538890408225,0.014576241463507337,-0.23137810945273635,0.20661576885299518,0.014573552672771366,0.0,0.0,0.0,-0.0004825870646764997,0.0007732758215223774,5.454267105602648e-05
ARG1134,L ARG 264,0.0,0.0,0.0,-0.0005920398009950176,0.000491455669448211,3.466461018341481e-05,-70.59771641791042,1.3353426728425908,0.09418780999584239,70.59535820895523,1.3348479001226379,0.09415291141895586,0.0,0.0,0.0,-0.0029502487562197005,0.0011185956181898877,7.889965152088758e-05
GLY1135,L GLY 265,0.0,0.0,0.0,-0.0003034825870646863,0.00045976179312033,3.242909651167126e-05,0.003273631840796088,0.14859819190708043,0.010481308318617382,-0.0030199004975124443,0.14858811347031334,0.010480597440498543,0.0,0.0,0.0,-4.9751243781050934e-05,0.0007901838301206762,5.573527002979743e-05
HIE1136,L HIE 266,0.0,0.0,0.0,-0.0005124378109452769,0.0004998452769196608,3.5256367468290974e-05,0.8707562189054722,0.1910781280485551,0.013477611990551619,-0.870557213930348,0.1909603067822406,0.013469301519186636,0.0,0.0,0.0,-0.0003134328358211195,0.0007702610894930778,5.433002825404098e-05
PHE1137,L PHE 267,0.0,0.0,0.0,-0.0008358208955223513,0.00037043801928329095,2.6128683284881215e-05,-0.5623134328358207,0.09168221271335379,0.006466764678957954,0.5620597014925371,0.09168769411241758,0.0064671513070377945,0.0,0.0,0.0,-0.0010895522388052338,0.0007343324030142819,5.1795814104903304e-05
PRO1138,L PRO 268,0.0,0.0,0.0,-0.0005870646766168993,0.0004923613937806024,3.472849505211768e-05,0.4535920398009955,0.09528596779184051,0.00672095396348183,-0.45353233830845807,0.0952406754893428,0.00671775929078194,0.0,0.0,0.0,-0.0005273631840793318,0.0007600062270217308,5.3606706025501234e-05
LEU1139,L LEU 269,0.0,0.0,0.0,-0.0004776119402984797,0.0004994985233038957,3.5231909354024666e-05,0.04027860696517422,0.1117455887586383,0.007881926112244338,-0.040109452736318406,0.11170233169307905,0.007878874994089626,0.0,0.0,0.0,-0.00030845771144271013,0.0007944948076957154,5.6039342943059296e-05
ALA1140,L ALA 270,0.0,0.0,0.0,-0.00036318407960197655,0.000480917252680363,3.392128757688557e-05,-0.09647263681592036,0.08633021468567119,0.006089263844466975,0.09659701492537308,0.0862335241516126,0.00608244382003765,0.0,0.0,0.0,-0.00023880597014923184,0.0007548757382926707,5.324482925227579e-05
THR1141,L THR 271,0.0,0.0,0.0,-0.0003333333333333143,0.00047140452079100475,3.3250311203585866e-05,-0.11727860696517427,0.13155061447672411,0.0092788649184662,0.11728358208955228,0.13153163620396427,0.009277526294317428,0.0,0.0,0.0,-0.0003283582089554827,0.0007204488588748435,5.081654440577008e-05
TYR1142,L TYR 272,0.0,0.0,0.0,-0.0006218905472637302,0.0004849151415328215,3.420327691436273e-05,0.03568159203980112,0.14744526974981165,0.010399987459711805,-0.035830845771144294,0.1474003288971438,0.010396817576371583,0.0,0.0,0.0,-0.0007711442786068913,0.000710520224296114,5.011623251861319e-05
ALA1143,L ALA 273,0.0,0.0,0.0,-0.00019402985074626277,0.0003954519790892946,2.7893031973324005e-05,0.27702487562189054,0.06525559679860228,0.00460277491121305,-0.2769353233830846,0.06519523527457624,0.004598517337579219,0.0,0.0,0.0,-0.00010447761194030246,0.0006646959808897675,4.688403959994281e-05
PRO1144,L PRO 274,0.0,0.0,0.0,-0.00028855721393033194,0.00045309154507569484,3.195861349017398e-05,0.5792835820895522,0.08973894798346184,0.006329697353189761,-0.5789900497512438,0.08971685643653111,0.006328139135612249,0.0,0.0,0.0,4.975124377921106e-06,0.0007497761685086693,5.2885133333284754e-05
VAL1145,L VAL 275,0.0,0.0,0.0,-0.0003233830845771208,0.0004677675332753588,3.299377788367653e-05,-0.46116417910447755,0.0523119033708053,0.003689797169981615,0.4609552238805965,0.05231337818749785,0.003689901195530443,0.0,0.0,0.0,-0.0005323383084576814,0.0007399065457829692,5.218898382130965e-05
ILE1146,L ILE 276,0.0,0.0,0.0,-0.00024378109452736618,0.00042936216936102854,3.0284872377433845e-05,0.4817363184079602,0.03695964081444037,0.002606932061217403,-0.4814776119402986,0.036980844123790026,0.00260842762734655,0.0,0.0,0.0,1.4925373134390787e-05,0.0006873238313609468,4.8480085112557833e-05
SER1147,L SER 277,0.0,0.0,0.0,-0.0001940298507462716,0.0003954519790893126,2.7893031973325272e-05,-0.320268656716418,0.1869046833532791,0.013183239898667494,0.3201592039800996,0.18689623728104868,0.013182644158665598,0.0,0.0,0.0,-0.0003034825870646813,0.0006928474744351522,4.8869692855153685e-05
ALA1148,L ALA 278,0.0,0.0,0.0,-0.00016915422885571934,0.00037488808425441354,2.644256666664794e-05,-0.3902089552238805,0.07613091708839077,0.005369860859959087,0.38998507462686577,0.07605081291736698,0.005364210747374726,0.0,0.0,0.0,-0.0003930348258706576,0.0006836769506985306,4.822285398387836e-05
GLU1149,L GLU 279,0.0,0.0,0.0,-0.00022885572139303778,0.0004200961558723349,2.9631298178360175e-05,65.64295522388062,1.4645923321811665,0.10330437805241056,-65.63876616915425,1.4636468867192978,0.1032376914712543,0.0,0.0,0.0,0.003960199004974379,0.0012087607074854941,8.525940656470308e-05
LYS1150,L LYS 280,0.0,0.0,0.0,-0.00017412935323382769,0.0003792206766200828,2.6748164169690665e-05,-62.73001492537315,0.4502058620025575,0.03175507309973451,62.727417910447755,0.44999449911591716,0.0317401647111898,0.0,0.0,0.0,-0.0027711442786071175,0.0007963618668468623,5.617103514174031e-05
ALA1151,L ALA 281,0.0,0.0,0.0,-0.0001094527363184075,0.0003122063978057148,2.2021341393526643e-05,0.3477761194029852,0.03826959390660684,0.0026993290282714064,-0.3475771144278606,0.03831494614561154,0.0027025279285665398,0.0,0.0,0.0,8.955223880592314e-05,0.0006555847327375159,4.624138170602377e-05
TYR1152,L TYR 282,0.0,0.0,0.0,-0.0003383084577114503,0.000473134066784836,3.3372303972003335e-05,-0.35570646766169145,0.22160914992685624,0.015631104233505885,0.35551243781094527,0.22151024165652852,0.015624127782021104,0.0,0.0,0.0,-0.0005323383084581411,0.0007792067691124984,5.4961007844084375e-05
HIE1153,L HIE 283,0.0,0.0,0.0,-0.0003134328358208831,0.0004638886647140132,3.272018359025284e-05,-0.14590049751243786,0.12724536586485513,0.00897519609510989,0.1458507462686566,0.1272206826794806,0.008973455077450955,0.0,0.0,0.0,-0.0003631840796024074,0.0007278659674776312,5.133970690930242e-05
GLU1154,L GLU 284,0.0,0.0,0.0,-0.00022885572139304055,0.00042009615587233995,2.963129817836053e-05,62.44616417910446,0.4400947522490765,0.031041890406126208,-62.44329353233831,0.4399041600845533,0.031028447071359863,0.0,0.0,0.0,0.002641791044776856,0.0007130934474501232,5.029773368564381e-05
GLN1155,L GLN 285,0.0,0.0,0.0,-0.0001442786069651704,0.00035137201160217156,2.4783870791900823e-05,-0.3711492537313436,0.4205677016292057,0.02966455845158873,0.3709900497512435,0.42042205742402994,0.029654285501429137,0.0,0.0,0.0,-0.0003034825870648001,0.0006999913367949728,4.937358205473336e-05
LEU1156,L LEU 286,0.0,0.0,0.0,-0.0001393034825870626,0.00034626293813542407,2.442350453481384e-05,0.13501492537313403,0.06425109926945043,0.004531923118380244,-0.13497014925373144,0.0642413755520031,0.004531237260233112,0.0,0.0,0.0,-9.452736318455194e-05,0.0006809562346654904,4.8030949471288246e-05
SER1157,L SER 287,0.0,0.0,0.0,-0.00011442786069651641,0.00031833021438898017,2.2453282111459485e-05,0.5733084577114428,0.09693601715051255,0.006837339471590791,-0.5731741293532335,0.09686968487676179,0.006832660753742789,0.0,0.0,0.0,1.990049751224119e-05,0.0006538078209354268,4.6116048011086674e-05
VAL1158,L VAL 288,0.0,0.0,0.0,-0.00014925373134327431,0.0003563383995914204,2.513417279138777e-05,0.3060447761194029,0.035114212868124904,0.0024767656100857477,-0.3059452736318409,0.0350834398440807,0.0024745950483261187,0.0,0.0,0.0,-4.9751243781137657e-05,0.0006597997870686366,4.6538688715329945e-05
ALA1159,L ALA 289,0.0,0.0,0.0,-6.965174129353571e-05,0.0002545591802082916,1.7955220173647733e-05,0.3276268656716419,0.05969362137167134,0.004210463412923151,-0.3275820895522386,0.05966393843740735,0.004208369740168258,0.0,0.0,0.0,-2.4875621890548943e-05,0.0006184381784381966,4.3621265784095946e-05
GLU1160,L GLU 290,0.0,0.0,0.0,-0.0001293532338308503,0.000335590486647575,2.367072784807205e-05,59.93244776119395,0.4639871208086672,0.03272712814772472,-59.93093532338309,0.46390634326289515,0.03272143053894771,0.0,0.0,0.0,0.0013830845771153758,0.0006747119804237731,4.7590513735918074e-05
ILE1161,L ILE 291,0.0,0.0,0.0,-0.0002288557213930074,0.0004200961558722792,2.9631298178356245e-05,0.20584079601990057,0.04724462145136463,0.0033323786613619127,-0.20573134328358203,0.047187225932771686,0.0033283302936209665,0.0,0.0,0.0,-0.00011940298507455186,0.0007633857822415575,5.384508147128692e-05
THR1162,L THR 292,0.0,0.0,0.0,-0.00013930348258706977,0.0003462629381354419,2.4423504534815097e-05,0.5520199004975116,0.05708673336563035,0.004026587710313613,-0.5518905472636816,0.05711224838527197,0.004028387401037889,0.0,0.0,0.0,-9.950248756746961e-06,0.0006540349295468028,4.613206701742245e-05
ASN1163,L ASN 293,0.0,0.0,0.0,-0.0001393034825870626,0.00034626293813542407,2.442350453481384e-05,0.19758706467661694,0.17994497122314473,0.012692339654804676,-0.19765671641791063,0.17991553177614392,0.012690263156317143,0.0,0.0,0.0,-0.00020895522388046352,0.0007166251773153045,5.054684270332406e-05
ALA1164,L ALA 294,0.0,0.0,0.0,-0.00010447761194030025,0.00030587912734208274,2.1575050145339195e-05,0.1352089552238806,0.0843294659373378,0.0059481419086598215,-0.13512437810945277,0.08424690940334985,0.005942318819728933,0.0,0.0,0.0,-1.9900497512394745e-05,0.0005897988442396396,4.16012029022898e-05
CYS1165,L CYS 295,0.0,0.0,0.0,-0.00023383084577114946,0.00042326585184385433,2.9854871294071765e-05,0.4952089552238805,0.06823143320360492,0.004812674227391152,-0.4950796019900495,0.0682234668183709,0.0048121123219012464,0.0,0.0,0.0,-0.00010447761194007048,0.0007491486715505688,5.284087311044867e-05
PHE1166,L PHE 296,0.0,0.0,0.0,-0.0002736318407960097,0.0004458222252182889,3.144587520100447e-05,-0.00281592039800987,0.11938649533732441,0.008420874107890476,0.0027661691542288404,0.1193511481591889,0.00841838091017739,0.0,0.0,0.0,-0.00032338308457675847,0.0007192453878008589,5.0731658101185315e-05
GLU1167,L GLU 297,0.0,0.0,0.0,-0.0001393034825870753,0.0003462629381354556,2.4423504534816066e-05,61.65613432835822,0.6567448726302867,0.04632321166473862,-61.65430348258703,0.6564757273038285,0.046304227617134014,0.0,0.0,0.0,0.001691542288557231,0.0007013690304475588,4.947075707251813e-05
PRO1168,L PRO 298,0.0,0.0,0.0,-0.00011442786069651144,0.0003183302143889663,2.2453282111458506e-05,0.5143731343283581,0.05735657062323955,0.004045620562978609,-0.5141592039800996,0.05740425320421364,0.004048983832922898,0.0,0.0,0.0,9.950248756211623e-05,0.0006691865941239165,4.720078303566517e-05
ALA1169,L ALA 299,0.0,0.0,0.0,-0.0001044776119402997,0.0003058791273420811,2.157505014533908e-05,0.34214427860696506,0.08109434392434205,0.005719953995796402,-0.34200995024875613,0.08098393612898089,0.005712166430354941,0.0,0.0,0.0,2.9850746268635755e-05,0.0006609991514522939,4.662328535631291e-05
ASN1170,L ASN 300,0.0,0.0,0.0,-0.00017412935323381167,0.0003792206766200479,2.67481641696882e-05,0.6478606965174131,0.32373668819135587,0.02283462537083549,-0.6475771144278609,0.323625674795277,0.022826795089612908,0.0,0.0,0.0,0.00010945273631825892,0.0006968016477633634,4.914859873729356e-05
GLN1171,L GLN 301,0.0,0.0,0.0,-0.0002636815920397742,0.0004406286532434285,3.1079548878693085e-05,-0.03226865671641807,0.1609151300137744,0.01135007814805321,0.03226368159203977,0.160823518503541,0.011343616370342681,0.0,0.0,0.0,-0.000268656716418062,0.00074477462387366,5.253235157520226e-05
MET1172,L MET 302,0.0,0.0,0.0,-0.0005671641791044417,0.0004954684379909479,3.494764905332228e-05,0.5860199004975124,0.12896059640396315,0.009096179129204553,-0.5857213930348255,0.12889871062985853,0.00909181404325968,0.0,0.0,0.0,-0.0002686567164178588,0.0008270686030771303,5.83369213194749e-05
VAL1173,L VAL 303,0.0,0.0,0.0,-0.0002885572139303347,0.0004530915450756992,3.1958613490174285e-05,-0.3532835820895521,0.03943637963746173,0.0027816277482618926,0.353233830845771,0.03944061660976611,0.0027819266012458336,0.0,0.0,0.0,-0.0003383084577112818,0.0007227470566102092,5.097864677547172e-05
LYS1174,L LYS 304,0.0,0.0,0.0,-0.0002686567164179162,0.0004432609673109797,3.12652179974041e-05,-66.4687164179104,0.677683583237631,0.04780011443760085,66.46568159203986,0.6774508761935295,0.04778370054826721,0.0,0.0,0.0,-0.0033034825870628458,0.0007995258613271066,5.639420610526442e-05
CYS1175,L CYS 305,0.0,0.0,0.0,-0.00016417910447760932,0.0003704380192833033,2.6128683284882086e-05,0.17320895522388066,0.13252449738582722,0.00934755732249575,-0.17319900497512436,0.13246240506358345,0.009343177667768437,0.0,0.0,0.0,-0.0001542288557214578,0.0006699628914972133,4.725553883055091e-05
ASP1176,L ASP 306,0.0,0.0,0.0,-9.950248756218749e-05,0.0002993355016217132,2.1113498373970974e-05,61.99464179104475,0.5401423905236495,0.03809870670952391,-61.99321393034826,0.5399677887989622,0.038086391253420955,0.0,0.0,0.0,0.0013283582089554863,0.0006994253441106672,4.933366000888506e-05
PRO1177,L PRO 307,0.0,0.0,0.0,-0.00011940298507463581,0.00032426210421495613,2.287168535971032e-05,0.04098009950248757,0.08857629930178867,0.006247690438149566,-0.0409900497512438,0.08852759021542804,0.006244254764097871,0.0,0.0,0.0,-0.0001293532338311364,0.0006640626353618285,4.683936685079727e-05
ARG1178,L ARG 308,0.0,0.0,0.0,-0.0001293532338308442,0.00033559048664755914,2.367072784807093e-05,-59.90908955223878,0.6119505491227716,0.04316366369460087,59.907985074626865,0.6118554399378173,0.043156955209937335,0.0,0.0,0.0,-0.001233830845771945,0.0006982919824713795,4.925371884253967e-05
HIE1179,L HIE 309,0.0,0.0,0.0,-0.00016915422885572484,0.00037488808425442574,2.64425666666488e-05,-0.14983084577114417,0.26517684185557866,0.018704132283006124,0.14978606965174127,0.26511975892436707,0.01870010596347908,0.0,0.0,0.0,-0.00021393034825864093,0.0007116688921569854,5.019725330258752e-05
GLY1180,L GLY 310,0.0,0.0,0.0,-4.975124378109512e-05,0.00021743058092947682,1.533637070121946e-05,-0.32471641791044764,0.16045431202639976,0.011317574553342863,0.3246616915422883,0.16038512410741151,0.01131269441380999,0.0,0.0,0.0,-0.00010447761194036489,0.0006721391193551039,4.740903810841817e-05
LYS1181,L LYS 311,0.0,0.0,0.0,-0.00015920398009950485,0.0003658661952408061,2.5806211680396854e-05,-60.06581094527366,0.6677780443329632,0.047101431593688424,60.06508955223886,0.6677210234142099,0.04709740964818294,0.0,0.0,0.0,-0.000880597014923639,0.0006807017463272463,4.801299924792149e-05
TYR1182,L TYR 312,0.0,0.0,0.0,-0.00021393034825871603,0.0004100782295521553,2.8924688137366862e-05,-0.14863681592039796,0.12434129903048279,0.008770359014131401,0.14861194029850738,0.12430646872100827,0.008767902273522716,0.0,0.0,0.0,-0.0002388059701493136,0.0007348378283637562,5.183146406034285e-05
MET1183,L MET 313,0.0,0.0,0.0,-0.00027860696517414285,0.00044831364481868097,3.1621606390244544e-05,-0.44390049751243804,0.09430811179321287,0.006651981319324526,0.44380099502487574,0.09424663420362189,0.006647645024495372,0.0,0.0,0.0,-0.0003781094527363386,0.0007236711327794488,5.104382608294098e-05
ALA1184,L ALA 314,0.0,0.0,0.0,-0.00016417910447762368,0.0003704380192833357,2.612868328488437e-05,0.06764676616915423,0.08415556314320703,0.005935875751317252,-0.06758706467661686,0.08415304484720397,0.005935698124412732,0.0,0.0,0.0,-0.00010447761194029528,0.0007357467190369083,5.189557226550311e-05
CYS1185,L CYS 315,0.0,0.0,0.0,-0.00021393034825872268,0.000410078229552168,2.8924688137367756e-05,-0.2946766169154227,0.1358759307519512,0.009583949205659527,0.29463681592039775,0.13587425573285164,0.009583831058921691,0.0,0.0,0.0,-0.00025373134328362265,0.0007598759439617861,5.359751656698597e-05
CYS1186,L CYS 316,0.0,0.0,0.0,-0.0003631840796019854,0.0004809172526803746,3.392128757688639e-05,0.3086567164179106,0.10223125948108334,0.00721083706786849,-0.3082935323383086,0.1022340423288918,0.007211033354818619,0.0,0.0,0.0,1.5023913567066796e-16,0.0008042177374032853,5.672514552731287e-05
LEU1187,L LEU 317,0.0,0.0,0.0,-0.00043283582089554984,0.0004954684379910111,3.494764905332674e-05,0.085900497512438,0.08542745926089797,0.006025588386361339,-0.08594029850746265,0.08541666339760967,0.006024826904877358,0.0,0.0,0.0,-0.000472636815920241,0.0007401072346918517,5.2203139325512825e-05
LEU1188,L LEU 318,0.0,0.0,0.0,-0.000636815920397984,0.0004809172526803599,3.3921287576885356e-05,-0.03652238805970139,0.07415346964885629,0.005230382471752441,0.03687562189054726,0.07412668631885043,0.005228493321312669,0.0,0.0,0.0,-0.00028358208955211697,0.0007880823153696269,5.5587040608165954e-05
TYR1189,L TYR 319,0.0,0.0,0.0,-0.00041293532338313853,0.0004923613937806813,3.472849505212325e-05,0.5040646766169152,0.0968125377145262,0.006828629903708625,-0.5039402985074626,0.09683697341824907,0.00683035346535776,0.0,0.0,0.0,-0.00028855721393047554,0.0007236711327793475,5.104382608293383e-05
ARG1190,L ARG 320,0.0,0.0,0.0,-0.0008905472636815846,0.00031220639780571094,2.2021341393526372e-05,-73.15010447761198,0.8255214568055754,0.05822779403550158,73.1425024875622,0.8246350444048334,0.05816527132543097,0.0,0.0,0.0,-0.008492537313432663,0.0014321100981334169,0.00010101325791452325
GLY1191,L GLY 321,0.0,0.0,0.0,-0.00017412935323383156,0.0003792206766200912,2.6748164169691258e-05,0.006368159203980034,0.10188982334164481,0.007186754019463624,-0.0064676616915422935,0.10186084644656611,0.007184710146873128,0.0,0.0,0.0,-0.0002736318407961621,0.0006689646294119089,4.718512685201618e-05
ASP1192,L ASP 322,0.0,0.0,0.0,-0.00025373134328359284,0.0004351456637944437,3.069280862172904e-05,62.83323880597015,0.4206245329265085,0.029668567022228337,-62.83072139303484,0.42038519647889144,0.029651685530824153,0.0,0.0,0.0,0.002263681592038449,0.0007695216438222701,5.4277871777834e-05
VAL1193,L VAL 323,0.0,0.0,0.0,-0.00019402985074627434,0.00039545197908931825,2.7893031973325672e-05,0.1941044776119403,0.06731713043202814,0.004748184282241248,-0.19405472636815918,0.06729161302962727,0.004746384423450092,0.0,0.0,0.0,-0.00014427860696523666,0.0007011572537723987,4.9455819497581604e-05
VAL1194,L VAL 324,0.0,0.0,0.0,-0.00016915422885571658,0.0003748880842544074,2.6442566666647507e-05,0.10882587064676613,0.06164409586156841,0.004348039275952444,-0.10879104477611935,0.06159719997030773,0.004344731494822194,0.0,0.0,0.0,-0.000134328358209031,0.0007031313555276533,4.959506189941436e-05
PRO1195,L PRO 325,0.0,0.0,0.0,-0.00012437810945274802,0.00033001241695081716,2.3277281147515863e-05,-0.04467164179104477,0.07199579618594963,0.005078191920000876,0.0446716417910448,0.07195840176012587,0.005075554320569642,0.0,0.0,0.0,-0.00012437810945272924,0.0006978664973175193,4.922370743375085e-05
LYS1196,L LYS 326,0.0,0.0,0.0,-0.00012935323383084587,0.00033559048664756353,2.367072784807124e-05,-56.51603980099501,0.5502313926734813,0.03881033005300109,56.515333333333324,0.550093066150881,0.03880057325237378,0.0,0.0,0.0,-0.00083582089552256,0.0006675942162535525,4.708846536070002e-05
ASP1197,L ASP 327,0.0,0.0,0.0,-0.00010447761194030799,0.00030587912734210534,2.157505014534079e-05,58.42527860696518,0.44558671924425536,0.03142926389037516,-58.42417910447764,0.44548117845157187,0.03142181961683381,0.0,0.0,0.0,0.0009950248756221876,0.0006578837807949618,4.640354405282054e-05
VAL1198,L VAL 328,0.0,0.0,0.0,-0.00012935323383084698,0.00033559048664756646,2.3670727848071448e-05,-0.13228358208955215,0.05034422977607014,0.0035510081756328976,0.13224875621890542,0.05032835279907293,0.0035498883000210906,0.0,0.0,0.0,-0.00016417910447755684,0.00065251937906917,4.6025168328921386e-05
ASN1199,L ASN 329,0.0,0.0,0.0,-6.965174129353074e-05,0.00025455918020827345,1.7955220173646452e-05,-0.3884477611940305,0.181885094412969,0.01282918539342149,0.388398009950249,0.1818897779956946,0.012829515747875693,0.0,0.0,0.0,-0.00011940298507516165,0.0006274576688187151,4.42574515838137e-05
ALA1200,L ALA 330,0.0,0.0,0.0,-7.462686567164186e-05,0.00026278831136804514,1.8535658332233486e-05,-0.08516417910447763,0.04774598949527949,0.0033677424365326073,0.08513432835820894,0.04773409834643278,0.0033669036995619527,0.0,0.0,0.0,-0.0001044776119403218,0.0006261545362210265,4.416553569734749e-05
ALA1201,L ALA 331,0.0,0.0,0.0,-7.462686567164242e-05,0.0002627883113680471,1.8535658332233625e-05,-0.2169651741293532,0.056719645539652995,0.004000695331444794,0.2169104477611941,0.05674357035309295,0.004002382857671805,0.0,0.0,0.0,-0.00012935323383094242,0.0006565279391827017,4.630791035911991e-05
ILE1202,L ILE 332,0.0,0.0,0.0,-0.00019402985074626607,0.0003954519790893014,2.7893031973324482e-05,-0.0782139303482587,0.044960889637441305,0.0031712966390871505,0.07825870646766163,0.044932151574267575,0.003169269612400365,0.0,0.0,0.0,-0.00014925373134325388,0.0007245598700397185,5.110651277595911e-05
ALA1203,L ALA 333,0.0,0.0,0.0,-4.975124378109457e-05,0.0002174305809294744,1.533637070121929e-05,-0.01514925373134332,0.06171526345422321,0.004353059050899471,0.015134328358208955,0.06171638602632925,0.004353138231030819,0.0,0.0,0.0,-6.467661691547998e-05,0.0005737161916467751,4.0466820052514415e-05
THR1204,L THR 334,0.0,0.0,0.0,-8.955223880595697e-05,0.00028553920104039073,2.014038236096065e-05,-0.232358208955224,0.17964401239348848,0.01267111165569948,0.23239800995024879,0.17959080297568863,0.012667358552742728,0.0,0.0,0.0,-4.9751243781181845e-05,0.0007106247253715724,5.0123603456155896e-05
ILE1205,L ILE 335,0.0,0.0,0.0,-0.00015422885572139594,0.0003611679883160573,2.547482571472005e-05,-0.2039452736318408,0.07115376097959983,0.005018799335881134,0.20395522388059698,0.07112908163195689,0.005017058588914914,0.0,0.0,0.0,-0.00014427860696526208,0.0006261940649311684,4.41683238375874e-05
LYS1206,L LYS 336,0.0,0.0,0.0,-0.0001094527363184075,0.0003122063978057148,2.2021341393526643e-05,-60.556666666666636,0.47161609876339283,0.03326523476310948,60.55595522388057,0.4714426815400131,0.033253002855286956,0.0,0.0,0.0,-0.000820895522385793,0.000710798859687945,5.0135885943818294e-05
THR1207,L THR 337,0.0,0.0,0.0,-6.965174129353074e-05,0.00025455918020827345,1.7955220173646452e-05,-0.10066169154228853,0.19562420816713674,0.013798267758649969,0.10065174129353238,0.19554383435353903,0.01379259862694487,0.0,0.0,0.0,-7.960199004966184e-05,0.000641540311236457,4.525076459271956e-05
LYS1208,L LYS 338,0.0,0.0,0.0,-5.970149253731349e-05,0.00023693295322966504,1.6711961981297456e-05,-54.97320895522383,0.563905673038585,0.03977483942355581,54.972731343283584,0.5638550036466345,0.03977126548020876,0.0,0.0,0.0,-0.0005373134328351696,0.0006386013528247601,4.5043466449631445e-05
ARG1209,L ARG 339,0.0,0.0,0.0,-0.0001343283582089664,0.00034100476593423325,2.405262166385989e-05,-59.31118905472637,0.6843056429787728,0.04826719851823766,59.31009452736316,0.6841728753782603,0.048257833813742705,0.0,0.0,0.0,-0.0012288557213905598,0.0006891939080283944,4.8611990150428194e-05
THR1210,L THR 340,0.0,0.0,0.0,-3.980099502487566e-05,0.0001954913701929206,1.378889809037668e-05,-0.020945273631841153,0.09429245280915051,0.006650876819748808,0.020920398009950276,0.09432205669906212,0.006652964917144959,0.0,0.0,0.0,-6.467661691584217e-05,0.000615549764306929,4.341753275966858e-05
ILE1211,L ILE 341,0.0,0.0,0.0,-0.0001293532338308503,0.000335590486647575,2.367072784807205e-05,-0.3392437810945273,0.05848132136748781,0.004124954363617529,0.33922388059701497,0.05853165684142758,0.004128504754204087,0.0,0.0,0.0,-0.00014925373134331576,0.0006522917427883872,4.600911210365533e-05
GLN1212,L GLN 342,0.0,0.0,0.0,-0.00011442786069652414,0.00031833021438900164,2.2453282111461e-05,0.5957512437810946,0.23064712728391806,0.01626859400400917,-0.5956915422885574,0.23054500511007314,0.016261390861248823,0.0,0.0,0.0,-5.4726368159182486e-05,0.0006245317049579615,4.405107000567937e-05
PHE1213,L PHE 343,0.0,0.0,0.0,-0.0001890547263681693,0.00039155208696421993,2.7617954792049714e-05,-0.4225223880597017,0.0330768853513409,0.0023330636068825796,0.422452736318408,0.03302824066715095,0.0023296324754097588,0.0,0.0,0.0,-0.00025870646766161,0.0007072730326362422,4.9887193278498876e-05
VAL1214,L VAL 344,0.0,0.0,0.0,-0.00017412935323382273,0.00037922067662007203,2.6748164169689902e-05,-0.15945273631840812,0.07025305365063461,0.004955268339315402,0.15941791044776116,0.0702448063101054,0.004954686616766925,0.0,0.0,0.0,-0.0002089552238808191,0.000673684015117058,4.751800665368345e-05
ASP1215,L ASP 345,0.0,0.0,0.0,-9.950248756219024e-05,0.0002993355016217215,2.111349837397156e-05,59.93625373134329,0.6952242347734763,0.049037336603612036,-59.935597014925364,0.6950897732143199,0.049027852416486786,0.0,0.0,0.0,0.0005572139303479499,0.0007247989592633305,5.112337682952649e-05
TRP1216,L TRP 346,0.0,0.0,0.0,-0.0002835820895522567,0.00045073638419529724,3.179249325001097e-05,-0.04005472636815926,0.12072188337011477,0.008515065117330347,0.03995024875621889,0.1207784761904347,0.008519056867100522,0.0,0.0,0.0,-0.00038805970149244595,0.0007522151145283135,5.305716332151193e-05
CYS1217,L CYS 347,0.0,0.0,0.0,-0.0001243781094527436,0.0003300124169508054,2.3277281147515033e-05,-0.46016915422885557,0.06500387469340137,0.004585019802881234,0.4601194029850746,0.06505440258096214,0.004588583765278193,0.0,0.0,0.0,-0.00017412935323397294,0.0006185582363250563,4.362973401451052e-05
PRO1218,L PRO 348,0.0,0.0,0.0,-0.00017910447761193988,0.0003834397784676149,2.704575666879243e-05,-0.30624378109452743,0.0564009744952311,0.0039782180090363875,0.3062437810945274,0.05639153524594687,0.003977552215726424,0.0,0.0,0.0,-0.0001791044776118764,0.0007177640752307003,5.062717436847756e-05
THR1219,L THR 349,0.0,0.0,0.0,-0.00012437810945273753,0.0003300124169507893,2.3277281147513898e-05,-0.3219900497512437,0.11543579508352124,0.008142213197531323,0.3219154228855721,0.11542376093337614,0.008141364374026782,0.0,0.0,0.0,-0.00019900497512439735,0.0006983983132531293,4.926121883761347e-05
GLY1220,L GLY 350,0.0,0.0,0.0,-0.00014427860696517315,0.0003513720116021783,2.4783870791901297e-05,0.1481691542288557,0.1479812118092645,0.010437789897910733,-0.14806965174129377,0.14795970651033655,0.010436273031079078,0.0,0.0,0.0,-4.4776119402964674e-05,0.0007003801914418482,4.940100974677133e-05
PHE1221,L PHE 351,0.0,0.0,0.0,-0.00027363184079602735,0.0004458222252183177,3.14458752010065e-05,0.339094527363184,0.073547331495101,0.005187628782816849,-0.3389253731343282,0.07363780801422228,0.005194010504426884,0.0,0.0,0.0,-0.00010447761194005501,0.0007557605314130225,5.3307237747113984e-05
LYS1222,L LYS 352,0.0,0.0,0.0,-0.0005771144278606904,0.0004940175756141796,3.4845313111655516e-05,-68.64492537313433,0.5924480785473093,0.04178806548271951,68.6450646766169,0.5920607663422904,0.04176074658614165,0.0,0.0,0.0,-0.0004378109452741669,0.0012287449342760336,8.666898524000617e-05
VAL1223,L VAL 353,0.0,0.0,0.0,-0.00031343283582088423,0.0004638886647140147,3.272018359025295e-05,0.060800995024875536,0.07645530153846948,0.005392741174930659,-0.060840796019900514,0.076411393275165,0.005389644124828481,0.0,0.0,0.0,-0.0003532338308457919,0.0007120861301597243,5.022668300218767e-05
GLY1224,L GLY 354,0.0,0.0,0.0,-0.00023383084577115776,0.0004232658518438693,2.985487129407282e-05,-0.33831343283582094,0.11765742611098255,0.008298914968058851,0.3384179104477612,0.1175781500567094,0.008293323266326437,0.0,0.0,0.0,-0.00012935323383080017,0.0007283758799477212,5.1375673361827386e-05
ILE1225,L ILE 355,0.0,0.0,0.0,-0.00045273631840793134,0.0004977611318718391,3.510936321106153e-05,0.2215223880597016,0.12871237844297018,0.009078671184148176,-0.2215124378109452,0.1286490505348166,0.009074204377910414,0.0,0.0,0.0,-0.000442786069651761,0.0007179020006880086,5.063690288014033e-05
ASN1226,L ASN 356,0.0,0.0,0.0,-0.0005621890547263703,0.000496117447256435,3.499342663732858e-05,-0.1833532338308459,0.398558945997723,0.028112180522071775,0.18354228855721388,0.39847894811680457,0.028106537906613393,0.0,0.0,0.0,-0.00037313432835875334,0.0008011649645138457,5.650981952993505e-05
TYR1227,L TYR 357,0.0,0.0,0.0,-0.0005174129353233874,0.0004996966976911367,3.5245887497546264e-05,-0.1159850746268654,0.08908810986614207,0.006283790771921245,0.11600497512437813,0.08905269821754563,0.006281293026812462,0.0,0.0,0.0,-0.0004975124378105303,0.0008111436439000257,5.7213661305645114e-05
GLU1228,L GLU 358,0.0,0.0,0.0,-0.0007960199004975109,0.00040295436281226907,2.84222093200729e-05,72.31130845771142,0.868153518521918,0.061234827818165125,-72.30202487562187,0.8668876130814216,0.06114553773291056,0.0,0.0,0.0,0.008487562189056368,0.0015806965299386523,0.00011149373673951279
PRO1229,L PRO 359,0.0,0.0,0.0,-0.0005373134328358059,0.0004986057638355102,3.516893895632047e-05,0.7544975124378106,0.06273311743938562,0.004424852935501322,-0.7539353233830841,0.06257843473236942,0.00441394245857702,0.0,0.0,0.0,2.4875621890630692e-05,0.0007625422976295528,5.378558665397474e-05
PRO1230,L PRO 360,0.0,0.0,0.0,-0.0005074626865671812,0.000499944305207306,3.526335238514463e-05,0.043910447761194064,0.13849903259643281,0.009768968544255097,-0.04361194029850736,0.13830332464793843,0.009755164369909178,0.0,0.0,0.0,-0.00020895522388061818,0.0008141285992423967,5.742420382207262e-05
THR1231,L THR 361,0.0,0.0,0.0,-0.0009353233830845609,0.0002835384447517288,1.9999259893299728e-05,-0.14290049751243772,0.3123945235722956,0.02203461076199542,0.14420398009950247,0.3120854793991872,0.022012812466734557,0.0,0.0,0.0,0.0003681592039804391,0.0007621526821917389,5.3758105299881454e-05
VAL1232,L VAL 362,0.0,0.0,0.0,-0.0006616915422885269,0.0004731340667848032,3.337230397200102e-05,0.048412935323383074,0.20047717611023744,0.014140569724906809,-0.04754726368159203,0.2001498170338452,0.014117479595972331,0.0,0.0,0.0,0.00020398009950260953,0.0008184344231986408,5.772791322709219e-05
VAL1233,L VAL 363,0.0,0.0,0.0,-0.0010149253731343275,0.00030709053456736356,2.166049622287632e-05,-0.6453731343283582,0.15646952264591768,0.01103650918137857,0.6452338308457708,0.15646104867025792,0.011035911473220519,0.0,0.0,0.0,-0.0011542288557212592,0.000691882231490472,4.880160986722682e-05
PRO1234,L PRO 364,0.0,0.0,0.0,-0.0006417910447761156,0.000479473982215191,3.381948712737485e-05,0.6763781094527365,0.1687053609826511,0.011899558674095517,-0.6759303482587069,0.16847228428296493,0.011883118711267274,0.0,0.0,0.0,-0.00019402985074643507,0.0008024614986531122,5.6601269997029314e-05
GLY1235,L GLY 365,0.0,0.0,0.0,-0.00028855721393034875,0.00045309154507572135,3.195861349017585e-05,0.3544129353233832,0.17420721244398357,0.012287629354831126,-0.3540099502487562,0.17405045845974512,0.01227657278127603,0.0,0.0,0.0,0.00011442786069655563,0.0008236798851821813,5.809789958841651e-05
GLY1236,L GLY 366,0.0,0.0,0.0,-0.0002786069651741274,0.0004483136448186559,3.1621606390242775e-05,-0.6073383084577115,0.11492508905652804,0.008106190771818102,0.6068557213930346,0.11481104562980496,0.00809814676871244,0.0,0.0,0.0,-0.0007611940298507795,0.0007548757382926418,5.324482925227375e-05
ASP1237,L ASP 367,0.0,0.0,0.0,-0.000497512437810959,0.0004999938119960776,3.526684432478616e-05,73.17148756218903,0.6653737745047941,0.04693184747542441,-73.16187064676616,0.6646632208886694,0.0468817288876278,0.0,0.0,0.0,0.00911940298507278,0.0011222186809851,7.915520266674592e-05
LEU1238,L LEU 368,0.0,0.0,0.0,-0.0004427860696517334,0.00049671578007357,3.503562978026763e-05,0.21473631840796037,0.05918286968420702,0.004174437766568616,-0.21433830845771148,0.059119787118861115,0.004169988265478232,0.0,0.0,0.0,-4.4776119402977936e-05,0.000761632884906053,5.3721441626222086e-05
ALA1239,L ALA 369,0.0,0.0,0.0,-0.0002288557213930516,0.0004200961558723602,2.963129817836196e-05,0.35289552238805955,0.08904397722725882,0.0062806778955859874,-0.35267164179104465,0.0889677768364202,0.0062753031344255136,0.0,0.0,0.0,-4.975124378040414e-06,0.0006578837807948491,4.640354405281259e-05
LYS1240,L LYS 370,0.0,0.0,0.0,-0.00044278606965171904,0.0004967157800735541,3.503562978026651e-05,-70.19585074626866,1.0937007183444538,0.07714370067456601,70.18855223880598,1.0929461706066732,0.07709047898068605,0.0,0.0,0.0,-0.00774129353233766,0.001185625480286668,8.362757345704462e-05
VAL1241,L VAL 371,0.0,0.0,0.0,-0.0002736318407960218,0.0004458222252183087,3.1445875201005867e-05,0.4999502487562187,0.046030678850745424,0.0032467537522368386,-0.4996616915422886,0.0459772274923676,0.00324298358410749,0.0,0.0,0.0,1.4925373134280317e-05,0.0006945245121040101,4.898798197188955e-05
GLN1242,L GLN 372,0.0,0.0,0.0,-0.00027860696517411195,0.0004483136448186312,3.1621606390241034e-05,0.8244925373134342,0.23597101431330142,0.01664411204155937,-0.8240000000000001,0.23590013908832372,0.016639112888638268,0.0,0.0,0.0,0.00021393034825921536,0.0007186256750355023,5.068794693297173e-05
ARG1243,L ARG 373,0.0,0.0,0.0,-0.00029850746268654754,0.00045760327512701167,3.227684639133736e-05,-62.24530348258704,0.47307226257217333,0.03336794463895901,62.24299502487563,0.472906315307271,0.033356239621382754,0.0,0.0,0.0,-0.002606965174130206,0.0008102276836103607,5.7149054448183536e-05
ALA1244,L ALA 374,0.0,0.0,0.0,-0.00026865671641794714,0.0004432609673110307,3.1265217997407696e-05,-0.17330348258706463,0.07402603036737275,0.005221393597904183,0.17320398009950258,0.07400943320323602,0.005220222924208231,0.0,0.0,0.0,-0.0003681592039801645,0.0007219246625760035,5.092063957281819e-05
VAL1245,L VAL 375,0.0,0.0,0.0,-0.00031840796019900303,0.0004658587029142112,3.2859139371011204e-05,0.015696517412935294,0.0846943726232193,0.005973880441768222,-0.01535820895522388,0.08468625764318602,0.005973308055209296,0.0,0.0,0.0,1.9900497512478425e-05,0.0007050648253952425,4.973143834886424e-05
CYS1246,L CYS 376,0.0,0.0,0.0,-0.0004179104477612077,0.0004932152728913082,3.4788723040838634e-05,-0.09599004975124378,0.14255008686134366,0.010054707880791111,0.09617910447761192,0.142437793915507,0.01004678734708734,0.0,0.0,0.0,-0.00022885572139301846,0.0007579516676064305,5.346178857789093e-05
MET1247,L MET 377,0.0,0.0,0.0,-0.00037810945273629887,0.0004849151415327592,3.420327691435834e-05,0.5378955223880593,0.21301298404788935,0.015024777441913629,-0.5373283582089551,0.21288113994216534,0.015015477875718705,0.0,0.0,0.0,0.00018905472636831955,0.000800546829274061,5.6466219631796065e-05
LEU1248,L LEU 378,0.0,0.0,0.0,-0.0006666666666666441,0.00047140452079101397,3.3250311203586516e-05,-0.5176517412935325,0.05800650254724903,0.004091463226299272,0.5175820895522389,0.05798227965372452,0.004089754675124179,0.0,0.0,0.0,-0.0007363184079602372,0.0008073816029888932,5.6948307399310316e-05
SER1249,L SER 379,0.0,0.0,0.0,-0.00030348258706469676,0.0004597617931203459,3.242909651167238e-05,0.4148855721393036,0.152421195170194,0.010750962177722409,-0.41474626865671643,0.15244168707644895,0.01075240756534616,0.0,0.0,0.0,-0.00016417910447759606,0.0007038702162717813,4.964717711807443e-05
ASN1250,L ASN 380,0.0,0.0,0.0,-0.0002885572139303187,0.00045309154507567397,3.195861349017251e-05,-0.5448855721393033,0.12360489871306221,0.008718417340590453,0.5448706467661693,0.12355172214040647,0.008714666554351541,0.0,0.0,0.0,-0.000303482587065348,0.0007480906448291469,5.276624565950705e-05
THR1251,L THR 381,0.0,0.0,0.0,-0.00023383084577111853,0.00042326585184379833,2.9854871294067815e-05,0.5174079601990047,0.13060545094762507,0.009212198223314256,-0.5172786069651741,0.13059005771565865,0.009211112468446114,0.0,0.0,0.0,-0.00010447761194048142,0.0007424779345744017,5.237035560238014e-05
THR1252,L THR 382,0.0,0.0,0.0,-0.00021890547263679348,0.00041350437323737355,2.9166349680133893e-05,0.1664825870646763,0.0977210515991585,0.006892711532255832,-0.16640298507462692,0.09765810903220486,0.006888271905890667,0.0,0.0,0.0,-0.0001393034825873454,0.0007127115291750359,5.02707952475489e-05
ALA1253,L ALA 383,0.0,0.0,0.0,-0.00012437810945273807,0.00033001241695079076,2.3277281147514003e-05,0.07306467661691549,0.048562118971733244,0.00342530777135157,-0.07303980099502491,0.048610016861382346,0.003428686227998858,0.0,0.0,0.0,-9.9502487562251e-05,0.0006691865941238103,4.720078303565768e-05
ILE1254,L ILE 384,0.0,0.0,0.0,-0.0003233830845771324,0.00046776753327537553,3.299377788367771e-05,0.16063184079601972,0.060989304837583753,0.0043018538781453295,-0.16059701492537318,0.060972890077662,0.004300696070250711,0.0,0.0,0.0,-0.0002885572139305507,0.0007894316917760555,5.56822182814077e-05
ALA1255,L ALA 385,0.0,0.0,0.0,-0.00015920398009949049,0.00036586619524077316,2.580621168039453e-05,0.3307562189054727,0.06588188793471648,0.004646950081923975,-0.3306815920398009,0.06585018508005373,0.004644713934969318,0.0,0.0,0.0,-8.457711442781603e-05,0.0006370102315490208,4.493123740801723e-05
GLU1256,L GLU 386,0.0,0.0,0.0,-0.00023383084577114174,0.0004232658518438403,2.9854871294070773e-05,67.0449552238806,0.7570547296367461,0.05339852345142953,-67.04255721393034,0.756888352445827,0.05338678810921016,0.0,0.0,0.0,0.002164179104481724,0.0008029240391840841,5.663389509059711e-05
ALA1257,L ALA 387,0.0,0.0,0.0,-0.0001890547263681472,0.00039155208696417423,2.761795479204649e-05,0.14017910447761192,0.0802809603717034,0.005662582343509886,-0.1401044776119403,0.0802137320897855,0.005657840426118636,0.0,0.0,0.0,-0.00011442786069658352,0.0007342649866816054,5.1791058923434246e-05
TRP1258,L TRP 388,0.0,0.0,0.0,-0.0007860696517413881,0.00041007822955218463,2.892468813736893e-05,0.32158208955223877,0.07293051608708324,0.0051441219784329134,-0.32168656716417915,0.07286214249943959,0.005139299277404416,0.0,0.0,0.0,-0.0008905472636816553,0.000745106890061608,5.2555787825098975e-05
ALA1259,L ALA 389,0.0,0.0,0.0,-0.0001641791044776082,0.0003704380192833008,2.6128683284881913e-05,0.23830845771144288,0.07078679626513697,0.004992915640629016,-0.23825373134328354,0.07075653933885859,0.004990781481599035,0.0,0.0,0.0,-0.00010945273631841358,0.0006213131648057586,4.3824051687097255e-05
ARG1260,L ARG 390,0.0,0.0,0.0,-0.00038805970149251057,0.0004873082900690559,3.437207659717587e-05,-68.70503482587064,0.8596446644037148,0.06063465952333962,68.70194527363186,0.859319968316357,0.0606117572271692,0.0,0.0,0.0,-0.003477611940301538,0.0008642981040130483,6.0962887846050236e-05
LEU1261,L LEU 391,0.0,0.0,0.0,-0.00052238805970152,0.0004994985233039509,3.523190935402856e-05,-0.02500497512437809,0.07775490882185464,0.005484408404898021,0.02497512437810945,0.07775272949159076,0.005484254686793308,0.0,0.0,0.0,-0.0005522388059704308,0.0007521163921558962,5.3050199982254764e-05
ASP1262,L ASP 392,0.0,0.0,0.0,-0.00024875621890547614,0.00043229221883042327,3.0491542132182482e-05,71.00705472636812,0.8879244578138104,0.0626293623532594,-71.00427860696514,0.8875909214127646,0.06260583650943871,0.0,0.0,0.0,0.0025273631840820546,0.0008641549016042081,6.095278712692465e-05
HID1263,L HID 393,0.0,0.0,0.0,-0.00020398009950250265,0.00040295436281230024,2.8422209320075097e-05,0.10257213930348259,0.21161949806220615,0.014926488518837424,-0.10263681592039799,0.2115631997780082,0.014922517544043485,0.0,0.0,0.0,-0.0002686567164175406,0.0006672604469374163,4.706492308831554e-05
LYS1264,L LYS 394,0.0,0.0,0.0,-0.0003681592039800899,0.00048230488749838167,3.4019163790415795e-05,-70.80320895522392,1.0901895431117508,0.07689604146887617,70.80004477611938,1.0897030281423579,0.07686172534880509,0.0,0.0,0.0,-0.0035323383084578924,0.0009774568509664792,6.894449045201573e-05
PHE1265,L PHE 395,0.0,0.0,0.0,-0.0005422885572139346,0.0004982084683430896,3.514091589294255e-05,0.11600497512437824,0.06174361187271874,0.004355058594169706,-0.11608457711442795,0.06173517354540964,0.0043544634004524406,0.0,0.0,0.0,-0.0006218905472637435,0.0007572655757391436,5.341339538882422e-05
ASP1266,L ASP 396,0.0,0.0,0.0,-0.00029353233830846294,0.00045538017598006436,3.212004106764554e-05,71.44735323383082,0.9322117921785877,0.06575315006648536,-71.44467164179107,0.9318758547124012,0.06572945486458763,0.0,0.0,0.0,0.0023880597014907896,0.0008573107997603814,6.0470041403921363e-05
LEU1267,L LEU 397,0.0,0.0,0.0,-0.00030348258706469123,0.00045976179312033757,3.2429096511671794e-05,0.009034825870646619,0.06619550255344411,0.004669070751562845,-0.009099502487562191,0.06616698346792774,0.0046670591703691176,0.0,0.0,0.0,-0.00036815920398029425,0.0007555967590034818,5.329568613200717e-05
MET1268,L MET 398,0.0,0.0,0.0,-0.00048258706467658807,0.0004996966976911027,3.5245887497543865e-05,0.09370646766169148,0.1088115739013354,0.00767497666059808,-0.09380099502487561,0.10872778642692262,0.007669066747823987,0.0,0.0,0.0,-0.0005771144278606479,0.0007887729823921861,5.563575650380398e-05
TYR1269,L TYR 399,0.0,0.0,0.0,-0.0005522388059701702,0.0004972636193718885,3.507427138499403e-05,0.05183582089552253,0.26982420647239086,0.01903193210878261,-0.051880597014925374,0.26968054746908554,0.01902179918396661,0.0,0.0,0.0,-0.0005970149253729139,0.000699531502622146,4.9341147852950824e-05
ALA1270,L ALA 400,0.0,0.0,0.0,-0.0001492537313432804,0.0003563383995914349,2.5134172791388792e-05,0.22137313432835817,0.1442794933923705,0.010176690812260813,-0.22131343283582086,0.14424528676834583,0.010174278063031901,0.0,0.0,0.0,-8.95522388059382e-05,0.0006924901339221301,4.884448799873081e-05
LYS1271,L LYS 401,0.0,0.0,0.0,-0.00029850746268657297,0.00045760327512705054,3.2276846391340106e-05,-70.71506467661689,1.4114092533343987,0.09955313290216758,70.7133432835821,1.4111765588214202,0.0995367198967112,0.0,0.0,0.0,-0.0020199004975114776,0.0008520399811029609,6.0098266520721636e-05
ARG1272,L ARG 402,0.0,0.0,0.0,-0.0006019900497512593,0.0004894875174626515,3.4525787445979034e-05,-75.99937313432837,1.387850887037271,0.09789145386372058,75.99555721393035,1.38724802488478,0.09784893124609792,0.0,0.0,0.0,-0.00441791044775924,0.001029165537422871,7.259173998139803e-05
ALA1273,L ALA 403,0.0,0.0,0.0,-0.00027860696517411965,0.00044831364481864367,3.162160639024191e-05,0.2138557213930348,0.06780550234942381,0.004782631381325597,-0.21363184079601996,0.06777570398631262,0.004780529566847573,0.0,0.0,0.0,-5.4726368159224465e-05,0.000713752643128802,5.034422976383871e-05
PHE1274,L PHE 404,0.0,0.0,0.0,-0.0009004975124378288,0.00031551860687977233,2.2254966608446e-05,0.5253681592039804,0.042504360690473544,0.0029980264467898057,-0.5250000000000004,0.04245922832143086,0.002994843054926049,0.0,0.0,0.0,-0.0005323383084574695,0.000698398313253411,4.926121883763334e-05
VAL1275,L VAL 405,0.0,0.0,0.0,-0.0008059701492537249,0.00039545197908930237,2.789303197332455e-05,0.7562736318407959,0.04630914667659317,0.003266395358248777,-0.7557860696517413,0.04623150704613199,0.0032609190809525096,0.0,0.0,0.0,-0.000318407960199013,0.0006602498040269771,4.6570430464192696e-05
HIE1276,L HIE 406,0.0,0.0,0.0,-0.0012338308457711718,0.0004232658518438315,2.9854871294070156e-05,0.3690696517412936,0.14090032157973095,0.009938342409932988,-0.3683283582089551,0.1407431294923295,0.00992725493496336,0.0,0.0,0.0,-0.0004925373134325408,0.0007338266295516784,5.17601395954568e-05
TRP1277,L TRP 407,0.0,0.0,0.0,-0.002398009950248766,0.0004894875174625844,3.45257874459743e-05,1.41004975124378,0.06680310053609487,0.004711927408889569,-1.4095970149253723,0.06666849592799275,0.0047024331318696495,0.0,0.0,0.0,-0.0019452736318409994,0.0008237700312765799,5.81042580036636e-05
TYR1278,L TYR 408,0.0,0.0,0.0,-0.001875621890547236,0.0003856283059716709,2.7200123496809618e-05,0.7604079601990056,0.11526513989037568,0.008130176108300451,-0.7603830845771147,0.11530188588222458,0.008132767970725551,0.0,0.0,0.0,-0.0018507462686565856,0.0008271583798593886,5.834325368545208e-05
VAL1279,L VAL 409,0.0,0.0,0.0,-0.0013681592039801278,0.00048230488749838644,3.401916379041613e-05,0.8921791044776123,0.07984741519066617,0.005632002424237763,-0.891796019900497,0.07971630783850725,0.00562275482463255,0.0,0.0,0.0,-0.0009850746268657068,0.000756251635845934,5.3341877582982266e-05
GLY1280,L GLY 410,0.0,0.0,0.0,-0.0011641791044776108,0.000370438019283307,2.6128683284882347e-05,0.8937661691542286,0.0735098737724468,0.005184986718771431,-0.8926865671641796,0.07318603208396318,0.005162144687251014,0.0,0.0,0.0,-8.457711442797953e-05,0.0007382990706246655,5.207560126575854e-05
GLU1281,L GLU 411,0.0,0.0,0.0,-0.003457711442786044,0.0005725501445100574,4.0384573428937585e-05,97.56378606965178,1.5706623627319602,0.11078598115470956,-97.54819402985079,1.5671268469360382,0.11053660509806432,0.0,0.0,0.0,0.012134328358209344,0.004068672411935291,0.0002869820248123386
GLY1282,L GLY 412,0.0,0.0,0.0,-0.0012288557213930367,0.0004200961558723189,2.9631298178359047e-05,0.2001094527363184,0.1702426946590517,0.012007993830971612,-0.19979601990049758,0.17005548753239402,0.011994789258367064,0.0,0.0,0.0,-0.0009154228855722108,0.0007516555163088838,5.3017692306440234e-05
MET1283,L MET 413,0.0,0.0,0.0,-0.001840796019900539,0.0004399540491430004,3.103196597422536e-05,0.36750248756218873,0.3091178931805139,0.021803495073832196,-0.3674776119402986,0.30892036479865154,0.02178956249601677,0.0,0.0,0.0,-0.0018159203980100606,0.000766815002066778,5.408695998824038e-05
GLU1284,L GLU 414,0.0,0.0,0.0,-0.0012039800995025185,0.00041511741383091393,2.928012479121946e-05,87.43607462686562,1.9047048894325385,0.1343475243265677,-87.42617910447765,1.9032888575770337,0.13424764514044807,0.0,0.0,0.0,0.008691542288560537,0.0018726569066413693,0.00013208703391068142
GLU1285,L GLU 415,0.0,0.0,0.0,-0.0008009950248756436,0.0004115242930330518,2.902668559101722e-05,80.97427860696516,1.7727257147376352,0.1250384311009991,-80.96858208955226,1.771801701132515,0.12497325620646257,0.0,0.0,0.0,0.004895522388056352,0.001259404364755309,8.883153472733402e-05
GLY1286,L GLY 416,0.0,0.0,0.0,-0.0003482587064676598,0.0004764184923332954,3.360396948812531e-05,-0.6319552238805971,0.1018266158066807,0.007182295703696008,0.631597014925373,0.10175407770403103,0.0071771792604273426,0.0,0.0,0.0,-0.0007064676616914866,0.0007319353206606727,5.162673695200628e-05
GLU1287,L GLU 417,0.0,0.0,0.0,-0.0011044776119403371,0.00035130156107283337,2.477890159470046e-05,86.32880597014923,1.6599471481022232,0.11708364434708865,-86.31887562189056,1.6585744311707344,0.1169868203601446,0.0,0.0,0.0,0.008825870646768437,0.001940540870175758,0.00013687519951729
PHE1288,L PHE 418,0.0,0.0,0.0,-0.0010000000000000091,0.0002639161633805812,1.8615210879471448e-05,-0.4004278606965173,0.07736806146740784,0.005457122296351467,0.4002238805970149,0.07730327062047637,0.005452552302368379,0.0,0.0,0.0,-0.0012039800995026157,0.0006861704816971109,4.839873409966397e-05
SER1289,L SER 419,0.0,0.0,0.0,-0.0003631840796019826,0.000480917252680371,3.392128757688614e-05,-0.76026368159204,0.21958519267058257,0.015488345295766101,0.7598557213930341,0.21946135796854102,0.015479610669348486,0.0,0.0,0.0,-0.0007711442786070105,0.0008087599894143186,5.70455312815236e-05
GLU1290,L GLU 420,0.0,0.0,0.0,-0.0006716417910447746,0.00046961590216573686,3.312415177300829e-05,82.36997014925372,2.0392498423464636,0.14383759359394158,-82.36211442786069,2.0377403497942206,0.143731122198552,0.0,0.0,0.0,0.007184079601990275,0.0018637535745668309,0.00013145904128615053
ALA1291,L ALA 421,0.0,0.0,0.0,-0.0004228855721393237,0.0004940175756142084,3.484531311165755e-05,-0.43847263681592036,0.06532430004699126,0.004607620864717691,0.4383134328358208,0.06535868328883783,0.00461004607160724,0.0,0.0,0.0,-0.0005820895522388104,0.0007427779054711289,5.239151391806931e-05
ARG1292,L ARG 422,0.0,0.0,0.0,-0.00048756218905473013,0.000499845276919661,3.525636746829099e-05,-72.35060199004973,1.1000363091246717,0.07759057879263609,72.34751741293533,1.0996832203048124,0.07756567382752645,0.0,0.0,0.0,-0.003572139303483665,0.0009804151321445474,6.915315151795848e-05
GLU1293,L GLU 423,0.0,0.0,0.0,-0.0004129353233830739,0.0004923613937806041,3.47284950521178e-05,72.8039154228856,1.2226290560774167,0.08623760445255421,-72.80056218905476,1.2221567337913624,0.08620428940718014,0.0,0.0,0.0,0.002940298507463434,0.0009704171080687369,6.844794527304631e-05
ASP1294,L ASP 424,0.0,0.0,0.0,-0.000582089552238807,0.0004932152728912922,3.478872304083751e-05,78.54346268656718,1.2059498804999984,0.08506114611558743,-78.53776616915422,1.2050789780492897,0.08499971739304264,0.0,0.0,0.0,0.005114427860696193,0.0016335538878506977,0.0001152220073064258
MET1295,L MET 425,0.0,0.0,0.0,-0.00046268656716415686,0.0004986057638354998,3.516893895631974e-05,-0.12777114427860695,0.11662551099186454,0.00822612928753804,0.12775621890547273,0.11658262192521246,0.00822310412602491,0.0,0.0,0.0,-0.00047761194029827367,0.0007469648493907595,5.2686838171825034e-05
ALA1296,L ALA 426,0.0,0.0,0.0,-0.00021890547263680397,0.0004135043732373934,2.9166349680135293e-05,-0.4503383084577116,0.04215270716711718,0.0029732227196897416,0.450174129353234,0.04217783397672567,0.0029749950281895278,0.0,0.0,0.0,-0.0003830845771144597,0.0006522158463726781,4.6003758783247355e-05
ALA1297,L ALA 427,0.0,0.0,0.0,-0.00020895522388058782,0.0004065623424440489,2.8676696581611197e-05,-0.5295074626865672,0.07764513737024076,0.005476665723683793,0.529313432835821,0.07759235401538156,0.005472942672889769,0.0,0.0,0.0,-0.0004029850746268743,0.0006995315026217644,4.93411478529239e-05
LEU1298,L LEU 428,0.0,0.0,0.0,-0.0004577114427860811,0.000498208468343098,3.5140915892943145e-05,-0.46707462686567136,0.05833800467139884,0.00411484558329096,0.4668905472636813,0.058340294909681796,0.004115007124244175,0.0,0.0,0.0,-0.0006417910447763559,0.0006990005488428748,4.9303697260907566e-05
GLU1299,L GLU 429,0.0,0.0,0.0,-0.00029850746268657736,0.00045760327512705726,3.227684639134058e-05,68.17918407960204,1.1183375548128702,0.07888144913372828,-68.17704477611939,1.1181071794170214,0.07886519970618192,0.0,0.0,0.0,0.0018407960198974093,0.0008431918528256331,5.947416767182487e-05
LYS1300,L LYS 430,0.0,0.0,0.0,-0.0002338308457711434,0.0004232658518438433,2.9854871294070983e-05,-69.00916417910447,1.553787805714351,0.10959574167351689,69.0068457711443,1.5534889127640588,0.10957465939030693,0.0,0.0,0.0,-0.002552238805969327,0.0008857677686500931,6.247724122861963e-05
ASP1301,L ASP 431,0.0,0.0,0.0,-0.0002985074626865553,0.00045760327512702343,3.2276846391338195e-05,71.86490049751242,1.0064161627225978,0.0709871228105618,-71.86212935323388,1.0059923311453869,0.07095722803607699,0.0,0.0,0.0,0.0024726368159191953,0.0010368808528076743,7.313593636956176e-05
TYR1302,L TYR 432,0.0,0.0,0.0,-0.0003333333333333386,0.0004714045207910392,3.325031120358829e-05,-0.1352338308457712,0.05281140810112079,0.003725029517144481,0.13517412935323378,0.05273037139095526,0.003719313628320595,0.0,0.0,0.0,-0.00039303482587061143,0.000719142139425265,5.072437552227835e-05
GLU1303,L GLU 433,0.0,0.0,0.0,-0.00015920398009949311,0.00036586619524077923,2.5806211680394957e-05,64.19135820895524,0.9760504896025719,0.06884529336978125,-64.19001990049756,0.975847247443629,0.06883095777320444,0.0,0.0,0.0,0.001179104477613187,0.000724662346510008,5.111374090886385e-05
GLU1304,L GLU 434,0.0,0.0,0.0,-0.00022388059701491673,0.0004168429863811464,2.94018372945347e-05,66.19498009950249,0.9857506973940632,0.06952949327364583,-66.19348756218905,0.9855924001323938,0.06951832784569373,0.0,0.0,0.0,0.0012686567164163325,0.0007964240267720943,5.617541956481476e-05
VAL1305,L VAL 435,0.0,0.0,0.0,-0.00017910447761194378,0.0003834397784676233,2.704575666879302e-05,-0.3460895522388062,0.06654398119388998,0.004693650539688731,0.3460646766169154,0.06658201687515942,0.004696333369791691,0.0,0.0,0.0,-0.0002039800995026123,0.0007005215396152329,4.941097967821199e-05
GLY1306,L GLY 436,0.0,0.0,0.0,-4.975124378109291e-05,0.00021743058092946717,1.5336370701218782e-05,-0.3538606965174127,0.0602886134601538,0.004252430919031316,0.3538208955223878,0.0602795127956407,0.004251789007649744,0.0,0.0,0.0,-8.955223880585645e-05,0.0006402271817769017,4.515814358198435e-05
VAL1307,L VAL 437,0.0,0.0,0.0,-0.00010945273631841082,0.0003122063978057242,2.2021341393527307e-05,0.17191542288557232,0.0650414166630582,0.0045876678092520475,-0.17195024875621878,0.06510831016219802,0.004592386112886819,0.0,0.0,0.0,-0.00014427860696502015,0.0006340893120936056,4.472521163480192e-05
ASP1308,L ASP 438,0.0,0.0,0.0,-0.00011940298507462255,0.00032426210421492013,2.287168535970778e-05,59.37507462686563,0.6177843329161289,0.04357514707685202,-59.37436318407957,0.617650525446871,0.04356570902567101,0.0,0.0,0.0,0.0005920398009972861,0.0007212042985231857,5.086982901017048e-05
SER1309,L SER 439,0.0,0.0,0.0,-8.45771144278558e-05,0.0002782513722210698,1.9626338550277054e-05,-0.14216417910447757,0.18492294458309208,0.013043458823334651,0.14216417910447773,0.18492472022339038,0.013043584067344627,0.0,0.0,0.0,-8.457711442755753e-05,0.0007108336814334822,5.013834208037342e-05
VAL1310,L VAL 440,0.0,0.0,0.0,-6.467661691542626e-05,0.0002459543700359984,1.7348283660615488e-05,58.29108955223875,0.7756437300495654,0.054709690445867105,-58.290671641791015,0.7756043393306268,0.054706912038776215,0.0,0.0,0.0,0.00035323383084717497,0.0006226264302871234,4.391668229207116e-05
gtp1311,L gtp 441,0.0,0.0,0.0,-0.00607960199004979,0.00048215090306823584,3.400830256614441e-05,353.76547761194024,3.6849500426334822,0.25991633572294814,-353.81629850746276,3.68215944513734,0.25971950215199513,0.0,0.0,0.0,-0.05690049751243278,0.024344338472687396,0.001717117241268786
Mg+1312,L Mg+ 442,0.0,0.0,0.0,-0.0001393034825870648,0.0003462629381354295,2.4423504534814223e-05,-181.9075323383084,2.048361456608744,0.144480277311271,181.89226865671637,2.0463518461179366,0.14433853031634356,0.0,0.0,0.0,-0.015402985074630842,0.007679642342733129,0.0005416802057808867
MET1313,L MET 443,0.0,0.0,0.0,-0.03964676616915423,0.012559890435481239,0.0008859063654331032,-106.82019402985078,2.0601479846279753,0.14531163489772692,107.13343283582093,2.0294122293744787,0.14314370187591124,0.0,0.0,0.0,0.2735920398009976,0.07918969439156462,0.005585610376027233
ARG1314,L ARG 444,0.0,0.0,0.0,-0.014288557213930323,0.0012798936553926213,9.02767378596421e-05,-99.25520895522394,1.2938800055549766,0.09126325893653016,99.33735323383085,1.2938887083731223,0.09126387278599261,0.0,0.0,0.0,0.06785572139303742,0.015130742965515974,0.0010672403215410018
GLU1315,L GLU 445,0.0,0.0,0.0,-0.02961194029850748,0.003592232736925224,0.000253376561213394,107.6488606965174,2.0216789856188364,0.14259824091797044,-107.431815920398,2.010534965305588,0.14181220233087155,0.0,0.0,0.0,0.18743283582089526,0.05725735492452645,0.004038622427167445
ILE1316,L ILE 446,0.0,0.0,0.0,-0.012303482587064651,0.0009580441368250632,6.757522317085935e-05,0.526542288557214,0.15830856403084684,0.0111662251592028,-0.4920597014925376,0.16272764053148855,0.011477922782789939,0.0,0.0,0.0,0.022179104477612427,0.009806981024248885,0.0006917311070262417
VAL1317,L VAL 447,0.0,0.0,0.0,-0.019641791044776133,0.0016118481639414673,0.00011369100358658451,-0.21058706467661692,0.09561059929918374,0.006743851704529242,0.25977611940298495,0.09608171598246473,0.006777081713240251,0.0,0.0,0.0,0.02954726368159194,0.00987831460714491,0.0006967625900221614
HID1318,L HID 448,0.0,0.0,0.0,-0.010606965174129316,0.0008040638348592678,5.671429007884365e-05,-0.10469154228855726,0.12320768526987931,0.008690400064519536,0.12032338308457707,0.12547981503251648,0.008850663741193334,0.0,0.0,0.0,0.005024875621890626,0.009131127567621657,0.0006440600797667522
ILE1319,L ILE 449,0.0,0.0,0.0,-0.011273631840796022,0.0008864660924794531,6.252649719376849e-05,-0.331223880597015,0.07761087159616237,0.005474248802331773,0.3457064676616917,0.07916126501368716,0.005583605122322487,0.0,0.0,0.0,0.0032089552238802593,0.0104021677516429,0.0007337123419047011
GLN1320,L GLN 450,0.0,0.0,0.0,-0.009124378109452703,0.0007119818435820769,5.021932719415402e-05,0.34188557213930326,0.08825456080724427,0.006224996754491582,-0.2870597014925373,0.08852554747153368,0.006244110680052851,0.0,0.0,0.0,0.04570149253731364,0.011698554052811831,0.0008251523813035662
ALA1321,L ALA 451,0.0,0.0,0.0,-0.003109452736318406,0.0004324639564597469,3.050365557057462e-05,-0.3071144278606965,0.04880973152291785,0.003442773014092533,0.31385074626865656,0.048606221700522347,0.00342841853799145,0.0,0.0,0.0,0.0036268656716417513,0.0023255181045506407,0.00016402939996445917
GLY1322,L GLY 452,0.0,0.0,0.0,-0.0019452736318407834,0.0003025431999106466,2.1339751966480603e-05,0.06066169154228854,0.06474930588094407,0.004567063903301125,-0.06463681592039804,0.06537128888707298,0.004610935201952283,0.0,0.0,0.0,-0.005920398009950274,0.0021332785691345604,0.00015046986861441658
GLN1323,L GLN 453,0.0,0.0,0.0,-0.0028457711442786394,0.0003877406521074711,2.7349116905415868e-05,0.047716417910448436,0.1159224486825642,0.008176539095783999,-0.04469651741293531,0.11672117747629898,0.008232877081076085,0.0,0.0,0.0,0.00017412935323413202,0.0016734768416339337,0.00011803795534873889
CYS1324,L CYS 454,0.0,0.0,0.0,-0.001527363184079542,0.0004992506946984819,3.521442887199338e-05,0.04804477611940296,0.12891010012988563,0.009092617396650775,-0.04472636815920399,0.12962851534784836,0.009143290499086385,0.0,0.0,0.0,0.0017910447761194312,0.0016226381697213087,0.00011445207191377452
GLY1325,L GLY 455,0.0,0.0,0.0,-0.0015174129353234247,0.0004996966976911558,3.524588749754761e-05,-0.0421791044776119,0.08232750857310557,0.005806934723660118,0.047835820895522366,0.08348198429564349,0.005888365162610849,0.0,0.0,0.0,0.004139303482587126,0.0021372082763164743,0.00015074704878765367
ASN1326,L ASN 456,0.0,0.0,0.0,-0.005855721393034815,0.0005590322145508489,3.9431092165716454e-05,0.5126766169154225,0.11798410340894012,0.008321957008050341,-0.4970597014925374,0.118142448877516,0.008333125836255449,0.0,0.0,0.0,0.009761194029849984,0.003985382066512585,0.00028110717681361323
GLN1327,L GLN 457,0.0,0.0,0.0,-0.003562189054726327,0.0005157838878683831,3.638059040384669e-05,-0.3691691542288556,0.21929344079997432,0.015467766705480895,0.37739800995024897,0.21962571235713252,0.015491203334092499,0.0,0.0,0.0,0.004666666666667032,0.0020279964215711922,0.0001430438384932166
ILE1328,L ILE 458,0.0,0.0,0.0,-0.0025273631840796195,0.0004992506946986066,3.521442887200217e-05,0.07122885572139301,0.06078440297444124,0.004287401215060447,-0.06152736318407952,0.06170246773742524,0.00435215651062495,0.0,0.0,0.0,0.007174129353233947,0.002761592907409295,0.0001947877450027346
GLY1329,L GLY 459,0.0,0.0,0.0,-0.0023432835820895405,0.000474805185689159,3.3490175611277594e-05,0.03299004975124392,0.07112129573455966,0.0050165094140554485,-0.02038308457711444,0.07075595724045254,0.0049907404235431645,0.0,0.0,0.0,0.01026368159204001,0.0027089540817489682,0.00019107488851238894
ALA1330,L ALA 460,0.0,0.0,0.0,-0.004278606965174142,0.0006324477047590102,4.46094215811601e-05,0.25554726368159214,0.07133230346335459,0.005031392751697226,-0.2470547263681592,0.07103913846661822,0.0050107144871801065,0.0,0.0,0.0,0.004213930348258514,0.0028352796899989968,0.0001999852099073718
LYS1331,L LYS 461,0.0,0.0,0.0,-0.003398009950248772,0.0005190845557521721,3.661340156597027e-05,-79.77680099502487,0.9768131502734342,0.0688990873058393,79.80118407960195,0.977059514297222,0.0689164644842477,0.0,0.0,0.0,0.020985074626863075,0.0055381783127934,0.00039063297927719934
PHE1332,L PHE 462,0.0,0.0,0.0,-0.005517412935323365,0.0005287225510152841,3.729321333642047e-05,-0.055417910447761176,0.07957258007700511,0.00561261704998728,0.06389552238805966,0.07914904404969683,0.005582743121985274,0.0,0.0,0.0,0.0029601990049751893,0.003770586340800797,0.0002659566544700157
TRP1333,L TRP 463,0.0,0.0,0.0,-0.02065174129353239,0.001674541432063794,0.00011811304576797758,0.343129353233831,0.09985134814038432,0.007042971064839068,-0.4075671641791049,0.1027942770752364,0.007250549267037201,0.0,0.0,0.0,-0.08508955223880603,0.015307850562839674,0.001079732528271754
GLU1334,L GLU 464,0.0,0.0,0.0,-0.005497512437810949,0.0008049868087634649,5.677939163853138e-05,82.14092039800997,1.1129873804690644,0.07850407693198003,-82.1414626865672,1.1093842538669854,0.07824993197676403,0.0,0.0,0.0,-0.006039800995026849,0.004649764126066304,0.0003279690741097454
VAL1335,L VAL 465,0.0,0.0,0.0,-0.002830845771144264,0.000424667011599514,2.995370148314897e-05,0.1839253731343284,0.08393161989912158,0.005920080012775569,-0.17698507462686577,0.08434001768557649,0.005948886171595801,0.0,0.0,0.0,0.004109452736318339,0.0029147011485019204,0.00020558716766338507
ILE1336,L ILE 466,0.0,0.0,0.0,-0.006154228855721412,0.000615790982955931,4.343454701132228e-05,0.21953233830845764,0.09503133915659377,0.006702993844327496,-0.2018308457711444,0.09417640504629475,0.0066426914416727574,0.0,0.0,0.0,0.011547263681592004,0.004791057691793494,0.0003379351538232156
SER1337,L SER 467,0.0,0.0,0.0,-0.007398009950248767,0.0009146654881019532,6.451552920098776e-05,0.8894477611940302,0.09657090044829957,0.006811586125072524,-0.8917661691542289,0.09723321735377496,0.006858302357631135,0.0,0.0,0.0,-0.009716417910447844,0.0063476543326526505,0.00044772901545223835
ASP1338,L ASP 468,0.0,0.0,0.0,-0.003422885572139315,0.0005039877119255305,3.554855230532791e-05,83.70389552238802,1.1757315935769947,0.08292971249559765,-83.7064378109453,1.173418816431999,0.08276658177362958,0.0,0.0,0.0,-0.005965174129352588,0.003414015755184034,0.000240806104539124
GLU1339,L GLU 469,0.0,0.0,0.0,-0.0034129353233830844,0.0004923613937806172,3.472849505211873e-05,85.13972636815923,1.0322715471284605,0.0728108210142632,-85.13388059701487,1.0300510955222306,0.07265420243369516,0.0,0.0,0.0,0.002432835820894837,0.003486536495469736,0.000245921323161058
HID1340,L HID 470,0.0,0.0,0.0,-0.008492537313432804,0.0008529690783420519,6.0163799987151555e-05,0.0015671641791045548,0.14796556247325862,0.01043668607885645,0.00451741293532338,0.14816247954038786,0.010450575537855184,0.0,0.0,0.0,-0.0024079601990047495,0.004685399818702941,0.0003304826220666791
GLY1341,L GLY 471,0.0,0.0,0.0,-0.0034129353233830944,0.0006015170215049808,4.242773939828604e-05,0.6468656716417912,0.13753229151593238,0.00970077988597496,-0.6414179104477611,0.13733049969645472,0.00968654658845649,0.0,0.0,0.0,0.0020348258706467167,0.0031391891551430886,0.00022142133079310346
ILE1342,L ILE 472,0.0,0.0,0.0,-0.023781094527363166,0.004994707726150851,0.0003522995197135571,-0.7588407960199006,0.10448901738266576,0.007370087031623616,0.7890298507462685,0.11090356666484068,0.007822534453012715,0.0,0.0,0.0,0.006407960199005003,0.011373913433136578,0.0008022539975218103
ASP1343,L ASP 473,0.0,0.0,0.0,-0.03296019900497513,0.011251021311748183,0.0007935858556173236,92.57981592039798,2.1622693535170283,0.15251472088086415,-92.6296069651741,2.1615875844691144,0.15246663259996673,0.0,0.0,0.0,-0.08275124378109387,0.07035777659440744,0.004962654926242398
PRO1344,L PRO 474,0.0,0.0,0.0,-0.07914427860696527,0.04654612092041922,0.0032831102326441883,0.2957313432835821,0.3040542591383744,0.021446333866638655,-0.21646268656716408,0.26981948978051806,0.01903159941898923,-0.0008694805970149256,0.0029619857260401034,0.0002089223646098134,-0.0007451024875621948,0.09062318814726264,0.006392066845480059
THR1345,L THR 475,0.0,0.0,0.0,-0.21166666666666664,0.4257658517667662,0.030031207692599034,-0.49359701492537345,1.7307690097081736,0.1220790333061588,0.006223880597014916,0.8492556322933371,0.05990187369813271,-0.09296733134328362,0.06346332609632907,0.004476357882985028,-0.7920071323383086,0.8804261578871895,0.06210047305529591
GLY1346,L GLY 476,0.0,0.0,0.0,-0.13268656716417904,0.07881874331128913,0.0055594455042102,0.7853631840796023,0.14349327800856265,0.010121235454851867,-0.7699104477611933,0.1321776730542229,0.00932309422031873,-0.0029265671641791054,0.007251503267936378,0.0005114816038423222,-0.12016039800995017,0.12355180625222058,0.008714672487141473
SER1347,L SER 477,0.0,0.0,0.0,-0.0432985074626866,0.019260209485208585,0.0013585104320910065,-0.6665074626865672,0.34132414263031285,0.024075148759098604,0.7195820895522388,0.34653566862512786,0.024442741460336193,0.0,0.0,0.0,0.009776119402985195,0.03444564001850228,0.002429608117249407
[truncated: 117,233 more chars]
