# Supplementary material for: Detailed Per-residue Energetic Analysis Explains the Driving Force for Microtubule Disassembly
Source: PLoS Comput Biol. 2015 Jun 1;11(6):e1004313. doi: 10.1371/journal.pcbi.1004313 (PMC4452272; doi:10.1371/journal.pcbi.1004313)
Supplement: S1 Dataset — 13 text files with energy contribution per residue in the 13 lateral GDP subsystems, plus one text file with the overall residual contributions, per MT ring. (ZIP) [file pcbi.1004313.s001.zip › LatGDP/R6_L7.txt]

| Run on Tue Jan 20 09:08:46 2015
| GB non-polar solvation energies calculated with gbsa=2
idecomp = 2: Per-residue decomp adding 1-4 interactions to EEL and VDW.
Energy Decomposition Analysis (All units kcal/mol): Generalized Born solvent
DELTAS:
Total Energy Decomposition:
Residue,Location,Internal,,,van der Waals,,,Electrostatic,,,Polar Solvation,,,Non-Polar Solv.,,,TOTAL,,
,,Avg.,Std. Dev.,Std. Err. of Mean,Avg.,Std. Dev.,Std. Err. of Mean,Avg.,Std. Dev.,Std. Err. of Mean,Avg.,Std. Dev.,Std. Err. of Mean,Avg.,Std. Dev.,Std. Err. of Mean
MET   1,R MET   1,0.0,0.0,0.0,-0.0002089552238805961,0.00040656234244406504,2.867669658161234e-05,-75.30761691542288,0.5894392203952059,0.041575836992086855,75.30395522388059,0.5891998900489596,0.04155895593104018,0.0,0.0,0.0,-0.003870646766170208,0.0008061850950987765,5.686391223984691e-05
ARG   2,R ARG   2,0.0,0.0,0.0,-0.000527363184079587,0.000499250694698576,3.521442887200001e-05,-79.10619900497512,1.9844996236874317,0.1399758109240968,79.10114925373136,1.9835171630049746,0.13990651349058433,0.0,0.0,0.0,-0.0055771144278580565,0.0014160675813183617,9.988170602423955e-05
GLU   3,R GLU   3,0.0,0.0,0.0,-0.0002537313432835779,0.0004351456637944183,3.069280862172725e-05,76.6856517412935,0.583592594654117,0.04116344780868254,-76.68152736318412,0.5833787079614979,0.04114836140458961,0.0,0.0,0.0,0.003870646766169784,0.0007874539105832405,5.554271635205973e-05
CYS   4,R CYS   4,0.0,0.0,0.0,-0.0003134328358208831,0.0004638886647140132,3.272018359025284e-05,0.14039800995024876,0.23199009413579325,0.016363319582130526,-0.14022885572139296,0.2318772349815107,0.016355359111162256,0.0,0.0,0.0,-0.00014427860696519579,0.000749181710809104,5.284320352006457e-05
ILE   5,R ILE   5,0.0,0.0,0.0,-0.0004278606965174376,0.0004947685528538318,3.489828296201534e-05,0.34859701492537326,0.09796791936608726,0.006910124241965831,-0.34820895522388073,0.09795504156785484,0.006909215912113316,0.0,0.0,0.0,-3.980099502510985e-05,0.000725106243853077,5.114505101334636e-05
SER   6,R SER   6,0.0,0.0,0.0,-0.00040796019900498986,0.0004914556694482353,3.466461018341652e-05,-0.20719900497512445,0.1312028174335159,0.00925433320650265,0.20729850746268672,0.131151275868561,0.009250697744815108,0.0,0.0,0.0,-0.0003084577114429014,0.0007818705148188759,5.5148893979659934e-05
ILE   7,R ILE   7,0.0,0.0,0.0,-0.0005920398009950469,0.0004914556694482349,3.4664610183416495e-05,0.5694527363184083,0.07292358847584103,0.005143633342411107,-0.5687313432835821,0.07288208607288042,0.005140705988613521,0.0,0.0,0.0,0.00012935323383104805,0.0006715127939507998,4.736486052061549e-05
HID   8,R HID   8,0.0,0.0,0.0,-0.0008557213930348111,0.0003513720116021722,2.478387079190087e-05,-1.5614427860696516,0.1397534714996985,0.00985744984233319,1.5597014925373134,0.1396462141346867,0.009849884491115228,0.0,0.0,0.0,-0.0025970149253731092,0.0006851597081323108,4.8327439629408215e-05
VAL   9,R VAL   9,0.0,0.0,0.0,-0.0006517412935323439,0.00047641849233330064,3.360396948812568e-05,0.7706268656716416,0.07850636171976715,0.005537411805604704,-0.7691641791044773,0.0784193847903284,0.0055312769260186575,0.0,0.0,0.0,0.0008109452736318846,0.0007816805483011334,5.5135494774614976e-05
GLY  10,R GLY  10,0.0,0.0,0.0,-0.00040298507462687154,0.0004904978126912005,3.459704817699702e-05,-0.17532338308457696,0.10246780783390493,0.007227521902228617,0.17515920398009957,0.10240444898296976,0.007223052913455321,0.0,0.0,0.0,-0.0005671641791042318,0.0008021838463182858,5.658168591131904e-05
GLN  11,R GLN  11,0.0,0.0,0.0,-0.0014427860696516817,0.0004967157800735418,3.5035629780265636e-05,-0.5117810945273633,0.3410875375901324,0.024058459926320473,0.5148706467661692,0.3404751336016688,0.02401526427948076,0.0,0.0,0.0,0.001646766169154032,0.0011458781811431145,8.082401513773205e-05
ALA  12,R ALA  12,0.0,0.0,0.0,-0.0009104477611940423,0.00028553920104043486,2.0140382360963763e-05,-0.11387562189054724,0.12011130597749008,0.008471998308627327,0.11419402985074625,0.11989708341374895,0.008456888214012049,0.0,0.0,0.0,-0.0005920398009950201,0.0007871709647650044,5.55227588928179e-05
GLY  13,R GLY  13,0.0,0.0,0.0,-0.0005522388059701734,0.0004972636193718914,3.507427138499423e-05,0.11222885572139303,0.12861805604765097,0.009072018195346608,-0.11200000000000004,0.12843570898812987,0.009059156425446817,0.0,0.0,0.0,-0.0003233830845771694,0.0009032283158535386,6.370881327066387e-05
VAL  14,R VAL  14,0.0,0.0,0.0,-0.0008258706467661909,0.0003792206766200979,2.674816416969173e-05,-0.2958855721393038,0.09483833765597774,0.006689380568096131,0.2965522388059702,0.09484770986759254,0.006690041632933471,0.0,0.0,0.0,-0.0001592039800998738,0.0008835294233776302,6.231936052614869e-05
GLN  15,R GLN  15,0.0,0.0,0.0,-0.0016616915422885113,0.00047313406678487423,3.3372303972006025e-05,-1.0981293532338308,0.5147020131806538,0.03630428084705686,1.0982039800995027,0.5138990000697753,0.03624764066933335,0.0,0.0,0.0,-0.001587064676616292,0.0013096016791392005,9.237218029018937e-05
ILE  16,R ILE  16,0.0,0.0,0.0,-0.0019004975124378104,0.00029933550162168377,2.1113498373968897e-05,-0.13617412935323386,0.12504349303984252,0.008819887960729807,0.13683582089552235,0.12477999708321584,0.008801302388949496,0.0,0.0,0.0,-0.0012388059701493538,0.0010984777196926968,7.748064437035938e-05
GLY  17,R GLY  17,0.0,0.0,0.0,-0.0005074626865671839,0.000499944305207309,3.526335238514484e-05,-0.1496318407960198,0.11556219398101628,0.008151128688351073,0.14882089552238809,0.11551803185122284,0.008148013731887394,0.0,0.0,0.0,-0.001318407960198982,0.0008569931542342159,6.044763641599357e-05
ASN  18,R ASN  18,0.0,0.0,0.0,-0.0010746268656716693,0.00028108352023533463,1.982610286880949e-05,-1.712940298507461,0.291863299320867,0.020586449860599935,1.7110945273631841,0.2915871920490788,0.020566974755233683,0.0,0.0,0.0,-0.0029203980099496997,0.0007813955119308195,5.5115389859198855e-05
ALA  19,R ALA  19,0.0,0.0,0.0,-0.0011442786069651564,0.0003513720116021725,2.4783870791900887e-05,-0.5187910447761194,0.191057351498431,0.01347614652569735,0.5197213930348258,0.1907834645307552,0.013456828028508257,0.0,0.0,0.0,-0.00021393034825871053,0.0008036019503778036,5.668171125944026e-05
CYS  20,R CYS  20,0.0,0.0,0.0,-0.0011542288557213542,0.00036116798831611977,2.5474825714724453e-05,-0.14872636815920393,0.25962002420154673,0.018312184585966416,0.14957711442786067,0.26006846644190573,0.01834381526278672,0.0,0.0,0.0,-0.0003034825870647868,0.0012822701459943885,9.044436258235066e-05
TRP  21,R TRP  21,0.0,0.0,0.0,-0.001373134328358261,0.0004836373655528212,3.411314954580847e-05,-0.7141691542288557,0.11361469863118762,0.008013762957660406,0.7122139303482585,0.11354789028438642,0.008009050660208508,0.0,0.0,0.0,-0.003328358208955138,0.0008986677763136085,6.338713761361992e-05
GLU  22,R GLU  22,0.0,0.0,0.0,-0.0016169154228855376,0.0004861386467783378,3.4289576320453224e-05,99.71205970149254,1.370533721951541,0.09666999521648866,-99.68963184079608,1.3685863330522272,0.09653263699423839,0.0,0.0,0.0,0.020810945273630744,0.002508508823863187,0.00017693657012545074
LEU  23,R LEU  23,0.0,0.0,0.0,-0.0023034825870646373,0.000459761793120305,3.2429096511669496e-05,-0.644577114427861,0.08547045850611348,0.006028621319271139,0.646099502487562,0.08513431033239513,0.006004911255210027,0.0,0.0,0.0,-0.0007810945273633588,0.001350084130792478,9.522759226947408e-05
TYR  24,R TYR  24,0.0,0.0,0.0,-0.001651741293532342,0.0004764184923332878,3.360396948812477e-05,-0.32417910447761206,0.2897005964496406,0.0204339045617375,0.3220646766169153,0.28969823173205017,0.020433737767418983,0.0,0.0,0.0,-0.0037661691542287988,0.0009250788597513672,6.52500318049098e-05
CYS  25,R CYS  25,0.0,0.0,0.0,-0.0008009950248756552,0.00039925179398486813,2.81610502510907e-05,-1.03373631840796,0.07720661124719914,0.005445734475851106,1.0333482587064684,0.07720669492179309,0.005445740377801906,0.0,0.0,0.0,-0.0011890547263681852,0.0007357803600930513,5.189794512264945e-05
LEU  26,R LEU  26,0.0,0.0,0.0,-0.0019402985074626518,0.000394511992071616,2.7826730401135642e-05,-0.6870696517412942,0.12379852483218215,0.00873207467401415,0.6883034825870648,0.12384648834116616,0.008735457759092456,0.0,0.0,0.0,-0.0007064676616918489,0.0008913112707087672,6.286824971597852e-05
GLU  27,R GLU  27,0.0,0.0,0.0,-0.001860696517412949,0.0003738964025483949,2.63726188322812e-05,93.81828855721395,1.068931347275199,0.07539660394543864,-93.8108407960199,1.0680992856997795,0.07533791484700399,0.0,0.0,0.0,0.00558706467661715,0.002978134552657466,0.00021006141501539514
HIP  28,R HIP  28,0.0,0.0,0.0,-0.0009850746268656825,0.00032288518884752466,2.2774565237927707e-05,-84.29613930348256,0.7993197484115538,0.056379668021128725,84.28848258706469,0.7985073954822599,0.05632236906340799,0.0,0.0,0.0,-0.008641791044775457,0.0014424429168196549,0.00010174207875050323
GLY  29,R GLY  29,0.0,0.0,0.0,-0.0005074626865671563,0.0004999443052072826,3.5263352385142975e-05,-0.5867014925373134,0.11952347527599312,0.008430535927810531,0.5864925373134326,0.11949862587536067,0.00842878318623125,0.0,0.0,0.0,-0.0007164179104477621,0.000749247784955897,5.284786403104078e-05
ILE  30,R ILE  30,0.0,0.0,0.0,-0.0007761194029850134,0.00041684298638112777,2.9401837294533385e-05,0.8856965174129353,0.06691475558675339,0.0047198029489366146,-0.8850298507462686,0.06686809697094064,0.0047165119039260595,0.0,0.0,0.0,-0.00010945273631853289,0.0006968016477617603,4.9148598737180486e-05
GLN  31,R GLN  31,0.0,0.0,0.0,-0.0006467661691542057,0.00047797457211840814,3.371372689356086e-05,0.004383084577114217,0.5903342315904615,0.04163896621435864,-0.004432835820895553,0.5900000225283899,0.041615392924687404,0.0,0.0,0.0,-0.0006965174129352556,0.0007209983480256008,5.085530238211493e-05
PRO  32,R PRO  32,0.0,0.0,0.0,-0.0005820895522387904,0.0004932152728912784,3.478872304083654e-05,-0.24280597014925356,0.1455833254221592,0.010268656032863562,0.24249253731343276,0.14550041012757803,0.010262807638911514,0.0,0.0,0.0,-0.0008955223880596028,0.0007623150461574377,5.376955757101937e-05
ASP  33,R ASP  33,0.0,0.0,0.0,-0.0003880597014925266,0.00048730829006907644,3.437207659717731e-05,81.81879601990047,1.1109874739856056,0.07836301440495654,-81.81185074626866,1.1102876359036273,0.07831365163266311,0.0,0.0,0.0,0.006557213930347046,0.0010780303575231589,7.603839864414373e-05
GLY  34,R GLY  34,0.0,0.0,0.0,-0.00014925373134329256,0.0003563383995914639,2.513417279139084e-05,-0.582398009950249,0.1069111817915186,0.007540933336290924,0.582099502487562,0.10688804786257557,0.007539301594755169,0.0,0.0,0.0,-0.00044776119402988523,0.0007182811591353895,5.066364665499791e-05
GLN  35,R GLN  35,0.0,0.0,0.0,-0.00038308457711441605,0.0004861386467783373,3.428957632045319e-05,0.4807213930348258,0.510681489844406,0.0360206949961889,-0.48057213930348236,0.510468496179677,0.03600567158142668,0.0,0.0,0.0,-0.0002338308457715538,0.0007531358993108175,5.312211047246078e-05
MET  36,R MET  36,0.0,0.0,0.0,-0.0005323383084576981,0.000498953137885794,3.519344083266355e-05,-0.052184079601990056,0.1858472891137211,0.013108657059556857,0.05222885572139303,0.18577378144887666,0.013103472228643854,0.0,0.0,0.0,-0.0004875621890546948,0.0007405084493410468,5.2231438824895626e-05
PRO  37,R PRO  37,0.0,0.0,0.0,-0.0004278606965174144,0.0004947685528538049,3.489828296201344e-05,-0.6139452736318404,0.15205904191762362,0.010725417856825464,0.6135771144278603,0.15202721435358765,0.010723172913549841,0.0,0.0,0.0,-0.0007960199004974513,0.0007419109919674374,5.233036655415357e-05
SER  38,R SER  38,0.0,0.0,0.0,-0.00031840796019900775,0.000465858702914218,3.2859139371011685e-05,-0.24782587064676617,0.3017707682076578,0.02128526883495527,0.24783582089552245,0.30162364594224084,0.021274891630464567,0.0,0.0,0.0,-0.0003084577114428471,0.0007493799157716708,5.285718382020337e-05
ASP  39,R ASP  39,0.0,0.0,0.0,-0.0005970149253731453,0.0004904978126912022,3.459704817699714e-05,82.91657711442784,1.6030838673788947,0.113072817770935,-82.90731343283589,1.6015158603652953,0.1129622190836672,0.0,0.0,0.0,0.008666666666666335,0.0021215157759010023,0.00014964018515066244
LYS  40,R LYS  40,0.0,0.0,0.0,-0.0005671641791044786,0.0004954684379909807,3.49476490533246e-05,-75.8476368159204,1.9503161173638282,0.13756469229209395,75.84164179104476,1.9487694474334956,0.13745559860663992,0.0,0.0,0.0,-0.006562189054727512,0.002075050364210298,0.00014636276770815213
THR  41,R THR  41,0.0,0.0,0.0,-0.0009004975124378239,0.0004348611618589531,3.0672741402438886e-05,0.1702189054726369,0.2558891081356991,0.018049026056948213,-0.16972139303482583,0.25559452105645647,0.018028247486464973,0.0,0.0,0.0,-0.0004029850746269649,0.000847466839795461,5.977570200352695e-05
ILE  42,R ILE  42,0.0,0.0,0.0,-0.0011343283582089612,0.00041950654694195304,2.9589710370948582e-05,0.17605970149253727,0.1259335938801581,0.008882670833268672,-0.17603980099502492,0.12583191192091053,0.008875498740851953,0.0,0.0,0.0,-0.0011144278606965272,0.000720586270445506,5.082623667066359e-05
GLY  43,R GLY  43,0.0,0.0,0.0,-0.00024875621890547067,0.00043229221883041367,3.0491542132181805e-05,-0.06624378109452733,0.1742643821873425,0.012291661797614923,0.06606467661691542,0.17426277063638843,0.012291548127574905,0.0,0.0,0.0,-0.0004278606965174166,0.0007955222324897167,5.611181190046662e-05
GLY  44,R GLY  44,0.0,0.0,0.0,-0.0003482587064676769,0.0004764184923333188,3.360396948812696e-05,0.66781592039801,0.1354676108056339,0.009555148537259275,-0.6675771144278608,0.13545767370952969,0.009554447628542127,0.0,0.0,0.0,-0.00010945273631845997,0.0007713528846395376,5.440703754603809e-05
GLY  45,R GLY  45,0.0,0.0,0.0,-0.0003432835820895506,0.000474805185689158,3.349017561127753e-05,-0.09702985074626862,0.15952316728293012,0.011251896667089254,0.09691044776119406,0.15947002382206332,0.01124814821637586,0.0,0.0,0.0,-0.00046268656716417844,0.0007661045394992486,5.403684782251653e-05
ASP  46,R ASP  46,0.0,0.0,0.0,-0.0008208955223880775,0.0003834397784676236,2.7045756668793045e-05,86.47706965174127,0.9660496805042339,0.0681398906845261,-86.4678457711443,0.9650056742478583,0.06806625216093976,0.0,0.0,0.0,0.008402985074625557,0.002056851442251543,0.00014507911472645606
ASP  47,R ASP  47,0.0,0.0,0.0,-0.0005422885572139286,0.0004982084683430847,3.51409158929422e-05,79.42089054726368,0.872155372050722,0.061517096802350145,-79.41525870646764,0.8715896112812133,0.06147719111451036,0.0,0.0,0.0,0.005089552238806304,0.0011249943276863028,7.93509816899325e-05
SER  48,R SER  48,0.0,0.0,0.0,-0.00046766169154230884,0.000498953137885829,3.519344083266601e-05,-0.29589552238805955,0.21199454144350413,0.014952942039312956,0.29604975124378097,0.21194810101723915,0.014949666384206495,0.0,0.0,0.0,-0.0003134328358207798,0.0007304797419843431,5.1524068348217646e-05
PHE  49,R PHE  49,0.0,0.0,0.0,-0.0006616915422885804,0.0004731340667848404,3.337230397200364e-05,0.1106666666666667,0.0894100806437937,0.0063065008395663605,-0.11071641791044778,0.08931237694589622,0.006299609352069844,0.0,0.0,0.0,-0.0007114427860699203,0.0007572655757391523,5.341339538882484e-05
ASN  50,R ASN  50,0.0,0.0,0.0,-0.0003383084577114464,0.0004731340667848306,3.337230397200295e-05,0.0940796019900498,0.43228662367323756,0.030491147480223385,-0.094044776119403,0.43205121424021303,0.030474542979071824,0.0,0.0,0.0,-0.0003034825870638633,0.0008179806533169462,5.769590676742599e-05
THR  51,R THR  51,0.0,0.0,0.0,-0.00035323383084577976,0.00047797457211843725,3.371372689356291e-05,0.10844278606965176,0.14013780694559697,0.009884558774511543,-0.10827860696517418,0.1400582039282658,0.009878944010583177,0.0,0.0,0.0,-0.00018905472636802654,0.0007623475148010332,5.377184773256066e-05
PHE  52,R PHE  52,0.0,0.0,0.0,-0.0007711442786069708,0.0004200961558723308,2.9631298178359883e-05,0.023587064676617028,0.11271971858133563,0.007950635932216007,-0.023860696517412947,0.11256551656663272,0.00793975936071328,0.0,0.0,0.0,-0.0010447761194028568,0.0007417775307334351,5.2320952924524507e-05
PHE  53,R PHE  53,0.0,0.0,0.0,-0.0005820895522387927,0.000493215272891281,3.478872304083672e-05,-0.3045472636815921,0.07072045032734502,0.004988235958993858,0.3042388059701493,0.07064931745095361,0.004983218632743249,0.0,0.0,0.0,-0.0008905472636816464,0.0007777760097856731,5.486008986223187e-05
SER  54,R SER  54,0.0,0.0,0.0,-0.00019900497512438878,0.0003992517939848748,2.816105025109117e-05,0.6066467661691543,0.20278712118720232,0.014303500688197942,-0.6064378109452735,0.20271867957330553,0.014298673188967503,0.0,0.0,0.0,9.950248756217257e-06,0.0006981856354900698,4.924621770483701e-05
GLU  55,R GLU  55,0.0,0.0,0.0,-0.00018407960199005654,0.0003875490964010183,2.733560560764195e-05,73.16219402985075,0.8926530400505318,0.06296289082824924,-73.15895522388058,0.8923376661518161,0.0629406460685677,0.0,0.0,0.0,0.003054726368159367,0.0007803494878154901,5.504160900681586e-05
THR  56,R THR  56,0.0,0.0,0.0,-0.00016915422885571823,0.0003748880842544111,2.6442566666647767e-05,-0.274507462686567,0.16683996322042538,0.011767983660753682,0.274402985074627,0.16682922954891707,0.011767226565939638,0.0,0.0,0.0,-0.0002736318407957423,0.0007051701349210718,4.973886631009942e-05
GLY  57,R GLY  57,0.0,0.0,0.0,-7.462686567164129e-05,0.0002627883113680432,1.853565833223335e-05,-0.21389552238805967,0.08039011863395185,0.005670281773681054,0.21383582089552222,0.0803293463871881,0.005665995229898985,0.0,0.0,0.0,-0.00013432835820908847,0.0005958944709754231,4.203115526168934e-05
ALA  58,R ALA  58,0.0,0.0,0.0,-0.00011442786069651628,0.0003183302143889797,2.245328211145945e-05,-0.0010696517412935554,0.12065090929953276,0.008510058992377882,0.0010646766169154116,0.12057140406674695,0.008504451125639552,0.0,0.0,0.0,-0.0001194029850746336,0.0006584102985108131,4.64406817490753e-05
GLY  59,R GLY  59,0.0,0.0,0.0,-7.462686567164186e-05,0.0002627883113680452,1.8535658332233493e-05,0.2856069651741294,0.09195667242363452,0.006486123574295587,-0.28548756218905474,0.09191896222458737,0.0064834637019384805,0.0,0.0,0.0,4.477611940305526e-05,0.0006713653383509401,4.7354459804526005e-05
LYS  60,R LYS  60,0.0,0.0,0.0,-0.00027860696517413846,0.0004483136448186738,3.1621606390244036e-05,-79.24697512437814,1.117860587422416,0.07884780644795183,79.2413482587065,1.1172697123152917,0.07880612933131884,0.0,0.0,0.0,-0.0059054726368156256,0.0009494800360227325,6.697115807538983e-05
HIE  61,R HIE  61,0.0,0.0,0.0,-0.00041791044776122975,0.0004932152728913347,3.478872304084051e-05,0.6015522388059703,0.215558002046389,0.015204289170665923,-0.6012587064676618,0.21550060367755655,0.015200240601884582,0.0,0.0,0.0,-0.00012437810945254365,0.000732645133648562,5.1676803299915e-05
VAL  62,R VAL  62,0.0,0.0,0.0,-0.00024378109452737168,0.00042936216936103835,3.0284872377434536e-05,-0.2899203980099501,0.08501649609809209,0.0059966012798448876,0.2897611940298509,0.08495338309959624,0.0059921496321656146,0.0,0.0,0.0,-0.0004029850746268611,0.0006778595554330221,4.781252655925406e-05
PRO  63,R PRO  63,0.0,0.0,0.0,-0.00040298507462686325,0.0004904978126911904,3.459704817699631e-05,-0.6336915422885575,0.10491107050514945,0.007399856363583946,0.6333383084577116,0.10485927539774217,0.007396203018390682,0.0,0.0,0.0,-0.0007562189054727038,0.0007499742163669365,5.2899102552140644e-05
ARG  64,R ARG  64,0.0,0.0,0.0,-0.0004079601990050009,0.0004914556694482489,3.4664610183417484e-05,-78.09596517412935,0.5519450940523984,0.038931205228452094,78.09123383084577,0.5516865503177703,0.03891296895947932,0.0,0.0,0.0,-0.005139303482586152,0.0008288921530750017,5.846554461910466e-05
ALA  65,R ALA  65,0.0,0.0,0.0,-0.00028855721393035845,0.0004530915450757364,3.1958613490176914e-05,-0.6446368159203979,0.12944732284159793,0.00913051016509537,0.6442437810945272,0.1293747892487788,0.009125394039925624,0.0,0.0,0.0,-0.0006815920398010793,0.0008092189298049476,5.707790244077065e-05
VAL  66,R VAL  66,0.0,0.0,0.0,-0.00034825870646767857,0.00047641849233332097,3.360396948812712e-05,0.5676318407960201,0.07120905932844822,0.005022699780673577,-0.567174129353234,0.07121898488690705,0.005023399875587965,0.0,0.0,0.0,0.00010945273631843996,0.0007316309042847729,5.1605265076392624e-05
PHE  67,R PHE  67,0.0,0.0,0.0,-0.0007114427860697214,0.0004530915450757632,3.1958613490178805e-05,-0.8411094527363183,0.0736288119586826,0.00519337597159339,0.8402338308457714,0.07355506990146733,0.005188174607917272,0.0,0.0,0.0,-0.0015870646766169992,0.00078139551193089,5.511538985920383e-05
VAL  68,R VAL  68,0.0,0.0,0.0,-0.0004427860696517345,0.0004967157800735713,3.5035629780267716e-05,0.6254079601990052,0.06687809312189132,0.004717216978050912,-0.6247114427860699,0.0668758880047614,0.004717061441080907,0.0,0.0,0.0,0.00025373134328380897,0.00073997344813407,5.219370274931361e-05
ASP  69,R ASP  69,0.0,0.0,0.0,-0.0005124378109452885,0.0004998452769196718,3.525636746829175e-05,95.93317412935316,0.7202117533675563,0.05079982027276399,-95.91285572139306,0.7192645387411295,0.05073300890436126,0.0,0.0,0.0,0.019805970149254976,0.0013222791190810057,9.326637795851568e-05
LEU  70,R LEU  70,0.0,0.0,0.0,-0.00047263681592039897,0.0004992506946985913,3.521442887200109e-05,-0.6764179104477607,0.12386071650104089,0.008736461336111393,0.6757213930348257,0.12381185369130528,0.008733014819248838,0.0,0.0,0.0,-0.0011691542288555397,0.0007472961417515564,5.271020573325059e-05
GLU  71,R GLU  71,0.0,0.0,0.0,-0.00052238805970154,0.0004994985233039698,3.52319093540299e-05,91.99139800995017,0.768831122117278,0.05422916613210686,-91.97503482587062,0.7680121616104005,0.05417140111179813,0.0,0.0,0.0,0.015840796019900908,0.0012396947799536543,8.744132780430997e-05
PRO  72,R PRO  72,0.0,0.0,0.0,-0.00041293532338307115,0.0004923613937806008,3.472849505211757e-05,0.4136766169154227,0.06661719483182388,0.004698814631542504,-0.41348258706467667,0.06658291464527649,0.0046963966936133025,0.0,0.0,0.0,-0.00021890547263673436,0.0007738517708218308,5.458329538735911e-05
THR  73,R THR  73,0.0,0.0,0.0,-0.0006567164179104494,0.0004748051856891611,3.3490175611277743e-05,-0.6710447761194029,0.23743962413533048,0.016747699791496876,0.6704328358208954,0.23710143664709715,0.016723845885280517,0.0,0.0,0.0,-0.0012686567164180518,0.0007645521477532354,5.392735055130198e-05
VAL  74,R VAL  74,0.0,0.0,0.0,-0.000825870646766155,0.000379220676620082,2.6748164169690607e-05,0.05249253731343283,0.11129384347774862,0.007850062456908304,-0.051920398009950276,0.1111551899399567,0.007840282590407822,0.0,0.0,0.0,-0.000253731343283512,0.0007332192408731028,5.171729770130126e-05
ILE  75,R ILE  75,0.0,0.0,0.0,-0.0005870646766168784,0.0004923613937805846,3.4728495052116424e-05,0.19740796019900497,0.11360178654750322,0.008012852209498569,-0.19740796019900494,0.11354168470430123,0.008008612952337815,0.0,0.0,0.0,-0.0005870646766167049,0.0008307712898961682,5.859808871094548e-05
ASP  76,R ASP  76,0.0,0.0,0.0,-0.0005870646766169259,0.0004923613937806254,3.4728495052119304e-05,91.2718905472637,1.3227399265876711,0.09329888081397379,-91.25679104477615,1.3212931537414225,0.09319683332554932,0.0,0.0,0.0,0.014512437810946837,0.0017164972221932618,0.00012107237903074795
GLU  77,R GLU  77,0.0,0.0,0.0,-0.0011691542288556904,0.00038793211322623244,2.736262153148844e-05,102.51965174129352,1.4121503619966944,0.0996054066767501,-102.48994527363186,1.4099558307850437,0.09945061637984982,0.0,0.0,0.0,0.028537313432836338,0.002431110702953998,0.00017147732759955175
VAL  78,R VAL  78,0.0,0.0,0.0,-0.0006716417910448181,0.00046961590216576743,3.312415177301044e-05,0.08608457711442785,0.15545880678786167,0.010965218781442713,-0.08607960199004971,0.15532851923392488,0.010956029005945687,0.0,0.0,0.0,-0.0006666666666666279,0.0007486859688373927,5.2808236577430206e-05
ARG  79,R ARG  79,0.0,0.0,0.0,-0.0006865671641791498,0.00046388866471406117,3.272018359025623e-05,-87.84114925373133,0.876077263006721,0.061793725661519076,87.82915920398008,0.8753754586264857,0.06174422419724015,0.0,0.0,0.0,-0.012676616915424026,0.001097215153033449,7.739158978457643e-05
THR  80,R THR  80,0.0,0.0,0.0,-0.0007512437810945181,0.00043229221883041063,3.049154213218159e-05,-0.2845820895522389,0.3309601507292957,0.023344129134080956,0.28434328358208943,0.33056634135522533,0.023316351962532504,0.0,0.0,0.0,-0.0009900497512442034,0.0008103193262292961,5.715551842013272e-05
GLY  81,R GLY  81,0.0,0.0,0.0,-0.0004378109452736416,0.0004961174472564452,3.49934266373293e-05,-0.9483283582089558,0.16794257381999478,0.011845755815994232,0.9474129353233832,0.1676480370010028,0.011824980790595739,0.0,0.0,0.0,-0.0013532338308457385,0.000822326507916207,5.800243971630075e-05
THR  82,R THR  82,0.0,0.0,0.0,-0.0008358208955223888,0.0003704380192833077,2.6128683284882398e-05,-0.6708308457711445,0.19441411216456836,0.013712914167632007,0.6704179104477617,0.19417075748500326,0.013695749251999016,0.0,0.0,0.0,-0.0012487562189056512,0.0007108336814331898,5.0138342080352794e-05
TYR  83,R TYR  83,0.0,0.0,0.0,-0.0011691542288557297,0.00037488808425436914,2.6442566666644806e-05,-0.314094527363184,0.34865921724664817,0.024592525031361386,0.3136218905472637,0.34832305631497473,0.024568814067423506,0.0,0.0,0.0,-0.0016417910447760347,0.0008231989392917192,5.806397628088625e-05
ARG  84,R ARG  84,0.0,0.0,0.0,-0.0006666666666666612,0.00047140452079102687,3.3250311203587424e-05,-86.37485074626868,1.4339707275165967,0.10114449659233961,86.36433830845762,1.4326978777621502,0.10105471669294505,0.0,0.0,0.0,-0.011179104477614273,0.0015606355364555843,0.00011007874335920779
GLN  85,R GLN  85,0.0,0.0,0.0,-0.00043781094527360295,0.0004961174472564013,3.4993426637326204e-05,-0.7402537313432845,0.6169420901394057,0.04351573985184699,0.7398905472636815,0.6164992064895041,0.04348450124776764,0.0,0.0,0.0,-0.0008009950248765124,0.0008978686786792251,6.333077361231439e-05
LEU  86,R LEU  86,0.0,0.0,0.0,-0.0005472636815920038,0.0004977611318718373,3.5109363211061405e-05,-0.8730497512437808,0.0886763779840883,0.0062547494441296606,0.8725671641791043,0.08867800052736083,0.006254863889508042,0.0,0.0,0.0,-0.0010298507462690582,0.0008036635503130744,5.668605618386831e-05
PHE  87,R PHE  87,0.0,0.0,0.0,-0.0006417910447761581,0.0004794739822152215,3.3819487127377e-05,-0.35631343283582095,0.13283164172530393,0.009369221613824318,0.3559900497512439,0.13274863052388766,0.009363366455125706,0.0,0.0,0.0,-0.0009651741293530966,0.0007621526821924229,5.37581052999297e-05
HIE  88,R HIE  88,0.0,0.0,0.0,-0.0002935323383084972,0.00045538017598011744,3.212004106764928e-05,1.3376815920398006,0.1268327849287777,0.008946094879664985,-1.3370199004975116,0.12672942776908414,0.00893880462771924,0.0,0.0,0.0,0.0003681592039800722,0.000700945413114441,4.94408774096465e-05
PRO  89,R PRO  89,0.0,0.0,0.0,-0.00018905472636816158,0.00039155208696420394,2.7617954792048586e-05,0.5573582089552238,0.10269357910225986,0.007243446579660716,-0.5570497512437812,0.10268547113650031,0.0072428746878505125,0.0,0.0,0.0,0.00011940298507493187,0.0007232263546020001,5.101245384919167e-05
GLU  90,R GLU  90,0.0,0.0,0.0,-0.0001940298507462821,0.00039545197908933403,2.7893031973326783e-05,77.83792537313434,0.6313745798687042,0.044533729187495485,-77.83270646766168,0.6310029751419135,0.044507518211008075,0.0,0.0,0.0,0.005024875621890219,0.000781870514820415,5.514889397976849e-05
GLN  91,R GLN  91,0.0,0.0,0.0,-0.0003383084577114387,0.00047313406678481965,3.3372303972002176e-05,0.0918109452736316,0.23200007308199638,0.016364023442726056,-0.09164179104477621,0.2318576099426854,0.01635397486765261,0.0,0.0,0.0,-0.0001691542288564584,0.0007270493636668179,5.128210811751737e-05
LEU  92,R LEU  92,0.0,0.0,0.0,-0.00045771144278608554,0.0004982084683431029,3.5140915892943483e-05,-0.5162189054726366,0.22549658156898914,0.015905302520078726,0.5159800995024877,0.2253399192463695,0.01589425241183573,0.0,0.0,0.0,-0.0006965174129352334,0.0007869822777026077,5.5509449933594824e-05
ILE  93,R ILE  93,0.0,0.0,0.0,-0.0003582089552238903,0.0004794739822152073,3.3819487127375996e-05,0.820721393034826,0.08182837269042867,0.005771728393003731,-0.8201343283582091,0.08173441315749594,0.005765100998541509,0.0,0.0,0.0,0.00022885572139317312,0.0007379972792354533,5.205431454243007e-05
THR  94,R THR  94,0.0,0.0,0.0,-0.0002238805970149286,0.00041684298638116853,2.940183729453626e-05,-0.7244328358208952,0.08702985543897626,0.006138612698268949,0.7238905472636817,0.0869326837425668,0.006131758735264153,0.0,0.0,0.0,-0.0007661691542288741,0.0007791114668996825,5.4954285744285244e-05
GLY  95,R GLY  95,0.0,0.0,0.0,-0.00013432835820894652,0.0003410047659341827,2.4052621663856328e-05,-0.12103482587064676,0.3083576520426053,0.021749871798470276,0.12096517412935322,0.30813667863061517,0.021734285535733422,0.0,0.0,0.0,-0.00020398009950242313,0.0006788811981458127,4.788458768009813e-05
LYS  96,R LYS  96,0.0,0.0,0.0,-0.00025373134328358454,0.00043514566379442953,3.0692808621728045e-05,-80.35384577114428,1.200287760315284,0.08466177095071216,80.34696019900495,1.1995486997184985,0.08460964163553251,0.0,0.0,0.0,-0.007139303482585521,0.0010792006957598868,7.61209479385785e-05
GLU  97,R GLU  97,0.0,0.0,0.0,-0.00038308457711442933,0.00048613864677835445,3.4289576320454396e-05,87.085592039801,0.7804779520055639,0.0550506701721422,-87.07393034825874,0.7798082715786272,0.05500343455682558,0.0,0.0,0.0,0.011278606965174817,0.0010034716106531356,7.077943012127555e-05
ASP  98,R ASP  98,0.0,0.0,0.0,-0.0004029850746268826,0.0004904978126912139,3.459704817699797e-05,95.14053731343277,0.8829968305973508,0.06228179432788788,-95.12042288557211,0.8817834287372663,0.06219620755965935,0.0,0.0,0.0,0.019711442786070163,0.0015246950296016431,0.00010754369546509146
ALA  99,R ALA  99,0.0,0.0,0.0,-0.00025870646766168513,0.0004379240016848726,3.0888777466767824e-05,-0.026880597014925397,0.11986707261029193,0.008454771415147368,0.027114427860696528,0.11973304402560657,0.008445317767686613,0.0,0.0,0.0,-2.4875621890671563e-05,0.0007291909982256263,5.1433167372200044e-05
ALA 100,R ALA 100,0.0,0.0,0.0,-0.0003930348258706504,0.0004884244583592037,3.445080503817748e-05,0.16446268656716412,0.15836213883270187,0.011170004034363693,-0.16347761194029853,0.15817523108132486,0.011156820578063317,0.0,0.0,0.0,0.0005920398009951055,0.0008302348276617275,5.856024958243184e-05
ASN 101,R ASN 101,0.0,0.0,0.0,-0.0008308457711442815,0.00037488808425441755,2.644256666664822e-05,1.2871094527363187,0.3091984147143853,0.02180917462492204,-1.2836865671641784,0.3085766493531671,0.021765318677759236,0.0,0.0,0.0,0.0025920398009945693,0.0010756168279673355,7.586816139504922e-05
ASN 102,R ASN 102,0.0,0.0,0.0,-0.0004179104477612077,0.000493215272891308,3.478872304083863e-05,-0.7495273631840792,0.2611943873013424,0.01842323159698746,0.74865671641791,0.26085675252993334,0.01839941667640998,0.0,0.0,0.0,-0.0012885572139309156,0.0008019369635392201,5.656427214273455e-05
TYR 103,R TYR 103,0.0,0.0,0.0,-0.000631840796019917,0.0004823048874984057,3.401916379041749e-05,-0.8247462686567165,0.17140223646493563,0.01208978160389011,0.8238805970149253,0.17126400344863876,0.01208003139868892,0.0,0.0,0.0,-0.001497512437811133,0.0007201739570775803,5.079715432802096e-05
ALA 104,R ALA 104,0.0,0.0,0.0,-0.000213930348258705,0.00041007822955213406,2.892468813736536e-05,-0.7259751243781092,0.0611779427141543,0.004315159368067721,0.7252537313432833,0.061188724439353415,0.00431591985232778,0.0,0.0,0.0,-0.0009353233830846066,0.000719864567072076,5.077533163962367e-05
ARG 105,R ARG 105,0.0,0.0,0.0,-0.000472636815920441,0.0004992506946986362,3.5214428872004254e-05,-91.87005472636811,0.9943771880126743,0.07013795900745409,91.85405472636816,0.9935288391470634,0.07007812109214637,0.0,0.0,0.0,-0.0164726368159251,0.0011549148759012879,8.146141444068504e-05
GLY 106,R GLY 106,0.0,0.0,0.0,-0.00017412935323382714,0.00037922067662008157,2.6748164169690577e-05,-0.9307064676616914,0.08656161873929359,0.006105585827938422,0.9297960199004973,0.08650300189816024,0.006101451314747533,0.0,0.0,0.0,-0.0010845771144279116,0.0007315294040084218,5.159810579889936e-05
HIP 107,R HIP 107,0.0,0.0,0.0,-0.0003233830845770987,0.00046776753327532685,3.299377788367428e-05,-88.4208059701493,0.916028224792343,0.06461164923600136,88.40899502487567,0.9152524839700297,0.06455693269719524,0.0,0.0,0.0,-0.012134328358209061,0.0011183079220858023,7.887935900231595e-05
TYR 108,R TYR 108,0.0,0.0,0.0,-0.00038805970149254814,0.00048730829006910306,3.43720765971792e-05,-0.2832686567164179,0.18070243664554805,0.012745767146290343,0.28308955223880594,0.18053431459577332,0.012733908731216565,0.0,0.0,0.0,-0.0005671641791042091,0.0007575270173401541,5.34318360575318e-05
THR 109,R THR 109,0.0,0.0,0.0,-0.00024875621890546953,0.00043229221883041177,3.0491542132181673e-05,-0.4173233830845771,0.23228432975825475,0.01638407336276379,0.4170447761194031,0.23209039880826565,0.01637039452822838,0.0,0.0,0.0,-0.0005273631840798229,0.000740107234691972,5.220313932552131e-05
ILE 110,R ILE 110,0.0,0.0,0.0,-0.0002736318407960174,0.0004458222252183015,3.144587520100536e-05,-0.7647960199004973,0.17748237438683695,0.012518641466592982,0.7642039800995024,0.1773664256261104,0.012510463071588712,0.0,0.0,0.0,-0.0008656716417905296,0.0007240472701386879,5.1070356766670965e-05
GLY 111,R GLY 111,0.0,0.0,0.0,-0.00010447761194028258,0.00030587912734203097,2.1575050145335542e-05,-0.43914925373134334,0.10625763121294134,0.007494835432756792,0.4388606965174133,0.10618757691021016,0.007489894183226446,0.0,0.0,0.0,-0.00039303482587060373,0.0007121904014667324,5.023403773311347e-05
LYS 112,R LYS 112,0.0,0.0,0.0,-0.00018407960199004825,0.00038754909640100084,2.733560560764072e-05,-78.94464179104476,1.1342580019432102,0.08000439089231767,78.93881592039801,1.1337292274345043,0.07996709401416832,0.0,0.0,0.0,-0.00600995024875409,0.000875254332624837,6.17356806278172e-05
GLU 113,R GLU 113,0.0,0.0,0.0,-0.0002139303482587017,0.00041007822955212777,2.892468813736492e-05,78.29487064676621,0.8949874082203341,0.06312754446368622,-78.28922885572139,0.8945108156795056,0.0630939282177638,0.0,0.0,0.0,0.0054278606965163225,0.0008322001651787138,5.86988738025607e-05
ILE 114,R ILE 114,0.0,0.0,0.0,-0.000273631840796008,0.0004458222252182862,3.144587520100428e-05,-0.39663184079601976,0.12507221309568034,0.00882191371727705,0.39631840796019907,0.1249924897622567,0.008816290466905848,0.0,0.0,0.0,-0.0005870646766167668,0.0007554984785163403,5.32887539609342e-05
ILE 115,R ILE 115,0.0,0.0,0.0,-0.00018905472636813727,0.00039155208696415363,2.7617954792045035e-05,-0.009497512437810798,0.08870708264408743,0.006256915183861342,0.009402985074626861,0.08868442453592643,0.006255317004135841,0.0,0.0,0.0,-0.0002835820895520816,0.0006496681927524077,4.582406115206896e-05
ASP 116,R ASP 116,0.0,0.0,0.0,-0.0001641791044776049,0.00037043801928329334,2.6128683284881385e-05,76.32196517412936,0.557727508655564,0.03933906530739405,-76.31751243781096,0.5574618127981248,0.039320324566574395,0.0,0.0,0.0,0.004288557213930605,0.0006884392962586484,4.855876394008163e-05
LEU 117,R LEU 117,0.0,0.0,0.0,-0.0002238805970149239,0.0004168429863811598,2.9401837294535644e-05,-0.331233830845771,0.09026059590918856,0.0063664915609330675,0.33102487562189065,0.09016515735087954,0.006359759844064355,0.0,0.0,0.0,-0.00043283582089535653,0.0007100672085847008,5.008427925401716e-05
VAL 118,R VAL 118,0.0,0.0,0.0,-0.00023880597014924732,0.00042635393603239756,3.0072687958450887e-05,-0.3120646766169152,0.08308953868463766,0.0058606841834922575,0.31186567164179085,0.08305136494708484,0.005857991615649876,0.0,0.0,0.0,-0.0004378109452735549,0.0007174881447731853,5.060771173462855e-05
LEU 119,R LEU 119,0.0,0.0,0.0,-0.00023383084577110748,0.00042326585184377833,2.9854871294066402e-05,-0.024572139303482482,0.08585018780509249,0.006055405358895928,0.02450248756218905,0.08583439593863486,0.006054291486518717,0.0,0.0,0.0,-0.00030348258706461447,0.0007278659674774464,5.133970690928939e-05
ASP 120,R ASP 120,0.0,0.0,0.0,-0.00011940298507462587,0.00032426210421492913,2.2871685359708417e-05,73.83370646766167,0.48391973185600196,0.034133066129209945,-73.83023880597015,0.4837038511403895,0.03411783907757938,0.0,0.0,0.0,0.0033482587064685193,0.0006677425046207076,4.7098924815665585e-05
ARG 121,R ARG 121,0.0,0.0,0.0,-0.0002587064676616498,0.00043792400168481273,3.08887774667636e-05,-77.85999502487562,0.5436388314636281,0.03834532663833615,77.85488557213928,0.5433106931590316,0.038322181546881905,0.0,0.0,0.0,-0.005368159203979573,0.0008126984071755826,5.732332585165631e-05
ILE 122,R ILE 122,0.0,0.0,0.0,-0.0003084577114427902,0.0004618566354338441,3.257685529584649e-05,-0.23381094527363178,0.06979853082319587,0.004923208770951245,0.23367661691542296,0.06974373775271091,0.004919343965746645,0.0,0.0,0.0,-0.00044278606965205265,0.0007179020006884071,5.063690288016843e-05
ARG 123,R ARG 123,0.0,0.0,0.0,-0.00020398009950248525,0.0004029543628122659,2.8422209320072675e-05,-74.71812935323385,0.710033720159068,0.05008191716259694,74.71439303482586,0.7097831493886424,0.05006424326315874,0.0,0.0,0.0,-0.00394029850746524,0.0007703574866045217,5.433682758203482e-05
LYS 124,R LYS 124,0.0,0.0,0.0,-0.00019402985074626827,0.00039545197908930584,2.7893031973324794e-05,-74.65498507462691,0.5308360764600216,0.03744228992706559,74.65126368159203,0.5306973682284103,0.037432506202760535,0.0,0.0,0.0,-0.003915422885572594,0.0007516555163061226,5.301769230624547e-05
LEU 125,R LEU 125,0.0,0.0,0.0,-0.0002935323383084718,0.000455380175980078,3.21200410676465e-05,-0.46377114427860705,0.08560168875434761,0.006037877587297136,0.4635771144278606,0.08558075104185188,0.006036400754925639,0.0,0.0,0.0,-0.0004875621890548273,0.0007603969422703865,5.3634264954270074e-05
ALA 126,R ALA 126,0.0,0.0,0.0,-0.0001442786069651737,0.00035137201160217964,2.4783870791901392e-05,-0.17480597014925386,0.06818359152620236,0.004809299735650031,0.1747661691542288,0.06813405026653421,0.004805805364618927,0.0,0.0,0.0,-0.00018407960199007863,0.0006316253011293697,4.455141370169679e-05
ASP 127,R ASP 127,0.0,0.0,0.0,-0.00010945273631840585,0.00031220639780571007,2.2021341393526307e-05,71.28036815920397,0.5272756732537857,0.037191158447844846,-71.27777611940297,0.5271156515198321,0.037179871384996226,0.0,0.0,0.0,0.002482587064675462,0.0006772385204342885,4.7768722127888906e-05
GLN 128,R GLN 128,0.0,0.0,0.0,-0.0001940298507462749,0.0003954519790893194,2.789303197332575e-05,0.4058805970149256,0.28236290764470817,0.01991634389882812,-0.4057761194029852,0.282327593896679,0.019913853059092927,0.0,0.0,0.0,-8.955223880537258e-05,0.0007067128717466242,4.984768257573212e-05
CYS 129,R CYS 129,0.0,0.0,0.0,-0.00017412935323383376,0.0003792206766200961,2.6748164169691603e-05,-0.2150796019900497,0.11844491396266345,0.008354460078431353,0.21507462686567153,0.11840494393917396,0.008351640810347945,0.0,0.0,0.0,-0.00017910447761192058,0.0007449740013691732,5.2546414579438374e-05
THR 130,R THR 130,0.0,0.0,0.0,-9.950248756218638e-05,0.00029933550162170985,2.1113498373970736e-05,-0.21047761194029843,0.270318737138269,0.019066813612491088,0.2104477611940298,0.270215113326609,0.019059504552365797,0.0,0.0,0.0,-0.00012935323383072935,0.0006715127939508504,4.736486052061905e-05
GLY 131,R GLY 131,0.0,0.0,0.0,-0.0001293532338308481,0.0003355904866475693,2.3670727848071644e-05,0.19051243781094515,0.08285887477441986,0.005844414405711365,-0.19044278606965173,0.08282906909271157,0.005842312075019303,0.0,0.0,0.0,-5.970149253735436e-05,0.0006280491079824475,4.4299168485932275e-05
LEU 132,R LEU 132,0.0,0.0,0.0,-0.00024378109452735623,0.00042936216936101103,3.0284872377432608e-05,-0.4732636815920394,0.11746279234909378,0.00828518656099422,0.4731492537313433,0.11740001615406805,0.008280758669600052,0.0,0.0,0.0,-0.00035820895522405545,0.000699000548843228,4.930369726093248e-05
GLN 133,R GLN 133,0.0,0.0,0.0,-0.00046268656716417567,0.0004986057638355201,3.516893895632117e-05,-0.5511343283582093,0.276665354307872,0.019514469472102326,0.5509950248756218,0.27652208349753077,0.01950436392830686,0.0,0.0,0.0,-0.0006019900497517851,0.0007198645670718663,5.0775331639608876e-05
GLY 134,R GLY 134,0.0,0.0,0.0,-0.00014427860696518034,0.0003513720116021958,2.4783870791902534e-05,-0.3539701492537314,0.11969666929898745,0.008442752092291728,0.3538358208955223,0.1196910114392512,0.008442353017635717,0.0,0.0,0.0,-0.00027860696517421023,0.000699673022247512,4.935112987768181e-05
PHE 135,R PHE 135,0.0,0.0,0.0,-0.0005621890547263239,0.0004961174472563939,3.499342663732568e-05,0.03857711442786063,0.0977634228095286,0.0068957001670031486,-0.0382636815920398,0.0977090570277487,0.00689186550042003,0.0,0.0,0.0,-0.0002487562189055292,0.0007776805322383431,5.485335539528966e-05
SER 136,R SER 136,0.0,0.0,0.0,-0.0005124378109452703,0.0004998452769196535,3.525636746829046e-05,-0.2162835820895523,0.20381697032421947,0.014376140645577023,0.21671144278606955,0.20367588709390852,0.014366189401779923,0.0,0.0,0.0,-8.457711442781659e-05,0.0007516555163088336,5.301769230643669e-05
VAL 137,R VAL 137,0.0,0.0,0.0,-0.0006865671641791162,0.0004638886647140374,3.272018359025455e-05,0.545422885572139,0.08437646788040001,0.005951457170107398,-0.5440000000000002,0.08429756581295711,0.005945891847372095,0.0,0.0,0.0,0.0007363184079600917,0.0007564807088057545,5.335803514377438e-05
PHE 138,R PHE 138,0.0,0.0,0.0,-0.0013930348258706857,0.0004884244583591833,3.445080503817604e-05,-0.6749253731343281,0.09489884325286449,0.006693648303846028,0.6738308457711443,0.09488957312760726,0.006692994439625164,0.0,0.0,0.0,-0.0024875621890549297,0.0007924359618257968,5.589412315225173e-05
HIP 139,R HIP 139,0.0,0.0,0.0,-0.0011990049751244404,0.00039925179398480395,2.8161050251086173e-05,-98.565815920398,0.8912752621851597,0.06286570987055251,98.54465671641786,0.8901795651924588,0.0627884253635414,0.0,0.0,0.0,-0.022358208955220768,0.0014285799148981324,0.00010076425798770471
SER 140,R SER 140,0.0,0.0,0.0,-0.0009452736318407803,0.00022744536220223162,1.60427589076715e-05,-2.0946666666666673,0.13608796296883185,0.009598904805119282,2.0927611940298507,0.1358850578314543,0.009584592980210837,0.0,0.0,0.0,-0.0028507462686566494,0.000821121633264744,5.7917454410993894e-05
PHE 141,R PHE 141,0.0,0.0,0.0,-0.001885572139303477,0.0003481876260084449,2.4559261550126985e-05,-0.9515671641791046,0.14636819488552713,0.010324016456364347,0.9485124378109451,0.14596643481998803,0.01029567848627884,0.0,0.0,0.0,-0.004940298507462467,0.0009652767037867591,6.808536911064293e-05
GLY 142,R GLY 142,0.0,0.0,0.0,-0.0005920398009950337,0.0004914556694482247,3.4664610183415777e-05,-0.5938457711442785,0.22399807011990108,0.01579960567198591,0.5927412935323381,0.22364253357133887,0.015774528057405326,0.0,0.0,0.0,-0.0016965174129352912,0.0008879725977045167,6.263275787934517e-05
GLY 143,R GLY 143,0.0,0.0,0.0,-0.00041293532338309435,0.0004923613937806283,3.472849505211951e-05,-0.5657910447761193,0.13441595098797976,0.009480970173083574,0.5655870646766167,0.13423260287081368,0.009468037794021672,0.0,0.0,0.0,-0.0006169154228855904,0.0008149794355743408,5.748421718972762e-05
GLY 144,R GLY 144,0.0,0.0,0.0,-0.00030845771144279627,0.0004618566354338533,3.2576855295847134e-05,-0.7001691542288557,0.08773780049444677,0.006188547292383438,0.6998756218905469,0.08761664266778911,0.006180001478197444,0.0,0.0,0.0,-0.0006019900497514978,0.0008047100277469593,5.6759869010876866e-05
THR 145,R THR 145,0.0,0.0,0.0,-0.0004975124378109292,0.000499993811996047,3.5266844324783995e-05,-0.8718656716417905,0.15066851647371388,0.010627337754265307,0.8717711442786071,0.15056113075000468,0.0106197633493229,0.0,0.0,0.0,-0.0005920398009946216,0.0007744272917818714,5.4623889505959045e-05
GLY 146,R GLY 146,0.0,0.0,0.0,-0.00034328358208955586,0.0004748051856891652,3.3490175611278035e-05,-0.7104079601990054,0.1547913464366119,0.010918139758191366,0.7096865671641797,0.15468602855945993,0.010910711207899298,0.0,0.0,0.0,-0.0010646766169153795,0.0007536287140941436,5.315687094714572e-05
SER 147,R SER 147,0.0,0.0,0.0,-0.0005920398009949895,0.0004914556694481875,3.4664610183413154e-05,-1.088820895522388,0.15514806845548076,0.010943300989400304,1.0871442786069645,0.15489953116721888,0.010925770520735014,0.0,0.0,0.0,-0.002268656716417763,0.0008149490638583024,5.748207493405224e-05
GLY 148,R GLY 148,0.0,0.0,0.0,-0.00029353233830846956,0.00045538017598007455,3.2120041067646256e-05,-0.7814975124378107,0.07399745352470272,0.005219377942834944,0.7805074626865668,0.07385484751539934,0.005209319290489221,0.0,0.0,0.0,-0.0012835820895522494,0.0007425779383372339,5.2377409323948444e-05
PHE 149,R PHE 149,0.0,0.0,0.0,-0.00046766169154231215,0.0004989531378858326,3.519344083266627e-05,-0.7008805970149257,0.05156530585386058,0.003637136241442827,0.7002139303482586,0.05155925929336954,0.0036367097499494894,0.0,0.0,0.0,-0.0011343283582088302,0.0007376618106604023,5.2030652413563015e-05
THR 150,R THR 150,0.0,0.0,0.0,-0.0005074626865671613,0.0004999443052072867,3.5263352385143266e-05,-1.2127611940298515,0.13599737591324923,0.009592515286868407,1.2117810945273635,0.13591386590802368,0.009586624945261791,0.0,0.0,0.0,-0.001487562189055157,0.000817163232543337,5.76382503515283e-05
SER 151,R SER 151,0.0,0.0,0.0,-0.00033830845771144085,0.0004731340667848228,3.33723039720024e-05,-1.0976666666666663,0.10512131505521795,0.007414685870748844,1.0965074626865667,0.10501154257348135,0.007406943116875361,0.0,0.0,0.0,-0.0014975124378108953,0.0007604945897176043,5.364115247414956e-05
LEU 152,R LEU 152,0.0,0.0,0.0,-0.00031343283582087095,0.00046388866471399514,3.272018359025157e-05,-0.5302189054726374,0.07059640626764313,0.004979486565625455,0.5297860696517415,0.07051748313599933,0.004973919757135977,0.0,0.0,0.0,-0.0007462686567166981,0.0007919360416050691,5.5858861498654796e-05
LEU 153,R LEU 153,0.0,0.0,0.0,-0.00037810945273630993,0.00048491514153277323,3.4203276914359326e-05,-0.8749701492537317,0.06559910738742422,0.004627004279995706,0.8744427860696521,0.06560751655910373,0.00462759741723342,0.0,0.0,0.0,-0.0009054726368158207,0.0007829145067458172,5.522253149252591e-05
MET 154,R MET 154,0.0,0.0,0.0,-0.0005422885572139082,0.0004982084683430657,3.514091589294086e-05,-0.8272935323383082,0.3550759408760554,0.02504512581937925,0.826611940298508,0.354703686379293,0.02501886901165175,0.0,0.0,0.0,-0.001223880597014936,0.000825360988817797,5.821647549633506e-05
GLU 155,R GLU 155,0.0,0.0,0.0,-0.00024378109452736284,0.00042936216936102274,3.0284872377433435e-05,82.67077114427859,0.7558424296599245,0.05331301440405387,-82.66324378109452,0.7553566290762499,0.05327874867286622,0.0,0.0,0.0,0.007283582089557888,0.0008833332983050816,6.230552693014047e-05
ARG 156,R ARG 156,0.0,0.0,0.0,-0.0002636815920397703,0.00044062865324342207,3.107954887869263e-05,-78.59964676616914,0.5414575130243592,0.03819146829854316,78.59416417910448,0.5411832787531633,0.03817212530445254,0.0,0.0,0.0,-0.005746268656717414,0.0007663952628821549,5.405735386887258e-05
LEU 157,R LEU 157,0.0,0.0,0.0,-0.00028358208955227163,0.00045073638419532093,3.179249325001264e-05,-0.8017164179104478,0.08598856906042429,0.006065166020072458,0.8012537313432838,0.08590478530220734,0.006059256369418609,0.0,0.0,0.0,-0.0007462686567165832,0.000816678448973522,5.760405635496737e-05
SER 158,R SER 158,0.0,0.0,0.0,-0.00012935323383086135,0.0003355904866476037,2.3670727848074073e-05,-0.6754477611940299,0.21807216959461864,0.015381624876433696,0.6750945273631848,0.2179792450293871,0.015375070482964534,0.0,0.0,0.0,-0.00048258706467667784,0.0006772385204372762,4.776872212809965e-05
VAL 159,R VAL 159,0.0,0.0,0.0,-0.00019900497512437607,0.00039925179398484927,2.8161050251089372e-05,-0.4641840796019899,0.09213299356234919,0.006498560308513146,0.46397014925373153,0.09210787048591568,0.0064967882633312195,0.0,0.0,0.0,-0.00041293532338306063,0.0007079026838115916,4.993160544810416e-05
ASP 160,R ASP 160,0.0,0.0,0.0,-0.00012437810945273588,0.0003300124169507849,2.327728114751359e-05,75.4695273631841,0.6879697512280502,0.048525644787203566,-75.4655422885572,0.6876503431866993,0.04850311548103988,0.0,0.0,0.0,0.0038606965174122804,0.0007467991480987812,5.267515050384113e-05
TYR 161,R TYR 161,0.0,0.0,0.0,-0.0002636815920398139,0.0004406286532434949,3.107954887869777e-05,-0.04359203980099483,0.21169405018070003,0.014931747019830686,0.043582089552238815,0.2116104194728242,0.014925848164515549,0.0,0.0,0.0,-0.0002736318407958326,0.0006539213851005856,4.612405820968801e-05
GLY 162,R GLY 162,0.0,0.0,0.0,-0.00010945273631841138,0.0003122063978057258,2.202134139352742e-05,0.6641890547263679,0.09234315237552329,0.006513383768263785,-0.6639303482587067,0.09226570501960145,0.006507921052967855,0.0,0.0,0.0,0.0001492537313432561,0.0007176606137415487,5.061987675769923e-05
LYS 163,R LYS 163,0.0,0.0,0.0,-0.00020895522388059444,0.0004065623424440618,2.867669658161211e-05,-75.29897512437809,2.040507873659807,0.14392632828108953,75.29512935323383,2.039596078240242,0.14386201519091452,0.0,0.0,0.0,-0.004054726368158662,0.0012019842838629558,8.478143449536727e-05
LYS 164,R LYS 164,0.0,0.0,0.0,-0.000283582089552233,0.0004507363841952595,3.1792493250008305e-05,-75.96234825870648,0.587874134587116,0.04146544435076898,75.95856218905472,0.5876115643930836,0.04144692407724739,0.0,0.0,0.0,-0.004069651741293098,0.000801195858756843,5.651199864182039e-05
SER 165,R SER 165,0.0,0.0,0.0,-0.00025870646766170725,0.00043792400168491,3.088877746677047e-05,-0.00021393034825872048,0.30794702814648783,0.021720908621980957,0.00044278606965175493,0.3077113041904151,0.02170428193608408,0.0,0.0,0.0,-2.9850746268704107e-05,0.0007720905765001396,5.445907031801111e-05
LYS 166,R LYS 166,0.0,0.0,0.0,-0.00047263681592039236,0.0004992506946985844,3.52144288720006e-05,-82.88811442786069,0.7958721376866889,0.056136492310131667,82.88108955223875,0.7953694231950602,0.05610103356386178,0.0,0.0,0.0,-0.007497512437814081,0.0009728880845008065,6.862223451237134e-05
LEU 167,R LEU 167,0.0,0.0,0.0,-0.0008059701492537724,0.000395451979089325,2.7893031973326146e-05,-0.5535074626865673,0.07913896835609655,0.005582032437354504,0.554054726368159,0.07917014859093269,0.005584231721548815,0.0,0.0,0.0,-0.0002587064676617558,0.000728069975320402,5.135409651305234e-05
GLU 168,R GLU 168,0.0,0.0,0.0,-0.0009800995024875465,0.0001396583964937068,9.850743768467792e-06,96.02239800995027,1.0374690792239838,0.07317742666194937,-96.00280597014928,1.036269523113996,0.07309281649763374,0.0,0.0,0.0,0.01861194029850414,0.0015254578356559646,0.00010759749965570808
PHE 169,R PHE 169,0.0,0.0,0.0,-0.002348258706467677,0.00047641849233328915,3.360396948812487e-05,-0.8070995024875627,0.10474441791488905,0.00738810159619278,0.8041641791044769,0.10470469209978131,0.007385299553240516,0.0,0.0,0.0,-0.005283582089552165,0.0011259839718900588,7.94207858099704e-05
SER 170,R SER 170,0.0,0.0,0.0,-0.0012039800995024832,0.000402954362812304,2.8422209320075358e-05,0.6735920398009949,0.2310130463812096,0.01629440394711252,-0.6705024875621889,0.23072757782272496,0.01627426854749326,0.0,0.0,0.0,0.0018855721393034402,0.0010889955187331018,7.681182148280533e-05
ILE 171,R ILE 171,0.0,0.0,0.0,-0.002686567164179076,0.0004638886647140876,3.272018359025809e-05,-0.7655373134328355,0.15987759574947868,0.011276896123590806,0.7693184079601989,0.1592343874879417,0.01123152771085489,0.0,0.0,0.0,0.001094527363184507,0.0016798542641412785,0.00011848778404934225
TYR 172,R TYR 172,0.0,0.0,0.0,-0.004492537313432811,0.0004999443052072403,3.526335238513999e-05,1.3453532338308467,0.21267766842981906,0.015001126101800148,-1.3424776119402992,0.21196665171453444,0.01495097484950733,0.0,0.0,0.0,-0.0016169154228855012,0.001318642614994711,9.30098787370837e-05
PRO 173,R PRO 173,0.0,0.0,0.0,-0.0025920398009950246,0.0004914556694481924,3.46646101834135e-05,0.9601542288557212,0.17123781459941623,0.01207818417969057,-0.9579452736318409,0.17095218263104395,0.012058037254026526,0.0,0.0,0.0,-0.0003830845771143481,0.0013072748753847876,9.220806020747553e-05
ALA 174,R ALA 174,0.0,0.0,0.0,-0.003034825870646781,0.0004036908014945466,2.847415369966221e-05,-1.2222039800995028,0.21734284809028886,0.015330182503870656,1.2295522388059712,0.2171964479966192,0.015319856237447537,0.0,0.0,0.0,0.004313432835820538,0.001956305955559588,0.0001379871829032021
PRO 175,R PRO 175,0.0,0.0,0.0,-0.006855721393034832,0.0007752897721728415,5.468472418221252e-05,-1.4010049751243792,0.41223619633322417,0.029076899378186402,1.4057412935323377,0.41120379367977256,0.029004079309645114,0.0,0.0,0.0,-0.0021194029850746454,0.0030461902871393902,0.00021486169641048134
GLN 176,R GLN 176,0.0,0.0,0.0,-0.011965174129353228,0.0017488535248188412,0.00012335461665098258,-0.46768159203980114,1.9053134653132373,0.13439044995950453,0.5278358208955223,1.888251081602914,0.13318696220488718,0.0,0.0,0.0,0.04818905472636816,0.02282954530663023,0.0016102719694076873
VAL 177,R VAL 177,0.0,0.0,0.0,-0.008522388059701505,0.0008230185121248407,5.8051249929772296e-05,-0.3161592039800994,0.2573827019267374,0.01815437604018646,0.334268656716418,0.25611764139068766,0.01806514554989662,0.0,0.0,0.0,0.009587064676616767,0.004178079713258784,0.00029469902084548326
SER 178,R SER 178,0.0,0.0,0.0,-0.003064676616915389,0.0003999950495968717,2.82134754598296e-05,0.6161094527363183,0.2634285197829263,0.018580815152100708,-0.6154875621890545,0.26326165236603516,0.018569045232007326,0.0,0.0,0.0,-0.0024427860696519563,0.0021528553754646632,0.00015185071006616166
THR 179,R THR 179,0.0,0.0,0.0,-0.0025124378109452356,0.000499845276919643,3.525636746828972e-05,-1.4858308457711444,0.22542550422259364,0.015900289110612035,1.4884328358208947,0.22524853430243436,0.015887806614879714,0.0,0.0,0.0,8.955223880594869e-05,0.001839841086179942,0.00012977238440135434
ALA 180,R ALA 180,0.0,0.0,0.0,-0.0015074626865671434,0.0004999443052073177,3.5263352385145455e-05,1.7747810945273634,0.12437562206467556,0.008772779974300485,-1.7693134328358207,0.12498173505823001,0.00881553188857234,0.0,0.0,0.0,0.003960199004975254,0.0016775983663574092,0.00011832866528817452
VAL 181,R VAL 181,0.0,0.0,0.0,-0.0019402985074626728,0.0002932370552893676,2.0683347135564084e-05,0.6097711442786072,0.11905313568989105,0.008397360731308347,-0.6059502487562188,0.11871692788983257,0.008373646461529475,0.0,0.0,0.0,0.001880597014925508,0.00127574839679751,8.99843538619759e-05
VAL 182,R VAL 182,0.0,0.0,0.0,-0.0011343283582089497,0.00034100476593419037,2.4052621663856866e-05,-0.49886069651741294,0.09390924218983505,0.006623847226720347,0.4981492537313433,0.0937436836316787,0.006612169626404001,0.0,0.0,0.0,-0.0018457711442786125,0.0008759327806299716,6.178353466041818e-05
GLU 183,R GLU 183,0.0,0.0,0.0,-0.002019900497512399,0.00029859036991287935,2.1060940835564656e-05,119.0012686567164,1.4586533104432997,0.10288547175788124,-118.93932835820894,1.455159505248612,0.10263903774020754,0.0,0.0,0.0,0.0599203980099493,0.0037659949879911645,0.00026563280541250223
PRO 184,R PRO 184,0.0,0.0,0.0,-0.0014577114427861235,0.0004982084683430552,3.514091589294012e-05,-1.285791044776119,0.09895753207126674,0.006979926140265463,1.2812388059701492,0.09866659617401131,0.006959405104302962,0.0,0.0,0.0,-0.006009950248756352,0.0009974597075428776,7.035538317109683e-05
TYR 185,R TYR 185,0.0,0.0,0.0,-0.0013034825870646392,0.0004597617931203554,3.2429096511673054e-05,-0.6629303482587063,0.225563010632396,0.01590998806494269,0.661641791044776,0.2251099699080786,0.015878033036072423,0.0,0.0,0.0,-0.002592039800994979,0.0009047889825218868,6.381889420989747e-05
ASN 186,R ASN 186,0.0,0.0,0.0,-0.0007860696517413362,0.0004100782295521579,2.8924688137367045e-05,-1.774258706467661,0.28173143193053324,0.019871803036176673,1.7719452736318406,0.2812952309501051,0.019841035791258853,0.0,0.0,0.0,-0.003099502487561505,0.0008405457545064193,5.9287526286966044e-05
SER 187,R SER 187,0.0,0.0,0.0,-0.0007860696517412754,0.00041007822955212565,2.892468813736477e-05,-0.998069651741293,0.2902990482884727,0.020476116099819773,0.9967213930348258,0.28985064259886556,0.02044448800109073,0.0,0.0,0.0,-0.0021343283582088406,0.0008848451373297862,6.24121638329364e-05
ILE 188,R ILE 188,0.0,0.0,0.0,-0.0009402985074626891,0.00025707483945799664,1.8132661095925092e-05,-0.874950248756219,0.11888213784645342,0.008385299473389346,0.8736965174129353,0.11865759274580695,0.008369461283158994,0.0,0.0,0.0,-0.0021940298507462015,0.0006817917418162863,4.808988160187149e-05
LEU 189,R LEU 189,0.0,0.0,0.0,-0.0006268656716417685,0.0004836373655528064,3.411314954580743e-05,-0.9409402985074631,0.0763736977588743,0.005386985288113164,0.9396666666666673,0.07621893924631729,0.005376069464278275,0.0,0.0,0.0,-0.0019004975124380125,0.0007597130587175832,5.358602752769731e-05
THR 190,R THR 190,0.0,0.0,0.0,-0.0005522388059701647,0.0004972636193718843,3.507427138499373e-05,-0.6853880597014924,0.251711175906703,0.01775433743884054,0.6847960199004979,0.2514441140128765,0.017735500345243196,0.0,0.0,0.0,-0.0011442786069648116,0.0008604520401644583,6.069160741865872e-05
THR 191,R THR 191,0.0,0.0,0.0,-0.0006666666666666645,0.0004714045207910292,3.325031120358759e-05,-0.7935074626865681,0.21590427949558014,0.01522871369873169,0.7928706467661691,0.21563815551407436,0.015209942760368697,0.0,0.0,0.0,-0.0013034825870650998,0.0008419580418433006,5.938714135510623e-05
HID 192,R HID 192,0.0,0.0,0.0,-0.0005572139303482857,0.0004967157800736029,3.503562978026995e-05,-0.5749154228855716,0.26072714585943263,0.01839027492672761,0.5741094527363181,0.2603823594153905,0.01836595556605635,0.0,0.0,0.0,-0.0013631840796016852,0.0008710020597021191,6.143574842146987e-05
THR 193,R THR 193,0.0,0.0,0.0,-0.0002935323383084635,0.0004553801759800652,3.212004106764559e-05,-0.21588059701492532,0.4057459878279139,0.028619115366663523,0.2157562189054727,0.4053912001362293,0.028594090572374494,0.0,0.0,0.0,-0.00041791044776114025,0.000831277630784532,5.863380324351922e-05
THR 194,R THR 194,0.0,0.0,0.0,-0.000437810945273619,0.0004961174472564192,3.4993426637327465e-05,-0.9251243781094521,0.30221996116751876,0.021316952463446517,0.9244477611940297,0.3019984489885759,0.021301328199018855,0.0,0.0,0.0,-0.0011144278606963032,0.0008176174560864018,5.767028881000035e-05
LEU 195,R LEU 195,0.0,0.0,0.0,-0.0005970149253731393,0.0004904978126911961,3.459704817699671e-05,-0.3855074626865673,0.11495000511375161,0.008107948214990815,0.38503482587064675,0.1148589174877698,0.008101523389226291,0.0,0.0,0.0,-0.0010696517412935801,0.0007364864673070294,5.194775008542001e-05
GLU 196,R GLU 196,0.0,0.0,0.0,-0.00041293532338306947,0.000492361393780599,3.472849505211744e-05,86.36397512437807,1.0753391293771082,0.07584857404673452,-86.35430348258708,1.0746602528889049,0.07580068979126815,0.0,0.0,0.0,0.009258706467661077,0.0010939618620525965,7.716212033153075e-05
HID 197,R HID 197,0.0,0.0,0.0,-0.00039303482587063664,0.0004884244583591864,3.445080503817626e-05,-1.3435472636815926,0.15673522054147074,0.01105525006595569,1.3426069651741281,0.15661176052129794,0.01104654186755942,0.0,0.0,0.0,-0.001333333333333593,0.0007553018791782504,5.327488691281396e-05
SER 198,R SER 198,0.0,0.0,0.0,-0.00036318407960202404,0.0004809172526804259,3.392128757689001e-05,-0.544044776119403,0.2358855928633037,0.01663808687703375,0.543676616915423,0.23570079671616326,0.016625052361812446,0.0,0.0,0.0,-0.000731343283582062,0.0007838308062987428,5.528716227977284e-05
ASP 199,R ASP 199,0.0,0.0,0.0,-0.0005472636815920458,0.0004977611318718759,3.510936321106413e-05,85.7335373134328,0.736039989081337,0.05191625793951316,-85.72431343283586,0.7353455249478136,0.05186727421631798,0.0,0.0,0.0,0.00867661691542048,0.0009924593792266206,7.000268720552428e-05
CYS 200,R CYS 200,0.0,0.0,0.0,-0.0007761194029850775,0.0004168429863811621,2.9401837294535807e-05,-0.24293532338308468,0.19285697222898937,0.013603081984948109,0.24372139303482576,0.19273318754729057,0.013594350886693439,0.0,0.0,0.0,9.950248756045476e-06,0.000810319326228774,5.71555184200959e-05
ALA 201,R ALA 201,0.0,0.0,0.0,-0.0007562189054726286,0.0004293621693610178,3.0284872377433086e-05,0.5348706467661691,0.15552851055706524,0.010970135306244367,-0.5321641791044774,0.15529092553232018,0.01095337735068461,0.0,0.0,0.0,0.0019502487562188652,0.0008738958564790223,6.163986110844732e-05
PHE 202,R PHE 202,0.0,0.0,0.0,-0.0024378109452736284,0.0004961174472564344,3.4993426637328535e-05,-0.20240298507462676,0.11713827263735156,0.008262296705400513,0.20292039800995024,0.1169225777423304,0.008247082760543888,0.0,0.0,0.0,-0.0019203980099501742,0.0011213140127633492,7.909139229034407e-05
MET 203,R MET 203,0.0,0.0,0.0,-0.0032338308457711593,0.00044615521833716573,3.1469362724655555e-05,-0.054681592039800955,0.339365061379376,0.023936965821952698,0.0615522388059701,0.33942185042324396,0.023940971412264804,0.0,0.0,0.0,0.003636815920397963,0.0018774487322517966,0.0001324250232293088
VAL 204,R VAL 204,0.0,0.0,0.0,-0.0036666666666666267,0.0004920596709085525,3.470721316161722e-05,-0.7220646766169154,0.1788594623153074,0.012615773759892824,0.7381094527363182,0.18000745689418396,0.012696747054216827,0.0,0.0,0.0,0.012378109452736343,0.003803156375417745,0.0002682539675825584
ASP 205,R ASP 205,0.0,0.0,0.0,-0.0059552238805970084,0.0005490698372664981,3.872840025161184e-05,130.0022487562189,1.5842682187249553,0.1117456642421758,-129.94433830845765,1.5765843693320363,0.11120368729395448,0.0,0.0,0.0,0.05195522388060153,0.014847248269249777,0.001047244147427949
ASN 206,R ASN 206,0.0,0.0,0.0,-0.005243781094527382,0.0005420374606950954,3.823237465324129e-05,-0.13323880597014914,0.27516266141210094,0.019408477687500928,0.14310945273631845,0.27496857886562615,0.019394788160173863,0.0,0.0,0.0,0.004626865671642214,0.0034920057425970002,0.00024630709410938426
GLU 207,R GLU 207,0.0,0.0,0.0,-0.013537313432835808,0.0011328872752294687,7.99077072845099e-05,147.12425870646763,1.9483123256166943,0.13742335571970052,-146.88642288557213,1.9324495257088334,0.13630448008267532,0.0,0.0,0.0,0.2242985074626849,0.020253626854404197,0.0014285806906989972
ALA 208,R ALA 208,0.0,0.0,0.0,-0.010074626865671628,0.0009084473578939293,6.407693611288099e-05,1.460537313432836,0.2552274565517104,0.018002356752548982,-1.4352288557213928,0.25352458222865254,0.017882245258736277,0.0,0.0,0.0,0.015233830845771075,0.008540220892155488,0.000602380736474588
ILE 209,R ILE 209,0.0,0.0,0.0,-0.011980099502487542,0.0009669164148381319,6.8201025410779e-05,1.0695572139303484,0.23043909623764924,0.01625392062536435,-1.0737213930348255,0.23010525817731042,0.01623037350413768,0.0,0.0,0.0,-0.016144278606965337,0.01004883991730251,0.0007087905180134205
TYR 210,R TYR 210,0.0,0.0,0.0,-0.017303482587064715,0.0012587752916115255,8.87871633289318e-05,0.5605323383084574,0.43124182616697315,0.030417453146173026,-0.5566766169154229,0.42906407446964734,0.030263846384959287,0.0,0.0,0.0,-0.013447761194029809,0.01082095385127504,0.0007632512358405064
ASP 211,R ASP 211,0.0,0.0,0.0,-0.044800995024875584,0.00557537219648404,0.0003932564335569941,152.94362686567163,2.9448201940371295,0.2077116013355956,-152.47719402985064,2.91783840580399,0.2058084527317686,0.0,0.0,0.0,0.42163184079601895,0.05036191190019904,0.003552255376506236
ILE 212,R ILE 212,0.0,0.0,0.0,-0.043980099502487664,0.005409555024420894,0.000381560592022113,0.9627761194029851,0.38397537574818663,0.027083534788164138,-0.9332089552238804,0.3853665775904608,0.027181662600186385,0.0,0.0,0.0,-0.014412935323383254,0.021216337266497208,0.0014964850475501202
CYS 213,R CYS 213,0.0,0.0,0.0,-0.021457711442786104,0.0027335128086299785,0.0001928071275460479,-0.7586268656716413,0.5112061876028209,0.03605770432254378,0.7686467661691547,0.5093865685517087,0.035929358290520304,0.0,0.0,0.0,-0.011437810945273718,0.019272524798880423,0.001359379087341642
ARG 214,R ARG 214,0.0,0.0,0.0,-0.10265174129353236,0.016912361443769768,0.0011929059998178999,-168.04515422885567,3.789332464755787,0.2672789041046151,168.22633830845783,3.803609554974432,0.26828593240390897,0.0,0.0,0.0,0.07853233830846165,0.08704445138216443,0.006139642216722659
ARG 215,R ARG 215,0.0,0.0,0.0,-0.3524825870646766,0.0867655441234504,0.006119969615506151,-146.9688258706468,4.188663955946083,0.2954455757631503,147.7724925373134,4.123222789318036,0.29082971176537376,-0.06570340298507461,0.04958347434230205,0.0034973486246380045,0.3854806766169209,0.14285241186272127,0.010076032242219726
ASN 216,R ASN 216,0.0,0.0,0.0,-0.15423383084577116,0.043637015299285535,0.003077917743050563,-0.8278457711442794,2.127549378815457,0.15006576268701666,1.3406268656716407,2.1204111530044596,0.1495622710589371,-0.0043499820895522385,0.013811151301117722,0.0009741635020203161,0.35419728159203984,0.06350503740772404,0.004479299972047443
LEU 217,R LEU 217,0.0,0.0,0.0,-0.04166666666666668,0.007603569031922856,0.0005363144081544992,-0.6742537313432834,0.2632848944022526,0.01857068459884229,0.7393731343283583,0.2660664546372024,0.018766880730539132,0.0,0.0,0.0,0.023452736318408093,0.014383828847478696,0.0010145570616829531
ASP 218,R ASP 218,0.0,0.0,0.0,-0.11332835820895522,0.04485079345367172,0.0031635310530326866,139.933119402985,5.345006989434542,0.37700772467312194,-139.30221393034836,5.2040581886465125,0.3670659628034856,-0.0019135522388059702,0.010963289184954612,0.0007732907961997721,0.5156635621890536,0.2057841757318161,0.014514896616551183
ILE 219,R ILE 219,0.0,0.0,0.0,-0.031194029850746284,0.004916938352804367,0.0003468140910597558,0.6725920398009954,0.5249378951528272,0.037026264294408716,-0.5866915422885572,0.5238350205307365,0.03694847351645538,0.0,0.0,0.0,0.05470646766169118,0.0192433592075872,0.001357321905146382
GLU 220,R GLU 220,0.0,0.0,0.0,-0.06545273631840795,0.009588498758041178,0.0006763205561649959,170.2592039800996,5.051240471571121,0.35628703212702084,-169.46190547263672,5.015588230663911,0.3537723169450774,0.0,0.0,0.0,0.7318457711442796,0.10100618716346288,0.007124427129034157
ARG 221,R ARG 221,0.0,0.0,0.0,-0.054218905472636865,0.010933623379055853,0.0007711983315866119,-168.28861691542286,4.527030989468913,0.31931214612779096,168.30355721393042,4.575164137330153,0.3227071966099309,0.0,0.0,0.0,-0.039278606965174746,0.08000057207537861,0.005642805277954811
PRO 222,R PRO 222,0.0,0.0,0.0,-0.013850746268656717,0.0014481458175040225,0.0001021443303500428,1.2842736318407957,0.27135062913430796,0.019139597662035653,-1.2835621890547262,0.27109818559338394,0.019121791667551395,0.0,0.0,0.0,-0.013139303482587144,0.006383319175316632,0.00045024461949357095
THR 223,R THR 223,0.0,0.0,0.0,-0.006164179104477626,0.0006895888513034212,4.863984730118349e-05,0.16997014925373133,0.3995258372512609,0.028180379772741272,-0.16928855721393038,0.39918441269881705,0.028156297541619996,0.0,0.0,0.0,-0.0054825870646766596,0.0037311310055701125,0.0002631736896972962
TYR 224,R TYR 224,0.0,0.0,0.0,-0.0055820895522387705,0.0005320359954347031,3.7526925685883306e-05,-0.4391044776119401,0.2604167422261721,0.01836838074254092,0.43146268656716436,0.2597885283331016,0.018324069951011046,0.0,0.0,0.0,-0.013223880597015153,0.0022778681806525786,0.00016066843347270978
THR 225,R THR 225,0.0,0.0,0.0,-0.003462686567164191,0.0005084859452199305,3.5865833218659334e-05,-0.9093582089552235,0.5211619729360577,0.036759931276266575,0.914885572139303,0.5210213103240001,0.03675000970059357,0.0,0.0,0.0,0.002064676616915291,0.00274284161396635,0.00019346513074056869
ASN 226,R ASN 226,0.0,0.0,0.0,-0.0073084577114427875,0.0008431037833535668,5.946795573022358e-05,0.21940796019900455,0.4568178956514082,0.03222144999434714,-0.18813930348258712,0.45466969093862114,0.032069927316734026,0.0,0.0,0.0,0.02396019900497517,0.006681705025661387,0.0004712911346310622
LEU 227,R LEU 227,0.0,0.0,0.0,-0.006497512437810919,0.0006626073787715505,4.673672096520708e-05,-0.889308457711443,0.1576216717999299,0.01111777551683834,0.8907860696517415,0.1574831239635169,0.01110800310593828,0.0,0.0,0.0,-0.0050199004975125415,0.004696733488578449,0.00033128203750250687
ASN 228,R ASN 228,0.0,0.0,0.0,-0.0029054726368159143,0.00032479599490450943,2.2909343105432734e-05,-0.19886567164179195,0.38646790250593227,0.027259344070262752,0.20033333333333342,0.38606606726294146,0.027231000797568645,0.0,0.0,0.0,-0.00143781094527424,0.002098889349530011,0.0001480442400863298
ARG 229,R ARG 229,0.0,0.0,0.0,-0.005507462686567194,0.0008293101070062914,5.849502481641126e-05,-109.66985572139309,2.2658058792968725,0.15981762433486854,109.65135323383089,2.2676373067182367,0.15994680326511077,0.0,0.0,0.0,-0.024009950248759862,0.006886420446405118,0.0004857306470830861
LEU 230,R LEU 230,0.0,0.0,0.0,-0.009646766169154265,0.0008750846384365924,6.17237113226457e-05,-1.3555223880597016,0.1497654575823297,0.010563640891275311,1.3716567164179112,0.1491866391492842,0.010522814186862633,0.0,0.0,0.0,0.006487562189054327,0.005047150274944463,0.0003559985319011596
ILE 231,R ILE 231,0.0,0.0,0.0,-0.004034825870646763,0.00046121308198314274,3.25314625353442e-05,-0.7471144278606963,0.10738465681001935,0.007574329689142732,0.7454875621890548,0.10688139655654674,0.007538832447800453,0.0,0.0,0.0,-0.005661691542288954,0.003418558528431863,0.00024112652705854357
GLY 232,R GLY 232,0.0,0.0,0.0,-0.0014129353233830837,0.0004923613937806229,3.472849505211913e-05,-0.8654975124378111,0.07343011192348634,0.005179360751723727,0.86847263681592,0.07388393814580722,0.005211371185351298,0.0,0.0,0.0,0.0015621890547264264,0.002053358657225588,0.00014483275266593667
GLN 233,R GLN 233,0.0,0.0,0.0,-0.005442786069651771,0.0005968075925224883,4.209556188968619e-05,-1.8982437810945274,0.2876851949901971,0.020291749103376153,1.926039800995025,0.28742000125660655,0.020273043779642022,0.0,0.0,0.0,0.02235323383084564,0.005788099129454228,0.0004082610345115509
ILE 234,R ILE 234,0.0,0.0,0.0,-0.004666666666666725,0.0005118820345031555,3.610537488735805e-05,-1.0507363184079603,0.08809077816880626,0.006213444417893981,1.0532437810945279,0.08827797161392675,0.006226648025477302,0.0,0.0,0.0,-0.0021592039800991543,0.0034532452633633534,0.0002435731406997812
VAL 235,R VAL 235,0.0,0.0,0.0,-0.001800995024875638,0.0003992517939848302,2.8161050251088023e-05,-0.7763830845771142,0.07818060168633739,0.005514434464464541,0.7789253731343282,0.07751648454428357,0.005467591253008121,0.0,0.0,0.0,0.0007412935323386094,0.002423503552927587,0.000170940760607521
SER 236,R SER 236,0.0,0.0,0.0,-0.0015174129353233633,0.0004996966976911427,3.5245887497546684e-05,-1.2846119402985074,0.28193222546903957,0.01988596592038449,1.288776119402985,0.2820161856737239,0.01989188801661256,0.0,0.0,0.0,0.0026467661691543603,0.0019672952844878044,0.00013876231040127666
SER 237,R SER 237,0.0,0.0,0.0,-0.002084577114427841,0.00029559106024896857,2.0849385843360476e-05,-1.0305422885572144,0.29614066419152385,0.02088815191649447,1.0389203980099504,0.2960873604306781,0.02088439215909234,0.0,0.0,0.0,0.006293532338308403,0.003095239156032053,0.00021832133687410763
ILE 238,R ILE 238,0.0,0.0,0.0,-0.002019900497512421,0.0003302373487616691,2.329314661418102e-05,-0.7151890547263682,0.12792836179224454,0.00902337091341323,0.7136318407960199,0.12802220648904258,0.009029990207959037,0.0,0.0,0.0,-0.0035771144278609413,0.001676668585058225,0.00011826308357186583
THR 239,R THR 239,0.0,0.0,0.0,-0.000960199004975144,0.00019549137019292262,1.3788898090376822e-05,-0.5926069651741293,0.1929135081922178,0.013607069724328262,0.5936815920398006,0.19322120983423166,0.013628773324746957,0.0,0.0,0.0,0.00011442786069641423,0.0013089210915478973,9.232417534281602e-05
ALA 240,R ALA 240,0.0,0.0,0.0,-0.0007761194029850604,0.00041684298638115433,2.9401837294535258e-05,-0.8617114427860696,0.06087182781304959,0.0042935676877234015,0.8630796019900505,0.06088929381535779,0.004294799644538868,0.0,0.0,0.0,0.0005920398009948868,0.0009318767872817738,6.572952064295947e-05
SER 241,R SER 241,0.0,0.0,0.0,-0.001283582089552208,0.00045073638419527583,3.179249325000946e-05,-0.8327611940298507,0.30817085570352354,0.021736696200587304,0.8346766169154232,0.3084761453326679,0.021758229670735707,0.0,0.0,0.0,0.0006318407960197756,0.0014468291267173093,0.00010205145814265785
LEU 242,R LEU 242,0.0,0.0,0.0,-0.001268656716417931,0.000443260967310951,3.126521799740207e-05,-0.6393582089552243,0.0816563667671262,0.005759596030613421,0.6383184079601988,0.08166384263237902,0.005760123337491503,0.0,0.0,0.0,-0.002308457711442852,0.0008777958088545515,6.191494253946101e-05
ARG 243,R ARG 243,0.0,0.0,0.0,-0.0009303482587065066,0.0002545591802082877,1.7955220173647458e-05,-84.10850248756216,0.7285441635579177,0.05138754317249468,84.1018507462686,0.7282177505125839,0.051364519771446154,0.0,0.0,0.0,-0.007582089552242204,0.0011038050930843558,7.785640831694423e-05
PHE 244,R PHE 244,0.0,0.0,0.0,-0.0013383084577114274,0.00047313406678480734,3.337230397200131e-05,0.057830845771144244,0.1575933151465717,0.011115775392725678,-0.057825870646766184,0.15758410698257522,0.011115125898915175,0.0,0.0,0.0,-0.0013333333333329744,0.0007352755826362659,5.186234086603666e-05
ASP 245,R ASP 245,0.0,0.0,0.0,-0.0009850746268656129,0.00021107665110045197,1.4888199046381876e-05,85.63715422885574,1.0976232265037413,0.07742037306789831,-85.62872139303484,1.0961676080162701,0.07731770165604826,0.0,0.0,0.0,0.0074477611940273756,0.002036607134328433,0.00014365119134249037
GLY 246,R GLY 246,0.0,0.0,0.0,-0.000701492537313423,0.00045760327512703476,3.2276846391338995e-05,-0.7611194029850743,0.06925018218732354,0.004884531240323785,0.7622487562189054,0.06921800452334959,0.004882261602902525,0.0,0.0,0.0,0.00042786069651737244,0.0009229090394088418,6.509698447832968e-05
ALA 247,R ALA 247,0.0,0.0,0.0,-0.0011890547263681613,0.0003915520869641753,2.7617954792046566e-05,-0.7019751243781099,0.11968675690824183,0.008442052926156218,0.7023383084577118,0.11948315302102024,0.008427691815233866,0.0,0.0,0.0,-0.0008258706467662748,0.000953927395457695,6.728485062334966e-05
LEU 248,R LEU 248,0.0,0.0,0.0,-0.0018606965174129638,0.0005905537602278339,4.1654450570551245e-05,0.3610995024875624,0.1487523236149503,0.010492179931058464,-0.3605373134328356,0.14892600536967843,0.010504430497483674,0.0,0.0,0.0,-0.0012985074626865436,0.000852533690085184,6.013309006733375e-05
ASN 249,R ASN 249,0.0,0.0,0.0,-0.000875621890547276,0.0003983207741541889,2.8095381175506e-05,0.4922985074626871,0.35913742771788837,0.025331601013154677,-0.4915621890547263,0.3591667905666591,0.025333672108819635,0.0,0.0,0.0,-0.0001393034825865279,0.0007534316268625621,5.3142969485671946e-05
VAL 250,R VAL 250,0.0,0.0,0.0,-0.0011542288557213913,0.00036116798831600924,2.5474825714716657e-05,0.06118905472636821,0.12265177045450194,0.00865118885673781,-0.06005970149253728,0.12265753975040561,0.008651595791495034,0.0,0.0,0.0,-2.487562189040312e-05,0.0007359821741384714,5.191217998786502e-05
ASP 251,R ASP 251,0.0,0.0,0.0,-0.0005721393034825566,0.000494768552853777,3.489828296201148e-05,83.85642288557217,0.6366751128109924,0.044907599954751194,-83.84914925373128,0.6362089268684289,0.04487471773367499,0.0,0.0,0.0,0.006701492537314677,0.0012137060391421415,8.560822336500138e-05
LEU 252,R LEU 252,0.0,0.0,0.0,-0.0007661691542288774,0.00042326585184385493,2.9854871294071806e-05,0.6956965174129353,0.08369717053778472,0.005903543229859589,-0.6950796019900497,0.08357987588871489,0.005895269903211081,0.0,0.0,0.0,-0.0001492537313429026,0.0007581149312954377,5.3473304310617945e-05
THR 253,R THR 253,0.0,0.0,0.0,-0.00043283582089551396,0.0004954684379909703,3.4947649053323866e-05,0.5659452736318408,0.20440322550552897,0.014417491897768126,-0.5655373134328361,0.20436622052162762,0.014414881767452153,0.0,0.0,0.0,-2.48756218906329e-05,0.0008548242433491191,6.0294653237594465e-05
GLU 254,R GLU 254,0.0,0.0,0.0,-0.0008955223880597089,0.0003058791273420787,2.1575050145338913e-05,86.14343283582089,0.6657977422215842,0.046961751852454756,-86.13417910447762,0.6648893655453166,0.0468976799018394,0.0,0.0,0.0,0.008358208955222855,0.0015229732559790521,0.00010742225091747192
PHE 255,R PHE 255,0.0,0.0,0.0,-0.001830845771144329,0.000374888084254431,2.644256666664917e-05,0.4823432835820896,0.09493944950232791,0.006696512447849577,-0.4837412935323383,0.0948639913352701,0.006691190039118082,0.0,0.0,0.0,-0.0032288557213927035,0.0008680986165402183,6.123095533095574e-05
GLN 256,R GLN 256,0.0,0.0,0.0,-0.0008905472636815614,0.00031220639780570297,2.202134139352581e-05,0.6836915422885577,0.24467855728716545,0.017258294767710902,-0.6830945273631844,0.24454062125276205,0.017248565509997368,0.0,0.0,0.0,-0.0002935323383077029,0.0007042217822568742,4.967197467070146e-05
THR 257,R THR 257,0.0,0.0,0.0,-0.0007512437810945233,0.00043229221883041394,3.0491542132181825e-05,-0.10513930348258718,0.21522091045256772,0.01518051256288146,0.10562686567164187,0.21512468922708883,0.015173725640927054,0.0,0.0,0.0,-0.0002636815920397543,0.0007823452293071951,5.5182377757971986e-05
ASN 258,R ASN 258,0.0,0.0,0.0,-0.001398009950248732,0.0004894875174626428,3.452578744597841e-05,1.1750149253731341,0.17485748219826425,0.012333495846861858,-1.172378109452736,0.17469138763499342,0.012321780439659756,0.0,0.0,0.0,0.0012388059701489119,0.0009477318129183098,6.68478479251651e-05
LEU 259,R LEU 259,0.0,0.0,0.0,-0.001975124378109423,0.00030644504665541615,2.1614967015998137e-05,0.7474427860696514,0.07458981003724721,0.005261159549749799,-0.7455920398009945,0.074459997850654,0.005252003304079945,0.0,0.0,0.0,-0.0001243781094528817,0.0007326451336488545,5.1676803299935635e-05
VAL 260,R VAL 260,0.0,0.0,0.0,-0.0008706467661691809,0.000335590486647573,2.367072784807191e-05,-0.5514825870646762,0.046375612750497154,0.0032710835136319275,0.5510298507462683,0.046368297460991754,0.0032705675328937906,0.0,0.0,0.0,-0.0013233830845770394,0.0006764705724092192,4.771455525061992e-05
PRO 261,R PRO 261,0.0,0.0,0.0,-0.0009303482587065,0.00025455918020828705,1.7955220173647414e-05,-0.9213582089552241,0.08561600634265353,0.00603888747211126,0.9200348258706466,0.08548482615983463,0.006029634735427377,0.0,0.0,0.0,-0.0022537313432837384,0.0006231827371191071,4.395592115057235e-05
TYR 262,R TYR 262,0.0,0.0,0.0,-0.0010049751243781184,0.00012206810095905337,8.610019984765305e-06,0.6964527363184082,0.13741540683198855,0.009692535476036879,-0.6960348258706469,0.13732618604702868,0.009686242327085388,0.0,0.0,0.0,-0.000587064676616864,0.0005761700971860213,4.0639905203898256e-05
PRO 263,R PRO 263,0.0,0.0,0.0,-0.00039303482587064244,0.0004884244583591937,3.445080503817678e-05,0.23295024875621867,0.12980926502375664,0.009156039598233363,-0.23284079601990051,0.12969153808981787,0.009147735780561144,0.0,0.0,0.0,-0.00028358208955191373,0.0008190390586411982,5.777056092295225e-05
ARG 264,R ARG 264,0.0,0.0,0.0,-0.0008208955223880522,0.00038343977846761135,2.704575666879218e-05,-92.30350746268657,1.106082325434962,0.07801703190242339,92.28889054726368,1.1051016422774016,0.07794785984585022,0.0,0.0,0.0,-0.015437810945273958,0.001326110980431328,9.353665661891847e-05
GLY 265,R GLY 265,0.0,0.0,0.0,-0.00033830845771143814,0.000473134066784819,3.337230397200213e-05,0.6632835820895523,0.11579645969851977,0.008167652518029778,-0.6621194029850749,0.11560102803706199,0.008153867831468858,0.0,0.0,0.0,0.0008258706467662238,0.0007755770524984169,5.470498737402923e-05
HIE 266,R HIE 266,0.0,0.0,0.0,-0.0013184079601990123,0.0004658587029142459,3.285913937101365e-05,-0.14075124378109463,0.5126542751036367,0.03615984453955179,0.14102985074626853,0.5120455700185282,0.03611690979323858,0.0,0.0,0.0,-0.001039800995025086,0.0010596197385144576,7.47398137038407e-05
PHE 267,R PHE 267,0.0,0.0,0.0,-0.0019502487562189713,0.00032707422714211534,2.307003721750304e-05,0.9655273631840793,0.07597734997331922,0.00535902907082351,-0.9611592039800996,0.07587030388960207,0.005351478622239038,0.0,0.0,0.0,0.0024179104477612327,0.0009057459540475824,6.388639377691256e-05
PRO 268,R PRO 268,0.0,0.0,0.0,-0.0020199004975124096,0.00022216033394797659,1.566998175678874e-05,0.24281094527363187,0.1356108497383898,0.009565251832583239,-0.2374029850746268,0.13525333440880966,0.009540034645551079,0.0,0.0,0.0,0.003388059701492374,0.0016049229973058182,0.00011320253999402998
LEU 269,R LEU 269,0.0,0.0,0.0,-0.005681592039801013,0.0006052091063625612,4.268815898505327e-05,-1.5366567164179104,0.17051136600671538,0.01202694444668975,1.5494477611940292,0.17175589674630778,0.012114726876787028,0.0,0.0,0.0,0.007109452736318361,0.00310319370057511,0.00021888240718606733
ALA 270,R ALA 270,0.0,0.0,0.0,-0.003786069651741334,0.00046681409376080464,3.2926527445518816e-05,1.0430646766169152,0.1548580180913618,0.010922842414129353,-1.0202736318407961,0.1580871972726956,0.01115061115196692,0.0,0.0,0.0,0.019004975124378095,0.006623114591333054,0.0004671584840325881
THR 271,R THR 271,0.0,0.0,0.0,-0.011860696517412938,0.0010699409536123227,7.546781608580196e-05,-1.4449999999999996,0.20069225965287626,0.014155740548291173,1.4834925373134331,0.19768496268474733,0.013943622175085713,0.0,0.0,0.0,0.026631840796020434,0.015104076122589016,0.0010653593874662699
TYR 272,R TYR 272,0.0,0.0,0.0,-0.019159203980099557,0.001856688156002791,0.0001309606850853154,0.7545074626865669,0.3922595865975,0.02766785796850528,-0.6950646766169155,0.3977169182480375,0.02805278846390458,0.0,0.0,0.0,0.040283582089552177,0.020156210334021877,0.0014217094591426104
ALA 273,R ALA 273,0.0,0.0,0.0,-0.02066169154228855,0.002536298694758403,0.00017889671648557245,-0.5249353233830846,0.15758737857641736,0.011115356659352517,0.6476318407960201,0.1478072019098264,0.01042551618594227,0.0,0.0,0.0,0.1020348258706467,0.027141673289422883,0.001914426026176085
PRO 274,R PRO 274,0.0,0.0,0.0,-0.043398009950248784,0.006577573538292241,0.00046394626582219603,-0.2902587064676618,0.24407614980126444,0.017215804219796835,0.3734427860696518,0.23673004118237273,0.016697649669001204,0.0,0.0,0.0,0.039786069651741154,0.025163327279520142,0.00177488425770246
VAL 275,R VAL 275,0.0,0.0,0.0,-0.046920398009950265,0.007995871561664888,0.0005639852950988772,-0.034412935323383145,0.41625389739479784,0.029360286161147546,0.22351741293532335,0.43035453502454557,0.03035486845444288,0.0,0.0,0.0,0.14218407960198992,0.03249463706649463,0.002291994979376829
ILE 276,R ILE 276,0.0,0.0,0.0,-0.13679104477611942,0.03730679741996479,0.0026314186001897026,-0.6524626865671646,0.3081443898980111,0.021734829446598464,0.7549154228855717,0.2963084613869448,0.020899987418108824,-0.009837170149253734,0.016170506373531488,0.0011405795776783956,-0.04417547860696549,0.04827625299425577,0.003405144339957883
SER 277,R SER 277,0.0,0.0,0.0,-0.05898009950248755,0.015468137753531853,0.001091038314995056,-2.5163980099502496,0.6780016149293328,0.04782254666354544,2.5205223880597,0.6599253468606342,0.04654754502021131,0.0,0.0,0.0,-0.05485572139303474,0.06305122358546156,0.004447290413052556
ALA 278,R ALA 278,0.0,0.0,0.0,-0.03224378109452735,0.008678060266092339,0.0006121031762844932,-0.7709104477611938,0.2661579449911078,0.018773333962541185,0.845303482587065,0.27139657685418456,0.01914283856431302,0.0,0.0,0.0,0.042149253731343324,0.01825898843438664,0.0012878897442207468
GLU 279,R GLU 279,0.0,0.0,0.0,-0.17844776119402989,0.09659768601135807,0.006813475433019686,125.76335323383081,4.952309859539883,0.34930900477997673,-124.79066169154235,4.846544581766231,0.3418488972812055,-0.008964608955223882,0.02566357636903851,0.0018101691079153636,0.7852791721393027,0.2739853153413814,0.01932543409856789
LYS 280,R LYS 280,0.0,0.0,0.0,-1.1374875621890548,0.5703998868687026,0.04023290594890798,-139.36810945273643,5.013125749372657,0.35359862690678534,141.10236318407948,5.193642749307507,0.3663313143559847,-0.36065774328358235,0.16667304206431063,0.011756209950187724,0.2361084258706484,0.47656763636651994,0.03361448929712195
ALA 281,R ALA 281,0.0,0.0,0.0,-0.1517960199004975,0.03440934710566911,0.0024270482125540453,-0.9148855721393032,0.29846723170023626,0.021052255335721408,1.0889303482587063,0.29610046890531827,0.020885316759604144,0.0,0.0,0.0,0.022248756218905562,0.06789234828877573,0.004788757021583297
TYR 282,R TYR 282,0.0,0.0,0.0,-0.5132388059701494,0.4204380950008302,0.02965541670487764,-5.579258706467661,2.994328491857663,0.2112036474172291,5.20207960199005,1.9696782583520291,0.13893039241806032,-0.10658700895522391,0.050603265179311165,0.0035692791242357192,-0.9970049194029849,1.0872451900050815,0.07668836281334329
HIE 283,R HIE 283,0.0,0.0,0.0,-4.367278606965174,1.0383968518252786,0.07324286669563308,-5.174830845771146,1.4614442734574773,0.1030823311104886,6.937353233830846,1.3871565998256352,0.09784248261963319,-0.9083055044776119,0.1414582873491816,0.009977698280861105,-3.513061723383085,0.9031949148719953,0.06370645734707418
GLU 284,R GLU 284,0.0,0.0,0.0,-2.0391791044776113,0.3843073083159739,0.02710694750630908,99.04906467661695,6.590631281398804,0.4648672880075182,-95.87675124378114,6.056858404251703,0.4272178521315244,-0.29615208358208966,0.08868603909945431,0.006255430886666433,0.8369822447761194,0.9928839379684128,0.07003263327024403
GLN 285,R GLN 285,0.0,0.0,0.0,-2.9212885572139315,0.5270832123627446,0.03717758330327284,-5.212412935323378,1.5962011536823302,0.11258734857782682,7.091109452736318,1.2970195984511317,0.09148470874501853,-0.5534359522388058,0.06956530401508226,0.004906758220290882,-1.596027992039803,0.7035612707822612,0.0496253857834172
LEU 286,R LEU 286,0.0,0.0,0.0,-0.32097014925373135,0.05897034505999675,0.004159447435373746,-0.13480099502487555,0.15549116594063175,0.01096750122009664,0.3025422885572139,0.1576773879141813,0.01112170542853033,-0.01192434626865672,0.012626280634068267,0.0008905891689840374,-0.16515320199004951,0.07835943651475157,0.005527048500683017
SER 287,R SER 287,0.0,0.0,0.0,-0.1977014925373135,0.042348006793287686,0.0029869980931995607,-0.856024875621891,0.5311731074028212,0.03746606225685683,0.8827611940298512,0.5029041259396572,0.035472122042873755,-0.002868,0.007056645270525499,0.0004977373804234472,-0.17383317412935306,0.15534999313468326,0.010957543658121217
VAL 288,R VAL 288,0.0,0.0,0.0,-0.05509950248756219,0.0066482369451491665,0.0004689304782450125,0.29609950248756245,0.20136704451490506,0.014203336202699148,-0.25166169154228835,0.2087785014358887,0.014726100067333214,0.0,0.0,0.0,-0.010661691542288408,0.03701545966018894,0.002610869219030507
ALA 289,R ALA 289,0.0,0.0,0.0,-0.1788855721393035,0.038533074773995236,0.0027179135357389087,0.33297014925373153,0.35440435503831896,0.02499775580674724,-0.0729999999999999,0.355604859247449,0.025082432844820205,-0.004440680597014926,0.01109872150615178,0.0007828434555999697,0.07664389651741295,0.07254229592673256,0.005116739039623786
GLU 290,R GLU 290,0.0,0.0,0.0,-0.5237512437810945,0.8300531528931183,0.058547435232276776,95.91896019900503,14.587123321082647,1.0288963482514362,-95.41515920398008,12.436068710795679,0.8771726543676022,-0.3134238089552239,0.0770165983030128,0.005432331996137284,-0.33337405771144435,2.1933057314972055,0.15470385819490898
ILE 291,R ILE 291,0.0,0.0,0.0,-0.09964179104477608,0.016587504881241326,0.0011699923846016668,0.6520298507462683,0.24707619447268162,0.01742741105543324,-0.6465422885572142,0.24213400231555537,0.017078815698357265,0.0,0.0,0.0,-0.09415422885572156,0.08198301665241517,0.005782636137064349
THR 292,R THR 292,0.0,0.0,0.0,-0.060955223880597056,0.006196852440856984,0.00043709227012811273,-0.16874129353233824,0.32751262591790287,0.02310095948295299,0.4498009950248755,0.2977941627737089,0.021004780714071736,0.0,0.0,0.0,0.22010447761194016,0.08562473970531408,0.006039503476017693
ASN 293,R ASN 293,0.0,0.0,0.0,-0.9302338308457712,0.5338021136778279,0.0376514980618709,1.7540149253731339,2.350363383522453,0.16578185082421434,-1.615681592039801,1.4003276049210522,0.09877149368968355,-0.23092882388059696,0.03885925403955265,0.0027409204472333983,-1.0228293213930335,1.122929874822253,0.07920536641225207
ALA 294,R ALA 294,0.0,0.0,0.0,-0.19599502487562187,0.0803586176955199,0.005668059868799214,1.8897313432835825,0.6752303660429931,0.047627077838302175,-1.72389552238806,0.652042503902447,0.04599153214810539,-0.02872151641791045,0.029560391485747024,0.00208502925375355,-0.058880720398010025,0.09250665601774886,0.006524916425985858
CYS 295,R CYS 295,0.0,0.0,0.0,-0.04110447761194032,0.004763462707518286,0.0003359887537053951,0.7458407960199004,0.4225286407641896,0.029802872433771374,-0.6296467661691544,0.42779873865872925,0.03017459647827729,0.0,0.0,0.0,0.07508955223880599,0.048003336744496077,0.0033858943119314264
PHE 296,R PHE 296,0.0,0.0,0.0,-0.08265671641791043,0.009170391852615867,0.0006468295688948011,1.1447562189054727,0.26227761539245587,0.018499636615491637,-1.005930348258707,0.26402936879529953,0.01862319577376775,0.0,0.0,0.0,0.05616915422885572,0.03312453876567774,0.002336424819570898
GLU 297,R GLU 297,0.0,0.0,0.0,-0.9268457711442785,0.3874135321206225,0.027326043640557532,134.43715422885586,7.278423929435501,0.5133804408987642,-132.54708457711442,6.683246619788318,0.47139987029694863,-0.19120484776119376,0.08306846735639872,0.005859197926592893,0.7720190328358202,1.0699593787577566,0.0754691156953573
PRO 298,R PRO 298,0.0,0.0,0.0,-0.17060696517412943,0.06425214440731958,0.004531996836721642,-1.7374228855721392,0.6364905999732912,0.044894585422636975,1.8119601990049745,0.6261289333691201,0.04416372981141293,-0.004109408955223878,0.012341744698812478,0.0008705195515353478,-0.10017906069651748,0.06770313589190749,0.004775411008123585
ALA 299,R ALA 299,0.0,0.0,0.0,-0.19504477611940302,0.11259615232097052,0.007941920240214348,-0.22881592039800985,0.7305297001023405,0.051527592122168245,0.3969502487562189,0.6706961835728172,0.047307261265618024,-0.05048220895522384,0.04621610983265258,0.003259833045250095,-0.07739265671641794,0.11633102039646244,0.008205357522500196
ASN 300,R ASN 300,0.0,0.0,0.0,-0.08140796019900501,0.03269796555690584,0.0023063366653058985,0.10459203980099493,1.1358857296323455,0.080119201951252,0.18079104477611943,1.0172870545537238,0.07175389639991758,-0.007139785074626866,0.017657848275308266,0.0012454885866484996,0.19683533930348251,0.15695453667759768,0.011070719433466108
GLN 301,R GLN 301,0.0,0.0,0.0,-0.025691542288557218,0.004353117269228412,0.0003070452181168614,0.7340398009950244,0.9575603424125052,0.06754109894407187,-0.6085074626865674,0.9415165448217913,0.06640945671483858,0.0,0.0,0.0,0.09984079601990002,0.027631990389740072,0.001949010327885008
MET 302,R MET 302,0.0,0.0,0.0,-0.014402985074626841,0.0014323174850174015,0.00010102788585746377,-0.97634328358209,0.32498948558141155,0.022922990885498977,0.9833283582089558,0.3257360003624549,0.022975645978297234,0.0,0.0,0.0,-0.007417910447761147,0.008900471093348164,0.0006277908264769312
VAL 303,R VAL 303,0.0,0.0,0.0,-0.007820895522388039,0.0007712245183738387,5.439798328776461e-05,1.2666865671641787,0.20189526438170863,0.014240593959425079,-1.226746268656716,0.20030489272173937,0.014128417791630571,0.0,0.0,0.0,0.03211940298507457,0.006866580082663681,0.00048433121572487986
LYS 304,R LYS 304,0.0,0.0,0.0,-0.011467661691542296,0.0011461373611926582,8.084229628889841e-05,-136.12093532338315,1.8931998001707404,0.1335360178994806,136.1227562189054,1.8904245160901196,0.1333402644535778,0.0,0.0,0.0,-0.009646766169153487,0.021170936663126697,0.0014932827358956477
CYS 305,R CYS 305,0.0,0.0,0.0,-0.006318407960199014,0.0008030473383297095,5.664259194177771e-05,0.24371641791044787,0.44970062366476876,0.0317194363350822,-0.22510447761194036,0.4459095060568807,0.031452031516689384,0.0,0.0,0.0,0.012293532338308592,0.007443880117531286,0.000525050820587768
ASP 306,R ASP 306,0.0,0.0,0.0,-0.019850746268656717,0.003492367219568556,0.0002463325907290964,140.32410447761188,2.26623820153922,0.1598481179946963,-140.04598009950254,2.2480623585089474,0.15856609287510265,0.0,0.0,0.0,0.258273631840794,0.029479054900966865,0.00207929221340519
PRO 307,R PRO 307,0.0,0.0,0.0,-0.015820895522388072,0.00239771059835472,0.00016912146586471982,-0.5157313432835824,0.26496759862496555,0.01868937340347002,0.5279303482587064,0.26341674815458554,0.018579984845456542,0.0,0.0,0.0,-0.0036218905472635743,0.008915653315252155,0.0006288616978428284
ARG 308,R ARG 308,0.0,0.0,0.0,-0.10604477611940309,0.031045192304902353,0.0021897590285749964,-153.26620398009953,3.41834653712999,0.24111157434500594,153.423024875622,3.4024746195466693,0.23999205559673953,-0.002621408955223878,0.011484495716383058,0.0008100538703897642,0.04815471044775764,0.06978693936814317,0.00492239117275096
HIE 309,R HIE 309,0.0,0.0,0.0,-0.01577114427860696,0.0036237693995031716,0.00025560098588221075,-1.5112338308457727,0.6694831525824884,0.04722170065652512,1.568303482587064,0.667416025938406,0.04707589678494232,0.0,0.0,0.0,0.04129850746268624,0.0142668403681662,0.0010063053305840498
GLY 310,R GLY 310,0.0,0.0,0.0,-0.004447761194029863,0.0007454722118185233,5.258155563506077e-05,1.5347512437810933,0.1635250001759231,0.011534164195736388,-1.5019601990049742,0.16270340016678675,0.011476212999293016,0.0,0.0,0.0,0.02834328358208953,0.004809460739123698,0.0003392332046984954
LYS 311,R LYS 311,0.0,0.0,0.0,-0.008497512437810927,0.0014075997640012933,9.928443224219098e-05,-116.90837313432833,3.6167800603654845,0.2551079959103591,116.89762189054719,3.6242053864162154,0.25563173802797945,0.0,0.0,0.0,-0.019248756218906878,0.015625206416793512,0.0011021170842970942
TYR 312,R TYR 312,0.0,0.0,0.0,-0.014776119402985007,0.001569176627797251,0.00011068118549245705,-0.20638805970149252,0.5688332202801146,0.04012240180793071,0.22709452736318397,0.5679113658158168,0.0400573792074455,0.0,0.0,0.0,0.0059303482587061964,0.0048862813723586996,0.00034465171438447434
MET 313,R MET 313,0.0,0.0,0.0,-0.00297512437810947,0.0004044258991623076,2.852600349138052e-05,-0.6937064676616913,0.536135340090068,0.03781607116393881,0.6918805970149259,0.5361723897349349,0.0378186844443964,0.0,0.0,0.0,-0.004800995024875484,0.001375043736970741,9.698810714861358e-05
ALA 314,R ALA 314,0.0,0.0,0.0,-0.0019552238805969854,0.00032011359088845293,2.257907179099232e-05,0.9008756218905474,0.11962187295927419,0.008437476365261825,-0.8956169154228859,0.11915530862938656,0.0084045674548016,0.0,0.0,0.0,0.0033034825870647535,0.0015037061382445803,0.0001060632532150478
CYS 315,R CYS 315,0.0,0.0,0.0,-0.004069651741293493,0.0006270235922064516,4.422683418027302e-05,-0.7124975124378111,0.23398414124042885,0.016503968820437552,0.7249800995024879,0.2327272005003415,0.016415311056396088,0.0,0.0,0.0,0.008412935323383141,0.003986748178104376,0.0002812035348958176
CYS 316,R CYS 316,0.0,0.0,0.0,-0.0029701492537313277,0.0004101989295487775,2.8933201658712023e-05,0.5620696517412939,0.21099144101944176,0.014882188790675125,-0.5474328358208953,0.21186728859485468,0.014943966315422915,0.0,0.0,0.0,0.011666666666666608,0.0046072982697673084,0.00032497376355332766
LEU 317,R LEU 317,0.0,0.0,0.0,-0.008796019900497516,0.0008305031020947873,5.857917220195241e-05,-0.8896119402985078,0.09182493974363407,0.006476831867465224,0.9083184079601986,0.09158063684115979,0.006459600069345048,0.0,0.0,0.0,0.009910447761193993,0.005964400217017648,0.000420696354429947
LEU 318,R LEU 318,0.0,0.0,0.0,-0.004184079601989971,0.000468877428988436,3.307206389120446e-05,0.6730447761194032,0.102634806317034,0.0072393010670216305,-0.6675671641791044,0.10455071713836857,0.007374438996842068,0.0,0.0,0.0,0.0012935323383082402,0.003629400120409379,0.0002559981463127424
TYR 319,R TYR 319,0.0,0.0,0.0,-0.014293532338308415,0.001229167885904876,8.669881794771859e-05,-1.0422636815920399,0.1382544885576833,0.009751719737693464,1.0576815920398008,0.13975920339919964,0.009857854139351557,0.0,0.0,0.0,0.0011243781094528867,0.009107399688762358,0.0006423864442340492
ARG 320,R ARG 320,0.0,0.0,0.0,-0.0074328358208955525,0.0006959130284700694,4.9085920365024334e-05,-95.47724378109447,0.9783942704932866,0.06901061092736112,95.48582089552237,0.9785764092928968,0.0690234580077394,0.0,0.0,0.0,0.001144278606962578,0.00786920944666592,0.0005550512383478872
GLY 321,R GLY 321,0.0,0.0,0.0,-0.003771144278606939,0.0005879073133023797,4.146778459690409e-05,-0.25053731343283575,0.15783075465564514,0.011132523084401335,0.26276616915422896,0.15942767679768052,0.011245161287576553,0.0,0.0,0.0,0.008457711442786018,0.004198963712041699,0.0002961720645437958
ASP 322,R ASP 322,0.0,0.0,0.0,-0.01541293532338308,0.0031502399562393117,0.0002222007942035981,101.64526368159208,1.5489785544997976,0.1092565232475421,-101.55802985074625,1.5396623875931952,0.10859941149912421,0.0,0.0,0.0,0.07182089552238781,0.0264612315909045,0.001866431369286353
VAL 323,R VAL 323,0.0,0.0,0.0,-0.010432835820895528,0.0011226817653189585,7.918786611721191e-05,-0.9239900497512437,0.15031972525749965,0.010602735918744638,0.9536218905472635,0.1525566082632422,0.010760513480873549,0.0,0.0,0.0,0.019199004975124247,0.006745567846896893,0.00047579567072854475
VAL 324,R VAL 324,0.0,0.0,0.0,-0.007746268656716427,0.0009305743732458459,6.563765543993202e-05,0.903930348258707,0.08412786480231496,0.005933922060985774,-0.8955920398009943,0.08379549101679193,0.005910478221741274,0.0,0.0,0.0,0.0005920398009949973,0.005267258892177479,0.0003715237967189602
PRO 325,R PRO 325,0.0,0.0,0.0,-0.004965174129353219,0.0005406657905232784,3.813562449903177e-05,1.0519004975124386,0.11608578938553991,0.008188060260657519,-1.0556467661691544,0.1168638685953648,0.008242941736601589,0.0,0.0,0.0,-0.008711442786070117,0.004159305147666219,0.0002933747650924467
LYS 326,R LYS 326,0.0,0.0,0.0,-0.012910447761194028,0.001828992681059915,0.00012900719690230747,-97.98777114427868,1.7474434651887278,0.12325515871316263,98.05838308457704,1.7594340218194298,0.12410090736827961,0.0,0.0,0.0,0.05770149253731092,0.026724324131021153,0.0018849884862599915
ASP 327,R ASP 327,0.0,0.0,0.0,-0.02227363184079606,0.002791199967306834,0.00019687606599245381,105.06226865671638,1.7186452802959928,0.12122389136728504,-104.83665174129344,1.698081530348571,0.11977343628018239,0.0,0.0,0.0,0.2033432835820875,0.027293076175625305,0.0019251051623772066
VAL 328,R VAL 328,0.0,0.0,0.0,-0.013796019900497496,0.0011900014965506825,8.393623384571947e-05,1.2221044776119405,0.12576489963400073,0.008870772058573903,-1.2193233830845769,0.12716280120556075,0.008969372433064076,0.0,0.0,0.0,-0.011014925373134343,0.01069452717802874,0.0007543337858703198
ASN 329,R ASN 329,0.0,0.0,0.0,-0.011960199004975164,0.0013451249586663037,9.487779923772556e-05,1.219681592039801,0.4657297361921212,0.03285004275980943,-1.1744875621890558,0.46849676094870457,0.033045213637912255,0.0,0.0,0.0,0.03323383084577174,0.009973100624725548,0.0007034482802166812
ALA 330,R ALA 330,0.0,0.0,0.0,-0.02780099502487559,0.0042927914824062744,0.0003027901651910399,0.798039800995025,0.19316012589759868,0.01362446479605661,-0.7522935323383084,0.19028650409254216,0.013421775141873383,0.0,0.0,0.0,0.0179452736318409,0.03138482045947353,0.002213714551559889
ALA 331,R ALA 331,0.0,0.0,0.0,-0.04506965174129352,0.006034323415486865,0.0004256283565786543,1.3209751243781085,0.17649191877011147,0.012448780113896997,-1.2863283582089555,0.17126712905376476,0.012080251861876173,0.0,0.0,0.0,-0.010422885572139216,0.03343956118686359,0.0023586447879389576
ILE 332,R ILE 332,0.0,0.0,0.0,-0.03250746268656718,0.003546590266335338,0.0002501571895606409,1.4521194029850752,0.18325643526574842,0.012925912319257066,-1.4524776119402976,0.18700616092831643,0.013190397574933548,0.0,0.0,0.0,-0.032865671641790856,0.02166540828350989,0.0015281600748560259
ALA 333,R ALA 333,0.0,0.0,0.0,-0.0304029850746269,0.004436594885033577,0.00031293327514991153,0.6946019900497508,0.235170628847774,0.0165876572036487,-0.608766169154229,0.24917577573609045,0.01757550409936167,0.0,0.0,0.0,0.05543283582089554,0.028198774124195053,0.0019889881701087866
THR 334,R THR 334,0.0,0.0,0.0,-0.290004975124378,0.0633827116369449,0.004470671777434884,0.29065671641791024,0.5977509311483508,0.042162099866088404,0.23524875621890562,0.6044671168345502,0.04263582307899371,-0.010297898507462688,0.021402925965331478,0.0015096459996192715,0.2256025990049749,0.10875873226050388,0.0076712494986285506
ILE 335,R ILE 335,0.0,0.0,0.0,-0.24658208955223881,0.03959087383673424,0.002792524928875138,1.3535920398009953,0.2639830439608264,0.01861992827187765,-1.3058905472636813,0.2697050682523294,0.01902352874666246,-0.0004889194029850745,0.0014645460086370006,0.00010330111064153171,-0.19936951641791062,0.07476362123708681,0.005273419246529197
LYS 336,R LYS 336,0.0,0.0,0.0,-0.058398009950248804,0.0076841114111524415,0.0005419954295625401,-106.46233333333338,3.0740371162952007,0.21682586029654277,106.6049353233831,3.0965168685489215,0.2184114597663177,0.0,0.0,0.0,0.08420398009950053,0.04707338596012694,0.0033203006410595227
THR 337,R THR 337,0.0,0.0,0.0,-0.1718756218905474,0.03724758435168781,0.0026272420323786324,-0.264268656716418,0.8724404596786332,0.061537205333198404,0.9114328358208961,0.9320425847660231,0.06574121509582304,-0.0009598567164179114,0.00979769443624556,0.0006910760816127985,0.4743287004975126,0.09495264936558104,0.00669744349441713
LYS 338,R LYS 338,0.0,0.0,0.0,-3.017776119402983,0.6866212065038308,0.04843052577630184,-143.6402835820895,5.96626760700743,0.42082806996418615,149.0764875621892,5.716885101584486,0.4032379842769954,-0.8281543880597017,0.07145768971626698,0.005040236816075296,1.5902734726368146,1.543512297626326,0.1088709632154561
ARG 339,R ARG 339,0.0,0.0,0.0,-2.1696318407960202,0.6914177185130014,0.04876884564800999,-150.8163383084577,4.648336521047809,0.3278683786156481,147.27403980099498,4.059005676641319,0.28630018587641176,-0.3192425910447761,0.030158074224622116,0.0021271865437075405,-6.031172939303477,1.0544337508599189,0.07437402233823813
THR 340,R THR 340,0.0,0.0,0.0,-0.1332935323383084,0.03379906101260139,0.0023840019505375664,-0.7688308457711438,0.7085274556899334,0.04997567345863417,1.0571243781094533,0.6942784575153432,0.04897062661935174,-0.00023039999999999988,0.0022484710315459847,0.00015859491844860202,0.15476959999999995,0.0540168941703477,0.0038100579485352624
ILE 341,R ILE 341,0.0,0.0,0.0,-0.05023880597014923,0.007474845815622415,0.0005272349725268259,-0.34405472636815915,0.539786563669806,0.03807360861838758,0.39311940298507453,0.524148041895159,0.03697055234116193,0.0,0.0,0.0,-0.0011741293532335159,0.03143950247354828,0.0022175715234492833
GLN 342,R GLN 342,0.0,0.0,0.0,-0.019373134328358205,0.0030247856100773275,0.00021335192689802185,0.5535174129353235,1.498367373847356,0.10568668580887938,-0.46902487562189044,1.4938207630161051,0.10536599260719558,0.0,0.0,0.0,0.06511940298507515,0.01837843403161728,0.0012963147870547712
PHE 343,R PHE 343,0.0,0.0,0.0,-0.009293532338308458,0.0010454392588663645,7.373959978878524e-05,0.906666666666667,0.19469975183985233,0.013733061636899689,-0.8984029850746269,0.19383480629234984,0.013672053081910959,0.0,0.0,0.0,-0.0010298507462686338,0.003187210835989152,0.0002248085189981966
VAL 344,R VAL 344,0.0,0.0,0.0,-0.0031542288557213976,0.0004360548226102079,3.075693574021089e-05,-0.25749751243781066,0.18059016365168515,0.01273784801989029,0.2574577114427862,0.18008527403183364,0.012702235851904813,0.0,0.0,0.0,-0.003194029850746002,0.0010400747098618158,7.336121367664354e-05
ASP 345,R ASP 345,0.0,0.0,0.0,-0.0023184079601990116,0.00047641849233330687,3.360396948812612e-05,100.96336318407961,1.3670619519743936,0.09642511544322362,-100.93796019900508,1.3636249825099742,0.09618269030886681,0.0,0.0,0.0,0.023084577114428358,0.0037400363082922636,0.0002638018213205925
TRP 346,R TRP 346,0.0,0.0,0.0,-0.002611940298507499,0.0004873082900690931,3.437207659717849e-05,-1.1637761194029845,0.13106754411851873,0.00924479176253506,1.1616368159203982,0.13098931800210253,0.009239274117709079,0.0,0.0,0.0,-0.004751243781094236,0.0007840518216156938,5.5302751498257734e-05
CYS 347,R CYS 347,0.0,0.0,0.0,-0.0020099502487562005,0.0003988796468224093,2.8134801014141245e-05,0.1573333333333333,0.2214281850345499,0.015618339954164624,-0.15558706467661693,0.22096802774477065,0.015585882961469507,0.0,0.0,0.0,-0.0002636815920397874,0.0008725352652839205,6.154389240500324e-05
PRO 348,R PRO 348,0.0,0.0,0.0,-0.0017860696517412941,0.000422036021103439,2.9768125721971757e-05,1.1875323383084577,0.20862642515424984,0.01471537343348021,-1.1842039800995021,0.20824818522817004,0.014688694446119904,0.0,0.0,0.0,0.0015422885572141097,0.0009301220891982221,6.56057537829206e-05
THR 349,R THR 349,0.0,0.0,0.0,-0.003308457711442784,0.0005592978090932087,3.94498257603214e-05,0.2970000000000003,0.3804930422805134,0.02683790992372604,-0.2878308457711443,0.38039643008795826,0.026831095425080314,0.0,0.0,0.0,0.005860696517413205,0.0024495907897549908,0.0001727808124201284
GLY 350,R GLY 350,0.0,0.0,0.0,-0.0013980099502487542,0.0004894875174626423,3.452578744597838e-05,0.2834676616915423,0.5286244801312504,0.03728629594961082,-0.2801592039800996,0.5274543054197528,0.03720375818935647,0.0,0.0,0.0,0.0019104477611941177,0.001914059086749723,0.00013500731853332296
PHE 351,R PHE 351,0.0,0.0,0.0,-0.006552238805970159,0.000913419828867131,6.44276671729742e-05,-0.2242786069651741,0.23388650560162108,0.01649708213345909,0.2272537313432835,0.23413390797615505,0.016514532551482147,0.0,0.0,0.0,-0.0035771144278611265,0.0029227659549992666,0.00020615601525395019
LYS 352,R LYS 352,0.0,0.0,0.0,-0.0023781094527363057,0.0004849151415327835,3.420327691436005e-05,-87.6463184079602,0.777260451244058,0.054823725166527205,87.64136318407961,0.7762427317209352,0.05475194076614637,0.0,0.0,0.0,-0.007333333333334554,0.0025320499498620876,0.0001785970331270207
VAL 353,R VAL 353,0.0,0.0,0.0,-0.0036815920398009607,0.0005067793662984071,3.574546042261801e-05,-0.7620149253731344,0.09774738879396641,0.006894569214745009,0.7694527363184083,0.09755666298368425,0.006881116453333648,0.0,0.0,0.0,0.003756218905472508,0.0020721497553983148,0.00014615817453726682
GLY 354,R GLY 354,0.0,0.0,0.0,-0.0014676616915422999,0.0004989531378858224,3.519344083266555e-05,0.7993830845771145,0.06550445286932205,0.004620327865059249,-0.7987462686567162,0.06534029025688518,0.004608748727162224,0.0,0.0,0.0,-0.0008308457711442589,0.0018584869952563501,0.00013108756542342862
ILE 355,R ILE 355,0.0,0.0,0.0,-0.004099502487562175,0.0004784404091610329,3.374658450513285e-05,-0.5554079601990048,0.07650157047338517,0.005396004733969982,0.5589751243781093,0.07694001267453794,0.005426930062409032,0.0,0.0,0.0,-0.0005323383084575666,0.0015357105749858628,0.00010832067212939654
ASN 356,R ASN 356,0.0,0.0,0.0,-0.002557213930348249,0.0004967157800735652,3.503562978026729e-05,0.3022189054726366,0.1973341783651296,0.013918879756890282,-0.2964577114427861,0.1975817217479686,0.01393634012087231,0.0,0.0,0.0,0.003203980099501949,0.002018122885183714,0.00014234741293282378
TYR 357,R TYR 357,0.0,0.0,0.0,-0.003636815920398005,0.0006087568369330192,4.2938396605465274e-05,0.5441343283582093,0.20400413825105052,0.014389342453238984,-0.5397661691542288,0.20391723530754802,0.014383212792218516,0.0,0.0,0.0,0.0007313432835823681,0.0013631477643421658,9.614902993461963e-05
GLU 358,R GLU 358,0.0,0.0,0.0,-0.0031243781094527187,0.0004672910566875477,3.296016981644935e-05,90.9407860696518,0.9713048714127901,0.0685105632713111,-90.92747263681595,0.9693083087982435,0.06836973660261533,0.0,0.0,0.0,0.010189054726365906,0.0037222043971439117,0.0002625440552855055
PRO 359,R PRO 359,0.0,0.0,0.0,-0.005412935323383121,0.0008002685126471252,5.64465886905331e-05,-0.7559402985074629,0.10265493771234777,0.007240721026164198,0.7757462686567165,0.10348393918940604,0.007299194281902534,0.0,0.0,0.0,0.014393034825870774,0.004021057909335395,0.00028362355674632617
PRO 360,R PRO 360,0.0,0.0,0.0,-0.007567164179104469,0.0009550683953057077,6.736533054739875e-05,-0.3382537313432835,0.27481226572252876,0.01938376268115538,0.3452835820895522,0.2763104717435241,0.01948943798601158,0.0,0.0,0.0,-0.0005373134328357043,0.0051726270302716055,0.0003648489798273758
THR 361,R THR 361,0.0,0.0,0.0,-0.0034527363184079364,0.0005544976437638717,3.911124820327697e-05,0.3904726368159202,0.1963693354827136,0.013850824987179832,-0.3793084577114432,0.19750675881906654,0.013931052643547012,0.0,0.0,0.0,0.007711442786069401,0.0031522428890868783,0.00022234207019388713
VAL 362,R VAL 362,0.0,0.0,0.0,-0.005960199004975142,0.0008216037951579213,5.7951463488742565e-05,-0.9626766169154232,0.12358637441398235,0.008717110737276169,0.9726965174129355,0.12284452997624637,0.008664785065095553,0.0,0.0,0.0,0.004059701492537372,0.0033733544594222414,0.00023793807786905296
VAL 363,R VAL 363,0.0,0.0,0.0,-0.0036318407960199074,0.0005933135676684452,4.184911237843616e-05,0.8451542288557224,0.13007866389428768,0.009175041529457995,-0.8395174129353239,0.13021016668345914,0.009184317021039522,0.0,0.0,0.0,0.0020049751243783613,0.001846059437597339,0.00013021099309236725
PRO 364,R PRO 364,0.0,0.0,0.0,-0.0034825870646766066,0.0007268450693631615,5.126769830837447e-05,0.40466666666666673,0.19916695497387468,0.014048153851472935,-0.4015024875621892,0.19914074435801357,0.014046305097174276,0.0,0.0,0.0,-0.0003184079601989611,0.0017127294712032358,0.00012080662236650177
GLY 365,R GLY 365,0.0,0.0,0.0,-0.0029950248756218916,0.0006946670517694457,4.8998035944699644e-05,0.5819353233830845,0.23126115580679407,0.01631190423667144,-0.569303482587065,0.22976198464903053,0.016206160856316425,0.0,0.0,0.0,0.009636815920398037,0.003567743522415307,0.00025164922520435495
GLY 366,R GLY 366,0.0,0.0,0.0,-0.003786069651741292,0.0006758116366880198,4.766807750841186e-05,0.6074278606965178,0.37414393965690573,0.02639007875370624,-0.583671641791045,0.3733552476356866,0.026334448707763285,0.0,0.0,0.0,0.019970149253731324,0.004592780889192465,0.00032394978647910593
ASP 367,R ASP 367,0.0,0.0,0.0,-0.010980099502487572,0.0014726704312420355,0.0001038741632281161,117.22193034825872,1.8049792394509865,0.12731341932625403,-117.15087064676618,1.7970883120109507,0.12675683621876527,0.0,0.0,0.0,0.060079601990052196,0.011498805122470358,0.0008110631780746859
LEU 368,R LEU 368,0.0,0.0,0.0,-0.016756218905472665,0.0022002427798742965,0.00015519315986088698,-0.35968159203980116,0.18698494926915002,0.013188901419853738,0.41162189054726384,0.18386837255568578,0.012969075047720838,0.0,0.0,0.0,0.035184079601989944,0.010284555646666626,0.0007254166236430095
ALA 369,R ALA 369,0.0,0.0,0.0,-0.016990049751243783,0.00246364622741234,0.00017377220655318692,-0.33016915422885573,0.15068447890498476,0.010628463657356844,0.3943084577114428,0.15072598569685342,0.010631391320724135,0.0,0.0,0.0,0.04714925373134335,0.010337470457659445,0.0007291489466377867
LYS 370,R LYS 370,0.0,0.0,0.0,-0.019562189054726384,0.003982219584600971,0.0002808841125384543,-100.94998009950251,1.9337134717023812,0.13639363195919843,101.06590547263684,1.9486823985867228,0.13744945865439623,0.0,0.0,0.0,0.09636318407960184,0.038623355883613264,0.0027242814742253012
VAL 371,R VAL 371,0.0,0.0,0.0,-0.03056218905472639,0.004563249604101608,0.0003218668102321554,-0.5356517412935324,0.15595364826580835,0.01100012220814418,0.6636218905472634,0.15716118518186808,0.011085295295117195,0.0,0.0,0.0,0.09740796019900498,0.02092970315003628,0.0014762674358099984
GLN 372,R GLN 372,0.0,0.0,0.0,-0.05215422885572145,0.03137037761279756,0.0022126958317015477,-0.45900995024875657,0.45595875686370396,0.03216085101661501,0.6594328358208952,0.44320440655129534,0.031261228509016796,-0.0016583641791044757,0.00941246690628978,0.000663904226676564,0.14661029253731261,0.059964223739063606,0.00422955023227126
ARG 373,R ARG 373,0.0,0.0,0.0,-0.07427363184079598,0.018378003054262123,0.0012962843882559716,-104.26677114427862,1.6896630731770526,0.11917964409436,104.72014427860691,1.7111280048102415,0.12069366363657742,-0.0034867343283582087,0.010875180329450876,0.0007670760767049842,0.3756127681592068,0.07829119897134053,0.005522235395474824
ALA 374,R ALA 374,0.0,0.0,0.0,-0.009616915422885576,0.0009290836644422481,6.553250894801807e-05,-0.7073184079601991,0.09213821604077482,0.006498928673739289,0.7391293532338312,0.09070077195872824,0.006397539185607945,0.0,0.0,0.0,0.022194029850746394,0.009634471907397545,0.0006795632520995685
VAL 375,R VAL 375,0.0,0.0,0.0,-0.014059701492537305,0.0012202348319981177,8.606872890678255e-05,0.7213432835820894,0.10192889223279726,0.0071895097265727076,-0.6933432835820895,0.10533970901652429,0.007430090193062586,0.0,0.0,0.0,0.013940298507462517,0.011801695548578696,0.0008324274214887917
CYS 376,R CYS 376,0.0,0.0,0.0,-0.00562686567164177,0.0005418547719604024,3.8219488783433034e-05,-0.9179900497512435,0.20225817180078656,0.014266191475125997,0.9549004975124378,0.2059690119419652,0.014527933957599243,0.0,0.0,0.0,0.03128358208955213,0.00999772009355788,0.0007051848036572465
MET 377,R MET 377,0.0,0.0,0.0,-0.013109452736318482,0.0011751829323058602,8.289101291337904e-05,0.2750099502487562,0.2426156592430666,0.017112789158574063,-0.24230348258706458,0.24805530686019064,0.017496472318429473,0.0,0.0,0.0,0.019597014925373125,0.014016400878145933,0.000988640690951684
LEU 378,R LEU 378,0.0,0.0,0.0,-0.004641791044776116,0.0005096528680287698,3.594814160738536e-05,0.11630845771144295,0.16150136508244162,0.01139142798160791,-0.12422885572139301,0.16173631067952235,0.011407999766294528,0.0,0.0,0.0,-0.01256218905472626,0.005601826566368708,0.0003951223809388393
SER 379,R SER 379,0.0,0.0,0.0,-0.0038706467661691873,0.0005117369500746271,3.609514142079886e-05,0.17491044776119394,0.5148958760027849,0.036317954876223676,-0.16813432835820885,0.5134592824092392,0.036216625376925875,0.0,0.0,0.0,0.002905472636815871,0.003759699879587995,0.0002651887827011492
ASN 380,R ASN 380,0.0,0.0,0.0,-0.002796019900497445,0.0004384323947636403,3.092463674969199e-05,1.3628258706467653,0.20040020786119495,0.014135140803204565,-1.3583930348258706,0.19993961713165348,0.014102653238025847,0.0,0.0,0.0,0.0016368159203985788,0.0017255578983744757,0.0001217114698528613
THR 381,R THR 381,0.0,0.0,0.0,-0.004203980099502484,0.0006011465658504689,4.240160947110804e-05,-0.35295024875621883,0.22354468542225595,0.015767626381107774,0.36332338308457685,0.22213652720098348,0.015668302558326797,0.0,0.0,0.0,0.006169154228855497,0.0037418227634574627,0.00026392782815246263
THR 382,R THR 382,0.0,0.0,0.0,-0.0031194029850745895,0.00046324793420839745,3.267498994494455e-05,0.6003383084577115,0.22749147920213683,0.01604601175004147,-0.6001691542288551,0.2269193672817377,0.016005658086558072,0.0,0.0,0.0,-0.002950248756218976,0.0020750861488585265,0.00014636529176262643
ALA 383,R ALA 383,0.0,0.0,0.0,-0.0035223880597015198,0.0005560577913491899,3.922129252921663e-05,0.4689552238805971,0.13767747654332538,0.009711020448230955,-0.4615373134328358,0.13665091469984642,0.009638612358660394,0.0,0.0,0.0,0.003895522388059806,0.0020379557240236363,0.00014374631352540073
ILE 384,R ILE 384,0.0,0.0,0.0,-0.003273631840795979,0.0004884244583592479,3.44508050381806e-05,0.6144328358208954,0.18994329270652655,0.013397566877229495,-0.6138706467661691,0.18936162246812557,0.013356539021976341,0.0,0.0,0.0,-0.002711442786069572,0.0014647834159636644,0.00010331785606323522
ALA 385,R ALA 385,0.0,0.0,0.0,-0.0016069651741293972,0.0004884244583592141,3.4450805038178214e-05,-0.11638308457711438,0.16926201394763618,0.011938821946936209,0.11629850746268659,0.16902018027755114,0.011921764315040061,0.0,0.0,0.0,-0.0016915422885571986,0.0008606246195490138,6.07037802298871e-05
GLU 386,R GLU 386,0.0,0.0,0.0,-0.005467661691542295,0.0007727955358785225,5.4508794318701194e-05,129.81499502487563,1.9173561723192252,0.13523987701847887,-129.7010398009951,1.9061662831184485,0.1344506030895077,0.0,0.0,0.0,0.10848756218905677,0.012356684678590715,0.0008715733364591073
ALA 387,R ALA 387,0.0,0.0,0.0,-0.0022636815920398412,0.00046265981841043423,3.26335074549735e-05,0.47356716417910455,0.1998231723683239,0.014094439857695425,-0.4707164179104478,0.19903549566954729,0.01403888142707582,0.0,0.0,0.0,0.0005870646766167669,0.001164838015683748,8.216133875479608e-05
TRP 388,R TRP 388,0.0,0.0,0.0,-0.0028009950248756074,0.0004350318853472838,3.06847833088407e-05,0.48459203980099513,0.23949873593351062,0.016892938339437783,-0.4855721393034826,0.23911563018112367,0.01686591614315215,0.0,0.0,0.0,-0.0037810945273633154,0.0009367248947146756,6.607147977526034e-05
ALA 389,R ALA 389,0.0,0.0,0.0,-0.0015174129353233924,0.0004996966976911257,3.5245887497545485e-05,-0.1882437810945273,0.19645503903392947,0.013856870049591194,0.18821890547263675,0.19614631010030809,0.01383509398960934,0.0,0.0,0.0,-0.0015422885572140168,0.0008519528262921529,6.0092119094351195e-05
ARG 390,R ARG 390,0.0,0.0,0.0,-0.0072537313432836014,0.0008524465857488611,6.012694620115898e-05,-133.20930845771147,2.0694849418987595,0.1459702130853676,133.13651243781098,2.065016360285916,0.14565502364039506,0.0,0.0,0.0,-0.08004975124377688,0.007969313811406706,0.0005621120558277096
LEU 391,R LEU 391,0.0,0.0,0.0,-0.0023084577114427076,0.0004618566354338212,3.257685529584487e-05,0.4857213930348259,0.22363127521386825,0.01577373395409696,-0.48446268656716435,0.2230978632078454,0.0157361099721075,0.0,0.0,0.0,-0.0010497512437810253,0.0009074114064242119,6.400386573014025e-05
ASP 392,R ASP 392,0.0,0.0,0.0,-0.0013333333333333372,0.00047140452079099277,3.325031120358502e-05,110.19648756218912,1.7387059124056086,0.122638859258272,-110.15810945273637,1.7357180279592492,0.12242811013877883,0.0,0.0,0.0,0.037044776119405806,0.0031279489687161205,0.00022062850917133392
HID 393,R HID 393,0.0,0.0,0.0,-0.0029800995024875433,0.0004983574912693066,3.515142715970951e-05,0.442975124378109,0.6014801513894971,0.04242513878085477,-0.44040796019900474,0.5996685591492669,0.04229735891641779,0.0,0.0,0.0,-0.00041293532338309435,0.0019783987295617835,0.00013954548703166246
LYS 394,R LYS 394,0.0,0.0,0.0,-0.003253731343283604,0.0005089238548276328,3.5896720980852856e-05,-131.56131840796016,2.7819893823497246,0.19622640142055478,131.47775621890543,2.776482951036432,0.19583800770196905,0.0,0.0,0.0,-0.08681592039801017,0.006643812463738876,0.00046861839938849284
PHE 395,R PHE 395,0.0,0.0,0.0,-0.0012786069651742516,0.0004483136448187004,3.162160639024591e-05,0.1519950248756221,0.17405416031085502,0.012276833889721122,-0.15189054726368162,0.173723311662895,0.012253497625385988,0.0,0.0,0.0,-0.0011741293532339181,0.0007819654807715764,5.5155592361499244e-05
ASP 396,R ASP 396,0.0,0.0,0.0,-0.0010447761194029804,0.00028735381250134844,2.026837518480798e-05,111.61423880597012,2.0604275633899145,0.14533135486312904,-111.57420895522384,2.0568811912591345,0.14508121305966415,0.0,0.0,0.0,0.038985074626865734,0.0035680695784729524,0.00025167222342543336
LEU 397,R LEU 397,0.0,0.0,0.0,-0.0020199004975124195,0.00035910611806206716,2.5329392600307926e-05,-0.8513084577114423,0.2552253406415253,0.01800220750775172,0.8500547263681593,0.25473621511984057,0.017967707253519233,0.0,0.0,0.0,-0.003273631840795664,0.0008403690517065454,5.9275062632445946e-05
MET 398,R MET 398,0.0,0.0,0.0,-0.001512437810945275,0.0004998452769196201,3.52563674682881e-05,-0.037502487562188956,0.2415853345598799,0.0170401156587544,0.03716417910447761,0.24109783714308264,0.017005730242186365,0.0,0.0,0.0,-0.0018507462686566205,0.00095553477527754,6.739822645424437e-05
TYR 399,R TYR 399,0.0,0.0,0.0,-0.0009452736318408338,0.00026764134639428136,1.8877965030169883e-05,-0.6131343283582089,0.18773845696752947,0.013242049755010503,0.6119303482587065,0.1875790118747254,0.013230803365292549,0.0,0.0,0.0,-0.00214925373134323,0.0006522917427881785,4.600911210364061e-05
ALA 400,R ALA 400,0.0,0.0,0.0,-0.0005124378109452769,0.0004998452769196613,3.525636746829101e-05,-1.0626467661691548,0.2144211218943148,0.015124099827563705,1.0609900497512432,0.21419710061283304,0.015108298584688486,0.0,0.0,0.0,-0.002169154228855836,0.0007987825195425634,5.634177481838322e-05
LYS 401,R LYS 401,0.0,0.0,0.0,-0.0011442786069651518,0.00035137201160219026,2.4783870791902144e-05,-114.28779601990055,2.8170749999574465,0.19870115007648456,114.24147761194028,2.811647497908033,0.19831832359892282,0.0,0.0,0.0,-0.04746268656716541,0.005601159327957694,0.0003950753175700452
ARG 402,R ARG 402,0.0,0.0,0.0,-0.0007711442786069951,0.0004200961558723448,2.9631298178360873e-05,-99.5095621890547,1.484428193635498,0.10470349184376969,99.48691044776122,1.4826178380379877,0.10457579920538479,0.0,0.0,0.0,-0.023422885572140284,0.0020504273627677807,0.00014462599509647617
ALA 403,R ALA 403,0.0,0.0,0.0,-0.0005970149253730956,0.000490497812691161,3.4597048176994235e-05,-0.7746766169154229,0.15083238333060858,0.010638896031174828,0.7737960199004976,0.15050066753816102,0.010615498603183433,0.0,0.0,0.0,-0.0014776119402984823,0.0008468532731973885,5.973242435252818e-05
PHE 404,R PHE 404,0.0,0.0,0.0,-0.0014129353233830748,0.0004923613937806689,3.4728495052122366e-05,-0.6559054726368162,0.11234654994027646,0.007924314645721306,0.652865671641791,0.11222093908813259,0.007915454739334912,0.0,0.0,0.0,-0.004452736318407967,0.0008632951883410703,6.0892147628819684e-05
VAL 405,R VAL 405,0.0,0.0,0.0,-0.0005024875621890326,0.0004999938119960415,3.526684432478361e-05,-0.7032238805970145,0.09117074150369907,0.006430688281421168,0.7024278606965175,0.09110638917855761,0.006426149218380285,0.0,0.0,0.0,-0.001298507462686327,0.0007400737903200402,5.220078034140958e-05
HIE 406,R HIE 406,0.0,0.0,0.0,-0.0006368159203979575,0.00048091725268034033,3.3921287576883974e-05,-0.7946368159203985,0.20045548242847236,0.014139039570574326,0.7933731343283585,0.20011811207565067,0.014115243300645982,0.0,0.0,0.0,-0.0019004975124379286,0.0007980384853649887,5.628929469386309e-05
TRP 407,R TRP 407,0.0,0.0,0.0,-0.000980099502487589,0.00019850683923635938,1.4001592877331366e-05,-1.8624328358208944,0.12471666083156872,0.008796834994207076,1.85952736318408,0.1245493388519914,0.008785033011733912,0.0,0.0,0.0,-0.0038855721393032997,0.0006555092175918961,4.623605527833438e-05
TYR 408,R TYR 408,0.0,0.0,0.0,-0.000721393034825831,0.00044831364481863294,3.1621606390241156e-05,-0.6425373134328358,0.10169802069695491,0.007173225304009413,0.6418606965174128,0.10158020382175974,0.007164915142370106,0.0,0.0,0.0,-0.0013980099502486044,0.0007129198735971537,5.028549073002184e-05
VAL 409,R VAL 409,0.0,0.0,0.0,-0.0002985074626865735,0.00045760327512705124,3.227684639134015e-05,-0.957402985074627,0.05558151909331972,0.003920418081523404,0.9564776119402981,0.055496499340710326,0.003914421250546962,0.0,0.0,0.0,-0.0012238805970149098,0.0007015454621721747,4.948320160686375e-05
GLY 410,R GLY 410,0.0,0.0,0.0,-0.00014427860696517426,0.0003513720116021809,2.478387079190148e-05,-0.9218407960199002,0.1177729687429634,0.008307064716950096,0.9210945273631839,0.11772966765716916,0.008304010493847408,0.0,0.0,0.0,-0.0008905472636816596,0.0006292696540573527,4.4385259168221046e-05
GLU 411,R GLU 411,0.0,0.0,0.0,-0.00023880597014926333,0.00042635393603242624,3.007268795845291e-05,88.09771641791043,0.9848483552127709,0.06946584696348794,-88.08544776119408,0.9839304613296967,0.06940110372086296,0.0,0.0,0.0,0.012029850746269255,0.001179891418233589,8.322312390402457e-05
GLY 412,R GLY 412,0.0,0.0,0.0,-0.00010447761194029639,0.0003058791273420714,2.1575050145338395e-05,-0.5269502487562187,0.1355799685538857,0.00956307364177299,0.5265223880597019,0.1354702542895733,0.009555334994239998,0.0,0.0,0.0,-0.0005323383084577854,0.00065426195932379,4.614808046320918e-05
MET 413,R MET 413,0.0,0.0,0.0,-0.00034825870646766974,0.00047641849233330893,3.3603969488126264e-05,-0.08435820895522392,0.330579035257858,0.02331724732138951,0.08435323383084577,0.3302352389385572,0.023292997798732798,0.0,0.0,0.0,-0.00035323383084560466,0.0008461807612125449,5.9684989014515995e-05
GLU 414,R GLU 414,0.0,0.0,0.0,-0.00025870646766170004,0.0004379240016848978,3.0888777466769606e-05,85.29563681592042,1.406860685178126,0.09923230164142148,-85.286223880597,1.4059483952770098,0.09916795367320703,0.0,0.0,0.0,0.009154228855719995,0.0011201876741096242,7.901194648720637e-05
GLU 415,R GLU 415,0.0,0.0,0.0,-0.0003034825870646824,0.00045976179312032413,3.2429096511670845e-05,93.76738308457713,1.5497109881436038,0.1093081851334987,-93.75112935323385,1.5481858339035703,0.10920060904782714,0.0,0.0,0.0,0.01595024875621871,0.0017270203938025285,0.00012181462632670034
GLY 416,R GLY 416,0.0,0.0,0.0,-0.0001293532338308481,0.0003355904866475693,2.3670727848071644e-05,0.49598507462686575,0.1729364038519169,0.012197993427930157,-0.4955870646766168,0.17276908821495796,0.012186191892830801,0.0,0.0,0.0,0.0002686567164179052,0.0006672604469373151,4.70649230883084e-05
GLU 417,R GLU 417,0.0,0.0,0.0,-0.00031343283582089247,0.000463888664714027,3.272018359025382e-05,87.184039800995,1.1358992398087389,0.08012015488562085,-87.17338805970145,1.135002110005819,0.08005687622828629,0.0,0.0,0.0,0.010338308457711033,0.0011654116025479173,8.220179645279167e-05
PHE 418,R PHE 418,0.0,0.0,0.0,-0.0006019900497512902,0.000489487517462677,3.452578744598083e-05,0.2847562189054726,0.1295863118256283,0.009140313692149215,-0.2845223880597014,0.12941395168918093,0.00912815634549002,0.0,0.0,0.0,-0.00036815920398066435,0.0007355784906775651,5.188370635193053e-05
SER 419,R SER 419,0.0,0.0,0.0,-0.0003432835820895514,0.00047480518568915916,3.349017561127761e-05,0.47845273631840846,0.44090124683163046,0.031098776147928022,-0.4779800995024876,0.4405173344966459,0.031071697059692482,0.0,0.0,0.0,0.00012935323383067798,0.0007682661745951689,5.418931780631588e-05
GLU 420,R GLU 420,0.0,0.0,0.0,-0.00037810945273633806,0.0004849151415328093,3.420327691436187e-05,88.38674626865674,1.3213531923754647,0.0932010681242797,-88.37537810945271,1.3204306572923545,0.09313599751664495,0.0,0.0,0.0,0.010990049751244927,0.0012011190874339514,8.47204082445618e-05
ALA 421,R ALA 421,0.0,0.0,0.0,-0.0003134328358208765,0.0004638886647140033,3.272018359025215e-05,0.09930845771144278,0.13435130447094376,0.009476410359346387,-0.09916915422885578,0.13418447702476252,0.009464643258569504,0.0,0.0,0.0,-0.00017412935323389342,0.0007428112280931703,5.2393864314605894e-05
ARG 422,R ARG 422,0.0,0.0,0.0,-0.0010199004975124278,0.00024352712936358956,1.717707930392376e-05,-105.33465671641794,1.8059324231487308,0.1273806517204852,105.30419402985069,1.8032275726550717,0.12718986627675968,0.0,0.0,0.0,-0.03148258706468144,0.0028687621532982217,0.00020234688077699727
GLU 423,R GLU 423,0.0,0.0,0.0,-0.0004825870646766218,0.0004996966976911378,3.524588749754634e-05,94.27480597014929,2.0922372983465825,0.14757504057246,-94.25828855721396,2.090131600111699,0.14742651607063037,0.0,0.0,0.0,0.016034825870641884,0.0022201656283746592,0.00015659840924540157
ASP 424,R ASP 424,0.0,0.0,0.0,-0.00043781094527361346,0.0004961174472564129,3.499342663732702e-05,90.99496019900496,0.964793689909343,0.0680512999385595,-90.98137313432836,0.9638902081679159,0.06798757325002712,0.0,0.0,0.0,0.013149253731339752,0.001240932060351177,8.752859883470801e-05
MET 425,R MET 425,0.0,0.0,0.0,-0.0008955223880597442,0.00032173325799454325,2.269331430023544e-05,-0.27691044776119406,0.16118942825567553,0.01136942565428948,0.276587064676617,0.16096998772164095,0.011353947512427184,0.0,0.0,0.0,-0.0012189054726367532,0.0006778960691853318,4.781510204076508e-05
ALA 426,R ALA 426,0.0,0.0,0.0,-0.0005422885572139248,0.000498208468343081,3.514091589294194e-05,0.5640547263681592,0.11818609152055645,0.008336204150948755,-0.5633134328358208,0.11800070102100843,0.008323127713340952,0.0,0.0,0.0,0.00019900497512444898,0.0007918735293859323,5.5854452226684225e-05
ALA 427,R ALA 427,0.0,0.0,0.0,-0.0003582089552238748,0.00047947398221518663,3.381948712737454e-05,0.36250746268656703,0.13659287363690678,0.00963451845773197,-0.36192039800995024,0.13644379460572312,0.009624003233625786,0.0,0.0,0.0,0.00022885572139303835,0.0007579516676063399,5.346178857788453e-05
LEU 428,R LEU 428,0.0,0.0,0.0,-0.0010398009950249114,0.0002608977234253587,1.8402306540556587e-05,0.002791044776119261,0.13467172587685078,0.009499011142734763,-0.0021094527363184124,0.13450094956182962,0.009486965510225497,0.0,0.0,0.0,-0.0003582089552241328,0.0007060821595530511,4.980319556767159e-05
GLU 429,R GLU 429,0.0,0.0,0.0,-0.0013980099502487857,0.0004894875174626545,3.452578744597924e-05,109.90695522388057,1.5958026203050981,0.11255923820078642,-109.86800497512431,1.5930429766206458,0.1123645879433704,0.0,0.0,0.0,0.037552238805972,0.0030335614362935154,0.00021397092595273434
LYS 430,R LYS 430,0.0,0.0,0.0,-0.001019900497512421,0.0003591061180620686,2.5329392600308028e-05,-96.92422885572141,2.6066224743407247,0.18385697344747218,96.90479104477612,2.6035074879723443,0.18363725924963253,0.0,0.0,0.0,-0.020457711442788025,0.003389984184690151,0.00023911104825011828
ASP 431,R ASP 431,0.0,0.0,0.0,-0.0008407960199004684,0.0003658661952407874,2.5806211680395536e-05,94.9791890547263,1.0475002340744375,0.07388496977152599,-94.96122388059705,1.0464036085836033,0.07380761977330612,0.0,0.0,0.0,0.01712437810945348,0.0013418086614326475,9.46438856662612e-05
TYR 432,R TYR 432,0.0,0.0,0.0,-0.0024328358208955043,0.0004954684379910561,3.494764905332992e-05,0.1462835820895522,0.2848090469297619,0.020088881260877333,-0.14643283582089553,0.28454505316384937,0.020070260576337293,0.0,0.0,0.0,-0.002582089552238887,0.0008431624973605286,5.9472097096963576e-05
GLU 433,R GLU 433,0.0,0.0,0.0,-0.002019900497512447,0.000517938883090148,3.65325920470335e-05,111.81059701492535,3.0771873200672992,0.21704805853851386,-111.76469154228859,3.0692446433894287,0.21648782532122204,0.0,0.0,0.0,0.04388557213930644,0.008084247984114112,0.00057021888731086
GLU 434,R GLU 434,0.0,0.0,0.0,-0.0011044776119403111,0.00033684200755843506,2.37590033268351e-05,97.68427363184072,1.9026202225372446,0.1342004832610556,-97.66308955223882,1.9002650121372529,0.13403435952804973,0.0,0.0,0.0,0.020079601990048202,0.0024984834884548964,0.0001762294374876758
VAL 435,R VAL 435,0.0,0.0,0.0,-0.0013482587064676667,0.0004764184923333118,3.360396948812647e-05,-0.2665373134328361,0.16371401423963025,0.011547496219853532,0.2665074626865673,0.16346734636432075,0.011530097609411262,0.0,0.0,0.0,-0.001378109452736397,0.0007572655757389086,5.341339538880765e-05
GLY 436,R GLY 436,0.0,0.0,0.0,-0.0010597014925373023,0.00035466740140540883,2.5016309666926676e-05,0.14456716417910434,0.3128574560043764,0.02206726349813612,-0.1437363184079602,0.3121176668096578,0.022015082791620684,0.0,0.0,0.0,-0.000228855721393077,0.001100593771936636,7.76298991876784e-05
VAL 437,R VAL 437,0.0,0.0,0.0,-0.0015074626865671608,0.0005194658851374562,3.6640298466981085e-05,-0.7118855721393029,0.22048944163256257,0.01555212609986383,0.7108009950248754,0.22010897391296919,0.015525289976064739,0.0,0.0,0.0,-0.002592039800995051,0.0008881398294326325,6.264455349597105e-05
ASP 438,R ASP 438,0.0,0.0,0.0,-0.0013184079601990051,0.0005165032186366465,3.643132808422137e-05,100.50129850746261,2.7756639545385156,0.19578024014304815,-100.47589552238806,2.770767728447994,0.19543488698232797,0.0,0.0,0.0,0.024084577114428043,0.004963329301637183,0.0003500862562972305
SER 439,R SER 439,0.0,0.0,0.0,-0.0005920398009950248,0.0004914556694482176,3.4664610183415275e-05,-0.44035820895522393,0.5484391611449617,0.038683915787876604,0.4398855721393032,0.5478722223118198,0.03864392700583494,0.0,0.0,0.0,-0.0010646766169155244,0.0009979062757717577,7.038688166533906e-05
VAL 440,R VAL 440,0.0,0.0,0.0,-0.0007810945273631787,0.0004698266813065812,3.313901898729919e-05,91.93165174129352,2.288850792072504,0.16144308715428207,-91.91727363184081,2.2865545480579104,0.16128112258941857,0.0,0.0,0.0,0.01359701492537372,0.0025120190774645364,0.00017718416432427713
gtp 441,R gtp 441,0.0,0.0,0.0,-0.007154228855721364,0.0004795256023887967,3.382312813368911e-05,418.88226368159195,3.5364995503802943,0.24944544533466445,-418.7651791044778,3.5311779111633625,0.24907008584558005,0.0,0.0,0.0,0.10993034825871044,0.007378543882700329,0.0005204423579082956
Mg+ 442,R Mg+ 442,0.0,0.0,0.0,-3.9800995024880075e-05,0.00019549137019294228,1.378889809037821e-05,-205.3350497512437,1.6738123813970813,0.11806162249882712,205.27588557213943,1.6711489275619422,0.11787375695026142,0.0,0.0,0.0,-0.05920398009950011,0.0029830673184628527,0.0002104093454888838
MET 443,R MET 443,0.0,0.0,0.0,-0.00039303482587064103,0.0004884244583591917,3.445080503817664e-05,-88.93693532338304,0.7302468885292077,0.051507644131845914,88.92362189054732,0.729524609270126,0.05145669848096403,0.0,0.0,0.0,-0.01370646766169152,0.001114538907044709,7.861351317878193e-05
ARG 444,R ARG 444,0.0,0.0,0.0,-0.0008159203980099908,0.00038754909640102106,2.7335605607642148e-05,-96.46009950248751,0.7647159652605033,0.053938905347357215,96.43856716417915,0.763618843413078,0.0538615203388428,0.0,0.0,0.0,-0.02234825870646012,0.0014064915075907725,9.920626186215018e-05
GLU 445,R GLU 445,0.0,0.0,0.0,-0.00034328358208954204,0.00047480518568914604,3.349017561127668e-05,88.65438308457705,0.7376395373684635,0.052029081376681045,-88.6408855721393,0.736871679792295,0.05197492087918561,0.0,0.0,0.0,0.013154228855723683,0.001120187674114639,7.901194648756009e-05
ILE 446,R ILE 446,0.0,0.0,0.0,-0.0005373134328357661,0.0004986057638354726,3.516893895631782e-05,-0.5565373134328355,0.1168643379450281,0.00824297484197432,0.5560398009950248,0.11670653934689487,0.00823184458703613,0.0,0.0,0.0,-0.0010348258706464931,0.0007941208691084419,5.601296734874593e-05
VAL 447,R VAL 447,0.0,0.0,0.0,-0.0002786069651741097,0.00044831364481862757,3.1621606390240776e-05,0.5648905472636817,0.13316057698838374,0.009392422918395782,-0.5641840796019899,0.13305653212663324,0.009385084159686948,0.0,0.0,0.0,0.00042786069651748606,0.0007370911636829007,5.1990402079184646e-05
HID 448,R HID 448,0.0,0.0,0.0,-0.0006069651741293173,0.0004884244583591696,3.4450805038175076e-05,0.3167363184079603,0.15202685388727757,0.010723147488216693,-0.3162238805970149,0.15183315871848765,0.010709485284404798,0.0,0.0,0.0,-9.452736318406256e-05,0.000820156459104246,5.784937627472916e-05
ILE 449,R ILE 449,0.0,0.0,0.0,-0.00038805970149253654,0.0004873082900690885,3.437207659717817e-05,0.9629253731343285,0.07113024563269026,0.005017140691196327,-0.961621890547264,0.07107221692276194,0.005013047661582141,0.0,0.0,0.0,0.0009154228855722152,0.0007582455169360427,5.348251511152743e-05
GLN 450,R GLN 450,0.0,0.0,0.0,-0.0005223880597015057,0.0004994985233039376,3.523190935402763e-05,0.16361691542288587,0.15447045640808826,0.010895505920712176,-0.16338308457711445,0.15435620596799354,0.010887447316009104,0.0,0.0,0.0,-0.00028855721392988785,0.0007702932232026085,5.433229479115486e-05
ALA 451,R ALA 451,0.0,0.0,0.0,-0.0002537313432835939,0.0004351456637944458,3.069280862172919e-05,0.86244776119403,0.039090257944049016,0.0027572142063616717,-0.8613283582089553,0.03896217890296581,0.0027481802073505306,0.0,0.0,0.0,0.0008656716417910105,0.0007240472701384486,5.107035676665409e-05
GLY 452,R GLY 452,0.0,0.0,0.0,-0.00017412935323383265,0.00037922067662009366,2.674816416969143e-05,0.58144776119403,0.22786471177674034,0.01607233754606069,-0.5808258706467664,0.22760084316258875,0.01605372568904524,0.0,0.0,0.0,0.0004477611940297153,0.0007521163921560372,5.3050199982264705e-05
GLN 453,R GLN 453,0.0,0.0,0.0,-0.0005522388059701354,0.0004972636193718576,3.507427138499185e-05,-0.1810597014925366,0.4068439705049456,0.028696561093416822,0.1811393034825872,0.4062590288288834,0.028655302488742478,0.0,0.0,0.0,-0.00047263681591996816,0.0009622204381424931,6.78697967533347e-05
CYS 454,R CYS 454,0.0,0.0,0.0,-0.0005820895522387794,0.0004932152728912691,3.478872304083588e-05,0.41298507462686557,0.225024276802232,0.0158719887104206,-0.41198009950248743,0.22475999272632657,0.015853347548992487,0.0,0.0,0.0,0.00042288557213925965,0.0008257507555486381,5.8243967521815694e-05
GLY 455,R GLY 455,0.0,0.0,0.0,-0.0003034825870646609,0.00045976179312029155,3.242909651166855e-05,0.6758756218905474,0.1413684345295279,0.009971360551619578,-0.6750796019900499,0.14114416479459138,0.009955541784188855,0.0,0.0,0.0,0.0004925373134329396,0.0007604620419615197,5.363885673244353e-05
ASN 456,R ASN 456,0.0,0.0,0.0,-0.00047263681592039675,0.0004992506946985891,3.521442887200094e-05,0.4528557213930349,0.20404385461603303,0.01439214382963081,-0.4525572139303482,0.20387003947422705,0.014379883854806541,0.0,0.0,0.0,-0.00017412935323257662,0.0008131551247443487,5.735554022513779e-05
GLN 457,R GLN 457,0.0,0.0,0.0,-0.0008109452736318464,0.0003915520869641998,2.7617954792048294e-05,0.43858706467661707,0.9558165343803519,0.06741810020903403,-0.4374427860696517,0.9545444997224838,0.0673283778021193,0.0,0.0,0.0,0.00033333333333379373,0.0014637691867812655,0.00010324631785250713
ILE 458,R ILE 458,0.0,0.0,0.0,-0.0012338308457710968,0.00042326585184379,2.9854871294067225e-05,0.22317910447761186,0.11118608739873383,0.007842461929116784,-0.22187562189054735,0.1109798935343327,0.007827918135289557,0.0,0.0,0.0,6.965174129379421e-05,0.0009061011431957327,6.39114468877574e-05
GLY 459,R GLY 459,0.0,0.0,0.0,-0.00040298507462689144,0.0004904978126912245,3.4597048176998714e-05,0.580318407960199,0.12987766195186248,0.009160863945571128,-0.5799651741293537,0.1298243504556741,0.009157103642559993,0.0,0.0,0.0,-4.975124378118626e-05,0.0007710640304901072,5.438666334524576e-05
ALA 460,R ALA 460,0.0,0.0,0.0,-0.0005124378109452426,0.0004998452769196269,3.525636746828859e-05,0.04421890547263682,0.09818873004199474,0.006925699026184443,-0.044169154228855714,0.09809955976278809,0.006919409439634113,0.0,0.0,0.0,-0.00046268656716409056,0.0007661045394993601,5.4036847822524394e-05
LYS 461,R LYS 461,0.0,0.0,0.0,-0.001606965174129384,0.0004884244583591568,3.4450805038174175e-05,-103.06844776119401,1.3679689554957521,0.09648909053895947,103.03614427860688,1.3658464122997676,0.09633937788518365,0.0,0.0,0.0,-0.03391044776118895,0.002710205569210801,0.00019116316163183953
PHE 462,R PHE 462,0.0,0.0,0.0,-0.0014179104477612565,0.0004932152728913716,3.4788723040843106e-05,0.31283084577114423,0.10899423164152072,0.007687860344222315,-0.31279104477611935,0.10877273820457203,0.007672237401752994,0.0,0.0,0.0,-0.0013781094527363456,0.0008901441595809485,6.278592804425585e-05
TRP 463,R TRP 463,0.0,0.0,0.0,-0.0010248756218905095,0.00015574602828355688,1.098547782371961e-05,0.22861691542288548,0.170098500911607,0.011997823188212178,-0.22899502487562207,0.16990449461000393,0.01198413903878371,0.0,0.0,0.0,-0.00140298507462691,0.0006923828958059298,4.883692400521932e-05
GLU 464,R GLU 464,0.0,0.0,0.0,-0.0011094527363183912,0.0003122063978056865,2.2021341393524647e-05,99.301368159204,1.15495446003558,0.08146420649024311,-99.27347263681592,1.1529438291295142,0.08132238752077277,0.0,0.0,0.0,0.02678606965174066,0.0023220776798720958,0.00016378673111808883
VAL 465,R VAL 465,0.0,0.0,0.0,-0.0015820895522387698,0.0004932152728913115,3.478872304083887e-05,-0.35703482587064683,0.16256438075924357,0.011466407326330032,0.35949751243781086,0.16234160667399336,0.011450694053894218,0.0,0.0,0.0,0.000880597014925232,0.0011441704469755138,8.070356085691514e-05
ILE 466,R ILE 466,0.0,0.0,0.0,-0.0011542288557214162,0.00036116798831601775,2.5474825714717257e-05,-0.012019900497512519,0.12498552991665605,0.008815799557247702,0.011626865671641793,0.12474445550297297,0.008798795479168998,0.0,0.0,0.0,-0.0015472636815919423,0.0009027349131983589,6.367401133069547e-05
SER 467,R SER 467,0.0,0.0,0.0,-0.0006368159203979962,0.00048091725268036917,3.392128757688601e-05,-0.7685970149253728,0.14389182570086312,0.010149346841599337,0.7671492537313436,0.1437296993649618,0.010137911331575015,0.0,0.0,0.0,-0.0020845771144277895,0.0008509935342277628,6.0024455849156646e-05
ASP 468,R ASP 468,0.0,0.0,0.0,-0.0012487562189054434,0.00043229221883039605,3.0491542132180565e-05,100.22326368159194,1.9913109572593652,0.1404562453514082,-100.1953333333334,1.9879185828052748,0.14021696570655384,0.0,0.0,0.0,0.0266815920397976,0.0035292818393021282,0.0002489363472481126
GLU 469,R GLU 469,0.0,0.0,0.0,-0.0018606965174128706,0.0003603446559648468,2.5416752328287957e-05,108.4088805970149,0.913867777146704,0.06445926300848702,-108.37331840796018,0.9120293473656659,0.0643295901698751,0.0,0.0,0.0,0.033701492537313506,0.003135489005667658,0.00022116034237205183
HID 470,R HID 470,0.0,0.0,0.0,-0.000990049751243882,0.00022282781767717937,1.5717062428993753e-05,0.22628358208955227,0.15509173718926017,0.010939327688233857,-0.22671144278606967,0.1549440480569249,0.010928910500033594,0.0,0.0,0.0,-0.0014179104477616564,0.0006724704672281957,4.74324095853791e-05
GLY 471,R GLY 471,0.0,0.0,0.0,-0.00032835820895522086,0.0004696159021657352,3.312415177300817e-05,-0.8350199004975126,0.10133251309888269,0.007147444385823089,0.8339054726368162,0.10119832270009976,0.007137979324875903,0.0,0.0,0.0,-0.001442786069651753,0.0007247989592626934,5.112337682948156e-05
ILE 472,R ILE 472,0.0,0.0,0.0,-0.0006517412935323726,0.0004764184923333216,3.360396948812716e-05,0.9240945273631835,0.09961550969124557,0.0070263363032239765,-0.923189054726368,0.0994945638636128,0.007017805442296261,0.0,0.0,0.0,0.00025373134328353424,0.0007332192408736486,5.171729770133976e-05
ASP 473,R ASP 473,0.0,0.0,0.0,-0.000477611940298514,0.0004994985233039327,3.5231909354027275e-05,85.41074626865671,0.8486191653862066,0.05985698078387436,-85.39996517412938,0.8480269014874607,0.05981520570943318,0.0,0.0,0.0,0.010303482587062688,0.001023328784867307,7.218004719880616e-05
PRO 474,R PRO 474,0.0,0.0,0.0,-0.0004179104477611845,0.0004932152728912809,3.4788723040836716e-05,-0.48541293532338314,0.09855161857737083,0.00695129520993173,0.48501492537313423,0.09843190830850126,0.00694285149859969,0.0,0.0,0.0,-0.000815920398009878,0.0007602992822819136,5.362737654979866e-05
THR 475,R THR 475,0.0,0.0,0.0,-0.00022885572139303337,0.00042009615587232667,2.9631298178359595e-05,-0.8832437810945266,0.09460888472173933,0.006673196205975035,0.8826865671641794,0.0946413826615799,0.006675488433914134,0.0,0.0,0.0,-0.0007860696517410689,0.0007046434299044816,4.9701715402669156e-05
GLY 476,R GLY 476,0.0,0.0,0.0,-0.000154228855721386,0.000361167988316034,2.5474825714718402e-05,-0.4414577114427862,0.1346085884788741,0.009494557774048807,0.441089552238806,0.13447928668594547,0.00948543752877232,0.0,0.0,0.0,-0.0005223880597015355,0.0006546779761031816,4.6177424024355926e-05
SER 477,R SER 477,0.0,0.0,0.0,-0.0002537313432835895,0.00043514566379443815,3.0692808621728655e-05,0.6497114427860697,0.28091760856946296,0.01981440036219525,-0.6491691542288559,0.2808352525032035,0.019808591413167702,0.0,0.0,0.0,0.00028855721393024027,0.0007027440232044561,4.9567741583809614e-05
TYR 478,R TYR 478,0.0,0.0,0.0,-0.0006766169154229083,0.00046776753327536376,3.299377788367688e-05,-0.9458706467661692,0.2626086189566672,0.01852298380677664,0.9450000000000001,0.2623733620139951,0.01850639006146523,0.0,0.0,0.0,-0.001547263681592203,0.0007784440247225172,5.490720800293498e-05
HID 479,R HID 479,0.0,0.0,0.0,-0.0005970149253731249,0.0004904978126911853,3.459704817699595e-05,-0.2008059701492537,0.3186061639792164,0.022472746094826593,0.20065671641791036,0.31834884424793225,0.022454596160393074,0.0,0.0,0.0,-0.0007462686567164373,0.0008044023815887822,5.6738169323986274e-05
GLY 480,R GLY 480,0.0,0.0,0.0,-0.0003830845771144221,0.00048613864677834524,3.4289576320453745e-05,-0.8424079601990052,0.13538323248514664,0.009549196949416354,0.8414875621890553,0.13523100226890813,0.009538459457853851,0.0,0.0,0.0,-0.001303482587064596,0.0007932788628056486,5.5953576803325864e-05
ASP 481,R ASP 481,0.0,0.0,0.0,-0.0012736318407960204,0.00044582222521830545,3.1445875201005636e-05,100.68254726368157,1.1801558413873938,0.08324177487525135,-100.65474626865668,1.177652416561735,0.08306519690271034,0.0,0.0,0.0,0.026527363184079146,0.002944004365470515,0.00020765405722532023
SER 482,R SER 482,0.0,0.0,0.0,-0.0007960199004975148,0.0004029543628122714,2.842220932007306e-05,-0.38463184079601986,0.4223437021754417,0.029789827871493733,0.3843034825870647,0.42178251503336617,0.029750244782459814,0.0,0.0,0.0,-0.0011243781094528512,0.0008806672822402868,6.211748065582931e-05
ASP 483,R ASP 483,0.0,0.0,0.0,-0.0005472636815920367,0.0004977611318718681,3.510936321106358e-05,92.30075124378108,1.2536717606291568,0.08842718800855058,-92.28444278606966,1.2522216030869704,0.08832490178208204,0.0,0.0,0.0,0.0157611940298529,0.0017313861720526325,0.0001221225645815525
LEU 484,R LEU 484,0.0,0.0,0.0,-0.0010398009950248529,0.00021947009950359214,1.5480227249690905e-05,-0.6787960199004972,0.14111257699845278,0.009953313752836755,0.678373134328358,0.14095264041664854,0.00994203269615765,0.0,0.0,0.0,-0.0014626865671640943,0.0006909872857895103,4.873848526456634e-05
GLN 485,R GLN 485,0.0,0.0,0.0,-0.0010646766169154249,0.00028353844475179004,1.9999259893304048e-05,-1.4081293532338308,0.2594365751037637,0.01829924508428097,1.406676616915423,0.25909288735722025,0.018275003219756093,0.0,0.0,0.0,-0.002517412935323561,0.0007404081660619485,5.2224365387770035e-05
LEU 486,R LEU 486,0.0,0.0,0.0,-0.00048756218905474504,0.0004998452769196767,3.52563674682921e-05,-0.14851741293532342,0.11897150854739695,0.00839160319659902,0.14828855721393042,0.11884270434707093,0.008382518048798606,0.0,0.0,0.0,-0.0007164179104478215,0.0008006086642742551,5.647058113642542e-05
GLU 487,R GLU 487,0.0,0.0,0.0,-0.0005273631840795975,0.0004992506946985865,3.521442887200076e-05,87.9789203980099,1.4654267555093483,0.10336323373604088,-87.9666467661692,1.4641521342508574,0.1032733288843852,0.0,0.0,0.0,0.011746268656717216,0.001506304663335287,0.00010624653904309065
ARG 488,R ARG 488,0.0,0.0,0.0,-0.0009054726368159886,0.00029256100354209136,2.0635662121960597e-05,-94.50138805970145,1.7061191126438648,0.1203403636235912,94.48201990049752,1.7041976591045118,0.12020483474058534,0.0,0.0,0.0,-0.020273631840793137,0.002189925200063591,0.00015446541389231176
ILE 489,R ILE 489,0.0,0.0,0.0,-0.0004278606965174343,0.000494768552853828,3.489828296201507e-05,0.3269054726368161,0.117055992979592,0.008256493145813008,-0.3265174129353232,0.11692788501381839,0.00824745710661151,0.0,0.0,0.0,-3.9800995024619365e-05,0.0007716416306600202,5.4427404120002496e-05
ASN 490,R ASN 490,0.0,0.0,0.0,-0.0003482587064676471,0.0004764184923332781,3.360396948812409e-05,0.14385572139303485,0.4733888140138461,0.03339027245611677,-0.14367164179104472,0.47300904206201894,0.033363485407992034,0.0,0.0,0.0,-0.00016417910447747675,0.0008090965711538475,5.706927192695907e-05
VAL 491,R VAL 491,0.0,0.0,0.0,-0.0004477611940298556,0.0004972636193718758,3.5074271384993135e-05,-0.5784378109452735,0.10590067327540102,0.007469657561127793,0.5784676616915421,0.10588635698721921,0.007468647768017352,0.0,0.0,0.0,-0.0004179104477611055,0.0007819338267353856,5.51533596579341e-05
TYR 492,R TYR 492,0.0,0.0,0.0,-0.0007661691542288178,0.00042326585184382175,2.9854871294069465e-05,-0.10463184079602014,0.14207899764999893,0.010021479809801084,0.10428855721393036,0.14187846497719991,0.010007335325641563,0.0,0.0,0.0,-0.0011094527363184703,0.0007648758225264218,5.395018080952509e-05
TYR 493,R TYR 493,0.0,0.0,0.0,-0.0006268656716418192,0.0004836373655528463,3.411314954581024e-05,0.41826865671641794,0.1240526988911398,0.008750002729829225,-0.4179601990049748,0.12397664042514232,0.0087446379792752,0.0,0.0,0.0,-0.0003184079601990848,0.000777871475613924,5.486682350257398e-05
ASN 494,R ASN 494,0.0,0.0,0.0,-0.00022885572139301846,0.0004200961558722994,2.963129817835767e-05,0.712164179104478,0.27433611934733393,0.019350177905330317,-0.7117263681592045,0.2740932763323281,0.01933304907973269,0.0,0.0,0.0,0.0002089552238804989,0.000757134821085613,5.3404172666662136e-05
GLU 495,R GLU 495,0.0,0.0,0.0,-0.00021890547263681557,0.00041350437323741523,2.916634968013683e-05,78.52585074626867,1.2149936255221925,0.0856990427058222,-78.519552238806,1.2143693400427225,0.08565500900322336,0.0,0.0,0.0,0.00607960199005149,0.0010042852664048905,7.083682097300739e-05
ALA 496,R ALA 496,0.0,0.0,0.0,-7.462686567164683e-05,0.00026278831136806265,1.8535658332234722e-05,0.2343233830845769,0.10072720610761712,0.007104749322569316,-0.23423880597014915,0.10070795512490566,0.007103391462943666,0.0,0.0,0.0,9.950248755974776e-06,0.0006228649083407541,4.3933503237031854e-05
ALA 497,R ALA 497,0.0,0.0,0.0,-8.457711442785967e-05,0.0002782513722210825,1.962633855027795e-05,0.7565771144278608,0.0812041544511797,0.005727699433164408,-0.7561940298507462,0.08116188089017579,0.005724717686072324,0.0,0.0,0.0,0.000298507462686362,0.0006468044382094443,4.562206748089151e-05
GLY 498,R GLY 498,0.0,0.0,0.0,-9.452736318407858e-05,0.0002925610035420696,2.0635662121959066e-05,0.540467661691542,0.07254849261083728,0.005117176120020398,-0.5402835820895522,0.07249048096098273,0.0051130842937310355,0.0,0.0,0.0,8.955223880592935e-05,0.0006244920710254287,4.4048274443624255e-05
ASN 499,R ASN 499,0.0,0.0,0.0,-0.00018407960199004882,0.00038754909640100187,2.7335605607640792e-05,0.330412935323382,0.3827169610436527,0.02699477305868664,-0.3302587064676618,0.3825811821452541,0.02698519595361548,0.0,0.0,0.0,-2.985074626982441e-05,0.0006758848834914663,4.767324393958052e-05
LYS 500,R LYS 500,0.0,0.0,0.0,-0.00021890547263682717,0.0004135043732374372,2.9166349680138383e-05,-78.95309950248756,0.9928406254338026,0.07002957823960414,78.94639800995026,0.9923644064627688,0.0699959883432634,0.0,0.0,0.0,-0.0069203980099503465,0.0008543898004658308,6.026400999928763e-05
TYR 501,R TYR 501,0.0,0.0,0.0,-0.0004427860696517345,0.0004967157800735712,3.503562978026771e-05,-0.10934328358208956,0.19810815822521613,0.01397347208699777,0.10933333333333328,0.19792280351836794,0.013960398174012357,0.0,0.0,0.0,-0.0004527363184079788,0.0007784440247225379,5.4907208002936437e-05
VAL 502,R VAL 502,0.0,0.0,0.0,-0.0002587064676616973,0.0004379240016848932,3.088877746676928e-05,0.07027860696517425,0.09964480195807231,0.007028402420422457,-0.07028855721393036,0.09968321125134892,0.0070311116030845455,0.0,0.0,0.0,-0.000268656716417814,0.0007312925152447833,5.15813969538115e-05
PRO 503,R PRO 503,0.0,0.0,0.0,-0.00039800995024879193,0.0004894875174626841,3.4525787445981324e-05,-1.047890547263682,0.07845591949419581,0.005533853885338615,1.04689552238806,0.0783965175250122,0.005529663993484912,0.0,0.0,0.0,-0.0013930348258707585,0.0007396054103143482,5.216774336305252e-05
ARG 504,R ARG 504,0.0,0.0,0.0,-0.0004427860696517036,0.000496715780073537,3.5035629780265304e-05,-85.5386815920398,0.6094664072788488,0.04298844583872269,85.5277661691542,0.6089583064200395,0.04295260716740517,0.0,0.0,0.0,-0.011358208955226927,0.000993032831829226,7.004313543343932e-05
ALA 505,R ALA 505,0.0,0.0,0.0,-0.00016417910447761815,0.0003704380192833232,2.6128683284883492e-05,-0.6869601990049752,0.06410197417004955,0.004521404644872556,0.686348258706468,0.06403775401865355,0.004516874904648862,0.0,0.0,0.0,-0.0007761194029850894,0.0006872157870580747,4.84724642550229e-05
ILE 506,R ILE 506,0.0,0.0,0.0,-0.00023383084577116933,0.00042326585184389033,2.9854871294074303e-05,0.7852935323383087,0.056842703518075764,0.004009375172002486,-0.784656716417911,0.056834634587721776,0.0040088060335375,0.0,0.0,0.0,0.0004029850746266335,0.0006778595554329918,4.781252655925192e-05
LEU 507,R LEU 507,0.0,0.0,0.0,-0.00036318407960200306,0.00048091725268039807,3.3921287576888046e-05,-0.7536368159203977,0.04801018173326113,0.0033863771202130295,0.7529601990049754,0.047961514504779486,0.003382944398588478,0.0,0.0,0.0,-0.0010398009950248737,0.0007844305601394865,5.532946565398913e-05
VAL 508,R VAL 508,0.0,0.0,0.0,-0.00021393034825870058,0.00041007822955212565,2.892468813736477e-05,0.7843383084577119,0.042633751783860925,0.0030071529908349995,-0.783681592039801,0.04256651931530162,0.003002410778140834,0.0,0.0,0.0,0.0004427860696516638,0.000738399640344685,5.2082694906868926e-05
ASP 509,R ASP 509,0.0,0.0,0.0,-0.0002437810945273496,0.00042936216936099937,3.0284872377431788e-05,84.75985074626867,0.6307685256470467,0.044490981418673615,-84.74719900497517,0.6302432762458436,0.044453933182436525,0.0,0.0,0.0,0.012407960199004408,0.0008711725491305354,6.144777381855824e-05
LEU 510,R LEU 510,0.0,0.0,0.0,-0.00018905472636815827,0.0003915520869641971,2.7617954792048105e-05,-0.6936517412935322,0.06811906542284393,0.0048047484152388,0.6931691542288559,0.06809410552861515,0.004802987880042143,0.0,0.0,0.0,-0.0006716417910444083,0.000685051322509439,4.8319794697016746e-05
GLU 511,R GLU 511,0.0,0.0,0.0,-0.00019900497512439155,0.00039925179398488033,2.816105025109156e-05,79.24922885572141,0.8758410072633309,0.06177706146623692,-79.24060696517411,0.8752643039364235,0.0617363839499084,0.0,0.0,0.0,0.008422885572139646,0.0009332304306334828,6.582499928331588e-05
PRO 512,R PRO 512,0.0,0.0,0.0,-0.00011442786069651255,0.0003183302143889694,2.2453282111458722e-05,0.6336716417910446,0.10094450296276376,0.0071200762609810704,-0.6333233830845774,0.10085401449273464,0.007113693696418991,0.0,0.0,0.0,0.00023383084577086887,0.0006765803326369663,4.772229714016363e-05
GLY 513,R GLY 513,0.0,0.0,0.0,-0.00010945273631840971,0.0003122063978057211,2.2021341393527087e-05,0.3305920398009951,0.09792551101617776,0.006907132987597385,-0.33039800995024876,0.09787239532771243,0.006903386495798152,0.0,0.0,0.0,8.457711442795965e-05,0.0006895170602614836,4.8634783551514635e-05
THR 514,R THR 514,0.0,0.0,0.0,-0.0003034825870646823,0.0004597617931203239,3.242909651167083e-05,0.1812388059701489,0.14284689882544505,0.010075643382552442,-0.18113432835820892,0.1427711067445592,0.010070297421355479,0.0,0.0,0.0,-0.00019900497512468593,0.0007399065457830313,5.218898382131404e-05
MET 515,R MET 515,0.0,0.0,0.0,-0.0002139303482587072,0.00041007822955213834,2.8924688137365666e-05,0.5817910447761192,0.248911952942831,0.017556895474302756,-0.5814527363184078,0.24867555438408945,0.01754022120560239,0.0,0.0,0.0,0.00012437810945265985,0.0006978664973174571,4.922370743374646e-05
ASP 516,R ASP 516,0.0,0.0,0.0,-0.00016915422885571216,0.0003748880842543976,2.6442566666646815e-05,78.70741293532342,0.6809345959813631,0.04802942319619003,-78.6996567164179,0.6805162194569465,0.0479999131914625,0.0,0.0,0.0,0.007587064676616661,0.0008485468062405733,5.985187696326038e-05
SER 517,R SER 517,0.0,0.0,0.0,-0.00025373134328358124,0.00043514566379442395,3.069280862172765e-05,0.22658208955223874,0.3722108406910952,0.026253728465650716,-0.22640298507462683,0.3718263005786904,0.026226605097410066,0.0,0.0,0.0,-7.462686567177829e-05,0.0008100138105047944,5.713396900244741e-05
VAL 518,R VAL 518,0.0,0.0,0.0,-0.0003631840796019981,0.0004809172526803915,3.3921287576887585e-05,0.4029800995024876,0.11048396296129068,0.007792937889743013,-0.402542288557214,0.11035167417294767,0.007783606958054514,0.0,0.0,0.0,7.462686567176835e-05,0.0007592893935508566,5.3556144490903055e-05
ARG 519,R ARG 519,0.0,0.0,0.0,-0.00031343283582086986,0.00046388866471399346,3.272018359025145e-05,-78.33081094527365,0.7258784378567155,0.05119951737885222,78.32356716417917,0.7255043102475603,0.0511731284519633,0.0,0.0,0.0,-0.007557213930350124,0.0008213326139231398,5.7932335839236934e-05
SER 520,R SER 520,0.0,0.0,0.0,-0.00024875621890547343,0.00043229221883041844,3.0491542132182144e-05,0.05362686567164177,0.45266608240932715,0.031928603667530586,-0.05364676616915427,0.4523089460629176,0.03190341321191021,0.0,0.0,0.0,-0.0002686567164180156,0.0007580169773018551,5.346639516862501e-05
GLY 521,R GLY 521,0.0,0.0,0.0,-0.00020895522388059926,0.00040656234244407127,2.8676696581612776e-05,-0.9788109452736324,0.10879984854942926,0.00767414961804194,0.977776119402985,0.10873174177084965,0.0076693457362738025,0.0,0.0,0.0,-0.0012437810945273322,0.0007565788616997955,5.336495831512395e-05
PRO 522,R PRO 522,0.0,0.0,0.0,-0.0005522388059701536,0.0004972636193718747,3.5074271384993054e-05,-0.2201641791044776,0.2254781495639739,0.01590400242668583,0.21989054726368162,0.2252026350335818,0.015884569130074088,0.0,0.0,0.0,-0.0008258706467662328,0.0008070136356612316,5.6922352985175785e-05
PHE 523,R PHE 523,0.0,0.0,0.0,-0.0007810945273632091,0.0004135043732374279,2.916634968013773e-05,-0.16532338308457695,0.12218357406639963,0.00861816482976693,0.1651393034825871,0.1220305829765818,0.008607373670320087,0.0,0.0,0.0,-0.0009651741293534235,0.0006793185746745444,4.7915437841800174e-05
GLY 524,R GLY 524,0.0,0.0,0.0,-0.00021393034825869947,0.00041007822955212354,2.8924688137364622e-05,-0.43445771144278594,0.09407993559377989,0.006635887011133193,0.4340646766169155,0.0939855540716185,0.006629229851845734,0.0,0.0,0.0,-0.000606965174129311,0.0006909156400551123,4.873343176410108e-05
GLN 525,R GLN 525,0.0,0.0,0.0,-0.00027860696517412295,0.00044831364481864893,3.162160639024228e-05,-0.6182736318407958,0.6713024614712481,0.04735002481138304,0.6178358208955225,0.6707898722008341,0.047313869551920774,0.0,0.0,0.0,-0.0007164179104472934,0.0008889476726184802,6.270153436091495e-05
ILE 526,R ILE 526,0.0,0.0,0.0,-0.000402985074626866,0.0004904978126911935,3.4597048176996525e-05,-0.7065174129353232,0.0934908458299742,0.006594335822908442,0.7059104477611942,0.09344427631704501,0.0065910510627307135,0.0,0.0,0.0,-0.0010099502487563132,0.0007661368475452885,5.403912665637965e-05
PHE 527,R PHE 527,0.0,0.0,0.0,-0.00044278606965178973,0.0004967157800736332,3.503562978027209e-05,-0.5987164179104477,0.07743772448386024,0.005462035946675685,0.5981940298507462,0.07738941501521433,0.0054586284594843005,0.0,0.0,0.0,-0.000965174129353618,0.0007555967590032686,5.3295686131992135e-05
ARG 528,R ARG 528,0.0,0.0,0.0,-0.00022885572139302122,0.00042009615587230444,2.9631298178358027e-05,-78.14390547263683,0.4945229230389768,0.03488095757071213,78.13756218905472,0.4943321112208704,0.034867498742776594,0.0,0.0,0.0,-0.0065721393034797486,0.0007165560950195829,5.0541970013882e-05
PRO 529,R PRO 529,0.0,0.0,0.0,-0.0001492537313432793,0.0003563383995914323,2.513417279138861e-05,0.40366666666666673,0.11707752813993201,0.00825801211890627,-0.40338308457711486,0.11702781704630909,0.008254505768711624,0.0,0.0,0.0,0.0001343283582091459,0.0006742349057275211,4.755686348137423e-05
ASP 530,R ASP 530,0.0,0.0,0.0,-0.00010447761194029805,0.0003058791273420763,2.157505014533874e-05,75.04109452736314,0.5057183709061565,0.035670623577780995,-75.03608457711447,0.5054421125748508,0.03565113781749791,0.0,0.0,0.0,0.004905472636815446,0.0007303103003676636,5.151211685807076e-05
ASN 531,R ASN 531,0.0,0.0,0.0,-0.00017412935323383376,0.00037922067662009604,2.6748164169691596e-05,-0.5920149253731349,0.09848264122678944,0.006946429922749118,0.5917064676616917,0.09839694413387808,0.006940385315871432,0.0,0.0,0.0,-0.00048258706467814346,0.0007404081660610086,5.222436538770374e-05
PHE 532,R PHE 532,0.0,0.0,0.0,-0.0003233830845771429,0.00046776753327539076,3.2993777883678784e-05,-0.6391442786069651,0.07069522617955912,0.004986456784788402,0.6386766169154229,0.07061562904323368,0.004980842435674198,0.0,0.0,0.0,-0.0007910447761194771,0.0007955844580156199,5.6116200950655654e-05
VAL 533,R VAL 533,0.0,0.0,0.0,-0.00014427860696518695,0.0003513720116022119,2.478387079190367e-05,0.6086119402985072,0.13939006673074242,0.009831817246276662,-0.6081691542288556,0.1393237442620777,0.009827139220026104,0.0,0.0,0.0,0.00029850746268648347,0.0006544510906431828,4.616142075790471e-05
PHE 534,R PHE 534,0.0,0.0,0.0,-0.00016417910447761208,0.0003704380192833095,2.6128683284882523e-05,-0.4577114427860695,0.0688070076149488,0.004853272116155332,0.4574825870646764,0.06877970417747059,0.00485134628016302,0.0,0.0,0.0,-0.00039303482587064103,0.0007121904014667964,5.023403773311798e-05
GLY 535,R GLY 535,0.0,0.0,0.0,-4.4776119402987876e-05,0.000206812036724655,1.4587396341052283e-05,-0.32100497512437787,0.16003004996147172,0.011287649414595652,0.32082587064676604,0.15986821229018316,0.011276234265403237,0.0,0.0,0.0,-0.00022388059701483105,0.0006266287161725333,4.419898177233983e-05
GLN 536,R GLN 536,0.0,0.0,0.0,-8.457711442786077e-05,0.0002782513722210861,1.9626338550278206e-05,-0.34159203980099534,0.4135963287079748,0.029172835718938174,0.34139303482587086,0.41348795424981283,0.029165191574044614,0.0,0.0,0.0,-0.00028358208955260307,0.0006496681927532682,4.5824061152129645e-05
SER 537,R SER 537,0.0,0.0,0.0,-0.00011442786069651807,0.0003183302143889847,2.2453282111459803e-05,0.11241791044776114,0.2921549791095804,0.02060702336662029,-0.11235323383084583,0.29200768340261046,0.020596633928505685,0.0,0.0,0.0,-4.975124378127436e-05,0.0006964818754261732,4.912604373568256e-05
GLY 538,R GLY 538,0.0,0.0,0.0,-0.00012437810945274802,0.00033001241695081716,2.3277281147515863e-05,-0.7424328358208955,0.070747021218996,0.004990110125187405,0.7418656716417908,0.0707373170649287,0.004989425646934706,0.0,0.0,0.0,-0.0006915422885572039,0.0006498205718310485,4.583480914357574e-05
ALA 539,R ALA 539,0.0,0.0,0.0,-0.00014925373134328925,0.000356338399591456,2.513417279139028e-05,-0.2968109452736317,0.1496326981572309,0.010554276763429578,0.29656716417910445,0.14948281225818172,0.01054370462725224,0.0,0.0,0.0,-0.0003930348258706587,0.0006763607943696558,4.7706812104727555e-05
GLY 540,R GLY 540,0.0,0.0,0.0,-0.00014427860696517426,0.00035137201160218094,2.4783870791901483e-05,-0.07191542288557214,0.13948204760086738,0.009838305076625212,0.07189054726368155,0.13937121754079992,0.009830487726927819,0.0,0.0,0.0,-0.00016915422885569338,0.0007062223664963458,4.9813085002948174e-05
ASN 541,R ASN 541,0.0,0.0,0.0,-0.00037313432835822696,0.0004836373655528487,3.411314954581041e-05,0.7757810945273647,0.3352346647329312,0.023645630105320004,-0.7745472636815925,0.33473949031016387,0.023610703194501582,0.0,0.0,0.0,0.0008606965174130504,0.0009253196368203714,6.526701490991193e-05
ASN 542,R ASN 542,0.0,0.0,0.0,-0.00026865671641792724,0.0004432609673109979,3.126521799740538e-05,0.17596019900497467,0.2434741671259436,0.017173343635710797,-0.17589054726368158,0.24331317566653549,0.01716198817370238,0.0,0.0,0.0,-0.0001990049751248334,0.0006840027093818466,4.824583122978884e-05
TRP 543,R TRP 543,0.0,0.0,0.0,-0.0005273631840795925,0.000499250694698582,3.521442887200043e-05,-0.17325870646766156,0.08853491166427759,0.0062447711792826465,0.1729651741293534,0.08847859330779309,0.006240798788698777,0.0,0.0,0.0,-0.0008208955223880554,0.0007516225857917692,5.301536956685276e-05
ALA 544,R ALA 544,0.0,0.0,0.0,-0.00011442786069651586,0.0003183302143889786,2.2453282111459373e-05,-0.44382587064676604,0.08845210935369341,0.006238930754607296,0.4434228855721393,0.08836742197945727,0.006232957367793692,0.0,0.0,0.0,-0.0005174129353234101,0.0006845452960326181,4.8284102341323344e-05
LYS 545,R LYS 545,0.0,0.0,0.0,-0.00024378109452730318,0.00042936216936091773,3.028487237742603e-05,-79.32244278606962,0.8413602099884406,0.05934497354732162,79.3135422885572,0.8407629261390924,0.05930284439286553,0.0,0.0,0.0,-0.009144278606967404,0.0009484628055550518,6.689940817032019e-05
GLY 546,R GLY 546,0.0,0.0,0.0,-0.00010447761194030467,0.00030587912734209564,2.1575050145340106e-05,-0.4315820895522385,0.14048850266377214,0.009909294943243068,0.4311293532338308,0.14032784351564304,0.009897962920665025,0.0,0.0,0.0,-0.0005572139303481763,0.0007109381364337081,5.0145709768019804e-05
HIE 547,R HIE 547,0.0,0.0,0.0,-0.00023383084577117375,0.0004232658518438983,2.9854871294074866e-05,-1.159248756218905,0.1630899327979661,0.01150347690897188,1.1583532338308453,0.16294500370013437,0.011493254398595285,0.0,0.0,0.0,-0.0011293532338306881,0.0006933831399079369,4.890747578443324e-05
TYR 548,R TYR 548,0.0,0.0,0.0,-0.00019900497512438382,0.0003992517939848648,2.8161050251090466e-05,-0.564656716417911,0.1786002138443224,0.012597487782650093,0.5642587064676616,0.17852316414303282,0.012592053115749312,0.0,0.0,0.0,-0.0005970149253734132,0.0007066077921424015,4.984027083191666e-05
THR 549,R THR 549,0.0,0.0,0.0,-8.457711442786574e-05,0.00027825137222110244,1.9626338550279355e-05,-0.16133830845771166,0.19249465967942864,0.013577526428107788,0.16120895522388065,0.1924169294674316,0.013572043761682601,0.0,0.0,0.0,-0.000213930348258842,0.0005807911700498518,4.096585055240486e-05
GLU 550,R GLU 550,0.0,0.0,0.0,-0.00012437810945274913,0.0003300124169508201,2.327728114751607e-05,74.27586069651743,0.5652694338338942,0.039871031693360925,-74.27060199004976,0.5650355607163007,0.03985453555554475,0.0,0.0,0.0,0.005134328358204908,0.0007641635570535059,5.3899941476660216e-05
GLY 551,R GLY 551,0.0,0.0,0.0,-3.482587064676454e-05,0.00018333856490236237,1.2931705297168837e-05,-0.4515572139303484,0.08005059320726171,0.005646333496562213,0.4511890547263683,0.0800158198263902,0.005643880771387583,0.0,0.0,0.0,-0.0004029850746268169,0.0006243731541298417,4.403988669252887e-05
ALA 552,R ALA 552,0.0,0.0,0.0,-4.9751243781100645e-05,0.00021743058092950097,1.5336370701221164e-05,-0.2719900497512438,0.10052781056509891,0.007090685045395619,0.27188059701492534,0.10045595392136075,0.007085616668532517,0.0,0.0,0.0,-0.0001592039800995087,0.0006265497111017087,4.419340918430615e-05
GLU 553,R GLU 553,0.0,0.0,0.0,-0.00011442786069651302,0.00031833021438897074,2.2453282111458817e-05,71.7173880597015,0.804821650560784,0.056767742277112974,-71.71341791044773,0.8044265498563049,0.05673987402214028,0.0,0.0,0.0,0.0038557213930324502,0.0007688458766755424,5.423020683840543e-05
LEU 554,R LEU 554,0.0,0.0,0.0,-0.0001243781094527436,0.0003300124169508054,2.3277281147515033e-05,-0.48375621890547205,0.09619965387982961,0.00678540041112524,0.48348258706467656,0.09606165591218398,0.006775666784977616,0.0,0.0,0.0,-0.0003980099502483721,0.0006916675501287597,4.878646741149779e-05
VAL 555,R VAL 555,0.0,0.0,0.0,-0.0001194029850746579,0.00032426210421501614,2.2871685359714553e-05,-0.04060696517412914,0.08279627789386636,0.005839999162184881,0.04054726368159203,0.08272996897221951,0.00583532209146729,0.0,0.0,0.0,-0.0001791044776118311,0.0006599873314248599,4.655191707427406e-05
ASP 556,R ASP 556,0.0,0.0,0.0,-5.472636815920182e-05,0.00022744536220222907,1.604275890767132e-05,73.63593034825871,1.0352855664498455,0.0730234135457084,-73.63142288557212,1.0349214767125963,0.07299773263571362,0.0,0.0,0.0,0.004452736318406597,0.0007116688921601272,5.019725330280913e-05
SER 557,R SER 557,0.0,0.0,0.0,-6.467661691542791e-05,0.00024595437003600476,1.7348283660615935e-05,-0.1616069651741294,0.24724260398466538,0.01743914867740473,0.16144278606965176,0.24716765305479577,0.017433862046425927,0.0,0.0,0.0,-0.0002288557213930019,0.0005879073133024048,4.146778459690586e-05
VAL 558,R VAL 558,0.0,0.0,0.0,-0.0001044776119403113,0.00030587912734211505,2.1575050145341475e-05,-0.08454228855721377,0.0858914590575868,0.006058316408596714,0.08447263681592043,0.08581816074667827,0.006053146344371796,0.0,0.0,0.0,-0.00017412935323371764,0.0006422344104718056,4.5299722577981954e-05
LEU 559,R LEU 559,0.0,0.0,0.0,-0.00015920398009951146,0.0003658661952408214,2.580621168039793e-05,0.2871691542288556,0.09211673992769498,0.006497413865518635,-0.28702487562189044,0.09197790334959013,0.006487621088349928,0.0,0.0,0.0,-1.4925373134518933e-05,0.0007016512999131163,4.949066682552031e-05
ASP 560,R ASP 560,0.0,0.0,0.0,-9.950248756218583e-05,0.0002993355016217083,2.1113498373970625e-05,72.71956716417915,0.49219815278010554,0.0347169809197148,-72.71561194029849,0.4920044782585403,0.034703320172245845,0.0,0.0,0.0,0.0038557213930382477,0.0006647332177158244,4.688666608314358e-05
VAL 561,R VAL 561,0.0,0.0,0.0,-0.00011940298507462477,0.0003242621042149261,2.2871685359708203e-05,-0.11133830845771157,0.0966295432668734,0.006815722470570789,0.11125373134328354,0.09660495696369664,0.006813988286455199,0.0,0.0,0.0,-0.00020398009950254754,0.0006933831399076891,4.8907475784415756e-05
VAL 562,R VAL 562,0.0,0.0,0.0,-0.00010945273631842352,0.00031220639780576043,2.202134139352986e-05,0.11709452736318406,0.06462764391581938,0.004558482529929381,-0.11700000000000002,0.064587785916164,0.004555671163398,0.0,0.0,0.0,-1.492537313436783e-05,0.0006346355709095928,4.476374176089998e-05
ARG 563,R ARG 563,0.0,0.0,0.0,-0.00015422885572140147,0.0003611679883160702,2.5474825714720957e-05,-74.40224378109453,0.49688544909654964,0.0350475973104182,74.39767164179105,0.49666167312870924,0.03503181337063312,0.0,0.0,0.0,-0.004726368159203499,0.0007191421394279148,5.072437552246525e-05
LYS 564,R LYS 564,0.0,0.0,0.0,-0.00014427860696516928,0.00035137201160216885,2.4783870791900633e-05,-74.13227363184082,0.8070580439575822,0.056925485304889646,74.12772139303479,0.8067448331814475,0.05690339312011102,0.0,0.0,0.0,-0.004696517412939084,0.0007612753183940452,5.3696220829059834e-05
GLU 565,R GLU 565,0.0,0.0,0.0,-0.00021393034825868402,0.00041007822955209383,2.8924688137362525e-05,81.09597014925376,0.5670200704539949,0.03999451207985588,-81.08777114427865,0.5666222230362611,0.03996645008666796,0.0,0.0,0.0,0.007985074626865903,0.0008133073069404988,5.736627432962441e-05
SER 566,R SER 566,0.0,0.0,0.0,-0.0002039800995024767,0.000402954362812249,2.8422209320071482e-05,0.7373482587064678,0.09589768651048121,0.006764101275115016,-0.7369552238805968,0.09587057499216671,0.006762188976056776,0.0,0.0,0.0,0.0001890547263681693,0.0007491817108091588,5.284320352006844e-05
GLU 567,R GLU 567,0.0,0.0,0.0,-0.00015920398009950485,0.0003658661952408061,2.5806211680396854e-05,75.6771194029851,1.1129668144278748,0.07850262631528115,-75.67223383084578,1.1124571253627824,0.07846667562052977,0.0,0.0,0.0,0.004726368159207883,0.0008579457379889886,6.051482649351028e-05
SER 568,R SER 568,0.0,0.0,0.0,-0.00012437810945273807,0.00033001241695079076,2.3277281147514003e-05,0.16425373134328367,0.1845875604183592,0.013019802648312378,-0.16412935323383074,0.1843956733827242,0.013006267980379854,0.0,0.0,0.0,-5.85490749304809e-17,0.0007464676351647006,5.265176738437572e-05
CYS 569,R CYS 569,0.0,0.0,0.0,-0.0001542288557213904,0.00036116798831604437,2.5474825714719134e-05,-0.2573681592039801,0.19414523409418788,0.013693948970817669,0.25722388059701506,0.19403978313651865,0.01368651103374966,0.0,0.0,0.0,-0.00029850746268669337,0.0006620094250083738,4.6694544558672797e-05
ASP 570,R ASP 570,0.0,0.0,0.0,-0.00018407960199005158,0.00038754909640100767,2.7335605607641202e-05,77.75288059701494,0.6742934873903906,0.047560995513281704,-77.74722388059698,0.6740171651637011,0.04754150524616573,0.0,0.0,0.0,0.005472636815917683,0.0007793973385766073,5.4974449577686954e-05
CYM 571,R CYM 571,0.0,0.0,0.0,-0.00016915422885572818,0.00037488808425443305,2.6442566666649316e-05,83.47821890547263,0.659433219503244,0.04651283303281338,-83.46910945273625,0.6589756168859984,0.046480556232825425,0.0,0.0,0.0,0.008940298507461399,0.0009177182988638259,6.473085786968104e-05
LEU 572,R LEU 572,0.0,0.0,0.0,-0.0003532338308457637,0.0004779745721184156,3.371372689356139e-05,-0.3488855721393034,0.10675606564983064,0.007529992287242074,0.34859701492537276,0.10672684150464311,0.00752793097497355,0.0,0.0,0.0,-0.0006417910447760376,0.0007471636424349623,5.27008599520442e-05
GLN 573,R GLN 573,0.0,0.0,0.0,-0.0005223880597015046,0.0004994985233039363,3.523190935402754e-05,-1.1483830845771148,0.2189323199276257,0.015442295203070283,1.1472139303482587,0.2185531095557614,0.015415547765742022,0.0,0.0,0.0,-0.0016915422885573016,0.0008890590416586333,6.27093897273364e-05
GLY 574,R GLY 574,0.0,0.0,0.0,-0.00019402985074627602,0.0003954519790893216,2.789303197332591e-05,-0.1883034825870647,0.1668851377200849,0.011771170024282027,0.18809452736318402,0.16675359728910275,0.011761891877651885,0.0,0.0,0.0,-0.00040298507462689404,0.0007342312761939338,5.1788681168965484e-05
PHE 575,R PHE 575,0.0,0.0,0.0,-0.0005174129353234101,0.0004996966976911584,3.5245887497547795e-05,0.7279303482587063,0.1055121370697849,0.007442252330204427,-0.7270248756218909,0.10534871909536285,0.007430725715023318,0.0,0.0,0.0,0.0003880597014925874,0.0007909039581784355,5.578606394663716e-05
GLN 576,R GLN 576,0.0,0.0,0.0,-0.0007014925373134329,0.00045760327512703986,3.2276846391339354e-05,-1.5003532338308443,0.37190675769591997,0.026232280104900314,1.4988656716417907,0.37124023261777794,0.026185267050727587,0.0,0.0,0.0,-0.0021890547263676884,0.0010045070581340034,7.085246495538374e-05
LEU 577,R LEU 577,0.0,0.0,0.0,-0.0005970149253731349,0.0004904978126911927,3.4597048176996464e-05,0.8873084577114433,0.07934836835315406,0.005596802374343036,-0.8853781094527358,0.07922482850188696,0.005588088545095528,0.0,0.0,0.0,0.001333333333333372,0.0007812054299062091,5.510198250692761e-05
THR 578,R THR 578,0.0,0.0,0.0,-0.0006616915422885529,0.00047313406678482084,3.3372303972002264e-05,-0.9477412935323382,0.1649025122416292,0.011631326405370198,0.9476417910447763,0.16455439919160256,0.011606772404004253,0.0,0.0,0.0,-0.0007611940298506343,0.000910243839817116,6.420365017772989e-05
HIE 579,R HIE 579,0.0,0.0,0.0,-0.0008009950248756376,0.00039925179398485886,2.8161050251090046e-05,1.9434726368159216,0.2346289979183831,0.01654945350350277,-1.940348258706467,0.23431472671107983,0.016527286521676576,0.0,0.0,0.0,0.0023233830845778504,0.0008580322840721123,6.052093098354038e-05
SER 580,R SER 580,0.0,0.0,0.0,-0.0006318407960199215,0.0004823048874984089,3.401916379041772e-05,-1.348144278606965,0.26572256522780674,0.01874262464181339,1.3471393034825876,0.2652558897785294,0.018709707893595728,0.0,0.0,0.0,-0.001636815920398035,0.000988711313094903,6.973831900412878e-05
LEU 581,R LEU 581,0.0,0.0,0.0,-0.0009253731343283314,0.00026278831136803516,1.8535658332232784e-05,-1.2795671641791047,0.13093926553985794,0.009235743689228363,1.2776368159203983,0.13090641690868704,0.009233426725430028,0.0,0.0,0.0,-0.0028557213930348606,0.0007082172994734782,4.9953796725883375e-05
GLY 582,R GLY 582,0.0,0.0,0.0,-0.0003731343283582043,0.00048363736555281917,3.4113149545808324e-05,-0.8570099502487558,0.11869791038954385,0.008372305070484152,0.8556567164179111,0.11843635722866074,0.008353856532949865,0.0,0.0,0.0,-0.0017263681592040773,0.000886466092479405,6.25264971937651e-05
GLY 583,R GLY 583,0.0,0.0,0.0,-0.0002537313432835663,0.00043514566379439847,3.0692808621725857e-05,-0.11787064676616898,0.14158352204794902,0.009986531655434002,0.1176119402985075,0.1414424576025641,0.009976581736623425,0.0,0.0,0.0,-0.0005124378109451398,0.0007337591667495775,5.1755381136287266e-05
GLY 584,R GLY 584,0.0,0.0,0.0,-0.00019402985074626277,0.0003954519790892946,2.7893031973324005e-05,-0.3258756218905473,0.12906498595567112,0.009103542200468419,0.3254029850746267,0.12886721072887247,0.009089592211553631,0.0,0.0,0.0,-0.0006666666666667054,0.0007553018791780468,5.3274886912799596e-05
THR 585,R THR 585,0.0,0.0,0.0,-0.00023383084577114946,0.00042326585184385433,2.9854871294071765e-05,-0.990800995024876,0.10149058333890963,0.00715859380090316,0.9897263681592039,0.10136221317603832,0.007149539267744327,0.0,0.0,0.0,-0.0013084577114430155,0.0007154152740758606,5.046150270876858e-05
GLY 586,R GLY 586,0.0,0.0,0.0,-0.0001990049751243805,0.00039925179398485816,2.816105025109e-05,-0.6964427860696514,0.12598921204784605,0.00888659383634275,0.695696517412935,0.1257857787159395,0.00887224475546477,0.0,0.0,0.0,-0.0009452736318406423,0.0007411098640541639,5.227385934801663e-05
SER 587,R SER 587,0.0,0.0,0.0,-0.000293532338308437,0.00045538017598002414,3.21200410676427e-05,-0.7628756218905467,0.1689298463498915,0.01191539265105626,0.7617412935323383,0.16872183453564155,0.01190072062893346,0.0,0.0,0.0,-0.0014278606965173147,0.0007829145067457015,5.522253149251775e-05
GLY 588,R GLY 588,0.0,0.0,0.0,-0.00010945273631840475,0.0003122063978057069,2.2021341393526087e-05,0.007542288557213952,0.1447803945275003,0.010212021654225053,-0.007636815920398009,0.14465674738838155,0.010203300257475966,0.0,0.0,0.0,-0.00020398009950247463,0.0006254821659348198,4.411811035398654e-05
MET 589,R MET 589,0.0,0.0,0.0,-0.00024875621890544964,0.0004322922188303773,3.049154213217924e-05,-0.4312089552238806,0.16840379133122077,0.01187828759094428,0.43079104477611924,0.16833378982077882,0.011873350065094908,0.0,0.0,0.0,-0.0006666666666665783,0.0007875482032682586,5.554936724525824e-05
GLY 590,R GLY 590,0.0,0.0,0.0,-0.00014925373134329367,0.00035633839959146657,2.5134172791391025e-05,-0.6343582089552235,0.11142380679715945,0.00785922936266519,0.6337014925373129,0.11129048739599405,0.007849825737153098,0.0,0.0,0.0,-0.0008059701492537699,0.0007173501397430661,5.059797761033245e-05
THR 591,R THR 591,0.0,0.0,0.0,-0.0002587064676616697,0.0004379240016848464,3.088877746676598e-05,0.30155223880597,0.10839933775321706,0.007645899764620708,-0.30125870646766184,0.10828951767427736,0.007638153653499373,0.0,0.0,0.0,3.4825870646760124e-05,0.0007814905356054822,5.512209231243147e-05
LEU 592,R LEU 592,0.0,0.0,0.0,-0.0002288557213930737,0.0004200961558724007,2.9631298178364817e-05,-0.021482587064676623,0.09271419167840897,0.00653955486282395,0.021487562189054718,0.0925709683089632,0.006529452665251244,0.0,0.0,0.0,-0.00022388059701484547,0.0007015454621721021,4.948320160685863e-05
LEU 593,R LEU 593,0.0,0.0,0.0,-0.00022388059701491396,0.0004168429863811413,2.940183729453434e-05,-0.5178109452736314,0.07414752056255278,0.005229962855558186,0.5173383084577117,0.07411752785574448,0.00522784733313269,0.0,0.0,0.0,-0.0006965174129350103,0.0007209983480255495,5.0855302382111314e-05
ILE 594,R ILE 594,0.0,0.0,0.0,-0.00035323383084578084,0.00047797457211843893,3.371372689356303e-05,-0.5777611940298505,0.10336744431322795,0.0072909773668843126,0.5772089552238805,0.10329061604323096,0.007285558318542675,0.0,0.0,0.0,-0.000905472636816214,0.0007165560950201827,5.05419700139243e-05
SER 595,R SER 595,0.0,0.0,0.0,-0.00015920398009949268,0.00036586619524077825,2.580621168039489e-05,-0.4820000000000003,0.29165683849823565,0.020571887236990976,0.4815323383084577,0.29140206652856687,0.02055391700780602,0.0,0.0,0.0,-0.0006268656716417762,0.0006579590234073815,4.640885125750013e-05
LYS 596,R LYS 596,0.0,0.0,0.0,-0.00022885572139306982,0.00042009615587239367,2.9631298178364322e-05,-77.8983880597015,0.9109897185578855,0.06425626040770628,77.89183084577111,0.9103957322529488,0.06421436384409956,0.0,0.0,0.0,-0.006786069651739901,0.0009136907688091506,6.444677780300064e-05
ILE 597,R ILE 597,0.0,0.0,0.0,-0.00024378109452738493,0.00042936216936106166,3.028487237743618e-05,-0.5429203980099503,0.09786432700092573,0.0069028173999055205,0.5424875621890548,0.09781478636875678,0.0068993230731347974,0.0,0.0,0.0,-0.0006766169154229348,0.0007192453878010676,5.073165810120003e-05
ARG 598,R ARG 598,0.0,0.0,0.0,-0.0003333333333333392,0.0004714045207910398,3.325031120358834e-05,-90.45697014925372,0.8875664527597624,0.0626041106237266,90.4413383084577,0.886753840201265,0.06254679335317383,0.0,0.0,0.0,-0.015965174129351837,0.0011433480966759476,8.064555673906523e-05
GLU 599,R GLU 599,0.0,0.0,0.0,-0.00018407960199004494,0.00038754909640099385,2.7335605607640227e-05,78.35828358208953,1.45157692401949,0.10238634194386569,-78.35197014925369,1.450824277331157,0.10233325433967508,0.0,0.0,0.0,0.006129353233828155,0.0010090062495023574,7.116981344604146e-05
GLU 600,R GLU 600,0.0,0.0,0.0,-0.00012935323383084314,0.00033559048664755643,2.367072784807074e-05,75.96481592039801,0.5621165500711055,0.03964864441942145,-75.95969154228857,0.5618398741216056,0.039629129202622126,0.0,0.0,0.0,0.004995024875623116,0.0006578837808003851,4.640354405320307e-05
TYR 601,R TYR 601,0.0,0.0,0.0,-0.0002587064676616984,0.000437924001684895,3.088877746676941e-05,0.5493880597014924,0.11682119967390521,0.008239932102933094,-0.548950248756219,0.11683128760575932,0.008240643650783733,0.0,0.0,0.0,0.00017910447761204873,0.0007712245183741882,5.4397983287789266e-05
PRO 602,R PRO 602,0.0,0.0,0.0,-0.00019402985074626773,0.0003954519790893047,2.7893031973324713e-05,0.8384477611940301,0.13081283772966748,0.00922682615906432,-0.8378208955223883,0.1307042073237621,0.009219163961008888,0.0,0.0,0.0,0.0004328358208956095,0.000659199286569266,4.649633267587475e-05
ASP 603,R ASP 603,0.0,0.0,0.0,-0.0001940298507462771,0.00039545197908932384,2.7893031973326065e-05,84.30838308457709,0.9525437624696684,0.06718725667714347,-84.29865671641795,0.9519189242621103,0.06714318398811125,0.0,0.0,0.0,0.009532338308459959,0.000925159125739452,6.52556933311896e-05
ARG 604,R ARG 604,0.0,0.0,0.0,-0.0003532338308457853,0.0004779745721184448,3.371372689356344e-05,-85.78865174129353,1.1034249701672707,0.0778295965136389,85.77767164179096,1.1027617531628848,0.07778281679299826,0.0,0.0,0.0,-0.011333333333336543,0.0010334376451934758,7.289307123004517e-05
ILE 605,R ILE 605,0.0,0.0,0.0,-0.000512437810945273,0.0004998452769196566,3.525636746829068e-05,-0.8251890547263683,0.21191752849912118,0.014947509965044467,0.8245273631840794,0.21165361850528547,0.014928895189331139,0.0,0.0,0.0,-0.0011741293532338164,0.0008192505756210261,5.778548018039238e-05
MET 606,R MET 606,0.0,0.0,0.0,-0.0003880597014925697,0.0004873082900691304,3.437207659718112e-05,0.4927611940298508,0.17807324974625285,0.01256031860102127,-0.49202487562189035,0.17785525552683906,0.012544942474326666,0.0,0.0,0.0,0.0003482587064678302,0.0007968279480804164,5.620390997721245e-05
ASN 607,R ASN 607,0.0,0.0,0.0,-0.0007363184079601808,0.00044062865324346104,3.1079548878695375e-05,-1.922134328358208,0.22843705789249544,0.016112707728410846,1.9210995024875623,0.22821882239481042,0.01609731458325916,0.0,0.0,0.0,-0.001771144278606231,0.0009073295704056067,6.3998093462446e-05
THR 608,R THR 608,0.0,0.0,0.0,-0.0007164179104477557,0.0004507363841952637,3.17924932500086e-05,0.17747761194029846,0.16778228829332364,0.011834450146641924,-0.17496517412935317,0.1676286282116332,0.011823611800146643,0.0,0.0,0.0,0.0017960199004974787,0.0009159635003278269,6.460708392427285e-05
PHE 609,R PHE 609,0.0,0.0,0.0,-0.0018358208955223958,0.0003963897370555547,2.7959176320347806e-05,-0.8938805970149251,0.28039333721376714,0.01977742111196922,0.8900845771144277,0.28002149492999856,0.01975119337950452,0.0,0.0,0.0,-0.005631840796019952,0.0011389884202312353,8.033804887238126e-05
SER 610,R SER 610,0.0,0.0,0.0,-0.0008855721393034298,0.0003183302143889618,2.2453282111458187e-05,0.776761194029851,0.21339339022474155,0.015051609224822451,-0.7735522388059698,0.21331043527795504,0.015045758034019486,0.0,0.0,0.0,0.002323383084577198,0.0010650020426075774,7.511945216337068e-05
VAL 611,R VAL 611,0.0,0.0,0.0,-0.0015273631840796117,0.0004992506946986499,3.521442887200522e-05,-1.2794776119402995,0.09373818066134103,0.006611781476803813,1.2804676616915416,0.09355696484309624,0.006598999498511495,0.0,0.0,0.0,-0.000537313432835628,0.0012134612909956832,8.559096016179199e-05
VAL 612,R VAL 612,0.0,0.0,0.0,-0.0017611940298507345,0.00043786747712809364,3.088479053193659e-05,0.8974079601990054,0.16745256322809607,0.011811193133722229,-0.8928805970149257,0.16700307046255783,0.011779488358568973,0.0,0.0,0.0,0.002766169154228995,0.0011018075385400353,7.771551168291674e-05
PRO 613,R PRO 613,0.0,0.0,0.0,-0.0014079601990049592,0.0004914556694482058,3.466461018341444e-05,0.7761492537313437,0.3259758371107269,0.02299256275818878,-0.7751393034825871,0.3249619503138073,0.022921048697470362,0.0,0.0,0.0,-0.00039800995024885823,0.0013496990709008574,9.520043223883432e-05
SER 614,R SER 614,0.0,0.0,0.0,-0.0022189054726368088,0.00042536586069249604,3.0002994497537132e-05,-1.7174875621890546,0.5178760499184456,0.03652816013681442,1.7155621890547255,0.515602104063409,0.03636776836285943,0.0,0.0,0.0,-0.0041442786069652345,0.002974866459143989,0.00020983090147220045
PRO 615,R PRO 615,0.0,0.0,0.0,-0.002676616915422901,0.0005085346204648997,3.586926650572332e-05,-0.7826965174129354,0.4866762615129382,0.03432749674006036,0.7814626865671636,0.4848594501694839,0.03419934874846559,0.0,0.0,0.0,-0.003910447761194019,0.0021721759955695428,0.00015321348153482628
LYS 616,R LYS 616,0.0,0.0,0.0,-0.008646766169154224,0.0014210927020117615,0.00010023615070926455,-141.610880597015,3.92949414865573,0.2771651470296334,141.5082835820895,3.927021116564434,0.2769907127952861,0.0,0.0,0.0,-0.11124378109452361,0.009546704968364355,0.0006733726495331296
VAL 617,R VAL 617,0.0,0.0,0.0,-0.003348258706467662,0.0005165032186366269,3.643132808421998e-05,0.020328358208955163,0.4668663094370315,0.03293021045534939,-0.01927860696517417,0.4658536720593643,0.032858784521870174,0.0,0.0,0.0,-0.0022985074626867513,0.0011971972913523078,8.444378607731392e-05
SER 618,R SER 618,0.0,0.0,0.0,-0.0011840796019900526,0.0003875490964010051,2.7335605607641023e-05,-0.2859402985074628,0.22451813834450426,0.015836288456203034,0.28612935323383104,0.22397424155398127,0.015797924934535537,0.0,0.0,0.0,-0.0009950248756219302,0.0009060191888283756,6.390566627238582e-05
ASP 619,R ASP 619,0.0,0.0,0.0,-0.0011741293532338453,0.0003921206068704063,2.7658055094385402e-05,106.4212089552239,1.64386992322672,0.11594964433897774,-106.37220398009954,1.64003888534702,0.11567942376171429,0.0,0.0,0.0,0.04783084577114868,0.003894279997331277,0.000274681332304345
THR 620,R THR 620,0.0,0.0,0.0,-0.0006069651741293709,0.0004884244583592129,3.445080503817813e-05,0.8240298507462683,0.16992418298951642,0.01198552775000096,-0.8225820895522383,0.16951820659086675,0.011956892382708,0.0,0.0,0.0,0.0008407960199005109,0.0008778803980144912,6.192090899877227e-05
VAL 621,R VAL 621,0.0,0.0,0.0,-0.000606965174129345,0.0004884244583591925,3.445080503817669e-05,0.7918258706467658,0.1810998309867954,0.012773797181926927,-0.7904726368159202,0.18077365660653746,0.012750790615014893,0.0,0.0,0.0,0.0007462686567162208,0.0008166784489733503,5.7604056354955254e-05
VAL 622,R VAL 622,0.0,0.0,0.0,-0.0005024875621890386,0.0004999938119960477,3.526684432478404e-05,0.05211940298507455,0.10721636501489289,0.0075624593011549895,-0.05206467661691543,0.10710612580564392,0.007554683626861042,0.0,0.0,0.0,-0.0004477611940298953,0.0007652317066497964,5.397528294014269e-05
GLU 623,R GLU 623,0.0,0.0,0.0,-0.000995024875621892,0.00018655057969404394,1.3158263352307394e-05,105.83097512437806,1.109712761181953,0.07827310309620303,-105.78518905472635,1.10724571739579,0.07809909124433288,0.0,0.0,0.0,0.04479104477611905,0.0026534722212306484,0.00018716149980476144
PRO 624,R PRO 624,0.0,0.0,0.0,-0.0007213930348258774,0.0004483136448186619,3.1621606390243195e-05,-0.3560298507462687,0.10057970827109262,0.007094345627335198,0.35463681592039786,0.10038172138328605,0.007080380709004012,0.0,0.0,0.0,-0.00211442786069645,0.0007866047677941479,5.5482822437707295e-05
TYR 625,R TYR 625,0.0,0.0,0.0,-0.0006069651741293659,0.0004884244583592089,3.445080503817785e-05,0.21772636815920401,0.20467520624391422,0.014436675939909929,-0.21776119402985072,0.20438365710133619,0.014416111648957454,0.0,0.0,0.0,-0.0006417910447763337,0.0008470286232921514,5.974479259458631e-05
ASN 626,R ASN 626,0.0,0.0,0.0,-0.0004129353233831076,0.0004923613937806443,3.472849505212064e-05,-1.4419054726368155,0.16957240934141127,0.011960715549954405,1.4399900497512437,0.16930822051168393,0.011942081106673707,0.0,0.0,0.0,-0.0023283582089550295,0.0007990303769749912,5.635925733371531e-05
ALA 627,R ALA 627,0.0,0.0,0.0,-0.0004577114427860811,0.0004982084683430981,3.514091589294315e-05,-0.36221393034825866,0.1766337780472326,0.012458786095815622,0.3613582089552239,0.17634182388339814,0.012438193236866393,0.0,0.0,0.0,-0.0013134328358209134,0.0008674711096549411,6.11866944079106e-05
THR 628,R THR 628,0.0,0.0,0.0,-0.00048258706467658145,0.0004996966976910955,3.524588749754336e-05,0.5105373134328358,0.17451222669035016,0.012309143400976033,-0.5101044776119403,0.17427422786334115,0.012292356258055005,0.0,0.0,0.0,-4.9751243781137657e-05,0.0008149794355742081,5.748421718971826e-05
LEU 629,R LEU 629,0.0,0.0,0.0,-0.0004328358208954548,0.0004954684379909024,3.4947649053319075e-05,-0.11343283582089556,0.1272682235000302,0.008976808348385852,0.11310447761194029,0.1271912182497341,0.008971376816816408,0.0,0.0,0.0,-0.0007611940298509783,0.0007415772938478103,5.230682930358365e-05
SER 630,R SER 630,0.0,0.0,0.0,-0.0003681592039801048,0.00048230488749840124,3.401916379041718e-05,-0.07152238805970139,0.18500162899987038,0.013049008794175749,0.07142786069651745,0.18473276657019214,0.013030044700571484,0.0,0.0,0.0,-0.00046268656716416467,0.0008102887798402788,5.7153363843975354e-05
VAL 631,R VAL 631,0.0,0.0,0.0,-0.000621890547263675,0.0004849151415327775,3.420327691435963e-05,-0.45110945273631825,0.10425498764068568,0.007353579846374999,0.4504477611940297,0.10413614561402892,0.00734519737612679,0.0,0.0,0.0,-0.001283582089552378,0.0007753536214440015,5.468922776256137e-05
HIE 632,R HIE 632,0.0,0.0,0.0,-0.0003880597014925432,0.0004873082900690972,3.4372076597178784e-05,0.890303482587065,0.17722611814584668,0.012500566544981093,-0.8897313432835818,0.17700408254191224,0.012484905361001126,0.0,0.0,0.0,0.0001840796019903366,0.0008231388012970243,5.8059734473795796e-05
GLN 633,R GLN 633,0.0,0.0,0.0,-0.00030348258706466033,0.00045976179312029073,3.2429096511668493e-05,-0.23841293532338234,0.39681353144537673,0.02798906847183645,0.23798507462686577,0.3964159014739598,0.027961021816129156,0.0,0.0,0.0,-0.0007313432835810921,0.0008507899089798984,6.001009323157072e-05
LEU 634,R LEU 634,0.0,0.0,0.0,-0.0005572139303482393,0.0004967157800735609,3.5035629780266984e-05,-0.5620447761194025,0.14540546495534704,0.010256110722813508,0.5614626865671642,0.14523776988695997,0.010244282424684715,0.0,0.0,0.0,-0.0011393034825868387,0.0007857547073592109,5.5422863797607524e-05
VAL 635,R VAL 635,0.0,0.0,0.0,-0.00043781094527359964,0.0004961174472563973,3.499342663732592e-05,-0.042497512437811025,0.11648330114891288,0.008216098578612252,0.042313432835820876,0.11628852549947699,0.008202360163571691,0.0,0.0,0.0,-0.0006218905472637506,0.0007638071752444357,5.387480424200028e-05
GLU 636,R GLU 636,0.0,0.0,0.0,-0.00029850746268656576,0.0004576032751270395,3.2276846391339327e-05,91.59502487562192,1.129363068137295,0.07965912888232564,-91.57825373134335,1.128113403446174,0.07957098433120809,0.0,0.0,0.0,0.016472636815921565,0.001421406182188094,0.00010025826189606801
ASN 637,R ASN 637,0.0,0.0,0.0,-0.0003432835820895542,0.0004748051856891628,3.3490175611277865e-05,-1.2971592039801008,0.14910700864555368,0.01051719748419314,1.2957611940298506,0.14889942074794504,0.010502555362844784,0.0,0.0,0.0,-0.0017412935323386691,0.0007280699753207764,5.135409651307875e-05
THR 638,R THR 638,0.0,0.0,0.0,-0.0004726368159204001,0.0004992506946985924,3.521442887200117e-05,0.1684676616915421,0.21533907128271096,0.015188846985232235,-0.16797512437810944,0.21507789721113982,0.015170425186596372,0.0,0.0,0.0,1.99004975121959e-05,0.0007914983523928965,5.582798928196334e-05
ASP 639,R ASP 639,0.0,0.0,0.0,-0.0005522388059701779,0.0004972636193718964,3.5074271384994585e-05,95.67963681592035,0.8641897262894662,0.0609552434708317,-95.65801990049746,0.8630357271162565,0.06087384664507891,0.0,0.0,0.0,0.021064676616913063,0.001469692498349988,0.00010366411603714342
GLU 640,R GLU 640,0.0,0.0,0.0,-0.0010049751243781612,0.00018655057969404337,1.3158263352307353e-05,105.05041293532334,1.096532859552654,0.07734346451303566,-105.01333830845766,1.0942977143112487,0.07718580952335241,0.0,0.0,0.0,0.03606965174129212,0.002430143287161945,0.00017140909135078804
THR 641,R THR 641,0.0,0.0,0.0,-0.0010547263681591917,0.0002676413463942335,1.8877965030166505e-05,0.5495970149253734,0.26607312388659404,0.01876735114312108,-0.5450497512437812,0.26563727468847076,0.018736608711013906,0.0,0.0,0.0,0.0034925373134330985,0.0009931076055845834,7.004840956749158e-05
TYR 642,R TYR 642,0.0,0.0,0.0,-0.0027960199004974915,0.00040295436281234735,2.8422209320078418e-05,-0.40523383084577114,0.21450992404126745,0.015130363448066892,0.40550248756218915,0.21424989186220406,0.01511202219231844,0.0,0.0,0.0,-0.002527363184079718,0.0014179017194457006,0.0001000110761529393
CYS 643,R CYS 643,0.0,0.0,0.0,-0.0019900497512437606,0.0003595194381122096,2.5358545948839366e-05,0.7335771144278608,0.19522742261508022,0.013770280663692059,-0.7267910447761194,0.1946189697906924,0.013727363710478186,0.0,0.0,0.0,0.004796019900497594,0.001880294271349015,0.00013262573208200655
ILE 644,R ILE 644,0.0,0.0,0.0,-0.0030895522388059778,0.00043701873146272536,3.082492462853194e-05,-0.7888656716417908,0.21861560546062972,0.01541995588699282,0.7942736318407965,0.218311817141731,0.015398528311104394,0.0,0.0,0.0,0.002318407960199019,0.001941459022758718,0.00013693996100719804
ASP 645,R ASP 645,0.0,0.0,0.0,-0.004293532338308465,0.0005070723305966266,3.5766124530953233e-05,128.92985074626873,1.467056225151965,0.10347816766290031,-128.81473631840794,1.4600193773439705,0.102981826687817,0.0,0.0,0.0,0.11082089552238993,0.00833608479118504,0.0005879820860887906
ASN 646,R ASN 646,0.0,0.0,0.0,-0.003273631840796054,0.00045684538440796086,3.222338890173912e-05,1.6776119402985084,0.22847323380189297,0.01611525938032017,-1.6725721393034816,0.2286243437761322,0.016125917856104385,0.0,0.0,0.0,0.0017661691542290522,0.0021808870693357826,0.0001538279133038701
GLU 647,R GLU 647,0.0,0.0,0.0,-0.009273631840796012,0.0009409169042363695,6.636716132903677e-05,140.57385572139304,3.372685047840617,0.2378908612166226,-140.33715422885578,3.3414153063982575,0.23568526371308257,0.0,0.0,0.0,0.22742786069651555,0.03284103154796868,0.002316427762263362
ALA 648,R ALA 648,0.0,0.0,0.0,-0.007109452736318396,0.0007713528846395411,5.440703754603834e-05,1.7233283582089556,0.2001471141567205,0.01411728894971932,-1.6981393034825887,0.19762422378940714,0.013939337983731682,0.0,0.0,0.0,0.0180796019900497,0.00592352858407601,0.00041781349171911037
LEU 649,R LEU 649,0.0,0.0,0.0,-0.007925373134328392,0.0007722829019674743,5.447263591053137e-05,1.8420845771144283,0.25650974943104116,0.018092802718617244,-1.843189054726368,0.25806671990010843,0.018202622948055035,0.0,0.0,0.0,-0.009029850746268976,0.0059691665857943554,0.0004210325481619686
TYR 650,R TYR 650,0.0,0.0,0.0,-0.010273631840796006,0.0011195909184420225,7.89698545878182e-05,1.1518706467661686,0.23969456763828412,0.016906751242878593,-1.1349054726368162,0.23791947720130313,0.01678154601713089,0.0,0.0,0.0,0.006691542288557504,0.006847622103118187,0.00048299402294908473
ASP 651,R ASP 651,0.0,0.0,0.0,-0.030298507462686596,0.003797151034826996,0.0002678303835168161,158.5438905472637,2.5859918173823235,0.18240179910368307,-158.11263681592038,2.5570352239951255,0.18035935848409707,0.0,0.0,0.0,0.4009552238805984,0.03932974498862557,0.002774106320056372
ILE 652,R ILE 652,0.0,0.0,0.0,-0.029000000000000074,0.0035924187724729398,0.00025338968314919154,1.5891243781094544,0.3055850102024475,0.021554304721840136,-1.567034825870646,0.3043029450551699,0.0214638748187524,0.0,0.0,0.0,-0.006910447761193788,0.015887099817006815,0.0011205896204633694
CYS 653,R CYS 653,0.0,0.0,0.0,-0.013328358208955176,0.0016546758083957251,0.00011671183271192067,0.029263681592039778,0.36139759822715517,0.025491021149135103,-0.02884577114427857,0.3656719040172344,0.02579250743412224,0.0,0.0,0.0,-0.012910447761194108,0.011951474868852119,0.0008429920401789058
PHE 654,R PHE 654,0.0,0.0,0.0,-0.05995024875621892,0.014174025449763898,0.000999758671005916,0.26377611940298507,0.39557079437196235,0.02790141255719667,-0.09294527363184078,0.38982265643839425,0.027495970168117397,0.0,0.0,0.0,0.11088059701492496,0.028994521212465457,0.002045115842113164
ARG 655,R ARG 655,0.0,0.0,0.0,-0.21232338308457704,0.04081836846905068,0.002879105724614574,-167.31202985074634,3.2304702365644764,0.22785980185224422,167.96216417910446,3.219436563901691,0.22708154658829277,-0.0017534686567164178,0.0067807335907055085,0.00047827607105092613,0.4360574766169143,0.16244984655594635,0.011458328706513877
THR 656,R THR 656,0.0,0.0,0.0,-0.1076318407960199,0.023096030997884577,0.0016290684208092173,0.8011194029850741,0.9161363852015654,0.06461927828304681,-0.5526517412935326,0.9074380579216575,0.06400574558182819,-0.0008886089552238806,0.005809160648948601,0.00040974659955541855,0.13994721194029852,0.055030290100384224,0.0038815373861732835
LEU 657,R LEU 657,0.0,0.0,0.0,-0.038532338308457675,0.0057415478874823615,0.00040497756306778803,-0.28929850746268665,0.31546795446808795,0.022251393862794573,0.34546766169154225,0.31015693379497344,0.021876783348043004,0.0,0.0,0.0,0.017636815920397952,0.017697357303656135,0.0012482753386416998
LYS 658,R LYS 658,0.0,0.0,0.0,-0.27195522388059695,0.20283861924639932,0.014307133081225925,-167.65157711442788,7.909890956929018,0.5579206908389455,168.49425373134332,8.014492493019853,0.5652987143283201,-0.104859295522388,0.0864761209201975,0.0060995552767519326,0.4658620975124383,0.3998976649385351,0.028206606475648644
LEU 659,R LEU 659,0.0,0.0,0.0,-0.017631840796019885,0.002912279901281855,0.00020541638605222677,1.8256965174129358,0.40073226808480233,0.02826547484266878,-1.768731343283582,0.3938757127283942,0.027781850716615354,0.0,0.0,0.0,0.03933333333333327,0.009848268445592364,0.0006946432971897146
THR 660,R THR 660,0.0,0.0,0.0,-0.013129353233830852,0.0033462214644515505,0.00023602426396428393,0.3945174129353231,1.0817563528404723,0.07630121009032141,-0.34636815920398006,1.065509433098079,0.07515524072917104,0.0,0.0,0.0,0.03501990049751223,0.02066240371673347,0.0014574135874698359
THR 661,R THR 661,0.0,0.0,0.0,-0.0051094527363184155,0.0010260100951880848,7.236917224675787e-05,-0.7341044776119403,0.5446626177679922,0.038417538956472076,0.7481840796019896,0.5421040370724266,0.03823707058882831,0.0,0.0,0.0,0.008970149253731338,0.007224826219921911,0.0005095999499562169
PRO 662,R PRO 662,0.0,0.0,0.0,-0.0057910447761193974,0.0009495321723110822,6.69748354856313e-05,-0.7092487562189054,0.27779250248837084,0.019593972374856113,0.7123084577114427,0.27740308581199935,0.019566505040314028,0.0,0.0,0.0,-0.002731343283581747,0.00171544424038142,0.0001209981074202918
THR 663,R THR 663,0.0,0.0,0.0,-0.0022537313432835853,0.00046819066093606836,3.302362300771953e-05,1.2407512437810941,0.23526320141756066,0.01659418676927348,-1.2394228855721396,0.23438284638648163,0.01653209131311641,0.0,0.0,0.0,-0.0009253731343283646,0.001509308755846097,0.000106458431391304
TYR 664,R TYR 664,0.0,0.0,0.0,-0.002427860696517416,0.0005240674261597478,3.696486614560778e-05,1.1822686567164187,0.37482747933729976,0.026438291925389372,-1.1810049751243783,0.3743931806357994,0.026407658856881736,0.0,0.0,0.0,-0.0011641791044778357,0.0011877946653049045,8.378057597130455e-05
GLY 665,R GLY 665,0.0,0.0,0.0,-0.0009751243781094553,0.000272044241084421,1.918852127684759e-05,0.38106467661691545,0.16198593635908384,0.01142560700416297,-0.380004975124378,0.16177822475567907,0.011410956157280518,0.0,0.0,0.0,8.457711442782487e-05,0.0007108336814335061,5.01383420803751e-05
ASP 666,R ASP 666,0.0,0.0,0.0,-0.0034577114427860843,0.0006144631085424607,4.334088597172707e-05,114.59376616915422,1.683200224297011,0.1187237898820106,-114.51823880597021,1.6754668919858047,0.1181783226778419,0.0,0.0,0.0,0.07206965174129334,0.00789452385162738,0.0005568367788036508
LEU 667,R LEU 667,0.0,0.0,0.0,-0.003910447761194072,0.0006402271817769562,4.515814358198819e-05,0.8212935323383078,0.2622874470567426,0.01850033008762176,-0.8147014925373134,0.2616183853440187,0.018453138113040897,0.0,0.0,0.0,0.00268159203980106,0.0029788824664617095,0.00021011416878768146
ASN 668,R ASN 668,0.0,0.0,0.0,-0.001865671641791068,0.00036903217732639954,2.602952283879287e-05,1.612706467661692,0.24318436469435825,0.017152902548252406,-1.6082636815920401,0.24269679940651373,0.01711851234442981,0.0,0.0,0.0,0.0025771144278612657,0.0017802883191618735,0.00012557185608851003
HIE 669,R HIE 669,0.0,0.0,0.0,-0.003955223880596975,0.0005115434401602693,3.6081492283827115e-05,-0.5139303482587062,1.1266543546934125,0.07946807096709967,0.5217562189054722,1.1242205061912578,0.07929640053003378,0.0,0.0,0.0,0.0038706467661690507,0.0036668725513790577,0.0002586412478027451
LEU 670,R LEU 670,0.0,0.0,0.0,-0.007378109452736326,0.000814250201722454,5.7432780999691224e-05,-0.09785572139303476,0.21997316453156698,0.015515710720888289,0.11581094527363187,0.21996334855168856,0.015515018355051027,0.0,0.0,0.0,0.010577114427860707,0.006147868912963753,0.00043363723846323495
VAL 671,R VAL 671,0.0,0.0,0.0,-0.002636815920398043,0.0005206557393811342,3.672422431440999e-05,0.5860696517412934,0.2227699326880289,0.01571297953666162,-0.5812338308457714,0.22293923061456908,0.01572492089168753,0.0,0.0,0.0,0.0021990049751242752,0.0032430866393336117,0.0002287496942903558
SER 672,R SER 672,0.0,0.0,0.0,-0.0016169154228855454,0.0004861386467783509,3.4289576320454145e-05,-0.9450348258706464,0.15777385977075065,0.011128510028638823,0.9457462686567158,0.157761266515095,0.011127621768872215,0.0,0.0,0.0,-0.0009054726368161385,0.00265907250139203,0.0001875565131107025
ALA 673,R ALA 673,0.0,0.0,0.0,-0.0025820895522387977,0.0004932152728913054,3.4788723040838444e-05,-0.5702238805970151,0.20657275500730685,0.014570518710023619,0.5813184079601993,0.2062827796582516,0.0145500654259073,0.0,0.0,0.0,0.008512437810945328,0.0031164935212548623,0.00021982050420688424
THR 674,R THR 674,0.0,0.0,0.0,-0.0033582089552238906,0.0004997957554179248,3.525287449087695e-05,-0.7550099502487565,0.39001577962782885,0.027509592027616228,0.7643781094527365,0.3886323977942795,0.02741201579648098,0.0,0.0,0.0,0.006009950248756034,0.004333130553714873,0.0003056354639005726
MET 675,R MET 675,0.0,0.0,0.0,-0.0019054726368159204,0.0003541086497368718,2.497689836295105e-05,0.1921293532338307,0.26235624480491987,0.018505182706627536,-0.19226368159203983,0.26215119469492826,0.018490719587016147,0.0,0.0,0.0,-0.0020398009950248607,0.00183888565656196,0.00012970499359212385
SER 676,R SER 676,0.0,0.0,0.0,-0.0015721393034826084,0.0004947685528538082,3.489828296201368e-05,-0.9687910447761197,0.26357633372686806,0.01859124114383292,0.970696517412935,0.26382323427457277,0.018608656165720577,0.0,0.0,0.0,0.00033333333333327814,0.0022534293011445845,0.00015894464782096376
GLY 677,R GLY 677,0.0,0.0,0.0,-0.001437810945273669,0.0004961174472564617,3.499342663733046e-05,-0.9754079601990052,0.19698893252826416,0.013894527993147634,0.9797064676616909,0.19648107882511215,0.013858706754846052,0.0,0.0,0.0,0.0028606965174128867,0.001980124502954772,0.00013966721370133343
VAL 678,R VAL 678,0.0,0.0,0.0,-0.002089552238805951,0.00030246137619047646,2.1333980566251078e-05,-0.2650995024875623,0.15000895512157886,0.010580815883453486,0.267318407960199,0.14967802295817964,0.010557473728393463,0.0,0.0,0.0,0.00012935323383074756,0.0019117817689115633,0.0001348466889180167
THR 679,R THR 679,0.0,0.0,0.0,-0.001218905472636816,0.0004135043732373722,2.9166349680133795e-05,-0.8928358208955223,0.19436703728905827,0.013709593761926193,0.8953980099502485,0.19439709269374605,0.013711713706719132,0.0,0.0,0.0,0.0013432835820889669,0.0019178572112558611,0.00013527521758021193
THR 680,R THR 680,0.0,0.0,0.0,-0.0017462686567164046,0.0004351456637944894,3.069280862173227e-05,-1.3525223880597,0.22387356672213182,0.015790823879408306,1.35773631840796,0.22367933053777975,0.01577712351530092,0.0,0.0,0.0,0.003467661691542354,0.0025412417157146426,0.00017924537030163055
CYX 681,R CYX 681,0.0,0.0,0.0,-0.0013681592039800703,0.0004823048874984321,3.401916379041935e-05,-0.13639800995024878,0.14133806477114955,0.009969218434026893,0.13331840796019895,0.1409534629438859,0.00994209071275573,0.0,0.0,0.0,-0.004447761194029666,0.0012768538225910722,9.006232458569051e-05
LEU 682,R LEU 682,0.0,0.0,0.0,-0.0010149253731343358,0.00021107665110044795,1.4888199046381593e-05,-0.5858656716417912,0.12123541863668244,0.008551287102216575,0.5859253731343281,0.1209798692311632,0.008533262036934748,0.0,0.0,0.0,-0.0009552238805972245,0.0010428553772875216,7.355734683443178e-05
ARG 683,R ARG 683,0.0,0.0,0.0,-0.0015522388059701772,0.0004972636193717526,3.507427138498445e-05,-105.48694527363187,0.8669396003349266,0.06114920463104458,105.45836318407953,0.8656095901983836,0.06105539294915877,0.0,0.0,0.0,-0.03013432835821144,0.003115818359819651,0.0002197728819910519
PHE 684,R PHE 684,0.0,0.0,0.0,-0.0017462686567163935,0.0004351456637944373,3.0692808621728594e-05,0.08583582089552244,0.18228502068632704,0.012857394017779467,-0.08588059701492536,0.1819563002362477,0.012834207864948814,0.0,0.0,0.0,-0.00179104477611963,0.0008616306436950668,6.0774739701973737e-05
PRO 685,R PRO 685,0.0,0.0,0.0,-0.0012238805970148923,0.0004168429863811256,2.9401837294533232e-05,1.0248656716417917,0.10865059643252967,0.007663622185410665,-1.0236865671641793,0.10852991548820162,0.0076551100079107195,0.0,0.0,0.0,-4.477611940315027e-05,0.0007809836090719161,5.508633647163014e-05
GLY 686,R GLY 686,0.0,0.0,0.0,-0.0008656716417910797,0.00034100476593421867,2.4052621663858862e-05,-1.147154228855722,0.1263988046047081,0.008915484267769846,1.1469402985074624,0.12612524935668076,0.008896189168280727,0.0,0.0,0.0,-0.0010796019900499185,0.0008307712898960113,5.8598088710934415e-05
GLN 687,R GLN 687,0.0,0.0,0.0,-0.0036915422885572193,0.00047250587345606124,3.332799463096704e-05,-0.2343631840796015,0.47201740464349357,0.03329354069742421,0.24250248756218928,0.4710328560582044,0.03322409599460086,0.0,0.0,0.0,0.004447761194029949,0.002129748417321188,0.00015022087090392882
LEU 688,R LEU 688,0.0,0.0,0.0,-0.00341293532338313,0.0004923613937807222,3.472849505212613e-05,0.29709950248756234,0.18371056635046087,0.01295794425621977,-0.293179104477612,0.18379882405113795,0.012964169474443604,0.0,0.0,0.0,0.0005074626865671657,0.0014251451981017898,0.00010052199174430309
ASN 689,R ASN 689,0.0,0.0,0.0,-0.0017960199004975173,0.0004029543628122859,2.842220932007408e-05,0.9042288557213933,0.2670849779302502,0.018838721824479245,-0.899507462686567,0.2661672522366604,0.01877399044502581,0.0,0.0,0.0,0.0029253731343276915,0.0015126014574987855,0.00010669068065880942
ALA 690,R ALA 690,0.0,0.0,0.0,-0.0008407960199005038,0.00036586619524080276,2.5806211680396617e-05,-0.8154228855721387,0.08847905153666846,0.006240831109671607,0.8140895522388059,0.08842053486250652,0.006236703661714132,0.0,0.0,0.0,-0.002174129353233943,0.0007819654807716218,5.515559236150244e-05
ASP 691,R ASP 691,0.0,0.0,0.0,-0.0009502487562188483,0.0002174305809294584,1.5336370701218162e-05,102.44650746268654,0.8980875430734825,0.06334621111641009,-102.41471144278607,0.8963974588833864,0.06322700176901846,0.0,0.0,0.0,0.030845771144280672,0.002024991745544441,0.00014283190498696216
LEU 692,R LEU 692,0.0,0.0,0.0,-0.0013681592039800588,0.00048230488749837966,3.401916379041565e-05,0.7121343283582087,0.12062753357500756,0.008508410195896744,-0.7109502487562191,0.12046670237262595,0.008497066037547431,0.0,0.0,0.0,-0.00018407960199019188,0.0008815100531264834,6.21769251308045e-05
ARG 693,R ARG 693,0.0,0.0,0.0,-0.0008756218905472136,0.00033001241695076403,2.3277281147512115e-05,-93.4900099502487,0.7389563097837007,0.05212195934169815,93.47261194029848,0.7379854173947199,0.05205347787269434,0.0,0.0,0.0,-0.018273631840797444,0.001360330382673265,9.595030715378366e-05
LYS 694,R LYS 694,0.0,0.0,0.0,-0.0012835820895522798,0.000450736384195241,3.1792493250007004e-05,-107.80933830845771,1.0712546904965272,0.07556047994096851,107.77668159203986,1.0697398800824385,0.07545363345252507,0.0,0.0,0.0,-0.03394029850746299,0.002450792928941096,0.00017286560478058552
LEU 695,R LEU 695,0.0,0.0,0.0,-0.0019552238805970196,0.0003352953322486484,2.3649909261943624e-05,0.4593233830845775,0.1244351212619656,0.008776976724096048,-0.4577910447761194,0.12409487671643303,0.008752977724244928,0.0,0.0,0.0,-0.0004228855721390912,0.0009543165259397523,6.731229777130126e-05
ALA 696,R ALA 696,0.0,0.0,0.0,-0.0006517412935323775,0.0004764184923333254,3.360396948812743e-05,0.9969999999999997,0.15739689035850596,0.011101920656414865,-0.9949651741293535,0.15701172051537457,0.011074752870393499,0.0,0.0,0.0,0.0013830845771144523,0.0009074114064239438,6.400386573012134e-05
VAL 697,R VAL 697,0.0,0.0,0.0,-0.0008507462686567061,0.00035633839959143605,2.5134172791388874e-05,0.530457711442786,0.13221503460596656,0.009325729500991137,-0.5277611940298506,0.1318074605373339,0.009296981442746365,0.0,0.0,0.0,0.0018457711442785582,0.0011201876741141392,7.901194648752482e-05
ASN 698,R ASN 698,0.0,0.0,0.0,-0.0014029850746268217,0.0004904978126911895,3.459704817699625e-05,1.8009303482587073,0.349305031596854,0.02463807726341901,-1.7954278606965184,0.3488818186763002,0.024608226125610276,0.0,0.0,0.0,0.0040995024875623565,0.00126571701160859,8.927679450557654e-05
MET 699,R MET 699,0.0,0.0,0.0,-0.0024975124378109,0.0004999938119961136,3.526684432478869e-05,1.6423184079601982,0.1643814521180982,0.011594573657997067,-1.640965174129353,0.16384777482322233,0.011556930963974667,0.0,0.0,0.0,-0.0011442786069651178,0.0011861890153300816,8.366732215427007e-05
VAL 700,R VAL 700,0.0,0.0,0.0,-0.0010298507462686516,0.0001972559960358383,1.3913365200569959e-05,-0.46169154228855724,0.09821949415948354,0.006927868959724091,0.46195522388059707,0.09809515628532059,0.00691909884228149,0.0,0.0,0.0,-0.0007661691542288569,0.0007123988982950175,5.0248743965488604e-05
PRO 701,R PRO 701,0.0,0.0,0.0,-0.001134328358208901,0.0003410047659341891,2.4052621663856778e-05,-1.2739601990049745,0.11609816745122958,0.00818893334209422,1.2699900497512435,0.11589521730222857,0.008174618342310648,0.0,0.0,0.0,-0.005104477611940422,0.0008067068680080655,5.690071526325099e-05
PHE 702,R PHE 702,0.0,0.0,0.0,-0.0010348258706467694,0.00023132990920524596,1.6316753727488783e-05,0.8747014925373127,0.11827264415739955,0.008342309103242582,-0.873676616915423,0.11811639381583319,0.008331288053902559,0.0,0.0,0.0,-9.950248756425494e-06,0.0007329491287847987,5.169824546357369e-05
PRO 703,R PRO 703,0.0,0.0,0.0,-0.000522388059701492,0.000499498523303925,3.523190935402673e-05,0.3414427860696518,0.2244314163768401,0.015830171560233978,-0.34100497512437805,0.22413585293804092,0.015809324122657467,0.0,0.0,0.0,-8.457711442771661e-05,0.0007712566119433807,5.440024699362198e-05
ARG 704,R ARG 704,0.0,0.0,0.0,-0.0008109452736318327,0.0003915520869641936,2.7617954792047854e-05,-96.95723383084578,1.6153796313191358,0.11394009408982313,96.93473134328357,1.6133411046234005,0.11379630750305836,0.0,0.0,0.0,-0.023313432835824325,0.002260689072227466,0.00015945671259150852
LEU 705,R LEU 705,0.0,0.0,0.0,-0.001308457711442748,0.00046185663543377305,3.2576855295841476e-05,0.41448756218905464,0.17247453080280833,0.012165415414902962,-0.41296019900497505,0.17210782345231387,0.012139549872705524,0.0,0.0,0.0,0.0002189054726362969,0.0008763565439129638,6.181342461780022e-05
HIP 706,R HIP 706,0.0,0.0,0.0,-0.0011243781094528423,0.00033001241695086,2.3277281147518885e-05,-103.74982089552238,1.041252029444431,0.07344425539724975,103.71689054726362,1.0394526008555827,0.07331733349063027,0.0,0.0,0.0,-0.034054726368157505,0.0020904878265593308,0.00014745164234693936
PHE 707,R PHE 707,0.0,0.0,0.0,-0.001721393034825913,0.0004483136448186064,3.162160639023928e-05,1.0457313432835813,0.18366221282720377,0.012954533661655698,-1.0408208955223877,0.18306589565083417,0.012912472691054352,0.0,0.0,0.0,0.00318905472636861,0.0012395150720828387,8.742865218842847e-05
PHE 708,R PHE 708,0.0,0.0,0.0,-0.0028606965174129187,0.00037389640254848215,2.6372618832287352e-05,-0.7257562189054726,0.1557532660147478,0.010985988333916036,0.7269800995024878,0.15539540195016452,0.010960746549013321,0.0,0.0,0.0,-0.0016368159203979334,0.0014429233079350818,0.0001017759629272196
MET 709,R MET 709,0.0,0.0,0.0,-0.0063333333333333314,0.000714688348969303,5.041022936507178e-05,-0.4805174129353237,0.7096814581802525,0.050057070518357824,0.5022686567164178,0.7083408316578383,0.04996251001434897,0.0,0.0,0.0,0.015417910447761222,0.0046685651019755655,0.00032929519270289147
PRO 710,R PRO 710,0.0,0.0,0.0,-0.004950248756218959,0.0005254824249357058,3.7064672463914505e-05,2.0830248756218914,0.20886984301592498,0.014732542805635634,-2.061940298507463,0.20613688254696147,0.014539774637125807,0.0,0.0,0.0,0.016134328358208497,0.008071623759878846,0.0005693284431890639
GLY 711,R GLY 711,0.0,0.0,0.0,-0.004472636815920396,0.0005283010528341387,3.726348314700414e-05,-1.6980149253731354,0.20762673352376365,0.014644860622602814,1.7353930348258704,0.21044711877864428,0.014843795260059042,0.0,0.0,0.0,0.032905472636815924,0.007582778334105273,0.000534847945398872
PHE 712,R PHE 712,0.0,0.0,0.0,-0.01643781094527364,0.0013667564043149249,9.64035637730194e-05,1.4725621890547267,0.2982489650233429,0.021036859991357935,-1.4272786069651735,0.3005113750879748,0.021196438093394183,0.0,0.0,0.0,0.028845771144278783,0.014289859833359961,0.0010079289984694327
ALA 713,R ALA 713,0.0,0.0,0.0,-0.016716417910447718,0.001527257843937312,0.00010772446245068383,-1.33771144278607,0.2256406607407236,0.015915465081290672,1.4369452736318398,0.23221516439967185,0.01637919481451922,0.0,0.0,0.0,0.08251741293532332,0.02168202927096799,0.0015293324289195071
PRO 714,R PRO 714,0.0,0.0,0.0,-0.030621890547263633,0.003441959179449243,0.00024277708171887818,-2.11765671641791,0.2014051054088331,0.01420602081116593,2.223189054726369,0.20670488511870688,0.01457983844950351,0.0,0.0,0.0,0.07491044776119406,0.021386794184055577,0.0015085081514993768
LEU 715,R LEU 715,0.0,0.0,0.0,-0.05112935323383085,0.007225107142010707,0.0005096197646725899,-0.5532885572139304,0.9151787016961314,0.06455172849685302,0.7171044776119401,0.9155254772709441,0.06457618815999112,0.0,0.0,0.0,0.11268656716417905,0.04022914797658624,0.0028375453155011906
THR 716,R THR 716,0.0,0.0,0.0,-0.1991293532338309,0.05329597432903513,0.0037592081835897324,-2.7191840796019915,0.7372477127772529,0.05200144420092144,3.1957412935323375,0.6693856415035071,0.04721482275531941,-0.02503644179104476,0.03839080178324029,0.002707878372710499,0.2523914189054725,0.17380187950397166,0.012259039373611077
SER 717,R SER 717,0.0,0.0,0.0,-0.10738308457711443,0.027142291584820757,0.0019144696373709046,1.3070597014925367,1.137434236869062,0.08022842523030632,-1.2432935323383083,1.1399385810494949,0.08040506804913326,-0.0007276298507462683,0.0036138771798924934,0.0002549032425088605,-0.044344545273631825,0.10139657319140909,0.007151962836364587
ARG 718,R ARG 718,0.0,0.0,0.0,-0.09294029850746269,0.018484803975707682,0.0013038175444271,-125.15097014925375,2.2783963351013954,0.1607056866152067,125.31669651741296,2.3322791454658036,0.16450628702127426,-1.1892537313433461e-05,0.00016818587559685693,1.1862917000158264e-05,0.07277417711443068,0.08862003187124885,0.006250775095763463
GLY 719,R GLY 719,0.0,0.0,0.0,-0.21245273631840794,0.07552212291591466,0.005326919829907458,-0.13342786069651744,0.6042759295427685,0.0426223377671871,0.5058606965174128,0.5593171925554161,0.039451192964330216,-0.013646435820895518,0.015856195961518015,0.0011184098305651543,0.14633366368159184,0.15594398799798453,0.010999440825388425
SER 720,R SER 720,0.0,0.0,0.0,-0.794004975124378,0.29525525675576886,0.020825700091188636,-0.6874427860696519,2.680011332856449,0.18903342440816548,1.3498805970149255,1.9052623187256559,0.13438684235737286,-0.19173549850746263,0.06536136716578642,0.004610235377691159,-0.3233026626865671,0.9744072061201084,0.06872938508978439
GLN 721,R GLN 721,0.0,0.0,0.0,-0.47335323383084565,0.08014482911467798,0.005652980384977465,0.8539004975124374,1.565168040522928,0.11039844154648401,-0.058825870646766476,1.683441173195344,0.11874078510691911,-0.010999665671641784,0.01191806375952008,0.0008406354022300732,0.31072172736318415,0.18831337309346693,0.013282601211902141
GLN 722,R GLN 722,0.0,0.0,0.0,-1.6663233830845776,0.49659969153467726,0.035027441526071686,-1.9524278606965164,2.5207751800740805,0.17780177218304213,3.6287263681592026,2.3557623624232975,0.16616266543399671,-0.3531248597014922,0.08747562706024088,0.006170055004142267,-0.3431497353233833,0.6949562525472965,0.049018434594775645
TYR 723,R TYR 723,0.0,0.0,0.0,-6.530985074626865,0.8069228046799534,0.05691594626173291,-8.393960199004981,1.6081923099798954,0.11343313953018311,9.225298507462682,0.6767578845321235,0.04773482068524728,-1.2345097432835814,0.05951619442512722,0.004197948681035143,-6.934156509452736,1.0420935503720088,0.07350361170694178
ARG 724,R ARG 724,0.0,0.0,0.0,-4.455651741293532,1.0028214516006806,0.07073357143754955,-181.5033930348258,12.443518301956395,0.8776981080141172,187.33666169154233,13.109264831516263,0.9246562476039302,-0.7685193671641793,0.19508858316003239,0.013760487683599441,0.6090975482587065,1.616103426897964,0.11399114669365355
ALA 725,R ALA 725,0.0,0.0,0.0,-1.6429601990049756,0.4978252289859237,0.03511388427290241,1.0889751243781092,1.4163784574415794,0.09990363353529823,-0.8894527363184082,1.3201255250903225,0.0931144751505489,-0.2996354865671644,0.06589822909958258,0.004648102698823608,-1.743073297512438,0.6998147439353576,0.049361126154801205
LEU 726,R LEU 726,0.0,0.0,0.0,-0.2318507462686567,0.09725863151883096,0.00686009493462143,0.40480099502487576,0.6774033904785582,0.04778035116418012,-0.220905472636816,0.6431378580813085,0.04536344685903403,-0.015662937313432827,0.024281039812650815,0.0017126524980341333,-0.06361816119402969,0.12095156524251849,0.008531265627504564
THR 727,R THR 727,0.0,0.0,0.0,-0.17734328358208948,0.03966283982331503,0.0027976010181877077,-1.7856865671641802,0.9810331777211737,0.06919674509174589,1.8419104477611945,0.9525067330772566,0.06718464482518391,-0.0014713432835820907,0.005091719500171338,0.00035914220266275866,-0.12259074626865704,0.09754503468552583,0.006880296256421055
VAL 728,R VAL 728,0.0,0.0,0.0,-0.052194029850746275,0.005166594207077299,0.00036442345728824037,-0.21058706467661686,0.3771599996093358,0.026602815220167567,0.3526368159203981,0.38949533930601193,0.02747288299768527,0.0,0.0,0.0,0.08985572139303472,0.041171212466022636,0.002903993421249193
PRO 729,R PRO 729,0.0,0.0,0.0,-0.2633681592039802,0.047293660562989566,0.0033358376136009378,-1.1920497512437813,0.7623570790205689,0.05377252234059252,1.2414477611940298,0.7243310095876138,0.05109037020430557,-0.008827773134328358,0.01880660391692858,0.0013265155621994716,-0.22279792238805962,0.08402130890291827,0.005926406187337441
GLU 730,R GLU 730,0.0,0.0,0.0,-0.5525323383084572,0.10804375472156652,0.007620818871375867,174.82410945273625,5.355743677239989,0.37776503224036334,-173.1251243781095,5.106366105698443,0.36017529456233405,-0.053408131343283614,0.033338557794797795,0.002351520557960912,1.0930446049751246,0.3861828497001185,0.027239237995575857
LEU 731,R LEU 731,0.0,0.0,0.0,-0.0689203980099502,0.007859058964137642,0.0005543352785128702,0.40384079601990064,0.43902042079836495,0.03096611290825237,-0.37873631840796046,0.45797122932552037,0.03230279987941285,0.0,0.0,0.0,-0.04381592039800979,0.057886412580728484,0.004082992733159884
THR 732,R THR 732,0.0,0.0,0.0,-0.10249253731343283,0.01986449604230529,0.0014011335194680512,-3.0366169154228886,0.6091264828848437,0.0429644694206192,3.3811940298507452,0.6099678868997467,0.04302381748392696,-0.00019737313432835823,0.0018806392653676078,0.0001326500660838577,0.2418872039800997,0.10743352834836009,0.007577776821673622
GLN 733,R GLN 733,0.0,0.0,0.0,-2.553676616915423,0.7389833340882573,0.052123865489172215,-2.027711442786071,4.372300325416838,0.30839828657498897,5.675000000000001,3.4674458146612617,0.24457477035985667,-0.6520144835820901,0.1018683758680695,0.007185241231317865,0.4415974567164173,1.232902234040487,0.0869622185562729
GLN 734,R GLN 734,0.0,0.0,0.0,-0.23381094527363197,0.05001406846458336,0.0035277203922745646,-1.9645174129353213,0.8154331028473047,0.057516216411931984,2.354542288557214,0.7932387540006438,0.05595074774634912,-0.01824143283582089,0.029078723373907524,0.002051055004655062,0.13797249751243765,0.14500034460386613,0.010227535736432293
MET 735,R MET 735,0.0,0.0,0.0,-0.04570646766169154,0.005124170405876315,0.0003614311130697233,-2.034442786069653,0.5535442365800054,0.03904400004555015,2.113885572139303,0.5587893557685161,0.039413962227977335,0.0,0.0,0.0,0.033736318407960195,0.04395820181540519,0.0031005724931523525
PHE 736,R PHE 736,0.0,0.0,0.0,-0.09370646766169152,0.01528041076654147,0.001077797074269855,0.2498308457711443,0.6270067733086356,0.04422564786668921,-0.12152736318407965,0.6045821553640078,0.042643937271234486,0.0,0.0,0.0,0.034597014925373246,0.04421883382362277,0.003118956057587222
ASP 737,R ASP 737,0.0,0.0,0.0,-0.36191044776119397,0.2609711139736646,0.01840748311070589,180.72576616915418,7.203134284633362,0.5080699188106902,-180.43825870646762,6.080009563420911,0.42885080899372896,-0.043908179104477606,0.050533541747997214,0.003564361212575728,-0.11831116417910571,1.3596308506940336,0.09590096597231329
ALA 738,R ALA 738,0.0,0.0,0.0,-0.08838308457711434,0.024387981552739076,0.0017201955867864878,-3.2177064676616927,0.4529025555061808,0.031945283193744005,3.3333034825870618,0.45633371575760107,0.03218729857780876,-0.0009105313432835826,0.0036193009991503113,0.0002552858092223316,0.02630339900497531,0.03802353931662591,0.0026819736756409124
LYS 739,R LYS 739,0.0,0.0,0.0,-0.3133432835820897,0.678336263321136,0.04784615094114669,-214.34906965174122,6.366087009778673,0.44902915625217604,212.32535820895532,5.395459793115016,0.38056639106150164,-0.36792759402985104,0.04989266597221165,0.0035191573206996953,-2.704982320398008,1.2445581967180221,0.08778436677359398
ASN 740,R ASN 740,0.0,0.0,0.0,-0.08542288557213926,0.020626150470113312,0.001454856480613419,-1.4062437810945283,1.0044240869975811,0.07084661262265192,1.5886915422885566,0.9885449352120754,0.06972658361310595,-0.0027124298507462687,0.008070161142355616,0.0005692252781032951,0.09431244577114536,0.08027756347809731,0.005662342745108626
MET 741,R MET 741,0.0,0.0,0.0,-0.021686567164179108,0.002200467760475606,0.00015520902876896568,-1.2327562189054726,0.3965853572005681,0.027972974301513687,1.2883781094527362,0.39811759346614234,0.028081049914751924,0.0,0.0,0.0,0.03393532338308467,0.010721290299746535,0.0007562215109273534
MET 742,R MET 742,0.0,0.0,0.0,-0.010601990049751245,0.0010078280769738378,7.108671156326984e-05,-1.9538507462686563,0.4763236363850143,0.03359727886539949,1.94371641791045,0.4792944277131857,0.03380682232929514,0.0,0.0,0.0,-0.020736318407960204,0.0072355620092813796,0.0005103571941519651
ALA 743,R ALA 743,0.0,0.0,0.0,-0.004557213930348265,0.0005535594446049991,3.904507273692567e-05,1.8926865671641788,0.13081659436726,0.009227091131849944,-1.8664875621890544,0.12954363484126497,0.00913730348976734,0.0,0.0,0.0,0.021641791044776072,0.0055207473695622145,0.00038940349533835966
ALA 744,R ALA 744,0.0,0.0,0.0,-0.0037164179104477594,0.0006572815298108343,4.636106454369045e-05,0.6896865671641789,0.8278990410417614,0.05839549589723441,-0.6785970149253734,0.8216053160213068,0.05795157076217469,0.0,0.0,0.0,0.007373134328358308,0.006417100492683508,0.00045262736990383634
CYS 745,R CYS 745,0.0,0.0,0.0,-0.00693034825870648,0.0010050243818281494,7.088895415534831e-05,-0.4357960199004972,0.7383951086657952,0.05208237526688519,0.4616069651741292,0.7358811009785191,0.05190505083683969,0.0,0.0,0.0,0.018880597014925497,0.007510236572499839,0.0005297312440473667
ASP 746,R ASP 746,0.0,0.0,0.0,-0.02445273631840799,0.005454379314513333,0.00038472225367218064,157.04236318407968,4.555861412113457,0.321345687349359,-156.5961293532338,4.51105163006945,0.318185049018127,0.0,0.0,0.0,0.4217810945273615,0.07073270996857568,0.004989100687413262
PRO 747,R PRO 747,0.0,0.0,0.0,-0.023014925373134338,0.004689861630033348,0.0003307973339727481,-1.5725024875621891,0.48387622409307135,0.03412999732822605,1.5769552238805973,0.48296151385565217,0.034065478642651595,0.0,0.0,0.0,-0.018562189054726067,0.012594216598322225,0.000888327546280017
ARG 748,R ARG 748,0.0,0.0,0.0,-0.08235323383084578,0.044286713998738056,0.00312374395597935,-171.43982587064684,7.601556090009352,0.5361724261791325,171.42383084577116,7.707487170203803,0.5436442284789645,-0.0012682029850746277,0.007856363175291778,0.0005541451322284991,-0.09961646169154362,0.09372318987483877,0.00661072410825005
HIE 749,R HIE 749,0.0,0.0,0.0,-0.015049751243781107,0.0031413646047396796,0.00022157477517665113,-2.4177611940298513,0.9178709155423609,0.0647416226201922,2.452228855721392,0.9115363049200285,0.06429481363712884,0.0,0.0,0.0,0.019417910447761345,0.015551054662189714,0.0010968868227952929
GLY 750,R GLY 750,0.0,0.0,0.0,-0.004407960199004981,0.0007482891387904694,5.278024634404638e-05,2.0966467661691537,0.18858050421278294,0.013301443188289037,-2.0625771144278615,0.1853908209463775,0.013076460277495375,0.0,0.0,0.0,0.029661691542288503,0.005004970178923992,0.0003530233773207062
ARG 751,R ARG 751,0.0,0.0,0.0,-0.008985074626865692,0.0013658143633114529,9.63371173238436e-05,-142.52307960199013,3.8207105332290214,0.26949214240778574,142.41677611940304,3.8106444858597897,0.2687821381696945,0.0,0.0,0.0,-0.11528855721393502,0.012502191585313259,0.0008818366023324966
TYR 752,R TYR 752,0.0,0.0,0.0,-0.014800995024875608,0.0016115870873996245,0.00011367258866716527,-1.0437562189054725,0.20982386660873234,0.014799834441496868,1.0560447761194023,0.21092589768330489,0.014877565720195838,0.0,0.0,0.0,-0.002512437810945624,0.005652551444982223,0.0003987002380133396
LEU 753,R LEU 753,0.0,0.0,0.0,-0.0034328358208955113,0.000505409954196994,3.5648869540414466e-05,1.253661691542288,0.26151248740695915,0.01844566864847755,-1.2504676616915422,0.2605453526644282,0.01837745222341868,0.0,0.0,0.0,-0.0002388059701491026,0.0019297839868711575,0.00013611646746936978
THR 754,R THR 754,0.0,0.0,0.0,-0.003228855721393043,0.0004650610445990981,3.280287689145939e-05,0.101557213930348,0.391885857531924,0.027641497152712982,-0.08387562189054727,0.39196268409647833,0.02764691608076197,0.0,0.0,0.0,0.014452736318407742,0.003793029083330195,0.0002675396434751111
VAL 755,R VAL 755,0.0,0.0,0.0,-0.0072736318407959945,0.0007191421394255474,5.0724375522298266e-05,-0.09042288557213933,0.4648110783756429,0.0327852456334767,0.11495024875621894,0.46361772028217346,0.0327010726435389,0.0,0.0,0.0,0.017253731343283594,0.006179753372806856,0.0004358861948596702
ALA 756,R ALA 756,0.0,0.0,0.0,-0.0034776119402985463,0.0004994985233039808,3.523190935403067e-05,0.5168208955223885,0.3949580338701827,0.02785819176384651,-0.5006616915422888,0.3927331768948917,0.02770126245250312,0.0,0.0,0.0,0.012681592039800982,0.004746101773300265,0.00033476420782160604
ALA 757,R ALA 757,0.0,0.0,0.0,-0.005572139303482574,0.0005782284666972994,4.078509139495796e-05,-0.43446766169154216,0.38840148254197104,0.027395728290395917,0.45668656716417916,0.3863029850871217,0.027247711692429073,0.0,0.0,0.0,0.016646766169154153,0.0053865136538702035,0.0003799353790519827
VAL 758,R VAL 758,0.0,0.0,0.0,-0.004800995024875581,0.0005555679313489902,3.9186740468864095e-05,0.6277910447761189,0.41391295756139057,0.029195168996299287,-0.6124029850746268,0.41423472783234033,0.02921786492129209,0.0,0.0,0.0,0.010587064676616976,0.00530686515299149,0.0003743174069615317
PHE 759,R PHE 759,0.0,0.0,0.0,-0.016995024875621875,0.0015913244661586458,0.00011224337356135252,-2.0439402985074633,0.22271550336854562,0.015709140388474454,1.9871542288557207,0.22209856423075527,0.015665624856865252,0.0,0.0,0.0,-0.07378109452736299,0.011190429492868068,0.0007893120382369248
ARG 760,R ARG 760,0.0,0.0,0.0,-0.006776119402985146,0.0006023394405676285,4.248574836630975e-05,-113.88793532338306,1.0074830521157587,0.07106237538616901,113.86084577114414,1.0055524513729792,0.07092620130917972,0.0,0.0,0.0,-0.03386567164178943,0.006770352818370858,0.000477543867825379
GLY 761,R GLY 761,0.0,0.0,0.0,-0.0027711442786070013,0.0004859858770746501,3.4278800776380006e-05,0.22432338308457703,0.5132059219348046,0.036198754706938445,-0.21554726368159213,0.513515964480263,0.03622062342195532,0.0,0.0,0.0,0.0060049751243780505,0.0026867974841387346,0.0001895120826137168
ARG 762,R ARG 762,0.0,0.0,0.0,-0.006049751243781105,0.0009290836644421387,6.553250894801036e-05,-112.07809950248756,1.9554730033206058,0.13792843098220356,112.04201990049755,1.9529539533400984,0.13775075089621558,0.0,0.0,0.0,-0.04212935323383588,0.005568495610375091,0.000392771396570592
MET 763,R MET 763,0.0,0.0,0.0,-0.011895522388059715,0.0011347210632088854,8.003705271567947e-05,-2.450746268656717,1.1410365804429585,0.08048251495497276,2.4620049751243793,1.140397100679814,0.08043740953023633,0.0,0.0,0.0,-0.0006368159203981911,0.004208784678336729,0.00029686478209576525
SER 764,R SER 764,0.0,0.0,0.0,-0.007905472636815923,0.0007765338860067845,5.477247720605259e-05,1.6753233830845775,0.6928130988590934,0.04886726818896711,-1.651796019900498,0.6932584559529924,0.04889868125633443,0.0,0.0,0.0,0.015621890547263605,0.009690551299360094,0.0006835187874256485
MET 765,R MET 765,0.0,0.0,0.0,-0.00802985074626871,0.0006457703776949622,4.554913047584927e-05,2.36395024875622,0.32129069231397656,0.02266209812398372,-2.3359452736318413,0.32069714482134204,0.02262023251181036,0.0,0.0,0.0,0.019975124378109346,0.006300468126764485,0.00044440075710701647
LYS 766,R LYS 766,0.0,0.0,0.0,-0.018651741293532347,0.0015220140665063212,0.00010735459490853506,-147.9853582089552,2.250855731369146,0.1587631222051426,147.95042786069658,2.2502992893254357,0.15872387380954153,0.0,0.0,0.0,-0.05358208955223744,0.028893947060385804,0.002038021888389356
GLU 767,R GLU 767,0.0,0.0,0.0,-0.03414427860696515,0.004524568597889163,0.00031913846241726063,161.91957711442794,6.0121443608886915,0.4240639666861833,-161.3952139303483,5.952680665338726,0.41986972099029146,0.0,0.0,0.0,0.4902189054726355,0.06426756755625829,0.004533084701770307
VAL 768,R VAL 768,0.0,0.0,0.0,-0.015358208955223836,0.001250291419211672,8.818875710865777e-05,2.9490845771144283,0.3420300644475748,0.024124940644993067,-2.9374228855721394,0.34131710831934553,0.024074652597058467,0.0,0.0,0.0,-0.003696517412935318,0.010917257223520925,0.0007700439519811098
ASP 769,R ASP 769,0.0,0.0,0.0,-0.012587064676616978,0.0010852387410935464,7.654683881902374e-05,145.98237313432836,2.026832770526937,0.14296176087697116,-145.82193034825872,2.0161894814242167,0.1422110411462792,0.0,0.0,0.0,0.1478557213930321,0.015418670584362082,0.0010875491699047725
GLU 770,R GLU 770,0.0,0.0,0.0,-0.05334328358208952,0.009408187773332804,0.0006636023999094761,175.97725373134324,5.652148590744234,0.39867182286628,-175.27561194029866,5.522206447458763,0.3895064107581123,0.0,0.0,0.0,0.6482985074626851,0.13878147914255834,0.009788890787557502
GLN 771,R GLN 771,0.0,0.0,0.0,-0.15632338308457705,0.036931426309462535,0.002604941963478429,4.193303482587063,1.6934027454055607,0.11944342023547262,-3.7961990049751235,1.7079009578397855,0.12046604529329934,-0.028045576119402976,0.02469808853290336,0.0017420688466770905,0.21273551840796123,0.11092335528925196,0.007823930234959952
MET 772,R MET 772,0.0,0.0,0.0,-0.02702985074626866,0.0032673729276546603,0.00023046271698962876,1.1124825870646773,0.5827130242256997,0.041101407694130246,-1.0957313432835816,0.5855459734534509,0.041301228525904676,0.0,0.0,0.0,-0.010278606965174051,0.014146074822554932,0.000997787185769682
LEU 773,R LEU 773,0.0,0.0,0.0,-0.03337810945273632,0.00427375636188555,0.0003014475313103766,0.5271044776119406,0.3955305449266856,0.027898573580220003,-0.4805074626865669,0.39925930325772113,0.028161579914359216,0.0,0.0,0.0,0.013218905472637498,0.023716229529177107,0.00167281385231013
ASN 774,R ASN 774,0.0,0.0,0.0,-0.2962089552238808,0.12298172059861556,0.008674461745498055,2.9096218905472635,2.518930953909928,0.17767169049908846,-2.601651741293534,2.3160008588552707,0.16335810521183133,-0.028095044776119404,0.033503080615830405,0.0023631251030133164,-0.016333850746269054,0.7413415924809329,0.05229020421100576
VAL 775,R VAL 775,0.0,0.0,0.0,-0.0985970149253731,0.0305614427364629,0.002155637964847771,1.3798208955223892,0.5695075971793231,0.040169968686860014,-1.2621840796019905,0.5699666316018631,0.040202346478606696,-0.0041697313432835816,0.009717753911457341,0.0006854375117439181,0.014870069651741175,0.0445180099645155,0.0031400583155220397
GLN 776,R GLN 776,0.0,0.0,0.0,-0.026587064676616864,0.003785759102332312,0.0002670268585526879,-1.8105920398009943,0.5317263003125792,0.03750508147621901,1.8723184079602,0.538868916863497,0.03800888280321391,0.0,0.0,0.0,0.035139303482587994,0.02093107612555046,0.001476364278035959
ASN 777,R ASN 777,0.0,0.0,0.0,-0.05522388059701491,0.0105408292585725,0.0007434927705048151,-3.2498109452736297,1.864255692667024,0.13149445796621198,3.521348258706466,1.8477487790166907,0.13033015004875007,0.0,0.0,0.0,0.21631343283582138,0.06190111090280685,0.004366167719207169
LYS 778,R LYS 778,0.0,0.0,0.0,-0.05927860696517415,0.8589120110792308,0.06058298214230272,-238.73593034825868,9.885867893368749,0.6972953577544924,236.24883084577104,8.914667882428986,0.6287921907706739,-0.32902628059701494,0.05977924271211174,0.0042165026766335075,-2.8754043900497526,1.412243790976585,0.09961199664888609
ASN 779,R ASN 779,0.0,0.0,0.0,-0.07240796019900499,0.0215850219009868,0.0015224900566072864,-0.28851243781094543,1.9060995602085928,0.13444589681831332,0.5481492537313429,1.8870287570575424,0.13310074607896374,-0.0002789731343283579,0.0024395547773143032,0.00017207292668255426,0.18694988258706474,0.047024445124620236,0.003316848620683412
SER 780,R SER 780,0.0,0.0,0.0,-0.02047263681592039,0.004468852681727474,0.00031520856469744135,-2.5590696517412934,1.1847684599137291,0.08356712390076923,2.6321094527363167,1.1768814250032242,0.08301081535114439,0.0,0.0,0.0,0.05256716417910444,0.01735026105350528,0.0012237930568092133
SER 781,R SER 781,0.0,0.0,0.0,-0.0247960199004975,0.006477913803330968,0.0004569168101089396,-2.847547263681594,0.8585982669936728,0.06056085234077773,2.9457960199004956,0.8519458518659162,0.06009162715625428,0.0,0.0,0.0,0.07345273631840808,0.024398617630181495,0.001720945797845882
TYR 782,R TYR 782,0.0,0.0,0.0,-0.06245771144278608,0.015462664156677713,0.0010906522372406515,-1.3732885572139304,1.0613507006496758,0.07486190635917003,1.5036616915422887,1.0636395159431347,0.07502334694244517,0.0,0.0,0.0,0.0679154228855721,0.024882966080042902,0.0017551091034116472
PHE 783,R PHE 783,0.0,0.0,0.0,-0.01595024875621887,0.0021894165236974513,0.00015442953462783702,0.7558805970149253,0.2373236463273545,0.016739519347657602,-0.7580796019900498,0.23642447203484696,0.016676096483146306,0.0,0.0,0.0,-0.018149253731343372,0.004895689233900297,0.0003453152937737714
VAL 784,R VAL 784,0.0,0.0,0.0,-0.0041691542288557,0.0005741043477313865,4.049419847176937e-05,0.6045721393034829,0.43429555933214686,0.030632846876178753,-0.5981641791044778,0.43211895808994943,0.03047932126181312,0.0,0.0,0.0,0.002238805970149048,0.0025747890928774744,0.00018161161984216637
GLU 785,R GLU 785,0.0,0.0,0.0,-0.004601990049751239,0.0007267429006754005,5.126049188477545e-05,136.2211094527363,3.359618212727366,0.23696919773059472,-136.11194527363182,3.345291063643058,0.23595863855115778,0.0,0.0,0.0,0.10456218905472649,0.014137468764553946,0.0009971801612416
TRP 786,R TRP 786,0.0,0.0,0.0,-0.0033781094527363716,0.0005337545674454972,3.764814440921839e-05,-1.58212935323383,0.2691611313154765,0.01898516239329118,1.578462686567165,0.2685091877964096,0.018939177842995054,0.0,0.0,0.0,-0.007044776119402898,0.0011982512442741536,8.451812618458846e-05
ILE 787,R ILE 787,0.0,0.0,0.0,-0.0029751243781094626,0.00042832324875687256,3.0211592568097187e-05,1.4605373134328368,0.12224785137137473,0.008622698601293268,-1.4510447761194016,0.12161292884708004,0.008577914619401156,0.0,0.0,0.0,0.006517412935323677,0.0014865718262696895,0.00010485469203182352
PRO 788,R PRO 788,0.0,0.0,0.0,-0.002815920398009934,0.0004996966976911283,3.524588749754567e-05,-0.751164179104477,0.2865183312455775,0.020209444880718973,0.751741293532338,0.28615339228591313,0.020183704071193447,0.0,0.0,0.0,-0.002238805970149197,0.00123493370707091,8.710550761584728e-05
ASN 789,R ASN 789,0.0,0.0,0.0,-0.004532338308457722,0.0005644519245246727,3.981336903264263e-05,-0.2584676616915422,0.5149675642579984,0.03632301137587601,0.27148258706467654,0.5145009086679758,0.03629009602842218,0.0,0.0,0.0,0.00848258706467728,0.003889128267392906,0.00027431795729173324
ASN 790,R ASN 790,0.0,0.0,0.0,-0.005407960199004912,0.0005924368416558323,4.178727289350559e-05,0.31381592039801043,0.39143730675508615,0.02760985882031973,-0.2895820895522391,0.39002508463480884,0.027510248352204114,0.0,0.0,0.0,0.018825870646766836,0.00421965636798386,0.00029763161195872314
VAL 791,R VAL 791,0.0,0.0,0.0,-0.009258706467661743,0.0008768647895270836,6.18492734993701e-05,-1.1214626865671649,0.2423593193019042,0.01709470833320723,1.1486865671641786,0.24094103708563014,0.016994670418877315,0.0,0.0,0.0,0.01796517412935303,0.0068432180244297645,0.00048268338318960724
LYS 792,R LYS 792,0.0,0.0,0.0,-0.005094527363184115,0.0005144865580416308,3.6289083813284456e-05,-128.39909950248762,1.619005738755067,0.11419585998807975,128.3483432835821,1.6176985084455262,0.11410365507130454,0.0,0.0,0.0,-0.055850746268655584,0.0069409457784099324,0.0004895765674713692
THR 793,R THR 793,0.0,0.0,0.0,-0.005422885572139336,0.0005420374606952018,3.823237465324879e-05,-0.8016865671641794,0.5308970501700497,0.037446590680970684,0.8107910447761189,0.5295585189518073,0.03735217796832297,0.0,0.0,0.0,0.0036815920398007088,0.004198804550639067,0.00029616083816403976
ALA 794,R ALA 794,0.0,0.0,0.0,-0.002746268656716447,0.00043514566379446455,3.069280862173051e-05,1.579656716417911,0.14462604572363322,0.010201134729012986,-1.571875621890546,0.14354301261430175,0.01012474346346332,0.0,0.0,0.0,0.005034825870646795,0.002795479843737739,0.00019717794520014936
VAL 795,R VAL 795,0.0,0.0,0.0,-0.004333333333333333,0.0005020686890165844,3.5413194865772174e-05,-0.7294825870646766,0.12048046824746354,0.008498037007493946,0.7380348258706466,0.11997982326682774,0.008462724233274639,0.0,0.0,0.0,0.004218905472636682,0.003009411571385641,0.0002122675258190997
CYX 796,R CYX 796,0.0,0.0,0.0,-0.002273631840796059,0.0004458222252182976,3.144587520100508e-05,1.292830845771144,0.15026454696106686,0.010598843941796696,-1.2921840796019897,0.15049487502315076,0.010615090030676705,0.0,0.0,0.0,-0.00162686567164176,0.0016130915365654436,0.00011377870432950454
ASP 797,R ASP 797,0.0,0.0,0.0,-0.0024427860696517715,0.0004967157800735507,3.5035629780266266e-05,113.15123880597014,1.473610077121712,0.10394044073828504,-113.09916417910455,1.4704923187798442,0.10372053102051074,0.0,0.0,0.0,0.04963184079602004,0.0038997105511286837,0.0002750643740356135
ILE 798,R ILE 798,0.0,0.0,0.0,-0.002756218905472633,0.0004293621693610306,3.028487237743399e-05,0.5611890547263684,0.18992783148799738,0.013396476326958959,-0.5559303482587068,0.18978690622774844,0.013386536225510925,0.0,0.0,0.0,0.002502487562189285,0.0016149931167839175,0.00011391283145653495
PRO 799,R PRO 799,0.0,0.0,0.0,-0.0044726368159203845,0.0006071690384330407,4.28264019343826e-05,-2.025676616915422,0.12057853864017312,0.00850495435964827,2.0322537313432822,0.12059500207672444,0.008506115600927613,0.0,0.0,0.0,0.002104477611940007,0.0028466668736089338,0.00020078839991099638
PRO 800,R PRO 800,0.0,0.0,0.0,-0.004855721393034841,0.0006340893120936907,4.472521163480792e-05,0.21682089552238812,0.2522554926918893,0.01779273058464748,-0.22171144278606983,0.25270147632675044,0.01782418784480688,0.0,0.0,0.0,-0.009746268656716557,0.0032446356045680944,0.00022885894987408178
ARG 801,R ARG 801,0.0,0.0,0.0,-0.0043482587064676455,0.0006824811718914892,4.813851024997003e-05,-102.5177014925373,1.1495917252551178,0.08108594834360196,102.5011094527364,1.148062676164568,0.08097809753635676,0.0,0.0,0.0,-0.020940298507464115,0.004284232100041105,0.0003021864329084669
GLY 802,R GLY 802,0.0,0.0,0.0,-0.004601990049751242,0.001111135862698014,7.837348093773056e-05,0.9927711442786066,0.20724035451736472,0.014617607548780486,-0.9631542288557213,0.20484342059175026,0.014448540865186996,0.0,0.0,0.0,0.025014925373134437,0.007187245205998315,0.0005069491896151639
LEU 803,R LEU 803,0.0,0.0,0.0,-0.015751243781094534,0.003214985271164423,0.00022676757660657925,-1.6285124378109455,0.20573791736410382,0.014511633802864922,1.6717810945273632,0.20432303425984452,0.014411835643410751,0.0,0.0,0.0,0.027517412935323483,0.008967101023730321,0.000632490539404933
LYS 804,R LYS 804,0.0,0.0,0.0,-0.033109452736318386,0.014207697451194634,0.0010021337108645516,-130.0607910447761,5.981780623608251,0.42192227378899916,130.17273631840797,6.042626479542568,0.42621400956164257,-0.000512453731343284,0.007247190169543706,0.0005111773813381184,0.07832336716417763,0.09369151094300356,0.006608489648681544
MET 805,R MET 805,0.0,0.0,0.0,-0.026462686567164162,0.0030631578584752682,0.0002160584966158343,0.9477363184079598,0.6760267187780892,0.04768324822933987,-0.8906169154228859,0.6881855785757492,0.04854086807455176,0.0,0.0,0.0,0.030656716417910575,0.019462083743678107,0.0013727495444076248
SER 806,R SER 806,0.0,0.0,0.0,-0.008527363184079649,0.0007534316268620747,5.314296948563756e-05,-1.0548507462686567,0.33364993066204374,0.023533851582399786,1.108273631840796,0.33460842155029724,0.023601458316986786,0.0,0.0,0.0,0.04489552238805962,0.012332218445672432,0.0008698476214465587
ALA 807,R ALA 807,0.0,0.0,0.0,-0.00837313432835821,0.0007364528585059747,5.194537950337219e-05,-0.01834328358208954,0.3934511880529311,0.027751907054749184,0.027203980099502482,0.39904762640988445,0.02814664938069918,0.0,0.0,0.0,0.000487562189054629,0.010470099313245223,0.0007385038648201639
THR 808,R THR 808,0.0,0.0,0.0,-0.005850746268656741,0.0005349589097519095,3.773309216580049e-05,0.3962935323383086,0.450796838343679,0.031796757356863124,-0.3696119402985074,0.4531141099914564,0.031960205096614444,0.0,0.0,0.0,0.020830845771144527,0.008229376077683523,0.0005804554337645701
PHE 809,R PHE 809,0.0,0.0,0.0,-0.013721393034825877,0.0012743118520478235,8.98830278078583e-05,-1.4813482587064681,0.2678469862983433,0.01889246975064745,1.461741293532339,0.26797381014141525,0.018901415214817162,0.0,0.0,0.0,-0.033328358208954995,0.006682690329563337,0.0004713606326098151
ILE 810,R ILE 810,0.0,0.0,0.0,-0.004472636815920406,0.0005283010528341611,3.726348314700572e-05,0.6905870646766166,0.39245166845292373,0.027681406377966192,-0.688119402985074,0.3894965185746001,0.027472966176878128,0.0,0.0,0.0,-0.0020049751243781206,0.005007951401340223,0.000353233656536825
GLY 811,R GLY 811,0.0,0.0,0.0,-0.0024029850746268597,0.0005005380634987523,3.530523286591976e-05,-1.370920398009951,0.33456615351295743,0.023598476959503928,1.3663084577114424,0.3331300291126971,0.023497180554548813,0.0,0.0,0.0,-0.007014925373134338,0.002321171457417479,0.00016372281111455317
ASN 812,R ASN 812,0.0,0.0,0.0,-0.0029353233830845763,0.0004122454226043631,2.9077550149176262e-05,1.398119402985075,0.33839378525932007,0.023868457286645738,-1.3925621890547253,0.33693602942334305,0.023765635117855868,0.0,0.0,0.0,0.0026218905472637573,0.0020579462321662152,0.00014515633525311608
SER 813,R SER 813,0.0,0.0,0.0,-0.003303482587064695,0.00048091725268036164,3.392128757688548e-05,-2.1384875621890553,0.2184530212245035,0.015408488079176885,2.136721393034825,0.21741553398495958,0.015335309371584732,0.0,0.0,0.0,-0.005069651741293549,0.002253824693573792,0.00015897253665261228
THR 814,R THR 814,0.0,0.0,0.0,-0.003114427860696531,0.00046982668130661004,3.313901898730122e-05,-0.0976766169154229,0.26362256280975976,0.0185945018919272,0.09914427860696517,0.2626824768828242,0.018528193343217765,0.0,0.0,0.0,-0.0016467661691541733,0.0019212356072996115,0.00013551351126402125
ALA 815,R ALA 815,0.0,0.0,0.0,-0.003184079601989982,0.00047937072519188036,3.381220393850497e-05,-0.6916716417910448,0.16623349173053686,0.011725206460100073,0.6929651741293531,0.16535538023370608,0.01166326925064761,0.0,0.0,0.0,-0.0018905472636814133,0.0017726389802307791,0.00012503231332058366
ILE 816,R ILE 816,0.0,0.0,0.0,-0.002616915422885569,0.00048613864677835353,3.4289576320454335e-05,-0.3653184079601992,0.157724989295329,0.011125062971080464,0.3641293532338308,0.1571792815587441,0.011086571715126439,0.0,0.0,0.0,-0.003805970149253584,0.001322279119082107,9.326637795859336e-05
GLN 817,R GLN 817,0.0,0.0,0.0,-0.0025323383084577236,0.0004989531378857868,3.519344083266304e-05,-0.7992885572139306,1.3942944349961028,0.09834594669405425,0.7994278606965172,1.3914312349562377,0.09814399213450974,0.0,0.0,0.0,-0.002393034825870655,0.003287205900248477,0.000231861627016478
GLU 818,R GLU 818,0.0,0.0,0.0,-0.004402985074626861,0.0006243731541299142,4.403988669253399e-05,130.42197512437812,2.577435582794085,0.1817982888481759,-130.29375621890546,2.5624203101845393,0.18073919317756942,0.0,0.0,0.0,0.12381592039800819,0.015312367624319598,0.0010800511372228967
LEU 819,R LEU 819,0.0,0.0,0.0,-0.0032039800995024787,0.0005019207679658178,3.540276131930703e-05,-0.5036766169154225,0.18497344141888622,0.013047020595508866,0.5050646766169155,0.18459977090702293,0.013020663909777023,0.0,0.0,0.0,-0.0018159203980099513,0.0013607670040955895,9.598110405438632e-05
PHE 820,R PHE 820,0.0,0.0,0.0,-0.001890547263681598,0.0003277546087960663,2.3118027639175533e-05,-0.6743631840796019,0.15664070634223395,0.011048583548348884,0.6716666666666667,0.1561584643985605,0.011014568824273563,0.0,0.0,0.0,-0.004587064676616768,0.0009893119579007048,6.978068522217483e-05
LYS 821,R LYS 821,0.0,0.0,0.0,-0.0021592039800995377,0.0004932654550425926,3.4792262616878915e-05,-120.13688059701492,5.276139272003827,0.3721501704167276,120.06432835820893,5.263261112083987,0.37124181505274906,0.0,0.0,0.0,-0.07471144278607324,0.013303062094963203,0.0009383256526176995
ARG 822,R ARG 822,0.0,0.0,0.0,-0.005895522388059738,0.0007752578455654111,5.46824722529545e-05,-136.2142636815921,2.706467861197999,0.19089952403582058,136.1093233830845,2.6988946475041136,0.19036535072812635,0.0,0.0,0.0,-0.11083582089552037,0.011416925135518213,0.0008052878090923604
ILE 823,R ILE 823,0.0,0.0,0.0,-0.0014726368159203198,0.0004992506946986397,3.5214428872004505e-05,-0.45872139303482573,0.1937871889908231,0.013668694416423868,0.4583432835820898,0.19322975412129217,0.013629375992288834,0.0,0.0,0.0,-0.0018507462686566806,0.0009607273054936062,6.776447929655593e-05
SER 824,R SER 824,0.0,0.0,0.0,-0.0007263681592039779,0.00044582222521830306,3.144587520100547e-05,-1.12089552238806,0.5205463203899269,0.03671650649383602,1.118830845771145,0.519416455239829,0.036636811950822724,0.0,0.0,0.0,-0.002791044776119448,0.0013405721667681541,9.455667005719791e-05
GLU 825,R GLU 825,0.0,0.0,0.0,-0.0015174129353233894,0.0004996966976911257,3.5245887497545485e-05,111.78224378109451,3.4342697856281617,0.24223471369684718,-111.7232537313432,3.4236938839887863,0.24148874711133866,0.0,0.0,0.0,0.057472636815923545,0.010648639812813266,0.0007510971406825161
GLN 826,R GLN 826,0.0,0.0,0.0,-0.0015373134328357848,0.0004986057638355378,3.516893895632242e-05,-0.32849253731343264,0.7780013820307909,0.054875986394734885,0.328761194029851,0.7759828578699576,0.05473361067800003,0.0,0.0,0.0,-0.0012686567164170394,0.002200737706837758,0.00015522806931727177
PHE 827,R PHE 827,0.0,0.0,0.0,-0.0008009950248756265,0.00039925179398485393,2.81610502510897e-05,-0.6216517412935321,0.12844635370671453,0.00905990724600539,0.6206417910447761,0.12816310753920482,0.009039928601759218,0.0,0.0,0.0,-0.0018109452736318004,0.0007357803600930471,5.189794512264915e-05
THR 828,R THR 828,0.0,0.0,0.0,-0.0005970149253731277,0.0004904978126911877,3.459704817699611e-05,-1.455636815920399,0.38285541798751704,0.027004539058520627,1.4530497512437819,0.3820851374382131,0.026950207657677357,0.0,0.0,0.0,-0.003184079601990146,0.0011289696238490586,7.963137746194643e-05
ALA 829,R ALA 829,0.0,0.0,0.0,-0.0004328358208955211,0.0004954684379909787,3.4947649053324456e-05,-1.2153781094527365,0.18584896322751768,0.013108775142439544,1.2132189054726368,0.1854571113225245,0.013081136040114264,0.0,0.0,0.0,-0.0025920398009950598,0.0008302348276618346,5.8560249582439393e-05
MET 830,R MET 830,0.0,0.0,0.0,-0.0006318407960198917,0.00048230488749838633,3.4019163790416127e-05,-1.023243781094527,0.2226123178383575,0.015701862242340627,1.0219054726368157,0.22217597798576644,0.01567108520213568,0.0,0.0,0.0,-0.001970149253731429,0.0008575706040362925,6.048836658462089e-05
PHE 831,R PHE 831,0.0,0.0,0.0,-0.0004925373134328721,0.0004999443052073263,3.526335238514606e-05,-0.9806915422885568,0.05218169918144544,0.003680613274568475,0.979373134328358,0.05203935627599156,0.0036705731801374274,0.0,0.0,0.0,-0.0018109452736314558,0.0008128811249945465,5.733621377291086e-05
ARG 832,R ARG 832,0.0,0.0,0.0,-0.0005920398009950039,0.0004914556694482002,3.466461018341405e-05,-96.97135323383084,3.1983057672301993,0.22559109510910916,96.94237313432825,3.1931594617795387,0.2252281027103599,0.0,0.0,0.0,-0.02957213930348055,0.005316455249356085,0.0003749938402041745
ARG 833,R ARG 833,0.0,0.0,0.0,-0.0005124378109452614,0.000499845276919646,3.525636746828993e-05,-91.59504477611937,1.1372547039623595,0.08021576195544183,91.5720049751244,1.1356812166477004,0.08010477671754143,0.0,0.0,0.0,-0.023552238805969485,0.0018764069249356805,0.00013235153980700962
LYS 834,R LYS 834,0.0,0.0,0.0,-0.0002686567164179151,0.0004432609673109778,3.126521799740396e-05,-85.28285074626869,1.8296827193088512,0.12905586844767364,85.26891044776119,1.8278789251803158,0.12892863861962625,0.0,0.0,0.0,-0.014208955223879155,0.001996544129411215,0.00014082536485484224
ALA 835,R ALA 835,0.0,0.0,0.0,-0.00025373134328359116,0.000435145663794441,3.069280862172885e-05,0.2073283582089551,0.12722241910206006,0.008973577555256325,-0.2072437810945274,0.12706051080724823,0.008962157424664658,0.0,0.0,0.0,-0.000169154228855758,0.0007670086503722505,5.410061888656873e-05
PHE 836,R PHE 836,0.0,0.0,0.0,-0.000412935323383075,0.0004923613937806056,3.472849505211791e-05,0.0015273631840796028,0.12567913222222604,0.008864722491786024,-0.0017313432835820977,0.12550164995718854,0.008852203858032337,0.0,0.0,0.0,-0.00061691542288546,0.0007380978900756513,5.206141108393422e-05
LEU 837,R LEU 837,0.0,0.0,0.0,-0.0002587064676617095,0.0004379240016849137,3.0888777466770725e-05,-0.2623930348258707,0.10351297056825544,0.007301241997481909,0.26209950248756236,0.10339457365088847,0.007292890922822312,0.0,0.0,0.0,-0.0005522388059702364,0.000771705781770905,5.4431928990484e-05
HIE 838,R HIE 838,0.0,0.0,0.0,-0.00022885572139301624,0.00042009615587229533,2.9631298178357383e-05,0.2070995024875622,0.11038097774756611,0.007785673872843125,-0.20695024875621887,0.11025180366497812,0.007776562635559526,0.0,0.0,0.0,-7.96019900495834e-05,0.0007148961172811739,5.0424884211861035e-05
TRP 839,R TRP 839,0.0,0.0,0.0,-0.0003084577114427786,0.0004618566354338268,3.2576855295845264e-05,-0.9965621890547266,0.12641539897375914,0.008916654744315656,0.9955621890547264,0.1263233132317809,0.00891015951687691,0.0,0.0,0.0,-0.0013084577114424586,0.0007882079362060753,5.559590121879089e-05
TYR 840,R TYR 840,0.0,0.0,0.0,-0.0003532338308457654,0.00047797457211841806,3.371372689356156e-05,-0.6403582089552234,0.12489056321785194,0.008809101122782298,0.6398706467661692,0.12483574555087774,0.008805234582675113,0.0,0.0,0.0,-0.0008407960199004679,0.0007755770524985802,5.470498737404075e-05
THR 841,R THR 841,0.0,0.0,0.0,-0.00012935323383084257,0.00033559048664755497,2.3670727848070635e-05,-0.3296815920398011,0.11053361348883099,0.007796439967935576,0.32950746268656705,0.11041248394531729,0.007787896148688742,0.0,0.0,0.0,-0.00030348258706482437,0.0006856291811723585,4.8360553704464363e-05
GLY 842,R GLY 842,0.0,0.0,0.0,-3.482587064676675e-05,0.00018333856490237402,1.293170529716966e-05,-0.6760547263681591,0.060797207893221114,0.004288304404392727,0.6757313432835821,0.060753784663441106,0.004285241565917553,0.0,0.0,0.0,-0.00035820895522379253,0.000607617299135188,4.2858019806484735e-05
GLU 843,R GLU 843,0.0,0.0,0.0,-0.00017412935323384425,0.00037922067662011887,2.674816416969321e-05,76.54104477611942,0.6487515396390706,0.04575940542659341,-76.5342736318408,0.6483652153597828,0.04573215621292387,0.0,0.0,0.0,0.006597014925374374,0.0007991233036914772,5.6365811878922266e-05
GLY 844,R GLY 844,0.0,0.0,0.0,-6.467661691542019e-05,0.00024595437003597533,1.734828366061386e-05,-0.2519800995024876,0.1363668216676306,0.009618573981183454,0.2518308457711443,0.13627179178976517,0.009611871090410659,0.0,0.0,0.0,-0.00021393034825872764,0.0006379421012144925,4.4996966426326444e-05
MET 845,R MET 845,0.0,0.0,0.0,-0.00018407960199005378,0.0003875490964010124,2.7335605607641534e-05,0.006338308457711514,0.25805401682039125,0.018201726941896396,-0.006218905472636788,0.2578207403797186,0.01818527289042524,0.0,0.0,0.0,-6.467661691529535e-05,0.0007335567411170967,5.1741103133046494e-05
ASP 846,R ASP 846,0.0,0.0,0.0,-0.00014427860696516266,0.00035137201160215275,2.4783870791899498e-05,79.74492039800992,0.7891166379526705,0.05565999609809929,-79.73638805970148,0.7885676407485462,0.05562127282099452,0.0,0.0,0.0,0.008388059701491441,0.0009135011192883695,6.443340095719739e-05
GLU 847,R GLU 847,0.0,0.0,0.0,-0.0002039800995024861,0.0004029543628122675,2.8422209320072787e-05,82.03257213930343,0.8206623741617718,0.05788506077151143,-82.02205970149254,0.8199936878913803,0.05783789527859088,0.0,0.0,0.0,0.010308457711443649,0.0009846473770664783,6.945167105805085e-05
MET 848,R MET 848,0.0,0.0,0.0,-0.00014427860696517093,0.0003513720116021729,2.4783870791900917e-05,0.8474228855721385,0.3055601255432774,0.021552549493315358,-0.8468059701492536,0.3053513222733915,0.021537821646216263,0.0,0.0,0.0,0.0004726368159204454,0.0006986109262717276,4.927621540366775e-05
GLU 849,R GLU 849,0.0,0.0,0.0,-0.00021393034825870058,0.00041007822955212565,2.892468813736477e-05,82.20925870646765,0.9500033321434794,0.0670080685378463,-82.19938308457711,0.9492746681183873,0.06695667254029304,0.0,0.0,0.0,0.00966169154228831,0.0010148034264827741,7.15787147827908e-05
PHE 850,R PHE 850,0.0,0.0,0.0,-0.0003383084577114122,0.00047313406678478257,3.337230397199956e-05,0.7689850746268653,0.0744483845780999,0.005251184166991764,-0.7682587064676614,0.07430127414534,0.005240807797112339,0.0,0.0,0.0,0.00038805970149270226,0.0007782214167894825,5.489150644997285e-05
THR 851,R THR 851,0.0,0.0,0.0,-0.0002636815920397858,0.00044062865324344776,3.107954887869444e-05,1.0758805970149252,0.23999766929142247,0.016928130385098657,-1.0748109452736316,0.23974545805149303,0.01691034077586321,0.0,0.0,0.0,0.0008059701492536746,0.0007512273069926442,5.298748875005229e-05
GLU 852,R GLU 852,0.0,0.0,0.0,-0.0002786069651741423,0.00044831364481868005,3.1621606390244476e-05,86.68344278606963,1.4619935370746704,0.10312107317892238,-86.67054228855717,1.4607326586195086,0.10303213766987449,0.0,0.0,0.0,0.012621890547269227,0.0014511338534603571,0.00010235509015622564
ALA 853,R ALA 853,0.0,0.0,0.0,-0.00018905472636815827,0.00039155208696419716,2.7617954792048108e-05,0.7274079601990046,0.09182252369127157,0.006476661452271068,-0.7265472636815922,0.09165074853181913,0.006464545366707749,0.0,0.0,0.0,0.0006716417910448596,0.000727321666808914,5.130131490026357e-05
GLU 854,R GLU 854,0.0,0.0,0.0,-0.0004925373134328197,0.0004999443052072731,3.5263352385142304e-05,98.80843781094529,1.4988398091488846,0.10572000882575039,-98.78011442786068,1.496619551335349,0.10556340391426508,0.0,0.0,0.0,0.027830845771145665,0.002369214614936553,0.00016711151416736147
SER 855,R SER 855,0.0,0.0,0.0,-0.0002736318407960312,0.000445822225218324,3.1445875201006944e-05,1.4028606965174129,0.32678293265124986,0.023049490888297466,-1.4012388059701497,0.3263596476107647,0.023019634663540994,0.0,0.0,0.0,0.0013482587064676866,0.0008030473383296804,5.664259194177566e-05
ASN 856,R ASN 856,0.0,0.0,0.0,-0.00038308457711442765,0.0004861386467783519,3.428957632045422e-05,1.6451393034825865,0.26129910902189296,0.01843061809763501,-1.6431592039801006,0.2609551047477156,0.018406353906972248,0.0,0.0,0.0,0.0015970149253726647,0.000823649834292538,5.809577996209027e-05
MET 857,R MET 857,0.0,0.0,0.0,-0.0008109452736318421,0.0003915520869641979,2.7617954792048162e-05,1.2997611940298506,0.22024019607404602,0.015534545673666642,-1.2975323383084578,0.21977444384678835,0.015501694044509386,0.0,0.0,0.0,0.001417910447761317,0.0007882707391179969,5.56003309946496e-05
ASN 858,R ASN 858,0.0,0.0,0.0,-0.0005870646766169281,0.000492361393780627,3.472849505211942e-05,2.078407960199004,0.8542606431902403,0.06025489994747823,-2.075064676616915,0.8527329204551007,0.060147142694130414,0.0,0.0,0.0,0.002756218905473955,0.0017234910862023744,0.00012156568816242183
ASP 859,R ASP 859,0.0,0.0,0.0,-0.00045273631840797444,0.0004977611318718863,3.510936321106486e-05,97.85840796019905,1.290596696711148,0.09103167218667972,-97.8339502487562,1.2888766667959026,0.09091035063069333,0.0,0.0,0.0,0.02400497512438187,0.0019252124323921223,0.00013579401487842513
LEU 860,R LEU 860,0.0,0.0,0.0,-0.0009601990049752175,0.00029659420021472567,2.0920141881054407e-05,0.7693532338308458,0.14189064390526576,0.010008194360993273,-0.7676766169154225,0.14166047946862878,0.009991959813362428,0.0,0.0,0.0,0.0007164179104477264,0.0007358476375916422,5.190269051151715e-05
VAL 861,R VAL 861,0.0,0.0,0.0,-0.001129353233830865,0.0003355904866475634,2.367072784807123e-05,1.1244527363184067,0.10789947876329456,0.0076106424299117745,-1.122388059701493,0.10760291224264884,0.007589724240396985,0.0,0.0,0.0,0.0009353233830843956,0.0007602016097479549,5.36204872604369e-05
SER 862,R SER 862,0.0,0.0,0.0,-0.0006019900497512272,0.0004894875174626268,3.4525787445977285e-05,1.045004975124378,0.4667753728845033,0.03292379628548468,-1.0432786069651734,0.46595587516635206,0.032865993373214275,0.0,0.0,0.0,0.0011243781094528113,0.0011673215232425951,8.233651187165452e-05
GLU 863,R GLU 863,0.0,0.0,0.0,-0.0008955223880597006,0.00032173325799452434,2.2693314300234104e-05,105.28607960199007,1.6038844897137114,0.11312928931631715,-105.25157711442792,1.6011999465777038,0.11293993624316051,0.0,0.0,0.0,0.03360696517412636,0.002776903899564803,0.00019586769912186791
TYR 864,R TYR 864,0.0,0.0,0.0,-0.002363184079601944,0.0004809172526803951,3.3921287576887836e-05,0.2701940298507462,0.19464752469484423,0.013729377818123662,-0.2702885572139303,0.19416533017303056,0.01369536643892843,0.0,0.0,0.0,-0.002457711442786023,0.000997236348437752,7.033962863454059e-05
GLN 865,R GLN 865,0.0,0.0,0.0,-0.0016218905472637078,0.0004849151415327647,3.420327691435873e-05,0.25357213930348177,1.1414072905868777,0.08050866283244953,-0.2530248756218906,1.138669138662062,0.08031552848687717,0.0,0.0,0.0,-0.00107462686567193,0.0028754239116548868,0.00020281676498207557
GLN 866,R GLN 866,0.0,0.0,0.0,-0.001303482587064655,0.0004597617931203455,3.2429096511672356e-05,0.5966815920398012,0.7637587387743473,0.05387138779681783,-0.5953582089552241,0.7623226494963276,0.05377009386919455,0.0,0.0,0.0,1.9900497512674235e-05,0.001651051825171769,0.00011645621664402441
TYR 867,R TYR 867,0.0,0.0,0.0,-0.0027114427860696544,0.0005243507313932872,3.698484895605046e-05,1.005582089552239,0.39067821431697775,0.02755631656799461,-1.0035373134328363,0.3898515725346089,0.02749800975228667,0.0,0.0,0.0,-0.0006666666666665634,0.001210786239081885,8.540227654783282e-05
GLN 868,R GLN 868,0.0,0.0,0.0,-0.003343283582089535,0.0005872333006837628,4.142024341234661e-05,0.02413432835820881,1.0779770795086239,0.07603464070274635,-0.020388059701492746,1.07508431170321,0.0758306005938218,0.0,0.0,0.0,0.0004029850746262093,0.0035057580275929244,0.0002472771055023756
ASP 869,R ASP 869,0.0,0.0,0.0,-0.004348258706467688,0.0010405267766242085,7.339310000753644e-05,272.17712437810957,8.132421108376985,0.5736167575109629,-271.9347960199005,8.089530163851,0.5705914635428191,0.0,0.0,0.0,0.23798009950248672,0.04346187901315447,0.003065564581890533
gdp 870,R gdp 870,0.0,0.0,0.0,-0.003184079601990035,0.000400180647804737,2.8226566548052504e-05,277.996696517413,2.0034500870103162,0.14131247354642537,-277.93280597014905,2.000956196116115,0.1411365680455599,0.0,0.0,0.0,0.06070646766168418,0.0031525726618543354,0.00022236533057146268
MET 871,L MET   1,0.0,0.0,0.0,-0.051273631840796016,0.02786123666853788,0.001965180113655201,-82.16267164179106,1.8732084407052374,0.13212593612407603,82.76405472636816,1.8496351185109996,0.13046320217798324,-0.0013859104477611925,0.012259514567160816,0.0008647194852501502,0.5487235422885564,0.08352797809586808,0.005891609315145358
ARG 872,L ARG   2,0.0,0.0,0.0,-0.01750746268656718,0.0017651107472620962,0.00012450131270862137,-80.23647263681593,1.3913437724120499,0.09813782300230027,80.36859203980097,1.3836672063954552,0.09759635978383485,0.0,0.0,0.0,0.11461194029850834,0.02472372029026836,0.0017438767714455057
GLU 873,L GLU   3,0.0,0.0,0.0,-0.05266666666666665,0.007655085347333431,0.000539948088876503,85.29762189054728,1.9591180283668592,0.1381855312258105,-85.27560199004975,1.9370980040793002,0.13663235846657754,0.0,0.0,0.0,-0.030646766169150536,0.10169919356675924,0.00717330803186686
CYS 874,L CYS   4,0.0,0.0,0.0,-0.01397014925373132,0.0013192431410794959,9.305223658119486e-05,0.30547761194029854,0.23704008256528222,0.016719518302018198,-0.25154726368159214,0.23649967973004304,0.016681401224954845,0.0,0.0,0.0,0.039960199004975154,0.021847923224282167,0.0015410336861862678
ILE 875,L ILE   5,0.0,0.0,0.0,-0.03482089552238812,0.0034565909634473473,0.00024380912818840346,-1.0367562189054724,0.15165742776616462,0.010697090178725626,1.0567810945273635,0.1507963004178055,0.010636350938739523,0.0,0.0,0.0,-0.014796019900497408,0.013755982292639624,0.0009702721801941868
SER 876,L SER   6,0.0,0.0,0.0,-0.007850746268656728,0.0006893734557487218,4.862465447016523e-05,0.7161293532338309,0.42396206671589115,0.029903978504840438,-0.7003880597014925,0.42510581492997723,0.02998465228368561,0.0,0.0,0.0,0.007890547263681625,0.008978579273479434,0.0006333001527187597
ILE 877,L ILE   7,0.0,0.0,0.0,-0.012159203980099544,0.0009057732812350423,6.388832128809942e-05,-0.9441393034825869,0.07595894739309852,0.005357731052895594,0.9522736318407955,0.07661170267206478,0.005403772860320335,0.0,0.0,0.0,-0.0040248756218908,0.005826204153243728,0.00041094875565876203
HID 878,L HID   8,0.0,0.0,0.0,-0.00806965174129355,0.0006027502292946411,4.2514723169073994e-05,1.4794676616915423,0.17246408581073325,0.012164678681966178,-1.4988308457711454,0.17170312005491917,0.01211100429599798,0.0,0.0,0.0,-0.027432835820895538,0.009582670740732557,0.0006759094795192176
VAL 879,L VAL   9,0.0,0.0,0.0,-0.00493532338308459,0.00047921579794026514,3.3801276212734594e-05,-0.7688557213930348,0.05632240242150021,0.003972675962262888,0.7758507462686572,0.056639012379480366,0.003995007906842735,0.0,0.0,0.0,0.0020597014925373123,0.002460922027274994,0.00017358005629082706
GLY 880,L GLY  10,0.0,0.0,0.0,-0.001915422885572177,0.00029559106024898,2.0849385843361283e-05,-0.10047761194029844,0.10350470821732183,0.007300659216181138,0.09955721393034829,0.10310183325285013,0.0072722426071882085,0.0,0.0,0.0,-0.0028358208955223895,0.0015121104647061664,0.00010665604869744022
GLN 881,L GLN  11,0.0,0.0,0.0,-0.002701492537313429,0.0004576032751270429,3.2276846391339564e-05,0.45230845771144323,0.2184925158459804,0.015411273814987757,-0.4447313432835819,0.21875240430846263,0.015429604933750165,0.0,0.0,0.0,0.004875621890547531,0.0016144412758454087,0.00011387390759787209
ALA 882,L ALA  12,0.0,0.0,0.0,-0.0013184079601990233,0.0004658587029142536,3.28591393710142e-05,-0.20242786069651747,0.1243782788058547,0.008772967366374802,0.20410447761194037,0.12397838854301209,0.008744761282002744,0.0,0.0,0.0,0.0003582089552239033,0.00123427210854417,8.705884205381782e-05
GLY 883,L GLY  13,0.0,0.0,0.0,-0.0015920398009950296,0.0004914556694482084,3.4664610183414625e-05,-0.49803482587064685,0.13465812167274702,0.00949805157616258,0.5079253731343284,0.13558720423852377,0.00956358400761671,0.0,0.0,0.0,0.008298507462686568,0.0022104338200519694,0.00015591198041192304
VAL 884,L VAL  14,0.0,0.0,0.0,-0.004850746268656713,0.00048624046658190005,3.429675813565825e-05,-0.18720398009950223,0.10711593748719608,0.007555375689517744,0.19752736318407968,0.10706807476713459,0.007551999713541899,0.0,0.0,0.0,0.005472636815920867,0.0023073530553055607,0.0001627481361797719
GLN 885,L GLN  15,0.0,0.0,0.0,-0.0027014925373133763,0.0004788541060902006,3.377576443666111e-05,0.5567014925373133,0.23075845191910185,0.016276446238345562,-0.5526666666666668,0.2304231740464596,0.0162527975605893,0.0,0.0,0.0,0.0013333333333330893,0.001539959724656804,0.00010862038403854908
ILE 886,L ILE  16,0.0,0.0,0.0,-0.002223880597014876,0.00041684298638115027,2.9401837294534974e-05,-0.07713432835820905,0.0958909873678425,0.006763628754025993,0.08188557213930348,0.09616373806276969,0.006782867104714921,0.0,0.0,0.0,0.002527363184079138,0.001767731073072362,0.0001246861362408606
GLY 887,L GLY  17,0.0,0.0,0.0,-0.0018557213930348105,0.0004161893010619933,2.935572988713312e-05,-0.38497512437810916,0.14236430871580474,0.010041604100743291,0.39372139303482573,0.14131455330281423,0.009967560062915621,0.0,0.0,0.0,0.006890547263681729,0.002334674852238884,0.00016467526714820176
ASN 888,L ASN  18,0.0,0.0,0.0,-0.004273631840795965,0.0005275978075658715,3.721388005031958e-05,1.161303482587064,0.3040746707813044,0.021447773592923967,-1.141522388059702,0.30252654296816145,0.021338577076345053,0.0,0.0,0.0,0.015507462686566904,0.004414042948825165,0.0003113425842165389
ALA 889,L ALA  19,0.0,0.0,0.0,-0.0016567164179104531,0.00047480518568912463,3.349017561127517e-05,-0.07423383084577116,0.12151485812863029,0.008570997244270892,0.07571641791044775,0.12059901973605758,0.008506398984767278,0.0,0.0,0.0,-0.0001741293532336164,0.0015849187756966975,0.00011179155099296427
CYS 890,L CYS  20,0.0,0.0,0.0,-0.0023333333333333548,0.0004714045207910173,3.3250311203586747e-05,-0.8101393034825866,0.14524424615901935,0.010244739225695135,0.816900497512438,0.14434477124172815,0.010181295156746522,0.0,0.0,0.0,0.004427860696517562,0.003279063678470042,0.00023128731897300122
TRP 891,L TRP  21,0.0,0.0,0.0,-0.013800995024875645,0.001462703489257958,0.0001031711493449175,0.04795024875621885,0.21376654749585192,0.015077929709342797,-0.06586069651741291,0.2143686100914723,0.015120395930572125,0.0,0.0,0.0,-0.03171144278606982,0.008567340415727986,0.0006042936001801916
GLU 892,L GLU  22,0.0,0.0,0.0,-0.0035373134328358377,0.0005552559772459382,3.916473692297041e-05,85.2884577114428,1.3807420167679025,0.09739003281589992,-85.2584875621891,1.3771299635136838,0.09713525822318882,0.0,0.0,0.0,0.026432835820895534,0.005015073440127479,0.00035373600642028157
LEU 893,L LEU  23,0.0,0.0,0.0,-0.0024527363184080257,0.000497761131871827,3.510936321106068e-05,-0.004303482587064563,0.09850541030074603,0.006948035929398361,0.009905472636815925,0.09830592932877714,0.0069339656264958156,0.0,0.0,0.0,0.003149253731343412,0.0022165393537593465,0.00015634263155522057
TYR 894,L TYR  24,0.0,0.0,0.0,-0.006233830845771118,0.0006309195305059168,4.4501632480191355e-05,-0.5235472636815925,0.3344083347246423,0.02358734528046011,0.5356417910447762,0.3324670949113343,0.023450420781295413,0.0,0.0,0.0,0.0058606965174128455,0.004552676487128641,0.0003211210400618711
CYS 895,L CYS  25,0.0,0.0,0.0,-0.0059353233830845885,0.0008643267416428742,6.0964907788714867e-05,0.4231791044776121,0.1572860238378481,0.011094100734985714,-0.4296069651741293,0.15653610443372848,0.011041205498591406,0.0,0.0,0.0,-0.012363184079601899,0.00499974504931567,0.0003526548250945539
LEU 896,L LEU  26,0.0,0.0,0.0,-0.0029502487562189108,0.0004757946354629161,3.3559966017280784e-05,-0.036283582089552395,0.11442212228743441,0.008070714231267827,0.03451243781094527,0.11387905382478039,0.008032409135343418,0.0,0.0,0.0,-0.004721393034825978,0.0023055179428551316,0.00016261869732762013
GLU 897,L GLU  27,0.0,0.0,0.0,-0.002691542288557187,0.00047250587345605766,3.332799463096679e-05,78.06445273631844,0.816695056261221,0.05760522774272434,-78.04880597014923,0.8146487367854894,0.057460891495639016,0.0,0.0,0.0,0.01295522388059793,0.002750483462640616,0.0001940041451865135
HIP 898,L HIP  28,0.0,0.0,0.0,-0.011129353233830897,0.0012066087007882166,8.510761571578078e-05,-91.0447014925373,1.5120105722511625,0.10664900282692079,91.04883084577112,1.5083096404219838,0.1063879592228905,0.0,0.0,0.0,-0.0069999999999972255,0.010955813559305468,0.0007727635062220297
GLY 899,L GLY  29,0.0,0.0,0.0,-0.002432835820895529,0.0005247282337685737,3.701147592058892e-05,0.18201492537313432,0.1465455451119501,0.010336525776832244,-0.17150746268656722,0.14617484655440494,0.010310378716595285,0.0,0.0,0.0,0.00807462686567166,0.0024716105461046805,0.00017433396628048123
ILE 900,L ILE  30,0.0,0.0,0.0,-0.014746268656716393,0.0023394302379577724,0.0001650106861950552,-1.0605024875621885,0.16110461742298604,0.011363443559387995,1.0764179104477614,0.16149517337214547,0.011390991252036705,0.0,0.0,0.0,0.001169154228855966,0.005517159462839745,0.0003891504239106793
GLN 901,L GLN  31,0.0,0.0,0.0,-0.010880597014925377,0.002818854719940414,0.00019882668184522878,1.4363432835820904,1.0406560390489834,0.07340221747599747,-1.3950199004975137,1.0498226714045633,0.07404878187041705,0.0,0.0,0.0,0.03044278606965176,0.0153848785422639,0.0010851656630302864
PRO 902,L PRO  32,0.0,0.0,0.0,-0.008363184079602027,0.0017766976496450065,0.00012531858978833812,1.4423333333333332,0.2143426450473738,0.01511856449757008,-1.4226666666666667,0.21197984822399388,0.014951905659516514,0.0,0.0,0.0,0.011303482587064925,0.005088513824902071,0.00035891609176305427
ASP 903,L ASP  33,0.0,0.0,0.0,-0.024810945273631833,0.008705466893442705,0.0006140362907291983,97.26103980099504,3.9768803341862777,0.2805075108512568,-97.10094029850745,3.9396897491836023,0.2778842892429714,0.0,0.0,0.0,0.1352885572139299,0.03806718750557799,0.0026850523815126646
GLY 904,L GLY  34,0.0,0.0,0.0,-0.03835323383084575,0.023131026351841832,0.0016315368027581343,0.39846766169154263,0.5475832204173096,0.03862354238390818,-0.2647810945273632,0.5489860049877716,0.038722487178585126,-0.0022290985074626857,0.011877579046221982,0.0008377798307266626,0.0931042348258707,0.02897704896841596,0.0020438834450392115
GLN 905,L GLN  35,0.0,0.0,0.0,-0.5139800995024877,0.3290352089947194,0.023208354212754294,1.3806268656716407,2.3559569350215734,0.16617638952691272,-0.6741144278606972,2.2597081090596736,0.15938752078453639,-0.0792428059701493,0.06561329375361946,0.004628004909115783,0.11328953233830875,0.22368437294251078,0.015777479179107965
MET 906,L MET  36,0.0,0.0,0.0,-0.32228358208955243,0.20680484270026886,0.014586888913696168,1.0707363184079597,0.7197179140091267,0.05076498753012331,-0.8664179104477615,0.6516270371156423,0.045962227380444635,-0.006775414925373132,0.012727600455717265,0.000897735718184007,-0.1247405890547264,0.21084476840261598,0.014871843301950669
PRO 907,L PRO  37,0.0,0.0,0.0,-1.0617363184079602,0.5413411437851415,0.03818326024527286,-1.7570149253731335,0.6290314316993959,0.04436845625864262,1.7288308457711445,0.6011444237061647,0.04240145837589869,-0.20825788656716415,0.09516603341760574,0.006712494444976107,-1.2981782845771148,0.6517127429100615,0.045968272601079364
SER 908,L SER  38,0.0,0.0,0.0,-0.1383283582089552,0.18386505878654097,0.01296884131246701,-1.6702636815920395,0.9458905962236118,0.06671797851282002,1.8190646766169152,0.9191855852305041,0.06483435227027559,-0.009011928358208953,0.028767151556472817,0.002029078423109795,0.0014607084577111884,0.22439225321444564,0.015827409203744168
ASP 909,L ASP  39,0.0,0.0,0.0,-0.07184079601990048,0.057359428233957774,0.004045822123297802,97.0351044776119,6.173727364903435,0.43546115303408944,-96.63897014925368,5.993262797036931,0.42273216385784396,-0.0020065791044776133,0.010401612515927697,0.0007336731785969526,0.32228695323383033,0.17488795157542347,0.012335644991021577
LYS 910,L LYS  40,0.0,0.0,0.0,-0.05560199004975127,0.03551036280702393,0.002504707872348256,-95.35809950248759,6.186050788528549,0.43633038031672366,95.46023383084584,6.263587549884177,0.4417994017857303,-0.0016887402985074627,0.00648390449136569,0.0004573393606630664,0.04484359800995121,0.06694347387306368,0.004721828580671009
THR 911,L THR  41,0.0,0.0,0.0,-0.033462686567164134,0.012576130385334103,0.0008870518431761513,-1.7227164179104468,0.42254116838976263,0.02980375606434888,1.777990049751244,0.4323467144469036,0.030495385956599272,0.0,0.0,0.0,0.02181094527363232,0.015493348905271723,0.0010928165725301022
ILE 912,L ILE  42,0.0,0.0,0.0,-0.010621890547263675,0.0030282777411545976,0.00021359824283255743,1.2493681592039803,0.29886981771565124,0.021080651563819303,-1.2275373134328353,0.29640412081576156,0.02090673471398197,0.0,0.0,0.0,0.011208955223880606,0.005444072901258161,0.00038399529533170434
GLY 913,L GLY  43,0.0,0.0,0.0,-0.004019900497512437,0.0014210927020117795,0.00010023615070926581,-0.189731343283582,0.4835205444221528,0.03410490961857281,0.2029303482587063,0.47969171808815536,0.0338348450317159,0.0,0.0,0.0,0.00917910447761196,0.006653302116151385,0.0004692877478610114
GLY 914,L GLY  44,0.0,0.0,0.0,-0.0028706467661691573,0.0009789750349252881,6.905157489195701e-05,-0.2905870646766167,0.6644054714400264,0.04686354864326877,0.2980995024875622,0.661118199478236,0.0466316823566304,0.0,0.0,0.0,0.004641791044776154,0.004706409811052572,0.00033196455266598255
GLY 915,L GLY  45,0.0,0.0,0.0,-0.002149253731343283,0.0005255766227360819,3.707131666446639e-05,0.91794527363184,0.1501693968533366,0.010592132570663096,-0.907199004975125,0.15007719472697262,0.010585629134102728,0.0,0.0,0.0,0.008597014925373106,0.0017876834129263138,0.00012609346578507116
ASP 916,L ASP  46,0.0,0.0,0.0,-0.0029950248756218955,0.0005325010213038545,3.755972608168998e-05,78.62475621890553,1.4571100633040681,0.1027766194974969,-78.60160199004977,1.4524774549046602,0.10244986049504569,0.0,0.0,0.0,0.020159203980095224,0.005210449447594814,0.0003675167674513857
ASP 917,L ASP  47,0.0,0.0,0.0,-0.006726368159203994,0.001017142247682704,7.174368251075557e-05,83.7655970149254,1.8349675100588927,0.12942862884630082,-83.69728358208953,1.8208409500417733,0.12843221812877698,0.0,0.0,0.0,0.061587064676617294,0.016112898693876047,0.0011365162452499204
SER 918,L SER  48,0.0,0.0,0.0,-0.0031840796019900392,0.0006156703854452476,4.342604071877787e-05,0.5296666666666666,0.25054317774340734,0.01767195320045939,-0.5196069651741292,0.251625758102268,0.01774831253145309,0.0,0.0,0.0,0.006875621890547238,0.0032383665092261724,0.00022841676198259936
PHE 919,L PHE  49,0.0,0.0,0.0,-0.006089552238805947,0.0006996376450247672,4.934863456078538e-05,0.1794427860696518,0.10726907609728507,0.007566177254242238,-0.17070149253731348,0.10721638717735428,0.007562460864374487,0.0,0.0,0.0,0.0026517412935324505,0.0030855318695721698,0.00021763663767947143
ASN 920,L ASN  50,0.0,0.0,0.0,-0.011835820895522388,0.0015121104647061474,0.00010665604869743887,0.1892935323383088,0.42434916910647186,0.029931282602248886,-0.13320895522388054,0.42657186771722794,0.030088059674296064,0.0,0.0,0.0,0.04424875621890603,0.011601501487371385,0.0008183068211494413
THR 921,L THR  51,0.0,0.0,0.0,-0.010273631840796002,0.0008920607501015574,6.292111391636662e-05,1.0210845771144277,0.2522312920466217,0.017791023602743435,-0.985935323383085,0.25203508165352484,0.01777718398868776,0.0,0.0,0.0,0.024875621890547175,0.011342670403257689,0.000800050284106689
PHE 922,L PHE  52,0.0,0.0,0.0,-0.015174129353233843,0.0011480146666352534,8.097471120525462e-05,1.0301094527363186,0.13214332622900285,0.009320671582059967,-1.0089452736318412,0.137298280763254,0.009684274040128414,0.0,0.0,0.0,0.005990049751243519,0.015193606291359563,0.0010716743586692084
PHE 923,L PHE  53,0.0,0.0,0.0,-0.03276119402985072,0.004030071856841795,0.0002842593515818481,-1.3020696517412933,0.17565846306440358,0.012389992681093658,1.4291990049751246,0.18527161773277073,0.013068052331083997,0.0,0.0,0.0,0.09436815920398042,0.027785850959199904,0.001959862815697208
SER 924,L SER  54,0.0,0.0,0.0,-0.13397512437810943,0.0410934425790112,0.00289850795636426,-1.333522388059701,1.414523266119826,0.09977277842876045,1.634019900497512,1.3807501132449203,0.09739060389735675,-0.011173038805970148,0.01736699764929831,0.0012249735652559146,0.15534934925373134,0.10224933067402446,0.007212111711539924
GLU 925,L GLU  55,0.0,0.0,0.0,-0.3890248756218905,0.12759265242694362,0.008999691800511462,97.20501492537313,2.4789979047424646,0.17485503038327485,-96.43060696517409,2.437324352596728,0.17191560465294983,-0.0597124656716418,0.029069144606207162,0.0020503793704747843,0.3256706189054749,0.17240156738498333,0.01216026897221487
THR 926,L THR  56,0.0,0.0,0.0,-2.427711442786069,0.5595675180726616,0.03946884956494288,-10.41076119402985,1.3969108251493636,0.09853049262645205,9.727835820895521,0.8575180243586525,0.06048465790011023,-0.3566570149253732,0.035005550295085876,0.0024691011431356483,-3.467293830845772,0.964126157518231,0.06800421583400806
GLY 927,L GLY  57,0.0,0.0,0.0,-0.5757562189054725,0.45556082682660204,0.032132783195906185,-3.4010646766169166,0.9538171757586217,0.06727707632519739,3.622547263681594,0.6340552489423968,0.044722809005365176,-0.1561043820895522,0.041739631741686906,0.0029440866256551248,-0.5103780139303481,0.3777385430332091,0.02664362252692885
ALA 928,L ALA  58,0.0,0.0,0.0,-1.2949651741293535,0.29149343332694555,0.020560361524873165,-2.265432835820896,0.6531212520405969,0.04606762117509136,2.6871641791044767,0.5792454930376487,0.040856826901995776,-0.22492230447761186,0.050842267614381764,0.0035861370562113772,-1.0981561353233833,0.2711004371163492,0.01912195047773665
GLY 929,L GLY  59,0.0,0.0,0.0,-0.21212935323383095,0.05309067793559668,0.0037447276924833933,-1.5854726368159204,0.35631727504436056,0.025132682780722206,1.8457313432835825,0.3673040242517434,0.025907628319318747,-0.0003260059701492533,0.003768661455706201,0.00026582088354376517,0.047803347263681545,0.0575409483166511,0.0040586255627496045
LYS 930,L LYS  60,0.0,0.0,0.0,-2.0799751243781115,0.5045683188983615,0.03558950516361024,-147.28723880597016,13.127709439087353,0.9259572299125802,149.10752736318403,12.57424761269516,0.8869190426334976,-0.3759650149253733,0.07678193651310426,0.005415780229665132,-0.6356515820895526,1.3860379870264117,0.09776358175625562
HIE 931,L HIE  61,0.0,0.0,0.0,-0.11127860696517404,0.014209589294212574,0.0010022671511824113,2.7168805970149252,0.9619946606070432,0.06785387163385581,-2.525606965174128,0.9513974846938794,0.06710640447677257,0.0,0.0,0.0,0.07999502487562246,0.04898070464973349,0.0034548325286354376
VAL 932,L VAL  62,0.0,0.0,0.0,-0.2550696517412935,0.08125872398248576,0.005731548471131027,-1.6123980099502482,0.4604747828792404,0.03247938693173121,1.7209850746268647,0.47023205320016215,0.03316761171609215,-0.022535068656716402,0.025693792101422246,0.0018123003613520461,-0.16901765572139296,0.11084729662084553,0.0078185654701291
PRO 933,L PRO  63,0.0,0.0,0.0,-0.040477611940298495,0.006956921194474308,0.0004907033864396216,2.29634328358209,0.28735558184083726,0.020268499984393118,-2.2850945273631837,0.27485047227420695,0.01938645756352771,0.0,0.0,0.0,-0.029228855721392857,0.026581281768975666,0.0018748990559649072
ARG 934,L ARG  64,0.0,0.0,0.0,-0.06579601990049751,0.0076335984276635245,0.0005384325184177556,-97.04501990049759,2.4892767055906306,0.1755800410947286,97.52939303482589,2.4824626053211487,0.1750994115196186,0.0,0.0,0.0,0.4185771144278602,0.08407474330216178,0.005930175159261686
ALA 935,L ALA  65,0.0,0.0,0.0,-0.01570149253731341,0.0016208982710731307,0.00011432934892542146,1.4555522388059703,0.15436581384826217,0.010888125003631621,-1.4231293532338314,0.15367541287229786,0.010839427873473528,0.0,0.0,0.0,0.016721393034825994,0.013207942358408262,0.0009316164237016342
VAL 936,L VAL  66,0.0,0.0,0.0,-0.023179104477612004,0.001889420978990987,0.00013326948040425534,-1.1279004975124378,0.11554353511648986,0.008149812593522012,1.1591641791044778,0.11633571214740161,0.00820568845309576,0.0,0.0,0.0,0.008084577114427735,0.010190611763027248,0.000718790332996833
PHE 937,L PHE  67,0.0,0.0,0.0,-0.017800995024875647,0.0015226969413181853,0.00010740276118400793,1.0988905472636816,0.11605487619551103,0.00818587981235161,-1.116606965174129,0.11621938317730654,0.00819748324019037,0.0,0.0,0.0,-0.035517412935323414,0.008627212833082015,0.0006085166748893437
VAL 938,L VAL  68,0.0,0.0,0.0,-0.011422885572139316,0.0008377140370090834,5.908779233475645e-05,-0.7817412935323385,0.08478918977560881,0.005980568328042836,0.7936268656716412,0.08537336829805361,0.006021773104011355,0.0,0.0,0.0,0.0004626865671641961,0.004475455533808277,0.0003156742939741771
ASP 939,L ASP  69,0.0,0.0,0.0,-0.006771144278606963,0.0006208349249674212,4.379031924976724e-05,96.32432835820899,1.3843720604036525,0.09764607635228509,-96.31765671641791,1.3788302911224182,0.09725519008562324,0.0,0.0,0.0,-9.950248756209856e-05,0.007882851830795781,0.0005560134979314729
LEU 940,L LEU  70,0.0,0.0,0.0,-0.009099502487562177,0.0007123988982952945,5.024874396550814e-05,-0.08518407960199055,0.20045485824569614,0.014138995544115856,0.08738308457711448,0.2013911258832306,0.014205034771456378,0.0,0.0,0.0,-0.006900497512438295,0.003151253363732013,0.0002222722744568036
GLU 941,L GLU  71,0.0,0.0,0.0,-0.007134328358208944,0.0006362715334824774,4.4879133663749274e-05,95.99167661691547,1.6078290730840605,0.11340751877498359,-95.96675124378109,1.6016994015566146,0.11297516508112986,0.0,0.0,0.0,0.01779104477611937,0.008385376954535803,0.0005914588872203553
PRO 942,L PRO  72,0.0,0.0,0.0,-0.010980099502487604,0.0009617573002204,6.783712952304608e-05,-0.33516915422885557,0.12910461354108665,0.00910633731483241,0.33767164179104486,0.1284611238472192,0.009060949051390448,0.0,0.0,0.0,-0.008477611940298687,0.004590791807689587,0.000323809487487342
THR 943,L THR  73,0.0,0.0,0.0,-0.004995024875621908,0.0004937168648778324,3.48241026117031e-05,-0.025835820895522412,0.2162177314042029,0.015250822891684647,0.020213930348258708,0.2188463624399754,0.015436232229363847,0.0,0.0,0.0,-0.01061691542288557,0.007495770776918643,0.0005287109054980564
VAL 944,L VAL  74,0.0,0.0,0.0,-0.004577114427860681,0.0005039877119255574,3.5548552305329806e-05,-0.35516915422885564,0.10579131454244199,0.007461943990842943,0.37080597014925376,0.10667879516329191,0.007524542047350539,0.0,0.0,0.0,0.0110597014925372,0.003075568613923724,0.00021693388381034044
ILE 945,L ILE  75,0.0,0.0,0.0,-0.013393034825870639,0.0011372268110111895,8.021379453835972e-05,-0.23713930348258705,0.1725562868655566,0.012171182042945898,0.259995024875622,0.1714455223662235,0.0120928347559603,0.0,0.0,0.0,0.009462686567164317,0.0060190287597103685,0.0004245495547388525
ASP 946,L ASP  76,0.0,0.0,0.0,-0.008328358208955203,0.0008875264923772591,6.260129203566593e-05,101.1040049751244,2.347387075996252,0.16557191827770903,-101.04627363184083,2.327671894297551,0.16418131658000562,0.0,0.0,0.0,0.04940298507462619,0.022493156306785573,0.0015865449187813384
GLU 947,L GLU  77,0.0,0.0,0.0,-0.005059701492537323,0.0005611093404924142,3.957760133336338e-05,89.80708457711442,1.4335912973259604,0.10111773365019064,-89.77444278606964,1.4286953335745325,0.10077239899344341,0.0,0.0,0.0,0.02758208955224466,0.00612916343313102,0.00043231785564398
VAL 948,L VAL  78,0.0,0.0,0.0,-0.010631840796019858,0.0012671828332419747,8.93801855918504e-05,-0.3455174129353235,0.27652087079521986,0.019504278390881022,0.3865522388059701,0.2756663180602558,0.019444002888368336,0.0,0.0,0.0,0.03040298507462697,0.006345115334000244,0.00044754992829542376
ARG 949,L ARG  79,0.0,0.0,0.0,-0.029736318407960174,0.0046845914860480335,0.00033042560667724964,-107.10381094527362,2.7070800637827164,0.19094270547673536,107.17759203980097,2.7004922626152306,0.19047803780957193,0.0,0.0,0.0,0.04404477611940345,0.034969681041067,0.0024665711210290152
THR 950,L THR  80,0.0,0.0,0.0,-0.006572139303482586,0.0010863329618388637,7.662401919957284e-05,0.08678109452736331,0.23448618930742288,0.016539380560738004,-0.06585572139303483,0.2321323693394059,0.016373354901241883,0.0,0.0,0.0,0.014353233830845982,0.004315839390181733,0.0003044158392614532
GLY 951,L GLY  81,0.0,0.0,0.0,-0.0030696517412935136,0.0006349085240723637,4.4782994392569506e-05,1.0157512437810947,0.20827292133672667,0.014690439196692287,-1.003547263681592,0.20931929240780422,0.014764244521446868,0.0,0.0,0.0,0.009134328358208939,0.004406786452445211,0.0003108307504257295
THR 952,L THR  82,0.0,0.0,0.0,-0.0046766169154228935,0.0008463562506400556,5.969736708434842e-05,0.7123383084577121,0.25087323110427706,0.017695233369568276,-0.684213930348259,0.2497673325376234,0.01761722929901093,0.0,0.0,0.0,0.02344776119403006,0.005907117509945535,0.0004166559438001643
TYR 953,L TYR  83,0.0,0.0,0.0,-0.014686567164179109,0.002565804337284899,0.00018097788404548796,0.703731343283582,0.17753328456109674,0.012522232393414654,-0.6950547263681591,0.17966929817450028,0.012672895177177502,0.0,0.0,0.0,-0.006009950248756274,0.01009950003676145,0.0007123638073293441
ARG 954,L ARG  84,0.0,0.0,0.0,-0.029298507462686533,0.007965750551701591,0.0005618607228665928,-101.41699502487562,3.479951581549132,0.24545685914458756,101.51498009950248,3.4983634055105672,0.24675552907570342,0.0,0.0,0.0,0.06868656716417874,0.033158090623376046,0.002338791385144039
GLN 955,L GLN  85,0.0,0.0,0.0,-0.08196517412935328,0.04077121925448186,0.0028757800754358443,2.4998656716417926,1.9231564220694415,0.13564899509169887,-2.2052288557213937,1.9329688652930284,0.1363411114725607,-0.002645014925373135,0.015846814831079577,0.0011177481366424994,0.21002662686567264,0.0765579201925658,0.0053999793367078735
LEU 956,L LEU  86,0.0,0.0,0.0,-0.06562686567164172,0.020999291023968553,0.0014811757859895032,2.4901641791044784,0.46090887705241373,0.03251000557392297,-2.3652139303482578,0.44297399382913605,0.031244976448675486,0.0,0.0,0.0,0.059323383084577075,0.021696456378876978,0.0015303500386508195
PHE 957,L PHE  87,0.0,0.0,0.0,-0.06554726368159211,0.015683721160106717,0.0011062443960630003,0.8184079601990055,0.48612475390021453,0.034288596392385635,-0.6792985074626865,0.4707951360698478,0.033207328519441935,0.0,0.0,0.0,0.07356218905472646,0.026878154461343333,0.0018958388411678745
HIE 958,L HIE  88,0.0,0.0,0.0,-0.9316865671641787,0.4051193746662921,0.028574917482024603,-6.939442786069656,1.6634220460974156,0.11732874475373513,7.7965671641791054,1.4172277390717545,0.09996353724274555,-0.25719162985074623,0.10815387694540918,0.007628586294155469,-0.3317538189054727,0.4653399275544547,0.032822547778449236
PRO 959,L PRO  89,0.0,0.0,0.0,-0.5187761194029847,0.2423921304464198,0.017097022652900765,-1.2550447761194035,0.496647900729058,0.035030841940461736,1.3246318407960198,0.4724938113586609,0.0333271438362151,-0.15865368358208962,0.07029815530500168,0.004958449564732979,-0.6078427383084576,0.2554173009414632,0.01801574734334973
GLU 960,L GLU  90,0.0,0.0,0.0,-0.48037313432835854,0.1352939496451108,0.009542899423437286,131.51542786069643,5.115758576884113,0.3608377883996231,-129.32305970149253,4.762105286804886,0.3358930086304879,-0.0889919283582089,0.06082711453334106,0.004290413856142095,1.6230030965174125,0.43022040951561574,0.030345407970473033
GLN 961,L GLN  91,0.0,0.0,0.0,-0.07576119402985074,0.01225040101149571,0.0008640766645968236,0.2703383084577113,1.3654515791124266,0.096311528499415,-0.09149253731343275,1.3375805703891694,0.09434565911816438,0.0,0.0,0.0,0.10308457711442796,0.03949126499481598,0.002785499062880358
LEU 962,L LEU  92,0.0,0.0,0.0,-0.04138805970149254,0.00533631664537642,0.00037639475506495197,1.2411094527363182,0.3283502679576499,0.02316004219699243,-1.154333333333333,0.31805697936489374,0.022434009598825647,0.0,0.0,0.0,0.045388059701492206,0.015698612186860653,0.0011072947281066522
ILE 963,L ILE  93,0.0,0.0,0.0,-0.04082587064676618,0.004350847960262074,0.0003068851534038179,-1.0490447761194037,0.13656494085131962,0.009632548230946709,1.0910000000000006,0.13662455363775108,0.009636752992702563,0.0,0.0,0.0,0.0011293532338313688,0.006349143717845459,0.00044783406858384556
THR 964,L THR  94,0.0,0.0,0.0,-0.022437810945273612,0.002440814476264532,0.00017216177899573884,1.0632636815920402,0.17642369039252878,0.012443967655196488,-0.9719154228855724,0.17574757964815335,0.012396278480258477,0.0,0.0,0.0,0.06891044776119419,0.011288700831636437,0.0007962435640334073
GLY 965,L GLY  95,0.0,0.0,0.0,-0.011094527363184066,0.0016857671388024898,0.00011890484607128292,0.04103482587064678,0.50992577138197,0.03596739072575864,0.03254228855721386,0.49810205896683596,0.03513341035423987,0.0,0.0,0.0,0.062482587064676694,0.015840025669410857,0.0011172692661006605
LYS 966,L LYS  96,0.0,0.0,0.0,-0.053194029850746234,0.009639118277790753,0.000679890981798219,-113.85958706467657,3.509205690855643,0.24752028491910713,114.19107960199008,3.5091868079876885,0.24751895302429447,0.0,0.0,0.0,0.27829850746268664,0.08877065563155308,0.006261399276660935
GLU 967,L GLU  97,0.0,0.0,0.0,-0.012965174129353232,0.0011649017615051741,8.21658350383633e-05,101.43226865671642,1.4604416211607207,0.10301160947031382,-101.42893034825873,1.4531642349199776,0.10249830222233204,0.0,0.0,0.0,-0.009626865671641944,0.0125656514611706,0.0008863127168543873
ASP 968,L ASP  98,0.0,0.0,0.0,-0.005537313432835843,0.0005370369659110341,3.787966694593513e-05,95.84560696517413,1.310056635346209,0.09240427042679149,-95.83837313432835,1.3048208718198706,0.09203496814189398,0.0,0.0,0.0,0.0016965174129366367,0.007128698764891598,0.0005028196420592893
ALA 969,L ALA  99,0.0,0.0,0.0,-0.0026865671641791346,0.0004638886647139963,3.272018359025165e-05,-0.3076567164179104,0.08833285403322977,0.006230519132861612,0.3077810945273632,0.08814315493551377,0.00621713879017098,0.0,0.0,0.0,-0.0025621890547263787,0.001505334852776866,0.00010617813388053109
ALA 970,L ALA 100,0.0,0.0,0.0,-0.0019004975124378093,0.00031551860687974967,2.22549666084444e-05,-0.4712786069651738,0.08912578170890752,0.006286447938834837,0.4727860696517415,0.08897100542280761,0.006275530861350892,0.0,0.0,0.0,-0.00039303482587061013,0.0009973852600656259,7.03501320509277e-05
ASN 971,L ASN 101,0.0,0.0,0.0,-0.001746268656716425,0.00043514566379442173,3.0692808621727496e-05,-1.4503233830845776,0.10418692491803988,0.007348779072072838,1.4539900497512435,0.1042948360961198,0.007356390539708918,0.0,0.0,0.0,0.0019203980099489193,0.0015625059094949321,0.0001102106693015402
ASN 972,L ASN 102,0.0,0.0,0.0,-0.0020149253731343206,0.0003228851888475663,2.2774565237930645e-05,1.1584527363184083,0.3965609612970617,0.027971253547155375,-1.1561194029850745,0.39644372555757795,0.027962984375668694,0.0,0.0,0.0,0.0003184079601991113,0.0008569931542335866,6.044763641594918e-05
TYR 973,L TYR 103,0.0,0.0,0.0,-0.0029154228855721763,0.00040862704872397993,2.8822329733869708e-05,0.9215820895522386,0.20418992835934555,0.014402447077074564,-0.9225124378109454,0.20376510985581964,0.014372482690174803,0.0,0.0,0.0,-0.0038457711442788124,0.0012661276127248257,8.930575607529689e-05
ALA 974,L ALA 104,0.0,0.0,0.0,-0.0016766169154229175,0.000467767533275316,3.299377788367351e-05,0.8499950248756213,0.075132883772722,0.005299465017590308,-0.8493084577114423,0.07506888629560231,0.00529495098359907,0.0,0.0,0.0,-0.000990049751243873,0.0009196043371083862,6.486388875039526e-05
ARG 975,L ARG 105,0.0,0.0,0.0,-0.006666666666666684,0.0006413087778834807,4.523443348917487e-05,-98.59749751243784,1.3823738473976122,0.09750513327394887,98.609368159204,1.3786513756945864,0.09724257036436018,0.0,0.0,0.0,0.0052039800995021665,0.008794683156343018,0.0006203291207192007
GLY 976,L GLY 106,0.0,0.0,0.0,-0.0022388059701492127,0.0004490859341849827,3.167607948211405e-05,1.0606069651741292,0.1318186593637699,0.009297771347059306,-1.0570447761194028,0.13167800688644418,0.009287850486235172,0.0,0.0,0.0,0.0013233830845772216,0.0014106561394590295,9.950001234514419e-05
HIP 977,L HIP 107,0.0,0.0,0.0,-0.004900497512437764,0.0005816854488782277,4.1028928117499875e-05,-94.94007960199006,1.4454330906456903,0.10195298935038814,94.93876119402987,1.4438130323298233,0.10183871924733494,0.0,0.0,0.0,-0.006218905472643038,0.004164746717376617,0.0002937585838263085
TYR 978,L TYR 108,0.0,0.0,0.0,-0.006288557213930345,0.0007305136255911338,5.152645831356757e-05,0.7771492537313432,0.34664921637854773,0.024450750501342725,-0.7739203980099502,0.34551718194144393,0.02437090294862151,0.0,0.0,0.0,-0.0030597014925372724,0.003346702232241797,0.0002360581747095936
THR 979,L THR 109,0.0,0.0,0.0,-0.0060696517412935115,0.0007089508597229525,5.000553807647686e-05,1.1161592039800994,0.17266467236222455,0.012178826966435637,-1.0986069651741293,0.17163506858275246,0.012106204315243427,0.0,0.0,0.0,0.011482587064676336,0.004126235111172173,0.0002910421845667108
ILE 980,L ILE 110,0.0,0.0,0.0,-0.010388059701492536,0.0010550314024319464,7.441617742985218e-05,1.1559552238805966,0.14338124729092658,0.010113333417299258,-1.1444726368159202,0.14290371979711744,0.010079651224878236,0.0,0.0,0.0,0.0010945273631839413,0.005148155241302811,0.0003631228729212402
GLY 981,L GLY 111,0.0,0.0,0.0,-0.005333333333333356,0.0006094882718851483,4.298998804914227e-05,0.7529601990049748,0.13747313951286205,0.009696607625371468,-0.7530199004975119,0.13893496671862446,0.009799716966444202,0.0,0.0,0.0,-0.005393034825870673,0.005407729059032213,0.00038143179835395147
LYS 982,L LYS 112,0.0,0.0,0.0,-0.019686567164179092,0.0030836220636710596,0.0002175019303575225,-111.72091542288557,2.927455997061916,0.2064868253146584,111.80665671641798,2.9515978633302797,0.2081896612677619,0.0,0.0,0.0,0.06605472636816112,0.039923334366198694,0.002815974886565516
GLU 983,L GLU 113,0.0,0.0,0.0,-0.027681592039801008,0.0033985817136585666,0.0002397174711866272,116.70619402985076,2.542274244744863,0.1793181992841018,-116.40832338308459,2.512649993519665,0.1772286657116231,0.0,0.0,0.0,0.27018905472636673,0.04334719349258479,0.003057475288976904
ILE 984,L ILE 114,0.0,0.0,0.0,-0.026159203980099497,0.00303782577446516,0.00021427170917612514,0.7033582089552236,0.184948967130298,0.013045294312293168,-0.6737661691542288,0.18480913927604292,0.013035431615895796,0.0,0.0,0.0,0.00343283582089537,0.012178878887775468,0.0008590318829565268
ILE 985,L ILE 115,0.0,0.0,0.0,-0.026985074626865616,0.002588681087069493,0.00018259148556205371,0.009174129353233793,0.16038233090658094,0.011312497396613982,0.019228855721393028,0.16377149279992076,0.01155155044490421,0.0,0.0,0.0,0.0014179104477613097,0.011225613817694779,0.0007917937491632714
ASP 986,L ASP 116,0.0,0.0,0.0,-0.07885572139303484,0.012952806784016835,0.0009136205478169784,113.08695522388062,2.761375425719167,0.1947724050270685,-112.64276119402984,2.719449904624888,0.19181520677742478,0.0,0.0,0.0,0.3653383084577141,0.07934467272398327,0.00559654170475969
LEU 987,L LEU 117,0.0,0.0,0.0,-0.11725870646766169,0.02314464008136528,0.001632497041201619,0.5004527363184081,0.1747242005951294,0.01232409488741728,-0.3350696517412936,0.17041691669811856,0.012020282506115788,-0.00010302089552238825,0.0009195664423800184,6.486121586234342e-05,0.04802135721393038,0.028708631434121872,0.0020249507319358203
VAL 988,L VAL 118,0.0,0.0,0.0,-0.037278606965174134,0.0031861001051989575,0.00022473017408887032,0.6068059701492535,0.2083855429047813,0.014698382909620132,-0.5615174129353234,0.2094941335344422,0.014776576863661456,0.0,0.0,0.0,0.008009950248756146,0.02623373507940526,0.0018503850025854418
LEU 989,L LEU 119,0.0,0.0,0.0,-0.08293532338308456,0.00974504829074502,0.0006873627088207326,-0.2496815920398008,0.17635411602302192,0.012439060257545709,0.2744328358208956,0.18686746498273157,0.013180614717217985,0.0,0.0,0.0,-0.05818407960199006,0.03510667390270804,0.002476233852465258
ASP 990,L ASP 120,0.0,0.0,0.0,-0.4456019900497513,0.1412252736109485,0.009961262758991351,119.05030348258707,4.781523122977272,0.3372626371918532,-117.22004477611945,4.66756777330282,0.32922484656220236,-0.044069444776119376,0.052804605556394,0.0037245497026345085,1.340587271641793,0.28667048599458933,0.020220177049233727
ARG 991,L ARG 121,0.0,0.0,0.0,-0.2576965174129352,0.03504911178086984,0.002472173733437449,-129.02393532338303,3.6675776327624887,0.25869098040900773,130.08642786069657,3.7004916637169982,0.2610125571524075,-0.000950722388059701,0.005544786436106991,0.0003910990803580288,0.8038452975124395,0.17312724504514349,0.012211454327826918
ILE 992,L ILE 122,0.0,0.0,0.0,-0.09502985074626866,0.006861755318238675,0.00048399090308140697,-0.3311990049751242,0.3006471133491541,0.02120601233213689,0.4967711442786069,0.32170300472166774,0.02269118039889663,0.0,0.0,0.0,0.07054228855721374,0.06550013826073574,0.004620023536034199
ARG 993,L ARG 123,0.0,0.0,0.0,-3.3481840796019884,0.3215149787141998,0.02267791806689314,-99.18043781094525,3.5046717559251848,0.24720048580652845,103.30132338308456,3.3604305116728725,0.2370264928805927,-0.4595272119402983,0.03614566692092296,0.002549518769495817,0.3131742805970122,0.8649509709901825,0.06100893753205628
LYS 994,L LYS 124,0.0,0.0,0.0,-1.1551094527363182,0.6973783015571863,0.04918927275982768,-152.05231343283577,11.915423939916272,0.8404492037116528,154.65551243781096,11.374233021918597,0.8022765395764377,-0.3924087044776122,0.09537549933436881,0.00672726903158217,1.0556808477611952,1.4426283149716586,0.10175515572787364
LEU 995,L LEU 125,0.0,0.0,0.0,-0.18523880597014927,0.01610854618722147,0.00113620924310124,-1.1223084577114426,0.4403575033134868,0.031060423437260606,1.1385771144278607,0.4229015331491865,0.029829174234665835,0.0,0.0,0.0,-0.16897014925373152,0.14439545997079206,0.01018487046402839
ALA 996,L ALA 126,0.0,0.0,0.0,-0.4984776119402986,0.249333301566235,0.017586615114729365,-6.4340149253731385,2.060077824153321,0.1453066861594065,6.213985074626866,1.2056994645359336,0.08504348313534803,-0.047783104477611964,0.015950406165094036,0.0011250549059713035,-0.766290567164179,1.0043662484157831,0.07084253300364204
ASP 997,L ASP 127,0.0,0.0,0.0,-2.0374079601990047,1.0634290320492925,0.07500850055327213,81.11443781094529,4.4627315283230695,0.3147768118256619,-82.57478606965168,3.9431905622180277,0.2781312175555487,-0.5853968955223879,0.040098998273987135,0.0028283652632878323,-4.083153114427859,1.494004785060082,0.10537897252138963
GLN 998,L GLN 128,0.0,0.0,0.0,-1.340800995024876,0.5746738726438726,0.040534369661783795,-12.643507462686566,2.818812101378826,0.19882367576367177,11.430930348258713,2.0973189222946407,0.1479334706897805,-0.42086041791044776,0.09683854653905513,0.006830464424744137,-2.9742385273631844,1.1667678132579737,0.08229745618064355
CYS 999,L CYS 129,0.0,0.0,0.0,-0.06806965174129352,0.4902596886475719,0.03458025220197662,-6.7175820895522405,1.8023635517327066,0.12712892293979963,5.204706467661691,0.9890773671543014,0.06976413846672516,-0.07310604179104478,0.02014750884773583,0.0014210957036222788,-1.6540513154228844,0.77137542353759,0.05440862731733085
THR1000,L THR 130,0.0,0.0,0.0,-0.3791542288557213,0.12182865013844096,0.008593130426112034,-0.7380796019900493,1.1363545333672587,0.0801522688171639,1.1840547263681591,1.1149291220762783,0.07864103682495788,-0.05789233432835818,0.04201620527672611,0.002963594618695366,0.008928561194030026,0.19082669042179176,0.013459876947781679
GLY1001,L GLY 131,0.0,0.0,0.0,-0.11522885572139299,0.04199665188247054,0.002962215428604034,0.17929353233830855,0.7728084136362808,0.05450970264569888,0.052766169154228874,0.5528437563679056,0.03899459198089012,-0.015738340298507462,0.01578455913273928,0.001113356958253845,0.10109250547263687,0.23032791849543,0.016246078752058808
LEU1002,L LEU 132,0.0,0.0,0.0,-0.1244228855721393,0.038256079718844364,0.002698375810962391,-0.12782089552238848,0.24549567638874234,0.01731592990530406,0.22523383084577114,0.21388914702172898,0.015086577213151169,-0.008743307462686572,0.012139346338119271,0.0008562434718981557,-0.035753257711443,0.05632033319200412,0.00397253001006756
GLN1003,L GLN 133,0.0,0.0,0.0,-0.01852238805970149,0.0023245919277379,0.00016396407248902152,-0.07966666666666712,0.37812098057839355,0.026670597591512406,0.09051243781094526,0.3784690305153529,0.02669514714122582,0.0,0.0,0.0,-0.007676616915423165,0.020111131555318778,0.0014185298472499613
GLY1004,L GLY 134,0.0,0.0,0.0,-0.00828855721393034,0.0011269288199058617,7.948743025053033e-05,0.22884577114427856,0.14823220688748345,0.010455493725713116,-0.2240796019900498,0.14635472355311666,0.010323066261838796,0.0,0.0,0.0,-0.0035223880597015306,0.011191269974868995,0.0007893713212663811
PHE1005,L PHE 135,0.0,0.0,0.0,-0.023716417910447776,0.003627449126953406,0.0002558605338446685,-0.869955223880597,0.1782590573503552,0.012573424458915947,0.8390597014925376,0.17365734092638124,0.012248844408408495,0.0,0.0,0.0,-0.05461194029850745,0.016536065114442187,0.0011663641032024106
SER1006,L SER 136,0.0,0.0,0.0,-0.004164179104477642,0.0004437632461885876,3.1300646017830005e-05,0.5721442786069657,0.31020637341785257,0.021880270550167752,-0.567547263681592,0.3118468322287714,0.021995979593195575,0.0,0.0,0.0,0.00043283582089555646,0.004100323542374089,0.0002892145234215361
VAL1007,L VAL 137,0.0,0.0,0.0,-0.004552238805970105,0.0005071699477562245,3.577300991450873e-05,-0.7761791044776116,0.08524397389707786,0.006012646326666865,0.7836119402985073,0.08570253226442337,0.006044990540069109,0.0,0.0,0.0,0.0028805970149253586,0.0021103091287054338,0.0001488497292038756
PHE1008,L PHE 138,0.0,0.0,0.0,-0.004422885572139309,0.0005039877119256145,3.554855230533384e-05,0.8354029850746263,0.06649955516288074,0.004690516969068494,-0.8404577114427856,0.06610905698660925,0.004662973351405107,0.0,0.0,0.0,-0.009477611940298664,0.0019498044980848464,0.00013752860545055212
HIP1009,L HIP 139,0.0,0.0,0.0,-0.002885572139303496,0.00033359312665149905,2.3529844936419697e-05,-87.21194029850746,1.2055667300986157,0.08503412077000445,87.20748756218906,1.20328774782859,0.08487337375472624,0.0,0.0,0.0,-0.007338308457710284,0.003148872517849531,0.00022210434253627925
SER1010,L SER 140,0.0,0.0,0.0,-0.0011890547263682138,0.0003915520869642351,2.7617954792050785e-05,0.6377661691542291,0.0973169926807683,0.006864211413592321,-0.6377512437810947,0.09734683241911317,0.006866316146454314,0.0,0.0,0.0,-0.0011741293532336967,0.0009745657857887492,6.874057043718841e-05
PHE1011,L PHE 141,0.0,0.0,0.0,-0.0013532338308457415,0.0004779745721184398,3.371372689356309e-05,0.6162039800995026,0.11959069159636525,0.008435277001499394,-0.6170945273631838,0.11941668350112838,0.008423003416789471,0.0,0.0,0.0,-0.0022437810945273922,0.0008495088612333302,5.991973509039598e-05
GLY1012,L GLY 142,0.0,0.0,0.0,-0.0005820895522387993,0.0004932152728912861,3.478872304083708e-05,0.2853781094527363,0.09725289553508522,0.006859690349522661,-0.285049751243781,0.09723054365445635,0.006858113769421884,0.0,0.0,0.0,-0.00025373134328360715,0.0007728595912091981,5.4513312433367634e-05
GLY1013,L GLY 143,0.0,0.0,0.0,-0.0008308457711443003,0.0003748880842544265,2.644256666664885e-05,-0.1126965174129353,0.10032917185041444,0.0070766741507413715,0.1154577114427861,0.10028808976142854,0.007073776443605719,0.0,0.0,0.0,0.001930348258706317,0.0010099625026828134,7.123726234489003e-05
GLY1014,L GLY 144,0.0,0.0,0.0,-0.0012437810945273567,0.00042936216936098967,3.0284872377431104e-05,0.10384577114427863,0.11838015790494347,0.008349892538290046,-0.09935323383084575,0.11833345078260601,0.008346598071893037,0.0,0.0,0.0,0.003248756218905446,0.0014482141843166253,0.00010214915257319677
THR1015,L THR 145,0.0,0.0,0.0,-0.003462686567164183,0.0004986057638355625,3.516893895632416e-05,0.8062089552238804,0.09545067815162356,0.0067325717364977765,-0.7935323383084578,0.09496755245298297,0.006698494677153301,0.0,0.0,0.0,0.00921393034825817,0.0027059920565428836,0.0001908659633630715
GLY1016,L GLY 146,0.0,0.0,0.0,-0.0012985074626865633,0.0004576032751270781,3.2276846391342044e-05,0.21485572139303474,0.1400554761428983,0.009878751607438181,-0.21606467661691545,0.13985525849739452,0.00986462934359082,0.0,0.0,0.0,-0.0025074626865672725,0.0011202318655918065,7.901506351402793e-05
SER1017,L SER 147,0.0,0.0,0.0,-0.001621890547263671,0.00048491514153277957,3.4203276914359774e-05,0.5007263681592037,0.18594411440760847,0.013115486589211625,-0.49963681592039777,0.18639532278474963,0.013147312374277144,0.0,0.0,0.0,-0.0005323383084578691,0.0015029652299910574,0.00010601099357621022
GLY1018,L GLY 148,0.0,0.0,0.0,-0.0016019900497513148,0.0004894875174626436,3.452578744597847e-05,0.1391741293532338,0.1293831693259945,0.00912598512499809,-0.13588557213930344,0.12940257612296494,0.009127353974914184,0.0,0.0,0.0,0.0016865671641790071,0.0013553904384028307,9.560187035041001e-05
PHE1019,L PHE 149,0.0,0.0,0.0,-0.010179104477611955,0.0008212120601835608,5.7923832634068193e-05,0.2324875621890549,0.1035905213518956,0.0073067120080066075,-0.24123383084577113,0.10267109273468654,0.007241860513582273,0.0,0.0,0.0,-0.01892537313432873,0.003435171171888156,0.00024229829258151542
THR1020,L THR 150,0.0,0.0,0.0,-0.00376616915422883,0.0004988042929151989,3.5182942117918357e-05,0.8744029850746264,0.18695002070030692,0.013186437748563568,-0.8725920398009951,0.1877489663473437,0.013242791029508238,0.0,0.0,0.0,-0.0019552238805973367,0.002752291686393296,0.00019413168745615792
SER1021,L SER 151,0.0,0.0,0.0,-0.0026119402985074467,0.0004873082900691261,3.437207659718082e-05,0.5710845771144282,0.14971607560470063,0.010560157755133002,-0.5672089552238806,0.14987950755682292,0.01057168535622507,0.0,0.0,0.0,0.0012636815920397872,0.0021382850751935456,0.00015082300032436406
LEU1022,L LEU 152,0.0,0.0,0.0,-0.008452736318408028,0.000821965230967613,5.7976957205120595e-05,-0.10075124378109439,0.12960137049727313,0.009141375848951748,0.11456716417910444,0.1294172422956111,0.009128388446971924,0.0,0.0,0.0,0.005363184079602038,0.00340067857011806,0.00023986537203770603
LEU1023,L LEU 153,0.0,0.0,0.0,-0.011756218905472654,0.0010767897894147598,7.59508957165004e-05,0.3502039800995025,0.1185964904470102,0.008365151459301478,-0.338373134328358,0.11815457063447803,0.008333980839068415,0.0,0.0,0.0,7.462686567134856e-05,0.0050123631217962195,0.00035354483530502807
MET1024,L MET 154,0.0,0.0,0.0,-0.006343283582089563,0.0006740146035142066,4.75413245613417e-05,0.45117910447761184,0.2545624433676884,0.017955450339165173,-0.45550248756218925,0.2556802676147363,0.01803429558236074,0.0,0.0,0.0,-0.010666666666666502,0.003923818494203972,0.0002767648172311658
GLU1025,L GLU 155,0.0,0.0,0.0,-0.007243781094527384,0.000959515648876306,6.767901562826206e-05,97.6591194029851,1.9221481416052328,0.13557787647120031,-97.62238308457711,1.9132554105975952,0.1349506315882756,0.0,0.0,0.0,0.02949253731343452,0.0101266209453633,0.0007142767687273857
ARG1026,L ARG 156,0.0,0.0,0.0,-0.037159203980099496,0.00614780852134393,0.0004336329787668073,-107.39918407960198,2.3879394833340912,0.16843226455053475,107.50362686567163,2.388387608457479,0.1684638728596485,0.0,0.0,0.0,0.06728358208954999,0.05424143721866613,0.0038258959940055555
LEU1027,L LEU 157,0.0,0.0,0.0,-0.02042786069651746,0.0026869909376480376,0.00018952572777218275,0.15641293532338318,0.1820830099686532,0.012843145280372698,-0.13215920398009956,0.18439154891374254,0.013005977062768457,0.0,0.0,0.0,0.0038258706467665677,0.007785336859322082,0.0005491353221705179
SER1028,L SER 158,0.0,0.0,0.0,-0.007741293532338346,0.0011558789029205967,8.152941166384892e-05,-0.5031741293532336,0.3302817499584037,0.023296278433126583,0.5266766169154229,0.3302378306260725,0.023293180602275455,0.0,0.0,0.0,0.01576119402985081,0.006012647248300723,0.000424099437629318
VAL1029,L VAL 159,0.0,0.0,0.0,-0.021656716417910452,0.00451383359193723,0.0003183812734788194,-0.16617910447761222,0.2427342542171219,0.017121154203075337,0.21148756218905473,0.2420066219531636,0.017069830980341316,0.0,0.0,0.0,0.023651741293532105,0.00998148083474935,0.0007040393746567076
ASP1030,L ASP 160,0.0,0.0,0.0,-0.07230348258706465,0.019418984346399853,0.0013697095473159883,105.3414726368159,2.709971562794782,0.19114665609187734,-104.87901990049755,2.6730119165585347,0.18853972364823518,-2.0704477611940235e-05,0.0002928055304065599,2.0652909717141852e-05,0.3901285492537297,0.09752632944167386,0.006878976890246599
TYR1031,L TYR 161,0.0,0.0,0.0,-0.15190049751243784,0.02836366622884877,0.002000618762419506,-0.7238109452736319,0.18569242230391889,0.013097733597023258,0.8231791044776123,0.1880547124821912,0.013264356699086276,0.0,0.0,0.0,-0.05253233830845782,0.054283759690851086,0.003828881191026351
GLY1032,L GLY 162,0.0,0.0,0.0,-0.009691542288557222,0.0020477819840456326,0.00014443940446808089,-0.44309452736318383,0.1917826714138365,0.01352730664793997,0.46794029850746266,0.19138015726541727,0.013498915488949112,0.0,0.0,0.0,0.015154228855721534,0.006124016381766433,0.0004319548106325189
LYS1033,L LYS 163,0.0,0.0,0.0,-0.012999999999999989,0.0036241313936182106,0.0002556265189784117,-85.75009950248756,2.4407261765112964,0.17215555081135622,85.79879104477614,2.445149320617312,0.1724675353417051,0.0,0.0,0.0,0.03569154228855696,0.020215367242415648,0.0014258820657409399
LYS1034,L LYS 164,0.0,0.0,0.0,-0.051034825870646734,0.011691889483571404,0.000824682298834034,-87.9284726368159,2.769272381490465,0.1953294133402599,88.36749253731337,2.747307961628992,0.19378016261484318,0.0,0.0,0.0,0.3879850746268673,0.10095723332833939,0.007120974191735775
SER1035,L SER 165,0.0,0.0,0.0,-0.0055174129353233944,0.0006698520469535201,4.7247720459257333e-05,0.7442636815920407,0.25764950762707567,0.01817319506328843,-0.7291940298507463,0.25666296533645555,0.01810360973533363,0.0,0.0,0.0,0.00955223880597006,0.0057309934594730015,0.0004042331111153583
LYS1036,L LYS 166,0.0,0.0,0.0,-0.007606965174129317,0.0008040638348590529,5.671429007882849e-05,-89.03531343283578,1.760366455031085,0.1241666761360718,89.07070646766172,1.7593823114401625,0.12409725999934856,0.0,0.0,0.0,0.02778606965174218,0.010624247352918567,0.0007493766292178429
LEU1037,L LEU 167,0.0,0.0,0.0,-0.0035223880597014833,0.0004994985233039451,3.5231909354028156e-05,0.9377363184079606,0.08424641140845501,0.005942283693877354,-0.9360298507462685,0.0839717975901786,0.005922913928599808,0.0,0.0,0.0,-0.001815920398009695,0.00221953006402411,0.000156553579992576
GLU1038,L GLU 168,0.0,0.0,0.0,-0.002422885572139263,0.000494017575614189,3.484531311165618e-05,83.7049601990049,1.4794704371998264,0.10435379866713011,-83.69962189054732,1.4775581127060262,0.10421891369735002,0.0,0.0,0.0,0.002915422885571354,0.00277117554043334,0.0001954636518219238
PHE1039,L PHE 169,0.0,0.0,0.0,-0.0021343283582089985,0.00034100476593420403,2.405262166385783e-05,0.7400845771144277,0.05087520397060021,0.003588460207657481,-0.7408706467661689,0.050952940771007205,0.0035939433387932756,0.0,0.0,0.0,-0.002920398009950451,0.0009162066728956189,6.462423599473176e-05
SER1040,L SER 170,0.0,0.0,0.0,-0.0009452736318408399,0.0002274453622022477,1.6042758907672636e-05,-0.43032338308457735,0.10909414392762318,0.007694907613519593,0.4303283582089553,0.10913737585150296,0.007697956958316966,0.0,0.0,0.0,-0.0009402985074627389,0.0007638719843047754,5.387937552065813e-05
ILE1041,L ILE 171,0.0,0.0,0.0,-0.0011442786069651896,0.00035137201160220083,2.478387079190289e-05,0.3554328358208957,0.055899044718274095,0.003942814612271837,-0.3550000000000001,0.05597574101420585,0.003948224351880642,0.0,0.0,0.0,-0.000711442786069664,0.0008081170349948189,5.700018077342449e-05
TYR1042,L TYR 172,0.0,0.0,0.0,-0.0008656716417910643,0.00034100476593421027,2.405262166385827e-05,0.014661691542288571,0.2317594502093018,0.016347051213893012,-0.014925373134328354,0.23160993844189795,0.016336505466927255,0.0,0.0,0.0,-0.0011293532338311147,0.0007351745855549357,5.1855217081183586e-05
PRO1043,L PRO 173,0.0,0.0,0.0,-0.000567164179104477,0.0004954684379909781,3.4947649053324415e-05,-0.5698855721393038,0.05732443967346184,0.004043354220522701,0.5692786069651742,0.05730082952912663,0.0040416888893430375,0.0,0.0,0.0,-0.0011741293532337414,0.000729292823952817,5.14403496052256e-05
ALA1044,L ALA 174,0.0,0.0,0.0,-0.00026368159203980784,0.00044062865324348473,3.107954887869705e-05,0.26136318407960213,0.07489975016604643,0.005283021040852516,-0.2613830845771144,0.07489148044485228,0.00528243773969365,0.0,0.0,0.0,-0.0002835820895521789,0.0008190390586412794,5.7770560922957975e-05
PRO1045,L PRO 175,0.0,0.0,0.0,-0.00033333333333334465,0.0004714045207910478,3.32503112035889e-05,0.23219402985074636,0.09630608937097086,0.006792907791830065,-0.23226865671641783,0.09626144675843212,0.006789758944726597,0.0,0.0,0.0,-0.00040796019900489044,0.000741610670416278,5.230918350520776e-05
GLN1046,L GLN 176,0.0,0.0,0.0,-0.00036318407960199975,0.0004809172526803937,3.392128757688774e-05,0.5636019900497513,0.3415376712627205,0.024090209907571505,-0.5635920398009948,0.34146436588678836,0.024085039345018246,0.0,0.0,0.0,-0.0003532338308455489,0.0007395050045742072,5.216066128819097e-05
VAL1047,L VAL 177,0.0,0.0,0.0,-0.00040298507462686384,0.0004904978126911909,3.459704817699634e-05,-0.004059701492537149,0.06747254033614984,0.004759146051694572,0.004268656716417933,0.06747048341331521,0.004759000967544216,0.0,0.0,0.0,-0.00019402985074601752,0.0007962375324386728,5.616226526876862e-05
SER1048,L SER 178,0.0,0.0,0.0,-0.000452736318407965,0.0004977611318718763,3.510936321106415e-05,-0.5106119402985075,0.11386388250023145,0.008031339032617683,0.5105124378109452,0.11376545259220722,0.008024396322208256,0.0,0.0,0.0,-0.0005522388059702259,0.0007652317066497771,5.3975282940141325e-05
THR1049,L THR 179,0.0,0.0,0.0,-0.0008706467661691837,0.0003355904866475735,2.3670727848071942e-05,-0.205532338308458,0.19072850699907049,0.013452951623105034,0.20592537313432843,0.19082379515927797,0.013459672731709593,0.0,0.0,0.0,-0.0004776119402985797,0.0007922172855468762,5.587869891678884e-05
ALA1050,L ALA 180,0.0,0.0,0.0,-0.0005572139303482482,0.0004967157800735686,3.5035629780267527e-05,-0.35651741293532346,0.07431405018567153,0.005241708949515926,0.35692537313432837,0.07423828385031399,0.005236364804268515,0.0,0.0,0.0,-0.0001492537313431832,0.0007711282296516353,5.439119160495833e-05
VAL1051,L VAL 181,0.0,0.0,0.0,-0.0006766169154229027,0.0004677675332753599,3.299377788367661e-05,-0.3826467661691539,0.055187780769469195,0.0038926459214710554,0.38274129353233866,0.05519060357257081,0.0038928450266502708,0.0,0.0,0.0,-0.0005820895522386661,0.0007360494331903568,5.191692407560244e-05
VAL1052,L VAL 182,0.0,0.0,0.0,-0.0007860696517413103,0.0004100782295521445,2.89246881373661e-05,-0.014308457711442792,0.08796694527381001,0.006204709918935513,0.014810945273631835,0.087967339481903,0.0062047377242305255,0.0,0.0,0.0,-0.00028358208955228973,0.00067961000264783,4.793599358612972e-05
GLU1053,L GLU 183,0.0,0.0,0.0,-0.0008059701492537906,0.0003954519790893346,2.7893031973326824e-05,78.25513432835822,0.886652431446775,0.06253964053113491,-78.25013432835819,0.8856070615883112,0.06246590582647309,0.0,0.0,0.0,0.004194029850747064,0.0014202389887575907,0.00010017593441916156
PRO1054,L PRO 184,0.0,0.0,0.0,-0.0005572139303482416,0.0004967157800735629,3.503562978026713e-05,0.3886517412935325,0.07348082031849677,0.005182937446134511,-0.38885074626865695,0.07342554771097573,0.005179038816995307,0.0,0.0,0.0,-0.000756218905472474,0.0007887729823922837,5.563575650381086e-05
TYR1055,L TYR 185,0.0,0.0,0.0,-0.0010199004975124956,0.00017162376428521065,1.210540697157228e-05,-0.1573582089552239,0.13415199312154732,0.009462352020697623,0.1581691542288557,0.13414149818792317,0.00946161176515557,0.0,0.0,0.0,-0.00020895522388036301,0.0006035709680049005,4.2572613614178686e-05
ASN1056,L ASN 186,0.0,0.0,0.0,-0.001174129353233812,0.0003792206766201698,2.67481641696968e-05,0.5867412935323391,0.18247216849411266,0.01287059440635338,-0.5849253731343282,0.18228999203741245,0.012857744669848766,0.0,0.0,0.0,0.0006417910447776284,0.0007733398370714849,5.454718636471745e-05
SER1057,L SER 187,0.0,0.0,0.0,-0.0006616915422885876,0.0004731340667848457,3.337230397200402e-05,0.286686567164179,0.13968053910133138,0.00985230558758896,-0.28660199004975123,0.13964874484340423,0.009850062993545121,0.0,0.0,0.0,-0.0005771144278607659,0.0007160377653682622,5.0505409859169144e-05
ILE1058,L ILE 188,0.0,0.0,0.0,-0.00079601990049749,0.00040295436281225725,2.8422209320072065e-05,0.17780099502487565,0.06850841687770583,0.0048322111494103,-0.1772935323383084,0.0684650356200008,0.004829151271417032,0.0,0.0,0.0,-0.0002885572139303739,0.0007372926189309311,5.200461163678364e-05
LEU1059,L LEU 189,0.0,0.0,0.0,-0.0012338308457710482,0.0004232658518438365,2.9854871294070505e-05,0.08985572139303477,0.11266541881437654,0.007946805921959333,-0.08859203980099495,0.11251225576722423,0.00793600263357729,0.0,0.0,0.0,2.985074626878599e-05,0.0007911855689965974,5.580592724223404e-05
THR1060,L THR 190,0.0,0.0,0.0,-0.00127363184079602,0.0004458222252183819,3.144587520101102e-05,0.6043333333333334,0.22404950886182953,0.015803233881096362,-0.602950248756219,0.22404261213478324,0.015802747423477776,0.0,0.0,0.0,0.00010945273631854393,0.0009557160838036139,6.741101497164278e-05
THR1061,L THR 191,0.0,0.0,0.0,-0.00086069651741293,0.0003462629381354264,2.4423504534814003e-05,0.20513930348258727,0.22821522637581323,0.01609706093963574,-0.20521890547263671,0.22812849185669912,0.016090943158355665,0.0,0.0,0.0,-0.0009402985074627135,0.0007440763819242572,5.2483101385420274e-05
HID1062,L HID 192,0.0,0.0,0.0,-0.0013582089552239432,0.00047947398221517395,3.3819487127373645e-05,0.7977164179104476,0.15653532393967975,0.01104115044678586,-0.796786069651741,0.15642033880864326,0.011033040020979308,0.0,0.0,0.0,-0.0004278606965173879,0.0007095790220647897,5.004984523186309e-05
THR1063,L THR 193,0.0,0.0,0.0,-0.0016766169154228561,0.00047828518055937643,3.373563552376942e-05,0.3596119402985077,0.36098921395763034,0.025462215943725608,-0.35692537313432804,0.3610426848746251,0.025465987491413426,0.0,0.0,0.0,0.001009950248756396,0.001115204952947403,7.86604924345245e-05
THR1064,L THR 194,0.0,0.0,0.0,-0.0019104477611940752,0.00033374148917907727,2.3540309622258196e-05,0.727915422885572,0.12706944789368035,0.008962787798138003,-0.7280398009950246,0.12725055946259275,0.008975562423249367,0.0,0.0,0.0,-0.0020348258706470172,0.001085307162210892,7.655166487253892e-05
LEU1065,L LEU 195,0.0,0.0,0.0,-0.0012437810945273753,0.00042936216936098625,3.0284872377430863e-05,0.04801990049751255,0.13539622929554856,0.009550113673740068,-0.04819402985074631,0.1353329307796592,0.009545648940672776,0.0,0.0,0.0,-0.0014179104477610644,0.0007945571136839959,5.604373766862684e-05
GLU1066,L GLU 196,0.0,0.0,0.0,-0.001835820895522389,0.0004207437713804245,2.9676977454299478e-05,82.74882089552234,1.7512803270327475,0.12352579008119606,-82.73998507462687,1.7488448539419834,0.12335400505448486,0.0,0.0,0.0,0.0070000000000013255,0.002784105562134498,0.00019637566523391064
HID1067,L HID 197,0.0,0.0,0.0,-0.00412935323383082,0.0006174768749889653,4.355346066675344e-05,0.6150348258706467,0.29724495113662314,0.02096604231203204,-0.6065074626865674,0.2969497523436326,0.020945220594587775,0.0,0.0,0.0,0.004398009950248996,0.0018770136172401202,0.00013239433258272078
SER1068,L SER 198,0.0,0.0,0.0,-0.001771144278606979,0.00042009615587230607,2.9631298178358142e-05,-0.4022786069651743,0.24720682820362663,0.017436625248373774,0.40687562189054716,0.24759935832212665,0.017464312188191417,0.0,0.0,0.0,0.002825870646766174,0.001600537025294342,0.00011289317738107266
ASP1069,L ASP 199,0.0,0.0,0.0,-0.0027363184079601693,0.0004836885414024286,3.411675921192431e-05,84.46444776119401,1.3038712884428132,0.091967989694704,-84.46097014925377,1.2993695291304959,0.09165046007524465,0.0,0.0,0.0,0.0007412935323405754,0.006728031234836247,0.00047455873348514575
CYS1070,L CYS 200,0.0,0.0,0.0,-0.0013781094527362727,0.00048491514153279307,3.420327691436073e-05,0.4145522388059703,0.17853739245586042,0.012593056703556713,-0.4141044776119404,0.17888725716487133,0.012617734257421161,0.0,0.0,0.0,-0.0009303482587064426,0.0010813315810463847,7.62712489980514e-05
ALA1071,L ALA 201,0.0,0.0,0.0,-0.0008358208955223999,0.000370438019283314,2.612868328488284e-05,-0.476402985074627,0.06749115874321629,0.004760459292874431,0.476965174129353,0.06749485907155638,0.004760720293911623,0.0,0.0,0.0,-0.00027363184079598756,0.0006909156400551938,4.8733431764106824e-05
PHE1072,L PHE 202,0.0,0.0,0.0,-0.0013681592039800703,0.00048230488749843035,3.401916379041923e-05,0.6461442786069653,0.0575321158815898,0.0040580025708148205,-0.6469502487562193,0.05748335266205773,0.0040545630785036105,0.0,0.0,0.0,-0.002174129353233713,0.0008947204812046065,6.310871688365646e-05
MET1073,L MET 203,0.0,0.0,0.0,-0.0007611940298506911,0.0004263539360323763,3.0072687958449386e-05,-0.29458208955223864,0.09923340232465734,0.006999384527642948,0.2944427860696517,0.0992232918821952,0.0069986713920164425,0.0,0.0,0.0,-0.0009004975124378797,0.000753135899310006,5.312211047240354e-05
VAL1074,L VAL 204,0.0,0.0,0.0,-0.0006915422885572074,0.0004618566354338323,3.257685529584566e-05,0.5182885572139302,0.05328143916609326,0.0037581829522440485,-0.5179004975124376,0.05333121932767634,0.0037616941741169846,0.0,0.0,0.0,-0.0003034825870647846,0.0007742354989962306,5.461036148590854e-05
ASP1075,L ASP 205,0.0,0.0,0.0,-0.0004228855721392989,0.0004940175756141795,3.484531311165551e-05,72.61247263681591,0.7167529883207626,0.0505558577965599,-72.60863681592046,0.7160013427462752,0.05050284080549548,0.0,0.0,0.0,0.00341293532338114,0.0011519534958128507,8.125253479445804e-05
ASN1076,L ASN 206,0.0,0.0,0.0,-0.0005671641791044593,0.0004954684379909627,3.494764905332333e-05,-0.4237164179104476,0.09642982228530027,0.00680163523869603,0.4240746268656716,0.09640208809997261,0.006799679020093003,0.0,0.0,0.0,-0.00020895522388039283,0.0007438767638424523,5.246902141153556e-05
GLU1077,L GLU 207,0.0,0.0,0.0,-0.000333333333333316,0.0004714045207910071,3.325031120358603e-05,68.44047263681594,0.6012566446453961,0.04240937383064813,-68.43806965174127,0.6007617926176443,0.04237446965982078,0.0,0.0,0.0,0.0020696517412937994,0.000927804007711408,6.544224892152787e-05
ALA1078,L ALA 208,0.0,0.0,0.0,-0.00016915422885572265,0.00037488808425442086,2.6442566666648455e-05,-0.4984427860696519,0.04099166230231983,0.0028913289291697462,0.4983681592039799,0.04095433424714334,0.0028886960111630202,0.0,0.0,0.0,-0.00024378109452731313,0.0006656262766297382,4.6949657602106836e-05
ILE1079,L ILE 209,0.0,0.0,0.0,-0.0005124378109452735,0.0004998452769196569,3.5256367468290696e-05,-0.5673333333333335,0.053342723054031094,0.003762505584412021,0.5673233830845772,0.05329967750732808,0.0037594693856471003,0.0,0.0,0.0,-0.0005223880597013797,0.0008409579166456224,5.931659796275703e-05
TYR1080,L TYR 210,0.0,0.0,0.0,-0.0005621890547264145,0.0004961174472564743,3.499342663733135e-05,-0.12786069651741305,0.0745473938368947,0.005258167741653796,0.12780597014925382,0.07446116329993235,0.0052520855085338445,0.0,0.0,0.0,-0.0006169154228857572,0.0007244915443412599,5.110169345277329e-05
ASP1081,L ASP 211,0.0,0.0,0.0,-0.00018905472636817649,0.00039155208696423484,2.7617954792050764e-05,65.61697512437813,0.5538090034593907,0.03906267526131005,-65.61488557213927,0.5534690523282715,0.03903869695731594,0.0,0.0,0.0,0.0019004975124379065,0.0008104109584885891,5.716198166136908e-05
ILE1082,L ILE 212,0.0,0.0,0.0,-0.00030845771144283384,0.0004618566354339095,3.25768552958511e-05,-0.4974776119402983,0.05174796120452064,0.003650019756522946,0.49744278606965164,0.05173120309187176,0.0036488377303942506,0.0,0.0,0.0,-0.00034328358208956524,0.0007639691875864433,5.388623171151528e-05
CYS1083,L CYS 213,0.0,0.0,0.0,-0.0002388059701492396,0.00042635393603238374,3.007268795844991e-05,-0.2447412935323383,0.09101961264960423,0.0064200284739546155,0.24476119402985058,0.09101540346680961,0.006419731581091563,0.0,0.0,0.0,-0.00021890547263688902,0.0007543181138850803,5.3205497459156824e-05
ARG1084,L ARG 214,0.0,0.0,0.0,-0.000238805970149244,0.00042635393603239165,3.007268795845047e-05,-64.37798009950251,0.6512481163521109,0.04593550037051317,64.37612935323386,0.650901482164984,0.045911050680093504,0.0,0.0,0.0,-0.002089552238804777,0.0008649851455377494,6.1011348018786304e-05
ARG1085,L ARG 215,0.0,0.0,0.0,-0.00023383084577114504,0.0004232658518438463,2.98548712940712e-05,-65.16781094527366,0.5902656237207293,0.041634126988345746,65.16565174129353,0.589899745349242,0.041608319917819145,0.0,0.0,0.0,-0.002393034825870054,0.0008579457379887601,6.051482649349416e-05
ASN1086,L ASN 216,0.0,0.0,0.0,-0.0002835820895522098,0.00045073638419522265,3.179249325000571e-05,-0.7176417910447758,0.14495863552994012,0.01022459380518877,0.7175174129353232,0.1448828002773025,0.010219244798891221,0.0,0.0,0.0,-0.00040796019900374156,0.0007549085269010596,5.324714198239351e-05
LEU1087,L LEU 217,0.0,0.0,0.0,-0.00032835820895523577,0.0004696159021657565,3.312415177300967e-05,-0.09025870646766165,0.1023745087223266,0.00722094109029709,0.09030348258706468,0.10244188954788093,0.007225693767286857,0.0,0.0,0.0,-0.00028358208955210374,0.0007221988979751246,5.093998264646652e-05
ASP1088,L ASP 218,0.0,0.0,0.0,-0.000184079601990051,0.0003875490964010066,2.7335605607641124e-05,63.111099502487555,0.8093364889150351,0.0570861944210611,-63.108845771144246,0.8088621029505073,0.05705273381503065,0.0,0.0,0.0,0.002069651741294577,0.0008196130491630656,5.781104709276661e-05
ILE1089,L ILE 219,0.0,0.0,0.0,-0.00025373134328357847,0.00043514566379441923,3.069280862172732e-05,-0.030552238805970022,0.10045760229157286,0.007085732935602758,0.030522388059701512,0.10042957853662157,0.00708375629233328,0.0,0.0,0.0,-0.0002835820895519756,0.0007221988979752546,5.093998264647569e-05
GLU1090,L GLU 220,0.0,0.0,0.0,-0.00019900497512437049,0.00039925179398483804,2.816105025108858e-05,64.40412935323381,0.8647847189531864,0.06099721101751401,-64.40214427860697,0.8642526314812138,0.06095968046095309,0.0,0.0,0.0,0.0017860696517407013,0.0009245168027313471,6.521038735941643e-05
ARG1091,L ARG 221,0.0,0.0,0.0,-0.0003582089552238555,0.0004794739822151607,3.381948712737271e-05,-66.42196517412933,0.6786741491915989,0.04786998357288585,66.41987562189058,0.6782644661337737,0.047841086758013,0.0,0.0,0.0,-0.002447761194028388,0.0009917608154706682,6.995341431725841e-05
PRO1092,L PRO 222,0.0,0.0,0.0,-0.0003631840796019876,0.00048091725268037747,3.3921287576886596e-05,0.1709850746268657,0.09849814896419386,0.006947523754208127,-0.1711393034825871,0.09840474090383393,0.0069409352576220535,0.0,0.0,0.0,-0.0005174129353233924,0.0007336579609148672,5.174824262710604e-05
THR1093,L THR 223,0.0,0.0,0.0,-0.0004626865671641596,0.0004986057638355031,3.5168938956319976e-05,-0.2352437810945275,0.14964663277244547,0.010555259635404605,0.2353731343283581,0.14952566818907712,0.010546727451549302,0.0,0.0,0.0,-0.0003333333333334402,0.0006934902233513286,4.891502886816597e-05
TYR1094,L TYR 224,0.0,0.0,0.0,-0.0012636815920397922,0.00044062865324354924,3.1079548878701596e-05,-0.09657711442786063,0.20432903246015047,0.014412258723839635,0.09665174129353227,0.20424438612392043,0.0144062882316238,0.0,0.0,0.0,-0.0011890547263682238,0.0007816805483009347,5.5135494774600955e-05
THR1095,L THR 225,0.0,0.0,0.0,-0.0009303482587064834,0.0003076542255470695,2.1700255918999783e-05,0.21085572139303488,0.31450644280645207,0.022183574059281393,-0.21063184079602,0.31420618413765006,0.02216239544571509,0.0,0.0,0.0,-0.0007064676616912679,0.000784430560139436,5.532946565398557e-05
ASN1096,L ASN 226,0.0,0.0,0.0,-0.0006915422885572085,0.0004618566354338323,3.257685529584566e-05,0.49812437810945276,0.34303411990013166,0.02419576125614706,-0.49736318407960206,0.3427703964963127,0.02417715964147876,0.0,0.0,0.0,6.965174129351141e-05,0.0008256608257102027,5.8237624360088165e-05
LEU1097,L LEU 227,0.0,0.0,0.0,-0.0007661691542288751,0.0004232658518438543,2.9854871294071762e-05,-0.03027860696517416,0.09519068054038195,0.006714232918975479,0.031537313432835806,0.09513002283466379,0.006709954454295845,0.0,0.0,0.0,0.0004925373134325694,0.000727015318602982,5.127970676386554e-05
ASN1098,L ASN 228,0.0,0.0,0.0,-0.001159203980099452,0.0003658661952408773,2.5806211680401875e-05,-0.525333333333334,0.28523045292701205,0.020118604948143024,0.5256915422885567,0.28527761529633594,0.020121931525186633,0.0,0.0,0.0,-0.0008009950248763003,0.0008287129654352198,5.845290569749104e-05
ARG1099,L ARG 229,0.0,0.0,0.0,-0.0017910447761193737,0.0004065623424440443,2.8676696581610872e-05,-80.72649253731342,1.277750044147657,0.09012553918026803,80.70900497512442,1.2752512833912168,0.08994929018580457,0.0,0.0,0.0,-0.019278606965174413,0.0030667515751401117,0.00021631197784525283
LEU1100,L LEU 230,0.0,0.0,0.0,-0.000766169154228815,0.0004232658518438206,2.9854871294069387e-05,0.16854228855721362,0.07751789684376735,0.005467690868933037,-0.16769154228855715,0.07738418969039648,0.00545825989348913,0.0,0.0,0.0,8.457711442772103e-05,0.0007516555163092115,5.301769230646334e-05
ILE1101,L ILE 231,0.0,0.0,0.0,-0.0010895522388060113,0.00028553920104037626,2.014038236095963e-05,-0.16924875621890562,0.09680722913543618,0.006828255465409867,0.1706965174129352,0.09676870119083023,0.006825537913728282,0.0,0.0,0.0,0.00035820895522372623,0.0008110215756310008,5.720505127380589e-05
GLY1102,L GLY 232,0.0,0.0,0.0,-0.0006069651741293494,0.0004884244583591953,3.445080503817689e-05,0.09604477611940294,0.07228607474517003,0.005098666590913262,-0.09554228855721403,0.07217839599557356,0.0050910715175183615,0.0,0.0,0.0,-0.00010447761194038062,0.0007816488827262527,5.5133261257173395e-05
GLN1103,L GLN 233,0.0,0.0,0.0,-0.0010646766169154559,0.00028353844475175345,1.9999259893301466e-05,0.17049253731343322,0.2917916881060716,0.02058139879495971,-0.1702885572139303,0.29161053273910736,0.02056862108057196,0.0,0.0,0.0,-0.0008606965174124848,0.0007265385201968059,5.124607599732106e-05
ILE1104,L ILE 234,0.0,0.0,0.0,-0.0009800995024875614,0.00019850683923638285,1.4001592877333021e-05,-0.07017910447761193,0.09628909498034217,0.006791709099937651,0.07205970149253732,0.0963700187575668,0.006797417023086063,0.0,0.0,0.0,0.0009004975124377272,0.0008346058450910905,5.886855738049611e-05
VAL1105,L VAL 235,0.0,0.0,0.0,-0.0016766169154228837,0.00046776753327534045,3.299377788367524e-05,-0.10104975124378085,0.10982214256446927,0.007746256678204636,0.10350746268656723,0.1096517835053326,0.007734240476656251,0.0,0.0,0.0,0.000781094527363623,0.0014078107615433664,9.92993148613168e-05
SER1106,L SER 236,0.0,0.0,0.0,-0.0013283582089551969,0.00046961590216568704,3.312415177300478e-05,0.440054726368159,0.16874285535654712,0.01190220332332021,-0.4387512437810945,0.16908109217852815,0.011926060709270837,0.0,0.0,0.0,-2.4875621890635317e-05,0.0018269344983187863,0.00012886202388499835
SER1107,L SER 237,0.0,0.0,0.0,-0.0007810945273631914,0.00041350437323741843,2.9166349680137058e-05,-0.2794776119402984,0.1323737387577508,0.009336923628759094,0.2790845771144277,0.13195196552124835,0.009307174038433744,0.0,0.0,0.0,-0.0011741293532339936,0.0011261378383792121,7.94316387153256e-05
ILE1108,L ILE 238,0.0,0.0,0.0,-0.0016616915422885173,0.00047313406678488004,3.337230397200644e-05,-0.16281094527363188,0.1358799736656769,0.009584234370806698,0.16629353233830851,0.13627068616697469,0.009611793105791853,0.0,0.0,0.0,0.0018208955223879253,0.00137053615322387,9.667016670521647e-05
THR1109,L THR 239,0.0,0.0,0.0,-0.0026119402985074268,0.00048730829006913304,3.437207659718131e-05,0.27502487562189054,0.3465883824421843,0.02444645960631179,-0.2637363184079606,0.3458765562502902,0.024396251257941204,0.0,0.0,0.0,0.008676616915422793,0.002729951888029863,0.0001925559595726767
ALA1110,L ALA 240,0.0,0.0,0.0,-0.001890547263681586,0.00034259791643156636,2.4164993835729575e-05,-0.06875124378109455,0.0846328788946429,0.005969543008582805,0.06984577114427859,0.08419800812174252,0.005938869589269774,0.0,0.0,0.0,-0.0007960199004974712,0.0014738800722128719,0.00010395948472367034
SER1111,L SER 241,0.0,0.0,0.0,-0.0012039800995025157,0.0004029543628122483,2.842220932007143e-05,-0.17677114427860688,0.12919289201210649,0.009112563998083262,0.17742786069651748,0.12877175619649994,0.009082859367961351,0.0,0.0,0.0,-0.0005472636815918193,0.0013563944652635418,9.56726889448507e-05
LEU1112,L LEU 242,0.0,0.0,0.0,-0.001820895522388038,0.0003834397784676326,2.704575666879368e-05,-0.3564477611940297,0.08350159236699403,0.005889748209327104,0.3591393034825871,0.08350017426330478,0.005889648184005098,0.0,0.0,0.0,0.0008706467661691379,0.0012229904136347811,8.626309264943866e-05
ARG1113,L ARG 243,0.0,0.0,0.0,-0.004437810945273683,0.0005157838878684521,3.638059040385155e-05,-79.57192039800996,0.9412156390702312,0.06638823245957363,79.59047263681593,0.9402053234506053,0.06631697029027997,0.0,0.0,0.0,0.014114427860691796,0.004932564226322358,0.0003479162551977434
PHE1114,L PHE 244,0.0,0.0,0.0,-0.0024278606965174748,0.0004947685528537705,3.489828296201102e-05,-0.2314726368159203,0.10036882480406836,0.007079471054442935,0.22862189054726373,0.10040929333219405,0.007082325484332306,0.0,0.0,0.0,-0.005278606965174275,0.0010375967495504894,7.318643183245697e-05
ASP1115,L ASP 245,0.0,0.0,0.0,-0.0012238805970149105,0.00041684298638115964,2.9401837294535634e-05,73.91991044776121,0.8482068366550368,0.05982789735759204,-73.91396019900492,0.8470707726908179,0.05974776558394236,0.0,0.0,0.0,0.004726368159206328,0.0019546477953211296,0.00013787022529774336
GLY1116,L GLY 246,0.0,0.0,0.0,-0.0004129353233830888,0.0004923613937806223,3.472849505211909e-05,0.31493532338308444,0.19096651472780168,0.013469739393905136,-0.31509950248756197,0.19088682810511376,0.013464118732909584,0.0,0.0,0.0,-0.000577114427860686,0.000776055616717996,5.4738742691447916e-05
ALA1117,L ALA 247,0.0,0.0,0.0,-0.0004129353233830866,0.0004923613937806195,3.472849505211889e-05,0.28906467661691543,0.10404314449514547,0.007338637582979351,-0.2888059701492538,0.10402146336203491,0.007337108313760713,0.0,0.0,0.0,-0.0001542288557212943,0.0007471967694670393,5.270319655272839e-05
LEU1118,L LEU 248,0.0,0.0,0.0,-0.0007064676616915274,0.000455380175980046,3.212004106764424e-05,0.19551741293532346,0.11755985432336555,0.008292032784796137,-0.19493532338308456,0.11760825772281841,0.00829544689735581,0.0,0.0,0.0,-0.00012437810945270273,0.0007119818435820687,5.021932719415344e-05
ASN1119,L ASN 249,0.0,0.0,0.0,-0.0013631840796019697,0.0004809172526803709,3.3921287576886135e-05,0.2764029850746263,0.3063198695459554,0.02160613770346174,-0.2726915422885572,0.305584790292024,0.021554289210554828,0.0,0.0,0.0,0.0023482587064675973,0.0016047533412654647,0.00011319057337960324
VAL1120,L VAL 250,0.0,0.0,0.0,-0.001154228855721383,0.00036116798831602566,2.5474825714717816e-05,0.41636318407960216,0.07502584919594735,0.00529191538064298,-0.41361194029850745,0.07523435132054641,0.005306621986591296,0.0,0.0,0.0,0.0015970149253732213,0.0008819872658322817,6.22105851197912e-05
ASP1121,L ASP 251,0.0,0.0,0.0,-0.0024925373134328473,0.0004999443052073089,3.5263352385144825e-05,78.41969651741292,1.1503880082778535,0.08114211381750888,-78.42132835820894,1.145456815016368,0.08079429426271485,0.0,0.0,0.0,-0.004124378109450371,0.007359932723052157,0.0005191296279219074
LEU1122,L LEU 252,0.0,0.0,0.0,-0.004034825870646798,0.0005025121909140494,3.544447707767237e-05,-0.40364179104477643,0.11862492017423842,0.008367156737647525,0.41014427860696523,0.1191571731789648,0.008404698969988657,0.0,0.0,0.0,0.0024676616915418267,0.0020564663226743498,0.00014505195048592062
THR1123,L THR 253,0.0,0.0,0.0,-0.0023631840796019877,0.0004911533901764796,3.464328904750674e-05,0.009975124378109643,0.251655067529037,0.017750379859020574,-0.00648258706467659,0.2517582369969147,0.017757656872206373,0.0,0.0,0.0,0.0011293532338310726,0.002116785340724924,0.00014930652597940742
GLU1124,L GLU 254,0.0,0.0,0.0,-0.001417910447761194,0.0004932152728912737,3.47887230408362e-05,72.8539203980099,0.9049788176183692,0.06383228414520146,-72.85472636815923,0.9032755868622963,0.06371214751054231,0.0,0.0,0.0,-0.002223880597014232,0.002522461655144576,0.000177920726962765
PHE1125,L PHE 255,0.0,0.0,0.0,-0.001706467661691583,0.00045538017598003726,3.212004106764362e-05,-0.5804776119402981,0.06240137090493361,0.004401453339136122,0.5798656716417914,0.06263196508508254,0.0044177181985371764,0.0,0.0,0.0,-0.002318407960199249,0.0012649541130790635,8.92229837922619e-05
GLN1126,L GLN 256,0.0,0.0,0.0,-0.0017014925373134266,0.0004576032751269957,3.227684639133624e-05,-0.5299402985074623,0.15233834566552829,0.010745118424233207,0.5353184079601994,0.15182959847993932,0.010709234164539649,0.0,0.0,0.0,0.0036766169154231546,0.0016022063449047145,0.00011301092210793695
THR1127,L THR 257,0.0,0.0,0.0,-0.000776119402985082,0.00041684298638116523,2.9401837294536027e-05,-0.17715422885572116,0.13190676299533635,0.009303985698085968,0.17740298507462676,0.13217620453703352,0.009322990639102595,0.0,0.0,0.0,-0.0005273631840794257,0.0008348727149612362,5.8887380929787314e-05
ASN1128,L ASN 258,0.0,0.0,0.0,-0.0005522388059701541,0.0004972636193718748,3.507427138499306e-05,-1.1507711442786075,0.06813220513312089,0.00480567521894255,1.1512686567164179,0.06809626974306708,0.004803140531959688,0.0,0.0,0.0,-5.4726368159147134e-05,0.0007674925573732124,5.4134751054729904e-05
LEU1129,L LEU 259,0.0,0.0,0.0,-0.0007164179104477359,0.00045073638419525127,3.179249325000773e-05,-0.326835820895522,0.08885545257991778,0.0062673803922376585,0.3273333333333335,0.08884680388472378,0.00626677036031386,0.0,0.0,0.0,-0.00021890547263661507,0.0007866047677943809,5.548282243772373e-05
VAL1130,L VAL 260,0.0,0.0,0.0,-0.0006815920398009979,0.00046585870291421526,3.2859139371011495e-05,-0.026910447761194008,0.06291810945832266,0.004437901266453929,0.02689552238805969,0.06293670539060355,0.004439212922384641,0.0,0.0,0.0,-0.0006965174129353416,0.0007547117738826547,5.323326409449962e-05
PRO1131,L PRO 261,0.0,0.0,0.0,-0.0004378109452736632,0.0004961174472564693,3.4993426637330995e-05,0.027930348258706387,0.06437039216472824,0.004540337390448973,-0.028084577114427876,0.0643073915495392,0.0045358936696769745,0.0,0.0,0.0,-0.0005920398009949575,0.0007142726310385568,5.038090688308321e-05
TYR1132,L TYR 262,0.0,0.0,0.0,-0.0006169154228855788,0.0004861386467783574,3.4289576320454606e-05,0.15415422885572136,0.08497187766875919,0.0059934541384932425,-0.15417412935323385,0.08492850096394751,0.005990394581636312,0.0,0.0,0.0,-0.0006368159203978602,0.0007140646813138632,5.0366239240420055e-05
PRO1133,L PRO 263,0.0,0.0,0.0,-0.000597014925373136,0.0004904978126911945,3.459704817699659e-05,0.45710447761194,0.0993063205608499,0.007004527783464405,-0.45693532338308473,0.09923523886631906,0.006999514067303893,0.0,0.0,0.0,-0.00042786069651685766,0.0007370911636832214,5.1990402079207265e-05
ARG1134,L ARG 264,0.0,0.0,0.0,-0.0008756218905472815,0.00033001241695079146,2.327728114751405e-05,-76.8337014925373,1.3046340522907987,0.0920217909083152,76.8291791044776,1.3037054720956138,0.09195629391135053,0.0,0.0,0.0,-0.005398009950248513,0.0015584135382221266,0.0001099220156879663
GLY1135,L GLY 265,0.0,0.0,0.0,-0.00033830845771144085,0.000473134066784823,3.3372303972002413e-05,-0.047726368159203995,0.09351595362999378,0.006596106790575208,0.04773631840796016,0.09348017122532738,0.006593582894349576,0.0,0.0,0.0,-0.00032835820895527165,0.0007065026969099866,4.9832857985773506e-05
HIE1136,L HIE 266,0.0,0.0,0.0,-0.0005771144278606639,0.0004940175756141567,3.48453131116539e-05,0.7750149253731341,0.19207509097551906,0.013547932333522378,-0.774900497512438,0.19194917976301148,0.013539051241349413,0.0,0.0,0.0,-0.0004626865671643734,0.0007463681525714239,5.264475042327352e-05
PHE1137,L PHE 267,0.0,0.0,0.0,-0.0008706467661690893,0.00033559048664753583,2.3670727848069286e-05,-0.7075522388059696,0.0630002646086457,0.004443696043963986,0.7073383084577116,0.06297511926856465,0.004441922428425441,0.0,0.0,0.0,-0.0010845771144278428,0.0006675200597153552,4.708323476178955e-05
PRO1138,L PRO 268,0.0,0.0,0.0,-0.000577114427860686,0.0004940175756141748,3.484531311165518e-05,0.21672139303482577,0.1296755307437814,0.00914660670942631,-0.21690049751243792,0.12956790052140063,0.009139015058877292,0.0,0.0,0.0,-0.0007562189054728098,0.0007631263478133859,5.3826782377635554e-05
LEU1139,L LEU 269,0.0,0.0,0.0,-0.00044776119402985444,0.0004972636193718748,3.507427138499306e-05,0.21335323383084584,0.11268164816342476,0.007947950651979271,-0.2133134328358209,0.11262466290817838,0.007943931221983612,0.0,0.0,0.0,-0.000407960199005176,0.0008059087256247659,5.6844418640161864e-05
ALA1140,L ALA 270,0.0,0.0,0.0,-0.00036815920398012084,0.00048230488749842216,3.4019163790418654e-05,-0.032776119402985096,0.12069568090829139,0.008513216938173165,0.03287562189054727,0.12059850519579014,0.008506362691895097,0.0,0.0,0.0,-0.00026865671641793776,0.0007447746238731892,5.2532351575169054e-05
THR1141,L THR 271,0.0,0.0,0.0,-0.0004328358208955554,0.0004954684379910174,3.4947649053327187e-05,0.2314776119402985,0.1242013721424139,0.00876048933242739,-0.23126368159203975,0.12412986749512131,0.008755445783479254,0.0,0.0,0.0,-0.0002189054726367167,0.0007738517708215162,5.458329538733692e-05
TYR1142,L TYR 272,0.0,0.0,0.0,-0.0007213930348258464,0.00044831364481864253,3.1621606390241827e-05,0.010721393034826,0.1339499497753755,0.009448100981854054,-0.010845771144278588,0.1338343116679323,0.00943994449864293,0.0,0.0,0.0,-0.0008457711442783459,0.0007797783377873425,5.5001323189980716e-05
ALA1143,L ALA 273,0.0,0.0,0.0,-0.00022885572139303502,0.0004200961558723298,2.9631298178359816e-05,0.2761492537313433,0.07144456579775722,0.005039311126236921,-0.2759950248756219,0.0713964126300629,0.005035914663664632,0.0,0.0,0.0,-7.462686567179485e-05,0.0007527085321706688,5.309196631859419e-05
PRO1144,L PRO 274,0.0,0.0,0.0,-0.00034328358208956524,0.0004748051856891781,3.349017561127894e-05,0.6049154228855723,0.08500586933756969,0.005995851725950363,-0.6046965174129354,0.08494365962951442,0.0059914637914662994,0.0,0.0,0.0,-0.00012437810945284413,0.0007258227353171161,5.119558842464236e-05
VAL1145,L VAL 275,0.0,0.0,0.0,-0.00031343283582089637,0.0004638886647140327,3.272018359025422e-05,-0.09775124378109477,0.32943879282781197,0.023236820821484618,0.0976417910447761,0.3292148975984715,0.023221028469641924,0.0,0.0,0.0,-0.00042288557213953016,0.0007760556167182686,5.473874269146714e-05
ILE1146,L ILE 276,0.0,0.0,0.0,-0.00027860696517409644,0.00044831364481860627,3.162160639023927e-05,0.5609353233830845,0.08026994751245228,0.005661805556310801,-0.560547263681592,0.08019993055278796,0.005656866940757304,0.0,0.0,0.0,0.00010945273631859475,0.0007451068900612172,5.255578782507141e-05
SER1147,L SER 277,0.0,0.0,0.0,-0.00016915422885571823,0.0003748880842544111,2.6442566666647767e-05,-0.5144228855721392,0.14635102378465878,0.010322805300292651,0.5142338308457713,0.14626528086942592,0.010316757461357608,0.0,0.0,0.0,-0.0003582089552239207,0.000706082159553093,4.980319556767454e-05
ALA1148,L ALA 278,0.0,0.0,0.0,-0.00018905472636815716,0.00039155208696419483,2.7617954792047942e-05,-0.458671641791045,0.05864143205977068,0.00413624770110291,0.45852736318407983,0.0585881187547108,0.004132487270503818,0.0,0.0,0.0,-0.00033333333333338276,0.0006862786905679893,4.840636656493108e-05
GLU1149,L GLU 279,0.0,0.0,0.0,-0.0002636815920398073,0.0004406286532434838,3.107954887869698e-05,63.57403482587066,1.5129933803335707,0.10671832476413648,-63.57105472636815,1.5122368763334255,0.1066649650861483,0.0,0.0,0.0,0.0027164179104463087,0.0010623259492114864,7.493069508891458e-05
LYS1150,L LYS 280,0.0,0.0,0.0,-0.00021393034825870888,0.00041007822955214154,2.892468813736589e-05,-62.80779104477612,0.4458763924354248,0.031449695861917475,62.80554228855726,0.4456199878610367,0.0314316104776744,0.0,0.0,0.0,-0.002462686567164202,0.0007789843791458761,5.4945321665287576e-05
ALA1151,L ALA 281,0.0,0.0,0.0,-0.00012437810945274252,0.0003300124169508025,2.3277281147514833e-05,-0.3367512437810947,0.07616575150573325,0.005372317890314437,0.33661194029850766,0.0761468772971399,0.005370986606286025,0.0,0.0,0.0,-0.00026368159203993464,0.0006803016437413963,4.7984778187439184e-05
TYR1152,L TYR 282,0.0,0.0,0.0,-0.00019402985074626827,0.00039545197908930584,2.7893031973324794e-05,-0.012422885572139445,0.06446361366073777,0.0045469127278003835,0.012427860696517462,0.06448221645311969,0.004548224867605315,0.0,0.0,0.0,-0.0001890547263682842,0.0007357803600930668,5.189794512265054e-05
HIE1153,L HIE 283,0.0,0.0,0.0,-0.00012935323383084644,0.000335590486647565,2.3670727848071343e-05,0.15014925373134322,0.05024088850281763,0.003543719044230307,-0.15015422885572133,0.050220420560970626,0.0035422753469255635,0.0,0.0,0.0,-0.00013432835820908405,0.0007031313555279701,4.959506189943671e-05
GLU1154,L GLU 284,0.0,0.0,0.0,-0.0001343283582089559,0.0003410047659342066,2.4052621663858008e-05,60.199029850746285,0.4300181751369655,0.03033114345723735,-60.19733333333331,0.4298432704484325,0.030318806631712363,0.0,0.0,0.0,0.0015621890547283127,0.0007174881447715342,5.060771173451209e-05
GLN1155,L GLN 285,0.0,0.0,0.0,-0.00014925373134328591,0.0003563383995914481,2.5134172791389724e-05,0.4601990049751244,0.18666446391469949,0.01316629612588288,-0.46007960199004977,0.18663875137352767,0.013164482503064068,0.0,0.0,0.0,-2.985074626853412e-05,0.0007324086057547893,5.166011990862491e-05
LEU1156,L LEU 286,0.0,0.0,0.0,-0.00022388059701492172,0.0004168429863811556,2.9401837294535346e-05,0.17003482587064653,0.08941470145848462,0.006306826766704754,-0.17003980099502486,0.08947357600957109,0.006310979457354203,0.0,0.0,0.0,-0.00022885572139328027,0.0006963752520168434,4.91185231002507e-05
SER1157,L SER 287,0.0,0.0,0.0,-0.00011940298507462366,0.0003242621042149231,2.2871685359707993e-05,0.5255373134328356,0.11918412466801913,0.00840659998145319,-0.525452736318408,0.11911301128628457,0.008401584030249655,0.0,0.0,0.0,-3.4825870646795476e-05,0.0006645097654552584,4.687090497590919e-05
VAL1158,L VAL 288,0.0,0.0,0.0,-0.0001641791044776215,0.0003704380192833307,2.6128683284884017e-05,0.23118905472636805,0.05565059868440151,0.003925290580194888,-0.2311343283582088,0.05565017659358514,0.0039252608082042065,0.0,0.0,0.0,-0.00010945273631853068,0.0007179020006880917,5.0636902880146184e-05
ALA1159,L ALA 289,0.0,0.0,0.0,-9.45273631840736e-05,0.00029256100354205423,2.0635662121957978e-05,0.2793482587064677,0.0682998809717041,0.004817502160705559,-0.2793084577114427,0.06822456611078162,0.004812189860009491,0.0,0.0,0.0,-5.4726368159200165e-05,0.0006165140726232057,4.348554982399076e-05
GLU1160,L GLU 290,0.0,0.0,0.0,-0.00014427860696516874,0.0003513720116021675,2.4783870791900538e-05,60.46503980099505,0.48741880651434233,0.034379871826192177,-60.46369651741295,0.48721749557629945,0.03436567244743488,0.0,0.0,0.0,0.0011990049751250834,0.0007331517221805885,5.171253529992591e-05
ILE1161,L ILE 291,0.0,0.0,0.0,-0.00021890547263682275,0.00041350437323742884,2.9166349680137793e-05,0.12905472636815915,0.060012204314757234,0.004232934521142447,-0.12894029850746264,0.05998869228363747,0.004231276110335421,0.0,0.0,0.0,-0.00010447761194054992,0.0007011219514408138,4.9453329463100304e-05
THR1162,L THR 292,0.0,0.0,0.0,-0.00017910447761194156,0.0003834397784676185,2.7045756668792686e-05,0.5186766169154229,0.06366430852211778,0.004490534090274497,-0.5185671641791041,0.06359876337558576,0.00448591089209978,0.0,0.0,0.0,-6.96517412935788e-05,0.0007498751989760526,5.2892118403885276e-05
ASN1163,L ASN 293,0.0,0.0,0.0,-0.00015422885572138268,0.0003611679883160263,2.547482571471786e-05,0.09142288557213911,0.1685947340573622,0.011891755652420673,-0.09147761194029848,0.168539115870402,0.011887832647987234,0.0,0.0,0.0,-0.00020895522388060493,0.0007096487835583805,5.00547658282291e-05
ALA1164,L ALA 294,0.0,0.0,0.0,-0.00010447761194031406,0.0003058791273421231,2.1575050145342044e-05,0.068681592039801,0.0699868367826304,0.004936490849243964,-0.06868656716417908,0.06994558132521388,0.004933580913642065,0.0,0.0,0.0,-0.00010945273631840696,0.0006213131648059438,4.382405168711032e-05
CYS1165,L CYS 295,0.0,0.0,0.0,-0.00022885572139301404,0.0004200961558722913,2.9631298178357102e-05,0.4267711442786067,0.11880096387695563,0.008379573903038635,-0.4267164179104475,0.11876409234676046,0.00837697318582132,0.0,0.0,0.0,-0.00017412935323384482,0.0007014748948064677,4.9478224168661345e-05
PHE1166,L PHE 296,0.0,0.0,0.0,-0.0002786069651741296,0.0004483136448186596,3.162160639024303e-05,-0.031228855721393094,0.07875844652283728,0.005555192496671714,0.03115920398009952,0.07876045000467234,0.005555333811384595,0.0,0.0,0.0,-0.0003482587064678222,0.0007385001963682122,5.2089787581903234e-05
GLU1167,L GLU 297,0.0,0.0,0.0,-0.0001641791044776038,0.0003704380192832909,2.6128683284881212e-05,61.93421890547264,0.5159571522185137,0.03639281152882161,-61.93282587064675,0.5156164687169864,0.036368781567401844,0.0,0.0,0.0,0.0012288557213928223,0.0008209708996000442,5.790682247803806e-05
PRO1168,L PRO 298,0.0,0.0,0.0,-0.0001741293532338288,0.00037922067662008526,2.6748164169690837e-05,0.577139303482587,0.05171150836155514,0.0036474485712258164,-0.5770497512437811,0.05170811220782719,0.003647209025011537,0.0,0.0,0.0,-8.457711442821151e-05,0.000710833681433414,5.013834208036861e-05
ALA1169,L ALA 299,0.0,0.0,0.0,-7.960199004975243e-05,0.00027067603002459,1.9092015109585484e-05,0.38664179104477614,0.06480810591135187,0.004571211337667175,-0.38652238805970146,0.0647905983772204,0.004569976451422762,0.0,0.0,0.0,3.9800995024899964e-05,0.0006296235629675291,4.441022197804167e-05
ASN1170,L ASN 300,0.0,0.0,0.0,-0.0002089552238805961,0.000406562342444065,2.8676696581612332e-05,0.47466169154228927,0.1331290660748237,0.009390200309922653,-0.47454726368159217,0.13310889943736978,0.009388777864991182,0.0,0.0,0.0,-9.452736318343509e-05,0.0006882235409269839,4.854354573235287e-05
GLN1171,L GLN 301,0.0,0.0,0.0,-0.00029850746268659395,0.0004576032751270827,3.227684639134237e-05,0.43765671641791054,0.07402343697140054,0.005221210673856265,-0.43751243781094534,0.0740369753967429,0.005222165600752351,0.0,0.0,0.0,-0.00015422885572142245,0.0006918822314898258,4.880160986718124e-05
MET1172,L MET 302,0.0,0.0,0.0,-0.00047263681592041887,0.0004992506946986128,3.521442887200261e-05,0.49123880597014935,0.16819948677037594,0.011863877058315096,-0.49103980099502487,0.1680920986833153,0.01185630248667473,0.0,0.0,0.0,-0.00027363184079607153,0.0007660399193197167,5.4032289866483654e-05
VAL1173,L VAL 303,0.0,0.0,0.0,-0.00030845771144277583,0.00046185663543382266,3.257685529584497e-05,-0.19574626865671635,0.0566957516681926,0.003999009987696746,0.195726368159204,0.0567638010153934,0.004003809818567758,0.0,0.0,0.0,-0.00032835820895509574,0.0007135098524180403,5.032710462749802e-05
LYS1174,L LYS 304,0.0,0.0,0.0,-0.0002487562189054773,0.00043229221883042516,3.0491542132182618e-05,-66.80981592039801,0.824733179194527,0.058172193219798336,66.8077910447761,0.8243194003244128,0.05814300750860133,0.0,0.0,0.0,-0.002273631840795423,0.0008521271270042712,6.0104413318664565e-05
CYS1175,L CYS 305,0.0,0.0,0.0,-0.00015422885572140697,0.0003611679883160832,2.547482571472187e-05,-0.029129353233830847,0.15541580621024267,0.010962185754552418,0.029218905472636825,0.15543151886126066,0.010963294039503323,0.0,0.0,0.0,-6.467661691546658e-05,0.0006074135852799605,4.284365093901729e-05
ASP1176,L ASP 306,0.0,0.0,0.0,-0.00011940298507462863,0.00032426210421493667,2.287168535970895e-05,63.0213482587065,0.6716307236564723,0.04737317864070304,-63.02027363184079,0.6713661350683395,0.04735451600063848,0.0,0.0,0.0,0.0009552238805956372,0.0007616328849072854,5.372144162630901e-05
PRO1177,L PRO 307,0.0,0.0,0.0,-0.00010945273631840696,0.0003122063978057132,2.202134139352653e-05,0.046611940298507445,0.07828903366853271,0.0055220826667905735,-0.046651741293532306,0.07829602017711285,0.00552257545711029,0.0,0.0,0.0,-0.00014925373134320086,0.0006446194760893184,4.546795213566672e-05
ARG1178,L ARG 308,0.0,0.0,0.0,-0.00012935323383085197,0.00033559048664757925,2.367072784807235e-05,-60.87135323383082,1.092462064691897,0.07705633278222619,60.870437810945276,1.092337293854151,0.07704753212588707,0.0,0.0,0.0,-0.0010447761194047214,0.0006563771172304714,4.629727219884182e-05
HIE1179,L HIE 309,0.0,0.0,0.0,-0.0002089552238806005,0.00040656234244407366,2.8676696581612946e-05,-0.44745771144278623,0.12795315316828912,0.009025119562253645,0.4472835820895524,0.1278402850695782,0.00901715846039404,0.0,0.0,0.0,-0.0003830845771144895,0.0006522158463727793,4.600375878325449e-05
GLY1180,L GLY 310,0.0,0.0,0.0,-4.4776119402980145e-05,0.0002068120367246193,1.4587396341049764e-05,-0.29338805970149257,0.0711639453734181,0.005019517687634123,0.2933333333333332,0.07117935676295109,0.0050206047232382615,0.0,0.0,0.0,-9.950248756212998e-05,0.0006387563719682841,4.505440065695732e-05
LYS1181,L LYS 311,0.0,0.0,0.0,-0.0001791044776119504,0.0003834397784676374,2.704575666879402e-05,-60.51930845771143,0.5641437084279357,0.03979162914538558,60.51860199004974,0.5639112706713987,0.03977523425013224,0.0,0.0,0.0,-0.0008855721393047416,0.0007136486000807999,5.033689113306183e-05
TYR1182,L TYR 312,0.0,0.0,0.0,-0.000273631840796045,0.00044582222521834643,3.144587520100852e-05,-0.35013930348258726,0.21860871812285018,0.015419470091642047,0.35007462686567176,0.21854653159140244,0.015415083791909836,0.0,0.0,0.0,-0.0003383084577114674,0.0007295982158662909,5.146189028995435e-05
MET1183,L MET 313,0.0,0.0,0.0,-0.0003532338308457588,0.00047797457211840906,3.371372689356092e-05,-0.26988059701492534,0.11096292990264313,0.007826721612965428,0.26986567164179115,0.11097190207624379,0.007827354461296824,0.0,0.0,0.0,-0.00036815920398010533,0.0007355784906775679,5.1883706351930727e-05
ALA1184,L ALA 314,0.0,0.0,0.0,-0.00019402985074626054,0.0003954519790892901,2.7893031973323686e-05,-0.01601492537313434,0.08464449964127493,0.005970362672851797,0.016109452736318405,0.08464822120654308,0.005970625171826399,0.0,0.0,0.0,-9.950248756208861e-05,0.0007531358993099992,5.3122110472403066e-05
CYS1185,L CYS 315,0.0,0.0,0.0,-0.00030348258706467193,0.00045976179312030824,3.242909651166973e-05,-0.20605970149253722,0.11504658981806745,0.008114760774765632,0.20613930348258713,0.11510709051175771,0.008119028164670715,0.0,0.0,0.0,-0.00022388059701486317,0.0006872157870580587,4.8472464255021775e-05
CYS1186,L CYS 316,0.0,0.0,0.0,-0.0004228855721392923,0.0004940175756141717,3.4845313111654954e-05,0.297905472636816,0.14186878535677708,0.010006652577858722,-0.29745771144278615,0.14186181859422858,0.01000616118031669,0.0,0.0,0.0,2.4875621890692553e-05,0.0007882079362067275,5.559590121883689e-05
LEU1187,L LEU 317,0.0,0.0,0.0,-0.0004179104477612275,0.000493215272891332,3.478872304084032e-05,0.17417412935323376,0.10253253107050748,0.007232087127346796,-0.17416417910447762,0.10248644084784807,0.00722883617369812,0.0,0.0,0.0,-0.0004079601990049567,0.0008059087256242598,5.6844418640126166e-05
LEU1188,L LEU 318,0.0,0.0,0.0,-0.0007761194029850632,0.0004168429863811542,2.940183729453525e-05,-0.06448258706467665,0.10563944567659996,0.007451231986972233,0.06481592039801,0.10553460654864233,0.007443837205044698,0.0,0.0,0.0,-0.00044278606965167486,0.0007517542992047989,5.3024659914695784e-05
TYR1189,L TYR 319,0.0,0.0,0.0,-0.0006318407960198376,0.0004823048874983454,3.401916379041324e-05,0.5459900497512437,0.08823583223411717,0.006223675742796933,-0.5459303482587066,0.08824493910694321,0.006224318092079136,0.0,0.0,0.0,-0.0005721393034825859,0.000730310300367938,5.151211685809011e-05
ARG1190,L ARG 320,0.0,0.0,0.0,-0.0012039800995024786,0.0004029543628122609,2.842220932007232e-05,-75.4574328358209,0.7296723020452953,0.051467115926109995,75.44917910447764,0.7282950633231438,0.05136997299664396,0.0,0.0,0.0,-0.009457711442785132,0.0019520247776758262,0.0001376852118980999
GLY1191,L GLY 321,0.0,0.0,0.0,-0.00020895522388059167,0.00040656234244405647,2.8676696581611733e-05,-0.1626467661691542,0.059622524058567654,0.0042054485951134495,0.16224378109452725,0.059580417444973464,0.004202478623583718,0.0,0.0,0.0,-0.0006119402985074108,0.0006530881226437582,4.606528440760974e-05
ASP1192,L ASP 322,0.0,0.0,0.0,-0.0002686567164179013,0.00044326096731095514,3.126521799740236e-05,64.21946268656713,0.583167333755453,0.041133452217635674,-64.21659701492537,0.5827487548101861,0.041103927935242195,0.0,0.0,0.0,0.002597014925374364,0.000926014863347786,6.531605240822599e-05
VAL1193,L VAL 323,0.0,0.0,0.0,-0.0002686567164179057,0.00044326096731096235,3.126521799740287e-05,0.27391542288557214,0.07566322220848452,0.005336872206648948,-0.27373631840796014,0.07557780824345037,0.005330847570071955,0.0,0.0,0.0,-8.955223880586087e-05,0.000713717963797881,5.034178367243611e-05
VAL1194,L VAL 324,0.0,0.0,0.0,-0.00023880597014924897,0.0004263539360324005,3.0072687958451094e-05,0.025104477611940235,0.07678382156146452,0.005415913190724791,-0.025049751243781095,0.07681901915488261,0.005418395837545413,0.0,0.0,0.0,-0.00018407960199016426,0.00075372723838429,5.3163820314756754e-05
PRO1195,L PRO 325,0.0,0.0,0.0,-0.00023880597014924677,0.00042635393603239664,3.0072687958450823e-05,-0.11926865671641798,0.05224594976029021,0.0036851451609789285,0.11932835820895522,0.05225684407832062,0.00368591358692498,0.0,0.0,0.0,-0.00017910447761168195,0.000777648703784245,5.4851110389233894e-05
LYS1196,L LYS 326,0.0,0.0,0.0,-0.00012437810945273477,0.000330012416950782,2.3277281147513383e-05,-58.155368159204,0.6135959207883214,0.04327971926367622,58.15470646766169,0.6133936984212143,0.043265455597669464,0.0,0.0,0.0,-0.0007860696517414765,0.0007255157541874105,5.1173935645243445e-05
ASP1197,L ASP 327,0.0,0.0,0.0,-0.00010447761194030137,0.00030587912734208594,2.157505014533942e-05,60.05493034825866,0.5539472963173477,0.039072429687416504,-60.05379601990051,0.5537625559209753,0.03905939910455118,0.0,0.0,0.0,0.001029850746267812,0.0006758848834912425,4.767324393956474e-05
VAL1198,L VAL 328,0.0,0.0,0.0,-0.0001840796019900549,0.0003875490964010147,2.73356056076417e-05,-0.22770646766169142,0.05593224764238024,0.003945156565967032,0.2277412935323382,0.055954963556287846,0.0039467588229955275,0.0,0.0,0.0,-0.00014925373134318582,0.0006673717219233553,4.7072771820664224e-05
ASN1199,L ASN 329,0.0,0.0,0.0,-0.00011940298507462477,0.0003242621042149261,2.2871685359708203e-05,-0.18326865671641784,0.3597708605517907,0.02537627992038807,0.18327860696517412,0.3596764604599595,0.02536962145129709,0.0,0.0,0.0,-0.00010945273631864777,0.0006525573107293763,4.6027843821944256e-05
ALA1200,L ALA 330,0.0,0.0,0.0,-5.9701492537312384e-05,0.00023693295322966068,1.6711961981297148e-05,-0.1517810945273631,0.04503035836989803,0.003176196585674911,0.15175621890547253,0.04511472687192317,0.0031821474809769104,0.0,0.0,0.0,-8.457711442792527e-05,0.0005966831582312682,4.208678497150873e-05
ALA1201,L ALA 331,0.0,0.0,0.0,-8.457711442787127e-05,0.00027825137222112066,1.9626338550280642e-05,-0.2693631840796019,0.06268814417980036,0.004421680766353389,0.26927860696517425,0.0626814737723857,0.004421210272090796,0.0,0.0,0.0,-0.0001691542288557961,0.0006159115568531434,4.3443051638300844e-05
ILE1202,L ILE 332,0.0,0.0,0.0,-0.00014925373134327654,0.0003563383995914257,2.5134172791388142e-05,-0.1700398009950247,0.040475757844600675,0.002854939834424335,0.17004477611940297,0.040493878722649305,0.0028562179826130464,0.0,0.0,0.0,-0.00014427860696541233,0.0006495919898090474,4.581868621086748e-05
ALA1203,L ALA 333,0.0,0.0,0.0,-6.96517412935335e-05,0.00025455918020828353,1.7955220173647164e-05,-0.07262686567164177,0.0453839899294595,0.0032011398326915034,0.07260696517412936,0.04541549203367146,0.0032033618198011263,0.0,0.0,0.0,-8.955223880598901e-05,0.0006555847327376527,4.624138170603342e-05
THR1204,L THR 334,0.0,0.0,0.0,-9.950248756218583e-05,0.0002993355016217082,2.111349837397062e-05,-0.2900547263681595,0.16377840261838095,0.011552037825919938,0.28992039800995006,0.1637924412565397,0.011553028035107726,0.0,0.0,0.0,-0.0002338308457713958,0.0007053807068073486,4.975371890578026e-05
ILE1205,L ILE 335,0.0,0.0,0.0,-0.00012935323383084037,0.0003355904866475492,2.367072784807023e-05,-0.2881641791044775,0.07492210157175361,0.0052845975874549,0.288134328358209,0.07495648399708699,0.005287022736752049,0.0,0.0,0.0,-0.00015920398009941427,0.000610462155231118,4.3058680483986014e-05
LYS1206,L LYS 336,0.0,0.0,0.0,-0.00017412935323383156,0.0003792206766200912,2.6748164169691258e-05,-61.830666666666694,0.5124382582193121,0.03614460788332081,61.83010447761198,0.5121544329685819,0.036124588393693556,0.0,0.0,0.0,-0.000736318407959897,0.0008073816029888484,5.694830739930716e-05
THR1207,L THR 337,0.0,0.0,0.0,-5.970149253731349e-05,0.00023693295322966507,1.6711961981297456e-05,-0.1665621890547262,0.1617447388955268,0.011408594246815352,0.1665820895522386,0.16160209864411135,0.011398533179217267,0.0,0.0,0.0,-3.980099502466797e-05,0.0006604746975232855,4.6586293228358327e-05
LYS1208,L LYS 338,0.0,0.0,0.0,-0.00010447761194029681,0.0003058791273420726,2.157505014533848e-05,-56.310119402985094,0.7773307533921723,0.05482868389772299,56.30950248756222,0.7772298309947598,0.05482156538066731,0.0,0.0,0.0,-0.0007213930348263458,0.0007067478948102986,4.9850152912173794e-05
ARG1209,L ARG 339,0.0,0.0,0.0,-0.00017910447761193825,0.00038343977846761146,2.7045756668792188e-05,-60.77353731343282,0.5424851235783353,0.03826395035844887,60.77245771144278,0.5423228366528215,0.03825250352130664,0.0,0.0,0.0,-0.0012587064676613385,0.0007416106704170937,5.230918350526529e-05
THR1210,L THR 340,0.0,0.0,0.0,-7.462686567164351e-05,0.00026278831136805104,1.8535658332233906e-05,0.006343283582089598,0.1423594587293575,0.010041262009075538,-0.006313432835820874,0.14231698999225093,0.010038266495322619,0.0,0.0,0.0,-4.4776119402898396e-05,0.0006410385499438534,4.5215373079925006e-05
ILE1211,L ILE 341,0.0,0.0,0.0,-0.00011442786069651697,0.0003183302143889817,2.245328211145959e-05,-0.30913930348258684,0.0898498498602692,0.006337519768449417,0.30918905472636793,0.08985900553214454,0.006338165559751168,0.0,0.0,0.0,-6.467661691555495e-05,0.0006844368131133145,4.8276450546170715e-05
GLN1212,L GLN 342,0.0,0.0,0.0,-0.00015920398009950209,0.0003658661952407998,2.5806211680396407e-05,0.5753631840796025,0.30309903876671057,0.02137895781650546,-0.5753084577114423,0.3030806575044724,0.021377661302232096,0.0,0.0,0.0,-0.00010447761193961314,0.0007289533495472649,5.141640492686036e-05
PHE1213,L PHE 343,0.0,0.0,0.0,-0.0001990049751243965,0.0003992517939848903,2.8161050251092265e-05,-0.4291044776119404,0.03932672214256122,0.0027738931049344816,0.4291194029850744,0.039306369942436074,0.0027724575714213467,0.0,0.0,0.0,-0.0001840796019900096,0.00070601204563994,4.979825011354922e-05
VAL1214,L VAL 344,0.0,0.0,0.0,-9.452736318408632e-05,0.00029256100354209353,2.063566212196075e-05,-0.1293134328358208,0.06643169737838903,0.004685730649989184,0.1292786069651741,0.06643196489829653,0.004685749519388575,0.0,0.0,0.0,-0.00012935323383071856,0.0006011465658505441,4.2401609471113344e-05
ASP1215,L ASP 345,0.0,0.0,0.0,-9.45273631840763e-05,0.0002925610035420626,2.0635662121958567e-05,60.2564726368159,0.748721982758249,0.052810776803548794,-60.25580597014922,0.7484628075592168,0.05279249599451113,0.0,0.0,0.0,0.0005721393034795215,0.0007234658845239634,5.102934898722405e-05
TRP1216,L TRP 346,0.0,0.0,0.0,-0.0003333333333332994,0.0004714045207909836,3.3250311203584375e-05,0.028303482587064686,0.12939946418418882,0.009127134475676929,-0.028363184079601974,0.12947921878558086,0.009132759931520571,0.0,0.0,0.0,-0.0003930348258703494,0.0007121904014670687,5.023403773313719e-05
CYS1217,L CYS 347,0.0,0.0,0.0,-0.0001940298507462738,0.0003954519790893171,2.789303197332559e-05,-0.47037810945273606,0.13686619212091658,0.009653796857174914,0.47041293532338274,0.13688860864206776,0.009655377996666591,0.0,0.0,0.0,-0.00015920398009953797,0.0007360830604119905,5.1919295956937724e-05
PRO1218,L PRO 348,0.0,0.0,0.0,-0.0001641791044776176,0.0003704380192833219,2.61286832848834e-05,0.22828855721393018,0.08647661702418931,0.006099590269229495,-0.22818905472636816,0.08644179060953715,0.006097133803340398,0.0,0.0,0.0,-6.467661691532518e-05,0.000691667550128405,4.878646741147278e-05
THR1219,L THR 349,0.0,0.0,0.0,-8.457711442786464e-05,0.00027825137222109886,1.9626338550279104e-05,-0.08438308457711452,0.13825428123943478,0.009751705114591698,0.08434328358208956,0.13824718854811083,0.009751204834718698,0.0,0.0,0.0,-0.00012437810945291816,0.0006144631085424875,4.334088597172895e-05
GLY1220,L GLY 350,0.0,0.0,0.0,-0.00010447761194030025,0.00030587912734208274,2.1575050145339195e-05,-0.04912437810945274,0.11296928413047307,0.00796823892881135,0.04920398009950253,0.11300606765763677,0.007970833438773422,0.0,0.0,0.0,-2.487562189052906e-05,0.0006021339411106862,4.247125355220819e-05
PHE1221,L PHE 351,0.0,0.0,0.0,-0.0003532338308457687,0.0004779745721184224,3.371372689356186e-05,0.22278606965174128,0.06173792310427184,0.00435465733938134,-0.22262686567164172,0.06165208977608227,0.0043486031232080335,0.0,0.0,0.0,-0.00019402985074624065,0.0006962330620711932,4.910849379477234e-05
LYS1222,L LYS 352,0.0,0.0,0.0,-0.0006716417910447949,0.0004696159021657512,3.3124151773009305e-05,-70.18586567164184,0.7508133081797065,0.05295828752528466,70.18622388059703,0.7498399528254606,0.052889632332105675,0.0,0.0,0.0,-0.0003134328358221093,0.0015049730685407592,0.00010615261558804862
VAL1223,L VAL 353,0.0,0.0,0.0,-0.00028855721393034853,0.00045309154507572075,3.195861349017581e-05,-0.18272139303482585,0.07221734738780632,0.005093818936892658,0.18262686567164177,0.07224774316657614,0.005095962889822249,0.0,0.0,0.0,-0.0003830845771144884,0.000777489541969478,5.4839883980408093e-05
GLY1224,L GLY 354,0.0,0.0,0.0,-0.00021890547263681335,0.00041350437323741117,2.9166349680136546e-05,-0.3039353233830846,0.10202185306836138,0.007196066678353878,0.3041592039800997,0.10195811513144602,0.007191570950917166,0.0,0.0,0.0,4.975124378129342e-06,0.0006801924840084106,4.7977078653530213e-05
ILE1225,L ILE 355,0.0,0.0,0.0,-0.0005870646766168806,0.0004923613937805866,3.4728495052116566e-05,0.2674975124378108,0.07520725091922344,0.005304710471665178,-0.267412935323383,0.07517676437789285,0.005302560116838156,0.0,0.0,0.0,-0.000502487562189112,0.0007270493636669005,5.1282108117523196e-05
ASN1226,L ASN 356,0.0,0.0,0.0,-0.0008258706467662196,0.00037922067662011133,2.6748164169692677e-05,0.31963184079601964,0.14119110855651415,0.009958852941855268,-0.3193233830845772,0.14116371322278004,0.009956920624000835,0.0,0.0,0.0,-0.0005174129353235559,0.0006845452960316821,4.828410234125732e-05
TYR1227,L TYR 357,0.0,0.0,0.0,-0.0008507462686566945,0.0003563383995914323,2.513417279138861e-05,-0.2411194029850745,0.1473385301248283,0.010392458627059765,0.24114925373134327,0.14740581818829784,0.01039720476111655,0.0,0.0,0.0,-0.00082089552238766,0.0006966595448444526,4.913857557020812e-05
GLU1228,L GLU 358,0.0,0.0,0.0,-0.0012139303482587235,0.00041007822955213097,2.8924688137365144e-05,75.24103980099507,0.8938205093247878,0.06304523776167384,-75.22752238805967,0.8918821792376984,0.06290851849877231,0.0,0.0,0.0,0.012303482587062056,0.00244998483312188,0.00017280860609625775
PRO1229,L PRO 359,0.0,0.0,0.0,-0.0006815920398010192,0.0004658587029142302,3.2859139371012545e-05,0.8447761194029854,0.04834561134357718,0.0034100365007195877,-0.8440796019900498,0.04829885850798737,0.003406738809958365,0.0,0.0,0.0,1.4925373134222873e-05,0.0007429778187848944,5.240561471601093e-05
PRO1230,L PRO 360,0.0,0.0,0.0,-0.0006368159203980216,0.0004809172526803881,3.392128757688735e-05,-0.11188557213930356,0.10330085434426343,0.0072862804726173845,0.11194029850746276,0.1031760627196,0.0072774783500821625,0.0,0.0,0.0,-0.0005820895522388811,0.000742777905471121,5.239151391806875e-05
THR1231,L THR 361,0.0,0.0,0.0,-0.000990049751243787,0.0001724869236155059,1.21662895365134e-05,-0.26707960199004965,0.23129459071360453,0.016314262553164982,0.26707462686567174,0.23119675539345855,0.016307361781750872,0.0,0.0,0.0,-0.0009950248756221529,0.0006269051555124911,4.4218480299988836e-05
VAL1232,L VAL 362,0.0,0.0,0.0,-0.0008258706467661686,0.000379220676620089,2.6748164169691102e-05,0.11419402985074645,0.1747111252261576,0.01232317262199928,-0.11357711442786078,0.17445666976502872,0.012305224717605428,0.0,0.0,0.0,-0.0002089552238805291,0.000709648783558043,5.0054765828205294e-05
VAL1233,L VAL 363,0.0,0.0,0.0,-0.0012189054726368092,0.00042536586069251024,3.0002994497538135e-05,-0.872134328358209,0.09610575055232459,0.006778776981088221,0.8714228855721391,0.09602583231232953,0.006773139983067456,0.0,0.0,0.0,-0.0019303482587064186,0.0007364864673073192,5.1947750085440445e-05
PRO1234,L PRO 364,0.0,0.0,0.0,-0.0010995024875622055,0.0003155186068797604,2.2254966608445155e-05,0.45710447761194,0.17312036485122098,0.012210969036364969,-0.45711940298507453,0.17279443304454578,0.012187979579274246,0.0,0.0,0.0,-0.0011144278606962797,0.0007802543251786074,5.5034896751943985e-05
GLY1235,L GLY 365,0.0,0.0,0.0,-0.00040796019900497533,0.0004914556694482182,3.4664610183415316e-05,0.08714925373134333,0.23211508042164045,0.016372135435007006,-0.08715920398009953,0.23186109353208378,0.01635422058110357,0.0,0.0,0.0,-0.0004179104477612408,0.0007945571136839134,5.6043737668621017e-05
GLY1236,L GLY 366,0.0,0.0,0.0,-0.00031840796019899143,0.00046585870291419423,3.285913937101001e-05,-0.3246169154228856,0.1926800444126568,0.013590602458990747,0.32444776119403007,0.1925302806382657,0.013580038936822627,0.0,0.0,0.0,-0.0004875621890546948,0.0007733718428587264,5.4549443878888746e-05
ASP1237,L ASP 367,0.0,0.0,0.0,-0.0004079601990049672,0.0004914556694482086,3.466461018341464e-05,70.45156218905471,0.8306107729165949,0.058586766716164196,-70.44544776119403,0.8298560736600106,0.05853353433497185,0.0,0.0,0.0,0.0057064676616916405,0.0012650715120294468,8.923126447575782e-05
LEU1238,L LEU 368,0.0,0.0,0.0,-0.0004975124378109413,0.0004999938119960595,3.5266844324784876e-05,0.17247263681592048,0.10370183289980242,0.0073145633192376585,-0.17218905472636808,0.10356728809707778,0.00730507326056382,0.0,0.0,0.0,-0.00021393034825867185,0.0008339828166288194,5.8824612341054305e-05
ALA1239,L ALA 369,0.0,0.0,0.0,-0.00018905472636816158,0.00039155208696420405,2.7617954792048593e-05,0.4351691542288557,0.16179220517535337,0.01141194226005303,-0.4349253731343282,0.16163917621218077,0.011401148429225714,0.0,0.0,0.0,5.4726368159164813e-05,0.0007477928050966887,5.274523766455526e-05
LYS1240,L LYS 370,0.0,0.0,0.0,-0.0005422885572139336,0.0004982084683430891,3.5140915892942514e-05,-71.8975024875622,1.6192105536819739,0.11421030651915537,71.88809950248756,1.6174971483526104,0.11408945222542985,0.0,0.0,0.0,-0.009945273631838229,0.002102353585098767,0.00014828858842340218
VAL1241,L VAL 371,0.0,0.0,0.0,-0.00031343283582089306,0.0004638886647140279,3.272018359025388e-05,0.6203383084577113,0.0639148607757557,0.004508206683639197,-0.6198059701492533,0.06380518518035994,0.0045004707636012884,0.0,0.0,0.0,0.00021890547263662722,0.0007274577801566484,5.1310915595572e-05
GLN1242,L GLN 372,0.0,0.0,0.0,-0.00036815920398009487,0.0004823048874983884,3.401916379041627e-05,0.43913432835820854,0.3565150236040484,0.025146630888684022,-0.43883084577114434,0.3562548856172365,0.025128282169832417,0.0,0.0,0.0,-6.467661691590846e-05,0.0007985035879701402,5.6322100502209894e-05
ARG1243,L ARG 373,0.0,0.0,0.0,-0.0004228855721392812,0.000494017575614159,3.484531311165406e-05,-63.97285074626866,0.6331243836593622,0.044657150830730824,63.970124378109446,0.6326936802184672,0.044626771352353774,0.0,0.0,0.0,-0.003149253731345312,0.0009019668614770898,6.361983713926049e-05
ALA1244,L ALA 374,0.0,0.0,0.0,-0.00030845771144281063,0.00046185663543387464,3.257685529584864e-05,-0.13631840796019892,0.08058090158932212,0.005683738565796151,0.13626368159203986,0.0804922364191684,0.0056774846068914225,0.0,0.0,0.0,-0.0003631840796019795,0.0007612753183922555,5.36962208289336e-05
VAL1245,L VAL 375,0.0,0.0,0.0,-0.0003930348258706532,0.0004884244583592068,3.44508050381777e-05,0.021691542288557335,0.08680466077606204,0.006122728691448818,-0.021233830845771153,0.08677305018586386,0.00612049905232772,0.0,0.0,0.0,6.467661691548204e-05,0.000691667550128744,4.878646741149668e-05
CYS1246,L CYS 376,0.0,0.0,0.0,-0.00043283582089551005,0.0004954684379909652,3.494764905332351e-05,-0.058492537313432756,0.14291054570486236,0.01008013268728845,0.058572139303482575,0.14290990105936158,0.010080087217500673,0.0,0.0,0.0,-0.0003532338308457433,0.0007120861301598229,5.022668300219463e-05
MET1247,L MET 377,0.0,0.0,0.0,-0.0004129353233830413,0.0004923613937805653,3.472849505211506e-05,0.27617412935323393,0.15306596154743535,0.010796440491466431,-0.27576616915422886,0.15301959049213032,0.010793169729410216,0.0,0.0,0.0,-4.975124378024948e-06,0.000687467864018336,4.849024439290083e-05
LEU1248,L LEU 378,0.0,0.0,0.0,-0.0006517412935323527,0.00047641849233330687,3.360396948812612e-05,-0.5470248756218908,0.08010536828433765,0.0056501970326095965,0.5471791044776119,0.08016052154968999,0.005654087244001252,0.0,0.0,0.0,-0.0004975124378111954,0.0007798735585068647,5.500803954168611e-05
SER1249,L SER 379,0.0,0.0,0.0,-0.0002736318407960185,0.0004458222252183033,3.144587520100548e-05,0.4476815920398011,0.1220651001151514,0.008609808321556292,-0.4476517412935323,0.12205947538718175,0.008609411583834912,0.0,0.0,0.0,-0.00024378109452743906,0.0007020039771406041,4.951554275914247e-05
ASN1250,L ASN 380,0.0,0.0,0.0,-0.00039800995024877203,0.0004894875174626597,3.45257874459796e-05,-0.6309502487562196,0.15037729502204533,0.010606796576847469,0.6309054726368157,0.1504332913426403,0.010610746252771057,0.0,0.0,0.0,-0.00044278606965233547,0.0007383996403443394,5.208269490684456e-05
THR1251,L THR 381,0.0,0.0,0.0,-0.00022388059701490735,0.0004168429863811289,2.9401837294533466e-05,0.46109950248756204,0.07510569699527071,0.0052975474101618495,-0.4609701492537312,0.07512807707278708,0.005299125979117724,0.0,0.0,0.0,-9.452736318439618e-05,0.0006510763384618673,4.592338409233469e-05
THR1252,L THR 382,0.0,0.0,0.0,-0.00017412935323381497,0.00037922067662005517,2.6748164169688713e-05,0.058830845771143954,0.08830860206000418,0.006228808530562553,-0.05882587064676619,0.08827486769195986,0.0062264290917021705,0.0,0.0,0.0,-0.00016915422885599882,0.0006991421759437882,4.9313686866379177e-05
ALA1253,L ALA 383,0.0,0.0,0.0,-0.00014925373134329367,0.00035633839959146657,2.5134172791391025e-05,0.053343283582089555,0.0469542655347164,0.003311898534077269,-0.053373134328358204,0.04683978275339184,0.0033038235412874116,0.0,0.0,0.0,-0.00017910447761190952,0.0007516225857918719,5.301536956686e-05
ILE1254,L ILE 384,0.0,0.0,0.0,-0.00041293532338309766,0.0004923613937806322,3.4728495052119785e-05,0.07984577114427859,0.058340236360801545,0.004115002994524575,-0.07975124378109456,0.05830830574072192,0.0041127507822360946,0.0,0.0,0.0,-0.00031840796019923505,0.0007385001963687902,5.208978758194401e-05
ALA1255,L ALA 385,0.0,0.0,0.0,-0.00017910447761193272,0.0003834397784675997,2.7045756668791358e-05,0.25608955223880614,0.06708531688522071,0.004731833415347522,-0.256039800995025,0.06704441542560675,0.00472894844882543,0.0,0.0,0.0,-0.0001293532338308282,0.0006411929798546289,4.5226265725977304e-05
GLU1256,L GLU 386,0.0,0.0,0.0,-0.00020398009950249162,0.00040295436281227845,2.842220932007356e-05,66.73463184079598,0.6884312932734686,0.0485581994530306,-66.73298009950253,0.6880837112057625,0.04853368290426984,0.0,0.0,0.0,0.0014477611940265827,0.0008094635916181325,5.709515955450045e-05
ALA1257,L ALA 387,0.0,0.0,0.0,-0.00021890547263681722,0.00041350437323741843,2.9166349680137058e-05,0.06723880597014924,0.07504448224214894,0.005293229654387818,-0.06719402985074625,0.07501420869839186,0.005291094323251262,0.0,0.0,0.0,-0.00017412935323390998,0.0007085317754343785,4.997597814991477e-05
TRP1258,L TRP 388,0.0,0.0,0.0,-0.000736318407960224,0.0004406286532434863,3.107954887869716e-05,0.3396218905472637,0.07582328445851921,0.005348162127281592,-0.3396218905472636,0.07580924160578124,0.005347171620820304,0.0,0.0,0.0,-0.0007363184079601444,0.0007759599274864297,5.4731993293450897e-05
ALA1259,L ALA 389,0.0,0.0,0.0,-0.00013930348258706923,0.0003462629381354405,2.4423504534815e-05,0.2895820895522388,0.10256872215150653,0.007234639849378382,-0.28949253731343283,0.10255866513881011,0.007233930482396977,0.0,0.0,0.0,-4.975124378097858e-05,0.0006522158463728253,4.6003758783257736e-05
ARG1260,L ARG 390,0.0,0.0,0.0,-0.0003333333333333524,0.0004714045207910586,3.325031120358966e-05,-68.24740796019894,0.7152151419302762,0.05044738647562055,68.24537810945276,0.7147405028314131,0.05041390801487073,0.0,0.0,0.0,-0.002363184079602103,0.000952836984662641,6.720793897597203e-05
LEU1261,L LEU 391,0.0,0.0,0.0,-0.0004278606965174144,0.0004947685528538049,3.489828296201344e-05,0.017208955223880756,0.06675026688155825,0.004708200810229849,-0.01714925373134331,0.06674804196684915,0.004708043876846277,0.0,0.0,0.0,-0.0003681592039798689,0.0007878310136045913,5.556931514834342e-05
ASP1262,L ASP 392,0.0,0.0,0.0,-0.0002786069651741053,0.0004483136448186205,3.1621606390240275e-05,72.32501990049754,0.801359957007723,0.05652357324000322,-72.32232835820895,0.8008047765804707,0.056484413831965924,0.0,0.0,0.0,0.002412935323383011,0.0010383836658999289,7.324193663216943e-05
HID1263,L HID 393,0.0,0.0,0.0,-0.0002139303482587072,0.0004100782295521384,2.892468813736567e-05,-0.03333830845771129,0.23887715149755617,0.016849095153759142,0.03329353233830842,0.23884231232588227,0.01684663778805911,0.0,0.0,0.0,-0.00025870646766206076,0.0006858457526483281,4.8375829478573884e-05
LYS1264,L LYS 394,0.0,0.0,0.0,-0.000398009950248761,0.0004894875174626462,3.4525787445978654e-05,-71.86884079601988,1.2622443545038138,0.08903185215915313,71.8663383084577,1.2617081862453008,0.08899403376610267,0.0,0.0,0.0,-0.002900497512436672,0.0009824579548658788,6.929724112300523e-05
PHE1265,L PHE 395,0.0,0.0,0.0,-0.0006417910447761128,0.0004794739822151883,3.381948712737466e-05,0.12239303482587058,0.06319589500526272,0.004457494748222235,-0.122457711442786,0.06318148425742698,0.004456478292441516,0.0,0.0,0.0,-0.0007064676616914601,0.0007907474643883749,5.5775025725764333e-05
ASP1266,L ASP 396,0.0,0.0,0.0,-0.0003034825870646708,0.00045976179312030667,3.242909651166962e-05,72.57747263681593,1.0405795077432478,0.07339681937389982,-72.57470646766166,1.040163553163274,0.07336748019996173,0.0,0.0,0.0,0.0024626865671623635,0.0009086925418401287,6.409423005503406e-05
LEU1267,L LEU 397,0.0,0.0,0.0,-0.000263681592039825,0.00044062865324351336,3.107954887869907e-05,0.08305472636815937,0.06751216577338269,0.004761941014537439,-0.08310945273631842,0.06741287327198771,0.004754937461482781,0.0,0.0,0.0,-0.0003184079601988241,0.0007649728982527292,5.395702800332081e-05
MET1268,L MET 398,0.0,0.0,0.0,-0.0004378109452735969,0.0004961174472563944,3.499342663732571e-05,0.00836318407960196,0.11328426990878787,0.007990456312590564,-0.008353233830845758,0.11321739578548787,0.00798573937562216,0.0,0.0,0.0,-0.00042786069651737233,0.0007829145067458613,5.5222531492529025e-05
TYR1269,L TYR 399,0.0,0.0,0.0,-0.0005771144278606749,0.0004940175756141656,3.484531311165453e-05,0.1999054726368159,0.32246989295219125,0.022745272524021958,-0.19992039800995023,0.32229531841230374,0.02273295898538694,0.0,0.0,0.0,-0.0005920398009949895,0.0007280699753202708,5.135409651304308e-05
ALA1270,L ALA 400,0.0,0.0,0.0,-0.00012935323383083484,0.0003355904866475349,2.367072784806922e-05,0.22163681592039772,0.12369820615828335,0.008724998740331821,-0.22152736318407953,0.12366605850990635,0.008722731220047533,0.0,0.0,0.0,-1.99004975123605e-05,0.0006613735067814572,4.664969034533278e-05
LYS1271,L LYS 401,0.0,0.0,0.0,-0.0003582089552238765,0.00047947398221518875,3.381948712737469e-05,-71.75681592039801,1.018776673950517,0.07185896605100019,71.7548457711443,1.018414566834208,0.0718334249843042,0.0,0.0,0.0,-0.0023283582089520588,0.0008986677763138177,6.338713761363467e-05
ARG1272,L ARG 402,0.0,0.0,0.0,-0.0006268656716417965,0.0004836373655528286,3.411314954580899e-05,-77.12872139303482,1.136787094183521,0.08018277930469819,77.12424875621892,1.1361285654451578,0.08013633026884606,0.0,0.0,0.0,-0.005099502487563066,0.0010556880999757735,7.446249730320054e-05
ALA1273,L ALA 403,0.0,0.0,0.0,-0.00031840796019900303,0.0004658587029142112,3.2859139371011204e-05,0.2425771144278606,0.07887111013269694,0.005563139174999845,-0.24232835820895518,0.07887531341591479,0.005563435651738838,0.0,0.0,0.0,-6.965174129362464e-05,0.000743210983020935,5.242206085317756e-05
PHE1274,L PHE 404,0.0,0.0,0.0,-0.000910447761194029,0.00030246137619043846,2.1333980566248398e-05,0.5318407960199006,0.052747917620475586,0.003720551243927296,-0.5315820895522388,0.05270819394616542,0.0037177493519752487,0.0,0.0,0.0,-0.0006517412935324455,0.000689732410970425,4.864997321935702e-05
VAL1275,L VAL 405,0.0,0.0,0.0,-0.0008059701492537464,0.0003954519790893132,2.7893031973325316e-05,0.7949154228855723,0.046573836002049535,0.0032850651037762985,-0.7944477611940299,0.046479423655486025,0.0032784057703031493,0.0,0.0,0.0,-0.000338308457711421,0.0007158303284177928,5.0490778384811074e-05
HIE1276,L HIE 406,0.0,0.0,0.0,-0.001263681592039768,0.0004406286532434375,3.1079548878693715e-05,0.3990646766169151,0.16115355551073401,0.011366895385952149,-0.3982985074626866,0.1610371869162879,0.01135868737816053,0.0,0.0,0.0,-0.0004975124378109789,0.0007604945897174276,5.364115247413709e-05
TRP1277,L TRP 407,0.0,0.0,0.0,-0.002527363184079593,0.00049925069469861,3.5214428872002404e-05,1.4150348258706467,0.07550990038277319,0.005326057718890856,-1.4145024875621894,0.07534861759127005,0.0053146817079008386,0.0,0.0,0.0,-0.001995024875621925,0.0008667289248847152,6.113434473052702e-05
TYR1278,L TYR 408,0.0,0.0,0.0,-0.001920398009950183,0.0003052310776154936,2.1529340241988396e-05,0.7411393034825873,0.14138779281721348,0.009972725979954534,-0.7410547263681591,0.14132736771666407,0.009968463921978499,0.0,0.0,0.0,-0.0018358208955222169,0.0007450736701104545,5.255344467040846e-05
VAL1279,L VAL 409,0.0,0.0,0.0,-0.001402985074626862,0.0004904978126911865,3.459704817699603e-05,0.9395174129353231,0.09565594932916861,0.0067470504490121305,-0.9386218905472634,0.09555085811220392,0.006739637886097001,0.0,0.0,0.0,-0.0005074626865671061,0.0007861955941680425,5.5453961555377455e-05
GLY1280,L GLY 410,0.0,0.0,0.0,-0.0012039800995024903,0.00040295436281227064,2.8422209320073007e-05,0.9352238805970153,0.08351139956662831,0.005890439955853692,-0.9335273631840797,0.08319658729075394,0.0058682348099930465,0.0,0.0,0.0,0.0004925373134327838,0.0009363813218720486,6.604724601543284e-05
GLU1281,L GLU 411,0.0,0.0,0.0,-0.0033830845771144285,0.0005061929290338986,3.570409632726829e-05,98.6709850746268,1.4605909404465565,0.10302214164067656,-98.65736815920404,1.456813135309756,0.10275567581159553,0.0,0.0,0.0,0.010233830845771792,0.004488797526628977,0.0003166153655884668
GLY1282,L GLY 412,0.0,0.0,0.0,-0.0010746268656716355,0.00029825860273277344,2.103753978296731e-05,0.22778109452736325,0.1333625285479115,0.009406667483108653,-0.2273233830845771,0.13319506475138973,0.009394855497639486,0.0,0.0,0.0,-0.000616915422885608,0.0006893016422732897,4.8619589138159674e-05
MET1283,L MET 413,0.0,0.0,0.0,-0.0017164179104477975,0.0004616422173000273,3.256173140678166e-05,0.2314029850746269,0.43112113682578224,0.03040894037640404,-0.23158706467661686,0.43062743028431705,0.03037411700194972,0.0,0.0,0.0,-0.001900497512437849,0.000987508927470914,6.965350926128358e-05
GLU1284,L GLU 414,0.0,0.0,0.0,-0.0011393034825870464,0.0003603446559648045,2.5416752328284975e-05,89.9533233830846,2.049815069900585,0.14458280728752637,-89.93997014925375,2.047647510549394,0.1444299194389788,0.0,0.0,0.0,0.01221393034826287,0.002451318048367656,0.00017290264384911815
GLU1285,L GLU 415,0.0,0.0,0.0,-0.0006965174129353234,0.00045976179312031486,3.2429096511670194e-05,81.27929850746268,1.7006032586214421,0.11995130527834802,-81.27268656716417,1.699699463123712,0.11988755645915233,0.0,0.0,0.0,0.005915422885570124,0.0012804736939353966,9.031765062395967e-05
GLY1286,L GLY 416,0.0,0.0,0.0,-0.00033830845771144476,0.0004731340667848283,3.3372303972002786e-05,-0.5756716417910441,0.12815783040579296,0.009039556381467582,0.5752288557213928,0.1280140203887984,0.009029412804967215,0.0,0.0,0.0,-0.0007810945273631577,0.0008115097385375406,5.723948363040116e-05
GLU1287,L GLU 417,0.0,0.0,0.0,-0.0011393034825871121,0.0003462629381354206,2.4423504534813596e-05,89.624144278607,1.6016135626453054,0.11296911047115366,-89.61084079601991,1.5996117173538762,0.11282791119115998,0.0,0.0,0.0,0.01216417910447687,0.002263249644431343,0.0001596373214293179
PHE1288,L PHE 418,0.0,0.0,0.0,-0.0010149253731343447,0.00025387762830195003,1.7907147208735924e-05,-0.3242985074626868,0.081072232689097,0.0057183943895122704,0.3241393034825874,0.08094528892109558,0.005709440466490233,0.0,0.0,0.0,-0.0011741293532338253,0.0006422344104716784,4.529972257797298e-05
SER1289,L SER 419,0.0,0.0,0.0,-0.0004577114427860612,0.0004982084683430769,3.5140915892941654e-05,-0.6644378109452739,0.29243307243523986,0.020626638557425633,0.6640696517412932,0.2922869596653705,0.0206163325572608,0.0,0.0,0.0,-0.0008258706467662644,0.0007755770524985712,5.470498737404011e-05
GLU1290,L GLU 420,0.0,0.0,0.0,-0.0007860696517413047,0.00041007822955214164,2.8924688137365896e-05,84.3792935323383,2.1940140859529222,0.15475382166589036,-84.36947263681596,2.192450545285722,0.1546435380104077,0.0,0.0,0.0,0.00903482587064579,0.001990969936504426,0.00014043219160196686
ALA1291,L ALA 421,0.0,0.0,0.0,-0.0004328358208955079,0.0004954684379909627,3.494764905332333e-05,-0.4217412935323381,0.06943118384320794,0.004897298112767907,0.4215870646766168,0.0693343161419126,0.0048904655919252095,0.0,0.0,0.0,-0.0005870646766170628,0.0007554984785165897,5.328875396095179e-05
ARG1292,L ARG 422,0.0,0.0,0.0,-0.0006019900497512161,0.0004894875174626167,3.452578744597658e-05,-74.06452736318406,0.8883184183835551,0.06265715018932846,74.06089552238804,0.8877995852197749,0.06262055451958502,0.0,0.0,0.0,-0.004233830845766191,0.0010270228195501728,7.244060431564507e-05
GLU1293,L GLU 423,0.0,0.0,0.0,-0.0004228855721393072,0.0004940175756141897,3.484531311165623e-05,74.99648756218906,1.2454264873593743,0.08784561127331086,-74.99203980099503,1.2446618108106413,0.08779167514819099,0.0,0.0,0.0,0.004024875621892656,0.001165156709912091,8.218381771247219e-05
ASP1294,L ASP 424,0.0,0.0,0.0,-0.0006119402985074517,0.00048730829006907997,3.4372076597177564e-05,80.76894527363184,1.209982151912453,0.08534556061186012,-80.76218407960201,1.2089048705397893,0.08526957504253467,0.0,0.0,0.0,0.006149253731348466,0.00151529907407131,0.00010688095586107918
MET1295,L MET 425,0.0,0.0,0.0,-0.0005323383084576594,0.0004989531378857582,3.519344083266102e-05,-0.1806666666666666,0.22888577901250765,0.016144358075885223,0.18056716417910446,0.22885148395384833,0.016141939088958127,0.0,0.0,0.0,-0.000631840796019885,0.000775098192801934,5.467121121527667e-05
ALA1296,L ALA 426,0.0,0.0,0.0,-0.00019402985074626827,0.00039545197908930584,2.7893031973324794e-05,-0.49504975124378137,0.04456609505326066,0.0031434499761754968,0.49485572139303463,0.044558241607212265,0.0031428960368015354,0.0,0.0,0.0,-0.0003880597014925244,0.0007043974994504334,4.9684368805912256e-05
ALA1297,L ALA 427,0.0,0.0,0.0,-0.0002736318407960135,0.00044582222521829525,3.144587520100492e-05,-0.5710298507462686,0.0724493242312849,0.005110181321845491,0.5708258706467663,0.0724587687002425,0.005110847483322827,0.0,0.0,0.0,-0.0004776119402985521,0.0007058717969208007,4.978835773163176e-05
LEU1298,L LEU 428,0.0,0.0,0.0,-0.0005223880597015256,0.0004994985233039562,3.5231909354028935e-05,-0.47171144278607025,0.05644762745396813,0.003981508655027587,0.4716716417910447,0.056469704304784506,0.003983065836021116,0.0,0.0,0.0,-0.0005621890547269802,0.0007312248186448082,5.157662200381141e-05
GLU1299,L GLU 429,0.0,0.0,0.0,-0.00028358208955222636,0.00045073638419524894,3.179249325000756e-05,70.05743781094525,1.155265896194756,0.08148617350319255,-70.05511442786073,1.1550883069506452,0.08147364732371684,0.0,0.0,0.0,0.002039800995028252,0.0008216037951583769,5.79514634887747e-05
LYS1300,L LYS 430,0.0,0.0,0.0,-0.0002985074626865619,0.0004576032751270336,3.227684639133891e-05,-70.23358208955227,1.5284645742375444,0.1078095786433631,70.23073134328355,1.527905882421405,0.10777017156105008,0.0,0.0,0.0,-0.003149253731344322,0.0011141835197636962,7.85884460927225e-05
ASP1301,L ASP 431,0.0,0.0,0.0,-0.000293532338308448,0.00045538017598004116,3.21200410676439e-05,73.4351393034826,1.014124797532185,0.07153084798728153,-73.43176616915423,1.013364962544948,0.07147725335957916,0.0,0.0,0.0,0.003079601990051871,0.0011943614796483474,8.424376334203503e-05
TYR1302,L TYR 432,0.0,0.0,0.0,-0.0004676616915422724,0.0004989531378857898,3.5193440832663254e-05,-0.15039303482587058,0.05024962316379366,0.0035443351397128524,0.1503233830845771,0.050184732376282744,0.003539758096464809,0.0,0.0,0.0,-0.000537313432835812,0.0007725713003972243,5.4492977967335836e-05
GLU1303,L GLU 433,0.0,0.0,0.0,-0.00020398009950249935,0.0004029543628122937,2.8422209320074633e-05,64.92138308457713,0.9970898089317729,0.07032929253473134,-64.91998507462681,0.9967401218138865,0.070304627507179,0.0,0.0,0.0,0.0011940298507429202,0.00082688902026627,5.832425452464252e-05
GLU1304,L GLU 434,0.0,0.0,0.0,-0.00017910447761194213,0.0003834397784676197,2.704575666879277e-05,67.44719900497512,1.3525820820777772,0.09540378416824548,-67.44510945273628,1.3521551465216728,0.09537367045597024,0.0,0.0,0.0,0.0019104477611984858,0.0008820714530403817,6.221652322760567e-05
VAL1305,L VAL 435,0.0,0.0,0.0,-0.00019900497512436834,0.00039925179398483376,2.8161050251088277e-05,-0.15092537313432822,0.09034290344003328,0.006372297086536415,0.15089552238805962,0.09030007481884664,0.0063692761885176885,0.0,0.0,0.0,-0.0002288557213929294,0.0006746019162090933,4.7582750404789345e-05
GLY1306,L GLY 436,0.0,0.0,0.0,-8.955223880596968e-05,0.0002855392010404312,2.0140382360963502e-05,-0.17275621890547244,0.13701372729146652,0.00966420318574815,0.17270149253731343,0.1370354947219615,0.009665738541914963,0.0,0.0,0.0,-0.00014427860696507124,0.0006795371573717855,4.793085547652033e-05
VAL1307,L VAL 437,0.0,0.0,0.0,-0.00014925373134328925,0.000356338399591456,2.513417279139028e-05,0.04710945273631848,0.1105372135630693,0.007796693897593651,-0.04705472636815925,0.11059802158338533,0.007800982964647547,0.0,0.0,0.0,-9.452736318396535e-05,0.0007504691073534425,5.2934009470906635e-05
ASP1308,L ASP 438,0.0,0.0,0.0,-5.472636815920127e-05,0.0002274453622022268,1.6042758907671162e-05,60.59695024875623,0.5677946404658369,0.04004914603605871,-60.59627860696517,0.567575424658111,0.040033683745168074,0.0,0.0,0.0,0.0006169154228847,0.0006445426762482983,4.54625350925505e-05
SER1309,L SER 439,0.0,0.0,0.0,-7.96019900497491e-05,0.00027067603002457866,1.9092015109584688e-05,0.2052189054726367,0.21026458537159456,0.014830920346218019,-0.20516915422885568,0.21023599921741862,0.014828904034365792,0.0,0.0,0.0,-2.9850746268918556e-05,0.0006301736928783008,4.444902515011322e-05
VAL1310,L VAL 440,0.0,0.0,0.0,-0.00011442786069652083,0.00031833021438899237,2.2453282111460345e-05,63.01005472636809,1.1545213571787198,0.08143365777011288,-63.0089452736318,1.1543467589059033,0.08142134255748612,0.0,0.0,0.0,0.0009950248756250863,0.000665403124270856,4.693391764830623e-05
gtp1311,L gtp 441,0.0,0.0,0.0,-0.006258706467661749,0.00048122596176504147,3.394306223683094e-05,356.17315920398016,4.132662953717622,0.291495569622597,-356.20984079601976,4.120901754265144,0.2906659985754926,0.0,0.0,0.0,-0.04294029850745519,0.01984006745270077,0.0013994104596101353
Mg+1312,L Mg+ 442,0.0,0.0,0.0,-0.00014427860696516044,0.00035137201160214727,2.478387079189911e-05,-181.82142786069662,2.2062435254351693,0.15561641981821145,181.81365174129354,2.1982522836589538,0.15505276108299948,0.0,0.0,0.0,-0.007920398009945647,0.01107835646344505,0.0007814070162409732
MET1313,L MET 443,0.0,0.0,0.0,-0.019248756218905524,0.002243356348585679,0.0001582341565283462,-106.12753233830848,2.3024351137270593,0.16240125132662744,106.56476616915417,2.295965100204769,0.16194489175937812,0.0,0.0,0.0,0.4179850746268625,0.05500651047962056,0.0038798601010480403
ARG1314,L ARG 444,0.0,0.0,0.0,-0.012079601990049768,0.000942966548314371,6.651173207548567e-05,-96.53789552238806,1.602717600046715,0.11304698326523648,96.59071641791044,1.5973045965964796,0.11266517944001138,0.0,0.0,0.0,0.040741293532337707,0.0142595952270108,0.001005794297729026
GLU1315,L GLU 445,0.0,0.0,0.0,-0.027885572139303462,0.0028637102878879763,0.00020199054966509483,104.39249253731347,2.262840565321779,0.1596084672136709,-104.30001990049752,2.2587875891149944,0.1593225923138074,0.0,0.0,0.0,0.06458706467661662,0.04792753269146319,0.0033805475062843203
ILE1316,L ILE 446,0.0,0.0,0.0,-0.014522388059701534,0.0014144760711575107,9.976944955278448e-05,0.4215671641791046,0.1691822789151491,0.011933197871376698,-0.4036766169154229,0.17638032713851615,0.012440909047085771,0.0,0.0,0.0,0.0033681592039797176,0.0201574346146357,0.0014217958132389642
VAL1317,L VAL 447,0.0,0.0,0.0,-0.02352238805970153,0.0027063121845889264,0.00019088854345445047,-0.026233830845771196,0.16132449314752137,0.011378952397221467,0.11189054726368163,0.14976222600678196,0.01056341295351082,0.0,0.0,0.0,0.06213432835820908,0.0211400651347654,0.0014911052261771982
HID1318,L HID 448,0.0,0.0,0.0,-0.012139303482587106,0.0009977574419035022,7.037638373369253e-05,-0.06240298507462687,0.11725819531784887,0.008270755399093591,0.07092537313432833,0.12149159790363767,0.00856935659449865,0.0,0.0,0.0,-0.003616915422885914,0.014283815161224341,0.0010075026401704166
ILE1319,L ILE 449,0.0,0.0,0.0,-0.013119402985074623,0.000980238392058157,6.914068523345028e-05,-0.3935870646766169,0.08551921393511767,0.006032060262080879,0.4148905472636814,0.08860285340799699,0.006249563420389274,0.0,0.0,0.0,0.00818407960199011,0.012593172961863191,0.0008882539338399241
GLN1320,L GLN 450,0.0,0.0,0.0,-0.010228855721393053,0.0008025848688588077,5.66099718604008e-05,0.2957960199004977,0.09794883009761786,0.006908777788783347,-0.2189900497512436,0.09863067398756559,0.006956871348630807,0.0,0.0,0.0,0.06657711442786089,0.01714338924071203,0.0012092014441893693
ALA1321,L ALA 451,0.0,0.0,0.0,-0.003278606965174124,0.0004483136448186588,3.162160639024298e-05,-0.35407462686567176,0.05177860833951619,0.00365218143875372,0.363139303482587,0.051353719194784125,0.003622212069207453,0.0,0.0,0.0,0.005786069651741285,0.0030985480430757223,0.00021855472777106998
GLY1322,L GLY 452,0.0,0.0,0.0,-0.0019004975124378137,0.0003863977679392366,2.7254397159348855e-05,0.04047263681592044,0.07652801976054315,0.005397870322843929,-0.04657213930348262,0.07656172367599423,0.005400247613743998,0.0,0.0,0.0,-0.00799999999999992,0.0024535485521000743,0.00017305997145199988
GLN1323,L GLN 453,0.0,0.0,0.0,-0.0027960199004975366,0.0004919087400719902,3.469656732123051e-05,-0.0947611940298515,0.15025799599278677,0.010598381872121098,0.10047263681592038,0.15067711350712237,0.010627944142247714,0.0,0.0,0.0,0.0029154228855714248,0.0025211169729538424,0.0001778258803939693
CYS1324,L CYS 454,0.0,0.0,0.0,-0.001791044776119398,0.000406562342444074,2.867669658161297e-05,0.22349751243781085,0.07218895357800706,0.005091816191966715,-0.22015920398009922,0.0728444435942135,0.005138050892883745,0.0,0.0,0.0,0.0015472636815919616,0.002753379646495631,0.00019420842624499906
GLY1325,L GLY 455,0.0,0.0,0.0,-0.0016567164179104499,0.0004748051856891857,3.349017561127948e-05,-0.1276915422885573,0.08649461133020737,0.006100859489715521,0.13831840796019904,0.0876075493092511,0.006179360082139623,0.0,0.0,0.0,0.008970149253731246,0.00298405455207558,0.00021047897957894034
ASN1326,L ASN 456,0.0,0.0,0.0,-0.005940298507462704,0.0005871068371741753,4.1411323364141243e-05,0.44879104477611964,0.15028889632176767,0.010600561413278625,-0.4275522388059699,0.15092170718279097,0.010645196449927672,0.0,0.0,0.0,0.015298507462687358,0.004857209624315459,0.0003426011513817098
GLN1327,L GLN 457,0.0,0.0,0.0,-0.003402985074626827,0.0005295177988318958,3.734930579251729e-05,0.12433333333333348,0.2667135779632967,0.018812525290637178,-0.11459701492537316,0.26804685450494437,0.018906567366975005,0.0,0.0,0.0,0.006333333333333668,0.0032619216222932856,0.00023007821155589353
ILE1328,L ILE 458,0.0,0.0,0.0,-0.0026716417910448275,0.00046961590216574364,3.312415177300877e-05,-0.05559701492537305,0.061792235670019874,0.004358488252394981,0.06960696517412938,0.06257938044563066,0.004414009164047288,0.0,0.0,0.0,0.011338308457711398,0.003365758971925007,0.00023740233348840467
GLY1329,L GLY 459,0.0,0.0,0.0,-0.002641791044776128,0.00047947398221518083,3.381948712737413e-05,-0.017213930348258747,0.07755549452694202,0.005470342805032407,0.032084577114427866,0.07746138701670988,0.005463704973056246,0.0,0.0,0.0,0.012228855721392973,0.003882267786776004,0.0002738340562991518
ALA1330,L ALA 460,0.0,0.0,0.0,-0.0043084577114428195,0.0005412148757600764,3.817435398548258e-05,0.1855273631840795,0.09060740580976026,0.006390953645223529,-0.17804975124378114,0.08972094666844725,0.006328427638327238,0.0,0.0,0.0,0.003169154228855569,0.002597596244577996,0.00018322031228838487
LYS1331,L LYS 461,0.0,0.0,0.0,-0.0033582089552238533,0.00047947398221520376,3.381948712737575e-05,-78.11023880597017,0.8704428521670492,0.06139630496314821,78.13673631840796,0.8685309121698327,0.06126144711366607,0.0,0.0,0.0,0.0231393034825881,0.005844629929886587,0.00041224840973614507
PHE1332,L PHE 462,0.0,0.0,0.0,-0.0058706467661691665,0.0005019207679658499,3.5402761319309296e-05,-0.0650447761194029,0.07463505228727989,0.005264350692021012,0.07573134328358207,0.07471090193770145,0.005269700713859938,0.0,0.0,0.0,0.004815920398009974,0.0050105307286472285,0.00035341558825761107
TRP1333,L TRP 463,0.0,0.0,0.0,-0.02223880597014926,0.0018291956656544019,0.00012902151433168827,0.2708358208955226,0.10090253368438298,0.007117115976330407,-0.3595572139303484,0.09847987879542236,0.00694623507586373,0.0,0.0,0.0,-0.11096019900497511,0.020794861783078,0.001466756459107958
GLU1334,L GLU 464,0.0,0.0,0.0,-0.0052835820895522625,0.0005591207600830229,3.9437337686008735e-05,80.26303482587065,1.0111008993360053,0.07131755865373372,-80.26674129353232,1.0084211060381374,0.07112854060832788,0.0,0.0,0.0,-0.008990049751244145,0.004573327440512549,0.00032257764600513507
VAL1335,L VAL 465,0.0,0.0,0.0,-0.0028407960199004784,0.0004046094649024635,2.85389512203846e-05,0.16485572139303487,0.06518770509172991,0.0045979861994334915,-0.15506965174129347,0.06550838406239158,0.004620605150038917,0.0,0.0,0.0,0.006945273631840832,0.004002734146370184,0.0002823310981589718
ILE1336,L ILE 466,0.0,0.0,0.0,-0.006273631840796004,0.000572809471228821,4.040286492535308e-05,0.13199999999999995,0.0888063464183675,0.006263916710661545,-0.1066517412935323,0.08919896765266538,0.006291610077292045,0.0,0.0,0.0,0.019074626865671518,0.0058445367596927774,0.00041224183801737184
SER1337,L SER 467,0.0,0.0,0.0,-0.007472636815920383,0.000779397338576955,5.497444957771148e-05,0.8222636815920397,0.1024826893494564,0.007228571563403773,-0.8310845771144283,0.1026695312529753,0.007241750375154347,0.0,0.0,0.0,-0.016293532338308447,0.007443211736570493,0.0005250036766297261
ASP1338,L ASP 468,0.0,0.0,0.0,-0.003283582089552227,0.00048271527250140516,3.404811011668547e-05,81.8405273631841,1.1350087384304248,0.08005734376130987,-81.84720398009947,1.132134497568104,0.0798546104421939,0.0,0.0,0.0,-0.009960199004976161,0.004573165070974572,0.000322566193340959
GLU1339,L GLU 469,0.0,0.0,0.0,-0.003388059701492533,0.00048730829006910783,3.437207659717953e-05,83.93079104477617,1.0133715933377445,0.07147772105964204,-83.92975621890544,1.0100006183331571,0.07123995081557657,0.0,0.0,0.0,-0.0023532338308467557,0.004996476568497159,0.00035242428423296843
HID1340,L HID 470,0.0,0.0,0.0,-0.008711442786069662,0.0007957088944686687,5.612497802131675e-05,0.14156218905472628,0.13915061228284495,0.00981492743177443,-0.13591044776119404,0.1391762973053972,0.009816739113579477,0.0,0.0,0.0,-0.0030597014925371644,0.0057342835534260755,0.00040446517644991464
GLY1341,L GLY 471,0.0,0.0,0.0,-0.0032388059701492365,0.0005208933840780537,3.674098647892041e-05,0.43339800995024863,0.13381888255912633,0.009438856213217639,-0.4267711442786068,0.13458991469458859,0.009493240626861079,0.0,0.0,0.0,0.0033880597014925343,0.0029045609555827037,0.00020487193360143208
ILE1342,L ILE 472,0.0,0.0,0.0,-0.02211442786069653,0.0029961568743877283,0.0002113326115773985,-0.7076567164179107,0.10227354096371903,0.007213819373709397,0.7354278606965171,0.10342058274456262,0.007294725462841864,0.0,0.0,0.0,0.005656716417910353,0.005705593586412688,0.00040244154220471257
ASP1343,L ASP 473,0.0,0.0,0.0,-0.01893034825870647,0.004795844426095735,0.0003382727840286522,86.9022388059701,2.056186900512834,0.1450322415662607,-86.89859701492537,2.0671097282553235,0.1458026784323551,0.0,0.0,0.0,-0.015288557213929537,0.03458015878361962,0.0024390963393720296
PRO1344,L PRO 474,0.0,0.0,0.0,-0.057164179104477596,0.020722951211475448,0.0014616842784665835,0.26950746268656733,0.13928806613344089,0.009824622678864503,-0.18274626865671653,0.13478370473908002,0.009506909522688987,-0.0001636656716417905,0.0007850218762142843,5.5371173874083665e-05,0.02943334925373152,0.03800317612405614,0.0026805373667805154
THR1345,L THR 475,0.0,0.0,0.0,-0.1394626865671642,0.07451721795589795,0.005256039299117224,0.8774626865671636,0.3279466038486557,0.023131569926036582,-0.7240199004975125,0.32263214671128543,0.022756717021785326,-0.01032297313432836,0.02151507185554184,0.0015175561608189152,0.003657126368159065,0.06590953024195378,0.00464889981994618
[truncated: 118,006 more chars]
