# Supplementary material for: Detailed Per-residue Energetic Analysis Explains the Driving Force for Microtubule Disassembly
Source: PLoS Comput Biol. 2015 Jun 1;11(6):e1004313. doi: 10.1371/journal.pcbi.1004313 (PMC4452272; doi:10.1371/journal.pcbi.1004313)
Supplement: S2 Dataset — 13 text files with energy contribution per residue in the 13 lateral GTP subsystems, plus one text file with the overall residual contributions, per MT ring. (ZIP) [file pcbi.1004313.s002.zip › LatGTP/R8_L9.txt]

| Run on Tue Jan 20 06:02:16 2015
| GB non-polar solvation energies calculated with gbsa=2
idecomp = 2: Per-residue decomp adding 1-4 interactions to EEL and VDW.
Energy Decomposition Analysis (All units kcal/mol): Generalized Born solvent
DELTAS:
Total Energy Decomposition:
Residue,Location,Internal,,,van der Waals,,,Electrostatic,,,Polar Solvation,,,Non-Polar Solv.,,,TOTAL,,
,,Avg.,Std. Dev.,Std. Err. of Mean,Avg.,Std. Dev.,Std. Err. of Mean,Avg.,Std. Dev.,Std. Err. of Mean,Avg.,Std. Dev.,Std. Err. of Mean,Avg.,Std. Dev.,Std. Err. of Mean
MET   1,R MET   1,0.0,0.0,0.0,-0.0004949999999999988,0.0004999749993749665,3.535357124817787e-05,-79.86623500000005,0.882595501784456,0.06240892643565324,79.86086499999998,0.8820382683191653,0.06236952407945213,0.0,0.0,0.0,-0.005864999999998588,0.0010708758097919,7.572235469124879e-05
ARG   2,R ARG   2,0.0,0.0,0.0,-0.000709999999999964,0.000453762052181512,3.2085822414267115e-05,-82.538665,1.118332746892968,0.07907806689509965,82.53258500000001,1.1176451953852256,0.07902944966174569,0.0,0.0,0.0,-0.006789999999999879,0.0012271511724307146,8.677269155667805e-05
GLU   3,R GLU   3,0.0,0.0,0.0,-0.0003300000000000447,0.00047021271782041353,3.32490601370971e-05,76.46535499999999,0.8241164171251097,0.05827383070363265,-76.460925,0.8237099849899208,0.058245091611744224,0.0,0.0,0.0,0.004100000000000818,0.0009433981132049133,6.670832032057884e-05
CYS   4,R CYS   4,0.0,0.0,0.0,-0.0004000000000000159,0.0004898979485566545,3.464101615137888e-05,0.12972,0.19999817899170985,0.014142006858999894,-0.12947500000000003,0.19989632156445503,0.014134804451247283,0.0,0.0,0.0,-0.00015499999999984303,0.0008312490601498029,5.8778184728687e-05
ILE   5,R ILE   5,0.0,0.0,0.0,-0.00041999999999999427,0.0004935585071701153,3.4899856733229775e-05,0.19963500000000006,0.09449313083499747,0.006681673358897436,-0.19934999999999994,0.09442016468954088,0.006676513873272496,0.0,0.0,0.0,-0.00013499999999998734,0.0008042232277172102,5.686716979065723e-05
SER   6,R SER   6,0.0,0.0,0.0,-0.00034000000000002474,0.0004737087712931147,3.3496268448890876e-05,-0.47243500000000016,0.31876669489612636,0.022540209157747418,0.4721850000000004,0.31855310510964996,0.022525106079106454,0.0,0.0,0.0,-0.0005900000000000374,0.0007822403722640922,5.531274717458289e-05
ILE   7,R ILE   7,0.0,0.0,0.0,-0.0005000000000000182,0.0005000000000000172,3.53553390593286e-05,0.6408150000000002,0.08033654694471212,0.005680651712171736,-0.640205,0.08028824929589451,0.005677236552672306,0.0,0.0,0.0,0.0001099999999999568,0.0007535914012245967,5.328695900497846e-05
HID   8,R HID   8,0.0,0.0,0.0,-0.0007199999999999829,0.00044899888641286096,3.174901573277424e-05,-1.4731249999999994,0.14979979764673498,0.010592445273637893,1.4714149999999993,0.1496529744943363,0.010582063308968262,0.0,0.0,0.0,-0.002430000000000061,0.0008860586888011729,6.265381073805701e-05
VAL   9,R VAL   9,0.0,0.0,0.0,-0.00042499999999996653,0.0004943429983320903,3.495532863527112e-05,0.7556999999999999,0.09034672102516997,0.006388477909486691,-0.7546899999999996,0.09023903756136047,0.006380863538738556,0.0,0.0,0.0,0.0005849999999998367,0.000743488399371451,5.257256889290851e-05
GLY  10,R GLY  10,0.0,0.0,0.0,-0.000284999999999983,0.0004514144437210398,3.191982142807004e-05,0.15810499999999997,0.09924693433552491,0.007017818028062566,-0.15789000000000006,0.09914876650770789,0.007010876514388189,0.0,0.0,0.0,-7.000000000000117e-05,0.0007517313349860238,5.315543245990336e-05
GLN  11,R GLN  11,0.0,0.0,0.0,-0.0010900000000000777,0.0002861817604251118,2.023610634485005e-05,-0.4021699999999996,0.9004698890579299,0.06367283648071603,0.402945,0.898806704455969,0.06355523156967488,0.0,0.0,0.0,-0.0003149999999997277,0.0018373282232634393,0.0001299187245935009
ALA  12,R ALA  12,0.0,0.0,0.0,-0.0006999999999999918,0.00045825756949557684,3.2403703492038794e-05,0.17294500000000007,0.1360802041995822,0.009622323517477467,-0.17256999999999995,0.13586995657613218,0.009607456765450481,0.0,0.0,0.0,-0.00032499999999995895,0.0008481597726843928,5.9973952679477485e-05
GLY  13,R GLY  13,0.0,0.0,0.0,-0.0004099999999999793,0.0004918333050942921,3.4777866524556606e-05,0.33409499999999986,0.13900620840451713,0.009829223258986452,-0.33364999999999995,0.1388226116308147,0.009816241006617555,0.0,0.0,0.0,3.5000000000091626e-05,0.0008269068871402432,5.84711467306725e-05
VAL  14,R VAL  14,0.0,0.0,0.0,-0.0007350000000000012,0.0004413332074521462,3.120697037522219e-05,-0.01663499999999976,0.09770256790381732,0.006908614830412835,0.016994999999999986,0.09766271025831709,0.006905796469271301,0.0,0.0,0.0,-0.00037499999999975,0.0007901740314643435,5.587374159659496e-05
GLN  15,R GLN  15,0.0,0.0,0.0,-0.0013750000000000418,0.0004841229182758877,3.42326598440701e-05,-0.8057400000000001,0.7736415658429935,0.054704719741535957,0.8055550000000001,0.7723496662619852,0.054613368646101654,0.0,0.0,0.0,-0.0015599999999997749,0.0014616429112471884,0.0001033537614216134
ILE  16,R ILE  16,0.0,0.0,0.0,-0.0017600000000000126,0.00042708313008129624,3.0199337741086095e-05,0.010315000000000065,0.14186601345988412,0.010031442013738607,-0.01008500000000001,0.14171043636585132,0.010020441051919819,0.0,0.0,0.0,-0.0015300000000000491,0.0008826664149042518,6.241394075044151e-05
GLY  17,R GLY  17,0.0,0.0,0.0,-0.0005199999999999777,0.0004995998398718499,3.532704346530983e-05,0.13288000000000008,0.11867398872541529,0.008391518217819704,-0.13299499999999997,0.11862286868475247,0.008387903485078983,0.0,0.0,0.0,-0.0006349999999999412,0.0009120169954557037,6.448934020441088e-05
ASN  18,R ASN  18,0.0,0.0,0.0,-0.000990000000000042,0.0002447447650103855,1.7306068299875165e-05,-1.376385,0.3522764493618618,0.02490970661960919,1.3747849999999986,0.3519498242292555,0.024886610734992005,0.0,0.0,0.0,-0.002590000000000714,0.0007886063656859312,5.576289088634002e-05
ALA  19,R ALA  19,0.0,0.0,0.0,-0.0011499999999999865,0.0003570714214271248,2.5248762345903943e-05,-0.32210000000000016,0.16057303634172201,0.011354228287294557,0.3231,0.1604556636582205,0.011345928785251558,0.0,0.0,0.0,-0.0001499999999999979,0.0008529361054616425,6.0311690409077164e-05
CYS  20,R CYS  20,0.0,0.0,0.0,-0.0012250000000000273,0.0004175823272122457,2.952752952754387e-05,0.020214999999999973,0.3108438495048599,0.021979979387501705,-0.019435,0.31099685814329375,0.021990798732083375,0.0,0.0,0.0,-0.00044499999999994213,0.0011076890357858858,7.83254428650188e-05
TRP  21,R TRP  21,0.0,0.0,0.0,-0.0014099999999999913,0.0004918333050943159,3.4777866524558293e-05,-0.36059999999999987,0.1356175136182647,0.009589606352713394,0.359205,0.13535650326083326,0.009571150133343424,0.0,0.0,0.0,-0.002805000000000044,0.0009203124469443213,6.507591720447144e-05
GLU  22,R GLU  22,0.0,0.0,0.0,-0.001785000000000024,0.0004228179277182927,2.9897742389684824e-05,101.26199000000001,1.7973743794475738,0.12709356120383422,-101.23310000000006,1.7945283252124802,0.12689231477890828,0.0,0.0,0.0,0.027105000000000316,0.003077982293646221,0.0002176462152209366
LEU  23,R LEU  23,0.0,0.0,0.0,-0.0028349999999999907,0.00040960346678220835,2.8963338895921827e-05,-0.5875900000000001,0.11403522219033951,0.008063507890490373,0.5878650000000003,0.11383227475105537,0.008049157339436147,0.0,0.0,0.0,-0.002560000000000071,0.0010660206376993143,7.537904218019929e-05
TYR  24,R TYR  24,0.0,0.0,0.0,-0.0018449999999999368,0.0003754663766570922,2.6549482104177234e-05,-0.3835650000000001,0.2608472652243069,0.01844468700940733,0.382655,0.2609339111250201,0.018450813799802963,0.0,0.0,0.0,-0.0027549999999999103,0.0008336516058878824,5.894807036703768e-05
CYS  25,R CYS  25,0.0,0.0,0.0,-0.0009600000000000186,0.00022000000000001524,1.5556349186105122e-05,-0.9950249999999999,0.10043437845180503,0.00710178300675274,0.9941299999999998,0.1004114689664496,0.007100163061507909,0.0,0.0,0.0,-0.0018550000000001443,0.0007576113779504326,5.357121428528353e-05
LEU  26,R LEU  26,0.0,0.0,0.0,-0.0026849999999999895,0.00047515786850269113,3.359873509523987e-05,-0.780575,0.13588772709483415,0.009608713330878418,0.7832249999999997,0.13589780857320782,0.009609426199050659,0.0,0.0,0.0,-3.500000000013603e-05,0.0010118176713221536,7.154631367162761e-05
GLU  27,R GLU  27,0.0,0.0,0.0,-0.0027299999999999868,0.00045508241011932234,3.217918581940903e-05,98.36321499999998,1.2743906303734591,0.0901130256617672,-98.35401500000002,1.2719731894862254,0.08994208677731913,0.0,0.0,0.0,0.006469999999998066,0.004181997130558288,0.0002957118529920449
HIP  28,R HIP  28,0.0,0.0,0.0,-0.0012500000000000488,0.0004330127018922669,3.061862178479309e-05,-85.94497499999997,0.9007012792138127,0.06368919823554849,85.93570999999996,0.8998914189545607,0.06363193246743543,0.0,0.0,0.0,-0.010515000000000612,0.0013303289066990444,9.406845911353801e-05
GLY  29,R GLY  29,0.0,0.0,0.0,-0.0006499999999999939,0.00047696960070846815,3.372684390807977e-05,-0.7239899999999999,0.15245159854852355,0.010779955913639023,0.7239649999999994,0.15223814822507858,0.010764862696523582,0.0,0.0,0.0,-0.0006750000000000456,0.0008242420760916704,5.828271613436984e-05
ILE  30,R ILE  30,0.0,0.0,0.0,-0.0010500000000000231,0.0002783882181414853,1.968501968502841e-05,0.9346899999999998,0.08083559797515223,0.005715939948949969,-0.9336799999999991,0.08074210549646173,0.00570932903238277,0.0,0.0,0.0,-4.000000000028869e-05,0.0005902541825350063,4.173727350942252e-05
GLN  31,R GLN  31,0.0,0.0,0.0,-0.0010600000000000004,0.0003693237062523867,2.6115129714401116e-05,-0.9569599999999994,0.358578259798333,0.025355311908947284,0.9563199999999997,0.358246155038684,0.02533182855618607,0.0,0.0,0.0,-0.001700000000000106,0.0008306623862925166,5.873670062240379e-05
PRO  32,R PRO  32,0.0,0.0,0.0,-0.0009450000000000158,0.0002863127660444218,2.024536984102881e-05,-0.4238999999999998,0.17170221314822978,0.012141179926185125,0.4231900000000002,0.1714750241288799,0.012125115236565783,0.0,0.0,0.0,-0.0016549999999999798,0.0006899094143434979,4.8783962528672695e-05
ASP  33,R ASP  33,0.0,0.0,0.0,-0.0005450000000000016,0.0004979708826829147,3.521185879785397e-05,83.95389999999998,1.7032976516166596,0.12044133198372615,-83.944035,1.7017937900279203,0.1203349929109898,0.0,0.0,0.0,0.009319999999997748,0.0016726027621648987,0.000118270875535815
GLY  34,R GLY  34,0.0,0.0,0.0,-0.0003200000000000019,0.00046647615158762696,3.298484500494149e-05,-0.6052299999999999,0.13227194373713574,0.009353038837725416,0.6048650000000003,0.13222993902668018,0.009350068656164926,0.0,0.0,0.0,-0.0006850000000000092,0.0007653593927039404,5.4119081662577404e-05
GLN  35,R GLN  35,0.0,0.0,0.0,-0.000525000000000016,0.0004993746088859691,3.531111722956487e-05,1.095375,0.497385458547996,0.03517046306028684,-1.0947299999999995,0.49707811971560556,0.03514873092303632,0.0,0.0,0.0,0.00011999999999972033,0.0008340263784794391,5.897457079112694e-05
MET  36,R MET  36,0.0,0.0,0.0,-0.0006799999999999984,0.0004664761515876213,3.298484500494109e-05,-0.5209150000000002,0.2470378063677696,0.017468210809209916,0.5206500000000002,0.24693213136406447,0.017460738458037733,0.0,0.0,0.0,-0.0009450000000000358,0.0007155242833058105,5.0595207282918293e-05
PRO  37,R PRO  37,0.0,0.0,0.0,-0.000779999999999999,0.0004142463035441593,2.92916370317536e-05,-0.7877399999999998,0.1042322042365045,0.007370329843365352,0.7872749999999997,0.10416971428875411,0.007365911136784323,0.0,0.0,0.0,-0.0012449999999998075,0.0006964014646738588,4.924301980991294e-05
SER  38,R SER  38,0.0,0.0,0.0,-0.0003949999999999931,0.0004888506929523489,3.456696399743487e-05,-0.45420499999999997,0.3186263532336901,0.02253028550362825,0.45400999999999997,0.3184388479755576,0.022517026879674888,0.0,0.0,0.0,-0.0005900000000000766,0.0007224264668462228,5.1083265361560266e-05
ASP  39,R ASP  39,0.0,0.0,0.0,-0.0003400000000000045,0.00047370877129308673,3.34962684488889e-05,78.15819499999998,1.1004210544032793,0.07781151897290095,-78.15244999999999,1.0996878091067666,0.07775967070075722,0.0,0.0,0.0,0.005405000000001081,0.00112737527025981,7.971746985427283e-05
LYS  40,R LYS  40,0.0,0.0,0.0,-0.00045000000000000405,0.0004974937185533141,3.517811819867601e-05,-75.67913,2.4639010639838306,0.1742241150515716,75.67385499999997,2.462694734225127,0.17413881465629896,0.0,0.0,0.0,-0.005724999999997458,0.0017173744495582596,0.00012143671191191597
THR  41,R THR  41,0.0,0.0,0.0,-0.0002000000000000052,0.00040000000000001026,2.8284271247462627e-05,-0.02184499999999984,0.18632302856866598,0.013175027699211854,0.021799999999999944,0.18623965743095647,0.01316913246952889,0.0,0.0,0.0,-0.00024499999999998855,0.000724551585465374,5.123353394020303e-05
ILE  42,R ILE  42,0.0,0.0,0.0,-0.00024000000000000464,0.0004270831300812608,3.0199337741083588e-05,-0.42518500000000004,0.18957310140154385,0.013404842553159664,0.42502999999999985,0.18956710975272084,0.01340441887960834,0.0,0.0,0.0,-0.0003949999999997189,0.0007063816249025313,4.994872370741521e-05
GLY  43,R GLY  43,0.0,0.0,0.0,-0.00010000000000000037,0.0003000000000000011,2.1213203435596502e-05,0.048130000000000075,0.3041550477963499,0.021507009682891747,-0.04806999999999999,0.30396043344488094,0.021493248370127754,0.0,0.0,0.0,-3.9999999999967836e-05,0.0006468384651518517,4.573838650411726e-05
GLY  44,R GLY  44,0.0,0.0,0.0,-0.00020999999999999963,0.0004073082370883254,2.8801041647829294e-05,-0.08574000000000001,0.24329704560475043,0.017203699078977175,0.08576000000000004,0.2430956034156109,0.01718945496518141,0.0,0.0,0.0,-0.00018999999999995686,0.000695629211577537,4.91884132697928e-05
GLY  45,R GLY  45,0.0,0.0,0.0,-0.000219999999999993,0.00041424630354414637,2.9291637031752684e-05,0.21201000000000012,0.21946824348866492,0.01551874832259353,-0.21188999999999994,0.21928549404828407,0.015505825985738396,0.0,0.0,0.0,-9.999999999996679e-05,0.0007416198487095948,5.244044240850959e-05
ASP  46,R ASP  46,0.0,0.0,0.0,-0.00038499999999999976,0.0004865953144040741,3.440748465087209e-05,76.11121500000003,1.485103221586795,0.10501265587460105,-76.10668999999999,1.4845392261236372,0.10497277537294533,0.0,0.0,0.0,0.004140000000000512,0.0010772186407603922,7.617086057022288e-05
ASP  47,R ASP  47,0.0,0.0,0.0,-0.0006999999999999939,0.0004582575694955796,3.240370349203899e-05,83.14919999999995,1.156065625303045,0.08174618431484494,-83.14159,1.1552799625652816,0.08169062956988514,0.0,0.0,0.0,0.006909999999999883,0.0012132188590654618,8.578752823085943e-05
SER  48,R SER  48,0.0,0.0,0.0,-0.0004899999999999899,0.000499899989997989,3.534826728426653e-05,0.15759500000000018,0.3342619795534635,0.023635891243509313,-0.15705500000000003,0.3341850415189165,0.023630450902913377,0.0,0.0,0.0,4.999999999998998e-05,0.0007533259586661217,5.3268189381667147e-05
PHE  49,R PHE  49,0.0,0.0,0.0,-0.0014650000000000318,0.0004987734956871876,3.526861210765295e-05,0.020999999999999974,0.08435686101319807,0.005964930846204345,-0.021615000000000016,0.08424527746408104,0.0059570406977793935,0.0,0.0,0.0,-0.0020800000000000198,0.0007959899496855366,5.628498911789817e-05
ASN  50,R ASN  50,0.0,0.0,0.0,-0.0004149999999999898,0.0004927220311696928,3.484070894800992e-05,0.1985150000000003,0.4164298257509897,0.029446035367685718,-0.1982649999999999,0.4161959451688591,0.029429497513124476,0.0,0.0,0.0,-0.0001649999999999352,0.0007795992560289088,5.512599205460288e-05
THR  51,R THR  51,0.0,0.0,0.0,-0.0005149999999999811,0.0004997749493521864,3.5339425575409435e-05,-0.0831100000000002,0.17937159167493616,0.012683486882557183,0.08367500000000003,0.17935316940327536,0.012682184231235561,0.0,0.0,0.0,4.999999999988791e-05,0.0007533259586656709,5.326818938163527e-05
PHE  52,R PHE  52,0.0,0.0,0.0,-0.0009750000000000015,0.00023318447632718497,1.6488632447838646e-05,-0.025035000000000012,0.10309133705117995,0.007289658351047732,0.024505000000000002,0.10295231893940031,0.0072798282860930185,0.0,0.0,0.0,-0.0015049999999999476,0.0007348299122929216,5.1960321400104085e-05
PHE  53,R PHE  53,0.0,0.0,0.0,-0.0007549999999999279,0.0004300872004605149,3.041175759471681e-05,-0.22621500000000008,0.06723725734293422,0.004754392061557377,0.225695,0.0671631742474995,0.004749153595642059,0.0,0.0,0.0,-0.001274999999999915,0.0007206767652698599,5.095954277659037e-05
SER  54,R SER  54,0.0,0.0,0.0,-0.00021499999999997744,0.0004108223460328864,2.904952667428203e-05,0.33095499999999994,0.2500709558805261,0.01768268686809219,-0.33081500000000014,0.24996893962050548,0.01767547322916701,0.0,0.0,0.0,-7.499999999997953e-05,0.0007741931283601011,5.474372110114547e-05
GLU  55,R GLU  55,0.0,0.0,0.0,-0.00034999999999999756,0.0004769696007084694,3.372684390807986e-05,77.41907499999994,0.9994217074822076,0.0706697866625707,-77.41407500000004,0.9989140200096561,0.07063388773711425,0.0,0.0,0.0,0.004649999999999821,0.0009785192895371657,6.919176251535725e-05
THR  56,R THR  56,0.0,0.0,0.0,-0.00022000000000000768,0.0004142463035441741,2.9291637031754646e-05,0.31472,0.11888718013309912,0.008406593126826099,-0.3146700000000001,0.11884532426646004,0.008403633470112803,0.0,0.0,0.0,-0.00017000000000001237,0.0006790434448545617,4.8015622457693394e-05
GLY  57,R GLY  57,0.0,0.0,0.0,-7.49999999999995e-05,0.0002633913438213168,1.8624580532189056e-05,-0.00029499999999999416,0.12415151217363407,0.008778837615254085,0.0003000000000000247,0.12416315878713793,0.00877966115519273,0.0,0.0,0.0,-6.999999999999673e-05,0.000604235053600897,4.2725870383181125e-05
ALA  58,R ALA  58,0.0,0.0,0.0,-9.000000000000118e-05,0.0002861817604250875,2.0236106344848333e-05,0.13741499999999995,0.09653834872733229,0.006826292102964837,-0.13732499999999997,0.09656168688978051,0.006827942360257594,0.0,0.0,0.0,7.105427357601002e-17,0.0006403124237431069,4.5276925690674496e-05
GLY  59,R GLY  59,0.0,0.0,0.0,-7.999999999999674e-05,0.0002712931993249997,1.9183326093250095e-05,0.4440250000000002,0.07410090670835183,0.005239725362554731,-0.4438449999999999,0.07406551812415896,0.0052372230117687935,0.0,0.0,0.0,0.00010000000000000564,0.0006324555320337421,4.472135955000048e-05
LYS  60,R LYS  60,0.0,0.0,0.0,-0.000274999999999998,0.00044651427748729065,3.15733273507875e-05,-76.606565,1.3985977355108459,0.09889579429318686,76.60129999999995,1.3979108197616468,0.0988472220147506,0.0,0.0,0.0,-0.0055399999999999495,0.0010336343647525804,7.308898685839989e-05
HIP  61,R HIP  61,0.0,0.0,0.0,-0.00046500000000003315,0.0004987734956872055,3.526861210765422e-05,-78.73882499999996,1.0366715701607467,0.07330374971239698,78.73306,1.0360470290469197,0.07325958798672529,0.0,0.0,0.0,-0.006230000000000117,0.0010756858277415047,7.606247432222824e-05
VAL  62,R VAL  62,0.0,0.0,0.0,-0.0003599999999999992,0.000479999999999999,3.394112549695421e-05,0.0014350000000001551,0.07458596231865623,0.005274023973684613,-0.0014450000000000038,0.07445379087057959,0.005264678040963189,0.0,0.0,0.0,-0.0003699999999997319,0.0007701298591798007,5.4456404582027794e-05
PRO  63,R PRO  63,0.0,0.0,0.0,-0.0004099999999999882,0.0004918333050943028,3.4777866524557365e-05,-0.7580949999999999,0.0944156023917674,0.006676191270103154,0.7576300000000004,0.09427318335560553,0.006666120723479143,0.0,0.0,0.0,-0.0008750000000000568,0.0007741931283600917,5.474372110114481e-05
ARG  64,R ARG  64,0.0,0.0,0.0,-0.0005950000000000033,0.0004908920451586092,3.4711309396218545e-05,-78.30811500000003,0.8051837192656963,0.05693508679937792,78.30287500000001,0.804715147968428,0.05690195380520114,0.0,0.0,0.0,-0.005834999999999582,0.000909821411045348,6.433408894188788e-05
ALA  65,R ALA  65,0.0,0.0,0.0,-0.0002150000000000085,0.00041082234603294576,2.9049526674286227e-05,-0.6576949999999999,0.09391481233011115,0.006640780065248358,0.6573200000000001,0.09393523087744911,0.0066422238745768225,0.0,0.0,0.0,-0.0005899999999999184,0.0006571909920259229,4.647042069962443e-05
VAL  66,R VAL  66,0.0,0.0,0.0,-0.0003299999999999792,0.00047021271782032024,3.32490601370905e-05,0.5527299999999995,0.08334294871193541,0.005893236419829216,-0.5523799999999995,0.08318933585502633,0.005882374350549432,0.0,0.0,0.0,1.9999999999750635e-05,0.0007678541528180992,5.4295487841992945e-05
PHE  67,R PHE  67,0.0,0.0,0.0,-0.0006350000000000077,0.00048143016108258627,3.4042253156922864e-05,-0.8402650000000004,0.0684974800631367,0.00484350326468343,0.8394050000000002,0.06839342786408484,0.004836145663128736,0.0,0.0,0.0,-0.001495000000000255,0.0007279938186552051,5.147693658329852e-05
VAL  68,R VAL  68,0.0,0.0,0.0,-0.00035999999999998257,0.0004799999999999765,3.394112549695262e-05,0.6274799999999997,0.09146190245124133,0.006467333144349526,-0.6269650000000001,0.09139794185319434,0.006462810447088748,0.0,0.0,0.0,0.00015499999999993907,0.0007355100271240168,5.200841278100937e-05
ASP  69,R ASP  69,0.0,0.0,0.0,-0.00042999999999999706,0.0004950757517794585,3.500714212842831e-05,91.31347999999997,1.3260270433161643,0.09376427143656076,-91.29695499999997,1.324615254697796,0.09366444290599574,0.0,0.0,0.0,0.016094999999998406,0.0015956111681721462,0.00011282674771515132
LEU  70,R LEU  70,0.0,0.0,0.0,-0.00039999999999997595,0.0004898979485566059,3.464101615137544e-05,-0.5724349999999996,0.1140337484037084,0.008063403678038285,0.5719349999999997,0.11389877424713725,0.008053859563898645,0.0,0.0,0.0,-0.0008999999999999053,0.0008602325267040398,6.0827625302966435e-05
GLU  71,R GLU  71,0.0,0.0,0.0,-0.0005600000000000005,0.0004963869458396332,3.5099857549568415e-05,94.89542999999999,1.6671986099747078,0.11788874426979018,-94.87420000000003,1.6651395106704827,0.11774314396167478,0.0,0.0,0.0,0.0206699999999951,0.0022651931484967175,0.0001601733435999335
PRO  72,R PRO  72,0.0,0.0,0.0,-0.0003350000000000386,0.00047199046600545995,3.3374765916785936e-05,0.3521699999999999,0.09014583240505383,0.0063742729389319585,-0.3519300000000001,0.09010690928003223,0.006371520658367184,0.0,0.0,0.0,-9.499999999992071e-05,0.0007456373112982549,5.2724519912470076e-05
THR  73,R THR  73,0.0,0.0,0.0,-0.0004800000000000065,0.0004995998398718783,3.5327043465311844e-05,-0.3619350000000001,0.2689115482365908,0.01901491792974667,0.3615700000000001,0.26857590193463,0.018991184152127003,0.0,0.0,0.0,-0.000845000000000106,0.0008006091430904021,5.661161541591743e-05
VAL  74,R VAL  74,0.0,0.0,0.0,-0.0005799999999999828,0.0004935585071701064,3.4899856733229145e-05,0.2720600000000002,0.10207936324252784,0.007218100996799623,-0.27160500000000015,0.10201749347538352,0.007213726143609806,0.0,0.0,0.0,-0.00012500000000000456,0.000761166867382036,5.382262535403591e-05
ILE  75,R ILE  75,0.0,0.0,0.0,-0.0005050000000000021,0.0004999749993749699,3.5353571248178106e-05,0.3868949999999999,0.12229891240317708,0.008647839029202608,-0.3865599999999999,0.12221614623281227,0.008641986577170828,0.0,0.0,0.0,-0.0001700000000004831,0.0007423610981190166,5.2492856656904855e-05
ASP  76,R ASP  76,0.0,0.0,0.0,-0.0004899999999999844,0.0004998999899979835,3.534826728426614e-05,86.21743999999997,1.4829427758351597,0.10485988929046436,-86.20530500000004,1.4816316721673104,0.10476718026102688,0.0,0.0,0.0,0.01164500000000345,0.0015162371186605845,0.00010721415484916511
GLU  77,R GLU  77,0.0,0.0,0.0,-0.0008800000000000118,0.00035440090293340225,2.505992817228441e-05,99.15302500000006,1.7498306816270266,0.12373171409067492,-99.12539999999998,1.7472095953273,0.12354637530101373,0.0,0.0,0.0,0.026745000000000657,0.0027073926571502416,0.00019144157072056012
VAL  78,R VAL  78,0.0,0.0,0.0,-0.0005799999999999849,0.0004935585071701087,3.489985673322931e-05,0.2515749999999999,0.16558216804656214,0.011708427386929456,-0.2512649999999999,0.1654154611123157,0.011696639426561807,0.0,0.0,0.0,-0.00027000000000021213,0.0008228608630870165,5.818504962618446e-05
ARG  79,R ARG  79,0.0,0.0,0.0,-0.0006149999999999945,0.00048659531440406895,3.4407484650871726e-05,-83.64612,1.3899691851253642,0.09828566364424846,83.63602000000009,1.3888893006945036,0.09820930428385254,0.0,0.0,0.0,-0.010715000000000429,0.0013688590139263653,9.679294912356635e-05
THR  80,R THR  80,0.0,0.0,0.0,-0.0006299999999999992,0.0004828043081829311,3.413942003022303e-05,-0.1465849999999997,0.22493301841881747,0.01590516626367044,0.14664000000000002,0.22469390378913262,0.015888258306057335,0.0,0.0,0.0,-0.0005749999999996458,0.000777415590273477,5.497158356825181e-05
GLY  81,R GLY  81,0.0,0.0,0.0,-0.0004149999999999932,0.000492722031169697,3.484070894801022e-05,-0.9491749999999999,0.13174936195291387,0.00931608672539063,0.9481850000000003,0.1316257982881753,0.00930734945486614,0.0,0.0,0.0,-0.0014049999999999807,0.0007355100271240246,5.200841278100993e-05
THR  82,R THR  82,0.0,0.0,0.0,-0.0010199999999999925,0.00024413111231466893,1.7262676501631706e-05,-0.5931950000000001,0.21806335541534644,0.015419407734248372,0.5929349999999999,0.2177579867077217,0.01539781490585601,0.0,0.0,0.0,-0.0012799999999999901,0.0007082372483845147,5.007993610215915e-05
TYR  83,R TYR  83,0.0,0.0,0.0,-0.0013899999999999935,0.00048774993593025744,3.448912872195891e-05,-0.2921650000000001,0.32607290254634747,0.023056836055170254,0.2915800000000003,0.32579256222326475,0.02303701300082107,0.0,0.0,0.0,-0.001974999999999938,0.0008089344843680697,5.720030594323053e-05
ARG  84,R ARG  84,0.0,0.0,0.0,-0.0007850000000000152,0.00041082234603293617,2.904952667428555e-05,-88.84231499999999,2.788794272758881,0.19719753416020108,88.82773000000005,2.7861131773652947,0.19700795208681982,0.0,0.0,0.0,-0.015369999999999067,0.002931398983416729,0.00020728120995373208
GLN  85,R GLN  85,0.0,0.0,0.0,-0.0005600000000000122,0.0004963869458396445,3.509985754956921e-05,-0.5955299999999998,0.20266943306774185,0.014330893046143336,0.5951800000000002,0.20251685756993143,0.014320104329228872,0.0,0.0,0.0,-0.0009099999999998687,0.0008011866199575925,5.6652449196794296e-05
LEU  86,R LEU  86,0.0,0.0,0.0,-0.0005200000000000055,0.0004995998398718762,3.5327043465311695e-05,-0.7766349999999999,0.09239562638458851,0.006533357396852122,0.7762099999999998,0.09230203627223012,0.006526739576542059,0.0,0.0,0.0,-0.000944999999999921,0.0007562902881828634,5.3477799131963094e-05
PHE  87,R PHE  87,0.0,0.0,0.0,-0.0005799999999999961,0.0004935585071701177,3.4899856733229945e-05,-0.41370500000000004,0.09326080621032601,0.006594534849024601,0.4134599999999999,0.09325480362962615,0.006594110402472851,0.0,0.0,0.0,-0.0008249999999999424,0.0007578753195612175,5.358987777556586e-05
HIE  88,R HIE  88,0.0,0.0,0.0,-0.0002799999999999908,0.00044899888641285836,3.1749015732774055e-05,1.4421250000000003,0.11122787139470819,0.007864998212014336,-1.4414799999999999,0.11112020338354035,0.007857384933932973,0.0,0.0,0.0,0.0003650000000000375,0.0007360536665218837,5.204685389148456e-05
PRO  89,R PRO  89,0.0,0.0,0.0,-0.00018499999999999184,0.00038829756630706137,2.7456784225395617e-05,0.5502550000000003,0.13255402662688043,0.009372985110144933,-0.55001,0.1325006033948534,0.00936920751718101,0.0,0.0,0.0,6.0000000000028916e-05,0.000682934843158275,4.829078587057875e-05
GLU  90,R GLU  90,0.0,0.0,0.0,-0.000239999999999998,0.000427083130081249,3.0199337741082755e-05,74.51135000000002,1.3857305825804522,0.09798594918402229,-74.50687499999998,1.3850879500506956,0.09794050820206208,0.0,0.0,0.0,0.00423500000000125,0.0010048756141927237,7.105543610446718e-05
GLN  91,R GLN  91,0.0,0.0,0.0,-0.00033000000000003247,0.0004702127178203962,3.324906013709587e-05,0.18903499999999973,0.20859914615117667,0.014750187079322073,-0.18888999999999995,0.20852474169747828,0.014744925889946012,0.0,0.0,0.0,-0.00018500000000084782,0.0007554965254719613,5.342167163240991e-05
LEU  92,R LEU  92,0.0,0.0,0.0,-0.000339999999999992,0.0004737087712930692,3.349626844888766e-05,-0.6638299999999999,0.14003632064575194,0.009902063194102492,0.6634700000000002,0.13993076538059704,0.009894599309724394,0.0,0.0,0.0,-0.0006999999999998219,0.0007615773105865276,5.385164807135471e-05
ILE  93,R ILE  93,0.0,0.0,0.0,-0.00025999999999998247,0.00043863424398919666,3.101612483853956e-05,0.7538900000000004,0.07283699540754905,0.005150353337393135,-0.7534000000000003,0.07284730605862919,0.0051510824105228566,0.0,0.0,0.0,0.00023000000000019226,0.0007530604225423656,5.324941314229135e-05
THR  94,R THR  94,0.0,0.0,0.0,-0.0002399999999999873,0.00042708313008122994,3.0199337741081406e-05,-0.6840849999999999,0.09168837317239269,0.006483347042616158,0.6836099999999996,0.09155188638144257,0.006473695969073837,0.0,0.0,0.0,-0.0007150000000000701,0.0007026912551037907,4.9687775156437655e-05
GLY  95,R GLY  95,0.0,0.0,0.0,-8.000000000000174e-05,0.00027129319932501665,1.9183326093251295e-05,-0.35284999999999994,0.2264386175103531,0.016011628196407758,0.35257,0.22633761309159373,0.016004486105464302,0.0,0.0,0.0,-0.00036000000000001585,0.000624819974072417,4.418144406874089e-05
LYS  96,R LYS  96,0.0,0.0,0.0,-0.00027499999999999996,0.0004465142774872938,3.157332735078772e-05,-79.96753000000004,1.1967744645892056,0.08462473394619269,79.95986499999998,1.1960645412257724,0.08457453478375206,0.0,0.0,0.0,-0.007940000000002669,0.0010660206376981126,7.537904218011431e-05
GLU  97,R GLU  97,0.0,0.0,0.0,-0.0003350000000000009,0.00047199046600540683,3.337476591678218e-05,84.29740000000001,1.3671454348380008,0.09667178078421815,-84.28680000000006,1.3660853999607807,0.0965968249992205,0.0,0.0,0.0,0.010265000000000413,0.0013018352430315462,9.205365283352433e-05
ASP  98,R ASP  98,0.0,0.0,0.0,-0.0003350000000000003,0.00047199046600540607,3.337476591678213e-05,91.33606999999996,1.3633101059960702,0.09640058208099721,-91.31892499999998,1.361834358273566,0.09629623095880686,0.0,0.0,0.0,0.016809999999998267,0.0016685023224447494,0.00011798093066261858
ALA  99,R ALA  99,0.0,0.0,0.0,-0.00021499999999998297,0.000410822346032897,2.9049526674282778e-05,-0.24360000000000018,0.09513443120132634,0.006727020142678292,0.24348999999999993,0.0950850666508682,0.0067235295418403744,0.0,0.0,0.0,-0.00032499999999999944,0.0007545694136393246,5.3356114926032336e-05
ALA 100,R ALA 100,0.0,0.0,0.0,-0.0002999999999999803,0.000458257569495554,3.240370349203718e-05,-0.5219649999999997,0.13768901109021106,0.0097360833436758,0.5214900000000002,0.13748483516373594,0.009721645925459238,0.0,0.0,0.0,-0.0007750000000000434,0.0007578753195612804,5.3589877775570306e-05
ASN 101,R ASN 101,0.0,0.0,0.0,-0.0006199999999999883,0.00048538644398045324,3.4322004603460274e-05,0.22148000000000045,0.28162279666248635,0.019913738925676428,-0.22094999999999998,0.28121891383760084,0.0198851800972483,0.0,0.0,0.0,-8.999999999993235e-05,0.0008437416666262274,5.9661545404104465e-05
ASN 102,R ASN 102,0.0,0.0,0.0,-0.00034499999999999196,0.00047536827828536203,3.361361331365533e-05,-0.35087499999999994,0.2417216981882263,0.017092305194882283,0.350475,0.24152111579528598,0.017078121877858808,0.0,0.0,0.0,-0.0007449999999993651,0.0008306473379241466,5.873563654207177e-05
TYR 103,R TYR 103,0.0,0.0,0.0,-0.00045499999999998764,0.0004979708826828996,3.52118587978529e-05,-0.4662949999999999,0.27114669087967885,0.01917296638173135,0.4658250000000001,0.27094037051535874,0.01915837732886059,0.0,0.0,0.0,-0.0009250000000000036,0.0007545694136392041,5.335611492602382e-05
ALA 104,R ALA 104,0.0,0.0,0.0,-0.0001199999999999879,0.00032496153618540567,2.2978250586149798e-05,-0.5467249999999998,0.06481959098143253,0.004583437233670932,0.5463599999999996,0.06476766477186277,0.0045797654961801226,0.0,0.0,0.0,-0.0004849999999999666,0.0006162588741754116,4.3576082889582084e-05
ARG 105,R ARG 105,0.0,0.0,0.0,-0.0003399999999999248,0.0004737087712929757,3.3496268448881044e-05,-85.20306500000001,1.7268171242995511,0.1221044098461266,85.19212500000009,1.7254880119424836,0.12201042741006246,0.0,0.0,0.0,-0.011280000000002701,0.0016004999218970355,0.00011317243480619335
GLY 106,R GLY 106,0.0,0.0,0.0,-0.00011000000000002341,0.000312889756943307,2.2124646889842298e-05,-0.7764300000000004,0.08635007295885286,0.006105872214515798,0.7758850000000003,0.0862637917958614,0.0060997712149718055,0.0,0.0,0.0,-0.00065499999999999,0.0006678135967470141,4.722155228283921e-05
HID 107,R HID 107,0.0,0.0,0.0,-0.0002150000000000052,0.0004108223460329394,2.904952667428578e-05,-1.1934999999999998,0.25995424597417377,0.018381541012657404,1.1927449999999997,0.2598015395932078,0.018370743040906252,0.0,0.0,0.0,-0.0009700000000000086,0.0006701492371104982,4.738670699678248e-05
TYR 108,R TYR 108,0.0,0.0,0.0,-0.00020999999999999575,0.00040730823708831783,2.8801041647828758e-05,-0.3351050000000002,0.17601316420938548,0.01244601019905578,0.334925,0.17590437565620737,0.012438317686689007,0.0,0.0,0.0,-0.0003899999999999637,0.0007469270379360316,5.2815717357614955e-05
THR 109,R THR 109,0.0,0.0,0.0,-0.000155000000000004,0.00036190468358396084,2.559052559053905e-05,-0.6658099999999999,0.15283158672211736,0.01080682513507091,0.6654349999999998,0.15275122184454135,0.010801142480080588,0.0,0.0,0.0,-0.0005300000000000105,0.0006849087530464943,4.843036237731986e-05
ILE 110,R ILE 110,0.0,0.0,0.0,-0.0002150000000000052,0.00041082234603293937,2.9049526674285776e-05,-0.5788099999999999,0.11581901355131662,0.008189640987247261,0.5785199999999998,0.11577171329819841,0.00818629635427409,0.0,0.0,0.0,-0.0005050000000002086,0.0006557247898319182,4.63667445482273e-05
GLY 111,R GLY 111,0.0,0.0,0.0,-8.999999999998343e-05,0.000286181760425031,2.0236106344844335e-05,-0.34225999999999984,0.07187908179714106,0.005082618616422097,0.3420650000000001,0.07188018346526305,0.005082696516122065,0.0,0.0,0.0,-0.0002850000000000454,0.00066616439412503,4.710493604708366e-05
LYS 112,R LYS 112,0.0,0.0,0.0,-0.0001449999999999907,0.00035210083782914254,2.4897289009045153e-05,-74.48251500000005,1.0474281358488422,0.07406435376643006,74.47806499999999,1.0470423013325294,0.07403707114614,0.0,0.0,0.0,-0.004594999999997782,0.0007422769025085012,5.248690312819071e-05
GLU 113,R GLU 113,0.0,0.0,0.0,-0.000130000000000004,0.0003363034344160151,2.3780243901188962e-05,73.33042,1.0575840503706004,0.07478248536917868,-73.32645000000001,1.0572002825851807,0.07475534888883156,0.0,0.0,0.0,0.003839999999998298,0.0008151073548914938,5.7636793803880506e-05
ILE 114,R ILE 114,0.0,0.0,0.0,-0.00018999999999999296,0.00039230090491864614,2.773986301335937e-05,-0.2735450000000002,0.11494554351952885,0.008127877328983226,0.2733750000000001,0.11485832305497036,0.00812170991078847,0.0,0.0,0.0,-0.0003600000000000847,0.0006167657578041516,4.361192497469754e-05
ILE 115,R ILE 115,0.0,0.0,0.0,-0.000145000000000004,0.0003521008378291749,2.4897289009047443e-05,0.09232999999999997,0.079960684714427,0.005654074238989084,-0.09228499999999999,0.0798169391482785,0.005643909892530175,0.0,0.0,0.0,-9.999999999990905e-05,0.0007071067811865502,5.000000000000019e-05
ASP 116,R ASP 116,0.0,0.0,0.0,-8.499999999999952e-05,0.0002788816953476853,1.971991379291491e-05,71.90823500000005,1.085173999765819,0.07673338940017395,-71.90494499999998,1.0847427768721536,0.07670289733694258,0.0,0.0,0.0,0.003205000000000666,0.0007569511212740966,5.352452708796744e-05
LEU 117,R LEU 117,0.0,0.0,0.0,-0.00020999999999998963,0.000407308237088306,2.880104164782792e-05,-0.223415,0.08181004079573657,0.005784843461581343,0.22332500000000002,0.0817866699101997,0.005783190890416796,0.0,0.0,0.0,-0.00030000000000005576,0.0006557438524299841,4.636809247746325e-05
VAL 118,R VAL 118,0.0,0.0,0.0,-0.00020999999999997022,0.0004073082370882684,2.880104164782526e-05,-0.17013999999999982,0.0741425680699016,0.005242671265681262,0.16998999999999995,0.07414795951339472,0.005243052498306698,0.0,0.0,0.0,-0.00035999999999974274,0.000685857127979382,4.849742261193508e-05
LEU 119,R LEU 119,0.0,0.0,0.0,-0.00015500000000000236,0.000361904683583957,2.5590525590538777e-05,0.050949999999999884,0.08528198813348588,0.006030347212225854,-0.05104000000000004,0.08525490249833145,0.00602843196859681,0.0,0.0,0.0,-0.00024500000000017065,0.0006745183466745721,4.769564969683284e-05
ASP 120,R ASP 120,0.0,0.0,0.0,-0.00014999999999999958,0.00035707142142714154,2.5248762345905126e-05,71.55917499999998,0.6355407967869976,0.04493952071287875,-71.556055,0.6352767207851635,0.044920847719714205,0.0,0.0,0.0,0.002970000000001818,0.0006849087530452874,4.843036237723451e-05
ARG 121,R ARG 121,0.0,0.0,0.0,-0.00024999999999998136,0.0004330127018921871,3.0618621784787446e-05,-74.35305,0.7796419290298412,0.05512900949143617,74.34876000000006,0.7793316510910228,0.05510706952797706,0.0,0.0,0.0,-0.004540000000002351,0.0008052328855668578,5.693856338187364e-05
ILE 122,R ILE 122,0.0,0.0,0.0,-0.00020500000000000184,0.00040370162248869277,2.854601548377663e-05,-0.08674499999999995,0.06290445115411157,0.004448016397789024,0.08660000000000005,0.06293544311435327,0.00445020786031394,0.0,0.0,0.0,-0.0003500000000001169,0.0007123903424385771,5.037360419901246e-05
ARG 123,R ARG 123,0.0,0.0,0.0,-0.00024000000000000464,0.0004270831300812608,3.0199337741083588e-05,-71.79489999999997,0.7749598699306888,0.054797937917543484,71.79188499999998,0.7746363997242828,0.05477506511989733,0.0,0.0,0.0,-0.0032549999999991995,0.0007937096446376048,5.6123747201641514e-05
LYS 124,R LYS 124,0.0,0.0,0.0,-0.00016500000000000848,0.00037118054905936837,2.6246428328442534e-05,-72.23151000000001,0.8409672704111317,0.05946536596636522,72.22812999999998,0.8407244097225179,0.05944819312238498,0.0,0.0,0.0,-0.0035449999999995186,0.0007334677907051771,5.186400485895461e-05
LEU 125,R LEU 125,0.0,0.0,0.0,-0.0002350000000000274,0.0004239988207531266,2.9981244136963527e-05,-0.31553500000000023,0.09292711539157979,0.006570939344949086,0.3153599999999999,0.09285747358182872,0.006566014925356177,0.0,0.0,0.0,-0.0004100000000002435,0.0007428997240543042,5.2530943262041345e-05
ALA 126,R ALA 126,0.0,0.0,0.0,-7.49999999999973e-05,0.00026339134382130896,1.86245805321885e-05,-0.03032999999999998,0.07451685111436203,0.0052691370735633725,0.030275,0.07452515934233216,0.005269724553997105,0.0,0.0,0.0,-0.0001299999999999943,0.0006878226515607276,4.863640611723023e-05
ASP 127,R ASP 127,0.0,0.0,0.0,-0.00012000000000000011,0.0003249615361854387,2.2978250586152132e-05,70.418745,0.6551906516218189,0.046328975273182096,-70.41618999999997,0.6550167508574215,0.046316678632206204,0.0,0.0,0.0,0.0024349999999994055,0.0006824771058434435,4.8258418954646804e-05
GLN 128,R GLN 128,0.0,0.0,0.0,-0.0001799999999999996,0.00038418745424597013,2.7166155414412192e-05,0.719015,0.1803296003849634,0.012751228328086787,-0.7187900000000002,0.18024998169209272,0.01274559843632298,0.0,0.0,0.0,4.500000000064119e-05,0.0007231701044705257,5.1135848482249275e-05
CYS 129,R CYS 129,0.0,0.0,0.0,-0.00016000000000001123,0.000366606055596493,2.5922962793633265e-05,-0.2883099999999999,0.13659818410213212,0.009658950227638607,0.2882450000000002,0.1366013359195284,0.009659173094784004,0.0,0.0,0.0,-0.00022500000000001298,0.0006887488656978395,4.8701899346948496e-05
THR 130,R THR 130,0.0,0.0,0.0,-0.0002200000000000074,0.0004142463035441736,2.929163703175461e-05,-0.6664699999999999,0.22937647895980925,0.016219366371717454,0.6662550000000002,0.22926973192072175,0.01621181821619642,0.0,0.0,0.0,-0.00043499999999981666,0.0006676638375709121,4.721096270994256e-05
GLY 131,R GLY 131,0.0,0.0,0.0,-0.00010499999999999621,0.0003065534211193756,2.1676600286944586e-05,0.31060000000000004,0.050598715398713266,0.0035778694777758332,-0.31053499999999984,0.05057053267467208,0.0035758766582476504,0.0,0.0,0.0,-4.000000000001641e-05,0.0006843975452907338,4.8394214530250516e-05
LEU 132,R LEU 132,0.0,0.0,0.0,-0.0003650000000000153,0.000481430161082601,3.404225315692391e-05,-0.38280499999999995,0.08297558059453379,0.005867259571128574,0.38256500000000027,0.08292771415515862,0.0058638749027412305,0.0,0.0,0.0,-0.0006049999999997879,0.0007739347517713389,5.4725451117344105e-05
GLN 133,R GLN 133,0.0,0.0,0.0,-0.0004450000000000087,0.0004969657935914797,3.514078826662894e-05,-0.9539149999999998,0.3313790997860315,0.023432040860219643,0.9535800000000001,0.33124437142387764,0.02342251412636993,0.0,0.0,0.0,-0.0007800000000002427,0.0008133879763063944,5.751521537818543e-05
GLY 134,R GLY 134,0.0,0.0,0.0,-0.00015999999999999793,0.0003666060555964625,2.5922962793631106e-05,0.11512499999999999,0.1953530633878057,0.013813547584708286,-0.11518000000000007,0.19525994878622702,0.01380696338808791,0.0,0.0,0.0,-0.00021499999999998354,0.0007132846556601055,5.043684169335721e-05
PHE 135,R PHE 135,0.0,0.0,0.0,-0.0005000000000000004,0.0004999999999999994,3.535533905932733e-05,0.3570150000000002,0.08468113588633419,0.005987860542380641,-0.3566450000000001,0.08466185076526404,0.00598649687839217,0.0,0.0,0.0,-0.00013000000000015888,0.0007437069315260161,5.258802144974853e-05
SER 136,R SER 136,0.0,0.0,0.0,-0.0004550000000000171,0.0004979708826829314,3.521185879785515e-05,-0.4088499999999998,0.3662864964750955,0.025900366551460243,0.408835,0.3660078384065019,0.02588066245046676,0.0,0.0,0.0,-0.00046999999999994995,0.0007543871685016863,5.33432282487661e-05
VAL 137,R VAL 137,0.0,0.0,0.0,-0.0005550000000000476,0.0004969657935915118,3.514078826663121e-05,0.5636299999999999,0.09987308496286712,0.007062093563526355,-0.5627050000000002,0.09974757127368879,0.007053218405451381,0.0,0.0,0.0,0.0003699999999997797,0.0008204267182386655,5.801292959331853e-05
PHE 138,R PHE 138,0.0,0.0,0.0,-0.0011350000000000216,0.00034172357249684116,2.4163505540380915e-05,-0.8830449999999989,0.10692737243102195,0.007560907014043511,0.8818150000000002,0.10679710096720667,0.0075516954304976226,0.0,0.0,0.0,-0.0023649999999998173,0.0006416969689813078,4.537482782335364e-05
HID 139,R HID 139,0.0,0.0,0.0,-0.000859999999999963,0.0003469870314579317,2.453568829276934e-05,0.8100049999999996,0.266720349757945,0.018859976799429065,-0.8088499999999997,0.2663905732191001,0.018836658076739718,0.0,0.0,0.0,0.00029499999999967665,0.0007861138594378096,5.558664407932036e-05
SER 140,R SER 140,0.0,0.0,0.0,-0.0005950000000000188,0.0004908920451586215,3.471130939621941e-05,-0.76267,0.34489052045540447,0.024387442578097416,0.7618450000000001,0.3443952975506485,0.024352425030682235,0.0,0.0,0.0,-0.0014199999999999786,0.0009505787710653887,6.721606950723111e-05
PHE 141,R PHE 141,0.0,0.0,0.0,-0.0010999999999999255,0.00029999999999997916,2.121320343559495e-05,-0.8282050000000005,0.18117989119932593,0.012811352968168424,0.82678,0.1809006677710172,0.0127916088902061,0.0,0.0,0.0,-0.0025250000000004214,0.0007479137650829425,5.288548950329111e-05
GLY 142,R GLY 142,0.0,0.0,0.0,-0.0003549999999999831,0.0004785133226985202,3.383600153682303e-05,-0.5743099999999999,0.1841970518222271,0.013024698441806669,0.57351,0.1838816464468377,0.013002395913830615,0.0,0.0,0.0,-0.001155000000000005,0.0007816488981632924,5.527092363982571e-05
GLY 143,R GLY 143,0.0,0.0,0.0,-0.000349999999999987,0.00047696960070845503,3.3726843908078844e-05,-0.44147499999999995,0.19969151052310694,0.014120322123627372,0.4409849999999998,0.1994719648847931,0.014104797902664208,0.0,0.0,0.0,-0.0008399999999999386,0.0008392854103343102,5.934644049983248e-05
GLY 144,R GLY 144,0.0,0.0,0.0,-0.00022999999999999686,0.0004208325082500106,2.975735203273262e-05,-0.4908849999999996,0.10471357015688224,0.007404367554018472,0.4903400000000002,0.10461177945145482,0.007397169864211523,0.0,0.0,0.0,-0.0007750000000000629,0.0007241374178980695,5.120424787066417e-05
THR 145,R THR 145,0.0,0.0,0.0,-0.00040500000000002145,0.0004908920451586327,3.471130939622021e-05,-1.21931,0.08701605541508456,0.006152964285611069,1.21828,0.0869460269362517,0.006148012524385179,0.0,0.0,0.0,-0.0014350000000003594,0.0007181747698162208,5.078262498141375e-05
GLY 146,R GLY 146,0.0,0.0,0.0,-0.00020999999999999963,0.0004073082370883254,2.8801041647829294e-05,-0.8024799999999996,0.2910312175695266,0.020579014748038974,0.8016500000000003,0.2908500945504388,0.020566207416536378,0.0,0.0,0.0,-0.0010399999999998943,0.0007337574531138016,5.188448708429393e-05
SER 147,R SER 147,0.0,0.0,0.0,-0.0003449999999999842,0.00047536827828535135,3.3613613313654574e-05,-1.0867150000000008,0.13732954443599632,0.00971066521279523,1.085455000000001,0.13721307508760733,0.009702429586190607,0.0,0.0,0.0,-0.0016049999999998344,0.0007803685026960027,5.5180386008073606e-05
GLY 148,R GLY 148,0.0,0.0,0.0,-0.00020499999999999962,0.0004037016224886883,2.8546015483776314e-05,-0.5253499999999999,0.07823386415101924,0.005531969585961284,0.5248899999999999,0.07815899116544503,0.005526675266378564,0.0,0.0,0.0,-0.0006650000000000317,0.0007160830957368056,5.06347212888551e-05
PHE 149,R PHE 149,0.0,0.0,0.0,-0.00033999999999999363,0.0004737087712930716,3.3496268448887827e-05,-0.6506850000000002,0.05669211386956332,0.004008737815696815,0.6501200000000001,0.056679410723820656,0.004007839567647111,0.0,0.0,0.0,-0.0009050000000001912,0.0007911858188822514,5.5945285771027156e-05
THR 150,R THR 150,0.0,0.0,0.0,-0.00036999999999999257,0.0004828043081829225,3.413942003022242e-05,-0.9467650000000001,0.14884753869312156,0.010525110397283327,0.9460350000000004,0.14870125680369636,0.010514766705685593,0.0,0.0,0.0,-0.0011000000000001315,0.0007745966692415176,5.4772255750519026e-05
SER 151,R SER 151,0.0,0.0,0.0,-0.0001700000000000046,0.00037563279941986915,2.656124997058757e-05,-0.9822549999999992,0.1475660868052043,0.010434498065312268,0.9815,0.1475137959649882,0.010430800544541192,0.0,0.0,0.0,-0.0009249999999999763,0.0006628536791781056,4.687083314812907e-05
LEU 152,R LEU 152,0.0,0.0,0.0,-0.00019500000000001626,0.00039620070671318367,2.8015620642779464e-05,-0.44947500000000007,0.08675712866963652,0.006134655399857382,0.4491600000000001,0.08666962789812771,0.0061284681609680884,0.0,0.0,0.0,-0.0005100000000000649,0.0007482646590613565,5.291030145445252e-05
LEU 153,R LEU 153,0.0,0.0,0.0,-0.00025500000000001856,0.00043586121644398194,3.0820042180375715e-05,-0.7758599999999991,0.08327713011386081,0.005888582342126542,0.7753749999999999,0.08330578836431608,0.005890608786449929,0.0,0.0,0.0,-0.0007399999999998119,0.0006945502141669835,4.911211663120429e-05
MET 154,R MET 154,0.0,0.0,0.0,-0.0003499999999999881,0.0004769696007084565,3.3726843908078945e-05,-0.5826500000000006,0.1847268997736905,0.013062164349754426,0.5822300000000002,0.18455155675311863,0.013049765725866415,0.0,0.0,0.0,-0.0007699999999998819,0.0007328710664230165,5.1821810080313163e-05
GLU 155,R GLU 155,0.0,0.0,0.0,-0.00017500000000000737,0.0003799671038392827,2.6867731575256983e-05,76.12696000000001,1.2532292002662218,0.08861668658892392,-76.12233499999996,1.2527226639523568,0.0885808690626788,0.0,0.0,0.0,0.004449999999999079,0.0008108637370064718,5.733672470555415e-05
ARG 156,R ARG 156,0.0,0.0,0.0,-0.00019000000000000906,0.0003923009049186793,2.7739863013361715e-05,-74.68548499999999,0.8641937686515705,0.06110772740726839,74.681255,0.8637898413260433,0.06107916543216971,0.0,0.0,0.0,-0.004419999999995526,0.0008022468448058154,5.672741841477039e-05
LEU 157,R LEU 157,0.0,0.0,0.0,-0.0002850000000000064,0.0004514144437210767,3.1919821428072647e-05,-0.3778749999999998,0.11870412534954411,0.008393649198948059,0.3776050000000001,0.11861765878232419,0.008387535089345347,0.0,0.0,0.0,-0.0005550000000001587,0.0007463075773432063,5.27719148790285e-05
SER 158,R SER 158,0.0,0.0,0.0,-0.00011999999999999511,0.0003249615361854252,2.2978250586151177e-05,-0.5345449999999999,0.134967247786268,0.009543625614775515,0.5342750000000003,0.13495536067529745,0.009542785069097915,0.0,0.0,0.0,-0.00038999999999983216,0.0006307931515165456,4.4603811496338266e-05
VAL 159,R VAL 159,0.0,0.0,0.0,-0.00011999999999999622,0.00032496153618542816,2.297825058615139e-05,0.4307650000000001,0.11972209393006715,0.008465630447580327,-0.4306349999999999,0.1196845511124982,0.008462975769491543,0.0,0.0,0.0,9.999999999997788e-06,0.0006556675987114192,4.636270052531445e-05
ASP 160,R ASP 160,0.0,0.0,0.0,-0.00010999999999999899,0.0003128897569432375,2.2124646889837385e-05,69.92547000000002,0.6656572309367682,0.04706907419412485,-69.92302499999992,0.6654962842742238,0.0470576935464754,0.0,0.0,0.0,0.0023349999999986437,0.000672885577195438,4.758019545975183e-05
TYR 161,R TYR 161,0.0,0.0,0.0,-0.0001799999999999735,0.00038418745424591446,2.7166155414408255e-05,0.15136499999999983,0.2309272867701,0.01632902504361482,-0.1513049999999999,0.23088588517923747,0.01632609750904974,0.0,0.0,0.0,-0.0001200000000002216,0.0006823488843690326,4.8249352327241836e-05
GLY 162,R GLY 162,0.0,0.0,0.0,-0.0001150000000000001,0.00031902194281898576,2.2558257911461183e-05,0.35327,0.3435829842992808,0.024294985809833254,-0.3531199999999999,0.3434681289435745,0.0242868643097457,0.0,0.0,0.0,3.499999999998504e-05,0.0007305990692575957,5.16611556200626e-05
LYS 163,R LYS 163,0.0,0.0,0.0,-0.00023500000000000075,0.0004239988207530786,2.9981244136960132e-05,-73.39143000000001,1.6040369930574554,0.11342254350650058,73.38809500000004,1.603425628449393,0.11337931350048674,0.0,0.0,0.0,-0.003570000000000917,0.0010075217119233817,7.124254346937025e-05
LYS 164,R LYS 164,0.0,0.0,0.0,-0.000339999999999997,0.00047370877129307616,3.3496268448888145e-05,-76.90899000000002,1.6632924907831905,0.11761253993294571,76.904495,1.6626528711592743,0.1175673119956006,0.0,0.0,0.0,-0.00483500000000074,0.0010381594289898992,7.340895721915118e-05
SER 165,R SER 165,0.0,0.0,0.0,-0.00028999999999997973,0.00045376205218150545,3.2085822414266654e-05,-0.2341300000000004,0.2629171981822411,0.01859105337252301,0.23405500000000004,0.2627287802563701,0.01857773021321496,0.0,0.0,0.0,-0.00036500000000007913,0.000788527107967804,5.575728651934511e-05
LYS 166,R LYS 166,0.0,0.0,0.0,-0.0004900000000000121,0.000499899989998011,3.5348267284268084e-05,-84.558155,1.0469369947491531,0.07402962484621911,84.54969,1.0461757375786056,0.073975795835467,0.0,0.0,0.0,-0.008955000000002116,0.0011458512119829592,8.102391622239746e-05
LEU 167,R LEU 167,0.0,0.0,0.0,-0.0008850000000000024,0.00031902194281898505,2.2558257911461132e-05,-0.6854900000000004,0.16435610697506678,0.011621731777149133,0.6860700000000003,0.16427515058583786,0.01161600729596872,0.0,0.0,0.0,-0.00030500000000031056,0.000729366163185876,5.157397599567469e-05
GLU 168,R GLU 168,0.0,0.0,0.0,-0.000789999999999993,0.0004073082370883212,2.8801041647828995e-05,89.85232999999997,1.1446154730336446,0.08093653628331379,-89.84008500000002,1.143514550747808,0.08085868932192634,0.0,0.0,0.0,0.011454999999998848,0.0013667388192337166,9.66430287191056e-05
PHE 169,R PHE 169,0.0,0.0,0.0,-0.0018050000000000167,0.000396200706713174,2.8015620642778783e-05,-0.9503399999999995,0.09491809311190978,0.0067117227296727535,0.9483800000000006,0.0947118556464785,0.006697139538638634,0.0,0.0,0.0,-0.003765000000000054,0.0008060862236755993,5.699890349820724e-05
SER 170,R SER 170,0.0,0.0,0.0,-0.000935000000000017,0.0002465258607124241,1.7432010784760538e-05,0.7586400000000001,0.25094375943625263,0.01774440339938199,-0.7571050000000001,0.25064926486028205,0.017723579488212845,0.0,0.0,0.0,0.0005999999999999664,0.0008185352771872115,5.7879184513948756e-05
ILE 171,R ILE 171,0.0,0.0,0.0,-0.001959999999999983,0.00028000000000002865,1.9798989873225355e-05,-1.1054350000000008,0.13658856385143542,0.009658269973188171,1.1052500000000005,0.1363617156682874,0.00964222938432779,0.0,0.0,0.0,-0.002144999999999833,0.000802480529358336,5.674394240794497e-05
TYR 172,R TYR 172,0.0,0.0,0.0,-0.0029150000000000074,0.0005364466422674687,3.793250584920811e-05,1.2128399999999997,0.6589730983886994,0.04659643464901593,-1.210585,0.6573716093466468,0.0464831922728528,0.0,0.0,0.0,-0.0006600000000000628,0.0020431348462594365,0.00014447145046685817
PRO 173,R PRO 173,0.0,0.0,0.0,-0.001495000000000055,0.0004999749993749443,3.53535712481763e-05,0.59516,0.20009821188606342,0.014149080252793806,-0.5947949999999996,0.19968400780984033,0.014119791601684561,0.0,0.0,0.0,-0.0011299999999998445,0.0009236341266974682,6.531079543230945e-05
ALA 174,R ALA 174,0.0,0.0,0.0,-0.0016999999999999904,0.0004795831523312992,3.391164991562827e-05,-0.4254700000000002,0.33402592579019963,0.023619199721836463,0.4253349999999998,0.33358012946666965,0.023587677161496855,0.0,0.0,0.0,-0.0018350000000001909,0.001103528431894681,7.803124374248861e-05
PRO 175,R PRO 175,0.0,0.0,0.0,-0.0025300000000000396,0.0005469003565550074,3.8671695075338645e-05,-0.09302499999999998,0.4346291457955851,0.030732921629337485,0.094395,0.4339262598357007,0.030683220086473978,0.0,0.0,0.0,-0.001159999999999708,0.001647543626129463,0.00011649892703368172
GLN 176,R GLN 176,0.0,0.0,0.0,-0.006029999999999988,0.0010719608201795558,7.579907651152572e-05,-0.7219000000000009,1.2991842825403934,0.09186620161952917,0.7368099999999995,1.290156534649963,0.09122784344431258,0.0,0.0,0.0,0.008879999999999057,0.010828000738824685,0.0007656552749115881
VAL 177,R VAL 177,0.0,0.0,0.0,-0.003409999999999987,0.0005018964036531859,3.5489435047630846e-05,-0.254905,0.28216443074030456,0.019952038238611126,0.25585499999999983,0.2809001672747812,0.01986264131164333,0.0,0.0,0.0,-0.002460000000000012,0.0018078716768622632,0.0001278358322224401
SER 178,R SER 178,0.0,0.0,0.0,-0.0014949999999999946,0.0004999749993749845,3.5353571248179136e-05,1.708495,0.3699743233996102,0.026161135294076914,-1.7029249999999991,0.36912527599041695,0.026101098576017973,0.0,0.0,0.0,0.004074999999999929,0.0014175242502335182,0.00010023410098364972
THR 179,R THR 179,0.0,0.0,0.0,-0.0014549999999999997,0.0004979708826829462,3.521185879785619e-05,0.8230600000000003,0.61119309256568,0.04321787803675695,-0.8203249999999993,0.6101180454428483,0.04314186072569202,0.0,0.0,0.0,0.0012800000000004045,0.0015689486925963441,0.0001109414259868643
ALA 180,R ALA 180,0.0,0.0,0.0,-0.0007449999999999846,0.00043586121644393976,3.082004218037273e-05,0.3700650000000001,0.41396102567149984,0.029271464839925602,-0.36848,0.4134098203961778,0.029232488741125,0.0,0.0,0.0,0.0008400000000000052,0.0010461357464497587,7.39729680356275e-05
VAL 181,R VAL 181,0.0,0.0,0.0,-0.0011750000000000378,0.0003799671038392635,2.6867731575255628e-05,-0.2890150000000002,0.2141475070482957,0.015142515440804387,0.28857000000000005,0.21387640145654208,0.015123345380569728,0.0,0.0,0.0,-0.001620000000000015,0.0007972452571196626,5.637375275781261e-05
VAL 182,R VAL 182,0.0,0.0,0.0,-0.0006649999999999495,0.00047199046600536894,3.33747659167795e-05,-0.39488500000000015,0.13082508083314892,0.009250730180639783,0.39427,0.13060557836478517,0.009235209012253063,0.0,0.0,0.0,-0.0012799999999999973,0.0008316249154518498,5.8804761711969224e-05
GLU 183,R GLU 183,0.0,0.0,0.0,-0.0011650000000000221,0.00037118054905933633,2.624642832844027e-05,107.91898999999994,1.9944272435730195,0.1410273028513676,-107.87953999999999,1.9909156080563681,0.14077899272267966,0.0,0.0,0.0,0.03828500000000091,0.0035754405322994,0.00025282182461181446
PRO 184,R PRO 184,0.0,0.0,0.0,-0.0009550000000000325,0.0002880538144166689,2.0368480552067786e-05,-1.0323799999999994,0.15195553823405436,0.010744879152415152,1.0296700000000003,0.15166249074836802,0.010724157565981305,0.0,0.0,0.0,-0.003664999999999998,0.0008323310639404095,5.885469395044774e-05
TYR 185,R TYR 185,0.0,0.0,0.0,-0.0008750000000000257,0.00033071891388308105,2.3385358667337645e-05,-0.6567600000000001,0.19779692211963162,0.013986354492861893,0.6555899999999996,0.19744442737135054,0.013961429350177674,0.0,0.0,0.0,-0.002044999999999857,0.0007436228882979622,5.258207869610156e-05
ASN 186,R ASN 186,0.0,0.0,0.0,-0.000534999999999981,0.0004987734956871518,3.526861210765042e-05,-1.28266,0.31517967002965336,0.022286568197010633,1.2811100000000002,0.314735043965554,0.022255128386508942,0.0,0.0,0.0,-0.002084999999999404,0.0008875668988875873,6.276045729601277e-05
SER 187,R SER 187,0.0,0.0,0.0,-0.0005649999999999982,0.0004957569969249021,3.505531343462767e-05,-0.58291,0.2690463935829658,0.01902445293562999,0.5821649999999998,0.2685818083471037,0.01899160179855827,0.0,0.0,0.0,-0.0013100000000000817,0.0009348261870528595,6.610219360958408e-05
ILE 188,R ILE 188,0.0,0.0,0.0,-0.00057499999999999,0.00049434299833212,3.4955328635273224e-05,-0.3260800000000002,0.11180757398316028,0.007905989375150925,0.3255400000000001,0.11165374333178424,0.00789511190547669,0.0,0.0,0.0,-0.001115000000000075,0.0008134955439336628,5.752282155805319e-05
LEU 189,R LEU 189,0.0,0.0,0.0,-0.00043500000000002315,0.0004957569969249305,3.505531343462967e-05,-0.503135,0.09971507797218976,0.0070509207820680705,0.5025599999999999,0.09960198993996026,0.007042924250622019,0.0,0.0,0.0,-0.0010099999999999732,0.000806163755077499,5.700438579621106e-05
THR 190,R THR 190,0.0,0.0,0.0,-0.0004750000000000054,0.0004993746088859598,3.531111722956421e-05,-1.175249999999999,0.15911818720687493,0.011251354918409182,1.1741799999999996,0.159000149685465,0.01124300840522684,0.0,0.0,0.0,-0.0015450000000001474,0.0007536411612957576,5.3290477573353476e-05
THR 191,R THR 191,0.0,0.0,0.0,-0.0005450000000000355,0.0004979708826829447,3.521185879785609e-05,-0.09414000000000002,0.12456327869801766,0.00880795390541981,0.09405500000000001,0.12437605064882863,0.008794714883098822,0.0,0.0,0.0,-0.0006300000000000372,0.0008385105843096947,5.929165202620794e-05
HID 192,R HID 192,0.0,0.0,0.0,-0.0004050000000000509,0.0004908920451586686,3.4711309396222747e-05,-0.8310099999999998,0.1474909146354468,0.010429182590213065,0.8303150000000004,0.14733541928198737,0.010418187408325648,0.0,0.0,0.0,-0.0011000000000002607,0.0008185352771871312,5.787918451394308e-05
THR 193,R THR 193,0.0,0.0,0.0,-0.0002899999999999969,0.00045376205218153245,3.208582241426856e-05,-0.4457249999999999,0.37759506005110777,0.026700002750467994,0.4453749999999998,0.3773884263924903,0.026685391544345013,0.0,0.0,0.0,-0.0006400000000001105,0.0007683749084918956,5.4332310828821226e-05
THR 194,R THR 194,0.0,0.0,0.0,-0.000420000000000002,0.0004935585071701248,3.4899856733230446e-05,-0.6437149999999996,0.1781380469607783,0.0125962620993294,0.6433650000000002,0.17790666590940216,0.012579900988282783,0.0,0.0,0.0,-0.000769999999999766,0.0007530604225420366,5.324941314226809e-05
LEU 195,R LEU 195,0.0,0.0,0.0,-0.0004549999999999654,0.0004979708826828753,3.521185879785118e-05,-0.3914449999999995,0.09883024322038227,0.006988353516744811,0.39100500000000027,0.09878949830320931,0.006985472416021623,0.0,0.0,0.0,-0.0008949999999994107,0.0008148466113324253,5.761835645000369e-05
GLU 196,R GLU 196,0.0,0.0,0.0,-0.000289999999999988,0.00045376205218151846,3.208582241426757e-05,80.74728500000002,0.9681072738966157,0.06845552182883193,-80.74059499999998,0.9676020726406647,0.06841979870543723,0.0,0.0,0.0,0.006400000000004127,0.0009000000000033847,6.36396103070286e-05
HIE 197,R HIE 197,0.0,0.0,0.0,-0.0002799999999999958,0.0004489988864128664,3.174901573277462e-05,-0.4672849999999999,0.20739805634335196,0.014665257204529382,0.4668850000000002,0.20720888440170676,0.014651880728254628,0.0,0.0,0.0,-0.0006800000000000894,0.0007730459236037652,5.466260147488401e-05
SER 198,R SER 198,0.0,0.0,0.0,-0.0003349999999999975,0.0004719904660054022,3.337476591678185e-05,-0.4621199999999998,0.16723012766843215,0.011824955729304046,0.46194499999999983,0.16704760391876375,0.011812049351192233,0.0,0.0,0.0,-0.0005099999999999483,0.0007347788783029023,5.1956712752062715e-05
ASP 199,R ASP 199,0.0,0.0,0.0,-0.00043000000000000313,0.0004950757517794659,3.500714212842883e-05,83.90514499999998,0.9102097527384801,0.064361548846351,-83.89649499999996,0.9095990160423145,0.06431836324041318,0.0,0.0,0.0,0.008220000000001022,0.0009957911427626576,7.041306696929767e-05
CYS 200,R CYS 200,0.0,0.0,0.0,-0.000660000000000025,0.0004737087712930967,3.34962684488896e-05,0.031180000000000097,0.15752307005642072,0.011138563103021868,-0.029850000000000012,0.15739903906949376,0.011129792787828536,0.0,0.0,0.0,0.0006700000000000061,0.0008432674546075228,5.962801355068985e-05
ALA 201,R ALA 201,0.0,0.0,0.0,-0.0005849999999999933,0.000492722031169698,3.484070894801029e-05,0.4827699999999999,0.12453697081589885,0.008806093657235324,-0.4813450000000001,0.12434603320974857,0.008792592329626085,0.0,0.0,0.0,0.0008399999999999775,0.0008856635930193578,6.262587324740305e-05
PHE 202,R PHE 202,0.0,0.0,0.0,-0.002020000000000026,0.0002638181191654956,1.865475810618026e-05,-0.6351349999999999,0.13593519329077458,0.009612069697781079,0.6333850000000002,0.13585134071844726,0.00960614042552982,0.0,0.0,0.0,-0.0037699999999996157,0.0008643494663621756,6.11187368979668e-05
MET 203,R MET 203,0.0,0.0,0.0,-0.001949999999999934,0.0003570714214271052,2.5248762345902557e-05,0.39764499999999997,0.3437058174878627,0.02430367142789336,-0.39325499999999985,0.3427047562771782,0.024232885710847574,0.0,0.0,0.0,0.0024399999999998733,0.001444437606821163,0.00010213716267841124
VAL 204,R VAL 204,0.0,0.0,0.0,-0.0028850000000000147,0.0004022126303338006,2.8440727838790847e-05,-1.1760749999999993,0.12546074834386003,0.008871414592668233,1.1834,0.12544146045068186,0.008870050732662125,0.0,0.0,0.0,0.004439999999999901,0.002196906916553467,0.0001553447778330585
ASP 205,R ASP 205,0.0,0.0,0.0,-0.0038600000000000236,0.0004903060268852283,3.466987164671786e-05,126.27927,2.2431465794969143,0.1586144157557677,-126.20759000000004,2.2381519903451803,0.15826124496992452,0.0,0.0,0.0,0.06781999999999926,0.00680937588916964,0.0004814955866880029
ASN 206,R ASN 206,0.0,0.0,0.0,-0.0036800000000000543,0.0005075431016180266,3.5888716889855956e-05,0.8286199999999997,0.35174242792134197,0.024871945601420132,-0.8212699999999997,0.35090186249149496,0.024812508649872552,0.0,0.0,0.0,0.0036699999999995825,0.0022340769906162724,0.0001579730989757601
GLU 207,R GLU 207,0.0,0.0,0.0,-0.008110000000000015,0.0009632756614800663,6.81138752384512e-05,142.13840000000008,3.4053003171486065,0.24079109462324805,-141.96423500000003,3.381963258192367,0.23914091535915732,0.0,0.0,0.0,0.16605500000000106,0.024244009053787065,0.0017143103205080887
ALA 208,R ALA 208,0.0,0.0,0.0,-0.005880000000000007,0.0006749814812274805,4.772839825512917e-05,1.87019,0.20938988490373547,0.014806100752730204,-1.8551149999999992,0.2092506912175007,0.014796258272786708,0.0,0.0,0.0,0.009195000000000017,0.004143304840341809,0.00029297589491287385
ILE 209,R ILE 209,0.0,0.0,0.0,-0.008590000000000009,0.0008377947242612763,5.924103307674622e-05,1.5739950000000003,0.199497105179496,0.014106575589950753,-1.5668200000000017,0.1992238881258859,0.014087256226816402,0.0,0.0,0.0,-0.0014150000000001217,0.005340671774224742,0.0003776425227645905
TYR 210,R TYR 210,0.0,0.0,0.0,-0.013279999999999998,0.0012851459061133097,9.087353850268515e-05,1.4931899999999994,0.4129239202322904,0.029198130411038557,-1.4859499999999999,0.4108618107101224,0.029052317248371123,0.0,0.0,0.0,-0.006040000000000121,0.008422493692488126,0.0005955602404459278
ASP 211,R ASP 211,0.0,0.0,0.0,-0.02380500000000005,0.00340836837797788,0.00024100803928499525,153.96151999999998,3.4199358911558275,0.2418259859859544,-153.6532549999999,3.394393727898402,0.24001988230140445,0.0,0.0,0.0,0.28446,0.03399012209451368,0.0024034645826389316
ILE 212,R ILE 212,0.0,0.0,0.0,-0.027240000000000025,0.0034354621232083084,0.00024292385638301293,1.7566200000000014,0.4039385418600113,0.02856276821318201,-1.7446700000000002,0.4027253544290457,0.028476982907253402,0.0,0.0,0.0,-0.015289999999999901,0.015625808779068388,0.0011049115349203544
CYS 213,R CYS 213,0.0,0.0,0.0,-0.017279999999999997,0.0023176712450215914,0.00016388410539158355,0.7034349999999995,0.8044213857021714,0.05688118167614846,-0.6735800000000006,0.8069654042150748,0.057061070950342276,0.0,0.0,0.0,0.012574999999999958,0.01543030702870181,0.0010910874735785498
ARG 214,R ARG 214,0.0,0.0,0.0,-0.06518000000000002,0.015225229062316239,0.0010765862715082313,-167.89570999999992,7.328584062827795,0.5182091487321193,167.93438999999995,7.378814523208198,0.5217609786478298,0.0,0.0,0.0,-0.02649999999999423,0.09544516750469893,0.006748992517405852
ARG 215,R ARG 215,0.0,0.0,0.0,-0.17734000000000005,0.04383884578772564,0.0030998745135892114,-156.92000500000003,4.336357088037394,0.30662675025975916,157.24849499999993,4.339673470436192,0.30686125390807895,-0.002629584,0.01014982626498326,0.0007177010979834991,0.14852041600000207,0.06577291056665699,0.004650847108005948
ASN 216,R ASN 216,0.0,0.0,0.0,-0.11468000000000007,0.030666881158669976,0.0021684759625137506,2.2101800000000003,1.8354099726219222,0.12978308378983766,-1.7654949999999991,1.8326126459170253,0.12958528292161497,-0.0015296039999999995,0.007902648717890981,0.0005588016497755888,0.3284753960000013,0.06031084552382146,0.004264620784898849
LEU 217,R LEU 217,0.0,0.0,0.0,-0.042525000000000014,0.005533477658760453,0.00039127595760537765,-0.30968500000000004,0.29467471180099597,0.02083664869586758,0.36939500000000014,0.29660092544528527,0.02097285256885668,0.0,0.0,0.0,0.017185000000000023,0.0166745547166936,0.0011790690713440175
ASP 218,R ASP 218,0.0,0.0,0.0,-0.13351499999999997,0.04122474711869076,0.002915029824032682,155.7515950000001,5.8037353886063725,0.41038606494959085,-154.8896699999999,5.636170032133617,0.39853740496420814,-0.001004688000000001,0.003772875629470978,0.00026678259421723924,0.727405312000002,0.22789208954826878,0.01611440418983528
ILE 219,R ILE 219,0.0,0.0,0.0,-0.029169999999999988,0.0031386462049742972,0.0002219358015282748,0.7414650000000002,0.6754885482189905,0.04776425330595044,-0.67023,0.6684612083733806,0.04726734534009712,0.0,0.0,0.0,0.04206500000000004,0.01380618611347825,0.0009762447823164015
GLU 220,R GLU 220,0.0,0.0,0.0,-0.06598999999999998,0.011990408666930416,0.0008478499277584449,176.5733349999999,6.913359249510291,0.4888483206107468,-175.63997500000008,6.783336946101307,0.47965435536614803,0.0,0.0,0.0,0.8673699999999989,0.17162457021067556,0.012135689741419542
ARG 221,R ARG 221,0.0,0.0,0.0,-0.06879999999999993,0.012867012085173714,0.0009098351499035592,-175.36919000000012,6.724498539955105,0.47549385176812925,175.39516500000013,6.722140493008323,0.47532711266948663,0.0,0.0,0.0,-0.042824999999998996,0.05885740713792815,0.00416184717102865
PRO 222,R PRO 222,0.0,0.0,0.0,-0.011925000000000005,0.0012842799539041704,9.081230643475856e-05,1.2482250000000001,0.34366961514658173,0.024301111535791897,-1.2522450000000003,0.34326161302277614,0.024272261428943752,0.0,0.0,0.0,-0.015944999999999807,0.006540793147623901,0.00046250391890233634
THR 223,R THR 223,0.0,0.0,0.0,-0.005600000000000024,0.0006708203932499653,4.7434164902527695e-05,0.03431500000000009,0.47526505844107647,0.033606314568470595,-0.034120000000000004,0.474643440489806,0.03356235954160553,0.0,0.0,0.0,-0.0054049999999999775,0.0029053356088407606,0.00020543825106340486
TYR 224,R TYR 224,0.0,0.0,0.0,-0.0050750000000000135,0.0005285593627966408,3.7374790969314526e-05,-0.42071000000000025,0.6105316665824958,0.0431711081569607,0.4139149999999998,0.6086035883684883,0.043034772438982426,0.0,0.0,0.0,-0.011870000000000073,0.002590965071165709,0.00018320889716387585
THR 225,R THR 225,0.0,0.0,0.0,-0.0031249999999999976,0.0005190134873006831,3.669979563975911e-05,-0.3687549999999996,0.5921048935577209,0.04186813854084034,0.37125000000000014,0.591397926526632,0.04181814842266451,0.0,0.0,0.0,-0.000629999999999673,0.0017271653076644134,0.00012212903012796564
ASN 226,R ASN 226,0.0,0.0,0.0,-0.006345000000000004,0.0007719941709624699,5.458823133240493e-05,-0.3189499999999997,1.1039074406398388,0.07805804370787162,0.33878499999999995,1.0980629302435265,0.07764477441447684,0.0,0.0,0.0,0.013489999999999504,0.006964186959006394,0.0004924423824164342
LEU 227,R LEU 227,0.0,0.0,0.0,-0.0054550000000000405,0.0006387292070980896,4.516497536809658e-05,-0.6731749999999999,0.16660001313025272,0.011780399903016955,0.67502,0.16640528717561873,0.011766630698717483,0.0,0.0,0.0,-0.003610000000000264,0.0030948182499140144,0.0002188366971054083
ASN 228,R ASN 228,0.0,0.0,0.0,-0.0026400000000000048,0.0004799999999999748,3.3941125496952497e-05,0.30989000000000033,0.40489173602334727,0.028630169218850237,-0.3093199999999998,0.40400820239198126,0.02856769395663571,0.0,0.0,0.0,-0.0020699999999987994,0.002023635342644578,0.00014309262734327435
ARG 229,R ARG 229,0.0,0.0,0.0,-0.005784999999999997,0.0006314863418951411,4.4652827458074084e-05,-113.30848999999998,2.313056657305373,0.16355780476493173,113.277385,2.309922569432774,0.16333619128617682,0.0,0.0,0.0,-0.036889999999997085,0.005980627057430049,0.00042289419480565354
LEU 230,R LEU 230,0.0,0.0,0.0,-0.00902000000000003,0.00074806416837067,5.28961246217576e-05,-1.3408399999999991,0.16340481755444766,0.011554465457130054,1.3520699999999997,0.16255169977579775,0.011494140920486638,0.0,0.0,0.0,0.0022100000000002317,0.00381390875611863,0.00026968407442782335
ILE 231,R ILE 231,0.0,0.0,0.0,-0.0038249999999999864,0.0004408798022136938,3.117490978334867e-05,-0.6047249999999998,0.12940119541565387,0.009150046277205443,0.6040049999999999,0.1291706428527785,0.00913374374914253,0.0,0.0,0.0,-0.004544999999999906,0.00244089635175291,0.00017259743624979868
GLY 232,R GLY 232,0.0,0.0,0.0,-0.0014399999999999862,0.000496386945839606,3.509985754956649e-05,-0.8978400000000001,0.1011072420749392,0.007149361649825932,0.9009699999999998,0.10178918950458493,0.0071975826150174555,0.0,0.0,0.0,0.0016899999999999893,0.002105682787126469,0.00014889425778049153
GLN 233,R GLN 233,0.0,0.0,0.0,-0.0075250000000000195,0.0006552671211039632,4.6334382482119904e-05,0.400015,0.17867953093457506,0.012634550798306951,-0.3508249999999997,0.1773966301117364,0.012543836011165049,0.0,0.0,0.0,0.041664999999999924,0.007105826834366653,0.0005024578340517998
ILE 234,R ILE 234,0.0,0.0,0.0,-0.0050400000000000314,0.0004983974317750633,3.5242020373410694e-05,-1.1603600000000003,0.10635422135486307,0.00752037911278388,1.1663150000000009,0.1064948157188754,0.0075303206356028525,0.0,0.0,0.0,0.000915000000000079,0.003630120521414816,0.0002566882837216862
VAL 235,R VAL 235,0.0,0.0,0.0,-0.002070000000000063,0.00029171904291629976,2.0627651344736502e-05,-0.8007450000000006,0.09232491524501799,0.006528357364222547,0.7995949999999995,0.09219371440071703,0.006519080063552287,0.0,0.0,0.0,-0.0032200000000004426,0.0023241342474132607,0.00016434110867338098
SER 236,R SER 236,0.0,0.0,0.0,-0.0017149999999999832,0.0004514144437210802,3.191982142807289e-05,-0.9263649999999994,0.1424725298961221,0.010074329202235107,0.9322099999999997,0.14229510146171692,0.010061783117320785,0.0,0.0,0.0,0.004130000000000222,0.002119693374051933,0.00014988495588283147
SER 237,R SER 237,0.0,0.0,0.0,-0.0026249999999999898,0.0004841229182759566,3.423265984407497e-05,-1.1856599999999995,0.2716187666565039,0.019206347180034042,1.1877549999999995,0.27057994193029494,0.019132891179197378,0.0,0.0,0.0,-0.0005299999999999855,0.004109635020290505,0.0002905950791049131
ILE 238,R ILE 238,0.0,0.0,0.0,-0.0026300000000000255,0.0004828043081829021,3.413942003022098e-05,-0.7704150000000002,0.12261228639496197,0.008669997916666467,0.7711050000000002,0.12273880386821363,0.00867894405299395,0.0,0.0,0.0,-0.0019400000000003815,0.0019789896412058766,0.0001399356995194608
THR 239,R THR 239,0.0,0.0,0.0,-0.0011599999999999894,0.00036660605559652403,2.5922962793635457e-05,-0.8125699999999995,0.27572976825145484,0.019497038890559894,0.8125950000000001,0.2759221284619984,0.019510640811490475,0.0,0.0,0.0,-0.0011349999999994776,0.0014271562633435002,0.00010091518716230431
ALA 240,R ALA 240,0.0,0.0,0.0,-0.0010300000000000248,0.0001705872210923107,1.2062338081814174e-05,-0.987795,0.08184853679204823,0.0057875655395853935,0.9902800000000004,0.08183588210558493,0.005786670718124194,0.0,0.0,0.0,0.0014549999999999325,0.0012953667434359938,9.159626084071259e-05
SER 241,R SER 241,0.0,0.0,0.0,-0.0015549999999999774,0.0004969657935915189,3.514078826663171e-05,-0.7803649999999993,0.2611941840374721,0.01846921787393836,0.780195,0.260198341606937,0.018398801180375894,0.0,0.0,0.0,-0.00172499999999981,0.0025979559272627543,0.00018370322533912785
LEU 242,R LEU 242,0.0,0.0,0.0,-0.0014600000000000058,0.0004983974317751495,3.5242020373416786e-05,-0.69634,0.07533959384015868,0.005327313769621644,0.6957700000000002,0.07529533252466569,0.005324184021988712,0.0,0.0,0.0,-0.002030000000000175,0.0009638983348881953,6.815790489738647e-05
ARG 243,R ARG 243,0.0,0.0,0.0,-0.0010700000000000375,0.00025514701644340176,1.804161855266449e-05,-86.60532,1.0465122682523305,0.07399959214761381,86.59659499999998,1.0458334527906925,0.07395159264600397,0.0,0.0,0.0,-0.009795000000003426,0.0012621311342283963,8.924614837595676e-05
PHE 244,R PHE 244,0.0,0.0,0.0,-0.00176499999999996,0.00042399882075309394,2.9981244136961217e-05,0.08755500000000006,0.15588847608146023,0.011022979854603744,-0.08777000000000003,0.15578731366834725,0.011015826591772407,0.0,0.0,0.0,-0.001979999999999609,0.0007068238818829026,4.997999599839997e-05
ASP 245,R ASP 245,0.0,0.0,0.0,-0.00114499999999999,0.00035210083782918726,2.4897289009048317e-05,84.531235,0.8196988043027632,0.05796145830529886,-84.52418499999996,0.8188763586649832,0.05790330261653571,0.0,0.0,0.0,0.0059049999999994185,0.00153817261710081,0.00010876522881874416
GLY 246,R GLY 246,0.0,0.0,0.0,-0.000864999999999988,0.00034172357249683075,2.416350554038018e-05,-0.806525,0.05562678648816523,0.003933407794139785,0.8091900000000001,0.05562808553239891,0.003933499650438455,0.0,0.0,0.0,0.0017999999999998917,0.0009110433579144559,6.442049363362747e-05
ALA 247,R ALA 247,0.0,0.0,0.0,-0.0016850000000000016,0.0004645158770160334,3.284623266068535e-05,-0.7951149999999992,0.12803101880013612,0.00905316015957986,0.7964150000000001,0.1277524668059283,0.009033463559178122,0.0,0.0,0.0,-0.00038499999999995536,0.0010231202275394122,7.234552508622419e-05
LEU 248,R LEU 248,0.0,0.0,0.0,-0.0026000000000000177,0.0004898979485566453,3.464101615137823e-05,0.504515,0.08445282573721112,0.005971716576914777,-0.504,0.08447171124110216,0.005973051983701525,0.0,0.0,0.0,-0.0020850000000001744,0.0010619675136274835,7.509244302858108e-05
ASN 249,R ASN 249,0.0,0.0,0.0,-0.0010550000000000021,0.0002489477856900864,1.7603266742283545e-05,0.38537500000000025,0.24037606864036967,0.01699715481705684,-0.38483000000000017,0.2403365371723573,0.01699435952014666,0.0,0.0,0.0,-0.0005100000000004812,0.0006556675987110319,4.6362700525287065e-05
VAL 250,R VAL 250,0.0,0.0,0.0,-0.0012550000000000122,0.0004358612164439366,3.082004218037251e-05,-0.195745,0.15495583233618543,0.010957031982932242,0.19674499999999992,0.1548765313887163,0.010951424559161246,0.0,0.0,0.0,-0.0002550000000002228,0.0007937096446434704,5.612374720205628e-05
ASP 251,R ASP 251,0.0,0.0,0.0,-0.0006699999999999773,0.00047021271782033303,3.3249060137091405e-05,84.60834999999996,0.9156379183454096,0.06474537811735734,-84.60020499999997,0.9148915197869699,0.06469259976914328,0.0,0.0,0.0,0.00747500000000052,0.0011913752557448462,8.424295222750381e-05
LEU 252,R LEU 252,0.0,0.0,0.0,-0.0008700000000000152,0.00033630343441600917,2.378024390118854e-05,0.2335450000000002,0.10081075327067045,0.007128396725421499,-0.23348000000000005,0.10074358341849848,0.00712364709962529,0.0,0.0,0.0,-0.0008050000000000379,0.000732785780429361,5.181577944986776e-05
THR 253,R THR 253,0.0,0.0,0.0,-0.0004599999999999986,0.0004983974317750828,3.5242020373412076e-05,-0.1782399999999996,0.14777923534786613,0.010449569943303889,0.17806499999999997,0.14767268120745966,0.010442035427779396,0.0,0.0,0.0,-0.000634999999999486,0.0007885271079675547,5.5757286519327485e-05
GLU 254,R GLU 254,0.0,0.0,0.0,-0.0008000000000000001,0.00039999999999999915,2.828427124746184e-05,84.38201500000002,1.0031190531405547,0.07093122848131149,-84.37370000000003,1.0021773994618108,0.07086464351113458,0.0,0.0,0.0,0.007515000000000072,0.0013526917608962347,9.564975169848994e-05
PHE 255,R PHE 255,0.0,0.0,0.0,-0.0018850000000000188,0.00031902194281893957,2.2558257911457917e-05,0.20551000000000014,0.09746224858887644,0.006891621688688354,-0.20813499999999993,0.09728030003551595,0.006878755983097526,0.0,0.0,0.0,-0.004510000000000289,0.0009380298502712119,6.632872680821758e-05
GLN 256,R GLN 256,0.0,0.0,0.0,-0.0007099999999999706,0.00045376205218151705,3.2085822414267474e-05,0.9560100000000002,0.5977759027428252,0.04226913944593618,-0.9554450000000003,0.5973790898374327,0.04224108053630964,0.0,0.0,0.0,-0.00014499999999937786,0.0008024805293591628,5.674394240800343e-05
THR 257,R THR 257,0.0,0.0,0.0,-0.0005299999999999967,0.000499099188538708,3.529164207004236e-05,0.17876,0.1435134920486572,0.010147936341936718,-0.17856500000000008,0.14347890358864618,0.010145490568474257,0.0,0.0,0.0,-0.0003349999999998188,0.0008017324990291098,5.669104867611207e-05
ASN 258,R ASN 258,0.0,0.0,0.0,-0.0010400000000000459,0.00024166091947186633,1.7088007490633286e-05,0.7955449999999991,0.18437276907125033,0.013037123527642245,-0.7936850000000003,0.18435928448277109,0.013036170023246727,0.0,0.0,0.0,0.0008199999999996876,0.0007399999999996717,5.23259018077813e-05
LEU 259,R LEU 259,0.0,0.0,0.0,-0.0016500000000000737,0.00047696960070844034,3.372684390807781e-05,0.6882000000000003,0.07644834857601422,0.00540571456886126,-0.68662,0.07639028472260197,0.0054016088344122975,0.0,0.0,0.0,-7.000000000012163e-05,0.0008337265738838801,5.8953371404871873e-05
VAL 260,R VAL 260,0.0,0.0,0.0,-0.0006500000000000128,0.00047696960070848165,3.372684390808073e-05,-0.5569149999999999,0.044394006070641825,0.0031391302736587592,0.556335,0.04438302349998067,0.0031383536886398227,0.0,0.0,0.0,-0.0012299999999998445,0.000804425260667587,5.688145567758069e-05
PRO 261,R PRO 261,0.0,0.0,0.0,-0.0007750000000000024,0.0004175823272122518,2.95275295275443e-05,-1.0712299999999997,0.0859189565811876,0.00607538768310303,1.0699500000000004,0.08585404766229246,0.0060707979294320055,0.0,0.0,0.0,-0.002054999999999936,0.0007293661631857276,5.15739759956642e-05
TYR 262,R TYR 262,0.0,0.0,0.0,-0.0007600000000000006,0.00042708313008125174,3.0199337741082948e-05,0.944375,0.23354019862756073,0.016513785812920144,-0.9437350000000001,0.23331194734732325,0.0164976460101131,0.0,0.0,0.0,-0.00011999999999984468,0.000758683069535571,5.364699432400272e-05
PRO 263,R PRO 263,0.0,0.0,0.0,-0.0003649999999999898,0.00048143016108256756,3.404225315692154e-05,0.40623000000000004,0.15868439463286863,0.011220681151338358,-0.4060200000000001,0.15856474891980246,0.01121222092183346,0.0,0.0,0.0,-0.00015499999999963877,0.0007752257735650818,5.481674014384563e-05
ARG 264,R ARG 264,0.0,0.0,0.0,-0.0006349999999999844,0.000481430161082568,3.404225315692157e-05,-87.04175500000002,1.2067161120071033,0.08532771457672882,87.03119999999997,1.2058543444398195,0.08526677840766551,0.0,0.0,0.0,-0.01118999999999687,0.0011506085346436432,8.136030973376367e-05
GLY 265,R GLY 265,0.0,0.0,0.0,-0.00038499999999999255,0.000486595314404065,3.440748465087145e-05,0.5072750000000004,0.13184725774546724,0.009323009003267043,-0.5065700000000001,0.13177372689576577,0.009317809587022012,0.0,0.0,0.0,0.000320000000000098,0.0007332121111928073,5.184592558725389e-05
HID 266,R HID 266,0.0,0.0,0.0,-0.0008399999999999119,0.0003666060555964258,2.592296279362851e-05,-0.5392050000000003,0.17792603231399276,0.012581270399884105,0.5394349999999998,0.17789054436647378,0.01257876102305,0.0,0.0,0.0,-0.0006100000000000927,0.0007056202944927291,4.9894889517865745e-05
PHE 267,R PHE 267,0.0,0.0,0.0,-0.0012449999999999716,0.0004300872004605517,3.041175759471941e-05,0.7529100000000001,0.09189021656302632,0.006497619525641631,-0.7507499999999997,0.0917967183509341,0.0064910082036617085,0.0,0.0,0.0,0.0009150000000001767,0.0008048447055181123,5.6911114907394714e-05
PRO 268,R PRO 268,0.0,0.0,0.0,-0.001429999999999989,0.0004950757517794146,3.5007142128425205e-05,0.09757000000000002,0.1290431520848743,0.009124728790490158,-0.09503,0.12888766077480027,0.009113733894513266,0.0,0.0,0.0,0.0011100000000002995,0.00101385403288637,7.169030617872812e-05
LEU 269,R LEU 269,0.0,0.0,0.0,-0.003740000000000002,0.0005122499389946174,3.622154055254892e-05,-1.3959650000000001,0.173741427918043,0.012285374185388194,1.4007349999999994,0.17423089500718295,0.012319984735178044,0.0,0.0,0.0,0.0010299999999996313,0.001590314434318372,0.00011245221207253691
ALA 270,R ALA 270,0.0,0.0,0.0,-0.0027399999999999846,0.0004715930449020528,3.334666400106535e-05,0.5838399999999999,0.17538359216300714,0.012401492732731818,-0.5628249999999998,0.17549556796398003,0.01240941061755149,0.0,0.0,0.0,0.01827499999999993,0.0028476964374737207,0.0002013625461698441
THR 271,R THR 271,0.0,0.0,0.0,-0.009274999999999959,0.0008362864341839313,5.913438086257752e-05,-1.572824999999999,0.17012502571639124,0.012029655933359602,1.6100100000000006,0.1688880987518028,0.011942191988910306,0.0,0.0,0.0,0.027910000000000004,0.010909715853311679,0.000771433406069507
TYR 272,R TYR 272,0.0,0.0,0.0,-0.01852500000000004,0.0014069026263391923,9.948303875536062e-05,0.6393350000000001,0.1382938638371197,0.009778852891571639,-0.5778499999999999,0.13867569181367043,0.009805852206718216,0.0,0.0,0.0,0.042959999999999825,0.011204838240688658,0.0007923017102089295
ALA 273,R ALA 273,0.0,0.0,0.0,-0.021264999999999982,0.0017677033122105727,0.00012499549991900168,-1.0059500000000003,0.11775511666165074,0.008326544151086624,1.1345400000000003,0.11808868870471369,0.008350131256453031,0.0,0.0,0.0,0.10732499999999982,0.01795576161013542,0.0012696640795895836
PRO 274,R PRO 274,0.0,0.0,0.0,-0.053485000000000005,0.005938836165445435,0.00041993913249423805,-0.8508500000000002,0.2334120337514745,0.01650472318762109,0.9434299999999997,0.23656480105882174,0.01672765750187394,0.0,0.0,0.0,0.039094999999999845,0.024169939491028764,0.0017090728114974969
VAL 275,R VAL 275,0.0,0.0,0.0,-0.046999999999999986,0.007631513611335664,0.0005396295025292886,0.8161000000000002,0.3922560770721085,0.027736693205932094,-0.6415450000000003,0.41083995420966496,0.029050771760402477,0.0,0.0,0.0,0.12755499999999997,0.04767784574621593,0.0033713328039515476
ILE 276,R ILE 276,0.0,0.0,0.0,-0.2721799999999998,0.08579095290297262,0.006066336456214766,-1.224355,0.33901151746659125,0.023971734290096837,1.3909850000000008,0.3341675549406291,0.023629214415104703,-0.01902855599999999,0.02519088594338168,0.0017812646274662067,-0.12457855599999973,0.10945916505716888,0.00773993178749417
SER 277,R SER 277,0.0,0.0,0.0,-0.10884499999999996,0.02057014766597501,0.0014545290904619563,-2.469865,0.8335953195496005,0.05894409032188895,2.496555000000001,0.8073270755864657,0.05708664497826943,0.0,0.0,0.0,-0.08215500000000002,0.1114448786396215,0.00788034294145882
ALA 278,R ALA 278,0.0,0.0,0.0,-0.06799499999999999,0.014836609282447353,0.00104910670334338,-0.89653,0.29762781976824626,0.02104546496278945,0.9954800000000009,0.30406417020095944,0.021500583666495897,0.0,0.0,0.0,0.03095499999999995,0.02872860899869659,0.002031419423703523
GLU 279,R GLU 279,0.0,0.0,0.0,-0.7061349999999997,0.3921976756369171,0.027732563600846607,135.77661499999996,6.102698393889428,0.43152594178554665,-133.60952999999998,5.622880282303064,0.3975976777416625,-0.126416952,0.09790608544068793,0.006923005693453995,1.3345330480000006,0.5796023904325452,0.040984078066678566
LYS 280,R LYS 280,0.0,0.0,0.0,-2.026035,0.8041160574040304,0.056859591705138095,-163.61867499999994,10.899452127486683,0.7707076510563975,163.696315,9.435745845229913,0.6672079872714863,-0.49230626399999994,0.09357448619523177,0.006616715373469536,-2.4407012640000008,1.7258398068688652,0.1220353030678656
ALA 281,R ALA 281,0.0,0.0,0.0,-0.3652549999999998,0.04069029337569488,0.0028772382374423902,-1.4170150000000001,0.26522195379530694,0.018754024204820672,1.5543699999999994,0.2747471621327547,0.019427558145583064,-0.007180271999999999,0.009604809667641313,0.0006791626047995281,-0.23508027200000017,0.08540373490165148,0.006038956008761599
TYR 282,R TYR 282,0.0,0.0,0.0,-2.5366350000000004,0.5974209586003821,0.04224404110492978,-2.5285699999999984,2.354139011422224,0.166462765883245,4.506100000000001,1.801138623204772,0.12735973343250961,-0.5582090159999997,0.10365846728127183,0.007329760514199118,-1.1173140160000008,0.9856954344871138,0.06969919259104584
HIE 283,R HIE 283,0.0,0.0,0.0,-8.343125000000002,0.9097989884446854,0.06433250342458985,-8.492719999999997,2.0550169613898737,0.1453116428852153,14.058989999999993,0.9427379274752254,0.06666163813994835,-1.3394687759999995,0.04641760852436258,0.0032822205754039274,-4.116323776000001,1.3389082105854528,0.09467510750913197
GLU 284,R GLU 284,0.0,0.0,0.0,-2.78579,0.8996045886388087,0.06361165050130362,99.88760000000002,6.906149132475468,0.48833848834589955,-98.80583500000004,6.142728286174322,0.43435648261402826,-0.5697700200000004,0.05628999843882004,0.003980303960906982,-2.273795020000002,1.5132003692539335,0.1069994242393444
GLN 285,R GLN 285,0.0,0.0,0.0,-3.1176000000000004,0.5660022261440361,0.040022401227312966,-4.724089999999999,3.192410312271912,0.22573749801373327,6.605739999999998,2.9526251798018674,0.20878212869400495,-0.5802602040000001,0.14230601059530712,0.010062554509554634,-1.816210203999999,0.8782933143978474,0.06210471584815263
LEU 286,R LEU 286,0.0,0.0,0.0,-0.42975499999999983,0.14327367160438165,0.010130978475695275,-0.1133050000000001,0.31949391539589606,0.02259163141242792,0.3283649999999998,0.27840314612985273,0.01968607525320882,-0.010864547999999995,0.021516679049270033,0.0015214589664353357,-0.22555954800000017,0.210094723595309,0.014855940374575634
SER 287,R SER 287,0.0,0.0,0.0,-0.3461800000000001,0.14796911028995197,0.010462996129216518,-0.8384050000000001,0.9820268840388225,0.06943978690113467,1.1225850000000002,0.7612291066262503,0.053827026333199905,-0.044900423999999994,0.045372651619117695,0.0032083309640292905,-0.10690042399999983,0.4008022446580729,0.028340998511251304
VAL 288,R VAL 288,0.0,0.0,0.0,-0.07460000000000001,0.009347192091745952,0.0006609462913126832,0.20331500000000005,0.16615082237232529,0.011748637319919274,-0.11233999999999998,0.1797546783813985,0.012710575203349377,0.0,0.0,0.0,0.016374999999999966,0.04819433965726675,0.003407854438646107
ALA 289,R ALA 289,0.0,0.0,0.0,-0.2147549999999999,0.04979703781350886,0.003521182312093504,0.07227999999999998,0.33813441351036716,0.023909713674571675,0.21738500000000005,0.3315462060935096,0.02344385706053933,-0.012335903999999995,0.020086162480603017,0.0014203061698049198,0.06257409600000009,0.11343597821007771,0.008021134942287539
GLU 290,R GLU 290,0.0,0.0,0.0,-0.9288899999999998,0.8769706995675511,0.062011192856612586,103.32193500000005,4.939001839518377,0.34924016930162766,-106.16414999999995,5.230147635345312,0.36982728595594566,-0.581225472,0.05363077200631525,0.0037922682565935174,-4.352330471999997,1.6901496112107535,0.11951162513069306
ILE 291,R ILE 291,0.0,0.0,0.0,-0.10580499999999991,0.014261380543271727,0.0010084318891229328,0.7413949999999998,0.19292651185101528,0.013641964480051973,-0.7523049999999999,0.21028887744005853,0.014869669124597217,0.0,0.0,0.0,-0.11671499999999999,0.06788014271493541,0.004799850922164145
THR 292,R THR 292,0.0,0.0,0.0,-0.054135000000000065,0.006626218755821205,0.0004685444215866662,-0.2199450000000003,0.24790038720219906,0.017529204484944577,0.4971399999999999,0.27128645450888256,0.01918284916272867,0.0,0.0,0.0,0.2230599999999997,0.08301058004856961,0.00586973440625723
ASN 293,R ASN 293,0.0,0.0,0.0,-0.8248150000000001,0.2081651766626681,0.014719500802506825,3.3988049999999985,0.9171244337465927,0.06485049062940881,-1.4809349999999994,0.7182196257239154,0.05078579677306447,-0.153451872,0.041126684212715287,0.0029080957294528704,0.9396031279999988,0.551335398119198,0.03898529987182698
ALA 294,R ALA 294,0.0,0.0,0.0,-0.10914500000000003,0.01904295079550386,0.0013465399641302538,1.5731099999999996,0.24869269772150757,0.017585229299045425,-1.5356449999999997,0.2477480554414115,0.01751843300284028,-0.00025084799999999964,0.002028769571759197,0.00014345567216558563,-0.0719308479999999,0.0400756456803293,0.0028337760820990217
CYS 295,R CYS 295,0.0,0.0,0.0,-0.028479999999999984,0.0031352192905759555,0.00022169348208731348,-0.089825,0.2937422073434459,0.02077071067332555,0.154925,0.30045395549900816,0.021245302936766984,0.0,0.0,0.0,0.036620000000000014,0.02804042795679118,0.001982757675561989
PHE 296,R PHE 296,0.0,0.0,0.0,-0.047774999999999984,0.008396092841316143,0.0005936934183566471,0.7474899999999994,0.27294977541665233,0.019300463712046006,-0.6549200000000001,0.2699900250009251,0.019091177753087964,0.0,0.0,0.0,0.04479499999999995,0.03460307753654283,0.0024468070776013325
GLU 297,R GLU 297,0.0,0.0,0.0,-0.3033500000000001,0.09772628868426253,0.00691029214288362,143.31603500000008,4.012561811827785,0.28373096670736064,-142.27007999999995,3.8383461886098997,0.2714120618507599,-0.06661861199999998,0.05245639637827837,0.0037092273595690085,0.6759863879999959,0.26093555438942123,0.018450929996143093
PRO 298,R PRO 298,0.0,0.0,0.0,-0.047560000000000054,0.01130603378731893,0.000799457315933744,-2.2544399999999998,0.3728812631388141,0.026366686974286086,2.2452800000000015,0.3712475610694205,0.026251166793115413,0.0,0.0,0.0,-0.05672000000000017,0.017017391104396786,0.0012033112648022599
ALA 299,R ALA 299,0.0,0.0,0.0,-0.03850999999999999,0.009414345436619601,0.0006656947498666348,-1.17235,0.3244664659098083,0.02294324383124592,1.2452150000000004,0.32248557917370313,0.022803173986859673,0.0,0.0,0.0,0.03435499999999996,0.014918410605691134,0.001054890930380951
ASN 300,R ASN 300,0.0,0.0,0.0,-0.05527499999999999,0.010038395041041016,0.0007098217205749514,1.1603299999999992,0.7845580164015927,0.055476629363183275,-0.8561349999999999,0.7844125934576777,0.05546634640820503,0.0,0.0,0.0,0.24891999999999975,0.05315565444992793,0.003758672371995292
GLN 301,R GLN 301,0.0,0.0,0.0,-0.01621000000000003,0.0019041796133767554,0.0001346458317215882,-0.8690649999999991,0.20167897950703903,0.014260857403221005,0.989885,0.20704099056708541,0.01464000884135661,0.0,0.0,0.0,0.10461000000000084,0.019669720384387523,0.0013908592667843682
MET 302,R MET 302,0.0,0.0,0.0,-0.008779999999999904,0.0009282241108698666,6.563535632569363e-05,-0.5777849999999998,0.4376443976278002,0.03094613213109193,0.5760000000000001,0.4367606667272137,0.03088364291983705,0.0,0.0,0.0,-0.010564999999999875,0.004020668476758713,0.00028430419448190723
VAL 303,R VAL 303,0.0,0.0,0.0,-0.004599999999999996,0.0006782329983125011,4.7958315233125374e-05,0.5066550000000002,0.3587589942774953,0.02536809176652827,-0.4957750000000001,0.356944301502349,0.025239773609820656,0.0,0.0,0.0,0.006279999999999985,0.005241335707622394,0.0003706184021334986
LYS 304,R LYS 304,0.0,0.0,0.0,-0.008565000000000003,0.0013622683289278735,9.632691731805656e-05,-137.71781499999997,4.4498695285128695,0.3146532919006835,137.652645,4.451357091829432,0.31475847851154204,0.0,0.0,0.0,-0.0737350000000037,0.013443763423984885,0.000950617628176739
CYS 305,R CYS 305,0.0,0.0,0.0,-0.005960000000000021,0.0013595587519486,9.613532129243744e-05,0.9007350000000001,0.5233262221358683,0.037004752044501,-0.8759700000000005,0.5194062274366748,0.03672756656109949,0.0,0.0,0.0,0.01880499999999988,0.008805508219290964,0.0006226434573654521
ASP 306,R ASP 306,0.0,0.0,0.0,-0.012790000000000013,0.0033265447539451787,0.0002352222353435171,136.52234500000003,3.890425134349047,0.2750945994196796,-136.272995,3.844761868436056,0.27186571892185957,0.0,0.0,0.0,0.23656,0.047718197786589873,0.0033741861240898603
PRO 307,R PRO 307,0.0,0.0,0.0,-0.014675000000000002,0.0024777762207269256,0.00017520523679387848,-1.3343799999999997,0.26628761818755636,0.01882937805664353,1.3484250000000002,0.2666839222281661,0.01885740098409621,0.0,0.0,0.0,-0.000629999999999784,0.007353441371221887,0.00051996682586487
ARG 308,R ARG 308,0.0,0.0,0.0,-0.03627000000000002,0.021460594120387148,0.0015174931630817902,-142.95765500000005,6.642784570943969,0.4697158016075851,142.97806999999997,6.6993447332643505,0.47371520903976044,0.0,0.0,0.0,-0.015854999999997687,0.0814955457371728,0.005762605302725332
HIE 309,R HIE 309,0.0,0.0,0.0,-0.007344999999999945,0.0016388944444350323,0.00011588733753089707,-0.19906999999999994,1.1195566064741882,0.07916460683600975,0.21198000000000014,1.1151604725778257,0.07885375322709755,0.0,0.0,0.0,0.0055650000000000335,0.00943163692049252,0.0006669174424169666
GLY 310,R GLY 310,0.0,0.0,0.0,-0.002270000000000006,0.000535817132984759,3.788799282094572e-05,1.3043500000000001,0.2580983291305843,0.018250307874115357,-1.292095,0.25792903282686147,0.018238336817676136,0.0,0.0,0.0,0.009984999999999928,0.002442288885451535,0.00017269590325193156
LYS 311,R LYS 311,0.0,0.0,0.0,-0.003654999999999975,0.0005347663040993054,3.781368799786863e-05,-109.95405499999998,2.1776488954773803,0.15398303010354508,109.91871499999998,2.1749186867069663,0.1537899751899836,0.0,0.0,0.0,-0.0389950000000016,0.004085948482302457,0.00028892018794149496
TYR 312,R TYR 312,0.0,0.0,0.0,-0.00776000000000006,0.0008260750571225756,5.841232746604378e-05,0.02313499999999994,0.21286004034341446,0.015051477797047044,-0.021134999999999994,0.21305451596950487,0.015065229300445447,0.0,0.0,0.0,-0.0057600000000001495,0.0034586702647115704,0.00024456491980658226
MET 313,R MET 313,0.0,0.0,0.0,-0.0019149999999999512,0.00035745629103430584,2.5275976736814975e-05,-0.3072950000000001,0.47696779553236085,0.033726716262853104,0.30564499999999983,0.4763257697994096,0.03368131818790649,0.0,0.0,0.0,-0.0035649999999999003,0.0012106919509109152,8.560884884170789e-05
ALA 314,R ALA 314,0.0,0.0,0.0,-0.0013699999999999934,0.00048280430818295694,3.4139420030224855e-05,0.66793,0.14820996963767344,0.01048002745702512,-0.6635550000000002,0.14756882114796313,0.010434691412542952,0.0,0.0,0.0,0.0030050000000000866,0.0013729439172812787,9.708179540984145e-05
CYS 315,R CYS 315,0.0,0.0,0.0,-0.003300000000000021,0.0005000000000000179,3.535533905932864e-05,-0.5605399999999998,0.26663435337555497,0.018853895936914514,0.571955,0.265198025963618,0.01875233225161604,0.0,0.0,0.0,0.008115000000000046,0.0032406442260762727,0.00022914815076715636
CYS 316,R CYS 316,0.0,0.0,0.0,-0.002555000000000028,0.0004969657935914221,3.5140788266624865e-05,0.6421499999999999,0.32328957221042576,0.02286002487968901,-0.6328350000000001,0.32289807644982976,0.022832341948976684,0.0,0.0,0.0,0.00675999999999993,0.0038668333297413415,0.00027342640691782594
LEU 317,R LEU 317,0.0,0.0,0.0,-0.007885,0.0006646615680177863,4.699867019394604e-05,-1.0572449999999995,0.09259192715890574,0.006547237957719311,1.0738750000000001,0.0934057780600311,0.006604785906825363,0.0,0.0,0.0,0.008745000000000018,0.004616272847221931,0.0003264197834077959
LEU 318,R LEU 318,0.0,0.0,0.0,-0.004280000000000017,0.0004599999999999666,3.252691193457882e-05,0.6731750000000002,0.1084982689954076,0.007671986175365485,-0.66256,0.11039857970100823,0.007806358433994645,0.0,0.0,0.0,0.006335000000000237,0.003974012455944248,0.00028100511561179837
TYR 319,R TYR 319,0.0,0.0,0.0,-0.01609499999999999,0.0010468882461847552,7.402617780217323e-05,-1.3427699999999998,0.13204297444392676,0.00933684826373426,1.3594649999999995,0.13089029289829182,0.009255341369987555,0.0,0.0,0.0,0.0006000000000001341,0.009032718306246384,0.0006387096366894684
ARG 320,R ARG 320,0.0,0.0,0.0,-0.00934000000000007,0.0007838367176905254,5.54256258421976e-05,-99.25675000000003,1.4018613688571595,0.09912656802023534,99.273975,1.3994474389456955,0.09895587739926481,0.0,0.0,0.0,0.007884999999992317,0.010542379949518833,0.0007454588352149859
GLY 321,R GLY 321,0.0,0.0,0.0,-0.005345000000000037,0.0006971190716083016,4.929376228287004e-05,-0.29086,0.1291540181333898,0.009132568203961026,0.31726000000000004,0.13164874629102988,0.009308972123709456,0.0,0.0,0.0,0.021055000000000025,0.00564198325059556,0.00039894846158370403
ASP 322,R ASP 322,0.0,0.0,0.0,-0.032404999999999996,0.006834542779147746,0.00048327515454449235,105.09895,1.9385926306213905,0.13707919950706532,-104.90205999999996,1.921800831618551,0.13589184001274238,0.0,0.0,0.0,0.16448500000000138,0.03506793086282717,0.0024796771715286108
VAL 323,R VAL 323,0.0,0.0,0.0,-0.015225000000000004,0.0012427288521635218,8.787419985410007e-05,-0.7750500000000007,0.08920149942685443,0.0063074985136736695,0.8143050000000003,0.0915834153927411,0.006475925406843167,0.0,0.0,0.0,0.024029999999999944,0.007090775698045851,0.0005013935579960996
VAL 324,R VAL 324,0.0,0.0,0.0,-0.01226,0.0014602739469017588,0.0001032569610244278,0.987145,0.08743485560690395,0.006182577931170841,-0.9772000000000002,0.08819693872238377,0.006236465345049196,0.0,0.0,0.0,-0.0023149999999997296,0.007226048366846034,0.0005109587801378808
PRO 325,R PRO 325,0.0,0.0,0.0,-0.006600000000000011,0.000721110255092785,5.099019513592693e-05,1.0864850000000001,0.12138648926054188,0.008583320970055718,-1.0896999999999994,0.12376441330205173,0.008751465591545533,0.0,0.0,0.0,-0.009814999999999862,0.005270747100743775,0.00037269810168552586
LYS 326,R LYS 326,0.0,0.0,0.0,-0.024044999999999983,0.005613641866026035,0.00039694442306197135,-103.05006499999999,2.3120446775037027,0.16348624698691325,103.24294499999998,2.3513918329310006,0.16626851102921758,0.0,0.0,0.0,0.16883499999999907,0.05446299454675696,0.00385111527677378
ASP 327,R ASP 327,0.0,0.0,0.0,-0.03669999999999999,0.005200000000000009,0.0003676955262170054,109.04640499999998,2.1389198584772626,0.15124447363438429,-108.70662500000002,2.106501268542294,0.14895213315643205,0.0,0.0,0.0,0.3030799999999991,0.04907416428223909,0.003470067434503392
VAL 328,R VAL 328,0.0,0.0,0.0,-0.014870000000000029,0.0014223571984560202,0.00010057584202977519,1.3373599999999988,0.13884084557507734,0.009817530341181144,-1.3391499999999998,0.13913812381946553,0.009838551087431755,0.0,0.0,0.0,-0.01666000000000011,0.011375165932855633,0.0008043456968244417
ASN 329,R ASN 329,0.0,0.0,0.0,-0.013010000000000011,0.0014525494828060395,0.0001027107589301163,1.3719999999999988,0.4378083142198224,0.03095772278446872,-1.32077,0.43790902833807804,0.0309648443480667,0.0,0.0,0.0,0.0382199999999996,0.010762044415444195,0.0007609914585591403
ALA 330,R ALA 330,0.0,0.0,0.0,-0.03538999999999996,0.006109656291478346,0.00043201793944233917,1.236675,0.22422330247991337,0.015854981768358915,-1.11879,0.20970733392039514,0.01482854778796631,0.0,0.0,0.0,0.08249500000000004,0.023365144446375594,0.0016521652081435381
ALA 331,R ALA 331,0.0,0.0,0.0,-0.03928499999999998,0.007198178589059776,0.0005089880892515982,1.5252849999999996,0.17716453870625606,0.012527424670498024,-1.4569800000000004,0.17377171691618715,0.012287515940986501,0.0,0.0,0.0,0.02901999999999997,0.03440624361943624,0.0024328888178459748
ILE 332,R ILE 332,0.0,0.0,0.0,-0.02156500000000001,0.0035532766568338,0.0002512546019479045,1.2972899999999998,0.20776151207574683,0.014690957405833135,-1.29816,0.21297726263618003,0.015059766664859121,0.0,0.0,0.0,-0.022435000000000437,0.016615829049433976,0.001174916539589119
ALA 333,R ALA 333,0.0,0.0,0.0,-0.025269999999999983,0.005543203045171623,0.0003919636462734775,0.656405,0.23868460565147526,0.01687755032209951,-0.582255,0.2346645051451112,0.01659328628918936,0.0,0.0,0.0,0.048879999999999965,0.024260783169551704,0.001715496429608647
THR 334,R THR 334,0.0,0.0,0.0,-0.19566499999999995,0.07078511690320219,0.005005263616933677,0.56339,1.0319345463254925,0.07296879154474192,-0.23519,1.0388201210508006,0.07345567520280512,-0.028219247999999995,0.037088438344660676,0.0026225486257128736,0.10431575200000001,0.07191703017509583,0.005085301971960782
ILE 335,R ILE 335,0.0,0.0,0.0,-0.05208999999999998,0.018467590530440104,0.0013058558496250668,1.358325,0.3374654343410595,0.023862409703862678,-1.3356949999999994,0.3241091821824864,0.022917980056606228,0.0,0.0,0.0,-0.029459999999999643,0.025580820940696462,0.0018088371955485305
LYS 336,R LYS 336,0.0,0.0,0.0,-0.01764499999999996,0.0035311435824673036,0.0002496895572505989,-105.75283499999998,2.288503925664598,0.16182166446094717,105.80392000000002,2.286393131899304,0.1616724088024346,0.0,0.0,0.0,0.03343999999999951,0.023661073517488626,0.0016730905534369643
THR 337,R THR 337,0.0,0.0,0.0,-0.03620499999999999,0.01203839586489828,0.0008512431350677667,1.3322500000000002,0.4892532958499097,0.03459543232133393,-1.1286200000000006,0.48030282697481397,0.033962538597696,0.0,0.0,0.0,0.16742500000000005,0.05086810764123262,0.003596918385924282
LYS 338,R LYS 338,0.0,0.0,0.0,-0.47819,0.6444732996020863,0.045571144044230474,-156.9764200000001,12.457954697443576,0.8809104246277156,158.01071999999996,12.611123531296837,0.8917410967361232,-0.354302748,0.1774314249543603,0.012546296378082017,0.20180725199999966,1.0213454575773528,0.07222002989870235
ARG 339,R ARG 339,0.0,0.0,0.0,-0.24284000000000014,0.09215955946075206,0.006516664944586263,-139.208395,3.1539154933174225,0.22301550326140646,139.91697500000004,3.2171869271699394,0.22748946925465754,-0.01263276,0.0277975749525026,0.001965585374945591,0.4531072399999991,0.2518342743989321,0.01780737231626786
THR 340,R THR 340,0.0,0.0,0.0,-0.03907000000000001,0.008859746046021865,0.0006264786508732763,-0.8935349999999999,0.9872448778165427,0.06980875477957618,1.0123599999999997,0.9598681942850278,0.06787293092242296,0.0,0.0,0.0,0.07975499999999978,0.044531505420320014,0.003148852945915378
ILE 341,R ILE 341,0.0,0.0,0.0,-0.020779999999999993,0.003278963250785202,0.00023185771498917022,0.23347499999999982,0.38391071797359366,0.027146587204932425,-0.20455499999999993,0.38472275338872275,0.027204006779792567,0.0,0.0,0.0,0.008140000000000081,0.012328844228069328,0.0008717809357860447
GLN 342,R GLN 342,0.0,0.0,0.0,-0.007874999999999983,0.001157313699910271,8.183443651666457e-05,-0.49419500000000005,1.1725165359068501,0.08290943935930938,0.5164100000000001,1.169785442677417,0.08271632190505089,0.0,0.0,0.0,0.014339999999999797,0.007925553608423721,0.0005604212701173924
PHE 343,R PHE 343,0.0,0.0,0.0,-0.0058400000000000205,0.0007031358332499162,4.971921157862693e-05,0.740775,0.17482615472234178,0.012362075953293642,-0.7390500000000005,0.17426149173009942,0.012322148250203677,0.0,0.0,0.0,-0.004115000000000189,0.002227504208750006,0.0001575083331128704
VAL 344,R VAL 344,0.0,0.0,0.0,-0.0017500000000000072,0.00043301270189226564,3.0618621784793e-05,0.0036850000000000806,0.17559358124658186,0.012416341203228902,-0.003534999999999994,0.17533758517499892,0.012398239547411559,0.0,0.0,0.0,-0.0015999999999997642,0.0008602325267043521,6.082762530298851e-05
ASP 345,R ASP 345,0.0,0.0,0.0,-0.0016149999999999676,0.00048659531440408045,3.440748465087254e-05,103.44630499999998,1.972108990897878,0.13944916407028488,-103.41354000000001,1.9677458063467155,0.13914064033191534,0.0,0.0,0.0,0.03114999999999782,0.004622499323954656,0.0003268600617998569
TRP 346,R TRP 346,0.0,0.0,0.0,-0.0016350000000000297,0.00048143016108256263,3.404225315692119e-05,-0.8221999999999998,0.17034209696959848,0.012045005188873952,0.8210550000000001,0.17012672328296877,0.01202977596944345,0.0,0.0,0.0,-0.002780000000000058,0.0008009993757799822,5.66392090340217e-05
CYS 347,R CYS 347,0.0,0.0,0.0,-0.0013649999999999984,0.00048143016108255515,3.404225315692066e-05,0.3068850000000001,0.19979122046526465,0.014127372681252517,-0.3057400000000002,0.19931814367989642,0.014093921100956936,0.0,0.0,0.0,-0.00022000000000023336,0.00087840765023988,6.211280061307602e-05
PRO 348,R PRO 348,0.0,0.0,0.0,-0.0013500000000000146,0.00047696960070846896,3.3726843908079826e-05,1.17541,0.18954197925525504,0.013402641885091075,-1.1728449999999997,0.18923065548425233,0.013380627970129016,0.0,0.0,0.0,0.0012149999999997085,0.0009048618679115456,6.398339628373799e-05
THR 349,R THR 349,0.0,0.0,0.0,-0.002484999999999997,0.0005289376144688546,3.740153740155628e-05,0.3822149999999999,0.4610259740784676,0.03259945925740179,-0.37706500000000026,0.461078790202933,0.03260319392137834,0.0,0.0,0.0,0.002665000000000277,0.0020525045675952903,0.00014513398981629922
GLY 350,R GLY 350,0.0,0.0,0.0,-0.0011950000000000042,0.0003962007067131486,2.8015620642776984e-05,0.2807300000000001,0.4505856490169209,0.03186121679252064,-0.2774249999999999,0.44932862625810976,0.03177233186083452,0.0,0.0,0.0,0.0021099999999999674,0.0015836350589703509,0.00011197990891226931
PHE 351,R PHE 351,0.0,0.0,0.0,-0.006114999999999994,0.0009065180638023775,6.410050701827605e-05,-0.053440000000000015,0.2233083437760443,0.015790284417957767,0.05381,0.22249212098409238,0.015732568750842946,0.0,0.0,0.0,-0.005744999999999667,0.0033451419999759283,0.00023653725922149086
LYS 352,R LYS 352,0.0,0.0,0.0,-0.0023199999999999844,0.00047707441767506534,3.37342555868662e-05,-87.30547,1.1168196806569741,0.07897107695551409,87.29999499999997,1.1156020235635606,0.07888497559672283,0.0,0.0,0.0,-0.007795000000000983,0.002236733108798382,0.00015816091489358037
VAL 353,R VAL 353,0.0,0.0,0.0,-0.0036150000000000175,0.0004967645317451625,3.512655690499643e-05,-0.8252699999999996,0.10386831615079126,0.007344599070065269,0.8338549999999999,0.10413147446857943,0.007363207173168635,0.0,0.0,0.0,0.0049700000000000985,0.0025296442437621417,0.00017887285987537262
GLY 354,R GLY 354,0.0,0.0,0.0,-0.001639999999999967,0.00047999999999997567,3.394112549695256e-05,0.8847499999999997,0.0632123207927142,0.004469786068706761,-0.8831750000000004,0.06314526407419677,0.004465044442667981,0.0,0.0,0.0,-6.499999999987363e-05,0.0017974356733970007,0.00012709789534056276
ILE 355,R ILE 355,0.0,0.0,0.0,-0.005174999999999998,0.0005141740950301561,3.635759893062797e-05,-0.6494649999999998,0.08360184672003565,0.005911543273545553,0.65523,0.08379896837073621,0.005925481879138458,0.0,0.0,0.0,0.0005900000000000549,0.0015335905581345525,0.00010844122832206042
ASN 356,R ASN 356,0.0,0.0,0.0,-0.003259999999999985,0.0004715930449020654,3.3346664001066244e-05,0.7504899999999992,0.6211814790381316,0.043924163617535206,-0.7409649999999995,0.62198628101832,0.04398107171130557,0.0,0.0,0.0,0.006264999999999858,0.0029554652763998314,0.00020898295385036948
TYR 357,R TYR 357,0.0,0.0,0.0,-0.004225000000000002,0.0006666145812986288,4.7136769087409146e-05,0.6705650000000003,0.3117281600609732,0.022042509586591964,-0.6627799999999998,0.3108973650579884,0.021983763508553317,0.0,0.0,0.0,0.003560000000000061,0.00199659710507636,0.0001411807352296924
GLU 358,R GLU 358,0.0,0.0,0.0,-0.004695000000000004,0.0006942441933498821,4.9090477691708624e-05,93.48902999999999,1.2391226166537885,0.08761920049575127,-93.45490499999997,1.2333452703854377,0.08721068042338989,0.0,0.0,0.0,0.029429999999999977,0.009297585708128326,0.0006574385902880667
PRO 359,R PRO 359,0.0,0.0,0.0,-0.009544999999999984,0.0012719964622592214,8.994373241087938e-05,-1.14768,0.1014673720956639,0.00717482668780226,1.1762249999999996,0.10037696137560803,0.00709772300635926,0.0,0.0,0.0,0.018999999999999843,0.00574804314528017,0.00040644802865804594
PRO 360,R PRO 360,0.0,0.0,0.0,-0.008485000000000032,0.001081561371351569,7.647793799521162e-05,0.25207500000000005,0.21054545679021414,0.014887812024437964,-0.25250999999999985,0.21188206601786777,0.014982324569305004,0.0,0.0,0.0,-0.008919999999999963,0.0042359886685402965,0.00029952963125542183
THR 361,R THR 361,0.0,0.0,0.0,-0.0044699999999999965,0.0005736723803705445,4.0564763033944046e-05,0.11373500000000047,0.17921630722398016,0.0126725066137288,-0.09484499999999993,0.17911675235722668,0.01266546702159065,0.0,0.0,0.0,0.014420000000000589,0.0031565170679084477,0.0002231994623649141
VAL 362,R VAL 362,0.0,0.0,0.0,-0.00801000000000001,0.0009643132271206611,6.818724220849027e-05,-0.9084349999999998,0.1946351863744059,0.013762786014284992,0.9228449999999998,0.1945715831641406,0.01375828858815661,0.0,0.0,0.0,0.00640000000000015,0.0031622776601685056,0.0002236067977499879
VAL 363,R VAL 363,0.0,0.0,0.0,-0.005229999999999997,0.0007328710664230115,5.182181008031281e-05,1.1538199999999998,0.13512363819850623,0.009554684086876136,-1.141025,0.1356421924586892,0.00959135141025499,0.0,0.0,0.0,0.007565000000000013,0.002614531506790457,0.0001848752958077414
PRO 364,R PRO 364,0.0,0.0,0.0,-0.007564999999999993,0.0015445954162821964,0.00010921938930427993,-0.08430999999999997,0.3102707429004546,0.021939454630869926,0.09605999999999998,0.3107308745522402,0.021971990851991544,0.0,0.0,0.0,0.004185000000000194,0.002621216320718356,0.00018534798353368016
GLY 365,R GLY 365,0.0,0.0,0.0,-0.005915000000000001,0.0009938687036022598,7.027712999262408e-05,0.5537600000000001,0.4878301163314948,0.034494798332502234,-0.5289550000000002,0.48443438459196875,0.034254683838491305,0.0,0.0,0.0,0.01888999999999983,0.005428434396766696,0.00038384827731800363
GLY 366,R GLY 366,0.0,0.0,0.0,-0.005760000000000003,0.000844037913840414,5.968249324551036e-05,1.0889249999999995,0.3390359706211142,0.023973463389235294,-1.053225000000001,0.33876350803325617,0.02395419737488589,0.0,0.0,0.0,0.02994000000000008,0.0051250756091983625,0.00036239757173579383
ASP 367,R ASP 367,0.0,0.0,0.0,-0.011745000000000023,0.0018411884748715604,0.00013019168560241977,121.44613000000001,2.5049329837548817,0.17712550992309287,-121.34855999999996,2.4935374223000037,0.17631972204507565,0.0,0.0,0.0,0.08582500000000132,0.013897639188007837,0.0009827114912324246
LEU 368,R LEU 368,0.0,0.0,0.0,-0.014230000000000022,0.0014687069142616323,0.00010385326186499694,0.04810000000000004,0.32904650127299634,0.023267101237584364,0.012119999999999997,0.3268304386069326,0.023110401943713565,0.0,0.0,0.0,0.04598999999999981,0.008522904434522261,0.0006026603521055588
ALA 369,R ALA 369,0.0,0.0,0.0,-0.022675000000000004,0.002714659278804743,0.00019195539846538162,-0.6963899999999998,0.2321260819037789,0.0164137926604426,0.7837900000000003,0.23795170917646227,0.01682572671536057,0.0,0.0,0.0,0.06472499999999984,0.012837031393589443,0.0009077151948711691
LYS 370,R LYS 370,0.0,0.0,0.0,-0.047735000000000014,0.02209852427199602,0.00156260163669439,-104.99695499999993,2.221009964631288,0.1570491207073678,105.24584500000005,2.3023987732292888,0.1628041785546018,-0.0015789959999999998,0.01303680354737249,0.0009218412193343926,0.19957600399999798,0.12024445945860883,0.00850256726832932
VAL 371,R VAL 371,0.0,0.0,0.0,-0.049424999999999955,0.009177928687890413,0.0006489775612453863,-0.6294399999999997,0.19554594447341545,0.013827186337068014,0.8165650000000002,0.19867193001277153,0.014048226894344991,0.0,0.0,0.0,0.13770000000000004,0.032022492095400625,0.00226433213111504
GLN 372,R GLN 372,0.0,0.0,0.0,-0.2844350000000001,0.18446407719390767,0.013043579986913087,-0.6203250000000001,0.5302073550744084,0.03749132162080978,1.22643,0.6441655649753413,0.04554938392009274,-0.09537962399999994,0.07522900996865134,0.005319494309078374,0.22629037600000004,0.15473291060735458,0.010941269036319229
ARG 373,R ARG 373,0.0,0.0,0.0,-0.11969500000000018,0.03300184805431326,0.0023335830550892975,-108.77587999999996,2.283874034531901,0.16149428171933863,109.56329000000005,2.2515336208659877,0.1592074691383841,-0.0073038960000000016,0.016788801713963502,0.0011871475539939923,0.6604111039999989,0.1802202622161841,0.012743496952028149
ALA 374,R ALA 374,0.0,0.0,0.0,-0.011699999999999948,0.0009433981132057034,6.670832032063471e-05,-0.77276,0.1012495550607503,0.007159424697557725,0.80745,0.1026444713562288,0.007258060174729772,0.0,0.0,0.0,0.02299000000000003,0.012360416659643726,0.0008740134438325253
VAL 375,R VAL 375,0.0,0.0,0.0,-0.015099999999999995,0.001187434208703644,8.396427811872287e-05,0.8525,0.10827963797501322,0.007656526627655626,-0.8143299999999998,0.11117176395110513,0.007861030816629661,0.0,0.0,0.0,0.02306999999999994,0.011332479869825501,0.0008013273363613655
CYS 376,R CYS 376,0.0,0.0,0.0,-0.005434999999999992,0.0005057420291018177,3.576136183089396e-05,-0.8333699999999995,0.36685185443173246,0.025940343395953823,0.8527550000000004,0.3782324483369978,0.026745072908388165,0.0,0.0,0.0,0.01395000000000001,0.016173357721883184,0.0011436290919699412
MET 377,R MET 377,0.0,0.0,0.0,-0.01003500000000003,0.0009185722617192909,6.495286752715746e-05,-0.1812199999999998,0.27844525781560736,0.01968905299906525,0.202165,0.28231373996849657,0.019962595995385957,0.0,0.0,0.0,0.010910000000000053,0.008912457573531532,0.0006302059187281549
LEU 378,R LEU 378,0.0,0.0,0.0,-0.0037149999999999727,0.00048350284383855716,3.4188813960122406e-05,0.32789,0.1976899286761974,0.013978788913922409,-0.33294500000000016,0.1989187320867492,0.014065678436357044,0.0,0.0,0.0,-0.00877000000000003,0.004816336782244259,0.00034056643992031116
SER 379,R SER 379,0.0,0.0,0.0,-0.0026449999999999707,0.0004785133226985375,3.3836001536824256e-05,0.2986300000000001,0.4521680474115789,0.031973109256060776,-0.29389499999999985,0.4512966363435475,0.03191149118852017,0.0,0.0,0.0,0.0020899999999999274,0.0031893416248499782,0.00022552050904519415
ASN 380,R ASN 380,0.0,0.0,0.0,-0.0018349999999999634,0.00037118054905937515,2.6246428328443015e-05,1.0796150000000009,0.22121651560179661,0.015642369829249006,-1.0765200000000004,0.22074648264468133,0.01560913348011327,0.0,0.0,0.0,0.0012600000000000833,0.0014008568806285738,9.905553997642984e-05
THR 381,R THR 381,0.0,0.0,0.0,-0.002655000000000003,0.00047536827828539814,3.361361331365788e-05,-0.7890650000000002,0.2324672896882473,0.016437919694261723,0.7937599999999999,0.23180190335715542,0.016390869775579332,0.0,0.0,0.0,0.0020400000000000483,0.001907459042810766,0.00013487772240070936
THR 382,R THR 382,0.0,0.0,0.0,-0.0018200000000000282,0.0003841874542459683,2.7166155414412063e-05,0.30896500000000005,0.2699859325501978,0.01909088837312187,-0.3091899999999999,0.26959457320205843,0.019063215088226858,0.0,0.0,0.0,-0.0020449999999999193,0.0011238216050600074,7.946618777818813e-05
ALA 383,R ALA 383,0.0,0.0,0.0,-0.001984999999999999,0.00040592486989589544,2.870322281556547e-05,0.17619500000000002,0.15408697860299544,0.010895594746272453,-0.17353500000000008,0.15350638024199498,0.01085454024245153,0.0,0.0,0.0,0.0006750000000000212,0.0012080459428348528,8.542174781634207e-05
ILE 384,R ILE 384,0.0,0.0,0.0,-0.0021650000000000007,0.0004558234307273141,3.223158388910003e-05,0.46879499999999985,0.19698112339765012,0.01392866881202225,-0.46778,0.19646725325101885,0.01389233270548902,0.0,0.0,0.0,-0.0011499999999997534,0.0010185774393731753,7.202430145444017e-05
ALA 385,R ALA 385,0.0,0.0,0.0,-0.0009200000000000075,0.0002891366458960163,2.0445048300260667e-05,-0.2911249999999999,0.14590143719305884,0.010316789562407506,0.2905149999999999,0.1456767647052887,0.010300902818442674,0.0,0.0,0.0,-0.0015300000000000747,0.0007477298977571705,5.287248812000191e-05
GLU 386,R GLU 386,0.0,0.0,0.0,-0.0024350000000000257,0.0005155337040388266,3.645373780560729e-05,116.95141500000007,3.1357995284709683,0.22173451110234,-116.89525499999996,3.126210693471264,0.221056478077143,0.0,0.0,0.0,0.053725000000001445,0.00986404455586036,0.0006974932795375106
ALA 387,R ALA 387,0.0,0.0,0.0,-0.0011700000000000143,0.0003887158345114996,2.7486360253766916e-05,0.3903050000000001,0.17957494807182797,0.01269786635128117,-0.38916000000000034,0.17912069785482582,0.0126657460104014,0.0,0.0,0.0,-2.50000000000615e-05,0.0008742854225022533,6.18213150943889e-05
TRP 388,R TRP 388,0.0,0.0,0.0,-0.0018200000000000395,0.0003969886648256343,2.8071337695239945e-05,0.08317500000000004,0.262254293339499,0.018544178921564576,-0.08403500000000001,0.2619140770844515,0.01852012199946318,0.0,0.0,0.0,-0.0026800000000007174,0.0008292164976651229,5.863446085707673e-05
ALA 389,R ALA 389,0.0,0.0,0.0,-0.0007850000000000035,0.00041082234603293064,2.904952667428516e-05,-0.26356500000000005,0.20228036428432697,0.01430338172863327,0.263095,0.20192440658573207,0.01427821171838407,0.0,0.0,0.0,-0.0012549999999998374,0.000836645086042986,5.915974137873979e-05
ARG 390,R ARG 390,0.0,0.0,0.0,-0.003480000000000043,0.0005996665740226537,4.240283009423232e-05,-122.06708000000006,2.47884379572145,0.17528072574568382,122.006125,2.474376224299179,0.17496482074087152,0.0,0.0,0.0,-0.06443500000000071,0.005373618427093386,0.0003799722029306722
LEU 391,R LEU 391,0.0,0.0,0.0,-0.0013450000000000274,0.00047536827828541727,3.3613613313659236e-05,0.4595749999999999,0.2095922097192546,0.014820407277635794,-0.4586700000000002,0.20916658695881596,0.014790311203622444,0.0,0.0,0.0,-0.00043999999999999595,0.000816333265278663,5.772347875866994e-05
ASP 392,R ASP 392,0.0,0.0,0.0,-0.0008000000000000024,0.0004000000000000002,2.8284271247461912e-05,103.24507999999997,1.9533889714034829,0.13812545879744176,-103.21695,1.9508422302947488,0.13794537700665052,0.0,0.0,0.0,0.027330000000002172,0.0026383896603793915,0.00018656232202667397
HIE 393,R HIE 393,0.0,0.0,0.0,-0.0017150000000000277,0.0004835028438386031,3.418881396012566e-05,-1.3926799999999986,0.7986909024146979,0.056475975316943594,1.3896800000000002,0.7969416902132792,0.056352287336007854,0.0,0.0,0.0,-0.004715000000000052,0.0019245194205310427,0.00013608407327827052
LYS 394,R LYS 394,0.0,0.0,0.0,-0.001964999999999978,0.00037917673979295644,2.681184439758065e-05,-121.46935999999997,2.6821417096061215,0.18965605909657682,121.40441499999999,2.675927094072519,0.18921661941794904,0.0,0.0,0.0,-0.06690999999999825,0.00649013867339875,0.00045892210668013197
PHE 395,R PHE 395,0.0,0.0,0.0,-0.0009199999999999653,0.00030594117081556265,2.163330765278362e-05,0.23962999999999987,0.17921524237631128,0.012672431317628042,-0.23922000000000002,0.17888731536920097,0.01264924337658185,0.0,0.0,0.0,-0.0005100000000000971,0.0006927481504846295,4.898469148621204e-05
ASP 396,R ASP 396,0.0,0.0,0.0,-0.0006949999999999917,0.0004604074282632657,3.2555721463361406e-05,104.61928000000003,2.479561564388182,0.17533147965484075,-104.58912000000002,2.4760070548344735,0.1750801378739188,0.0,0.0,0.0,0.029465000000000144,0.0036219849530319055,0.00025611301216444993
LEU 397,R LEU 397,0.0,0.0,0.0,-0.0013350000000000458,0.00047199046600539035,3.337476591678102e-05,-0.9602700000000007,0.2958859866570202,0.02092229876232513,0.9586900000000003,0.2953597533517372,0.020885088448459946,0.0,0.0,0.0,-0.002914999999999857,0.0009261614330124895,6.548950297565816e-05
MET 398,R MET 398,0.0,0.0,0.0,-0.0010550000000000281,0.0003193352470367345,2.2580411865155632e-05,-0.26039,0.34837823970506543,0.024634061571328428,0.25999000000000005,0.3477779893840318,0.024591617464087202,0.0,0.0,0.0,-0.0014550000000001328,0.0009423242541714812,6.663238702012101e-05
TYR 399,R TYR 399,0.0,0.0,0.0,-0.0006900000000000423,0.0004624932431939141,3.270321085153757e-05,-0.5551150000000002,0.18878210130994855,0.013348910400291044,0.5543450000000002,0.18850810586019826,0.013329535996237775,0.0,0.0,0.0,-0.001460000000000354,0.0007863841300534566,5.5605755097828306e-05
ALA 400,R ALA 400,0.0,0.0,0.0,-0.0003550000000000114,0.0004785133226985585,3.383600153682574e-05,-0.9724249999999999,0.20072594345275943,0.014193467577551367,0.9710499999999997,0.20043304991941902,0.014172756877192298,0.0,0.0,0.0,-0.0017300000000001336,0.0007662245101796156,5.41802547059347e-05
LYS 401,R LYS 401,0.0,0.0,0.0,-0.0008650000000000119,0.00034172357249683915,2.4163505540380773e-05,-107.21660999999996,2.5376078790668206,0.17943597392805613,107.18003999999995,2.533399604961754,0.1791384040123777,0.0,0.0,0.0,-0.03743500000000068,0.0044233217156320155,0.00031277607804931117
ARG 402,R ARG 402,0.0,0.0,0.0,-0.0006300000000000134,0.00048280430818294155,3.413942003022377e-05,-93.74127,2.1347474152935058,0.15094943734744928,93.723655,2.132775556869102,0.15081000590110571,0.0,0.0,0.0,-0.018244999999999578,0.002196582572995454,0.000155321843280128
ALA 403,R ALA 403,0.0,0.0,0.0,-0.0005149999999999799,0.0004997749493521861,3.533942557540941e-05,-0.5658199999999995,0.15522096379033462,0.010975779607845716,0.5650699999999997,0.1550088226521329,0.010960778964106608,0.0,0.0,0.0,-0.0012649999999999639,0.0008029788291108261,5.67791775213499e-05
PHE 404,R PHE 404,0.0,0.0,0.0,-0.0010600000000000054,0.00031048349392509827,2.1954498400092922e-05,-0.5296850000000001,0.12542545903842614,0.008868919261950667,0.5281200000000004,0.1252211867057629,0.00885447502678717,0.0,0.0,0.0,-0.0026249999999999308,0.0007578753195609902,5.358987777554978e-05
VAL 405,R VAL 405,0.0,0.0,0.0,-0.00036499999999999646,0.00048143016108257645,3.404225315692217e-05,-0.7546199999999998,0.07447922931931998,0.005266476810923909,0.7537900000000002,0.07435540262818595,0.005257720941624632,0.0,0.0,0.0,-0.0011949999999999413,0.0008043475616922456,5.687596153034517e-05
HIE 406,R HIE 406,0.0,0.0,0.0,-0.0005050000000000266,0.0004999749993749946,3.5353571248179854e-05,-0.920725,0.19673113473723478,0.013910991944322307,0.919435,0.19646482070589677,0.013892160698573883,0.0,0.0,0.0,-0.0017950000000001999,0.0007955972599253302,5.625722175866372e-05
TRP 407,R TRP 407,0.0,0.0,0.0,-0.0006800000000000006,0.0004664761515876229,3.2984845004941203e-05,-1.6427099999999997,0.1994807156093075,0.01410541667232865,1.6407699999999994,0.19921098639382775,0.014086343936593665,0.0,0.0,0.0,-0.0026200000000001287,0.0008034923770641981,5.681549084537928e-05
TYR 408,R TYR 408,0.0,0.0,0.0,-0.0005499999999999883,0.0004974937185532984,3.5178118198674895e-05,-1.2788499999999998,0.1402629584031374,0.00991808890361451,1.2775600000000003,0.14010130763130274,0.009906658467919676,0.0,0.0,0.0,-0.0018399999999999497,0.0007578918128600955,5.359104402791394e-05
VAL 409,R VAL 409,0.0,0.0,0.0,-0.0001849999999999974,0.00038829756630707297,2.7456784225396437e-05,-0.835955,0.09749909217526222,0.006894226923666017,0.8351999999999999,0.09735430139444536,0.006883988669369127,0.0,0.0,0.0,-0.0009399999999999531,0.0006681317235396603,4.724404724407495e-05
GLY 410,R GLY 410,0.0,0.0,0.0,-9.999999999999563e-05,0.00029999999999998696,2.1213203435595503e-05,-0.8265100000000006,0.10375287899619448,0.007336436430583643,0.8259649999999996,0.10363963418982544,0.007328428813531873,0.0,0.0,0.0,-0.0006449999999999912,0.0006472827820976955,4.576980445665749e-05
GLU 411,R GLU 411,0.0,0.0,0.0,-0.00021500000000000352,0.0004108223460329363,2.9049526674285556e-05,82.41948499999998,1.5307910960604618,0.10824327646043402,-82.41091,1.5297747814302667,0.10817141216375101,0.0,0.0,0.0,0.008359999999999843,0.001187602627138229,8.397618710044006e-05
GLY 412,R GLY 412,0.0,0.0,0.0,-6.000000000000061e-05,0.00023748684174076077,1.6792855623746836e-05,-0.319685,0.15412123726144983,0.010898017199243198,0.31942,0.15400079090706023,0.01088950035584739,0.0,0.0,0.0,-0.00032500000000000416,0.0006239991987175754,4.4123406486816955e-05
MET 413,R MET 413,0.0,0.0,0.0,-0.00025500000000001856,0.00043586121644398194,3.0820042180375715e-05,-0.06448499999999999,0.2008874057152413,0.014204884683622031,0.06442500000000001,0.2008154734451506,0.014199798304025305,0.0,0.0,0.0,-0.00031500000000008507,0.0007718646254364596,5.457907108041351e-05
GLU 414,R GLU 414,0.0,0.0,0.0,-0.00029499999999999584,0.0004560427611529364,3.224709289222784e-05,87.91939499999997,1.5176755216360767,0.10731586529897005,-87.90737500000002,1.5165442770894586,0.10723587422996067,0.0,0.0,0.0,0.011725000000001842,0.0013709029870832875,9.693747985154866e-05
GLU 415,R GLU 415,0.0,0.0,0.0,-0.00017499999999999954,0.00037996710383926557,2.6867731575255774e-05,81.96025500000003,1.5359430132560665,0.10860757201894639,-81.95251000000003,1.5350367454543863,0.10854348920813248,0.0,0.0,0.0,0.007570000000001755,0.0011853691408194574,8.381825576827099e-05
GLY 416,R GLY 416,0.0,0.0,0.0,-7.000000000000062e-05,0.0002551470164434637,1.8041618552668875e-05,0.08925000000000001,0.24222012199650125,0.017127549080355884,-0.08921500000000003,0.24203759785413495,0.017114642674476137,0.0,0.0,0.0,-3.50000000000461e-05,0.0006586159730829429,4.657118207647256e-05
GLU 417,R GLU 417,0.0,0.0,0.0,-0.000260000000000008,0.00043863424398923976,3.10161248385426e-05,82.344765,1.4970787887659545,0.10585945635069494,-82.33680499999998,1.4961256922363593,0.10579206224877472,0.0,0.0,0.0,0.0077000000000020915,0.001170469991074091,8.276472678638475e-05
PHE 418,R PHE 418,0.0,0.0,0.0,-0.00045000000000000595,0.0004974937185533158,3.5178118198676135e-05,0.28214000000000006,0.12967667639170855,0.009169525723831059,-0.2819899999999999,0.12955832624729294,0.00916115710486399,0.0,0.0,0.0,-0.0002999999999998693,0.000830662386291655,5.873670062234287e-05
SER 419,R SER 419,0.0,0.0,0.0,-0.0001549999999999996,0.00036190468358395054,2.5590525590538323e-05,0.6920899999999998,0.37118874161267373,0.02624700762944228,-0.6915150000000005,0.3709657528330607,0.02623123994162299,0.0,0.0,0.0,0.00041999999999990266,0.0007166589146867411,5.0675437837278605e-05
GLU 420,R GLU 420,0.0,0.0,0.0,-0.00022000000000000353,0.0004142463035441663,2.9291637031754093e-05,82.60852499999999,1.1813903882200139,0.08353691547389798,-82.600615,1.1807567432688,0.08349211000971118,0.0,0.0,0.0,0.007690000000002186,0.0009076893741775507,6.418333116919196e-05
ALA 421,R ALA 421,0.0,0.0,0.0,-0.00021000000000001462,0.0004073082370883544,2.8801041647831343e-05,0.1923099999999999,0.11886195312209885,0.008404809307771361,-0.192155,0.1187966370525698,0.008400190764202918,0.0,0.0,0.0,-5.500000000010718e-05,0.0007693991161938741,5.440473324996248e-05
ARG 422,R ARG 422,0.0,0.0,0.0,-0.0006300000000000189,0.0004828043081829453,3.4139420030224035e-05,-97.98960999999996,1.6977030005000469,0.12004573040943317,97.96809000000005,1.69577003508477,0.11990904911413904,0.0,0.0,0.0,-0.02214999999999435,0.0021581241854942627,0.00015260242462056877
GLU 423,R GLU 423,0.0,0.0,0.0,-0.00032500000000000085,0.0004683748498798812,3.311910324872952e-05,89.08196999999998,1.3422096405203707,0.09490855385859123,-89.06970000000003,1.3411020430963552,0.09483023489365662,0.0,0.0,0.0,0.011944999999998913,0.0012969097886837192,9.170537061654702e-05
ASP 424,R ASP 424,0.0,0.0,0.0,-0.0003449999999999909,0.0004753682782853606,3.361361331365523e-05,86.78899000000003,1.1446810341285754,0.08094117215279455,-86.77833500000003,1.143881760835306,0.08088465499622534,0.0,0.0,0.0,0.010310000000000485,0.0011063001401063377,7.82272331096819e-05
MET 425,R MET 425,0.0,0.0,0.0,-0.0006900000000000928,0.0004624932431939481,3.270321085153998e-05,0.5504850000000001,0.27825031855327625,0.019675268711633866,-0.5498400000000001,0.277885487926231,0.01964947129059704,0.0,0.0,0.0,-4.500000000008816e-05,0.0007635279955575387,5.3989582328450774e-05
ALA 426,R ALA 426,0.0,0.0,0.0,-0.0003500000000000003,0.0004769696007084733,3.372684390808014e-05,0.5400600000000001,0.12543666290203898,0.00886971149474428,-0.5394149999999999,0.12527542765842004,0.008858310441331358,0.0,0.0,0.0,0.0002949999999999897,0.000698552073935786,4.939509084919207e-05
ALA 427,R ALA 427,0.0,0.0,0.0,-0.0002549999999999852,0.00043586121644392507,3.0820042180371696e-05,0.3657649999999999,0.11332620956777868,0.008013373127154411,-0.3654100000000001,0.11320363024214353,0.00800470545991542,0.0,0.0,0.0,9.999999999999786e-05,0.000781024967590646,5.5226805085934926e-05
LEU 428,R LEU 428,0.0,0.0,0.0,-0.000684999999999989,0.00046451587701605156,3.284623266068664e-05,0.06686499999999979,0.14504753281252303,0.010256409404611328,-0.06660000000000002,0.14488964766331652,0.010245245238646072,0.0,0.0,0.0,-0.0004200000000000692,0.0007096477999686419,5.017967716119413e-05
GLU 429,R GLU 429,0.0,0.0,0.0,-0.0008999999999999841,0.0003316624790355269,2.345207879911622e-05,103.27378499999998,1.6981840061619573,0.12007974264596578,-103.24556000000008,1.6958746051480955,0.1199164433342277,0.0,0.0,0.0,0.027324999999999166,0.002383143931869584,0.00016851372347685543
LYS 430,R LYS 430,0.0,0.0,0.0,-0.0006650000000000306,0.00047199046600542645,3.3374765916783565e-05,-91.88097500000005,2.6771615387130576,0.1893039078355815,91.86627500000003,2.6744668233807767,0.18911336268709916,0.0,0.0,0.0,-0.015365000000002595,0.0028882131154029395,0.0002042275079413343
ASP 431,R ASP 431,0.0,0.0,0.0,-0.0005699999999999788,0.000495075751779444,3.5007142128427285e-05,90.66883499999993,1.1602139836205216,0.08203951754455288,-90.65499999999996,1.1591307044573356,0.08196291814033219,0.0,0.0,0.0,0.013264999999996974,0.0012428897778990079,8.788557902198303e-05
TYR 432,R TYR 432,0.0,0.0,0.0,-0.001495000000000113,0.0004999749993749545,3.5353571248177015e-05,-0.13580000000000048,0.2517555957670057,0.017801808896850898,0.1357000000000001,0.25152874587211704,0.017785768186952176,0.0,0.0,0.0,-0.0015950000000001935,0.0007943393481379706,5.616827396316608e-05
GLU 433,R GLU 433,0.0,0.0,0.0,-0.0012100000000000027,0.0004194043395102475,2.9656365252676105e-05,107.17214500000006,1.8427002425681551,0.13029858372140385,-107.13746000000005,1.8395518172605543,0.13007595643289746,0.0,0.0,0.0,0.033474999999999255,0.0031826679060147265,0.00022504860586078026
GLU 434,R GLU 434,0.0,0.0,0.0,-0.0007400000000000212,0.0004386342439892381,3.101612483854249e-05,96.96946999999994,2.1521089422043165,0.15217708268848798,-96.94922999999996,2.1496762516974104,0.15200506549309184,0.0,0.0,0.0,0.01950000000000301,0.002535744466619489,0.00017930421077029057
VAL 435,R VAL 435,0.0,0.0,0.0,-0.0008500000000000124,0.0003570714214271464,2.524876234590547e-05,-0.26597500000000024,0.20275015258933865,0.01433660077825286,0.26583000000000007,0.20247454432594716,0.014317112331053343,0.0,0.0,0.0,-0.0009950000000002786,0.0007245515854650595,5.123353394018079e-05
GLY 436,R GLY 436,0.0,0.0,0.0,-0.0006250000000000116,0.0004841229182759359,3.42326598440735e-05,0.45533000000000035,0.18472704485266794,0.013062174608387302,-0.454525,0.18443407867040146,0.013041458770973405,0.0,0.0,0.0,0.0001799999999999534,0.0008352245207129085,5.905929224093816e-05
VAL 437,R VAL 437,0.0,0.0,0.0,-0.0009450000000000023,0.0002682815685059232,1.8970371635790158e-05,-0.018715000000000082,0.45114414966283223,0.03190070875192273,0.01879000000000006,0.4505595031735543,0.0318593680022062,0.0,0.0,0.0,-0.0008700000000000485,0.0008620324819865588,6.095490136157661e-05
ASP 438,R ASP 438,0.0,0.0,0.0,-0.001359999999999999,0.0004800000000000015,3.394112549695439e-05,106.05211,2.0330186688527596,0.14375612870246343,-106.01650499999997,2.029044154272367,0.14347508808129142,0.0,0.0,0.0,0.03424500000000037,0.004240869604216939,0.00029987476552697075
SER 439,R SER 439,0.0,0.0,0.0,-0.000545000000000001,0.0004979708826829142,3.5211858797853936e-05,0.41018,0.4078476401795163,0.0288391832061867,-0.4096999999999996,0.40740958506152075,0.028808208031739887,0.0,0.0,0.0,-6.500000000001726e-05,0.0008779379249123763,6.207958601663872e-05
VAL 440,R VAL 440,0.0,0.0,0.0,-0.0007300000000000026,0.00044395945760846307,3.139267430468458e-05,89.97,1.5807396370052904,0.11177517166168024,-89.95635499999997,1.579196881005314,0.11166608233875029,0.0,0.0,0.0,0.012914999999999423,0.0017854341208799727,0.00012624925742360708
gtp 441,R gtp 441,0.0,0.0,0.0,-0.005025000000000166,0.0005141740950300275,3.635759893061888e-05,390.9157749999997,5.410957749282804,0.3826124917231769,-390.82376,5.404602536950607,0.3821631103495792,0.0,0.0,0.0,0.08699000000000467,0.006846159507336488,0.0004840965812722384
Mg+ 442,R Mg+ 442,0.0,0.0,0.0,-2.000000000000668e-05,0.00014000000000004677,9.899494936614971e-06,-192.32715999999996,2.7348060780217582,0.19337999229993716,192.2831650000001,2.7312947877781646,0.19313170658574122,0.0,0.0,0.0,-0.044014999999994586,0.0036925296207355866,0.00026110127345543236
MET 443,R MET 443,0.0,0.0,0.0,-0.0004749999999999904,0.0004993746088859437,3.5311117229563074e-05,-84.01095000000005,1.0775210148718648,0.07619224164869062,84.00045000000001,1.076587375690538,0.07612622338906086,0.0,0.0,0.0,-0.010975000000001955,0.0012183492931050668,8.615030470084293e-05
ARG 444,R ARG 444,0.0,0.0,0.0,-0.0006249999999999655,0.00048412291827589914,3.42326598440709e-05,-90.79797500000001,1.4715935255280796,0.10405737610511238,90.78127000000002,1.470042103852509,0.10394767402638481,0.0,0.0,0.0,-0.017330000000001747,0.0017947423213387334,0.0001269074465901104
GLU 445,R GLU 445,0.0,0.0,0.0,-0.00036500000000001364,0.00048143016108259895,3.404225315692376e-05,83.82791000000003,1.1266719451077565,0.07966773725583322,-83.81711499999997,1.125717256587867,0.07960023058319975,0.0,0.0,0.0,0.010430000000000916,0.0012227428184225062,8.646097385537054e-05
ILE 446,R ILE 446,0.0,0.0,0.0,-0.0005249999999999877,0.0004993746088859418,3.531111722956294e-05,-0.31408000000000014,0.1318358206255036,0.009322200276758692,0.31383500000000003,0.13170576211768403,0.009313003751475668,0.0,0.0,0.0,-0.0007699999999997775,0.0007981854421122895,5.6440233876198235e-05
VAL 447,R VAL 447,0.0,0.0,0.0,-0.00028500000000000855,0.00045141444372108025,3.19198214280729e-05,0.6428249999999999,0.15671810480924014,0.011081643464531778,-0.6421949999999996,0.15662677604739306,0.011075185545849834,0.0,0.0,0.0,0.00034500000000010965,0.0006899094143436682,4.878396252868473e-05
HIE 448,R HIE 448,0.0,0.0,0.0,-0.0006200000000000028,0.00048538644398046527,3.432200460346113e-05,-1.6820350000000022,0.2743925177095633,0.019402480997928205,1.6801300000000003,0.27410874320239914,0.01938241511009384,0.0,0.0,0.0,-0.0025250000000001417,0.0007933315826312012,5.609701418079782e-05
ILE 449,R ILE 449,0.0,0.0,0.0,-0.00040000000000002924,0.000489897948556671,3.464101615138005e-05,0.7189050000000006,0.112946208325021,0.007986502981593084,-0.7182649999999999,0.11282750008309123,0.007978109041307956,0.0,0.0,0.0,0.0002400000000002933,0.0007761443164774036,5.488169093605699e-05
GLN 450,R GLN 450,0.0,0.0,0.0,-0.0005099999999999882,0.0004998999899979876,3.534826728426643e-05,0.036535000000000296,0.16444706982795418,0.01162816382216041,-0.036305000000000004,0.16434543490769676,0.011620977148028473,0.0,0.0,0.0,-0.0002799999999997027,0.0007820485918409166,5.529918625081026e-05
ALA 451,R ALA 451,0.0,0.0,0.0,-0.0002800000000000247,0.00044899888641291257,3.1749015732777884e-05,0.8203499999999996,0.056426744545478226,0.003989973370838868,-0.819395,0.056293240935299256,0.003980533240031825,0.0,0.0,0.0,0.0006749999999999382,0.0007479137650826724,5.288548950327201e-05
GLY 452,R GLY 452,0.0,0.0,0.0,-0.00017999999999999795,0.00038418745424596655,2.716615541441194e-05,0.4206050000000001,0.132182672748738,0.00934672642559949,-0.4203000000000002,0.13201602175493676,0.009334942420818657,0.0,0.0,0.0,0.0001249999999999618,0.0007275816105428725,5.1447789068149475e-05
GLN 453,R GLN 453,0.0,0.0,0.0,-0.0006750000000000167,0.00046837484987989023,3.3119103248730155e-05,-0.0771149999999998,0.27371293680606357,0.01935442737140525,0.07748499999999998,0.2733856612461597,0.019331285494632786,0.0,0.0,0.0,-0.0003050000000000352,0.0008012334241658488,5.6655758754098904e-05
CYS 454,R CYS 454,0.0,0.0,0.0,-0.0006649999999999867,0.0004719904660053946,3.3374765916781315e-05,0.3800050000000001,0.15843492347017385,0.011203040876253161,-0.37897499999999995,0.15827708101617227,0.011191879729294798,0.0,0.0,0.0,0.00036499999999993466,0.0007627417649504729,5.393398742906751e-05
GLY 455,R GLY 455,0.0,0.0,0.0,-0.000359999999999987,0.00047999999999998256,3.3941125496953045e-05,0.7103750000000001,0.12258105226746963,0.008667789330331039,-0.7095199999999999,0.12227706080864105,0.00864629388813499,0.0,0.0,0.0,0.0004949999999999888,0.0008123884538815385,5.7444538469729066e-05
ASN 456,R ASN 456,0.0,0.0,0.0,-0.0005349999999999322,0.0004987734956871064,3.526861210764721e-05,0.14285500000000062,0.17864602983273967,0.012632181912678448,-0.14264499999999994,0.17848131267726614,0.012620534650917139,0.0,0.0,0.0,-0.0003249999999999176,0.0008120190884446045,5.741842038920987e-05
GLN 457,R GLN 457,0.0,0.0,0.0,-0.0009300000000000042,0.0002917190429162876,2.0627651344735645e-05,0.6273500000000003,0.8019396719828751,0.056705698016160655,-0.6258800000000001,0.8009029938762865,0.05663239380425301,0.0,0.0,0.0,0.0005400000000004824,0.0012760877712769928,9.023303164591896e-05
ILE 458,R ILE 458,0.0,0.0,0.0,-0.001460000000000074,0.0004983974317750302,3.524202037340835e-05,0.25509500000000007,0.10407677923052745,0.007359339635796118,-0.25394999999999995,0.10380490113669971,0.007340114951415952,0.0,0.0,0.0,-0.0003150000000001985,0.0009250810775277672,6.541311030672425e-05
GLY 459,R GLY 459,0.0,0.0,0.0,-0.00042500000000000204,0.0004943429983321317,3.495532863527405e-05,0.653095,0.12784007968943162,0.009039658725582572,-0.6525449999999998,0.12770645236244044,0.009030209846675841,0.0,0.0,0.0,0.00012499999999984358,0.000774193128360155,5.474372110114928e-05
ALA 460,R ALA 460,0.0,0.0,0.0,-0.0005700000000000616,0.0004950757517795145,3.5007142128432266e-05,0.14402499999999988,0.10108459019553893,0.007147759920072877,-0.14381999999999992,0.10097617342720025,0.007140093696864216,0.0,0.0,0.0,-0.0003650000000001574,0.0008134955439337673,5.7522821558060585e-05
LYS 461,R LYS 461,0.0,0.0,0.0,-0.0019800000000000017,0.0003599999999999723,2.5455844122713754e-05,-101.05423500000002,1.6369775287919222,0.1157517911258765,101.02353500000007,1.6347959991254084,0.11559753368382135,0.0,0.0,0.0,-0.032680000000001284,0.0029030328968186617,0.00020527542473481025
PHE 462,R PHE 462,0.0,0.0,0.0,-0.0015749999999999265,0.0004943429983321269,3.4955328635273705e-05,0.4632900000000002,0.10294073974865296,0.007279009513663209,-0.4635100000000001,0.10280943487832256,0.007269724857241863,0.0,0.0,0.0,-0.0017949999999995337,0.000976204384337344,6.902807399889747e-05
TRP 463,R TRP 463,0.0,0.0,0.0,-0.0012700000000000734,0.0004439594576084398,3.139267430468294e-05,0.370685,0.1795048906715359,0.012692912544999288,-0.37129999999999974,0.1792771876173881,0.012676811507630807,0.0,0.0,0.0,-0.0018849999999997814,0.0008134955439332636,5.752282155802496e-05
GLU 464,R GLU 464,0.0,0.0,0.0,-0.0015499999999999958,0.0004974937185532825,3.517811819867378e-05,97.91981500000001,1.3514192061553905,0.09555976848982174,-97.89024499999994,1.348753396655179,0.09537126729232663,0.0,0.0,0.0,0.028019999999999923,0.0029512031444799344,0.0002086815756120824
VAL 465,R VAL 465,0.0,0.0,0.0,-0.002115000000000018,0.00036300826436875655,2.566856053619067e-05,-0.14915999999999996,0.1464351542492444,0.010354529057373878,0.152605,0.14623080720217613,0.010340079539104137,0.0,0.0,0.0,0.001329999999999803,0.001221106056000183,8.634523727456894e-05
ILE 466,R ILE 466,0.0,0.0,0.0,-0.0015099999999999647,0.0004998999899980143,3.5348267284268314e-05,0.46134500000000045,0.1293078728268295,0.009143447373665885,-0.4604949999999997,0.1290464256575917,0.009124960267036877,0.0,0.0,0.0,-0.000660000000000176,0.0009404254356405253,6.649812027417285e-05
SER 467,R SER 467,0.0,0.0,0.0,-0.0008149999999999502,0.00038829756630705275,2.7456784225395007e-05,-0.43845999999999996,0.15810280958920409,0.011179556878517172,0.43747500000000017,0.157954041971074,0.011169037419357096,0.0,0.0,0.0,-0.0018000000000000058,0.0007810249675906793,5.5226805085937284e-05
ASP 468,R ASP 468,0.0,0.0,0.0,-0.001960000000000001,0.0004565084884205419,3.228002478313857e-05,102.09545999999992,1.6383367658748458,0.11584790370173405,-102.055955,1.6334981949717713,0.11550576507205246,0.0,0.0,0.0,0.03754500000000213,0.005190180632695941,0.00036700119209623854
GLU 469,R GLU 469,0.0,0.0,0.0,-0.0026050000000000027,0.0005088958636105949,3.59843716076836e-05,108.37164499999997,1.67767356150603,0.11862943519583002,-108.33421999999995,1.6740400985696913,0.11837251056768251,0.0,0.0,0.0,0.034820000000000066,0.005326124294455307,0.00037661386060517635
HID 470,R HID 470,0.0,0.0,0.0,-0.0014350000000000573,0.0004957569969248443,3.505531343462358e-05,0.185135,0.23330247914456465,0.016496976507075472,-0.1861,0.23306597778311605,0.016480253335431457,0.0,0.0,0.0,-0.002400000000000435,0.0009695359714833612,6.855654600401719e-05
GLY 471,R GLY 471,0.0,0.0,0.0,-0.0006100000000000032,0.00048774993593028997,3.448912872196121e-05,-0.8161200000000001,0.09199318235608453,0.006504900306691802,0.81513,0.09181150853787179,0.006492054027809575,0.0,0.0,0.0,-0.0016000000000000398,0.0008366600265339266,5.9160797830985626e-05
ILE 472,R ILE 472,0.0,0.0,0.0,-0.0008499999999999352,0.0003708099243547524,2.6220221204251615e-05,0.8663650000000003,0.09644190881043317,0.006819472771043194,-0.8654500000000012,0.09631021493069865,0.006810160607503089,0.0,0.0,0.0,6.500000000002615e-05,0.0007488491169789018,5.295162887013396e-05
ASP 473,R ASP 473,0.0,0.0,0.0,-0.0006200000000000015,0.0004853864439804647,3.432200460346108e-05,84.28102999999997,1.011995444212144,0.07155888411322994,-84.269405,1.0108914981213113,0.07148082333654072,0.0,0.0,0.0,0.011005000000000393,0.001450853197258758,0.00010259081342878514
PRO 474,R PRO 474,0.0,0.0,0.0,-0.0005649999999999955,0.0004957569969248995,3.505531343462748e-05,-0.46562000000000026,0.08150531025644757,0.005763295758504754,0.4651199999999997,0.08144977348034946,0.005759368715406332,0.0,0.0,0.0,-0.0010650000000000715,0.0007750967681521594,5.480761808361691e-05
THR 475,R THR 475,0.0,0.0,0.0,-0.0003499999999999907,0.00047696960070846034,3.372684390807922e-05,-0.8570399999999989,0.08348861239715198,0.005903536397788143,0.8564300000000001,0.08337454707522901,0.005895470761525147,0.0,0.0,0.0,-0.0009599999999998344,0.0007472616676906427,5.283937925448219e-05
GLY 476,R GLY 476,0.0,0.0,0.0,-0.0002200000000000013,0.00041424630354416203,2.9291637031753792e-05,-0.32915999999999984,0.12022514046571146,0.008501201209240977,0.3289149999999998,0.12011193851986635,0.008493196622885918,0.0,0.0,0.0,-0.0004649999999999607,0.0006846714540566322,4.841358280482983e-05
SER 477,R SER 477,0.0,0.0,0.0,-0.0004099999999999887,0.0004918333050943036,3.477786652455742e-05,0.8376800000000004,0.2637097222326086,0.018647093285549837,-0.8370049999999999,0.2634564954124308,0.018629187445377237,0.0,0.0,0.0,0.0002650000000000248,0.0008335316430707045,5.893958771488601e-05
TYR 478,R TYR 478,0.0,0.0,0.0,-0.001079999999999992,0.0002891366458960326,2.0445048300261822e-05,-0.9918099999999993,0.2919007261039295,0.02064049828613656,0.9907099999999996,0.29153431341782227,0.020614588996630642,0.0,0.0,0.0,-0.0021799999999998123,0.0007665507158695561,5.420332093147655e-05
HIP 479,R HIP 479,0.0,0.0,0.0,-0.0010050000000000003,0.00036738943915142993,2.5978356376029857e-05,-85.7807,1.2196216913463656,0.08624027684332215,85.76852,1.218509478666047,0.08616163153048466,0.0,0.0,0.0,-0.013184999999997444,0.001643403480586468,0.00011620617453482662
GLY 480,R GLY 480,0.0,0.0,0.0,-0.0005900000000000048,0.0004918333050943213,3.477786652455867e-05,-0.9381300000000005,0.13873670422782455,0.00981016643589671,0.9373500000000007,0.13846778506208224,0.009791150979327968,0.0,0.0,0.0,-0.0013699999999999867,0.0008325262758616075,5.8868497517772497e-05
ASP 481,R ASP 481,0.0,0.0,0.0,-0.002135000000000002,0.0005165026621422161,3.652225349016653e-05,101.39569500000005,2.199994514076593,0.15556310394767625,-101.35097999999998,2.1925049349105628,0.1550335107260229,0.0,0.0,0.0,0.04257999999999946,0.007748780549221143,0.000547921527228069
SER 482,R SER 482,0.0,0.0,0.0,-0.00121499999999998,0.00041082234603295666,2.9049526674287e-05,-0.4710900000000002,0.506650976412757,0.0358256341116246,0.47117999999999954,0.5059100192722026,0.03577324052975914,0.0,0.0,0.0,-0.0011249999999997764,0.0010485108487755562,7.414091313168584e-05
ASP 483,R ASP 483,0.0,0.0,0.0,-0.0008849999999999964,0.0003190219428189834,2.2558257911461014e-05,91.49457000000005,2.1377310226230812,0.15116041024496335,-91.47575500000006,2.1350521223059142,0.1509709833869242,0.0,0.0,0.0,0.017929999999996796,0.0029008791770786394,0.00020512313375151573
LEU 484,R LEU 484,0.0,0.0,0.0,-0.0016900000000000088,0.00046249324319386947,3.2703210851534415e-05,-0.6141199999999997,0.20053427537456145,0.014179914597768288,0.6139649999999996,0.2003026055122615,0.014163533064705403,0.0,0.0,0.0,-0.0018449999999998678,0.0008431933348882588,5.962277249507873e-05
GLN 485,R GLN 485,0.0,0.0,0.0,-0.001634999999999958,0.0004917062130987777,3.476887976337033e-05,-0.9697500000000002,0.542124476020038,0.03833398932409727,0.9694149999999999,0.5408770680801688,0.038245784262778526,0.0,0.0,0.0,-0.001970000000000134,0.0015063532122319208,0.00010651525712313299
LEU 486,R LEU 486,0.0,0.0,0.0,-0.0007949999999999774,0.000403701622488677,2.8546015483775514e-05,-0.36379000000000006,0.11443516024369443,0.008091787781448555,0.36323500000000025,0.11435322371931543,0.008085993994247028,0.0,0.0,0.0,-0.0013499999999997958,0.0007399324293478767,5.232112384117196e-05
GLU 487,R GLU 487,0.0,0.0,0.0,-0.0008299999999999952,0.0003756327994198566,2.6561249970586682e-05,90.64913499999994,1.3574510992246553,0.09598628773908867,-90.63193999999996,1.3556517902500873,0.09585905738135199,0.0,0.0,0.0,0.01636499999999657,0.0020326768065766425,0.000143731955389096
ARG 488,R ARG 488,0.0,0.0,0.0,-0.0010550000000000015,0.0002682815685058715,1.8970371635786502e-05,-93.86933000000003,1.264519889562488,0.08941505888548995,93.84835999999996,1.2627218776949598,0.08928792024707163,0.0,0.0,0.0,-0.022024999999999295,0.0021105390306788226,0.00014923764605518782
ILE 489,R ILE 489,0.0,0.0,0.0,-0.0006749999999999746,0.0004683748498798608,3.3119103248728075e-05,0.1265299999999999,0.12771092004993145,0.009030525759887954,-0.12626499999999996,0.12754126694917217,0.009018529474088334,0.0,0.0,0.0,-0.00040999999999991044,0.0007886063656856364,5.5762890886319176e-05
ASN 490,R ASN 490,0.0,0.0,0.0,-0.0003949999999999826,0.0004888506929523356,3.456696399743393e-05,-0.367485,0.6406036838599978,0.04529752089104877,0.3672249999999999,0.6401279359432771,0.04526388043324391,0.0,0.0,0.0,-0.0006549999999998946,0.0009088316675819732,6.426410351042914e-05
VAL 491,R VAL 491,0.0,0.0,0.0,-0.0005399999999999938,0.0004983974317750776,3.5242020373411704e-05,-0.7189550000000005,0.15429304253594722,0.01091016566670727,0.7186700000000006,0.15415012520267166,0.010900059885156445,0.0,0.0,0.0,-0.0008249999999999902,0.0007774155902734101,5.497158356824708e-05
TYR 492,R TYR 492,0.0,0.0,0.0,-0.0009500000000000553,0.0002958039891550173,2.0916500663354468e-05,-0.08472500000000012,0.13084502044403523,0.009252140124046975,0.084345,0.1307186137281145,0.009243201819445468,0.0,0.0,0.0,-0.0013300000000002,0.000693613725354161,4.9045896872199075e-05
TYR 493,R TYR 493,0.0,0.0,0.0,-0.0007650000000001,0.0004239988207531308,2.9981244136963822e-05,0.4297849999999999,0.09300472447676998,0.006576427135991053,-0.42966500000000013,0.0929153527410831,0.006570107599955992,0.0,0.0,0.0,-0.000645000000000131,0.0006920801976650203,4.89374600893862e-05
ASN 494,R ASN 494,0.0,0.0,0.0,-0.0002499999999999786,0.0004330127018921823,3.061862178478711e-05,0.2951849999999996,0.16545253329882909,0.01169926082600951,-0.29488499999999995,0.16540883221581615,0.011696170692795146,0.0,0.0,0.0,5.000000000041638e-05,0.0006763874629238672,4.78278161743031e-05
GLU 495,R GLU 495,0.0,0.0,0.0,-0.00026499999999999636,0.00044133320745214116,3.120697037522183e-05,78.071965,1.4360565774974527,0.10154453441159936,-78.06489500000002,1.4351639432396102,0.10148141563791536,0.0,0.0,0.0,0.00680500000000066,0.0011475953119458742,8.11472427134819e-05
ALA 496,R ALA 496,0.0,0.0,0.0,-0.00010999999999999788,0.00031288975694323434,2.212464688983716e-05,0.2254250000000001,0.11468223216784698,0.00810925840474946,-0.22529,0.1146169529345464,0.008104642465895711,0.0,0.0,0.0,2.499999999991287e-05,0.0006666145812988688,4.713676908742612e-05
ALA 497,R ALA 497,0.0,0.0,0.0,-0.00012999999999999955,0.0003363034344160036,2.378024390118815e-05,0.7490450000000003,0.0963831571126375,0.006815318398651439,-0.7486550000000004,0.09636817926576854,0.006814259304942579,0.0,0.0,0.0,0.00025999999999995363,0.0007017121917141166,4.961854492023265e-05
GLY 498,R GLY 498,0.0,0.0,0.0,-0.0001050000000000001,0.0003065534211193869,2.1676600286945386e-05,0.5727150000000002,0.06813628823908253,0.004817963145873646,-0.5724250000000004,0.06811640312728998,0.004816557056134329,0.0,0.0,0.0,0.00018499999999996408,0.0007005533527148373,4.953660262876327e-05
ASN 499,R ASN 499,0.0,0.0,0.0,-0.0002750000000000047,0.0004465142774873015,3.1573327350788265e-05,0.30994000000000044,0.43945357707043453,0.031074060436318933,-0.3097149999999998,0.43930074410931735,0.031063253513999457,0.0,0.0,0.0,-4.999999999974136e-05,0.0007664854858372228,5.419870847165656e-05
LYS 500,R LYS 500,0.0,0.0,0.0,-0.0003049999999999831,0.0004604074282632466,3.255572146336006e-05,-77.52259999999998,1.0504000428415667,0.07427449932519119,77.51564499999995,1.049675868530582,0.07422329246858535,0.0,0.0,0.0,-0.007259999999998645,0.0011456002793296153,8.10061726043174e-05
TYR 501,R TYR 501,0.0,0.0,0.0,-0.0005500000000000104,0.0004974937185533183,3.517811819867631e-05,-0.1268400000000001,0.2133574099955286,0.015086647142423675,0.12675000000000003,0.21318981565731504,0.015074796433119746,0.0,0.0,0.0,-0.0006399999999998224,0.0007552483035398998,5.3404119691269915e-05
VAL 502,R VAL 502,0.0,0.0,0.0,-0.0002900000000000019,0.00045376205218154025,3.2085822414269114e-05,0.05029499999999997,0.10146417089298077,0.007174600328589741,-0.05023500000000001,0.10151571196125254,0.007178244832478199,0.0,0.0,0.0,-0.00023000000000012122,0.0006760917097555942,4.7806903267218776e-05
PRO 503,R PRO 503,0.0,0.0,0.0,-0.00045499999999995436,0.0004979708826828628,3.52118587978503e-05,-1.0554300000000003,0.07496589291137226,0.005300889123533586,1.054495,0.07490954528630156,0.005296904744754461,0.0,0.0,0.0,-0.0013900000000000468,0.0007535914012249904,5.32869590050063e-05
ARG 504,R ARG 504,0.0,0.0,0.0,-0.000469999999999966,0.0004990991885386748,3.529164207004002e-05,-83.02219500000001,0.9680286911926731,0.06844996519254774,83.01171000000002,0.9671457831662476,0.0683875341672828,0.0,0.0,0.0,-0.010955000000001434,0.0012421654479173084,8.78343611577954e-05
ALA 505,R ALA 505,0.0,0.0,0.0,-0.0002500000000000013,0.00043301270189222173,3.061862178478989e-05,-0.6784300000000001,0.11141232023434307,0.007878040714543118,0.6778499999999997,0.11125892099063539,0.00786719374999766,0.0,0.0,0.0,-0.000829999999999985,0.0007753063910481172,5.482244066073928e-05
ILE 506,R ILE 506,0.0,0.0,0.0,-0.00033999999999999807,0.0004737087712930777,3.3496268448888253e-05,0.8197949999999992,0.07904981325089323,0.00558966590012368,-0.8191100000000001,0.07902232532645419,0.005587722210346521,0.0,0.0,0.0,0.0003450000000001108,0.0007183139981928189,5.079246991433637e-05
LEU 507,R LEU 507,0.0,0.0,0.0,-0.00034000000000000474,0.00047370877129308695,3.349626844888891e-05,-0.6992049999999997,0.053119610079518875,0.0037561236501213076,0.69865,0.053132828834912875,0.003757058357279102,0.0,0.0,0.0,-0.0008949999999999916,0.0008086872077633261,5.718282084682623e-05
VAL 508,R VAL 508,0.0,0.0,0.0,-0.00025000000000000635,0.00043301270189223035,3.06186217847905e-05,0.6949,0.057554843410441696,0.00406974200656532,-0.6943100000000001,0.057512902030761745,0.004066776303166919,0.0,0.0,0.0,0.00034000000000025844,0.0007031358332501131,4.971921157864085e-05
ASP 509,R ASP 509,0.0,0.0,0.0,-0.00026499999999997635,0.0004413332074521079,3.120697037521949e-05,81.97829499999997,0.8583043912157289,0.06069128553508333,-81.96660500000003,0.857556662250979,0.060638413112936905,0.0,0.0,0.0,0.011424999999999984,0.0010413332799842072,7.363338237520626e-05
LEU 510,R LEU 510,0.0,0.0,0.0,-0.00018500000000001182,0.00038829756630710333,2.745678422539858e-05,-0.6003999999999994,0.05484013129087508,0.003877782871693834,0.600035,0.05480934021678857,0.0038756056139651754,0.0,0.0,0.0,-0.0005499999999998928,0.0006689544080130998,4.730221982106954e-05
GLU 511,R GLU 511,0.0,0.0,0.0,-0.000249999999999968,0.00043301270189216405,3.061862178478582e-05,78.08506500000003,0.7039156275950658,0.049774351365565545,-78.07587500000005,0.7033490594040805,0.04973428894458052,0.0,0.0,0.0,0.00894000000000105,0.0009467840302841571,6.69477408133057e-05
PRO 512,R PRO 512,0.0,0.0,0.0,-0.0002200000000000335,0.0004142463035442227,2.929163703175808e-05,0.5583299999999997,0.07675455100513867,0.005427366350266229,-0.5579949999999997,0.07669592541328636,0.005423220894911244,0.0,0.0,0.0,0.00011499999999990518,0.0007223399476702281,5.1077147531955415e-05
GLY 513,R GLY 513,0.0,0.0,0.0,-0.0001699999999999985,0.00037563279941985565,2.6561249970586617e-05,0.298045,0.10754112225097893,0.007604305680007872,-0.297865,0.10747519143969912,0.007599643667633363,0.0,0.0,0.0,9.999999999873722e-06,0.0006479969135728562,4.5820301177531975e-05
THR 514,R THR 514,0.0,0.0,0.0,-0.00039999999999998983,0.0004898979485566228,3.464101615137664e-05,0.5205499999999995,0.14680203506763861,0.01038047144883126,-0.5199749999999999,0.1467044115730673,0.010373568425329811,0.0,0.0,0.0,0.0001749999999992935,0.0007644442425714676,5.405437077612987e-05
MET 515,R MET 515,0.0,0.0,0.0,-0.0002599999999999758,0.0004386342439891855,3.101612483853877e-05,0.49185999999999963,0.21997265830098126,0.015554415836025513,-0.4915649999999999,0.21982724074827514,0.015544133262263308,0.0,0.0,0.0,3.499999999999587e-05,0.0006955393590587719,4.918205973726025e-05
ASP 516,R ASP 516,0.0,0.0,0.0,-0.00024999999999999914,0.0004330127018922179,3.061862178478962e-05,77.24895999999997,0.9826874113409921,0.06948649323458697,-77.24090999999996,0.9820326531790071,0.0694401948409493,0.0,0.0,0.0,0.00780000000000257,0.001039230484543382,7.34846922836407e-05
SER 517,R SER 517,0.0,0.0,0.0,-0.00035999999999999975,0.0004799999999999998,3.3941125496954265e-05,0.45849500000000004,0.3140422901059666,0.022206143291328202,-0.45811499999999994,0.31375176776394453,0.0221856002595152,0.0,0.0,0.0,2.000000000007912e-05,0.0008182909018191368,5.78619045659567e-05
VAL 518,R VAL 518,0.0,0.0,0.0,-0.00047499999999999653,0.00049937460888595,3.531111722956352e-05,0.3618999999999999,0.10314640080972313,0.007293551946754082,-0.36155999999999994,0.10306011061511634,0.007287450308578445,0.0,0.0,0.0,-0.00013499999999991546,0.0006976926257314557,4.933431868385602e-05
ARG 519,R ARG 519,0.0,0.0,0.0,-0.00041499999999999925,0.000492722031169704,3.484070894801071e-05,-76.80467999999999,0.8071476368058083,0.057073956740408355,76.79719500000002,0.8066770896573836,0.05704068403245645,0.0,0.0,0.0,-0.007899999999995515,0.0009695359714792407,6.855654600372582e-05
SER 520,R SER 520,0.0,0.0,0.0,-0.00037499999999999865,0.0004841229182759253,3.423265984407275e-05,0.516175,0.15585096847629837,0.011020327666408142,-0.51573,0.15579392510621207,0.011016294091027166,0.0,0.0,0.0,7.00000000000256e-05,0.00075835347958573,5.362368879514837e-05
GLY 521,R GLY 521,0.0,0.0,0.0,-0.0002899999999999971,0.0004537620521815326,3.208582241426857e-05,-0.979675,0.08146771983429738,0.005760637714263747,0.9785699999999994,0.08144516621630628,0.005759042932641567,0.0,0.0,0.0,-0.001394999999999944,0.0007134248383677273,5.0446754107673656e-05
PRO 522,R PRO 522,0.0,0.0,0.0,-0.0008749999999999947,0.0003307189138830708,2.338535866733692e-05,-0.21465500000000007,0.19037546053785395,0.01346157791178285,0.21445499999999992,0.19006748268707085,0.013439800589108451,0.0,0.0,0.0,-0.0010749999999999193,0.0007137051211810589,5.046657309546934e-05
PHE 523,R PHE 523,0.0,0.0,0.0,-0.0011049999999999853,0.0003065534211193801,2.1676600286944905e-05,-0.17491499999999988,0.13791474821425012,0.009752045368793155,0.17465499999999992,0.137743152189138,0.00973991169749501,0.0,0.0,0.0,-0.001365000000000034,0.0006646615680181331,4.699867019397056e-05
GLY 524,R GLY 524,0.0,0.0,0.0,-0.0002600000000000041,0.00043863424398923325,3.101612483854214e-05,-0.41197000000000034,0.08874034651723876,0.006274890078718356,0.41159000000000007,0.0886144000713199,0.006265984320120798,0.0,0.0,0.0,-0.0006400000000000638,0.0007073895673531926,5.001999600160605e-05
GLN 525,R GLN 525,0.0,0.0,0.0,-0.00041000000000000314,0.0004918333050943212,3.4777866524558666e-05,-0.1751800000000004,0.6156636968345621,0.043533997496209766,0.17508500000000005,0.6152196418962903,0.043502598070402625,0.0,0.0,0.0,-0.0005050000000006705,0.0008602179956269454,6.0826597800651296e-05
ILE 526,R ILE 526,0.0,0.0,0.0,-0.00047499999999999485,0.0004993746088859483,3.53111172295634e-05,-0.6437900000000003,0.09608088207338318,0.006793944325647424,0.6432149999999998,0.09603816311758534,0.006790923639314437,0.0,0.0,0.0,-0.001049999999999649,0.0007729812416867103,5.4658027772667044e-05
PHE 527,R PHE 527,0.0,0.0,0.0,-0.0005299999999999904,0.000499099188538701,3.529164207004186e-05,-0.6303700000000003,0.07694454561565496,0.0054408009980147255,0.6297699999999999,0.07694691091915273,0.005440968250229009,0.0,0.0,0.0,-0.0011300000000001198,0.000763609848024509,5.3995370171895924e-05
ARG 528,R ARG 528,0.0,0.0,0.0,-0.00027500000000001747,0.0004465142774873222,3.157332735078973e-05,-76.72466999999997,0.7547197897928979,0.05336674812582438,76.71815000000004,0.7543063750865097,0.05333751529159144,0.0,0.0,0.0,-0.006794999999997771,0.0009449735446078688,6.681972014341125e-05
PRO 529,R PRO 529,0.0,0.0,0.0,-0.00017000000000000348,0.0003756327994198667,2.6561249970587397e-05,0.2946849999999999,0.09914068677894103,0.007010305191288069,-0.29456499999999997,0.09910557892974575,0.007007822691464184,0.0,0.0,0.0,-4.99999999998213e-05,0.0006910137480540451,4.886205071421478e-05
ASP 530,R ASP 530,0.0,0.0,0.0,-0.00010500000000000175,0.0003065534211193918,2.167660028694573e-05,73.45073000000006,0.7358038577572752,0.05202918974433911,-73.44573,0.7354226656164421,0.0520022353895673,0.0,0.0,0.0,0.004895000000002625,0.0007641825698104159,5.4035867717750734e-05
ASN 531,R ASN 531,0.0,0.0,0.0,-0.00023499999999997855,0.00042399882075303853,2.99812441369573e-05,-0.7453899999999993,0.10208216249668867,0.007218298933959562,0.7449600000000001,0.10200763892963993,0.007213029321997725,0.0,0.0,0.0,-0.0006650000000003686,0.0007434883993719251,5.257256889294203e-05
PHE 532,R PHE 532,0.0,0.0,0.0,-0.00024999999999999025,0.00043301270189220243,3.061862178478853e-05,-0.6206900000000001,0.057490120020744925,0.004065165371789724,0.6203250000000002,0.05752937836444679,0.004067941355894698,0.0,0.0,0.0,-0.0006149999999999345,0.0006976926257314882,4.933431868385832e-05
VAL 533,R VAL 533,0.0,0.0,0.0,-0.00010500000000001064,0.00030655342111941776,2.1676600286947568e-05,0.5840400000000003,0.06855128299309905,0.004847307706345839,-0.5836550000000001,0.06853448748622733,0.004846120084665592,0.0,0.0,0.0,0.00028000000000026696,0.0005844655678479071,4.132795663953013e-05
PHE 534,R PHE 534,0.0,0.0,0.0,-0.00018500000000000127,0.0003882975663070812,2.745678422539702e-05,-0.4472999999999998,0.05034471173817815,0.003559908706694775,0.44702499999999995,0.05034217292688222,0.003559729185626424,0.0,0.0,0.0,-0.0004599999999999227,0.0007059745037892851,4.991993589742115e-05
GLY 535,R GLY 535,0.0,0.0,0.0,-4.4999999999998377e-05,0.00020730412441627132,1.4658615214268519e-05,-0.06023000000000005,0.1312911158456657,0.00928368383240188,0.06012000000000001,0.13122547618507616,0.009279042407490114,0.0,0.0,0.0,-0.00015500000000005898,0.0005839306465669256,4.129013199301183e-05
GLN 536,R GLN 536,0.0,0.0,0.0,-0.0001350000000000029,0.00034172357249684284,2.4163505540381034e-05,0.06973999999999947,0.2816703612380974,0.019917102249072314,-0.06976499999999997,0.2815534048364539,0.019908832182601786,0.0,0.0,0.0,-0.00016000000000072846,0.0006740919818538576,4.7665501151234184e-05
SER 537,R SER 537,0.0,0.0,0.0,-0.00010999999999999843,0.0003128897569432359,2.2124646889837273e-05,-0.39526000000000006,0.25504882356129394,0.018034675267384222,0.3950199999999998,0.25494575815259213,0.01802738744244434,0.0,0.0,0.0,-0.00035000000000020795,0.0006304760106459327,4.45813862503181e-05
GLY 538,R GLY 538,0.0,0.0,0.0,-0.00012499999999999233,0.0003307189138830536,2.3385358667335704e-05,-0.8478300000000002,0.09743819117778882,0.00688992057283657,0.8473350000000001,0.09735667812225395,0.006884156729404176,0.0,0.0,0.0,-0.0006199999999999895,0.0006749814812274523,4.772839825512718e-05
ALA 539,R ALA 539,0.0,0.0,0.0,-0.00013499999999998957,0.0003417235724968092,2.4163505540378655e-05,-0.45529000000000003,0.18582522944960964,0.013139827985936511,0.45495000000000024,0.18572880094374086,0.01313300946089656,0.0,0.0,0.0,-0.000475000000000001,0.0006923691212062786,4.895789006891302e-05
GLY 540,R GLY 540,0.0,0.0,0.0,-0.00010499999999999732,0.00030655342111937883,2.1676600286944817e-05,-0.17781500000000017,0.0964039458476672,0.006816788384202619,0.17772999999999992,0.09635033523553532,0.006812997541464417,0.0,0.0,0.0,-0.00018999999999999017,0.0006662582082045768,4.711156970426549e-05
ASN 541,R ASN 541,0.0,0.0,0.0,-0.0003300000000000047,0.0004702127178203567,3.324906013709308e-05,0.1986849999999987,0.15549358756874762,0.010995057020088569,-0.19835999999999987,0.1553496070159177,0.010984876057562067,0.0,0.0,0.0,-5.000000001800231e-06,0.0007968531859757176,5.63460291413535e-05
ASN 542,R ASN 542,0.0,0.0,0.0,-0.000209999999999968,0.000407308237088264,2.880104164782495e-05,0.08182500000000012,0.20798188472797377,0.01470654010551091,-0.08186999999999987,0.2078933695431386,0.014700281136767418,0.0,0.0,0.0,-0.0002549999999995478,0.0006480547816348142,4.5824393067434436e-05
TRP 543,R TRP 543,0.0,0.0,0.0,-0.000334999999999992,0.00047199046600539436,3.3374765916781295e-05,-0.9347649999999993,0.09908208604486275,0.007006161493643144,0.9338749999999999,0.0990208027386168,0.007001828109501139,0.0,0.0,0.0,-0.0012249999999999605,0.0007310095758608862,5.1690182820353455e-05
ALA 544,R ALA 544,0.0,0.0,0.0,-8.999999999999898e-05,0.0002861817604250804,2.023610634484783e-05,-0.27508000000000005,0.08658610512085627,0.006122562208748871,0.2748,0.08649716758368443,0.006116273375185248,0.0,0.0,0.0,-0.0003700000000000125,0.0006189507250177731,4.376642548803974e-05
LYS 545,R LYS 545,0.0,0.0,0.0,-0.0001600000000000046,0.00036660605559647773,2.5922962793632184e-05,-73.66662500000001,0.999503924140208,0.07067560025821057,73.66032999999999,0.9988788470603005,0.07063140063401388,0.0,0.0,0.0,-0.006454999999998705,0.0009581101189321303,6.774861622203588e-05
GLY 546,R GLY 546,0.0,0.0,0.0,-6.000000000002004e-05,0.00023748684174083764,1.679285562375227e-05,-0.41219000000000006,0.15354720414256934,0.010857426928144592,0.4118450000000003,0.15341137824490017,0.01084782258681433,0.0,0.0,0.0,-0.0004049999999998888,0.0005924314306315389,4.189122819876089e-05
HID 547,R HID 547,0.0,0.0,0.0,-0.00021999999999999797,0.00041424630354415585,2.9291637031753355e-05,-0.7637749999999995,0.14180332991506445,0.010027009617777529,0.7631449999999999,0.1417350837830914,0.010022183887506739,0.0,0.0,0.0,-0.0008500000000003105,0.0007193747284967705,5.086747487342979e-05
TYR 548,R TYR 548,0.0,0.0,0.0,-0.00011000000000001175,0.00031288975694327375,2.212464688983995e-05,-0.21481000000000008,0.1481082506142048,0.010472834835898085,0.21464000000000008,0.1480385436296911,0.010467905807753515,0.0,0.0,0.0,-0.0002800000000001024,0.000649307323230007,4.5912961133002346e-05
THR 549,R THR 549,0.0,0.0,0.0,-0.00010500000000000398,0.0003065534211193983,2.1676600286946192e-05,-0.16049000000000022,0.148666707436467,0.010512323696500235,0.1604950000000002,0.14854029747849554,0.010503385162651122,0.0,0.0,0.0,-0.00010000000000008224,0.0006633249580711803,4.6904157598241386e-05
GLU 550,R GLU 550,0.0,0.0,0.0,-0.000140000000000004,0.00034698703145795944,2.45356882927713e-05,70.89796500000003,0.7016407583460256,0.04961349381833464,-70.89340499999999,0.7013347567150275,0.04959185623550135,0.0,0.0,0.0,0.004419999999997941,0.000750732975168027,5.308483776016639e-05
GLY 551,R GLY 551,0.0,0.0,0.0,-9.500000000000286e-05,0.00029321493822792377,2.0733427116615953e-05,-0.27246999999999993,0.10056539713042477,0.007111047426364152,0.27228000000000024,0.10046890862351342,0.007104224658609794,0.0,0.0,0.0,-0.0002850000000000064,0.0006194957626972835,4.380496547195814e-05
ALA 552,R ALA 552,0.0,0.0,0.0,-7.49999999999995e-05,0.00026339134382131677,1.8624580532189052e-05,-0.13109000000000007,0.11947711872990575,0.008448308085054663,0.13102499999999995,0.11944121723676464,0.008445769466129183,0.0,0.0,0.0,-0.00013999999999991908,0.0006636264009214998,4.69254728266015e-05
GLU 553,R GLU 553,0.0,0.0,0.0,-9.999999999999786e-05,0.0002999999999999937,2.1213203435595977e-05,67.84846500000002,0.7293118666063878,0.05157013664771956,-67.84528999999998,0.7290747601599701,0.051553370690107056,0.0,0.0,0.0,0.003075000000002035,0.0006923691212074914,4.895789006899878e-05
LEU 554,R LEU 554,0.0,0.0,0.0,-0.0001650000000000107,0.0003711805490593734,2.624642832844289e-05,-0.29108500000000004,0.10357875156131234,0.007324123761584065,0.2908800000000001,0.10358081675677205,0.007324269792955469,0.0,0.0,0.0,-0.0003700000000000031,0.0007022107945623323,4.965380146574187e-05
VAL 555,R VAL 555,0.0,0.0,0.0,-0.0001150000000000051,0.0003190219428189996,2.255825791146216e-05,0.13149,0.07586461559910518,0.0053644384142238,-0.13139999999999996,0.07583871043207428,0.005362606642296269,0.0,0.0,0.0,-2.499999999994118e-05,0.0006740734381355403,4.766418991233713e-05
ASP 556,R ASP 556,0.0,0.0,0.0,-9.99999999999951e-05,0.0002999999999999853,2.1213203435595384e-05,69.82218499999998,0.8245230747390832,0.05830258573927882,-69.81856499999999,0.8242435476105362,0.05828282018646671,0.0,0.0,0.0,0.003520000000001886,0.0006925315877283992,4.896937818686375e-05
SER 557,R SER 557,0.0,0.0,0.0,-6.999999999999895e-05,0.0002551470164434577,1.804161855266845e-05,0.05203500000000005,0.25916254315583487,0.01832555916950421,-0.05198499999999998,0.2589707025418127,0.018311993989596004,0.0,0.0,0.0,-1.999999999990565e-05,0.0006997142273814512,4.947726750741299e-05
VAL 558,R VAL 558,0.0,0.0,0.0,-0.00016500000000002401,0.00037118054905940334,2.6246428328445008e-05,0.03766499999999981,0.08170087377133739,0.005777124187257881,-0.037760000000000016,0.0816366486328291,0.005772582784161695,0.0,0.0,0.0,-0.0002600000000002524,0.0006726068688322792,4.756048780239553e-05
LEU 559,R LEU 559,0.0,0.0,0.0,-0.00018000000000000237,0.0003841874542459761,2.7166155414412615e-05,0.32011500000000015,0.07716081761490086,0.00545609373773948,-0.32001999999999997,0.0770582870300136,0.0054488437305542006,0.0,0.0,0.0,-8.499999999983298e-05,0.000691212702429415,4.887611891301185e-05
ASP 560,R ASP 560,0.0,0.0,0.0,-0.00011499999999999232,0.00031902194281896413,2.2558257911459655e-05,70.78434500000003,0.7586204228534527,0.05364256453462825,-70.78054500000002,0.7582760170119542,0.05361821136402787,0.0,0.0,0.0,0.0036849999999991213,0.0007653593927060165,5.411908166272421e-05
VAL 561,R VAL 561,0.0,0.0,0.0,-0.0001599999999999868,0.000366606055596437,2.5922962793629307e-05,0.010409999999999933,0.09300054784784864,0.006576131803727775,-0.010429999999999993,0.09297540051002741,0.0065743536184175565,0.0,0.0,0.0,-0.00018000000000004734,0.0006615134163415343,4.677606225409788e-05
VAL 562,R VAL 562,0.0,0.0,0.0,-0.00017999999999998684,0.00038418745424594286,2.7166155414410264e-05,0.16865000000000002,0.07047160775801846,0.004983095172681336,-0.16861500000000004,0.07048501099524626,0.004984042924674699,0.0,0.0,0.0,-0.00014499999999988174,0.000737546608696572,5.2152420845048715e-05
ARG 563,R ARG 563,0.0,0.0,0.0,-0.00021500000000000075,0.0004108223460329309,2.9049526674285177e-05,-71.60683999999999,0.8611558363032528,0.06089291315084025,71.60282000000001,0.8607915006532437,0.060867150729965305,0.0,0.0,0.0,-0.004234999999998763,0.0007808809128184862,5.5216618875309284e-05
LYS 564,R LYS 564,0.0,0.0,0.0,-0.00015000000000000012,0.00035707142142714284,2.5248762345905217e-05,-71.15556000000001,1.7739176098117804,0.1254349171164142,71.15149499999998,1.7732297510421737,0.12538627815636544,0.0,0.0,0.0,-0.00421500000000151,0.0009212898566681387,6.514503050884233e-05
GLU 565,R GLU 565,0.0,0.0,0.0,-0.00025499999999999243,0.00043586121644393743,3.082004218037257e-05,79.35897499999999,0.7927237755864429,0.05605403573249767,-79.35105,0.7921609669128958,0.056014239149540096,0.0,0.0,0.0,0.007670000000001096,0.0009649352309854687,6.823122452356325e-05
SER 566,R SER 566,0.0,0.0,0.0,-0.00017500000000000737,0.0003799671038392827,2.6867731575256983e-05,0.6416200000000002,0.10517393022987866,0.007436919926958802,-0.6412700000000002,0.10510716959370334,0.0074321992371032125,0.0,0.0,0.0,0.00017499999999996075,0.0007310095758607694,5.1690182820345195e-05
GLU 567,R GLU 567,0.0,0.0,0.0,-0.00013999999999999568,0.0003469870314579388,2.453568829276984e-05,72.76625499999996,0.8589094888160164,0.06073407239672762,-72.76197,0.8585199293541219,0.06070652638300953,0.0,0.0,0.0,0.00414500000000146,0.0008024805293590305,5.674394240799408e-05
SER 568,R SER 568,0.0,0.0,0.0,-0.0001349999999999979,0.00034172357249683026,2.4163505540380146e-05,0.23977000000000026,0.22214278538813703,0.01570786699396196,-0.2396350000000001,0.22203925728348134,0.015700546451477417,0.0,0.0,0.0,-1.1934897514720432e-16,0.0006999999999999577,4.949747468305533e-05
CYS 569,R CYS 569,0.0,0.0,0.0,-0.00015499999999999626,0.0003619046835839427,2.5590525590537768e-05,-0.39990499999999995,0.11294921856746061,0.00798671583787729,0.39967499999999995,0.11283403464823961,0.007978571104840808,0.0,0.0,0.0,-0.0003849999999999243,0.0007048226727341347,4.983848914243334e-05
ASP 570,R ASP 570,0.0,0.0,0.0,-0.00020499999999999574,0.0004037016224886807,2.8546015483775775e-05,78.311125,0.913790829111775,0.06461476918510137,-78.30426499999999,0.9131993893881681,0.06457294808117882,0.0,0.0,0.0,0.006655000000002644,0.000903313345413671,6.387389920783129e-05
CYM 571,R CYM 571,0.0,0.0,0.0,-0.0001499999999999929,0.00035707142142712566,2.5248762345904004e-05,82.688315,0.981516431740809,0.06940369247299491,-82.67864000000003,0.9807031051209695,0.0693461815961741,0.0,0.0,0.0,0.009525000000001,0.0010951598056887519,7.743949250854582e-05
LEU 572,R LEU 572,0.0,0.0,0.0,-0.00027999999999998805,0.00044899888641285386,3.174901573277374e-05,-0.4030699999999999,0.0925573071129447,0.006544789950792907,0.4026800000000001,0.09247025251398415,0.006538634261067058,0.0,0.0,0.0,-0.0006699999999997685,0.0007423610981183128,5.24928566568551e-05
GLN 573,R GLN 573,0.0,0.0,0.0,-0.0004499999999999749,0.0004974937185532815,3.517811819867371e-05,0.20854000000000006,0.21381150202924062,0.01511875629805573,-0.20809500000000003,0.21356527333581174,0.015101345300171104,0.0,0.0,0.0,-5.000000000094928e-06,0.0008031033557396339,5.6787982883716734e-05
GLY 574,R GLY 574,0.0,0.0,0.0,-0.00020000000000000684,0.0004000000000000137,2.8284271247462868e-05,-0.29804499999999995,0.16830797062230918,0.011901170735478105,0.29778000000000004,0.16816768892982933,0.011891251321875221,0.0,0.0,0.0,-0.0004650000000000534,0.000654809132495938,4.630199779707582e-05
PHE 575,R PHE 575,0.0,0.0,0.0,-0.00045000000000002595,0.0004974937185533381,3.5178118198677714e-05,0.6044849999999995,0.11559770661652695,0.008173992223815924,-0.6037700000000001,0.11543087585217228,0.008162195507337352,0.0,0.0,0.0,0.0002650000000000752,0.0006890391861131432,4.8722428100386316e-05
GLN 576,R GLN 576,0.0,0.0,0.0,-0.000764999999999969,0.0004239988207530584,2.9981244136958703e-05,-1.1823000000000001,0.3430754873202103,0.02425910035430001,1.1812900000000002,0.3426715714791635,0.024230539191276722,0.0,0.0,0.0,-0.0017750000000003752,0.0009024272823901496,6.381124509058222e-05
LEU 577,R LEU 577,0.0,0.0,0.0,-0.0005799999999999983,0.0004935585071701197,3.489985673323008e-05,1.0851250000000006,0.09445077752458854,0.00667867852759785,-1.0834749999999993,0.09435761429265836,0.006672090892292343,0.0,0.0,0.0,0.0010699999999998955,0.0007517313349863207,5.315543245992435e-05
THR 578,R THR 578,0.0,0.0,0.0,-0.0006550000000000101,0.00047536827828537846,3.361361331365649e-05,-0.8819900000000007,0.28606936204354233,0.020228158579069833,0.8814300000000003,0.28567298629726795,0.020200130581260984,0.0,0.0,0.0,-0.001215000000000433,0.0008710769196806093,6.159443968412484e-05
HID 579,R HID 579,0.0,0.0,0.0,-0.0006850000000000556,0.0004645158770160975,3.2846232660689885e-05,0.7529499999999999,0.1760282860792555,0.01244707947672871,-0.7518850000000001,0.17587936710995886,0.012436549315425014,0.0,0.0,0.0,0.0003800000000002313,0.000778203058334103,5.502726596881547e-05
SER 580,R SER 580,0.0,0.0,0.0,-0.00036500000000002584,0.00048143016108261494,3.404225315692489e-05,-0.5262450000000003,0.15195089659162817,0.010744550938731612,0.5253449999999996,0.15185116389083186,0.0107374987718277,0.0,0.0,0.0,-0.0012650000000001328,0.0007448321958672054,5.2667589654376774e-05
LEU 581,R LEU 581,0.0,0.0,0.0,-0.0006950000000000677,0.0004604074282633155,3.255572146336493e-05,-0.9416999999999995,0.18302505292992327,0.012941825605377552,0.9402900000000004,0.18280622500341506,0.012926352134302859,0.0,0.0,0.0,-0.0021050000000001124,0.0007576113779505791,5.357121428529389e-05
GLY 582,R GLY 582,0.0,0.0,0.0,-0.0002450000000000041,0.00043008720046056504,3.0411757594720357e-05,-0.8901349999999998,0.1051158730877524,0.007432814667069423,0.8888150000000001,0.10499219387649462,0.007424069226172205,0.0,0.0,0.0,-0.0015649999999999735,0.0007041129170808041,4.978830183888778e-05
GLY 583,R GLY 583,0.0,0.0,0.0,-0.0002849999999999991,0.00045141444372106534,3.191982142807184e-05,0.18720999999999996,0.11944369342916357,0.008445944559372863,-0.18704500000000007,0.11924203526860809,0.008431685174091824,0.0,0.0,0.0,-0.00012000000000005118,0.000765245058788352,5.411099703387419e-05
GLY 584,R GLY 584,0.0,0.0,0.0,-0.00015500000000002068,0.0003619046835839997,2.55905255905418e-05,0.011305000000000075,0.12182225566373331,0.008614134307926711,-0.011425000000000029,0.12166204985532672,0.008602806046575734,0.0,0.0,0.0,-0.0002749999999999675,0.0007411983540187516,5.241063823309666e-05
THR 585,R THR 585,0.0,0.0,0.0,-0.000254999999999998,0.00043586121644394687,3.0820042180373235e-05,-0.8058850000000003,0.08059027096988064,0.005698592710046396,0.8052049999999997,0.08045609346097267,0.005689104927403241,0.0,0.0,0.0,-0.0009349999999996416,0.0007878927591999701,5.571243128780785e-05
GLY 586,R GLY 586,0.0,0.0,0.0,-0.00017999999999999573,0.00038418745424596184,2.7166155414411606e-05,-0.5147449999999997,0.12285523991674227,0.008687177324942867,0.5142599999999998,0.12276417392708655,0.008680737987060766,0.0,0.0,0.0,-0.0006649999999999589,0.0006802756794124235,4.810275459888105e-05
SER 587,R SER 587,0.0,0.0,0.0,-0.00027500000000001357,0.0004465142774873159,3.157332735078928e-05,-0.7288650000000007,0.11737025506915699,0.008299330326899565,0.7278000000000009,0.11723907198540466,0.008290054282089742,0.0,0.0,0.0,-0.0013400000000001395,0.0007172168430816435,5.07148893324238e-05
GLY 588,R GLY 588,0.0,0.0,0.0,-7.000000000000117e-05,0.00025514701644346573,1.8041618552669014e-05,0.03391999999999998,0.09149187723508576,0.006469452681641625,-0.034030000000000026,0.09145501134437632,0.006466845869510113,0.0,0.0,0.0,-0.00017999999999998462,0.000630555310817358,4.4586993619214504e-05
MET 589,R MET 589,0.0,0.0,0.0,-0.00022000000000002017,0.00041424630354419765,2.929163703175631e-05,-0.35187499999999977,0.14612265182031187,0.010332431798710334,0.35148500000000005,0.14599010163363824,0.010323059085125886,0.0,0.0,0.0,-0.000609999999999919,0.0007056202944927698,4.989488951786862e-05
GLY 590,R GLY 590,0.0,0.0,0.0,-0.00012499999999998846,0.0003307189138830433,2.3385358667334975e-05,-0.539785,0.12238839313840211,0.008654166272668925,0.5391850000000001,0.1223452114919089,0.00865111286916311,0.0,0.0,0.0,-0.0007250000000000506,0.0006552671211040544,4.633438248212635e-05
THR 591,R THR 591,0.0,0.0,0.0,-0.00023000000000000353,0.0004208325082500228,2.9757352032733483e-05,0.22413500000000044,0.10443934495677398,0.007384976904161593,-0.22400999999999993,0.10442274608532387,0.007383803186705351,0.0,0.0,0.0,-0.00010499999999978304,0.000702833550707124,4.969783697504266e-05
LEU 592,R LEU 592,0.0,0.0,0.0,-0.00019499999999997907,0.00039620070671310815,2.8015620642774125e-05,-0.038374999999999826,0.10460049892328427,0.0073963722104150465,0.03825500000000001,0.10455969574840963,0.0073934869902502675,0.0,0.0,0.0,-0.0003149999999998521,0.0007041129170810522,4.978830183890532e-05
LEU 593,R LEU 593,0.0,0.0,0.0,-0.00020499999999999298,0.0004037016224886752,2.8546015483775385e-05,-0.4863899999999998,0.08325429658582278,0.005886967767875132,0.4860449999999996,0.0831120507207001,0.005876909466292732,0.0,0.0,0.0,-0.0005499999999998729,0.0006982120021884924,4.937104414533195e-05
ILE 594,R ILE 594,0.0,0.0,0.0,-0.00039500000000000315,0.000488850692952361,3.4566963997435724e-05,-0.4348350000000002,0.09193132096842636,0.006500526046021133,0.4344300000000002,0.0918718406259495,0.006496320150669864,0.0,0.0,0.0,-0.0007999999999999563,0.0007280109889282695,5.1478150704950395e-05
SER 595,R SER 595,0.0,0.0,0.0,-0.00013500000000000957,0.0003417235724968597,2.4163505540382226e-05,-0.07705500000000001,0.24490110652057095,0.017317123314078472,0.07699000000000003,0.24481736029129958,0.017311201561416814,0.0,0.0,0.0,-0.00019999999999996244,0.0006928203230276006,4.898979485566707e-05
LYS 596,R LYS 596,0.0,0.0,0.0,-0.00014499999999998626,0.0003521008378291317,2.4897289009044387e-05,-74.15701499999999,0.8519132495603065,0.060239363574676026,74.15172499999998,0.8514929708308212,0.06020964538071528,0.0,0.0,0.0,-0.005434999999998951,0.0007910594162240654,5.593634775335082e-05
ILE 597,R ILE 597,0.0,0.0,0.0,-0.0001999999999999924,0.0003999999999999849,2.828427124746083e-05,-0.5337700000000001,0.0874786093853802,0.006185671790517149,0.5333099999999998,0.0875023651108927,0.006187351573977339,0.0,0.0,0.0,-0.000660000000000256,0.0007031358332498386,4.971921157862144e-05
ARG 598,R ARG 598,0.0,0.0,0.0,-0.00030499999999996643,0.00046040742826322146,3.255572146335828e-05,-85.62839000000002,1.0805648651953708,0.07640747436915742,85.61608999999999,1.0796744518133305,0.07634451263510743,0.0,0.0,0.0,-0.012604999999998511,0.0012243263453809775,8.657294612042323e-05
GLU 599,R GLU 599,0.0,0.0,0.0,-0.00019000000000000627,0.00039230090491867373,2.7739863013361322e-05,74.02062499999994,1.0546391394138168,0.07457424871842545,-74.01572000000002,1.0542507536610375,0.0745467856984748,0.0,0.0,0.0,0.004714999999999065,0.0008147238796048391,5.7609678006319406e-05
GLU 600,R GLU 600,0.0,0.0,0.0,-0.00014999999999999402,0.0003570714214271283,2.524876234590419e-05,73.19468499999998,0.8540486612479498,0.060390359983171785,-73.19017499999998,0.8537257079279243,0.06036752373491212,0.0,0.0,0.0,0.004359999999998933,0.0007418894796384762,5.245950819433256e-05
TYR 601,R TYR 601,0.0,0.0,0.0,-0.0002599999999999991,0.0004386342439892248,3.1016124838541545e-05,0.5206000000000003,0.12965955421795758,0.009168315003314262,-0.5202450000000002,0.12958497202607863,0.009163041245950927,0.0,0.0,0.0,9.500000000022712e-05,0.0007321031348108037,5.1767509115264846e-05
PRO 602,R PRO 602,0.0,0.0,0.0,-0.00014999999999999958,0.0003570714214271416,2.524876234590513e-05,0.7962750000000003,0.10880523597235359,0.007693692018465369,-0.795645,0.10880854274825892,0.007693925842832022,0.0,0.0,0.0,0.0004799999999999649,0.0007345747068882764,5.1942275652882076e-05
ASP 603,R ASP 603,0.0,0.0,0.0,-0.00018499999999999794,0.00038829756630707416,2.745678422539652e-05,82.40463499999994,1.5863061469286128,0.11216878335311259,-82.39524500000003,1.5851995221322266,0.1120905331633372,0.0,0.0,0.0,0.009204999999998763,0.001273960360452103,9.008260098385404e-05
ARG 604,R ARG 604,0.0,0.0,0.0,-0.0003799999999999515,0.00048538644398040163,3.432200460345663e-05,-83.79046000000004,1.1634384205409847,0.08226751966574965,83.77998000000007,1.1625479988299903,0.08220455734275366,0.0,0.0,0.0,-0.010859999999998564,0.0012330450113500397,8.718944890338565e-05
ILE 605,R ILE 605,0.0,0.0,0.0,-0.00047500000000001653,0.0004993746088859711,3.5311117229565005e-05,-0.9123350000000005,0.1421766956114797,0.010053410559357294,0.9115850000000006,0.14198338908125294,0.010039741723520196,0.0,0.0,0.0,-0.0012250000000000494,0.0007964766161038553,5.631940163035506e-05
MET 606,R MET 606,0.0,0.0,0.0,-0.00044499999999999764,0.0004969657935914675,3.514078826662808e-05,0.36559499999999995,0.20473177812689441,0.014476722863790672,-0.36502,0.20460014564999704,0.014467415042086821,0.0,0.0,0.0,0.0001300000000001056,0.000783007024234121,5.536695765526462e-05
ASN 607,R ASN 607,0.0,0.0,0.0,-0.0006200000000000005,0.0004853864439804628,3.432200460346095e-05,-1.6337800000000016,0.24005932933338722,0.016974757965873277,1.6328900000000006,0.2398745878578989,0.016961694770864857,0.0,0.0,0.0,-0.0015099999999990032,0.0008061637550769256,5.700438579617051e-05
THR 608,R THR 608,0.0,0.0,0.0,-0.0005999999999999805,0.0004898979485566182,3.4641016151376314e-05,0.8910499999999996,0.14897092837194834,0.01053383536514601,-0.8885200000000011,0.14871203582762854,0.010515528897777295,0.0,0.0,0.0,0.001929999999999994,0.0009354677974148097,6.614756231336554e-05
PHE 609,R PHE 609,0.0,0.0,0.0,-0.0016400000000000214,0.0004800000000000374,3.394112549695693e-05,-1.0763350000000007,0.1883621320090585,0.01331921408623609,1.07271,0.18808015817730447,0.013299275525381047,0.0,0.0,0.0,-0.00526500000000004,0.001258878469114573,8.901615022006543e-05
SER 610,R SER 610,0.0,0.0,0.0,-0.0008000000000000119,0.0004000000000000042,2.8284271247462197e-05,1.0082399999999998,0.25933395921089936,0.018337680114998246,-1.00601,0.2589113166703996,0.01830779477435772,0.0,0.0,0.0,0.00142999999999995,0.0008803976374344479,6.225351395705136e-05
VAL 611,R VAL 611,0.0,0.0,0.0,-0.0011950000000000083,0.00039620070671316036,2.8015620642777818e-05,-0.9995449999999999,0.08500957578414432,0.0060110847502760165,0.9991100000000007,0.08488490973075836,0.006002269529102719,0.0,0.0,0.0,-0.001629999999999957,0.0007301369734507921,5.162848051220773e-05
VAL 612,R VAL 612,0.0,0.0,0.0,-0.0013049999999999917,0.00046040742826325827,3.2555721463360885e-05,0.40476000000000006,0.2020780106790444,0.014289073167983985,-0.40260999999999975,0.20177888368211447,0.014267921695187473,0.0,0.0,0.0,0.0008450000000003111,0.0009060767075694676,6.406929841975509e-05
PRO 613,R PRO 613,0.0,0.0,0.0,-0.0010499999999999776,0.0003278719262150894,2.318404623873851e-05,1.398645,0.18414051421401129,0.013020700629190522,-1.3963900000000005,0.18376993198018096,0.012994496508137653,0.0,0.0,0.0,0.0012050000000002647,0.0007955972599248052,5.62572217586266e-05
SER 614,R SER 614,0.0,0.0,0.0,-0.0015500000000000008,0.0004974937185533055,3.5178118198675403e-05,-0.11649000000000001,0.332000165512007,0.02347595683885963,0.11811999999999996,0.3313154472704224,0.02342753994767697,0.0,0.0,0.0,8.00000000000134e-05,0.0011720068259187925,8.287339742040997e-05
PRO 615,R PRO 615,0.0,0.0,0.0,-0.0018000000000000127,0.00046904157598229556,3.316624790355065e-05,-0.6122699999999999,0.26100702500124395,0.018455983731570633,0.61162,0.26021057933911895,0.018399666518717113,0.0,0.0,0.0,-0.0024499999999998854,0.0011434596626029062,8.085480814397967e-05
LYS 616,R LYS 616,0.0,0.0,0.0,-0.006270000000000002,0.0012518386477497867,8.851835967752719e-05,-128.38042500000006,3.8790859405754863,0.2742927973386323,128.29333,3.8746998607760372,0.2739826546617307,0.0,0.0,0.0,-0.093365000000002,0.008949959497115391,0.0006328577051755236
VAL 617,R VAL 617,0.0,0.0,0.0,-0.0024849999999999968,0.0005193986907954369,3.6727033640086826e-05,-0.5080700000000001,0.1585810994412638,0.011213377078293585,0.5078399999999998,0.15828371489196305,0.01119234881515052,0.0,0.0,0.0,-0.002715000000000025,0.0008853106799310423,6.260091852361131e-05
SER 618,R SER 618,0.0,0.0,0.0,-0.0009699999999999986,0.0002812472222084943,1.988718180135061e-05,-0.1875449999999999,0.3051847603911439,0.021579821358736952,0.1879699999999999,0.3046310540637643,0.02154066840884935,0.0,0.0,0.0,-0.0005449999999999418,0.0009044197034560892,6.39521305352527e-05
ASP 619,R ASP 619,0.0,0.0,0.0,-0.0008600000000000052,0.0003469870314579492,2.4535688292770575e-05,96.71975499999995,1.7690184693732243,0.12508849557380536,-96.68630999999998,1.7660615204192585,0.1248794077081082,0.0,0.0,0.0,0.032584999999996145,0.0030500450816343303,0.00021567075601483117
THR 620,R THR 620,0.0,0.0,0.0,-0.0005650000000000128,0.0004957569969249153,3.50553134346286e-05,0.4834699999999998,0.22112724639899134,0.015636057543383534,-0.4827099999999998,0.2207849539710531,0.01561185381368914,0.0,0.0,0.0,0.00019499999999979977,0.0008526282894673154,6.028992453138253e-05
VAL 621,R VAL 621,0.0,0.0,0.0,-0.0005250000000000026,0.0004993746088859566,3.531111722956399e-05,0.7922999999999996,0.16148399301479036,0.011418642651383933,-0.7912799999999998,0.16125976435552827,0.011402787290833874,0.0,0.0,0.0,0.0004949999999998855,0.000842600142416216,5.95808274531257e-05
VAL 622,R VAL 622,0.0,0.0,0.0,-0.00033500000000000587,0.0004719904660054138,3.337476591678268e-05,0.01980000000000011,0.08444341300539632,0.0059710509962652035,-0.019909999999999997,0.08434845523185354,0.005964336467705356,0.0,0.0,0.0,-0.0004449999999999757,0.0007259304374386769,5.133103349826052e-05
GLU 623,R GLU 623,0.0,0.0,0.0,-0.0007350000000000062,0.00044133320745214994,3.1206970375222456e-05,97.99903499999995,1.1941895007864762,0.08444194940278953,-97.96460500000005,1.1920548137441502,0.08429100423445554,0.0,0.0,0.0,0.03369500000000016,0.0023815908548703822,0.0001684039043490714
PRO 624,R PRO 624,0.0,0.0,0.0,-0.0004550000000000165,0.0004979708826829308,3.521185879785511e-05,-0.19700999999999996,0.08328601263117347,0.005889210430949121,0.19623500000000005,0.08318088587530183,0.005881776846753023,0.0,0.0,0.0,-0.0012300000000000423,0.00076622451017976,5.4180254705944907e-05
TYR 625,R TYR 625,0.0,0.0,0.0,-0.0004050000000000154,0.0004908920451586257,3.471130939621971e-05,0.13358500000000015,0.15077285158475975,0.010661250577441652,-0.1336750000000001,0.15059896870496822,0.010648955201098369,0.0,0.0,0.0,-0.0004949999999999122,0.0007873849122252771,5.5676521083846794e-05
ASN 626,R ASN 626,0.0,0.0,0.0,-0.00036000000000003586,0.0004800000000000476,3.3941125496957646e-05,-1.3574299999999995,0.10860043784442318,0.007679210603961979,1.3558550000000003,0.10846360668444958,0.007669535179852484,0.0,0.0,0.0,-0.0019350000000002154,0.0007146852454060767,5.053587834406087e-05
ALA 627,R ALA 627,0.0,0.0,0.0,-0.0003099999999999725,0.0004624932431938462,3.270321085153277e-05,-0.38714499999999996,0.13272521981522598,0.009385090296582141,0.38646499999999995,0.13255579495065484,0.009373110149518155,0.0,0.0,0.0,-0.0009900000000000087,0.0007415524256585299,5.2435674878847964e-05
THR 628,R THR 628,0.0,0.0,0.0,-0.00029500000000000305,0.00045604276115294756,3.224709289222862e-05,0.4060750000000002,0.1380261546772928,0.009759922995341704,-0.40588500000000016,0.1378830728370958,0.00974980558139491,0.0,0.0,0.0,-0.00010499999999989073,0.0007771582850358711,5.495338934041722e-05
LEU 629,R LEU 629,0.0,0.0,0.0,-0.00026000000000002464,0.0004386342439892679,3.1016124838544595e-05,-0.08520000000000003,0.11681725043845186,0.008260226994459649,0.08499500000000003,0.11671034647793659,0.008252667742918045,0.0,0.0,0.0,-0.00046499999999987995,0.0006699067099227451,4.736955773487425e-05
SER 630,R SER 630,0.0,0.0,0.0,-0.0003050000000000086,0.0004604074282632851,3.255572146336278e-05,-0.49748000000000003,0.39793008129569707,0.028137905892230152,0.496855,0.3974762810218994,0.02810581736713949,0.0,0.0,0.0,-0.0009299999999999628,0.0008631917515825947,6.103687410083464e-05
VAL 631,R VAL 631,0.0,0.0,0.0,-0.00040499999999998426,0.0004908920451585876,3.471130939621702e-05,-0.23271,0.09853662212598949,0.006967591370050356,0.23240499999999994,0.09841423156739092,0.00695893705065653,0.0,0.0,0.0,-0.0007099999999999124,0.0007251896303724416,5.127865052825193e-05
HID 632,R HID 632,0.0,0.0,0.0,-0.0002500000000000019,0.0004330127018922227,3.061862178478997e-05,-0.9195899999999998,0.14923247602315154,0.01055232957692293,0.9186999999999997,0.14910295101036852,0.010543170775435717,0.0,0.0,0.0,-0.001140000000000212,0.000648382603097489,4.5847573545362025e-05
GLN 633,R GLN 633,0.0,0.0,0.0,-0.00024999999999999914,0.0004330127018922179,3.061862178478962e-05,-0.05587000000000092,0.30118665823704743,0.021297112844233135,0.05569499999999999,0.3010074118273502,0.02128443820905311,0.0,0.0,0.0,-0.00042500000000092794,0.0007241374178976022,5.120424787063113e-05
LEU 634,R LEU 634,0.0,0.0,0.0,-0.0004999999999999871,0.000499999999999986,3.535533905932639e-05,-0.41834499999999986,0.11529005150055226,0.00815223772193868,0.4179350000000001,0.11517048569403446,0.008143783142680001,0.0,0.0,0.0,-0.0009099999999999509,0.000788606365685636,5.576289088631915e-05
VAL 635,R VAL 635,0.0,0.0,0.0,-0.00033000000000000417,0.0004702127178203559,3.324906013709302e-05,0.03546000000000014,0.0900214330034797,0.0063654765728890965,-0.03563000000000001,0.0899706791126977,0.0063618877308547405,0.0,0.0,0.0,-0.000499999999999865,0.0007874007874011734,5.567764362829967e-05
GLU 636,R GLU 636,0.0,0.0,0.0,-0.00032500000000000476,0.00046837484987988676,3.311910324872991e-05,86.63762500000003,1.9214147845732659,0.13586454236438456,-86.62440500000001,1.919813551096399,0.13575131805940902,0.0,0.0,0.0,0.01289499999999947,0.0017983256101201381,0.00012716082336973851
ASN 637,R ASN 637,0.0,0.0,0.0,-0.00028500000000001137,0.00045141444372108464,3.191982142807321e-05,-0.7482800000000002,0.14405759820294137,0.010186410457074684,0.7475099999999997,0.14393429021605827,0.010177691265704735,0.0,0.0,0.0,-0.0010550000000004189,0.0007562902881830506,5.3477799131976334e-05
THR 638,R THR 638,0.0,0.0,0.0,-0.00043500000000003204,0.0004957569969249405,3.505531343463038e-05,-0.512955,0.16793100659199345,0.011874515353268137,0.5125149999999998,0.16778143453612618,0.011863939011770162,0.0,0.0,0.0,-0.0008750000000001945,0.0008181534085978658,5.7852182327043906e-05
ASP 639,R ASP 639,0.0,0.0,0.0,-0.0004949999999999949,0.0004999749993749629,3.535357124817761e-05,91.43125500000002,1.2944978099507196,0.09153481796472884,-91.41327500000003,1.2931384532870451,0.09143869693323531,0.0,0.0,0.0,0.017484999999997655,0.0015296323087591861,0.00010816133782456553
GLU 640,R GLU 640,0.0,0.0,0.0,-0.0008600000000000274,0.0003469870314579585,2.4535688292771236e-05,100.11260000000001,1.6888277650478123,0.11941815649214295,-100.08207499999999,1.6860277131100276,0.11922016292085474,0.0,0.0,0.0,0.02966499999999982,0.0029330487551345956,0.0002073978664306434
THR 641,R THR 641,0.0,0.0,0.0,-0.0007999999999999874,0.000399999999999992,2.8284271247461333e-05,0.2149249999999998,0.16629927653179985,0.011759134614205255,-0.21309500000000012,0.16612069700973428,0.011746507135101893,0.0,0.0,0.0,0.0010299999999996664,0.0008538735269346812,6.037797611711872e-05
TYR 642,R TYR 642,0.0,0.0,0.0,-0.002145000000000072,0.00042892307002538864,3.032944114223047e-05,-0.5149449999999993,0.2040158620671453,0.014426099953729777,0.5139399999999996,0.20362484229582684,0.014398450680542046,0.0,0.0,0.0,-0.0031500000000000915,0.0012196310917649581,8.624094155329543e-05
CYS 643,R CYS 643,0.0,0.0,0.0,-0.0015350000000000042,0.0004987734956872144,3.526861210765485e-05,0.618185,0.3142021177124683,0.022217444809766018,-0.6146150000000001,0.3131479151694925,0.022142901433077785,0.0,0.0,0.0,0.00203500000000008,0.0015917835908186178,0.00011255609712493173
ILE 644,R ILE 644,0.0,0.0,0.0,-0.00246000000000001,0.0004983974317751032,3.524202037341351e-05,-0.8646100000000004,0.1280117490701534,0.009051797583905619,0.8660200000000002,0.1279808173125966,0.009049610378353376,0.0,0.0,0.0,-0.0010499999999999154,0.001275735082217396,9.020809276334983e-05
ASP 645,R ASP 645,0.0,0.0,0.0,-0.0029950000000000198,0.0005243805869785717,3.707930689751303e-05,117.771585,2.1078165581417534,0.14904513817593226,-117.69562499999998,2.1010292868935325,0.1485652056233953,0.0,0.0,0.0,0.07296499999999626,0.0073453233421002205,0.00051939279452069
ASN 646,R ASN 646,0.0,0.0,0.0,-0.0026799999999999958,0.0004874423042781716,3.446737587922916e-05,1.9898650000000004,0.22164782149842407,0.015672867761676108,-1.9845749999999989,0.22143270845790472,0.01565765697270882,0.0,0.0,0.0,0.002609999999998607,0.0014926151546861234,0.00010554382975803653
GLU 647,R GLU 647,0.0,0.0,0.0,-0.006714999999999982,0.0009506708157926659,6.722257805231412e-05,129.72264500000009,2.417667092249021,0.1709548795580845,-129.5337,2.398449305278631,0.1695959768094684,0.0,0.0,0.0,0.1822300000000041,0.02058147467991524,0.0014553300312987294
ALA 648,R ALA 648,0.0,0.0,0.0,-0.0051199999999999865,0.0007039886362719619,4.977951385861741e-05,1.7586249999999992,0.1418162345255394,0.01002792211153507,-1.7401350000000009,0.13968123272292618,0.009876954686287739,0.0,0.0,0.0,0.013370000000000083,0.004522510364830602,0.00031978977469581657
LEU 649,R LEU 649,0.0,0.0,0.0,-0.006535000000000036,0.0008116495549188698,5.7392290423017594e-05,1.9289550000000013,0.20703845771980572,0.014639829742007893,-1.9277299999999988,0.20782852811874467,0.014695696155678341,0.0,0.0,0.0,-0.0053100000000000855,0.004597162168120413,0.0003250684543292195
TYR 650,R TYR 650,0.0,0.0,0.0,-0.009455000000000054,0.0012033183286230165,8.508745500953974e-05,1.4653150000000001,0.2089192087267228,0.014772818921079341,-1.454805000000001,0.2076802036184405,0.014685208029680223,0.0,0.0,0.0,0.0010550000000000381,0.005464611148106088,0.0003864063599373419
ASP 651,R ASP 651,0.0,0.0,0.0,-0.01853000000000001,0.0028963943101725374,0.00020480600577131336,139.48394500000006,2.884187138856393,0.20394282840963818,-139.19409500000003,2.851941224144694,0.20166269791381766,0.0,0.0,0.0,0.2713199999999998,0.03500310843339719,0.002475093533586318
ILE 652,R ILE 652,0.0,0.0,0.0,-0.022895000000000016,0.0036323511669441224,0.0002568460141797058,2.0696300000000005,0.2356283580132029,0.016661440979098732,-2.0625899999999993,0.2336488217389512,0.01652146662678592,0.0,0.0,0.0,-0.015855000000000282,0.017565135211549093,0.0012420426220544965
CYS 653,R CYS 653,0.0,0.0,0.0,-0.014210000000000025,0.002132111629347722,0.00015076305913584728,0.7300250000000001,0.37368544843892376,0.026423551462189894,-0.7337800000000001,0.3791321294746724,0.026808689971723698,0.0,0.0,0.0,-0.017965000000000092,0.013732580784397284,0.0009710400995839398
PHE 654,R PHE 654,0.0,0.0,0.0,-0.07539999999999994,0.018016103907338196,0.0012739309243440294,0.8669150000000004,0.3865184184162498,0.027330979471562954,-0.6712549999999997,0.3796875030534984,0.02684796081409167,0.0,0.0,0.0,0.12025999999999971,0.02668674577388543,0.0018870378904515825
ARG 655,R ARG 655,0.0,0.0,0.0,-0.24275500000000008,0.08567447096422565,0.0060580999393373925,-163.123475,4.8358198694088586,0.3419441022255648,163.72606,4.870352030028327,0.34438589471986975,-0.028969308000000013,0.043589833938049535,0.0030822667168390336,0.3308606920000057,0.2141055574010804,0.015139549152802955
THR 656,R THR 656,0.0,0.0,0.0,-0.085175,0.02182600226793724,0.0015433314209851387,1.7717099999999997,1.0393701775113617,0.07349457006813495,-1.5631549999999999,1.0421869558649264,0.07369374637562545,-0.0001879199999999999,0.0015457442541377915,0.00010930062440809744,0.12319207999999965,0.05867271932081556,0.004148787770240365
LEU 657,R LEU 657,0.0,0.0,0.0,-0.04392000000000005,0.007800871746157537,0.0005516049310874538,0.09078499999999998,0.3398812568751034,0.02403323415345925,-0.004865000000000007,0.33779055163666144,0.023885398968302794,0.0,0.0,0.0,0.04199999999999985,0.020279299790673336,0.0014339630399700049
LYS 658,R LYS 658,0.0,0.0,0.0,-0.2745000000000001,0.08855817297121693,0.006262008463743872,-166.15811000000005,5.118540461681873,0.3619354670232974,167.24851499999997,5.283306687082133,0.3735861985524009,-0.05403859199999998,0.06889663756919301,0.004871727962612823,0.7618664080000006,0.2269420835518622,0.01604722862161258
LEU 659,R LEU 659,0.0,0.0,0.0,-0.02303500000000004,0.004347847168427134,0.0003074392216357556,1.4492149999999997,0.5729057677969399,0.04051055533901018,-1.3817599999999999,0.5613262976201991,0.0396917631505581,0.0,0.0,0.0,0.044419999999999946,0.013309154744009987,0.000941099357135057
THR 660,R THR 660,0.0,0.0,0.0,-0.018225000000000012,0.004132115075841868,0.000292184659077095,-0.11933999999999984,1.0454472317625603,0.07392428269520106,0.18170999999999995,1.0295013821748857,0.07279674085767851,0.0,0.0,0.0,0.04414500000000026,0.022289772879057774,0.0015761249553889747
THR 661,R THR 661,0.0,0.0,0.0,-0.006195000000000009,0.001075627723703699,7.605836574631356e-05,-0.41253000000000006,0.6105976327337012,0.043175772668245314,0.43684500000000026,0.6082226327382103,0.04300783480803235,0.0,0.0,0.0,0.018119999999999702,0.007230186719580525,0.0005112514058660308
PRO 662,R PRO 662,0.0,0.0,0.0,-0.006124999999999995,0.0009896337706444321,6.997767501138904e-05,-0.7541049999999997,0.2654914951086013,0.01877308365386471,0.7562600000000005,0.2653665434827814,0.018764248239670954,0.0,0.0,0.0,-0.003970000000000198,0.0017114613638640791,0.00012101859361270676
THR 663,R THR 663,0.0,0.0,0.0,-0.002605000000000009,0.0005735634228226319,4.0557058571845e-05,1.8227250000000004,0.5074695157100537,0.03588351358040322,-1.82086,0.5061774100056249,0.03579214790984207,0.0,0.0,0.0,-0.0007399999999996898,0.0019319420281160248,0.00013660893089401327
TYR 664,R TYR 664,0.0,0.0,0.0,-0.002665000000000038,0.0004824676154935121,3.411561226183662e-05,1.3129249999999988,0.37411836278777055,0.026454163129364147,-1.31173,0.37349261987354,0.02640991642357096,0.0,0.0,0.0,-0.0014699999999999824,0.001126543385760234,7.96586467371914e-05
GLY 665,R GLY 665,0.0,0.0,0.0,-0.0011749999999999944,0.0003929058411375515,2.7782638463616702e-05,0.45533,0.15344220768745484,0.01085000255760339,-0.45356499999999983,0.15348503436817634,0.01085303086123878,0.0,0.0,0.0,0.0005900000000000693,0.000861336171305825,6.0905664761160656e-05
ASP 666,R ASP 666,0.0,0.0,0.0,-0.004409999999999981,0.00068694977982381,4.857468476480218e-05,112.21899500000006,2.305573101195436,0.16302863743765908,-112.13259000000005,2.293910635115043,0.1622039765525787,0.0,0.0,0.0,0.08199500000000257,0.011883811467706765,0.0008403123675157911
LEU 667,R LEU 667,0.0,0.0,0.0,-0.0043800000000000635,0.0005963220606350148,4.2166337284615455e-05,0.8963300000000001,0.17198378150279262,0.012161089815473017,-0.8914650000000001,0.1715986560990497,0.012133857337013635,0.0,0.0,0.0,0.00048499999999993324,0.001972251251742558,0.00013945922343108194
ASN 668,R ASN 668,0.0,0.0,0.0,-0.002064999999999995,0.00036162826216985507,2.5570979644901113e-05,1.3923549999999993,0.22056094163519097,0.015596013749513386,-1.3876749999999995,0.2203774928957178,0.015583041964745227,0.0,0.0,0.0,0.002615000000000336,0.0016633625581926868,0.00011761749444698521
HIE 669,R HIE 669,0.0,0.0,0.0,-0.0053099999999999745,0.0007706490770772572,5.449311883164829e-05,-0.48832000000000003,1.2429415986280288,0.08788924330087271,0.5041700000000003,1.2381446971578074,0.08755005114504498,0.0,0.0,0.0,0.010539999999999763,0.006593815284037361,0.0004662531501234319
LEU 670,R LEU 670,0.0,0.0,0.0,-0.007739999999999972,0.0009286549412995195,6.566582063752854e-05,-0.04613499999999975,0.17677761955349441,0.012500065354829152,0.056105000000000016,0.17542435399624523,0.012404375029601443,0.0,0.0,0.0,0.002230000000000306,0.00414331992489103,0.00029297696155157845
VAL 671,R VAL 671,0.0,0.0,0.0,-0.0026899999999999966,0.0004938623289946559,3.4921340180470286e-05,0.5952000000000001,0.17785224204378264,0.01257605263983899,-0.5938199999999999,0.17713451837516117,0.012525301912528956,0.0,0.0,0.0,-0.0013099999999999544,0.0027283511504205666,0.00019292355999205008
SER 672,R SER 672,0.0,0.0,0.0,-0.00180500000000001,0.0004086257456401996,2.8894203570959445e-05,-0.8773350000000008,0.15000174257320786,0.010606724936331411,0.8799049999999995,0.1502404937924548,0.010623607196946019,0.0,0.0,0.0,0.0007649999999999878,0.002095178989967186,0.00014815152716053786
ALA 673,R ALA 673,0.0,0.0,0.0,-0.002965000000000013,0.0005037608559624541,3.562127173473909e-05,-0.32738500000000004,0.19924772715140304,0.014088941900476408,0.33962000000000003,0.1988460852015947,0.01406054152584456,0.0,0.0,0.0,0.009269999999999945,0.0039034728127655656,0.0002760172096083858
THR 674,R THR 674,0.0,0.0,0.0,-0.003690000000000042,0.0005512712580935462,3.898076448711859e-05,0.6838349999999997,0.7014833553085921,0.049602363742819774,-0.6724950000000004,0.7059509189561267,0.049918268197875204,0.0,0.0,0.0,0.007649999999999907,0.006697574187719015,0.00047359001256360984
MET 675,R MET 675,0.0,0.0,0.0,-0.002039999999999935,0.0003583294573433386,2.5337718918637042e-05,0.17034999999999997,0.21405729957186695,0.015136136808974738,-0.16995999999999992,0.21375852825092162,0.015115010486268286,0.0,0.0,0.0,-0.0016499999999998994,0.0018486481547335654,0.0001307191646240102
SER 676,R SER 676,0.0,0.0,0.0,-0.0018600000000000138,0.0004476605857119909,3.165438358268904e-05,-0.741405,0.3260507490790357,0.02305526956847396,0.7460049999999998,0.32600755355512917,0.023052215183686837,0.0,0.0,0.0,0.0027399999999999643,0.0024662522174344103,0.0001743903667064231
GLY 677,R GLY 677,0.0,0.0,0.0,-0.0015799999999999792,0.0004935585071701086,3.48998567332293e-05,-0.6143349999999999,0.19982523057662196,0.014129777559289482,0.6209349999999999,0.1992906941505298,0.014091980126121383,0.0,0.0,0.0,0.005019999999999964,0.0028600000000000418,0.00020223253941935553
VAL 678,R VAL 678,0.0,0.0,0.0,-0.002260000000000022,0.0004608687448720998,3.2588341473599465e-05,-0.2993149999999998,0.19561021388209782,0.01383173087053823,0.2962350000000001,0.1949193160643655,0.013782877017335679,0.0,0.0,0.0,-0.005339999999999867,0.0018342300837137897,0.00012969965304503894
THR 679,R THR 679,0.0,0.0,0.0,-0.0013600000000000357,0.0004800000000000035,3.394112549695453e-05,-0.7800749999999996,0.2747834408675325,0.01943012343952049,0.78181,0.27517756794477244,0.01945799243241705,0.0,0.0,0.0,0.00037499999999985435,0.0018932445695153185,0.00013387260735488876
THR 680,R THR 680,0.0,0.0,0.0,-0.0021999999999999754,0.00041231056256179797,2.9154759474228758e-05,-1.1999399999999996,0.28089529437140853,0.019862296745341443,1.2066799999999995,0.2804535925959972,0.019831063713275896,0.0,0.0,0.0,0.0045400000000004465,0.003219999999999873,0.0002276883835420593
CYS 681,R CYS 681,0.0,0.0,0.0,-0.0015650000000000065,0.0004957569969248822,3.505531343462626e-05,-0.18766500000000005,0.19445434624867602,0.01374999868636357,0.183755,0.19413027835708682,0.013727083625992814,0.0,0.0,0.0,-0.005475000000000012,0.001615355997914991,0.00011422291801560527
LEU 682,R LEU 682,0.0,0.0,0.0,-0.0011499999999999811,0.0003570714214271138,2.5248762345903164e-05,-0.7929249999999994,0.1326358902220686,0.009378773740473918,0.7920950000000001,0.13238450050893336,0.009360997803386072,0.0,0.0,0.0,-0.0019800000000000676,0.000910823802939052,6.440496875243233e-05
ARG 683,R ARG 683,0.0,0.0,0.0,-0.0019549999999999125,0.0003911201861320815,2.7656373587293948e-05,-104.86761499999993,1.5287111260121475,0.10809620036785123,104.84128999999997,1.5268569631452427,0.10796509125418995,0.0,0.0,0.0,-0.028279999999995625,0.0040424744897113365,0.0002858461124448514
PHE 684,R PHE 684,0.0,0.0,0.0,-0.002294999999999996,0.00045604276115296356,3.2247092892229754e-05,0.024960000000000013,0.2259786901457746,0.015979106420573087,-0.026825000000000036,0.22555576777152034,0.015949201292698015,0.0,0.0,0.0,-0.004160000000000199,0.0010974515934652172,7.760154637632372e-05
PRO 685,R PRO 685,0.0,0.0,0.0,-0.0012200000000000422,0.0004142463035441555,2.9291637031753328e-05,1.4547300000000007,0.13841469250046134,0.009787396768292697,-1.45286,0.1381749629998108,0.009770445332736652,0.0,0.0,0.0,0.0006500000000001016,0.0008108637370112231,5.7336724705890114e-05
GLY 686,R GLY 686,0.0,0.0,0.0,-0.0006449999999999962,0.00047851332269854,3.383600153682443e-05,-0.9419350000000004,0.3422833486674453,0.024203087692999,0.9404950000000004,0.3416905617294664,0.024161171326634628,0.0,0.0,0.0,-0.002085000000000081,0.0009315444165470925,6.58701373916915e-05
GLN 687,R GLN 687,0.0,0.0,0.0,-0.001260000000000036,0.0004386342439892055,3.101612483854018e-05,-0.3954449999999998,0.4793259297962085,0.03389346153574461,0.395185,0.47864304108072003,0.033845174011592837,0.0,0.0,0.0,-0.001519999999999353,0.000999799979996659,7.06965345685812e-05
LEU 688,R LEU 688,0.0,0.0,0.0,-0.0024950000000000107,0.0005567539851675676,3.936845183646216e-05,-0.09181999999999993,0.2715346710827184,0.01920040072498489,0.09422000000000008,0.27109633269374944,0.019169405520255457,0.0,0.0,0.0,-9.499999999987741e-05,0.0012712100534530626,8.98881249109174e-05
ASN 689,R ASN 689,0.0,0.0,0.0,-0.0019949999999999677,0.0003936686423884921,2.783657665734047e-05,-0.5822250000000002,0.7706616925571161,0.05449401088078391,0.5826749999999999,0.76918781801001,0.05438979221209621,0.0,0.0,0.0,-0.0015450000000001652,0.001793871511562778,0.00012684587104034025
ALA 690,R ALA 690,0.0,0.0,0.0,-0.0008899999999999731,0.0003433656942677794,2.4279621084357364e-05,-0.04875499999999997,0.38745868808816236,0.027397466577678296,0.048569999999999905,0.38680711614446806,0.027351393483696584,0.0,0.0,0.0,-0.0010750000000000614,0.0010096410253154276,7.139240155646775e-05
ASP 691,R ASP 691,0.0,0.0,0.0,-0.000855000000000003,0.0003521008378291656,2.4897289009046782e-05,98.84257500000001,1.6097813250173192,0.11382872911472121,-98.815135,1.6073678224889536,0.11365806871429938,0.0,0.0,0.0,0.02658500000000217,0.0025303705262286025,0.00017892421580108174
LEU 692,R LEU 692,0.0,0.0,0.0,-0.0009200000000000169,0.0002712931993250145,1.9183326093251142e-05,0.9041049999999996,0.18252337925592035,0.012906351919694529,-0.9025799999999999,0.18220236990774866,0.012883653131002882,0.0,0.0,0.0,0.0006049999999999966,0.00072730667534409,5.142834821380488e-05
ARG 693,R ARG 693,0.0,0.0,0.0,-0.000710000000000055,0.00045376205218157034,3.208582241427124e-05,-89.88512499999999,1.4573867638259068,0.10305280635128161,89.86975000000008,1.455983151510998,0.1029535559726787,0.0,0.0,0.0,-0.016085000000000207,0.0016485675600307183,0.00011657133009418817
LYS 694,R LYS 694,0.0,0.0,0.0,-0.0011249999999999253,0.0003307189138830782,2.338535866733744e-05,-100.51750500000006,1.5101249881927812,0.10678196195903705,100.49100000000006,1.508082723193461,0.10663755201603714,0.0,0.0,0.0,-0.027630000000000196,0.002345868709029016,0.0001658779671927749
LEU 695,R LEU 695,0.0,0.0,0.0,-0.001555000000000008,0.0004969657935914656,3.514078826662794e-05,0.6125199999999998,0.147261534692535,0.010412962978902951,-0.611155,0.14706284702466513,0.010398913639174058,0.0,0.0,0.0,-0.0001899999999999613,0.0009401595609257009,6.647932009279302e-05
ALA 696,R ALA 696,0.0,0.0,0.0,-0.0005099999999999816,0.0004998999899979805,3.534826728426592e-05,0.7665000000000001,0.19732290794532664,0.013952836629158935,-0.7652949999999997,0.1969311503419414,0.013925135183365423,0.0,0.0,0.0,0.0006950000000000134,0.0008318503471178279,5.8820702137939955e-05
VAL 697,R VAL 697,0.0,0.0,0.0,-0.0007449999999999546,0.0004358612164439228,3.0820042180371534e-05,0.3779850000000001,0.15990992706833423,0.011307339380906539,-0.3769400000000001,0.15961972434508218,0.011286818949553506,0.0,0.0,0.0,0.00030000000000006367,0.0008774964387393546,6.204836822996436e-05
ASN 698,R ASN 698,0.0,0.0,0.0,-0.0013449999999999918,0.0004753682782853402,3.361361331365379e-05,0.5878799999999997,0.8388222491088322,0.05931369005550066,-0.5842350000000003,0.8370516529910204,0.05918849000333593,0.0,0.0,0.0,0.002300000000000857,0.002177154105708027,0.00015394804318342794
MET 699,R MET 699,0.0,0.0,0.0,-0.0019200000000000506,0.00041665333312001444,2.9461839725313974e-05,1.2541149999999996,0.2152512526676683,0.015220562042020718,-1.2527550000000012,0.21481963358826334,0.015190041964227043,0.0,0.0,0.0,-0.0005599999999999863,0.0010326664514738759,7.302054505410264e-05
VAL 700,R VAL 700,0.0,0.0,0.0,-0.0008199999999999935,0.0003841874542459674,2.7166155414412002e-05,-0.3216750000000001,0.12709142132732612,0.008986720585118891,0.32134499999999994,0.12688146426882102,0.008971874379136198,0.0,0.0,0.0,-0.001149999999999909,0.0007399324293472942,5.2321123841130767e-05
PRO 701,R PRO 701,0.0,0.0,0.0,-0.000890000000000053,0.000312889756943257,2.2124646889838764e-05,-1.0205050000000002,0.12093783516749074,0.008551596334895361,1.0177700000000007,0.12066502020054724,0.00853230540358187,0.0,0.0,0.0,-0.0036250000000000826,0.0008799857953396107,6.222439232324761e-05
PHE 702,R PHE 702,0.0,0.0,0.0,-0.0007700000000000018,0.00042083250825001645,2.9757352032733032e-05,0.9387049999999997,0.13942032841376087,0.00985850596566258,-0.9375,0.1391490927027566,0.009839326704607472,0.0,0.0,0.0,0.00043500000000017635,0.0007847133234502856,5.5487611229912955e-05
PRO 703,R PRO 703,0.0,0.0,0.0,-0.00046000000000001595,0.0004983974317751013,3.524202037341338e-05,0.2624300000000001,0.22072764915161847,0.015607801751047451,-0.26207500000000006,0.2204534630596669,0.015588413866554851,0.0,0.0,0.0,-0.00010500000000021714,0.0008024805293586307,5.674394240796581e-05
ARG 704,R ARG 704,0.0,0.0,0.0,-0.000615000000000011,0.00048659531440408234,3.4407484650872675e-05,-90.81527999999997,1.4604733005436195,0.1032710574556292,90.79834999999999,1.4590603303168876,0.10317114537273551,0.0,0.0,0.0,-0.01754499999999581,0.0016935096692939902,0.00011974921711627679
LEU 705,R LEU 705,0.0,0.0,0.0,-0.000915000000000003,0.0003282910294235919,2.3213681310813423e-05,0.43027000000000043,0.16115913594953246,0.01139567178800791,-0.4292199999999999,0.16083314832459145,0.011372620981990043,0.0,0.0,0.0,0.00013500000000031155,0.0007660124019883637,5.4165256391896755e-05
HID 706,R HID 706,0.0,0.0,0.0,-0.0008600000000000429,0.00034698703145796356,2.4535688292771592e-05,-1.1192500000000003,0.181753645080366,0.012851923494169979,1.11797,0.18152586344650784,0.012835816900376893,0.0,0.0,0.0,-0.0021400000000001283,0.0007939773296509202,5.614267539045525e-05
PHE 707,R PHE 707,0.0,0.0,0.0,-0.0014800000000000301,0.0004995998398719449,3.532704346531655e-05,0.7029250000000005,0.16400636992202278,0.011597001632965172,-0.6995250000000002,0.16365353456311174,0.011572052405472334,0.0,0.0,0.0,0.001920000000000268,0.001011731189595383,7.154019849008279e-05
PHE 708,R PHE 708,0.0,0.0,0.0,-0.0020749999999999467,0.000435172379638284,3.077133406273173e-05,-0.7419699999999995,0.14843223740145112,0.010495744161325756,0.7445899999999999,0.14822244060870204,0.010480909287843352,0.0,0.0,0.0,0.0005449999999999821,0.001561401613934879,0.00011040776693689727
MET 709,R MET 709,0.0,0.0,0.0,-0.0036650000000000207,0.0005681329069857265,4.017306311448332e-05,0.500415,0.5722895270533964,0.04046698053814987,-0.4882449999999997,0.5708784064711158,0.04036719924486962,0.0,0.0,0.0,0.008504999999999666,0.0036235307367261764,0.0002562223155776966
PRO 710,R PRO 710,0.0,0.0,0.0,-0.0037049999999999896,0.0006066094295343102,4.2893764115541387e-05,0.9805750000000009,0.2427774791346958,0.017166960181551894,-0.9738000000000002,0.2417021307311956,0.01709092156672658,0.0,0.0,0.0,0.003069999999999906,0.004164744890146336,0.00029449193537344967
GLY 711,R GLY 711,0.0,0.0,0.0,-0.003910000000000002,0.0007013558298039164,4.959334632790674e-05,-1.1434299999999997,0.33068128931041885,0.023382698208290774,1.171,0.3352046688219004,0.023702549440935666,0.0,0.0,0.0,0.023660000000000004,0.008148275891254471,0.0005761701137684896
PHE 712,R PHE 712,0.0,0.0,0.0,-0.017010000000000018,0.002497979183259949,0.00017663380197459433,1.0066699999999997,0.29380005292715733,0.020774800973775952,-0.9675400000000005,0.30004924329182886,0.02121668546215444,0.0,0.0,0.0,0.022120000000000015,0.01760044317623829,0.0012445392721806593
ALA 713,R ALA 713,0.0,0.0,0.0,-0.018880000000000004,0.003529249211942923,0.00024955560502621196,-1.5556650000000007,0.26986506401347643,0.01908234167692709,1.6459050000000002,0.2757206665721619,0.01949639530464507,0.0,0.0,0.0,0.07136000000000003,0.022457301707908005,0.0015879710324813985
PRO 714,R PRO 714,0.0,0.0,0.0,-0.04507499999999998,0.007414807819492133,0.0005243060890357925,-2.5948999999999978,0.3142523190049903,0.02222099457720268,2.667959999999998,0.3236975106484614,0.022888870483273174,0.0,0.0,0.0,0.02798500000000004,0.023303750234672394,0.0016478239818014447
LEU 715,R LEU 715,0.0,0.0,0.0,-0.05745000000000001,0.014331695642874774,0.001013403917497845,1.8718399999999995,0.2916741750652628,0.020624478708563952,-1.7029300000000012,0.2886666504811356,0.020411814605761795,0.0,0.0,0.0,0.11145999999999978,0.03783250454305131,0.0026751620511662444
THR 716,R THR 716,0.0,0.0,0.0,-0.1661999999999999,0.03954250877220672,0.0027960776097955913,-2.4232949999999986,0.4669855222327598,0.03302086294867257,2.815440000000001,0.4692256028820222,0.03317926057042239,-0.007185276000000001,0.014432272832919419,0.0010205157988091706,0.2187597240000004,0.07033334371238037,0.004973318428254838
SER 717,R SER 717,0.0,0.0,0.0,-0.14786500000000005,0.03870861370547852,0.0027371123241474392,0.1771750000000001,1.3005927511619462,0.09196579539086801,0.05079499999999993,1.3066824759577202,0.09239640396073318,-0.00270162,0.007672619063005799,0.0005425360968912574,0.0774033800000002,0.1117075686535429,0.007898917930478198
ARG 718,R ARG 718,0.0,0.0,0.0,-0.07884500000000001,0.01750774043102092,0.001237984198202878,-120.23527000000006,3.082773101784059,0.21798497651309948,120.37945499999992,3.088429513198479,0.21838494519993124,0.0,0.0,0.0,0.06534000000000063,0.06108448575538503,0.004319325410292583
GLY 719,R GLY 719,0.0,0.0,0.0,-0.31065500000000007,0.14630415569969268,0.010345266061102518,-0.8007399999999997,0.5010312289668188,0.035428257958866734,1.3421099999999995,0.5614170267279055,0.039698178667289113,-0.04505198400000001,0.036386824000516196,0.002572936999660642,0.18566301600000007,0.09857181759998422,0.006970080065883231
SER 720,R SER 720,0.0,0.0,0.0,-1.2281600000000004,0.2799412516939947,0.01979483574066737,0.11556000000000007,1.3509969638751966,0.09552991145185886,1.1714800000000007,1.370599591273833,0.09691602652812376,-0.22862030399999994,0.03686431929302378,0.0026067010155923186,-0.16974030399999981,0.3205464815903897,0.022666059081805336
GLN 721,R GLN 721,0.0,0.0,0.0,-0.18505999999999992,0.029553957433819895,0.0020897803712352624,1.0119549999999997,1.2296976022482107,0.08695275133585477,-0.6909099999999999,1.2296960607808745,0.08695264233765412,-0.004033583999999999,0.00647617775912181,0.00045793492096445315,0.1319514160000002,0.06614261426529551,0.004676989107239652
GLN 722,R GLN 722,0.0,0.0,0.0,-0.495275,0.15907388024122554,0.011248221942822732,-0.9340600000000003,1.3073042593061486,0.09244037068294343,1.9576500000000001,1.350570219388832,0.09549973605984463,-0.11055351599999996,0.030371988406203348,0.002147623896014559,0.4177614839999997,0.26197054042358814,0.018524114560462372
TYR 723,R TYR 723,0.0,0.0,0.0,-5.574859999999998,0.8800059092983656,0.06222581459491082,-9.383490000000005,1.3933671733968438,0.09852593769916403,8.29421,1.041418285752668,0.07363939319073812,-1.059288336,0.06505481809370604,0.004600070302291685,-7.723428335999997,1.0667729271926347,0.07543223708041351
ARG 724,R ARG 724,0.0,0.0,0.0,-2.465625000000002,0.7445130249867971,0.05264502086498737,-193.796675,9.014883010854904,0.6374484908578903,197.66278499999993,8.374662320882026,0.592178051724315,-0.381547476,0.10517117373417835,0.007436725013278602,1.0189375239999972,1.5454628117413052,0.10928072342539055
ALA 725,R ALA 725,0.0,0.0,0.0,-2.108940000000001,0.2985362731729467,0.021109702319075017,2.4369899999999998,1.1087230988393795,0.0783985621647488,-1.9144800000000006,1.0105370896706356,0.07145576287466246,-0.41390283600000005,0.03998262324782872,0.002827198402816659,-2.000332835999999,0.41296814383536146,0.02920125749200056
LEU 726,R LEU 726,0.0,0.0,0.0,-0.27065,0.04027489913084829,0.0028478654287027016,1.485445,0.920231648540192,0.06507020389452454,-1.1360050000000002,0.8862485683909449,0.06266723725261068,-0.0007566480000000005,0.003372762684224315,0.00023849033653479553,0.07803335199999972,0.08109796453650446,0.005734492066418845
THR 727,R THR 727,0.0,0.0,0.0,-0.40909000000000034,0.2580053718433003,0.018243734801295437,-2.082920000000001,1.6743602012709198,0.11839514524675399,2.4850000000000003,1.681152905002993,0.11887546193390801,-0.047196144,0.058295422718907045,0.004122108871667549,-0.054206144000000185,0.21495608732737956,0.015199690700651778
VAL 728,R VAL 728,0.0,0.0,0.0,-0.09783000000000004,0.035719897816203286,0.0025257781969127893,-1.2439349999999998,0.5317139651871104,0.037597855043539366,1.3897799999999991,0.5393221871942622,0.038135837580942335,0.0,0.0,0.0,0.04801500000000002,0.07072732693238187,0.005001177248908516
PRO 729,R PRO 729,0.0,0.0,0.0,-0.7662100000000004,0.49575599431575174,0.03505524253945475,-3.4898600000000006,1.4477873912974888,0.10237402821028359,3.723624999999998,1.429497707019851,0.1010807522324357,-0.14937235200000004,0.11366626273481545,0.008037418517191976,-0.681817352,0.5571443026737507,0.03939605145200594
GLU 730,R GLU 730,0.0,0.0,0.0,-1.0390299999999995,1.0218718653040613,0.0722572525460248,168.80488000000003,14.200680347982571,1.0041397371521017,-167.64357500000006,11.96146560854239,0.8458033444729998,-0.19578049200000006,0.13555839728430355,0.00958542619665111,-0.07350549200000113,2.1606876691664367,0.1527836902893743
LEU 731,R LEU 731,0.0,0.0,0.0,-0.11002500000000001,0.04242928676044431,0.003000203638921877,-0.7697750000000007,0.43851405265395943,0.031007626027720947,0.7720600000000002,0.49187579367153217,0.03478087092066555,0.0,0.0,0.0,-0.10774000000000043,0.09577782833203075,0.006772515190089997
THR 732,R THR 732,0.0,0.0,0.0,-0.11299500000000001,0.04334841375413885,0.0030651957319231785,-3.751690000000001,0.8863182915296202,0.06267216742302698,4.110240000000002,0.8812460226293136,0.06231350384948613,-0.0008722079999999999,0.004195810983151648,0.0002966886398763525,0.24468279199999976,0.13729920633305356,0.009708519984963315
GLN 733,R GLN 733,0.0,0.0,0.0,-1.9167449999999995,0.7824126276939836,0.05532492747284013,-7.940574999999998,5.018390497398046,0.35485379513522897,9.720304999999998,3.978577336432592,0.2813279014066598,-0.530190864,0.11683266249303736,0.008261316791290593,-0.6672058640000003,1.4956294827082983,0.10575697493655659
GLN 734,R GLN 734,0.0,0.0,0.0,-0.2604499999999999,0.13983825478029982,0.009888057822444214,-1.9726350000000006,1.276045093942608,0.09023001390266432,2.368420000000001,1.1457986269846872,0.08102019790151077,-0.04807504800000001,0.04241058179489754,0.002998880998123879,0.08725995200000078,0.17657103361916848,0.012485457523323189
MET 735,R MET 735,0.0,0.0,0.0,-0.04232000000000003,0.009341712905029796,0.0006605588543044451,-2.343635,0.36962589435130794,0.026136497639795222,2.3953299999999995,0.38621287018948813,0.027309373949250686,0.0,0.0,0.0,0.00937499999999989,0.04011302001844276,0.0028364188468912605
PHE 736,R PHE 736,0.0,0.0,0.0,-0.24126999999999993,0.09813096911780697,0.006938907370760899,-1.4104249999999985,0.7283874136577347,0.05150476795283151,1.6089500000000008,0.7032704156297198,0.04972872798996566,-0.024515784000000002,0.03751520663314734,0.0026527257007913033,-0.06726078399999967,0.1141202904025739,0.008069523121463808
ASP 737,R ASP 737,0.0,0.0,0.0,-0.1798150000000001,0.08348730906550977,0.005903444238323908,160.12836499999995,4.268798735216664,0.30184965331922603,-159.64507000000003,4.184602224233929,0.2958960609324121,-0.03651800399999998,0.04269403708794927,0.003018924314111889,0.2669619960000021,0.20267228743640625,0.014331094880487198
ALA 738,R ALA 738,0.0,0.0,0.0,-0.025074999999999993,0.006466790162051008,0.00045727111760967204,-2.4215499999999994,0.29756607249483674,0.021041098771214687,2.4621850000000007,0.3000147842606986,0.021214248840695907,0.0,0.0,0.0,0.015559999999999984,0.011417810648280924,0.0008073611335703411
LYS 739,R LYS 739,0.0,0.0,0.0,-0.055625,0.01877270292206216,0.001327430553739067,-151.195005,8.054347752920092,0.5695283914124428,151.25653999999992,8.120439443061048,0.5742017796403178,0.0,0.0,0.0,0.0059099999999988025,0.07942160852060515,0.005615955795766318
ASN 740,R ASN 740,0.0,0.0,0.0,-0.04365000000000001,0.015611133847353872,0.001103873860547476,-1.5830550000000003,1.2392104066602245,0.08762540818663839,1.7996950000000005,1.238320484355726,0.08756248117701439,-0.00018399599999999996,0.001212258870037254,8.571964675568839e-05,0.1728060040000004,0.06562181612579719,0.0046401631176327925
MET 741,R MET 741,0.0,0.0,0.0,-0.012535000000000011,0.002104465490332409,0.00014880818189871192,0.08955000000000003,0.49178785822750853,0.03477465294578797,-0.048679999999999966,0.4922463383307182,0.03480707238478984,0.0,0.0,0.0,0.028335000000000003,0.008375128357225124,0.0005922110054701634
MET 742,R MET 742,0.0,0.0,0.0,-0.006834999999999991,0.00100884835332168,7.133635118226419e-05,-1.2519050000000003,0.4764916851058356,0.03369305017173414,1.2434999999999996,0.47981481844561785,0.03392803118366885,0.0,0.0,0.0,-0.015240000000000024,0.0063531409554641845,0.00044923490514427064
ALA 743,R ALA 743,0.0,0.0,0.0,-0.0033849999999999987,0.0006056195175190397,4.2823766765663806e-05,1.2969550000000003,0.21901007505363465,0.015486350921859978,-1.2820600000000002,0.21729732257899392,0.01536524103292873,0.0,0.0,0.0,0.01150999999999996,0.004970905350135001,0.00035149608817169485
ALA 744,R ALA 744,0.0,0.0,0.0,-0.004120000000000006,0.0007782030583337247,5.502726596878871e-05,0.452205,0.9046842504293973,0.06397083683112956,-0.4385950000000002,0.902211389295768,0.06379597914347737,0.0,0.0,0.0,0.009490000000000078,0.003957259152494201,0.0002798204781641179
CYS 745,R CYS 745,0.0,0.0,0.0,-0.004509999999999997,0.0007745321168292381,5.476769120567255e-05,-0.3570150000000001,0.401113605821343,0.028363015070245943,0.36599000000000004,0.4012356662860368,0.02837164604847592,0.0,0.0,0.0,0.004465000000000199,0.003296782522399697,0.00023311772776861168
ASP 746,R ASP 746,0.0,0.0,0.0,-0.015264999999999983,0.0030487333435379026,0.0002155780021245187,147.91724000000005,3.3373533754150313,0.23598652029717823,-147.61397499999987,3.3046485931809086,0.2336739429676805,0.0,0.0,0.0,0.2879999999999978,0.03715750260714417,0.002627432206546846
PRO 747,R PRO 747,0.0,0.0,0.0,-0.012255000000000038,0.0023452025498877354,0.00016583086262816001,-1.781145,0.2813670093934258,0.019895652034427037,1.7658699999999998,0.2803270823520252,0.019822118088135676,0.0,0.0,0.0,-0.027529999999999947,0.007080896835853567,0.0005006950169514424
ARG 748,R ARG 748,0.0,0.0,0.0,-0.05023500000000005,0.0162194258529702,0.001146886600758763,-162.80384499999994,4.814570862599867,0.34044157054475316,162.75243000000003,4.839335612982264,0.3421927028377317,-4.788000000001125e-06,6.754305187065613e-05,4.776014999977567e-06,-0.10165478799999747,0.049480280978017814,0.0034987842214572133
HID 749,R HID 749,0.0,0.0,0.0,-0.008660000000000008,0.0018232937229091858,0.0001289263355563951,-0.3200550000000002,1.1474720005189665,0.08113852327886548,0.35475999999999985,1.1399321920184553,0.08060537830690953,0.0,0.0,0.0,0.026044999999999555,0.012410196412627595,0.0008775334039225938
GLY 750,R GLY 750,0.0,0.0,0.0,-0.0022699999999999786,0.0005264028875300745,3.722230514086952e-05,1.0222,0.26079536038817913,0.018441016783247097,-1.012850000000001,0.2594077051669779,0.018342894741561068,0.0,0.0,0.0,0.0070800000000000255,0.002294253691290504,0.00016222823428737834
ARG 751,R ARG 751,0.0,0.0,0.0,-0.004944999999999975,0.0008074496888351168,5.7095315044227876e-05,-130.80987000000007,3.862374960186821,0.27311115258332225,130.7247450000001,3.85424171011017,0.27253604495509365,0.0,0.0,0.0,-0.09006999999999735,0.009338902505109685,0.0006603601290203094
TYR 752,R TYR 752,0.0,0.0,0.0,-0.007390000000000021,0.001108106493077253,7.835496155317697e-05,-0.004920000000000151,0.2987497340584589,0.021124796283041394,0.0015749999999999952,0.297980879210395,0.021070430035359983,0.0,0.0,0.0,-0.010735000000000012,0.002907709579720956,0.00020560611615417742
LEU 753,R LEU 753,0.0,0.0,0.0,-0.002269999999999911,0.0004869291529576121,3.4431090601374916e-05,1.250095,0.2482245072006389,0.017552123229826074,-1.2472200000000004,0.24745848459892827,0.0174979572522049,0.0,0.0,0.0,0.0006050000000000421,0.001303447352216658,9.216764616720492e-05
THR 754,R THR 754,0.0,0.0,0.0,-0.002200000000000002,0.0004690415759823163,3.316624790355211e-05,0.1941400000000002,0.31875468686750363,0.022539360061900635,-0.18465499999999999,0.3183109108638911,0.022507980359752405,0.0,0.0,0.0,0.00728500000000031,0.0030255206163564362,0.00021393661444453387
VAL 755,R VAL 755,0.0,0.0,0.0,-0.004750000000000031,0.0007921489758877347,5.601339125601961e-05,-0.478585,0.25507666058461725,0.01803664364218022,0.49485000000000023,0.2553263548872304,0.018054299695640357,0.0,0.0,0.0,0.011515000000000079,0.004682923766195579,0.000331132715085654
ALA 756,R ALA 756,0.0,0.0,0.0,-0.0026100000000000225,0.00056382621436046,3.986853395850212e-05,0.29297499999999993,0.36887596069004025,0.02608346932206298,-0.28377,0.36797264449956074,0.026019595221678612,0.0,0.0,0.0,0.006594999999999965,0.003981328295933389,0.0002815224236184381
ALA 757,R ALA 757,0.0,0.0,0.0,-0.004055000000000008,0.0007693991161939243,5.4404733249966024e-05,-0.593645,0.40041939135736204,0.028313926694738072,0.6050800000000003,0.39933684227729266,0.02823737891518964,0.0,0.0,0.0,0.00738000000000005,0.004344605850937524,0.0003072100258780674
VAL 758,R VAL 758,0.0,0.0,0.0,-0.004610000000000006,0.0006913031173081632,4.888251221040015e-05,0.474795,0.25099498595589526,0.01774802566132358,-0.45897,0.25178931490434586,0.0178041931999178,0.0,0.0,0.0,0.011214999999999965,0.005658513497377199,0.00040011732654310247
PHE 759,R PHE 759,0.0,0.0,0.0,-0.018085000000000007,0.0031109122456284,0.0002199747144560112,-2.3353650000000004,0.2332640601871526,0.016494259876544255,2.2934549999999985,0.22929938502972122,0.016213915007642098,0.0,0.0,0.0,-0.05999499999999993,0.014603594591743764,0.0010326300765521206
ARG 760,R ARG 760,0.0,0.0,0.0,-0.009760000000000076,0.0012009995836802076,8.492349498224952e-05,-113.98367500000002,1.956405946976684,0.13833879118609022,113.96000000000011,1.9541486637367793,0.1381791771574907,0.0,0.0,0.0,-0.033435000000005745,0.01110206174546406,0.0007850343145369395
GLY 761,R GLY 761,0.0,0.0,0.0,-0.004869999999999982,0.0007369531871156932,5.2110459602654526e-05,0.13979500000000006,0.47464121499823425,0.03356220217558735,-0.12302999999999992,0.4769571879110326,0.033725966190755755,0.0,0.0,0.0,0.011894999999999935,0.005203265801398244,0.0003679264532484754
ARG 762,R ARG 762,0.0,0.0,0.0,-0.013315000000000006,0.002139106121724663,0.00015125764443491655,-118.12597500000005,2.7799504373949095,0.19657218056444492,118.10311999999996,2.7756275822962615,0.19626650854901084,0.0,0.0,0.0,-0.03617000000000161,0.014774000812237734,0.0010446796159588863
MET 763,R MET 763,0.0,0.0,0.0,-0.019069999999999993,0.002845188921671163,0.000201185238027052,-1.9847799999999995,1.352894837598253,0.09566411138979976,2.004480000000001,1.3580048746598796,0.09602544557563884,0.0,0.0,0.0,0.0006300000000000999,0.009040636039571505,0.0006392695049820504
SER 764,R SER 764,0.0,0.0,0.0,-0.009520000000000008,0.0014898322053171096,0.00010534704552098369,1.3488750000000014,0.7611919464727648,0.053824398713547945,-1.3296899999999992,0.7588172269394007,0.05365648068500216,0.0,0.0,0.0,0.009665000000000203,0.010355808756442013,0.0007322662596351175
MET 765,R MET 765,0.0,0.0,0.0,-0.0074949999999999765,0.001009938116915963,7.141340910500496e-05,1.27037,0.7812045718632215,0.05523950502584175,-1.2527300000000006,0.7788574433745876,0.055073537978778835,0.0,0.0,0.0,0.010145,0.0055896310253896325,0.0003952466002383724
LYS 766,R LYS 766,0.0,0.0,0.0,-0.015405000000000012,0.0021309563580701398,0.00015068136912039845,-146.78350499999996,5.036608686405642,0.35614201563404985,146.74016000000006,5.0496991746425115,0.3570676529341832,0.0,0.0,0.0,-0.05875000000000085,0.028766256273628502,0.0020340814880432777
GLU 767,R GLU 767,0.0,0.0,0.0,-0.041839999999999974,0.01011999999999999,0.0007155920625607854,172.04959500000012,7.22680700731256,0.511012424119717,-171.42367000000002,7.1449738537720435,0.5052259463402792,0.0,0.0,0.0,0.5840850000000004,0.09066861515982351,0.006411239262030461
VAL 768,R VAL 768,0.0,0.0,0.0,-0.015499999999999929,0.002839013913315659,0.00020074859899884594,1.8128899999999992,0.503745231143684,0.03562016689320837,-1.7876700000000003,0.5008097753638584,0.035412598824429584,0.0,0.0,0.0,0.009719999999999885,0.01152959669719618,0.000815265600893344
ASP 769,R ASP 769,0.0,0.0,0.0,-0.010809999999999962,0.0015696814963552888,0.00011099324303758717,142.9264450000001,3.449263126662496,0.2438997346959764,-142.78546500000002,3.4340142120798895,0.24282147360526687,0.0,0.0,0.0,0.13016999999999881,0.018185189028441517,0.00128588704791702
GLU 770,R GLU 770,0.0,0.0,0.0,-0.03719500000000003,0.010486513958413443,0.0007415085131001531,170.24632999999997,8.451046199206022,0.5975792075579377,-169.75013999999996,8.3444637437292,0.5900426898556203,0.0,0.0,0.0,0.4589949999999995,0.13121853899125777,0.009278551873810976
GLN 771,R GLN 771,0.0,0.0,0.0,-0.10990500000000003,0.05673126100308359,0.004011505936054434,3.846964999999996,2.0362354195365104,0.1439835873246501,-3.5469300000000006,2.0117040774179484,0.14224895948828586,-0.007898075999999999,0.018364863496509416,0.0012985919513947097,0.18223192399999988,0.10417761933834657,0.007366470108201567
MET 772,R MET 772,0.0,0.0,0.0,-0.020039999999999975,0.0036357117597521746,0.00025708364397604384,1.8514949999999997,0.3910644831418468,0.027652434791081214,-1.8594700000000015,0.39223390865654895,0.02773512566223506,0.0,0.0,0.0,-0.02801500000000004,0.012788853545177566,0.0009043085065396676
LEU 773,R LEU 773,0.0,0.0,0.0,-0.023020000000000006,0.0037708884894676843,0.00026664208220008966,-0.22394000000000003,0.4200910334677477,0.029704921848070925,0.2565,0.4219335729709121,0.029835209065800092,0.0,0.0,0.0,0.00953999999999999,0.01183716182199095,0.0008370137394332308
ASN 774,R ASN 774,0.0,0.0,0.0,-0.13593500000000006,0.051670695514962645,0.0036536699187255414,0.3066549999999995,2.8734201826351464,0.20318148963396,0.07278999999999998,2.8361509349644987,0.20054615585819638,-0.029412899999999985,0.03480209100209356,0.0024608794547051685,0.21409709999999893,0.11644134930564015,0.008233646770452964
VAL 775,R VAL 775,0.0,0.0,0.0,-0.03474999999999998,0.0066975741877190525,0.00047359001256361245,1.188385,0.45023113705628903,0.03183614901138319,-1.1413349999999998,0.44450282650957323,0.03143109628815067,0.0,0.0,0.0,0.01230000000000008,0.019581879378650177,0.0013846479697020558
GLN 776,R GLN 776,0.0,0.0,0.0,-0.014959999999999998,0.0020660106485688545,0.0001460890139606654,-1.6690099999999994,1.63643607265912,0.11571350439555456,1.6991299999999996,1.6305191299399093,0.11529511336348992,0.0,0.0,0.0,0.015159999999999911,0.012633859267856902,0.0008933487560858125
ASN 777,R ASN 777,0.0,0.0,0.0,-0.033025,0.008156860609327563,0.0005767771450048953,-2.4360100000000005,2.7534139663152724,0.1946957686995277,2.5989850000000003,2.719436563844613,0.19229320353011695,0.0,0.0,0.0,0.12995000000000026,0.052248803814059094,0.003694548348580673
LYS 778,R LYS 778,0.0,0.0,0.0,-0.25890000000000013,0.13171913300656032,0.00931394921609516,-198.8896550000001,8.398551652275142,0.5938672825469236,199.75100999999995,8.221566488201441,0.5813525415783308,-0.06591697200000002,0.052931551989814286,0.0037428259350725974,0.5365380279999978,0.6145828286240759,0.043457568572089385
ASN 779,R ASN 779,0.0,0.0,0.0,-0.024020000000000027,0.004968863049028379,0.00035135167567552315,0.5408499999999994,1.4405138796623937,0.10185971327026208,-0.4330649999999999,1.4304722649443429,0.10114966388414244,0.0,0.0,0.0,0.0837649999999994,0.019979483852190248,0.001412762851649085
SER 780,R SER 780,0.0,0.0,0.0,-0.010334999999999999,0.0018255889460664675,0.00012908863234228015,-2.8445049999999976,0.8831061657439678,0.06244503583052108,2.8738300000000003,0.8814214775576992,0.062325910386451536,0.0,0.0,0.0,0.0189899999999998,0.00842258273927899,0.0005955665370048941
SER 781,R SER 781,0.0,0.0,0.0,-0.008509999999999997,0.0018894178997776012,0.00013360202094279863,-2.4907450000000013,0.8729450039807748,0.061726533191772355,2.519665,0.8712368694993352,0.061605749844271904,0.0,0.0,0.0,0.0204100000000001,0.011197852472684271,0.0007918077418161597
TYR 782,R TYR 782,0.0,0.0,0.0,-0.01990999999999997,0.004245220842311988,0.00030018244452332735,-2.3144800000000005,1.1272541282248645,0.07970890381883317,2.362985,1.1237898712726524,0.07946394386056498,0.0,0.0,0.0,0.02859500000000001,0.010690695721046514,0.0007559463439953997
PHE 783,R PHE 783,0.0,0.0,0.0,-0.008914999999999965,0.0013408113215512274,9.480967777605694e-05,0.37610500000000013,0.21040314630489698,0.014877749153517793,-0.3823150000000002,0.2103796467698331,0.014876087485457951,0.0,0.0,0.0,-0.015125000000000081,0.0035776214165280018,0.0002529760364145172
VAL 784,R VAL 784,0.0,0.0,0.0,-0.0024350000000000027,0.0005251428377118021,3.7133206163756184e-05,0.6704399999999998,0.35088094334118525,0.024811029442568484,-0.6672499999999996,0.34978711740142837,0.0247336842686245,0.0,0.0,0.0,0.0007550000000000407,0.0015016574176557687,0.00010618321430434736
GLU 785,R GLU 785,0.0,0.0,0.0,-0.00264000000000001,0.0005295280917949586,3.7443290453698786e-05,124.84954499999996,3.7158975750125256,0.26275363734860047,-124.77537000000004,3.7060850061872936,0.2620597839528823,0.0,0.0,0.0,0.07153499999999866,0.009694265057239887,0.0006854880560594118
TRP 786,R TRP 786,0.0,0.0,0.0,-0.002155000000000088,0.0004134912332806502,2.923824550139364e-05,-0.9684450000000001,0.3335265461323884,0.02358388824759397,0.966085,0.3328433982746243,0.023535582399316163,0.0,0.0,0.0,-0.004515000000000526,0.0010439228898722324,7.38164954464513e-05
ILE 787,R ILE 787,0.0,0.0,0.0,-0.002054999999999973,0.00042658527869581246,3.0164134332016225e-05,1.2599350000000002,0.1554589038138359,0.01099260450825906,-1.254824999999999,0.1548061509598485,0.010946447911309724,0.0,0.0,0.0,0.003055000000000092,0.001096346204444661,7.752338356909528e-05
PRO 788,R PRO 788,0.0,0.0,0.0,-0.0019499999999999906,0.0004213074886587903,2.9790938219530506e-05,-0.7877050000000003,0.2631586935197079,0.01860812967159778,0.7869350000000003,0.2628185129989882,0.018584075276294933,0.0,0.0,0.0,-0.0027200000000001446,0.0009119210492141347,6.448255578060659e-05
ASN 789,R ASN 789,0.0,0.0,0.0,-0.003919999999999984,0.0006352952069707255,4.492215489043112e-05,-1.2281,1.4452727009114923,0.1021962127478313,1.2383400000000002,1.4409869410928051,0.10189316376479826,0.0,0.0,0.0,0.006320000000000939,0.006823312978310564,0.0004824810877121578
ASN 790,R ASN 790,0.0,0.0,0.0,-0.0035949999999999815,0.000557651324754112,3.943190332712942e-05,0.5474450000000001,0.34774060300028203,0.02458897384753985,-0.5349849999999997,0.3464092735118396,0.024494834636612724,0.0,0.0,0.0,0.008864999999999625,0.0032506576257742706,0.00022985620505007492
VAL 791,R VAL 791,0.0,0.0,0.0,-0.006010000000000031,0.0009326842981416612,6.595073919221843e-05,-0.8490599999999999,0.41750261843490255,0.029521893265845926,0.8628450000000005,0.41804808452497333,0.029560463542965563,0.0,0.0,0.0,0.007775000000000094,0.0036392822094473637,0.0002573361128951792
LYS 792,R LYS 792,0.0,0.0,0.0,-0.004245000000000016,0.0006670644646508921,4.716858064432198e-05,-122.81806,2.878528529716804,0.20354270432016944,122.75610499999995,2.8749079487865057,0.2032866905874046,0.0,0.0,0.0,-0.0661999999999999,0.005606246516162891,0.00039642149285822373
THR 793,R THR 793,0.0,0.0,0.0,-0.00526999999999999,0.0007328710664230438,5.1821810080315095e-05,-0.3469400000000003,0.7232064203254841,0.05113841640097984,0.3597900000000001,0.7248495125886472,0.05125460056911961,0.0,0.0,0.0,0.007579999999999936,0.005523006427662273,0.00039053552975368825
ALA 794,R ALA 794,0.0,0.0,0.0,-0.002714999999999999,0.00047304862329363524,3.3449588936189006e-05,1.5553749999999993,0.2507286867811539,0.01772919546609518,-1.54945,0.24925713129216506,0.01762514077957955,0.0,0.0,0.0,0.0032099999999999395,0.0030374166655235102,0.00021477779214807056
VAL 795,R VAL 795,0.0,0.0,0.0,-0.0050650000000000365,0.0006251199884822449,4.420265829110518e-05,-1.151145,0.20653509138884707,0.014604236367403708,1.158515,0.2061240397794495,0.014575170629361442,0.0,0.0,0.0,0.00230500000000021,0.002478300829197118,0.0001752423322145526
CYS 796,R CYS 796,0.0,0.0,0.0,-0.0031899999999999928,0.00047318072657287464,3.345893004864572e-05,1.118205,0.28514954493213046,0.020163117687376757,-1.1142100000000004,0.28381461537419056,0.02006872391309419,0.0,0.0,0.0,0.0008049999999999158,0.0023615619830950536,0.00016698764924388633
ASP 797,R ASP 797,0.0,0.0,0.0,-0.004255000000000004,0.0006402929017254865,4.527554527557031e-05,118.37240999999999,2.293116046322957,0.1621477906402648,-118.28839999999998,2.281570689240486,0.16133141061184125,0.0,0.0,0.0,0.07975499999999933,0.011862755792813701,0.0008388235064658566
ILE 798,R ILE 798,0.0,0.0,0.0,-0.004380000000000009,0.0006209669878503779,4.390899680019867e-05,0.5356749999999998,0.22350113953848233,0.015803917137058164,-0.5275100000000003,0.22337378964417395,0.01579491213967328,0.0,0.0,0.0,0.0037849999999997764,0.00240806457554639,0.00017027587909039578
PRO 799,R PRO 799,0.0,0.0,0.0,-0.008130000000000005,0.0010877040038539643,7.691228770488968e-05,-2.1787950000000005,0.17212066399766437,0.012170768869507973,2.19303,0.17278943573030855,0.01221805817222983,0.0,0.0,0.0,0.006104999999999876,0.003937508730148929,0.00027842391240695395
PRO 800,R PRO 800,0.0,0.0,0.0,-0.0077750000000000345,0.0008799857953398956,6.222439232326775e-05,0.6764000000000001,0.335602279491662,0.02373066476102172,-0.6723399999999999,0.3358255565021819,0.023746452829843886,0.0,0.0,0.0,-0.003714999999999824,0.004640449870432994,0.0003281293571139406
ARG 801,R ARG 801,0.0,0.0,0.0,-0.009259999999999996,0.0013462540622036744,9.519453765841543e-05,-104.06633999999998,1.8862285133047632,0.1333764972625218,104.07673500000004,1.8882288353808858,0.13351794139298015,0.0,0.0,0.0,0.0011349999999998772,0.008816278976985685,0.0006234050649458976
GLY 802,R GLY 802,0.0,0.0,0.0,-0.012365000000000001,0.002757131661709346,0.00019495864946188126,1.093925,0.2683832136609894,0.018977559033632366,-1.0261799999999994,0.26879381986943224,0.019006593277071087,0.0,0.0,0.0,0.055380000000000006,0.011482403929491514,0.0008119285682866509
LEU 803,R LEU 803,0.0,0.0,0.0,-0.03330999999999999,0.0049521611443894215,0.0003501706726726293,-1.701605,0.24305715166396696,0.017186736015747817,1.799525000000001,0.24521343636716791,0.01733920836932804,0.0,0.0,0.0,0.06460999999999992,0.015093968994270634,0.0010673047830868257
LYS 804,R LYS 804,0.0,0.0,0.0,-0.09761999999999993,0.036778466525944443,0.0026006303082137757,-139.49276500000005,9.056084027313327,0.6403618426708433,139.82098999999997,9.17693334234867,0.6489071796871673,-0.0029211840000000037,0.01246805662379444,0.0008816247386902899,0.22768381599999926,0.1860947371733383,0.01315888505983958
MET 805,R MET 805,0.0,0.0,0.0,-0.049435,0.008778141887666197,0.0006207083654986449,1.1851850000000004,0.5036489757509672,0.035613360609116795,-1.1236950000000006,0.506801511417438,0.03583627854388619,0.0,0.0,0.0,0.012054999999999932,0.021822739860063285,0.0015431007339120717
SER 806,R SER 806,0.0,0.0,0.0,-0.012109999999999977,0.0016148993776703385,0.00011419063008846318,-0.8737649999999999,0.3953996582889273,0.027958977965494416,0.9522649999999997,0.3952691548489465,0.027949749978756554,0.0,0.0,0.0,0.06638999999999996,0.017822679372080926,0.001260253744291202
ALA 807,R ALA 807,0.0,0.0,0.0,-0.010345000000000017,0.0016297162329682194,0.00011523833997416232,-0.29902999999999985,0.31046903082272154,0.021953475704316164,0.32153000000000004,0.3164024005913986,0.022373028304188046,0.0,0.0,0.0,0.012155000000000003,0.013830436544086465,0.0009779595467093779
THR 808,R THR 808,0.0,0.0,0.0,-0.0063500000000000275,0.0008411301920630519,5.947688626685271e-05,-0.0853050000000001,0.47429943282171444,0.03353803452611676,0.11214,0.4742561021220496,0.03353497058296011,0.0,0.0,0.0,0.020484999999999823,0.009085690672700044,0.0006424553486429565
PHE 809,R PHE 809,0.0,0.0,0.0,-0.010920000000000008,0.001701058493997246,0.00012028299963004286,-1.15989,0.2639835939978077,0.01866645894378462,1.14667,0.26543121726730046,0.018768821366830796,0.0,0.0,0.0,-0.024139999999999863,0.006260223638177824,0.00044266465862998584
ILE 810,R ILE 810,0.0,0.0,0.0,-0.003834999999999994,0.0006064445564105942,4.288210582515989e-05,1.0840049999999999,0.30177913276931717,0.02133900712017796,-1.0823700000000005,0.3008438350706213,0.02127287158566036,0.0,0.0,0.0,-0.0021999999999996155,0.003956008088971058,0.000279732014614027
GLY 811,R GLY 811,0.0,0.0,0.0,-0.0016249999999999886,0.0004841229182759269,3.423265984407287e-05,-1.0201449999999999,0.26896305317831426,0.0190185598791024,1.0160600000000002,0.2684795455896025,0.018984370729629076,0.0,0.0,0.0,-0.005709999999999996,0.0017192731022151755,0.00012157096692879828
ASN 812,R ASN 812,0.0,0.0,0.0,-0.002045000000000059,0.0003781203512111487,2.6737146444604224e-05,1.458999999999999,0.27103756197250356,0.01916524980270264,-1.4541199999999994,0.2699658785846864,0.01908947034362159,0.0,0.0,0.0,0.002834999999999965,0.0016485675600340477,0.00011657133009442359
SER 813,R SER 813,0.0,0.0,0.0,-0.0020850000000000213,0.00044471901241123447,3.144638293985683e-05,-1.7622250000000002,0.23050220036911032,0.016298966895941822,1.7593650000000005,0.22955158848284563,0.01623174848483639,0.0,0.0,0.0,-0.004944999999999962,0.0016558909988279944,0.00011708917541770402
THR 814,R THR 814,0.0,0.0,0.0,-0.0018750000000000266,0.00041155194082887923,2.9101116817058523e-05,-0.2199150000000002,0.28250911095927533,0.019976410810628637,0.22028500000000004,0.28201511267128926,0.019941479856695688,0.0,0.0,0.0,-0.0015050000000002672,0.001161884245525797,8.215762289651065e-05
ALA 815,R ALA 815,0.0,0.0,0.0,-0.001980000000000001,0.000373630833845384,2.641968962724552e-05,-0.7252899999999994,0.18319008133630135,0.012953494875901387,0.7254349999999999,0.18268750853575075,0.012917957612370462,0.0,0.0,0.0,-0.0018349999999999528,0.0010806363865797483,7.641253169474674e-05
ILE 816,R ILE 816,0.0,0.0,0.0,-0.0018749999999999878,0.00038649062084352814,2.7329013886345753e-05,-0.34221499999999994,0.18888226167377414,0.013355992807537761,0.34196000000000026,0.18826417184371474,0.013312287256516018,0.0,0.0,0.0,-0.002130000000000205,0.001096859152307279,7.755965446030051e-05
GLN 817,R GLN 817,0.0,0.0,0.0,-0.0015150000000000096,0.0004997749493521878,3.5339425575409536e-05,-1.7540499999999992,1.2400920117071965,0.08768774707734261,1.7512500000000006,1.2374221015886209,0.08749895592234228,0.0,0.0,0.0,-0.004314999999999358,0.002904440565753983,0.0002053749619597934
GLU 818,R GLU 818,0.0,0.0,0.0,-0.0022950000000000245,0.0004878268135312079,3.4494564789254257e-05,116.093415,2.2516992145431023,0.15921917837958502,-116.024145,2.2442047174830666,0.15868923741031163,0.0,0.0,0.0,0.0669750000000019,0.007845022307168775,0.0005547268471958775
LEU 819,R LEU 819,0.0,0.0,0.0,-0.001945000000000029,0.00048163783074006483,3.4056937619227844e-05,-0.7135600000000002,0.20321094065034928,0.014369183414515901,0.7131450000000004,0.2027698053828511,0.014337990440609053,0.0,0.0,0.0,-0.0023600000000001662,0.001005186549850619,7.107742257568822e-05
PHE 820,R PHE 820,0.0,0.0,0.0,-0.001204999999999976,0.0004037016224886986,2.8546015483777042e-05,-0.8399150000000004,0.11709260341711936,0.00827969739030322,0.8381899999999999,0.11675321794280707,0.008255699213270977,0.0,0.0,0.0,-0.002930000000000099,0.000833726573883663,5.8953371404856525e-05
LYS 821,R LYS 821,0.0,0.0,0.0,-0.0012849999999999695,0.000451414443721083,3.1919821428073094e-05,-109.30520500000007,3.950304486107189,0.2793287089878033,109.2542,3.9418944290790785,0.27873402815232906,0.0,0.0,0.0,-0.052289999999998574,0.008738758493057438,0.0006179235389592449
ARG 822,R ARG 822,0.0,0.0,0.0,-0.0019349999999999756,0.0004698670024592232,3.322461436947129e-05,-109.59062499999989,2.731953953564458,0.19317831664548266,109.53264500000006,2.7261785321142997,0.19276993267832093,0.0,0.0,0.0,-0.05991499999999746,0.006384181623353437,0.0004514298118199756
ILE 823,R ILE 823,0.0,0.0,0.0,-0.0008950000000000391,0.0003521008378291793,2.489728900904775e-05,-0.7383399999999994,0.12048802596109226,0.008519790020886911,0.7373849999999997,0.12023118054398368,0.008501628307271495,0.0,0.0,0.0,-0.001849999999999894,0.0007664854858377229,5.419870847169193e-05
SER 824,R SER 824,0.0,0.0,0.0,-0.0004100000000000131,0.0004918333050943329,3.477786652455949e-05,-1.4029699999999994,0.3292374053779473,0.023280600196301085,1.4010449999999992,0.3287824706017679,0.023248431449777677,0.0,0.0,0.0,-0.0023349999999998493,0.0008618439533928313,6.0941570376869384e-05
GLU 825,R GLU 825,0.0,0.0,0.0,-0.000774999999999994,0.00041758232721224775,2.9527529527544016e-05,100.32093999999995,2.722836880243492,0.19253364220849964,-100.28358,2.7172604243244214,0.19213932722896337,0.0,0.0,0.0,0.03658500000000117,0.0057621849154640675,0.0004074480028175475
GLN 826,R GLN 826,0.0,0.0,0.0,-0.000840000000000014,0.00036660605559647117,2.592296279363172e-05,-1.0828650000000009,0.4942330187017028,0.03494755190102718,1.0813099999999993,0.49326532809432433,0.03487912584197039,0.0,0.0,0.0,-0.002395000000000209,0.0013300281951894256,9.404719559877478e-05
PHE 827,R PHE 827,0.0,0.0,0.0,-0.0005299999999999771,0.0004990991885386888,3.5291642070041006e-05,-0.6962500000000003,0.07728581693946016,0.005464932524743442,0.6954500000000005,0.07716733441035388,0.005456554544765124,0.0,0.0,0.0,-0.0013299999999999467,0.0007423610981187617,5.249285665688683e-05
THR 828,R THR 828,0.0,0.0,0.0,-0.00036999999999999924,0.00048280430818293125,3.413942003022304e-05,-1.0121250000000002,0.38343964241455186,0.027113277132707454,1.0109000000000004,0.3827953239003837,0.027067716933646218,0.0,0.0,0.0,-0.0015949999999998721,0.0010104330754682799,7.144840795987992e-05
ALA 829,R ALA 829,0.0,0.0,0.0,-0.00024000000000000133,0.00042708313008125477,3.019933774108316e-05,-0.8948300000000003,0.09693297220244425,0.006854196196491543,0.8937100000000006,0.09679755110538033,0.0068446204788865815,0.0,0.0,0.0,-0.0013600000000000034,0.0007552483035399777,5.3404119691275424e-05
MET 830,R MET 830,0.0,0.0,0.0,-0.0003950000000000609,0.0004888506929524326,3.4566963997440786e-05,-0.9209600000000003,0.10273966322701307,0.007264791256464311,0.920065,0.10260102716347315,0.007254988206399702,0.0,0.0,0.0,-0.0012899999999999357,0.000828190799272641,5.8561933028199126e-05
PHE 831,R PHE 831,0.0,0.0,0.0,-0.00028000000000000025,0.0004489988864128735,3.174901573277512e-05,-0.8260200000000004,0.04109537200220492,0.0029058816218142888,0.8251899999999998,0.04101662955437417,0.0029003136899314534,0.0,0.0,0.0,-0.0011099999999999533,0.0006913031173078572,4.888251221037852e-05
ARG 832,R ARG 832,0.0,0.0,0.0,-0.0003699999999999948,0.00048280430818292556,3.413942003022264e-05,-85.54283500000001,1.1727864459369028,0.08292852488056543,85.52818000000003,1.1715862057879662,0.08284365508572888,0.0,0.0,0.0,-0.015025000000005378,0.0015014576251102761,0.00010616908683797253
ARG 833,R ARG 833,0.0,0.0,0.0,-0.00029000000000000027,0.0004537620521815376,3.2085822414268924e-05,-85.15004999999995,1.0926764514304181,0.07726389284493018,85.13379499999999,1.0915017100192435,0.07718082608313195,0.0,0.0,0.0,-0.01654500000000141,0.001395698749731275,9.869080504285706e-05
LYS 834,R LYS 834,0.0,0.0,0.0,-0.0002049999999999963,0.00040370162248868177,2.854601548377585e-05,-74.95382000000002,1.0709185812184299,0.07572537908782281,74.9468,1.0702296809535745,0.07567666648293878,0.0,0.0,0.0,-0.007224999999998616,0.0009971835337589446,7.051152388085142e-05
ALA 835,R ALA 835,0.0,0.0,0.0,-0.00016999999999999627,0.0003756327994198508,2.6561249970586272e-05,0.11080999999999999,0.08627087515494444,0.006100272084095926,-0.11083499999999998,0.08621976441048765,0.006096658008696237,0.0,0.0,0.0,-0.00019499999999990304,0.0006534332406604107,4.620470755236776e-05
PHE 836,R PHE 836,0.0,0.0,0.0,-0.0003799999999999765,0.00048538644398043383,3.4322004603458905e-05,-0.034089999999999974,0.11139318605731682,0.00787668772391035,0.03400500000000002,0.11131480123954762,0.007871145080291683,0.0,0.0,0.0,-0.00046499999999976893,0.0007929533403673173,5.607026841382546e-05
LEU 837,R LEU 837,0.0,0.0,0.0,-0.00015500000000000791,0.00036190468358396994,2.5590525590539695e-05,-0.1539950000000001,0.07764795538196731,0.0054905395795859565,0.15386499999999997,0.0775680783247852,0.005484891418706487,0.0,0.0,0.0,-0.00028500000000012847,0.0007167809986323979,5.06840704758634e-05
HIP 838,R HIP 838,0.0,0.0,0.0,-0.00014000000000000457,0.0003469870314579608,2.4535688292771395e-05,-72.03690999999996,0.831601552369612,0.05880310969258124,72.03116,0.8311872920110255,0.058773817061707916,0.0,0.0,0.0,-0.0058900000000008034,0.0008111103500755831,5.735416288290393e-05
TRP 839,R TRP 839,0.0,0.0,0.0,-0.0002499999999999963,0.00043301270189221306,3.061862178478928e-05,-0.7619999999999995,0.17506915776344242,0.012379258863114764,0.7614150000000004,0.1749330808480753,0.01236963677215286,0.0,0.0,0.0,-0.0008350000000003454,0.0008048447055183155,5.691111490740908e-05
TYR 840,R TYR 840,0.0,0.0,0.0,-0.00029500000000001855,0.0004560427611529716,3.2247092892230324e-05,-0.4992550000000001,0.11657975799854801,0.008243433742985995,0.49894999999999984,0.1165243644050467,0.008239516824426087,0.0,0.0,0.0,-0.0006000000000001104,0.0007348469228349773,5.1961524227068004e-05
THR 841,R THR 841,0.0,0.0,0.0,-7.49999999999995e-05,0.00026339134382131677,1.8624580532189052e-05,-0.3673150000000001,0.17448474367405312,0.012337934546551951,0.3670949999999999,0.1743642623217269,0.01232941522842831,0.0,0.0,0.0,-0.0002950000000003516,0.0006541979822656702,4.625878294986121e-05
GLY 842,R GLY 842,0.0,0.0,0.0,-5.500000000000283e-05,0.0002279802623035717,1.6120638945154338e-05,-0.535745,0.07714654869143571,0.005455084772485236,0.5355000000000003,0.07705803008122931,0.005448825561531421,0.0,0.0,0.0,-0.0003000000000000269,0.0006244997998398236,4.415880433163809e-05
GLU 843,R GLU 843,0.0,0.0,0.0,-0.00010000000000000731,0.00030000000000002193,2.1213203435597976e-05,71.91098499999997,0.8173777797207932,0.05779733708317769,-71.90583500000001,0.81704260462398,0.057773636624793547,0.0,0.0,0.0,0.005049999999999386,0.0007331439149295433,5.184110338323334e-05
GLY 844,R GLY 844,0.0,0.0,0.0,-3.000000000000336e-05,0.00017058722109233892,1.206233808181617e-05,-0.08428500000000001,0.16197979434176357,0.011453701099426337,0.08425499999999998,0.16197434974402583,0.01145331610822822,0.0,0.0,0.0,-6.000000000003336e-05,0.0006216108107168866,4.3954521951677794e-05
MET 845,R MET 845,0.0,0.0,0.0,-0.00011999999999999567,0.0003249615361854267,2.2978250586151285e-05,-0.4686900000000003,0.2733743658428853,0.01933048678900763,0.4685600000000003,0.2732239125698913,0.01931984813604905,0.0,0.0,0.0,-0.00024999999999992693,0.0006689544080129274,4.730221982105735e-05
ASP 846,R ASP 846,0.0,0.0,0.0,-0.00011999999999999789,0.0003249615361854327,2.2978250586151712e-05,72.63475499999998,1.0557848668078627,0.07465526387939755,-72.62975000000006,1.0553451840481662,0.07462417361330234,0.0,0.0,0.0,0.004884999999999593,0.0008073258326090612,5.7086557086494274e-05
GLU 847,R GLU 847,0.0,0.0,0.0,-0.0001349999999999918,0.00034172357249681476,2.4163505540379048e-05,74.12076000000003,1.0165085845163582,0.07187801132458556,-74.11460000000001,1.016016043180597,0.07184318339273241,0.0,0.0,0.0,0.0060250000000027625,0.0008212033852847894,5.806784824682236e-05
MET 848,R MET 848,0.0,0.0,0.0,-8.000000000000285e-05,0.0002712931993250204,1.9183326093251562e-05,0.7365599999999993,0.25346815657987637,0.01792290523324842,-0.7361199999999998,0.25333127639515907,0.017913226342566053,0.0,0.0,0.0,0.0003599999999998904,0.0006167657578041764,4.361192497469929e-05
GLU 849,R GLU 849,0.0,0.0,0.0,-0.00013000000000000622,0.0003363034344160209,2.378024390118937e-05,76.38251000000001,1.0971062892437244,0.07757712968066474,-76.37571000000003,1.0966451686374383,0.07754452352989975,0.0,0.0,0.0,0.0066699999999995895,0.000762299153876046,5.390269009985196e-05
PHE 850,R PHE 850,0.0,0.0,0.0,-0.0002449999999999752,0.00043008720046051446,3.041175759471678e-05,0.7395099999999999,0.047850286310536914,0.0033835261931898473,-0.7390250000000002,0.047786968673476336,0.003379048960136423,0.0,0.0,0.0,0.0002400000000000535,0.0006499230723710904,4.595650117231933e-05
THR 851,R THR 851,0.0,0.0,0.0,-0.00012000000000001731,0.0003249615361854853,2.297825058615543e-05,0.7971849999999999,0.18039168710059791,0.012755618521851463,-0.7966350000000003,0.18020436114311925,0.01274237257636892,0.0,0.0,0.0,0.00042999999999993266,0.0007315052973149737,5.172523562052995e-05
GLU 852,R GLU 852,0.0,0.0,0.0,-0.00013999999999999123,0.0003469870314579278,2.453568829276906e-05,78.76076499999998,1.6411454200571474,0.11604650554356538,-78.75278999999995,1.6402294125854422,0.11598173403407937,0.0,0.0,0.0,0.007835000000000179,0.0011303871018379023,7.993043850753892e-05
ALA 853,R ALA 853,0.0,0.0,0.0,-0.00016999999999999237,0.00037563279941984216,2.6561249970585662e-05,0.8065749999999994,0.053451514244230884,0.0037795928186784996,-0.8058699999999993,0.05342979599437628,0.00377805710650373,0.0,0.0,0.0,0.00053500000000009,0.0006991244524403103,4.943556412138753e-05
GLU 854,R GLU 854,0.0,0.0,0.0,-0.00025499999999999525,0.00043586121644394215,3.08200421803729e-05,87.01009000000002,1.3574925421154935,0.09598921819400304,-86.99453499999993,1.3561927845249417,0.09589731145338526,0.0,0.0,0.0,0.015300000000000652,0.0014999999999979854,0.00010606601717783967
SER 855,R SER 855,0.0,0.0,0.0,-0.00015499999999999404,0.0003619046835839376,2.5590525590537405e-05,1.1568450000000001,0.29556885995483384,0.020899874518164,-1.1558600000000003,0.2953866963828929,0.02088699360846354,0.0,0.0,0.0,0.0008299999999998919,0.0007007852738178924,4.955300192723032e-05
ASN 856,R ASN 856,0.0,0.0,0.0,-0.0002649999999999952,0.00044133320745213937,3.120697037522171e-05,0.5229800000000006,0.25994951355984486,0.01838120638043107,-0.5226,0.2597157292117674,0.018364675330644984,0.0,0.0,0.0,0.0001149999999996254,0.0007885271079678758,5.5757286519350185e-05
MET 857,R MET 857,0.0,0.0,0.0,-0.0005199999999999872,0.0004995998398718588,3.532704346531046e-05,1.2605550000000005,0.23149355709176492,0.016369066402058215,-1.2590899999999996,0.23125263652551142,0.0163520307454457,0.0,0.0,0.0,0.0009449999999999836,0.0008671649208773128,6.131781959594439e-05
ASN 858,R ASN 858,0.0,0.0,0.0,-0.00042000000000000983,0.0004935585071701339,3.489985673323109e-05,2.082820000000001,0.31810075070643434,0.022493119792505116,-2.08026,0.31761535290347614,0.022458796984700637,0.0,0.0,0.0,0.0021399999999996665,0.000877724330299387,6.206448259671176e-05
ASP 859,R ASP 859,0.0,0.0,0.0,-0.00031500000000000196,0.00046451587701606354,3.2846232660687486e-05,89.94125,1.4419094380393958,0.10195839414945407,-89.92457500000002,1.4405598822588181,0.10186296614505047,0.0,0.0,0.0,0.016360000000003653,0.0015265647709802228,0.00010794443014806044
LEU 860,R LEU 860,0.0,0.0,0.0,-0.0005899999999999844,0.000491833305094303,3.477786652455738e-05,0.8850649999999999,0.12203245787494867,0.00862899784882379,-0.8838049999999997,0.12185736323669877,0.0086166167882182,0.0,0.0,0.0,0.0006700000000000244,0.0007423610981186112,5.249285665687619e-05
VAL 861,R VAL 861,0.0,0.0,0.0,-0.0006599999999999318,0.0004737087712930299,3.349626844888488e-05,1.0885299999999998,0.09095289495118052,0.006431340878852744,-1.0869300000000002,0.0907919880826472,0.006419963045064804,0.0,0.0,0.0,0.0009399999999999527,0.000725534285888796,5.130302135353069e-05
SER 862,R SER 862,0.0,0.0,0.0,-0.00044499999999998485,0.0004969657935914533,3.5140788266627074e-05,1.1434650000000004,0.3687454389887403,0.02607424004405486,-1.1420100000000002,0.36826711759265024,0.02604041761377867,0.0,0.0,0.0,0.001009999999999874,0.0008774394566008768,6.204433898431194e-05
GLU 863,R GLU 863,0.0,0.0,0.0,-0.0005499999999999821,0.0004974937185532928,3.517811819867451e-05,96.67089999999999,1.570752653986455,0.11106898532005889,-96.64720999999994,1.5689236169800325,0.11093965287303065,0.0,0.0,0.0,0.023139999999999928,0.0019825236442510934,0.00014018559127126147
TYR 864,R TYR 864,0.0,0.0,0.0,-0.0014800000000000945,0.0004995998398717067,3.532704346529971e-05,0.2509449999999996,0.15753555781156234,0.01113944612065611,-0.25082999999999983,0.15717865981105736,0.011114209621021212,0.0,0.0,0.0,-0.0013650000000005268,0.0008785072566575517,6.211984385041456e-05
GLN 865,R GLN 865,0.0,0.0,0.0,-0.0010999999999999732,0.00034641016151375486,2.4494897427830324e-05,0.8605650000000005,1.0149367644218037,0.07176686685981909,-0.8591549999999998,1.0129014172045572,0.07162294607788067,0.0,0.0,0.0,0.0003100000000003078,0.0022189862550276497,0.00015690602282897927
GLN 866,R GLN 866,0.0,0.0,0.0,-0.0008600000000000002,0.0003469870314579489,2.4535688292770555e-05,0.8293149999999995,0.7677453912430865,0.05428779723727055,-0.8282349999999995,0.7664656089969076,0.054197302966799026,0.0,0.0,0.0,0.00021999999999955833,0.0014112405889846677,9.978977903567558e-05
TYR 867,R TYR 867,0.0,0.0,0.0,-0.0017250000000000086,0.0004575751304430652,3.235544776386104e-05,1.5767349999999996,0.2272152608761155,0.01606654517545717,-1.5737750000000008,0.22673705999460594,0.01603273126684869,0.0,0.0,0.0,0.0012349999999999273,0.0008830486962790682,6.244097212568692e-05
GLN 868,R GLN 868,0.0,0.0,0.0,-0.002124999999999959,0.0005471517157060039,3.868946885135693e-05,-0.409144999999999,0.9678247434194897,0.06843554390720516,0.40849500000000005,0.9653577212489677,0.0682610990965938,0.0,0.0,0.0,-0.0027749999999988973,0.0028485742047565698,0.00020142461368964474
ASP 869,R ASP 869,0.0,0.0,0.0,-0.0021200000000000043,0.0006046486583132498,4.275511665286466e-05,242.8458099999999,8.321417631266494,0.5884130836153835,-242.69920000000013,8.296598527104553,0.5866581079297951,0.0,0.0,0.0,0.14448999999999956,0.025124687062731948,0.001776583659724768
gtp 870,R gtp 870,0.0,0.0,0.0,-0.0031849999999999873,0.00044807923406471893,3.16839864916037e-05,346.88436499999995,3.465681762909491,0.24506070759878498,-346.8177550000002,3.462297963032916,0.24482143681489452,0.0,0.0,0.0,0.06342500000000313,0.0037979435224846595,0.0002685551619312426
Mg+ 871,R Mg+ 871,0.0,0.0,0.0,-1.500000000000501e-05,0.00012155245781147276,8.595056718838412e-06,-169.37127500000003,1.7086283180819377,0.12081826702431034,169.34193000000008,1.7068995825976516,0.1206960269659287,0.0,0.0,0.0,-0.029360000000002343,0.001985044080113254,0.00014036381300022943
MET 872,L MET   1,0.0,0.0,0.0,-0.01547499999999999,0.0024061120090303166,0.00017013781178797243,-85.10535000000003,1.7692252902034928,0.1251031200149627,85.57486000000004,1.7616100733108235,0.12456464286446144,0.0,0.0,0.0,0.4540349999999995,0.05851174048855443,0.004137404847848431
ARG 873,L ARG   2,0.0,0.0,0.0,-0.00978499999999995,0.0008054657038012767,5.6955026117107784e-05,-77.91752500000001,1.0294933556732504,0.07279617329830496,77.96516999999996,1.0294028517081997,0.0727897737015638,0.0,0.0,0.0,0.03785999999999746,0.010154329126038832,0.0007180194983422126
GLU 874,L GLU   3,0.0,0.0,0.0,-0.02984999999999999,0.0029761552378866777,0.0002104459550573532,90.86393999999999,1.8028117029800894,0.12747803803796892,-90.7118,1.7857650237362204,0.12627265578896374,0.0,0.0,0.0,0.12228999999999864,0.03514407346908009,0.0024850612668504764
CYS 875,L CYS   4,0.0,0.0,0.0,-0.012075000000000027,0.0009430668056930027,6.668489334174583e-05,0.6716,0.3140268619083405,0.02220505235301191,-0.6353249999999998,0.32080126149222066,0.022684074741434808,0.0,0.0,0.0,0.02420000000000007,0.01753881409902053,0.0012401814383387645
ILE 876,L ILE   5,0.0,0.0,0.0,-0.027274999999999966,0.002118814527041187,0.00014982281201473906,-1.3875449999999998,0.13828650684358493,0.009778332673569881,1.4040750000000002,0.13759945266969914,0.009729750607030165,0.0,0.0,0.0,-0.01074500000000013,0.013006535857022092,0.0009197009704246305
SER 877,L SER   6,0.0,0.0,0.0,-0.008929999999999988,0.0007036334272901355,4.9754396790638634e-05,0.43493499999999996,0.30229259133329767,0.021375314123422855,-0.41053500000000015,0.3048925364370208,0.02155915800477839,0.0,0.0,0.0,0.015469999999999824,0.010217587777944527,0.0007224925605153362
ILE 878,L ILE   7,0.0,0.0,0.0,-0.011799999999999946,0.0009055385138138215,6.403124237433413e-05,-0.9875250000000004,0.08619959034125053,0.0060952314865800675,0.9956150000000004,0.08785679697666775,0.006212413691553153,0.0,0.0,0.0,-0.0037099999999998623,0.006670524716992198,0.0004716773261457659
HID 879,L HID   8,0.0,0.0,0.0,-0.00949500000000004,0.0006855472266737229,4.847550928046207e-05,1.6750700000000003,0.18954040492728222,0.013402530563292535,-1.6986399999999986,0.19207165433765536,0.013581516925587466,0.0,0.0,0.0,-0.033064999999999754,0.011227233630774734,0.0007938853034286477
VAL 880,L VAL   9,0.0,0.0,0.0,-0.005224999999999988,0.00048412291827598024,3.4232659844076636e-05,-0.8387250000000006,0.06456910542201023,0.004565725229905251,0.846155,0.0638872520539096,0.004517510915869366,0.0,0.0,0.0,0.002205000000000148,0.003336611304902152,0.00023593404798800065
GLY 881,L GLY  10,0.0,0.0,0.0,-0.0019750000000000024,0.000290473750965554,2.0539595906443566e-05,-0.20353999999999986,0.13950820190942198,0.009864719560129433,0.20244500000000007,0.13864460672885903,0.009803654159291825,0.0,0.0,0.0,-0.0030699999999997084,0.002035951865835981,0.0001439635370502026
GLN 882,L GLN  11,0.0,0.0,0.0,-0.0029200000000000194,0.0003370459909270469,2.3832750575625444e-05,0.5552550000000004,0.3162736314886202,0.022363922953609852,-0.5460799999999998,0.31628867131150984,0.022364986429685162,0.0,0.0,0.0,0.006255000000000557,0.001949352456586767,0.0001378400340975158
ALA 883,L ALA  12,0.0,0.0,0.0,-0.0014050000000000052,0.0004908920451585742,3.471130939621607e-05,0.0023350000000000094,0.10922793953471789,0.00772358167400332,-0.00022500000000000382,0.10911848777819456,0.007715842266078278,0.0,0.0,0.0,0.0007050000000000279,0.001458758033396988,0.00010314976975253623
GLY 884,L GLY  13,0.0,0.0,0.0,-0.001614999999999982,0.0004865953144040634,3.440748465087133e-05,-0.3784000000000001,0.13773539850016778,0.009739363428890006,0.3893949999999998,0.13846558769239423,0.009790995601827251,0.0,0.0,0.0,0.009379999999999965,0.0023399999999999797,0.00016546298679765068
VAL 885,L VAL  14,0.0,0.0,0.0,-0.005450000000000023,0.0005361902647382628,3.7914377220263574e-05,-0.19323,0.10824272308104582,0.007653916350470512,0.20848500000000006,0.10743751567771838,0.007596979588955067,0.0,0.0,0.0,0.009804999999999914,0.004221015872985601,0.00029847089472841734
GLN 886,L GLN  15,0.0,0.0,0.0,-0.003149999999999966,0.00038405728739348313,2.7156951228004265e-05,0.32771499999999926,0.5161215784822412,0.03649530680614976,-0.32070499999999996,0.5155051483496554,0.03645171861346185,0.0,0.0,0.0,0.003859999999999637,0.0023538054295126013,0.00016643917808020745
ILE 887,L ILE  16,0.0,0.0,0.0,-0.0024499999999999657,0.0004974937185533268,3.517811819867691e-05,-0.15652,0.09267960724992322,0.006553437876412662,0.1644750000000001,0.09339892598418871,0.006604301391896027,0.0,0.0,0.0,0.0055049999999998,0.0028195700026777564,0.00019937370689236135
GLY 888,L GLY  17,0.0,0.0,0.0,-0.0023400000000000113,0.0004737087712930822,3.349626844888857e-05,-0.5952499999999998,0.14844233728960277,0.010496458331265883,0.6071899999999999,0.14806283767373887,0.010469623656082377,0.0,0.0,0.0,0.009600000000000074,0.0036510272527058123,0.00025816661286851705
ASN 889,L ASN  18,0.0,0.0,0.0,-0.005430000000000006,0.0008031811750782085,5.679348554191808e-05,0.5640999999999995,0.5750986002417329,0.04066561200818208,-0.5412149999999997,0.573682175751522,0.0405654556719754,0.0,0.0,0.0,0.017454999999999714,0.004986780023220444,0.0003526185970704785
ALA 890,L ALA  19,0.0,0.0,0.0,-0.0018099999999999982,0.0003923009049187107,2.7739863013363934e-05,-0.15093999999999994,0.11484740484660523,0.008120937876871131,0.15385499999999996,0.11432110030523682,0.008083722525854044,0.0,0.0,0.0,0.0011050000000001315,0.001980902572061546,0.00014007096415745925
CYS 891,L CYS  20,0.0,0.0,0.0,-0.0028450000000000085,0.0004483023533286344,3.16997634060565e-05,-0.785815,0.2554943263068668,0.0180661770686274,0.7995150000000005,0.2546715920062519,0.018008000968319445,0.0,0.0,0.0,0.010855000000000099,0.004744889355928108,0.00033551434395566346
TRP 892,L TRP  21,0.0,0.0,0.0,-0.019254999999999994,0.002271557835495394,0.0001606233949336229,-0.48530000000000023,0.22280727097650999,0.015754853220515883,0.45524499999999996,0.22410893550905117,0.015846894802294873,0.0,0.0,0.0,-0.04931000000000012,0.01239087971049648,0.0008761675068158865
GLU 893,L GLU  22,0.0,0.0,0.0,-0.004290000000000059,0.0004958830507286365,3.506422678456916e-05,82.89393500000004,1.0466241640471372,0.07400750437514322,-82.85443000000001,1.0413405759396979,0.07363389827716653,0.0,0.0,0.0,0.03521499999999918,0.006894836836356825,0.00048753858821627124
LEU 894,L LEU  23,0.0,0.0,0.0,-0.0024099999999999933,0.000491833305094315,3.4777866524558226e-05,-0.2103950000000001,0.08539261663047897,0.006038169828267483,0.2146650000000001,0.08510853526527164,0.0060180822422928,0.0,0.0,0.0,0.0018600000000000083,0.0025671774383546724,0.0001815268575169699
TYR 895,L TYR  24,0.0,0.0,0.0,-0.010389999999999962,0.0019919588349160246,0.00014085276000135754,-0.7001399999999994,0.3425672202648713,0.024223160446151616,0.7148950000000001,0.34258576148900316,0.02422447150868313,0.0,0.0,0.0,0.0043649999999999505,0.005659662092386466,0.0004001985444750914
CYS 896,L CYS  25,0.0,0.0,0.0,-0.007475000000000032,0.0010341058939972783,7.312232901104526e-05,0.08667000000000005,0.1579677850069438,0.011170009198742859,-0.09131499999999998,0.15761499222789688,0.011145062982101087,0.0,0.0,0.0,-0.0121199999999999,0.005309952918812013,0.00037547037166732754
LEU 897,L LEU  26,0.0,0.0,0.0,-0.0024999999999999827,0.0005196152422706868,3.674234614174934e-05,-0.06673000000000016,0.1545008967611515,0.010924863179921291,0.06659999999999996,0.1531652049259231,0.01083041550449474,0.0,0.0,0.0,-0.002630000000000108,0.0021617354139672413,0.00015285777703473447
GLU 898,L GLU  27,0.0,0.0,0.0,-0.0021400000000000186,0.0003746998799038829,2.6495282598982057e-05,74.43509000000003,0.7692211462838472,0.05439214887693976,-74.42043000000001,0.767457507033241,0.054267440749572717,0.0,0.0,0.0,0.012520000000003719,0.0026569907790571392,0.0001878776197421431
HIP 899,L HIP  28,0.0,0.0,0.0,-0.004944999999999942,0.0006180412607585045,4.3702116653542175e-05,-79.74664500000003,0.9967549693731246,0.07048121980251258,79.73991999999998,0.9945393424119361,0.07032455131762898,0.0,0.0,0.0,-0.011670000000000513,0.004658443946209544,0.00032940173041421885
GLY 900,L GLY  29,0.0,0.0,0.0,-0.0025199999999999958,0.0005287721626560848,3.738983819167937e-05,0.3626500000000003,0.1045598751912019,0.007393499678771792,-0.350205,0.1039665954766243,0.0073515484678399684,0.0,0.0,0.0,0.00992499999999996,0.0032030259131013805,0.00022648813434702193
ILE 901,L ILE  30,0.0,0.0,0.0,-0.021610000000000004,0.00427175607917865,0.0003020587691162082,-0.7732400000000003,0.13711160563569802,0.009695254612437771,0.8059700000000002,0.13792559262152737,0.009752812184185524,0.0,0.0,0.0,0.01111999999999968,0.008754176146274493,0.0006190137316732212
GLN 902,L GLN  31,0.0,0.0,0.0,-0.023335000000000015,0.006455445375804767,0.00045646892008108914,0.6182900000000001,0.9163769453123531,0.06479763521533789,-0.5736300000000003,0.9187436057464567,0.06496498337950994,0.0,0.0,0.0,0.021324999999999827,0.01798803421722312,0.0012719460975214119
PRO 903,L PRO  32,0.0,0.0,0.0,-0.031874999999999966,0.010793487619856776,0.0007632148288653775,1.146000000000001,0.2308053942177232,0.01632040593857864,-1.1244750000000001,0.23176949621337053,0.016388578244466413,0.0,0.0,0.0,-0.010349999999999842,0.022442760525389727,0.001586942815604884
ASP 904,L ASP  33,0.0,0.0,0.0,-0.35808999999999996,0.20970813503533883,0.01482860443534723,99.643065,3.64891956622396,0.25801757692812377,-99.44759000000003,3.5752465735800936,0.2528081096592453,-0.009823139999999998,0.014955562751979613,0.001057517983838573,-0.17243814000000093,0.2923695219307752,0.020673647156952017
GLY 905,L GLY  34,0.0,0.0,0.0,-0.2000299999999999,0.09470268792383912,0.0066964912827540005,0.5417550000000003,0.3152625651342061,0.022292429766066275,-0.375685,0.33483844727719053,0.02367665366716757,-0.004493376000000005,0.005770308167387939,0.0004080224034696131,-0.03845337600000004,0.07588624912608742,0.005365968135586813
GLN 906,L GLN  35,0.0,0.0,0.0,-0.09330499999999999,0.03349719353916083,0.0023686092702258827,-0.8111600000000005,1.0972999746650867,0.07759082530815095,0.9479550000000002,1.1208234307753382,0.07925418484140126,-0.0014424480000000011,0.00707385011529761,0.0005001967385624181,0.042047551999999974,0.04579636569088858,0.0032382920733726264
MET 907,L MET  36,0.0,0.0,0.0,-0.026115000000000013,0.008876473117178867,0.0006276614334177268,0.6632250000000006,0.42052051599773244,0.029735290849006262,-0.6540300000000003,0.4289958963673186,0.030334590742253236,0.0,0.0,0.0,-0.016919999999999887,0.028406928732265257,0.002008673193926774
PRO 908,L PRO  37,0.0,0.0,0.0,-0.005880000000000027,0.0009620810776644045,6.802940540677619e-05,0.5930099999999997,0.2456021170511374,0.017366692244063144,-0.595145,0.2448656243228103,0.017314614343813678,0.0,0.0,0.0,-0.008014999999999755,0.003689820456336447,0.00026090970660363425
SER 909,L SER  38,0.0,0.0,0.0,-0.002944999999999999,0.0008136184609508242,5.7531513103688995e-05,-0.40328499999999984,0.3921020196007666,0.027725799697664266,0.4096500000000003,0.3905149901092144,0.027613579766122304,0.0,0.0,0.0,0.0034200000000001425,0.003633675824836252,0.0002569396816375335
ASP 910,L ASP  39,0.0,0.0,0.0,-0.0017600000000000033,0.0005407402333838391,3.823610858861089e-05,77.14036500000005,2.0405271039042256,0.1442870552365625,-77.11769499999997,2.0342727870122763,0.14384480824796378,0.0,0.0,0.0,0.020910000000001504,0.006537728963487028,0.00046228724836413755
LYS 911,L LYS  40,0.0,0.0,0.0,-0.0011749999999999972,0.00045207853300063215,3.196677963136134e-05,-69.97209000000002,2.116654143194565,0.14967004980794785,69.965085,2.114929932119148,0.1495481296735854,0.0,0.0,0.0,-0.008179999999999663,0.0022310535627805845,0.0001577593103432558
THR 912,L THR  41,0.0,0.0,0.0,-0.0008750000000000001,0.0003596873642484521,2.5433737436719625e-05,-0.06694999999999993,0.22208151093686304,0.015703534235961027,0.06774000000000002,0.22171500264979807,0.015677618186446557,0.0,0.0,0.0,-8.49999999998552e-05,0.0008819155288347933,6.236084508728024e-05
ILE 913,L ILE  42,0.0,0.0,0.0,-0.0021299999999999874,0.00048280430818293103,3.4139420030223025e-05,0.16953,0.2273532473926863,0.016076302295615123,-0.16548,0.22643904168671972,0.016011658190206283,0.0,0.0,0.0,0.001919999999999984,0.0015535765188751623,0.00010985444915888175
GLY 914,L GLY  43,0.0,0.0,0.0,-0.001384999999999998,0.0005165026621422136,3.652225349016635e-05,-0.44857500000000017,0.5887700606985714,0.041632330247957504,0.4518849999999999,0.586465737937861,0.04146939002294342,0.0,0.0,0.0,0.0019249999999998901,0.0025158249144167887,0.0001778956857262177
GLY 915,L GLY  44,0.0,0.0,0.0,-0.001709999999999996,0.0007320519107276358,5.176388702560804e-05,-0.21133500000000002,0.39210736128642104,0.027726177411879185,0.21730000000000016,0.39259457459317976,0.027760628595188526,0.0,0.0,0.0,0.004255000000000082,0.0034307397161545414,0.00024258993177788874
GLY 916,L GLY  45,0.0,0.0,0.0,-0.001940000000000002,0.0007592101158440893,5.368426212587798e-05,0.6613450000000004,0.409025739990773,0.028922487442732122,-0.6520800000000002,0.4084300351345376,0.028880364748389138,0.0,0.0,0.0,0.007325000000000146,0.002658829629742983,0.00018800764612109808
ASP 917,L ASP  46,0.0,0.0,0.0,-0.0036449999999999838,0.0008239993932036383,5.82655558627893e-05,79.04154000000003,2.2354545619163826,0.1580705079765477,-79.00912499999998,2.225845789667095,0.15739106517491286,0.0,0.0,0.0,0.028770000000001943,0.01009787601429222,0.0007140276605287016
ASP 918,L ASP  47,0.0,0.0,0.0,-0.004634999999999997,0.0007153845119933724,5.058532395863426e-05,79.13780499999993,1.6295575739997659,0.11522712109091336,-79.10632499999997,1.6195243775184913,0.11451766696402474,0.0,0.0,0.0,0.02684500000000213,0.010981392215924916,0.0007765016902749676
SER 919,L SER  48,0.0,0.0,0.0,-0.0028799999999999963,0.00043081318457076866,3.046309242345622e-05,0.6679600000000002,0.21780054729040488,0.01540082439351866,-0.6598350000000004,0.21790079801368187,0.015407913190143462,0.0,0.0,0.0,0.005244999999999967,0.0022792487797517378,0.00016116722681736175
PHE 920,L PHE  49,0.0,0.0,0.0,-0.006865000000000007,0.0006904889571890344,4.8824942396279386e-05,0.6796500000000001,0.10900622688635574,0.00770790422229015,-0.6689750000000001,0.11095879584332188,0.00784597169731066,0.0,0.0,0.0,0.0038100000000000646,0.006040190394350051,0.00042710595875027676
ASN 921,L ASN  50,0.0,0.0,0.0,-0.015729999999999987,0.0023037143920199244,0.0001628972068514333,1.5494700000000001,0.6002166601319885,0.042441727056047034,-1.4403749999999997,0.5984113922503491,0.042314075339950484,0.0,0.0,0.0,0.09336500000000048,0.01731709487760462,0.001224503521840505
THR 922,L THR  51,0.0,0.0,0.0,-0.010989999999999984,0.0009486305919587677,6.707831244150534e-05,1.1099849999999996,0.20709083701361583,0.014643533517392582,-1.0774949999999999,0.20665773630570897,0.014612908672642819,0.0,0.0,0.0,0.02149999999999977,0.008972736483369936,0.0006344682813190818
PHE 923,L PHE  52,0.0,0.0,0.0,-0.01862500000000003,0.0017275343701357675,0.00012215512678558324,0.9860750000000001,0.15971583946184004,0.011293615314636907,-0.9817049999999994,0.16462723946844582,0.011640903739615967,0.0,0.0,0.0,-0.014255000000000066,0.012528765900918311,0.0008859175328438122
PHE 924,L PHE  53,0.0,0.0,0.0,-0.06952500000000005,0.013123999961901927,0.0009280069369352843,-0.8085300000000002,0.22304006164812468,0.015771314006765454,0.9764050000000004,0.23735102901609464,0.01678325221388855,0.0,0.0,0.0,0.09834999999999999,0.03344693558459434,0.0023650554961776303
SER 925,L SER  54,0.0,0.0,0.0,-0.27979,0.09799921377235624,0.006929590860938319,-0.99544,1.408426695430046,0.09959080671427457,1.3865700000000003,1.3274260488253198,0.09386319606480487,-0.014118767999999993,0.01692503227593308,0.0011967805094113468,0.09722123200000019,0.24550125337313744,0.017359560104994225
GLU 926,L GLU  55,0.0,0.0,0.0,-1.05363,0.46517443298186467,0.03289279959960837,100.00919,4.476417200607663,0.316530495796978,-98.79052499999997,3.78857142989002,0.2678924549084848,-0.2129671440000001,0.05286855168857951,0.003738371141050607,-0.04793214400000274,0.7900043778617526,0.05586174527531049
THR 927,L THR  56,0.0,0.0,0.0,-3.52323,0.39130689631029186,0.02766957599060686,-5.613789999999999,1.9092352253978644,0.13500331747590563,6.2269200000000025,1.4614968948307663,0.10334343650179173,-0.30455154,0.036134137174605875,0.0025550693428488726,-3.21465154,0.9869080900881076,0.0697849402909165
GLY 928,L GLY  57,0.0,0.0,0.0,-1.1910999999999996,0.5124418796312419,0.03623511280512317,-4.394434999999999,0.9445480113657574,0.06678963039929951,4.6780750000000015,0.768214461836662,0.05432096553702779,-0.322557768,0.08101964142785438,0.005728953786293837,-1.230017768,0.4261874468805225,0.030136003374579896
ALA 929,L ALA  58,0.0,0.0,0.0,-1.56389,0.38850818253931413,0.027471677042001003,-1.4882549999999992,0.3540794684460013,0.02503719932170957,1.9565000000000001,0.37908967276885586,0.026805687829264725,-0.2926151279999999,0.057836366293283356,0.004089648680516972,-1.3882601280000002,0.40725608815816455,0.028797354161614455
GLY 930,L GLY  59,0.0,0.0,0.0,-0.1586500000000001,0.02679398253339656,0.0018946206744358618,-1.1467999999999998,0.4041854772254942,0.02858022918032678,1.3706050000000003,0.42672960873953836,0.03017434000728098,0.0,0.0,0.0,0.06515499999999996,0.05303905141497165,0.00375042729232284
LYS 931,L LYS  60,0.0,0.0,0.0,-1.5289849999999998,0.5829683565812122,0.04122208781557524,-111.55013000000002,4.898503489136941,0.34637650348346943,113.10766999999991,5.025315261863027,0.35534344992635974,-0.2608654680000001,0.06149958169248438,0.004348677125489176,-0.23231046800000016,0.8752549713956665,0.061889872554111346
HIP 932,L HIP  61,0.0,0.0,0.0,-0.48281999999999997,0.13570382308542434,0.00959570935366431,-97.49063999999998,2.721010911481421,0.19240452671911015,98.04185999999994,2.7441389834370815,0.19403992837067194,-0.00983678399999999,0.006941056519907048,0.0004908068133825372,0.05856321599999942,0.1841543436056107,0.013021678514848485
VAL 933,L VAL  62,0.0,0.0,0.0,-1.3725649999999996,0.30831677828979975,0.02180128846823067,-0.6475749999999999,0.4224662996914662,0.029872878533462398,0.8329299999999997,0.40628912746958945,0.028728979715611228,-0.06835788000000001,0.033727115616275255,0.0023848672162130936,-1.2555678799999994,0.38394064185781973,0.027148703143077994
PRO 934,L PRO  63,0.0,0.0,0.0,-0.16835999999999995,0.05868287995659402,0.0041495062356863765,2.3942999999999985,0.30398700630127246,0.02149512735482275,-2.4187450000000017,0.28524894386305993,0.020170146253187048,0.0,0.0,0.0,-0.1928049999999999,0.07270582490419886,0.005141078182152078
ARG 935,L ARG  64,0.0,0.0,0.0,-0.09458499999999999,0.014317917970151493,0.0010124296889166848,-101.09536499999994,2.351868376798159,0.16630220776921764,101.57817999999997,2.346852270085458,0.16594751546204703,-1.4364000000000009e-05,0.0001507269700617644,1.0658006263837534e-05,0.3882156360000022,0.1156068813957889,0.008174640978679124
ALA 936,L ALA  65,0.0,0.0,0.0,-0.02479,0.002309956709551247,0.0001633386053571051,1.875725,0.2245916502789013,0.015881027891008866,-1.8354599999999996,0.22215134120684485,0.01570847198170465,0.0,0.0,0.0,0.015475000000000001,0.014846190588834483,0.0010497842040152767
VAL 937,L VAL  66,0.0,0.0,0.0,-0.02859999999999996,0.002264950330581225,0.00016015617378046967,-1.3269400000000002,0.13137947480485956,0.009289931754324337,1.3797749999999993,0.13428441597967156,0.009495342114690095,0.0,0.0,0.0,0.02423500000000002,0.015274153822716536,0.001080045774492929
PHE 938,L PHE  67,0.0,0.0,0.0,-0.025610000000000025,0.0022221386095382105,0.00015712892795409142,1.3154799999999998,0.12312550345074388,0.008706287842702866,-1.3377750000000004,0.12298997672574696,0.008696704656075133,0.0,0.0,0.0,-0.04790499999999998,0.012120064975072778,0.0008570180132295525
VAL 939,L VAL  68,0.0,0.0,0.0,-0.013234999999999976,0.0010815613713515816,7.64779379952125e-05,-0.9689199999999998,0.0919350509871012,0.006500789798171026,0.9790049999999993,0.09209030880066055,0.006511768183451026,0.0,0.0,0.0,-0.003150000000000048,0.004758938957372614,0.00033650780080110137
ASP 940,L ASP  69,0.0,0.0,0.0,-0.008135000000000019,0.0006684122979119863,4.726388684820483e-05,96.48390999999998,1.508097023372801,0.10663856319141549,-96.46285999999998,1.5008542702110845,0.10612642320390447,0.0,0.0,0.0,0.012914999999998145,0.009594153167427427,0.0006784090764430327
LEU 941,L LEU  70,0.0,0.0,0.0,-0.01002500000000004,0.0011637761812307527,8.229140295316496e-05,0.8956249999999997,0.2617993017083915,0.01851200615479065,-0.8875899999999999,0.25959018066945444,0.018355797708081226,0.0,0.0,0.0,-0.0019899999999999675,0.0051293176934169285,0.00036269753238752506
GLU 942,L GLU  71,0.0,0.0,0.0,-0.008670000000000011,0.0009171150418567822,6.48498265225115e-05,93.91491000000002,1.7542988462343254,0.12404766104000278,-93.8857950000001,1.7528817139108097,0.12394745465242313,0.0,0.0,0.0,0.020444999999999852,0.008642741173956496,0.0006111340892144821
PRO 943,L PRO  72,0.0,0.0,0.0,-0.013145000000000044,0.0014539515122589265,0.00010280989738347226,-0.23565999999999998,0.19474587132979213,0.013770612622537886,0.23466499999999993,0.18981797273967516,0.013422157571530752,0.0,0.0,0.0,-0.014139999999999913,0.008834613743679056,0.0006247015287319331
THR 944,L THR  73,0.0,0.0,0.0,-0.0056599999999999906,0.0005953150426455153,4.209513035970026e-05,0.17662499999999992,0.2977868606486858,0.02105671085129392,-0.15999500000000014,0.29760209168451734,0.021043645712542285,0.0,0.0,0.0,0.010969999999999926,0.005985741391005489,0.0004232558328008979
VAL 945,L VAL  74,0.0,0.0,0.0,-0.005284999999999956,0.0005601562282077935,3.9609026748961004e-05,-0.16682499999999997,0.14167545438430754,0.010017967452282924,0.18796500000000005,0.1436041217200955,0.010154344827461791,0.0,0.0,0.0,0.015854999999999966,0.004226579586379604,0.0002988643086753651
ILE 946,L ILE  75,0.0,0.0,0.0,-0.017484999999999955,0.001720399662869025,0.00012165062679657377,-0.17166999999999993,0.21683097357158196,0.015332265178374667,0.18674000000000018,0.2170232761710133,0.015345863025584437,0.0,0.0,0.0,-0.0024149999999999007,0.00954687252454956,0.0006750658301232528
ASP 947,L ASP  76,0.0,0.0,0.0,-0.013409999999999988,0.0018198626321786213,0.00012868372080415027,104.22760499999998,2.344953769050337,0.16581327116644465,-104.10020000000003,2.320836155354229,0.1641078983473891,0.0,0.0,0.0,0.11399499999999946,0.029792196545402865,0.00210662642036968
GLU 948,L GLU  77,0.0,0.0,0.0,-0.0069,0.0008944271909998699,6.324555320336434e-05,89.30881500000001,1.6333595197534916,0.11549595925332964,-89.25001000000002,1.6238398073363836,0.11482281393282136,0.0,0.0,0.0,0.05190499999999688,0.010944677930395512,0.0007739055982485415
VAL 949,L VAL  78,0.0,0.0,0.0,-0.017304999999999963,0.003005324441720036,0.00021250852924059127,-0.057255,0.4084540855163529,0.028882065367196313,0.11618000000000006,0.403241773133687,0.028513499224051744,0.0,0.0,0.0,0.041620000000000025,0.010469269315477335,0.0007402891327042268
ARG 950,L ARG  79,0.0,0.0,0.0,-0.07004000000000002,0.013321351282809188,0.000941961782664249,-111.08176999999999,2.9993390567097937,0.2120852986077158,111.24784499999994,2.992468417711254,0.21159947106502058,0.0,0.0,0.0,0.09603500000000566,0.05227125189814727,0.0036961356678290127
THR 951,L THR  80,0.0,0.0,0.0,-0.015279999999999995,0.004741476563265885,0.00033527302307223935,-0.18469499999999997,0.6260170540608296,0.04426609040648381,0.22219500000000023,0.6216390970450615,0.04395652209712453,0.0,0.0,0.0,0.022219999999999886,0.009105031576001966,0.0006438229570308628
GLY 952,L GLY  81,0.0,0.0,0.0,-0.005824999999999989,0.001119988839230126,7.919517030728721e-05,1.5207350000000002,0.2991534970128216,0.021153346635343576,-1.5123899999999997,0.29887127312607936,0.02113339039293075,0.0,0.0,0.0,0.0025200000000000495,0.01168843873235425,0.0008264974289131184
THR 953,L THR  82,0.0,0.0,0.0,-0.00903499999999999,0.0017128266111898036,0.00012111513117690841,0.9181150000000001,0.35048207054712466,0.024782824876817378,-0.8633699999999997,0.3493980439269812,0.02470617261940836,0.0,0.0,0.0,0.04571000000000023,0.010275986570640896,0.0007266219787482073
TYR 954,L TYR  83,0.0,0.0,0.0,-0.03519499999999998,0.005792838250805878,0.00040961552094616544,0.87993,0.4011946473969961,0.02836874557501618,-0.88295,0.3991845281320409,0.02822660867869183,0.0,0.0,0.0,-0.03821500000000018,0.024765677357989138,0.001751197840051226
ARG 955,L ARG  84,0.0,0.0,0.0,-0.08535499999999992,0.025842193695582653,0.001827319040288274,-99.3696700000001,4.563880654781145,0.32271509595218484,99.55468999999998,4.593328565855596,0.3247973777134371,-0.0003235319999999997,0.0027608049646753383,0.00019521839120554185,0.09934146800000164,0.0493899420187235,0.0034923962923849787
GLN 956,L GLN  85,0.0,0.0,0.0,-0.91694,0.45173485187662876,0.03194247770602648,1.7812650000000008,2.6865243112197965,0.18996595582860368,-0.5322399999999997,2.258022491562031,0.15966630158552558,-0.22563907200000005,0.11749754716084777,0.008308331237022163,0.1064459279999998,0.5385148694530679,0.03807875159600527
LEU 957,L LEU  86,0.0,0.0,0.0,-0.20316000000000004,0.45673625255720607,0.0322961301396932,-1.5048749999999982,0.6411523760971372,0.045336319291215336,0.39086499999999974,0.3038384550628844,0.021484623196020965,-0.03577489199999998,0.01737806388123651,0.0012288146814315348,-1.3529448919999993,0.3358214400734133,0.023746161754374235
PHE 958,L PHE  87,0.0,0.0,0.0,-0.6661399999999995,0.15085075538425535,0.010666759207932005,0.44571999999999967,0.6869141078766691,0.048572162377230034,-0.06240000000000002,0.6526966830006108,0.04615262506076982,-0.023272235999999977,0.01488028985326245,0.0010521953861263255,-0.30609223599999974,0.17261593323641056,0.012205789693231025
HIE 959,L HIE  88,0.0,0.0,0.0,-3.7482450000000007,0.5867471473939984,0.041489288676415895,-10.698354999999994,1.271956453254229,0.08994090334700551,10.922905000000005,1.0554638155687597,0.07463256212856975,-0.6923370599999998,0.049488154529989156,0.0034993409656563093,-4.216032059999999,0.5171480747604041,0.03656789105406494
PRO 960,L PRO  89,0.0,0.0,0.0,-1.5332299999999992,0.40656312806254596,0.028748354483344098,-2.455250000000001,0.7588357908665069,0.053657793352876376,2.9362899999999996,0.8325617730234814,0.05887100754615989,-0.3256355880000001,0.08169191902204165,0.005776490990862796,-1.3778255880000003,0.38586509259333635,0.027284782359592318
GLU 961,L GLU  90,0.0,0.0,0.0,-1.028975,0.5304165856899643,0.03750611645951892,136.95068500000002,9.595182652548603,0.6784818720340642,-135.00374000000008,9.1934432386566,0.6500746056507697,-0.178145964,0.09195794274361017,0.0065024084897971025,0.7398240359999966,0.7030345882641891,0.04971205247703005
GLN 962,L GLN  91,0.0,0.0,0.0,-0.22223500000000002,0.027392330587228574,0.0019369302710733009,0.49105000000000004,0.9399343687194329,0.06646339659918077,-0.20974499999999985,0.8747446427243782,0.06185378686770116,-2.9735999999999998e-05,0.00041947790109134474,2.966156684195897e-05,0.059040263999999676,0.08421377773707472,0.0059548133307222246
LEU 963,L LEU  92,0.0,0.0,0.0,-0.07934999999999999,0.010492259051319721,0.0007419147525154106,0.899355,0.4280198231098658,0.030265571940325264,-0.789565,0.41179580592206105,0.02911836068316688,0.0,0.0,0.0,0.03043999999999988,0.02672333063074284,0.001889624830488844
ILE 964,L ILE  93,0.0,0.0,0.0,-0.053749999999999964,0.0075463567368630495,0.0005336080021888648,-1.2771149999999996,0.18021576450189142,0.01274317891560053,1.3123049999999998,0.1815409650051482,0.012836884741829,0.0,0.0,0.0,-0.018559999999999972,0.009813582424374813,0.0006939250680008549
THR 965,L THR  94,0.0,0.0,0.0,-0.028185000000000012,0.003505820160818343,0.00024789892093351627,1.6870600000000004,0.5059585915863074,0.035776675111027285,-1.5791699999999995,0.49626459787093513,0.03509120624173533,0.0,0.0,0.0,0.07970499999999989,0.022177420386510577,0.0015681804344526411
GLY 966,L GLY  95,0.0,0.0,0.0,-0.011384999999999968,0.0022642382825135902,0.00016010582437875413,0.48155499999999984,0.44789842260829626,0.03167120119090843,-0.42050500000000013,0.4391728361078357,0.031054209052477886,0.0,0.0,0.0,0.049665000000000126,0.016402218599933304,0.0011598119998516958
LYS 967,L LYS  96,0.0,0.0,0.0,-0.032095000000000005,0.005772865406364284,0.00040820322757174194,-110.34531000000007,4.398507830375815,0.3110214713960867,110.53623999999992,4.411388991283872,0.31193230701885094,0.0,0.0,0.0,0.15883499999999912,0.05226296752960058,0.0036955498745112913
GLU 968,L GLU  97,0.0,0.0,0.0,-0.010884999999999995,0.0015400568171337677,0.00010889846188078579,101.37278500000004,2.541627195080135,0.17972018248893074,-101.32591500000008,2.525368335066501,0.1785705074719304,0.0,0.0,0.0,0.035985000000002,0.022813916257406724,0.0016131874891034315
ASP 969,L ASP  98,0.0,0.0,0.0,-0.00453999999999998,0.0005462600113499379,3.862641583165815e-05,92.89871000000002,1.4677232456773657,0.10378370599235943,-92.87996000000001,1.4616544798279796,0.10335457944380601,0.0,0.0,0.0,0.014210000000001912,0.007061579143506561,0.0004993290498258981
ALA 970,L ALA  99,0.0,0.0,0.0,-0.0022850000000000058,0.0004514144437210605,3.19198214280715e-05,-0.21649999999999983,0.11747369918411574,0.008306644930415682,0.21774000000000004,0.11727127696072896,0.008292331517733719,0.0,0.0,0.0,-0.001045000000000006,0.001285680753530998,9.09113579262799e-05
ALA 971,L ALA 100,0.0,0.0,0.0,-0.0016399999999999748,0.000480000000000022,3.394112549695584e-05,-0.14040999999999995,0.11179437329311348,0.007905055945406081,0.14215500000000006,0.11165997928980635,0.007895552854297152,0.0,0.0,0.0,0.00010499999999997955,0.0012821758849706636,9.066352629366189e-05
ASN 972,L ASN 101,0.0,0.0,0.0,-0.0014949999999999957,0.0004999749993749362,3.535357124817573e-05,-0.29817999999999983,0.2768707055648903,0.01957771534168379,0.2996099999999999,0.27709866094948943,0.019593834221509593,0.0,0.0,0.0,-6.500000000151828e-05,0.0011094029926036271,7.844663791386739e-05
ASN 973,L ASN 102,0.0,0.0,0.0,-0.0019000000000000438,0.00042426406871186756,2.9999999999995688e-05,0.6699250000000003,0.21713164065838073,0.015353525551970167,-0.6669099999999999,0.21718550112749227,0.015357334062264834,0.0,0.0,0.0,0.0011150000000002436,0.0009908455984665083,7.00633641784511e-05
TYR 974,L TYR 103,0.0,0.0,0.0,-0.0027899999999999856,0.00045376205218158845,3.208582241427252e-05,0.9774950000000007,0.22440131455719792,0.015867569123057017,-0.9779499999999998,0.223884160895764,0.015831000836965477,0.0,0.0,0.0,-0.003245000000000057,0.001387434683147436,9.81064472906961e-05
ALA 975,L ALA 104,0.0,0.0,0.0,-0.0016949999999999554,0.0004711422290562096,3.3314786506899146e-05,0.9068500000000005,0.06896105785150554,0.004876283164459737,-0.9056799999999998,0.06894409039214584,0.0048750833839024624,0.0,0.0,0.0,-0.0005249999999999178,0.0009640409742329387,6.816799102217967e-05
ARG 976,L ARG 105,0.0,0.0,0.0,-0.006179999999999999,0.0006982836100038813,4.9376107582516696e-05,-95.32883500000001,1.3625294263893042,0.09634537969660938,95.33419000000002,1.360489659607538,0.09620114640426679,0.0,0.0,0.0,-0.0008250000000012392,0.008172782573885012,0.0005779029979157338
GLY 977,L GLY 106,0.0,0.0,0.0,-0.0021599999999999463,0.00040546269865424664,2.867054237366154e-05,1.1629900000000004,0.10178904607077652,0.007197572472715598,-1.1586999999999994,0.1015038422918112,0.007177405520102957,0.0,0.0,0.0,0.002130000000000054,0.001205445975562503,8.523790236742791e-05
HID 978,L HID 107,0.0,0.0,0.0,-0.004579999999999946,0.0006352952069707575,4.492215489043338e-05,0.2437300000000001,0.369301783234254,0.026113579522922543,-0.23973,0.36895705319183153,0.02608920342785498,0.0,0.0,0.0,-0.0005800000000000871,0.0019062004091908193,0.00013478872356394
TYR 979,L TYR 108,0.0,0.0,0.0,-0.008514999999999984,0.0013152091088492006,9.299932795455858e-05,0.8666599999999997,0.3589087967715484,0.02537868440246663,-0.86024,0.35880894972115734,0.02537162414982533,0.0,0.0,0.0,-0.0020949999999998,0.0031410149633524296,0.0002221032980394918
THR 980,L THR 109,0.0,0.0,0.0,-0.005725,0.0007545694136393374,5.335611492603324e-05,1.0686250000000006,0.17046563986621877,0.012053740990870716,-1.0548400000000004,0.17009733801561672,0.01202769811726229,0.0,0.0,0.0,0.008060000000000045,0.0038944062448596378,0.00027537610644354883
ILE 981,L ILE 110,0.0,0.0,0.0,-0.010499999999999989,0.0012767145334804592,9.027735042634521e-05,1.298935,0.1818073177157611,0.012855718722615182,-1.283345,0.181979768037549,0.012867912801810584,0.0,0.0,0.0,0.005090000000000234,0.0045991194809442745,0.0003252068572462851
GLY 982,L GLY 111,0.0,0.0,0.0,-0.005374999999999995,0.0007031180555212723,4.9717954503379105e-05,1.0564149999999999,0.14803118852120398,0.010467385723044753,-1.0568400000000002,0.14901843644327817,0.010537194693085852,0.0,0.0,0.0,-0.005799999999999988,0.005192301994298882,0.0003671511950137174
LYS 983,L LYS 112,0.0,0.0,0.0,-0.017750000000000002,0.0025253712598349246,0.000178570714284289,-109.47041000000003,2.2305778336338227,0.15772567121268746,109.537645,2.230457347490501,0.1577171515557893,0.0,0.0,0.0,0.04948499999999854,0.021256523116445145,0.0015030631640086966
GLU 984,L GLU 113,0.0,0.0,0.0,-0.029905000000000004,0.0053959220713423175,0.00038154930874003144,115.92701000000007,2.579661847972316,0.18240963858694453,-115.62502999999995,2.5547247795232773,0.1806463215666217,0.0,0.0,0.0,0.27207500000000023,0.043396075571413624,0.0030685659313430453
ILE 985,L ILE 114,0.0,0.0,0.0,-0.032660000000000036,0.005391140881112332,0.0003812112275366549,0.9619800000000001,0.2110319397626804,0.014922211565314232,-0.9303999999999998,0.2144599496409522,0.015164608468404278,0.0,0.0,0.0,-0.0010800000000001297,0.013304645805131014,0.0009407805270093293
ILE 986,L ILE 115,0.0,0.0,0.0,-0.02581999999999999,0.0031571506140823016,0.00022324426084448682,0.29522499999999996,0.18640604704515373,0.01318089799198068,-0.27635499999999985,0.18865054724277938,0.013339608122992244,0.0,0.0,0.0,-0.006949999999999798,0.009610280953228995,0.000679549483113614
ASP 987,L ASP 116,0.0,0.0,0.0,-0.06900999999999996,0.013116779330308397,0.0009274963611788609,115.48374999999996,3.1188234684749228,0.22053412238823664,-114.97237500000004,3.079871702582507,0.21777981660806484,0.0,0.0,0.0,0.44236500000000506,0.07899342868239032,0.0055856789090494114
LEU 988,L LEU 117,0.0,0.0,0.0,-0.14617999999999992,0.03527446101643552,0.002494281058742207,0.7420749999999995,0.2198376204724769,0.0155448672196003,-0.58695,0.21854257594345364,0.015453293742759212,-0.00265986,0.010029844048538341,0.0007092170740964997,0.006285140000000082,0.03894190516703063,0.002753608521593081
VAL 989,L VAL 118,0.0,0.0,0.0,-0.03669999999999999,0.004070626487409555,0.0002878367592924873,0.84485,0.25483211630404906,0.018019351750271206,-0.7965300000000003,0.25660929270001015,0.01814501709836608,0.0,0.0,0.0,0.011620000000000163,0.023894258724639503,0.0016895792375618418
LEU 990,L LEU 119,0.0,0.0,0.0,-0.06132,0.008758287503844539,0.0006193044485549874,-0.1843450000000001,0.2830420745666622,0.020014097028719525,0.2611100000000002,0.2925813867969044,0.020688628265305528,0.0,0.0,0.0,0.01544499999999978,0.029464164250831874,0.0020834310343757468
ASP 991,L ASP 120,0.0,0.0,0.0,-0.3249249999999999,0.07810863828668424,0.0055231147801761615,133.22292499999998,3.7280626844762033,0.2636138404881648,-131.78195000000002,3.630504034909024,0.2567154022209293,-0.03945265199999999,0.03846081874315855,0.0027195905743274077,1.0765973480000004,0.2411097700873901,0.01704903534391229
ARG 992,L ARG 121,0.0,0.0,0.0,-0.4575599999999999,0.08189576545829502,0.005790905110602343,-136.31455000000005,3.877915997993222,0.2742100699052805,137.43472500000004,3.845513446779407,0.2719188635361772,-0.011231063999999999,0.01726729499901777,0.0012209821386554025,0.6513839360000014,0.23178013517190127,0.0163893305324386
ILE 993,L ILE 122,0.0,0.0,0.0,-0.07088,0.007906680719492479,0.0005590867553430062,0.08120999999999992,0.35234312239633686,0.02491442111508915,0.01645999999999999,0.37057963840448654,0.026203937528547116,0.0,0.0,0.0,0.02678999999999954,0.055094699382063524,0.0038957835540491407
ARG 994,L ARG 123,0.0,0.0,0.0,-0.3170150000000003,0.8942858126879797,0.0632355562470593,-146.09185499999995,5.4742816125950675,0.38709016503908006,139.85780000000005,4.699095608728787,0.3322762370376053,-0.4435116480000001,0.07589927995103542,0.005366889554055331,-6.994581648000002,1.3149827025776217,0.09298331861356493
LYS 995,L LYS 124,0.0,0.0,0.0,-1.3747800000000003,0.8004405734344049,0.05659969574123164,-165.25436500000006,6.368574430101517,0.4503262166016035,164.10021999999992,5.931546325504848,0.4194236629686626,-0.4522419719999998,0.09983108017551666,0.0070591233765285736,-2.9811669719999956,1.9725880898555135,0.13948304148246524
LEU 996,L LEU 125,0.0,0.0,0.0,-0.19725000000000012,0.0355760804474011,0.002515608773239546,-0.4907749999999996,0.4158898464437436,0.029407853064700305,0.6000700000000002,0.4272170351238348,0.030208806257447502,-0.00031701600000000015,0.002093639779079487,0.00014804268851490105,-0.08827201599999979,0.07640364060674408,0.00540255323803686
ALA 997,L ALA 126,0.0,0.0,0.0,-0.09810499999999996,0.018039511495603226,0.001275586090783372,-1.3282850000000004,0.42129212403627797,0.029789851776653622,1.5470400000000009,0.4103738276254905,0.02901781163354637,-0.0002939039999999999,0.002466657031770732,0.00017441899140265658,0.12035609599999988,0.09180760763745222,0.006491778192495633
ASP 998,L ASP 127,0.0,0.0,0.0,-0.6758200000000002,0.6009641067484812,0.04249457951315673,87.33149499999996,11.323774957582815,0.8007118061137217,-87.61385499999994,9.690395297096332,0.6852144226955045,-0.25030637999999994,0.08619587343605485,0.006094968661693178,-1.2084863799999959,1.9740714823624306,0.13958793317254548
GLN 999,L GLN 128,0.0,0.0,0.0,-1.0131000000000001,0.52417677361745,0.03706489511653847,-4.8768800000000025,2.5083144829945034,0.17736461802738424,6.207910000000002,2.257239079472973,0.15961090598546193,-0.23293195200000005,0.1316386046181562,0.009308254999143303,0.0849980479999996,0.5419930418340578,0.03832469552367864
CYS1000,L CYS 129,0.0,0.0,0.0,-0.06855999999999997,0.011023901305799238,0.0007795075368461877,-0.6733199999999998,0.2644271498919884,0.018697823081845664,0.840315,0.25431029427649965,0.017982453360845935,0.0,0.0,0.0,0.09843499999999988,0.04209187302793723,0.002976344885089755
THR1001,L THR 130,0.0,0.0,0.0,-0.06834500000000002,0.011358960119658673,0.0008031997727838204,0.029690000000000084,0.48657568157481923,0.03440609640020209,0.07822499999999995,0.4614748144536167,0.03263119706469562,0.0,0.0,0.0,0.03956999999999995,0.06627786282010013,0.004686552624264455
GLY1002,L GLY 131,0.0,0.0,0.0,-0.013989999999999982,0.002231568954793911,0.00015779575406201508,-0.15013499999999994,0.20174502912091788,0.014265527816207853,0.17884999999999998,0.2032210557496443,0.014369898660046291,0.0,0.0,0.0,0.01472500000000006,0.011849446189590399,0.0008378823753964466
LEU1003,L LEU 132,0.0,0.0,0.0,-0.034194999999999996,0.0061005716945218115,0.000431375561431108,-0.8262849999999996,0.1739583679361239,0.012300714161177768,0.8859500000000008,0.17814266052801184,0.012596588327797028,0.0,0.0,0.0,0.025470000000000464,0.013885211557624809,0.0009818327250606326
GLN1004,L GLN 133,0.0,0.0,0.0,-0.008340000000000004,0.0009243376006633091,6.536053855347289e-05,0.2003750000000003,0.18666484504319522,0.013199197773917945,-0.16756999999999997,0.1873911820230611,0.013250557554306916,0.0,0.0,0.0,0.024464999999999862,0.006568011495118561,0.0004644285467109529
GLY1005,L GLY 134,0.0,0.0,0.0,-0.005244999999999982,0.0007314198520685495,5.171919372921328e-05,0.44636000000000003,0.1481358849165181,0.010474788876153995,-0.4383300000000001,0.14801750268127034,0.010466417988022423,0.0,0.0,0.0,0.0027850000000000886,0.008506396122918248,0.0006014930381974449
PHE1006,L PHE 135,0.0,0.0,0.0,-0.012904999999999943,0.001675104474353721,0.00011844777330114432,-0.6655749999999999,0.17037333821640072,0.012047214278620611,0.6645549999999996,0.16941893924529433,0.011979728080177932,0.0,0.0,0.0,-0.013924999999999868,0.006478377497491436,0.000458090465956253
SER1007,L SER 136,0.0,0.0,0.0,-0.003934999999999995,0.00044807923406466223,3.168398649159969e-05,0.9234750000000002,0.281249514444025,0.01988734388687939,-0.9149999999999998,0.282025619403628,0.019942222794864174,0.0,0.0,0.0,0.004539999999999992,0.004417963331672199,0.0003123971830858924
VAL1008,L VAL 137,0.0,0.0,0.0,-0.003954999999999934,0.0004277557714397433,3.0246900667672538e-05,-0.7843900000000003,0.05835184572915662,0.004126098580983793,0.79085,0.05888987603994169,0.004164143069107795,0.0,0.0,0.0,0.0025050000000002054,0.0025999951923032327,0.00018384742315300374
PHE1009,L PHE 138,0.0,0.0,0.0,-0.00450999999999995,0.000529055762656494,3.740989174002275e-05,0.8326049999999999,0.060777289960975624,0.004297603387354694,-0.8407999999999995,0.06094604170904599,0.004309535937894458,0.0,0.0,0.0,-0.012704999999999824,0.002749177149621211,0.0001943961805180262
HID1010,L HID 139,0.0,0.0,0.0,-0.002839999999999958,0.0004054626986542195,2.867054237365962e-05,-0.9548699999999996,0.14249351950176942,0.01007581339148387,0.9536449999999994,0.1422830593394757,0.01006093161069112,0.0,0.0,0.0,-0.0040650000000000295,0.0011793112396650041,8.338989746966382e-05
SER1011,L SER 140,0.0,0.0,0.0,-0.0011350000000000637,0.00034172357249680213,2.4163505540378157e-05,0.716535,0.09932013277779816,0.007022993939552937,-0.7145450000000004,0.09918900128038134,0.007013721542447879,0.0,0.0,0.0,0.000854999999999973,0.0013281472056966013,9.391418955620311e-05
PHE1012,L PHE 141,0.0,0.0,0.0,-0.001339999999999968,0.00047370877129311053,3.349626844889058e-05,0.2646300000000001,0.1313900799147333,0.009290681648835031,-0.26592499999999997,0.13122564297804018,0.009279054201533707,0.0,0.0,0.0,-0.0026349999999998363,0.0008670495948907319,6.130966481722854e-05
GLY1013,L GLY 142,0.0,0.0,0.0,-0.0005749999999999655,0.0004943429983320988,3.495532863527172e-05,0.1487899999999999,0.08809679846623263,0.006229384359629772,-0.14799000000000004,0.08822029188344367,0.006238116662903956,0.0,0.0,0.0,0.0002249999999999053,0.0008392705165796703,5.9345387352342166e-05
GLY1014,L GLY 143,0.0,0.0,0.0,-0.000860000000000029,0.0003469870314579605,2.4535688292771375e-05,-0.13845499999999997,0.10221138867562646,0.007227436604702936,0.14147500000000002,0.10235101062031582,0.007237309367092166,0.0,0.0,0.0,0.002159999999999964,0.0011377170122663827,8.044874144448576e-05
GLY1015,L GLY 144,0.0,0.0,0.0,-0.0011400000000000388,0.00034698703145795364,2.453568829277089e-05,0.06548499999999992,0.1196519526585337,0.008460670710706093,-0.05968499999999995,0.11998873186678821,0.008484484596898033,0.0,0.0,0.0,0.004659999999999993,0.0016716458955174215,0.00011820321484630277
THR1016,L THR 145,0.0,0.0,0.0,-0.003585000000000052,0.0005126158405668166,3.6247413700843805e-05,0.7833550000000001,0.11256459911979019,0.007959519135914892,-0.7655699999999999,0.11236429637567502,0.00794535559304948,0.0,0.0,0.0,0.014199999999999777,0.004256759330758402,0.0003009983388658376
GLY1017,L GLY 146,0.0,0.0,0.0,-0.0012950000000000173,0.00045604276115295705,3.2247092892229294e-05,0.20324999999999996,0.14928937504055687,0.010556352945027946,-0.20400000000000007,0.14857028639670852,0.010505505699394006,0.0,0.0,0.0,-0.002045000000000048,0.0017300216761646724,0.0001223310058815757
SER1018,L SER 147,0.0,0.0,0.0,-0.0015300000000000107,0.0004990991885387026,3.5291642070041975e-05,0.4485299999999997,0.1816844767722341,0.01284703255619765,-0.4477500000000002,0.18192794590166692,0.012864248423440803,0.0,0.0,0.0,-0.0007499999999999279,0.0013219304066400886,9.347459547918969e-05
GLY1019,L GLY 148,0.0,0.0,0.0,-0.0014750000000000219,0.000499374608885938,3.531111722956267e-05,0.1570599999999999,0.11208040149821023,0.007925281193749533,-0.15436999999999995,0.11217242575606544,0.00793178829142584,0.0,0.0,0.0,0.001214999999999974,0.001260466183600376,8.912841858801537e-05
PHE1020,L PHE 149,0.0,0.0,0.0,-0.009810000000000017,0.0010168087332433683,7.18992350446089e-05,0.2202800000000001,0.10175181374304826,0.007194939749573996,-0.22482000000000013,0.10096106972491876,0.00713902570383379,0.0,0.0,0.0,-0.01434999999999973,0.003917588543989803,0.00027701534253539233
THR1021,L THR 150,0.0,0.0,0.0,-0.003664999999999996,0.0005222786612527919,3.693067830408809e-05,0.9342700000000002,0.14710202955771812,0.010401684262656643,-0.9315800000000007,0.14710422699568637,0.010401839644985502,0.0,0.0,0.0,-0.000975000000000015,0.002322579385080641,0.00016423116330346028
SER1022,L SER 151,0.0,0.0,0.0,-0.002350000000000003,0.00047696960070845145,3.372684390807859e-05,-0.3416499999999998,0.11996915228507757,0.008483100111397994,0.34301999999999994,0.12041087824611242,0.008514334853645382,0.0,0.0,0.0,-0.0009800000000001537,0.0019208331525668771,0.0001358234147707973
LEU1023,L LEU 152,0.0,0.0,0.0,-0.007740000000000018,0.0009013323471394318,6.373382147650795e-05,-0.31438000000000016,0.15769840075282915,0.011150960855459923,0.32650499999999993,0.1574527864948729,0.011133593304724227,0.0,0.0,0.0,0.004385000000000108,0.0029524185001452243,0.0002087675142353304
LEU1024,L LEU 153,0.0,0.0,0.0,-0.010790000000000076,0.0012189749792346745,8.619454739135693e-05,0.20348000000000016,0.1283286390483434,0.009074205089152439,-0.19491500000000006,0.12785666887182695,0.00904083175791918,0.0,0.0,0.0,-0.0022249999999998217,0.0042911973853456175,0.0003034334770587868
MET1025,L MET 154,0.0,0.0,0.0,-0.005065000000000026,0.0006933794055205681,4.9029327957869074e-05,-0.1306950000000002,0.2039296986095942,0.014420007277217291,0.13278500000000004,0.20433597034051537,0.014448735026811167,0.0,0.0,0.0,-0.0029750000000000167,0.002822122428244333,0.00019955419063502137
GLU1026,L GLU 155,0.0,0.0,0.0,-0.00686,0.0010632027088001317,7.517978451684793e-05,95.377955,1.6134644009016486,0.11408916190806459,-95.343205,1.6069450217652066,0.11362817218841417,0.0,0.0,0.0,0.027889999999998735,0.00931170768441238,0.0006584371648074878
ARG1027,L ARG 156,0.0,0.0,0.0,-0.021095000000000034,0.003829618127176655,0.0002707948947081539,-100.37919499999994,2.1624598047086305,0.15290899919528098,100.47703500000001,2.1536759444658697,0.15228788648101588,0.0,0.0,0.0,0.07674499999999754,0.0291559595108814,0.002061637668214465
LEU1028,L LEU 157,0.0,0.0,0.0,-0.017185000000000016,0.0036098164773295414,0.00025525257099586536,-0.13634499999999988,0.20870046951312785,0.014757351722954903,0.15050999999999998,0.20979258780996055,0.014834576148309733,0.0,0.0,0.0,-0.003019999999999885,0.005940505029035668,0.00042005713897039096
SER1029,L SER 158,0.0,0.0,0.0,-0.006415000000000029,0.0013538002068252013,9.572813066178504e-05,-0.5281250000000003,0.22536889620131642,0.0159359874772478,0.5475649999999999,0.2261931603187865,0.01599427175194298,0.0,0.0,0.0,0.01302499999999986,0.00564573954411621,0.0003992140716457619
VAL1030,L VAL 159,0.0,0.0,0.0,-0.02167499999999999,0.00805601483365072,0.000569646271821384,-0.5672449999999999,0.22753396444267393,0.01608908092076735,0.6033749999999999,0.22322565796744823,0.01578443764836115,0.0,0.0,0.0,0.01445500000000005,0.008111595095910598,0.0005735763898557927
ASP1031,L ASP 160,0.0,0.0,0.0,-0.06457999999999998,0.057060701012167744,0.004034800862496191,92.77013500000001,4.418169674963795,0.31241177375996637,-92.37324000000001,4.375575573841137,0.3093999159857287,-0.013086647999999989,0.034612777919318986,0.0024474929982454454,0.31922835199999705,0.19521628091563578,0.013803875603346406
TYR1032,L TYR 161,0.0,0.0,0.0,-0.1710999999999999,0.21501290658934885,0.015203708429195828,-0.8206149999999998,1.368615825122229,0.09677575307831501,0.8789349999999998,1.0535085100629233,0.07449430115032292,-0.04847961599999999,0.057963241560255625,0.0040986201166810675,-0.16125961599999955,0.4924365609773631,0.03482052315712762
GLY1033,L GLY 162,0.0,0.0,0.0,-0.004859999999999996,0.0013749181793837985,9.72213968218946e-05,-0.6663000000000001,0.1042278273782953,0.0073700203527533505,0.6762250000000003,0.10251299612731717,0.007248763472137625,0.0,0.0,0.0,0.005065000000000013,0.004206040299378949,0.0002974119617634751
LYS1034,L LYS 163,0.0,0.0,0.0,-0.012974999999999985,0.003938829140747312,0.00027851727953576063,-88.59888499999994,2.3757231808006933,0.16798899713662444,88.6817,2.387530745350229,0.1688239180328519,0.0,0.0,0.0,0.06983999999999987,0.036708914448672664,0.002595712233665327
LYS1035,L LYS 164,0.0,0.0,0.0,-0.01673000000000001,0.0036065357339141986,0.00025502058740423317,-84.87772,2.1271535467853826,0.150412469755696,85.055845,2.1310236087326677,0.15068612446034974,0.0,0.0,0.0,0.16139499999999835,0.04131778037358703,0.002921608268573983
SER1036,L SER 165,0.0,0.0,0.0,-0.003125000000000011,0.0005285593627966311,3.737479096931384e-05,0.6918649999999996,0.31989049184838275,0.022619673602309143,-0.6838699999999999,0.3206427031759814,0.02267286297537218,0.0,0.0,0.0,0.004869999999999979,0.0025832344067077692,0.00018266225663774715
LYS1037,L LYS 166,0.0,0.0,0.0,-0.004700000000000035,0.0006403124237432964,4.52769256906879e-05,-84.89847499999998,1.2944730508529456,0.09153306723213564,84.90831000000006,1.2939418819610171,0.09149550791959184,0.0,0.0,0.0,0.005135000000001071,0.007728309970492142,0.0005464740387246601
LEU1038,L LEU 167,0.0,0.0,0.0,-0.0027050000000000073,0.00045604276115298676,3.2247092892231394e-05,0.6202549999999998,0.15247101355667583,0.01078132876203115,-0.618705,0.1531855997638158,0.010831857637312254,0.0,0.0,0.0,-0.0011550000000001858,0.0016373683153159064,0.00011577942390598704
GLU1039,L GLU 168,0.0,0.0,0.0,-0.002384999999999973,0.00048659531440402385,3.4407484650868535e-05,81.38550500000004,1.1126503583643057,0.07867626134890428,-81.38247000000003,1.1110144684458538,0.07856058646344308,0.0,0.0,0.0,0.0006500000000004036,0.003916312040681929,0.0002769250801208718
PHE1040,L PHE 169,0.0,0.0,0.0,-0.002004999999999977,0.0002344674817539056,1.6579354631591974e-05,0.8103799999999999,0.05405104624334381,0.003821986132889607,-0.8111699999999995,0.0539769497100469,0.003816746716773941,0.0,0.0,0.0,-0.002795000000000023,0.0008443784696450199,5.9706574177391295e-05
SER1041,L SER 170,0.0,0.0,0.0,-0.0009449999999999381,0.0002682815685059035,1.8970371635788762e-05,-0.6730199999999996,0.12093626255181071,0.008551485134174207,0.6742549999999997,0.12099119792365187,0.008555369651569797,0.0,0.0,0.0,0.00028999999999989717,0.0009929249719895343,7.021039809032624e-05
ILE1042,L ILE 171,0.0,0.0,0.0,-0.0012500000000000189,0.00043301270189227887,3.061862178479394e-05,0.3558350000000003,0.05239530298604891,0.0037049074043758942,-0.3553949999999999,0.05253997501902767,0.003715137261932627,0.0,0.0,0.0,-0.0008099999999999241,0.0008910106621133997,6.300396812899005e-05
TYR1043,L TYR 172,0.0,0.0,0.0,-0.0008650000000000313,0.00034172357249684593,2.4163505540381254e-05,-0.031250000000000056,0.10886678786480293,0.007698044394519949,0.03153999999999999,0.10879820035276316,0.007693194525033146,0.0,0.0,0.0,-0.0005750000000002481,0.0006814506585222273,4.818583816851053e-05
PRO1044,L PRO 173,0.0,0.0,0.0,-0.000580000000000005,0.0004935585071701254,3.489985673323049e-05,-0.4374300000000002,0.06617193589430415,0.004679062459510397,0.4363699999999998,0.0661133352660434,0.004674918769347901,0.0,0.0,0.0,-0.0016400000000001303,0.0008002499609496593,5.6586217403177393e-05
ALA1045,L ALA 174,0.0,0.0,0.0,-0.0003150000000000236,0.0004645158770160956,3.284623266068975e-05,0.3851899999999997,0.08764721273377815,0.006197593847615444,-0.3850699999999997,0.08765280999488913,0.006197989633744209,0.0,0.0,0.0,-0.000194999999999812,0.0007327857804297273,5.181577944989366e-05
PRO1046,L PRO 175,0.0,0.0,0.0,-0.0003100000000000347,0.0004624932431939389,3.270321085153933e-05,0.244755,0.18776614437911868,0.013277071396772715,-0.24486999999999998,0.18770909168178304,0.013273037161855614,0.0,0.0,0.0,-0.00042500000000006644,0.0006959705453536932,4.9212549212569604e-05
GLN1047,L GLN 176,0.0,0.0,0.0,-0.00028500000000000416,0.00045141444372107326,3.19198214280724e-05,-0.008834999999999553,0.1721225951901727,0.012170905425439815,0.00876999999999998,0.17208293669042263,0.012168101146029318,0.0,0.0,0.0,-0.0003499999999995573,0.0007794228634059937,5.511351921262143e-05
VAL1048,L VAL 177,0.0,0.0,0.0,-0.00046499999999998154,0.0004987734956871502,3.526861210765031e-05,0.3474049999999997,0.1167781271257601,0.008257460558488968,-0.34703500000000004,0.11673694263171305,0.008254548374986927,0.0,0.0,0.0,-9.500000000012943e-05,0.0007784439607320548,5.504430034073504e-05
SER1049,L SER 178,0.0,0.0,0.0,-0.0004199999999999915,0.0004935585071701126,3.4899856733229586e-05,-0.3070349999999999,0.14569651256979368,0.010302299203333217,0.30693000000000004,0.14568515744577393,0.010301496274813658,0.0,0.0,0.0,-0.0005249999999998118,0.0007870038119347521,5.564957322387255e-05
THR1050,L THR 179,0.0,0.0,0.0,-0.0007749999999999995,0.0004175823272122508,2.952752952754423e-05,-0.44152500000000033,0.2243907515362429,0.015866822204682305,0.44164499999999984,0.22399318957280845,0.015838710328653673,0.0,0.0,0.0,-0.000655000000000135,0.0008751999771481675,6.188598387357806e-05
ALA1051,L ALA 180,0.0,0.0,0.0,-0.0005249999999999977,0.0004993746088859512,3.53111172295636e-05,-0.09025000000000002,0.12076836299296273,0.008539612842512244,0.09067499999999995,0.12066556830761631,0.008532344160604404,0.0,0.0,0.0,-0.00010000000000010223,0.0008306623862919453,5.87367006223634e-05
VAL1052,L VAL 181,0.0,0.0,0.0,-0.0005849999999999378,0.0004927220311696515,3.4840708948007e-05,-0.1955049999999998,0.06446146116091399,0.004558113631207554,0.19553000000000015,0.06440208925182432,0.0045539154032546245,0.0,0.0,0.0,-0.0005599999999997528,0.0007914543574964289,5.5964274318536685e-05
VAL1053,L VAL 182,0.0,0.0,0.0,-0.0007800000000000429,0.0004142463035441806,2.9291637031755106e-05,-0.06118999999999996,0.10059077442787696,0.007112841872275816,0.06164000000000001,0.10052845567300835,0.0071084352708595455,0.0,0.0,0.0,-0.0003300000000002079,0.0007490660852020826,5.296697084032528e-05
GLU1054,L GLU 183,0.0,0.0,0.0,-0.0008650000000000536,0.00034172357249685493,2.416350554038189e-05,77.99884999999999,1.1098694371411637,0.07847962052342135,-77.99166000000004,1.1085960194733395,0.07838957629660122,0.0,0.0,0.0,0.0063249999999978,0.0016091535041768239,0.00011378433547735276
PRO1055,L PRO 184,0.0,0.0,0.0,-0.0004599999999999449,0.0004983974317750241,3.5242020373407916e-05,0.35817499999999997,0.06611674806733972,0.004675160090841847,-0.3583249999999999,0.06613795714262775,0.004676659798937734,0.0,0.0,0.0,-0.0006100000000001859,0.0007535914012250287,5.3286959005009015e-05
TYR1056,L TYR 185,0.0,0.0,0.0,-0.0009649999999999892,0.00023189437250610817,1.6397408331806836e-05,-0.12822499999999992,0.11700121527146644,0.008273235272552096,0.1288699999999999,0.11696171638617495,0.008270442279588203,0.0,0.0,0.0,-0.0003199999999995951,0.0006615134163415032,4.6776062254095685e-05
ASN1057,L ASN 186,0.0,0.0,0.0,-0.0010350000000000025,0.0001837797594948212,1.2995191418362086e-05,0.3750349999999998,0.20644518346282623,0.014597878916986532,-0.37349000000000004,0.20645953574490084,0.014598893776584578,0.0,0.0,0.0,0.0005100000000009431,0.0007809609465267499,5.522227811309296e-05
SER1058,L SER 187,0.0,0.0,0.0,-0.0005550000000000211,0.0004969657935914878,3.514078826662951e-05,0.2050549999999999,0.1629639898106328,0.011523294228431387,-0.20515999999999995,0.16276610335078973,0.011509301542665384,0.0,0.0,0.0,-0.0006600000000000311,0.0008511169132381886,6.0183054093328554e-05
ILE1059,L ILE 188,0.0,0.0,0.0,-0.0007200000000000184,0.00044899888641288313,3.1749015732775804e-05,0.05850500000000003,0.07350340111178537,0.005197475336641825,-0.05794000000000002,0.07351113112991794,0.005198021931465849,0.0,0.0,0.0,-0.00015500000000002957,0.0008130036900282941,5.7488042234869264e-05
LEU1060,L LEU 189,0.0,0.0,0.0,-0.0012250000000000117,0.00042938910093292377,3.036239450372653e-05,-0.10669500000000001,0.12919149343126285,0.009135218107686327,0.107605,0.12910867118439406,0.009129361690446924,0.0,0.0,0.0,-0.00031499999999960336,0.0006676638375708286,4.7210962709936655e-05
THR1061,L THR 190,0.0,0.0,0.0,-0.0011250000000000554,0.00033071891388309927,2.3385358667338932e-05,0.6254099999999997,0.09283416343135825,0.006564366648809363,-0.6238700000000003,0.09284084822964316,0.006564839335429175,0.0,0.0,0.0,0.0004149999999999165,0.0008323310639403999,5.885469395044706e-05
THR1062,L THR 191,0.0,0.0,0.0,-0.0007149999999999735,0.00045141444372104794,3.1919821428070614e-05,-0.11173499999999975,0.11442034248768912,0.008090740007873222,0.11176,0.1142694727387853,0.00808007190562064,0.0,0.0,0.0,-0.0006899999999999284,0.0007771100308191976,5.494997725203415e-05
HID1063,L HID 192,0.0,0.0,0.0,-0.0012349999999999417,0.0004239988207530168,2.998124413695576e-05,0.7643449999999996,0.10691789361468435,0.007560236760512516,-0.7635700000000003,0.10690123993667908,0.0075590591676475945,0.0,0.0,0.0,-0.0004600000000001092,0.0007989993742175912,5.649778756730666e-05
THR1064,L THR 193,0.0,0.0,0.0,-0.0014600000000000268,0.0004983974317750326,3.5242020373408526e-05,-0.21977999999999973,0.3644639098731176,0.025771490216904416,0.22195499999999999,0.3641159334264295,0.02574688456638978,0.0,0.0,0.0,0.0007150000000002498,0.0011505542142812534,8.135646870410343e-05
THR1065,L THR 194,0.0,0.0,0.0,-0.0011749999999999994,0.00037996710383926405,2.6867731575255665e-05,-0.3088350000000005,0.1277688450875251,0.009034621678576249,0.309955,0.1277640911015294,0.009034285521002727,0.0,0.0,0.0,-5.5000000000681586e-05,0.0010497499702313234,7.422853225009451e-05
LEU1066,L LEU 195,0.0,0.0,0.0,-0.0009850000000000258,0.0002545093318524944,1.7996527442815618e-05,-0.06457500000000001,0.07426300811978989,0.005251187663281507,0.06392500000000005,0.07425327854714563,0.005250499678602027,0.0,0.0,0.0,-0.0016350000000001019,0.0006868587918928556,4.856825094650378e-05
GLU1067,L GLU 196,0.0,0.0,0.0,-0.0017700000000000055,0.0004325505750776383,3.0585944484353885e-05,82.24647999999998,1.3795481360224542,0.0975487841954739,-82.23842999999997,1.3778390236549678,0.09742793170098796,0.0,0.0,0.0,0.006279999999998296,0.0025810075552028027,0.0001825047944577614
HIE1068,L HIE 197,0.0,0.0,0.0,-0.003439999999999985,0.0005624944444170221,3.9774363602703585e-05,-0.037094999999999996,0.224804617334698,0.015896086935941186,0.03864999999999998,0.22456561958590188,0.01587918724305498,0.0,0.0,0.0,-0.0018850000000001543,0.0019498140937020787,0.0001378726767709842
SER1069,L SER 198,0.0,0.0,0.0,-0.0011949999999999999,0.0003962007067131307,2.801562064277572e-05,-0.49598,0.25675924442948517,0.018155620286842325,0.4977650000000002,0.2571068256095114,0.018180197987783264,0.0,0.0,0.0,0.0005900000000000269,0.0011882339836914583,8.402083075045356e-05
ASP1070,L ASP 199,0.0,0.0,0.0,-0.0017999999999999928,0.00044721359549997,3.162277660168464e-05,80.10952999999999,1.0477081125474415,0.07408415110864544,-80.10569500000003,1.0458476714918359,0.07395259806000377,0.0,0.0,0.0,0.002034999999997353,0.0036706641088466068,0.0002595551482823511
CYS1071,L CYS 200,0.0,0.0,0.0,-0.0009000000000000341,0.00031622776601684363,2.2360679774998298e-05,-0.035759999999999986,0.20014577787203006,0.014152443675916889,0.037094999999999975,0.20018205707555312,0.01415500900299961,0.0,0.0,0.0,0.00043499999999998987,0.000863582653832248,6.106451506398574e-05
ALA1072,L ALA 201,0.0,0.0,0.0,-0.0006350000000000511,0.0004814301610826181,3.4042253156925114e-05,-0.6086200000000002,0.08781905032508594,0.006209744600223095,0.608675,0.08791239602581737,0.006216345138021275,0.0,0.0,0.0,-0.0005799999999999639,0.0007769169839821475,5.493632677927768e-05
PHE1073,L PHE 202,0.0,0.0,0.0,-0.0012199999999999921,0.0004142463035441808,2.9291637031755117e-05,0.5419399999999999,0.11075502877973636,0.007831563190066282,-0.5422749999999996,0.1106463256281043,0.007823876716500743,0.0,0.0,0.0,-0.00155499999999976,0.0007790860029553618,5.508969958172589e-05
MET1074,L MET 203,0.0,0.0,0.0,-0.0007550000000000323,0.00043008720046057447,3.041175759472102e-05,-0.33276499999999987,0.22258144526217796,0.015738884931118836,0.3329949999999997,0.22256584413382077,0.015737781764753284,0.0,0.0,0.0,-0.0005250000000000155,0.0007479137650825909,5.288548950326625e-05
VAL1075,L VAL 204,0.0,0.0,0.0,-0.0006449999999999994,0.0004785133226985412,3.3836001536824513e-05,0.409795,0.05918895990807788,0.004185291492238056,-0.4090750000000001,0.0592047242625115,0.00418640620043016,0.0,0.0,0.0,7.499999999964368e-05,0.0008422440263961608,5.955564624785868e-05
ASP1076,L ASP 205,0.0,0.0,0.0,-0.00043499999999994764,0.0004957569969248446,3.50553134346236e-05,69.90569,0.6079335933274728,0.042987396635296084,-69.90124499999999,0.6074420836397572,0.04295264165197583,0.0,0.0,0.0,0.004009999999998825,0.0009164605828977409,6.480354928571687e-05
ASN1077,L ASN 206,0.0,0.0,0.0,-0.0006200000000000605,0.00048538644398050994,3.4322004603464285e-05,-0.48821000000000064,0.09528192850693257,0.006737449777178383,0.48880499999999993,0.09524619139367199,0.006734922781665724,0.0,0.0,0.0,-2.5000000000119372e-05,0.000821203385283216,5.8067848246711103e-05
GLU1078,L GLU 207,0.0,0.0,0.0,-0.00029000000000000136,0.0004537620521815394,3.208582241426905e-05,67.215545,0.6795917803899364,0.0480543956352363,-67.21280999999995,0.6791478292007668,0.04802300354559853,0.0,0.0,0.0,0.0024449999999983873,0.0008288395502108078,5.860780664696701e-05
ALA1079,L ALA 208,0.0,0.0,0.0,-0.00024000000000000909,0.0004270831300812687,3.0199337741084147e-05,-0.464545,0.046224322331433025,0.003268553177630905,0.46447499999999986,0.046229421097393614,0.0032689137148295467,0.0,0.0,0.0,-0.0003100000000000869,0.0006956292115776061,4.918841326979769e-05
ILE1080,L ILE 209,0.0,0.0,0.0,-0.000534999999999981,0.000498773495687152,3.5268612107650436e-05,-0.5591199999999996,0.06169599338693235,0.004362565529594025,0.5590899999999999,0.06163750400527401,0.004358429705754224,0.0,0.0,0.0,-0.0005649999999998379,0.0007455031857745678,5.271503580573714e-05
TYR1081,L TYR 210,0.0,0.0,0.0,-0.0005949999999999855,0.0004908920451585948,3.471130939621753e-05,-0.4432000000000001,0.07725179609562362,0.005462526887805592,0.4428249999999999,0.07717962409211448,0.005457423556496279,0.0,0.0,0.0,-0.0009700000000000531,0.0008179853299416678,5.784029737128687e-05
ASP1082,L ASP 211,0.0,0.0,0.0,-0.00018999999999998852,0.00039230090491863687,2.7739863013358713e-05,64.97532999999999,0.5217142427644462,0.03689076789003446,-64.97283000000002,0.5213710877071676,0.03686650316323444,0.0,0.0,0.0,0.0023099999999990216,0.0007898734075774761,5.58524842776959e-05
ILE1083,L ILE 212,0.0,0.0,0.0,-0.0003999999999999826,0.0004898979485566138,3.4641016151376e-05,-0.5163999999999997,0.04708853363612249,0.0033296621450233047,0.516295,0.047115581021570485,0.003331574683989669,0.0,0.0,0.0,-0.000504999999999809,0.0007999843748472533,5.656743762977737e-05
CYS1084,L CYS 213,0.0,0.0,0.0,-0.00020999999999998575,0.0004073082370882985,2.880104164782739e-05,-0.14302500000000004,0.07254215584747925,0.005129505032164394,0.14300499999999997,0.0725349913834695,0.005128998428055908,0.0,0.0,0.0,-0.0002300000000001301,0.000697925497456747,4.935078520146603e-05
ARG1085,L ARG 214,0.0,0.0,0.0,-0.0002450000000000052,0.00043008720046056704,3.0411757594720496e-05,-63.461424999999984,0.8338865656524757,0.05896468453132267,63.45927499999998,0.8336095485163576,0.05894509646177727,0.0,0.0,0.0,-0.0023950000000003513,0.0008239993931989365,5.826555586245683e-05
ARG1086,L ARG 215,0.0,0.0,0.0,-0.0002750000000000019,0.00044651427748729704,3.157332735078795e-05,-63.60110000000002,0.5093617280446906,0.036017313197729876,63.59869500000001,0.5090223197182167,0.035993313404805785,0.0,0.0,0.0,-0.0026800000000037016,0.0008646386528487949,6.113918547053841e-05
ASN1087,L ASN 216,0.0,0.0,0.0,-0.00018000000000000015,0.0003841874542459713,2.7166155414412277e-05,-0.2799950000000004,0.23855878725169652,0.01686865361773135,0.27996,0.2384037298365948,0.016857689402762183,0.0,0.0,0.0,-0.00021500000000042264,0.000654809132496053,4.630199779708395e-05
LEU1088,L LEU 217,0.0,0.0,0.0,-0.000249999999999988,0.0004330127018921987,3.0618621784788266e-05,-0.07876000000000005,0.0615060354762036,0.004349133476912392,0.07875499999999999,0.06150036564931955,0.004348732559608606,0.0,0.0,0.0,-0.000255000000000174,0.0007615608971054677,5.3850487462978675e-05
ASP1089,L ASP 218,0.0,0.0,0.0,-0.00017000000000000183,0.0003756327994198631,2.6561249970587143e-05,61.79582000000003,0.45509270220119535,0.032179913579497524,-61.79357499999999,0.45483200676145313,0.03216147962817091,0.0,0.0,0.0,0.002075000000001239,0.0007996092795882954,5.6540914389657366e-05
ILE1090,L ILE 219,0.0,0.0,0.0,-0.0003550000000000031,0.00047851332269854726,3.383600153682495e-05,-0.12545499999999998,0.08067030417074181,0.005704251911951295,0.125355,0.08067179789120847,0.005704357533938414,0.0,0.0,0.0,-0.0004550000000000587,0.0007266188822211679,5.137971389567771e-05
GLU1091,L GLU 220,0.0,0.0,0.0,-0.00023999999999999743,0.00042708313008124783,3.019933774108267e-05,63.62483999999994,0.5946681884935482,0.0420493908639708,-63.62281000000001,0.5944719286034531,0.04203551319405468,0.0,0.0,0.0,0.001789999999999452,0.0007911384202547306,5.5941934181933265e-05
ARG1092,L ARG 221,0.0,0.0,0.0,-0.00034999999999999756,0.0004769696007084695,3.372684390807987e-05,-64.73440000000001,0.7294246019996581,0.05157810824382567,64.73214000000003,0.729072582394125,0.051553216698807365,0.0,0.0,0.0,-0.0026100000000003833,0.0008819863944494967,6.236585604295122e-05
PRO1093,L PRO 222,0.0,0.0,0.0,-0.0004150000000000009,0.0004927220311697059,3.484070894801085e-05,-0.06604499999999999,0.07132673394317168,0.005043561725110539,0.06582499999999998,0.071212880681798,0.0050355110837927855,0.0,0.0,0.0,-0.0006349999999999988,0.0007885271079675755,5.5757286519328955e-05
THR1094,L THR 223,0.0,0.0,0.0,-0.0005599999999999905,0.0004963869458396254,3.509985754956786e-05,-0.18966500000000022,0.1438076937267263,0.01016873954209663,0.19026499999999996,0.14367687627102707,0.01015948935109438,0.0,0.0,0.0,3.999999999976356e-05,0.000817557337438842,5.781003373118236e-05
TYR1095,L TYR 224,0.0,0.0,0.0,-0.0011800000000000389,0.00038418745424596357,2.7166155414411728e-05,-0.17319500000000024,0.15833905701058112,0.011196262093886526,0.17296999999999996,0.15818498380061238,0.011185367472729718,0.0,0.0,0.0,-0.0014050000000005892,0.000700696082478126,4.954669514711313e-05
THR1096,L THR 225,0.0,0.0,0.0,-0.0009000000000000352,0.00030000000000001233,2.1213203435597298e-05,-0.0579750000000001,0.2765018704728775,0.01955163476221361,0.058470000000000015,0.27632862519109386,0.019539384470857832,0.0,0.0,0.0,-0.0004050000000001508,0.0007077958745287639,5.0048726257515165e-05
ASN1097,L ASN 226,0.0,0.0,0.0,-0.0005800000000000383,0.0004935585071701536,3.4899856733232486e-05,0.23669999999999988,0.18076858134089596,0.012782268969161953,-0.23622500000000013,0.18061570910361016,0.01277145926959796,0.0,0.0,0.0,-0.00010500000000000398,0.0008086872077642368,5.7182820846890624e-05
LEU1098,L LEU 227,0.0,0.0,0.0,-0.0007799999999999741,0.00041424630354414436,2.929163703175254e-05,-0.13810000000000006,0.08862905844022022,0.006267020823325853,0.139355,0.08856087722578188,0.006262199683417964,0.0,0.0,0.0,0.0004749999999998122,0.0007933315826311399,5.609701418079349e-05
ASN1099,L ASN 228,0.0,0.0,0.0,-0.0012650000000000161,0.0004413332074521455,3.1206970375222144e-05,-0.5601650000000009,0.22536552037745214,0.015935748770453145,0.5616249999999998,0.2253324751894417,0.015933412122800368,0.0,0.0,0.0,0.00019499999999993633,0.0010615907874501694,7.506580446511815e-05
ARG1100,L ARG 229,0.0,0.0,0.0,-0.001310000000000081,0.00046249324319391224,3.270321085153744e-05,-74.44544,0.8423070440188979,0.05956010226669584,74.43475999999998,0.8408528304072349,0.05945727383608578,0.0,0.0,0.0,-0.011989999999996144,0.0019999749998446314,0.0001414195884593703
LEU1101,L LEU 230,0.0,0.0,0.0,-0.0006850000000000029,0.0004645158770160613,3.284623266068733e-05,0.13199500000000022,0.07657045758646076,0.005414348979794333,-0.13095499999999996,0.07653935572631919,0.00541214974617297,0.0,0.0,0.0,0.0003549999999999587,0.0007803685026958172,5.5180386008060494e-05
ILE1102,L ILE 231,0.0,0.0,0.0,-0.001100000000000006,0.0002999999999999827,2.12132034355952e-05,-0.1976350000000001,0.08697673122738082,0.006150183645632072,0.20006000000000015,0.08706656304230656,0.006156535714182101,0.0,0.0,0.0,0.0013249999999999673,0.001208045942835223,8.542174781636824e-05
GLY1103,L GLY 232,0.0,0.0,0.0,-0.0006350000000000344,0.00048143016108260605,3.404225315692426e-05,0.05147500000000007,0.07431358809127704,0.005254764207364586,-0.05063500000000002,0.07422305420150799,0.005248362494626296,0.0,0.0,0.0,0.00020500000000008177,0.0009449735446032504,6.681972014308468e-05
GLN1104,L GLN 233,0.0,0.0,0.0,-0.0009749999999999937,0.00023318447632720315,1.648863244783993e-05,0.15171499999999952,0.2655013630379329,0.018773781421839376,-0.15035,0.2651636994386673,0.018749904999759318,0.0,0.0,0.0,0.00038999999999980164,0.0008819863944523274,6.236585604315138e-05
ILE1105,L ILE 234,0.0,0.0,0.0,-0.0008549999999999713,0.00035210083782915116,2.4897289009045763e-05,-0.0967400000000001,0.07720409574627493,0.005459153963756649,0.09839500000000005,0.07722116921544238,0.005460361240339317,0.0,0.0,0.0,0.0008000000000001961,0.0010000000000001256,7.071067811866363e-05
VAL1106,L VAL 235,0.0,0.0,0.0,-0.0015250000000000003,0.000499374608885932,3.531111722956225e-05,-0.20337500000000042,0.1068249707465442,0.007553666121493597,0.20753000000000005,0.1071349574135352,0.007575585488924272,0.0,0.0,0.0,0.002629999999999732,0.0021078662196635178,0.00014904864977581262
SER1107,L SER 236,0.0,0.0,0.0,-0.0011799999999999823,0.0003841874542459611,2.716615541441155e-05,0.227725,0.3154197352338626,0.02230354337039296,-0.22635000000000005,0.3148788139903983,0.022265294462458816,0.0,0.0,0.0,0.00019500000000026134,0.001398919225688122,9.891852708163054e-05
SER1108,L SER 237,0.0,0.0,0.0,-0.0007250000000000001,0.000446514277487293,3.157332735078766e-05,-0.5325650000000001,0.10671436536380664,0.007545845139876651,0.5321099999999999,0.1066976939769556,0.007544666294807234,0.0,0.0,0.0,-0.0011800000000001375,0.0008588364221432546,6.0728905802748765e-05
ILE1109,L ILE 238,0.0,0.0,0.0,-0.001360000000000008,0.00047999999999999047,3.394112549695361e-05,-0.3540299999999999,0.0737771583893021,0.00521683289937495,0.3582050000000001,0.0738731546300812,0.0052236208586572816,0.0,0.0,0.0,0.0028150000000001984,0.001349360959862413,9.54142284987101e-05
THR1110,L THR 239,0.0,0.0,0.0,-0.002144999999999996,0.0003521008378291686,2.4897289009047e-05,0.06576999999999973,0.2423530216440473,0.017136946504555595,-0.05781999999999999,0.24115533914885648,0.017052257563149813,0.0,0.0,0.0,0.005804999999999406,0.0024076908024084965,0.00017024944933835277
ALA1111,L ALA 240,0.0,0.0,0.0,-0.001219999999999965,0.00041424630354415396,2.929163703175322e-05,0.06728999999999993,0.08587342953440254,0.006072168434752118,-0.06633499999999998,0.08564468912314412,0.006055994045158895,0.0,0.0,0.0,-0.00026500000000005073,0.001214403145582154,8.587126993354151e-05
SER1112,L SER 241,0.0,0.0,0.0,-0.0008649999999999968,0.00034172357249683357,2.416350554038038e-05,-0.17842499999999986,0.16749759513198986,0.011843868535026888,0.17814999999999998,0.16741265633159294,0.011837862454852237,0.0,0.0,0.0,-0.0011399999999999167,0.001191805353235049,8.427336471269318e-05
LEU1113,L LEU 242,0.0,0.0,0.0,-0.001889999999999985,0.00040975602497091325,2.8974126388897704e-05,-0.41449499999999984,0.1086495742053332,0.007682685069362209,0.4172399999999999,0.10898537700077063,0.00770642991274173,0.0,0.0,0.0,0.0008549999999998548,0.0012222827005239072,8.642843860674608e-05
ARG1114,L ARG 243,0.0,0.0,0.0,-0.004444999999999974,0.000535700476012467,3.7879743927327686e-05,-79.51269000000006,1.1144088809265433,0.07880060767176705,79.52540500000003,1.113551934562851,0.07874001241327906,0.0,0.0,0.0,0.00826999999999984,0.0054394025407215815,0.0003846238422147566
PHE1115,L PHE 244,0.0,0.0,0.0,-0.00183500000000005,0.0003711805490593569,2.624642832844172e-05,0.063665,0.1293749310144743,0.009148189103587657,-0.06522999999999998,0.12934874216628478,0.009146337272373028,0.0,0.0,0.0,-0.003399999999999963,0.0007745966692417093,5.477225575053258e-05
ASP1116,L ASP 245,0.0,0.0,0.0,-0.0008849999999999969,0.0003190219428189837,2.2558257911461037e-05,69.97355999999999,0.7262309594071091,0.05135228361043792,-69.96962499999997,0.7252359439393147,0.05128192539197162,0.0,0.0,0.0,0.003049999999998647,0.001538668255341353,0.00010880027573483449
GLY1117,L GLY 246,0.0,0.0,0.0,-0.0003149999999999936,0.00046451587701605123,3.284623266068661e-05,0.2989,0.05597445846098028,0.003957991915100387,-0.29893999999999993,0.05590971650795601,0.003953413967699315,0.0,0.0,0.0,-0.00035500000000003416,0.000713424838367758,5.0446754107675825e-05
ALA1118,L ALA 247,0.0,0.0,0.0,-0.0003100000000000075,0.00046249324319389836,3.270321085153646e-05,-0.06047000000000003,0.06014257310757497,0.004252722128237395,0.06040000000000004,0.06009559052043668,0.004249399957641078,0.0,0.0,0.0,-0.0003799999999997139,0.0007249827584157163,5.126402247190815e-05
LEU1119,L LEU 248,0.0,0.0,0.0,-0.000475000000000021,0.0004993746088859764,3.5311117229565385e-05,0.1276949999999999,0.04999551954925571,0.0035352170902223316,-0.12742999999999996,0.04997454452018555,0.003533733931693222,0.0,0.0,0.0,-0.00021000000000020335,0.0007911384202528249,5.594193418179851e-05
ASN1120,L ASN 249,0.0,0.0,0.0,-0.0007199999999999851,0.0004489988864128634,3.174901573277441e-05,-0.4592999999999991,0.40267722806237727,0.02847357985923089,0.4594850000000001,0.40259262260379275,0.028467597349881836,0.0,0.0,0.0,-0.0005349999999983979,0.000780240347585163,5.5171324073281764e-05
VAL1121,L VAL 250,0.0,0.0,0.0,-0.000924999999999983,0.0002633913438213132,1.86245805321888e-05,0.18977499999999986,0.05146517633312879,0.003639137518011678,-0.18833,0.05153378600491154,0.003643988954428935,0.0,0.0,0.0,0.0005199999999999902,0.0007138627319030643,5.0477717856501115e-05
ASP1122,L ASP 251,0.0,0.0,0.0,-0.0017349999999999779,0.0004413332074521263,3.120697037522078e-05,76.36728000000001,0.9328541695227585,0.06596275091276876,-76.36618500000003,0.9308850846223046,0.06582351558418446,0.0,0.0,0.0,-0.0006399999999970873,0.003534176000142621,0.0002499039815607596
LEU1123,L LEU 252,0.0,0.0,0.0,-0.0025900000000000332,0.00049183330509431,3.4777866524557867e-05,-0.3889849999999999,0.14709060056645376,0.010400876110934128,0.3908400000000001,0.14732102497607036,0.010417169577193209,0.0,0.0,0.0,-0.0007349999999998969,0.0012226099132593886,8.645157604116104e-05
THR1124,L THR 253,0.0,0.0,0.0,-0.001690000000000004,0.0004624932431938832,3.2703210851535384e-05,0.40214999999999956,0.08867140181591857,0.006270014952135316,-0.40240000000000026,0.08858329413608301,0.006263784798346683,0.0,0.0,0.0,-0.001940000000000368,0.000886791971096037,6.270566162637926e-05
GLU1125,L GLU 254,0.0,0.0,0.0,-0.0010649999999999844,0.00030128889790363445,2.130434228038813e-05,71.35179000000005,0.7629712156365811,0.05395021204267701,-71.35116500000008,0.7619782265687544,0.05387999711232657,0.0,0.0,0.0,-0.00043999999999840613,0.0017453939383396224,0.0001234179889641842
PHE1126,L PHE 255,0.0,0.0,0.0,-0.001319999999999959,0.0004664761515876613,3.298484500494392e-05,-0.6023400000000001,0.06684634918976377,0.004726750680964584,0.6023450000000001,0.06680625700486244,0.004723915735382952,0.0,0.0,0.0,-0.001315000000000195,0.0008577732800682631,6.0653730305689644e-05
GLN1127,L GLN 256,0.0,0.0,0.0,-0.0012950000000000194,0.00045604276115295797,3.224709289222936e-05,-0.7688199999999994,0.18415099130876547,0.013021441471665304,0.7694149999999996,0.1840862101706722,0.01301686075346143,0.0,0.0,0.0,-0.0006999999999997186,0.0009165151389908695,6.480740698405749e-05
THR1128,L THR 257,0.0,0.0,0.0,-0.0006850000000000009,0.00046451587701606045,3.284623266068727e-05,-0.10232999999999992,0.13622342346307412,0.009632450648718635,0.10225,0.13618710474931173,0.009629882527840099,0.0,0.0,0.0,-0.0007649999999998691,0.0007139852939659497,5.0486384303079354e-05
ASN1129,L ASN 258,0.0,0.0,0.0,-0.0005699999999999761,0.0004950757517794411,3.5007142128427075e-05,-1.1023799999999995,0.07108885707339324,0.005026741290339762,1.1023799999999995,0.07106374321692964,0.005024965472519047,0.0,0.0,0.0,-0.000569999999999915,0.0007517313349874799,5.315543246000632e-05
LEU1130,L LEU 259,0.0,0.0,0.0,-0.0006749999999999934,0.0004683748498798736,3.311910324872898e-05,-0.3935599999999997,0.08698302363105193,0.006150628585762653,0.393815,0.08698028957758173,0.006150435258987763,0.0,0.0,0.0,-0.00041999999999983386,0.0006508456038108294,4.602173399600905e-05
VAL1131,L VAL 260,0.0,0.0,0.0,-0.0005349999999999938,0.0004987734956871646,3.526861210765133e-05,0.015240000000000089,0.06903051788882937,0.004881194730801053,-0.015374999999999988,0.069055951046959,0.004882993126659097,0.0,0.0,0.0,-0.0006699999999998973,0.0007944180259789321,5.617383732665337e-05
PRO1132,L PRO 261,0.0,0.0,0.0,-0.00028999999999999024,0.000453762052181522,3.208582241426782e-05,0.09486500000000006,0.0811461445479698,0.005737898907701324,-0.09495999999999993,0.08120534711458359,0.00574208516133295,0.0,0.0,0.0,-0.00038499999999992875,0.0006832093383435921,4.831019561127283e-05
TYR1133,L TYR 262,0.0,0.0,0.0,-0.0003999999999999937,0.0004898979485566281,3.464101615137701e-05,0.08842499999999992,0.07651068144383497,0.005410122168213945,-0.08843500000000006,0.07646630483422091,0.005406984268055528,0.0,0.0,0.0,-0.00040999999999977274,0.0007361385739108778,5.205285775053762e-05
PRO1134,L PRO 263,0.0,0.0,0.0,-0.0005000000000000149,0.0005000000000000146,3.5355339059328414e-05,0.39436000000000027,0.09353373936713809,0.006613834137623848,-0.394265,0.09355685316961047,0.006615468530270571,0.0,0.0,0.0,-0.0004049999999995535,0.0007880196698050217,5.572140522275149e-05
ARG1135,L ARG 264,0.0,0.0,0.0,-0.0007200000000000456,0.0004489988864129001,3.1749015732777e-05,-72.23717500000001,0.9410680604369476,0.06654356070930373,72.23422499999998,0.940737324854533,0.06652017417199323,0.0,0.0,0.0,-0.0036700000000027444,0.0011493911431720218,8.127422715726946e-05
GLY1136,L GLY 265,0.0,0.0,0.0,-0.0002700000000000069,0.0004439594576084737,3.139267430468533e-05,-0.06891000000000015,0.04736361367125599,0.003349113240844498,0.06895500000000002,0.04736900859211642,0.0033494947193569357,0.0,0.0,0.0,-0.00022500000000012953,0.0007241374178981279,5.1204247870668306e-05
HID1137,L HID 266,0.0,0.0,0.0,-0.0009799999999999564,0.00028213471959330353,1.9949937343259002e-05,0.45672499999999977,0.11889318472898353,0.008407017715872912,-0.4565149999999999,0.11892274708818362,0.008409108090338738,0.0,0.0,0.0,-0.0007699999999995999,0.0006979254974565153,4.9350785201449643e-05
PHE1138,L PHE 267,0.0,0.0,0.0,-0.0007799999999999874,0.00041424630354415076,2.9291637031752996e-05,-0.405105,0.052668719131948545,0.003724240845461047,0.40468499999999996,0.052648036763017284,0.0037227783811288172,0.0,0.0,0.0,-0.0012000000000000277,0.0006855654600398096,4.847679857414244e-05
PRO1139,L PRO 268,0.0,0.0,0.0,-0.0005799999999999983,0.0004935585071701198,3.4899856733230094e-05,0.40548499999999976,0.09280581757088324,0.006562362293793318,-0.40552999999999995,0.0926752345559473,0.006553128680256419,0.0,0.0,0.0,-0.0006249999999999023,0.0008212033852826839,5.806784824667348e-05
LEU1140,L LEU 269,0.0,0.0,0.0,-0.0004349999999999832,0.0004957569969248848,3.505531343462645e-05,-0.03099999999999996,0.09197216970366635,0.006503414487790242,0.031039999999999977,0.0919845552253203,0.006504290276425246,0.0,0.0,0.0,-0.00039500000000004977,0.000727306675344446,5.1428348213830054e-05
ALA1141,L ALA 270,0.0,0.0,0.0,-0.00032500000000002416,0.0004683748498799146,3.311910324873188e-05,-0.2853100000000001,0.0691792880853801,0.004891714372283,0.2852300000000001,0.0691759141609269,0.0048914757997969936,0.0,0.0,0.0,-0.00040500000000005863,0.0007489826433235649,5.29610706085118e-05
THR1142,L THR 271,0.0,0.0,0.0,-0.00031999999999999585,0.0004664761515876181,3.2984845004940865e-05,0.35636999999999985,0.11664700210464067,0.00824818861932729,-0.3560750000000001,0.1165797983142872,0.008243436593739252,0.0,0.0,0.0,-2.500000000030367e-05,0.0007644442425712554,5.405437077611487e-05
TYR1143,L TYR 272,0.0,0.0,0.0,-0.0005649999999999756,0.0004957569969248821,3.505531343462625e-05,-0.11227500000000001,0.16402213074765243,0.011598116091633155,0.11204,0.163902832190295,0.011589680409743834,0.0,0.0,0.0,-0.000799999999999903,0.0007211102550928208,5.0990195135929474e-05
ALA1144,L ALA 273,0.0,0.0,0.0,-0.00015499999999999293,0.000361904683583935,2.5590525590537222e-05,0.288765,0.06475507528371806,0.0045788752849362435,-0.28857499999999997,0.06469006395884934,0.0045742782900693845,0.0,0.0,0.0,3.4999999999945075e-05,0.0006661643941250333,4.7104936047083894e-05
PRO1145,L PRO 274,0.0,0.0,0.0,-0.0002049999999999752,0.00040370162248864035,2.8546015483772922e-05,0.5922050000000001,0.05894898620841523,0.004168322789204267,-0.5919450000000003,0.05889407419256608,0.004164439923326712,0.0,0.0,0.0,5.5000000000067216e-05,0.0007758704788815189,5.48623276939576e-05
VAL1146,L VAL 275,0.0,0.0,0.0,-0.00029499999999998863,0.00045604276115292523,3.2247092892227044e-05,-0.3375600000000001,0.12746319625680128,0.009013009042489594,0.33740000000000003,0.1273435510734638,0.00900454885044217,0.0,0.0,0.0,-0.0004549999999999918,0.0007334677907038007,5.1864004858857284e-05
ILE1147,L ILE 276,0.0,0.0,0.0,-0.0002700000000000308,0.0004439594576085129,3.13926743046881e-05,0.467055,0.06596227690885322,0.004664237330475492,-0.4668549999999999,0.06595592448749374,0.004663788146453469,0.0,0.0,0.0,-7.00000000000589e-05,0.000745050333870083,5.268301434048369e-05
SER1148,L SER 277,0.0,0.0,0.0,-0.00013000000000000067,0.0003363034344160065,2.3780243901188355e-05,-0.3953550000000003,0.09186777985234948,0.00649603301061492,0.3951849999999999,0.0917749463361329,0.006489468689731106,0.0,0.0,0.0,-0.0003000000000000208,0.0006999999999999703,4.9497474683056226e-05
ALA1149,L ALA 278,0.0,0.0,0.0,-0.00010999999999999676,0.0003128897569432312,2.212464688983694e-05,-0.3603600000000003,0.04821276179602071,0.003409157080569795,0.36023500000000014,0.04821742190328951,0.003409486599914878,0.0,0.0,0.0,-0.00023500000000012956,0.000699839267260718,4.948610916206782e-05
GLU1150,L GLU 279,0.0,0.0,0.0,-0.00012000000000000232,0.00032496153618544475,2.2978250586152562e-05,59.63669000000001,0.8414923314562353,0.059502493388918186,-59.63477999999997,0.8412820939509087,0.05948762735235057,0.0,0.0,0.0,0.00178999999999931,0.0007388504584823834,5.22446169475683e-05
LYS1151,L LYS 280,0.0,0.0,0.0,-0.00019500000000001073,0.00039620070671317245,2.801562064277867e-05,-61.057795000000006,0.6010986632621363,0.042504094095482566,61.05576999999997,0.6009098660405842,0.042490744115919694,0.0,0.0,0.0,-0.0022199999999993024,0.0007626270385964844,5.39258750507789e-05
ALA1152,L ALA 281,0.0,0.0,0.0,-7.000000000000783e-05,0.00025514701644349007,1.8041618552670735e-05,-0.2690100000000001,0.06654892861646972,0.004705719870540522,0.26885000000000003,0.0665390674716738,0.004705022582304977,0.0,0.0,0.0,-0.00023000000000005628,0.0006535288822997838,4.621147043754422e-05
TYR1153,L TYR 282,0.0,0.0,0.0,-0.00021999999999999963,0.000414246303544159,2.929163703175358e-05,-0.017039999999999972,0.15805122081148246,0.011175909001061163,0.01698999999999993,0.15799493631126282,0.011171929085883063,0.0,0.0,0.0,-0.00027000000000004576,0.0007260165287369057,5.13371210723384e-05
HIE1154,L HIE 283,0.0,0.0,0.0,-9.500000000000064e-05,0.000293214938227917,2.0733427116615475e-05,0.18899499999999997,0.05361450340159833,0.0037911178925219397,-0.18891499999999994,0.05360352390468378,0.00379034152484971,0.0,0.0,0.0,-1.4999999999751879e-05,0.0006039660586491212,4.2706849567730565e-05
GLU1155,L GLU 284,0.0,0.0,0.0,-0.00011500000000000121,0.00031902194281898885,2.25582579114614e-05,58.29429500000003,0.4375995863469755,0.03094296349503745,-58.29279,0.4374203537775041,0.03093028983850918,0.0,0.0,0.0,0.0013900000000002422,0.0007126710321055924,5.039345195570801e-05
GLN1156,L GLN 285,0.0,0.0,0.0,-9.99999999999962e-05,0.00029999999999998864,2.121320343559562e-05,-0.13906000000000007,0.09951148878395924,0.007036524852510664,0.13903499999999994,0.0994926317623572,0.007035191459725886,0.0,0.0,0.0,-0.00012500000000015277,0.000670354383889435,4.7401213064634955e-05
LEU1157,L LEU 286,0.0,0.0,0.0,-0.0001799999999999885,0.0003841874542459465,2.716615541441052e-05,0.15676,0.06980739502373612,0.004936128239825186,-0.15663999999999995,0.06978782415292799,0.00493474437027897,0.0,0.0,0.0,-5.9999999999860167e-05,0.0006681317235398768,4.724404724409025e-05
SER1158,L SER 287,0.0,0.0,0.0,-7.999999999999785e-05,0.0002712931993250034,1.918332609325036e-05,0.584765,0.06669385110338265,0.004715967437864777,-0.5845550000000003,0.06671894015195103,0.0047177415015024,0.0,0.0,0.0,0.00013000000000006116,0.0005771481612202347,4.081053785481748e-05
VAL1159,L VAL 288,0.0,0.0,0.0,-0.0001249999999999879,0.00033071891388304186,2.3385358667334873e-05,0.2743799999999998,0.03781700146759536,0.0026740658181878298,-0.27438499999999993,0.037886234637399076,0.0026789613425729545,0.0,0.0,0.0,-0.00013000000000000124,0.0006731270311017533,4.759726882920178e-05
ALA1160,L ALA 289,0.0,0.0,0.0,-4.500000000000004e-05,0.000207304124416279,1.4658615214269061e-05,0.3227299999999999,0.055936992232332526,0.003955342652666156,-0.32270499999999985,0.05591974584169778,0.003954123148689274,0.0,0.0,0.0,-1.999999999994867e-05,0.0005912698199637426,4.1809089920731145e-05
GLU1161,L GLU 290,0.0,0.0,0.0,-0.00016500000000000626,0.00037118054905936333,2.624642832844218e-05,58.74977,0.3931259812065722,0.027798204717178244,-58.74828999999999,0.39290999720217623,0.027782932341764623,0.0,0.0,0.0,0.0013150000000008788,0.0007111785992289628,5.028792101495496e-05
ILE1162,L ILE 291,0.0,0.0,0.0,-0.00019999999999998242,0.0003999999999999649,2.828427124745942e-05,0.157165,0.05223492868761275,0.0036935672289806704,-0.15710000000000007,0.052177293912198754,0.00368949183492793,0.0,0.0,0.0,-0.00013499999999987188,0.0006608895520430706,4.673194838649949e-05
THR1163,L THR 292,0.0,0.0,0.0,-0.00015999999999999958,0.0003666060555964663,2.5922962793631377e-05,0.5115850000000001,0.05678954811406725,0.004015627457197666,-0.5114949999999999,0.05673411649968637,0.004011707850155582,0.0,0.0,0.0,-7.000000000004781e-05,0.0007246378405798955,5.123963309784204e-05
ASN1164,L ASN 293,0.0,0.0,0.0,-9.500000000002729e-05,0.00029321493822799923,2.073342711662129e-05,0.4007849999999995,0.13742550263688294,0.009717450482250969,-0.40077499999999977,0.13738138292723734,0.00971433074766353,0.0,0.0,0.0,-8.500000000100982e-05,0.0006540451054782107,4.624797292855135e-05
ALA1165,L ALA 294,0.0,0.0,0.0,-0.0001350000000000029,0.0003417235724968429,2.416350554038104e-05,0.08250500000000002,0.05263591905723686,0.003721921529935841,-0.08247499999999991,0.05264987535597795,0.00372290838928385,0.0,0.0,0.0,-0.00010500000000007281,0.0006811571037579669,4.8165080712064714e-05
CYS1166,L CYS 295,0.0,0.0,0.0,-0.00022499999999999075,0.0004175823272122346,2.9527529527543084e-05,0.4498900000000002,0.08060774094340914,0.005699828023721311,-0.4497400000000004,0.08060305453268903,0.005699496644441349,0.0,0.0,0.0,-7.499999999999841e-05,0.000706664701255091,4.9968740228264054e-05
PHE1167,L PHE 296,0.0,0.0,0.0,-0.000229999999999988,0.00042083250824999434,2.975735203273147e-05,-0.08881000000000004,0.07640957989676432,0.005402973209261735,0.088785,0.07637020868768134,0.005400189244369125,0.0,0.0,0.0,-0.0002550000000002317,0.0006999821426294781,4.9496211976279305e-05
GLU1168,L GLU 297,0.0,0.0,0.0,-0.00016999999999999362,0.00037563279941984487,2.6561249970585852e-05,59.85509000000001,0.46034823981399126,0.03255153620797642,-59.85369000000002,0.4601693860922758,0.032538889340029874,0.0,0.0,0.0,0.0012300000000014678,0.0007328710664225588,5.18218100802808e-05
PRO1169,L PRO 298,0.0,0.0,0.0,-0.00016000000000000237,0.0003666060555964727,2.5922962793631828e-05,0.5772299999999997,0.02977913867122797,0.002105703089231985,-0.5770699999999997,0.029758949914270843,0.0021042755285371737,0.0,0.0,0.0,1.509903313490213e-16,0.0007416198487094427,5.244044240849883e-05
ALA1170,L ALA 299,0.0,0.0,0.0,-9.999999999999565e-05,0.00029999999999998696,2.1213203435595503e-05,0.3863050000000004,0.07823478749891066,0.005532034876516826,-0.38611500000000004,0.07818165881458307,0.0055282781112204705,0.0,0.0,0.0,9.000000000005004e-05,0.0006495382975621499,4.5929293484656174e-05
ASN1171,L ASN 300,0.0,0.0,0.0,-0.0002450000000000152,0.0004300872004605845,3.0411757594721732e-05,-0.06174000000000021,0.08104259620717984,0.0057305769343060035,0.06180999999999996,0.08097075953700816,0.005725497314644379,0.0,0.0,0.0,-0.00017500000000023164,0.0007310095758593502,5.1690182820244845e-05
GLN1172,L GLN 301,0.0,0.0,0.0,-0.00028000000000000914,0.0004489988864128877,3.174901573277613e-05,0.5020950000000002,0.08000116233530628,0.005656936439010088,-0.5017950000000002,0.07995156643243292,0.005653429479086007,0.0,0.0,0.0,1.999999999981128e-05,0.0006852736679606943,4.845616575835854e-05
MET1173,L MET 302,0.0,0.0,0.0,-0.0005550000000000544,0.0004969657935915186,3.514078826663169e-05,0.585655,0.054965043209296724,0.003886615478150531,-0.5853899999999999,0.05503469723728924,0.003891540761703577,0.0,0.0,0.0,-0.00029000000000020676,0.0008098765338000645,5.7266918897388177e-05
VAL1174,L VAL 303,0.0,0.0,0.0,-0.00031499999999999253,0.0004645158770160496,3.28462326606865e-05,-0.27170499999999986,0.038581057204281,0.0027280927174493197,0.2716449999999998,0.03858418037227247,0.0027283135587758754,0.0,0.0,0.0,-0.000374999999999866,0.0007378177281688046,5.2171591886781455e-05
LYS1175,L LYS 304,0.0,0.0,0.0,-0.00029999999999999027,0.00045825756949556925,3.240370349203826e-05,-64.85585499999998,0.6780389324941114,0.04794459270750739,64.85354000000005,0.6778008102625521,0.047927754923038704,0.0,0.0,0.0,-0.002614999999999412,0.0008466256551738108,5.986547418999052e-05
CYS1176,L CYS 305,0.0,0.0,0.0,-0.0001699999999999946,0.00037563279941984714,2.6561249970586014e-05,-0.0028950000000000386,0.13026589720644477,0.009211189927202683,0.002935000000000009,0.13021271356899064,0.009207429276133485,0.0,0.0,0.0,-0.00012999999999999234,0.0006878226515607772,4.8636406117233734e-05
ASP1177,L ASP 306,0.0,0.0,0.0,-0.00011999999999999455,0.0003249615361854237,2.2978250586151075e-05,60.24196499999998,0.47476910575549275,0.0335712454177582,-60.24081999999996,0.4745697183820568,0.03355714660137425,0.0,0.0,0.0,0.0010249999999999205,0.0006590713163211482,4.66033797056228e-05
PRO1178,L PRO 307,0.0,0.0,0.0,-0.00018000000000000237,0.00038418745424597604,2.7166155414412612e-05,-0.10821000000000003,0.05754186215269711,0.0040688240930273675,0.10822999999999999,0.05748405952957737,0.004064736830349534,0.0,0.0,0.0,-0.0001600000000002044,0.0007031358332495987,4.971921157860447e-05
ARG1179,L ARG 308,0.0,0.0,0.0,-0.00016500000000000515,0.00037118054905936095,2.624642832844201e-05,-58.52486499999996,0.442004724839507,0.03125445382505094,58.52375,0.4418144152249662,0.03124099690315426,0.0,0.0,0.0,-0.0012800000000014221,0.000701141925718074,4.9578221024944466e-05
HIE1180,L HIE 309,0.0,0.0,0.0,-0.00012499999999999623,0.00033071891388306387,2.338535866733643e-05,-0.3561949999999996,0.3343048264309091,0.023638920975268755,0.35614999999999974,0.33430400461256865,0.023638862863936613,0.0,0.0,0.0,-0.00016999999999947946,0.0006565820588469658,4.642736262161143e-05
GLY1181,L GLY 310,0.0,0.0,0.0,-8.499999999999841e-05,0.00027888169534768164,1.9719913792914653e-05,-0.4867199999999998,0.12107613968078113,0.008561375940816997,0.4866549999999998,0.120957868594813,0.008553012912126361,0.0,0.0,0.0,-0.0001500000000000079,0.0006763874629234246,4.7827816174271805e-05
LYS1182,L LYS 311,0.0,0.0,0.0,-0.00015499999999999848,0.0003619046835839479,2.5590525590538133e-05,-58.89402999999997,0.5916292412508846,0.041834504843675235,58.893379999999986,0.5915559953222442,0.041829325574391646,0.0,0.0,0.0,-0.00080499999999887,0.0007463075773430707,5.2771914879018904e-05
TYR1183,L TYR 312,0.0,0.0,0.0,-0.000224999999999973,0.0004175823272122016,2.9527529527540753e-05,-0.5247849999999998,0.05121648928812201,0.0036215526884199245,0.524685,0.05117973988797003,0.0036189541134147244,0.0,0.0,0.0,-0.00032499999999993976,0.0007479137650826708,5.28854895032719e-05
MET1184,L MET 313,0.0,0.0,0.0,-0.0003399999999999759,0.0004737087712930468,3.349626844888607e-05,-0.33697999999999984,0.1801426923302748,0.012738011932793917,0.33687500000000015,0.1801326160777106,0.012737299434142209,0.0,0.0,0.0,-0.00044499999999991324,0.0007259304374385173,5.133103349824924e-05
ALA1185,L ALA 314,0.0,0.0,0.0,-0.00018000000000001126,0.000384187454245995,2.7166155414413954e-05,0.07421500000000006,0.09052164810143476,0.006400847121670688,-0.07408499999999994,0.0904784934390488,0.006397795626229396,0.0,0.0,0.0,-4.999999999992899e-05,0.0006837397165588663,4.834769901453423e-05
CYS1186,L CYS 315,0.0,0.0,0.0,-0.0002249999999999819,0.0004175823272122181,2.952752952754192e-05,-0.30664499999999983,0.10861831786121524,0.007680474912074119,0.30658499999999994,0.10861161436513096,0.007680000903320234,0.0,0.0,0.0,-0.0002850000000001085,0.0007167809986320836,5.068407047584117e-05
CYS1187,L CYS 316,0.0,0.0,0.0,-0.0003599999999999959,0.0004799999999999942,3.394112549695387e-05,0.24327000000000001,0.1081717019372442,0.0076488943972315366,-0.24285500000000007,0.10813248344045356,0.007646121230728677,0.0,0.0,0.0,5.499999999999616e-05,0.0007758704788817184,5.486232769397171e-05
LEU1188,L LEU 317,0.0,0.0,0.0,-0.00034000000000002474,0.0004737087712931149,3.349626844889089e-05,0.2037700000000001,0.09973729041837838,0.007052491439200742,-0.2037049999999999,0.0996636743001182,0.007047285993558102,0.0,0.0,0.0,-0.00027499999999993973,0.0007870038119347425,5.5649573223871875e-05
LEU1189,L LEU 318,0.0,0.0,0.0,-0.0006650000000000288,0.00047199046600542493,3.3374765916783456e-05,-0.01800000000000022,0.06513693268799212,0.0046058766809370915,0.018295000000000002,0.06501182950048398,0.004597030549713586,0.0,0.0,0.0,-0.00037000000000013243,0.0007830070242339473,5.5366957655252344e-05
TYR1190,L TYR 319,0.0,0.0,0.0,-0.0004850000000000243,0.0004997749493522304,3.5339425575412545e-05,0.577,0.07379972899679364,0.005218428882336226,-0.5768549999999993,0.07377448051325615,0.005216643544943823,0.0,0.0,0.0,-0.0003399999999998182,0.0008027452896151809,5.676266378524534e-05
ARG1191,L ARG 320,0.0,0.0,0.0,-0.0009149999999998282,0.00027888169534763,1.9719913792911e-05,-71.59625499999997,0.6908869878475629,0.04885308741405595,71.58866500000003,0.6898008500781518,0.04877628587585062,0.0,0.0,0.0,-0.008504999999999967,0.0015099586087094546,0.000106770197152946
GLY1192,L GLY 321,0.0,0.0,0.0,-0.00017000000000000348,0.0003756327994198667,2.6561249970587397e-05,-0.032735000000000014,0.05670259936722494,0.004009479252346879,0.03264499999999999,0.056758955020331396,0.004013464198793857,0.0,0.0,0.0,-0.00025999999999992473,0.0006945502141673926,4.911211663123322e-05
ASP1193,L ASP 322,0.0,0.0,0.0,-0.00020999999999999575,0.00040730823708831783,2.8801041647828758e-05,60.80395999999998,0.46102705821155826,0.032599535917187804,-60.80188000000004,0.4606740882633719,0.03257457717279604,0.0,0.0,0.0,0.001870000000000971,0.0008143095234593476,5.758037860228907e-05
VAL1194,L VAL 323,0.0,0.0,0.0,-0.00017499999999999683,0.00037996710383925977,2.6867731575255364e-05,0.2593500000000002,0.05327604996618969,0.0037671856205926065,-0.2592450000000001,0.05325077440751419,0.003765398368698834,0.0,0.0,0.0,-6.999999999990125e-05,0.0006519969325081412,4.6103145228933435e-05
VAL1195,L VAL 324,0.0,0.0,0.0,-0.00014000000000000004,0.00034698703145794957,2.4535688292770602e-05,0.012589999999999942,0.05975945029867656,0.004225631254617465,-0.012540000000000011,0.059769878701566734,0.004226368654057524,0.0,0.0,0.0,-9.000000000006559e-05,0.0006941901756724498,4.9086658065106995e-05
PRO1196,L PRO 325,0.0,0.0,0.0,-0.00017500000000000238,0.0003799671038392718,2.6867731575256214e-05,-0.12213499999999997,0.03968030714346881,0.0028058214260711796,0.12209499999999986,0.03962696020388184,0.00280204922779743,0.0,0.0,0.0,-0.0002149999999998986,0.0007132846556597455,5.0436841693331755e-05
LYS1197,L LYS 326,0.0,0.0,0.0,-0.00011499999999999732,0.00031902194281897806,2.2558257911460638e-05,-56.24273499999998,0.48673246735382675,0.034417182828955076,56.24211000000001,0.4865525746481422,0.03440446249374752,0.0,0.0,0.0,-0.0007400000000000517,0.0006726068688322378,4.75604878023926e-05
ASP1198,L ASP 327,0.0,0.0,0.0,-0.00015000000000000123,0.0003570714214271455,2.5248762345905407e-05,57.81480000000004,0.43325237448317355,0.030635569196222553,-57.81372499999998,0.4331488074311164,0.030628245899740843,0.0,0.0,0.0,0.0009249999999998693,0.000761166867380809,5.382262535394915e-05
VAL1199,L VAL 328,0.0,0.0,0.0,-0.00021999999999999242,0.00041424630354414544,2.929163703175262e-05,-0.22749499999999984,0.050144889819403814,0.0035457791633152704,0.22738500000000011,0.05016778622781718,0.0035473981838806613,0.0,0.0,0.0,-0.00032999999999994037,0.0007149125820684958,5.055195347362175e-05
ASN1200,L ASN 329,0.0,0.0,0.0,-0.00012500000000001065,0.0003307189138831021,2.3385358667339132e-05,-0.1731699999999995,0.3734602938733919,0.026407630630179625,0.1731200000000001,0.3733990701648841,0.0264033014602341,0.0,0.0,0.0,-0.0001749999999996632,0.0006514407110397591,4.6063814431719984e-05
ALA1201,L ALA 330,0.0,0.0,0.0,-7.500000000000284e-05,0.0002633913438213285,1.8624580532189882e-05,-0.14055499999999999,0.0418141958549964,0.002956710143893038,0.14050500000000002,0.041766134307594106,0.00295331167928479,0.0,0.0,0.0,-0.00012500000000004174,0.0006239991987174645,4.4123406486809115e-05
ALA1202,L ALA 331,0.0,0.0,0.0,-4.999999999999449e-05,0.00021794494717700968,1.5411035007420745e-05,-0.2563899999999999,0.05785151596976549,0.0040907199244143025,0.256325,0.05778987259892521,0.004086361079860666,0.0,0.0,0.0,-0.00011499999999997623,0.000609733548363522,4.3114672676478214e-05
ILE1203,L ILE 332,0.0,0.0,0.0,-0.00015000000000000234,0.00035707142142714815,2.5248762345905593e-05,-0.1623849999999998,0.0400612877351696,0.002832760822060389,0.16237000000000001,0.040071225336892106,0.0028334635166170604,0.0,0.0,0.0,-0.00016499999999987304,0.0006912127024291132,4.8876118912990516e-05
ALA1204,L ALA 333,0.0,0.0,0.0,-3.9999999999998926e-05,0.00019595917942264896,1.3856406460550644e-05,-0.04112499999999996,0.05687019759944574,0.0040213302369987,0.04114500000000002,0.05684913345865529,0.00401984077731942,0.0,0.0,0.0,-1.999999999989538e-05,0.0005996665740225742,4.240283009422669e-05
THR1205,L THR 334,0.0,0.0,0.0,-7.00000000000034e-05,0.00025514701644347386,1.804161855266959e-05,-0.31180499999999994,0.11809803967467067,0.008350792469879756,0.31176999999999994,0.11817185409394228,0.008356011937521385,0.0,0.0,0.0,-0.00010499999999993543,0.0006276742785871469,4.4383273876534575e-05
ILE1206,L ILE 335,0.0,0.0,0.0,-0.00015999999999997906,0.00036660605559641924,2.592296279362805e-05,-0.26778499999999994,0.06367683075499313,0.0045026318831323745,0.26774999999999993,0.06363534788150399,0.004499698601017647,0.0,0.0,0.0,-0.00019500000000016726,0.0006906337669124138,4.8835181990017724e-05
LYS1207,L LYS 336,0.0,0.0,0.0,-0.00015999999999999513,0.00036660605559645616,2.592296279363066e-05,-59.02496499999996,0.7071773425228891,0.05000498943994167,59.02420499999997,0.7069564717710951,0.04998937151930574,0.0,0.0,0.0,-0.0009199999999982467,0.0007639371701913053,5.401851534427336e-05
THR1208,L THR 337,0.0,0.0,0.0,-8.500000000000063e-05,0.0002788816953476889,1.9719913792915165e-05,-0.23204,0.16879019047326158,0.011935268828141225,0.2319749999999999,0.1688166886744319,0.011937142533914903,0.0,0.0,0.0,-0.0001499999999999535,0.0006383572667406487,4.513867521320224e-05
LYS1209,L LYS 338,0.0,0.0,0.0,-9.500000000000507e-05,0.00029321493822793065,2.073342711661644e-05,-53.641189999999995,0.5620672058568986,0.039744153274398814,53.64072000000001,0.5619771450858408,0.03973778501620543,0.0,0.0,0.0,-0.0005650000000005661,0.0006751111019665715,4.773756382548854e-05
ARG1210,L ARG 339,0.0,0.0,0.0,-0.0001600000000000046,0.00036660605559647773,2.5922962793632184e-05,-58.09042499999997,0.4620577392267574,0.032672416070696556,58.08935,0.4619288338082418,0.03266330108114015,0.0,0.0,0.0,-0.001234999999998223,0.000692657924226656,4.8978311526326624e-05
THR1211,L THR 340,0.0,0.0,0.0,-6.0000000000001716e-05,0.0002374868417407652,1.6792855623747148e-05,0.20557499999999976,0.1186583514759922,0.008390412497309086,-0.20559499999999997,0.11871226126647567,0.008394224495151406,0.0,0.0,0.0,-8.000000000006224e-05,0.0006508456038110228,4.602173399602273e-05
ILE1212,L ILE 341,0.0,0.0,0.0,-0.00014500000000000957,0.00035210083782918834,2.4897289009048392e-05,-0.43540999999999985,0.08417898728304998,0.005952353274126079,0.4353400000000003,0.08423351114609735,0.005956208693455807,0.0,0.0,0.0,-0.00021499999999988084,0.0007132846556601618,5.043684169336119e-05
GLN1213,L GLN 342,0.0,0.0,0.0,-0.00010500000000000953,0.0003065534211194145,2.1676600286947337e-05,0.20904500000000031,0.2979097899952265,0.021065403268748492,-0.20894,0.2979135048969752,0.021065665951970288,0.0,0.0,0.0,5.329070518200751e-16,0.0006480740698408655,4.582575694956402e-05
PHE1214,L PHE 343,0.0,0.0,0.0,-0.00016999999999999681,0.00037563279941985197,2.6561249970586357e-05,-0.41444999999999993,0.04447254771204473,0.0031446840063829107,0.4143499999999997,0.04448952123815437,0.003145884215924188,0.0,0.0,0.0,-0.00027000000000004576,0.0007260165287373095,5.133712107236695e-05
VAL1215,L VAL 344,0.0,0.0,0.0,-0.00012000000000000288,0.00032496153618544627,2.297825058615267e-05,-0.12522500000000025,0.0706544009598836,0.0049960206039407,0.1251549999999999,0.07063916035033274,0.004994942930104418,0.0,0.0,0.0,-0.00019000000000015226,0.0006433506042584173,4.549175749515898e-05
ASP1216,L ASP 345,0.0,0.0,0.0,-8.500000000000785e-05,0.0002788816953477126,1.9719913792916842e-05,58.54237499999999,0.5781406787063775,0.04088071943930725,-58.54174499999999,0.5780473423315171,0.04087411956094774,0.0,0.0,0.0,0.000544999999998339,0.0006617967966045466,4.6796100264660924e-05
TRP1217,L TRP 346,0.0,0.0,0.0,-0.00017499999999997406,0.0003799671038392104,2.686773157525187e-05,0.15644500000000003,0.09335720098096345,0.006601350988623466,-0.156485,0.09340331779439102,0.006604611939773602,0.0,0.0,0.0,-0.0002150000000004404,0.0007202603695888757,5.093009915562229e-05
CYS1218,L CYS 347,0.0,0.0,0.0,-0.0001499999999999946,0.00035707142142712967,2.5248762345904285e-05,-0.010630000000000125,0.10326157610650726,0.0073016960700922045,0.01065499999999998,0.10320627875764148,0.007297785957055741,0.0,0.0,0.0,-0.00012500000000017052,0.0006777720855865465,4.792572378171961e-05
PRO1219,L PRO 348,0.0,0.0,0.0,-0.00012000000000000067,0.00032496153618544025,2.2978250586152244e-05,-0.05530000000000002,0.06877354142400983,0.004863023750713128,0.05533499999999998,0.06870889880503109,0.004858452827289775,0.0,0.0,0.0,-8.500000000000619e-05,0.0006616456755695847,4.6785414393800775e-05
THR1220,L THR 349,0.0,0.0,0.0,-0.00016499999999999848,0.0003711805490593459,2.6246428328440945e-05,-0.02338500000000004,0.11451024746720269,0.00809709724994087,0.02344500000000013,0.1144574461317394,0.00809336363170469,0.0,0.0,0.0,-0.00010499999999993736,0.0006587677891337565,4.658191709237488e-05
GLY1221,L GLY 350,0.0,0.0,0.0,-8.000000000000341e-05,0.0002712931993250223,1.9183326093251694e-05,0.21173500000000003,0.10734041538488652,0.007590113561403407,-0.2116600000000001,0.10736901042665875,0.007592135536197952,0.0,0.0,0.0,-4.999999999960591e-06,0.0005873457244246601,4.153161446416024e-05
PHE1222,L PHE 351,0.0,0.0,0.0,-0.0002999999999999892,0.00045825756949556757,3.240370349203814e-05,-0.008825000000000005,0.09373635567377257,0.006628161274063869,0.008704999999999965,0.09372778656833837,0.006627555346807747,0.0,0.0,0.0,-0.00042000000000017577,0.0007236021006048498,5.116639522185197e-05
LYS1223,L LYS 352,0.0,0.0,0.0,-0.0005199999999999783,0.00049959983987185,3.532704346530984e-05,-67.33082499999999,0.6558567864835287,0.046376078120972074,67.32976,0.655321098701243,0.046338199274626776,0.0,0.0,0.0,-0.0015849999999988996,0.0011325965742487217,8.008667179999242e-05
VAL1224,L VAL 353,0.0,0.0,0.0,-0.00031000000000000526,0.0004624932431938951,3.270321085153623e-05,0.07114,0.09222234219537043,0.00652110435432527,-0.07123000000000003,0.09222129417873073,0.006521030248357998,0.0,0.0,0.0,-0.0003999999999999393,0.0007211102550929968,5.0990195135941915e-05
GLY1225,L GLY 354,0.0,0.0,0.0,-0.00022499999999999297,0.00041758232721223875,2.952752952754338e-05,-0.30396999999999996,0.07303080925198606,0.005164058045762059,0.30398999999999987,0.07300342389230877,0.005162121608408755,0.0,0.0,0.0,-0.00020499999999997243,0.0006580083586095741,4.6528217245025936e-05
ILE1226,L ILE 355,0.0,0.0,0.0,-0.0004350000000000326,0.0004957569969249414,3.5055313434630446e-05,0.08782499999999996,0.08481040251643662,0.0059970010734532965,-0.08778999999999999,0.08480616663898921,0.005996701551686563,0.0,0.0,0.0,-0.00039999999999993817,0.000685565460040072,4.8476798574160996e-05
ASN1227,L ASN 356,0.0,0.0,0.0,-0.0005949999999999989,0.0004908920451586047,3.471130939621823e-05,-0.7174049999999997,0.11367594721399929,0.008038103313282292,0.7173999999999997,0.11359308957855013,0.008032244393692373,0.0,0.0,0.0,-0.0006000000000002359,0.0007483314773539649,5.291502622123359e-05
TYR1228,L TYR 357,0.0,0.0,0.0,-0.0007450000000000007,0.00043586121644394925,3.0820042180373404e-05,-0.42155000000000015,0.24527522806023375,0.017343577701846823,0.42136000000000023,0.24518407452361124,0.017337132173459332,0.0,0.0,0.0,-0.0009350000000001323,0.0006788040954499577,4.799869789898656e-05
GLU1229,L GLU 358,0.0,0.0,0.0,-0.000834999999999968,0.00037118054905933406,2.624642832844011e-05,70.67603,0.9317326489410778,0.0658834474319141,-70.66732999999995,0.9302471612987682,0.0657784075933895,0.0,0.0,0.0,0.007864999999999895,0.0018457451069948015,0.00013051388814979138
PRO1230,L PRO 359,0.0,0.0,0.0,-0.0003800000000000281,0.00048538644398049964,3.432200460346355e-05,0.8192149999999994,0.049304855491124885,0.003486379766319719,-0.81857,0.04920269403193096,0.0034791558602625255,0.0,0.0,0.0,0.0002649999999997732,0.0007647058257919333,5.4072867503033465e-05
PRO1231,L PRO 360,0.0,0.0,0.0,-0.0004299999999999926,0.0004950757517794533,3.500714212842794e-05,-0.19649500000000003,0.10223140405472264,0.007228851905731629,0.19645000000000004,0.1022162780578514,0.007227782336235642,0.0,0.0,0.0,-0.0004749999999998034,0.0006923691212062346,4.895789006890991e-05
THR1232,L THR 361,0.0,0.0,0.0,-0.0008199999999999819,0.0003841874542459623,2.716615541441164e-05,-0.03383000000000031,0.15943127390822648,0.011273493491371682,0.03456999999999999,0.15933689183613445,0.01126681967105181,0.0,0.0,0.0,-8.000000000017548e-05,0.0007236021006046775,5.1166395221839784e-05
VAL1233,L VAL 362,0.0,0.0,0.0,-0.0007350000000000062,0.0004413332074521504,3.120697037522249e-05,-0.01555499999999995,0.10585233570875995,0.007484890438409908,0.016625000000000015,0.10576159215424094,0.007478473900134973,0.0,0.0,0.0,0.00033499999999983906,0.0007633970133554226,5.3980320488117674e-05
VAL1234,L VAL 363,0.0,0.0,0.0,-0.0011550000000000082,0.0003619046835839316,2.5590525590536985e-05,-0.6568700000000001,0.11912465361964211,0.008423385038094753,0.6570299999999999,0.11910167547100174,0.008421760237622483,0.0,0.0,0.0,-0.000994999999999835,0.0007968531859758783,5.6346029141364864e-05
PRO1235,L PRO 364,0.0,0.0,0.0,-0.000799999999999993,0.0003999999999999952,2.828427124746156e-05,0.6615250000000001,0.14838955278253174,0.010492725902976731,-0.6611599999999999,0.14817339302317503,0.010477441099810653,0.0,0.0,0.0,-0.0004349999999999454,0.0007973550024924954,5.6381512927546e-05
GLY1236,L GLY 365,0.0,0.0,0.0,-0.0003199999999999986,0.00046647615158762197,3.2984845004941136e-05,0.10763999999999992,0.0772540639707713,0.005462687250795172,-0.107585,0.07720280289600898,0.0054590625454376375,0.0,0.0,0.0,-0.00026500000000004406,0.0007776728103772009,5.498977177621188e-05
GLY1237,L GLY 366,0.0,0.0,0.0,-0.00018000000000000015,0.0003841874542459713,2.7166155414412277e-05,-0.27623499999999984,0.11881089922646008,0.008401199252190145,0.27601499999999995,0.11874647268445512,0.008396643607716135,0.0,0.0,0.0,-0.00040000000000000034,0.0006928203230274803,4.898979485565857e-05
ASP1238,L ASP 367,0.0,0.0,0.0,-0.0003649999999999898,0.0004814301610825675,3.4042253156921536e-05,70.31755500000001,0.6591211853479342,0.046606905978323954,-70.31043500000006,0.6581712055124763,0.04653973225995968,0.0,0.0,0.0,0.006755000000003904,0.0013322818770819143,9.42065549736564e-05
LEU1239,L LEU 368,0.0,0.0,0.0,-0.0004450000000000265,0.0004969657935914994,3.5140788266630333e-05,0.15538,0.08056888729528272,0.0056970806559149085,-0.15516999999999997,0.08051770674826751,0.00569346164472898,0.0,0.0,0.0,-0.00023499999999995858,0.0007069476642579295,4.998874873407726e-05
ALA1240,L ALA 369,0.0,0.0,0.0,-0.0002750000000000086,0.0004465142774873077,3.1573327350788705e-05,0.31812500000000016,0.13591519184771017,0.009610655382178642,-0.3179200000000002,0.13582537907180628,0.00960430465989076,0.0,0.0,0.0,-7.00000000000367e-05,0.0007842831121478012,5.545719069697998e-05
LYS1241,L LYS 370,0.0,0.0,0.0,-0.0004699999999999882,0.0004990991885386985,3.5291642070041684e-05,-68.852045,1.1214127130435378,0.07929585339018895,68.84512000000007,1.1206666433815484,0.07924309829846592,0.0,0.0,0.0,-0.007394999999999427,0.0012763130493715625,9.024896121275126e-05
VAL1242,L VAL 371,0.0,0.0,0.0,-0.00028499999999999804,0.00045141444372106355,3.191982142807171e-05,0.5489900000000003,0.03953049329314842,0.0027952279871234584,-0.5486750000000005,0.03948631883322941,0.0027921043811070597,0.0,0.0,0.0,3.00000000000622e-05,0.000713512438574049,5.0452948377665995e-05
GLN1243,L GLN 372,0.0,0.0,0.0,-0.0002800000000000014,0.0004489988864128752,3.174901573277525e-05,0.4242549999999997,0.38825011265291404,0.02745342874533165,-0.42398500000000006,0.388006964853725,0.027436235599567933,0.0,0.0,0.0,-1.000000000059842e-05,0.0007347788783028977,5.195671275206239e-05
ARG1244,L ARG 373,0.0,0.0,0.0,-0.0002749999999999908,0.000446514277487279,3.157332735078667e-05,-60.902219999999986,0.46847623376219827,0.03312627217179846,60.90012500000001,0.468191402499703,0.03310613156007803,0.0,0.0,0.0,-0.0023700000000008003,0.0008905616205501319,6.297221609554793e-05
ALA1245,L ALA 374,0.0,0.0,0.0,-0.00025499999999998966,0.00043586121644393266,3.082004218037223e-05,-0.11648000000000001,0.0750300579767869,0.005305426278820582,0.11649500000000003,0.07502672840394939,0.005305190842467397,0.0,0.0,0.0,-0.00024000000000003185,0.0007565712127751218,5.349766350038189e-05
VAL1246,L VAL 375,0.0,0.0,0.0,-0.0003649999999999909,0.0004814301610825688,3.404225315692163e-05,-0.10698999999999996,0.07735069424381387,0.005469520042928803,0.10717499999999994,0.0773766397241442,0.0054713546654370756,0.0,0.0,0.0,-0.000179999999999986,0.0007665507158695981,5.420332093147953e-05
CYS1247,L CYS 376,0.0,0.0,0.0,-0.0003950000000000342,0.0004888506929523993,3.4566963997438435e-05,-0.051000000000000004,0.16202975035468017,0.011457233522975774,0.05116999999999997,0.16189777978712364,0.011447901794652148,0.0,0.0,0.0,-0.00022500000000005293,0.0008272696053887121,5.849679478398775e-05
MET1248,L MET 377,0.0,0.0,0.0,-0.00038499999999993764,0.00048659531440399545,3.440748465086653e-05,-0.054704999999999976,0.07917258348064687,0.0055983470663223435,0.05508999999999999,0.07913616050832895,0.005595771573250646,0.0,0.0,0.0,6.106226635438361e-17,0.0007141428428542871,5.0497524691810536e-05
LEU1249,L LEU 378,0.0,0.0,0.0,-0.000609999999999995,0.00048774993593028227,3.448912872196067e-05,-0.44810000000000016,0.08731368735770959,0.006174010042103857,0.44805500000000004,0.08723349113156043,0.006168339312570293,0.0,0.0,0.0,-0.0006549999999999722,0.0007321031348107547,5.176750911526138e-05
SER1250,L SER 379,0.0,0.0,0.0,-0.00021500000000000298,0.00041082234603293514,2.904952667428548e-05,0.24798000000000026,0.13358832134584175,0.009446120791097232,-0.247855,0.13353989656653165,0.009442696642114468,0.0,0.0,0.0,-8.999999999993291e-05,0.0007013558298038865,4.959334632790462e-05
ASN1251,L ASN 380,0.0,0.0,0.0,-0.0003600000000000181,0.000480000000000024,3.394112549695597e-05,-0.6385350000000001,0.11628692435093457,0.00822272727718729,0.6383650000000001,0.11624100728658548,0.008219480450429948,0.0,0.0,0.0,-0.0005300000000010741,0.0007204859471221713,5.094604989596996e-05
THR1252,L THR 381,0.0,0.0,0.0,-0.00018499999999999073,0.0003882975663070591,2.7456784225395454e-05,0.42340499999999975,0.06741261732791506,0.004766791885010249,-0.42320500000000016,0.06740773675921684,0.004766446776687993,0.0,0.0,0.0,1.4999999999627533e-05,0.0006362193018133167,4.4987498263396696e-05
THR1253,L THR 382,0.0,0.0,0.0,-0.0001599999999999957,0.00036660605559645746,2.592296279363075e-05,0.18623999999999988,0.099934440509766,0.007066432055853916,-0.18624499999999988,0.09989261721969261,0.007063474702651673,0.0,0.0,0.0,-0.0001650000000002949,0.0006912127024294815,4.887611891301656e-05
ALA1254,L ALA 383,0.0,0.0,0.0,-0.00010999999999999454,0.0003128897569432248,2.2124646889836487e-05,0.08447000000000005,0.04561226918275385,0.003225274484443143,-0.08441500000000002,0.04558259289465656,0.003223176053987739,0.0,0.0,0.0,-5.5000000000005043e-05,0.0006572480505866978,4.6474455349149306e-05
ILE1255,L ILE 384,0.0,0.0,0.0,-0.0003800000000000081,0.000485386443980474,3.4322004603461744e-05,0.15263500000000008,0.05222941484451083,0.0036931773413958935,-0.15246500000000007,0.05224604075908511,0.0036943529710897834,0.0,0.0,0.0,-0.0002099999999999813,0.0008221313763625699,5.813346712522029e-05
ALA1256,L ALA 385,0.0,0.0,0.0,-0.00013499999999999623,0.00034172357249682604,2.4163505540379848e-05,0.2583349999999998,0.08106653301455603,0.00573226952218757,-0.25826,0.08106844268887868,0.005732404556553911,0.0,0.0,0.0,-5.999999999996064e-05,0.0006529931086925759,4.617358552246047e-05
GLU1257,L GLU 386,0.0,0.0,0.0,-0.00016500000000001458,0.00037118054905938214,2.624642832844351e-05,64.16376000000002,0.569904283541987,0.04029831835197999,-64.16199999999999,0.5696444329598677,0.04027994414110881,0.0,0.0,0.0,0.0015949999999941157,0.0007489826433223404,5.296107060842521e-05
ALA1258,L ALA 387,0.0,0.0,0.0,-0.000259999999999998,0.00043863424398922284,3.101612483854141e-05,-0.01651000000000006,0.10889279085412412,0.007699883083527963,0.016475000000000007,0.10883193178015356,0.007695579697137831,0.0,0.0,0.0,-0.0002950000000000608,0.0007536411612963589,5.3290477573396e-05
TRP1259,L TRP 388,0.0,0.0,0.0,-0.0005950000000000433,0.0004908920451586425,3.4711309396220903e-05,0.40130499999999997,0.06458492064715911,0.0045668435352001265,-0.401285,0.06456766818617522,0.004565623601984741,0.0,0.0,0.0,-0.0005749999999999744,0.0007445636305915735,5.2648599221617714e-05
ALA1260,L ALA 389,0.0,0.0,0.0,-0.00019499999999999352,0.00039620070671313754,2.80156206427762e-05,-0.022729999999999997,0.08181678984169449,0.005785320691197681,0.02267000000000002,0.08173176310345937,0.005779308392878857,0.0,0.0,0.0,-0.00025500000000004073,0.0006855472266736529,4.847550928045712e-05
ARG1261,L ARG 390,0.0,0.0,0.0,-0.0004099999999999471,0.0004918333050942537,3.477786652455389e-05,-68.38716500000002,0.6344773422052084,0.044864323118252045,68.38410000000003,0.6340231147183392,0.044832204384635393,0.0,0.0,0.0,-0.0034749999999995397,0.0009216154295631939,6.516805198902873e-05
LEU1262,L LEU 391,0.0,0.0,0.0,-0.00047499999999998986,0.0004993746088859432,3.531111722956304e-05,0.04777499999999978,0.07381974244739686,0.005219844046999875,-0.047825000000000006,0.0738036880853525,0.0052187088321729545,0.0,0.0,0.0,-0.0005250000000001621,0.0008242420760915736,5.8282716134362994e-05
ASP1263,L ASP 392,0.0,0.0,0.0,-0.00020999999999999686,0.00040730823708832,2.880104164782891e-05,67.97019999999999,0.7619248585023035,0.05387622342015795,-67.96791999999999,0.7616341599486948,0.053855667928304166,0.0,0.0,0.0,0.0020700000000019258,0.0008031811750767141,5.679348554181242e-05
HIE1264,L HIE 393,0.0,0.0,0.0,-0.00030499999999998193,0.0004604074282632449,3.2555721463359936e-05,0.5850500000000001,0.12924471942791174,0.009138981754002911,-0.5849300000000001,0.12916437240973236,0.009133300361862636,0.0,0.0,0.0,-0.00018499999999991524,0.0007076545767536697,5.00387349960216e-05
LYS1265,L LYS 394,0.0,0.0,0.0,-0.0003849999999999776,0.00048659531440404575,3.4407484650870086e-05,-67.67601500000002,0.6867674313567573,0.04856179078104299,67.67396,0.6864220992961683,0.048537372116862626,0.0,0.0,0.0,-0.0024400000000015607,0.0008924124606906944,6.310309025697633e-05
PHE1266,L PHE 395,0.0,0.0,0.0,-0.0004699999999999394,0.0004990991885386462,3.529164207003799e-05,0.10377000000000013,0.05486043291845243,0.0038792184135467414,-0.10381000000000001,0.054838069805564785,0.0038776371026696117,0.0,0.0,0.0,-0.0005099999999999083,0.0007415524256584268,5.243567487884067e-05
ASP1267,L ASP 396,0.0,0.0,0.0,-0.0002049999999999974,0.000403701622488684,2.854601548377601e-05,70.08767500000002,0.8998998274088978,0.06363252703494354,-70.08521999999999,0.899572554939056,0.06360938537667145,0.0,0.0,0.0,0.0022500000000007956,0.0008411301920642629,5.947688626693834e-05
LEU1268,L LEU 397,0.0,0.0,0.0,-0.0002499999999999958,0.0004330127018922121,3.0618621784789215e-05,0.24480999999999997,0.06937401458759618,0.004905483615302373,-0.24472500000000003,0.06930338646126921,0.004900489452595543,0.0,0.0,0.0,-0.00016499999999997517,0.0007859866411080215,5.557764838495192e-05
MET1269,L MET 398,0.0,0.0,0.0,-0.0004099999999999726,0.0004918333050942844,3.477786652455606e-05,0.12172999999999996,0.10615609779941987,0.0075063696618272125,-0.12178000000000001,0.10609011075496146,0.007501703673166512,0.0,0.0,0.0,-0.00046000000000003693,0.0007799999999998981,5.5154328932543496e-05
TYR1270,L TYR 399,0.0,0.0,0.0,-0.000629999999999944,0.00048280430818288777,3.413942003021997e-05,0.0001450000000002838,0.17048514297439554,0.012055120068875318,-0.00021500000000000075,0.17051973133628848,0.01205756583539978,0.0,0.0,0.0,-0.0006999999999995976,0.0007483314773544774,5.291502622126983e-05
ALA1271,L ALA 400,0.0,0.0,0.0,-0.00015500000000000014,0.00036190468358395184,2.5590525590538415e-05,0.30608,0.09537260403281368,0.0067438615051022026,-0.30594499999999997,0.09535938325618494,0.006742926655021529,0.0,0.0,0.0,-2.0000000000051088e-05,0.000632139225171121,4.4698993277250954e-05
LYS1272,L LYS 401,0.0,0.0,0.0,-0.00036000000000001976,0.00048000000000002614,3.394112549695613e-05,-68.813075,1.0144890779976272,0.07173521064918105,68.81150000000007,1.0142159829110995,0.07171589991042181,0.0,0.0,0.0,-0.0019350000000046919,0.0008722241684353268,6.167556242154169e-05
ARG1273,L ARG 402,0.0,0.0,0.0,-0.0006049999999999878,0.0004888506929523462,3.456696399743468e-05,-74.70288000000001,1.1633876635048752,0.08226393060130706,74.69921500000001,1.1627616388476092,0.08221966397327278,0.0,0.0,0.0,-0.004269999999997793,0.0010521881960923408,7.44009408541335e-05
ALA1274,L ALA 403,0.0,0.0,0.0,-0.00028000000000000025,0.0004489988864128735,3.174901573277512e-05,0.20928499999999992,0.07441406973818876,0.005261869332756192,-0.20905,0.07444056353897362,0.00526374272737563,0.0,0.0,0.0,-4.499999999999949e-05,0.0007021217843081305,4.9647507490307753e-05
PHE1275,L PHE 404,0.0,0.0,0.0,-0.0008899999999999686,0.00031288975694322534,2.2124646889836528e-05,0.4996850000000002,0.061806680666412886,0.004370392302185203,-0.49937000000000004,0.06175429620682216,0.004366688161524663,0.0,0.0,0.0,-0.0005750000000000366,0.0006359048670986323,4.496526437149732e-05
VAL1276,L VAL 405,0.0,0.0,0.0,-0.0007449999999999978,0.00043586121644394795,3.082004218037331e-05,0.7705700000000004,0.05425048479045351,0.0038360885677987335,-0.7700550000000003,0.05413965252012424,0.0038282515428063207,0.0,0.0,0.0,-0.00022999999999976595,0.0007260165287373743,5.133712107237153e-05
HIE1277,L HIE 406,0.0,0.0,0.0,-0.0012600000000000389,0.0004386342439892014,3.101612483853989e-05,0.36353499999999994,0.14396881181353133,0.010180132311271793,-0.3628049999999999,0.14393844856396085,0.010177985305304778,0.0,0.0,0.0,-0.0005299999999998883,0.0007543871685017344,5.33432282487695e-05
TRP1278,L TRP 407,0.0,0.0,0.0,-0.0023050000000000236,0.00046040742826332793,3.255572146336581e-05,1.4086350000000007,0.08387181752530923,0.005930633092258687,-1.4078850000000003,0.08373369557710138,0.0059208663956378405,0.0,0.0,0.0,-0.001555000000000124,0.0007395775821378677,5.229603235432371e-05
TYR1279,L TYR 408,0.0,0.0,0.0,-0.0018900000000000184,0.00037134889255252855,2.6258332011000756e-05,0.7702749999999995,0.10845579456626908,0.007668982779678398,-0.7701999999999998,0.10834486605280373,0.007661138949268569,0.0,0.0,0.0,-0.0018150000000000865,0.0006933794055205858,4.902932795787033e-05
VAL1280,L VAL 409,0.0,0.0,0.0,-0.0012549999999999961,0.000435861216443932,3.0820042180372184e-05,0.9495099999999994,0.07723580711044632,0.005461396295821276,-0.9488199999999998,0.07712293822204082,0.005453415260183623,0.0,0.0,0.0,-0.0005650000000002275,0.0007387658627741045,5.223863512766997e-05
GLY1281,L GLY 410,0.0,0.0,0.0,-0.0010750000000000043,0.0003152380053229603,2.229069312515862e-05,0.8892300000000006,0.08196399880434728,0.005795729936772003,-0.8881950000000002,0.08175094479576411,0.00578066474334919,0.0,0.0,0.0,-4.000000000000225e-05,0.0006696267617114961,4.734976240701872e-05
GLU1282,L GLU 411,0.0,0.0,0.0,-0.0032050000000000078,0.0005319539453749927,3.7614824205359564e-05,95.57697,1.655378403598061,0.11705292946139505,-95.56265500000006,1.651482877891527,0.11677747419705736,0.0,0.0,0.0,0.011110000000003027,0.004450606700217354,0.00031470541781179745
GLY1283,L GLY 412,0.0,0.0,0.0,-0.0010749999999999974,0.0003455068740271295,2.443102535711495e-05,0.2615499999999998,0.17158877439972592,0.012133158595353485,-0.2612,0.1713966744134786,0.012119575075059355,0.0,0.0,0.0,-0.0007250000000000201,0.0006923691212063677,4.8957890068919324e-05
MET1284,L MET 413,0.0,0.0,0.0,-0.001690000000000016,0.00046249324319389923,3.270321085153652e-05,-0.013540000000000028,0.28880619522441,0.02042168190918662,0.013339999999999992,0.2886828612855291,0.020412960882733307,0.0,0.0,0.0,-0.001890000000000175,0.0007334166619324895,5.186038950876649e-05
GLU1285,L GLU 414,0.0,0.0,0.0,-0.0010850000000000304,0.00029626845934052095,2.094934366513733e-05,84.11309499999999,1.8666897776490103,0.1319949000147224,-84.10443,1.8649912614002873,0.13187479677897962,0.0,0.0,0.0,0.007580000000003508,0.002025734434722496,0.00014324105556753742
GLU1286,L GLU 415,0.0,0.0,0.0,-0.000784999999999983,0.00041082234603291964,2.904952667428438e-05,81.06282500000003,1.7734220124864386,0.12539987309346548,-81.05629499999998,1.7722845420465345,0.12531944178731994,0.0,0.0,0.0,0.005745000000000431,0.0016186336830811877,0.00011445468535636649
GLY1287,L GLY 416,0.0,0.0,0.0,-0.00034500000000000085,0.00047536827828537455,3.3613613313656214e-05,-0.595235,0.09445003851243132,0.006678626271547076,0.5949450000000002,0.09430912986026097,0.006668662525199325,0.0,0.0,0.0,-0.0006349999999999711,0.0007692691336588048,5.439554209676414e-05
GLU1288,L GLU 417,0.0,0.0,0.0,-0.0010250000000000177,0.00032307119958298374,2.284458360312003e-05,83.92730499999998,1.5013058189398303,0.1061583525207177,-83.91856000000001,1.4998969885948397,0.10605873317166928,0.0,0.0,0.0,0.007719999999997071,0.001905675733173564,0.0001347516233669673
PHE1289,L PHE 418,0.0,0.0,0.0,-0.0009699999999999376,0.0002215851980616005,1.5668439615992192e-05,-0.2788200000000003,0.0862337381771186,0.006097646103210583,0.27867,0.08622558263067887,0.006097069418991401,0.0,0.0,0.0,-0.0011199999999997967,0.0006209669878503494,4.390899680019665e-05
SER1290,L SER 419,0.0,0.0,0.0,-0.0002450000000000041,0.00043008720046056504,3.0411757594720357e-05,-0.4284800000000004,0.26302011253894575,0.018598330516473742,0.42835,0.2629257832545146,0.018591660428805168,0.0,0.0,0.0,-0.0003749999999999942,0.0007445636305917891,5.264859922163296e-05
GLU1291,L GLU 420,0.0,0.0,0.0,-0.0006700000000000006,0.0004702127178203496,3.324906013709258e-05,80.75273999999999,1.4027314683868368,0.09918809334800954,-80.74574499999999,1.4015787098751342,0.09910658101194,0.0,0.0,0.0,0.006324999999999221,0.0016671457644715677,0.00011788500752842763
ALA1292,L ALA 421,0.0,0.0,0.0,-0.0004649999999999821,0.0004987734956871507,3.526861210765035e-05,-0.41843999999999987,0.06386936981057499,0.004516246450316893,0.41837,0.06384373970876095,0.004514434128437372,0.0,0.0,0.0,-0.0005349999999999522,0.0007271691687633809,5.141862503023716e-05
ARG1293,L ARG 422,0.0,0.0,0.0,-0.0005449999999999955,0.0004979708826829085,3.521185879785353e-05,-70.77926,0.8987527927075575,0.06355141943338613,70.77628499999999,0.8984012320661711,0.06352656034203387,0.0,0.0,0.0,-0.0035199999999983335,0.000974474217212872,6.890573270826744e-05
GLU1294,L GLU 423,0.0,0.0,0.0,-0.00033999999999998967,0.00047370877129306624,3.349626844888745e-05,71.14703,1.1852612788340755,0.08381062877414142,-71.14407499999999,1.184728677535738,0.08377296817516909,0.0,0.0,0.0,0.0026149999999992703,0.0009416873154029956,6.658734864788134e-05
ASP1295,L ASP 424,0.0,0.0,0.0,-0.0005150000000000165,0.0004997749493522212,3.5339425575411894e-05,76.56643500000004,1.0148337478453,0.07175958248783705,-76.56176,1.0143433749963506,0.07172490789115686,0.0,0.0,0.0,0.004159999999996699,0.0013245376551795829,9.36589557914412e-05
MET1296,L MET 425,0.0,0.0,0.0,-0.00047500000000005204,0.0004993746088860088,3.5311117229567675e-05,-0.46470999999999996,0.1821508877277299,0.012880012791142727,0.4645549999999998,0.18213205916312517,0.012878681410571528,0.0,0.0,0.0,-0.0006300000000001038,0.0007437069315261971,5.258802144976133e-05
ALA1297,L ALA 426,0.0,0.0,0.0,-0.00017500000000000737,0.0003799671038392827,2.6867731575256983e-05,-0.46599000000000024,0.03616171870915126,0.0025570196518601303,0.46580000000000005,0.03616185835932477,0.0025570295266185983,0.0,0.0,0.0,-0.0003649999999999132,0.0006941001368678182,4.9080291360174496e-05
ALA1298,L ALA 427,0.0,0.0,0.0,-0.0001999999999999902,0.00039999999999998045,2.8284271247460517e-05,-0.5628499999999999,0.05889946943733961,0.004164821424743264,0.5626800000000001,0.05892365908529347,0.004166531891153533,0.0,0.0,0.0,-0.000369999999999886,0.0007232565243396905,5.114195928980084e-05
LEU1299,L LEU 428,0.0,0.0,0.0,-0.0004549999999999726,0.0004979708826828831,3.5211858797851733e-05,-0.523155,0.05104929945650474,0.003609730582051724,0.5230199999999997,0.050994407536516066,0.0036058491371660896,0.0,0.0,0.0,-0.0005899999999998018,0.0008011866199577382,5.6652449196804596e-05
GLU1300,L GLU 429,0.0,0.0,0.0,-0.00027999999999997363,0.0004489988864128307,3.17490157327721e-05,65.80149000000004,0.6635502014880502,0.04692008471299002,-65.79970499999997,0.6633379967848643,0.046905079574527775,0.0,0.0,0.0,0.001505000000001644,0.0007999843748509973,5.656743763004211e-05
LYS1301,L LYS 430,0.0,0.0,0.0,-0.00029000000000000304,0.00045376205218154193,3.208582241426923e-05,-66.94209000000006,1.5610886559992527,0.11038563746904652,66.94019000000002,1.5607780123701682,0.1103636716473807,0.0,0.0,0.0,-0.00218999999999852,0.0009076893741790867,6.418333116930058e-05
ASP1302,L ASP 431,0.0,0.0,0.0,-0.00022500000000003184,0.0004175823272123108,2.952752952754847e-05,68.50806499999997,0.7929632215811087,0.05607096712115328,-68.50603500000004,0.7928234505665497,0.05606108381793248,0.0,0.0,0.0,0.0018049999999990973,0.0010133977501424977,7.165804211649506e-05
TYR1303,L TYR 432,0.0,0.0,0.0,-0.0003450000000000042,0.000475368278285379,3.361361331365653e-05,-0.13447499999999998,0.05037310170120589,0.00356191618023223,0.13446000000000008,0.05040474580830641,0.0035641537565037668,0.0,0.0,0.0,-0.0003600000000001015,0.000761839878189865,5.387021440463868e-05
GLU1304,L GLU 433,0.0,0.0,0.0,-0.0002100000000000013,0.00040730823708832857,2.8801041647829517e-05,62.66155500000003,0.6654900352177859,0.04705725167145707,-62.660285000000016,0.6654157150008663,0.04705199643852076,0.0,0.0,0.0,0.0010600000000015085,0.0007459222479638516,5.274466797731528e-05
GLU1305,L GLU 434,0.0,0.0,0.0,-0.0001949999999999974,0.00039620070671314534,2.8015620642776754e-05,64.97069000000005,1.491476803002107,0.10546333613852223,-64.96924499999997,1.4912434123843874,0.10544683292967674,0.0,0.0,0.0,0.001250000000000142,0.0008170067319152242,5.777110004123147e-05
VAL1306,L VAL 435,0.0,0.0,0.0,-0.0001600000000000107,0.0003666060555964917,2.5922962793633173e-05,-0.38987500000000025,0.06079637633115872,0.0042989529975331646,0.38984,0.06075956221040425,0.004296349846090274,0.0,0.0,0.0,-0.00019500000000014617,0.0006833556906914197,4.8320544285031973e-05
GLY1307,L GLY 436,0.0,0.0,0.0,-4.4999999999998377e-05,0.00020730412441627132,1.4658615214268519e-05,-0.37786000000000003,0.04159916345312736,0.002941505056939395,0.3778450000000002,0.04161287030474878,0.0029424742777124173,0.0,0.0,0.0,-5.999999999999672e-05,0.0005885575587824024,4.1617304093363674e-05
VAL1308,L VAL 437,0.0,0.0,0.0,-9.499999999999785e-05,0.00029321493822790837,2.0733427116614866e-05,0.26214000000000026,0.049344608621407986,0.003489190737119376,-0.26213000000000003,0.049336934440639475,0.0034886480905932295,0.0,0.0,0.0,-8.499999999997537e-05,0.0006306940621252986,4.4596804818288834e-05
ASP1309,L ASP 438,0.0,0.0,0.0,-8.499999999999952e-05,0.0002788816953476853,1.971991379291491e-05,57.33537499999998,0.5648214535388519,0.039938907995696465,-57.33481499999997,0.5647059507194206,0.039930740713009866,0.0,0.0,0.0,0.0004749999999984311,0.0006628536791759105,4.687083314797385e-05
SER1310,L SER 439,0.0,0.0,0.0,-5.999999999999839e-05,0.00023748684174075197,1.6792855623746213e-05,-0.40065500000000015,0.15780138141030245,0.011158242687582965,0.40062499999999984,0.1577750752653917,0.01115638256223764,0.0,0.0,0.0,-9.000000000016329e-05,0.0006495382975622676,4.5929293484664495e-05
VAL1311,L VAL 440,0.0,0.0,0.0,-8.49999999999973e-05,0.000278881695347678,1.9719913792914396e-05,57.29665500000001,0.668091644892032,0.047241213255723065,-57.29610999999996,0.6680013532193777,0.047234828670321215,0.0,0.0,0.0,0.00046000000000063324,0.0006843975452890441,4.839421453013103e-05
gtp1312,L gtp 441,0.0,0.0,0.0,-0.006625000000000005,0.0005332682251925371,3.7707757822495786e-05,350.5240849999999,4.776698405574076,0.33776358342643986,-350.5866400000002,4.7705721921207225,0.3373303947188536,0.0,0.0,0.0,-0.06917999999997733,0.02229635844706172,0.0015765906253683301
Mg+1313,L Mg+ 442,0.0,0.0,0.0,-0.00012500000000003508,0.00033071891388316665,2.3385358667343696e-05,-179.89821500000002,2.564124749068841,0.1813109997874832,179.89360500000012,2.5588507809009537,0.18093807392195568,0.0,0.0,0.0,-0.004734999999998308,0.010371343934127116,0.000733364762583925
MET1314,L MET 443,0.0,0.0,0.0,-0.024045000000000025,0.004190820325425528,0.00029633574708428045,-104.07203000000003,2.5483763888199107,0.18019742255502447,104.43144999999998,2.5517912272573375,0.18043888809660058,0.0,0.0,0.0,0.3353750000000013,0.09146345923373,0.006467443225494983
ARG1315,L ARG 444,0.0,0.0,0.0,-0.013685000000000001,0.0018830228357616192,0.00013314982162961633,-95.88954000000008,1.7257817904885235,0.12203120069026965,95.95972500000002,1.7297650185418123,0.12231285744701896,0.0,0.0,0.0,0.05649999999999693,0.0197053292284142,0.001393377192292516
GLU1316,L GLU 445,0.0,0.0,0.0,-0.029744999999999976,0.0055991048391684775,0.00039591650003504436,100.36567999999997,2.226276374937443,0.15742151215136704,-100.55470000000003,2.2285250952134685,0.157580520686984,0.0,0.0,0.0,-0.21876499999999852,0.08962850983364883,0.006337692709101824
ILE1317,L ILE 446,0.0,0.0,0.0,-0.012345000000000024,0.0017988815969929193,0.00012720013757853792,0.10847499999999993,0.14989282629599063,0.010599023392511222,-0.06574499999999996,0.15651712358397082,0.011067431945803867,0.0,0.0,0.0,0.030384999999999947,0.014315263706966562,0.001012242004166973
VAL1318,L VAL 447,0.0,0.0,0.0,-0.024579999999999963,0.004911578157781821,0.00034730102216952566,-0.15683499999999995,0.12116376428206568,0.008567571935793704,0.22692500000000007,0.1209552370714056,0.008552826835321738,0.0,0.0,0.0,0.04551000000000016,0.015006995035649322,0.001061154795494049
HIE1319,L HIE 448,0.0,0.0,0.0,-0.013545000000000008,0.001757263497600663,0.0001242572935485019,0.67286,0.220457842681997,0.015588723552619716,-0.69774,0.22968607358740745,0.016241258017776816,0.0,0.0,0.0,-0.038424999999999605,0.0191087512674167,0.0013511927601197382
ILE1320,L ILE 449,0.0,0.0,0.0,-0.013500000000000007,0.0018165902124584723,0.00012845232578664967,-0.32925999999999994,0.09808859464789929,0.0069359110432588075,0.3431649999999998,0.0974813714255194,0.00689297387743493,0.0,0.0,0.0,0.00040499999999990874,0.008298251321814838,0.0005867749781645503
GLN1321,L GLN 450,0.0,0.0,0.0,-0.01066000000000014,0.0009509994742376512,6.724581771382845e-05,0.44160499999999947,0.14130424259377486,0.009991718814848718,-0.3995800000000001,0.1405757219437266,0.009940204625660363,0.0,0.0,0.0,0.03136499999999977,0.009483236525574876,0.0006705660854829949
ALA1322,L ALA 451,0.0,0.0,0.0,-0.0035200000000000075,0.0005095095681142849,3.6027767069303996e-05,-0.33148999999999995,0.06521464482767664,0.004611371759032236,0.33791500000000013,0.06440487384507415,0.004554112303731604,0.0,0.0,0.0,0.0029049999999999883,0.002824176871231751,0.00019969946169181782
GLY1323,L GLY 452,0.0,0.0,0.0,-0.002079999999999987,0.00037894590642997274,2.6795522013951664e-05,0.19124500000000022,0.06376507645255322,0.004508871796247902,-0.19751500000000002,0.06384786429474375,0.004514725780709174,0.0,0.0,0.0,-0.008349999999999863,0.0024773978283674867,0.00017517848041354763
GLN1324,L GLN 453,0.0,0.0,0.0,-0.0028750000000000425,0.0003992179855667898,2.8228974476591032e-05,0.32171499999999936,0.24923325174422492,0.017623452240551535,-0.31938000000000005,0.2504547176636926,0.017709822924015923,0.0,0.0,0.0,-0.0005400000000002691,0.0023954957733215133,0.00016938713056193546
CYS1325,L CYS 454,0.0,0.0,0.0,-0.0017049999999999943,0.000456042761152918,3.2247092892226536e-05,0.06916000000000012,0.09629747867935072,0.006809260018533587,-0.061594999999999976,0.09675143913658336,0.006841359870303562,0.0,0.0,0.0,0.00586000000000012,0.002596228033128163,0.00018358104477315365
GLY1326,L GLY 455,0.0,0.0,0.0,-0.0017450000000000588,0.00043586121644396795,3.0820042180374725e-05,-0.03796000000000003,0.0809615859528456,0.005724848644287465,0.045395000000000005,0.08261240206530733,0.005841578971048835,0.0,0.0,0.0,0.005689999999999889,0.0030828396001087812,0.00021798967865473435
ASN1327,L ASN 456,0.0,0.0,0.0,-0.006215000000000015,0.0005820438127839551,4.1156712696720796e-05,0.40865000000000024,0.11751632865265947,0.008309659289044249,-0.3892700000000002,0.1178358056789185,0.008332249726214356,0.0,0.0,0.0,0.013165000000000369,0.005705942078219468,0.0004034710336566647
GLN1328,L GLN 457,0.0,0.0,0.0,-0.003054999999999996,0.00041469868579492337,2.932362528747397e-05,0.1522800000000003,0.24294137482116937,0.017178549356683163,-0.14456000000000005,0.24458110393078195,0.017294495713954767,0.0,0.0,0.0,0.004665000000000141,0.002534319435273071,0.00017920344583744502
ILE1329,L ILE 458,0.0,0.0,0.0,-0.0024899999999999744,0.0004998999899979977,3.534826728426714e-05,-0.04754999999999998,0.06547440339552554,0.004629739463511962,0.05920499999999999,0.06550666359233999,0.004632020603904953,0.0,0.0,0.0,0.009165000000000187,0.0029373074404973423,0.0002076990009605372
GLY1330,L GLY 459,0.0,0.0,0.0,-0.0023500000000000066,0.0004769696007084479,3.3726843908078335e-05,-0.036305,0.06726962148696834,0.0047566805521287595,0.05261999999999996,0.06632854287559768,0.004690136245355778,0.0,0.0,0.0,0.013964999999999984,0.003861835703392871,0.00027307302136974195
ALA1331,L ALA 460,0.0,0.0,0.0,-0.003534999999999989,0.0004987734956871758,3.526861210765212e-05,0.17378499999999997,0.06770109877247191,0.004787190603579513,-0.16935000000000008,0.06721225706669881,0.004752624275071618,0.0,0.0,0.0,0.0008999999999998787,0.002379075450673997,0.00016822603841260247
LYS1332,L LYS 461,0.0,0.0,0.0,-0.002844999999999982,0.0003754663766571041,2.654948210417807e-05,-73.605555,0.8087961220077472,0.057190522246906024,73.62826000000004,0.8083803698719995,0.057161124131458026,0.0,0.0,0.0,0.019860000000000325,0.004017511667686701,0.00028408097437173415
PHE1333,L PHE 462,0.0,0.0,0.0,-0.0051749999999999565,0.0004943429983321799,3.495532863527745e-05,-0.12842999999999988,0.07204182882187268,0.005094126568902664,0.13356499999999996,0.0715115079899731,0.005056627223258596,0.0,0.0,0.0,-3.999999999990234e-05,0.003795839828022553,0.00026840640826927256
TRP1334,L TRP 463,0.0,0.0,0.0,-0.018520000000000026,0.0013264991519033095,9.379765455490343e-05,0.150995,0.08247275292482953,0.005831704285626963,-0.2212649999999999,0.08542531694410066,0.0060404820896183655,0.0,0.0,0.0,-0.08879000000000019,0.015807147117680605,0.0011177340918125346
GLU1335,L GLU 464,0.0,0.0,0.0,-0.0038350000000000016,0.00047725779197408714,3.3747222107899564e-05,75.31452999999999,0.9293901167432879,0.06571780539169358,-75.32654000000001,0.9278794740695154,0.06561098682383616,0.0,0.0,0.0,-0.01584500000000098,0.004003870002884256,0.00028311636300288587
VAL1336,L VAL 465,0.0,0.0,0.0,-0.002265000000000027,0.0004413332074521359,3.1206970375221466e-05,0.11424999999999991,0.06905387389567656,0.004882846249883361,-0.10857,0.07003866860527826,0.004952481751606961,0.0,0.0,0.0,0.003414999999999845,0.0026120442186149243,0.00018469941797417296
ILE1337,L ILE 466,0.0,0.0,0.0,-0.005080000000000025,0.0005134199061197064,3.63042697213405e-05,0.07017500000000008,0.08929313733428787,0.0063139782922496624,-0.05182500000000002,0.08893483218064785,0.006288642291862368,0.0,0.0,0.0,0.01326999999999983,0.004858713821578746,0.0003435629491083136
SER1338,L SER 467,0.0,0.0,0.0,-0.005070000000000029,0.0005959026766176168,4.2136682356353114e-05,0.6662600000000005,0.10943821270470269,0.007738450232443105,-0.669715,0.11191015939136138,0.007913243258929902,0.0,0.0,0.0,-0.008524999999999838,0.007373559181290916,0.0005213893698571134
ASP1339,L ASP 468,0.0,0.0,0.0,-0.002625000000000009,0.0004841229182759251,3.423265984407274e-05,77.05957500000001,0.9891125033959401,0.06994081585076713,-77.06455,0.9860696615867738,0.06972565444303318,0.0,0.0,0.0,-0.007600000000000833,0.004261455150532256,0.00030133038346636976
GLU1340,L GLU 469,0.0,0.0,0.0,-0.0027100000000000253,0.0004537620521815231,3.20858224142679e-05,78.71924500000009,0.9579873198334123,0.06773993301449317,-78.72173000000002,0.9558173188916265,0.06758649077638137,0.0,0.0,0.0,-0.005194999999998373,0.003291956105420806,0.00023277644855115092
HID1341,L HID 470,0.0,0.0,0.0,-0.006640000000000059,0.0006858571279793552,4.849742261193318e-05,0.021195000000000092,0.10568683444497722,0.007473187731818338,-0.018730000000000007,0.10543641259071743,0.007455480232687897,0.0,0.0,0.0,-0.004174999999999946,0.0038890069426527835,0.0002749943181231346
GLY1342,L GLY 471,0.0,0.0,0.0,-0.0023799999999999932,0.0004955804677345434,3.5042830935869666e-05,0.49474999999999986,0.12490155123136093,0.008831873385641429,-0.49055000000000004,0.12431382666461553,0.008790314982979868,0.0,0.0,0.0,0.0018200000000000022,0.0020730653631761318,0.00014658785761447957
ILE1343,L ILE 472,0.0,0.0,0.0,-0.013739999999999992,0.0015467385040788292,0.00010937092849564765,-0.6171699999999997,0.0897565100703031,0.0063467436926349955,0.6394050000000001,0.09182652653237011,0.006493115960384533,0.0,0.0,0.0,0.008495000000000088,0.005690340499477847,0.00040236783544412316
ASP1344,L ASP 473,0.0,0.0,0.0,-0.010870000000000006,0.0020057666863322657,0.0001418291225383616,82.98583499999995,2.266330070351684,0.1602537361152661,-82.99900499999995,2.278505300626166,0.16111465490422552,0.0,0.0,0.0,-0.024039999999999184,0.026225148235997902,0.0018543980155296541
PRO1345,L PRO 474,0.0,0.0,0.0,-0.015669999999999993,0.0031242759161123927,0.0002209196686580886,0.435965,0.10902010720504846,0.007708885709037415,-0.40785000000000005,0.10495054787851245,0.007421124409413958,0.0,0.0,0.0,0.012444999999999942,0.0127042109160702,0.0008983233688377399
THR1346,L THR 475,0.0,0.0,0.0,-0.04373500000000001,0.01394362847324897,0.0009859634247780173,0.7254449999999999,0.27796465058528586,0.019655068935900487,-0.6260899999999999,0.2627739368735041,0.01858092326823405,0.0,0.0,0.0,0.05562000000000016,0.02766795258055791,0.0019564196891260336
GLY1347,L GLY 476,0.0,0.0,0.0,-0.025955000000000013,0.004518072044578395,0.00031947593806107527,0.5811100000000002,0.11279963608097186,0.007976138758822996,-0.5508649999999999,0.11682297194901418,0.008260631566351375,0.0,0.0,0.0,0.004290000000000147,0.01480121278814655,0.0010466037932283473
SER1348,L SER 477,0.0,0.0,0.0,-0.016375,0.002790049282718809,0.00019728627676551328,-0.54732,0.3155569482676617,0.02231324579705961,0.5837399999999997,0.3208292106401787,0.02268605104463976,0.0,0.0,0.0,0.02004500000000012,0.015345454538722566,0.001085087496472061
TYR1349,L TYR 478,0.0,0.0,0.0,-0.011855000000000025,0.0014226647532008796,0.00010059758943434279,0.06709999999999976,0.23958783358092295,0.016941418181486465,-0.058944999999999935,0.2385148883717745,0.016865549498163417,0.0,0.0,0.0,-0.003700000000000386,0.003374907406137713,0.00023864199127566785
HIP1350,L HIP 479,0.0,0.0,0.0,-0.005195000000000022,0.0006685618894313622,4.7274464565980704e-05,-81.00809999999996,1.2208369588144528,0.08632620923008613,81.03214999999997,1.218181615156306,0.08613844807938051,0.0,0.0,0.0,0.018855000000002776,0.005972769458133875,0.0004223385786310364
GLY1351,L GLY 480,0.0,0.0,0.0,-0.0015900000000000098,0.000491833305094315,3.4777866524558226e-05,0.16715500000000003,0.15490536135008373,0.010953463145279672,-0.16424,0.15426990114730757,0.010908529323423953,0.0,0.0,0.0,0.0013250000000000761,0.0013376752221671076,9.458792206195833e-05
ASP1352,L ASP 481,0.0,0.0,0.0,-0.0016749999999999942,0.0004683748498798979,3.31191032487307e-05,78.26288499999998,1.016813366247142,0.07189956264744746,-78.26368000000001,1.0147761366926042,0.07175550876416273,0.0,0.0,0.0,-0.0024699999999995017,0.0027109223522632647,0.00019169115785555409
SER1353,L SER 482,0.0,0.0,0.0,-0.0018299999999999783,0.0003887158345115293,2.7486360253769017e-05,0.31113000000000013,0.1883286836889163,0.013316848932836906,-0.31198499999999973,0.18838443347315104,0.013320791037885112,0.0,0.0,0.0,-0.002684999999999953,0.0009142073069057518,6.464421861233483e-05
ASP1354,L ASP 483,0.0,0.0,0.0,-0.003920000000000001,0.0005688585061330871,4.0224370722235516e-05,88.82194999999997,1.752051428327116,0.123888744595768,-88.80013000000001,1.745076340192577,0.12339553138383737,0.0,0.0,0.0,0.01789999999999793,0.007190966555334622,0.000508478121456278
LEU1355,L LEU 484,0.0,0.0,0.0,-0.004119999999999973,0.0005249761899362235,3.712142238653806e-05,0.7390949999999996,0.11492669826894192,0.008126544768534909,-0.7351000000000001,0.11476480296676213,0.00811509704193355,0.0,0.0,0.0,-0.00012499999999982192,0.0019670726981991867,0.00013909304439835637
GLN1356,L GLN 485,0.0,0.0,0.0,-0.004354999999999995,0.0005375639496841078,3.8011511414305665e-05,0.6938899999999997,0.195242945839279,0.0138057610981792,-0.6867200000000006,0.19521647369010398,0.013803889234559776,0.0,0.0,0.0,0.0028149999999991238,0.002527998219937351,0.0001787564684145222
LEU1357,L LEU 486,0.0,0.0,0.0,-0.011215000000000001,0.001126399129971343,7.96484463125364e-05,0.35122,0.1269722473613821,0.0089782937131729,-0.339335,0.1259349148369899,0.008904943226938591,0.0,0.0,0.0,0.0006699999999997442,0.0037458109936303204,0.0002648688354639119
GLU1358,L GLU 487,0.0,0.0,0.0,-0.010340000000000007,0.001262695529413173,8.928605714219921e-05,98.87256500000004,2.2237734677261423,0.15724452988518792,-98.74205000000005,2.2013941327003725,0.1556620719296712,0.0,0.0,0.0,0.12017500000000098,0.024495803211981373,0.001732114856180324
ARG1359,L ARG 488,0.0,0.0,0.0,-0.010069999999999999,0.0012747941010218635,9.014155534491684e-05,-92.30681499999999,1.9221414440097162,0.13591592494589727,92.35421499999997,1.9301711190421473,0.13648370871251292,0.0,0.0,0.0,0.03732999999999748,0.01738048043064401,0.0012289855572788465
ILE1360,L ILE 489,0.0,0.0,0.0,-0.017969999999999983,0.0018436648285412673,0.00013036679024966636,-0.41105000000000025,0.12227402626886809,0.008646079313769867,0.4377449999999999,0.12675137070264825,0.008962675374853245,0.0,0.0,0.0,0.008725000000000148,0.010922883090100597,0.0007723644703118002
[truncated: 113,114 more chars]
