# Supplementary material for: Detailed Per-residue Energetic Analysis Explains the Driving Force for Microtubule Disassembly
Source: PLoS Comput Biol. 2015 Jun 1;11(6):e1004313. doi: 10.1371/journal.pcbi.1004313 (PMC4452272; doi:10.1371/journal.pcbi.1004313)
Supplement: S2 Dataset — 13 text files with energy contribution per residue in the 13 lateral GTP subsystems, plus one text file with the overall residual contributions, per MT ring. (ZIP) [file pcbi.1004313.s002.zip › LatGTP/R4_L5.txt]

| Run on Tue Jan 20 06:04:45 2015
| GB non-polar solvation energies calculated with gbsa=2
idecomp = 2: Per-residue decomp adding 1-4 interactions to EEL and VDW.
Energy Decomposition Analysis (All units kcal/mol): Generalized Born solvent
DELTAS:
Total Energy Decomposition:
Residue,Location,Internal,,,van der Waals,,,Electrostatic,,,Polar Solvation,,,Non-Polar Solv.,,,TOTAL,,
,,Avg.,Std. Dev.,Std. Err. of Mean,Avg.,Std. Dev.,Std. Err. of Mean,Avg.,Std. Dev.,Std. Err. of Mean,Avg.,Std. Dev.,Std. Err. of Mean,Avg.,Std. Dev.,Std. Err. of Mean
MET   1,R MET   1,0.0,0.0,0.0,-0.000334999999999992,0.0004719904660053943,3.3374765916781295e-05,-77.63904000000004,0.7421964082326167,0.052481211323358236,77.634215,0.7419398215322861,0.052463067903781635,0.0,0.0,0.0,-0.005160000000000053,0.0008151073548919053,5.7636793803909596e-05
ARG   2,R ARG   2,0.0,0.0,0.0,-0.0005750000000000032,0.0004943429983321311,3.4955328635274e-05,-81.56438999999999,0.589457536981494,0.041680942162113446,81.55769000000002,0.5889906314153788,0.04164792695291607,0.0,0.0,0.0,-0.007274999999999068,0.0010905847055628743,7.711598407618427e-05
GLU   3,R GLU   3,0.0,0.0,0.0,-0.0003200000000000253,0.00046647615158766084,3.298484500494389e-05,75.65763999999999,0.5137398956702665,0.03632689639945148,-75.65347999999999,0.5134437550557196,0.0363059560957784,0.0,0.0,0.0,0.00383999999999979,0.0008511169132377749,6.01830540932993e-05
CYS   4,R CYS   4,0.0,0.0,0.0,-0.0004000000000000137,0.0004898979485566518,3.464101615137869e-05,-0.007730000000000012,0.1722784580265333,0.012181926592292369,0.00785,0.17217896938941182,0.01217489168329641,0.0,0.0,0.0,-0.00027999999999997363,0.0007691553809214016,5.438749856356451e-05
ILE   5,R ILE   5,0.0,0.0,0.0,-0.0003899999999999859,0.00048774993593026986,3.448912872195979e-05,0.33002499999999996,0.08758917955432657,0.006193490282143042,-0.32960000000000006,0.08752793839683416,0.006189159878367982,0.0,0.0,0.0,3.4999999999998364e-05,0.000730599069257656,5.166115562006686e-05
SER   6,R SER   6,0.0,0.0,0.0,-0.000344999999999982,0.0004753682782853483,3.3613613313654364e-05,-0.6836,0.3794575602093073,0.026831701399650385,0.6833099999999999,0.37925315278847754,0.026817247612311027,0.0,0.0,0.0,-0.0006350000000000506,0.0008196188138396897,5.7955802125411905e-05
ILE   7,R ILE   7,0.0,0.0,0.0,-0.0005200000000000315,0.0004995998398719015,3.5327043465313484e-05,0.5704699999999994,0.06305132115983433,0.004458401675488971,-0.5698250000000002,0.06299360582630334,0.0044543205851171495,0.0,0.0,0.0,0.00012499999999986854,0.0007870038119347722,5.5649573223873975e-05
HID   8,R HID   8,0.0,0.0,0.0,-0.0007600000000000229,0.00042708313008126366,3.019933774108379e-05,-1.6833349999999998,0.10293985027675202,0.007278946618501926,1.6815650000000004,0.10286027306496476,0.007273319659893656,0.0,0.0,0.0,-0.002529999999999495,0.0007740155037204463,5.473116114242489e-05
VAL   9,R VAL   9,0.0,0.0,0.0,-0.0005600000000000094,0.0004963869458396411,3.509985754956897e-05,0.7744849999999996,0.05760364376495964,0.004073192712725715,-0.773185,0.057583858632436535,0.004071793692588339,0.0,0.0,0.0,0.0007400000000000525,0.0007825599018603972,5.5335341329016596e-05
GLY  10,R GLY  10,0.0,0.0,0.0,-0.00040499999999998594,0.0004908920451585899,3.471130939621718e-05,-0.23054000000000005,0.13911961903340572,0.009837242601461026,0.23023999999999983,0.1390425920356783,0.009831795970218276,0.0,0.0,0.0,-0.0007049999999999756,0.0007334677907038475,5.186400485886059e-05
GLN  11,R GLN  11,0.0,0.0,0.0,-0.001165000000000006,0.00037118054905938913,2.6246428328444005e-05,-0.7840349999999994,0.29424193068799775,0.02080604644989053,0.784715,0.2937905780909248,0.020774131001680886,0.0,0.0,0.0,-0.0004849999999998289,0.0008998749913181906,6.363077085812782e-05
ALA  12,R ALA  12,0.0,0.0,0.0,-0.0008299999999999775,0.00037563279941984687,2.6561249970585994e-05,-0.22551499999999985,0.12950575189928845,0.009157439537064946,0.22599999999999998,0.12934608614101922,0.0091461494630254,0.0,0.0,0.0,-0.0003449999999999159,0.0008578898530695628,6.0661973261661877e-05
GLY  13,R GLY  13,0.0,0.0,0.0,-0.00043999999999998706,0.000496386945839619,3.5099857549567405e-05,0.09712999999999992,0.1195019794815132,0.008450066005659364,-0.09698499999999996,0.1193722110668978,0.008440889993063527,0.0,0.0,0.0,-0.0002950000000001074,0.0007797275165081345,5.513506144006475e-05
VAL  14,R VAL  14,0.0,0.0,0.0,-0.0007000000000000211,0.00045825756949559646,3.240370349204018e-05,-0.2660149999999999,0.09171556451878816,0.006485269761158742,0.26596,0.0916028842340677,0.006477302061815555,0.0,0.0,0.0,-0.0007550000000000212,0.0008031033557397796,5.678798288372704e-05
GLN  15,R GLN  15,0.0,0.0,0.0,-0.0012849999999999828,0.00045141444372102506,3.1919821428068994e-05,-0.006960000000000335,0.5939582126715649,0.04199918799215051,0.00870000000000001,0.5931220869264605,0.041940064973721713,0.0,0.0,0.0,0.00045499999999968564,0.0013068951755968788,9.241144409645367e-05
ILE  16,R ILE  16,0.0,0.0,0.0,-0.0016950000000000042,0.00046040742826326033,3.255572146336103e-05,-0.202425,0.10336611811904325,0.007309088306690514,0.20331999999999997,0.103133203188886,0.0072926187340351355,0.0,0.0,0.0,-0.0008000000000000007,0.0011747340124468083,8.306623862916202e-05
GLY  17,R GLY  17,0.0,0.0,0.0,-0.0004599999999999904,0.0004983974317750738,3.524202037341144e-05,-0.15969000000000005,0.11567231259035145,0.008179267662816757,0.15866500000000008,0.1155902797600213,0.00817346706575612,0.0,0.0,0.0,-0.0014849999999999618,0.0008244846875472751,5.8299871354915005e-05
ASN  18,R ASN  18,0.0,0.0,0.0,-0.0009550000000000169,0.00020730412441628083,1.4658615214269191e-05,-1.7402000000000009,0.2367084071172741,0.016737811983649053,1.7384400000000002,0.23647022307258364,0.016720969828331947,0.0,0.0,0.0,-0.0027149999999998187,0.0007441606009454101,5.262010072203558e-05
ALA  19,R ALA  19,0.0,0.0,0.0,-0.0009750000000000058,0.00018540496217740867,1.3110110602128103e-05,-0.595995,0.14023407209020164,0.009916046332838473,0.5965799999999999,0.1400808109628157,0.009905209134591784,0.0,0.0,0.0,-0.00038999999999994844,0.0007667463726683248,5.421715595639602e-05
CYS  20,R CYS  20,0.0,0.0,0.0,-0.0010350000000000192,0.0002318943725060776,1.6397408331804674e-05,0.0024400000000000754,0.11745210257802965,0.008305117819754274,-0.0027450000000000052,0.11750195732412289,0.00830864308265796,0.0,0.0,0.0,-0.0013400000000000389,0.000874299719776084,6.182232606431672e-05
TRP  21,R TRP  21,0.0,0.0,0.0,-0.0011650000000000293,0.00037118054905927074,2.6246428328435633e-05,-0.7492549999999994,0.11735574112501024,0.008298304036066772,0.7474949999999998,0.11725122589977567,0.008290913693616713,0.0,0.0,0.0,-0.0029249999999996844,0.000713705121181047,5.0466573095468496e-05
GLU  22,R GLU  22,0.0,0.0,0.0,-0.0013400000000000011,0.00047370877129306537,3.3496268448887386e-05,95.65774000000002,1.0036907952136749,0.07097165675101079,-95.64033500000001,1.0022863576707068,0.07087234801997222,0.0,0.0,0.0,0.01606499999999855,0.001825041095429188,0.00012904989345221036
LEU  23,R LEU  23,0.0,0.0,0.0,-0.001945000000000009,0.00026828156850594966,1.897037163579203e-05,-0.7070800000000003,0.0880569338553163,0.006226565505958942,0.7092099999999998,0.08773526030052078,0.006203819750766513,0.0,0.0,0.0,0.00018499999999993576,0.0013530613437681967,9.567588515398741e-05
TYR  24,R TYR  24,0.0,0.0,0.0,-0.0012800000000000545,0.00044899888641282686,3.1749015732771826e-05,-0.0552399999999999,0.1507255532416449,0.010657906079526113,0.05426999999999998,0.15061244005725424,0.010649907769553688,0.0,0.0,0.0,-0.0022499999999998996,0.0008529361054617769,6.0311690409086664e-05
CYS  25,R CYS  25,0.0,0.0,0.0,-0.0005550000000000455,0.0004969657935915098,3.5140788266631065e-05,-0.9733299999999997,0.08557126328389117,0.0060508020542738876,0.9726999999999993,0.08551742512494913,0.006046995121546436,0.0,0.0,0.0,-0.001184999999999956,0.0008311287505554953,5.876967755568933e-05
LEU  26,R LEU  26,0.0,0.0,0.0,-0.001589999999999982,0.000491833305094294,3.477786652455674e-05,-0.7614650000000008,0.12847983800970084,0.00908489647024086,0.7619850000000004,0.128459272826056,0.009083442292159698,0.0,0.0,0.0,-0.0010700000000000642,0.0008277076778669636,5.852777118599004e-05
GLU  27,R GLU  27,0.0,0.0,0.0,-0.0016800000000000161,0.0004664761515876234,3.298484500494124e-05,92.04658999999992,0.7991532718502653,0.05650866977327391,-92.04504000000001,0.798357663202717,0.0564524117462887,0.0,0.0,0.0,-0.0001299999999994128,0.00278623401745301,0.00019701649677136607
HIP  28,R HIP  28,0.0,0.0,0.0,-0.0007550000000000567,0.0004300872004605889,3.041175759472204e-05,-81.50891500000003,0.533053738162997,0.037692591299189344,81.50319999999999,0.5324959812099402,0.03765315192681331,0.0,0.0,0.0,-0.006470000000000837,0.0010812492774570086,7.645586962429056e-05
GLY  29,R GLY  29,0.0,0.0,0.0,-0.00036999999999999257,0.0004828043081829227,3.4139420030222436e-05,-0.7305650000000001,0.145831429311379,0.010311839257620274,0.7302750000000002,0.14573976593572396,0.010305357678169062,0.0,0.0,0.0,-0.0006599999999998393,0.0007709734106957686,5.451605268174991e-05
ILE  30,R ILE  30,0.0,0.0,0.0,-0.0006250000000000161,0.00048412291827593844,3.423265984407368e-05,0.7996600000000004,0.07030607655103019,0.004971390348785396,-0.7993200000000003,0.07029834706449117,0.004970843791550713,0.0,0.0,0.0,-0.00028500000000041047,0.0007237230133140909,5.117494504151557e-05
GLN  31,R GLN  31,0.0,0.0,0.0,-0.0005050000000000015,0.0004999749993749701,3.535357124817812e-05,-0.16571499999999997,0.3668245817485518,0.025938414926032004,0.16555999999999998,0.3667246192990047,0.025931346513438123,0.0,0.0,0.0,-0.000659999999999652,0.0007838367176898501,5.5425625842149845e-05
PRO  32,R PRO  32,0.0,0.0,0.0,-0.00046500000000002095,0.0004987734956871926,3.526861210765331e-05,-0.18692999999999999,0.08768896794922394,0.006200546387214607,0.18679499999999993,0.08763419980236044,0.006196673694410587,0.0,0.0,0.0,-0.0005999999999999206,0.0008306623862919653,5.873670062236481e-05
ASP  33,R ASP  33,0.0,0.0,0.0,-0.0003549999999999975,0.0004785133226985397,3.383600153682441e-05,78.11961499999998,0.6094763873826153,0.043096488649132646,-78.114795,0.6090560343438065,0.043066765200709234,0.0,0.0,0.0,0.004464999999999222,0.0008881300580437355,6.280027866183274e-05
GLY  34,R GLY  34,0.0,0.0,0.0,-0.00019000000000000128,0.0003923009049186633,2.7739863013360583e-05,-0.47669500000000026,0.0833271382863944,0.005892118453917867,0.47651500000000024,0.0832581514027283,0.005887240344592544,0.0,0.0,0.0,-0.0003699999999998715,0.0006731270311020204,4.759726882922067e-05
GLN  35,R GLN  35,0.0,0.0,0.0,-0.0003350000000000164,0.0004719904660054288,3.3374765916783734e-05,0.9052049999999997,0.28125784073515175,0.019887932644571178,-0.9049350000000004,0.2811695231973036,0.019881687651580163,0.0,0.0,0.0,-6.499999999981298e-05,0.0007353740544795875,5.1998798063116195e-05
MET  36,R MET  36,0.0,0.0,0.0,-0.0002899999999999725,0.00045376205218149423,3.208582241426586e-05,-0.16044999999999998,0.24173509778267624,0.017093252689292352,0.16040500000000005,0.24168169350408,0.017089476436538374,0.0,0.0,0.0,-0.000334999999999539,0.0007501833109314638,5.304597062926143e-05
PRO  37,R PRO  37,0.0,0.0,0.0,-0.00023500000000000853,0.0004239988207530926,2.9981244136961122e-05,-0.05401499999999998,0.37557326152829373,0.026557040005900517,0.053979999999999896,0.37547874720148955,0.026550356833760266,0.0,0.0,0.0,-0.000270000000000028,0.0006834471449938459,4.8327011080773404e-05
SER  38,R SER  38,0.0,0.0,0.0,-0.00012000000000000067,0.0003249615361854402,2.297825058615224e-05,-0.27087000000000006,0.3040756371365518,0.021501394501287574,0.2707800000000002,0.30395605208648147,0.02149293856130425,0.0,0.0,0.0,-0.00021000000000005015,0.0006677574409919728,4.721758147131998e-05
ASP  39,R ASP  39,0.0,0.0,0.0,-0.00023000000000001519,0.00042083250825004405,2.9757352032734984e-05,71.49794500000002,1.2672949033170848,0.08961128198986608,-71.49546000000004,1.2669674298877291,0.08958812612161049,0.0,0.0,0.0,0.0022549999999984037,0.0008831619330568325,6.244897917503059e-05
LYS  40,R LYS  40,0.0,0.0,0.0,-0.00016999999999999904,0.00037563279941985685,2.65612499705867e-05,-68.50066499999998,2.6425730250604422,0.1868581305800887,68.49861500000002,2.6421307455857717,0.18682685669851679,0.0,0.0,0.0,-0.002220000000001611,0.0008611620056640808,6.089334939052796e-05
THR  41,R THR  41,0.0,0.0,0.0,-0.00016499999999999292,0.0003711805490593335,2.624642832844007e-05,-0.1463500000000001,0.18519070576030522,0.013094960385583445,0.14629999999999996,0.18514615848026664,0.013091810417203574,0.0,0.0,0.0,-0.0002149999999999852,0.0006846714540562129,4.841358280480018e-05
ILE  42,R ILE  42,0.0,0.0,0.0,-0.0001899999999999906,0.00039230090491864126,2.7739863013359025e-05,0.19721500000000014,0.27081774087935956,0.019149706104141642,-0.19717500000000018,0.27072479453311976,0.019143133804970375,0.0,0.0,0.0,-0.00014999999999957048,0.000638357266739746,4.5138675213138406e-05
GLY  43,R GLY  43,0.0,0.0,0.0,-0.00010500000000000065,0.00030655342111938854,2.16766002869455e-05,-0.17573499999999995,0.3789453189775539,0.026795480474792764,0.17572500000000005,0.3788517511837579,0.026788864232643383,0.0,0.0,0.0,-0.00011500000000004729,0.0006338572394473764,4.48204752317425e-05
GLY  44,R GLY  44,0.0,0.0,0.0,-0.00011500000000000177,0.00031902194281899037,2.255825791146151e-05,0.17354499999999998,0.2866257803739922,0.020267503296533596,-0.17355,0.2865764601288809,0.020264015828556792,0.0,0.0,0.0,-0.00012000000000006005,0.0005963220606350878,4.216633728462061e-05
GLY  45,R GLY  45,0.0,0.0,0.0,-0.00010500000000000065,0.00030655342111938854,2.16766002869455e-05,-0.23454499999999992,0.3866848561490352,0.027342748396512743,0.23456,0.38655259202338826,0.027333395910497476,0.0,0.0,0.0,-9.000000000000118e-05,0.0006941901756723875,4.9086658065102584e-05
ASP  46,R ASP  46,0.0,0.0,0.0,-0.00037000000000000075,0.00048280430818293336,3.413942003022319e-05,77.31831,1.6937301036185402,0.11976480417684635,-77.31411499999999,1.693210179445576,0.11972803998600577,0.0,0.0,0.0,0.0038250000000017792,0.0011850632894497112,8.379662881051272e-05
ASP  47,R ASP  47,0.0,0.0,0.0,-0.0003199999999999914,0.0004664761515876116,3.2984845004940404e-05,73.67024,0.5875916119209775,0.04154900133576574,-73.66706999999998,0.5873243355279423,0.04153010204076911,0.0,0.0,0.0,0.0028500000000009607,0.0008817596044297171,6.234981956686206e-05
SER  48,R SER  48,0.0,0.0,0.0,-0.0003499999999999998,0.00047696960070847254,3.3726843908080084e-05,0.6379449999999997,0.2396001919343979,0.01694229204904111,-0.6376600000000002,0.23959982136888086,0.01694226584610211,0.0,0.0,0.0,-6.500000000001032e-05,0.0007488491169787784,5.295162887012524e-05
PHE  49,R PHE  49,0.0,0.0,0.0,-0.0008149999999999691,0.0003882975663070623,2.745678422539568e-05,0.2622250000000001,0.08278969969144688,0.005854115806421991,-0.2623650000000001,0.08276576451045367,0.005852423333543068,0.0,0.0,0.0,-0.0009549999999997461,0.0007021217843081647,4.964750749031017e-05
ASN  50,R ASN  50,0.0,0.0,0.0,-0.0003049999999999853,0.0004604074282632499,3.2555721463360295e-05,0.264855,0.3375503280623498,0.02386841259646313,-0.264695,0.33743599685718173,0.023860328159415575,0.0,0.0,0.0,-0.00014500000000083446,0.0007509826895469451,5.310249523323567e-05
THR  51,R THR  51,0.0,0.0,0.0,-0.000380000000000007,0.0004853864439804726,3.432200460346164e-05,0.02423500000000024,0.2410254546204611,0.017043073340069853,-0.023990000000000008,0.24095640663821324,0.01703819091042238,0.0,0.0,0.0,-0.00013499999999983526,0.0007257926701202423,5.1321291877751425e-05
PHE  52,R PHE  52,0.0,0.0,0.0,-0.0007250000000000068,0.0004465142774872964,3.1573327350787906e-05,0.09439000000000003,0.09829780211174614,0.006950704244894902,-0.09468500000000002,0.09822904751141585,0.006945842560481771,0.0,0.0,0.0,-0.001020000000000154,0.0007613146524270095,5.3833075334781786e-05
PHE  53,R PHE  53,0.0,0.0,0.0,-0.0004999999999999805,0.0004999999999999797,3.535533905932594e-05,-0.14853999999999984,0.06674569948693339,0.0047196336722250066,0.1483200000000001,0.06679811075172694,0.004723339708299614,0.0,0.0,0.0,-0.0007200000000000762,0.0007560423268573526,5.346026561848902e-05
SER  54,R SER  54,0.0,0.0,0.0,-0.00018499999999999962,0.00038829756630707774,2.7456784225396772e-05,0.22019999999999995,0.13914833811440222,0.009839273347153234,-0.22018999999999983,0.139098072955739,0.009835719063698416,0.0,0.0,0.0,-0.00017500000000000683,0.0006814506585221245,4.818583816850326e-05
GLU  55,R GLU  55,0.0,0.0,0.0,-0.0001850000000000035,0.0003882975663070859,2.745678422539735e-05,74.336975,0.7419038309534066,0.052460522985543184,-74.33360499999998,0.7415975856098852,0.0524388681696321,0.0,0.0,0.0,0.0031849999999977287,0.0008548537886667833,6.044729108892942e-05
THR  56,R THR  56,0.0,0.0,0.0,-0.00016500000000000515,0.0003711805490593609,2.6246428328442006e-05,-0.139565,0.1360167481415432,0.009617836496582792,0.13955,0.1359532548341524,0.009613346841761194,0.0,0.0,0.0,-0.00018000000000008675,0.000683812839890969,4.83528696149335e-05
GLY  57,R GLY  57,0.0,0.0,0.0,-5.000000000000004e-05,0.0002179449471770339,1.5411035007422456e-05,-0.172465,0.0968913245600451,0.006851251263455456,0.17239499999999996,0.09688394590952612,0.006850729514073659,0.0,0.0,0.0,-0.00012000000000000454,0.0006446704584514974,4.5585085280169426e-05
ALA  58,R ALA  58,0.0,0.0,0.0,-4.000000000000281e-05,0.00019595917942266805,1.3856406460551993e-05,0.05371500000000001,0.10948599807737977,0.007741829168549254,-0.053750000000000034,0.10949921232593407,0.007742763557025357,0.0,0.0,0.0,-7.499999999994733e-05,0.0006319612329882291,4.468640732929885e-05
GLY  59,R GLY  59,0.0,0.0,0.0,-5.4999999999999494e-05,0.00022798026230355788,1.6120638945153363e-05,0.30596999999999985,0.07352740373493387,0.005199172578401282,-0.305945,0.07348899220291365,0.005196456472924556,0.0,0.0,0.0,-3.000000000005054e-05,0.0006396092557179124,4.522720420278164e-05
LYS  60,R LYS  60,0.0,0.0,0.0,-0.00030000000000002914,0.00045825756949562855,3.240370349204245e-05,-76.71947500000005,0.5293766705936495,0.037432583357872674,76.71513000000002,0.5290871791074805,0.037412113218576085,0.0,0.0,0.0,-0.004645000000001573,0.0008538003279454295,6.0372800166951135e-05
HIP  61,R HIP  61,0.0,0.0,0.0,-0.00034999999999997923,0.00047696960070844435,3.372684390807809e-05,-75.78203499999998,0.7125833732108369,0.05038725353581671,75.77847000000004,0.7122596640928213,0.05036436384456864,0.0,0.0,0.0,-0.003915000000000006,0.0008931825121450397,6.315754111749934e-05
VAL  62,R VAL  62,0.0,0.0,0.0,-0.00022999999999999965,0.0004208325082500157,2.9757352032732978e-05,-0.13678499999999977,0.07253012322476786,0.005128654197252926,0.136705,0.07244865750999119,0.005122893701317646,0.0,0.0,0.0,-0.0003099999999996686,0.0007374957626996515,5.2148825490126846e-05
PRO  63,R PRO  63,0.0,0.0,0.0,-0.0003399999999999914,0.00047370877129306857,3.349626844888761e-05,-0.687465,0.10030333381797414,0.007092516751830747,0.6870599999999999,0.10026258723970886,0.007089635533650595,0.0,0.0,0.0,-0.0007449999999998446,0.0007348299122925813,5.1960321400080016e-05
ARG  64,R ARG  64,0.0,0.0,0.0,-0.00043500000000000315,0.0004957569969249082,3.5055313434628094e-05,-76.744945,0.47093139837588815,0.0332998785265254,76.74065499999999,0.47068431668849636,0.03328240721285922,0.0,0.0,0.0,-0.004724999999999397,0.0008656644846641772,6.121172273383977e-05
ALA  65,R ALA  65,0.0,0.0,0.0,-0.0002199999999999913,0.00041424630354414333,2.929163703175247e-05,-0.6851599999999998,0.09542025151926779,0.006747230691180022,0.6847949999999997,0.09539063358108342,0.006745136386686528,0.0,0.0,0.0,-0.0005849999999999828,0.0007230318111951203,5.1126069670966104e-05
VAL  66,R VAL  66,0.0,0.0,0.0,-0.00030500000000001083,0.00046040742826328846,3.255572146336302e-05,0.5741299999999997,0.0620915702813197,0.0043905370400442265,-0.5737099999999998,0.0620811235400932,0.0043897983438879705,0.0,0.0,0.0,0.00011499999999984731,0.0007495165108254777,5.2998820741597565e-05
PHE  67,R PHE  67,0.0,0.0,0.0,-0.0006049999999999311,0.0004888506929523008,3.456696399743147e-05,-0.7815100000000001,0.06682477010809547,0.0047252248094666405,0.7808749999999999,0.06680081867013314,0.0047235311870464074,0.0,0.0,0.0,-0.0012400000000001566,0.0007696752561956192,5.442425929674156e-05
VAL  68,R VAL  68,0.0,0.0,0.0,-0.0004149999999999954,0.0004927220311696993,3.484070894801038e-05,0.6493350000000001,0.06239978185058104,0.00441233088911071,-0.6487800000000002,0.06231846917246579,0.004406581214501538,0.0,0.0,0.0,0.0001400000000000312,0.0007552483035399131,5.340411969127085e-05
ASP  69,R ASP  69,0.0,0.0,0.0,-0.0005350000000000221,0.0004987734956871903,3.526861210765315e-05,93.32910500000001,0.8987989730600316,0.06355468487742534,-93.31147500000002,0.8977391766936829,0.06347974595769314,0.0,0.0,0.0,0.017095000000000766,0.0013733080499289496,9.71075434762834e-05
LEU  70,R LEU  70,0.0,0.0,0.0,-0.00045499999999996764,0.0004979708826828773,3.521185879785133e-05,-0.71387,0.12240336229042123,0.008655224751559058,0.7132749999999994,0.1221969695819052,0.008640630583181144,0.0,0.0,0.0,-0.0010500000000000264,0.00078581168227468,5.556527692720349e-05
GLU  71,R GLU  71,0.0,0.0,0.0,-0.0005199999999999799,0.0004995998398718517,3.532704346530996e-05,94.12495999999993,1.6235965411440447,0.11480561241539775,-94.10558999999994,1.621686018287904,0.11467051804867884,0.0,0.0,0.0,0.018850000000000477,0.0020706279240874223,0.000146415504643644
PRO  72,R PRO  72,0.0,0.0,0.0,-0.0003600000000000003,0.00048000000000000023,3.39411254969543e-05,0.4302800000000001,0.14365967283827386,0.010158272884698432,-0.43000000000000005,0.1434549406608219,0.010143796133598094,0.0,0.0,0.0,-8.000000000015551e-05,0.0007833262411026389,5.538952969650445e-05
THR  73,R THR  73,0.0,0.0,0.0,-0.0004550000000000043,0.000497970882682918,3.52118587978542e-05,-0.1861000000000001,0.24838923084546155,0.017563770950453663,0.18603999999999987,0.24818009267465452,0.017548982648575403,0.0,0.0,0.0,-0.0005150000000002619,0.0008183978250217874,5.7869465178122745e-05
VAL  74,R VAL  74,0.0,0.0,0.0,-0.0007200000000000073,0.00044899888641287684,3.174901573277536e-05,0.21844500000000014,0.10971525406706185,0.007758040015042437,-0.21811000000000003,0.1095112227125603,0.007743612819608164,0.0,0.0,0.0,-0.0003849999999999754,0.0007048226727338892,4.983848914241598e-05
ILE  75,R ILE  75,0.0,0.0,0.0,-0.00048000000000000267,0.0004995998398718737,3.532704346531152e-05,0.18858499999999986,0.11685436566513045,0.008262851437306621,-0.18832499999999985,0.11669172796303974,0.008251351215104126,0.0,0.0,0.0,-0.00022000000000017118,0.0008072174428244012,5.707889277131983e-05
ASP  76,R ASP  76,0.0,0.0,0.0,-0.0005150000000000021,0.0004997749493522074,3.533942557541092e-05,86.45048999999997,0.9046532318526012,0.06396864348653003,-86.43929000000001,0.9038350601171025,0.0639107900082954,0.0,0.0,0.0,0.01068500000000185,0.0011071472350138087,7.828713176502003e-05
GLU  77,R GLU  77,0.0,0.0,0.0,-0.0008899999999999864,0.000312889756943235,2.212464688983721e-05,97.02037500000004,1.3687061314858746,0.09678213870252682,-96.99796500000002,1.3669530803108147,0.09665817926516164,0.0,0.0,0.0,0.021520000000002,0.0018972611839209355,0.0001341566248832511
VAL  78,R VAL  78,0.0,0.0,0.0,-0.0005800000000000155,0.0004935585071701348,3.489985673323116e-05,-0.19846000000000008,0.11444373464720516,0.00809239408333526,0.19828000000000007,0.1142710006957145,0.00808017994849124,0.0,0.0,0.0,-0.0007599999999999308,0.0007952358140827208,5.623166367802964e-05
ARG  79,R ARG  79,0.0,0.0,0.0,-0.0005149999999999987,0.0004997749493522038,3.533942557541066e-05,-84.19586000000001,0.7608475605500485,0.053800046951418164,84.18628499999997,0.7602023965885029,0.05375442697019955,0.0,0.0,0.0,-0.010090000000001851,0.0010256217626424915,7.252241032970054e-05
THR  80,R THR  80,0.0,0.0,0.0,-0.0004450000000000069,0.0004969657935914782,3.514078826662883e-05,0.03959499999999963,0.23694769670752228,0.016754732312842236,-0.039535000000000015,0.2367516605538386,0.016740870463479492,0.0,0.0,0.0,-0.00038500000000011745,0.0008042232277169904,5.6867169790641687e-05
GLY  81,R GLY  81,0.0,0.0,0.0,-0.00026500000000000747,0.00044133320745215964,3.120697037522314e-05,-1.1260949999999998,0.06795392538330441,0.004805068144677921,1.1251349999999993,0.06785894764141939,0.004798352204143053,0.0,0.0,0.0,-0.0012249999999999594,0.0007774155902733853,5.4971583568245335e-05
THR  82,R THR  82,0.0,0.0,0.0,-0.0006349999999999956,0.0004814301610825773,3.4042253156922234e-05,-0.8302300000000002,0.18005639977517998,0.012731910127706572,0.8295750000000001,0.17999665101051104,0.012727685252040079,0.0,0.0,0.0,-0.001289999999999939,0.0007847929663291648,5.5493242831885824e-05
TYR  83,R TYR  83,0.0,0.0,0.0,-0.0009749999999999992,0.0001854049621773824,1.3110110602126246e-05,-0.43382999999999994,0.36928582575019064,0.026112451158403355,0.4333849999999998,0.3689677720004829,0.02608996136208334,0.0,0.0,0.0,-0.0014200000000002722,0.0006431174076327144,4.5475268003620545e-05
ARG  84,R ARG  84,0.0,0.0,0.0,-0.0005500000000000133,0.0004974937185533207,3.517811819867648e-05,-83.42015500000004,1.6303474878001722,0.11528297643139539,83.41158,1.6292490244284277,0.11520530334149082,0.0,0.0,0.0,-0.009125000000000369,0.0014104520551910889,9.973402127641215e-05
GLN  85,R GLN  85,0.0,0.0,0.0,-0.00033499999999999085,0.00047199046600539295,3.33747659167812e-05,-0.44927,0.5930924524051879,0.04193796949662681,0.44904499999999997,0.5927434292971961,0.041913289835981624,0.0,0.0,0.0,-0.0005599999999997962,0.0007914543574954121,5.596427431846479e-05
LEU  86,R LEU  86,0.0,0.0,0.0,-0.00042000000000001146,0.0004935585071701356,3.489985673323121e-05,-0.7606649999999994,0.09459779476816933,0.006689074216586584,0.7602899999999996,0.09463781432387555,0.006691904026508578,0.0,0.0,0.0,-0.0007949999999999103,0.0007829271996810465,5.536131320698621e-05
PHE  87,R PHE  87,0.0,0.0,0.0,-0.0005199999999999783,0.00049959983987185,3.532704346530984e-05,-0.1296500000000001,0.11464391610547853,0.008106549049996551,0.12951000000000001,0.1146832590224049,0.00810933101433158,0.0,0.0,0.0,-0.0006599999999998918,0.000757891812859751,5.359104402788957e-05
HIE  88,R HIE  88,0.0,0.0,0.0,-0.00019500000000001295,0.00039620070671317695,2.801562064277899e-05,1.4657850000000008,0.09581382350683185,0.006775060433309183,-1.4651650000000007,0.09571132521806204,0.006767812709804268,0.0,0.0,0.0,0.00042499999999961346,0.0007378177281688328,5.217159188678345e-05
PRO  89,R PRO  89,0.0,0.0,0.0,-0.00019499999999998962,0.0003962007067131296,2.8015620642775643e-05,0.571735,0.11262799285701519,0.007964001750062547,-0.5714899999999999,0.11255376448613268,0.007958753011621801,0.0,0.0,0.0,4.999999999985683e-05,0.0007262919523168167,5.135659646044377e-05
GLU  90,R GLU  90,0.0,0.0,0.0,-0.00021999999999998743,0.00041424630354413596,2.929163703175195e-05,75.35054499999998,0.7664382218945968,0.05419536640622292,-75.34616499999998,0.7661044822840032,0.05417176745204279,0.0,0.0,0.0,0.004159999999999116,0.000764460594145188,5.4055527006995955e-05
GLN  91,R GLN  91,0.0,0.0,0.0,-0.0002450000000000019,0.00043008720046056113,3.041175759472008e-05,-0.1399349999999999,0.27345944996470667,0.019336503144958748,0.13995999999999995,0.27325928785679,0.0193223495465743,0.0,0.0,0.0,-0.00022000000000012675,0.0006569627082262049,4.645427859734287e-05
LEU  92,R LEU  92,0.0,0.0,0.0,-0.0003399999999999803,0.0004737087712930529,3.3496268448886505e-05,-0.511915,0.19251929195537787,0.013613169685088043,0.5116249999999997,0.1923699934371273,0.013602612685620435,0.0,0.0,0.0,-0.0006300000000000561,0.0007503998933901942,5.306128532178686e-05
ILE  93,R ILE  93,0.0,0.0,0.0,-0.00032499999999999917,0.0004683748498798786,3.3119103248729335e-05,0.7523200000000004,0.069866999363072,0.0049403429030784405,-0.7518150000000002,0.06982929739729385,0.004937676971511862,0.0,0.0,0.0,0.00018000000000019335,0.000740000000000203,5.232590180781887e-05
THR  94,R THR  94,0.0,0.0,0.0,-0.00025999999999998523,0.0004386342439892014,3.101612483853989e-05,-0.7520050000000004,0.08004408144890916,0.0056599712786372,0.7514449999999998,0.07999254324623191,0.0056563269773768745,0.0,0.0,0.0,-0.0008200000000000696,0.0007194442299444327,5.087238936792421e-05
GLY  95,R GLY  95,0.0,0.0,0.0,-8.000000000000395e-05,0.0002712931993250242,1.918332609325183e-05,-0.5270800000000002,0.1371488738561106,0.00969788987357542,0.5266900000000003,0.13700464919118427,0.009687691649717044,0.0,0.0,0.0,-0.0004699999999999682,0.0006473793323855873,4.5776631592986865e-05
LYS  96,R LYS  96,0.0,0.0,0.0,-0.00031000000000000054,0.000462493243193888,3.270321085153572e-05,-81.70661000000005,1.1691657615112028,0.08267250382957052,81.69832500000001,1.1683238033054324,0.08261296839389294,0.0,0.0,0.0,-0.00859499999999997,0.0011493367652696679,8.127038205891933e-05
GLU  97,R GLU  97,0.0,0.0,0.0,-0.00030499999999999473,0.0004604074282632641,3.25557214633613e-05,90.74467,0.8697189034981438,0.0614984134389666,-90.72895000000005,0.8688841277703196,0.06143938588117516,0.0,0.0,0.0,0.015414999999997007,0.0011325965742474853,8.008667179990499e-05
ASP  98,R ASP  98,0.0,0.0,0.0,-0.0005600000000000183,0.000496386945839649,3.509985754956953e-05,95.88609499999997,1.0058319819797044,0.07112306151921542,-95.864565,1.0045322820973646,0.07103115885918444,0.0,0.0,0.0,0.020970000000002074,0.0015997187252743126,0.0001131171958632566
ALA  99,R ALA  99,0.0,0.0,0.0,-0.0003100000000000014,0.00046249324319388925,3.270321085153581e-05,0.20205499999999998,0.1062961051732376,0.007516269678171476,-0.20148999999999984,0.1062237256925215,0.007511151676008165,0.0,0.0,0.0,0.00025500000000005076,0.0007483147733407068,5.291384506912881e-05
ALA 100,R ALA 100,0.0,0.0,0.0,-0.0004650000000000093,0.0004987734956871804,3.526861210765245e-05,0.15921500000000002,0.1409813064735889,0.009968883782801361,-0.1581650000000001,0.14092869748564332,0.009965163765588593,0.0,0.0,0.0,0.0005849999999998778,0.0008017324990295428,5.669104867614268e-05
ASN 101,R ASN 101,0.0,0.0,0.0,-0.0010049999999999738,0.00015803480629276737,1.1174748319311827e-05,0.6191549999999999,0.30170381332525437,0.02133368123121276,-0.6157500000000001,0.3011275435758077,0.02129293280645012,0.0,0.0,0.0,0.0023999999999992382,0.0010295630140991184,7.280109889283477e-05
ASN 102,R ASN 102,0.0,0.0,0.0,-0.0005400000000000004,0.0004983974317750845,3.524202037341219e-05,-0.8832849999999993,0.5016907252232199,0.03547489138637357,0.8823700000000002,0.5009781662907072,0.03542450586105609,0.0,0.0,0.0,-0.001454999999999096,0.00100894747137823,7.134335988725664e-05
TYR 103,R TYR 103,0.0,0.0,0.0,-0.0008250000000000668,0.000379967103839295,2.6867731575257854e-05,-0.9245049999999998,0.19832513702251894,0.014023704926837435,0.9233750000000005,0.19808630536965233,0.014006816978707037,0.0,0.0,0.0,-0.0019549999999999776,0.0007300513680553947,5.162242729664856e-05
ALA 104,R ALA 104,0.0,0.0,0.0,-0.00022000000000001573,0.0004142463035441893,2.929163703175572e-05,-0.8776800000000006,0.058262660426711584,0.0041197922277696865,0.8767049999999997,0.058163802961985506,0.004112801949401815,0.0,0.0,0.0,-0.0011950000000000216,0.0007395775821373687,5.2296032354288426e-05
ARG 105,R ARG 105,0.0,0.0,0.0,-0.000560000000000016,0.000496386945839648,3.509985754956945e-05,-91.48936500000003,0.9849561775884986,0.06964691923444087,91.47318000000001,0.9840031339363454,0.06957952887152044,0.0,0.0,0.0,-0.016744999999998386,0.0012369215819930442,8.746356384232737e-05
GLY 106,R GLY 106,0.0,0.0,0.0,-0.00016499999999999292,0.0003711805490593335,2.624642832844007e-05,-1.0377000000000003,0.07767180955790741,0.005492226324542642,1.0366600000000004,0.07754233940241086,0.005483071402051353,0.0,0.0,0.0,-0.0012050000000001205,0.0007300513680556883,5.162242729666932e-05
HID 107,R HID 107,0.0,0.0,0.0,-0.00038500000000007083,0.0004865953144041639,3.440748465087844e-05,-0.9862349999999996,0.31618317440211813,0.022357526671682653,0.9853300000000008,0.31600593522906956,0.022344993969567198,0.0,0.0,0.0,-0.001289999999999667,0.0007182617907144246,5.078877828813624e-05
TYR 108,R TYR 108,0.0,0.0,0.0,-0.0002950000000000158,0.0004560427611529673,3.224709289223002e-05,-0.5681900000000002,0.23376657994674951,0.016529793389513377,0.56768,0.23359990924655769,0.016518007991280302,0.0,0.0,0.0,-0.0008050000000002206,0.0007327857804297533,5.18157794498955e-05
THR 109,R THR 109,0.0,0.0,0.0,-0.00017500000000000683,0.0003799671038392814,2.686773157525689e-05,-0.848235,0.1374854893252393,0.00972169218166274,0.8475850000000004,0.13742911909416677,0.009717706204397896,0.0,0.0,0.0,-0.0008250000000004354,0.0006959705453541206,4.9212549212599826e-05
ILE 110,R ILE 110,0.0,0.0,0.0,-0.0003349999999999914,0.00047199046600539355,3.337476591678124e-05,-0.89628,0.11088481230538122,0.007840740271173258,0.8955400000000001,0.11077029565727425,0.00783264272132974,0.0,0.0,0.0,-0.0010749999999999638,0.0007545694136395151,5.33561149260458e-05
GLY 111,R GLY 111,0.0,0.0,0.0,-0.00011499999999998179,0.0003190219428189349,2.255825791145759e-05,-0.56125,0.09368611156409443,0.00662460847899706,0.5608949999999998,0.0936982068931961,0.006625463747919907,0.0,0.0,0.0,-0.0004700000000000294,0.0006157109711544972,4.353734029542997e-05
LYS 112,R LYS 112,0.0,0.0,0.0,-0.0001799999999999935,0.0003841874542459571,2.7166155414411274e-05,-79.78949999999999,1.2251380167147,0.08663033995084021,79.78281499999999,1.2245025523762196,0.08658540583654604,0.0,0.0,0.0,-0.006865000000004216,0.0009310075187696531,6.583217298576836e-05
GLU 113,R GLU 113,0.0,0.0,0.0,-0.00017999999999999454,0.0003841874542459593,2.7166155414411426e-05,77.37943000000001,1.3346734301298258,0.09437566331143095,-77.37393999999999,1.3339961755578609,0.09432777418138835,0.0,0.0,0.0,0.005309999999999917,0.0009868637190624428,6.978180278560291e-05
ILE 114,R ILE 114,0.0,0.0,0.0,-0.00023999999999999187,0.0004270831300812381,3.0199337741081982e-05,-0.4271500000000001,0.11868415016336467,0.008392236739987765,0.42693999999999993,0.11859994266440424,0.008386282370633597,0.0,0.0,0.0,-0.0004499999999998572,0.0007466592261530447,5.279678020483179e-05
ILE 115,R ILE 115,0.0,0.0,0.0,-0.000229999999999988,0.00042083250824999434,2.975735203273147e-05,-0.07189499999999992,0.08141857266619223,0.005757162484679421,0.07174000000000001,0.08135780478847747,0.005752865546838379,0.0,0.0,0.0,-0.0003850000000001508,0.0007048226727339231,4.983848914241837e-05
ASP 116,R ASP 116,0.0,0.0,0.0,-0.00012500000000000065,0.0003307189138830756,2.3385358667337255e-05,75.84265499999997,0.5835131069487448,0.04126060748346886,-75.838085,0.583259014310762,0.041242640420732134,0.0,0.0,0.0,0.004445000000001471,0.0007120217693326734,5.034754214475771e-05
LEU 117,R LEU 117,0.0,0.0,0.0,-0.00017999999999999516,0.0003841874542459607,2.7166155414411524e-05,-0.3460699999999999,0.08546990756985808,0.006043635123003407,0.3458500000000001,0.08546184821310558,0.006043065240422239,0.0,0.0,0.0,-0.0003999999999998799,0.0006708203932500092,4.74341649025308e-05
VAL 118,R VAL 118,0.0,0.0,0.0,-0.00021000000000000795,0.0004073082370883415,2.8801041647830432e-05,-0.3809649999999998,0.07654674241925771,0.005412672064239708,0.3807499999999998,0.0765008986875325,0.005409430422881928,0.0,0.0,0.0,-0.00042499999999997986,0.0006814506585218685,4.818583816848516e-05
LEU 119,R LEU 119,0.0,0.0,0.0,-0.00022999999999997355,0.000420832508249968,2.9757352032729607e-05,-0.12381499999999984,0.07705174089532346,0.005448380848931204,0.12372000000000001,0.07700708798545766,0.005445223411394622,0.0,0.0,0.0,-0.0003249999999997133,0.0006703543838897403,4.7401213064656544e-05
ASP 120,R ASP 120,0.0,0.0,0.0,-9.499999999999953e-05,0.0002932149382279136,2.073342711661523e-05,72.91269000000003,0.4897346362033879,0.03462946822413425,-72.90924999999999,0.4895490858995898,0.03461634783632756,0.0,0.0,0.0,0.003344999999999345,0.0006449612391468107,4.560564658031884e-05
ARG 121,R ARG 121,0.0,0.0,0.0,-0.00024000000000000022,0.0004270831300812529,3.019933774108303e-05,-75.67157000000005,0.5418437644742164,0.03831414002033649,75.66715999999998,0.5415844850072008,0.038295806193401574,0.0,0.0,0.0,-0.004650000000002592,0.0007331439149330301,5.184110338347989e-05
ILE 122,R ILE 122,0.0,0.0,0.0,-0.00021499999999999853,0.00041082234603292663,2.9049526674284875e-05,-0.3037850000000001,0.06447665294507689,0.0045591878525675445,0.30366499999999996,0.06445062276657919,0.004557347240994423,0.0,0.0,0.0,-0.0003349999999999831,0.0007160830957366353,5.063472128884305e-05
ARG 123,R ARG 123,0.0,0.0,0.0,-0.0002150000000000124,0.00041082234603295325,2.9049526674286756e-05,-74.406635,0.5403648691181924,0.0382095663268455,74.40273499999999,0.540095014581701,0.0381904847295768,0.0,0.0,0.0,-0.004115000000002027,0.0008011086068704482,5.66469328385002e-05
LYS 124,R LYS 124,0.0,0.0,0.0,-0.00014000000000001235,0.0003469870314579801,2.453568829277276e-05,-71.32560000000001,0.6040725784206482,0.04271438165300828,71.32272,0.6038968964982016,0.04270195906513889,0.0,0.0,0.0,-0.003020000000001559,0.0007138627319039789,5.047771785656579e-05
LEU 125,R LEU 125,0.0,0.0,0.0,-0.00019500000000000517,0.00039620070671316117,2.8015620642777875e-05,-0.47626499999999977,0.08898963296362325,0.006292517292387992,0.47606499999999985,0.08892750291670244,0.006288124034638678,0.0,0.0,0.0,-0.00039499999999994986,0.000662551884760708,4.684949306022246e-05
ALA 126,R ALA 126,0.0,0.0,0.0,-0.0001350000000000029,0.0003417235724968429,2.416350554038104e-05,-0.1846600000000002,0.07551320679192446,0.0053395900591711835,0.18455499999999997,0.07545990309429237,0.005335820918565388,0.0,0.0,0.0,-0.00024000000000006793,0.0006651315659327285,4.703190406522596e-05
ASP 127,R ASP 127,0.0,0.0,0.0,-0.00010000000000000231,0.00030000000000000697,2.121320343559692e-05,69.929695,0.6367417545397286,0.04502444124996622,-69.92725999999998,0.6365827930474867,0.04501320097505504,0.0,0.0,0.0,0.002335000000000349,0.0006502115040502863,4.597689637194617e-05
GLN 128,R GLN 128,0.0,0.0,0.0,-0.00018499999999999905,0.00038829756630707655,2.745678422539669e-05,0.5608850000000002,0.2560931310578249,0.01810851895862832,-0.5606999999999999,0.2560282796880063,0.018103933274291526,0.0,0.0,0.0,2.842170943040401e-16,0.0006480740698413589,4.582575694959891e-05
CYS 129,R CYS 129,0.0,0.0,0.0,-0.00011999999999999789,0.0003249615361854327,2.2978250586151712e-05,-0.25810500000000014,0.12519378568842762,0.008852537482270252,0.25806000000000007,0.12513739009584648,0.008848549711675936,0.0,0.0,0.0,-0.00016499999999996628,0.0006839407869106569,4.83619168354589e-05
THR 130,R THR 130,0.0,0.0,0.0,-0.00015000000000000234,0.0003570714214271481,2.524876234590559e-05,-0.5163500000000002,0.22963196097233482,0.016237431678070256,0.5162399999999999,0.22953945717457844,0.01623089067180235,0.0,0.0,0.0,-0.00025999999999997135,0.000672606868832226,4.756048780239177e-05
GLY 131,R GLY 131,0.0,0.0,0.0,-9.000000000000007e-05,0.00028618176042508395,2.023610634484808e-05,0.29424500000000026,0.04931657910885412,0.0034872087512793568,-0.29407500000000014,0.049252810833493324,0.003482699653286138,0.0,0.0,0.0,8.000000000000688e-05,0.0006273754856542358,4.4362146025631365e-05
LEU 132,R LEU 132,0.0,0.0,0.0,-0.00021500000000001517,0.0004108223460329585,2.904952667428713e-05,-0.2522850000000001,0.08611790623906306,0.006089455548322877,0.2521700000000001,0.0860941989915695,0.006087779192776282,0.0,0.0,0.0,-0.0003300000000000214,0.0006716397844084283,4.7492104606987045e-05
GLN 133,R GLN 133,0.0,0.0,0.0,-0.0004699999999999882,0.0004990991885386979,3.529164207004165e-05,-0.0009499999999997044,0.2676998832648234,0.01892924027794038,0.001124999999999996,0.2675790712574509,0.01892069757897419,0.0,0.0,0.0,-0.00029499999999970327,0.000786113859437777,5.558664407931805e-05
GLY 134,R GLY 134,0.0,0.0,0.0,-0.0001500000000000068,0.0003570714214271588,2.5248762345906345e-05,-0.4331100000000003,0.11459353341266615,0.008102986455622345,0.43286,0.11454051859494949,0.008099237741911262,0.0,0.0,0.0,-0.0004000000000000753,0.0007483314773547152,5.291502622128664e-05
PHE 135,R PHE 135,0.0,0.0,0.0,-0.0005000000000000071,0.0005000000000000061,3.5355339059327804e-05,0.34368000000000015,0.10028971831648507,0.007091553990487529,-0.34316999999999964,0.10020469599774365,0.007085542004674103,0.0,0.0,0.0,1.0000000000323085e-05,0.0007482646590613802,5.291030145445419e-05
SER 136,R SER 136,0.0,0.0,0.0,-0.0004350000000000187,0.0004957569969249253,3.505531343462931e-05,-0.23494499999999996,0.35828135867639,0.025334317829280504,0.23508499999999974,0.35811175319305016,0.025322324910540903,0.0,0.0,0.0,-0.0002950000000000072,0.0007536411612962642,5.32904775733893e-05
VAL 137,R VAL 137,0.0,0.0,0.0,-0.0006799999999999995,0.00046647615158762257,3.2984845004941176e-05,0.5520499999999999,0.09726431771209813,0.006877625862170741,-0.550685,0.09714378917357563,0.006869103207479165,0.0,0.0,0.0,0.0006849999999999014,0.0008220553509346079,5.812809131565483e-05
PHE 138,R PHE 138,0.0,0.0,0.0,-0.0012699999999999357,0.00044395945760846605,3.139267430468479e-05,-0.8133949999999999,0.08468192826689827,0.005987916572147655,0.8120150000000004,0.08461102041105435,0.005982902629576991,0.0,0.0,0.0,-0.0026499999999996505,0.0007984359711332464,5.64579489531585e-05
HID 139,R HID 139,0.0,0.0,0.0,-0.0011449999999999737,0.00035210083782918184,2.4897289009047934e-05,0.3521399999999998,0.20631122218628867,0.014588406424280921,-0.35114999999999985,0.20612524711931784,0.014575256001182252,0.0,0.0,0.0,-0.00015499999999987857,0.000707795874528712,5.00487262575115e-05
SER 140,R SER 140,0.0,0.0,0.0,-0.000904999999999997,0.00029321493822791184,2.073342711661511e-05,-1.0544950000000002,0.2142290829346005,0.015148283727043129,1.055095,0.21384745959445145,0.015121298881875285,0.0,0.0,0.0,-0.0003050000000000074,0.0012049792529333118,8.520490009382447e-05
PHE 141,R PHE 141,0.0,0.0,0.0,-0.001829999999999955,0.0003756327994198993,2.65612499705897e-05,-0.23757,0.3089998788025652,0.021849590968711516,0.23560500000000012,0.30869217511138825,0.02182783303204878,0.0,0.0,0.0,-0.003795000000000277,0.0010114222659207426,7.151835428756206e-05
GLY 142,R GLY 142,0.0,0.0,0.0,-0.0006149999999999589,0.00048659531440404044,3.4407484650869714e-05,-0.2683550000000001,0.1706523043354529,0.01206694016207092,0.2688799999999999,0.17034912855662063,0.012045502397160538,0.0,0.0,0.0,-9.00000000001211e-05,0.0008728688332161273,6.172114710535131e-05
GLY 143,R GLY 143,0.0,0.0,0.0,-0.0005100000000000143,0.0004998999899980129,3.534826728426822e-05,-0.10366000000000009,0.12042655188952331,0.008515443147599557,0.10398500000000001,0.1202587409505022,0.008503577122305645,0.0,0.0,0.0,-0.00018500000000008841,0.0008606828684248316,6.0859469271428744e-05
GLY 144,R GLY 144,0.0,0.0,0.0,-0.00029499999999998527,0.00045604276115292013,3.2247092892226685e-05,-0.3630500000000001,0.10386143413221256,0.007344112437864744,0.3626400000000003,0.1037171654066947,0.007333911098452063,0.0,0.0,0.0,-0.0007050000000001799,0.0008820289110908993,6.236886242349613e-05
THR 145,R THR 145,0.0,0.0,0.0,-0.0004950000000000143,0.0004999749993749822,3.535357124817898e-05,-1.0833049999999997,0.09169755708305134,0.006483996443166613,1.0832849999999994,0.09146782918054362,0.006467752227397516,0.0,0.0,0.0,-0.0005149999999996258,0.000921832414270553,6.518339512482747e-05
GLY 146,R GLY 146,0.0,0.0,0.0,-0.00036499999999997976,0.00048143016108255444,3.4042253156920615e-05,-0.4880699999999999,0.20906287355721495,0.014782977558665244,0.48750000000000004,0.20893077801032575,0.014773636992968254,0.0,0.0,0.0,-0.0009349999999999236,0.0008430747297836923,5.9614385847706496e-05
SER 147,R SER 147,0.0,0.0,0.0,-0.0004299999999999815,0.0004950757517794407,3.500714212842705e-05,-0.8367800000000003,0.2818282661480201,0.019928267812331212,0.8355150000000003,0.28152081588223454,0.019906527795549755,0.0,0.0,0.0,-0.0016950000000000916,0.0008378394834334019,5.924419802815925e-05
GLY 148,R GLY 148,0.0,0.0,0.0,-0.00028500000000000416,0.0004514144437210732,3.1919821428072396e-05,-0.6055749999999999,0.08231709649277084,0.005820697713762563,0.6049,0.08219993917272683,0.005812413440215687,0.0,0.0,0.0,-0.0009599999999999397,0.0007989993742174447,5.64977875672963e-05
PHE 149,R PHE 149,0.0,0.0,0.0,-0.0005300000000000527,0.00049909918853876,3.529164207004604e-05,-0.6261150000000003,0.0567083042860534,0.0040098826510258515,0.6255549999999999,0.05668674426177712,0.004008358127089021,0.0,0.0,0.0,-0.0010899999999999998,0.0007013558298040002,4.959334632791266e-05
THR 150,R THR 150,0.0,0.0,0.0,-0.00043499999999994986,0.000495756996924847,3.505531343462377e-05,-1.2372399999999997,0.11767621849804351,0.00832096520843564,1.2362349999999993,0.11759085753153069,0.008314929276608655,0.0,0.0,0.0,-0.0014399999999996937,0.0007914543574958912,5.596427431849867e-05
SER 151,R SER 151,0.0,0.0,0.0,-0.0003649999999999709,0.0004814301610825425,3.404225315691977e-05,-0.87554,0.32224793001662505,0.022786369653808355,0.8745900000000003,0.3219693959058822,0.022766674317958552,0.0,0.0,0.0,-0.001315000000000087,0.0007455031857746556,5.271503580574335e-05
LEU 152,R LEU 152,0.0,0.0,0.0,-0.0003349999999999942,0.00047199046600539745,3.337476591678152e-05,-0.4545749999999997,0.07555332140283609,0.005342426590511212,0.45422999999999997,0.07549448390445485,0.005338266151101868,0.0,0.0,0.0,-0.0006799999999999162,0.0007467261881038232,5.280151512977948e-05
LEU 153,R LEU 153,0.0,0.0,0.0,-0.00042000000000003645,0.0004935585071701651,3.48998567332333e-05,-0.8204799999999998,0.06314007918905606,0.004464677815923715,0.8199049999999994,0.06311581398509518,0.0044629620068969535,0.0,0.0,0.0,-0.0009950000000000792,0.0007778013885306553,5.499886362463389e-05
MET 154,R MET 154,0.0,0.0,0.0,-0.0005299999999999993,0.0004990991885387098,3.529164207004249e-05,-0.8016050000000005,0.2599568598344712,0.018381725840491542,0.8009050000000001,0.25979098516884513,0.01836999673040242,0.0,0.0,0.0,-0.0012300000000000002,0.0007662245101795335,5.4180254705928894e-05
GLU 155,R GLU 155,0.0,0.0,0.0,-0.00025499999999999633,0.00043586121644394394,3.082004218037303e-05,83.64954999999998,0.9291925459823387,0.06570383502921046,-83.64117999999999,0.9285365892636901,0.06565745188481832,0.0,0.0,0.0,0.008114999999999525,0.0009958790087159595,7.041928003043918e-05
ARG 156,R ARG 156,0.0,0.0,0.0,-0.00029000000000003134,0.0004537620521815862,3.2085822414272367e-05,-78.46872,0.644836616205086,0.045596834407600345,78.46297000000003,0.6444497180559664,0.045569476577113244,0.0,0.0,0.0,-0.006039999999999281,0.000876584280032293,6.198386886923618e-05
LEU 157,R LEU 157,0.0,0.0,0.0,-0.00025999999999998415,0.0004386342439891996,3.101612483853976e-05,-0.7833699999999999,0.09543119563329155,0.00674800455690405,0.7829149999999995,0.09536554815551139,0.006743362579233435,0.0,0.0,0.0,-0.0007149999999997326,0.000716780998632029,5.0684070475837315e-05
SER 158,R SER 158,0.0,0.0,0.0,-0.00011499999999999843,0.00031902194281898115,2.2558257911460858e-05,-0.7849700000000003,0.11953952944528293,0.008452721189060852,0.7845249999999999,0.11947216987650328,0.008447958148274664,0.0,0.0,0.0,-0.0005600000000000261,0.0006902173570693049,4.880573736763621e-05
VAL 159,R VAL 159,0.0,0.0,0.0,-0.0001350000000000018,0.00034172357249684,2.4163505540380837e-05,-0.42219500000000015,0.09788614291614503,0.006921595544020168,0.422075,0.09782141572784595,0.006917018640642826,0.0,0.0,0.0,-0.00025500000000009434,0.0007070891032959539,4.9998749984368417e-05
ASP 160,R ASP 160,0.0,0.0,0.0,-0.00015499999999999626,0.00036190468358394273,2.559052559053777e-05,75.58365,0.6281579478920177,0.04441747446106717,-75.579345,0.6279130481009566,0.04440015743077012,0.0,0.0,0.0,0.004150000000001342,0.0007664854858389266,5.4198708471777045e-05
TYR 161,R TYR 161,0.0,0.0,0.0,-0.00027499999999998527,0.0004465142774872699,3.157332735078603e-05,-0.058639999999999956,0.17192905629939373,0.0121572201592305,0.058560000000000015,0.17185673219283557,0.012152106072611447,0.0,0.0,0.0,-0.00035499999999987543,0.0007273066753438515,5.1428348213788014e-05
GLY 162,R GLY 162,0.0,0.0,0.0,-6.999999999999895e-05,0.0002551470164434577,1.804161855266845e-05,0.5711149999999999,0.16483844143584936,0.011655837973951066,-0.5707650000000001,0.16480354903641975,0.011653370708726211,0.0,0.0,0.0,0.00027999999999999136,0.0006257795138864869,4.424929377967562e-05
LYS 163,R LYS 163,0.0,0.0,0.0,-0.0002800000000000058,0.00044899888641288226,3.174901573277574e-05,-82.51887500000001,3.122607056511204,0.2208016624640037,82.51069000000005,3.120684686714056,0.22066573039205256,0.0,0.0,0.0,-0.008465000000001837,0.002118672933703073,0.00014981279985378396
LYS 164,R LYS 164,0.0,0.0,0.0,-0.00030999999999999973,0.00046249324319388676,3.2703210851535635e-05,-77.41497499999994,0.6518422618886601,0.0460922083645449,77.41007500000002,0.6515252254293222,0.04606979050151678,0.0,0.0,0.0,-0.0052100000000007895,0.0007847929663294031,5.5493242831902676e-05
SER 165,R SER 165,0.0,0.0,0.0,-0.0004049999999999987,0.0004908920451586056,3.4711309396218295e-05,-0.39579499999999995,0.271179079161723,0.01917525657911779,0.39573,0.2710077989652693,0.01916314524027825,0.0,0.0,0.0,-0.0004700000000000523,0.0008240752392833431,5.827091899051787e-05
LYS 166,R LYS 166,0.0,0.0,0.0,-0.0006100000000000206,0.00048774993593030303,3.4489128721962134e-05,-88.70719499999994,0.7610020019617678,0.05381096760837043,88.69571000000003,0.760233250977121,0.05375660870494168,0.0,0.0,0.0,-0.012095000000000198,0.0011384089774718702,8.04976707734003e-05
LEU 167,R LEU 167,0.0,0.0,0.0,-0.0010250000000000177,0.000233184476327254,1.6488632447843525e-05,-0.5943149999999998,0.13668992565291585,0.009665437334906182,0.5949749999999999,0.1366784707808816,0.009664627353136878,0.0,0.0,0.0,-0.00036499999999947794,0.0006416969689817211,4.5374827823382864e-05
GLU 168,R GLU 168,0.0,0.0,0.0,-0.001004999999999993,0.00015803480629280356,1.1174748319314387e-05,94.89600999999993,0.957705398290914,0.06771999815104686,-94.87824,0.9563163505887616,0.06762177764608851,0.0,0.0,0.0,0.0167650000000026,0.0017549287734802195,0.0001240922036227254
PHE 169,R PHE 169,0.0,0.0,0.0,-0.0023349999999999773,0.00048246761549350944,3.411561226183643e-05,-0.9207999999999995,0.10556273016553411,0.007464412234061488,0.9167750000000001,0.10522454264571447,0.007440498765203776,0.0,0.0,0.0,-0.006359999999999877,0.0011226753760546593,7.938513714794068e-05
SER 170,R SER 170,0.0,0.0,0.0,-0.0012149999999999932,0.00041082234603291053,2.9049526674283737e-05,0.6806050000000002,0.30416043295438566,0.021507390471068234,-0.677655,0.3038405107535859,0.02148476855530447,0.0,0.0,0.0,0.0017350000000000121,0.0010746045784381024,7.598601845076934e-05
ILE 171,R ILE 171,0.0,0.0,0.0,-0.002645000000000025,0.00047851332269852336,3.383600153682325e-05,-1.0027499999999996,0.19432057919839846,0.013740539927528512,1.00666,0.19366926550178218,0.013694485094372806,0.0,0.0,0.0,0.0012649999999997607,0.0015889540584925086,0.0001123560189753939
TYR 172,R TYR 172,0.0,0.0,0.0,-0.00363999999999997,0.00048000000000004804,3.394112549695768e-05,0.8233850000000003,0.21512128387260945,0.015211371860387842,-0.8215849999999996,0.214551049344907,0.015171050190247332,0.0,0.0,0.0,-0.0018400000000000233,0.0013395521639711229,9.472064188970949e-05
PRO 173,R PRO 173,0.0,0.0,0.0,-0.002619999999999987,0.00048538644398049433,3.432200460346318e-05,0.5490749999999999,0.16452020962483643,0.011633335586795414,-0.5455549999999999,0.1640747603228487,0.011601837564584381,0.0,0.0,0.0,0.0008999999999999986,0.0015748015748025003,0.0001113552872566102
ALA 174,R ALA 174,0.0,0.0,0.0,-0.003480000000000003,0.0004995998398718685,3.532704346531115e-05,-1.1614300000000002,0.18781806382773414,0.013280742656191861,1.1695749999999994,0.18827048195349827,0.013312733448657814,0.0,0.0,0.0,0.004665000000000043,0.0029787203628403917,0.0002106273367822894
PRO 175,R PRO 175,0.0,0.0,0.0,-0.006664999999999999,0.000763397013355442,5.398032048811904e-05,-0.5385000000000003,0.4408808796035492,0.031174985966315946,0.5520399999999998,0.4406297634068769,0.031157229369762666,0.0,0.0,0.0,0.006875000000000036,0.0033180378237749504,0.00023462070454247221
GLN 176,R GLN 176,0.0,0.0,0.0,-0.013130000000000015,0.0011760527199068682,8.315948532790298e-05,-2.3668899999999993,0.7873394235652158,0.05567330454984715,2.411834999999999,0.7805958735318812,0.055196463554062984,0.0,0.0,0.0,0.031815000000000815,0.015683455454715188,0.0011089877704466256
VAL 177,R VAL 177,0.0,0.0,0.0,-0.005655,0.0005881963957727547,4.159176601204011e-05,0.10859499999999991,0.1852845675575816,0.013101597416918293,-0.10335,0.1849959661722385,0.0130811902172547,0.0,0.0,0.0,-0.00041000000000006103,0.0030743942492790248,0.00021739250217061234
SER 178,R SER 178,0.0,0.0,0.0,-0.002540000000000012,0.0004983974317750955,3.524202037341297e-05,1.1224299999999996,0.48115118736214324,0.03402252673597305,-1.1197349999999995,0.4781100446288504,0.0338074854710463,0.0,0.0,0.0,0.0001550000000002155,0.0042238578337817825,0.0002986718517035019
THR 179,R THR 179,0.0,0.0,0.0,-0.0018549999999999856,0.00036602595536382366,2.5881943512804427e-05,1.4042999999999999,0.20514170711974042,0.01450570922085531,-1.3920749999999995,0.2050624523773237,0.014500105064274906,0.0,0.0,0.0,0.010369999999999909,0.002173269426463162,0.00015367335487975005
ALA 180,R ALA 180,0.0,0.0,0.0,-0.0014350000000000085,0.0004957569969248848,3.505531343462645e-05,-0.1578450000000001,0.2517027631453416,0.017798073066346246,0.16326000000000004,0.25100940699503677,0.01774904538278045,0.0,0.0,0.0,0.003979999999999916,0.0018680471086137344,0.00013209087780766945
VAL 181,R VAL 181,0.0,0.0,0.0,-0.0028050000000000453,0.0004438186566605722,3.138271817417947e-05,-0.041985000000000064,0.16214991450814883,0.011465730411753099,0.04421499999999996,0.1617220726277029,0.011435477422259206,0.0,0.0,0.0,-0.0005750000000000846,0.001579359047208521,0.00011167754922094698
VAL 182,R VAL 182,0.0,0.0,0.0,-0.001484999999999993,0.0004997749493522272,3.5339425575412315e-05,-0.2033149999999999,0.17018582718604972,0.012033955246509765,0.20289,0.16970962818885668,0.01200028289249882,0.0,0.0,0.0,-0.001910000000000014,0.0012007914056986545,8.490877457600453e-05
GLU 183,R GLU 183,0.0,0.0,0.0,-0.0018600000000000183,0.0003469870314579387,2.453568829276983e-05,114.06652500000004,1.2821033107240658,0.09065839451947101,-114.02058999999991,1.2803466881759593,0.09053418254789589,0.0,0.0,0.0,0.04407499999999786,0.003328569512567417,0.00023536540739872215
PRO 184,R PRO 184,0.0,0.0,0.0,-0.0018300000000000005,0.00038871583451148843,2.7486360253766127e-05,-1.3374200000000005,0.12323365449421363,0.008713935276325852,1.3321100000000001,0.12288941329504452,0.008689593747696225,0.0,0.0,0.0,-0.007139999999999977,0.0010632027088004026,7.517978451686708e-05
TYR 185,R TYR 185,0.0,0.0,0.0,-0.0016949999999999266,0.00046040742826324927,3.255572146336025e-05,-0.7510999999999997,0.2518726662422905,0.01781008702954596,0.7492349999999993,0.2513120366695576,0.017770444532284647,0.0,0.0,0.0,-0.0035599999999998888,0.0010326664514739249,7.302054505410611e-05
ASN 186,R ASN 186,0.0,0.0,0.0,-0.000925000000000007,0.0002633913438213164,1.8624580532189025e-05,-1.749050000000001,0.279539438183591,0.01976642323486949,1.747185,0.27903576970524574,0.019730808495218705,0.0,0.0,0.0,-0.0027900000000013136,0.000851997652579337,6.024533176938694e-05
SER 187,R SER 187,0.0,0.0,0.0,-0.0010349999999999704,0.00023189437250610315,1.639740833180648e-05,-0.6275650000000002,0.5825631174173319,0.04119343307949703,0.6266899999999999,0.5814277202714024,0.04111314837737437,0.0,0.0,0.0,-0.0019099999999998524,0.0013790939054321085,9.751666524240831e-05
ILE 188,R ILE 188,0.0,0.0,0.0,-0.0012750000000000255,0.0004465142774872806,3.157332735078679e-05,-0.7010949999999994,0.1417049962951234,0.010020056380829635,0.7000250000000001,0.1414637210559645,0.010002995645055468,0.0,0.0,0.0,-0.002344999999999766,0.0008221769882453012,5.8136692372378486e-05
LEU 189,R LEU 189,0.0,0.0,0.0,-0.000765000000000049,0.00042399882075310245,2.998124413696182e-05,-0.6284349999999997,0.11552798697718332,0.008169062300839747,0.6275050000000002,0.11535310994940527,0.008156696627618186,0.0,0.0,0.0,-0.0016950000000001352,0.0008012334241657018,5.6655758754088516e-05
THR 190,R THR 190,0.0,0.0,0.0,-0.0007199999999999712,0.0004489988864128534,3.17490157327737e-05,-1.289155,0.2163517528817386,0.015298379158427354,1.2878999999999996,0.2160065508265914,0.015273969687019941,0.0,0.0,0.0,-0.0019750000000000266,0.0008027297179004427,5.6761562698736734e-05
THR 191,R THR 191,0.0,0.0,0.0,-0.0007749999999999613,0.000417582327212229,2.9527529527542688e-05,-0.17415999999999973,0.19168287456108324,0.013554026043947232,0.17436999999999997,0.191384620855491,0.013532936322173401,0.0,0.0,0.0,-0.0005649999999997402,0.000784713323449529,5.548761122985946e-05
HID 192,R HID 192,0.0,0.0,0.0,-0.0005450000000000177,0.0004979708826829284,3.521185879785494e-05,-1.2564549999999992,0.15761715634727666,0.01114521600844996,1.2551,0.15749895237747008,0.01113685772558862,0.0,0.0,0.0,-0.0019000000000001281,0.0007937253933195118,5.612486080161864e-05
THR 193,R THR 193,0.0,0.0,0.0,-0.000420000000000007,0.0004935585071701305,3.489985673323085e-05,-0.5387400000000001,0.28224312639991733,0.019957602862067342,0.5384099999999996,0.2819306863397463,0.019935510013541213,0.0,0.0,0.0,-0.0007500000000000384,0.0007599342076787272,5.3735463150525405e-05
THR 194,R THR 194,0.0,0.0,0.0,-0.0006850000000000173,0.0004645158770160707,3.2846232660687994e-05,-0.7877299999999997,0.3310248889434145,0.023406994371341215,0.7874399999999998,0.33066695692191633,0.023381684755380702,0.0,0.0,0.0,-0.0009749999999999453,0.0008452070752188985,5.976516543941315e-05
LEU 195,R LEU 195,0.0,0.0,0.0,-0.0006449999999999959,0.0004785133226985391,3.3836001536824364e-05,-0.49072999999999994,0.11168969110889289,0.0078976537971729,0.48999500000000007,0.11157242031523638,0.007889361499829935,0.0,0.0,0.0,-0.0013800000000000522,0.0008518215775620967,6.023288138551812e-05
GLU 196,R GLU 196,0.0,0.0,0.0,-0.0003799999999999776,0.00048538644398043513,3.432200460345899e-05,86.42283500000003,0.8625936515891443,0.060994582044715,-86.41248500000005,0.8618867731733696,0.060944598192588136,0.0,0.0,0.0,0.009969999999994315,0.0011041286156958396,7.807368314606436e-05
HIE 197,R HIE 197,0.0,0.0,0.0,-0.00046499999999997764,0.0004987734956871457,3.5268612107649996e-05,-0.54287,0.20073102176793695,0.01419382666866127,0.542375,0.20057984538582035,0.01418313688416628,0.0,0.0,0.0,-0.000960000000000294,0.0007539230729987213,5.331041174103963e-05
SER 198,R SER 198,0.0,0.0,0.0,-0.0004899999999999855,0.0004998999899979842,3.534826728426619e-05,-0.21543999999999996,0.17660619015198745,0.012487943465599118,0.2158050000000001,0.17638505315076988,0.012472306718285898,0.0,0.0,0.0,-0.00012499999999990852,0.0007870038119349403,5.564957322388586e-05
ASP 199,R ASP 199,0.0,0.0,0.0,-0.0006300000000000077,0.00048280430818293727,3.4139420030223466e-05,88.89602500000001,0.771831156650267,0.05457670447984602,-88.88259,0.7709011038384377,0.05451093981483541,0.0,0.0,0.0,0.01280499999999833,0.0012517887201912714,8.851482926600776e-05
CYS 200,R CYS 200,0.0,0.0,0.0,-0.0009399999999999608,0.00023748684174074587,1.6792855623745782e-05,-0.021370000000000014,0.19012867511240905,0.013444127546999841,0.023850000000000007,0.19004030493555832,0.01343787883186926,0.0,0.0,0.0,0.001539999999999999,0.0009101648202384502,6.435837163880431e-05
ALA 201,R ALA 201,0.0,0.0,0.0,-0.0009200000000000519,0.00027129319932502483,1.9183326093251874e-05,0.8525200000000003,0.11099549360221576,0.007848566620727481,-0.8491299999999994,0.11071970511160789,0.007829065429539279,0.0,0.0,0.0,0.0024699999999996587,0.0009214662229295862,6.515750148678653e-05
PHE 202,R PHE 202,0.0,0.0,0.0,-0.0027249999999999597,0.0004465142774873489,3.157332735079162e-05,-0.22526000000000004,0.14907391589409588,0.010541117682674824,0.22650500000000007,0.1486027589750607,0.01050780185742955,0.0,0.0,0.0,-0.001480000000000219,0.001442081828468595,0.00010197058399360391
MET 203,R MET 203,0.0,0.0,0.0,-0.003719999999999999,0.0005015974481594569,3.546829570194197e-05,0.20500999999999994,0.5805831033538609,0.04105342494238452,-0.19812000000000018,0.5791954640706364,0.04095530402768363,0.0,0.0,0.0,0.003169999999999942,0.0022849726475386036,0.00016157196539003254
VAL 204,R VAL 204,0.0,0.0,0.0,-0.003789999999999955,0.0004537620521815623,3.208582241427067e-05,-0.7388850000000002,0.1543922659170436,0.01091718181926982,0.7525549999999999,0.15429474059409948,0.010910285737550702,0.0,0.0,0.0,0.009879999999999977,0.002881943788487506,0.00020378419958379644
ASP 205,R ASP 205,0.0,0.0,0.0,-0.00601000000000004,0.0005743692192310208,4.061403698230776e-05,131.36992999999998,1.762592730925504,0.12463412725075396,-131.30466000000004,1.7556094225032557,0.12414033277670507,0.0,0.0,0.0,0.05926000000000215,0.01375035999528774,0.0009722972796424184
ASN 206,R ASN 206,0.0,0.0,0.0,-0.005550000000000015,0.0005172040216394533,3.657184709582113e-05,0.6829799999999999,0.5433962638811566,0.03842391830618004,-0.6593149999999999,0.5423430886210316,0.03834944756935882,0.0,0.0,0.0,0.018114999999999597,0.005662311807029118,0.00040038590759429427
GLU 207,R GLU 207,0.0,0.0,0.0,-0.01459999999999998,0.0011180339887497629,7.905694150420015e-05,147.03171500000005,2.146927554384746,0.15181070324217041,-146.78519999999997,2.1305200562334523,0.15065051792166187,0.0,0.0,0.0,0.23191500000000162,0.021986308807985536,0.001554666805138809
ALA 208,R ALA 208,0.0,0.0,0.0,-0.011015000000000004,0.0009719953703594441,6.873045176630926e-05,1.498274999999999,0.5092450975463617,0.03600906617610372,-1.45104,0.507396667706835,0.035878362448696036,0.0,0.0,0.0,0.03622000000000002,0.009998079815644644,0.0007069710036486674
ILE 209,R ILE 209,0.0,0.0,0.0,-0.01272500000000004,0.0012366790206031846,8.744641216196499e-05,1.2303299999999995,0.3162764630825386,0.02236412317753598,-1.2116749999999998,0.3184682077931821,0.022519102932288555,0.0,0.0,0.0,0.0059299999999997246,0.012715545603708404,0.0008991248522869005
TYR 210,R TYR 210,0.0,0.0,0.0,-0.015710000000000036,0.0012352732491232197,8.734700910733681e-05,0.41639999999999977,0.3518596737337201,0.024880236132319964,-0.39704500000000026,0.3499061488099342,0.024742101060237366,0.0,0.0,0.0,0.0036449999999997374,0.015374946341369948,0.0010871728818361989
ASP 211,R ASP 211,0.0,0.0,0.0,-0.037884999999999995,0.004839604839240423,0.0003422117400090134,157.72934500000008,3.5628957388534417,0.2519347737603923,-157.21033500000007,3.4839607320888955,0.24635322590477066,0.0,0.0,0.0,0.4811250000000014,0.09119555567570284,0.006448499583236482
ILE 212,R ILE 212,0.0,0.0,0.0,-0.054610000000000006,0.012054787430726188,0.0008524021938028846,1.14743,0.42027175148943824,0.02971770054193293,-1.1484999999999999,0.412854126780877,0.029193195268760873,0.0,0.0,0.0,-0.055680000000000146,0.038786435773347346,0.00274261517533904
CYS 213,R CYS 213,0.0,0.0,0.0,-0.017905000000000018,0.001626645320898237,0.00011502119369925109,-0.7006250000000003,0.6069038922061709,0.04291458577074929,0.7394550000000001,0.6012488735748286,0.04251471556855345,0.0,0.0,0.0,0.020925000000000082,0.019164012497386675,0.0013551003191645862
ARG 214,R ARG 214,0.0,0.0,0.0,-0.054655,0.004811026397765193,0.0003401909390327256,-154.90347500000001,2.773489208445374,0.1961153026839434,154.98890000000006,2.7802839747017876,0.19659576521359215,0.0,0.0,0.0,0.030770000000002254,0.044687661608095994,0.0031598948558454413
ARG 215,R ARG 215,0.0,0.0,0.0,0.44978999999999997,1.0615135731115264,0.07506034458687223,-190.89836000000003,4.671811341481739,0.3303469479985959,183.89840999999996,4.021537900094262,0.2843656719955361,-0.359242632,0.07283638205229442,0.005150309966627153,-6.909402632000004,1.224479540916974,0.08658377868065828
ASN 216,R ASN 216,0.0,0.0,0.0,-0.24993499999999996,0.07152978942370794,0.005057919915834967,2.749459999999999,2.344962997234713,0.16581392369761966,-2.1068599999999984,2.32362596181055,0.16430516745373536,-0.014313671999999998,0.021800941634590378,0.0015415593666070991,0.3783513280000003,0.1035469120684677,0.007321872369454066
LEU 217,R LEU 217,0.0,0.0,0.0,-0.045085000000000014,0.00551976222313966,0.00039030612985193865,-1.056145000000001,0.21712131165548385,0.01535279518117104,1.1091100000000003,0.21847118322561432,0.015448245515268058,0.0,0.0,0.0,0.007879999999999887,0.024308549936184986,0.001718874050068822
ASP 218,R ASP 218,0.0,0.0,0.0,-0.09334000000000002,0.02385611871197811,0.0016868823314031007,144.64455,3.313226282265338,0.23428047717953146,-144.24239,3.282078594109914,0.23207800302823303,-2.3759999999999613e-05,0.000264580162521679,1.8708642708651803e-05,0.30879624000000006,0.16657450708035484,0.011778596352932548
ILE 219,R ILE 219,0.0,0.0,0.0,-0.019169999999999975,0.001910785178925132,0.00013511291574087113,2.2699349999999994,0.41585757270368756,0.02940557096665552,-2.208735,0.40924096175113683,0.028937705919353338,0.0,0.0,0.0,0.042030000000000116,0.010453186117160134,0.0007391518788449007
GLU 220,R GLU 220,0.0,0.0,0.0,-0.022795,0.0035753286562217107,0.0002528139137784958,144.37495000000004,5.570156957168396,0.39386957566871983,-143.9712250000001,5.497441279754736,0.3887278008089426,0.0,0.0,0.0,0.38093000000000077,0.07758347182228877,0.005485979903353581
ARG 221,R ARG 221,0.0,0.0,0.0,-0.014750000000000003,0.0026263091973337677,0.00018570810429273057,-128.71252500000003,4.9570347123431135,0.35051528596749226,128.67985500000003,4.966115026251855,0.35115736112150964,0.0,0.0,0.0,-0.0474199999999999,0.013509759435307231,0.0009552842508904686
PRO 222,R PRO 222,0.0,0.0,0.0,-0.009190000000000047,0.0007706490770773056,5.449311883165171e-05,-0.13877499999999998,0.31304337459048687,0.02213550929784538,0.13610999999999998,0.31239410669857404,0.022089599124927556,0.0,0.0,0.0,-0.011854999999999831,0.0031581600656078153,0.0002233156398463838
THR 223,R THR 223,0.0,0.0,0.0,-0.004079999999999991,0.0004935585071700768,3.489985673322706e-05,0.8608099999999996,0.5583279805813077,0.03947975011952337,-0.8589900000000001,0.5579626509901893,0.03945391741639857,0.0,0.0,0.0,-0.0022599999999997995,0.0037272509977196258,0.0002635564455671872
TYR 224,R TYR 224,0.0,0.0,0.0,-0.004419999999999975,0.000493558507170142,3.4899856733231666e-05,0.4017550000000001,0.38389619036270717,0.027145559947715198,-0.4037900000000004,0.38275029183528997,0.027064532685786357,0.0,0.0,0.0,-0.006454999999999799,0.002146619435298,0.00015178891593260532
THR 225,R THR 225,0.0,0.0,0.0,-0.0026549999999999794,0.0004753682782854079,3.361361331365857e-05,-0.3400500000000001,0.41799212612201153,0.0295565066863457,0.34628000000000014,0.41683305003322346,0.029474547630116376,0.0,0.0,0.0,0.0035749999999996978,0.0030764224352319547,0.00021753591657469473
ASN 226,R ASN 226,0.0,0.0,0.0,-0.0055950000000000236,0.0005665465558981644,4.0060891153347546e-05,0.1592749999999998,0.6596157588892179,0.04664187760880766,-0.13807,0.6601789720219813,0.0466817027913507,0.0,0.0,0.0,0.015609999999999786,0.005463323164521657,0.00038631528574468115
LEU 227,R LEU 227,0.0,0.0,0.0,-0.004555000000000031,0.0005069270164432218,3.584515308936666e-05,-0.6454299999999996,0.1819746551033986,0.012867551262769632,0.6481500000000001,0.1812979798563677,0.01281970309718597,0.0,0.0,0.0,-0.0018350000000002887,0.003219902948847949,0.0002276815209892946
ASN 228,R ASN 228,0.0,0.0,0.0,-0.002315000000000045,0.00046451587701601014,3.284623266068371e-05,0.09928000000000012,0.3086136769490294,0.02182228237375732,-0.09698499999999996,0.3083691858389874,0.021804994241572267,0.0,0.0,0.0,-2.0000000000486297e-05,0.0021117765033261708,0.0001493251485852351
ARG 229,R ARG 229,0.0,0.0,0.0,-0.004749999999999991,0.0006461423991660048,4.5689167206242696e-05,-106.82562999999999,2.406624435407169,0.17017404580456555,106.80918999999999,2.4066772330137116,0.1701777791591272,0.0,0.0,0.0,-0.021189999999999428,0.005542012269927044,0.0003918794457484464
LEU 230,R LEU 230,0.0,0.0,0.0,-0.00759499999999998,0.0007077958745287785,5.00487262575162e-05,-1.1042699999999999,0.15492865164326228,0.01095511001770391,1.1188000000000005,0.15430524942463844,0.010911028824084346,0.0,0.0,0.0,0.0069350000000002075,0.004806326559858434,0.0003398586103072909
ILE 231,R ILE 231,0.0,0.0,0.0,-0.0031850000000000194,0.0004009675797368501,2.835268946678844e-05,-0.472745,0.13408851544781902,0.009481489855238997,0.4703950000000001,0.1338866646645586,0.009467216849475869,0.0,0.0,0.0,-0.005534999999999793,0.0030329482356283442,0.00021446182644005768
GLY 232,R GLY 232,0.0,0.0,0.0,-0.0012949999999999618,0.0004560427611529438,3.224709289222836e-05,-0.77963,0.0901864352327977,0.006377143992415262,0.7821050000000003,0.0910972775389006,0.006441550269538957,0.0,0.0,0.0,0.0011799999999999333,0.001981817347789738,0.0001401356485695262
GLN 233,R GLN 233,0.0,0.0,0.0,-0.0062050000000000004,0.0006024740658319178,4.260134974387795e-05,-1.6356950000000012,0.5298871879702289,0.037468682387761965,1.6869950000000014,0.5341277047439076,0.03776853220440231,0.0,0.0,0.0,0.045095000000000954,0.009627355555913552,0.0006807568398480456
ILE 234,R ILE 234,0.0,0.0,0.0,-0.004175000000000038,0.0005517019122678615,3.901121633581906e-05,-0.6840399999999994,0.11207434318344692,0.007924852806204363,0.6830250000000003,0.11205201638078581,0.007923274062847974,0.0,0.0,0.0,-0.0051900000000002855,0.004102913598895522,0.0002901198028401526
VAL 235,R VAL 235,0.0,0.0,0.0,-0.0017699999999999994,0.00042083250825000713,2.9757352032732375e-05,-0.5220449999999996,0.08361335404706731,0.005912356964443295,0.5292699999999997,0.08356187587650472,0.005908716908094506,0.0,0.0,0.0,0.005455000000000317,0.003711869475075739,0.00026246880767054055
SER 236,R SER 236,0.0,0.0,0.0,-0.0021299999999999986,0.00036482872693908996,2.5797286679028576e-05,-0.3113500000000002,0.18639516490510147,0.013180128508478202,0.3169850000000001,0.186927244603348,0.013217752224754385,0.0,0.0,0.0,0.003504999999999522,0.002978250325274692,0.00021059410010727757
SER 237,R SER 237,0.0,0.0,0.0,-0.002785000000000001,0.0004783042964473967,3.382122114886149e-05,-0.1176849999999999,0.19308323535460045,0.013653046505267611,0.12847999999999998,0.1931538236742934,0.013658037853220357,0.0,0.0,0.0,0.00801000000000004,0.003764292762259568,0.0002661756938565181
ILE 238,R ILE 238,0.0,0.0,0.0,-0.002090000000000012,0.00030315012782441937,2.143595111022156e-05,-0.7107700000000005,0.08094082468074482,0.005723380600658612,0.7133700000000002,0.08096890205504796,0.00572536597083538,0.0,0.0,0.0,0.000509999999999744,0.002042033300414441,0.00014439355941317977
THR 239,R THR 239,0.0,0.0,0.0,-0.0010800000000000254,0.0002891366458960319,2.044504830026177e-05,-0.45581500000000036,0.09839065390066253,0.00695726985785371,0.45412500000000017,0.09823054196633582,0.006945948234402579,0.0,0.0,0.0,-0.002770000000000396,0.0013330791424370656,9.426293014755966e-05
ALA 240,R ALA 240,0.0,0.0,0.0,-0.0008350000000000202,0.0003711805490593576,2.6246428328441772e-05,-0.5271350000000001,0.22662071126664476,0.016024504169396315,0.5273650000000001,0.22663098149855831,0.016025230384459358,0.0,0.0,0.0,-0.0006050000000000156,0.0010672277170313748,7.54643955783123e-05
SER 241,R SER 241,0.0,0.0,0.0,-0.0013000000000000312,0.00045825756949554,3.2403703492036185e-05,-1.063505,0.21973579584355385,0.01553766713103997,1.0657649999999992,0.2204357270838863,0.01558715974368031,0.0,0.0,0.0,0.0009599999999999719,0.0015094369811289167,0.00010673331251300077
LEU 242,R LEU 242,0.0,0.0,0.0,-0.0018099999999999516,0.0003923009049186065,2.773986301335657e-05,-0.3767450000000002,0.14816018350083124,0.0104765070455281,0.37711000000000033,0.1480136747060883,0.01046614730930148,0.0,0.0,0.0,-0.0014450000000001872,0.0009093816580512436,6.430299370947005e-05
ARG 243,R ARG 243,0.0,0.0,0.0,-0.0010450000000000758,0.00023016298572967143,1.6274980798759324e-05,-86.01033500000003,0.6416631224949747,0.04537243451535309,86.00090500000005,0.6409015649557415,0.04531858426532753,0.0,0.0,0.0,-0.010474999999989904,0.0011913752557418376,8.424295222729106e-05
PHE 244,R PHE 244,0.0,0.0,0.0,-0.000985000000000002,0.0003671171475156052,2.595910244981465e-05,0.7511699999999999,0.0661263268297905,0.00467583741163028,-0.7509450000000004,0.06598910497195355,0.004666134361009927,0.0,0.0,0.0,-0.0007600000000002005,0.0007296574538784018,5.159457335807284e-05
ASP 245,R ASP 245,0.0,0.0,0.0,-0.0008350000000000163,0.000371180549059356,2.624642832844166e-05,83.29397999999998,0.6782364923868447,0.047958562301491606,-83.28534999999997,0.677293169542048,0.04789185930345122,0.0,0.0,0.0,0.007794999999998708,0.00137221536210823,9.703027877950833e-05
GLY 246,R GLY 246,0.0,0.0,0.0,-0.0006850000000000123,0.0004645158770160686,3.284623266068784e-05,-0.9321300000000005,0.11512464158467393,0.008140541474619374,0.9335499999999998,0.11501381438766217,0.008132704808364682,0.0,0.0,0.0,0.0007349999999998857,0.0008335316430706599,5.893958771488285e-05
ALA 247,R ALA 247,0.0,0.0,0.0,-0.0012750000000000023,0.0004465142774872806,3.157332735078679e-05,-0.6558000000000002,0.14481995718822696,0.010240317377894078,0.6572500000000001,0.1448273368532321,0.010240839199010879,0.0,0.0,0.0,0.00017499999999994741,0.0009614442261513494,6.798437320442717e-05
LEU 248,R LEU 248,0.0,0.0,0.0,-0.0026500000000000017,0.0004769696007084719,3.3726843908080036e-05,0.023874999999999993,0.15068639412700777,0.010655137111975594,-0.023714999999999996,0.15117074378000528,0.010689385804385583,0.0,0.0,0.0,-0.0024900000000000143,0.00112689839825968,7.968374991176784e-05
ASN 249,R ASN 249,0.0,0.0,0.0,-0.0013450000000000217,0.00047536827828534913,3.361361331365442e-05,0.5990800000000001,0.2475851441423731,0.01750691343441208,-0.5965500000000001,0.24749225745465192,0.017500345353735125,0.0,0.0,0.0,0.00118499999999937,0.0010003874249510328,7.073807319966237e-05
VAL 250,R VAL 250,0.0,0.0,0.0,-0.0014749999999999707,0.0004993746088859456,3.531111722956321e-05,-0.0008800000000000275,0.13395874588842635,0.00947231376169518,0.0030149999999999977,0.1338385025880071,0.009463811276383311,0.0,0.0,0.0,0.0006599999999998571,0.0009820386957754444,6.944062211704096e-05
ASP 251,R ASP 251,0.0,0.0,0.0,-0.0006900000000000001,0.0004624932431938865,3.270321085153562e-05,86.03128499999998,0.6256116317453894,0.04423742271963459,-86.02228000000001,0.6249504953181982,0.04419067331453897,0.0,0.0,0.0,0.00831500000000041,0.0012711313858132058,8.988256226875714e-05
LEU 252,R LEU 252,0.0,0.0,0.0,-0.0007950000000000457,0.000403701622488711,2.8546015483777916e-05,0.7707050000000002,0.14890932803219373,0.010529479563349623,-0.7696349999999998,0.14854393886995146,0.010503642647910266,0.0,0.0,0.0,0.0002749999999998143,0.0008422440263962668,5.9555646247866176e-05
THR 253,R THR 253,0.0,0.0,0.0,-0.0005449999999999894,0.0004979708826829036,3.5211858797853184e-05,0.21911499999999992,0.282855337186697,0.020000892701952086,-0.21901000000000007,0.2827210991418928,0.01999140063877466,0.0,0.0,0.0,-0.0004399999999999135,0.0007977468270072037,5.640921910468454e-05
GLU 254,R GLU 254,0.0,0.0,0.0,-0.0009950000000000197,0.00021207310060447534,1.4995832754468142e-05,88.52042999999998,0.741658058077091,0.05244314421879573,-88.50763999999998,0.740787864645964,0.052381612251186344,0.0,0.0,0.0,0.011795000000002033,0.001411727664954773,9.982422050781704e-05
PHE 255,R PHE 255,0.0,0.0,0.0,-0.0018950000000000444,0.00033760183648787965,2.387205479216117e-05,0.5418000000000001,0.09702041022382996,0.00686037899827708,-0.5439099999999998,0.09698902979203486,0.006858160066665193,0.0,0.0,0.0,-0.004004999999999681,0.0008396278937717303,5.9370657735936864e-05
GLN 256,R GLN 256,0.0,0.0,0.0,-0.0008950000000000113,0.0003065534211193894,2.1676600286945562e-05,0.5698399999999993,0.617886603188644,0.04369118071190116,-0.56934,0.6173983757672187,0.04365665781985605,0.0,0.0,0.0,-0.0003950000000006426,0.000847923935268093,5.995727645584517e-05
THR 257,R THR 257,0.0,0.0,0.0,-0.0007950000000000051,0.0004037016224886901,2.854601548377644e-05,0.34603000000000006,0.14372435110307435,0.010162846328662012,-0.345135,0.14356603628644168,0.010151651780621686,0.0,0.0,0.0,9.999999999996234e-05,0.0007681145747868433,5.4313902455999835e-05
ASN 258,R ASN 258,0.0,0.0,0.0,-0.001475000000000002,0.0004993746088859728,3.5311117229565134e-05,1.1498449999999993,0.19125308095557716,0.013523635046650835,-1.1450349999999991,0.19106437076284485,0.013510291220954831,0.0,0.0,0.0,0.0033350000000001143,0.001096710992012794,7.754917794540721e-05
LEU 259,R LEU 259,0.0,0.0,0.0,-0.002400000000000006,0.0004898979485566402,3.464101615137787e-05,0.9233049999999997,0.08294131645326441,0.005864836730464263,-0.9208599999999997,0.08285481518898367,0.005858720167408851,0.0,0.0,0.0,4.499999999994398e-05,0.0009181367000615977,6.492206866697949e-05
VAL 260,R VAL 260,0.0,0.0,0.0,-0.0011250000000000127,0.00033071891388306506,2.3385358667336513e-05,-0.670025,0.04811657069035621,0.0034023553422592753,0.6692950000000002,0.0480882311485837,0.0034003514340429693,0.0,0.0,0.0,-0.001855000000000051,0.0007641825698090764,5.4035867717656015e-05
PRO 261,R PRO 261,0.0,0.0,0.0,-0.0012950000000000073,0.00045604276115293754,3.224709289222791e-05,-1.2278999999999998,0.12433949493222145,0.008792130003588415,1.2256200000000004,0.12417397311835768,0.008780425843886677,0.0,0.0,0.0,-0.0035749999999999415,0.0008212033852829719,5.806784824669385e-05
TYR 262,R TYR 262,0.0,0.0,0.0,-0.0014449999999999936,0.0004969657935914724,3.514078826662842e-05,0.9466749999999999,0.23347535067968062,0.016509200370550935,-0.9459799999999996,0.2331659700728219,0.016487323858043194,0.0,0.0,0.0,-0.0007500000000003393,0.0008760707733964605,6.194755846679804e-05
PRO 263,R PRO 263,0.0,0.0,0.0,-0.0005549999999999955,0.0004969657935914666,3.514078826662801e-05,0.22614499999999998,0.20845767909818058,0.014740183848073272,-0.225985,0.2082291400717008,0.014724023698534308,0.0,0.0,0.0,-0.00039500000000010973,0.0008300451794935112,5.869305751110667e-05
ARG 264,R ARG 264,0.0,0.0,0.0,-0.0010749999999999638,0.0002633913438213118,1.86245805321887e-05,-97.30038500000006,1.348057063614217,0.0953220291108038,97.27945000000007,1.3464205722912888,0.09520631169962424,0.0,0.0,0.0,-0.02200999999999894,0.001886769726278975,0.00013341476679893494
GLY 265,R GLY 265,0.0,0.0,0.0,-0.0006549999999999928,0.0004753682782853678,3.361361331365574e-05,0.2548950000000001,0.22812891963755907,0.016131150606047896,-0.2538650000000002,0.2280153213602103,0.016123117994823452,0.0,0.0,0.0,0.0003750000000000853,0.0007774155902733666,5.497158356824401e-05
HID 266,R HID 266,0.0,0.0,0.0,-0.001264999999999934,0.00044133320745205263,3.120697037521558e-05,-0.8565850000000002,0.2135629948633421,0.0151011841878377,0.8572999999999996,0.2134468317872166,0.015092970217952518,0.0,0.0,0.0,-0.0005499999999998328,0.0008817596044276757,6.234981956671772e-05
PHE 267,R PHE 267,0.0,0.0,0.0,-0.0022800000000000108,0.00045999999999995377,3.2526911934577914e-05,0.9859699999999997,0.08033647428161458,0.005680646574114835,-0.9807299999999999,0.08041683343678595,0.0056863288244700435,0.0,0.0,0.0,0.002959999999999727,0.001272163511502873,8.995554457617719e-05
PRO 268,R PRO 268,0.0,0.0,0.0,-0.002549999999999999,0.0004974937185532595,3.517811819867215e-05,-0.17617999999999995,0.21754366825996121,0.015382660303081528,0.18128499999999995,0.2172049579889926,0.015358709870135582,0.0,0.0,0.0,0.002555000000000014,0.002327439580311248,0.00016457483100400556
LEU 269,R LEU 269,0.0,0.0,0.0,-0.007970000000000019,0.0008179853299417428,5.784029737129218e-05,-1.3501849999999993,0.2673291992562772,0.018903028960328333,1.3698600000000014,0.26658569053870074,0.018850454954721374,0.0,0.0,0.0,0.01170500000000036,0.004650588672415208,0.0003288462786774137
ALA 270,R ALA 270,0.0,0.0,0.0,-0.004485000000000039,0.0005475171230198906,3.8715307050311376e-05,1.475775,0.19352993147056075,0.013684632690540132,-1.4522449999999996,0.19297866455906684,0.013645652233404023,0.0,0.0,0.0,0.019044999999999843,0.006781074767321202,0.00047949439517058117
THR 271,R THR 271,0.0,0.0,0.0,-0.01438000000000001,0.0013362634470790982,9.448809448813416e-05,-1.85523,0.2702012529578664,0.019106113825160902,1.990754999999999,0.2752731461203703,0.019464750830026918,0.0,0.0,0.0,0.12114500000000028,0.026242217417741107,0.0018556049889456466
TYR 272,R TYR 272,0.0,0.0,0.0,-0.025085000000000045,0.002235570397013004,0.00015807869875477973,0.7143699999999998,0.19490513872137988,0.013781874527799245,-0.6861199999999996,0.19452073308519172,0.013754692944591747,0.0,0.0,0.0,0.0031650000000000133,0.02532366037917907,0.0017906531978582618
ALA 273,R ALA 273,0.0,0.0,0.0,-0.027284999999999986,0.0027484131785449582,0.00019434215960516133,-0.4353349999999999,0.12469572075656819,0.00881731897319135,0.6303150000000001,0.1143324353584756,0.008084524035155069,0.0,0.0,0.0,0.167695,0.03517871480028796,0.002487510778871118
PRO 274,R PRO 274,0.0,0.0,0.0,-0.06022499999999997,0.008667431857245837,0.0006128799841730843,-0.026959999999999987,0.28206662049948417,0.019945122010155768,0.20963500000000004,0.2709374130219006,0.019158168202492633,0.0,0.0,0.0,0.12245000000000004,0.039453105074252745,0.0027897558136869504
VAL 275,R VAL 275,0.0,0.0,0.0,-0.07250499999999997,0.013652105149023895,0.0009653496128346578,0.940005,0.6347090632526052,0.04488070827064785,-0.7251250000000005,0.6834896849075335,0.04833001910691736,0.0,0.0,0.0,0.14237500000000022,0.07448600120156817,0.005266955655309818
ILE 276,R ILE 276,0.0,0.0,0.0,-0.38876999999999995,0.17419901578367222,0.012317730533665704,-1.0877450000000004,0.5177236134995181,0.036608587788591246,1.280635,0.5273461403812488,0.03728900318961341,-0.050326488000000016,0.04966476431382166,0.0035118291632334946,-0.24620648800000025,0.2037584857311897,0.014407900698482662
SER 277,R SER 277,0.0,0.0,0.0,-0.09224999999999998,0.015984289161548548,0.0011302599258577611,-2.391530000000001,0.7268233272948769,0.05139417034547769,2.32306,0.7198364094709266,0.05090012064818685,0.0,0.0,0.0,-0.16072000000000014,0.09218346706432815,0.006518355467447319
ALA 278,R ALA 278,0.0,0.0,0.0,-0.053420000000000016,0.014333303875938685,0.001013517636748367,-0.6791800000000001,0.30394336248715764,0.021492041271131006,0.7577649999999996,0.3004175257454205,0.021242726964187105,0.0,0.0,0.0,0.02516499999999985,0.023552235031945534,0.001665394510318805
GLU 279,R GLU 279,0.0,0.0,0.0,-0.3020499999999998,0.1286065219963591,0.00909385438084424,126.17373999999998,5.881667935407625,0.4158967281814212,-125.15758000000004,5.682652088909247,0.4018241827191628,-0.020539548000000005,0.024117564303762024,0.0017053693264892742,0.693570451999999,0.1955331750381675,0.01382628340164244
LYS 280,R LYS 280,0.0,0.0,0.0,-1.7577500000000026,0.7240432980837473,0.051197592594769054,-161.64920000000006,5.927492062413441,0.4191369832761978,161.47012000000007,5.312224159011049,0.37563097260197176,-0.35484062399999994,0.05766509084618405,0.004077537677507505,-2.2916706239999995,1.4537527697041384,0.10279584416265215
ALA 281,R ALA 281,0.0,0.0,0.0,-0.38547500000000023,0.11943064671599071,0.00844502201743719,-1.589534999999999,0.34284028172751624,0.024242468807343313,1.6853300000000004,0.36832770884091426,0.026044702062031473,-0.0015109919999999998,0.005391969630917444,0.00038126982899736506,-0.29119099199999976,0.11310956106086213,0.007998053764316948
TYR 282,R TYR 282,0.0,0.0,0.0,-1.371555,0.6260305000357408,0.04426704118048775,0.7146300000000001,1.0521896611828119,0.07440104445167421,1.271075,1.1783540127546557,0.08332221130571965,-0.1427346,0.07421316332402496,0.005247663103972283,0.47141539999999976,0.4456095404213857,0.03150935277933827
HIE 283,R HIE 283,0.0,0.0,0.0,-6.308230000000001,0.8995779938949141,0.06360976996892843,-5.872380000000003,3.0076116929550523,0.21267026232644698,10.92507,2.6852290470460902,0.18987436682053813,-1.2932460720000003,0.09045958684569891,0.006396458728192711,-2.5487860719999995,0.9533526129730518,0.06741220974951591
GLU 284,R GLU 284,0.0,0.0,0.0,-2.266855000000001,0.708282481764864,0.05008313458515725,87.89863499999996,14.910615799884903,1.0543397543765891,-86.34925500000003,13.197486035604184,0.9332031870390484,-0.41091641999999995,0.0647052302034853,0.004575350705512107,-1.128391419999997,1.9053208599203704,0.13472653003858778
GLN 285,R GLN 285,0.0,0.0,0.0,-3.528074999999999,0.44608541712884003,0.03154300234402325,-7.867260000000005,1.4432978321884495,0.10205656844122964,9.69665,1.1346633410399996,0.08023281428131679,-0.6192469440000005,0.06225442082143411,0.004402052312167706,-2.3179319439999997,0.9220379876629472,0.06519793135880682
LEU 286,R LEU 286,0.0,0.0,0.0,-0.5861949999999999,0.24090970709998416,0.017034888754406376,0.32766000000000034,0.2828141870557419,0.01999798294828758,0.071635,0.31734002548528284,0.02243932839625553,-0.04898404800000001,0.04644693244316678,0.0032842940895876685,-0.23588404799999974,0.1643157931514194,0.011618881159341472
SER 287,R SER 287,0.0,0.0,0.0,-0.3851850000000001,0.14088115833921808,0.009961802240307682,-1.1160750000000002,0.49470752912705834,0.03498110485497844,1.1948850000000002,0.47763482052191225,0.03377388205218637,-0.03226374,0.024441137550736063,0.0017282494102038633,-0.33863874000000005,0.20642041867696612,0.0145961277821849
VAL 288,R VAL 288,0.0,0.0,0.0,-0.07374499999999999,0.013323286944294098,0.0009420986546004552,0.30167499999999997,0.21750917078367055,0.015380220963139632,-0.23534499999999972,0.22545969922582657,0.015942408220686134,0.0,0.0,0.0,-0.007415000000000093,0.04713579080698655,0.0033330037316210716
ALA 289,R ALA 289,0.0,0.0,0.0,-0.19107500000000005,0.04554744092701573,0.003220690434518651,0.36768,0.5352986340352458,0.037851329408621834,-0.12262499999999994,0.5201247969237768,0.03677837709680785,-0.007901531999999998,0.016972214406522683,0.0012001167898604203,0.04607846800000008,0.08311850210741872,0.005877365648222412
GLU 290,R GLU 290,0.0,0.0,0.0,-0.71939,0.8579074646487231,0.06066321858836704,98.53464500000001,9.201920805406216,0.6506740601444312,-98.38432499999998,7.584667907652745,0.5363170110549238,-0.385720488,0.05158753148834544,0.0036477893340083607,-0.9547904880000015,1.767023407219254,0.12494742337600927
ILE 291,R ILE 291,0.0,0.0,0.0,-0.11821500000000007,0.014822576530414407,0.0010481144379312596,0.7405649999999991,0.3045764366706672,0.02153680637594638,-0.7867799999999998,0.3471539162965047,0.02454748883287256,0.0,0.0,0.0,-0.1644299999999999,0.10520377892452319,0.007439030548398074
THR 292,R THR 292,0.0,0.0,0.0,-0.07253000000000004,0.00992668625473745,0.0007019227165436143,-0.27374500000000007,0.41463182460467257,0.029318897487371515,0.5819050000000003,0.42368221106744564,0.02995885645139009,0.0,0.0,0.0,0.23562999999999978,0.08211786102913313,0.005806609639023456
ASN 293,R ASN 293,0.0,0.0,0.0,-0.8879149999999999,0.45629497890618925,0.03226492738059391,0.22863000000000006,2.916589047689097,0.20623398935553755,0.011395000000000138,2.0878275548940817,0.1476317022013734,-0.27250639200000004,0.06649096676581495,0.004701621348775712,-0.9203963919999992,1.1795001293394147,0.083403253986631
ALA 294,R ALA 294,0.0,0.0,0.0,-0.24861499999999995,0.11477385057146075,0.00811573680419714,2.431479999999999,0.5054092298326174,0.03573782936889141,-2.1593400000000003,0.5041284502981335,0.03564726457948755,-0.04282254000000003,0.025080318100111812,0.0017734463002904769,-0.019297539999999877,0.10932925130084273,0.007730745497687406
CYS 295,R CYS 295,0.0,0.0,0.0,-0.05441000000000004,0.007123334893152152,0.0005036958407610638,0.10362000000000009,0.29204548549840653,0.020650734321084076,0.00959999999999996,0.3173366508930223,0.022439089776548415,0.0,0.0,0.0,0.058809999999999925,0.08004501171216095,0.005660037058182563
PHE 296,R PHE 296,0.0,0.0,0.0,-0.1859950000000001,0.02991897349509167,0.00211559090445199,2.18012,0.3570731796144854,0.025248886668524474,-1.8446249999999993,0.3321033338811969,0.023483251944205443,-4.7556e-05,0.00044205472745351344,3.1257989543795045e-05,0.149452444,0.11204355949532384,0.007922676070742186
GLU 297,R GLU 297,0.0,0.0,0.0,0.3743700000000002,1.0761843815536445,0.07609772740036329,125.35786499999996,5.904565097175372,0.4175158020170111,-132.45144500000006,5.987915081809054,0.4234095359516382,-0.3314575440000001,0.08853794902459401,0.006260578414763929,-7.050667543999992,1.6531428581502068,0.1168948525268122
PRO 298,R PRO 298,0.0,0.0,0.0,-0.32175999999999993,0.09092982129092732,0.006429709324689561,-4.39818,0.5613707844197084,0.03969490884231873,4.397285000000002,0.5749431048155843,0.04065461682115476,-0.07277468399999999,0.04450428924787525,0.0031469284719060145,-0.39542968399999995,0.1252194237505451,0.008854350367028226
ALA 299,R ALA 299,0.0,0.0,0.0,-0.09833000000000004,0.027321806309246733,0.0019319434515533763,-1.4297499999999999,0.47782937069627746,0.033787638826943835,1.5915749999999997,0.45361952600720507,0.032075744291832214,-0.0033912360000000006,0.012400363945445476,0.0008768381435005667,0.06010376399999997,0.03860589670788016,0.002729849135592947
ASN 300,R ASN 300,0.0,0.0,0.0,-0.08631499999999996,0.018986462940737532,0.0013425456696142587,0.43696999999999986,0.8340683779523113,0.05897754060233436,0.011725000000000063,0.8252295252685766,0.058352539335276586,-0.0033277320000000003,0.006862277132160724,0.0004852362694532222,0.3590522679999995,0.07070213159275163,0.0049993956693578315
GLN 301,R GLN 301,0.0,0.0,0.0,-0.03659499999999998,0.0034001433793296463,0.00024042644405305362,-1.1396549999999996,0.3149087422968792,0.022267410713305024,1.4453949999999998,0.30804786799295036,0.02178227363878736,0.0,0.0,0.0,0.269145,0.04913699192054899,0.0034745100194128785
MET 302,R MET 302,0.0,0.0,0.0,-0.01080000000000001,0.0011661903789691823,8.246211251236185e-05,-0.38559000000000004,0.3310789813624537,0.023410819282972558,0.38752999999999993,0.3302319777065814,0.02335092708009685,0.0,0.0,0.0,-0.00885999999999997,0.009127453094922211,0.0006454083978381635
VAL 303,R VAL 303,0.0,0.0,0.0,-0.009644999999999994,0.0010339124721174832,7.310865201876196e-05,0.3523850000000001,0.2394302545105778,0.01693027565856505,-0.3167150000000001,0.23778556258738662,0.01681397837737993,0.0,0.0,0.0,0.026024999999999965,0.012475751480371854,0.0008821688472169046
LYS 304,R LYS 304,0.0,0.0,0.0,-0.028450000000000024,0.0045659062627259215,0.0003228583280635625,-155.1669999999999,3.700790319654689,0.26168539307773614,155.20804500000006,3.7064910944120437,0.26208849872663037,0.0,0.0,0.0,0.012595000000000595,0.05395999420867207,0.003815547781773885
CYS 305,R CYS 305,0.0,0.0,0.0,-0.02352500000000003,0.0042894492653485295,0.00030330986630835993,0.08812499999999998,0.9774403252245123,0.0691154682171437,-0.0012749999999999639,0.9706162111643304,0.06863293048438919,0.0,0.0,0.0,0.06332499999999995,0.020091524954567168,0.0014206853539753185
ASP 306,R ASP 306,0.0,0.0,0.0,-0.13011,0.05957573247556436,0.004212640442762718,162.02647499999995,5.63212608873351,0.39825145498411313,-160.90799000000004,5.3496722217232735,0.378278950510583,-0.008419643999999995,0.017996297118453675,0.001272530372870652,0.979955356000001,0.24434580325836136,0.01727785744384613
PRO 307,R PRO 307,0.0,0.0,0.0,-0.07626500000000007,0.012441654833662486,0.000879757850206513,-0.5603750000000001,0.35159335086858484,0.024861404261927744,0.67915,0.3507037603163101,0.02479850071072845,0.0,0.0,0.0,0.04251000000000008,0.030332818860105804,0.0021448541908484016
ARG 308,R ARG 308,0.0,0.0,0.0,-0.47293999999999997,0.875086416532676,0.06187795392544909,-197.22078500000006,7.428396914459915,0.5252669831559832,193.54381000000004,6.059051552337155,0.42843964402164797,-0.5604218999999998,0.10276374556693978,0.0072664941350512125,-4.710336900000004,1.686892285869185,0.11928129744693768
HIE 309,R HIE 309,0.0,0.0,0.0,-0.07689999999999995,0.05022290314189329,0.0035512955382507906,-1.3076450000000008,2.2909937514046157,0.1619977217274211,1.5073349999999999,2.372641968939898,0.16777112255652035,-0.001857924000000002,0.009389222556986508,0.0006639182940114855,0.120932076,0.06689887341461431,0.004730464704521422
GLY 310,R GLY 310,0.0,0.0,0.0,-0.010435000000000017,0.001925038960644661,0.0001361208103120143,1.57527,0.3811514621512027,0.026951478354628314,-1.516755,0.3827700288358526,0.02706592830248017,0.0,0.0,0.0,0.048080000000000025,0.014413313290149252,0.0010191751566830725
LYS 311,R LYS 311,0.0,0.0,0.0,-0.011865000000000049,0.0016391384932336558,0.00011590459438694179,-125.21354500000007,3.5256477033244837,0.24930093990955193,125.18368499999995,3.5289740287776437,0.24953614663798823,0.0,0.0,0.0,-0.041724999999999283,0.012261295812434776,0.0008670045415106848
TYR 312,R TYR 312,0.0,0.0,0.0,-0.020770000000000014,0.002192509977172255,0.0001550338672677664,0.5392349999999999,0.19101934398117937,0.013507107346689765,-0.5523999999999998,0.19346325232456968,0.013679917762910733,0.0,0.0,0.0,-0.03393499999999998,0.018760084621344618,0.0013265383051386244
MET 313,R MET 313,0.0,0.0,0.0,-0.004125000000000021,0.0004993746088859303,3.5311117229562125e-05,-0.2612550000000002,0.6455559154519459,0.045647696545116044,0.2594249999999999,0.6455221021584001,0.0456453055842,0.0,0.0,0.0,-0.005954999999999881,0.0023922740227658485,0.00016915931839541526
ALA 314,R ALA 314,0.0,0.0,0.0,-0.0026149999999999685,0.00048659531440408825,3.4407484650873095e-05,0.9364099999999996,0.18006643746128873,0.012732619899298062,-0.9282849999999998,0.17964410308997236,0.012702756349509467,0.0,0.0,0.0,0.0055100000000001155,0.002814231689111667,0.00019899623112009315
CYS 315,R CYS 315,0.0,0.0,0.0,-0.005375000000000023,0.000619979838381863,4.3839194791875506e-05,-0.2990800000000002,0.32691274615713584,0.02311622196640272,0.3166099999999998,0.32566290531775355,0.02302784487310961,0.0,0.0,0.0,0.012155000000000053,0.005740293982018854,0.0004059000800689861
CYS 316,R CYS 316,0.0,0.0,0.0,-0.0035799999999999808,0.0005035871324805707,3.560898762952998e-05,0.6015450000000001,0.20354795006336954,0.014393013578642934,-0.5814050000000003,0.20386824415538496,0.014415661791086743,0.0,0.0,0.0,0.016560000000000116,0.0060362571184467435,0.0004268278341439261
LEU 317,R LEU 317,0.0,0.0,0.0,-0.01096000000000007,0.0010287856919689693,7.274613391789528e-05,-0.9971100000000003,0.11213718339604702,0.007929296280250436,1.0238000000000003,0.11411253217767045,0.008068974532119888,0.0,0.0,0.0,0.015730000000000053,0.006194925342568606,0.0004380473718674657
LEU 318,R LEU 318,0.0,0.0,0.0,-0.005155000000000028,0.00047007978046278564,3.3239660046391924e-05,0.4823200000000003,0.14027343868316602,0.009918829971322207,-0.4756249999999999,0.14257399613884753,0.010081503949064373,0.0,0.0,0.0,0.0015400000000002434,0.005034719455937892,0.00035600842686655284
TYR 319,R TYR 319,0.0,0.0,0.0,-0.017084999999999975,0.0014239996488764491,0.00010069198081277998,-1.084335,0.16147852109491073,0.011418255728218633,1.1019450000000004,0.16142041994431466,0.011414147356460512,0.0,0.0,0.0,0.0005250000000003352,0.010220536923273347,0.0007227010965814077
ARG 320,R ARG 320,0.0,0.0,0.0,-0.008115000000000068,0.0008256966755412672,5.8385571847841856e-05,-94.20915500000001,0.9419332624823036,0.0666047397326405,94.22958499999997,0.9420575262570539,0.06661352650841867,0.0,0.0,0.0,0.012315000000001533,0.00816797251464073,0.0005775628753647797
GLY 321,R GLY 321,0.0,0.0,0.0,-0.005070000000000003,0.0007583534795858996,5.362368879516036e-05,0.10551000000000016,0.13212509186373336,0.00934265484217414,-0.08059499999999996,0.13220405052418027,0.00934823806259768,0.0,0.0,0.0,0.019845000000000165,0.004559712161968042,0.00032242033899863756
ASP 322,R ASP 322,0.0,0.0,0.0,-0.03394000000000001,0.010714774845977885,0.0007576489952478007,101.84035,2.453393964999112,0.17348115095730232,-101.68430500000004,2.420797790391315,0.1711762533467109,-2.970000000000028e-05,0.0004189700585960807,2.9625656954741382e-05,0.12207530000000003,0.037763388988673936,0.002670274843447674
VAL 323,R VAL 323,0.0,0.0,0.0,-0.015474999999999985,0.002463610155848489,0.00017420354474005135,-0.9255250000000004,0.08591768953480661,0.006075298089394222,0.9714050000000004,0.08949184865114726,0.006328029304214641,0.0,0.0,0.0,0.03040500000000017,0.0068659285606537885,0.00048549446443806857
VAL 324,R VAL 324,0.0,0.0,0.0,-0.01204,0.0021280037593951586,0.00015047258886587828,0.9766049999999998,0.08582236873333493,0.006068557890883346,-0.9717300000000002,0.08652963134094344,0.0061185689094753115,0.0,0.0,0.0,-0.007164999999999906,0.007080097103853553,0.0005006384673594083
PRO 325,R PRO 325,0.0,0.0,0.0,-0.006179999999999971,0.0007054076835419024,4.9879855653357326e-05,1.1950450000000001,0.13259367622552595,0.009375788760152291,-1.1986599999999996,0.13531738395343348,0.009568383980589653,0.0,0.0,0.0,-0.009794999999999953,0.004588352100700154,0.00032444548848766197
LYS 326,R LYS 326,0.0,0.0,0.0,-0.01815,0.002273213584333848,0.00016074047405678415,-105.74059499999996,2.2228545928568986,0.15717955562007752,105.83476999999998,2.231099237394777,0.15776254002619816,0.0,0.0,0.0,0.07602499999999758,0.02191835703240436,0.0015498618890080974
ASP 327,R ASP 327,0.0,0.0,0.0,-0.03226499999999999,0.004924913704827705,0.0003482439877442233,110.0656049999999,2.634981544338579,0.18632133183032104,-109.75277500000004,2.59312447336353,0.1833615899576147,0.0,0.0,0.0,0.2805650000000013,0.04963170131075718,0.003509491255866166
VAL 328,R VAL 328,0.0,0.0,0.0,-0.015539999999999957,0.0015869467539900764,0.00011221408111283628,1.5395599999999996,0.13078247741957555,0.00924771766437584,-1.5330750000000004,0.13209871072421284,0.0093407894139091,0.0,0.0,0.0,-0.009054999999999792,0.01107980031408495,0.0007834601936282307
ASN 329,R ASN 329,0.0,0.0,0.0,-0.012600000000000016,0.0014628738838328545,0.00010344080432789132,1.3896900000000008,0.5275797512225034,0.03730552197061439,-1.3484200000000006,0.5262093628965546,0.037208620882800664,0.0,0.0,0.0,0.028670000000000827,0.009849421302797668,0.000696459259397147
ALA 330,R ALA 330,0.0,0.0,0.0,-0.031545000000000004,0.00534583716549615,0.0003780077710841399,1.4284199999999987,0.21416711605660232,0.015143902007078982,-1.329995,0.19914460819967045,0.01408165028947251,0.0,0.0,0.0,0.06687999999999997,0.028758226649082588,0.002033513707846598
ALA 331,R ALA 331,0.0,0.0,0.0,-0.04219499999999998,0.0063187795498814165,0.000446805186854403,1.9084700000000003,0.18879541599308064,0.013349851890564248,-1.8339599999999996,0.183858446637627,0.013000755439589102,0.0,0.0,0.0,0.032315000000000094,0.027071863160853936,0.00191426980203941
ILE 332,R ILE 332,0.0,0.0,0.0,-0.02470999999999998,0.0028923865578447013,0.00020452261488648044,1.6137450000000009,0.20147146193691445,0.01424618369511596,-1.6186349999999998,0.20637006026795626,0.014592566904934837,0.0,0.0,0.0,-0.02959999999999982,0.015955876660340915,0.0011282508586303224
ALA 333,R ALA 333,0.0,0.0,0.0,-0.026244999999999984,0.00425616905209375,0.0003009565998611811,0.8444750000000003,0.21751284875841154,0.015380481035227671,-0.781145,0.2218910407722665,0.015690065961461035,0.0,0.0,0.0,0.037084999999999965,0.024805196532178674,0.0017539922676568572
THR 334,R THR 334,0.0,0.0,0.0,-0.280105,0.10206808499722131,0.00721730350442601,0.8420000000000003,1.1301408407804758,0.07991302522117408,-0.45803000000000027,1.1164468456223071,0.07894471353738639,-0.054720360000000016,0.03562282351731255,0.0025189140074103325,0.049144640000000066,0.12877289255563698,0.009105618555909759
ILE 335,R ILE 335,0.0,0.0,0.0,-0.09002499999999992,0.018047004599102176,0.0012761159332129958,1.7873099999999988,0.33381089541835146,0.023603994778426975,-1.7176650000000007,0.3277909742122215,0.023178322067720653,0.0,0.0,0.0,-0.020379999999999808,0.031988991856574785,0.0022619633065105275
LYS 336,R LYS 336,0.0,0.0,0.0,-0.02432999999999998,0.003071009605976544,0.00021715317174750417,-107.37927999999992,1.4381105630708135,0.10168977312433763,107.43443999999994,1.439238321621176,0.10176951769618788,0.0,0.0,0.0,0.030830000000000548,0.01876835368379386,0.0013271230161518157
THR 337,R THR 337,0.0,0.0,0.0,-0.04691000000000001,0.008873099796576028,0.0006274229036303885,1.1030099999999998,0.6266934337457194,0.04431391767266805,-0.8597300000000001,0.6527749207039134,0.0461581573018248,0.0,0.0,0.0,0.19636999999999993,0.04436251908988055,0.0031369038078972204
LYS 338,R LYS 338,0.0,0.0,0.0,-0.6111500000000002,0.4065568810142065,0.028747912750319776,-139.88563500000004,12.968037814248001,0.9169787477138335,141.62451,13.504696713732509,0.9549262624147941,-0.2096959679999999,0.20364362413615564,0.014399778757208014,0.9180290320000004,0.8588476928139859,0.06072970275951903
ARG 339,R ARG 339,0.0,0.0,0.0,-1.4144399999999997,0.30411020436677394,0.021503838773577266,-138.9967450000001,3.318345486826136,0.2346424596054536,143.41479000000004,3.2770715594714237,0.2317239522135818,-0.21228613199999977,0.05350217986953653,0.003783175419401167,2.791318867999997,1.1548962096420268,0.08166349414045176
THR 340,R THR 340,0.0,0.0,0.0,-0.15839999999999996,0.07043174000406371,0.0049802760967641285,1.4131249999999997,0.99173995047845,0.07012660441569228,-0.9832350000000001,1.0204011219981088,0.07215325528952243,-0.005113475999999994,0.019530286820644078,0.0013809998249395684,0.26637652399999984,0.07948815057463951,0.005620661029530496
ILE 341,R ILE 341,0.0,0.0,0.0,-0.06890000000000004,0.01157929186090384,0.0008187795796183302,-0.4967049999999999,0.4454057902351518,0.031494945465502876,0.5355800000000002,0.44732519893249884,0.03163066815607913,0.0,0.0,0.0,-0.030025000000000322,0.019845008818340355,0.0014032540308155299
GLN 342,R GLN 342,0.0,0.0,0.0,-0.035460000000000026,0.007868824562792063,0.0005564099208317537,-0.9036250000000007,1.8752151248256823,0.13259773309478182,1.0280150000000001,1.8640546678611658,0.13180856961470677,0.0,0.0,0.0,0.08892999999999923,0.030904936498883193,0.002185309017049994
PHE 343,R PHE 343,0.0,0.0,0.0,-0.013979999999999992,0.0019722068856994,0.0001394560862780848,1.0664749999999996,0.19990032359903934,0.014135087437826594,-1.0582099999999999,0.1996085817293444,0.014114458172384861,0.0,0.0,0.0,-0.005715000000000332,0.004614517851303609,0.00032629568645631583
VAL 344,R VAL 344,0.0,0.0,0.0,-0.004110000000000013,0.00048774993593026005,3.44891287219591e-05,0.1037050000000001,0.21727650120296027,0.015363768739310025,-0.10126500000000004,0.21655148296652227,0.015312502208163103,0.0,0.0,0.0,-0.0016699999999998836,0.0015846450706700902,0.00011205132752446565
ASP 345,R ASP 345,0.0,0.0,0.0,-0.002614999999999979,0.0005067297109899809,3.5831201486971486e-05,107.01300499999996,1.419238751930008,0.1003553345612441,-106.97016499999998,1.415260010663712,0.10007399506824563,0.0,0.0,0.0,0.04022499999999695,0.004130904864549592,0.0002920990842159513
TRP 346,R TRP 346,0.0,0.0,0.0,-0.003245000000000012,0.0004415597354832291,3.122298832591295e-05,-0.9761050000000004,0.17651632778584303,0.0124815892367517,0.9736250000000005,0.17627496808962478,0.012464522528961595,0.0,0.0,0.0,-0.005725000000000229,0.0008120190884454443,5.741842038926925e-05
CYS 347,R CYS 347,0.0,0.0,0.0,-0.0029050000000000083,0.0005059397197295753,3.577534066924039e-05,0.5147349999999998,0.32777810295228693,0.02317741193220244,-0.507965,0.3269672824228748,0.023120078262735183,0.0,0.0,0.0,0.003864999999999981,0.0014445674092957628,0.00010214634109941168
PRO 348,R PRO 348,0.0,0.0,0.0,-0.0026650000000000046,0.00048246761549350066,3.411561226183581e-05,0.5765350000000001,0.2024741928617075,0.014317087478778624,-0.5702199999999998,0.2012830882116038,0.014232863661259506,0.0,0.0,0.0,0.003650000000000091,0.0017139136501001845,0.0001211919964354028
THR 349,R THR 349,0.0,0.0,0.0,-0.005864999999999992,0.0006608895520433206,4.673194838651717e-05,0.47773,0.3986373378147109,0.028187916480293458,-0.4545199999999998,0.39748445202296956,0.028106395144166067,0.0,0.0,0.0,0.017344999999999847,0.003526467779521031,0.0002493589280535188
GLY 350,R GLY 350,0.0,0.0,0.0,-0.0022000000000000127,0.00044721359549994256,3.1622776601682704e-05,0.99226,0.3340250924706112,0.023619140797243275,-0.9769599999999996,0.331433550504472,0.02343589110744462,0.0,0.0,0.0,0.013100000000000054,0.0037080992435477703,0.00026220221204253355
PHE 351,R PHE 351,0.0,0.0,0.0,-0.012864999999999974,0.0011518571960100153,8.144860342572041e-05,0.10306999999999998,0.15332088931388316,0.010841424053139885,-0.12989499999999998,0.1521503663321255,0.010758655579346332,0.0,0.0,0.0,-0.039689999999999725,0.007868538619083383,0.0005563897015582092
LYS 352,R LYS 352,0.0,0.0,0.0,-0.002954999999999958,0.00039112018613208474,2.7656373587294178e-05,-91.65117999999997,0.8080760159815116,0.05713960306147357,91.64141999999994,0.8068281623757441,0.05705136648681695,0.0,0.0,0.0,-0.012714999999999747,0.0029161232827179767,0.00020620105479858569
VAL 353,R VAL 353,0.0,0.0,0.0,-0.004135000000000019,0.0004762089877354172,3.3673060448969494e-05,-0.9897750000000003,0.09863054483779239,0.006974232708692683,1.0000499999999994,0.09897266036639378,0.006998423929715009,0.0,0.0,0.0,0.006140000000000098,0.002679626839692509,0.0001894782309396051
GLY 354,R GLY 354,0.0,0.0,0.0,-0.0017549999999999805,0.0004415597354831672,3.1222988325908574e-05,0.8871599999999995,0.06251763271270384,0.004420664203488282,-0.8846700000000003,0.06206497482477289,0.004388656457276927,0.0,0.0,0.0,0.0007350000000000012,0.002141208770764689,0.00015140632417438233
ILE 355,R ILE 355,0.0,0.0,0.0,-0.004720000000000058,0.0005211525688317886,3.685105154537467e-05,-0.627085,0.057843303631446776,0.004090139224402847,0.63353,0.05801611069349307,0.004102358528943833,0.0,0.0,0.0,0.0017250000000000121,0.0018464492952691917,0.00013056368178019671
ASN 356,R ASN 356,0.0,0.0,0.0,-0.0030300000000000105,0.00041121770389904974,2.9077482697097983e-05,0.3827599999999995,0.18576639200888875,0.013135667550604371,-0.37674000000000013,0.18599946881644555,0.013152148569720443,0.0,0.0,0.0,0.002989999999999995,0.0019209112420932428,0.00013582893653416058
TYR 357,R TYR 357,0.0,0.0,0.0,-0.006205000000000037,0.0007700486997586257,5.445066574432079e-05,0.9698850000000008,0.16656921016501822,0.011778221804457157,-0.9616499999999999,0.16601469061501764,0.011739011351046566,0.0,0.0,0.0,0.002029999999999782,0.0018759264377901364,0.00013264803051685296
GLU 358,R GLU 358,0.0,0.0,0.0,-0.0036549999999999977,0.0006049586762746575,4.2777038233144766e-05,90.28685000000002,1.2689150198100718,0.0897258415257164,-90.27287999999999,1.2642570370006478,0.089396472402597,0.0,0.0,0.0,0.010314999999999798,0.005845149698682719,0.00041331449889890555
PRO 359,R PRO 359,0.0,0.0,0.0,-0.00609000000000002,0.0011233432244866285,7.943236116344572e-05,-0.7275449999999996,0.18789618935731592,0.013286266965366968,0.7497000000000001,0.18816588426173314,0.013305337274943456,0.0,0.0,0.0,0.0160649999999999,0.004719192197823186,0.00033369728048034217
PRO 360,R PRO 360,0.0,0.0,0.0,-0.00787999999999998,0.0010749883720300845,7.601315675591599e-05,-0.398575,0.1815093506544496,0.012834649269652821,0.4037199999999998,0.1834397492366366,0.012971149062438556,0.0,0.0,0.0,-0.0027349999999998786,0.005692519213845331,0.0004025218938144748
THR 361,R THR 361,0.0,0.0,0.0,-0.003030000000000016,0.0004572745346069723,3.233419242845127e-05,0.10560999999999991,0.2701538411720256,0.019102761305633282,-0.09797,0.26923068008679846,0.01903748395928412,0.0,0.0,0.0,0.004609999999999947,0.0039354669354473275,0.0002782795357190246
VAL 362,R VAL 362,0.0,0.0,0.0,-0.006519999999999997,0.001014692071517253,7.174956445860748e-05,-0.8519450000000005,0.2403746283928469,0.016997052976177845,0.8668449999999999,0.24116732982516395,0.017053105432002613,0.0,0.0,0.0,0.00838000000000003,0.005704875108186322,0.0004033955874820887
VAL 363,R VAL 363,0.0,0.0,0.0,-0.003929999999999996,0.0008155366331440817,5.766714836022259e-05,1.0917599999999998,0.14605592216682123,0.010327713299661387,-1.0832550000000003,0.1455937497799925,0.010295032776781012,0.0,0.0,0.0,0.004575000000000162,0.0028397843227964408,0.00020080307517566107
PRO 364,R PRO 364,0.0,0.0,0.0,-0.004994999999999997,0.0012629231963979545,8.930215562907836e-05,-0.203515,0.29974959512066063,0.021195497136774117,0.208195,0.2990837290375391,0.021148413294500384,0.0,0.0,0.0,-0.00031500000000010074,0.002673158244474007,0.00018902083218522972
GLY 365,R GLY 365,0.0,0.0,0.0,-0.0033449999999999994,0.0008461530594402024,5.9832056625191094e-05,0.18263499999999996,0.32487231611049894,0.022971941774151346,-0.1711350000000001,0.322617508475594,0.0228125027972601,0.0,0.0,0.0,0.00815499999999993,0.00410621175781265,0.0002903530178937258
GLY 366,R GLY 366,0.0,0.0,0.0,-0.003480000000000003,0.0008364209466530548,5.9143892330484656e-05,1.1397750000000009,0.2770627264267024,0.019591293267035452,-1.118215,0.27618538841690926,0.019529256101423708,0.0,0.0,0.0,0.018079999999999933,0.0056818658907087875,0.0004017685901112726
ASP 367,R ASP 367,0.0,0.0,0.0,-0.00795500000000001,0.0021892864134233137,0.00015480592688912006,113.88795000000015,1.902334344290463,0.13451535149318508,-113.82160500000005,1.8945238422784034,0.13396306559946522,0.0,0.0,0.0,0.05838999999999736,0.009502520718208837,0.0006719296838211129
LEU 368,R LEU 368,0.0,0.0,0.0,-0.01329,0.0028259334740931125,0.00019982367227132985,-0.44770499999999996,0.29301204407839637,0.020719080333716562,0.49756500000000004,0.2849811323140532,0.020151209116948777,0.0,0.0,0.0,0.036570000000000116,0.011356280200840396,0.0008030102739068772
ALA 369,R ALA 369,0.0,0.0,0.0,-0.01720000000000002,0.003766961640367447,0.00026636441203734223,-0.3744500000000002,0.182772173757385,0.012923944347605288,0.43611500000000014,0.18092581843120092,0.01279338731044282,0.0,0.0,0.0,0.044465000000000005,0.011982018819881719,0.0008472566759843196
LYS 370,R LYS 370,0.0,0.0,0.0,-0.020694999999999984,0.004709774410733511,0.00033303134236885415,-98.92200999999997,2.0443675207525174,0.1445586137161635,99.05216499999997,2.0604113661551806,0.14569308490421667,0.0,0.0,0.0,0.10946000000000207,0.040417426934429214,0.002857943666344671
VAL 371,R VAL 371,0.0,0.0,0.0,-0.03716500000000002,0.009139353095268801,0.0006462498549322832,-0.4445950000000001,0.22454162414795187,0.01587749050936578,0.5961449999999999,0.22571159468445573,0.015960219919380812,0.0,0.0,0.0,0.11438499999999988,0.024896521343352025,0.001760449906983983
GLN 372,R GLN 372,0.0,0.0,0.0,-0.09324500000000002,0.05889036402502536,0.004164177574863973,-0.20841499999999935,0.508418924485507,0.03595064691872732,0.47393,0.5170835184958038,0.036563326236818246,-0.012221640000000002,0.03257895061890115,0.002303679690656667,0.16004836000000103,0.05769300769615666,0.004079511696900005
ARG 373,R ARG 373,0.0,0.0,0.0,-0.20534,0.10581235466617306,0.0074820633517766995,-104.01053499999996,2.8988186660750217,0.20497743362117898,104.91250500000007,3.0325773905974285,0.2144356037364447,-0.07429608,0.051866554283977614,0.003667519225098075,0.6223339199999997,0.17547669832228607,0.012408076332391455
ALA 374,R ALA 374,0.0,0.0,0.0,-0.011770000000000013,0.0011946129080166988,8.447188881515891e-05,-0.7057800000000002,0.10209721641650958,0.007219363406838443,0.7570250000000001,0.10427988480526969,0.007373701368715822,0.0,0.0,0.0,0.0394749999999999,0.0142453281815478,0.0010072968157400278
VAL 375,R VAL 375,0.0,0.0,0.0,-0.017415000000000017,0.00145353878517223,0.00010278071317129402,0.6790250000000002,0.11743715074455686,0.008304060565470296,-0.6412999999999995,0.12041320525590495,0.0085144993980858,0.0,0.0,0.0,0.02030999999999999,0.013141685584429458,0.0009292574992971566
CYS 376,R CYS 376,0.0,0.0,0.0,-0.006655000000000039,0.0006131680030791208,4.335752529838602e-05,-0.8754200000000004,0.19198998307203324,0.013575741895012516,0.9176350000000013,0.19674217080991516,0.013911772312505302,0.0,0.0,0.0,0.03555999999999988,0.013483189533637797,0.0009534054751258768
MET 377,R MET 377,0.0,0.0,0.0,-0.015255000000000032,0.0015132663347870155,0.00010700408870692109,0.16750999999999994,0.22806119770798375,0.01612636194248412,-0.15547499999999995,0.22869695969776252,0.016171317103903442,0.0,0.0,0.0,-0.0032200000000000965,0.011827155194720378,0.000836306164033248
LEU 378,R LEU 378,0.0,0.0,0.0,-0.00490000000000002,0.0005000000000000094,3.535533905932804e-05,-0.07447000000000002,0.17901295791087327,0.01265812764590405,0.07371500000000002,0.1796309376889182,0.012701825415073222,0.0,0.0,0.0,-0.00565499999999997,0.004412026178525735,0.00031197736296081165
SER 379,R SER 379,0.0,0.0,0.0,-0.004885000000000008,0.0005308248298638507,3.7534983681892415e-05,0.5483650000000001,0.32066467185363545,0.022674416395466464,-0.5316500000000002,0.31769872127536153,0.022464692018810302,0.0,0.0,0.0,0.01182999999999992,0.005436092346529703,0.00038438977613874443
ASN 380,R ASN 380,0.0,0.0,0.0,-0.0037049999999999405,0.0004668779283709404,3.301325491374191e-05,1.5886350000000007,0.2101180186823516,0.01485758758597725,-1.5774499999999991,0.20873542464086572,0.014759823423740971,0.0,0.0,0.0,0.007479999999999656,0.004294135535821032,0.000303641235671318
THR 381,R THR 381,0.0,0.0,0.0,-0.006770000000000018,0.0007463913182775349,5.2777836257281155e-05,-0.6465849999999999,0.3176808819790705,0.022463430590072404,0.668445,0.31474535258681724,0.02225585731610893,0.0,0.0,0.0,0.01508999999999984,0.007937373621040736,0.0005612570712249126
THR 382,R THR 382,0.0,0.0,0.0,-0.005544999999999994,0.0007667952790673618,5.422061416103626e-05,0.43835500000000044,0.3577685829904574,0.02529805911280545,-0.43357,0.3554068866806047,0.025131061965225444,0.0,0.0,0.0,-0.0007599999999996676,0.0049145091311337905,0.0003475082732827911
ALA 383,R ALA 383,0.0,0.0,0.0,-0.006694999999999989,0.0009756920620769642,6.899184734445073e-05,0.4953200000000002,0.20010906426246597,0.014149847631688429,-0.47920500000000016,0.19733284819056335,0.013953539510640288,0.0,0.0,0.0,0.009419999999999991,0.0037714188311561998,0.00026667958302051915
ILE 384,R ILE 384,0.0,0.0,0.0,-0.005189999999999987,0.000619596642986399,4.38120987856103e-05,0.5790649999999999,0.2115457179311366,0.014958541168008332,-0.5763850000000001,0.21073579851320867,0.01490127121674518,0.0,0.0,0.0,-0.002509999999999497,0.0021470677679106998,0.00015182061783567202
ALA 385,R ALA 385,0.0,0.0,0.0,-0.0027749999999999862,0.0005332682251925752,3.770775782249848e-05,-0.3758899999999997,0.1956504482489118,0.013834575869899323,0.37595500000000004,0.19572754781838927,0.01384002763273973,0.0,0.0,0.0,-0.002709999999999939,0.0014784789481084785,0.00010454424900490588
GLU 386,R GLU 386,0.0,0.0,0.0,-0.009524999999999987,0.0017661752461180333,0.00012488744932938808,138.33003499999987,5.164522745019146,0.3651869054595201,-138.13440500000013,5.1115132290691,0.3614385666399507,0.0,0.0,0.0,0.18610500000000102,0.05497912308321955,0.003887611075583439
ALA 387,R ALA 387,0.0,0.0,0.0,-0.003085000000000001,0.0004666636904667361,3.299810600625691e-05,0.55765,0.22810095900719077,0.016129173490913928,-0.5537099999999999,0.2273888429540906,0.016078819281900036,0.0,0.0,0.0,0.0008549999999998964,0.001447057358918414,0.00010232240712571063
TRP 388,R TRP 388,0.0,0.0,0.0,-0.003919999999999932,0.0005509990925583024,3.896151947756098e-05,-0.007944999999999994,0.26125648695295584,0.018473623355340984,0.004699999999999979,0.26055663491839925,0.018424136343394768,0.0,0.0,0.0,-0.007165000000000195,0.0014892195942844816,0.0001053037273794436
ALA 389,R ALA 389,0.0,0.0,0.0,-0.0026199999999999522,0.0004853864439804437,3.43220046034596e-05,-0.22100499999999992,0.26258818513977367,0.018567788637180255,0.22279999999999983,0.2616501863175333,0.01850146210438514,0.0,0.0,0.0,-0.0008250000000000401,0.001390818104570139,9.83456913138566e-05
ARG 390,R ARG 390,0.0,0.0,0.0,-0.00987999999999999,0.0009463614531456992,6.69178600972879e-05,-135.03547999999992,2.1410745922595433,0.15139683632129453,134.978495,2.1347077973287494,0.15094663593429566,0.0,0.0,0.0,-0.0668649999999981,0.013232035935563337,0.0009356462338940918
LEU 391,R LEU 391,0.0,0.0,0.0,-0.002780000000000027,0.0004377213725647761,3.0951575081083633e-05,0.7585000000000001,0.258188555129773,0.018256687815701927,-0.7565700000000001,0.2576016597384412,0.01821518804459614,0.0,0.0,0.0,-0.0008500000000002039,0.001094303431412238,7.737893770273015e-05
ASP 392,R ASP 392,0.0,0.0,0.0,-0.0021450000000000345,0.0003794403773980597,2.683048639141508e-05,120.67375500000001,2.354936201891112,0.16651913576188979,-120.614965,2.3489773825586644,0.16609778360610586,0.0,0.0,0.0,0.05664500000000444,0.005973188009765182,0.00042236817470071375
HIE 393,R HIE 393,0.0,0.0,0.0,-0.005670000000000026,0.0007287660804400766,5.153154373779191e-05,-1.6183249999999996,1.0452795364757703,0.07391242484775483,1.6230099999999998,1.0417547839582981,0.07366318720704394,0.0,0.0,0.0,-0.000984999999999845,0.004437879561232016,0.0003138054731836339
LYS 394,R LYS 394,0.0,0.0,0.0,-0.00455000000000001,0.0005545268253204648,3.9210967853394874e-05,-131.43680999999995,2.6934099249678214,0.19045284224598966,131.36153000000002,2.688710460255249,0.19012053990936897,0.0,0.0,0.0,-0.07983000000000033,0.006648390782737959,0.00047011222064521495
PHE 395,R PHE 395,0.0,0.0,0.0,-0.0020499999999999785,0.00029580398915499015,2.091650066335255e-05,0.08756999999999994,0.20109280220833362,0.014219408408931784,-0.08757500000000001,0.20060100791122656,0.014184633300688457,0.0,0.0,0.0,-0.0020550000000000334,0.0008842935033123517,6.252899327513727e-05
ASP 396,R ASP 396,0.0,0.0,0.0,-0.0017850000000000131,0.0004344824507388639,3.072254872240007e-05,121.30003999999997,2.2500055707512283,0.15909941967857016,-121.24045500000007,2.2448275185333255,0.15873327609490845,0.0,0.0,0.0,0.05780000000000328,0.005238320341483942,0.00037040518354907267
LEU 397,R LEU 397,0.0,0.0,0.0,-0.0035199999999999928,0.0005381449618829182,3.805259518087876e-05,-1.1771650000000002,0.2994349307863038,0.02117324700831199,1.1761349999999993,0.298612536198671,0.021115094929339367,0.0,0.0,0.0,-0.004550000000000016,0.0012359207094308146,8.739279146474176e-05
MET 398,R MET 398,0.0,0.0,0.0,-0.00228000000000002,0.0004707440918375493,3.32866339541834e-05,-0.21780000000000016,0.2450555855311197,0.017328046629669473,0.21684500000000018,0.2445650853556163,0.01729336302964231,0.0,0.0,0.0,-0.003234999999999935,0.0010245852819555706,7.244912007747147e-05
TYR 399,R TYR 399,0.0,0.0,0.0,-0.0014049999999999967,0.0004908920451586078,3.471130939621845e-05,-0.5849250000000001,0.19794706205195342,0.013996970989289056,0.5831599999999999,0.19746474216932994,0.01396286582331864,0.0,0.0,0.0,-0.0031700000000000833,0.000900610903776046,6.368280772705873e-05
ALA 400,R ALA 400,0.0,0.0,0.0,-0.0008949999999999841,0.00030655342111938133,2.1676600286944993e-05,-1.2363650000000002,0.2583036813036153,0.01826482846552352,1.2340549999999992,0.2577171355866776,0.01822335342013126,0.0,0.0,0.0,-0.003204999999999809,0.0008848587457895679,6.256896195400269e-05
LYS 401,R LYS 401,0.0,0.0,0.0,-0.0021500000000000408,0.00038405728739340485,2.7156951227998732e-05,-124.80670000000003,2.4286790277811985,0.1717335409869637,124.73442000000003,2.4229891835495567,0.17133120824295478,0.0,0.0,0.0,-0.07442999999999814,0.0060798930911657965,0.00042991336336525745
ARG 402,R ARG 402,0.0,0.0,0.0,-0.0011799999999999688,0.00038418745424596964,2.7166155414412158e-05,-104.26996000000003,1.4116243545594518,0.09981691535970716,104.23958,1.4094982772623428,0.0996665789922959,0.0,0.0,0.0,-0.03155999999999835,0.002338033361605885,0.00016532392446319007
ALA 403,R ALA 403,0.0,0.0,0.0,-0.000970000000000007,0.00019773719933284593,1.3982131454109141e-05,-0.7327300000000001,0.14435327187147476,0.010207317742678511,0.7324350000000004,0.14402727441356084,0.010184266241364459,0.0,0.0,0.0,-0.0012650000000000066,0.0007776728103771702,5.498977177620971e-05
PHE 404,R PHE 404,0.0,0.0,0.0,-0.0021099999999999943,0.0003845776904606068,2.719374928177561e-05,-0.7430899999999998,0.14706070821262981,0.010398762402324674,0.7379999999999997,0.14674982112425283,0.010376779365487204,0.0,0.0,0.0,-0.0071999999999998905,0.0010770329614268454,7.615773105863516e-05
VAL 405,R VAL 405,0.0,0.0,0.0,-0.0007349999999999707,0.0004413332074521279,3.12069703752209e-05,-0.9819900000000007,0.09878430998898094,0.006985105546804243,0.9804999999999994,0.0987092194275757,0.006979795842286967,0.0,0.0,0.0,-0.0022250000000000724,0.000777415590273403,5.497158356824658e-05
HIE 406,R HIE 406,0.0,0.0,0.0,-0.0009049999999999381,0.0002932149382278911,2.0733427116613642e-05,-1.064195,0.5973800523745328,0.04224114859796071,1.0620300000000003,0.5965671790335095,0.04218366977279237,0.0,0.0,0.0,-0.003069999999999653,0.0010700934538628375,7.566703377297463e-05
TRP 407,R TRP 407,0.0,0.0,0.0,-0.0011100000000000309,0.0003128897569432507,2.212464688983832e-05,-2.040704999999998,0.11542689450473642,0.008161913983560335,2.0372750000000006,0.1151413017774179,0.008141719528145887,0.0,0.0,0.0,-0.0045400000000001125,0.0007472616676912395,5.2839379254524385e-05
TYR 408,R TYR 408,0.0,0.0,0.0,-0.0009050000000000002,0.00029321493822791146,2.0733427116615082e-05,-0.9853999999999996,0.35958110350795736,0.02542622366770185,0.9841600000000004,0.35895852740950385,0.025382200889599735,0.0,0.0,0.0,-0.0021450000000001147,0.0008740566343204895,6.180513732691085e-05
VAL 409,R VAL 409,0.0,0.0,0.0,-0.0003999999999999981,0.0004898979485566333,3.464101615137738e-05,-1.06819,0.07570847971000205,0.00535339793962666,1.0670250000000001,0.07559910300393961,0.0053456638385706,0.0,0.0,0.0,-0.0015650000000000486,0.0007783154887316359,5.503521599846617e-05
GLY 410,R GLY 410,0.0,0.0,0.0,-0.0001499999999999979,0.0003570714214271376,2.5248762345904848e-05,-1.0293400000000001,0.09965848885067452,0.007046919326911589,1.0283749999999994,0.09950514747992349,0.00703607645460214,0.0,0.0,0.0,-0.0011150000000000194,0.0006941001368678081,4.9080291360173785e-05
GLU 411,R GLU 411,0.0,0.0,0.0,-0.0003650000000000142,0.0004814301610825996,3.4042253156923806e-05,89.78706,0.8667654333223417,0.06128957156003241,-89.77293499999996,0.8659710219078839,0.0612333981902109,0.0,0.0,0.0,0.013759999999999906,0.001078146557757169,7.62364742103028e-05
GLY 412,R GLY 412,0.0,0.0,0.0,-8.500000000000174e-05,0.00027888169534769254,1.9719913792915422e-05,-0.5926549999999999,0.12507428182884048,0.008844087283321048,0.5921550000000003,0.12497208078206834,0.008836860577999353,0.0,0.0,0.0,-0.0005850000000000063,0.0006186881282196359,4.374785709037167e-05
MET 413,R MET 413,0.0,0.0,0.0,-0.000385000000000002,0.0004865953144040766,3.440748465087227e-05,0.22254000000000018,0.3743122338369397,0.02646787188271847,-0.2222849999999999,0.37391292271730864,0.02643963632266904,0.0,0.0,0.0,-0.00012999999999987688,0.0008849293757129739,6.25739562437822e-05
GLU 414,R GLU 414,0.0,0.0,0.0,-0.00024999999999999,0.00043301270189220195,3.06186217847885e-05,89.29008,1.5622803377106587,0.11046990209096162,-89.27739499999994,1.5610424974949415,0.11038237356990573,0.0,0.0,0.0,0.012434999999995852,0.0013768714536933643,9.735951417287573e-05
GLU 415,R GLU 415,0.0,0.0,0.0,-0.0003899999999999987,0.00048774993593028634,3.4489128721960955e-05,100.06355000000012,1.5053335103827508,0.10644315331389932,-100.03968500000002,1.503380805307654,0.10630507621387349,0.0,0.0,0.0,0.023475000000000676,0.0020662465970930754,0.00014610569804081417
GLY 416,R GLY 416,0.0,0.0,0.0,-0.00015999999999999958,0.0003666060555964663,2.5922962793631377e-05,0.6270450000000001,0.2203698549597923,0.015582501881116506,-0.6264649999999999,0.22010406351314862,0.015563707587686194,0.0,0.0,0.0,0.000419999999999999,0.000776916983982087,5.4936326779273404e-05
GLU 417,R GLU 417,0.0,0.0,0.0,-0.0004400000000000054,0.0004963869458396397,3.509985754956887e-05,91.24023500000003,0.9345865127255064,0.06608524607536932,-91.22596000000007,0.9336581378569481,0.06601960005886524,0.0,0.0,0.0,0.013834999999996569,0.0012679806780877656,8.965977358893758e-05
PHE 418,R PHE 418,0.0,0.0,0.0,-0.0008699999999999908,0.0003363034344159991,2.378024390118783e-05,0.4425699999999997,0.1646360382783806,0.011641525909433093,-0.44194999999999995,0.16436586476516374,0.01162242175710383,0.0,0.0,0.0,-0.00025000000000021674,0.0006837397165586442,4.834769901451852e-05
SER 419,R SER 419,0.0,0.0,0.0,-0.00038999999999999923,0.0004877499359302871,3.448912872196101e-05,0.6239099999999997,0.5330335935942502,0.037691166863072854,-0.6231399999999997,0.532486310058766,0.037652468073155594,0.0,0.0,0.0,0.00038000000000011495,0.0009516301802695859,6.729041536504008e-05
GLU 420,R GLU 420,0.0,0.0,0.0,-0.0004200000000000126,0.000493558507170137,3.489985673323131e-05,91.30894499999998,1.0628350586887498,0.07515378772816173,-91.29466499999998,1.0617983578706784,0.07508048191030972,0.0,0.0,0.0,0.01386000000000223,0.0013078226179432722,9.24770241736831e-05
ALA 421,R ALA 421,0.0,0.0,0.0,-0.0004299999999999904,0.0004950757517794509,3.5007142128427766e-05,0.2934749999999999,0.13036552218665817,0.00921823447711113,-0.29292999999999997,0.13019821465749826,0.009206404048269876,0.0,0.0,0.0,0.00011500000000002952,0.0008256966755413512,5.838557184784779e-05
ARG 422,R ARG 422,0.0,0.0,0.0,-0.0014200000000000213,0.0004935585071701167,3.489985673322988e-05,-112.86618999999997,1.7907850859052108,0.12662762778913086,112.82296000000011,1.7873047133540885,0.12638152828593543,0.0,0.0,0.0,-0.04464999999999577,0.003765302112710788,0.0002662470657113832
GLU 423,R GLU 423,0.0,0.0,0.0,-0.000685000000000004,0.0004645158770160629,3.284623266068744e-05,101.67709499999995,2.298722616148012,0.16254423499451404,-101.65178999999995,2.295777886885174,0.1623360111914629,0.0,0.0,0.0,0.024620000000000884,0.0030863570759081947,0.00021823840175377683
ASP 424,R ASP 424,0.0,0.0,0.0,-0.0006249999999999911,0.0004841229182759187,3.4232659844072285e-05,96.59940500000002,1.144012675176211,0.08089391203804619,-96.57935000000006,1.142598257257754,0.08079389758788892,0.0,0.0,0.0,0.019430000000003673,0.0016447188209536615,0.00011629918314414771
MET 425,R MET 425,0.0,0.0,0.0,-0.001495000000000055,0.0004999749993750107,3.535357124818099e-05,0.5133099999999997,0.34206722131768225,0.024187805181537264,-0.512035,0.3414206112334166,0.02414208294400048,0.0,0.0,0.0,-0.0002200000000001956,0.0009754998718608285,6.897825744394e-05
ALA 426,R ALA 426,0.0,0.0,0.0,-0.0006699999999999628,0.0004702127178203233,3.3249060137090714e-05,0.6964900000000002,0.14890795781286997,0.01052938267421207,-0.6953400000000003,0.1485822479302279,0.0105063515075405,0.0,0.0,0.0,0.00047999999999995935,0.0007807688518377065,5.520869496736771e-05
ALA 427,R ALA 427,0.0,0.0,0.0,-0.0006599999999999918,0.0004737087712930731,3.3496268448887935e-05,0.5237000000000003,0.17892140732735057,0.012651654042061002,-0.5224949999999997,0.17860067182124525,0.012628974616927564,0.0,0.0,0.0,0.0005449999999999633,0.000779727516508137,5.513506144006493e-05
LEU 428,R LEU 428,0.0,0.0,0.0,-0.0014700000000000446,0.0004990991885387234,3.529164207004345e-05,0.3348249999999996,0.17213664448629143,0.01217189886069546,-0.33340999999999993,0.17182334503786154,0.01214974524424278,0.0,0.0,0.0,-5.5000000000315905e-05,0.000861379707214018,6.09087432147515e-05
GLU 429,R GLU 429,0.0,0.0,0.0,-0.0023100000000000143,0.0004836320915737258,3.4197953155121485e-05,119.40085999999995,2.4265819871575336,0.17158525782242198,-119.34083999999999,2.4197105083873143,0.17109937089890181,0.0,0.0,0.0,0.05770999999999859,0.006939445222781372,0.00049069287747013
LYS 430,R LYS 430,0.0,0.0,0.0,-0.0015250000000000502,0.0004993746088859396,3.531111722956278e-05,-104.74967000000002,4.167219122038863,0.2946668899883931,104.71865499999998,4.160023269883938,0.2941580664028768,0.0,0.0,0.0,-0.03253999999999621,0.007397188655154483,0.0005230602259775932
ASP 431,R ASP 431,0.0,0.0,0.0,-0.0012400000000000195,0.0004270831300812206,3.0199337741080745e-05,102.49535499999995,1.509265360692735,0.10672117711557935,-102.46593499999996,1.5067123417499186,0.10654065141488303,0.0,0.0,0.0,0.028180000000001114,0.0026939933184779376,0.0001904940943967
TYR 432,R TYR 432,0.0,0.0,0.0,-0.003720000000000021,0.0005114684741017696,3.616628264004974e-05,0.23609999999999995,0.2630873809212447,0.018603087109402044,-0.23505000000000012,0.26258908488358745,0.018567852258675462,0.0,0.0,0.0,-0.0026700000000000157,0.0011318568814124492,8.003436761794008e-05
GLU 433,R GLU 433,0.0,0.0,0.0,-0.0034000000000000107,0.0007280109889280728,5.1478150704936477e-05,123.67211499999998,3.7581251791004933,0.2657395798689867,-123.58616000000004,3.7369701904605552,0.2642436962766643,0.0,0.0,0.0,0.08255500000000268,0.021645021945012215,0.001530534179624977
GLU 434,R GLU 434,0.0,0.0,0.0,-0.0017150000000000138,0.0004623580863356898,3.2693653818440144e-05,106.61897000000006,3.3233249027280016,0.23499455748050932,-106.58239999999995,3.317474786642482,0.2345808918050294,0.0,0.0,0.0,0.03485499999999789,0.0058561057879803575,0.0004140892114026701
VAL 435,R VAL 435,0.0,0.0,0.0,-0.002184999999999988,0.00045910238509506626,3.2463440975963906e-05,-0.159725,0.20710033649175918,0.014644205231933872,0.16217499999999999,0.2066634809902321,0.014613314883181027,0.0,0.0,0.0,0.0002650000000001201,0.0009245404263737245,6.537488049699625e-05
GLY 436,R GLY 436,0.0,0.0,0.0,-0.0018000000000000344,0.0004123105625617492,2.915475947422531e-05,0.33758500000000013,0.320065794447017,0.022632069367934535,-0.33367500000000005,0.3191939525977897,0.02257042083956345,0.0,0.0,0.0,0.002110000000000019,0.002043991193718868,0.00014453200337641975
VAL 437,R VAL 437,0.0,0.0,0.0,-0.0023450000000000033,0.0005059397197295334,3.577534066923744e-05,-0.7742349999999996,0.31350682572314253,0.022168280241710324,0.7732299999999995,0.31288184207460873,0.022124087224109426,0.0,0.0,0.0,-0.003350000000000182,0.0012031209415517693,8.507349763587999e-05
ASP 438,R ASP 438,0.0,0.0,0.0,-0.002765,0.0008060862236758547,5.69989034982253e-05,115.77147499999994,4.13372372799557,0.29229840796174034,-115.69908999999993,4.117081130111176,0.2911215985796787,0.0,0.0,0.0,0.06962000000000486,0.01655915456778907,0.0011709090485599843
SER 439,R SER 439,0.0,0.0,0.0,-0.0012100000000000025,0.0005346961754117963,3.780872915081929e-05,0.05762000000000014,0.7899516413047067,0.05585801623760013,-0.05703500000000011,0.7887016506734341,0.05576962855242088,0.0,0.0,0.0,-0.0006250000000001954,0.0018039886363280396,0.00012756125979310293
VAL 440,R VAL 440,0.0,0.0,0.0,-0.0013100000000000123,0.0008330066026148964,5.890246174821609e-05,100.79673000000007,4.521696638108412,0.3197322355274872,-100.76692500000001,4.511496378074383,0.3190109682234944,0.0,0.0,0.0,0.028494999999999705,0.010341662100455343,0.0007312659399971887
gtp 441,R gtp 441,0.0,0.0,0.0,-0.006035000000000053,0.0003921415560738802,2.7728595348488545e-05,406.3673849999999,3.8428204299500957,0.2717284384899917,-406.28326999999996,3.838274490855993,0.27140699205396157,0.0,0.0,0.0,0.07808000000000107,0.007845610237581206,0.0005547684201540271
Mg+ 442,R Mg+ 442,0.0,0.0,0.0,-2.4999999999995027e-05,0.0001561249499599289,1.1039701082907612e-05,-197.89504499999998,1.828159703909861,0.12927041237266534,197.846095,1.825431906690642,0.1290775279815242,0.0,0.0,0.0,-0.048975000000000934,0.002912795049434962,0.00020596571316620663
MET 443,R MET 443,0.0,0.0,0.0,-0.00041500000000000646,0.0004927220311697124,3.484070894801131e-05,-84.40296499999997,0.695134119277753,0.04915340495754375,84.39272499999996,0.6946139426931858,0.04911662291850755,0.0,0.0,0.0,-0.010655000000001991,0.000962275947947293,6.80431848166244e-05
ARG 444,R ARG 444,0.0,0.0,0.0,-0.0006599999999999578,0.00047370877129304895,3.349626844888622e-05,-90.96852500000004,0.8069508221447472,0.05706003984226104,90.95243500000002,0.8061539404933575,0.05700369180031096,0.0,0.0,0.0,-0.01674999999999713,0.001152171862182516,8.147085368415893e-05
GLU 445,R GLU 445,0.0,0.0,0.0,-0.0003749999999999676,0.0004841229182758851,3.423265984406991e-05,84.87742500000004,0.7622080059688389,0.05389624496952424,-84.86606999999998,0.7615299568011544,0.05384829965307949,0.0,0.0,0.0,0.010980000000000274,0.0010533755265819608,7.448489779820548e-05
ILE 446,R ILE 446,0.0,0.0,0.0,-0.0005750000000000121,0.000494342998332139,3.4955328635274565e-05,-0.45609500000000014,0.18207313358922536,0.012874514743282542,0.45559499999999997,0.1818418845453381,0.012858162966574981,0.0,0.0,0.0,-0.0010749999999999016,0.0008120190884460429,5.741842038931158e-05
VAL 447,R VAL 447,0.0,0.0,0.0,-0.00031499999999997475,0.00046451587701602353,3.2846232660684654e-05,0.7279250000000002,0.14151943108633316,0.010006934939080846,-0.7270999999999996,0.14139738328554988,0.00999830485632457,0.0,0.0,0.0,0.0005099999999999955,0.0007680494775728312,5.430929938785341e-05
HIE 448,R HIE 448,0.0,0.0,0.0,-0.0006249999999999867,0.0004841229182759164,3.423265984407212e-05,-2.0977050000000004,0.32175844662572256,0.022751757951309824,2.0949400000000002,0.3213156491675997,0.022720447442776737,0.0,0.0,0.0,-0.003389999999999471,0.0009262289133897784,6.549427455889597e-05
ILE 449,R ILE 449,0.0,0.0,0.0,-0.0004799999999999954,0.0004995998398718666,3.532704346531101e-05,0.9046050000000004,0.05634171611691858,0.003983960952996052,-0.9033500000000003,0.05622826246648065,0.003975938568438549,0.0,0.0,0.0,0.0007749999999998636,0.0008212033852827261,5.806784824667647e-05
GLN 450,R GLN 450,0.0,0.0,0.0,-0.0005700000000000128,0.0004950757517794728,3.500714212842931e-05,-0.1274250000000002,0.17293500043368917,0.012228351151116014,0.12729499999999985,0.17276066674738205,0.012216023897938313,0.0,0.0,0.0,-0.0007000000000004647,0.0007681145747867682,5.431390245599452e-05
ALA 451,R ALA 451,0.0,0.0,0.0,-0.00031000000000000363,0.0004624932431938926,3.2703210851536055e-05,0.8476450000000001,0.06454114172371272,0.004563747897835929,-0.8463950000000007,0.06447649940093668,0.0045591769953572696,0.0,0.0,0.0,0.0009400000000000266,0.0007186097689288441,5.0813384063648366e-05
GLY 452,R GLY 452,0.0,0.0,0.0,-0.00023500000000000964,0.0004239988207530946,2.9981244136961264e-05,-0.006759999999999984,0.23423685107173056,0.01656304657966041,0.006604999999999981,0.23387599059116787,0.016537529890373596,0.0,0.0,0.0,-0.0003899999999999615,0.0007796794213007437,5.513166059533589e-05
GLN 453,R GLN 453,0.0,0.0,0.0,-0.0007350000000000045,0.00044133320745214885,3.120697037522238e-05,-0.8341950000000006,0.5550374824955515,0.03924707676853141,0.8334400000000001,0.5541873838333023,0.03918696571565601,0.0,0.0,0.0,-0.0014899999999998315,0.0011401315713548824,8.061947655499114e-05
CYS 454,R CYS 454,0.0,0.0,0.0,-0.0008250000000000163,0.00037996710383927246,2.686773157525626e-05,0.30040500000000014,0.22006092559788956,0.015560657276445601,-0.2989900000000001,0.2197748618473004,0.015540429514656276,0.0,0.0,0.0,0.000590000000000015,0.0008671216754296248,6.131476168101282e-05
GLY 455,R GLY 455,0.0,0.0,0.0,-0.00040000000000002257,0.0004898979485566629,3.464101615137947e-05,0.4628100000000003,0.13768901154413074,0.009736083375772767,-0.4623249999999999,0.13737415832317243,0.009713819891010961,0.0,0.0,0.0,8.500000000006266e-05,0.0008353292763934672,5.906669958614725e-05
ASN 456,R ASN 456,0.0,0.0,0.0,-0.0005449999999999622,0.0004979708826828782,3.521185879785139e-05,-0.12298500000000033,0.2217104976653107,0.01567729963593854,0.12274999999999991,0.22146954079511708,0.015660261412249802,0.0,0.0,0.0,-0.0007800000000007756,0.0007626270385963355,5.392587505076837e-05
GLN 457,R GLN 457,0.0,0.0,0.0,-0.0009150000000000147,0.00027888169534769,1.9719913792915243e-05,0.2206049999999999,0.8811349607040913,0.0623056505854405,-0.21965499999999996,0.8798549403026615,0.06221513947484969,0.0,0.0,0.0,3.4999999999847375e-05,0.0014811397638307881,0.00010473239708897917
ILE 458,R ILE 458,0.0,0.0,0.0,-0.0015850000000000308,0.0004927220311696872,3.484070894800952e-05,-0.0753,0.11301783045165918,0.00799156743073597,0.07607,0.1128106604005136,0.00797691829593359,0.0,0.0,0.0,-0.0008149999999999746,0.0010003874249507627,7.073807319964326e-05
GLY 459,R GLY 459,0.0,0.0,0.0,-0.00038499999999999646,0.00048659531440406977,3.440748465087179e-05,0.48198000000000013,0.13628946987937024,0.009637120835602241,-0.48164999999999986,0.1360170485637745,0.00961785773964249,0.0,0.0,0.0,-5.499999999995508e-05,0.0008378394834333607,5.9244198028156336e-05
ALA 460,R ALA 460,0.0,0.0,0.0,-0.0004950000000000276,0.0004999749993749958,3.5353571248179936e-05,-0.018090000000000016,0.10146882230517904,0.00717492923310049,0.017974999999999994,0.1013523772538168,0.007166695324555105,0.0,0.0,0.0,-0.0006100000000000039,0.0008293973715897536,5.864725057494135e-05
LYS 461,R LYS 461,0.0,0.0,0.0,-0.0016500000000000293,0.00047696960070849184,3.3726843908081446e-05,-99.27320999999995,1.803573035922155,0.12753187240657643,99.2426300000001,1.8012547468557207,0.12736794461461382,0.0,0.0,0.0,-0.03222999999999866,0.0026790110115459697,0.00018943468531375872
PHE 462,R PHE 462,0.0,0.0,0.0,-0.0015250000000000474,0.0004993746088859282,3.531111722956198e-05,0.17218499999999998,0.11156585846485466,0.00788889750693973,-0.17247999999999997,0.1113185501163216,0.007871410165910553,0.0,0.0,0.0,-0.0018200000000002214,0.0008411896337921502,5.94810894318258e-05
TRP 463,R TRP 463,0.0,0.0,0.0,-0.0010900000000000176,0.00028618176042509593,2.0236106344848926e-05,0.04089499999999986,0.18589807415624296,0.013144978884539906,-0.04177500000000002,0.18562156225772908,0.013125426540688113,0.0,0.0,0.0,-0.0019700000000002138,0.0007204859471212422,5.0946049895904265e-05
GLU 464,R GLU 464,0.0,0.0,0.0,-0.001084999999999972,0.0002788816953477302,1.971991379291809e-05,95.10664999999993,1.3616612601977278,0.09628399107648332,-95.08117,1.3598586364384315,0.09615652632807069,0.0,0.0,0.0,0.024394999999999528,0.0020344470993371396,0.0001438571339906593
VAL 465,R VAL 465,0.0,0.0,0.0,-0.0015400000000000236,0.0004983974317751028,3.5242020373413486e-05,-0.4438100000000004,0.204537829997289,0.014463008660026429,0.4452999999999999,0.20456739720688633,0.01446509937746713,0.0,0.0,0.0,-5.000000000014132e-05,0.0009785192895389702,6.919176251548486e-05
ILE 466,R ILE 466,0.0,0.0,0.0,-0.0011250000000000626,0.0003307189138830317,2.3385358667334155e-05,-0.06246000000000003,0.10742368640109141,0.007596001711426884,0.062055,0.10729385804881843,0.0075868214605986336,0.0,0.0,0.0,-0.0015300000000000847,0.0008655056325639795,6.120049019411422e-05
SER 467,R SER 467,0.0,0.0,0.0,-0.0005749999999999833,0.0004943429983321142,3.495532863527281e-05,-0.66271,0.1505280568531994,0.010643940975973145,0.6613200000000004,0.1503531762218527,0.010631575047940801,0.0,0.0,0.0,-0.0019649999999998974,0.0008507496694093564,6.0157086033156944e-05
ASP 468,R ASP 468,0.0,0.0,0.0,-0.0011900000000000283,0.00039230090491862435,2.773986301335783e-05,96.78929,1.059374629629637,0.07490909844281035,-96.76396999999999,1.0576233257174836,0.07478526255559013,0.0,0.0,0.0,0.024129999999999752,0.0019907536261443335,0.00014076753887183672
GLU 469,R GLU 469,0.0,0.0,0.0,-0.0017499999999999731,0.0004330127018921928,3.0618621784787846e-05,104.59403500000003,1.2751807023991006,0.09016889219046288,-104.56045499999999,1.2735303639794668,0.0900521956416853,0.0,0.0,0.0,0.03183000000000014,0.002375099997893194,0.00016794493145064324
HID 470,R HID 470,0.0,0.0,0.0,-0.0010150000000000681,0.0001215524578113111,8.59505671882698e-06,0.20390999999999998,0.1758491737256677,0.012434414320747088,-0.20428999999999992,0.17570969210604173,0.012424551480838248,0.0,0.0,0.0,-0.0013949999999995377,0.0006774769368768248,4.790485361630934e-05
GLY 471,R GLY 471,0.0,0.0,0.0,-0.0003150000000000064,0.0004645158770160701,3.284623266068795e-05,-0.840595,0.05873432535579044,0.00415314397474964,0.8397250000000003,0.05868534207959827,0.004149680334073618,0.0,0.0,0.0,-0.0011850000000000404,0.0007146852454053126,5.053587834400684e-05
ILE 472,R ILE 472,0.0,0.0,0.0,-0.0005649999999999767,0.0004957569969248829,3.5055313434626305e-05,0.70325,0.07861353255006445,0.005558816195917996,-0.7026249999999998,0.07853027680455663,0.005552929125695862,0.0,0.0,0.0,5.999999999987793e-05,0.0007914543574962911,5.596427431852694e-05
ASP 473,R ASP 473,0.0,0.0,0.0,-0.00039000000000002146,0.00048774993593031453,3.448912872196295e-05,81.86964999999998,1.3590657112534659,0.0961004580505444,-81.86000500000006,1.3582002742480577,0.096039262413023,0.0,0.0,0.0,0.009254999999999925,0.0012489895916301264,8.831690098730791e-05
PRO 474,R PRO 474,0.0,0.0,0.0,-0.00033999999999996257,0.00047370877129302824,3.349626844888476e-05,-0.31849,0.10585867890730519,0.007485338970280484,0.31819499999999995,0.10581241408738375,0.007482067553490801,0.0,0.0,0.0,-0.0006349999999998346,0.0007885271079677526,5.575728651934148e-05
THR 475,R THR 475,0.0,0.0,0.0,-0.0002250000000000002,0.00041758232721225214,2.9527529527544324e-05,-0.5176549999999999,0.3372008985382456,0.023843704197859042,0.5173150000000001,0.33697033367197193,0.023827400799814494,0.0,0.0,0.0,-0.0005650000000002087,0.0007455031857744387,5.271503580572801e-05
GLY 476,R GLY 476,0.0,0.0,0.0,-0.00014500000000000735,0.000352100837829183,2.4897289009048012e-05,-0.28387000000000023,0.11986114090896956,0.008475462553748868,0.28365500000000005,0.11969212996266669,0.008463511675126316,0.0,0.0,0.0,-0.0003600000000000081,0.0006711184694224685,4.7455242070816414e-05
SER 477,R SER 477,0.0,0.0,0.0,-0.00019500000000000127,0.00039620070671315326,2.8015620642777313e-05,0.6124350000000004,0.26440105100963457,0.018695977612176284,-0.6119800000000001,0.26429729397025664,0.018688640881562288,0.0,0.0,0.0,0.00026000000000002356,0.0007088018058667264,5.011985634456331e-05
TYR 478,R TYR 478,0.0,0.0,0.0,-0.0005600000000000138,0.000496386945839645,3.509985754956925e-05,-1.0726949999999988,0.2372553518363761,0.016776486815630175,1.071875,0.23700158095464297,0.016758542504496054,0.0,0.0,0.0,-0.0013799999999998913,0.0007652450587882542,5.411099703386727e-05
HIP 479,R HIP 479,0.0,0.0,0.0,-0.00063500000000002,0.000481430161082595,3.404225315692348e-05,-86.22405000000005,0.9520313794695276,0.06731878443252863,86.21145000000003,0.9511570256747266,0.06725695828278262,0.0,0.0,0.0,-0.013235000000000099,0.0012608627998306004,8.91564635906074e-05
GLY 480,R GLY 480,0.0,0.0,0.0,-0.00027499999999999416,0.0004465142774872843,3.157332735078705e-05,-0.9466999999999999,0.11918888370984893,0.0084279267913289,0.9457800000000003,0.11906700466543706,0.008419308641450083,0.0,0.0,0.0,-0.0011949999999998884,0.0006610408459391872,4.674264648048911e-05
ASP 481,R ASP 481,0.0,0.0,0.0,-0.0008300000000000035,0.00040137264480778897,2.838133189263671e-05,92.23652499999999,2.970412011721172,0.21003984764060152,-92.21818999999999,2.967029660098466,0.20980067926372423,0.0,0.0,0.0,0.017504999999998248,0.0033985254155267024,0.00024031203673537604
SER 482,R SER 482,0.0,0.0,0.0,-0.0006399999999999972,0.00047999999999999784,3.394112549695413e-05,-0.29287499999999983,0.4731265363251149,0.033455098219479215,0.29255000000000014,0.4726295986287783,0.03341995941798853,0.0,0.0,0.0,-0.0009649999999999625,0.0009347593273138178,6.609746591209761e-05
ASP 483,R ASP 483,0.0,0.0,0.0,-0.0005050000000000099,0.0004999749993749784,3.535357124817871e-05,86.11141000000002,1.5590661345484769,0.11024262360575263,-86.09952499999994,1.5578316145808884,0.11015532986169342,0.0,0.0,0.0,0.01137999999999579,0.0014985326155917006,0.00010596225743141053
LEU 484,R LEU 484,0.0,0.0,0.0,-0.0011149999999999808,0.00036300826436873524,2.5668560536189166e-05,-0.1094,0.1659037672869426,0.011731167887299202,0.10957000000000006,0.16575003800904528,0.011720297585812391,0.0,0.0,0.0,-0.0009449999999996717,0.0006722908596732446,4.753814258046849e-05
GLN 485,R GLN 485,0.0,0.0,0.0,-0.0008950000000000435,0.0003224515467477476,2.2800767530942335e-05,-0.8374800000000004,0.3548187559867699,0.02508947484504199,0.8365849999999995,0.3544417621768081,0.025062817357093058,0.0,0.0,0.0,-0.0017899999999997718,0.0007588807547960982,5.366097278282866e-05
LEU 486,R LEU 486,0.0,0.0,0.0,-0.0005550000000000405,0.000496965793591506,3.51407882666308e-05,-0.21581000000000003,0.10737026543694494,0.007592224278826335,0.21558999999999984,0.1072407194119849,0.007583063991553835,0.0,0.0,0.0,-0.0007749999999999946,0.000751248960065877,5.312132340219234e-05
GLU 487,R GLU 487,0.0,0.0,0.0,-0.0006949999999999951,0.00046040742826326765,3.255572146336155e-05,89.79813999999996,1.203018478828888,0.08506625242726318,-89.78318499999997,1.2017303943815965,0.08497517110252109,0.0,0.0,0.0,0.014259999999993198,0.0015007997867785374,0.00010612257064344284
ARG 488,R ARG 488,0.0,0.0,0.0,-0.0009499999999999931,0.00023979157616564565,1.6955824957813852e-05,-94.49583499999999,1.7925970539351506,0.12675575327725722,94.47530499999999,1.7902437074247484,0.1265893465496585,0.0,0.0,0.0,-0.021480000000000245,0.0025099003964317284,0.0001774767590419679
ILE 489,R ILE 489,0.0,0.0,0.0,-0.0004399999999999904,0.0004963869458396228,3.5099857549567676e-05,0.24140499999999984,0.12665011241605767,0.008955515332743294,-0.24095499999999984,0.12654415425060178,0.008948022959011698,0.0,0.0,0.0,9.999999999790177e-06,0.0007745321168290537,5.476769120565951e-05
ASN 490,R ASN 490,0.0,0.0,0.0,-0.00036999999999999425,0.00048280430818292464,3.413942003022257e-05,0.10783000000000023,0.39694317112150884,0.028068120804571103,-0.10765999999999992,0.3966974343249525,0.0280507445890479,0.0,0.0,0.0,-0.000199999999999676,0.0007615773105870048,5.3851648071388454e-05
VAL 491,R VAL 491,0.0,0.0,0.0,-0.00044999999999999484,0.0004974937185533036,3.517811819867527e-05,-0.5051800000000002,0.15620741851781486,0.011045532490559196,0.505025,0.15599180867917414,0.011030286572659857,0.0,0.0,0.0,-0.0006049999999998679,0.0007739347517716742,5.472545111736782e-05
TYR 492,R TYR 492,0.0,0.0,0.0,-0.0009149999999999502,0.00027888169534766815,1.9719913792913698e-05,-0.1091199999999997,0.14325437375521902,0.010129613911694755,0.10880000000000006,0.14308647734849017,0.010117741842921272,0.0,0.0,0.0,-0.0012349999999995754,0.0006926579242309439,4.897831152662982e-05
TYR 493,R TYR 493,0.0,0.0,0.0,-0.0006700000000000328,0.0004702127178203724,3.3249060137094184e-05,0.5396799999999997,0.14613113152234256,0.010333031404191168,-0.5392900000000003,0.14590077415832928,0.010316742678772162,0.0,0.0,0.0,-0.0002800000000002656,0.0008316249154519648,5.880476171197735e-05
ASN 494,R ASN 494,0.0,0.0,0.0,-0.00019999999999999296,0.00039999999999998603,2.8284271247460913e-05,0.30287499999999995,0.24505915484837515,0.017328299018513026,-0.3027350000000002,0.2449608229390974,0.017321345902527294,0.0,0.0,0.0,-6.000000000156547e-05,0.0007186097689310055,5.08133840638012e-05
GLU 495,R GLU 495,0.0,0.0,0.0,-0.0002349999999999819,0.0004239988207530445,2.998124413695772e-05,76.67752499999999,1.5310063387771928,0.10825849641889417,-76.67148499999999,1.5302561974327666,0.10820545341574496,0.0,0.0,0.0,0.005805000000001001,0.0010709691872317982,7.572895747334497e-05
ALA 496,R ALA 496,0.0,0.0,0.0,-0.00011499999999999788,0.0003190219428189795,2.2558257911460743e-05,0.260895,0.09478889162238383,0.006702586804734433,-0.2608699999999999,0.09472994827402784,0.006698418880601596,0.0,0.0,0.0,-9.000000000009223e-05,0.0006722350779304028,4.7534198215605505e-05
ALA 497,R ALA 497,0.0,0.0,0.0,-0.0001099999999999995,0.0003128897569432389,2.2124646889837484e-05,0.6557599999999999,0.11296456258491006,0.007987800823756204,-0.6554600000000005,0.11294148219321036,0.007986168793607876,0.0,0.0,0.0,0.00018999999999964602,0.0006510760324261894,4.60380277596591e-05
GLY 498,R GLY 498,0.0,0.0,0.0,-6.500000000000117e-05,0.0002465258607124255,1.7432010784760632e-05,0.43431499999999995,0.0816776332602755,0.00577548083496087,-0.43415499999999974,0.08161520063689255,0.005771066181824735,0.0,0.0,0.0,9.500000000004726e-05,0.0006526676029955517,4.61505687938924e-05
ASN 499,R ASN 499,0.0,0.0,0.0,-0.00012999999999999928,0.00033630343441600293,2.37802439011881e-05,0.10285499999999899,0.3503498736620297,0.024773477145427138,-0.102775,0.3501512449999283,0.024759431978036147,0.0,0.0,0.0,-5.000000000102034e-05,0.0007466592261543474,5.27967802049239e-05
LYS 500,R LYS 500,0.0,0.0,0.0,-0.00020499999999999186,0.00040370162248867304,2.8546015483775233e-05,-75.13457999999999,0.9187208300686078,0.06496337289588464,75.12897999999998,0.9182943643544349,0.06493321721604112,0.0,0.0,0.0,-0.00580500000000085,0.000772641572787748,5.4634009554485606e-05
TYR 501,R TYR 501,0.0,0.0,0.0,-0.0004299999999999926,0.0004950757517794535,3.500714212842795e-05,-0.21684999999999996,0.20422460062392134,0.01444085999862892,0.21670500000000004,0.20412743072649492,0.014433989049289178,0.0,0.0,0.0,-0.0005749999999997429,0.000744563630591572,5.2648599221617605e-05
VAL 502,R VAL 502,0.0,0.0,0.0,-0.0002150000000000041,0.0004108223460329373,2.904952667428563e-05,0.0921200000000001,0.09526334867093442,0.00673613598437562,-0.09208999999999999,0.09518125813415156,0.00673033130685258,0.0,0.0,0.0,-0.00018499999999989304,0.0007686188912588631,5.4349563015722765e-05
PRO 503,R PRO 503,0.0,0.0,0.0,-0.0003049999999999775,0.0004604074282632382,3.255572146335946e-05,-1.01885,0.07400491537728987,0.005232937750441828,1.0179700000000005,0.07390033220492656,0.005225542603404218,0.0,0.0,0.0,-0.001185000000000036,0.0007421421696686831,5.247737607772231e-05
ARG 504,R ARG 504,0.0,0.0,0.0,-0.0003700000000000081,0.0004828043081829429,3.4139420030223865e-05,-82.90294,0.6663299380923534,0.04711664177327155,82.89277000000001,0.6658615750244642,0.04708352350313537,0.0,0.0,0.0,-0.010539999999999595,0.0009210863151712998,6.513063795157555e-05
ALA 505,R ALA 505,0.0,0.0,0.0,-0.0002099999999999813,0.00040730823708828986,2.880104164782678e-05,-0.6815949999999996,0.07397696246129769,0.005230961180796626,0.6809299999999997,0.0738770268757502,0.005223894667774379,0.0,0.0,0.0,-0.0008749999999998787,0.0006995534289815441,4.946589734351517e-05
ILE 506,R ILE 506,0.0,0.0,0.0,-0.000265000000000033,0.00044133320745220214,3.120697037522615e-05,0.8399800000000002,0.05858258785680169,0.0041424145133001165,-0.8390450000000004,0.05854496541120805,0.004139754204659708,0.0,0.0,0.0,0.0006699999999997885,0.0007149125820687047,5.055195347363653e-05
LEU 507,R LEU 507,0.0,0.0,0.0,-0.00032000000000003803,0.00046647615158767943,3.29848450049452e-05,-0.695735,0.048011402551892866,0.003394918831872056,0.6950800000000003,0.04801805493769533,0.0033953892265832547,0.0,0.0,0.0,-0.000974999999999917,0.000717199414389351,5.071365693777308e-05
VAL 508,R VAL 508,0.0,0.0,0.0,-0.00024500000000003073,0.0004300872004606118,3.0411757594723664e-05,0.74989,0.04307920496016225,0.003046159795545588,-0.7491350000000004,0.04302274718099099,0.003042167627695315,0.0,0.0,0.0,0.0005099999999997345,0.0006707458535094114,4.742889414692634e-05
ASP 509,R ASP 509,0.0,0.0,0.0,-0.00029999999999998696,0.0004582575694955642,3.24037034920379e-05,84.19679000000004,1.0984713359465157,0.07767365305868273,-84.18196,1.0973594982498696,0.077595034261195,0.0,0.0,0.0,0.014529999999998324,0.0013708026845646172,9.693038739243647e-05
LEU 510,R LEU 510,0.0,0.0,0.0,-0.0002449999999999647,0.00043008720046049586,3.0411757594715464e-05,-0.7585999999999996,0.16020680385052338,0.011328331739492816,0.7579399999999997,0.16005929026457802,0.011317900953798907,0.0,0.0,0.0,-0.0009049999999999025,0.000718313998192794,5.079246991433461e-05
GLU 511,R GLU 511,0.0,0.0,0.0,-0.00022499999999998964,0.0004175823272122325,2.952752952754294e-05,78.60612999999998,1.1663225296226873,0.08247145697468501,-78.59601000000002,1.1654432332363314,0.0824092813309385,0.0,0.0,0.0,0.009895000000000351,0.0011848945100715234,8.378469430622861e-05
PRO 512,R PRO 512,0.0,0.0,0.0,-0.0001699999999999835,0.00037563279941982253,2.6561249970584273e-05,0.49146999999999996,0.09492665115761757,0.006712327874888122,-0.49120499999999995,0.09481852653885875,0.006704682309774364,0.0,0.0,0.0,9.499999999986298e-05,0.0007321031348110388,5.176750911528147e-05
GLY 513,R GLY 513,0.0,0.0,0.0,-0.00011499999999999622,0.00031902194281897497,2.255825791146042e-05,0.12138000000000013,0.10549836775988532,0.007459861124712714,-0.12134999999999993,0.10543949686905763,0.007455698324100839,0.0,0.0,0.0,-8.499999999994761e-05,0.0006385726270362706,4.51539034857455e-05
THR 514,R THR 514,0.0,0.0,0.0,-0.0003350000000000042,0.00047199046600541144,3.337476591678251e-05,0.15063500000000007,0.1380085931201393,0.00975868120572656,-0.15038999999999997,0.13789350202239406,0.009750543036159574,0.0,0.0,0.0,-8.999999999988573e-05,0.0007154718722633301,5.05915012625636e-05
MET 515,R MET 515,0.0,0.0,0.0,-0.0002899999999999503,0.0004537620521814595,3.20858224142634e-05,0.2732299999999998,0.16572771976950665,0.0117187194479602,-0.27311500000000005,0.16551211972239369,0.011703474222426428,0.0,0.0,0.0,-0.00017500000000013615,0.0007901740314639784,5.5873741596569146e-05
ASP 516,R ASP 516,0.0,0.0,0.0,-0.00023499999999999964,0.0004239988207530765,2.9981244136959983e-05,76.37147000000002,0.8929622215396561,0.0631419642194095,-76.36368999999995,0.8923587529151648,0.06309929254374838,0.0,0.0,0.0,0.007545000000000357,0.0009581101189289865,6.774861622181358e-05
SER 517,R SER 517,0.0,0.0,0.0,-0.00019499999999999184,0.0003962007067131341,2.801562064277596e-05,0.020319999999999984,0.37073718130233446,0.02621507749368672,-0.020424999999999964,0.37035048855779834,0.026187734187497008,0.0,0.0,0.0,-0.0003000000000000086,0.0007745966692416197,5.477225575052625e-05
VAL 518,R VAL 518,0.0,0.0,0.0,-0.00039500000000000315,0.0004888506929523611,3.456696399743573e-05,0.19461499999999993,0.09462202056075553,0.006690787238808315,-0.19448000000000018,0.09458096848732278,0.00668788441885771,0.0,0.0,0.0,-0.0002600000000000001,0.0007364781055809021,5.20768662651678e-05
ARG 519,R ARG 519,0.0,0.0,0.0,-0.00031499999999998364,0.0004645158770160366,3.284623266068558e-05,-75.99782999999998,0.9818621599286423,0.06942813914760133,75.99049999999997,0.9812332342536633,0.06938366738663734,0.0,0.0,0.0,-0.007644999999993871,0.00096383349184309,6.815331980169578e-05
SER 520,R SER 520,0.0,0.0,0.0,-0.00026000000000000133,0.00043863424398922854,3.101612483854181e-05,-0.12602999999999998,0.3936249853604315,0.02783348963928166,0.125795,0.3932325176978631,0.027805737984721805,0.0,0.0,0.0,-0.0004949999999999721,0.0007999843748474401,5.656743762979058e-05
GLY 521,R GLY 521,0.0,0.0,0.0,-0.00021499999999999853,0.0004108223460329267,2.904952667428488e-05,-0.934075,0.08214298128872426,0.0058083859096136605,0.9330349999999998,0.08207645079436741,0.005803681493242119,0.0,0.0,0.0,-0.0012549999999999129,0.0007141253391386721,5.049628699220981e-05
PRO 522,R PRO 522,0.0,0.0,0.0,-0.0005150000000000088,0.0004997749493522143,3.5339425575411407e-05,0.011830000000000012,0.15810971222540376,0.011180044968603657,-0.011620000000000052,0.15797349651128184,0.01117041306308768,0.0,0.0,0.0,-0.00030500000000025727,0.0007496499182948243,5.300825407422115e-05
PHE 523,R PHE 523,0.0,0.0,0.0,-0.0007200000000000206,0.00044899888641288443,3.17490157327759e-05,-0.001824999999999995,0.11634296014370614,0.008226689606093083,0.0018450000000000322,0.11628147305138513,0.00822234181209952,0.0,0.0,0.0,-0.0006999999999998341,0.0007483314773547937,5.291502622129219e-05
GLY 524,R GLY 524,0.0,0.0,0.0,-0.0001599999999999957,0.00036660605559645746,2.592296279363075e-05,-0.29833499999999985,0.09344925240471451,0.006607860007218691,0.2979849999999999,0.09336259837322468,0.00660173264189033,0.0,0.0,0.0,-0.0005100000000000638,0.0007070360669726672,4.999499974998389e-05
GLN 525,R GLN 525,0.0,0.0,0.0,-0.0003450000000000053,0.00047536827828538057,3.361361331365664e-05,-0.22573999999999989,0.4994159512871017,0.03531404057878401,0.22550499999999996,0.49907498432099356,0.03528993057339444,0.0,0.0,0.0,-0.0005800000000001048,0.0007896834808960437,5.583905443325899e-05
ILE 526,R ILE 526,0.0,0.0,0.0,-0.00033499999999999085,0.00047199046600539273,3.337476591678118e-05,-0.6277999999999997,0.10272745494754698,0.007263928000744602,0.6271999999999998,0.10254223520091714,0.00725083098685944,0.0,0.0,0.0,-0.0009349999999999969,0.0007878927592003827,5.571243128783702e-05
PHE 527,R PHE 527,0.0,0.0,0.0,-0.0005200000000000027,0.0004995998398718734,3.53270434653115e-05,-0.6430300000000002,0.08695107302385482,0.0061483693366614425,0.642515,0.08692053713018466,0.006146210122913066,0.0,0.0,0.0,-0.0010349999999997017,0.0007705679723423629,5.448738386084528e-05
ARG 528,R ARG 528,0.0,0.0,0.0,-0.00034000000000000084,0.0004737087712930816,3.349626844888853e-05,-76.410885,0.799171778639877,0.05650997840091715,76.40457000000004,0.7987890116264165,0.0564829126858339,0.0,0.0,0.0,-0.006655000000001791,0.0008636984427484198,6.107270257676687e-05
PRO 529,R PRO 529,0.0,0.0,0.0,-0.000129999999999989,0.0003363034344159764,2.3780243901186227e-05,0.39675499999999997,0.12532471813253754,0.008861795804180997,-0.39649500000000004,0.12528858677070312,0.008859240931084334,0.0,0.0,0.0,0.0001300000000000434,0.0006581033353508792,4.653493311480912e-05
ASP 530,R ASP 530,0.0,0.0,0.0,-0.00013499999999999735,0.00034172357249682885,2.4163505540380048e-05,73.10910000000003,1.165012716665743,0.08237883921229087,-73.10409499999997,1.1644779156265792,0.08234102306815305,0.0,0.0,0.0,0.004870000000001937,0.0008385105843078872,5.929165202608013e-05
ASN 531,R ASN 531,0.0,0.0,0.0,-0.00018000000000000904,0.0003841874542459903,2.716615541441362e-05,-0.6187850000000005,0.08902414714559054,0.00629495781359961,0.6184400000000001,0.0888914304081095,0.00628557332309463,0.0,0.0,0.0,-0.0005250000000015831,0.0006628536791781804,4.6870833148134355e-05
PHE 532,R PHE 532,0.0,0.0,0.0,-0.00030999999999997696,0.00046249324319385277,3.2703210851533236e-05,-0.6288849999999996,0.0552628426250415,0.0039076730767811825,0.62847,0.05514017682234991,0.0038989992946908917,0.0,0.0,0.0,-0.0007250000000002377,0.0008181534085976998,5.785218232703217e-05
VAL 533,R VAL 533,0.0,0.0,0.0,-0.00011499999999997457,0.0003190219428189149,2.2558257911456172e-05,0.6003400000000004,0.06995094280994121,0.00494627860113018,-0.5999249999999998,0.06988461472312947,0.0049415884971334085,0.0,0.0,0.0,0.00030000000000003304,0.0006403124237433098,4.527692569068885e-05
PHE 534,R PHE 534,0.0,0.0,0.0,-0.00018000000000000793,0.00038418745424598786,2.7166155414413446e-05,-0.45116000000000006,0.05454460926617726,0.0038568863089284535,0.45079000000000014,0.054490603777165206,0.0038530675441782814,0.0,0.0,0.0,-0.0005500000000001481,0.0006614378277662635,4.677071733468246e-05
GLY 535,R GLY 535,0.0,0.0,0.0,-4.499999999999504e-05,0.00020730412441625598,1.4658615214267433e-05,-0.44306500000000004,0.13722478192731763,0.009703257384765148,0.44280499999999984,0.13721460190154755,0.00970253754823968,0.0,0.0,0.0,-0.00030499999999994046,0.0005585472227126461,3.949525287930249e-05
GLN 536,R GLN 536,0.0,0.0,0.0,-0.00010499999999999759,0.00030655342111937965,2.1676600286944874e-05,-0.1502400000000007,0.27985687842181106,0.01978886964937618,0.15019500000000005,0.27974729127374925,0.01978112066782364,0.0,0.0,0.0,-0.0001500000000009294,0.0006910137480542255,4.886205071422753e-05
SER 537,R SER 537,0.0,0.0,0.0,-7.999999999999841e-05,0.0002712931993250054,1.91833260932505e-05,-0.37583,0.3130811733400778,0.022138182073060994,0.37539,0.31281850632595265,0.0221196087103728,0.0,0.0,0.0,-0.0005200000000000138,0.0006852736679604626,4.845616575834216e-05
GLY 538,R GLY 538,0.0,0.0,0.0,-0.00011999999999999789,0.0003249615361854327,2.2978250586151712e-05,-0.9462050000000001,0.08646180066942939,0.00611377255669531,0.9453349999999997,0.08632104479789607,0.006103819613570006,0.0,0.0,0.0,-0.0009899999999999553,0.0006632495759516218,4.689882727744938e-05
ALA 539,R ALA 539,0.0,0.0,0.0,-0.0001800000000000096,0.00038418745424599143,2.71661554144137e-05,-0.25457,0.12341902243981688,0.00872704276946092,0.2542899999999998,0.12330768791928629,0.008719170230016185,0.0,0.0,0.0,-0.00045999999999999264,0.0007605261336732594,5.377731863899484e-05
GLY 540,R GLY 540,0.0,0.0,0.0,-0.0001400000000000007,0.00034698703145795114,2.4535688292770714e-05,-0.0026049999999999997,0.0995751925682296,0.007041029390295146,0.0027050000000000064,0.09948320448698866,0.007034524850691766,0.0,0.0,0.0,-3.999999999995119e-05,0.0006696267617112172,4.734976240699901e-05
ASN 541,R ASN 541,0.0,0.0,0.0,-0.00039499999999999415,0.0004888506929523502,3.4566963997434965e-05,0.38214500000000023,0.2976576791802956,0.021047576342063685,-0.38138,0.29720709210918894,0.021015715024714235,0.0,0.0,0.0,0.0003700000000000969,0.0008905616205514852,6.297221609564362e-05
ASN 542,R ASN 542,0.0,0.0,0.0,-0.0003200000000000025,0.00046647615158762777,3.298484500494155e-05,0.32235499999999945,0.1652915574825284,0.011687878116878185,-0.3221899999999998,0.16507741789839164,0.011672736161671828,0.0,0.0,0.0,-0.00015499999999992297,0.0007816488981630308,5.527092363980722e-05
TRP 543,R TRP 543,0.0,0.0,0.0,-0.0005149999999999987,0.0004997749493522045,3.5339425575410715e-05,-0.9928699999999993,0.14789233617737474,0.010457567379654224,0.9914799999999999,0.14767437015271076,0.010442154854243407,0.0,0.0,0.0,-0.0019049999999999833,0.0007589301680654053,5.3664466828609426e-05
ALA 544,R ALA 544,0.0,0.0,0.0,-0.00011999999999999789,0.0003249615361854327,2.2978250586151712e-05,-0.321505,0.09801612099547707,0.006930786382150297,0.32112999999999997,0.0979436730983683,0.006925663542217465,0.0,0.0,0.0,-0.0004949999999999477,0.0007070891032956885,4.9998749984349646e-05
LYS 545,R LYS 545,0.0,0.0,0.0,-0.00023999999999999133,0.0004270831300812371,3.019933774108191e-05,-77.79611000000001,1.210635253863129,0.0856048397550116,77.78629000000005,1.2096822458365157,0.08553745191119724,0.0,0.0,0.0,-0.010060000000001495,0.001251559027773949,8.849858755942018e-05
GLY 546,R GLY 546,0.0,0.0,0.0,-0.00011000000000001231,0.0003128897569432753,2.2124646889840062e-05,-0.651655,0.13404632025908034,0.009478506204829939,0.6509900000000001,0.13388114094225442,0.009466826263326003,0.0,0.0,0.0,-0.0007749999999999547,0.0006590713163232678,4.660337970577268e-05
HID 547,R HID 547,0.0,0.0,0.0,-0.0002850000000000241,0.0004514144437211049,3.191982142807464e-05,-0.8139949999999996,0.18469148592991533,0.013059660212846295,0.8128949999999997,0.18455368859765608,0.013049916470039303,0.0,0.0,0.0,-0.001384999999999974,0.0007660124019883445,5.416525639189539e-05
TYR 548,R TYR 548,0.0,0.0,0.0,-0.0001499999999999993,0.0003570714214271409,2.524876234590508e-05,-0.18528499999999984,0.12122447679821109,0.008571864958980635,0.18509000000000017,0.12117372611255281,0.008568276343582752,0.0,0.0,0.0,-0.0003449999999999376,0.0007252413391416762,5.128230689038919e-05
THR 549,R THR 549,0.0,0.0,0.0,-0.00011499999999999732,0.000319021942818978,2.2558257911460634e-05,-0.2920699999999994,0.1252538426556248,0.008856784151146515,0.2918199999999999,0.12523728518296776,0.008855613361027003,0.0,0.0,0.0,-0.00036499999999941137,0.0006868587918929143,4.856825094650794e-05
GLU 550,R GLU 550,0.0,0.0,0.0,-0.0001699999999999835,0.0003756327994198226,2.6561249970584276e-05,74.51023500000005,0.9678075375642842,0.06843432726951597,-74.503325,0.9672451754169104,0.0683945622607269,0.0,0.0,0.0,0.006740000000000208,0.0008957678270617563,6.334035048841065e-05
GLY 551,R GLY 551,0.0,0.0,0.0,-5.999999999999783e-05,0.00023748684174074977,1.6792855623746057e-05,-0.3531350000000002,0.09365295924315387,0.006622264255902145,0.35278,0.09367311033589133,0.0066236891533344435,0.0,0.0,0.0,-0.0004149999999999321,0.0006023080607131556,4.258961140935911e-05
ALA 552,R ALA 552,0.0,0.0,0.0,-8.000000000000119e-05,0.00027129319932501475,1.9183326093251163e-05,-0.22284999999999994,0.11855929950872687,0.008383408465534769,0.22268500000000016,0.11850323107409312,0.008379443828500765,0.0,0.0,0.0,-0.0002450000000000285,0.0006123520229411299,4.3299826789497326e-05
GLU 553,R GLU 553,0.0,0.0,0.0,-9.999999999999565e-05,0.0002999999999999869,2.12132034355955e-05,70.81016500000001,0.828481398569035,0.05858248150150795,-70.80570499999995,0.8280699656306616,0.05855338879943521,0.0,0.0,0.0,0.004359999999999218,0.0007351190379810638,5.198076567357414e-05
LEU 554,R LEU 554,0.0,0.0,0.0,-0.00017000000000000904,0.00037563279941987897,2.6561249970588264e-05,-0.4163699999999999,0.11248654630665912,0.007953999968569325,0.41610500000000017,0.11236233343518554,0.007945216792196362,0.0,0.0,0.0,-0.00043500000000011726,0.0007181747698160499,5.078262498140167e-05
VAL 555,R VAL 555,0.0,0.0,0.0,-0.00011000000000000675,0.00031288975694325954,2.2124646889838947e-05,0.05175999999999993,0.084215096033906,0.005954906548385126,-0.05174,0.08415160366861704,0.005950416960180186,0.0,0.0,0.0,-9.000000000012804e-05,0.000672235077930919,4.7534198215642e-05
ASP 556,R ASP 556,0.0,0.0,0.0,-5.5000000000005043e-05,0.0002279802623035809,1.612063894515499e-05,73.16602000000002,1.0854662867170353,0.07675405720869968,-73.16080499999998,1.0849574263424078,0.07671807534654207,0.0,0.0,0.0,0.005159999999997496,0.000783836717690828,5.542562584221899e-05
SER 557,R SER 557,0.0,0.0,0.0,-8.999999999999564e-05,0.00028618176042506985,2.0236106344847083e-05,-0.09965500000000009,0.24995134721581322,0.01767422925830148,0.09957999999999999,0.2498107956033927,0.017664290758476555,0.0,0.0,0.0,-0.0001650000000000995,0.0006463551655244059,4.570421205972608e-05
VAL 558,R VAL 558,0.0,0.0,0.0,-0.0002050000000000307,0.0004037016224887496,2.8546015483780644e-05,-0.08681499999999998,0.07625451314512481,0.005392008334099648,0.08671000000000005,0.07626497164491694,0.005392747861712053,0.0,0.0,0.0,-0.00030999999999998656,0.000750932753313995,5.309896420834107e-05
LEU 559,R LEU 559,0.0,0.0,0.0,-0.00018499999999999073,0.0003882975663070591,2.7456784225395454e-05,0.27874500000000024,0.0866145482872247,0.006124573444330625,-0.27863499999999997,0.08655271096274218,0.006120200885183422,0.0,0.0,0.0,-7.499999999970086e-05,0.0006777720855861214,4.792572378168955e-05
ASP 560,R ASP 560,0.0,0.0,0.0,-0.00011500000000000621,0.00031902194281900267,2.255825791146238e-05,72.61228500000003,0.5784376662777677,0.04090171963187307,-72.60757499999995,0.5781429791866933,0.040880882107830384,0.0,0.0,0.0,0.00459500000000034,0.0007217859793595039,5.103797605704786e-05
VAL 561,R VAL 561,0.0,0.0,0.0,-0.00015499999999999848,0.0003619046835839479,2.5590525590538133e-05,-0.1265400000000001,0.08997609904858052,0.006362270978196375,0.12633500000000006,0.08993065536845593,0.006359057624758558,0.0,0.0,0.0,-0.0003599999999999751,0.0007213875518746087,5.100980297940981e-05
VAL 562,R VAL 562,0.0,0.0,0.0,-0.00020500000000000352,0.00040370162248869597,2.8546015483776856e-05,0.07234499999999992,0.07579383863481251,0.005359433727083486,-0.07241999999999998,0.07573119304487422,0.005355004014937806,0.0,0.0,0.0,-0.0002800000000000987,0.0006569627082264637,4.645427859736117e-05
ARG 563,R ARG 563,0.0,0.0,0.0,-0.00019500000000000184,0.0003962007067131544,2.8015620642777394e-05,-74.23106000000003,0.6705600244544859,0.04741575404843841,74.22578499999995,0.6702361142016555,0.04739285013481119,0.0,0.0,0.0,-0.005470000000001108,0.0008056674251872358,5.696928997309999e-05
LYS 564,R LYS 564,0.0,0.0,0.0,-0.00014500000000001456,0.0003521008378292005,2.4897289009049252e-05,-72.42054000000003,0.9327566072651166,0.06595585221937211,72.41604999999996,0.9323517616796544,0.06592722531349074,0.0,0.0,0.0,-0.0046350000000002466,0.0008073258326094137,5.70865570865192e-05
GLU 565,R GLU 565,0.0,0.0,0.0,-0.0002550000000000008,0.00043586121644395164,3.0820042180373574e-05,80.05567499999998,0.9305498317535101,0.06579980962649079,-80.047135,0.9299302967292213,0.06575600188480507,0.0,0.0,0.0,0.008285000000000764,0.0010265354353344693,7.258701674532878e-05
SER 566,R SER 566,0.0,0.0,0.0,-0.00013000000000000124,0.0003363034344160079,2.3780243901188453e-05,0.6417350000000002,0.1007114431184448,0.007121374437213557,-0.6413700000000001,0.10061865184944395,0.0071148131036590165,0.0,0.0,0.0,0.00023500000000011622,0.0006998392672606495,4.948610916206299e-05
GLU 567,R GLU 567,0.0,0.0,0.0,-0.0001399999999999979,0.0003469870314579443,2.453568829277023e-05,73.71423499999999,1.484362233344304,0.10496026009349657,-73.70942000000005,1.48370091446788,0.10491349778729198,0.0,0.0,0.0,0.004674999999999017,0.0009430668056920273,6.668489334167687e-05
SER 568,R SER 568,0.0,0.0,0.0,-0.00010999999999999954,0.00031288975694323905,2.2124646889837497e-05,-0.14257999999999993,0.25352314213893745,0.017926793299416363,0.14245999999999992,0.2534305987839669,0.017920249496031018,0.0,0.0,0.0,-0.00022999999999982868,0.0006760917097551634,4.780690326718831e-05
CYS 569,R CYS 569,0.0,0.0,0.0,-0.00017000000000000126,0.0003756327994198618,2.6561249970587048e-05,-0.38893500000000025,0.11608876248371264,0.008208715117178767,0.38878500000000005,0.11606269329547708,0.008206871747200629,0.0,0.0,0.0,-0.0003199999999999714,0.000683812839891192,4.835286961494927e-05
ASP 570,R ASP 570,0.0,0.0,0.0,-0.00022000000000000852,0.00041424630354417564,2.9291637031754754e-05,79.54129499999999,1.427302693185924,0.10092554131575891,-79.53405499999998,1.4264410089365054,0.10086461103815836,0.0,0.0,0.0,0.007020000000000408,0.0011702991070661546,8.275264346230393e-05
CYM 571,R CYM 571,0.0,0.0,0.0,-0.00020500000000000628,0.0004037016224887015,2.8546015483777245e-05,84.835725,0.8318608112997785,0.058821442067341634,-84.82500499999996,0.8311643309094654,0.05877219346664625,0.0,0.0,0.0,0.01051500000000118,0.0010439228898707735,7.381649544634813e-05
LEU 572,R LEU 572,0.0,0.0,0.0,-0.0002849999999999936,0.00045141444372105656,3.191982142807122e-05,-0.25306500000000004,0.12702437079159254,0.00898197939626895,0.2527449999999999,0.12693939488984507,0.008975970692632642,0.0,0.0,0.0,-0.0006050000000000044,0.0007476463067521248,5.286657734335051e-05
GLN 573,R GLN 573,0.0,0.0,0.0,-0.000539999999999976,0.0004983974317750612,3.524202037341054e-05,0.41178000000000026,0.39184328704215377,0.027707504542993373,-0.41127,0.3913084935188605,0.027669688930307842,0.0,0.0,0.0,-2.9999999999787975e-05,0.0009268764750490453,6.554006408294637e-05
GLY 574,R GLY 574,0.0,0.0,0.0,-0.00019000000000000128,0.00039230090491866327,2.773986301336058e-05,-0.4284750000000003,0.196566831828261,0.013899373974211903,0.428,0.1963836296639821,0.013886419624942936,0.0,0.0,0.0,-0.0006649999999999656,0.0007160830957367007,5.063472128884768e-05
PHE 575,R PHE 575,0.0,0.0,0.0,-0.0004700000000000015,0.0004990991885387119,3.529164207004264e-05,0.8409099999999998,0.10243398801179525,0.007243176754712193,-0.83973,0.10227075388399051,0.007231634358843013,0.0,0.0,0.0,0.0007099999999997397,0.0007847929663295955,5.549324283191628e-05
GLN 576,R GLN 576,0.0,0.0,0.0,-0.0007949999999999923,0.00040370162248868345,2.8546015483775968e-05,-1.3171600000000012,0.531416375735635,0.03757681229162458,1.3159650000000003,0.5305072796625889,0.03751252949182448,0.0,0.0,0.0,-0.001990000000000478,0.0012805858034510397,9.055109055114535e-05
LEU 577,R LEU 577,0.0,0.0,0.0,-0.0006550000000000277,0.00047536827828539206,3.3613613313657454e-05,0.9914499999999993,0.09062134130546336,0.0064078964957313715,-0.9890050000000004,0.09049118727809594,0.006398693216196348,0.0,0.0,0.0,0.0017899999999998783,0.0008401785524516195,5.940959518460376e-05
THR 578,R THR 578,0.0,0.0,0.0,-0.0007250000000000178,0.00044651427748730306,3.1573327350788373e-05,-1.0106550000000005,0.46859689070137756,0.033134803905787547,1.0100800000000003,0.4678957828405815,0.03308522809351634,0.0,0.0,0.0,-0.0013000000000003874,0.0010908712114636432,7.713624310271263e-05
HID 579,R HID 579,0.0,0.0,0.0,-0.0009800000000000076,0.00019899748742130752,1.4071247279469123e-05,1.8720149999999995,0.22722883790356196,0.016067505216274747,-1.8691799999999992,0.2268329729117908,0.01603951333426317,0.0,0.0,0.0,0.0018550000000000489,0.0008148466113325699,5.7618356450013924e-05
SER 580,R SER 580,0.0,0.0,0.0,-0.0006649999999999545,0.00047199046600537165,3.337476591677969e-05,-1.1059599999999998,0.31096922420072254,0.021988844717265074,1.1042649999999998,0.3106161051442782,0.021963875429327272,0.0,0.0,0.0,-0.002359999999999861,0.0008428523002280186,5.959865770299118e-05
LEU 581,R LEU 581,0.0,0.0,0.0,-0.001135000000000001,0.000341723572496852,2.4163505540381684e-05,-1.0949800000000005,0.22161166395295795,0.015670311037117093,1.092975,0.22127081681731103,0.0156462095050207,0.0,0.0,0.0,-0.0031400000000000694,0.0008002499609495275,5.658621740316807e-05
GLY 582,R GLY 582,0.0,0.0,0.0,-0.00042499999999999927,0.0004943429983321288,3.495532863527384e-05,-0.7862800000000003,0.15556266132976712,0.010999941272570464,0.7846549999999997,0.1551999548163616,0.010974294049049505,0.0,0.0,0.0,-0.0020499999999999702,0.0008930285549745698,6.314665470157419e-05
GLY 583,R GLY 583,0.0,0.0,0.0,-0.0002899999999999936,0.0004537620521815272,3.208582241426819e-05,0.03964,0.13103381395655084,0.009265489841341356,-0.03975000000000002,0.13088532194253102,0.009254989870334811,0.0,0.0,0.0,-0.00040000000000000034,0.0007999999999999004,5.656854249491676e-05
GLY 584,R GLY 584,0.0,0.0,0.0,-0.00018999999999998795,0.00039230090491863584,2.7739863013358642e-05,-0.083355,0.15547340278967323,0.010993629740672544,0.08317000000000004,0.15530415673767398,0.010981662237566771,0.0,0.0,0.0,-0.00037499999999988763,0.0006814506585220482,4.8185838168497865e-05
THR 585,R THR 585,0.0,0.0,0.0,-0.00029999999999999694,0.0004582575694955794,3.240370349203897e-05,-0.5317449999999994,0.12803940789850718,0.009053753358414482,0.5312550000000001,0.12804663203302102,0.009054264181864776,0.0,0.0,0.0,-0.0007899999999995067,0.0007455870170542097,5.272096357236817e-05
GLY 586,R GLY 586,0.0,0.0,0.0,-0.0002750000000000047,0.0004465142774873015,3.1573327350788265e-05,-0.30113999999999996,0.19643915190205843,0.01389034564004798,0.30071000000000025,0.1960999385517493,0.01386635963402072,0.0,0.0,0.0,-0.0007049999999999823,0.0008233923730518618,5.8222633056225496e-05
SER 587,R SER 587,0.0,0.0,0.0,-0.0004249999999999948,0.0004943429983321234,3.495532863527346e-05,-0.42810499999999985,0.3685334231450387,0.02605924825997482,0.42703999999999986,0.36794601288776096,0.02601771208234886,0.0,0.0,0.0,-0.0014899999999998556,0.0009848350115627044,6.963835150259202e-05
GLY 588,R GLY 588,0.0,0.0,0.0,-0.0002049999999999974,0.00040370162248868404,2.8546015483776012e-05,0.21654999999999994,0.15444007737630802,0.01092056259997625,-0.21645499999999993,0.1542148435624795,0.010904636164265184,0.0,0.0,0.0,-0.00011000000000008781,0.0007535914012248746,5.328695900499811e-05
MET 589,R MET 589,0.0,0.0,0.0,-0.0002750000000000208,0.0004465142774873276,3.1573327350790115e-05,-0.26049500000000014,0.30059100115439247,0.021254993527992424,0.260055,0.3002774416685343,0.021232821524116856,0.0,0.0,0.0,-0.0007150000000000877,0.0008269068871402729,5.8471146730674604e-05
GLY 590,R GLY 590,0.0,0.0,0.0,-0.0002249999999999952,0.0004175823272122428,2.9527529527543667e-05,-0.49016500000000035,0.14482381632521482,0.010240590260087442,0.48938999999999994,0.14463097144111287,0.010226954067560879,0.0,0.0,0.0,-0.0009999999999999321,0.0007141428428543231,5.0497524691813084e-05
THR 591,R THR 591,0.0,0.0,0.0,-0.0002749999999999586,0.0004465142774872268,3.157332735078298e-05,-0.6855900000000003,0.14384530544998594,0.01017139909255353,0.6845699999999995,0.14368595999609934,0.010160131667454084,0.0,0.0,0.0,-0.0012950000000001743,0.0007732884326046524,5.467974945078662e-05
LEU 592,R LEU 592,0.0,0.0,0.0,-0.0002449999999999786,0.0004300872004605202,3.0411757594717185e-05,0.05603999999999987,0.10727011885888832,0.007585142846380688,-0.05607000000000002,0.1071900419815199,0.007579480556080344,0.0,0.0,0.0,-0.00027500000000008074,0.0007137051211810069,5.0466573095465656e-05
LEU 593,R LEU 593,0.0,0.0,0.0,-0.00022499999999997798,0.00041758232721221094,2.952752952754141e-05,-0.4965399999999998,0.08653524368718318,0.00611896576228376,0.4959600000000001,0.08645246323847494,0.006113112300620634,0.0,0.0,0.0,-0.000805000000000069,0.0007259304374387564,5.1331033498266146e-05
ILE 594,R ILE 594,0.0,0.0,0.0,-0.0004150000000000009,0.0004927220311697057,3.484070894801084e-05,-0.57835,0.1029885794639384,0.0072823922923720445,0.5776149999999999,0.10280411847294862,0.007269348930612719,0.0,0.0,0.0,-0.0011499999999996645,0.0007466592261531328,5.279678020483801e-05
SER 595,R SER 595,0.0,0.0,0.0,-0.00014999999999999237,0.00035707142142712435,2.5248762345903913e-05,-0.296525,0.3437411226126429,0.024306167877207626,0.29612,0.34343543148603645,0.02428455225035043,0.0,0.0,0.0,-0.0005549999999998523,0.0007463075773431903,5.277191487902736e-05
LYS 596,R LYS 596,0.0,0.0,0.0,-0.00019500000000000794,0.0003962007067131668,2.801562064277827e-05,-77.83103000000003,1.1224905964386784,0.07937207125599217,77.823265,1.1218535442619484,0.07932702486457863,0.0,0.0,0.0,-0.007959999999999778,0.0009478396488840238,6.702238432033694e-05
ILE 597,R ILE 597,0.0,0.0,0.0,-0.00018999999999999462,0.00039230090491864956,2.773986301335961e-05,-0.5852049999999999,0.09894282679911691,0.006996314377942163,0.5846800000000001,0.09887829691089833,0.0069917514257873065,0.0,0.0,0.0,-0.0007149999999998169,0.000650980030415685,4.6031239392395576e-05
ARG 598,R ARG 598,0.0,0.0,0.0,-0.0004199999999999804,0.0004935585071700991,3.489985673322863e-05,-91.70516499999994,1.0902441321958114,0.07709190190245009,91.68639499999998,1.0889907708438873,0.07700327587132783,0.0,0.0,0.0,-0.01919000000000011,0.0014845538050269258,0.0001049738062570831
GLU 599,R GLU 599,0.0,0.0,0.0,-0.00015500000000000176,0.0003619046835839556,2.559052559053868e-05,78.60307499999999,1.1765075390208182,0.08319164589587172,-78.59554499999996,1.175844444634956,0.08314475804219074,0.0,0.0,0.0,0.0073750000000039504,0.0009457140159680312,6.687207937541578e-05
GLU 600,R GLU 600,0.0,0.0,0.0,-0.0001350000000000018,0.0003417235724968401,2.416350554038084e-05,75.90596500000001,0.738166636855495,0.05219626345661882,-75.90011,0.7377891351167711,0.05216957005268268,0.0,0.0,0.0,0.00572000000000088,0.0008072174428249173,5.707889277135632e-05
TYR 601,R TYR 601,0.0,0.0,0.0,-0.00021499999999998075,0.0004108223460328928,2.9049526674282483e-05,0.550465,0.11813246283304189,0.00835322655475117,-0.5499700000000001,0.11806497829585247,0.008348454677363983,0.0,0.0,0.0,0.00028000000000007576,0.000729109045342645,5.155579501862343e-05
PRO 602,R PRO 602,0.0,0.0,0.0,-0.00019000000000000573,0.0003923009049186725,2.7739863013361234e-05,0.9472399999999999,0.10753623761318619,0.007603960283957182,-0.9463999999999996,0.10744980223341816,0.007597848379640342,0.0,0.0,0.0,0.0006499999999999506,0.0007262919523165663,5.135659646042607e-05
ASP 603,R ASP 603,0.0,0.0,0.0,-0.00025999999999999304,0.0004386342439892144,3.1016124838540814e-05,85.10413,1.0705524195947365,0.07569948755111043,-85.09275999999994,1.069734659815321,0.0756416632025698,0.0,0.0,0.0,0.011110000000002031,0.0011392541419746117,8.055743292851096e-05
ARG 604,R ARG 604,0.0,0.0,0.0,-0.000505000000000006,0.0004999749993749738,3.535357124817838e-05,-85.44208000000006,1.4593373714079545,0.10319073513615158,85.43036999999997,1.4582148034843958,0.1031113575970425,0.0,0.0,0.0,-0.012215000000000628,0.0013486196646898452,9.536181101437175e-05
ILE 605,R ILE 605,0.0,0.0,0.0,-0.0006349999999999956,0.0004814301610825768,3.4042253156922194e-05,-0.7886900000000004,0.20896924151654303,0.0147763567735757,0.7879849999999999,0.20868863115895916,0.014756514624903825,0.0,0.0,0.0,-0.0013399999999997726,0.0007774316690230454,5.49727205075371e-05
MET 606,R MET 606,0.0,0.0,0.0,-0.0006199999999999761,0.0004853864439804444,3.432200460345965e-05,0.8323900000000002,0.3231657282262455,0.022851267787586706,-0.8308400000000004,0.32277855319088206,0.02282389037828554,0.0,0.0,0.0,0.0009299999999999788,0.0008456358554367529,5.979548477938149e-05
ASN 607,R ASN 607,0.0,0.0,0.0,-0.0008550000000000313,0.00035210083782917674,2.4897289009047572e-05,-1.563695,0.2464072076360591,0.017423620745269902,1.5634950000000003,0.24606513360287166,0.017399432458416436,0.0,0.0,0.0,-0.0010549999999997083,0.0009175919572454417,6.488354953304884e-05
THR 608,R THR 608,0.0,0.0,0.0,-0.0007900000000000329,0.0004073082370883417,2.8801041647830442e-05,1.3172100000000007,0.5950201390709385,0.04207427752796232,-1.312985000000001,0.5938215512887683,0.04198952457310033,0.0,0.0,0.0,0.0034350000000004832,0.0015118779712660628,0.00010690591658087932
PHE 609,R PHE 609,0.0,0.0,0.0,-0.002060000000000022,0.0003261901286059219,2.306512518933594e-05,-1.175925,0.162855608976169,0.011515630546131387,1.1714600000000004,0.16235559245064532,0.011480274038541073,0.0,0.0,0.0,-0.00652500000000007,0.0011787175234128679,8.33479153908652e-05
SER 610,R SER 610,0.0,0.0,0.0,-0.0010899999999999888,0.00028618176042508666,2.0236106344848272e-05,1.599859999999999,0.24848565431429173,0.017570589119321196,-1.595224999999999,0.24769883805743115,0.017514952808243802,0.0,0.0,0.0,0.0035449999999999458,0.001148030922928262,8.117804506144248e-05
VAL 611,R VAL 611,0.0,0.0,0.0,-0.0017600000000000037,0.00043863424398924653,3.1016124838543084e-05,-1.111975000000001,0.12368259527919911,0.008745680183667295,1.1122900000000002,0.12342421115809844,0.008727409667249175,0.0,0.0,0.0,-0.0014450000000004407,0.0009679746897517169,6.844614671403835e-05
VAL 612,R VAL 612,0.0,0.0,0.0,-0.0022499999999999686,0.00043301270189220894,3.061862178478899e-05,0.6082650000000001,0.2495150391759976,0.017643377620937498,-0.60238,0.24888247346890435,0.017598648470834328,0.0,0.0,0.0,0.003634999999999837,0.0013460219166119202,9.517812248620024e-05
PRO 613,R PRO 613,0.0,0.0,0.0,-0.0018000000000000227,0.00040000000000000815,2.8284271247462475e-05,1.4929549999999991,0.20904174935883812,0.014781483852273306,-1.4900750000000007,0.20844226868607663,0.014739094167383313,0.0,0.0,0.0,0.0010799999999997788,0.0010740577265676938,7.59473501841823e-05
SER 614,R SER 614,0.0,0.0,0.0,-0.0027199999999999967,0.000481248376620632,3.4029399054346644e-05,-1.1368500000000004,0.35548934934818893,0.025136892956369797,1.1379899999999998,0.3545194633585005,0.025068311660341146,0.0,0.0,0.0,-0.0015799999999999504,0.0021572204337991555,0.00015253851972535685
PRO 615,R PRO 615,0.0,0.0,0.0,-0.0034950000000000163,0.0005744345045346788,4.061865335040059e-05,-0.6646050000000001,0.33833376859988357,0.023923810208137785,0.6665599999999998,0.336908572761217,0.02382303364393379,0.0,0.0,0.0,-0.0015400000000001235,0.001951512234140329,0.0001379927534329136
LYS 616,R LYS 616,0.0,0.0,0.0,-0.012144999999999993,0.002045476717051614,0.0001446370457386393,-140.17797,5.151167049233409,0.3642425151537642,140.07513,5.149485836770223,0.36412363548043075,0.0,0.0,0.0,-0.11498499999999759,0.01253254862348562,0.0008861850117216813
VAL 617,R VAL 617,0.0,0.0,0.0,-0.0038199999999999953,0.0005075431016179816,3.588871688985277e-05,-0.5571350000000005,0.13296953325856103,0.009402365865833867,0.55788,0.1326988907263354,0.009383228548852441,0.0,0.0,0.0,-0.003075000000000172,0.0008598691760961713,6.0801932535089224e-05
SER 618,R SER 618,0.0,0.0,0.0,-0.0015450000000000103,0.0004979708826829053,3.5211858797853306e-05,2.1727249999999994,0.1596208300160116,0.0112868971322947,-2.166539999999999,0.15900606403531287,0.011243426612915214,0.0,0.0,0.0,0.0046399999999996965,0.0009951884243701518,7.037044834304898e-05
ASP 619,R ASP 619,0.0,0.0,0.0,-0.0014450000000000068,0.000496965793591464,3.5140788266627826e-05,107.20849999999999,1.8249040440547102,0.12904020245658396,-107.14164000000002,1.819359387364934,0.12864813602211475,0.0,0.0,0.0,0.06541499999999772,0.005649139314979498,0.0003994544717489531
THR 620,R THR 620,0.0,0.0,0.0,-0.0007749999999999944,0.000417582327212248,2.9527529527544033e-05,0.8046250000000001,0.32639230134149966,0.02307942096056575,-0.8027650000000004,0.3256526673850523,0.02302712094194577,0.0,0.0,0.0,0.001085000000000076,0.001042964524804158,7.374872880260252e-05
VAL 621,R VAL 621,0.0,0.0,0.0,-0.000749999999999994,0.0004330127018922147,3.06186217847894e-05,0.9268099999999997,0.2221946306732027,0.015711533009226206,-0.9250549999999998,0.22169019368253504,0.015675863927547964,0.0,0.0,0.0,0.0010049999999998827,0.0008514546376642397,6.0206934816511864e-05
VAL 622,R VAL 622,0.0,0.0,0.0,-0.000555000000000001,0.0004969657935914709,3.5140788266628314e-05,0.1745199999999999,0.14121515357779413,0.009985419270115797,-0.17434000000000008,0.14087031056968657,0.009961035187168035,0.0,0.0,0.0,-0.0003750000000000964,0.0008799857953398673,6.222439232326576e-05
GLU 623,R GLU 623,0.0,0.0,0.0,-0.0011549999999999865,0.00036190468358395384,2.5590525590538557e-05,102.89797999999999,1.5093114289638565,0.1067244346342701,-102.84897,1.5060364335219174,0.10649285748573509,0.0,0.0,0.0,0.047855000000001854,0.003397642565074848,0.00024024960978124803
PRO 624,R PRO 624,0.0,0.0,0.0,-0.0009300000000000308,0.0002740437921208964,1.937782237507624e-05,-0.22820999999999994,0.13754837658075117,0.009726138982145005,0.2266900000000001,0.13719899380097478,0.009701433888864035,0.0,0.0,0.0,-0.002450000000000281,0.0007331439149307789,5.184110338332071e-05
TYR 625,R TYR 625,0.0,0.0,0.0,-0.0007700000000000084,0.00042083250825001987,2.9757352032733276e-05,0.568005,0.23701617028169175,0.01675957412570497,-0.5674799999999998,0.2367061460968011,0.01673765210535817,0.0,0.0,0.0,-0.00024500000000003295,0.0007449664421970424,5.267708230339449e-05
ASN 626,R ASN 626,0.0,0.0,0.0,-0.00057499999999999,0.0004943429983321199,3.495532863527322e-05,-0.9425349999999999,0.1973436058629715,0.013954300192951246,0.9408250000000001,0.19706324968141628,0.01393447601723872,0.0,0.0,0.0,-0.002284999999999684,0.0008147238796060763,5.760967800640689e-05
ALA 627,R ALA 627,0.0,0.0,0.0,-0.0005700000000000128,0.000495075751779472,3.5007142128429264e-05,-0.50103,0.23809911612603651,0.016836149960724366,0.49990999999999985,0.23763255648164056,0.01680315921188633,0.0,0.0,0.0,-0.0016900000000000248,0.0009294622100978441,6.572290316168211e-05
THR 628,R THR 628,0.0,0.0,0.0,-0.0006749999999999634,0.00046837484987985304,3.3119103248727526e-05,0.7288250000000002,0.14549681912330617,0.010288178744316234,-0.7277750000000002,0.1451690200249341,0.01026499984778366,0.0,0.0,0.0,0.0003750000000001852,0.0007774155902728874,5.4971583568210126e-05
LEU 629,R LEU 629,0.0,0.0,0.0,-0.0005200000000000138,0.0004995998398718844,3.532704346531227e-05,0.02063500000000001,0.15349095014039102,0.010853449169503674,-0.020965000000000022,0.15325424553662456,0.010836711626457541,0.0,0.0,0.0,-0.0008499999999999553,0.0007729812416868771,5.4658027772678835e-05
SER 630,R SER 630,0.0,0.0,0.0,-0.0004049999999999976,0.0004908920451586037,3.471130939621816e-05,-0.6335449999999999,0.5203349863068986,0.03679323973062173,0.6324199999999996,0.5195127270818304,0.03673509722322784,0.0,0.0,0.0,-0.001530000000000052,0.001099590832991912,7.775281345391454e-05
VAL 631,R VAL 631,0.0,0.0,0.0,-0.0007400000000000024,0.00043863424398922637,3.101612483854166e-05,-0.44038,0.14011975449593186,0.009907962858226765,0.4395650000000002,0.1399275733191994,0.00989437359689837,0.0,0.0,0.0,-0.0015549999999997567,0.000739577582137212,5.229603235427734e-05
HID 632,R HID 632,0.0,0.0,0.0,-0.0004450000000000109,0.0004969657935914825,3.5140788266629134e-05,-0.53586,0.6098886622982921,0.04312564088799146,0.5347149999999999,0.6092758027158144,0.04308230517132294,0.0,0.0,0.0,-0.0015899999999999092,0.0009120855223057249,6.449418578444521e-05
GLN 633,R GLN 633,0.0,0.0,0.0,-0.00046000000000004094,0.000498397431775128,3.524202037341527e-05,-0.3401350000000001,0.42303285543205643,0.02991294007407155,0.3394250000000001,0.42255995358647025,0.029879500863886587,0.0,0.0,0.0,-0.0011700000000000087,0.0008608716512930503,6.0872818236057674e-05
LEU 634,R LEU 634,0.0,0.0,0.0,-0.0007200000000000173,0.00044899888641288226,3.174901573277574e-05,-0.6482249999999999,0.15963816703720973,0.011288123044820178,0.6473799999999998,0.1594566574339251,0.011275288377686873,0.0,0.0,0.0,-0.0015649999999999542,0.0007455031857744577,5.271503580572935e-05
VAL 635,R VAL 635,0.0,0.0,0.0,-0.0006400000000000566,0.000480000000000041,3.394112549695718e-05,-0.03495500000000021,0.11658230129397842,0.008243613581130535,0.034760000000000006,0.11631677609012381,0.008224838113908381,0.0,0.0,0.0,-0.0008350000000001978,0.0007666648550701212,5.421139179174843e-05
GLU 636,R GLU 636,0.0,0.0,0.0,-0.0004300000000000015,0.0004950757517794641,3.50071421284287e-05,94.19916500000001,1.0972486353502815,0.07758719507038693,-94.17712499999999,1.095944715479497,0.07749499401211138,0.0,0.0,0.0,0.021610000000002145,0.0015355455056786254,0.00010857946398858822
ASN 637,R ASN 637,0.0,0.0,0.0,-0.0003799999999999937,0.0004853864439804554,3.432200460346043e-05,-1.3067049999999998,0.15988723518467202,0.011305734822424994,1.3049300000000001,0.15974293442903964,0.011295531218141194,0.0,0.0,0.0,-0.0021549999999992764,0.0007422769025098227,5.2486903128284145e-05
THR 638,R THR 638,0.0,0.0,0.0,-0.0006349999999999745,0.00048143016108256,3.404225315692101e-05,-0.5211949999999997,0.24491571402219184,0.017318156220423705,0.52055,0.24462609734041063,0.01729767722846048,0.0,0.0,0.0,-0.0012799999999998147,0.0008255906976223383,5.837807807732879e-05
ASP 639,R ASP 639,0.0,0.0,0.0,-0.0005899999999999722,0.0004918333050942936,3.477786652455671e-05,97.11748500000002,1.1847231574401378,0.08377257784546592,-97.09163000000001,1.1831334468675796,0.08366016833286793,0.0,0.0,0.0,0.025265000000001835,0.0017985480254918277,0.00012717655051149468
GLU 640,R GLU 640,0.0,0.0,0.0,-0.0011149999999999903,0.00031902194281895784,2.2558257911459208e-05,104.70212499999997,1.3567535625088554,0.0959369644449018,-104.66252499999997,1.3542004280689555,0.09575643057732838,0.0,0.0,0.0,0.03848499999999902,0.0027403968690689526,0.00019377532092610398
THR 641,R THR 641,0.0,0.0,0.0,-0.0013449999999999651,0.0004753682782853876,3.361361331365714e-05,0.6310749999999997,0.3136235791119672,0.022176535953006764,-0.6260100000000002,0.31303795281083724,0.022135125920129745,0.0,0.0,0.0,0.0037200000000003207,0.0013496666255045132,9.543584232354057e-05
TYR 642,R TYR 642,0.0,0.0,0.0,-0.0030200000000000092,0.0004118252056394358,2.9120439557118946e-05,-0.5948150000000003,0.33416861129525516,0.023629289110656645,0.5938,0.3336030275641993,0.023589296301500806,0.0,0.0,0.0,-0.004035000000000037,0.001440060762606477,0.00010182767305597109
CYS 643,R CYS 643,0.0,0.0,0.0,-0.0025550000000000095,0.0004969657935914426,3.5140788266626315e-05,1.180985,0.6340040810397053,0.0448308585003121,-1.1711150000000008,0.631832138922197,0.044677279000348624,0.0,0.0,0.0,0.0073149999999999075,0.0033340328432693504,0.00023575172321744234
ILE 644,R ILE 644,0.0,0.0,0.0,-0.0036700000000000304,0.0005010987926546952,3.543303543305267e-05,-0.6298349999999998,0.31778989564647986,0.02247113902041912,0.63373,0.31675954145060875,0.02239828197652667,0.0,0.0,0.0,0.00022499999999985753,0.0022966007489330503,0.00016239419632486636
ASP 645,R ASP 645,0.0,0.0,0.0,-0.005290000000000008,0.0006292058486696482,4.449157223565448e-05,128.52163000000007,2.6107348358432536,0.18460683063047126,-128.38118000000009,2.5962012860296717,0.18357915346768164,0.0,0.0,0.0,0.1351599999999996,0.015466880745647275,0.0010936736259050833
ASN 646,R ASN 646,0.0,0.0,0.0,-0.003979999999999968,0.00047916594202840785,3.3882148692192726e-05,1.6081349999999992,0.25872780441035176,0.018294818498006647,-1.6023949999999996,0.2584345158352533,0.01827407986397698,0.0,0.0,0.0,0.00175999999999938,0.002186869909252609,0.00015463505424053296
GLU 647,R GLU 647,0.0,0.0,0.0,-0.01284999999999999,0.0014274102423620348,0.0001009331461909328,141.27666499999998,3.4926460903997154,0.24696737348063222,-140.921935,3.4575913510375713,0.2444886290890623,0.0,0.0,0.0,0.341879999999996,0.039165489911401306,0.0027694183504845178
ALA 648,R ALA 648,0.0,0.0,0.0,-0.008869999999999986,0.000907248587764108,6.415216286299194e-05,1.5400699999999992,0.24312541023102321,0.01719156262531177,-1.5115299999999998,0.2389021956784821,0.016892936260461018,0.0,0.0,0.0,0.01966999999999989,0.006758039656586851,0.0004778655668700169
LEU 649,R LEU 649,0.0,0.0,0.0,-0.008830000000000043,0.0008724104538576691,6.168873479007915e-05,1.5927700000000005,0.2910022115036244,0.020576963709449475,-1.5921,0.2924196470827512,0.02067719154043904,0.0,0.0,0.0,-0.008160000000000089,0.005862115659043322,0.000414514173460938
TYR 650,R TYR 650,0.0,0.0,0.0,-0.01240999999999997,0.001167004712929724,8.25196946189268e-05,0.6264399999999999,0.23192017247320282,0.01639923266497554,-0.6191349999999999,0.23122016948138413,0.016349734978738952,0.0,0.0,0.0,-0.0051050000000000375,0.006111789836046524,0.00043216880382555145
ASP 651,R ASP 651,0.0,0.0,0.0,-0.030885000000000037,0.0036649386079442773,0.00025915029423097843,148.72936500000006,3.231557569000234,0.228505627083478,-148.23504499999999,3.192416506815683,0.22573793603412395,0.0,0.0,0.0,0.4634350000000032,0.046554653634196155,0.003291911128053105
ILE 652,R ILE 652,0.0,0.0,0.0,-0.031060000000000067,0.0034126822295667218,0.0002413130746561455,1.28429,0.33049020545244856,0.02336918653911617,-1.2557050000000003,0.3270188495713943,0.02312372461077564,0.0,0.0,0.0,-0.002475000000000165,0.020407336303398596,0.0014430165886087558
CYS 653,R CYS 653,0.0,0.0,0.0,-0.015375000000000036,0.001847802749213215,0.00013065938542638098,-0.34377499999999983,0.3193137866973488,0.02257889439000501,0.3339399999999999,0.32021129961323985,0.02264235813690792,0.0,0.0,0.0,-0.025209999999999875,0.012091976678773476,0.0008550318707510312
PHE 654,R PHE 654,0.0,0.0,0.0,-0.10535,0.02639976325651431,0.001866745162040072,-0.6402850000000001,0.3964282202051208,0.028031708276075484,0.8685100000000007,0.3991176517018498,0.02822187980096286,-0.002738520000000001,0.011137791235464956,0.0007875607710037365,0.12013648000000013,0.03773993442766988,0.0026686163555341017
ARG 655,R ARG 655,0.0,0.0,0.0,-0.3067800000000001,0.166399674278527,0.011766233806957916,-171.05951000000013,6.769793152664124,0.4786966645479058,171.72520499999987,7.038639679868247,0.4977069847963547,-0.024781103999999984,0.07335199566711993,0.005186769354978676,0.33413389599999577,0.2300036946478627,0.016263717218346373
THR 656,R THR 656,0.0,0.0,0.0,-0.09877999999999997,0.020412045463402324,0.0014433495765059886,0.4456649999999999,0.9338255794178055,0.06603143996517871,-0.20782499999999998,0.9237415300694235,0.06531838999757264,-0.00015292799999999996,0.0015246246498125363,0.00010780724286466096,0.13890707200000013,0.07086477426537707,0.005010896243030207
LEU 657,R LEU 657,0.0,0.0,0.0,-0.03685500000000002,0.005957682015683685,0.0004212717353443073,-0.742255,0.21905679623102323,0.015489654607995626,0.789465,0.21459032777597373,0.015173827594743497,0.0,0.0,0.0,0.010355000000000319,0.021140694761525802,0.0014948728624869817
LYS 658,R LYS 658,0.0,0.0,0.0,-0.28831500000000004,0.1322277042642728,0.009349910634599666,-153.80124999999992,6.727383427271031,0.47569784410653426,154.97499000000005,6.990065031162477,0.49427223844699425,-0.08558103600000004,0.07142438444774661,0.005050466658507661,0.7998439640000009,0.4290246171647237,0.030336621609313857
LEU 659,R LEU 659,0.0,0.0,0.0,-0.018790000000000008,0.002663813056503731,0.00018836002760670522,1.7986899999999997,0.4211621705471641,0.029780662677314496,-1.73825,0.4124353979716098,0.02916358667070977,0.0,0.0,0.0,0.04165000000000007,0.010583832009248896,0.0007483899384679136
THR 660,R THR 660,0.0,0.0,0.0,-0.014289999999999994,0.0025604491793433915,0.00018105109775972428,0.6451450000000004,1.0195405062943794,0.07209240056951216,-0.58794,1.0069749085255308,0.07120387863031062,0.0,0.0,0.0,0.042915000000000134,0.01773718621991638,0.0012542084655271456
THR 661,R THR 661,0.0,0.0,0.0,-0.005524999999999989,0.000793331582631166,5.609701418079533e-05,-0.6017399999999997,0.5498190906107209,0.03887808073966616,0.6199700000000005,0.5481125697336268,0.038757411491223186,0.0,0.0,0.0,0.012705000000000166,0.00518053809946408,0.000366319362032632
PRO 662,R PRO 662,0.0,0.0,0.0,-0.006260000000000018,0.0007761443164772768,5.488169093604802e-05,-0.6218949999999999,0.27891162395102886,0.01972203006475248,0.6256000000000002,0.2780892482639337,0.019663879322249687,0.0,0.0,0.0,-0.002554999999999934,0.0016238765347155416,0.00011482541095070715
THR 663,R THR 663,0.0,0.0,0.0,-0.0025349999999999882,0.0004987734956871732,3.5268612107651934e-05,1.6498000000000004,0.588381840304405,0.041604878920626504,-1.647590000000001,0.5872231619239805,0.041522947986625265,0.0,0.0,0.0,-0.00032500000000008634,0.0017318703762117483,0.00012246172871554245
TYR 664,R TYR 664,0.0,0.0,0.0,-0.0030849999999999576,0.0003972090129893837,2.8086918663320865e-05,1.237104999999999,0.3987791794652806,0.02819794619959071,-1.2360299999999993,0.39800035062799016,0.028142874684367544,0.0,0.0,0.0,-0.002009999999999965,0.0012688183479127998,8.971900579030529e-05
GLY 665,R GLY 665,0.0,0.0,0.0,-0.001034999999999997,0.00023189437250610635,1.6397408331806707e-05,0.46235499999999974,0.142774468918642,0.010095679515267972,-0.46107,0.1427215299105224,0.010091936162104905,0.0,0.0,0.0,0.0002500000000000968,0.0006982120021884049,4.937104414532576e-05
ASP 666,R ASP 666,0.0,0.0,0.0,-0.0036650000000000033,0.0005222786612527822,3.69306783040874e-05,109.23364000000001,1.7090024255098393,0.12084472041422649,-109.163305,1.7019330574303277,0.12034484060345385,0.0,0.0,0.0,0.06667000000000044,0.007520711402521337,0.0005317946032069828
LEU 667,R LEU 667,0.0,0.0,0.0,-0.004659999999999989,0.0005238320341483246,3.704051835490234e-05,0.6671650000000002,0.14228337139314376,0.010060953676217597,-0.6622999999999997,0.1418603891154978,0.010031044312533079,0.0,0.0,0.0,0.00020499999999979758,0.0018635919617764726,0.0001317758513536885
ASN 668,R ASN 668,0.0,0.0,0.0,-0.0020199999999999897,0.0003310589071449494,2.340939982144013e-05,1.9710050000000001,0.2718264979265241,0.019221035999003617,-1.9664700000000004,0.27146997826646646,0.01919582625207831,0.0,0.0,0.0,0.0025150000000010663,0.0014456054095083573,0.00010221973879833154
HIE 669,R HIE 669,0.0,0.0,0.0,-0.003940000000000012,0.0005063595560469298,3.580502757993937e-05,-0.41046500000000025,0.7746601956825975,0.05477674774824625,0.4179350000000002,0.7736436329312092,0.05470486590674542,0.0,0.0,0.0,0.003529999999999971,0.002718289903597629,0.000192212122406481
LEU 670,R LEU 670,0.0,0.0,0.0,-0.00815500000000005,0.0008068302175798712,5.705151181169445e-05,-0.07595500000000008,0.2567038429299413,0.018151702809240788,0.0999949999999999,0.2567311920569841,0.018153636684559934,0.0,0.0,0.0,0.01588499999999979,0.005686982943529991,0.0004021304203862289
VAL 671,R VAL 671,0.0,0.0,0.0,-0.0032749999999999837,0.0005092887196866535,3.601215072722474e-05,0.4858199999999999,0.21576495915694946,0.015256886576231742,-0.48136,0.2158964344309557,0.01526618328201256,0.0,0.0,0.0,0.001185000000000036,0.0032079237833840426,0.0002268344660760462
SER 672,R SER 672,0.0,0.0,0.0,-0.001759999999999975,0.00043863424398927017,3.101612483854476e-05,-0.26766,0.41335052243828135,0.02922829574231109,0.26972500000000005,0.4123630431731243,0.029158470413843722,0.0,0.0,0.0,0.00030499999999998416,0.0026042225327342814,0.0001841463412615216
ALA 673,R ALA 673,0.0,0.0,0.0,-0.002704999999999977,0.0004560427611529478,3.2247092892228636e-05,-0.4330549999999998,0.22278344187798188,0.015753168248800006,0.44266999999999995,0.22232123402860127,0.015720485218338538,0.0,0.0,0.0,0.006910000000000083,0.0027734274823762194,0.00019611093799173587
THR 674,R THR 674,0.0,0.0,0.0,-0.004005000000000032,0.0004847421995246391,3.4276449641115474e-05,-0.31165999999999977,0.4865656218846543,0.034405385072688865,0.3220400000000001,0.48499331789211286,0.03429420639116759,0.0,0.0,0.0,0.006375000000000625,0.00450714710210335,0.0003187034279702575
MET 675,R MET 675,0.0,0.0,0.0,-0.0021550000000000223,0.0003885550154096562,2.7474988626021137e-05,0.17489500000000013,0.3301924953341611,0.023348135254769278,-0.1752650000000002,0.3293967133639919,0.023291864972024012,0.0,0.0,0.0,-0.002524999999999938,0.0022202195837350497,0.00015699323233822274
SER 676,R SER 676,0.0,0.0,0.0,-0.001585000000000003,0.0004927220311696979,3.484070894801028e-05,-0.7457549999999996,0.3843265993591913,0.027175994459724958,0.7489450000000001,0.3840179318404282,0.027154168370160017,0.0,0.0,0.0,0.0016050000000000944,0.0021491800762153137,0.00015196998058828693
GLY 677,R GLY 677,0.0,0.0,0.0,-0.0015599999999999948,0.0004963869458396192,3.5099857549567426e-05,-0.8379550000000003,0.21044083010433037,0.014880413800529815,0.8444449999999999,0.209688619087923,0.014827224449471326,0.0,0.0,0.0,0.004929999999999947,0.0026163142013145737,0.0001850013513464201
VAL 678,R VAL 678,0.0,0.0,0.0,-0.0025249999999999995,0.0004993746088859685,3.531111722956482e-05,-0.22202,0.1640902788101722,0.011602934887346402,0.22245000000000004,0.16372723505880135,0.011577263817500228,0.0,0.0,0.0,-0.002094999999999872,0.002386624184910589,0.0001687598145294094
THR 679,R THR 679,0.0,0.0,0.0,-0.001369999999999989,0.00048280430818291526,3.413942003022191e-05,-0.8555749999999998,0.2301662754944792,0.016275213420259733,0.8568699999999997,0.23028098727424362,0.016283324767995072,0.0,0.0,0.0,-7.499999999970086e-05,0.0020222203144073993,0.00014299256973706643
THR 680,R THR 680,0.0,0.0,0.0,-0.0018150000000000132,0.0003882975663070505,2.7456784225394845e-05,-1.3585099999999992,0.21988121770629102,0.015547950009567393,1.36387,0.21931487204473915,0.015507903323789502,0.0,0.0,0.0,0.0035449999999998764,0.002697772229080861,0.00019076130372798247
CYS 681,R CYS 681,0.0,0.0,0.0,-0.0014150000000000395,0.0004927220311697465,3.484070894801372e-05,-0.8687049999999996,0.5014969072437044,0.035461186385610445,0.8652149999999992,0.5011408971287431,0.03543601266896443,0.0,0.0,0.0,-0.00490499999999999,0.0014408244167837395,0.00010188167156069346
LEU 682,R LEU 682,0.0,0.0,0.0,-0.001054999999999896,0.0002489477856900958,1.760326674228421e-05,-0.5761649999999999,0.14773719157679968,0.010446596999741114,0.5753249999999999,0.14763275170164725,0.010439211985346458,0.0,0.0,0.0,-0.0018949999999999343,0.0010119164985311377,7.155330181059145e-05
ARG 683,R ARG 683,0.0,0.0,0.0,-0.001709999999999985,0.00045376205218152405,3.208582241426797e-05,-103.28533999999992,1.3324138225093038,0.09421588492430176,103.25729000000003,1.3314256741903014,0.0941460122865833,0.0,0.0,0.0,-0.02975999999999985,0.0023605931457992752,0.00016691914210171518
PHE 684,R PHE 684,0.0,0.0,0.0,-0.0017650000000000276,0.0004239988207530765,2.9981244136959983e-05,0.43227000000000027,0.1916888027507079,0.013554445230255608,-0.43182500000000007,0.19127740163176596,0.013525354778156449,0.0,0.0,0.0,-0.0013200000000000145,0.0008761278445529613,6.195159400697523e-05
PRO 685,R PRO 685,0.0,0.0,0.0,-0.0013050000000000177,0.00046040742826324607,3.255572146336002e-05,0.9287549999999999,0.1322174533675506,0.009349185786741116,-0.9282599999999996,0.13219036424792963,0.009347270296723078,0.0,0.0,0.0,-0.0008100000000000395,0.000976678043164631,6.906156673577182e-05
GLY 686,R GLY 686,0.0,0.0,0.0,-0.0009700000000000003,0.0002628687885618955,1.8587630295440908e-05,-1.1426300000000003,0.1199346201061214,0.008480658317607088,1.1426000000000005,0.11985891706501725,0.00847530530423497,0.0,0.0,0.0,-0.0009999999999999942,0.0008426149773176086,5.958187643906299e-05
GLN 687,R GLN 687,0.0,0.0,0.0,-0.004109999999999944,0.0005271622141238972,3.7275997639232244e-05,-0.17912500000000045,0.43697138278724784,0.030898542795332554,0.18905999999999995,0.4367057778413287,0.030879761689494942,0.0,0.0,0.0,0.005824999999999925,0.0026066021944274645,0.00018431460875353956
LEU 688,R LEU 688,0.0,0.0,0.0,-0.003924999999999985,0.0004351723796382461,3.0771334062729045e-05,-0.20394999999999971,0.20215327724278945,0.014294395317746058,0.20861000000000016,0.2019649422548377,0.014281078023034521,0.0,0.0,0.0,0.00073500000000018,0.0017449283652918415,0.00012338506797826183
ASN 689,R ASN 689,0.0,0.0,0.0,-0.0022250000000000347,0.000417582327212249,2.9527529527544104e-05,-0.9853000000000001,0.24764185833578298,0.01751092373348705,0.9871249999999996,0.24737069223131697,0.017491749394357464,0.0,0.0,0.0,-0.00040000000000020466,0.0013564659966239406,9.591663046617568e-05
ALA 690,R ALA 690,0.0,0.0,0.0,-0.0009450000000000097,0.0002489477856900898,1.7603266742283786e-05,-0.8866549999999995,0.07663443074102232,0.00541887256493477,0.8850950000000004,0.07655413754330347,0.005413194978475754,0.0,0.0,0.0,-0.002505000000000075,0.0007141253391387608,5.0496286992216076e-05
ASP 691,R ASP 691,0.0,0.0,0.0,-0.0010549999999999477,0.00022798026230357211,1.6120638945154365e-05,102.60069499999997,1.1148715585126472,0.07883332391763076,-102.56737499999997,1.113032342019522,0.07870327167219487,0.0,0.0,0.0,0.03226499999999632,0.0021224455234482667,0.00015007956223293006
LEU 692,R LEU 692,0.0,0.0,0.0,-0.0014049999999999774,0.000490892045158626,3.471130939621974e-05,1.1994850000000006,0.15486910529540307,0.010950899455067296,-1.1966699999999997,0.15439449828281074,0.010917339671367024,0.0,0.0,0.0,0.0014100000000004242,0.0011277854405872543,7.974647327627057e-05
ARG 693,R ARG 693,0.0,0.0,0.0,-0.0013099999999999935,0.000462493243193866,3.270321085153417e-05,-101.90709500000003,1.2370521072190523,0.08747279336956999,101.87559499999998,1.2351330620529808,0.08733709638453675,0.0,0.0,0.0,-0.03281000000000219,0.002230224203976401,0.00015770066581980832
LYS 694,R LYS 694,0.0,0.0,0.0,-0.0014849999999999807,0.0004997749493521988,3.533942557541031e-05,-103.68675499999998,1.0432095882340542,0.07376605740391257,103.66229500000001,1.0420529151466151,0.07368426826553816,0.0,0.0,0.0,-0.02594499999999826,0.002020389813870541,0.00014286313380280859
LEU 695,R LEU 695,0.0,0.0,0.0,-0.002710000000000008,0.0004752893855326946,3.360803475361557e-05,1.0528649999999993,0.1355398346428123,0.009584113619683591,-1.0457599999999998,0.13506095808930135,0.009550251933849707,0.0,0.0,0.0,0.004394999999999816,0.0017660620034415774,0.0001248794418629439
ALA 696,R ALA 696,0.0,0.0,0.0,-0.0010900000000000287,0.00028618176042508704,2.02361063448483e-05,0.9097799999999999,0.20910155810036493,0.01478571296894409,-0.9079450000000006,0.20867513501852294,0.014755560303661597,0.0,0.0,0.0,0.0007450000000000745,0.0010487969298200149,7.416114211633641e-05
VAL 697,R VAL 697,0.0,0.0,0.0,-0.001360000000000039,0.0004800000000000083,3.394112549695487e-05,0.42209,0.1260115149500235,0.008910359672875161,-0.41811000000000015,0.1257231001049525,0.008889965663600705,0.0,0.0,0.0,0.0026200000000001296,0.0012188519188152099,8.618584570564702e-05
ASN 698,R ASN 698,0.0,0.0,0.0,-0.00238999999999999,0.00048774993593029474,3.448912872196155e-05,1.2025050000000004,0.3834344011366193,0.027112906518390635,-1.1946750000000002,0.38287379039965513,0.0270732653530193,0.0,0.0,0.0,0.005439999999999188,0.0018778711350886867,0.00013278554138156895
MET 699,R MET 699,0.0,0.0,0.0,-0.003070000000000013,0.0004950757517794082,3.500714212842475e-05,1.22917,0.4846930380147812,0.034272973397416084,-1.2273699999999999,0.4840515603734786,0.03422761407840162,0.0,0.0,0.0,-0.0012700000000000317,0.0018295081306186004,0.00012936576053963362
VAL 700,R VAL 700,0.0,0.0,0.0,-0.0015350000000000192,0.0004987734956871528,3.526861210765049e-05,-0.5722450000000001,0.14206669199710262,0.010045632129189188,0.572555,0.14186587671106754,0.010031432344137056,0.0,0.0,0.0,-0.001225000000000147,0.0010461237976451745,7.397212312755264e-05
PRO 701,R PRO 701,0.0,0.0,0.0,-0.0017499999999999805,0.00043301270189220016,3.061862178478837e-05,-1.3544650000000005,0.1349704366704038,0.009543851102935198,1.3492800000000005,0.1346104067299333,0.00951839314170151,0.0,0.0,0.0,-0.00693500000000002,0.0009543453253409294,6.74824051142253e-05
PHE 702,R PHE 702,0.0,0.0,0.0,-0.001304999999999985,0.0004604074282632748,3.255572146336205e-05,1.16881,0.11725299100662707,0.008291038505519127,-1.1667899999999998,0.11687547176375734,0.008264343863852967,0.0,0.0,0.0,0.0007150000000003765,0.0007834379362778733,5.539742773808785e-05
PRO 703,R PRO 703,0.0,0.0,0.0,-0.0007650000000000168,0.0004239988207530857,2.9981244136960634e-05,0.6824699999999997,0.20314068794803378,0.014364215798295504,-0.68133,0.20269403321262247,0.014332632539069664,0.0,0.0,0.0,0.0003749999999995879,0.0008569568250503144,6.0595998217717115e-05
ARG 704,R ARG 704,0.0,0.0,0.0,-0.0011750000000000016,0.0003799671038392351,2.686773157525362e-05,-100.27168499999999,1.2816097283390429,0.09062349297431861,100.24225499999991,1.279839486025328,0.0904983179398815,0.0,0.0,0.0,-0.030604999999995358,0.002004738137516514,0.00014175639315412166
LEU 705,R LEU 705,0.0,0.0,0.0,-0.0018499999999999884,0.0003570714214271479,2.5248762345905576e-05,0.6180650000000002,0.16967619389590194,0.011997918730971575,-0.6158399999999999,0.16939496568670517,0.011978032893593176,0.0,0.0,0.0,0.00037499999999989874,0.0008511022265274108,6.0182015586050124e-05
HID 706,R HID 706,0.0,0.0,0.0,-0.0014100000000000711,0.0004918333050942866,3.477786652455622e-05,-0.4137799999999999,0.4956374699314003,0.03504686159986367,0.41380999999999935,0.4944578282320954,0.034963448335368776,0.0,0.0,0.0,-0.001380000000000008,0.0014232357499725482,0.00010063796500327105
PHE 707,R PHE 707,0.0,0.0,0.0,-0.002554999999999952,0.0004969657935914878,3.514078826662951e-05,1.1053549999999994,0.23487668887099358,0.016608289944332246,-1.099944999999999,0.23375523946000085,0.016528991496005185,0.0,0.0,0.0,0.0028550000000004427,0.0016534736163600725,0.00011691824066412511
PHE 708,R PHE 708,0.0,0.0,0.0,-0.0037199999999999412,0.0004600000000000164,3.2526911934582346e-05,-1.1639750000000004,0.29692934239478375,0.020996075154061378,1.1661400000000004,0.2958465994396397,0.020919513665474947,0.0,0.0,0.0,-0.0015550000000001329,0.002194760807012698,0.00015519302497211382
MET 709,R MET 709,0.0,0.0,0.0,-0.00889500000000001,0.0010119164985313964,7.155330181060975e-05,0.7520550000000003,0.6188027326822334,0.043755960849637364,-0.7254049999999999,0.615874655246504,0.043548914508573004,0.0,0.0,0.0,0.017755000000000017,0.006304361585442182,0.00044578568281181406
PRO 710,R PRO 710,0.0,0.0,0.0,-0.006174999999999989,0.0006814506585219257,4.81858381684892e-05,1.7995349999999994,0.2850674986297221,0.02015731613769633,-1.7886649999999997,0.2841470266868897,0.020092228942429458,0.0,0.0,0.0,0.004695000000000045,0.006905213610019596,0.0004882723369186496
GLY 711,R GLY 711,0.0,0.0,0.0,-0.005854999999999967,0.0007442949684096615,5.262960193654988e-05,-1.585390000000001,0.2487536289182485,0.017589537785285558,1.62187,0.2527903540485679,0.01787497735662906,0.0,0.0,0.0,0.030624999999999916,0.00832732700210567,0.0005888309392346763
PHE 712,R PHE 712,0.0,0.0,0.0,-0.01873000000000001,0.0017936276090649665,0.00012682862452932517,1.519979999999999,0.34813244548591427,0.024616681295414604,-1.4573049999999999,0.35000455993458257,0.024749059777595672,0.0,0.0,0.0,0.043944999999999936,0.02004524819003232,0.0014174130925739222
ALA 713,R ALA 713,0.0,0.0,0.0,-0.01890999999999998,0.0020885162197120054,0.00014768039815764525,-1.0871450000000005,0.23183449694771202,0.01639317449046991,1.191265,0.2383306207246536,0.01685251980788017,0.0,0.0,0.0,0.08521000000000001,0.023203359670530332,0.0016407252969342452
PRO 714,R PRO 714,0.0,0.0,0.0,-0.033655000000000004,0.0043053426112215605,0.00030443369557261633,-1.9641000000000002,0.24533925491042033,0.01734810508384132,2.06468,0.2556574614596575,0.018077712465906223,0.0,0.0,0.0,0.06692500000000001,0.023708424135737247,0.0016764387477626618
LEU 715,R LEU 715,0.0,0.0,0.0,-0.04246500000000006,0.00562483555315162,0.00039773593626926955,-1.3906849999999988,1.045777861581991,0.07394766175393926,1.5451249999999996,1.0493574840706106,0.07420077928751832,0.0,0.0,0.0,0.11197499999999988,0.033793851141886384,0.0023895861304836616
THR 716,R THR 716,0.0,0.0,0.0,-0.18682500000000013,0.03884191518192589,0.0027465381619412505,-3.626859999999996,0.4915002445574572,0.034754315588142445,4.117209999999999,0.5224302785061413,0.03694139926288691,-0.00941227200000001,0.011620156113908963,0.0008216691186591347,0.2941127279999998,0.10204252051332154,0.007215495822433703
SER 717,R SER 717,0.0,0.0,0.0,-0.10404000000000004,0.020813658976739063,0.001471747940375645,1.25363,1.0921032749241257,0.07722336314548857,-1.2111000000000003,1.1198950709776336,0.07918853989056747,-0.00014810400000000022,0.0011428168127849728,8.080935179742514e-05,-0.061658104000000026,0.09818413212015266,0.0069426665627075855
ARG 718,R ARG 718,0.0,0.0,0.0,-0.10045499999999993,0.023298883556943685,0.0016474798557190628,-115.34509999999992,1.972434881062428,0.1394722079848124,115.57825499999996,2.017825839854203,0.14268183346143473,-5.1803999999999736e-05,0.0006663348899645084,4.7116991923509585e-05,0.1326481959999998,0.1076538179898214,0.007612274472122506
GLY 719,R GLY 719,0.0,0.0,0.0,-0.2347100000000001,0.07516751891608481,0.005315146235053165,-0.5707650000000001,0.35497284371483956,0.025100370492783557,1.12311,0.45455928975217225,0.03214219562351017,-0.009838332000000007,0.014573158262784897,0.0010304779030919967,0.30779666800000016,0.14400602781269992,0.010182763879809867
SER 720,R SER 720,0.0,0.0,0.0,-1.1886499999999995,0.3228644723409517,0.02282996577965035,1.1976750000000005,0.8663761419701013,0.06126204450452976,-0.9003199999999998,0.8519954798002158,0.060245178130701876,-0.17883298799999992,0.0435885332208537,0.0030821747422440757,-1.0701279879999996,0.40279945397731975,0.028482222536560145
GLN 721,R GLN 721,0.0,0.0,0.0,-0.4506499999999999,0.07641359499460888,0.005403257119553037,2.2307200000000007,1.1287292640841726,0.07981321167576198,-1.3825550000000002,1.153587897377135,0.08157098249301031,-0.010165608000000003,0.009040236473363737,0.0006392412513845458,0.38734939200000057,0.15875201301002215,0.011225462492640167
GLN 722,R GLN 722,0.0,0.0,0.0,-2.0541400000000003,0.5810401796777902,0.041085745119201544,-0.4423000000000003,1.8530449346953244,0.1310300639166447,3.3158199999999995,1.650992670365319,0.11674281129046034,-0.41205650400000016,0.08362919616315002,0.005913477171214338,0.40732349599999984,0.620114552973831,0.043848720552026044
TYR 723,R TYR 723,0.0,0.0,0.0,-7.583240000000003,0.9380124105788713,0.06632749363574598,-10.980355000000001,2.4231900315441472,0.17134541034085105,9.826985000000002,1.364365143491651,0.09647518449775033,-1.294060176,0.05814819223534829,0.004111698104335372,-10.030670176000003,1.5323570346082644,0.10835400503704129
ARG 724,R ARG 724,0.0,0.0,0.0,-2.6719500000000007,0.9749257446082721,0.06893766051658533,-177.57215999999985,3.5354682100736783,0.24999535460125633,176.0833,3.32859000328806,0.23536685631147397,-0.6252169319999995,0.04703562464011389,0.0033259209140369594,-4.786026931999999,1.4702349102206298,0.10396130749542022
ALA 725,R ALA 725,0.0,0.0,0.0,-1.6515549999999997,0.31474643282331255,0.022255933700364043,-0.2853799999999999,1.0210434494182898,0.07219867469697763,0.31871000000000016,1.1318267738041894,0.08003223868854349,-0.2720476080000001,0.054779589568553076,0.003873501925453974,-1.8902726079999996,0.4877822005943863,0.034491410178238736
LEU 726,R LEU 726,0.0,0.0,0.0,-0.363985,0.23518744604038727,0.016630263794510308,-0.11069000000000007,0.5555667591748089,0.03928450228143409,0.24259499999999992,0.5309046251211231,0.037540626058644805,-0.053238311999999996,0.057029822837209074,0.004032617445805796,-0.285318312,0.28634855395989595,0.020247900428800442
THR 727,R THR 727,0.0,0.0,0.0,-0.19915500000000003,0.03670627977608184,0.0025955259341798095,-1.913780000000001,0.8291229050026301,0.058627842856444935,2.052215000000001,0.8197170418961632,0.05796274789789543,-0.0017292239999999993,0.008794614799490879,0.000621873176264357,-0.06244922399999984,0.11239129812806468,0.007947264905271346
VAL 728,R VAL 728,0.0,0.0,0.0,-0.054544999999999996,0.005260986124292653,0.00037200789642156674,-0.16480000000000003,0.3690216253825781,0.026093769371250276,0.3636849999999998,0.380142704487407,0.02688014841616393,0.0,0.0,0.0,0.1443400000000002,0.04446126853790825,0.0031438864483311017
PRO 729,R PRO 729,0.0,0.0,0.0,-0.23063999999999993,0.04118641038012476,0.0029123190072518224,-1.132335,0.8230897720024227,0.05820123593082024,1.219385,0.7815344373570497,0.05526283003859829,-0.002397564000000001,0.008117540799349515,0.0005739968145778509,-0.14598756400000007,0.0899846304382539,0.006362874238545474
GLU 730,R GLU 730,0.0,0.0,0.0,-0.80976,0.1649205335911823,0.01166164276592288,170.80522499999995,4.445956330687968,0.3143765870288723,-168.19351000000006,4.276149489890667,0.30236943016690865,-0.18481784400000012,0.06245592583073286,0.004416300868019526,1.6171371560000016,0.3744170087274529,0.02647528058627647
LEU 731,R LEU 731,0.0,0.0,0.0,-0.06800000000000005,0.007469270379361026,0.0005281571735761998,0.6994500000000001,0.4095110102304938,0.02895680123045358,-0.6688999999999998,0.42176785083740087,0.02982349074136024,0.0,0.0,0.0,-0.03745000000000001,0.060034385980036374,0.004245072143085431
THR 732,R THR 732,0.0,0.0,0.0,-0.072575,0.009908802904488562,0.000700658172720482,-2.437504999999999,0.42836906981597755,0.030290267411745134,2.8416549999999985,0.4333088344068303,0.03063956151571085,0.0,0.0,0.0,0.3315750000000001,0.0865917107753401,0.006122958588378722
GLN 733,R GLN 733,0.0,0.0,0.0,-1.4125200000000007,0.44810127158935625,0.031685544779914865,-2.1905950000000014,3.045590103900225,0.2153557415182491,3.7800699999999994,2.5247312282894594,0.17852545721969182,-0.317965356,0.08577345798043445,0.006065099378378459,-0.1410103559999997,0.9564089271827617,0.06762832379982817
GLN 734,R GLN 734,0.0,0.0,0.0,-0.24356999999999995,0.03536686443551448,0.002500814967165763,-1.9166250000000007,1.001293790240906,0.07080216290393251,2.579984999999999,0.9652680222482298,0.06825475641942505,-0.001384164000000001,0.0059365149411674195,0.00041977499715147406,0.41840583599999925,0.0975933957640926,0.006900895194381236
MET 735,R MET 735,0.0,0.0,0.0,-0.04473000000000004,0.0047683435278932495,0.0003371728043600302,-1.6378650000000006,0.6571241791130487,0.04646569631324801,1.7278900000000004,0.6555391734290151,0.04635361948650808,0.0,0.0,0.0,0.04529500000000018,0.041121988947520574,0.0029077637240670054
PHE 736,R PHE 736,0.0,0.0,0.0,-0.17901499999999984,0.0531953454260809,0.0037614789478342594,-0.23532499999999992,0.5630320411619573,0.03981237743309233,0.3967350000000001,0.5494268784606374,0.038850347152567376,-0.0018109079999999993,0.008083820512278583,0.0005716124302127096,-0.01941590800000042,0.06384579906614646,0.00451457974699459
ASP 737,R ASP 737,0.0,0.0,0.0,-0.3626199999999999,0.09171867639690431,0.006485489804170558,182.68673500000006,4.91700883309731,0.3476850289037261,-181.80960499999986,4.807793121488963,0.33996231187468845,-0.019465775999999987,0.019180457055853084,0.0013562631250451079,0.4950442239999968,0.2843901661105596,0.020109421495954537
ALA 738,R ALA 738,0.0,0.0,0.0,-0.09181999999999998,0.02209813566796969,0.0015625741582401685,-3.8206100000000003,0.5666587226011804,0.040068822536980145,3.9742450000000002,0.5717479995373945,0.040428688760273467,-0.001720908000000001,0.005187946571615401,0.0003668432201222751,0.0600940919999998,0.04107023813748741,0.002904104389196371
LYS 739,R LYS 739,0.0,0.0,0.0,-0.40793,0.6249401772169878,0.04418994371460548,-217.26775999999998,8.764223810608115,0.6197242088317602,215.11890500000004,7.434327224164775,0.5256863193766674,-0.36439271999999995,0.07775082639888087,0.005497813658950669,-2.92117772,1.6561575782908833,0.1171080254322974
ASN 740,R ASN 740,0.0,0.0,0.0,-0.07281,0.015038746623305892,0.0010633999717885889,-2.204655,2.3681215711983614,0.16745148216685027,2.4836600000000004,2.3605189184583955,0.16691389343610663,0.0,0.0,0.0,0.20619499999999985,0.061406163982127976,0.0043420714958415825
MET 741,R MET 741,0.0,0.0,0.0,-0.028444999999999988,0.004205588543830729,0.0002973800178223166,-0.129115,0.8555556392047219,0.060496919416405004,0.21115499999999998,0.8528634304359637,0.06030655150872913,0.0,0.0,0.0,0.053595000000000004,0.01878086725899536,0.0013280078595400025
MET 742,R MET 742,0.0,0.0,0.0,-0.011185000000000033,0.0010491782498699813,7.418810551564977e-05,-1.7596850000000006,0.6515728169399008,0.04607315572950248,1.7487650000000001,0.6541366139997049,0.046254443558159844,0.0,0.0,0.0,-0.02210500000000015,0.008726624490603276,0.0006170655354174177
ALA 743,R ALA 743,0.0,0.0,0.0,-0.0067800000000000195,0.0014634206503941513,0.00010347946656221321,1.3826049999999999,0.6923368825759624,0.04895561045350175,-1.3462100000000004,0.6906274870724435,0.04883473793827495,0.0,0.0,0.0,0.029615000000000117,0.006521255630627919,0.00046112240782679567
ALA 744,R ALA 744,0.0,0.0,0.0,-0.005589999999999991,0.001334878271603798,9.439014779096234e-05,1.15306,1.017080589923926,0.07191845821484222,-1.1293349999999998,1.0065446203596735,0.07117345266231642,0.0,0.0,0.0,0.018134999999999978,0.010505083293339454,0.0007428215633649836
CYS 745,R CYS 745,0.0,0.0,0.0,-0.011639999999999992,0.002449571391080552,0.00017321085416336225,-1.0525300000000009,0.9805593348186521,0.06933601550060392,1.0982649999999998,0.9688426573881851,0.06850752129419806,0.0,0.0,0.0,0.03409499999999979,0.017579134648781577,0.001243032531754485
ASP 746,R ASP 746,0.0,0.0,0.0,-0.07072999999999999,0.024001814514740392,0.0016971845804154635,176.51381,6.28167893989422,0.44418177756359256,-175.80221999999986,6.195407197405826,0.4380814441497603,0.0,0.0,0.0,0.6408600000000004,0.090658702836521,0.006410538354928008
PRO 747,R PRO 747,0.0,0.0,0.0,-0.03861000000000002,0.007609724042302755,0.0005380887473270584,-0.9713100000000003,0.5617769075887682,0.03972362608700264,0.9850650000000004,0.555417798395946,0.03927396916374761,0.0,0.0,0.0,-0.024855000000000124,0.020195890052186343,0.00142806508079989
ARG 748,R ARG 748,0.0,0.0,0.0,-0.1690999999999999,0.6998578069865337,0.049487420118652384,-208.64815,13.669389879124497,0.9665718278211692,206.30727000000016,11.213717406240956,0.7929295620262603,-0.27094964399999993,0.11042487161583696,0.0078082175531212225,-2.7809296440000058,2.608711632457887,0.18446376854712002
HID 749,R HID 749,0.0,0.0,0.0,-0.039075,0.00792208148152996,0.0005601757536702205,-0.18061000000000013,1.3921261573219577,0.09843818461095268,0.3303499999999999,1.3758613256793,0.09728808733601459,0.0,0.0,0.0,0.11066499999999994,0.025521613879220046,0.0018046506240821203
GLY 750,R GLY 750,0.0,0.0,0.0,-0.00983,0.0012128891128211437,8.576421165031662e-05,2.788619999999998,0.34047511744620496,0.02407522643714977,-2.7143149999999996,0.33494834792099365,0.023684424816216562,0.0,0.0,0.0,0.064475,0.009131230749466337,0.0006456755183526767
ARG 751,R ARG 751,0.0,0.0,0.0,-0.01780000000000001,0.0023194827009486827,0.00016401219466857025,-152.32453999999996,5.243597636969526,0.37077834469149085,152.21006000000006,5.239200143762163,0.37046739496477604,0.0,0.0,0.0,-0.13228000000000278,0.013864400455842751,0.000980361157941227
TYR 752,R TYR 752,0.0,0.0,0.0,-0.02758499999999992,0.003952565622478674,0.0002794885954739498,-0.8109900000000003,0.5726452827885684,0.04049213626742849,0.8297500000000005,0.569858918943978,0.0402951105904922,0.0,0.0,0.0,-0.008824999999999982,0.012072463501704532,0.0008536520807682368
LEU 753,R LEU 753,0.0,0.0,0.0,-0.005554999999999959,0.0006139828987846526,4.341514712632015e-05,1.5641100000000003,0.2909698917413911,0.020574678357145326,-1.5604,0.29013388288857017,0.020515563604249158,0.0,0.0,0.0,-0.0018450000000002297,0.0029851256254974094,0.00021108025724829525
THR 754,R THR 754,0.0,0.0,0.0,-0.004709999999999995,0.0005439669107583581,3.846426913383325e-05,0.2522900000000002,0.4552308600040204,0.03218968281142267,-0.22787499999999988,0.45500849373940255,0.03217395914206083,0.0,0.0,0.0,0.019705000000000018,0.004722073167582195,0.00033390099580564106
VAL 755,R VAL 755,0.0,0.0,0.0,-0.010130000000000021,0.0011104503590886365,7.852069790826116e-05,-0.2493200000000001,0.38064607918642723,0.026915742382479423,0.272995,0.38035206713648895,0.02689495259105323,0.0,0.0,0.0,0.013545000000000161,0.006311733121734609,0.00044630692914182787
ALA 756,R ALA 756,0.0,0.0,0.0,-0.0038749999999999974,0.00055621488653218,3.9330331806381054e-05,1.0502250000000002,0.41688544514650466,0.02947825252410659,-1.0322099999999996,0.4154817154821625,0.029378993847645685,0.0,0.0,0.0,0.014140000000000008,0.004805247132042168,0.00033978228323442263
ALA 757,R ALA 757,0.0,0.0,0.0,-0.004835000000000005,0.0006064445564105775,4.288210582515871e-05,-0.44746499999999967,0.3160253926111005,0.022346369814245023,0.45877999999999985,0.3166408084881044,0.022389886288232953,0.0,0.0,0.0,0.006480000000000017,0.0038832460648280005,0.00027458696254558545
VAL 758,R VAL 758,0.0,0.0,0.0,-0.004455000000000014,0.0005272333449242805,3.728102734636248e-05,0.5457699999999994,0.2742904247326191,0.019395261934297327,-0.5313749999999999,0.2760625732963455,0.01952057176096542,0.0,0.0,0.0,0.00993999999999981,0.005425532231956319,0.00038364306327624977
PHE 759,R PHE 759,0.0,0.0,0.0,-0.015325000000000007,0.0014997916521968578,0.00010605128476353741,-1.8876349999999986,0.16581457045447912,0.011724860718789672,1.8376950000000005,0.16305686730401117,0.011529861658970134,0.0,0.0,0.0,-0.06526499999999986,0.011398454939157513,0.0008059924782527573
ARG 760,R ARG 760,0.0,0.0,0.0,-0.0068749999999999645,0.0006319612329882483,4.4686407329300205e-05,-110.43598,1.5028017166592302,0.10626412846285263,110.40161000000006,1.5016145403807224,0.10618018242315296,0.0,0.0,0.0,-0.041244999999995,0.006253397076789395,0.00044218194784499145
GLY 761,R GLY 761,0.0,0.0,0.0,-0.0029850000000000054,0.0005429318557609038,3.839107969307316e-05,0.9331849999999996,0.5344485950725293,0.03779122257714087,-0.9256099999999999,0.5339881814235217,0.03775866641580446,0.0,0.0,0.0,0.004590000000000051,0.0025222807139570922,0.00017835217968951064
ARG 762,R ARG 762,0.0,0.0,0.0,-0.006474999999999964,0.0008120190884455987,5.7418420389280175e-05,-111.56366499999996,1.8297343339355059,0.1293817555295647,111.5294899999999,1.8279397090501843,0.129254856386955,0.0,0.0,0.0,-0.040650000000001116,0.00446402284940246,0.00031565408281841734
MET 763,R MET 763,0.0,0.0,0.0,-0.013295000000000026,0.0013557193662407023,9.586383572547292e-05,-1.5872450000000002,0.8497654352672851,0.060087490169543546,1.6128150000000008,0.8490729537413123,0.06003852433125737,0.0,0.0,0.0,0.012274999999999994,0.006947616497763749,0.0004912706738652279
SER 764,R SER 764,0.0,0.0,0.0,-0.009575000000000005,0.0012507497751350423,8.844136475655378e-05,0.6424199999999999,0.7898426574957824,0.05585030991856714,-0.619525,0.7892493201612527,0.05580835463328943,0.0,0.0,0.0,0.013320000000000108,0.009687497096773898,0.0006850094889853815
MET 765,R MET 765,0.0,0.0,0.0,-0.008020000000000076,0.0007613146524269069,5.383307533477453e-05,0.9230999999999996,0.8078652919887084,0.05712470262504659,-0.8975299999999996,0.8066668389738106,0.057039959199669824,0.0,0.0,0.0,0.017550000000000024,0.0065694368099557246,0.00046452933168962134
LYS 766,R LYS 766,0.0,0.0,0.0,-0.017015000000000016,0.0012266927080568613,8.674027322990964e-05,-144.76321999999996,2.837359547469242,0.20063161766798948,144.805835,2.840228979813075,0.2008345171748375,0.0,0.0,0.0,0.025600000000002298,0.021858179247138114,0.0015456066770042423
GLU 767,R GLU 767,0.0,0.0,0.0,-0.03961499999999998,0.00717751872167527,0.0005075272160189983,164.681225,6.253646483802097,0.44219958358398714,-164.19131000000002,6.17978501761086,0.4369767892227667,0.0,0.0,0.0,0.4503000000000026,0.0768332610267205,0.005432931989267014
VAL 768,R VAL 768,0.0,0.0,0.0,-0.015815000000000027,0.0013381984157812697,9.462491743720308e-05,2.606305,0.3271776153330226,0.0231349510454424,-2.57471,0.3260618590083774,0.023056055159111563,0.0,0.0,0.0,0.015780000000000013,0.014170095271380408,0.0010019770456452517
ASP 769,R ASP 769,0.0,0.0,0.0,-0.012209999999999988,0.0009878765105011819,6.985341795502893e-05,138.06676000000004,2.261651330866031,0.15992289927349507,-137.95891,2.2580671473434197,0.1596694592261095,0.0,0.0,0.0,0.09564000000000206,0.013248788623872002,0.000936830827844708
GLU 770,R GLU 770,0.0,0.0,0.0,-0.04536000000000004,0.005255511392814011,0.0003716207744461945,167.772145,3.719537469090374,0.2630110167271252,-167.19180500000004,3.6626073659304095,0.25898545052731914,0.0,0.0,0.0,0.5349800000000029,0.08016582563661119,0.005668579892706615
GLN 771,R GLN 771,0.0,0.0,0.0,-0.11599999999999994,0.017134759992483668,0.0012116104984689158,5.267055000000003,0.7155000992138066,0.05059349720937302,-4.929935000000003,0.7156757301844001,0.05060591619440232,0.0,0.0,0.0,0.22111999999999996,0.08312403743803669,0.005877757055204019
MET 772,R MET 772,0.0,0.0,0.0,-0.03340500000000005,0.003798812314395028,0.00026861659479636874,1.7544899999999999,1.0607976903726755,0.07500972403295464,-1.7166600000000003,1.0679215253940695,0.07551345523812283,0.0,0.0,0.0,0.004424999999999611,0.022180495373187857,0.0015683978688457976
LEU 773,R LEU 773,0.0,0.0,0.0,-0.03129499999999999,0.0034507933870342594,0.00024400794044456193,1.3764200000000009,0.29405739847859425,0.020792998052228874,-1.3297999999999996,0.29872234600043035,0.021122859654885844,0.0,0.0,0.0,0.01532499999999996,0.023305994400583518,0.001647982668294831
ASN 774,R ASN 774,0.0,0.0,0.0,-0.16968499999999995,0.06202802411007484,0.004386043647183658,2.43571,2.33984756467168,0.16545220799221735,-1.95301,2.296458634484846,0.16238414731586337,-0.0026832239999999984,0.009817563190905567,0.0006942065507016766,0.3103317759999997,0.12557428154971617,0.008879442602643306
VAL 775,R VAL 775,0.0,0.0,0.0,-0.23010500000000012,0.07021007032470448,0.004964601683418292,2.0285549999999994,0.5379858706090749,0.038041345729022534,-1.9223099999999993,0.5514922246958706,0.03899638918541052,-0.004057596000000001,0.009395976984730433,0.0006643959041775618,-0.12791759600000002,0.11061505983534775,0.00782166589109301
GLN 776,R GLN 776,0.0,0.0,0.0,-0.057490000000000034,0.007369525086462174,0.0005211041162761781,4.0382549999999995,0.8200691677992858,0.057987646959288375,-3.940615000000003,0.8201885007575879,0.05799608507369181,0.0,0.0,0.0,0.040150000000000005,0.031564972675420015,0.002231980622675757
ASN 777,R ASN 777,0.0,0.0,0.0,-0.09747999999999996,0.014340139469335891,0.0010140009861928268,2.031314999999999,2.7361257620538924,0.19347330805275173,-1.5435799999999995,2.7143841536525364,0.1919359441793016,0.0,0.0,0.0,0.39025499999999963,0.0770159722070681,0.0054458516207292525
LYS 778,R LYS 778,0.0,0.0,0.0,-0.7985149999999999,0.8849766944812724,0.06257730218597632,-222.81114999999988,8.973352798567424,0.6345118613846309,221.12355999999986,8.111744317129634,0.5735869413893805,-0.3631241519999998,0.077414810845529,0.005474053771314743,-2.8492291520000013,1.5259107700233714,0.10789818529691123
ASN 779,R ASN 779,0.0,0.0,0.0,-0.6646950000000001,0.4738101539382622,0.033503437284478715,-1.1715749999999998,2.4682190065662737,0.17452943969965357,1.4206750000000001,1.5597202439460098,0.11028887612481597,-0.16363296,0.05098515621497684,0.003605194969946557,-0.5792279600000009,0.8988146595705182,0.06355579408121916
SER 780,R SER 780,0.0,0.0,0.0,-0.053505000000000046,0.009213575581716286,0.0006514981772806375,-2.0687399999999996,1.1956764622589184,0.08454709345684222,2.184975000000001,1.2051052046916877,0.08521380622806947,0.0,0.0,0.0,0.06272999999999984,0.03463967522942462,0.0024493949252825825
SER 781,R SER 781,0.0,0.0,0.0,-0.06684499999999997,0.01795747685505974,0.0012697853657213218,-3.195145000000002,1.246572045240458,0.08814595464271116,3.41323,1.2221463934815655,0.08641880024334975,-0.0004768919999999993,0.0031706908372050326,0.000224201699203373,0.15076310799999998,0.05985055338545442,0.00423207321566223
TYR 782,R TYR 782,0.0,0.0,0.0,-0.16644000000000006,0.06371127372765353,0.004505067369085614,-2.662555,1.534370101043098,0.10849635032974626,2.9561699999999984,1.5405466143872504,0.1089330957767202,-0.008033831999999998,0.02423310675869225,0.0017135394118288846,0.11914116800000002,0.05043244978561077,0.0035661127235255418
PHE 783,R PHE 783,0.0,0.0,0.0,-0.03527999999999999,0.004505729685633701,0.0003186032014905121,1.36046,0.22490635473458784,0.015903280856477423,-1.3758749999999997,0.2248167017260976,0.015896941431451702,0.0,0.0,0.0,-0.050694999999999775,0.016938476171131946,0.0011977311363574146
VAL 784,R VAL 784,0.0,0.0,0.0,-0.007210000000000005,0.000745587017054288,5.272096357237371e-05,0.6272500000000001,0.4708264728113743,0.03329245916870664,-0.6169100000000001,0.46751207674240874,0.03305809597511628,0.0,0.0,0.0,0.0031299999999999674,0.0042618188605337585,0.00030135610164721454
GLU 785,R GLU 785,0.0,0.0,0.0,-0.008039999999999995,0.0010336343647537442,7.308898685848218e-05,146.10484999999997,3.139612927977488,0.2220041591673833,-145.93836000000002,3.117322036684104,0.22042795512815894,0.0,0.0,0.0,0.15845000000000012,0.022627361755188098,0.0015999960937454643
TRP 786,R TRP 786,0.0,0.0,0.0,-0.005609999999999981,0.0005982474404458681,4.230248219667686e-05,-1.6155299999999997,0.40804160216821145,0.028852898389936574,1.6124650000000003,0.4072211914611023,0.02879488659250108,0.0,0.0,0.0,-0.008675000000000245,0.0016790994610202364,0.00011873026151740861
ILE 787,R ILE 787,0.0,0.0,0.0,-0.004750000000000019,0.0004974937185533174,3.517811819867625e-05,1.646465,0.14795701664672326,0.01046214097950289,-1.6308050000000003,0.14696127712768672,0.010391731562882275,0.0,0.0,0.0,0.010910000000000171,0.002600365358945555,0.00018387359788729927
PRO 788,R PRO 788,0.0,0.0,0.0,-0.004575000000000029,0.0005517019122678708,3.901121633581971e-05,-0.8822250000000003,0.27128522697522445,0.019182762362991292,0.8893100000000003,0.2711693269896121,0.019174566996414698,0.0,0.0,0.0,0.0025100000000000742,0.002374847363516135,0.00016792706750252528
ASN 789,R ASN 789,0.0,0.0,0.0,-0.010059999999999998,0.0010613199329137168,7.504665215717407e-05,-0.9631649999999997,1.9861704755068235,0.14044346118233844,1.00866,1.9819010758360267,0.14014156903645683,0.0,0.0,0.0,0.03543499999999934,0.00920683306028718,0.0006510214090181559
ASN 790,R ASN 790,0.0,0.0,0.0,-0.008499999999999978,0.0007681145747868649,5.431390245600137e-05,2.05625,0.4615393888932977,0.03263576316711459,-2.0216949999999985,0.46050601730596813,0.03256269276142597,0.0,0.0,0.0,0.026054999999999495,0.005968414781162892,0.0004220306564694305
VAL 791,R VAL 791,0.0,0.0,0.0,-0.010739999999999986,0.0009446692542896452,6.679820356866471e-05,-0.9125450000000002,0.2920781881192073,0.02065304674557716,0.9454700000000003,0.2943785812520991,0.020815709103943432,0.0,0.0,0.0,0.02218499999999999,0.006308785540815442,0.0004460985036962239
LYS 792,R LYS 792,0.0,0.0,0.0,-0.006090000000000021,0.0005117616632769908,3.618701424544668e-05,-129.06258500000004,1.7311390448982467,0.12241001578243534,129.01082499999998,1.7290506078121082,0.12226234097986634,0.0,0.0,0.0,-0.05785000000000266,0.00626877180953234,0.00044326910562313815
THR 793,R THR 793,0.0,0.0,0.0,-0.006020000000000022,0.000582752091373338,4.120679555607298e-05,-1.5718650000000003,0.32265133933551166,0.02281489500030621,1.591785000000001,0.3223674592371232,0.022794821646044773,0.0,0.0,0.0,0.013900000000000079,0.004207136793592931,0.000297489495612899
ALA 794,R ALA 794,0.0,0.0,0.0,-0.002605000000000014,0.0004888506929523501,3.456696399743495e-05,1.337705,0.19412701505715438,0.013726852875841687,-1.3323150000000004,0.1932425309682086,0.01366431040612717,0.0,0.0,0.0,0.00278499999999993,0.0027818653813585083,0.0001967075875506702
VAL 795,R VAL 795,0.0,0.0,0.0,-0.004594999999999993,0.0005576513247540968,3.9431903327128345e-05,-0.7440300000000003,0.15145428056017124,0.010709434882382698,0.7492000000000002,0.15136261097113698,0.010702952863579227,0.0,0.0,0.0,0.0005749999999999392,0.002225842537108213,0.00015739083518426868
CYS 796,R CYS 796,0.0,0.0,0.0,-0.0024600000000000654,0.0004983974317750275,3.5242020373408167e-05,1.14312,0.25243180385997216,0.01784962402965388,-1.1385600000000002,0.2514277359401667,0.01777862570616725,0.0,0.0,0.0,0.0021000000000000775,0.0034102785809960465,0.0002411431110357541
ASP 797,R ASP 797,0.0,0.0,0.0,-0.0026000000000000203,0.0004898979485566316,3.4641016151377256e-05,110.61507999999996,1.883036920408477,0.13315081756454672,-110.56979999999994,1.8795324418607686,0.13290301350998598,0.0,0.0,0.0,0.04267999999999908,0.0037851816336886145,0.00026765276012039935
ILE 798,R ILE 798,0.0,0.0,0.0,-0.0028299999999999853,0.0004136423575989112,2.924893160441809e-05,0.6234299999999995,0.1924226470559033,0.013606335858709488,-0.61857,0.19227512865682952,0.013595904732676002,0.0,0.0,0.0,0.0020300000000001007,0.001462566237816126,0.00010341905046942793
PRO 799,R PRO 799,0.0,0.0,0.0,-0.00445499999999996,0.0006228763922320453,4.40440120788291e-05,-1.8741849999999982,0.11162634444881812,0.007893174511882461,1.8788450000000005,0.11214513353239533,0.007929858439782762,0.0,0.0,0.0,0.00020499999999977093,0.0025696254590894855,0.00018169995872317706
PRO 800,R PRO 800,0.0,0.0,0.0,-0.004695000000000036,0.0005761727171604289,4.0741563543881795e-05,0.11838499999999992,0.25629958403204645,0.01812311738843514,-0.123775,0.25627646082892586,0.01812148233106221,0.0,0.0,0.0,-0.010085000000000025,0.0028031723100800858,0.0001982142149291988
ARG 801,R ARG 801,0.0,0.0,0.0,-0.004405000000000003,0.0006172317230991584,4.364487369668723e-05,-98.20757500000003,1.3245804673048922,0.09366198306585352,98.19430000000003,1.3232596721712762,0.09356858874629971,0.0,0.0,0.0,-0.017679999999998728,0.003075321121444954,0.00021745804192999451
GLY 802,R GLY 802,0.0,0.0,0.0,-0.004080000000000006,0.0007639371701913505,5.401851534427656e-05,0.8207649999999995,0.2086329307060631,0.014752576008108028,-0.7959500000000008,0.20655240860372162,0.014605460879410613,0.0,0.0,0.0,0.02073500000000003,0.004482719598636349,0.00031697614263536013
LEU 803,R LEU 803,0.0,0.0,0.0,-0.014125000000000006,0.001987303449400745,0.00014052357453466836,-1.5856799999999995,0.17170759330908986,0.01214156036100793,1.6219449999999997,0.17319766734861208,0.012246924506789549,0.0,0.0,0.0,0.022139999999999858,0.006682843706088065,0.00047254841021847094
LYS 804,R LYS 804,0.0,0.0,0.0,-0.025740000000000027,0.008806384047950611,0.0006227053878038915,-121.55546500000003,5.457199381437132,0.38588226889012284,121.63320500000005,5.50006336263138,0.3889132100672334,0.0,0.0,0.0,0.0519999999999996,0.05793910596479543,0.004096913472359279
MET 805,R MET 805,0.0,0.0,0.0,-0.026864999999999983,0.004313557116812044,0.00030501454883332887,0.31648999999999994,0.7007652459276216,0.04955158574152799,-0.24710499999999996,0.7055536081510746,0.0498901740814261,0.0,0.0,0.0,0.04251999999999981,0.015712720961055793,0.0011110571542454557
SER 806,R SER 806,0.0,0.0,0.0,-0.008614999999999986,0.0008813483987617606,6.232074293523463e-05,-1.2049049999999994,0.34934522463460377,0.024702437731426604,1.267665,0.3518647933155578,0.02488059814142339,0.0,0.0,0.0,0.054145000000000006,0.0133283147846983,0.0009424541766049087
ALA 807,R ALA 807,0.0,0.0,0.0,-0.009220000000000011,0.0009282241108698594,6.563535632569313e-05,0.014109999999999982,0.4378458837307939,0.0309603793500661,0.0011799999999999795,0.44371564948737163,0.03137543446711137,0.0,0.0,0.0,0.006069999999999977,0.01171857926542299,0.0008286286864452667
THR 808,R THR 808,0.0,0.0,0.0,-0.006719999999999969,0.0006257795138864737,4.4249293779674676e-05,-0.6832049999999995,0.4387114347438416,0.031021583049144992,0.7153050000000001,0.4393856870393018,0.03106925988618004,0.0,0.0,0.0,0.025380000000000416,0.009097010497960734,0.0006432557811633247
PHE 809,R PHE 809,0.0,0.0,0.0,-0.01937500000000002,0.0020283922204545274,0.00014342898939894347,-1.5754599999999996,0.30675115060909036,0.021690581873246375,1.555719999999999,0.30980072885647514,0.02190621961909485,0.0,0.0,0.0,-0.03911499999999935,0.012264655519010598,0.0008672421086409409
ILE 810,R ILE 810,0.0,0.0,0.0,-0.006010000000000013,0.0006323764701505294,4.471576903062517e-05,0.5610050000000001,0.3823493624618715,0.027036182697914253,-0.5584000000000002,0.38075987183525517,0.026923788737842964,0.0,0.0,0.0,-0.003404999999999916,0.006149876015010149,0.0004348619033670178
GLY 811,R GLY 811,0.0,0.0,0.0,-0.003465000000000047,0.0005184351454135947,3.665890069273867e-05,-1.0816600000000003,0.5163497500725643,0.036511440974028926,1.0801450000000004,0.5134169689199988,0.0363040620299574,0.0,0.0,0.0,-0.0049800000000001735,0.0041351662602607826,0.0002924004103964215
ASN 812,R ASN 812,0.0,0.0,0.0,-0.004519999999999997,0.0005192301994298688,3.6715119501370364e-05,2.3275149999999996,0.35361630303904895,0.025004448581702865,-2.3144049999999994,0.35154732394800164,0.024858149667161593,0.0,0.0,0.0,0.008590000000001438,0.0033692580785690523,0.00023824252349237342
SER 813,R SER 813,0.0,0.0,0.0,-0.005894999999999992,0.0006956831175183155,4.919222499541987e-05,-2.3329699999999995,0.27481020559652114,0.01943201599165694,2.3341,0.27372126333187413,0.019355016145691687,0.0,0.0,0.0,-0.004765000000000055,0.004324323646537212,0.0003057758574511802
THR 814,R THR 814,0.0,0.0,0.0,-0.005755000000000026,0.0006041316081782846,4.2718555687199936e-05,-0.20090500000000008,0.30557860850360585,0.02160767062584489,0.20312500000000003,0.3039031578891538,0.021489198376742666,0.0,0.0,0.0,-0.00353500000000007,0.00395205958963166,0.0002794528135481871
ALA 815,R ALA 815,0.0,0.0,0.0,-0.00663499999999999,0.0007757415806826328,5.485321321490609e-05,-0.6892199999999998,0.21615760823991434,0.015284651059150856,0.6990899999999998,0.21443470311495913,0.015162823269431167,0.0,0.0,0.0,0.003234999999999916,0.003481346722175139,0.00024616838749116004
ILE 816,R ILE 816,0.0,0.0,0.0,-0.004909999999999985,0.0006098360435396555,4.31219201798865e-05,-0.4894599999999999,0.19493629318318342,0.013784077480919796,0.49023499999999987,0.1940968566850066,0.013724720356896163,0.0,0.0,0.0,-0.004135000000000035,0.001974025075828545,0.0001395846517350653
GLN 817,R GLN 817,0.0,0.0,0.0,-0.004534999999999987,0.0005466031467161585,3.8650679166090105e-05,0.8040199999999998,0.6635464336427411,0.04691981828609317,-0.7904449999999998,0.6602600373905727,0.04668743497853574,0.0,0.0,0.0,0.009040000000000284,0.003982260664496517,0.0002815883520317934
GLU 818,R GLU 818,0.0,0.0,0.0,-0.009190000000000004,0.0013393655214317254,9.470744426918291e-05,140.38834,3.5681379099479607,0.2523054512332997,-140.15165499999995,3.5304050739235624,0.24963733681067454,0.0,0.0,0.0,0.22749500000000367,0.03956033335299123,0.0027973379979900448
LEU 819,R LEU 819,0.0,0.0,0.0,-0.00446500000000004,0.0006314863418950445,4.4652827458067253e-05,-0.61351,0.25137806169194665,0.017775113206390577,0.6158199999999998,0.2503655279785942,0.017703516260901424,0.0,0.0,0.0,-0.0021550000000000458,0.0019159788620965108,0.00013548016459985276
PHE 820,R PHE 820,0.0,0.0,0.0,-0.0028699999999999594,0.0004038564101262156,2.855696062259025e-05,-1.0678699999999994,0.16194521635417447,0.011451256066475934,1.0637349999999999,0.16150311072855278,0.011419994477888152,0.0,0.0,0.0,-0.0070050000000001144,0.001129147908823197,7.984281432914921e-05
LYS 821,R LYS 821,0.0,0.0,0.0,-0.003954999999999999,0.0008080686851994617,5.7139084696903695e-05,-128.48479500000002,7.186258937929273,0.5081452426372226,128.38215,7.169652135738045,0.5069709643928985,0.0,0.0,0.0,-0.10660000000000061,0.017781451009408145,0.001257338458808888
ARG 822,R ARG 822,0.0,0.0,0.0,-0.005190000000000055,0.0006884039511797959,4.867751020748467e-05,-123.25380499999994,2.8090122190895253,0.19862715885540752,123.16096000000007,2.802446229347628,0.19816287326823784,0.0,0.0,0.0,-0.09803499999999986,0.007606824238802821,0.0005378837002551672
ILE 823,R ILE 823,0.0,0.0,0.0,-0.0020500000000000253,0.00038405728739345006,2.7156951228001927e-05,-0.7877850000000002,0.15532156571126746,0.010982893237894916,0.7865549999999999,0.15480496430993487,0.01094636400248964,0.0,0.0,0.0,-0.003280000000000136,0.0009703607576566892,6.861486719363609e-05
SER 824,R SER 824,0.0,0.0,0.0,-0.001040000000000011,0.0002800000000000298,1.9798989873225437e-05,-1.3343999999999994,0.536836660447107,0.03796008429916894,1.3315050000000002,0.5355241917738153,0.03786727874927099,0.0,0.0,0.0,-0.003934999999999737,0.00147335501492339,0.00010418193221475359
GLU 825,R GLU 825,0.0,0.0,0.0,-0.002225000000000029,0.00047368238303743354,3.349440251743729e-05,114.55327499999996,3.9007519722987434,0.2758248171339241,-114.47383000000002,3.8855050574020185,0.2747466974423593,0.0,0.0,0.0,0.07721999999999689,0.015578241235776568,0.0011015480016777512
GLN 826,R GLN 826,0.0,0.0,0.0,-0.0021600000000000065,0.0004294182110716732,3.0364452901377628e-05,-1.3972999999999993,1.1003129373046567,0.07780387393954112,1.39517,1.0977412632765526,0.07762202912511375,0.0,0.0,0.0,-0.004289999999999417,0.0028611011866071755,0.00020231040507108115
PHE 827,R PHE 827,0.0,0.0,0.0,-0.0010500000000000132,0.0002598076211352916,1.8371173070871007e-05,-0.8923300000000001,0.10408991833986615,0.007360268711127333,0.8906849999999993,0.10382685478719465,0.007341667308929629,0.0,0.0,0.0,-0.0026950000000000164,0.000672290859673255,4.753814258046922e-05
THR 828,R THR 828,0.0,0.0,0.0,-0.0007699999999999835,0.0004208325082500064,2.9757352032732324e-05,-1.8184150000000003,0.24291093589008536,0.017176396999225005,1.814875,0.2423443611372035,0.01713633411424382,0.0,0.0,0.0,-0.004309999999999636,0.0009868637190615398,6.978180278553907e-05
ALA 829,R ALA 829,0.0,0.0,0.0,-0.0006450000000000083,0.00047851332269854894,3.383600153682506e-05,-1.2210000000000005,0.1151396977588435,0.008141606106904776,1.2184849999999998,0.11481615641973186,0.008118728279416775,0.0,0.0,0.0,-0.0031600000000000204,0.0008569714114252503,6.059702963018012e-05
MET 830,R MET 830,0.0,0.0,0.0,-0.0008200000000000052,0.0003841874542459713,2.7166155414412277e-05,-0.874105,0.4482335373162076,0.031694897379152376,0.87273,0.44743171221986466,0.03163819978285742,0.0,0.0,0.0,-0.0021950000000000836,0.0011031658986749837,7.800560877268327e-05
PHE 831,R PHE 831,0.0,0.0,0.0,-0.0005649999999999756,0.0004957569969248819,3.505531343462624e-05,-1.05558,0.07013781861449861,0.004959492715994403,1.0539849999999995,0.06995101696902246,0.0049462838449691035,0.0,0.0,0.0,-0.002160000000000064,0.0007838367176906232,5.542562584220451e-05
ARG 832,R ARG 832,0.0,0.0,0.0,-0.0008149999999999974,0.0004009675797368174,2.8352689466786125e-05,-99.04844499999999,3.187068412660283,0.22535976866975319,99.01206999999998,3.1808794719547224,0.22492214447562686,0.0,0.0,0.0,-0.03719000000000349,0.006479498437378409,0.0004581697283757911
ARG 833,R ARG 833,0.0,0.0,0.0,-0.0007299999999999967,0.0004439594576084595,3.139267430468433e-05,-93.27400000000006,1.4703826440742298,0.10397175385638936,93.243775,1.4678990954333706,0.10379614044785354,0.0,0.0,0.0,-0.03095499999999987,0.0027060995916588695,0.00019135013718281338
LYS 834,R LYS 834,0.0,0.0,0.0,-0.000310000000000001,0.0004624932431938885,3.2703210851535764e-05,-84.76021500000004,1.8201578169943622,0.12870459352264163,84.74417000000005,1.818303324830547,0.12857346112417253,0.0,0.0,0.0,-0.016354999999999578,0.0019821642212490736,0.00014016017622705718
ALA 835,R ALA 835,0.0,0.0,0.0,-0.0002550000000000013,0.0004358612164439526,3.082004218037364e-05,0.14420499999999994,0.12356922341343735,0.008737663582159704,-0.14421000000000003,0.12332727151769797,0.00872055499953988,0.0,0.0,0.0,-0.00025999999999994696,0.000763151361133533,5.39629502529265e-05
PHE 836,R PHE 836,0.0,0.0,0.0,-0.0005199999999999932,0.0004995998398718654,3.532704346531093e-05,-0.125845,0.14241984052441573,0.010070603501032102,0.12554999999999988,0.14220600374105166,0.010055482957073716,0.0,0.0,0.0,-0.0008150000000001789,0.0008371230494975406,5.919353849872728e-05
LEU 837,R LEU 837,0.0,0.0,0.0,-0.0002650000000000008,0.0004413332074521486,3.120697037522236e-05,-0.38278499999999993,0.10777063039158663,0.007620534356263993,0.38232,0.10766781134582433,0.007613263951814628,0.0,0.0,0.0,-0.0007299999999998108,0.0007727224598780802,5.463972913549404e-05
HIP 838,R HIP 838,0.0,0.0,0.0,-0.00017000000000000015,0.00037563279941985934,2.6561249970586875e-05,-78.50201999999994,1.7453181256167953,0.12341262819514305,78.49102499999992,1.7436262771562132,0.12329299644322128,0.0,0.0,0.0,-0.01116499999999899,0.001888855473559809,0.00013356225140354684
TRP 839,R TRP 839,0.0,0.0,0.0,-0.0003600000000000081,0.00048000000000001053,3.3941125496955024e-05,-1.1547199999999997,0.10249800778551806,0.007247703636325136,1.1533099999999987,0.1024660133898205,0.007245441290909365,0.0,0.0,0.0,-0.001769999999999925,0.0008167618992093743,5.77537877545752e-05
TYR 840,R TYR 840,0.0,0.0,0.0,-0.0003999999999999604,0.0004898979485565867,3.4641016151374084e-05,-0.7182399999999999,0.137475824783851,0.009721008795387467,0.7176300000000001,0.1373243718354469,0.009710299454702745,0.0,0.0,0.0,-0.0010100000000000066,0.0007809609465269651,5.522227811310817e-05
THR 841,R THR 841,0.0,0.0,0.0,-0.00015999999999999348,0.0003666060555964523,2.5922962793630388e-05,-0.3497649999999999,0.27566873195014335,0.019492722972304304,0.3495150000000001,0.2754380143970687,0.01947640877767252,0.0,0.0,0.0,-0.0004099999999998194,0.0008011866199581111,5.665244919683096e-05
GLY 842,R GLY 842,0.0,0.0,0.0,-4.999999999999949e-05,0.00021794494717703147,1.5411035007422283e-05,-0.6362799999999997,0.06698060614834815,0.004736244081548233,0.6357999999999998,0.0668632933678848,0.004727948815289685,0.0,0.0,0.0,-0.0005300000000000504,0.0006626462102812331,4.685616288174268e-05
GLU 843,R GLU 843,0.0,0.0,0.0,-0.00014999999999999126,0.00035707142142712175,2.5248762345903726e-05,76.22619500000002,1.1273330816424263,0.07971448666852875,-76.21803499999996,1.1265515850504135,0.0796592265145601,0.0,0.0,0.0,0.00801000000000144,0.0010197548725057461,7.210755854968363e-05
GLY 844,R GLY 844,0.0,0.0,0.0,-0.00010499999999999899,0.00030655342111938366,2.1676600286945155e-05,-0.045939999999999995,0.12359549506353372,0.008739521268353315,0.045814999999999946,0.12344197331134982,0.008728665641150428,0.0,0.0,0.0,-0.0002300000000000213,0.0007050531894829411,4.9854789138059146e-05
MET 845,R MET 845,0.0,0.0,0.0,-0.000239999999999998,0.00042708313008124897,3.019933774108275e-05,-0.5712949999999997,0.3120780959551636,0.022067253790968227,0.5709249999999999,0.3118341857061219,0.022050006731858397,0.0,0.0,0.0,-0.0006100000000000272,0.0007535914012249378,5.328695900500258e-05
ASP 846,R ASP 846,0.0,0.0,0.0,-0.00015000000000000234,0.0003570714214271481,2.524876234590559e-05,79.9746200000001,1.1483121507592828,0.0811979308720798,-79.96445000000006,1.1474863212637072,0.08113953590843725,0.0,0.0,0.0,0.01002000000000109,0.0010293687385940441,7.278736154012911e-05
GLU 847,R GLU 847,0.0,0.0,0.0,-0.00023999999999999578,0.000427083130081245,3.0199337741082473e-05,83.20076999999993,1.450522494522245,0.10256742921403061,-83.18702000000006,1.449232079272144,0.10247618307664132,0.0,0.0,0.0,0.013510000000000773,0.001506618730803357,0.00010653403212137233
MET 848,R MET 848,0.0,0.0,0.0,-0.00023999999999999632,0.00042708313008124594,3.0199337741082538e-05,0.9964049999999997,0.31961257950055755,0.022600022231736877,-0.99546,0.3193184435637887,0.022579223680188883,0.0,0.0,0.0,0.0007050000000001111,0.0008172973755006535,5.779165164624801e-05
GLU 849,R GLU 849,0.0,0.0,0.0,-0.000244999999999993,0.0004300872004605456,3.0411757594718978e-05,83.99350999999999,1.3156762747366808,0.09303236157125622,-83.980265,1.3144523136160928,0.09294581445042857,0.0,0.0,0.0,0.013000000000000256,0.0013964240043721943,9.874208829032516e-05
PHE 850,R PHE 850,0.0,0.0,0.0,-0.000520000000000076,0.0004995998398719441,3.532704346531649e-05,0.99194,0.06746470484631224,0.004770475028757632,-0.9907150000000002,0.06742502335928005,0.004767669123900829,0.0,0.0,0.0,0.0007049999999998135,0.0007469772419559294,5.281926731790621e-05
THR 851,R THR 851,0.0,0.0,0.0,-0.00029500000000001194,0.0004560427611529612,3.224709289222959e-05,1.2246749999999993,0.24095789959036612,0.01703829647808151,-1.2230500000000004,0.2406453355043465,0.017016194859603526,0.0,0.0,0.0,0.001330000000000009,0.0008130805618140453,5.749347789096792e-05
GLU 852,R GLU 852,0.0,0.0,0.0,-0.0004200000000000181,0.0004935585071701434,3.489985673323176e-05,89.79559000000003,1.67828488996734,0.11867266264588248,-89.777145,1.6765847142255632,0.11855244206626056,0.0,0.0,0.0,0.018024999999999947,0.001895883698965842,0.0001340592219879782
ALA 853,R ALA 853,0.0,0.0,0.0,-0.0003300000000000347,0.00047021271782039933,3.324906013709609e-05,1.0231100000000004,0.07498058348665389,0.005301927904073703,-1.0214250000000002,0.07488407290605525,0.005295103575473949,0.0,0.0,0.0,0.0013549999999999459,0.0007803685026961007,5.518038600808054e-05
GLU 854,R GLU 854,0.0,0.0,0.0,-0.0007199999999999762,0.00044899888641285706,3.174901573277396e-05,101.0676599999999,1.959199064521663,0.13853629442176082,-101.02991999999996,1.9558134838500931,0.1382968977166487,0.0,0.0,0.0,0.03701999999999799,0.0035283990704012692,0.0002494954909413048
SER 855,R SER 855,0.0,0.0,0.0,-0.0003899999999999826,0.00048774993593026606,3.448912872195952e-05,1.3614299999999993,0.3656966025272887,0.025858654750392736,-1.3593900000000003,0.3650704971645885,0.025814382415622478,0.0,0.0,0.0,0.001650000000000075,0.001023474474522832,7.237057413064328e-05
ASN 856,R ASN 856,0.0,0.0,0.0,-0.0006249999999999867,0.0004841229182759151,3.423265984407203e-05,0.7417950000000004,0.41064832031191806,0.029037221197542273,-0.7407000000000005,0.40995535122742255,0.02898822088366233,0.0,0.0,0.0,0.0004700000000005033,0.0009844287683725271,6.96096257711335e-05
MET 857,R MET 857,0.0,0.0,0.0,-0.0012200000000000878,0.00041424630354418664,2.9291637031755533e-05,1.488445000000001,0.2845123845722639,0.020118063646260266,-1.4854849999999997,0.28387847712533854,0.020073239620823708,0.0,0.0,0.0,0.0017399999999998925,0.0009861034428498051,6.972804313904983e-05
ASN 858,R ASN 858,0.0,0.0,0.0,-0.0009600000000000064,0.0002615339366124284,1.849324200890608e-05,2.7593999999999976,0.521652355501257,0.03688639179968744,-2.753680000000001,0.5204176664948942,0.03679908610278188,0.0,0.0,0.0,0.00475999999999992,0.001411523999087232,9.980981915621358e-05
ASP 859,R ASP 859,0.0,0.0,0.0,-0.0007099999999999988,0.0004537620521815358,3.20858224142688e-05,103.06350000000002,1.5566315170878768,0.11007047015415408,-103.02756499999995,1.5540982999107409,0.10989134464973697,0.0,0.0,0.0,0.03522499999999653,0.002642796813987235,0.00018687395484685767
LEU 860,R LEU 860,0.0,0.0,0.0,-0.001354999999999993,0.0004785133226985375,3.3836001536824256e-05,0.9793949999999991,0.15102059122848682,0.010678768415646467,-0.9768400000000002,0.15069533635782892,0.01065576942318085,0.0,0.0,0.0,0.0012000000000002165,0.0008366600265340775,5.916079783099629e-05
VAL 861,R VAL 861,0.0,0.0,0.0,-0.0018400000000000467,0.0004054626986542612,2.8670542373662575e-05,1.2075199999999995,0.12833308069239785,0.00907451916081549,-1.2052500000000004,0.1279138284158479,0.009044873548037853,0.0,0.0,0.0,0.00042999999999990767,0.0008916838004584482,6.30515661978361e-05
SER 862,R SER 862,0.0,0.0,0.0,-0.0009600000000000286,0.00022000000000000058,1.5556349186104085e-05,1.5044050000000004,0.4726796811531034,0.03342350078724545,-1.5013750000000001,0.4716260747403601,0.03334899956333021,0.0,0.0,0.0,0.002069999999999942,0.001270865846578509,8.986378580940462e-05
GLU 863,R GLU 863,0.0,0.0,0.0,-0.00129499999999998,0.0004560427611529582,3.2247092892229375e-05,109.90080500000003,1.4539220498262004,0.10280781407487517,-109.85432499999992,1.451267607778091,0.10262011667762669,0.0,0.0,0.0,0.045184999999997616,0.002814387144653302,0.00019900722348685949
TYR 864,R TYR 864,0.0,0.0,0.0,-0.0035999999999999366,0.0005099019513592761,3.605551275463972e-05,0.3110800000000004,0.20951058111704007,0.014814635263819327,-0.3111799999999999,0.20898243371154432,0.014777289602630113,0.0,0.0,0.0,-0.00369999999999964,0.0011532562594672856,8.154753215151502e-05
GLN 865,R GLN 865,0.0,0.0,0.0,-0.003055000000000014,0.00041469868579490293,2.9323625287472523e-05,1.7736550000000006,0.50747215290595,0.03588370005831338,-1.7650600000000005,0.5059382337795767,0.035775235596708345,0.0,0.0,0.0,0.005540000000000021,0.002144388024589132,0.00015163113136822
GLN 866,R GLN 866,0.0,0.0,0.0,-0.0018450000000000061,0.0004254115654281197,3.0081140270940807e-05,1.1781650000000001,0.9269781592761506,0.06554725424359896,-1.1747500000000004,0.9249458403063386,0.06540354759109016,0.0,0.0,0.0,0.0015699999999999647,0.002221508496495057,0.00015708437223351863
TYR 867,R TYR 867,0.0,0.0,0.0,-0.004159999999999986,0.0005782732917920103,4.0890096600519755e-05,1.9233400000000014,0.23024583470715418,0.016280839106138565,-1.918795,0.23038961125666643,0.016291005643452136,0.0,0.0,0.0,0.0003850000000004353,0.0029063336009478268,0.00020550881976205256
GLN 868,R GLN 868,0.0,0.0,0.0,-0.0068949999999999975,0.0009241076777085882,6.534428054542953e-05,0.9138850000000015,2.0180864455654524,0.14270026106799877,-0.8916899999999995,2.009348119142126,0.1420823680809832,0.0,0.0,0.0,0.01530000000000097,0.01024548681127464,0.0007244653200809635
ASP 869,R ASP 869,0.0,0.0,0.0,-0.0055800000000000025,0.0030697882663141504,0.0002170668099917631,278.5219350000001,14.522659471690453,1.0269070993295362,-278.21964499999996,14.415256396575073,1.0193125550560989,0.0,0.0,0.0,0.2967100000000039,0.10656582895093669,0.007535342029397304
gtp 870,R gtp 870,0.0,0.0,0.0,-0.004119999999999897,0.0004308131845707097,3.046309242345205e-05,362.8857199999997,5.610306424950379,0.39670857176168695,-362.79241500000006,5.603381274081185,0.39621888964765223,0.0,0.0,0.0,0.08918500000001017,0.007068293641329119,0.0004998038365201574
Mg+ 871,R Mg+ 871,0.0,0.0,0.0,-5.00000000000167e-06,7.053367989835297e-05,4.987484335816666e-06,-176.28363000000004,2.6188047737587774,0.18517746141285338,176.24320999999998,2.6156179854656028,0.1849521214516224,0.0,0.0,0.0,-0.040425000000002174,0.003327818354418361,0.00023531229249662807
MET 872,L MET   1,0.0,0.0,0.0,-0.015220000000000027,0.002917464652742142,0.00020629590398260245,-79.75308500000003,1.6211064424550539,0.11462953584851682,80.02057500000005,1.6207553036663627,0.11460470658665471,0.0,0.0,0.0,0.25226999999999966,0.035024378652591386,0.0024765975652092723
ARG 873,L ARG   2,0.0,0.0,0.0,-0.010764999999999986,0.0011788871871387533,8.335991242797469e-05,-77.70137,1.2465695219692061,0.08814577622048986,77.77049999999998,1.240931859533062,0.08774713328662605,0.0,0.0,0.0,0.058364999999999584,0.013153774173213688,0.0009301122916075871
GLU 874,L GLU   3,0.0,0.0,0.0,-0.030550000000000015,0.004735768153108855,0.00033486937751905633,86.88976499999998,2.830388879603346,0.20013871701625205,-86.85497000000001,2.8009452724205266,0.1980567395860956,0.0,0.0,0.0,0.004245000000000516,0.0679751055534302,0.004806565808870184
CYS 875,L CYS   4,0.0,0.0,0.0,-0.013989999999999997,0.001256940730503937,8.887913140889066e-05,-0.3922349999999999,0.27761505682329296,0.019630348923923915,0.4792650000000003,0.2785660151113197,0.01969759182933284,0.0,0.0,0.0,0.07303999999999988,0.0223718215619561,0.0015819266733954577
ILE 876,L ILE   5,0.0,0.0,0.0,-0.04351999999999995,0.0036741801806662944,0.0002598037721050351,-0.9692750000000002,0.20866314809999253,0.014754712700523757,0.9937200000000003,0.20404311211114054,0.014428026822819443,0.0,0.0,0.0,-0.0190749999999998,0.01790500977380317,0.0012660753828267633
SER 877,L SER   6,0.0,0.0,0.0,-0.010974999999999987,0.0007644442425710942,5.405437077610347e-05,1.169660000000001,0.28546652062894834,0.02018553125384588,-1.149205,0.2875956066684607,0.02033608037147276,0.0,0.0,0.0,0.00947999999999998,0.0151042907810995,0.0010680346436328912
ILE 878,L ILE   7,0.0,0.0,0.0,-0.015969999999999967,0.0011912598373149362,8.423479091205748e-05,-0.8986800000000004,0.10328929082920138,0.007303655796927776,0.9252100000000004,0.1049517312863347,0.00742120808898356,0.0,0.0,0.0,0.010559999999999663,0.009425306361068522,0.0006664698042672253
HID 879,L HID   8,0.0,0.0,0.0,-0.011209999999999942,0.0007719455939378631,5.4584796418054e-05,1.4723850000000007,0.20224531335731244,0.014300903253815386,-1.4950700000000001,0.20553198072319515,0.014533305732007404,0.0,0.0,0.0,-0.03389500000000011,0.011720664443622866,0.0008287761308097782
VAL 880,L VAL   9,0.0,0.0,0.0,-0.007045000000000032,0.0006024740658318504,4.260134974387318e-05,-0.8489500000000004,0.06897381749620238,0.004877185407588804,0.8635400000000003,0.06960695654888924,0.004921955099347694,0.0,0.0,0.0,0.007544999999999787,0.005037655704789378,0.00035621605101396656
GLY 881,L GLY  10,0.0,0.0,0.0,-0.002535000000000043,0.0004987734956871477,3.526861210765013e-05,-0.32759499999999975,0.11624401479216026,0.008219693113188585,0.3276099999999999,0.11532891181312684,0.008154985560992731,0.0,0.0,0.0,-0.0025199999999998557,0.0030065927559282534,0.00021259821259832183
GLN 882,L GLN  11,0.0,0.0,0.0,-0.003434999999999988,0.0004957569969249203,3.5055313434628955e-05,0.1298600000000006,0.21279847367873675,0.01504712437643818,-0.118765,0.21282053419489372,0.015048684290495285,0.0,0.0,0.0,0.007660000000000835,0.002717425251962133,0.00019215098230299866
ALA 883,L ALA  12,0.0,0.0,0.0,-0.0016499999999999805,0.0004769696007084896,3.372684390808129e-05,-0.20572000000000001,0.09652409854538901,0.0068252844629363135,0.20953500000000008,0.0969401298482726,0.0068547023184818,0.0,0.0,0.0,0.002164999999999978,0.0018648793526660247,0.0001318668836364925
GLY 884,L GLY  13,0.0,0.0,0.0,-0.0020249999999999613,0.00032307119958300504,2.2844583603121535e-05,-0.5497449999999999,0.13680211977524434,0.009673370657376956,0.563645,0.13871542443073867,0.009808661727014539,0.0,0.0,0.0,0.011875000000000089,0.0033733329216073197,0.0002385306584068364
VAL 885,L VAL  14,0.0,0.0,0.0,-0.0061900000000000045,0.0006195966429864646,4.381209878561494e-05,-0.28377499999999983,0.10360701894659462,0.007326122567566016,0.3008499999999999,0.10360225624956267,0.0073257857940292135,0.0,0.0,0.0,0.010885000000000072,0.004302531231728343,0.000304234901022202
GLN 886,L GLN  15,0.0,0.0,0.0,-0.0034299999999999496,0.0005050742519670062,3.57141428568593e-05,0.1568950000000003,0.4325975658449783,0.030589267233377817,-0.15085000000000004,0.4326998468915836,0.03059649959554196,0.0,0.0,0.0,0.0026150000000000873,0.002288400096137044,0.0001618143226046451
ILE 887,L ILE  16,0.0,0.0,0.0,-0.0027849999999999837,0.0004228179277183337,2.9897742389687724e-05,-0.30221500000000007,0.08614214285121977,0.006091169335603777,0.3115550000000002,0.08663213592541669,0.006125817078153686,0.0,0.0,0.0,0.006555000000000195,0.0028331916631247384,0.00020033690373966949
GLY 888,L GLY  17,0.0,0.0,0.0,-0.0026050000000000075,0.000488850692952364,3.4566963997435934e-05,-0.5622349999999999,0.15179021633491313,0.010733189128819013,0.5787449999999997,0.15117341027773543,0.010689574354248284,0.0,0.0,0.0,0.013905000000000145,0.004117763349198181,0.0002911698387539463
ASN 889,L ASN  18,0.0,0.0,0.0,-0.0055449999999999935,0.0007127236491095797,5.039717253974052e-05,0.6370199999999996,0.32020480883334673,0.022641899169460158,-0.6148000000000002,0.3192948793826793,0.02257755744096333,0.0,0.0,0.0,0.016674999999999506,0.005165208127462406,0.0003652353693168536
ALA 890,L ALA  19,0.0,0.0,0.0,-0.0018899999999999494,0.0003713488925525833,2.6258332011004625e-05,-0.17058000000000015,0.14063791665123593,0.009944602455603739,0.17350000000000004,0.13910506820385796,0.009836213702436515,0.0,0.0,0.0,0.0010300000000001402,0.0023300429180596756,0.00016475891478156876
CYS 891,L CYS  20,0.0,0.0,0.0,-0.003214999999999999,0.00045691903002615547,3.2309054458467424e-05,-0.7129750000000001,0.2611745285723702,0.01846782802267227,0.7334250000000003,0.26034568245891737,0.018409219751934006,0.0,0.0,0.0,0.01723499999999983,0.005148764414886333,0.00036407262324981125
TRP 892,L TRP  21,0.0,0.0,0.0,-0.021214999999999963,0.0022178311477659496,0.00015682434441120468,-0.29576500000000006,0.2054338330825767,0.014526365645783528,0.26032999999999995,0.20635472153551518,0.014591482292762447,0.0,0.0,0.0,-0.05664999999999993,0.013312681923639987,0.0009413487663985407
GLU 893,L GLU  22,0.0,0.0,0.0,-0.004880000000000007,0.000620966987850408,4.390899680020079e-05,82.928585,1.3107275394887006,0.09268243314604184,-82.898335,1.3059934390226773,0.09234768169180749,0.0,0.0,0.0,0.02536999999999864,0.006366561081149054,0.00045018385133188535
LEU 894,L LEU  23,0.0,0.0,0.0,-0.002905000000000002,0.00038206674809521715,2.7016198844402048e-05,-0.21459000000000017,0.09132985218426645,0.006457995780425983,0.21744499999999994,0.0909928951896796,0.006434169322841922,0.0,0.0,0.0,-5.000000000007221e-05,0.003097983214931833,0.00021906049392804008
TYR 895,L TYR  24,0.0,0.0,0.0,-0.007920000000000064,0.0007096477999683732,5.017967716117513e-05,-0.4567050000000004,0.24474412755978386,0.017306023225310857,0.469505,0.24468420458828152,0.017301786031361042,0.0,0.0,0.0,0.004879999999999623,0.004950313121409871,0.00035003999771456647
CYS 896,L CYS  25,0.0,0.0,0.0,-0.00857999999999993,0.0013090454537563647,9.256349172325466e-05,0.17129999999999998,0.1383380641761335,0.00978197832751638,-0.17818,0.13781610065591027,0.009745069933048195,0.0,0.0,0.0,-0.015460000000000083,0.004920203247834479,0.00034791090813598356
LEU 897,L LEU  26,0.0,0.0,0.0,-0.003319999999999995,0.000487442304278162,3.446737587922848e-05,-0.22367500000000023,0.1266360903336803,0.008954523821789755,0.22149500000000014,0.126264801013584,0.008928269702187531,0.0,0.0,0.0,-0.005500000000000049,0.00172916164657883,0.0001222701926063587
GLU 898,L GLU  27,0.0,0.0,0.0,-0.0025499999999999833,0.0004974937185532952,3.517811819867468e-05,75.13567000000003,0.9403315272252448,0.06649147994644732,-75.12623000000002,0.938347982944879,0.06635122218530427,0.0,0.0,0.0,0.00689000000000128,0.002787095262098312,0.00019707739596426144
HIP 899,L HIP  28,0.0,0.0,0.0,-0.009370000000000076,0.001408225834161636,9.957660367777752e-05,-84.63944000000001,1.5072781483181783,0.10658065998100866,84.650535,1.5041557495075255,0.10635987304375052,0.0,0.0,0.0,0.001725000000000705,0.010825866016169295,0.0007655043272250302
GLY 900,L GLY  29,0.0,0.0,0.0,-0.0023350000000000115,0.0005317659259486232,3.7601529224221495e-05,0.04681999999999992,0.11307797132952126,0.007995820032992249,-0.03881999999999999,0.11299826370347464,0.007990183852703264,0.0,0.0,0.0,0.0056649999999998845,0.002205170061469148,0.00015592907041343904
ILE 901,L ILE  30,0.0,0.0,0.0,-0.02123999999999999,0.007154886442145657,0.0005059268721860884,-0.8063049999999999,0.1820273110689705,0.012871274601802214,0.8239349999999999,0.1809690050119084,0.012796441062850274,0.0,0.0,0.0,-0.003610000000000069,0.006774060820512127,0.0004789984342354233
GLN 902,L GLN  31,0.0,0.0,0.0,-0.014465000000000004,0.005582004568253249,0.0003947073282826159,1.679824999999999,0.5077267122921573,0.03590170012513356,-1.6434699999999993,0.5086792005773383,0.03596905121767879,0.0,0.0,0.0,0.021889999999999948,0.010062201548368946,0.0007115050948517459
PRO 903,L PRO  32,0.0,0.0,0.0,-0.02161999999999999,0.014153642640677318,0.0010008136689714005,1.1945549999999998,0.19591510144703128,0.01385328967700462,-1.1715000000000007,0.19194889944982177,0.013572836844226372,-1.6847999999999863e-05,0.00023767028778540889,1.680582721796209e-05,0.0014181520000000924,0.018024034396485682,0.0012744916946094607
ASP 904,L ASP  33,0.0,0.0,0.0,-0.10489000000000001,0.12115179693260843,0.008566725716398299,91.23609999999995,3.0856736152759034,0.21819007378900013,-91.04202,3.017786861195901,0.21338975537272878,-0.012965364,0.024049762027635615,0.0017005749815663875,0.07622463600000028,0.24663989073932474,0.01744007392528857
GLY 905,L GLY  34,0.0,0.0,0.0,-0.08416999999999998,0.062445585112159745,0.004415569668796987,0.5404949999999996,0.3384885817498142,0.02393475715095107,-0.4603749999999999,0.3093882583017658,0.021877053546467375,-0.008276076000000002,0.014136260481493112,0.000999584564708319,-0.012326075999999962,0.08135674866168534,0.005752790867396727
GLN 906,L GLN  35,0.0,0.0,0.0,-0.042664999999999995,0.030520530385299633,0.0021581274000855443,-0.02522499999999983,1.0273889304323847,0.07264736796247333,0.10371000000000002,1.0261797970628728,0.07256186932197925,-0.0012625559999999978,0.008843751585366011,0.0006253476717141586,0.0345574440000005,0.025909479306687667,0.0018320768514771377
MET 907,L MET  36,0.0,0.0,0.0,-0.021150000000000016,0.006334627060845825,0.00044792577510118913,0.6146950000000007,0.5072802893618072,0.035870133257000794,-0.5919950000000002,0.5107604575287715,0.036116218308053796,0.0,0.0,0.0,0.0015499999999999937,0.008463303137664526,0.0005984459039879971
PRO 908,L PRO  37,0.0,0.0,0.0,-0.005704999999999983,0.0011696046340537542,8.2703536804662e-05,0.7279700000000005,0.2364361416958061,0.01671855991106879,-0.7225449999999995,0.23494432952297567,0.016613072860702287,0.0,0.0,0.0,-0.00027999999999967607,0.003140318455189065,0.0002220540474749451
SER 909,L SER  38,0.0,0.0,0.0,-0.0036250000000000045,0.0008569568250501152,6.059599821770303e-05,-0.5079750000000001,0.38378542751777317,0.027137727831839563,0.5202449999999998,0.38360338238211655,0.02712485529684908,0.0,0.0,0.0,0.008645000000000074,0.004956710098442061,0.0003504923322984221
ASP 910,L ASP  39,0.0,0.0,0.0,-0.0030100000000000083,0.0005290557626564396,3.7409891740018904e-05,75.52999499999999,1.3148564731470944,0.0929743928449338,-75.51253499999999,1.309741443483159,0.09261270562879989,0.0,0.0,0.0,0.014449999999999932,0.0054127165083712675,0.0003827368547709695
LYS 911,L LYS  40,0.0,0.0,0.0,-0.0019500000000000084,0.00048733971724043414,3.446012188022456e-05,-73.01369999999999,2.225875690599532,0.15739317949012185,73.00784499999997,2.2255238531596206,0.1573683008261582,0.0,0.0,0.0,-0.007805000000001279,0.0027923063943633233,0.0001974458786604864
THR 912,L THR  41,0.0,0.0,0.0,-0.0012849999999999856,0.0004514144437210774,3.1919821428072694e-05,-0.13311999999999968,0.133116736738849,0.009412774723746454,0.13322499999999995,0.13284763594057672,0.00939374642381835,0.0,0.0,0.0,-0.0011799999999997412,0.0008411896337928545,5.9481089431875596e-05
ILE 913,L ILE  42,0.0,0.0,0.0,-0.0019999999999999966,0.0006000000000000106,4.24264068711936e-05,-0.40605,0.38354265408165505,0.027120561157542453,0.405845,0.38298997503198406,0.027081480847158244,0.0,0.0,0.0,-0.002204999999999888,0.000971068998578138,6.866494738946312e-05
GLY 914,L GLY  43,0.0,0.0,0.0,-0.0008800000000000047,0.0003544009029333906,2.5059928172283588e-05,0.49294000000000004,0.17485184128284062,0.01236389226740505,-0.4903200000000002,0.17489899256427913,0.012367226366489731,0.0,0.0,0.0,0.0017399999999997556,0.0011629273408087055,8.223138087130748e-05
GLY 915,L GLY  44,0.0,0.0,0.0,-0.0008550000000000013,0.0003923964831646627,2.7746621415948594e-05,0.40830499999999986,0.0986772616918412,0.006977536089122044,-0.40768499999999996,0.0986435288044791,0.00697515081378177,0.0,0.0,0.0,-0.00023500000000017618,0.0007139852939663431,5.048638430310718e-05
GLY 916,L GLY  45,0.0,0.0,0.0,-0.0007349999999999751,0.00044133320745213205,3.120697037522119e-05,0.6012199999999998,0.08846005652270632,0.006255070583135092,-0.5994000000000002,0.08820402485147578,0.006236966410042529,0.0,0.0,0.0,0.0010849999999999226,0.0008171750118548586,5.778299922987679e-05
ASP 917,L ASP  46,0.0,0.0,0.0,-0.0018699999999999845,0.0004038564101261616,2.8556960622586437e-05,74.02305,1.187408260666184,0.08396244331539823,-74.01076499999994,1.1846484329891926,0.08376729402886754,0.0,0.0,0.0,0.010415000000002408,0.003468829053151462,0.000245283254626031
ASP 918,L ASP  47,0.0,0.0,0.0,-0.003225000000000042,0.0005141740950300951,3.6357598930623654e-05,78.02278999999999,1.2885756267681534,0.09111605637594669,-77.99747999999995,1.283026309007393,0.09072366035398743,0.0,0.0,0.0,0.022085000000002,0.006532057485966934,0.00046188621434275703
SER 919,L SER  48,0.0,0.0,0.0,-0.001969999999999996,0.00043485629810313176,3.074898372304033e-05,0.509175,0.27134191415076314,0.019186770751614263,-0.5011399999999999,0.27153388444170307,0.01920034510106526,0.0,0.0,0.0,0.0060650000000000625,0.001706099352323918,0.00012063944214062192
PHE 920,L PHE  49,0.0,0.0,0.0,-0.0052399999999999825,0.0006873136110975974,4.860041152089246e-05,0.7688099999999995,0.07658279114788515,0.0054152210942862685,-0.7558749999999996,0.07707560817145825,0.00545006852021154,0.0,0.0,0.0,0.007695000000000123,0.004313000695571318,0.00030497520391007754
ASN 921,L ASN  50,0.0,0.0,0.0,-0.008679999999999974,0.0008704022058794844,6.154673021371128e-05,1.2155149999999992,0.3799596949348738,0.026867207686602116,-1.1622649999999997,0.3779409276262625,0.02672445928124644,0.0,0.0,0.0,0.04456999999999955,0.008011560397325479,0.0005665028684834437
THR 922,L THR  51,0.0,0.0,0.0,-0.009544999999999998,0.0010334287590347535,7.307444833866728e-05,1.2363649999999997,0.21204205190244801,0.014993637279693085,-1.1887499999999995,0.21177801467574758,0.014974967028344529,0.0,0.0,0.0,0.03807000000000009,0.00956687514290833,0.0006764802288315501
PHE 923,L PHE  52,0.0,0.0,0.0,-0.01700000000000001,0.0018357559750685644,0.00012980754985747044,1.0270800000000004,0.14545567572287837,0.010285269466571876,-1.0128350000000004,0.15565046667131902,0.011006150047814038,0.0,0.0,0.0,-0.0027550000000002317,0.0183137919339496,0.0012949806465735259
PHE 924,L PHE  53,0.0,0.0,0.0,-0.04716499999999997,0.008686067867568063,0.0006141977491003951,-1.1149549999999997,0.20768142183401997,0.014685294170529942,1.2478400000000003,0.21547130760265534,0.015236122275697008,0.0,0.0,0.0,0.08572000000000018,0.023510669918145932,0.001662455412935956
SER 925,L SER  54,0.0,0.0,0.0,-0.15202500000000005,0.037624119591028064,0.0026604270098989575,-1.4655000000000007,1.3709329961745031,0.09693960181473824,1.7516000000000005,1.3311954664886747,0.09412973414389313,-0.006129071999999998,0.012671793719139216,0.000896031126860044,0.12794592799999988,0.10417486358935357,0.007366275247321547
GLU 926,L GLU  55,0.0,0.0,0.0,-0.4661049999999997,0.11805402989733248,0.008347680508680322,93.240875,2.125890142828593,0.1503231336051736,-92.32579500000001,2.094689006267895,0.1481168800808939,-0.07379060399999998,0.02976494255580525,0.002104699272283794,0.37518439599999726,0.24078463590966548,0.017026044885725834
THR 927,L THR  56,0.0,0.0,0.0,-2.821864999999999,0.4364608994801346,0.030862446174518325,-6.248069999999997,0.8869033741620524,0.06271353901272171,7.558425000000002,0.78972347969081,0.05584188277516085,-0.395130132,0.03532119266102153,0.002497585485020484,-1.9066401320000006,0.6106641078304477,0.04318047316741426
GLY 928,L GLY  57,0.0,0.0,0.0,-0.7862850000000001,0.3818755213089734,0.0270026770686723,-2.526535,0.8387053289296559,0.05930542255034535,2.8574150000000005,0.6800497208109096,0.04808677691294126,-0.268446384,0.08726454659876322,0.006170535265715494,-0.7238513839999997,0.4059764365588821,0.028706869129273574
ALA 929,L ALA  58,0.0,0.0,0.0,-0.47510500000000044,0.13385661722529638,0.009465092174669908,-1.42284,0.38506277981648507,0.027228050279077903,1.7315900000000002,0.3653270615489635,0.02583252425722273,-0.049232771999999966,0.04948705764161797,0.003499263403935762,-0.21558777200000004,0.17103541847496015,0.012094030422672323
GLY 930,L GLY  59,0.0,0.0,0.0,-0.11474999999999991,0.018325324008050294,0.0012957960873533005,-1.1026149999999995,0.21641267702008876,0.015302687145563888,1.3819249999999992,0.2418422406756163,0.017100828835907737,0.0,0.0,0.0,0.16455999999999998,0.06547660956402665,0.00462989546318272
LYS 931,L LYS  60,0.0,0.0,0.0,-1.7846349999999997,0.4149591808539738,0.029342045069745984,-107.95639499999994,4.441548880625021,0.31406493324614715,109.13436,4.743371681662935,0.33540702817920987,-0.33836295600000016,0.07888839771286753,0.005578252097970996,-0.9450329559999995,0.7385607543653151,0.05222413177299663
HIP 932,L HIP  61,0.0,0.0,0.0,-0.37766500000000036,0.2694979643244078,0.019056383808975903,-95.16943999999998,2.238732435198585,0.15830228861911924,95.64155500000001,2.2148123818895065,0.15661088542899992,-0.018093671999999998,0.018306255828159302,0.00129444776342272,0.076356327999999,0.24509396883490706,0.017330760739108712
VAL 933,L VAL  62,0.0,0.0,0.0,-1.0027150000000007,0.3134238245172153,0.02216241117015454,-1.812285,0.4753356643204908,0.03361130715808315,1.9606000000000001,0.47170872368443434,0.03335484372621149,-0.11366503199999993,0.03689277385987387,0.002608713057309861,-0.9680650319999999,0.31035722807351424,0.021945570056104185
PRO 934,L PRO  63,0.0,0.0,0.0,-0.13976999999999987,0.0529588245715485,0.00374475439782107,2.474915,0.28854326846245887,0.020403090179553513,-2.4561450000000002,0.2704562699864743,0.019124146252185573,-8.5968e-05,0.0006058010173117903,4.28366007390876e-05,-0.12108596800000004,0.07257978381665621,0.005132165731381124
ARG 935,L ARG  64,0.0,0.0,0.0,-0.07116999999999997,0.008723021265593751,0.0006168107489335802,-95.65372999999998,2.6822733076814607,0.18966536448572316,96.04478,2.666011630057779,0.18851549023360567,0.0,0.0,0.0,0.3198800000000068,0.0721341500261846,0.00510065466386429
ALA 936,L ALA  65,0.0,0.0,0.0,-0.02664500000000002,0.003199839839742032,0.0002262628449392466,1.4748149999999989,0.2741881484947938,0.019388029912165275,-1.4255600000000002,0.27628100984323906,0.01953601755732216,0.0,0.0,0.0,0.022610000000000116,0.0223780673875113,0.0015823683199558767
VAL 937,L VAL  66,0.0,0.0,0.0,-0.038000000000000006,0.0029966648127543413,0.00021189620100417104,-1.1246199999999993,0.13418232223360316,0.009488122996673924,1.189295,0.13915713411463917,0.00983989531829472,0.0,0.0,0.0,0.026675000000000212,0.022160536433037833,0.0015669865586532597
PHE 938,L PHE  67,0.0,0.0,0.0,-0.027574999999999968,0.00254840636476983,0.0001801995421747705,1.0230850000000005,0.13429693881469768,0.009496227612846759,-1.05833,0.13238538854420379,0.009361060596962237,0.0,0.0,0.0,-0.06282000000000018,0.016048601185149995,0.0011348074726578025
VAL 939,L VAL  68,0.0,0.0,0.0,-0.017409999999999988,0.001453237764441753,0.00010275942779131421,-0.7780150000000005,0.10862225727262351,0.007680753470526186,0.8069500000000002,0.10716094204512908,0.0075774228798449385,0.0,0.0,0.0,0.011524999999999851,0.011799973516919306,0.0008343841291635315
ASP 940,L ASP  69,0.0,0.0,0.0,-0.009750000000000014,0.0008703447592765155,6.154266812545974e-05,97.88458999999993,1.3535639666866623,0.0957114259613901,-97.891415,1.3500523926044605,0.09546312017677372,0.0,0.0,0.0,-0.01657500000000155,0.010704409138295118,0.0007569160290283725
LEU 941,L LEU  70,0.0,0.0,0.0,-0.01312999999999999,0.001184525221344038,8.375858164988655e-05,0.39359,0.2027464966405092,0.014336342263631962,-0.379985,0.20261158598411902,0.01432680263963318,0.0,0.0,0.0,0.0004749999999997323,0.005042754703532422,0.0003565766046728134
GLU 942,L GLU  71,0.0,0.0,0.0,-0.009650000000000006,0.0009682458365518555,6.846531968814586e-05,97.469205,1.4198427106459304,0.10039804089160263,-97.43280500000006,1.4154226107282708,0.10008549262907272,0.0,0.0,0.0,0.026749999999999687,0.01149162738693159,0.0008125807652168372
PRO 943,L PRO  72,0.0,0.0,0.0,-0.014554999999999992,0.0019917266378697593,0.00014083634119075897,-0.48169500000000043,0.13161060738025507,0.009306275295465863,0.48628999999999967,0.13128532248503752,0.009283274179943275,0.0,0.0,0.0,-0.009959999999999924,0.007080141241528872,0.0005006415883643607
THR 944,L THR  73,0.0,0.0,0.0,-0.006245000000000003,0.0007905536034956983,5.590058139232694e-05,-0.11933499999999996,0.32631344252880523,0.02307384480044449,0.11033000000000001,0.32749670395287944,0.023157514018132423,0.0,0.0,0.0,-0.015249999999999956,0.007255170570014575,0.0005130180308722375
VAL 945,L VAL  74,0.0,0.0,0.0,-0.006019999999999981,0.0006400000000000082,4.525483399593962e-05,-0.563915,0.10374351919517771,0.007335774592706692,0.5910699999999999,0.10496277959353123,0.00742198932227749,0.0,0.0,0.0,0.021134999999999734,0.004747291332960116,0.0003356841893804222
ILE 946,L ILE  75,0.0,0.0,0.0,-0.019784999999999976,0.0024390110700856396,0.00017246412670466135,-0.4463099999999997,0.15058869114246323,0.010648228467684233,0.46990499999999996,0.15169863537619588,0.01072671337712536,0.0,0.0,0.0,0.003810000000000353,0.009308807657267373,0.0006582321019215019
ASP 947,L ASP  76,0.0,0.0,0.0,-0.010914999999999985,0.0017993818382989132,0.00012723550998050773,99.19655500000003,1.7280161911764436,0.12218919667810127,-99.12730000000003,1.7154335516130905,0.12129946970205396,0.0,0.0,0.0,0.05833999999999804,0.021566974753084302,0.0015250154097584975
GLU 948,L GLU  77,0.0,0.0,0.0,-0.006350000000000025,0.0008108637370113292,5.7336724705897616e-05,87.98390999999998,1.2539740156420192,0.08866935298921975,-87.94714999999997,1.2502296059144948,0.08840458323823241,0.0,0.0,0.0,0.03040999999999954,0.006082918707329715,0.0004301273067359349
VAL 949,L VAL  78,0.0,0.0,0.0,-0.015440000000000039,0.0024303086223769503,0.00017184877072588779,-0.4114099999999999,0.21404829338259196,0.015135499975223838,0.47202000000000005,0.21230195382991648,0.015012015121228727,0.0,0.0,0.0,0.04516999999999997,0.010196131619394089,0.0007209753809944134
ARG 950,L ARG  79,0.0,0.0,0.0,-0.04946499999999993,0.015072119127713961,0.0010657597642058014,-104.92968499999999,2.0292024777690423,0.14348628324310342,105.09601499999995,2.0265305857015146,0.1432973519431487,-8.045999999999997e-05,0.0011350279769239166,8.025859793193495e-05,0.11678454000000116,0.06466204280185116,0.004572296895056374
THR 951,L THR  80,0.0,0.0,0.0,-0.009640000000000003,0.0029428557558942737,0.0002080913261046704,0.009204999999999899,0.3458334034979849,0.024454114477424863,0.020059999999999967,0.3393064048909185,0.023992585979839682,0.0,0.0,0.0,0.019625000000000052,0.007602261176781559,0.0005375610430453462
GLY 952,L GLY  81,0.0,0.0,0.0,-0.005120000000000002,0.0011205355862265282,7.923383115816214e-05,0.8511849999999994,0.24330483097341377,0.01720424958767476,-0.8350649999999993,0.24490061407640648,0.017317088493017666,0.0,0.0,0.0,0.01099999999999994,0.010915127117903852,0.000771816040258299
THR 953,L THR  82,0.0,0.0,0.0,-0.007514999999999999,0.0014141340106227506,9.99943748417876e-05,0.5434499999999994,0.29810928784591756,0.021079509897054073,-0.5002700000000004,0.2970314412650613,0.021003294634413854,0.0,0.0,0.0,0.03566499999999896,0.006980886405035245,0.0004936232115693402
TYR 954,L TYR  83,0.0,0.0,0.0,-0.034114999999999965,0.007696867869464851,0.0005442507464395451,0.6247700000000005,0.2524806469811096,0.017853077759870942,-0.63702,0.25517305813898083,0.018043459978618247,0.0,0.0,0.0,-0.046364999999999865,0.026728856597318287,0.0018900155753326549
ARG 955,L ARG  84,0.0,0.0,0.0,-0.09790500000000002,0.0621818781881023,0.0043969227733723,-98.09311000000004,5.1307132309159575,0.36279621179042143,98.29669500000004,5.171501375999448,0.3656803691884771,-0.001031544000000001,0.005756607607963554,0.00040705362762210993,0.10464845599999877,0.0573581678838553,0.004055834946711053
GLN 956,L GLN  85,0.0,0.0,0.0,-0.4091900000000001,0.3559681501202038,0.025170749283642702,0.6547999999999999,2.3378846806461606,0.1653134111317046,-0.17970999999999995,1.9102708514501292,0.13507654729633864,-0.130706784,0.046786680182322724,0.003308317882612665,-0.06480678400000009,0.4620731449172129,0.032673505417515555
LEU 957,L LEU  86,0.0,0.0,0.0,-0.7685750000000001,0.4137936374269183,0.02925962870364215,1.6604050000000001,1.1472068475105084,0.0811197741298322,-1.3665749999999992,0.7111413603321082,0.05028528782730597,-0.07288401599999997,0.03278812974935518,0.0023184708888193423,-0.5476290160000002,0.3548393872326195,0.025090933694426446
PHE 958,L PHE  87,0.0,0.0,0.0,-0.56352,0.25040866518553195,0.017706566522056138,-0.11965999999999989,1.0187932294631723,0.07203956011803514,0.4769800000000001,0.8437050370834586,0.05965895530429611,-0.043199819999999986,0.026769924680050978,0.0018929195273117165,-0.24939982000000008,0.3292996886171856,0.02328500428638305
HIE 959,L HIE  88,0.0,0.0,0.0,-3.3293300000000015,0.7231012592299828,0.05113098038860524,-11.380540000000007,2.22703991396652,0.15747550251388315,11.146005000000002,1.4632361548891772,0.10346642075994666,-0.6088139999999997,0.14582951026330476,0.010311703560429602,-4.172678999999998,0.8349166349730086,0.05903752143148677
PRO 960,L PRO  89,0.0,0.0,0.0,-1.4767150000000007,0.9923336151592353,0.0701685828478457,-2.6059399999999995,1.06441405308273,0.07526543949250561,2.9705049999999993,1.155931433941912,0.08173669555270156,-0.24338937600000005,0.18029447133868837,0.012748744329403018,-1.355539376000001,1.0565860987323732,0.07471191953211001
GLU 961,L GLU  90,0.0,0.0,0.0,-0.19558,1.109037092977507,0.07842076490318109,89.46121500000008,6.147229850002638,0.43467479124492286,-92.192865,4.925770913955379,0.34830460158293064,-0.517886604,0.0558053353592649,0.003946033105892563,-3.4451166040000034,1.7441303907760768,0.1233286426591307
GLN 962,L GLN  91,0.0,0.0,0.0,-0.20855000000000004,0.03261652188692102,0.00230633638049613,0.05844500000000032,0.8005898431625272,0.056610250704929754,0.1971950000000002,0.7666272738267275,0.05420873439654352,-9.320399999999994e-05,0.0004077630213543154,2.883319975167514e-05,0.04699679600000039,0.07041178949154489,0.0049788653824951075
LEU 963,L LEU  92,0.0,0.0,0.0,-0.08934499999999995,0.015044798935180289,0.0010638279348654132,0.39982999999999985,0.2577033587285976,0.018222379249154083,-0.25152500000000005,0.25520366254229176,0.018045624036729782,-2.9735999999999998e-05,0.0003455754816302803,2.4435876647257837e-05,0.05893026400000014,0.03331095092508653,0.002355439928690098
ILE 964,L ILE  93,0.0,0.0,0.0,-0.09782500000000002,0.021472409622583125,0.0015183286452543803,-0.7356050000000005,0.19313916996559538,0.013657001679541366,0.8264699999999999,0.18958301374332007,0.013405543461568406,-0.005039999999999999,0.012454756731016467,0.0008806842942530541,-0.012000000000000073,0.033336887635602795,0.0023572739310788707
THR 965,L THR  94,0.0,0.0,0.0,-0.042325,0.008725787930038233,0.0006170063816525762,0.782035,0.3804258058741535,0.026900166707197103,-0.6035049999999998,0.37573300357434625,0.02656833547430095,0.0,0.0,0.0,0.13620500000000008,0.02635759805065716,0.0018637636317409003
GLY 966,L GLY  95,0.0,0.0,0.0,-0.01422499999999999,0.00184509484851049,0.00013046790793141332,-0.38104000000000005,0.3251259577456094,0.02298987694616913,0.45770499999999986,0.3186652286883528,0.022533034413389618,0.0,0.0,0.0,0.06244000000000012,0.0122027210080376,0.000862862677371093
LYS 967,L LYS  96,0.0,0.0,0.0,-0.05480999999999996,0.006045155084859663,0.00042745701538286063,-115.99007500000005,2.7379685004352448,0.19360360933329243,116.34829500000015,2.728217698045816,0.19291412348413492,0.0,0.0,0.0,0.30340999999999996,0.07004407112669062,0.004952863767559579
GLU 968,L GLU  97,0.0,0.0,0.0,-0.016769999999999997,0.002275324152730762,0.00016088971377934577,109.051425,3.3106631955512507,0.23409923957990142,-108.96263999999995,3.2643759802455765,0.23082623919741305,0.0,0.0,0.0,0.07201499999999925,0.05096670261062887,0.0036038901030693788
ASP 969,L ASP  98,0.0,0.0,0.0,-0.006374999999999991,0.0006437196594792121,4.551785364008461e-05,98.47344999999996,1.4775846430935997,0.10448101209085889,-98.46141499999995,1.4715575771224736,0.1040548341689747,0.0,0.0,0.0,0.005660000000003436,0.009144090988173762,0.0006465848745524465
ALA 970,L ALA  99,0.0,0.0,0.0,-0.0031650000000000033,0.0004333301281933394,3.064106721379462e-05,-0.03187000000000001,0.10873459936928995,0.007688697256362741,0.034859999999999974,0.10827908569987096,0.007656487575905808,0.0,0.0,0.0,-0.00017500000000001737,0.0020035905270289725,0.0001416752448383315
ALA 971,L ALA 100,0.0,0.0,0.0,-0.0021250000000000036,0.0003307189138830932,2.3385358667338502e-05,-0.07488499999999997,0.15022087662838346,0.01062222005397177,0.07793999999999997,0.14982561997201949,0.01059427118776936,0.0,0.0,0.0,0.0009299999999999553,0.0019862275801126894,0.00014044749908774293
ASN 972,L ASN 101,0.0,0.0,0.0,-0.001979999999999968,0.00026381811916548594,1.865475810617958e-05,-1.624415,0.13019033287844572,0.00920584672232829,1.6359999999999997,0.1305593351698773,0.009231939124582755,0.0,0.0,0.0,0.009604999999999251,0.0032907407980573007,0.00023269051334335485
ASN 973,L ASN 102,0.0,0.0,0.0,-0.00271500000000007,0.0004514144437210586,3.1919821428071366e-05,0.6505599999999998,0.25579590770768856,0.018087502093987483,-0.6467450000000001,0.2559999022949033,0.018101926689581976,0.0,0.0,0.0,0.0011000000000004916,0.0013000000000000698,9.19238815542561e-05
TYR 974,L TYR 103,0.0,0.0,0.0,-0.004135000000000062,0.0004435932821854693,3.136678179221431e-05,1.23097,0.36402748398987794,0.025740630246752005,-1.2335300000000005,0.363168926396516,0.02567992105712146,0.0,0.0,0.0,-0.006694999999999676,0.0019472994120061204,0.00013769486192301045
ALA 975,L ALA 104,0.0,0.0,0.0,-0.0024799999999999866,0.0004995998398718736,3.532704346531151e-05,1.1317500000000005,0.08233248143957839,0.005821785593784144,-1.1293150000000003,0.08208742763054312,0.005804457672771701,0.0,0.0,0.0,-4.500000000002835e-05,0.001487607138998765,0.00010518970957275456
ARG 976,L ARG 105,0.0,0.0,0.0,-0.009099999999999869,0.0008544003745317778,6.041522986797461e-05,-102.95605499999994,1.6674797845820244,0.1179086263169433,102.97733000000004,1.6628546993320665,0.11758158340256218,0.0,0.0,0.0,0.012175000000000295,0.011508447983979004,0.0008137701610404205
GLY 977,L GLY 106,0.0,0.0,0.0,-0.0031500000000000018,0.0004555216789572495,3.2210246816815255e-05,1.29677,0.1645353673226532,0.011634407397886756,-1.288514999999999,0.16389545379602294,0.01158915867848143,0.0,0.0,0.0,0.005104999999999924,0.0022746373337303016,0.00016084114834207842
HID 978,L HID 107,0.0,0.0,0.0,-0.007710000000000008,0.000908790404878881,6.426118579671247e-05,0.6698649999999999,0.6636420773089965,0.04692658131459184,-0.6518999999999998,0.660555501074664,0.046708327415997265,0.0,0.0,0.0,0.010254999999999912,0.005276360014252314,0.00037309499460593594
TYR 979,L TYR 108,0.0,0.0,0.0,-0.015675000000000005,0.002004837898684076,0.00014176344733392987,0.8142900000000008,0.5150618272596015,0.03642037107855983,-0.7883399999999997,0.5146082533345147,0.036388298558740005,0.0,0.0,0.0,0.010275000000000239,0.007779419965524451,0.0005500880611320357
THR 980,L THR 109,0.0,0.0,0.0,-0.00939999999999998,0.001019803902718572,7.211102550928086e-05,1.2704550000000006,0.3323488046841735,0.02350060935114225,-1.2426200000000007,0.3283449947844469,0.023217497238074397,0.0,0.0,0.0,0.018435000000000167,0.007527003055665645,0.0005322394902673042
ILE 981,L ILE 110,0.0,0.0,0.0,-0.015085000000000025,0.0015355048029882278,0.00010857658587374895,1.2427,0.4103924706911671,0.029019129897362567,-1.211735,0.41219003478371413,0.029146236873308314,0.0,0.0,0.0,0.01587999999999962,0.0077508451152115175,0.0005480675140892692
GLY 982,L GLY 111,0.0,0.0,0.0,-0.00815999999999996,0.0010268398122394722,7.26085394426852e-05,0.6486750000000001,0.21701732505724036,0.015345442218293991,-0.6401349999999999,0.2245371612339484,0.01587717493369021,0.0,0.0,0.0,0.00037999999999997953,0.01222643038666643,0.0008645391836117095
LYS 983,L LYS 112,0.0,0.0,0.0,-0.031709999999999995,0.003707546358442554,0.000262163117161822,-125.15361999999998,3.0050671216466904,0.21249033396371145,125.29818500000003,2.9994985832239345,0.2120965788357086,0.0,0.0,0.0,0.11285500000000084,0.03467944600191633,0.002452207143574774
GLU 984,L GLU 113,0.0,0.0,0.0,-0.04836500000000002,0.007175776961416687,0.0005074040549699938,129.44326499999997,4.382183498528848,0.30986716682135373,-128.93244499999997,4.314300587230973,0.30506712013081255,0.0,0.0,0.0,0.4624550000000028,0.0825394934258687,0.005836423551713422
ILE 985,L ILE 114,0.0,0.0,0.0,-0.05124000000000001,0.0072692778183256574,0.0005140155639667024,0.5402100000000004,0.3035470241988869,0.021464015922002998,-0.4764999999999999,0.3082559650679941,0.021796988324078212,0.0,0.0,0.0,0.012469999999999972,0.02208617440843931,0.0015617283694676222
ILE 986,L ILE 115,0.0,0.0,0.0,-0.05224499999999993,0.007979033462769661,0.0005642028668838807,-0.623665,0.23938868556178622,0.016927336290007318,0.7056999999999999,0.25376152190590323,0.01794364929438828,0.0,0.0,0.0,0.029790000000000205,0.028345474065536207,0.002004327692768807
ASP 987,L ASP 116,0.0,0.0,0.0,-0.2934250000000001,0.08425582694983114,0.005957786659070586,134.00205500000013,4.529863437448175,0.3203097154468609,-132.02515000000002,4.318119478140974,0.30533715649671983,-0.03623702399999999,0.041156366943735735,0.00291019461549174,1.6472429760000005,0.28593499810105294,0.02021865761358171
LEU 988,L LEU 117,0.0,0.0,0.0,-0.31894,0.11341753127272704,0.00801983054683826,0.8451249999999998,0.33657942506190064,0.023799759386913935,-0.5475150000000001,0.33467923415563144,0.023665395599376738,-0.09025344,0.047893511703127334,0.003386582690011861,-0.11158344000000035,0.1388081126046229,0.009815215770643473
VAL 989,L VAL 118,0.0,0.0,0.0,-0.05680499999999993,0.005486982321823272,0.0003879882408011942,0.5151450000000003,0.26089581057387634,0.01844811968399489,-0.43793499999999985,0.2711970515603009,0.019176527419608652,0.0,0.0,0.0,0.02040500000000044,0.04485288145704804,0.0031715776634035023
LEU 990,L LEU 119,0.0,0.0,0.0,-0.15983500000000003,0.034193680337161164,0.002417858324013177,-0.30847,0.36036486940322027,0.025481644285642164,0.4204749999999997,0.3843421514419154,0.027177094158040538,-0.0008723520000000003,0.003241103927135938,0.00022918065654081715,-0.04870235199999989,0.07511202847977431,0.00531122246867255
ASP 991,L ASP 120,0.0,0.0,0.0,-0.7368749999999998,0.17231497141861998,0.01218450847900723,138.62705500000004,4.3880658999117905,0.31028311541210774,-136.38175,4.117615025411162,0.29115935067838505,-0.09848786399999998,0.04434948061402184,0.0031359818484276167,1.409942135999999,0.3328870219605691,0.023538667059731355
ARG 992,L ARG 121,0.0,0.0,0.0,-0.5434200000000002,0.15867448944301013,0.011219980748646571,-135.25405999999998,6.347415359530691,0.4488300443731799,136.87231000000006,5.469865742765322,0.38677791588893506,-0.065379564,0.05785478945109651,0.004090951394499028,1.0094504359999945,1.2531537743368424,0.08861135317030977
ILE 993,L ILE 122,0.0,0.0,0.0,-0.08815499999999998,0.007336959520127705,0.0005188013829973498,0.1383899999999999,0.3612702283609876,0.02554566283148669,0.01833499999999999,0.3757514374889336,0.026569638948901804,0.0,0.0,0.0,0.06857000000000016,0.06670408608173849,0.0047166911601248486
ARG 994,L ARG 123,0.0,0.0,0.0,-0.4290949999999998,1.0566693740120414,0.07471780798360587,-150.41524000000007,4.523289946752502,0.31984489946216316,146.7095449999999,3.7969087700394617,0.26848199388415767,-0.49700685600000005,0.05783966163754511,0.004089881696544355,-4.631796856000003,1.3766957258529695,0.09734708833811709
LYS 995,L LYS 124,0.0,0.0,0.0,-1.010035,1.075765496646458,0.07606810776452246,-178.8511,11.841281010516553,0.8373050100471748,178.62654000000003,8.500497258299987,0.6010759254801575,-0.5099650559999998,0.07272338874704018,0.005142320133389757,-1.7445600559999996,3.3956304929278165,0.2401073347953078
LEU 996,L LEU 125,0.0,0.0,0.0,-0.2965549999999999,0.050635333266406256,0.003580458752031664,-0.6599150000000003,0.467832991328102,0.03308078806308882,0.8687649999999999,0.48374889123903986,0.034206212138659875,-0.0006742440000000001,0.00466508435469971,0.00032987127820154337,-0.08837924399999984,0.08377222202494365,0.005923590626890271
ALA 997,L ALA 126,0.0,0.0,0.0,-0.15688000000000005,0.04979172220359508,0.0035208064417118867,-2.5067399999999993,0.8030016702348787,0.05678079263272065,2.800485,0.8309093691703062,0.05875416494917599,-0.006156359999999999,0.011915291306417983,0.0008425383282581273,0.13070864000000026,0.14299374085853117,0.010111184382829928
ASP 998,L ASP 127,0.0,0.0,0.0,-1.4896099999999999,0.6170855353190507,0.043634536659623156,100.44218500000007,9.697807236729513,0.6857385259731413,-97.42428500000004,9.37234538169439,0.6627248975018524,-0.4798577519999998,0.10801743138732826,0.0076379858220332435,1.0484322480000008,0.9866038874845734,0.06976342991853514
GLN 999,L GLN 128,0.0,0.0,0.0,-1.6433200000000006,0.5586639039708919,0.03950350349019679,-13.285894999999996,3.2795739439712337,0.23190089751847698,12.164134999999996,1.9846044509612146,0.14033272652476797,-0.4134381119999999,0.07111945853206894,0.005028905140234141,-3.1785181120000017,1.489138435878936,0.10529798861355243
CYS1000,L CYS 129,0.0,0.0,0.0,-0.14533499999999985,0.11717974558344127,0.008285859271976571,-0.8076750000000006,1.7735322972460916,0.1254076714036067,1.0445000000000002,1.4628966436491677,0.10344241368993667,-0.023372928,0.03345617441976914,0.0023657087804778666,0.06811707199999985,0.3627892661370318,0.025653075022718626
THR1001,L THR 130,0.0,0.0,0.0,-0.16898,0.09263417080106026,0.006550225034302259,-0.49126000000000003,0.6223843927991766,0.044009222465296954,0.7971250000000002,0.6315618412910959,0.044658166071559605,-0.02685960000000001,0.04391616096926506,0.0031053415225047306,0.11002539999999998,0.09027110162880689,0.006383130810690934
GLY1002,L GLY 131,0.0,0.0,0.0,-0.02960000000000002,0.011601724009818494,0.000820365772079744,-0.21657499999999996,0.2248592990627696,0.015899953518013828,0.27777500000000016,0.21596213643831141,0.01527082911550644,0.0,0.0,0.0,0.03159999999999999,0.03271299436003977,0.0023131580144901405
LEU1003,L LEU 132,0.0,0.0,0.0,-0.10442999999999998,0.05574679452668108,0.003941893643922931,-0.7064049999999993,0.44506819811687337,0.0314710740978919,0.8488549999999999,0.42346467854473996,0.029943474579196713,-0.01660806,0.029092910510700024,0.002057179430656937,0.021411940000000115,0.050303074064947474,0.0035569644785853507
GLN1004,L GLN 133,0.0,0.0,0.0,-0.016700000000000007,0.002664582518894817,0.00018841443681416568,0.1917100000000002,0.2610521516862104,0.018459174670065855,-0.14665500000000006,0.26031326507690683,0.01840692749686921,0.0,0.0,0.0,0.028355000000000602,0.011707646005922591,0.0008278555882519462
GLY1005,L GLY 134,0.0,0.0,0.0,-0.010644999999999955,0.0016878906955132313,0.00011935189566990839,0.1786649999999999,0.17353539343603658,0.012270805347449695,-0.14524499999999996,0.16709522726577208,0.011815416830353472,0.0,0.0,0.0,0.02277500000000007,0.015958207136141572,0.001128415648154526
PHE1006,L PHE 135,0.0,0.0,0.0,-0.033764999999999996,0.0046733045053795105,0.0003304525306303496,-1.1923600000000003,0.11549441718108591,0.008166688557793395,1.1760900000000003,0.11819184362721272,0.008357425410974215,0.0,0.0,0.0,-0.050035000000000045,0.019399066343512603,0.0013717211360185484
SER1007,L SER 136,0.0,0.0,0.0,-0.005639999999999982,0.0005480875842418086,3.87556447501536e-05,0.2553550000000001,0.25074847751282553,0.017730594882152145,-0.2466400000000001,0.25288629935210005,0.017881761714104116,0.0,0.0,0.0,0.0030750000000000443,0.004824870464582501,0.00034116986238529745
VAL1008,L VAL 137,0.0,0.0,0.0,-0.005815000000000014,0.0005922626106720248,4.187929082494368e-05,-0.9605900000000004,0.08348432128249124,0.005903232970160596,0.9740450000000004,0.08505623419243832,0.006014383997966423,0.0,0.0,0.0,0.007640000000000139,0.0038588081061386426,0.0002728589379148253
PHE1009,L PHE 138,0.0,0.0,0.0,-0.005684999999999993,0.0004957569969249886,3.505531343463378e-05,0.8489949999999999,0.06269485604896374,0.00443319578577367,-0.8596850000000006,0.06313656448523987,0.004464429288833486,0.0,0.0,0.0,-0.016374999999999897,0.0030650244697231935,0.0002167299587043972
HID1010,L HID 139,0.0,0.0,0.0,-0.0038649999999999986,0.00042044619156322084,2.9730035317841162e-05,-1.2480999999999995,0.14668500264171974,0.010372196006632667,1.246945,0.14723597378018605,0.010411155549457426,0.0,0.0,0.0,-0.005019999999999829,0.0022912005586588876,0.00016201234520861054
SER1011,L SER 140,0.0,0.0,0.0,-0.0018300000000000271,0.0003756327994198542,2.6561249970586512e-05,0.4781249999999997,0.16085971955402695,0.011374499851641873,-0.4791550000000003,0.16105524199789203,0.01138832537623499,0.0,0.0,0.0,-0.002860000000000318,0.0022181974664128037,0.00015685024705113125
PHE1012,L PHE 141,0.0,0.0,0.0,-0.002085000000000017,0.000296268459340517,2.094934366513705e-05,0.5017500000000003,0.1319388399979318,0.009329484846442446,-0.5027050000000001,0.13187224110858195,0.009324775593814569,0.0,0.0,0.0,-0.0030399999999999316,0.0011128342194592917,7.868926229161038e-05
GLY1013,L GLY 142,0.0,0.0,0.0,-0.0007500000000000534,0.0004330127018922489,3.061862178479182e-05,0.111705,0.11453867458199431,0.008099107350504741,-0.11134500000000001,0.11473071068811522,0.008112686353791818,0.0,0.0,0.0,-0.0003900000000000414,0.0009632756614801324,6.811387523845588e-05
GLY1014,L GLY 143,0.0,0.0,0.0,-0.0010400000000000032,0.00024166091947186853,1.7088007490633442e-05,-0.1328499999999999,0.15677594681583018,0.011085733512041503,0.13790999999999995,0.15785576296100184,0.011162088043910064,0.0,0.0,0.0,0.004020000000000102,0.0018599999999999418,0.00013152186130069372
GLY1015,L GLY 144,0.0,0.0,0.0,-0.0015050000000000007,0.0004999749993749811,3.53535712481789e-05,0.16346999999999995,0.14150148091097853,0.010005665670009172,-0.15132499999999996,0.14085616555550556,0.009960034983623299,0.0,0.0,0.0,0.010639999999999985,0.002727709661969221,0.00019287819990865013
THR1016,L THR 145,0.0,0.0,0.0,-0.004819999999999966,0.00045563142999579685,3.221800738717516e-05,1.0348350000000008,0.09485308521602215,0.006707125977271472,-1.0017850000000004,0.09509210679650729,0.006724027355312568,0.0,0.0,0.0,0.028230000000000182,0.007065203464869444,0.0004995853280471875
GLY1017,L GLY 146,0.0,0.0,0.0,-0.0017500000000000326,0.0004330127018922065,3.0618621784788815e-05,0.09073499999999987,0.160305660458388,0.011335321957271435,-0.08998999999999997,0.16073997604827495,0.011366032707149844,0.0,0.0,0.0,-0.0010050000000000425,0.0020037402526276475,0.00014168583203694554
SER1018,L SER 147,0.0,0.0,0.0,-0.002165000000000043,0.0003711805490593272,2.6246428328439627e-05,0.7129049999999992,0.16957929111480913,0.011991066669608917,-0.7129050000000002,0.170998818636269,0.012091442423259439,0.0,0.0,0.0,-0.0021650000000000198,0.0026034160251485338,0.00018408931256322554
GLY1019,L GLY 148,0.0,0.0,0.0,-0.00223500000000002,0.00042399882075309047,2.9981244136960973e-05,0.33039000000000024,0.13083351214425107,0.009251326364365245,-0.32703499999999996,0.13058259369073624,0.009233583750364727,0.0,0.0,0.0,0.0011199999999999424,0.002887143917438077,0.00020415190422819578
PHE1020,L PHE 149,0.0,0.0,0.0,-0.015344999999999977,0.0014852525037849678,0.0001050232117200649,0.46839999999999987,0.10803365216450027,0.007639132804186688,-0.47723000000000004,0.10629993932265391,0.007516540793476712,0.0,0.0,0.0,-0.02417499999999964,0.006762719497362157,0.0004781964815847261
THR1021,L THR 150,0.0,0.0,0.0,-0.005580000000000042,0.000568858506133096,4.0224370722236146e-05,0.9660400000000006,0.2319827545314485,0.016403657884752152,-0.9626600000000005,0.23287581325676399,0.016466806672818992,0.0,0.0,0.0,-0.0022000000000000053,0.0046647615158762635,0.00032984845004941445
SER1022,L SER 151,0.0,0.0,0.0,-0.004160000000000004,0.0005332916650388815,3.7709415269925795e-05,-0.1932649999999999,0.18334272490338965,0.012964288406040652,0.1991499999999999,0.18391527261214605,0.013004773642782099,0.0,0.0,0.0,0.0017249999999998844,0.00413151001451031,0.00029214187478003714
LEU1023,L LEU 152,0.0,0.0,0.0,-0.016110000000000024,0.002359639803020718,0.0001668517305873639,-0.05339500000000006,0.17027439318640963,0.012040217808453471,0.08370000000000002,0.17130046701629276,0.012112772184764312,0.0,0.0,0.0,0.014194999999999949,0.009245375871212927,0.0006537467973153144
LEU1024,L LEU 153,0.0,0.0,0.0,-0.02023999999999999,0.002408817137102871,0.00017032909322838054,0.46153999999999984,0.1497247421103143,0.010587138045761028,-0.44854499999999975,0.14964490627816315,0.010581492799931452,0.0,0.0,0.0,-0.007245000000000119,0.011636364337712963,0.0008228152131554145
MET1025,L MET 154,0.0,0.0,0.0,-0.010115000000000061,0.0012254692978610185,8.665376506534431e-05,0.05332499999999996,0.23152703810786324,0.01637143386741063,-0.04799999999999997,0.23250268815650274,0.016440422743956427,0.0,0.0,0.0,-0.0047900000000001995,0.008018472423098987,0.000566991622513062
GLU1026,L GLU 155,0.0,0.0,0.0,-0.01703500000000002,0.0030288240292231797,0.0002141702010084472,103.04301,2.0475662601984252,0.14478479875150851,-102.96021500000002,2.0386974686731794,0.14415768048866542,0.0,0.0,0.0,0.06575999999999524,0.020332053511633804,0.001437693291352402
ARG1027,L ARG 156,0.0,0.0,0.0,-0.32722000000000007,0.2943367996020889,0.020812754695138297,-116.097765,4.010226043476489,0.2835658029433124,117.38649000000012,3.471472747964298,0.24547019207898535,-0.05539435199999998,0.053154352067081946,0.0037585802796210824,0.9061106480000007,0.8943871170305376,0.06324271954581795
LEU1028,L LEU 157,0.0,0.0,0.0,-0.048484999999999986,0.008079590026727899,0.0005713132897106496,0.03403499999999987,0.17860552560041398,0.012629317830944025,-0.02636,0.18507220320728884,0.013086580989700865,0.0,0.0,0.0,-0.04081000000000001,0.026396475143473232,0.0018665126573372067
SER1029,L SER 158,0.0,0.0,0.0,-0.02589000000000002,0.005774764064444572,0.00040833748297211455,0.08990999999999989,0.40276932840026447,0.02848009233657785,-0.009794999999999991,0.40441366566301895,0.028596364539482992,0.0,0.0,0.0,0.05422499999999971,0.02416204409813036,0.0017085145229116376
VAL1030,L VAL 159,0.0,0.0,0.0,-0.30603000000000014,0.14550350201971043,0.010288651296452777,0.0784050000000001,0.6355861475638059,0.04494272749706008,0.4187450000000002,0.5990038897828625,0.042355971242258136,-0.06174054000000002,0.04085135983463459,0.0028886273559761873,0.12937946000000022,0.21143028589570328,0.014950378890506225
ASP1031,L ASP 160,0.0,0.0,0.0,0.4492400000000001,0.8389986486282321,0.05932616338513724,90.73415499999996,4.464620112728437,0.3156963157132126,-94.31077000000005,4.006089621700409,0.28327331375454096,-0.22537753200000005,0.045893539296333545,0.0032451632849088744,-3.352752532000007,1.951327193713838,0.13797966909887704
TYR1032,L TYR 161,0.0,0.0,0.0,-0.22729499999999994,0.051106339870900554,0.0036137639484338205,0.44079000000000035,0.5979036342923495,0.04227817143042019,-0.20394499999999982,0.555158708816677,0.03925564876390402,-0.008784539999999997,0.022535019995864217,0.0015934665453250032,0.0007654600000003808,0.07692556800059393,0.005439459077984685
GLY1033,L GLY 162,0.0,0.0,0.0,-0.01883000000000002,0.004181040540343981,0.00029564421184930954,-0.2551950000000003,0.17428039756381059,0.012323485094525792,0.30797999999999975,0.1760308200287669,0.01244725865401698,0.0,0.0,0.0,0.033954999999999985,0.008140821518741176,0.0005756430100331254
LYS1034,L LYS 163,0.0,0.0,0.0,-0.012490000000000003,0.0024062211037226273,0.00017014552594764486,-88.47426499999996,1.7617699835067746,0.12457595022285523,88.5189999999999,1.754950546316848,0.12409374319476794,0.0,0.0,0.0,0.03224500000000113,0.01705300486717822,0.001205829538118892
LYS1035,L LYS 164,0.0,0.0,0.0,-0.03829999999999997,0.012313407326975036,0.0008706893820416168,-90.56757499999999,3.4239000298450453,0.2421062929208254,90.88949500000001,3.3818198710130547,0.23913077635447463,-0.0006667559999999995,0.007674374316103164,0.000542660212028042,0.2829532440000014,0.09116447688976001,0.00644630198120736
SER1036,L SER 165,0.0,0.0,0.0,-0.006355000000000004,0.0009690072239152972,6.851915790492579e-05,1.1644250000000005,0.2735236632816241,0.019341043712142226,-1.1389449999999999,0.2718889699399366,0.019225453437435456,0.0,0.0,0.0,0.01912499999999987,0.005996613627706781,0.0004240246160307128
LYS1037,L LYS 166,0.0,0.0,0.0,-0.008889999999999967,0.0011652896635601488,8.239842231499717e-05,-91.32215999999993,1.8660081871255452,0.1319467042866089,91.38226499999998,1.8687595203193041,0.13214125292246998,0.0,0.0,0.0,0.05121499999999884,0.017364008033861674,0.001227820782932128
LEU1038,L LEU 167,0.0,0.0,0.0,-0.003945000000000027,0.0005019711147068011,3.5494717916894935e-05,0.44754999999999995,0.132267106644094,0.009352696803596312,-0.4442250000000001,0.13186578166833077,0.009324318842414142,0.0,0.0,0.0,-0.0006200000000002425,0.001993890669018667,0.00014098936130076814
GLU1039,L GLU 168,0.0,0.0,0.0,-0.00342999999999999,0.0005050742519669642,3.571414285685633e-05,85.91568500000002,1.6932749468923347,0.1197326197360861,-85.91103499999997,1.6885790279931856,0.11940056812633705,0.0,0.0,0.0,0.0012200000000011358,0.00845231329282385,0.0005976688046068941
PHE1040,L PHE 169,0.0,0.0,0.0,-0.0027850000000000374,0.0004344824507387727,3.072254872239363e-05,0.652315,0.12093310454544841,0.008551261829402825,-0.65412,0.12104584090335466,0.008559233493719004,0.0,0.0,0.0,-0.004589999999999845,0.0012173331507847119,8.607845258830558e-05
SER1041,L SER 170,0.0,0.0,0.0,-0.0012799999999999901,0.00044899888641288015,3.1749015732775594e-05,-0.6929899999999998,0.209075321116578,0.014783857734028728,0.6955450000000003,0.209216868285039,0.01479386663029638,0.0,0.0,0.0,0.0012750000000000023,0.0012244896896258144,8.658449630274242e-05
ILE1042,L ILE 171,0.0,0.0,0.0,-0.0016499999999999627,0.00047696960070846967,3.372684390807988e-05,0.4020450000000001,0.07400981674750987,0.005233284329653793,-0.4007,0.07412442242608067,0.005241388174901784,0.0,0.0,0.0,-0.00030499999999991976,0.001015861703185709,7.183226990703306e-05
TYR1043,L TYR 172,0.0,0.0,0.0,-0.0010699999999999466,0.0002551470164434283,1.804161855266637e-05,-0.305735,0.09123094198242152,0.006451001772980674,0.3058749999999998,0.091143893788888,0.006444846536186915,0.0,0.0,0.0,-0.0009300000000000453,0.0006746109990210357,4.770220120708057e-05
PRO1044,L PRO 173,0.0,0.0,0.0,-0.0008350000000000035,0.0003711805490593492,2.624642832844118e-05,-0.4985499999999996,0.05569593791292432,0.003938297538277371,0.4969950000000001,0.055720059000327705,0.003940003156724624,0.0,0.0,0.0,-0.0023899999999998523,0.0007924014134261487,5.6031241285543465e-05
ALA1045,L ALA 174,0.0,0.0,0.0,-0.0003149999999999897,0.0004645158770160456,3.284623266068622e-05,0.42572500000000013,0.07113796015489841,0.005030213402530709,-0.4255599999999997,0.0710821806080843,0.005026269192950332,0.0,0.0,0.0,-0.0001499999999996948,0.0007533259586660551,5.326818938166243e-05
PRO1046,L PRO 175,0.0,0.0,0.0,-0.00043500000000001204,0.0004957569969249178,3.505531343462878e-05,0.3147900000000002,0.09889234500202702,0.006992744775837289,-0.3149200000000001,0.09883265452268228,0.006988524021565594,0.0,0.0,0.0,-0.0005650000000001976,0.0007847133234500298,5.548761122989487e-05
GLN1047,L GLN 176,0.0,0.0,0.0,-0.0003949999999999926,0.0004888506929523479,3.45669639974348e-05,0.22290000000000026,0.2189856159659812,0.01548462140318584,-0.22285500000000003,0.21892056544555158,0.01548002163677429,0.0,0.0,0.0,-0.0003499999999997172,0.0007193747284964041,5.0867474873403884e-05
VAL1048,L VAL 177,0.0,0.0,0.0,-0.00047999999999999264,0.0004995998398718639,3.532704346531082e-05,0.4314850000000002,0.04685338595021764,0.0033130346926949403,-0.4312450000000002,0.04682387184972916,0.0033109477306353377,0.0,0.0,0.0,-0.00024000000000006183,0.0007158212067270848,5.0616202939385916e-05
SER1049,L SER 178,0.0,0.0,0.0,-0.00045499999999998265,0.0004979708826828943,3.521185879785252e-05,-0.356835,0.08382826358096623,0.005927553363319452,0.35699,0.08382087985699062,0.005927031255190095,0.0,0.0,0.0,-0.00030000000000013794,0.0007141428428541312,5.049752469179951e-05
THR1050,L THR 179,0.0,0.0,0.0,-0.0008299999999999608,0.00037563279941984026,2.6561249970585526e-05,-0.36188999999999977,0.184063733255631,0.013015271395556851,0.362835,0.1839727093212468,0.013008835031431517,0.0,0.0,0.0,0.00011499999999998511,0.0008612636065687018,6.090053365939117e-05
ALA1051,L ALA 180,0.0,0.0,0.0,-0.0006400000000000273,0.0004800000000000187,3.39411254969556e-05,-0.26477499999999987,0.12541648366542582,0.008868284607239447,0.2653750000000001,0.1254044830737719,0.008867436037265771,0.0,0.0,0.0,-4.00000000000511e-05,0.0007269112738154675,5.140038910358683e-05
VAL1052,L VAL 181,0.0,0.0,0.0,-0.000705000000000029,0.00045604276115296074,3.224709289222956e-05,-0.2925499999999998,0.08080908055410643,0.005714064884125862,0.29261000000000015,0.08076656424535994,0.0057110585271032965,0.0,0.0,0.0,-0.0006449999999998046,0.0007543043152467355,5.333736963892419e-05
VAL1053,L VAL 182,0.0,0.0,0.0,-0.0010300000000000131,0.0002431049156229044,1.7190113437673917e-05,0.09092999999999982,0.0882905719768541,0.006243086215967249,-0.08990000000000004,0.0882276033903222,0.0062386336645134065,0.0,0.0,0.0,2.7755575615628914e-19,0.0007280109889280661,5.147815070493601e-05
GLU1054,L GLU 183,0.0,0.0,0.0,-0.001030000000000032,0.00024310491562286478,1.7190113437671115e-05,81.16944000000004,0.9004747616650275,0.06367318102606812,-81.16275500000002,0.8995110199287053,0.06360503419436152,0.0,0.0,0.0,0.0056549999999991486,0.0013512864241165296,9.555037938181191e-05
PRO1055,L PRO 184,0.0,0.0,0.0,-0.0007300000000000173,0.0004439594576084708,3.139267430468513e-05,0.5070549999999997,0.0855618020789661,0.006050133046057817,-0.5073499999999997,0.08546951210812088,0.0060436071596358006,0.0,0.0,0.0,-0.0010249999999998273,0.0007838207703296463,5.542449819349563e-05
TYR1056,L TYR 185,0.0,0.0,0.0,-0.0013100000000000201,0.00046249324319383857,3.270321085153223e-05,0.009455000000000009,0.14312776800816823,0.010120661533467076,-0.007920000000000009,0.143097007655646,0.01011848644808106,0.0,0.0,0.0,0.00022499999999966324,0.0007578753195613571,5.358987777557573e-05
ASN1057,L ASN 186,0.0,0.0,0.0,-0.0014949999999998554,0.0004999749993750862,3.535357124818633e-05,1.1311100000000005,0.1840144230760171,0.0130117846393182,-1.1271950000000004,0.18383219787349106,0.012998899371677275,0.0,0.0,0.0,0.0024200000000001863,0.0010925200226993227,7.725283166327718e-05
SER1058,L SER 187,0.0,0.0,0.0,-0.000809999999999984,0.0003923009049186509,2.7739863013359706e-05,0.34342999999999974,0.16243397150842587,0.011485816274867038,-0.343345,0.1625287543021234,0.011492518430483371,0.0,0.0,0.0,-0.0007250000000002013,0.0008771402396425005,6.202318115028054e-05
ILE1059,L ILE 188,0.0,0.0,0.0,-0.001060000000000061,0.00029393876913400214,2.0784609690827995e-05,0.108685,0.10223622535579066,0.007229192823199563,-0.10768000000000004,0.10216500183526638,0.007224156559765292,0.0,0.0,0.0,-5.500000000013827e-05,0.0008555553751804317,6.04969007470684e-05
LEU1060,L LEU 189,0.0,0.0,0.0,-0.0017800000000000238,0.0004261455150533076,3.0133038346642774e-05,0.06622,0.16879967890964714,0.011935939761912333,-0.06413500000000001,0.16844193888399647,0.01191064372210839,0.0,0.0,0.0,0.000305000000000053,0.0009959794174578148,7.042638000066481e-05
THR1061,L THR 190,0.0,0.0,0.0,-0.0017800000000000205,0.00041424630354418025,2.929163703175508e-05,0.8266300000000002,0.17877190243435834,0.012641082449695465,-0.8243700000000003,0.178809572171063,0.012643746102322401,0.0,0.0,0.0,0.0004799999999999649,0.001496529318122119,0.00010582060290886304
THR1062,L THR 191,0.0,0.0,0.0,-0.0010899999999999998,0.00031921779399021955,2.257210668058946e-05,-0.1593249999999996,0.12679006023738595,0.008965411138090644,0.15991000000000002,0.12686619683745542,0.008970794808711206,0.0,0.0,0.0,-0.0005049999999996268,0.0009486701218023267,6.708110762354932e-05
HID1063,L HID 192,0.0,0.0,0.0,-0.002059999999999995,0.0003954743986657315,2.7964262908221085e-05,1.0191249999999998,0.14132412877849374,0.009993124980455383,-1.0155300000000005,0.14104963346283042,0.009973715230544435,0.0,0.0,0.0,0.0015349999999998598,0.0009993873123067482,7.066735455638996e-05
THR1064,L THR 193,0.0,0.0,0.0,-0.0026450000000000098,0.000488850692952344,3.4566963997434525e-05,0.17331499999999989,0.4313170362679872,0.030498720118637777,-0.16578999999999997,0.43055956138494944,0.030445158556000333,0.0,0.0,0.0,0.004879999999999869,0.002446548589339824,0.00017299710980245715
THR1065,L THR 194,0.0,0.0,0.0,-0.0018200000000000306,0.0004556314299957685,3.2218007387173164e-05,0.13060499999999992,0.29127663650729,0.020596368487551385,-0.12803500000000004,0.2917045659138711,0.02062662766607765,0.0,0.0,0.0,0.0007499999999998852,0.0014722431864337248,0.00010410331406829772
LEU1066,L LEU 195,0.0,0.0,0.0,-0.0016249999999999843,0.0004841229182759225,3.4232659844072557e-05,-0.05004500000000002,0.10243038111322242,0.007242921708468204,0.04942000000000005,0.10249284657965158,0.007247338683958407,0.0,0.0,0.0,-0.0022500000000000965,0.0008703447592763725,6.154266812544962e-05
GLU1067,L GLU 196,0.0,0.0,0.0,-0.0035900000000000055,0.0006015812497077935,4.2538218110305856e-05,94.27884,2.4398181621585775,0.17252119673244298,-94.24308499999998,2.4307186299072305,0.17187776263638765,0.0,0.0,0.0,0.032165000000002525,0.00958424618840627,0.0006777085472383393
HIE1068,L HIE 197,0.0,0.0,0.0,-0.0067649999999999655,0.0008830486962790957,6.244097212568886e-05,-0.5724650000000001,0.23747281691806343,0.016791863919023414,0.5810699999999999,0.23871048385020754,0.016879380187080358,0.0,0.0,0.0,0.0018399999999993265,0.004278364173373137,0.00030252603193777226
SER1069,L SER 198,0.0,0.0,0.0,-0.0019700000000000056,0.0004348562981031522,3.074898372304177e-05,-0.3653199999999998,0.18741485426721177,0.0132522314347434,0.36977999999999994,0.1870234520053564,0.01322455511539043,0.0,0.0,0.0,0.002489999999999836,0.002174833326947146,0.0001537839393434827
ASP1070,L ASP 199,0.0,0.0,0.0,-0.002635000000000002,0.0005846152580971456,4.133854133856153e-05,84.812405,1.6577367103910359,0.11721968693393812,-84.80196500000005,1.6524917136753703,0.11684880965944329,0.0,0.0,0.0,0.007804999999997477,0.00780749479666529,0.0005520732514800712
CYS1071,L CYS 200,0.0,0.0,0.0,-0.0014249999999999808,0.0004943429983321324,3.49553286352741e-05,0.049735,0.15679481743667426,0.011087067866437908,-0.04578000000000002,0.1567156073912232,0.011081466870410254,0.0,0.0,0.0,0.0025299999999999967,0.001462566237816276,0.00010341905046943854
ALA1072,L ALA 201,0.0,0.0,0.0,-0.0008849999999999896,0.00034896274872828035,2.4675392600726428e-05,-0.639495,0.08737076155671294,0.006178045797418464,0.6405900000000002,0.08761262409036548,0.006195148061184531,0.0,0.0,0.0,0.00021000000000006124,0.0009142756695876588,6.464905258393049e-05
PHE1073,L PHE 202,0.0,0.0,0.0,-0.0019899999999999406,0.000299833287011276,2.1201415047112563e-05,0.299535,0.22913914719008624,0.01620258448134124,-0.3017950000000002,0.2290972129359061,0.016199619281791762,0.0,0.0,0.0,-0.0042499999999998294,0.0010618380290801873,7.508328708843588e-05
MET1074,L MET 203,0.0,0.0,0.0,-0.0010650000000000314,0.000266035711888361,1.8811565591405067e-05,-0.5883349999999998,0.30495249265254454,0.021563397549435506,0.5889249999999998,0.3049579468959623,0.0215637832226862,0.0,0.0,0.0,-0.0004749999999999943,0.000685109480302501,4.844455593770899e-05
VAL1075,L VAL 204,0.0,0.0,0.0,-0.0008899999999999875,0.00031288975694323396,2.2124646889837138e-05,0.5722100000000001,0.07627985251689838,0.005393800098260858,-0.5715000000000001,0.07650810414589944,0.00540993992572921,0.0,0.0,0.0,-0.00017999999999995464,0.0008231646250903761,5.8206528843428696e-05
ASP1076,L ASP 205,0.0,0.0,0.0,-0.0005799999999999828,0.0004935585071701065,3.489985673322916e-05,73.45730999999999,0.7515528417240049,0.05314281108030639,-73.45311500000001,0.7509302842275749,0.05309878961756597,0.0,0.0,0.0,0.0036149999999993553,0.0011299446889102107,7.989915518941338e-05
ASN1077,L ASN 206,0.0,0.0,0.0,-0.0007300000000000306,0.00044395945760847955,3.1392674304685744e-05,-0.6872750000000011,0.10458532103024791,0.007395298971306034,0.6882049999999998,0.10453661069214201,0.007391854630267177,0.0,0.0,0.0,0.00019999999999843255,0.0007810249675907196,5.522680508594014e-05
GLU1078,L GLU 207,0.0,0.0,0.0,-0.0004299999999999921,0.0004950757517794527,3.5007142128427895e-05,70.771785,0.84995393332538,0.06010081899505549,-70.76929500000007,0.8495765698044543,0.060074135364593585,0.0,0.0,0.0,0.0020600000000037966,0.0009676776322718706,6.84251415781982e-05
ALA1079,L ALA 208,0.0,0.0,0.0,-0.00024000000000000909,0.0004270831300812687,3.0199337741084147e-05,-0.5582949999999998,0.03653214988199079,0.002583213091287902,0.558375,0.036569582647332115,0.0025858599875090435,0.0,0.0,0.0,-0.0001599999999999313,0.0008089499366461647,5.7201398584293104e-05
ILE1080,L ILE 209,0.0,0.0,0.0,-0.0006199999999999877,0.00048538644398045297,3.432200460346025e-05,-0.6272399999999999,0.05999310293692022,0.004242152991111887,0.6273400000000001,0.060039773483915176,0.004245453097138068,0.0,0.0,0.0,-0.000519999999999774,0.0007934733769948379,5.610704055640397e-05
TYR1081,L TYR 210,0.0,0.0,0.0,-0.0006449999999999446,0.000478513322698501,3.3836001536821674e-05,-0.586075,0.07011654137933601,0.004957988188267566,0.5856550000000006,0.07000397113735246,0.004950028270120927,0.0,0.0,0.0,-0.0010650000000000748,0.0007942134473805794,5.6159371435235293e-05
ASP1082,L ASP 211,0.0,0.0,0.0,-0.00028499999999998584,0.00045141444372104425,3.191982142807035e-05,67.24337500000003,0.6437612945566682,0.04552079768464505,-67.24127500000004,0.6435407907579522,0.04550520571151011,0.0,0.0,0.0,0.0018149999999985766,0.000762085953159264,5.388761453259292e-05
ILE1083,L ILE 212,0.0,0.0,0.0,-0.0003849999999999865,0.000486595314404057,3.440748465087088e-05,-0.578495,0.05282565640860457,0.0037353379867154893,0.5785399999999998,0.052784262806258045,0.0037324110170237927,0.0,0.0,0.0,-0.00033999999999999807,0.0007445804187594189,5.264978632435043e-05
CYS1084,L CYS 213,0.0,0.0,0.0,-0.0003099999999999525,0.0004624932431938165,3.270321085153067e-05,-0.28736000000000017,0.09631588861657202,0.006810561797678627,0.28730500000000003,0.09624693228877454,0.006805685848979495,0.0,0.0,0.0,-0.0003650000000000464,0.0007561580522615519,5.346844864029551e-05
ARG1085,L ARG 214,0.0,0.0,0.0,-0.0003750000000000253,0.0004841229182759595,3.423265984407517e-05,-65.90585999999999,0.7920478397183519,0.056006239848900234,65.904015,0.791790227758509,0.05598802393252827,0.0,0.0,0.0,-0.002219999999999658,0.0008553361912133149,6.048140210012084e-05
ARG1086,L ARG 215,0.0,0.0,0.0,-0.00019499999999997853,0.00039620070671310696,2.801562064277404e-05,-64.228225,1.2200810359864618,0.08627275741431352,64.22664499999996,1.2197714002959223,0.08625086286466574,0.0,0.0,0.0,-0.0017750000000013699,0.0008212033852841249,5.8067848246775376e-05
ASN1087,L ASN 216,0.0,0.0,0.0,-0.00026500000000002135,0.0004413332074521828,3.120697037522478e-05,-0.6406300000000001,0.35515571669339635,0.025113301565106886,0.6404699999999999,0.3550887200404994,0.025108564186348863,0.0,0.0,0.0,-0.00042499999999918715,0.0007964766161035772,5.6319401630335395e-05
LEU1088,L LEU 217,0.0,0.0,0.0,-0.00031999999999999363,0.00046647615158761476,3.298484500494063e-05,-0.21779499999999977,0.08017825749540845,0.005669458957872445,0.21779999999999988,0.08020910172792162,0.0056716399744695,0.0,0.0,0.0,-0.00031499999999965556,0.0007587983921964774,5.365514886755786e-05
ASP1089,L ASP 218,0.0,0.0,0.0,-0.0001699999999999996,0.00037563279941985815,2.6561249970586794e-05,62.88047999999999,0.5990447893109814,0.04235886327562616,-62.878900000000016,0.5987158674992289,0.04233560499126912,0.0,0.0,0.0,0.0014099999999991298,0.0007628237017828576,5.393978123804832e-05
ILE1090,L ILE 219,0.0,0.0,0.0,-0.0003699999999999964,0.00048280430818292756,3.413942003022278e-05,-0.14805499999999985,0.10055089246247412,0.007110021791457475,0.14801999999999985,0.10056654314432821,0.007111128461784398,0.0,0.0,0.0,-0.0004050000000000775,0.0007422769025102496,5.248690312831433e-05
GLU1091,L GLU 220,0.0,0.0,0.0,-0.00024000000000001188,0.0004270831300812736,3.0199337741084493e-05,63.63813499999999,0.675192858950223,0.047743344917243476,-63.63668999999999,0.6749489713348067,0.047726099458572646,0.0,0.0,0.0,0.0012049999999995719,0.00078928765352225,5.581106521124012e-05
ARG1092,L ARG 221,0.0,0.0,0.0,-0.00043999999999999595,0.0004963869458396295,3.509985754956815e-05,-66.41744500000003,0.7649802461309955,0.05409227195129811,66.41568500000001,0.7646307904939313,0.054067561706228916,0.0,0.0,0.0,-0.002200000000000557,0.0008774964387353025,6.204836822967783e-05
PRO1093,L PRO 222,0.0,0.0,0.0,-0.00042000000000002924,0.0004935585071701564,3.489985673323268e-05,0.011475000000000036,0.0761852306881065,0.0053871093245821565,-0.011565000000000002,0.07616485918716061,0.005385668841935978,0.0,0.0,0.0,-0.0005099999999998728,0.0006707458535093828,4.7428894146924315e-05
THR1094,L THR 223,0.0,0.0,0.0,-0.0006400000000000145,0.00048000000000001004,3.394112549695499e-05,-0.35326999999999953,0.1967158537078291,0.01390991141237068,0.3536749999999999,0.19665118706735535,0.013905338790371126,0.0,0.0,0.0,-0.00023499999999972986,0.0007744514187475267,5.476198498959186e-05
TYR1095,L TYR 224,0.0,0.0,0.0,-0.0013750000000000262,0.00048412291827599926,3.4232659844077984e-05,-0.1817300000000001,0.1940456314890907,0.013721098188556189,0.18141000000000002,0.19404572115870009,0.013721104529155075,0.0,0.0,0.0,-0.001695000000000086,0.0008074496888353193,5.70953150442422e-05
THR1096,L THR 225,0.0,0.0,0.0,-0.0009749999999999942,0.00029047375096554086,2.0539595906442637e-05,0.06830000000000006,0.33774819022461117,0.023882403564130655,-0.06796999999999995,0.33752912333604645,0.0238669131958869,0.0,0.0,0.0,-0.0006449999999996292,0.0006992674738609609,4.9445677263027234e-05
ASN1097,L ASN 226,0.0,0.0,0.0,-0.0006350000000000255,0.000481430161082599,3.4042253156923766e-05,0.27795500000000034,0.19055341239400522,0.01347416100820378,-0.27737000000000006,0.19054289044726902,0.013473416994214935,0.0,0.0,0.0,-4.999999999867555e-05,0.0007262919523164579,5.13565964604184e-05
LEU1098,L LEU 227,0.0,0.0,0.0,-0.0008499999999999575,0.00035707142142712213,2.5248762345903753e-05,-0.14998000000000028,0.07365907683374803,0.005208483272508416,0.15132999999999996,0.07364218288453962,0.005207288689903787,0.0,0.0,0.0,0.0004999999999999405,0.0007937253933190624,5.6124860801586864e-05
ASN1099,L ASN 228,0.0,0.0,0.0,-0.0013499999999999623,0.00047696960070847276,3.37268439080801e-05,-0.4241399999999998,0.1723963178261079,0.012190260538643218,0.42638999999999994,0.17241811940744525,0.01219180214324364,0.0,0.0,0.0,0.0008999999999996788,0.0010816653826401902,7.648529270396202e-05
ARG1100,L ARG 229,0.0,0.0,0.0,-0.0014999999999999259,0.0004999999999999552,3.535533905932421e-05,-74.78545499999997,1.0279481494608134,0.07268691071919038,74.777885,1.0268178571578888,0.07260698698397829,0.0,0.0,0.0,-0.009069999999999539,0.0017132133550696008,0.00012114247809890712
LEU1101,L LEU 230,0.0,0.0,0.0,-0.000809999999999974,0.0003923009049186461,2.7739863013359367e-05,0.1444949999999999,0.0801811697033663,0.005669664882071967,-0.14327500000000007,0.08016276800984344,0.005668363685844433,0.0,0.0,0.0,0.0004100000000000614,0.0007154718722628711,5.059150126253114e-05
ILE1102,L ILE 231,0.0,0.0,0.0,-0.0012750000000000066,0.0004465142774872996,3.157332735078813e-05,-0.2097350000000001,0.08182111448153223,0.005785626489413226,0.2121950000000001,0.08183536506303346,0.005786634157694763,0.0,0.0,0.0,0.001184999999999743,0.001095798795400022,7.748467590434056e-05
GLY1103,L GLY 232,0.0,0.0,0.0,-0.0007850000000000207,0.0004108223460329399,2.9049526674285814e-05,0.13311499999999993,0.08002900583538432,0.005658905271781803,-0.13185,0.07998685829559755,0.0056559249906624484,0.0,0.0,0.0,0.0004799999999998705,0.001034214677907913,7.313002119513464e-05
GLN1104,L GLN 233,0.0,0.0,0.0,-0.001205000000000016,0.00040370162248869076,2.8546015483776486e-05,-0.21303499999999986,0.25606468670045096,0.01810650763882976,0.21369500000000005,0.2558525395125089,0.018091506567309415,0.0,0.0,0.0,-0.0005449999999999378,0.0009633145903590114,6.811662792587981e-05
ILE1105,L ILE 234,0.0,0.0,0.0,-0.001094999999999996,0.0003097983214932162,2.190604939280633e-05,-0.04536500000000013,0.07175522123859698,0.005073860352335291,0.04787000000000004,0.07192908382566812,0.005086154293766554,0.0,0.0,0.0,0.001409999999999858,0.0011233432244868648,7.943236116346243e-05
VAL1106,L VAL 235,0.0,0.0,0.0,-0.0017549999999999827,0.0004300872004605261,3.0411757594717602e-05,-0.1094199999999997,0.12500329435658875,0.008839067711020198,0.11473500000000005,0.12471216771029196,0.008818481948442144,0.0,0.0,0.0,0.003560000000000295,0.0018128430709796828,0.00012818736287167795
SER1107,L SER 236,0.0,0.0,0.0,-0.0015900000000000337,0.000491833305094365,3.477786652456176e-05,-0.2498000000000003,0.12049991701241922,0.008520630845189784,0.25125499999999973,0.11973103179627284,0.008466262450160666,0.0,0.0,0.0,-0.0001350000000002693,0.001999193587424692,0.00014136433425726607
SER1108,L SER 237,0.0,0.0,0.0,-0.00100499999999996,0.00018701604209262447,1.3224031155436357e-05,-0.10685500000000019,0.16727511463155526,0.01182813678797298,0.10620999999999996,0.16706784819348097,0.011813480837585509,0.0,0.0,0.0,-0.0016500000000000204,0.0009937303457177417,7.026734661278674e-05
ILE1109,L ILE 238,0.0,0.0,0.0,-0.001589999999999991,0.0004918333050943314,3.4777866524559384e-05,-0.26229000000000013,0.10481309984920786,0.007411405366055758,0.267015,0.1049403391218077,0.007420402541304616,0.0,0.0,0.0,0.0031350000000003406,0.0015958618361251514,0.00011284447261609094
THR1110,L THR 239,0.0,0.0,0.0,-0.0027100000000000457,0.0004537620521815763,3.208582241427166e-05,-0.21206500000000011,0.2986377919403367,0.021116880779958935,0.22155999999999998,0.2975789750637635,0.02104201112061297,0.0,0.0,0.0,0.006784999999999781,0.002901512536592042,0.00020516791903220133
ALA1111,L ALA 240,0.0,0.0,0.0,-0.0017049999999999832,0.0004560427611529612,3.224709289222959e-05,0.040404999999999996,0.1038200894576767,0.0073411889278917185,-0.043909999999999984,0.10391964155057501,0.007348228323888689,0.0,0.0,0.0,-0.005209999999999981,0.0016750820875407856,0.00011844619031442075
SER1112,L SER 241,0.0,0.0,0.0,-0.0011250000000000027,0.0003455068740271056,2.443102535711326e-05,-0.13415999999999995,0.27634946064720284,0.019540857760088206,0.13569000000000017,0.2757750784606904,0.019500242806180637,0.0,0.0,0.0,0.00040499999999985545,0.0012810054644692224,9.058076506632101e-05
LEU1113,L LEU 242,0.0,0.0,0.0,-0.0023249999999999903,0.00047893110151674004,3.3865542960362965e-05,-0.04258499999999985,0.1568961847050463,0.011094235614723532,0.045720000000000004,0.1573341717491785,0.011125205975621303,0.0,0.0,0.0,0.0008100000000002049,0.0013978197308666012,9.884078105721285e-05
ARG1114,L ARG 243,0.0,0.0,0.0,-0.0071749999999999444,0.0006279928343539122,4.440579917082115e-05,-83.52905999999999,1.4334344339393401,0.10135912086248075,83.59603499999999,1.428321964326677,0.10099761466930832,0.0,0.0,0.0,0.05980000000000217,0.013786950351691238,0.0009748846085563131
PHE1115,L PHE 244,0.0,0.0,0.0,-0.002785000000000026,0.0005556752648804566,3.9292174793460185e-05,-0.057329999999999964,0.19554999642035292,0.013827472852983663,0.05650000000000009,0.19613209834190823,0.013868633674591012,0.0,0.0,0.0,-0.0036149999999998904,0.001355276724510848,9.583253622859129e-05
ASP1116,L ASP 245,0.0,0.0,0.0,-0.0019900000000000004,0.0005830094338859363,4.122499241964757e-05,74.282845,1.3755178046730578,0.09726379673271521,-74.28395000000002,1.3728464763044588,0.09707490529229397,0.0,0.0,0.0,-0.0030949999999982936,0.0037491298990548856,0.0002651035175170946
GLY1117,L GLY 246,0.0,0.0,0.0,-0.0005949999999999917,0.0004908920451586001,3.47113093962179e-05,0.10308499999999997,0.16410407604627014,0.01160391049926705,-0.10381000000000004,0.16424562064176929,0.011613919213598825,0.0,0.0,0.0,-0.0013199999999999768,0.0008646386528486069,6.113918547052511e-05
ALA1118,L ALA 247,0.0,0.0,0.0,-0.0004149999999999965,0.0004927220311697008,3.484070894801049e-05,-0.08214499999999994,0.15644725620796304,0.011062491576267985,0.08188999999999995,0.1565479412192956,0.011069611081695695,0.0,0.0,0.0,-0.0006699999999998951,0.0008313242448048045,5.8783501086626276e-05
LEU1119,L LEU 248,0.0,0.0,0.0,-0.0006100000000000256,0.0004877499359303081,3.448912872196249e-05,0.17437500000000006,0.07131945299145233,0.005043046884077114,-0.17395999999999998,0.07136755845620624,0.005046448454111076,0.0,0.0,0.0,-0.00019499999999994966,0.0007726415727879775,5.4634009554501835e-05
ASN1120,L ASN 249,0.0,0.0,0.0,-0.0011599999999999983,0.00036660605559645355,2.5922962793630476e-05,-0.29759499999999955,0.5394737352040414,0.03814655364348136,0.299145,0.5395954169329087,0.038155157841044215,0.0,0.0,0.0,0.00038999999999997923,0.0010382196299434413,7.341321406939953e-05
VAL1121,L VAL 250,0.0,0.0,0.0,-0.0011050000000000337,0.00030655342111939705,2.1676600286946104e-05,0.161725,0.09414021125427766,0.006656718176023387,-0.15960000000000008,0.09423200093386515,0.0066632086865113125,0.0,0.0,0.0,0.0010200000000000365,0.000761314652426908,5.383307533477461e-05
ASP1122,L ASP 251,0.0,0.0,0.0,-0.0023849999999999982,0.0004967645317451676,3.512655690499679e-05,77.86873999999997,1.1676110792586922,0.08256257119323647,-77.87769499999997,1.1646671034999612,0.08235440067097172,0.0,0.0,0.0,-0.01133999999999503,0.005169564778585519,0.0003655434310720953
LEU1123,L LEU 252,0.0,0.0,0.0,-0.0032249999999999675,0.0004736823830374505,3.349440251743849e-05,-0.5278700000000005,0.10011774617918655,0.007079393724041636,0.53189,0.1000308847306669,0.007073251692114444,0.0,0.0,0.0,0.0007949999999996149,0.001890231467307645,0.00013365954885454336
THR1124,L THR 253,0.0,0.0,0.0,-0.0025600000000000045,0.0004963869458396572,3.509985754957011e-05,0.2700500000000001,0.07809441401278348,0.005522108972122894,-0.266415,0.07784100959648453,0.0055041905740081335,0.0,0.0,0.0,0.0010750000000000438,0.001526229012959439,0.00010792068847072704
GLU1125,L GLU 254,0.0,0.0,0.0,-0.001639999999999956,0.0004800000000000401,3.394112549695711e-05,73.20307500000001,0.9937481066010245,0.07026860249688766,-73.20768000000001,0.992030643477443,0.07014715951477542,0.0,0.0,0.0,-0.006245000000000331,0.0024849496976786915,0.0001757124782136064
PHE1126,L PHE 255,0.0,0.0,0.0,-0.001565000000000004,0.0004957569969248759,3.505531343462581e-05,-0.5238099999999996,0.05880105356199377,0.004157862371459918,0.52459,0.05881362002121772,0.0041587509543131946,0.0,0.0,0.0,-0.0007849999999997692,0.0008937421328327269,6.319711227581493e-05
GLN1127,L GLN 256,0.0,0.0,0.0,-0.002010000000000016,0.00037403208418529426,2.644806231087592e-05,-0.10487500000000136,0.2639971200127002,0.018667415377469913,0.11009999999999998,0.2637106368730699,0.018647157960397093,0.0,0.0,0.0,0.0032149999999989375,0.0017403376109247025,0.00012306045262388524
THR1128,L THR 257,0.0,0.0,0.0,-0.0009099999999999972,0.00031921779399024394,2.2572106680591183e-05,0.00463499999999998,0.09808629759043794,0.006935748616768038,-0.0038849999999999406,0.09806738384906567,0.006934411213289845,0.0,0.0,0.0,-0.00015999999999985804,0.000731026675299817,5.16913919332757e-05
ASN1129,L ASN 258,0.0,0.0,0.0,-0.0006399999999999795,0.0004799999999999841,3.3941125496953154e-05,-1.1575849999999992,0.0688850693183975,0.004870909963754426,1.1582200000000002,0.06879913952949522,0.004864833810110553,0.0,0.0,0.0,-4.999999999029114e-06,0.0007713462257633982,5.454241468799485e-05
LEU1130,L LEU 259,0.0,0.0,0.0,-0.0008099999999999835,0.0003923009049186512,2.7739863013359726e-05,-0.3509000000000001,0.11082896733255129,0.007836791435274937,0.35149499999999995,0.11081227357562899,0.007835611008402613,0.0,0.0,0.0,-0.00021499999999995717,0.0007271691687631723,5.141862503022241e-05
VAL1131,L VAL 260,0.0,0.0,0.0,-0.0008300000000000058,0.0003756327994198607,2.6561249970586973e-05,0.028099999999999827,0.07488651413973015,0.005295276196762546,-0.028030000000000013,0.07479076881540932,0.00528850597995313,0.0,0.0,0.0,-0.000760000000000034,0.0007761443164772922,5.488169093604911e-05
PRO1132,L PRO 261,0.0,0.0,0.0,-0.0004550000000000276,0.0004979708826829433,3.521185879785599e-05,0.16005000000000003,0.08666399194590568,0.006128069638964624,-0.16013,0.0865780174178181,0.00612199032178262,0.0,0.0,0.0,-0.0005349999999999255,0.0008054657038012463,5.6955026117105636e-05
TYR1133,L TYR 262,0.0,0.0,0.0,-0.0006900000000000022,0.00046249324319388877,3.270321085153578e-05,-0.03584499999999997,0.13522367017279194,0.009561757415611426,0.035595000000000016,0.13515447079175744,0.009556864280453084,0.0,0.0,0.0,-0.0009399999999992747,0.0007592101158438425,5.368426212586053e-05
PRO1134,L PRO 263,0.0,0.0,0.0,-0.0008100000000000057,0.00039230090491866213,2.77398630133605e-05,0.36231500000000016,0.16407231873475756,0.011601664918234769,-0.362345,0.16398294415883616,0.0115953451813648,0.0,0.0,0.0,-0.0008399999999999963,0.0007241546796096536,5.120546845799577e-05
ARG1135,L ARG 264,0.0,0.0,0.0,-0.0010550000000000565,0.0002863127660444255,2.0245369841029072e-05,-79.17097499999997,1.4545509390799358,0.10285228326046833,79.16389500000007,1.4532549032986173,0.10276063969150526,0.0,0.0,0.0,-0.00813499999999948,0.0017455013606461366,0.00012342558486832286
GLY1136,L GLY 265,0.0,0.0,0.0,-0.0003300000000000025,0.0004702127178203535,3.324906013709285e-05,-0.1869299999999999,0.056646227588427814,0.00400549316564138,0.18700499999999998,0.056595715164666056,0.004001921397903769,0.0,0.0,0.0,-0.0002549999999998409,0.0007873849122255355,5.567652108386506e-05
HID1137,L HID 266,0.0,0.0,0.0,-0.001449999999999947,0.0004974937185533153,3.5178118198676095e-05,0.6448899999999999,0.15731121352274957,0.011123582583862113,-0.6445399999999998,0.15734525223215493,0.011125989484086449,0.0,0.0,0.0,-0.0010999999999997457,0.0008831760866327829,6.244997998398385e-05
PHE1138,L PHE 267,0.0,0.0,0.0,-0.001144999999999994,0.0003521008378292528,2.4897289009052952e-05,-0.47475000000000006,0.0643151420740087,0.004547767309350778,0.47407500000000025,0.06430847047628958,0.004547295556151925,0.0,0.0,0.0,-0.001820000000000004,0.0008231646250899435,5.820652884339811e-05
PRO1139,L PRO 268,0.0,0.0,0.0,-0.0007499999999999751,0.0004330127018922032,3.0618621784788585e-05,0.44488500000000003,0.07612898117668322,0.005383131883485574,-0.44519,0.07615499917930584,0.0053849716340943115,0.0,0.0,0.0,-0.0010549999999997439,0.0007822883100238216,5.531613688608085e-05
LEU1140,L LEU 269,0.0,0.0,0.0,-0.0004900000000000193,0.0004998999899980182,3.534826728426859e-05,0.09961999999999988,0.129766504152651,0.009175877505721181,-0.09957499999999998,0.12973204837279026,0.00917344111416212,0.0,0.0,0.0,-0.00044500000000014195,0.0007327857804299484,5.18157794499093e-05
ALA1141,L ALA 270,0.0,0.0,0.0,-0.00030000000000000024,0.00045825756949558453,3.2403703492039336e-05,-0.2914900000000001,0.09106788621682098,0.006439471989223904,0.29166999999999993,0.0910488940075604,0.006438129037228117,0.0,0.0,0.0,-0.0001199999999999632,0.0006600000000000017,4.666904755831226e-05
THR1142,L THR 271,0.0,0.0,0.0,-0.0004150000000000509,0.000492722031169765,3.4840708948015025e-05,0.45239000000000024,0.13871469965364167,0.009808610477534525,-0.4522350000000002,0.13867613267970746,0.009805883380654653,0.0,0.0,0.0,-0.0002600000000001898,0.00076315136113403,5.396295025296165e-05
TYR1143,L TYR 272,0.0,0.0,0.0,-0.0007800000000000095,0.00041424630354416274,2.9291637031753843e-05,0.03576499999999989,0.09819730024292929,0.006943597689598671,-0.035870000000000006,0.09810786461849019,0.006937273635946617,0.0,0.0,0.0,-0.0008850000000002134,0.0006721420980715894,4.752762354673743e-05
ALA1144,L ALA 273,0.0,0.0,0.0,-0.00024000000000003795,0.00042708313008132004,3.0199337741087776e-05,0.30613999999999997,0.06391447723325325,0.004519436026762658,-0.3060599999999998,0.06379174241232233,0.0045107573643458606,0.0,0.0,0.0,-0.00015999999999989357,0.000744580418759663,5.2649786324367696e-05
PRO1145,L PRO 274,0.0,0.0,0.0,-0.0002999999999999825,0.0004582575694955574,3.240370349203742e-05,0.5908399999999999,0.0825147526203654,0.005834674112579081,-0.590665,0.08253867441993476,0.00583636563924845,0.0,0.0,0.0,-0.0001250000000000906,0.0007206767652700202,5.09595427766017e-05
VAL1146,L VAL 275,0.0,0.0,0.0,-0.00029499999999997914,0.00045604276115291065,3.2247092892226014e-05,-0.30715499999999984,0.14973349984221987,0.010587757310922851,0.3070450000000002,0.14969499983299325,0.010585034949162863,0.0,0.0,0.0,-0.00040500000000018315,0.0007880196698052551,5.5721405222768e-05
ILE1147,L ILE 276,0.0,0.0,0.0,-0.00029000000000001523,0.000453762052181561,3.2085822414270584e-05,0.45747499999999985,0.07748728524732339,0.005479178485411869,-0.45726000000000006,0.07739672086077036,0.005472774616225304,0.0,0.0,0.0,-7.49999999999762e-05,0.0006995534289816272,4.946589734352105e-05
SER1148,L SER 277,0.0,0.0,0.0,-0.00018999999999997909,0.0003923009049186175,2.7739863013357344e-05,-0.41251999999999994,0.17685714461112387,0.012505688625581554,0.412515,0.1767316886554306,0.012496817549880461,0.0,0.0,0.0,-0.00019499999999999712,0.0006978359406050406,4.93444525757517e-05
ALA1149,L ALA 278,0.0,0.0,0.0,-0.00017000000000000237,0.00037563279941986433,2.656124997058723e-05,-0.45316500000000026,0.061784122353561885,0.0043687971885862965,0.4530449999999999,0.06175194713529318,0.0043665220570839,0.0,0.0,0.0,-0.0002899999999999914,0.0006970652767137357,4.928995840939597e-05
GLU1150,L GLU 279,0.0,0.0,0.0,-0.00018000000000000015,0.00038418745424597127,2.7166155414412273e-05,64.26216500000002,1.0751147137742523,0.07602209046632079,-64.25960500000005,1.0746357238466278,0.07598822076372645,0.0,0.0,0.0,0.00237999999999758,0.0009516301802710102,6.72904153651408e-05
LYS1151,L LYS 280,0.0,0.0,0.0,-0.00023000000000000158,0.00042083250825001927,2.9757352032733232e-05,-61.78525499999997,0.83901563154486,0.05932736425868843,61.78370500000001,0.8386881410726322,0.059304207185319806,0.0,0.0,0.0,-0.0017799999999979122,0.0008376156636554151,5.922837157988144e-05
ALA1152,L ALA 281,0.0,0.0,0.0,-0.00017500000000000127,0.0003799671038392694,2.6867731575256045e-05,-0.15342500000000003,0.06521812918966624,0.004611618140631331,0.15332499999999988,0.06515112719669579,0.004606880384273089,0.0,0.0,0.0,-0.00027499999999995415,0.0007611668673818641,5.382262535402376e-05
TYR1153,L TYR 282,0.0,0.0,0.0,-0.00015500000000000182,0.00036190468358395563,2.5590525590538682e-05,0.19443000000000002,0.07444256242231304,0.0052638840697720405,-0.194485,0.0744137740945854,0.005261848427596518,0.0,0.0,0.0,-0.0002099999999999369,0.0006898550572400047,4.878011890102412e-05
HIE1154,L HIE 283,0.0,0.0,0.0,-0.00015499999999999404,0.0003619046835839376,2.5590525590537405e-05,0.9953049999999997,0.09089214473759871,0.006427045190054522,-0.9951249999999997,0.09090005156764859,0.006427604287369117,0.0,0.0,0.0,2.4999999999977263e-05,0.0006590713163227443,4.660337970573566e-05
GLU1155,L GLU 284,0.0,0.0,0.0,-0.00015500000000000062,0.00036190468358395287,2.5590525590538486e-05,61.24948500000001,1.0109172220178415,0.07148264229070823,-61.247715000000014,1.0106365636431605,0.07146279674671485,0.0,0.0,0.0,0.0016150000000018138,0.0007461735723031339,5.276243929177365e-05
GLN1156,L GLN 285,0.0,0.0,0.0,-0.00012000000000000288,0.00032496153618544627,2.297825058615267e-05,0.1911799999999994,0.31165154836772446,0.022037092321810527,-0.19121500000000008,0.31168111712935076,0.02203918314899625,0.0,0.0,0.0,-0.00015500000000070457,0.0006862761834710616,4.852705430992109e-05
LEU1157,L LEU 286,0.0,0.0,0.0,-0.00021500000000000298,0.00041082234603293514,2.904952667428548e-05,-0.015464999999999734,0.13328150199858954,0.009424425386993104,0.015495000000000005,0.13322000591127442,0.009420076956957409,0.0,0.0,0.0,-0.00018499999999989803,0.0007216474208365819,5.102817848993293e-05
SER1158,L SER 287,0.0,0.0,0.0,-8.499999999999952e-05,0.0002788816953476853,1.971991379291491e-05,0.526795,0.1245605996091856,0.008807764465231755,-0.52673,0.12449990803209471,0.008803472922659568,0.0,0.0,0.0,-1.999999999990676e-05,0.0006705221845695835,4.7413078364517025e-05
VAL1159,L VAL 288,0.0,0.0,0.0,-0.0002250000000000113,0.00041758232721227274,2.952752952754578e-05,0.3096649999999997,0.04136982928415469,0.0029252886823355594,-0.30968499999999993,0.04137675404137027,0.0029257783366140803,0.0,0.0,0.0,-0.0002450000000002528,0.0006745183466739791,4.769564969679091e-05
ALA1160,L ALA 289,0.0,0.0,0.0,-7.500000000000284e-05,0.0002633913438213285,1.8624580532189882e-05,0.298565,0.06918645658653129,0.004892221261860495,-0.29859499999999994,0.06924377932348906,0.004896274591462396,0.0,0.0,0.0,-0.00010500000000000175,0.0006276742785872719,4.438327387654341e-05
GLU1161,L GLU 290,0.0,0.0,0.0,-0.00019500000000002626,0.00039620070671320405,2.8015620642780904e-05,60.36817,0.535961100359889,0.037898172851668126,-60.367165000000014,0.5357847588077861,0.03788570362093843,0.0,0.0,0.0,0.0008100000000012387,0.0007509327533129262,5.3098964208265496e-05
ILE1162,L ILE 291,0.0,0.0,0.0,-0.00023499999999998078,0.00042399882075304254,2.9981244136957585e-05,0.19454999999999995,0.049971366801399617,0.0035335092330429983,-0.19450499999999998,0.04997759473003884,0.0035339496141003524,0.0,0.0,0.0,-0.00019000000000001904,0.0006737210105080064,4.763926951580646e-05
THR1163,L THR 292,0.0,0.0,0.0,-0.00019000000000001015,0.00039230090491868165,2.773986301336188e-05,0.5481650000000001,0.07034762096190773,0.004974327982250587,-0.5480799999999998,0.07032313701762889,0.004972596705947611,0.0,0.0,0.0,-0.00010499999999964204,0.0007238611745349167,5.118471451512986e-05
ASN1164,L ASN 293,0.0,0.0,0.0,-0.00013000000000000346,0.00033630343441601367,2.378024390118886e-05,0.15384499999999968,0.13645911832853094,0.009649116792484173,-0.15381500000000012,0.13643867037977145,0.009647670904161253,0.0,0.0,0.0,-0.0001000000000003709,0.0006244997998405633,4.415880433169039e-05
ALA1165,L ALA 294,0.0,0.0,0.0,-0.00014499999999999791,0.00035210083782916005,2.4897289009046393e-05,0.17048999999999995,0.05533994850015667,0.003913125285497509,-0.17038500000000006,0.055327540836367976,0.003912247931177142,0.0,0.0,0.0,-4.0000000000061376e-05,0.0007059745037889566,4.991993589739792e-05
CYS1166,L CYS 295,0.0,0.0,0.0,-0.00022000000000000687,0.00041424630354417255,2.9291637031754534e-05,0.5557799999999996,0.04830508875884973,0.003415685582720071,-0.5556299999999998,0.048298893362062105,0.003415247502012004,0.0,0.0,0.0,-6.999999999987683e-05,0.0007315052973148121,5.172523562051852e-05
PHE1167,L PHE 296,0.0,0.0,0.0,-0.00031000000000000363,0.0004624932431938925,3.270321085153604e-05,-0.02493000000000001,0.07437334939344872,0.005258989969566399,0.024904999999999997,0.07446049942754883,0.005265152407575682,0.0,0.0,0.0,-0.00033500000000016074,0.0007160830957367131,5.063472128884855e-05
GLU1168,L GLU 297,0.0,0.0,0.0,-0.00017999999999998627,0.0003841874542459417,2.7166155414410183e-05,62.15093500000003,0.7286059090964647,0.05152021791346994,-62.149825000000035,0.7283983967406177,0.05150554457406999,0.0,0.0,0.0,0.0009299999999988273,0.000731505297315882,5.172523562059417e-05
PRO1169,L PRO 298,0.0,0.0,0.0,-0.000170000000000019,0.00037563279941990103,2.6561249970589823e-05,0.6209700000000001,0.035150378376336465,0.00248550709111805,-0.6208600000000001,0.035188640212426375,0.002488212611494032,0.0,0.0,0.0,-6.000000000017991e-05,0.0007459222479589305,5.274466797696731e-05
ALA1170,L ALA 299,0.0,0.0,0.0,-0.00014000000000000457,0.0003469870314579608,2.4535688292771395e-05,0.38165500000000024,0.10986385199418346,0.007768547475236232,-0.38157000000000024,0.10982675038441145,0.00776592399524996,0.0,0.0,0.0,-5.499999999992289e-05,0.0006648120035018047,4.700930758903409e-05
ASN1171,L ASN 300,0.0,0.0,0.0,-0.0002900000000000058,0.0004537620521815463,3.208582241426954e-05,0.6891550000000001,0.20764212235237786,0.014682515277533318,-0.6888500000000002,0.20754622978989465,0.014675734649413593,0.0,0.0,0.0,1.5000000000426895e-05,0.000758139169281987,5.3608534768242884e-05
GLN1172,L GLN 301,0.0,0.0,0.0,-0.00036999999999998866,0.0004828043081829174,3.413942003022206e-05,0.5840049999999997,0.08550429799138716,0.006046066893030515,-0.5836200000000001,0.08548716628827964,0.006044855498686455,0.0,0.0,0.0,1.499999999985846e-05,0.0007712165713991837,5.45332467399802e-05
MET1173,L MET 302,0.0,0.0,0.0,-0.0006499999999999684,0.00047696960070844863,3.372684390807839e-05,0.2560050000000001,0.13516465874998507,0.009557584677888005,-0.25588500000000003,0.1350898285401234,0.009552293383004926,0.0,0.0,0.0,-0.0005299999999999161,0.0007804485889538208,5.518604896167191e-05
VAL1174,L VAL 303,0.0,0.0,0.0,-0.00035000000000001366,0.0004769696007084913,3.372684390808141e-05,-0.3467700000000001,0.04296448649757188,0.0030380479752630937,0.3467049999999999,0.04284586298582444,0.0030296600263066157,0.0,0.0,0.0,-0.00041500000000031513,0.0007633970133554081,5.3980320488116644e-05
LYS1175,L LYS 304,0.0,0.0,0.0,-0.0003349999999999992,0.00047199046600540444,3.337476591678201e-05,-67.57732500000002,0.7426977510217448,0.05251666161194739,67.57511500000001,0.7422881595277998,0.0524876991196589,0.0,0.0,0.0,-0.002545000000000144,0.000909931316088963,6.434186040205055e-05
CYS1176,L CYS 305,0.0,0.0,0.0,-0.00019499999999999406,0.0003962007067131387,2.8015620642776283e-05,-0.12354500000000002,0.1737785313984441,0.012287997797647918,0.12350000000000012,0.17370880806683348,0.012283067613589039,0.0,0.0,0.0,-0.00023999999999993804,0.0006726068688320139,4.756048780237677e-05
ASP1177,L ASP 306,0.0,0.0,0.0,-0.00014499999999999846,0.0003521008378291614,2.4897289009046488e-05,63.138600000000025,0.5416384864424125,0.03829962467150478,-63.137399999999985,0.5414949491949155,0.038289475055398974,0.0,0.0,0.0,0.0010550000000010583,0.0007693991161941941,5.44047332499851e-05
PRO1178,L PRO 307,0.0,0.0,0.0,-0.00018500000000000848,0.00038829756630709634,2.745678422539809e-05,-0.04028500000000001,0.08169586143128667,0.005776769761293933,0.040254999999999964,0.08167857720969432,0.005775547582264385,0.0,0.0,0.0,-0.00021499999999992524,0.0007271691687631179,5.141862503021856e-05
ARG1179,L ARG 308,0.0,0.0,0.0,-0.00014499999999999846,0.0003521008378291614,2.4897289009046488e-05,-59.34592499999998,0.6211081623842262,0.04391897934722016,59.34520499999999,0.6210386324342532,0.04391406283730802,0.0,0.0,0.0,-0.0008650000000014302,0.0006832093383430734,4.8310195611236156e-05
HIE1180,L HIE 309,0.0,0.0,0.0,-0.0001499999999999929,0.0003570714214271257,2.5248762345904007e-05,-0.2567099999999997,0.36302051718876727,0.025669426941402496,0.2566249999999999,0.3629367360505133,0.025663502720303006,0.0,0.0,0.0,-0.00023499999999971433,0.0007069476642579539,4.998874873407898e-05
GLY1181,L GLY 310,0.0,0.0,0.0,-4.5000000000001704e-05,0.00020730412441628666,1.4658615214269603e-05,-0.41022500000000006,0.16529653467329528,0.011688230057412437,0.41018000000000016,0.1652439941419957,0.011684514880815528,0.0,0.0,0.0,-9.00000000000377e-05,0.0006260191690355589,4.426623995778112e-05
LYS1182,L LYS 311,0.0,0.0,0.0,-0.00016000000000001346,0.00036660605559649806,2.5922962793633624e-05,-62.445599999999985,0.8446327130780291,0.059724551902946586,62.444554999999994,0.8443097873268592,0.05970171760409939,0.0,0.0,0.0,-0.0012049999999994298,0.0007162227307165901,5.064459497296474e-05
TYR1183,L TYR 312,0.0,0.0,0.0,-0.00026499999999999967,0.00044133320745214674,3.120697037522223e-05,-0.44669499999999984,0.07715278332633385,0.005455525627746706,0.44661000000000006,0.07712183802270171,0.00545333746434229,0.0,0.0,0.0,-0.00035000000000013243,0.0006910137480545015,4.8862050714247045e-05
MET1184,L MET 313,0.0,0.0,0.0,-0.00040000000000014693,0.0004898979485568154,3.464101615139026e-05,-0.44517000000000023,0.14702296113192564,0.010396093280651083,0.44512,0.14693755680560341,0.01039005428282257,0.0,0.0,0.0,-0.0004500000000001492,0.0007729812416871732,5.465802777269977e-05
ALA1185,L ALA 314,0.0,0.0,0.0,-0.0002449999999999919,0.0004300872004605436,3.0411757594718842e-05,0.11388499999999993,0.10276590764937574,0.007266647017366408,-0.11384000000000004,0.10276669888636102,0.00726670296627019,0.0,0.0,0.0,-0.00020000000000000738,0.0006928203230276135,4.898979485566798e-05
CYS1186,L CYS 315,0.0,0.0,0.0,-0.0003400000000000292,0.00047370877129312094,3.3496268448891316e-05,-0.08097,0.1487866563237443,0.01052080536365919,0.08101999999999998,0.14875405742365477,0.010518500273327938,0.0,0.0,0.0,-0.00029000000000007465,0.0007719455939378815,5.45847964180553e-05
CYS1187,L CYS 316,0.0,0.0,0.0,-0.0004399999999999582,0.0004963869458395864,3.50998575495651e-05,0.35271,0.10845965102285743,0.007669255472338895,-0.3521950000000001,0.10846670906319576,0.007669754551157407,0.0,0.0,0.0,7.500000000003393e-05,0.0007996092795859788,5.6540914389493557e-05
LEU1188,L LEU 317,0.0,0.0,0.0,-0.00046999999999998155,0.0004990991885386911,3.529164207004116e-05,0.10303499999999993,0.10509316711851446,0.007431209112587268,-0.10302000000000001,0.10508929346037114,0.007430935203593153,0.0,0.0,0.0,-0.0004550000000000054,0.0007667952790674252,5.422061416104075e-05
LEU1189,L LEU 318,0.0,0.0,0.0,-0.0009199999999999031,0.000271293199324979,1.918332609324863e-05,-0.03343999999999951,0.07059331696414317,0.004991701313179698,0.03391999999999999,0.070554259970607,0.00498893956668148,0.0,0.0,0.0,-0.00043999999999946306,0.0006374950980206224,4.507771067835649e-05
TYR1190,L TYR 319,0.0,0.0,0.0,-0.0006099999999999195,0.00048774993593022275,3.4489128721956455e-05,0.6119600000000002,0.08264065827424295,0.005843576986743736,-0.6119549999999999,0.0825306184091694,0.0058357959932643,0.0,0.0,0.0,-0.0006049999999998001,0.0007609040675407777,5.3804042599051065e-05
ARG1191,L ARG 320,0.0,0.0,0.0,-0.001235000000000115,0.0004239988207531194,2.998124413696302e-05,-73.616085,0.8597802555172496,0.06079564490065497,73.611885,0.8583426482347363,0.060693990714840135,0.0,0.0,0.0,-0.005435000000000514,0.0022485050589251183,0.00015899331746982087
GLY1192,L GLY 321,0.0,0.0,0.0,-0.00025000000000001686,0.0004330127018922486,3.06186217847918e-05,0.012059999999999906,0.06707366398222175,0.004742824264085689,-0.01222500000000001,0.06710554652932947,0.004745078700611825,0.0,0.0,0.0,-0.000415000000000183,0.0006654134053352473,4.7051833120498615e-05
ASP1193,L ASP 322,0.0,0.0,0.0,-0.00029499999999999747,0.000456042761152939,3.224709289222802e-05,62.29348500000001,0.572147480789029,0.04045693635047223,-62.29244000000001,0.5718342910310701,0.04043479049030714,0.0,0.0,0.0,0.0007499999999992468,0.0008930285549735002,6.314665470149855e-05
VAL1194,L VAL 323,0.0,0.0,0.0,-0.00030499999999999527,0.000460407428263265,3.255572146336136e-05,0.266785,0.05911546984504108,0.004180094960045741,-0.26679999999999987,0.05907969194232505,0.004177565080283027,0.0,0.0,0.0,-0.0003200000000000669,0.0007665507158697474,5.4203320931490085e-05
VAL1195,L VAL 324,0.0,0.0,0.0,-0.0002700000000000039,0.00044395945760846865,3.139267430468497e-05,-0.02165000000000008,0.06147078574412408,0.004346640944453549,0.02178499999999999,0.06151990551845805,0.004350114237005739,0.0,0.0,0.0,-0.00013500000000013835,0.000739442357455865,5.2286470525360916e-05
PRO1196,L PRO 325,0.0,0.0,0.0,-0.00018000000000000516,0.000384187454245982,2.7166155414413032e-05,-0.14006500000000005,0.042577585358965366,0.003010689933387347,0.14015500000000003,0.04253916989081944,0.003007973549584503,0.0,0.0,0.0,-8.999999999983465e-05,0.0007428997240543153,5.2530943262042124e-05
LYS1197,L LYS 326,0.0,0.0,0.0,-0.00019999999999999573,0.0003999999999999915,2.82842712474613e-05,-57.71740500000001,0.6561281589563795,0.04639526705255009,57.71731500000003,0.6559166988050911,0.046380314561857414,0.0,0.0,0.0,-0.0002899999999988623,0.0007911384202537592,5.594193418186458e-05
ASP1198,L ASP 327,0.0,0.0,0.0,-0.00016999999999998795,0.00037563279941983234,2.6561249970584967e-05,59.35518,0.5699261422319624,0.04029986399477094,-59.35476,0.5697232331556933,0.04028551615639152,0.0,0.0,0.0,0.00024999999999938185,0.0007331439149306134,5.1841103383309e-05
VAL1199,L VAL 328,0.0,0.0,0.0,-0.00020000000000002015,0.00040000000000004035,2.8284271247464752e-05,-0.20443000000000006,0.05059026685045199,0.00357727207519916,0.20442999999999992,0.05054221107153936,0.003573874018484728,0.0,0.0,0.0,-0.00020000000000000074,0.0007211102550929449,5.099019513593824e-05
ASN1200,L ASN 329,0.0,0.0,0.0,-0.00015500000000000623,0.00036190468358396604,2.5590525590539418e-05,-0.03913000000000004,0.4453141847055859,0.03148846797638785,0.03915999999999993,0.44534516321612844,0.03149065848787542,0.0,0.0,0.0,-0.00012500000000049028,0.0006851094803020009,4.844455593767362e-05
ALA1201,L ALA 330,0.0,0.0,0.0,-0.00010500000000000286,0.00030655342111939504,2.1676600286945962e-05,-0.13566500000000004,0.043030718969127024,0.0030427313182402323,0.1356499999999999,0.04302496368388963,0.00304232435811833,0.0,0.0,0.0,-0.00011999999999998679,0.0006675327707311182,4.720169488482186e-05
ALA1202,L ALA 331,0.0,0.0,0.0,-9.500000000000064e-05,0.000293214938227917,2.0733427116615475e-05,-0.2564,0.05689481522950933,0.00402307096631417,0.2564750000000001,0.05693890914831383,0.004026188877213745,0.0,0.0,0.0,-2.0000000000020835e-05,0.0006477653896280441,4.5803929962393606e-05
ILE1203,L ILE 332,0.0,0.0,0.0,-0.00018000000000000183,0.00038418745424597485,2.7166155414412527e-05,-0.1193349999999999,0.03560916700794901,0.0025179483463725026,0.11935000000000001,0.0356793707904161,0.0025229125034372454,0.0,0.0,0.0,-0.00016499999999997962,0.0007055317143825156,4.988862595820472e-05
ALA1204,L ALA 333,0.0,0.0,0.0,-5.99999999999995e-05,0.00023748684174075638,1.6792855623746524e-05,-0.04000499999999997,0.05197840873862914,0.0036754285294370763,0.039975000000000024,0.052024074955735626,0.0036786576186157898,0.0,0.0,0.0,-8.99999999999293e-05,0.0006179805822192886,4.3697826032886974e-05
THR1205,L THR 334,0.0,0.0,0.0,-0.0001050000000000012,0.00030655342111939016,2.1676600286945616e-05,-0.07397499999999978,0.08756091807992858,0.006191491894123727,0.07404499999999997,0.08756393649785284,0.006191705328501997,0.0,0.0,0.0,-3.4999999999846684e-05,0.0006810102789238185,4.815469862847742e-05
ILE1206,L ILE 335,0.0,0.0,0.0,-9.999999999999343e-05,0.0002999999999999803,2.121320343559503e-05,-0.2609749999999999,0.08119583964095717,0.00574141288142563,0.26100000000000007,0.08125521521724025,0.005745611368688292,0.0,0.0,0.0,-7.499999999994955e-05,0.0005739120141623342,4.0581707701861635e-05
LYS1207,L LYS 336,0.0,0.0,0.0,-0.00015000000000000514,0.00035707142142715477,2.524876234590606e-05,-60.82371000000002,0.8134376349159875,0.05751872677214419,60.82341000000004,0.8132207399567745,0.05750338998249772,0.0,0.0,0.0,-0.0004499999999982407,0.0007533259586656743,5.326818938163551e-05
THR1208,L THR 337,0.0,0.0,0.0,-8.000000000000007e-05,0.000271293199325011,1.9183326093250898e-05,-0.22665999999999997,0.17408588225355912,0.01230973078503345,0.2266500000000001,0.174056678987047,0.012307665802255098,0.0,0.0,0.0,-9.000000000001673e-05,0.000601581249707683,4.253821811029804e-05
LYS1209,L LYS 338,0.0,0.0,0.0,-7.999999999999563e-05,0.00027129319932499594,1.918332609324983e-05,-55.43865499999998,0.5132147561943661,0.036289763431003694,55.43834499999999,0.5131422960326852,0.03628463972383465,0.0,0.0,0.0,-0.0003899999999999437,0.0006228161847608689,4.403975476771441e-05
ARG1210,L ARG 339,0.0,0.0,0.0,-0.00016500000000000737,0.0003711805490593659,2.6246428328442358e-05,-60.91847000000004,0.5654059064886476,0.03998023506010497,60.91763500000001,0.5652179772224281,0.03996694645425224,0.0,0.0,0.0,-0.0010000000000015064,0.0007745966692411451,5.477225575049269e-05
THR1211,L THR 340,0.0,0.0,0.0,-0.00010499999999999672,0.0003065534211193771,2.1676600286944695e-05,0.15067499999999984,0.1707193292366158,0.012071679538282986,-0.1506250000000001,0.17069456457368526,0.012069928412173787,0.0,0.0,0.0,-5.5000000000262616e-05,0.0006796874281608748,4.8061158953979895e-05
ILE1212,L ILE 341,0.0,0.0,0.0,-0.0001499999999999946,0.00035707142142712967,2.5248762345904285e-05,-0.4370849999999999,0.07869725392286686,0.005564736190961878,0.4370999999999999,0.07877455172833463,0.005570201971203588,0.0,0.0,0.0,-0.000135000000000014,0.0006684122979122496,4.726388684822345e-05
GLN1213,L GLN 342,0.0,0.0,0.0,-0.00015000000000000291,0.00035707142142714945,2.5248762345905685e-05,0.37545499999999976,0.322199019202418,0.02278291113696844,-0.3753700000000005,0.32219710287338027,0.022782775632042684,0.0,0.0,0.0,-6.499999999974193e-05,0.0006409173113592319,4.531969770419627e-05
PHE1214,L PHE 343,0.0,0.0,0.0,-0.00028499999999999305,0.00045141444372105564,3.1919821428071156e-05,-0.40869500000000003,0.05290455533316469,0.003740916983173968,0.40867,0.05293525384845245,0.003743087696007201,0.0,0.0,0.0,-0.00031000000000009465,0.0007168681887209939,5.069023574615324e-05
VAL1215,L VAL 344,0.0,0.0,0.0,-0.00015499999999999515,0.00036190468358394013,2.5590525590537585e-05,-0.3512349999999998,0.07019650828210798,0.00496364270218962,0.35122000000000014,0.07015626557906188,0.004960797113367902,0.0,0.0,0.0,-0.0001700000000000279,0.000714912582068523,5.0551953473623675e-05
ASP1216,L ASP 345,0.0,0.0,0.0,-0.00012499999999999344,0.00033071891388305655,2.338535866733591e-05,62.90603500000002,0.8681821892737384,0.06138975133408431,-62.90496500000003,0.8678917869017242,0.06136921678543192,0.0,0.0,0.0,0.0009449999999979752,0.0007496499182984887,5.3008254074480264e-05
TRP1217,L TRP 346,0.0,0.0,0.0,-0.00030999999999999474,0.00046249324319387933,3.270321085153511e-05,-0.041034999999999974,0.11352785462167424,0.008027631585654638,0.04093999999999998,0.11352808639275128,0.008027647974344665,0.0,0.0,0.0,-0.00040500000000019297,0.0006935236117103116,4.903952487533474e-05
CYS1218,L CYS 347,0.0,0.0,0.0,-0.000145000000000004,0.0003521008378291749,2.4897289009047443e-05,-0.24558999999999995,0.10437634741645264,0.007380522305365665,0.2455449999999999,0.10440118761297701,0.007382278772506502,0.0,0.0,0.0,-0.0001900000000001434,0.0006355312738171672,4.493884733722435e-05
PRO1219,L PRO 348,0.0,0.0,0.0,-0.0001399999999999979,0.00034698703145794426,2.4535688292770226e-05,-0.13931499999999988,0.0664413709596666,0.00469811439569112,0.13929999999999995,0.06636813994681488,0.004692936181113059,0.0,0.0,0.0,-0.0001550000000000118,0.0007355100271238494,5.2008412780997535e-05
THR1220,L THR 349,0.0,0.0,0.0,-0.00018000000000000015,0.0003841874542459713,2.7166155414412277e-05,0.1894250000000001,0.08126262594206508,0.005746135386066008,-0.18945999999999993,0.08126769591910447,0.005746493887580508,0.0,0.0,0.0,-0.00021500000000012064,0.0006154469920313714,4.351867415262458e-05
GLY1221,L GLY 350,0.0,0.0,0.0,-0.000139999999999999,0.0003469870314579471,2.4535688292770426e-05,-0.028064999999999975,0.06746829459086694,0.004770728862029367,0.02819999999999999,0.06756826178021752,0.004777797609777963,0.0,0.0,0.0,-5.000000000068283e-06,0.0006284703652520571,4.443956570445159e-05
PHE1222,L PHE 351,0.0,0.0,0.0,-0.0004049999999999865,0.0004908920451585902,3.4711309396217204e-05,0.09289499999999994,0.09092834527802653,0.0064296049548164345,-0.092855,0.09092015164417623,0.006429025577410624,0.0,0.0,0.0,-0.00036499999999978883,0.0007153845119927726,5.0585323958591857e-05
LYS1223,L LYS 352,0.0,0.0,0.0,-0.0006799999999999895,0.0004664761515876153,3.298484500494067e-05,-68.737265,0.9492046906617916,0.0671189073501032,68.73947000000003,0.9484220785601646,0.06706356831769329,0.0,0.0,0.0,0.0015250000000004249,0.0014660746911373023,0.00010366713558291596
VAL1224,L VAL 353,0.0,0.0,0.0,-0.0003749999999999759,0.000484122918275896,3.423265984407068e-05,0.19794499999999998,0.08777688747614588,0.006206763236583129,-0.198025,0.08777878089265063,0.006206897121348141,0.0,0.0,0.0,-0.0004550000000000548,0.000676738501934027,4.7852638380757594e-05
GLY1225,L GLY 354,0.0,0.0,0.0,-0.00034000000000000306,0.00047370877129308483,3.349626844888876e-05,-0.2392300000000002,0.0975833341303729,0.006900183729437934,0.23949499999999982,0.09755224228586441,0.00689798520402878,0.0,0.0,0.0,-7.500000000009416e-05,0.0007611668673819327,5.382262535402861e-05
ILE1226,L ILE 355,0.0,0.0,0.0,-0.0006249999999999906,0.00048412291827591844,3.4232659844072265e-05,0.11319999999999983,0.11305848044264528,0.007994441819164115,-0.11313499999999997,0.11314312517780305,0.008000427105786294,0.0,0.0,0.0,-0.0005600000000003825,0.0007657675887631434,5.414794548272901e-05
ASN1227,L ASN 356,0.0,0.0,0.0,-0.0009199999999999919,0.0002712931993250059,1.9183326093250536e-05,-0.7916499999999993,0.1399053876732412,0.009892804834828166,0.7924250000000006,0.13970749577241282,0.009878811764326402,0.0,0.0,0.0,-0.00014499999999937786,0.0007962254705794092,5.630164296001501e-05
TYR1228,L TYR 357,0.0,0.0,0.0,-0.0011149999999999966,0.000319021942819004,2.255825791146247e-05,-0.16162999999999975,0.16689743287420575,0.01180143065479775,0.16184500000000007,0.16676168917050455,0.011791832125458701,0.0,0.0,0.0,-0.0008999999999998865,0.0006855654600401457,4.847679857416621e-05
GLU1229,L GLU 358,0.0,0.0,0.0,-0.0010849999999999855,0.0002788816953477306,1.9719913792918112e-05,71.21046000000001,1.0867366186865441,0.07684388324369947,-71.20556499999999,1.0851383302492223,0.07673086718446724,0.0,0.0,0.0,0.0038100000000024182,0.0021363286264056043,0.00015106124585743453
PRO1230,L PRO 359,0.0,0.0,0.0,-0.0006000000000000094,0.0004898979485566419,3.464101615137799e-05,0.6735099999999998,0.06226507769207648,0.0044028058667174505,-0.673045,0.062260364398228664,0.004402472586513299,0.0,0.0,0.0,-0.0001350000000002538,0.0007594570428933091,5.370172250497415e-05
PRO1231,L PRO 360,0.0,0.0,0.0,-0.0007000000000000161,0.00045825756949559315,3.2403703492039946e-05,-0.5860000000000002,0.060273709028063394,0.0042619948381008455,0.5856550000000004,0.06014479175289683,0.004252879010152609,0.0,0.0,0.0,-0.0010449999999999004,0.0007368683735919392,5.210446238087625e-05
THR1232,L THR 361,0.0,0.0,0.0,-0.0010750000000000176,0.00028173569173961874,1.992172181313672e-05,-0.11186999999999996,0.22375900674609733,0.015822151102173186,0.11286999999999994,0.2237068910427214,0.01581846596544684,0.0,0.0,0.0,-7.499999999994067e-05,0.0006703543838893889,4.7401213064631695e-05
VAL1233,L VAL 362,0.0,0.0,0.0,-0.000724999999999979,0.0004465142774872805,3.157332735078678e-05,0.44525999999999955,0.2180671511255201,0.015419676131488693,-0.44419500000000023,0.21802035908373277,0.015416367434483354,0.0,0.0,0.0,0.0003400000000000947,0.0007241546796092583,5.120546845796782e-05
VAL1234,L VAL 363,0.0,0.0,0.0,-0.0010699999999999902,0.00029171904291627727,2.0627651344734913e-05,-0.7446,0.10934729077576752,0.0077320210811922425,0.7445600000000006,0.1092986111531112,0.007728578912063654,0.0,0.0,0.0,-0.0011099999999999288,0.0007265672714896755,5.137606446585568e-05
PRO1235,L PRO 364,0.0,0.0,0.0,-0.001089999999999987,0.0003192177939902471,2.2572106680591403e-05,0.3943000000000001,0.12933425686955413,0.009145313007218454,-0.39407499999999973,0.12916810509951823,0.009133564302888602,0.0,0.0,0.0,-0.0008649999999999913,0.0007326493021903165,5.180612898103649e-05
GLY1236,L GLY 365,0.0,0.0,0.0,-0.0003650000000000003,0.0004814301610825814,3.404225315692252e-05,0.2510049999999999,0.13573324933486283,0.009597790103716594,-0.25084999999999996,0.1356212649255273,0.009589871610193763,0.0,0.0,0.0,-0.0002099999999999902,0.0007251896303726616,5.127865052826749e-05
GLY1237,L GLY 366,0.0,0.0,0.0,-0.0002999999999999997,0.0004582575694955836,3.2403703492039275e-05,-0.5080800000000001,0.12347442488224022,0.008730960313734104,0.5078849999999999,0.1233939697675706,0.0087252712780177,0.0,0.0,0.0,-0.0004950000000000232,0.0007680983010006154,5.431275172554011e-05
ASP1238,L ASP 367,0.0,0.0,0.0,-0.0004249999999999976,0.0004943429983321268,3.49553286352737e-05,71.05013,0.9715614716018482,0.06869977049092482,-71.04503999999999,0.970767757192462,0.06864364640680456,0.0,0.0,0.0,0.0046650000000011006,0.001188602120138196,8.404686192824258e-05
LEU1239,L LEU 368,0.0,0.0,0.0,-0.0005399999999999566,0.0004983974317750434,3.5242020373409285e-05,0.135645,0.06663849469338279,0.004712053148575473,-0.13549500000000006,0.06654291829338413,0.004705294876519428,0.0,0.0,0.0,-0.000389999999999735,0.0007860661549766075,5.558327086451947e-05
ALA1240,L ALA 369,0.0,0.0,0.0,-0.00023500000000001186,0.0004239988207530986,2.9981244136961545e-05,0.5103149999999999,0.11063831061165132,0.00782330996925222,-0.51008,0.11056321087956943,0.00781799961627018,0.0,0.0,0.0,-1.1990408665951691e-16,0.000734846922834921,5.196152422706403e-05
LYS1241,L LYS 370,0.0,0.0,0.0,-0.0005100000000000038,0.0004998999899980032,3.5348267284267535e-05,-67.21681000000001,1.6764233605805268,0.11854103264060312,67.21247,1.6753393235695928,0.11846437964845426,0.0,0.0,0.0,-0.0048500000000002074,0.0014991664350570391,0.00010600707523560943
VAL1242,L VAL 371,0.0,0.0,0.0,-0.00038000000000000924,0.0004853864439804756,3.432200460346186e-05,0.40101000000000037,0.09427173436401606,0.006666018264301263,-0.4008099999999999,0.09423775198931783,0.00666361534754227,0.0,0.0,0.0,-0.00017999999999994908,0.0007730459236034381,5.466260147486088e-05
GLN1243,L GLN 372,0.0,0.0,0.0,-0.00032499999999998806,0.0004683748498798628,3.311910324872822e-05,0.3606450000000002,0.35994423036770606,0.02545190061419778,-0.36060000000000003,0.3597851164236786,0.025440649559317463,0.0,0.0,0.0,-0.00028000000000007576,0.0007884161337775082,5.5749439459095624e-05
ARG1244,L ARG 373,0.0,0.0,0.0,-0.0003950000000000253,0.0004888506929523885,3.456696399743767e-05,-62.244715000000035,0.6000313106588887,0.04242862086911521,62.24359500000001,0.599656677585939,0.04240213031048126,0.0,0.0,0.0,-0.0015149999999964337,0.0008542686930969603,6.040591858442302e-05
ALA1245,L ALA 374,0.0,0.0,0.0,-0.00032500000000000416,0.00046837484987988595,3.311910324872986e-05,-0.1865950000000001,0.07390095381657809,0.005225586557985624,0.18664499999999992,0.07403066239741497,0.005234758339694408,0.0,0.0,0.0,-0.00027500000000001053,0.0007545694136393072,5.335611492603111e-05
VAL1246,L VAL 375,0.0,0.0,0.0,-0.00044999999999995933,0.0004974937185532643,3.517811819867249e-05,-0.11450499999999998,0.06996291857119749,0.004947125415329598,0.11498500000000003,0.06997738759770893,0.004948148530005939,0.0,0.0,0.0,3.0000000000172528e-05,0.000754387168501562,5.334322824875732e-05
CYS1247,L CYS 376,0.0,0.0,0.0,-0.000520000000000016,0.000499599839871886,3.5327043465312386e-05,-0.10789499999999999,0.17166876237393916,0.012138814599251441,0.10799499999999992,0.17154444023342758,0.012130023696390704,0.0,0.0,0.0,-0.0004199999999999049,0.0007769169839821359,5.493632677927686e-05
MET1248,L MET 377,0.0,0.0,0.0,-0.0004999999999999849,0.0004999999999999846,3.5355339059326286e-05,0.04601000000000001,0.09617905125337842,0.006800885934935239,-0.04555999999999999,0.09612255926680272,0.006796891348256201,0.0,0.0,0.0,-4.999999999999338e-05,0.0008231038816577105,5.820223363411366e-05
LEU1249,L LEU 378,0.0,0.0,0.0,-0.0007699999999999918,0.00042083250825001006,2.975735203273258e-05,-0.4791900000000002,0.09745606138152635,0.006891184187060969,0.47936,0.09742848864680191,0.006889234500291019,0.0,0.0,0.0,-0.000600000000000096,0.0007416198487096043,5.2440442408510264e-05
SER1250,L SER 379,0.0,0.0,0.0,-0.0003700000000000303,0.0004828043081829717,3.41394200302259e-05,0.42715999999999993,0.16148670038117738,0.011418834091097075,-0.42702000000000007,0.16139814001406613,0.011412571927484202,0.0,0.0,0.0,-0.00023000000000000686,0.0008527015890685439,6.0295107595891226e-05
ASN1251,L ASN 380,0.0,0.0,0.0,-0.00044999999999997267,0.0004974937185532792,3.517811819867354e-05,-0.6667699999999998,0.13469404997994794,0.009524307612630093,0.6668899999999996,0.13463130356644512,0.009519870771181797,0.0,0.0,0.0,-0.0003300000000005454,0.0007688302803611101,5.436451048248954e-05
THR1252,L THR 381,0.0,0.0,0.0,-0.000250000000000028,0.0004330127018922678,3.061862178479315e-05,0.4909399999999997,0.06853084269145036,0.0048458623587553104,-0.4907500000000001,0.06845193569213398,0.004840282791325341,0.0,0.0,0.0,-6.0000000000017816e-05,0.0007525955088893346,5.321653878261891e-05
THR1253,L THR 382,0.0,0.0,0.0,-0.00018500000000000572,0.0003882975663070905,2.7456784225397674e-05,0.11220000000000001,0.10788572658141594,0.0076286728858956975,-0.11222,0.10787831848893457,0.007628149054652774,0.0,0.0,0.0,-0.0002050000000000396,0.0006949640278460344,4.914137767706475e-05
ALA1254,L ALA 383,0.0,0.0,0.0,-0.00014000000000000901,0.00034698703145797185,2.4535688292772178e-05,0.08174500000000004,0.0541334459922883,0.003827812675014279,-0.08167500000000003,0.054055428728296905,0.003822296021372485,0.0,0.0,0.0,-7.000000000011442e-05,0.000651996932508234,4.610314522894e-05
ILE1255,L ILE 384,0.0,0.0,0.0,-0.00039999999999999145,0.0004898979485566249,3.464101615137679e-05,0.18448500000000004,0.06578001045150414,0.004651349145678055,-0.18441999999999992,0.06571334415474553,0.004646635126626593,0.0,0.0,0.0,-0.00033499999999990314,0.0007501833109310763,5.304597062923403e-05
ALA1256,L ALA 385,0.0,0.0,0.0,-0.0002499999999999947,0.00043301270189221024,3.0618621784789086e-05,0.385155,0.0943730415690838,0.006673181765469909,-0.38507999999999987,0.09431449305382528,0.006669041760253139,0.0,0.0,0.0,-0.00017500000000002735,0.0007445636305919303,5.264859922164294e-05
GLU1257,L GLU 386,0.0,0.0,0.0,-0.00027999999999998794,0.0004489988864128538,3.174901573277373e-05,68.43786000000001,0.718587037455227,0.05081177670573426,-68.43551499999998,0.7182473249368777,0.05078775540319639,0.0,0.0,0.0,0.002065000000000481,0.0008779379249180621,6.207958601704077e-05
ALA1258,L ALA 387,0.0,0.0,0.0,-0.0002650000000000058,0.00044133320745215693,3.120697037522295e-05,0.1556850000000001,0.10263510985525365,0.00725739821664761,-0.15548499999999996,0.10257343601049929,0.007253037217262845,0.0,0.0,0.0,-6.499999999993275e-05,0.0007942134473804467,5.615937143522591e-05
TRP1259,L TRP 388,0.0,0.0,0.0,-0.0008399999999999697,0.0003666060555964512,2.592296279363031e-05,0.5556799999999997,0.10726773792711529,0.007584974489080463,-0.55561,0.10724680834411739,0.007583494544073941,0.0,0.0,0.0,-0.0007700000000002838,0.0006760917097550181,4.780690326717804e-05
ALA1260,L ALA 389,0.0,0.0,0.0,-0.00018000000000000237,0.0003841874542459761,2.7166155414412615e-05,0.26511000000000007,0.0905562692473577,0.006403295206376144,-0.26505500000000004,0.09062191774068773,0.006407937255856979,0.0,0.0,0.0,-0.00012499999999989963,0.0007137051211809309,5.046657309546028e-05
ARG1261,L ARG 390,0.0,0.0,0.0,-0.00043000000000000373,0.0004950757517794664,3.5007142128428864e-05,-70.99892000000001,0.6681165568938379,0.04724297480026405,70.99606500000003,0.6677271154983921,0.04721543713510461,0.0,0.0,0.0,-0.0032849999999989164,0.0009663203402623958,6.83291665398032e-05
LEU1262,L LEU 391,0.0,0.0,0.0,-0.0005949999999999433,0.0004908920451585591,3.471130939621501e-05,-0.06549000000000031,0.09080985574264473,0.006421226479419623,0.06567000000000003,0.09081118378261568,0.006421320386026538,0.0,0.0,0.0,-0.0004150000000001963,0.0007501833109312471,5.3045970629246104e-05
ASP1263,L ASP 392,0.0,0.0,0.0,-0.0003799999999999737,0.0004853864439804301,3.432200460345864e-05,75.27681999999999,0.9969759513669268,0.07049684558914636,-75.27211000000007,0.9964398315431183,0.070458936192852,0.0,0.0,0.0,0.004329999999999359,0.000990504921742935,7.003927469630799e-05
HIE1264,L HIE 393,0.0,0.0,0.0,-0.00035999999999998923,0.00047999999999998543,3.394112549695325e-05,0.6831150000000004,0.26961061139168685,0.01906434915949128,-0.6829500000000004,0.26953733971381316,0.01905916806946194,0.0,0.0,0.0,-0.0001950000000003449,0.0007726415727880245,5.4634009554505156e-05
LYS1265,L LYS 394,0.0,0.0,0.0,-0.00048500000000003765,0.0004997749493522439,3.5339425575413494e-05,-73.91842499999996,0.8486177080297763,0.06000633359828405,73.914785,0.8480492961925619,0.05996614081182394,0.0,0.0,0.0,-0.004125000000002643,0.0009845684333751085,6.961950157817548e-05
PHE1266,L PHE 395,0.0,0.0,0.0,-0.0007199999999999918,0.0004489988864128659,3.1749015732774584e-05,0.10680500000000004,0.0675119024691202,0.004773812404671971,-0.10676999999999999,0.06748590297239863,0.0047719739626280455,0.0,0.0,0.0,-0.0006850000000000289,0.0007319665292893657,5.1757849646209216e-05
ASP1267,L ASP 396,0.0,0.0,0.0,-0.00032999999999998417,0.0004702127178203275,3.324906013709101e-05,75.42014000000006,1.066021819848852,0.07537912577079474,-75.41510499999997,1.0653053008317455,0.07532846022521023,0.0,0.0,0.0,0.004704999999999444,0.0010667591105776426,7.543126009819811e-05
LEU1268,L LEU 397,0.0,0.0,0.0,-0.00036500000000003863,0.00048143016108263186,3.404225315692609e-05,0.12659999999999993,0.11174998881431711,0.007901917488812445,-0.12652999999999998,0.11167474692158463,0.007896597083554401,0.0,0.0,0.0,-0.000295000000000053,0.000719704800595312,5.089081449534571e-05
MET1269,L MET 398,0.0,0.0,0.0,-0.0006000000000000494,0.0004898979485566756,3.464101615138037e-05,0.12113500000000009,0.14772023143428933,0.010445397736563219,-0.12104000000000001,0.1476702353218142,0.010441862477546806,0.0,0.0,0.0,-0.0005050000000000089,0.0007615608971055699,5.3850487462985905e-05
TYR1270,L TYR 399,0.0,0.0,0.0,-0.0007749999999999691,0.00041758232721223317,2.9527529527542983e-05,0.05250000000000016,0.2052545005596709,0.01451368492148013,-0.05254000000000001,0.20504867324613443,0.014499130732564626,0.0,0.0,0.0,-0.0008149999999999352,0.0007878927592001102,5.571243128781775e-05
ALA1271,L ALA 400,0.0,0.0,0.0,-0.00024000000000000686,0.00042708313008126475,3.0199337741083866e-05,0.3960099999999997,0.1673222636112727,0.011831470724301402,-0.3957749999999999,0.1672401099467471,0.011825661582972864,0.0,0.0,0.0,-4.99999999989953e-06,0.0007176175861835163,5.0743226148908606e-05
LYS1272,L LYS 401,0.0,0.0,0.0,-0.00044499999999999206,0.0004969657935914612,3.514078826662763e-05,-74.82442,0.8736307306854135,0.06177502139206143,74.81993499999997,0.8731501020903596,0.06174103581818195,0.0,0.0,0.0,-0.0049300000000012285,0.0009721625378471312,6.874227229272301e-05
ARG1273,L ARG 402,0.0,0.0,0.0,-0.0009050000000000208,0.00029321493822792013,2.0733427116615696e-05,-84.048955,1.8266298757465833,0.12916223718583497,84.03830000000002,1.8250020164362404,0.12904713015011887,0.0,0.0,0.0,-0.011559999999997643,0.0018429324458566086,0.00013031500297339178
ALA1274,L ALA 403,0.0,0.0,0.0,-0.00042000000000003477,0.000493558507170163,3.489985673323315e-05,0.34630499999999975,0.08510171546449653,0.006017600009555358,-0.34589500000000006,0.08507604818631338,0.0060157850589095665,0.0,0.0,0.0,-9.999999999988629e-06,0.0007745321168291279,5.476769120566476e-05
PHE1275,L PHE 404,0.0,0.0,0.0,-0.001150000000000091,0.000357071421427083,2.5248762345900985e-05,0.6268949999999999,0.06977344749258031,0.004933727786876705,-0.626285,0.06972039712307869,0.0049299765592748,0.0,0.0,0.0,-0.0005399999999999405,0.0006916646586312962,4.8908077042526804e-05
VAL1276,L VAL 405,0.0,0.0,0.0,-0.001035000000000048,0.00020922475952907084,1.4794424625513072e-05,0.9423650000000007,0.06471284088184572,0.004575888861739914,-0.9414000000000005,0.06463296372594585,0.004570240693880045,0.0,0.0,0.0,-7.000000000002893e-05,0.0006124540799114173,4.330704330707309e-05
HIE1277,L HIE 406,0.0,0.0,0.0,-0.0017949999999999822,0.0004037016224886942,2.8546015483776727e-05,0.6637,0.2083597129965396,0.014733256598593597,-0.6622799999999996,0.20820624774487648,0.014722404966580846,0.0,0.0,0.0,-0.0003749999999998499,0.0008089344843684761,5.720030594325927e-05
TRP1278,L TRP 407,0.0,0.0,0.0,-0.003449999999999971,0.0004974937185533071,3.517811819867552e-05,1.8151700000000006,0.0857524990889242,0.0060636173609471536,-1.8134050000000008,0.08531565492332721,0.006032727813765613,0.0,0.0,0.0,-0.0016850000000000697,0.0009250810775278509,6.541311030673016e-05
TYR1279,L TYR 408,0.0,0.0,0.0,-0.002600000000000069,0.0004898979485566272,3.464101615137695e-05,1.0013400000000003,0.11547148738974267,0.008165067176698395,-1.0005100000000002,0.11540554536069328,0.008160404371107792,0.0,0.0,0.0,-0.001769999999999905,0.000732871066423051,5.182181008031561e-05
VAL1280,L VAL 409,0.0,0.0,0.0,-0.001895000000000003,0.0003660259553638162,2.58819435128039e-05,1.2160450000000007,0.09984199003925544,0.007059894820391725,-1.2141950000000004,0.09953636006504911,0.0070382835176622085,0.0,0.0,0.0,-4.499999999997728e-05,0.0007635279955576608,5.398958232845941e-05
GLY1281,L GLY 410,0.0,0.0,0.0,-0.0017399999999999887,0.0004386342439892195,3.101612483854117e-05,1.271625000000001,0.11628097168065524,0.008222306359835221,-1.2663250000000006,0.1158360020675687,0.008190842256751676,0.0,0.0,0.0,0.003560000000000061,0.0010800000000001167,7.636753236815537e-05
GLU1282,L GLU 411,0.0,0.0,0.0,-0.005085000000000006,0.0006227158260394801,4.4032658334469887e-05,106.6539399999999,2.008496937119846,0.14202218042298537,-106.60742500000006,2.0004136858060604,0.14145060824118408,0.0,0.0,0.0,0.041430000000001,0.008341168982825815,0.0005898097150779031
GLY1283,L GLY 412,0.0,0.0,0.0,-0.0017399999999999987,0.000438634243989218,3.1016124838541064e-05,0.4213850000000003,0.20835034623201334,0.014732594268322166,-0.41983499999999985,0.207901028797359,0.014700822727827224,0.0,0.0,0.0,-0.00018999999999985028,0.0008740137298692385,6.180210352406858e-05
MET1284,L MET 413,0.0,0.0,0.0,-0.0026600000000000313,0.00047370877129311524,3.349626844889091e-05,0.17793500000000007,0.47948989642640016,0.033905055727354284,-0.17761,0.47890883046776256,0.03386396815938735,0.0,0.0,0.0,-0.00233500000000016,0.0010063672291961256,7.116090921284969e-05
GLU1285,L GLU 414,0.0,0.0,0.0,-0.0018049999999999785,0.00046580575350680515,3.293744070203713e-05,98.31828500000002,3.114369068330159,0.22021914873338855,-98.29043,3.1094159202490053,0.21986890827374805,0.0,0.0,0.0,0.026049999999997055,0.004945452456549838,0.000349696296806206
GLU1286,L GLU 415,0.0,0.0,0.0,-0.0011149999999999969,0.00031902194281897275,2.255825791146026e-05,88.85601000000004,1.8461519872149765,0.13054265892607303,-88.84115000000003,1.8440827821692443,0.13039634403412276,0.0,0.0,0.0,0.013744999999998413,0.002229344073938774,0.00015763843122801509
GLY1287,L GLY 416,0.0,0.0,0.0,-0.0004849999999999985,0.0004997749493522041,3.533942557541068e-05,-0.7975750000000009,0.12448941471064505,0.008802730932784145,0.79673,0.12437494562812851,0.008794636746335781,0.0,0.0,0.0,-0.0013300000000001377,0.0008069076774948936,5.70569890548127e-05
GLU1288,L GLU 417,0.0,0.0,0.0,-0.0017199999999999898,0.00045999999999996434,3.2526911934578666e-05,95.63291500000005,1.921354097444577,0.1358602511363619,-95.60807499999993,1.9178156270574789,0.1356100434957874,0.0,0.0,0.0,0.023119999999999693,0.0037450767682381983,0.000264816917888543
PHE1289,L PHE 418,0.0,0.0,0.0,-0.001460000000000008,0.0004983974317751125,3.524202037341418e-05,-0.40740499999999985,0.1287002757378558,0.009100483771481633,0.4067350000000001,0.12857427726804407,0.009091574334239332,0.0,0.0,0.0,-0.0021300000000002315,0.0007956758133813217,5.626277632680545e-05
SER1290,L SER 419,0.0,0.0,0.0,-0.0005449999999999988,0.0004979708826829117,3.521185879785376e-05,-0.9743249999999999,0.250995337357091,0.017748050509140422,0.9734000000000005,0.25072925637029075,0.017729235742129295,0.0,0.0,0.0,-0.0014699999999998742,0.0007994373021067998,5.652875374531968e-05
GLU1291,L GLU 420,0.0,0.0,0.0,-0.0009849999999999876,0.0002911614672308089,2.058822478991297e-05,86.98076000000005,1.8705067020445454,0.1322647973270583,-86.96616500000002,1.8683973019073352,0.1321156402129326,0.0,0.0,0.0,0.013609999999998906,0.0022864601461653937,0.00016167714742663345
ALA1292,L ALA 421,0.0,0.0,0.0,-0.0006249999999999956,0.00048412291827592185,3.423265984407251e-05,-0.4970800000000001,0.08942076716288988,0.006323003083978279,0.4969400000000001,0.08939695967984496,0.006321319640707874,0.0,0.0,0.0,-0.0007649999999999757,0.0007679680982957122,5.430354500398352e-05
ARG1293,L ARG 422,0.0,0.0,0.0,-0.0008050000000000057,0.00039620070671315234,2.801562064277725e-05,-78.51641000000001,0.9784395698757266,0.0691861254840375,78.50935499999997,0.9776661899556552,0.0691314392654459,0.0,0.0,0.0,-0.00786000000000186,0.0011447270417010511,8.09444253794429e-05
GLU1294,L GLU 423,0.0,0.0,0.0,-0.0005750000000000105,0.000494342998332138,3.49553286352745e-05,79.57273500000001,1.9724313156037672,0.1394719558688127,-79.56461000000002,1.970911823977699,0.1393645115855378,0.0,0.0,0.0,0.0075499999999995284,0.0017656443583004466,0.0001248499098918016
ASP1295,L ASP 424,0.0,0.0,0.0,-0.0008199999999999641,0.0003841874542459524,2.716615541441094e-05,85.49927999999996,1.4177098474671082,0.1002472246898938,-85.487245,1.4157764565691748,0.10011051330843251,0.0,0.0,0.0,0.011215000000000686,0.0022065300813735667,0.00015602523834313536
MET1296,L MET 425,0.0,0.0,0.0,-0.0006850000000000556,0.0004645158770160975,3.2846232660689885e-05,-0.3655649999999999,0.14986892865100504,0.010597333573828851,0.36520999999999965,0.14984654116795706,0.01059575053972116,0.0,0.0,0.0,-0.0010400000000000858,0.0007405403432631452,5.236410984635836e-05
ALA1297,L ALA 426,0.0,0.0,0.0,-0.00027500000000000137,0.0004465142774872961,3.1573327350787886e-05,-0.6230799999999996,0.04247485844591403,0.003003426043704451,0.6226850000000002,0.04238709443922218,0.0029972201912768603,0.0,0.0,0.0,-0.000670000000000065,0.000742361098118753,5.249285665688622e-05
ALA1298,L ALA 427,0.0,0.0,0.0,-0.0003350000000000097,0.0004719904660054193,3.337476591678306e-05,-0.7148349999999998,0.07863286701501243,0.005560183349045528,0.714575,0.0786738481008793,0.005563081149417213,0.0,0.0,0.0,-0.0005949999999999677,0.0007148251534467233,5.054577133648924e-05
LEU1299,L LEU 428,0.0,0.0,0.0,-0.0006849999999999534,0.0004645158770160279,3.2846232660684965e-05,-0.6323949999999994,0.05723206247376219,0.004046917947648937,0.6323249999999999,0.05724412087716794,0.004047770605530786,0.0,0.0,0.0,-0.0007549999999999057,0.0007778013885301246,5.499886362459636e-05
GLU1300,L GLU 429,0.0,0.0,0.0,-0.00033000000000001474,0.00047021271782037087,3.324906013709408e-05,71.15906499999997,0.969783806205037,0.06857407056524822,-71.15588499999997,0.9692743170960432,0.06853804424485721,0.0,0.0,0.0,0.0028499999999991132,0.0009630680142122977,6.80991923593378e-05
LYS1301,L LYS 430,0.0,0.0,0.0,-0.0004150000000000148,0.0004927220311697225,3.484070894801202e-05,-72.73739500000005,1.9581761000907978,0.13846395991316307,72.73303999999999,1.9572041023869884,0.13839522929639694,0.0,0.0,0.0,-0.004770000000003449,0.001373717583783518,9.713650189285249e-05
ASP1302,L ASP 431,0.0,0.0,0.0,-0.00038499999999998757,0.0004865953144040585,3.440748465087099e-05,74.72646999999999,1.063135494234951,0.07517503172936454,-74.72161000000003,1.0621641247445472,0.07510634553399433,0.0,0.0,0.0,0.004474999999999341,0.0013414078425309042,9.485185817904188e-05
TYR1303,L TYR 432,0.0,0.0,0.0,-0.0004850000000000154,0.0004997749493522211,3.533942557541189e-05,-0.17472500000000007,0.07553833050180568,0.005341366573733741,0.17454499999999995,0.07554891114370897,0.0053421147380976535,0.0,0.0,0.0,-0.0006650000000003087,0.0007891609468290602,5.5802105695042486e-05
GLU1304,L GLU 433,0.0,0.0,0.0,-0.00023999999999999076,0.0004270831300812361,3.0199337741081843e-05,67.40048500000002,1.1355163361974177,0.08029313014732975,-67.398215,1.1351334365508747,0.0802660550536713,0.0,0.0,0.0,0.0020299999999998874,0.000905041435514049,6.399609363067914e-05
GLU1305,L GLU 434,0.0,0.0,0.0,-0.0002500000000000052,0.0004330127018922284,3.061862178479037e-05,68.95001,1.3495606803311226,0.09542835086848674,-68.947015,1.3490084302090264,0.0953893008878622,0.0,0.0,0.0,0.0027449999999998908,0.00102468287777168,7.245602114381012e-05
VAL1306,L VAL 435,0.0,0.0,0.0,-0.00019000000000000183,0.0003923009049186644,2.773986301336066e-05,-0.34968500000000036,0.19123351111925976,0.013522251250254162,0.3496250000000001,0.19117126974260518,0.013517850120303876,0.0,0.0,0.0,-0.00025000000000029984,0.0006837397165590583,4.8347699014547806e-05
GLY1307,L GLY 436,0.0,0.0,0.0,-2.9999999999998917e-05,0.00017058722109231366,1.2062338081814384e-05,-0.3251499999999999,0.19825601504115858,0.01401881726466254,0.3250849999999998,0.19833206441470863,0.014024194767436762,0.0,0.0,0.0,-9.500000000009334e-05,0.0005966364051915424,4.218856480137043e-05
VAL1308,L VAL 437,0.0,0.0,0.0,-0.00013999999999999847,0.00034698703145794567,2.4535688292770325e-05,0.2255250000000001,0.12085230397059055,0.00854554836596225,-0.22549499999999997,0.12089433392429902,0.008548520332490272,0.0,0.0,0.0,-0.00010999999999984355,0.0006840321629865526,4.8368378099749306e-05
ASP1309,L ASP 438,0.0,0.0,0.0,-0.00010499999999999677,0.0003065534211193772,2.16766002869447e-05,60.921240000000004,0.7905085530214728,0.05589739584274488,-60.92021500000003,0.7903215287277315,0.05588417122810978,0.0,0.0,0.0,0.0009200000000015507,0.0006808817812230066,4.814561246891632e-05
SER1310,L SER 439,0.0,0.0,0.0,-8.000000000000285e-05,0.00027129319932502044,1.9183326093251566e-05,-0.07149000000000003,0.17373704239453355,0.012285064082046937,0.07149500000000004,0.17373468270613085,0.012284897226879832,0.0,0.0,0.0,-7.499999999988739e-05,0.0006077622890572201,4.29752835941819e-05
VAL1311,L VAL 440,0.0,0.0,0.0,-0.000139999999999999,0.000346987031457947,2.4535688292770423e-05,61.87071000000001,0.8603532099655081,0.06083615889822243,-61.86930499999998,0.859999105800139,0.060811119952564545,0.0,0.0,0.0,0.0012649999999983664,0.0007515151362401789,5.314014489997626e-05
gtp1312,L gtp 441,0.0,0.0,0.0,-0.00817499999999998,0.0005425633603552302,3.836502313305437e-05,368.08579,4.564744295784201,0.322776164593162,-368.2610649999999,4.564596443364896,0.3227657098483314,0.0,0.0,0.0,-0.1834500000000031,0.03556188268356929,0.00251460483973123
Mg+1313,L Mg+ 442,0.0,0.0,0.0,-0.00014999999999998348,0.0003570714214271032,2.5248762345902415e-05,-187.08086500000002,2.3743469221637246,0.16789168095513773,187.10700999999983,2.371321283583989,0.16767773599942268,0.0,0.0,0.0,0.025995000000001482,0.01096562697705795,0.0007753869195439817
MET1314,L MET 443,0.0,0.0,0.0,-0.03182500000000005,0.004787940580249455,0.0003385585252212643,-107.47578499999997,2.156479461709465,0.15248612508642784,108.04943000000009,2.1568253928147385,0.15251058610946405,0.0,0.0,0.0,0.5418200000000006,0.08610039256588717,0.006088217144616262
ARG1315,L ARG 444,0.0,0.0,0.0,-0.017269999999999987,0.0012194670967270802,8.622934535295899e-05,-98.96888500000004,1.3959166707791786,0.09870621438793065,99.06704999999998,1.389102954248658,0.09822441187154925,0.0,0.0,0.0,0.08089500000000541,0.023314244036645993,0.0016485660056550409
GLU1316,L GLU 445,0.0,0.0,0.0,-0.038379999999999984,0.0038399999999998054,0.00027152900397562046,105.48389500000009,2.197875304458784,0.1554132531985254,-105.78640500000003,2.17553015400066,0.15383321245696807,0.0,0.0,0.0,-0.3408900000000015,0.09161106865439107,0.006477880787726629
ILE1317,L ILE 446,0.0,0.0,0.0,-0.014910000000000017,0.001096311999386875,7.752096490626413e-05,0.07060999999999992,0.17462983107132643,0.012348193774799617,-0.012205,0.17705632712501407,0.01251977295620811,0.0,0.0,0.0,0.04349499999999946,0.011699571573352587,0.0008272846396494978
VAL1318,L VAL 447,0.0,0.0,0.0,-0.02861499999999998,0.002118200887545944,0.00014977942114991006,-0.21885000000000004,0.15265407790164018,0.010794273366002926,0.3126349999999999,0.15301984111545802,0.010820136730882843,0.0,0.0,0.0,0.06516999999999994,0.018301122916367697,0.0012940848117492124
HIE1319,L HIE 448,0.0,0.0,0.0,-0.016400000000000022,0.001099999999999937,7.778174593051577e-05,0.8998049999999996,0.25602573498576325,0.01810375333667031,-0.9506749999999998,0.2605862800974001,0.018426232574104865,0.0,0.0,0.0,-0.06727000000000039,0.023160895923949362,0.001637722656618046
ILE1320,L ILE 449,0.0,0.0,0.0,-0.015960000000000005,0.0010432641084593258,7.376991256601271e-05,-0.23864500000000022,0.10873306293395707,0.007688588613978468,0.25905000000000006,0.1098457896325572,0.007767270273397215,0.0,0.0,0.0,0.004444999999999881,0.0109159046807856,0.0007718710222569473
GLN1321,L GLN 450,0.0,0.0,0.0,-0.012045000000000007,0.0008203505348327772,5.800754261302678e-05,0.4310700000000005,0.16131917152031167,0.011406988011740815,-0.3730300000000002,0.16193550907691576,0.011450569658318284,0.0,0.0,0.0,0.045995000000000806,0.012594640725324851,0.0008905755863485459
ALA1322,L ALA 451,0.0,0.0,0.0,-0.004064999999999985,0.00043677797563522664,3.0884866844460136e-05,-0.41381500000000004,0.09622754686159272,0.0068043150922778494,0.42566500000000007,0.09623571465417638,0.006804892642430172,0.0,0.0,0.0,0.007784999999999861,0.004412343481643134,0.0003119997996794121
GLY1323,L GLY 452,0.0,0.0,0.0,-0.002309999999999981,0.0004624932431938978,3.270321085153642e-05,0.09689000000000007,0.07593772382683053,0.005369607946582314,-0.10818999999999993,0.07568727700214896,0.005351898681776416,0.0,0.0,0.0,-0.013610000000000046,0.0033537889021225164,0.00023714868753590176
GLN1324,L GLN 453,0.0,0.0,0.0,-0.003279999999999994,0.0005211525688317854,3.685105154537444e-05,0.10377500000000034,0.33345633053669815,0.023578923255208207,-0.10033500000000004,0.33567483190581915,0.023735794991425918,0.0,0.0,0.0,0.00016000000000051528,0.004230177301249227,0.00029911870553347373
CYS1325,L CYS 454,0.0,0.0,0.0,-0.0018449999999999723,0.00036190468358392517,2.5590525590536528e-05,0.027270000000000075,0.13389995182971495,0.00946815639393435,-0.01886499999999999,0.13501913484762082,0.009547294584069357,0.0,0.0,0.0,0.006560000000000046,0.0035165892566519697,0.0002486604110026368
GLY1326,L GLY 455,0.0,0.0,0.0,-0.0018799999999999828,0.0003400000000000377,2.404163056034528e-05,-0.15931499999999998,0.10370007606072416,0.007332702699209882,0.17183,0.10628429375970846,0.007515434485111291,0.0,0.0,0.0,0.01063499999999999,0.004580586752808084,0.0003238963954723864
ASN1327,L ASN 456,0.0,0.0,0.0,-0.006769999999999943,0.0005631163290120411,3.9818337484128924e-05,0.10739999999999973,0.14100219856441953,0.009970361076711313,-0.07987499999999999,0.14226331000999515,0.010059535122211161,0.0,0.0,0.0,0.020754999999999805,0.007484315265941273,0.0005292210077085073
GLN1328,L GLN 457,0.0,0.0,0.0,-0.003409999999999986,0.0004918333050942987,3.4777866524557074e-05,-0.13141499999999987,0.3101693936786805,0.021932288158671487,0.141145,0.3133995117657333,0.02216069199901032,0.0,0.0,0.0,0.006320000000000263,0.0042880764918548754,0.0003032127965637204
ILE1329,L ILE 458,0.0,0.0,0.0,-0.0028000000000000026,0.0004242640687119584,3.0000000000002115e-05,-0.17663499999999993,0.07662220158022083,0.005418007832681674,0.19146000000000007,0.07681021025879278,0.005431302053835689,0.0,0.0,0.0,0.012024999999999855,0.0037221465581030286,0.0002631955071804819
GLY1330,L GLY 459,0.0,0.0,0.0,-0.0027349999999999675,0.0004525207177577807,3.199804681539305e-05,-0.10081000000000008,0.06922668488379317,0.004895065832039441,0.123785,0.0685448668756457,0.004846854018329823,0.0,0.0,0.0,0.020240000000000025,0.005881530413081334,0.00041588700388447275
ALA1331,L ALA 460,0.0,0.0,0.0,-0.0046150000000000435,0.0005803231858197504,4.103504599729264e-05,0.114915,0.0878202014060546,0.006209825993938958,-0.10954500000000003,0.08787404608301587,0.006213633387559969,0.0,0.0,0.0,0.0007550000000000078,0.003347383306405185,0.0002366957435189753
LYS1332,L LYS 461,0.0,0.0,0.0,-0.003425000000000027,0.0004943429983321611,3.495532863527613e-05,-74.91324500000002,1.012902233671001,0.07162300381077656,74.94362499999995,1.0124114106329616,0.07158829738092054,0.0,0.0,0.0,0.02695500000000038,0.005037159417765654,0.0003561809582219775
PHE1333,L PHE 462,0.0,0.0,0.0,-0.006379999999999924,0.0005436910887628125,3.844476557348818e-05,-0.31382000000000015,0.08562054426362849,0.006054286745769465,0.320945,0.08444946403027118,0.005971478868337417,0.0,0.0,0.0,0.0007450000000000312,0.005395366067284062,0.00038150999331603547
TRP1334,L TRP 463,0.0,0.0,0.0,-0.02333999999999995,0.0015888360519576627,0.0001123476746532925,-0.08342499999999996,0.09154569555691837,0.006473258211673617,-0.007444999999999999,0.09466888071061155,0.006694100751781377,0.0,0.0,0.0,-0.11420999999999996,0.0165796833504139,0.0011723606527003366
GLU1335,L GLU 464,0.0,0.0,0.0,-0.005334999999999974,0.0005592629077634964,3.9545859454567493e-05,75.97981999999999,1.079197756484601,0.07631080518515697,-75.98946,1.0767792198951267,0.07613978882286046,0.0,0.0,0.0,-0.014974999999999027,0.0049116570523594465,0.0003473066008586094
VAL1336,L VAL 465,0.0,0.0,0.0,-0.0028000000000000013,0.0004000000000000277,2.828427124746386e-05,-0.04573999999999987,0.061796863998102844,0.004369698158912134,0.055410000000000056,0.0624345409208716,0.00441478872654173,0.0,0.0,0.0,0.006870000000000155,0.0039016791257099437,0.00027589037678035013
ILE1337,L ILE 466,0.0,0.0,0.0,-0.006184999999999958,0.0005837593682331731,4.127802078588515e-05,-0.16167999999999993,0.08543001580241014,0.006040814349075812,0.18849000000000005,0.08448064807990048,0.005973683913633191,0.0,0.0,0.0,0.02062499999999988,0.006286046054555986,0.00044449057920274796
SER1338,L SER 467,0.0,0.0,0.0,-0.00715500000000003,0.0007217859793594593,5.1037976057044704e-05,0.5557400000000001,0.0971123184771104,0.006866877893191242,-0.562455,0.09986549942297335,0.00706155718485657,0.0,0.0,0.0,-0.013869999999999928,0.007896397912972666,0.0005583596511210273
ASP1339,L ASP 468,0.0,0.0,0.0,-0.003064999999999998,0.00043677797563524025,3.08848668444611e-05,76.28890499999997,0.9669480316844125,0.06837355102590327,-76.29929499999997,0.9653536181002046,0.06826080896016233,0.0,0.0,0.0,-0.013454999999998805,0.0036630554186345356,0.00025901713263786077
GLU1340,L GLU 469,0.0,0.0,0.0,-0.0031000000000000094,0.0003464101615138056,2.4494897427833912e-05,79.7734,1.1264347562130637,0.07965096546824728,-79.77553500000006,1.1239107966248394,0.07947249457421986,0.0,0.0,0.0,-0.00523500000000098,0.004521036938580077,0.0003196855877264841
HID1341,L HID 470,0.0,0.0,0.0,-0.007870000000000004,0.0006805145112338979,4.8119642558933814e-05,0.13160499999999997,0.14043855943080577,0.009930505771359273,-0.13063499999999992,0.14007241618177368,0.009904615533931646,0.0,0.0,0.0,-0.0068999999999998915,0.005235456045083018,0.0003702026472082305
GLY1342,L GLY 471,0.0,0.0,0.0,-0.0030000000000000005,0.00047958315233130144,3.391164991562842e-05,0.2668749999999999,0.12522487522453407,0.008854735844450732,-0.26037000000000005,0.1257742545197544,0.008893582826960112,0.0,0.0,0.0,0.00350500000000002,0.0029120396631913802,0.00020591229929268148
ILE1343,L ILE 472,0.0,0.0,0.0,-0.019960000000000037,0.002257963684384734,0.0001596621432901407,-0.5669800000000003,0.09499278709459749,0.0067170043918399844,0.6006150000000001,0.09524823764773681,0.006735067473678251,0.0,0.0,0.0,0.01367499999999973,0.006705920891271948,0.00047418021363189314
ASP1344,L ASP 473,0.0,0.0,0.0,-0.02252,0.0029290954235053853,0.00020711832367031403,80.95234500000001,1.5652318984667937,0.11067860895353634,-81.047795,1.5562078180555343,0.11004051010825892,0.0,0.0,0.0,-0.11797000000000046,0.03734433156451022,0.0026406430088144004
PRO1345,L PRO 474,0.0,0.0,0.0,-0.06523499999999992,0.015300973008276573,0.0010819421772904692,0.17405,0.17063671205224265,0.012065837621151706,-0.08706,0.17942493249267227,0.012687258647950707,-0.00031600799999999984,0.0013694959843446066,9.683798973378171e-05,0.021438992000000098,0.038150422937775465,0.002697642276443584
THR1346,L THR 475,0.0,0.0,0.0,-0.1403299999999999,0.03791913896701829,0.002681288030033369,0.4628750000000001,0.29292558675370123,0.020712966877659045,-0.3493950000000001,0.28705880752034063,0.020298122939695677,-0.0019587960000000014,0.006743964092904411,0.0004768702742171292,-0.02880879599999962,0.07479467017432784,0.005288781847687843
GLY1347,L GLY 476,0.0,0.0,0.0,-0.06609000000000002,0.013196662456848533,0.0009331449512267522,0.7116500000000002,0.1020728538838787,0.007217640715635425,-0.6841649999999998,0.10383124662162399,0.0073419778585203125,-0.000254016,0.00125321148276897,8.861543377267868e-05,-0.03885901600000006,0.025362315404169004,0.0017933865208879934
SER1348,L SER 477,0.0,0.0,0.0,-0.027275000000000015,0.004191583829532732,0.0002963897349774472,-0.5700950000000002,0.17558219150870577,0.01241553582714009,0.6271250000000002,0.180703346330387,0.012777656157331788,0.0,0.0,0.0,0.029754999999999993,0.016165858313123962,0.0011430988036910876
TYR1349,L TYR 478,0.0,0.0,0.0,-0.014199999999999975,0.001449137674618896,0.0001024695076595926,-0.20409999999999992,0.16257530562788436,0.01149581010629525,0.21641999999999995,0.16251121069021682,0.011491277909788806,0.0,0.0,0.0,-0.0018800000000000748,0.003066855066676521,0.00021685940145632892
HIP1350,L HIP 479,0.0,0.0,0.0,-0.008529999999999987,0.0009534673565465534,6.742032334540796e-05,-80.30390999999997,1.4001483571067361,0.09900543979773768,80.35399000000002,1.3958458653804615,0.0987012076901729,0.0,0.0,0.0,0.04155000000000166,0.009890272999265886,0.0006993479105567122
GLY1351,L GLY 480,0.0,0.0,0.0,-0.0017700000000000155,0.0004208325082500016,2.975735203273198e-05,-0.18771499999999983,0.18869264366954025,0.013342584789874877,0.19070499999999993,0.1879974945976675,0.013293430327609202,0.0,0.0,0.0,0.0012200000000000078,0.0014112405889855559,9.978977903573839e-05
ASP1352,L ASP 481,0.0,0.0,0.0,-0.001859999999999993,0.0003746998799038852,2.649528259898222e-05,77.14096499999998,1.162486900477072,0.08220023703678687,-77.14191,1.160911470311418,0.08208883730144491,0.0,0.0,0.0,-0.0028050000000004616,0.0023530777717712128,0.00016638772490787558
SER1353,L SER 482,0.0,0.0,0.0,-0.0021050000000000083,0.00035210083782914937,2.4897289009045637e-05,0.2996549999999997,0.18903207657696675,0.013366586320934792,-0.29992499999999983,0.1890915899108155,0.01337079454912834,0.0,0.0,0.0,-0.002374999999999967,0.0009243240773666525,6.53595823119959e-05
ASP1354,L ASP 483,0.0,0.0,0.0,-0.004419999999999995,0.0005775811631277164,4.084115571332218e-05,87.77903000000002,1.7019630545621134,0.12034696172098402,-87.75112499999999,1.6946994451470303,0.11983334697365446,0.0,0.0,0.0,0.02348499999999902,0.008131406704867356,0.0005749772821597467
LEU1355,L LEU 484,0.0,0.0,0.0,-0.003905000000000012,0.0005157276412991373,3.646745124079633e-05,0.6406200000000001,0.11542367867989808,0.008161686590405306,-0.63471,0.11503041293501502,0.008133878502903787,0.0,0.0,0.0,0.0020050000000002323,0.0017334863714494413,0.00012257599683463622
GLN1356,L GLN 485,0.0,0.0,0.0,-0.00482000000000008,0.0004874423042781186,3.446737587922541e-05,0.4073349999999997,0.2423381372689831,0.017135894020301433,-0.39274999999999993,0.24325017471730606,0.017200384806741957,0.0,0.0,0.0,0.009764999999998948,0.003070793871297031,0.0002171379170020221
LEU1357,L LEU 486,0.0,0.0,0.0,-0.011815000000000011,0.001170801007857552,8.278813320761193e-05,0.7247600000000005,0.0943446469069609,0.006671173959656248,-0.7039899999999997,0.09170550637775621,0.006484558543185759,0.0,0.0,0.0,0.008955000000000149,0.00538915345856877,0.0003810706955408913
GLU1358,L GLU 487,0.0,0.0,0.0,-0.00895499999999999,0.0011370905856615096,8.040444639446363e-05,95.69224000000003,1.9498245004081802,0.13787341263622963,-95.60450500000005,1.9361835217691024,0.13690884978645837,0.0,0.0,0.0,0.07878000000000171,0.016667681302446197,0.001178583047561593
ARG1359,L ARG 488,0.0,0.0,0.0,-0.013775000000000016,0.0012346558224865746,8.730335045117111e-05,-96.48385999999996,1.5671517764426008,0.11081436482711074,96.56281499999996,1.5681990851866314,0.11088842073860074,0.0,0.0,0.0,0.06517999999999873,0.020558881292518483,0.0014537324375549071
[truncated: 113,036 more chars]
