# Supplementary material for: Detailed Per-residue Energetic Analysis Explains the Driving Force for Microtubule Disassembly
Source: PLoS Comput Biol. 2015 Jun 1;11(6):e1004313. doi: 10.1371/journal.pcbi.1004313 (PMC4452272; doi:10.1371/journal.pcbi.1004313)
Supplement: S2 Dataset — 13 text files with energy contribution per residue in the 13 lateral GTP subsystems, plus one text file with the overall residual contributions, per MT ring. (ZIP) [file pcbi.1004313.s002.zip › LatGTP/R10_L11.txt]

| Run on Tue Jan 20 06:06:14 2015
| GB non-polar solvation energies calculated with gbsa=2
idecomp = 2: Per-residue decomp adding 1-4 interactions to EEL and VDW.
Energy Decomposition Analysis (All units kcal/mol): Generalized Born solvent
DELTAS:
Total Energy Decomposition:
Residue,Location,Internal,,,van der Waals,,,Electrostatic,,,Polar Solvation,,,Non-Polar Solv.,,,TOTAL,,
,,Avg.,Std. Dev.,Std. Err. of Mean,Avg.,Std. Dev.,Std. Err. of Mean,Avg.,Std. Dev.,Std. Err. of Mean,Avg.,Std. Dev.,Std. Err. of Mean,Avg.,Std. Dev.,Std. Err. of Mean
MET   1,R MET   1,0.0,0.0,0.0,-0.00028499999999999636,0.0004514144437210609,3.191982142807153e-05,-72.74958999999998,0.6770495343058254,0.047874631690684316,72.74667499999998,0.6767492810315103,0.047853400578050154,0.0,0.0,0.0,-0.003199999999997871,0.0007681145747861812,5.431390245595302e-05
ARG   2,R ARG   2,0.0,0.0,0.0,-0.0004499999999999732,0.0004974937185532799,3.5178118198673594e-05,-77.46330000000006,0.8300544500185059,0.05869371303621557,77.45898999999997,0.8296421095314745,0.058664556160761806,0.0,0.0,0.0,-0.004759999999997575,0.000996192752433375,7.04414650614531e-05
GLU   3,R GLU   3,0.0,0.0,0.0,-0.0002650000000000108,0.0004413332074521652,3.120697037522354e-05,74.03099000000002,0.5850634580088073,0.041370233858247854,-74.02766500000001,0.5848076716073141,0.041352147028344735,0.0,0.0,0.0,0.0030600000000000093,0.0008101851640200645,5.728874234953229e-05
CYS   4,R CYS   4,0.0,0.0,0.0,-0.0003300000000000081,0.0004702127178203614,3.324906013709341e-05,0.021345,0.1761980589422029,0.012459084230993865,-0.021240000000000033,0.17605573662905735,0.012449020523719928,0.0,0.0,0.0,-0.00022500000000009736,0.0007964766161034293,5.631940163032494e-05
ILE   5,R ILE   5,0.0,0.0,0.0,-0.0003499999999999903,0.0004769696007084595,3.3726843908079155e-05,0.15664999999999996,0.09808525628248105,0.006935674985176276,-0.1565499999999999,0.09813326398321849,0.006939069642250338,0.0,0.0,0.0,-0.0002500000000000213,0.0007858116822747574,5.556527692720897e-05
SER   6,R SER   6,0.0,0.0,0.0,-0.0003499999999999881,0.00047696960070845644,3.3726843908078945e-05,-0.41059999999999997,0.35751932814884285,0.02528043413393053,0.41052999999999995,0.3572669717452203,0.025262589841502796,0.0,0.0,0.0,-0.00041999999999994223,0.0008328265125461744,5.888972745733432e-05
ILE   7,R ILE   7,0.0,0.0,0.0,-0.0005000000000000093,0.0005000000000000083,3.535533905932796e-05,0.5850499999999998,0.06827120549690165,0.004827503236663945,-0.5844950000000001,0.06824009067256462,0.004825303086335531,0.0,0.0,0.0,5.499999999986294e-05,0.0007822883100238398,5.531613688608214e-05
HID   8,R HID   8,0.0,0.0,0.0,-0.0008299999999999841,0.0003756327994198494,2.6561249970586174e-05,-1.4211400000000012,0.14836081153726552,0.010490693590033982,1.4197250000000006,0.1480860201875858,0.010471262907356988,0.0,0.0,0.0,-0.002244999999999822,0.000764836583853044,5.408211349420409e-05
VAL   9,R VAL   9,0.0,0.0,0.0,-0.0005200000000000215,0.0004995998398718915,3.532704346531278e-05,0.7109900000000002,0.09605222485710278,0.0067919179544512435,-0.7101299999999996,0.0959083578214156,0.006781745018798882,0.0,0.0,0.0,0.0003400000000000825,0.0008089499366461284,5.7201398584290536e-05
GLY  10,R GLY  10,0.0,0.0,0.0,-0.00034000000000003363,0.0004737087712931272,3.349626844889176e-05,0.023965000000000014,0.10673632828142442,0.007547398152674868,-0.023890000000000036,0.10661917229091579,0.00753911397314034,0.0,0.0,0.0,-0.00026499999999990865,0.0008091816854081572,5.721778569640675e-05
GLN  11,R GLN  11,0.0,0.0,0.0,-0.0012450000000000406,0.0004300872004605108,3.041175759471652e-05,-0.15318999999999974,0.421070556914158,0.029774184615199723,0.15524500000000002,0.4202753680326746,0.02971795627015762,0.0,0.0,0.0,0.0008100000000005991,0.001278240978845404,9.038528641321153e-05
ALA  12,R ALA  12,0.0,0.0,0.0,-0.0007649999999999846,0.000423998820753067,2.9981244136959312e-05,0.12194999999999995,0.12126989527496099,0.008575076530270736,-0.12159500000000004,0.12112163710501929,0.00856459309453753,0.0,0.0,0.0,-0.0004100000000000001,0.0007428997240544102,5.253094326204883e-05
GLY  13,R GLY  13,0.0,0.0,0.0,-0.0004349999999999832,0.0004957569969248848,3.505531343462645e-05,0.2626550000000001,0.14407555647992462,0.010187680299018013,-0.2622900000000001,0.14384507603668564,0.010171382870583496,0.0,0.0,0.0,-7.000000000012774e-05,0.0008216446920657497,5.8099053348562425e-05
VAL  14,R VAL  14,0.0,0.0,0.0,-0.000790000000000044,0.0004073082370883473,2.8801041647830842e-05,-0.08321499999999978,0.10057702906230603,0.007111869928155306,0.08366500000000002,0.1005286664340078,0.007108450173912738,0.0,0.0,0.0,-0.00033999999999979825,0.0007512655988396179,5.312249994116662e-05
GLN  15,R GLN  15,0.0,0.0,0.0,-0.0015849999999999786,0.000492722031169676,3.4840708948008736e-05,-0.35508999999999974,0.5206003667881918,0.036812004964413426,0.3558650000000001,0.5197606341143968,0.036752626897610996,0.0,0.0,0.0,-0.0008099999999997465,0.0012465552534890686,8.814476728658361e-05
ILE  16,R ILE  16,0.0,0.0,0.0,-0.0017549999999999383,0.00043008720046053397,3.0411757594718158e-05,0.02933500000000006,0.12701634845562212,0.008981412131452387,-0.028939999999999987,0.12673289391472128,0.008961368868649476,0.0,0.0,0.0,-0.0013599999999997525,0.0010442221985765084,7.383765976789747e-05
GLY  17,R GLY  17,0.0,0.0,0.0,-0.0005499999999999761,0.0004974937185532873,3.5178118198674116e-05,0.04851500000000003,0.11784141790983325,0.008332646570868097,-0.048840000000000015,0.11769373135388307,0.00832220355434785,0.0,0.0,0.0,-0.0008749999999999403,0.0007411983540185996,5.24106382330859e-05
ASN  18,R ASN  18,0.0,0.0,0.0,-0.0010799999999999877,0.0002712931993250307,1.918332609325229e-05,-1.4536150000000019,0.4317013513703615,0.030525895300137905,1.4519499999999999,0.4310932004798965,0.030482892538274665,0.0,0.0,0.0,-0.0027449999999999263,0.0009219408874768198,6.519106533880031e-05
ALA  19,R ALA  19,0.0,0.0,0.0,-0.0011550000000000304,0.0003619046835839714,2.5590525590539797e-05,-0.3568049999999998,0.13803748394910778,0.009760724095834332,0.3578049999999998,0.13791561541391933,0.009752106689069829,0.0,0.0,0.0,-0.00015500000000000846,0.0008607990473972031,6.0867684365348264e-05
CYS  20,R CYS  20,0.0,0.0,0.0,-0.0012249999999999828,0.0004175823272122845,2.9527529527546615e-05,0.2407699999999999,0.14890297881506614,0.01052903060590101,-0.24103999999999992,0.1488995245123369,0.010528786349812597,0.0,0.0,0.0,-0.0014950000000000284,0.0009486701218020023,6.708110762352637e-05
TRP  21,R TRP  21,0.0,0.0,0.0,-0.0014500000000000491,0.0004974937185532744,3.51781181986732e-05,-0.3802399999999998,0.13405238677472356,0.009478935172264889,0.37886500000000006,0.13398845761855727,0.009474414698280817,0.0,0.0,0.0,-0.0028249999999994733,0.0009024272823892182,6.381124509051635e-05
GLU  22,R GLU  22,0.0,0.0,0.0,-0.0019499999999999728,0.00040926763859359776,2.8939592256973812e-05,99.52291499999997,1.183960251775898,0.08371863226860696,-99.49778499999996,1.1819567922667868,0.08357696628813444,0.0,0.0,0.0,0.023180000000000547,0.0024530796970334435,0.00017345892885633894
LEU  23,R LEU  23,0.0,0.0,0.0,-0.0027650000000000088,0.0004688016638196046,3.314928355183786e-05,-0.47056999999999993,0.11210024576244311,0.007926684395130206,0.4729099999999999,0.11187306154745252,0.007910620045230366,0.0,0.0,0.0,-0.0004250000000002352,0.0014298164217828246,0.000101103288769452
TYR  24,R TYR  24,0.0,0.0,0.0,-0.001850000000000055,0.0003570714214271378,2.524876234590486e-05,-0.11248499999999975,0.18702481058672388,0.013224651181600206,0.11045999999999997,0.18696111467361337,0.013220147200390775,0.0,0.0,0.0,-0.0038749999999998386,0.0009216154295580048,6.516805198866181e-05
CYS  25,R CYS  25,0.0,0.0,0.0,-0.000995000000000008,0.00027381563140184986,1.936168897591242e-05,-0.9669449999999994,0.07923138251350202,0.005602504785808252,0.9666000000000001,0.07935723029440479,0.005611403567735615,0.0,0.0,0.0,-0.00133999999999999,0.000827284715197692,5.849786320882697e-05
LEU  26,R LEU  26,0.0,0.0,0.0,-0.002694999999999981,0.000491909544530293,3.478325746677562e-05,-0.7035750000000001,0.12739758386641264,0.009008369545872228,0.7067200000000002,0.1273517632386762,0.009005129538213162,0.0,0.0,0.0,0.00044999999999976835,0.001211404143958873,8.565920849508036e-05
GLU  27,R GLU  27,0.0,0.0,0.0,-0.0029749999999999816,0.0004841229182759155,3.423265984407206e-05,96.04784499999998,1.09138392922887,0.0771724977235753,-96.05009499999997,1.0900273647856313,0.07707657413188224,0.0,0.0,0.0,-0.00522499999999674,0.006580605975137703,0.00046531911093365826
HIP  28,R HIP  28,0.0,0.0,0.0,-0.0015250000000000253,0.0004993746088859422,3.531111722956297e-05,-85.74494999999999,0.9547126308488573,0.0675083775357676,85.73927999999998,0.9542932471748625,0.06747872263178754,0.0,0.0,0.0,-0.007195000000000746,0.002053527452944476,0.00014520631873297777
GLY  29,R GLY  29,0.0,0.0,0.0,-0.0007249999999999823,0.0004465142774872828,3.1573327350786944e-05,-0.7065000000000002,0.12000887467183376,0.008485908908302016,0.7065050000000005,0.11986788550316249,0.008475939468577885,0.0,0.0,0.0,-0.0007200000000000792,0.0007626270385975003,5.392587505085074e-05
ILE  30,R ILE  30,0.0,0.0,0.0,-0.001040000000000057,0.00027999999999996176,1.9798989873220625e-05,0.8824850000000005,0.06313398272720372,0.004464246730972011,-0.8816799999999994,0.06306796016997508,0.004459578231179246,0.0,0.0,0.0,-0.00023500000000012733,0.0006401367041501834,4.5264500439100145e-05
GLN  31,R GLN  31,0.0,0.0,0.0,-0.0009699999999999681,0.0003148015247739515,2.22598292895526e-05,-0.15384500000000018,0.6322424384482588,0.04470629155806821,0.15377499999999994,0.6317589210885747,0.04467210171768281,0.0,0.0,0.0,-0.0010400000000003828,0.0008236504112791267,5.824087911425593e-05
PRO  32,R PRO  32,0.0,0.0,0.0,-0.0007800000000000229,0.00041424630354417103,2.929163703175443e-05,-0.3803649999999999,0.0896669491786138,0.0063404107812507346,0.37987000000000004,0.08964158131135305,0.006338617002154303,0.0,0.0,0.0,-0.0012750000000001194,0.0007275816105426329,5.1447789068132534e-05
ASP  33,R ASP  33,0.0,0.0,0.0,-0.0004549999999999832,0.0004979708826828951,3.521185879785258e-05,81.772555,0.9594033859509641,0.06784006400992611,-81.76504999999996,0.9587177413129963,0.067791581612627,0.0,0.0,0.0,0.007050000000002541,0.0011079259903071124,7.834219807989803e-05
GLY  34,R GLY  34,0.0,0.0,0.0,-0.0002749999999999847,0.000446514277487269,3.157332735078597e-05,-0.5858749999999997,0.10623963184706732,0.007512276410982359,0.5855649999999997,0.10621523325305268,0.007510551169854443,0.0,0.0,0.0,-0.0005850000000000755,0.0007633970133553422,5.398032048811198e-05
GLN  35,R GLN  35,0.0,0.0,0.0,-0.00056999999999999,0.0004950757517794527,3.5007142128427895e-05,0.4705600000000005,0.39152480943102497,0.027684984775144847,-0.47045999999999966,0.39133794653726106,0.027671771573211587,0.0,0.0,0.0,-0.000469999999999402,0.0007609862022406646,5.3809850399377144e-05
MET  36,R MET  36,0.0,0.0,0.0,-0.0007600000000000284,0.0004270831300812665,3.019933774108399e-05,-0.536065,0.2006671641674337,0.014189311254426653,0.5359200000000002,0.20056573386298987,0.01418213904881765,0.0,0.0,0.0,-0.0009049999999998892,0.0007183139981929158,5.079246991434322e-05
PRO  37,R PRO  37,0.0,0.0,0.0,-0.000760000000000004,0.0004270831300812541,3.0199337741083117e-05,-0.209775,0.22942459409357138,0.016222768625453545,0.20961999999999992,0.22937682010177066,0.01621939049409688,0.0,0.0,0.0,-0.0009149999999993951,0.000726481245456838,5.136998150673788e-05
SER  38,R SER  38,0.0,0.0,0.0,-0.00048000000000000045,0.0004995998398718719,3.532704346531139e-05,0.7693249999999996,0.28975315248500866,0.020488641899232937,-0.7690900000000002,0.2896440261769598,0.020480925503990215,0.0,0.0,0.0,-0.00024500000000004406,0.0007245515854651438,5.123353394018675e-05
ASP  39,R ASP  39,0.0,0.0,0.0,-0.0005649999999999888,0.0004957569969248945,3.5055313434627125e-05,76.63244500000006,1.357481287888755,0.09598842239999866,-76.62811499999997,1.3567139167034858,0.09593416106311956,0.0,0.0,0.0,0.003765000000000498,0.0013415569313285185,9.486240034902108e-05
LYS  40,R LYS  40,0.0,0.0,0.0,-0.0014150000000000005,0.0007501833109313984,5.304597062925681e-05,-82.57125499999998,5.7700411532310785,0.4080035227175142,82.56976499999999,5.772647228939063,0.4081878000980544,0.0,0.0,0.0,-0.002905000000000264,0.004366460236850341,0.00030875536432582945
THR  41,R THR  41,0.0,0.0,0.0,-0.0006149999999999934,0.00048659531440406847,3.440748465087169e-05,-0.38193999999999984,0.39020636386404595,0.027591756595041227,0.38183999999999974,0.39015929362248963,0.027588428226341572,0.0,0.0,0.0,-0.0007149999999998169,0.0007897942770108671,5.584688890167107e-05
ILE  42,R ILE  42,0.0,0.0,0.0,-0.0005350000000000138,0.0004987734956871832,3.5268612107652645e-05,-0.32618999999999987,0.266970099262071,0.01887763675622561,0.32606999999999986,0.26689710582919396,0.018872475341088667,0.0,0.0,0.0,-0.0006550000000001255,0.0007389012112591427,5.224820571082935e-05
GLY  43,R GLY  43,0.0,0.0,0.0,-0.00019499999999999935,0.00039620070671314935,2.801562064277704e-05,0.31599000000000005,0.3040558664127364,0.02149999649999969,-0.31585499999999994,0.3039222498847363,0.021490548384696946,0.0,0.0,0.0,-5.999999999999561e-05,0.0007459222479588554,5.2744667976961994e-05
GLY  44,R GLY  44,0.0,0.0,0.0,-0.00019999999999999795,0.000399999999999996,2.8284271247461618e-05,0.35865000000000014,0.20560145305906702,0.014538218167987392,-0.35858499999999993,0.20553233997354287,0.014533331134843107,0.0,0.0,0.0,-0.00013499999999995625,0.0006976926257313748,4.9334318683850304e-05
GLY  45,R GLY  45,0.0,0.0,0.0,-0.00027500000000000636,0.00044651427748730415,3.1573327350788455e-05,-0.6623549999999997,0.11974426489398267,0.008467198171473338,0.6621799999999999,0.11980303668939112,0.00847135396498092,0.0,0.0,0.0,-0.00045000000000002595,0.0007331439149306464,5.184110338331134e-05
ASP  46,R ASP  46,0.0,0.0,0.0,-0.0005649999999999982,0.0004957569969249032,3.505531343462774e-05,80.53065000000004,1.1221377355267725,0.07934712022162975,-80.52567,1.1215647378098652,0.07930660316450679,0.0,0.0,0.0,0.0044150000000002625,0.0013794111062349922,9.753909472628e-05
ASP  47,R ASP  47,0.0,0.0,0.0,-0.0003749999999999959,0.00048412291827592174,3.42326598440725e-05,76.423945,0.7579309348338377,0.05359381036920659,-76.41995500000003,0.7575974742360445,0.05357023114421078,0.0,0.0,0.0,0.003614999999999924,0.0009626915393825501,6.807257156883174e-05
SER  48,R SER  48,0.0,0.0,0.0,-0.0003699999999999981,0.00048280430818292995,3.413942003022295e-05,-0.10202000000000014,0.2572553976110123,0.018190703614758833,0.10217000000000005,0.25720519259921637,0.01818715358432979,0.0,0.0,0.0,-0.00022000000000017158,0.0007291090453423654,5.1555795018603654e-05
PHE  49,R PHE  49,0.0,0.0,0.0,-0.0009100000000000241,0.0002861817604250887,2.0236106344848418e-05,0.2233699999999998,0.07097677859694715,0.005018816145267753,-0.22329999999999994,0.07092989496679104,0.0050155009719867515,0.0,0.0,0.0,-0.0008400000000000318,0.0006437390775772433,4.551922670696417e-05
ASN  50,R ASN  50,0.0,0.0,0.0,-0.0003749999999999942,0.00048412291827591947,3.423265984407234e-05,-0.09480500000000049,0.2555956317604039,0.01807334044594413,0.09484500000000003,0.2554911759239446,0.01806595430291464,0.0,0.0,0.0,-0.0003349999999999298,0.0007568190008182631,5.351518476094211e-05
THR  51,R THR  51,0.0,0.0,0.0,-0.0004149999999999954,0.0004927220311696993,3.484070894801038e-05,0.23434000000000002,0.08867200460122687,0.006270057575493227,-0.23391500000000007,0.0886502553577822,0.006268519671740686,0.0,0.0,0.0,1.0000000000089937e-05,0.0007482646590612732,5.291030145444663e-05
PHE  52,R PHE  52,0.0,0.0,0.0,-0.0007950000000000035,0.0004037016224886888,2.8546015483776348e-05,0.027834999999999985,0.09302353344718742,0.006577757131043984,-0.028040000000000002,0.09291963409312372,0.0065704103372620495,0.0,0.0,0.0,-0.0009999999999997656,0.0006928203230272696,4.898979485564367e-05
PHE  53,R PHE  53,0.0,0.0,0.0,-0.0007099999999999617,0.0004537620521815113,3.208582241426707e-05,-0.31294499999999986,0.06584893298300382,0.004656222704618051,0.3126349999999999,0.0657513632938514,0.004649323485734257,0.0,0.0,0.0,-0.001020000000000234,0.0007613146524273342,5.3833075334804744e-05
SER  54,R SER  54,0.0,0.0,0.0,-0.0002549999999999991,0.0004358612164439488,3.082004218037337e-05,0.3894899999999999,0.09744947357477136,0.00689071835877801,-0.3894849999999997,0.09743900540851293,0.006889978147643217,0.0,0.0,0.0,-0.0002499999999999836,0.0007123903424386833,5.037360419901997e-05
GLU  55,R GLU  55,0.0,0.0,0.0,-0.00023000000000002573,0.0004208325082500634,2.9757352032736352e-05,74.18200000000003,0.7789613725955525,0.055080886884469604,-74.178675,0.7786219682083232,0.05505688737009217,0.0,0.0,0.0,0.003095000000001136,0.0008694682282873467,6.14806880248236e-05
THR  56,R THR  56,0.0,0.0,0.0,-0.00016500000000000125,0.00037118054905935216,2.624642832844139e-05,0.22305499999999995,0.20554948789768374,0.014534543676187435,-0.223095,0.20547049903818307,0.014528958320368324,0.0,0.0,0.0,-0.00020500000000006402,0.0006730341744664697,4.759070287355306e-05
GLY  57,R GLY  57,0.0,0.0,0.0,-6.0000000000000056e-05,0.0002374868417407586,1.6792855623746684e-05,0.010855000000000005,0.1174656714746908,0.008306077285638506,-0.010795000000000065,0.11741798403566629,0.008302705274487341,0.0,0.0,0.0,-1.0658141036401502e-16,0.0006480740698408308,4.5825756949561566e-05
ALA  58,R ALA  58,0.0,0.0,0.0,-0.00015500000000000054,0.0003619046835839526,2.559052559053847e-05,0.17793000000000003,0.10573076704535889,0.007476294235782842,-0.1779199999999999,0.10567328706915483,0.007472229787687208,0.0,0.0,0.0,-0.00014500000000003066,0.000635590276829363,4.4943019480227754e-05
GLY  59,R GLY  59,0.0,0.0,0.0,-0.0002000000000000024,0.0004000000000000048,2.8284271247462238e-05,0.4719999999999998,0.07062081846028223,0.004993645962620968,-0.4718749999999999,0.07057130702346459,0.004990144975348964,0.0,0.0,0.0,-7.500000000000756e-05,0.0006703543838896624,4.740121306465104e-05
LYS  60,R LYS  60,0.0,0.0,0.0,-0.0004150000000000093,0.0004927220311697161,3.484070894801157e-05,-78.1632,0.9486708965716205,0.06708116240801147,78.15758999999998,0.9481334304311713,0.06704315781275448,0.0,0.0,0.0,-0.006025000000000844,0.0010268276388948536,7.260767865723225e-05
HIP  61,R HIP  61,0.0,0.0,0.0,-0.00048499999999993546,0.0004997749493521391,3.5339425575406094e-05,-78.30889499999998,0.7293672284782089,0.05157405132321795,78.30430500000006,0.7289116489452113,0.05154183698550271,0.0,0.0,0.0,-0.005074999999998795,0.0010292594425106367,7.277963313995567e-05
VAL  62,R VAL  62,0.0,0.0,0.0,-0.00031999999999998864,0.0004664761515876075,3.298484500494011e-05,-0.21367499999999992,0.0719342712133792,0.005086521097469269,0.21353999999999998,0.0719016578390234,0.005084214983652833,0.0,0.0,0.0,-0.0004549999999999088,0.0007469772419556608,5.281926731788722e-05
PRO  63,R PRO  63,0.0,0.0,0.0,-0.0004149999999999454,0.00049272203116964,3.484070894800619e-05,-0.6772400000000002,0.09817521275760006,0.006942035868533106,0.6768249999999996,0.0980922238253415,0.006936167664856759,0.0,0.0,0.0,-0.0008299999999996643,0.000813080561814055,5.749347789096861e-05
ARG  64,R ARG  64,0.0,0.0,0.0,-0.0005200000000000138,0.0004995998398718848,3.5327043465312305e-05,-76.44287,0.5510623949266856,0.038965995630955874,76.438685,0.5507873326190912,0.03894654578866099,0.0,0.0,0.0,-0.004704999999996602,0.000847334054548129,5.991556559012739e-05
ALA  65,R ALA  65,0.0,0.0,0.0,-0.00026499999999998855,0.0004413332074521283,3.1206970375220924e-05,-0.5781550000000001,0.11477744105441556,0.008115990689681649,0.5777949999999998,0.11473836749318066,0.008113227771670216,0.0,0.0,0.0,-0.000624999999999887,0.0007241374178979948,5.120424787065889e-05
VAL  66,R VAL  66,0.0,0.0,0.0,-0.00035000000000000363,0.00047696960070847764,3.372684390808044e-05,0.5243449999999998,0.07945883195089262,0.005618587889763848,-0.5240100000000001,0.07932061459671001,0.0056088144469218296,0.0,0.0,0.0,-1.4999999999897596e-05,0.0007515151362416479,5.314014490008013e-05
PHE  67,R PHE  67,0.0,0.0,0.0,-0.000639999999999965,0.00047999999999997253,3.394112549695234e-05,-0.7603,0.07914196105732936,0.005596181734003926,0.7595899999999998,0.07907358534934704,0.005591346841325653,0.0,0.0,0.0,-0.0013499999999997047,0.0007921489758879689,5.601339125603617e-05
VAL  68,R VAL  68,0.0,0.0,0.0,-0.00032000000000000474,0.00046647615158763097,3.298484500494177e-05,0.5139900000000002,0.10401620018054766,0.007355056050092264,-0.5135650000000003,0.10389521536143922,0.007346501131491044,0.0,0.0,0.0,0.00010500000000010917,0.0007899208821139442,5.585584123436293e-05
ASP  69,R ASP  69,0.0,0.0,0.0,-0.00048000000000002484,0.0004995998398718967,3.5327043465313145e-05,91.64210499999997,0.9518952011545343,0.0673091551715304,-91.62508999999996,0.9506727996065076,0.06722271832913614,0.0,0.0,0.0,0.016534999999997666,0.0015744125888683472,0.00011132778179742762
LEU  70,R LEU  70,0.0,0.0,0.0,-0.0003950000000000059,0.0004888506929523644,3.456696399743597e-05,-0.4038199999999998,0.14644643252739284,0.010355326552069766,0.4034499999999997,0.14636651768762,0.010349675719557683,0.0,0.0,0.0,-0.0007650000000000135,0.0007935836439847614,5.611483761003557e-05
GLU  71,R GLU  71,0.0,0.0,0.0,-0.0006600000000000067,0.00047370877129308424,3.349626844888872e-05,91.62802000000009,1.1524340630074474,0.08148939408229311,-91.61039500000007,1.151038326453477,0.08139070060408686,0.0,0.0,0.0,0.016965000000003273,0.0016564344236952883,0.00011712760135857691
PRO  72,R PRO  72,0.0,0.0,0.0,-0.0004599999999999915,0.0004983974317750745,3.524202037341149e-05,0.35902,0.08356464324102686,0.005908912590316468,-0.3588549999999999,0.08346570538251075,0.005901916627249187,0.0,0.0,0.0,-0.00029499999999994754,0.0007732884326047442,5.4679749450793115e-05
THR  73,R THR  73,0.0,0.0,0.0,-0.0007300000000000029,0.00044395945760846334,3.13926743046846e-05,0.2222100000000002,0.19866443038450546,0.01404769659054466,-0.22151500000000002,0.19842194882371264,0.01403055055494973,0.0,0.0,0.0,-3.49999999995998e-05,0.0007960998681068568,5.629276152400745e-05
VAL  74,R VAL  74,0.0,0.0,0.0,-0.0007950000000000057,0.00040370162248869104,2.8546015483776507e-05,0.30645999999999984,0.11474928496509286,0.00811399975351247,-0.305875,0.11463655339812015,0.008106028427966452,0.0,0.0,0.0,-0.00021000000000019072,0.000711266476083321,5.029413484691756e-05
ILE  75,R ILE  75,0.0,0.0,0.0,-0.0005950000000000255,0.0004908920451586269,3.47113093962198e-05,0.20355000000000012,0.10979912340269386,0.007763970472638338,-0.20341500000000007,0.10966978970983743,0.00775482519951287,0.0,0.0,0.0,-0.0004599999999999138,0.0008114185110039786,5.737595315112044e-05
ASP  76,R ASP  76,0.0,0.0,0.0,-0.0006600000000000012,0.00047370877129308033,3.349626844888844e-05,88.60878000000007,0.9101438356612153,0.064356887805118,-88.59429999999996,0.9091221920124113,0.06428464668991546,0.0,0.0,0.0,0.01382000000000076,0.001329511188371873,9.401063769611368e-05
GLU  77,R GLU  77,0.0,0.0,0.0,-0.0012100000000000027,0.0004073082370883026,2.880104164782768e-05,99.831535,1.0343569784044753,0.07314008335974317,-99.80305,1.0324395757121252,0.07300450251514057,0.0,0.0,0.0,0.02727499999999793,0.0022381633095018036,0.00015826204535516507
VAL  78,R VAL  78,0.0,0.0,0.0,-0.0006499999999999245,0.0004769696007084157,3.372684390807606e-05,0.030315000000000137,0.18676363611527821,0.013206183357617002,-0.030324999999999963,0.18659276345828632,0.013194100836169169,0.0,0.0,0.0,-0.0006599999999995615,0.0007102112361823939,5.021951811794514e-05
ARG  79,R ARG  79,0.0,0.0,0.0,-0.0006650000000000217,0.00047199046600541995,3.3374765916783104e-05,-85.10933500000003,0.8407911409898347,0.05945291173554866,85.097905,0.8400728992025949,0.05940212437171978,0.0,0.0,0.0,-0.012095000000000767,0.0011162325026583058,7.892955720105189e-05
THR  80,R THR  80,0.0,0.0,0.0,-0.0006449999999999878,0.00047851332269853366,3.3836001536823985e-05,0.3839950000000001,0.23144006778213636,0.016365284136702282,-0.3835050000000002,0.23112377630827982,0.01634291895210274,0.0,0.0,0.0,-0.00015500000000003843,0.000748982643323931,5.296107060853768e-05
GLY  81,R GLY  81,0.0,0.0,0.0,-0.0004149999999999876,0.0004927220311696905,3.484070894800976e-05,-1.1698950000000008,0.10060339942068736,0.007113734594078681,1.1686850000000002,0.10053793202070521,0.007109105349831279,0.0,0.0,0.0,-0.0016250000000001036,0.0007578753195610876,5.358987777555668e-05
THR  82,R THR  82,0.0,0.0,0.0,-0.001109999999999999,0.00032848135411313176,2.3227139298673507e-05,-0.8549849999999999,0.22156704352182072,0.015667155896173433,0.8542299999999995,0.2211924435870279,0.015640667680761028,0.0,0.0,0.0,-0.0018649999999999821,0.0007916912276888292,5.5981023570467414e-05
TYR  83,R TYR  83,0.0,0.0,0.0,-0.0015400000000000457,0.0004983974317751088,3.5242020373413906e-05,-0.5333450000000001,0.44978705625551313,0.03180474775682084,0.5325599999999998,0.4493148188074821,0.03177135552663755,0.0,0.0,0.0,-0.0023250000000001013,0.0008714212528967202,6.161878771933482e-05
ARG  84,R ARG  84,0.0,0.0,0.0,-0.0009199999999999808,0.00027129319932500277,1.9183326093250315e-05,-88.36598500000004,1.89083627656383,0.13370231532718063,88.35167000000001,1.888957998766263,0.13356950103041945,0.0,0.0,0.0,-0.015235000000003822,0.0021470386582444875,0.00015181855947143434
GLN  85,R GLN  85,0.0,0.0,0.0,-0.0005599999999999816,0.0004963869458396175,3.5099857549567304e-05,-0.49098999999999987,0.6629760477573826,0.04687948591335016,0.49069,0.6625089764674887,0.04684645898571201,0.0,0.0,0.0,-0.0008600000000003405,0.000872009174263395,6.166036003785285e-05
LEU  86,R LEU  86,0.0,0.0,0.0,-0.0007049999999999868,0.00045604276115293266,3.224709289222757e-05,-0.8522749999999999,0.08915284277576442,0.0063040579688801125,0.8518349999999997,0.08914986132911466,0.006303847148765734,0.0,0.0,0.0,-0.0011450000000000138,0.0007375466086968482,5.215242084506824e-05
PHE  87,R PHE  87,0.0,0.0,0.0,-0.0006649999999999911,0.0004719904660053981,3.337476591678156e-05,-0.25591499999999984,0.1111223999695833,0.007857540256021615,0.25571999999999995,0.11101176334064798,0.007849717064964836,0.0,0.0,0.0,-0.0008599999999998342,0.0007485986908885149,5.29339210714641e-05
HIE  88,R HIE  88,0.0,0.0,0.0,-0.0003150000000000064,0.0004645158770160701,3.284623266068795e-05,1.2038000000000002,0.1147656307436983,0.008115155574602038,-1.2032999999999998,0.11469816912226512,0.008110385317603514,0.0,0.0,0.0,0.00018500000000024386,0.000742142169668671,5.247737607772146e-05
PRO  89,R PRO  89,0.0,0.0,0.0,-0.00023500000000000186,0.00042399882075308055,2.998124413696027e-05,0.42263999999999974,0.10786436112080826,0.007627162119687811,-0.42247000000000023,0.1077493345687099,0.007619028514187285,0.0,0.0,0.0,-6.499999999998174e-05,0.000707654576753384,5.00387349960014e-05
GLU  90,R GLU  90,0.0,0.0,0.0,-0.00020500000000000184,0.0004037016224886927,2.8546015483776625e-05,73.729495,0.7318269604054181,0.05174798063578101,-73.72551000000001,0.7315242715728617,0.051726577303172004,0.0,0.0,0.0,0.0037799999999976563,0.0008009993757820537,5.663920903416818e-05
GLN  91,R GLN  91,0.0,0.0,0.0,-0.00038499999999996203,0.0004865953144040262,3.4407484650868704e-05,0.17163500000000056,0.21096663663954043,0.014917593937193739,-0.17148,0.21086732700918837,0.014910571685887832,0.0,0.0,0.0,-0.0002299999999997837,0.0007463913182771688,5.2777836257255277e-05
LEU  92,R LEU  92,0.0,0.0,0.0,-0.0003849999999999759,0.0004865953144040438,3.440748465086995e-05,-0.7127350000000005,0.11855734804304527,0.008383270476073096,0.7122949999999999,0.1184344881147367,0.008374582967228789,0.0,0.0,0.0,-0.0008250000000001922,0.0007171994143892931,5.071365693776899e-05
ILE  93,R ILE  93,0.0,0.0,0.0,-0.000294999999999993,0.00045604276115293217,3.224709289222753e-05,0.691785,0.06949538671739333,0.004914065920905035,-0.691345,0.06943202413151985,0.004909585509490569,0.0,0.0,0.0,0.00014499999999966206,0.0007706977358211473,5.449655952442516e-05
THR  94,R THR  94,0.0,0.0,0.0,-0.00026999999999998694,0.00044395945760844084,3.139267430468301e-05,-0.6820699999999996,0.08202246704409843,0.005799864265653211,0.6816600000000002,0.08197843862870328,0.005796750986544131,0.0,0.0,0.0,-0.0006799999999997353,0.000698283610003557,4.937610758249376e-05
GLY  95,R GLY  95,0.0,0.0,0.0,-0.0001549999999999957,0.00036190468358394143,2.559052559053768e-05,0.04293000000000004,0.2984344904665009,0.021102505194881483,-0.04286499999999991,0.29824650337430614,0.021089212500114838,0.0,0.0,0.0,-8.999999999999898e-05,0.0006941901756724104,4.908665806510421e-05
LYS  96,R LYS  96,0.0,0.0,0.0,-0.000265000000000008,0.00044133320745216056,3.120697037522321e-05,-77.21819999999998,1.0147802570040874,0.07175580011418177,77.21211499999998,1.014082053768161,0.07170642968990477,0.0,0.0,0.0,-0.006349999999998915,0.0010712142642805998,7.574628703765706e-05
GLU  97,R GLU  97,0.0,0.0,0.0,-0.0003949999999999859,0.0004888506929523397,3.456696399743422e-05,80.98104999999998,0.9679855512890635,0.06844691474070953,-80.97276,0.9672204466402081,0.06839281367215724,0.0,0.0,0.0,0.007895000000003165,0.0010972579459705713,7.758785343066133e-05
ASP  98,R ASP  98,0.0,0.0,0.0,-0.0003249999999999975,0.0004683748498798763,3.311910324872917e-05,89.19281000000002,1.2834412467630958,0.0907530008840702,-89.17769499999997,1.2821412683384257,0.09066107852812216,0.0,0.0,0.0,0.014790000000000135,0.001518519015354662,0.00010737550931180006
ALA  99,R ALA  99,0.0,0.0,0.0,-0.0002550000000000008,0.00043586121644395164,3.0820042180373574e-05,-0.10624499999999991,0.10818075140707793,0.007649534291380095,0.10621999999999993,0.10803847277706226,0.007639473672969893,0.0,0.0,0.0,-0.00027999999999995916,0.0007291090453423021,5.1555795018599175e-05
ALA 100,R ALA 100,0.0,0.0,0.0,-0.00021499999999998964,0.00041082234603290966,2.9049526674283676e-05,-0.041900000000000014,0.17205188171014002,0.012165905227314573,0.042105,0.17188642754737793,0.012154205851268111,0.0,0.0,0.0,-1.0000000000038866e-05,0.0006402343321005189,4.52714037776717e-05
ASN 101,R ASN 101,0.0,0.0,0.0,-0.0006299999999999822,0.0004828043081829176,3.4139420030222076e-05,1.0605799999999999,0.302286492586089,0.021374882876872052,-1.0585849999999999,0.30164516037059064,0.021329533841014825,0.0,0.0,0.0,0.0013649999999994123,0.0009908455984657747,7.006336417839923e-05
ASN 102,R ASN 102,0.0,0.0,0.0,-0.00040999999999998373,0.0004918333050942977,3.4777866524557e-05,-0.6752249999999995,0.31760778387029526,0.022458261773231715,0.6745800000000005,0.3173252961867357,0.022438286877567052,0.0,0.0,0.0,-0.0010549999999994598,0.0008555553751794019,6.049690074699559e-05
TYR 103,R TYR 103,0.0,0.0,0.0,-0.0005149999999999811,0.0004997749493521871,3.533942557540948e-05,-0.6939700000000002,0.286014211360204,0.02022425883685227,0.69336,0.2857676160799194,0.020206821917362488,0.0,0.0,0.0,-0.0011249999999998117,0.0007479137650823496,5.2885489503249186e-05
ALA 104,R ALA 104,0.0,0.0,0.0,-0.00017000000000000348,0.0003756327994198667,2.6561249970587397e-05,-0.6643900000000003,0.06058636727845321,0.004284103115005301,0.66389,0.060490725735438185,0.004277340236642394,0.0,0.0,0.0,-0.0006699999999999484,0.0006565820588470628,4.642736262161829e-05
ARG 105,R ARG 105,0.0,0.0,0.0,-0.000464999999999991,0.0004987734956871608,3.526861210765106e-05,-84.61992499999998,1.3140666951771052,0.0929185471091127,84.60923000000001,1.3130465784218686,0.09284641396158971,0.0,0.0,0.0,-0.011159999999998718,0.001278436545160241,9.039911503995082e-05
GLY 106,R GLY 106,0.0,0.0,0.0,-0.00011499999999998511,0.0003190219428189442,2.2558257911458242e-05,-0.8071249999999996,0.08644124811107633,0.006112319271357091,0.8065499999999998,0.08641346827896826,0.006110354940590707,0.0,0.0,0.0,-0.0006900000000000305,0.0006433506042585671,4.549175749516957e-05
HID 107,R HID 107,0.0,0.0,0.0,-0.00029500000000000083,0.0004560427611529441,3.224709289222838e-05,-0.46725999999999984,0.2602486933684783,0.018402361587578946,0.46685999999999983,0.26010307649084097,0.018392064919415693,0.0,0.0,0.0,-0.0006950000000001788,0.0007496499182953569,5.3008254074258816e-05
TYR 108,R TYR 108,0.0,0.0,0.0,-0.00022499999999999688,0.00041758232721224585,2.952752952754388e-05,-0.41322999999999993,0.19420977601552386,0.013732704959329742,0.4129249999999997,0.1941139855213946,0.013725931548532543,0.0,0.0,0.0,-0.0005299999999999027,0.0007740155037206425,5.473116114243877e-05
THR 109,R THR 109,0.0,0.0,0.0,-0.00014000000000000346,0.0003469870314579581,2.4535688292771202e-05,-0.6863000000000001,0.13860692623386472,0.009800989745938932,0.685895,0.13854134391942388,0.009796352376012228,0.0,0.0,0.0,-0.0005449999999998273,0.0007197048005947519,5.08908144953061e-05
ILE 110,R ILE 110,0.0,0.0,0.0,-0.0002599999999999902,0.0004386342439892098,3.101612483854048e-05,-0.705435,0.13128798793111318,0.009283462655442774,0.7050100000000004,0.13116154123827503,0.009274521524046326,0.0,0.0,0.0,-0.0006849999999999223,0.0007387658627740682,5.22386351276674e-05
GLY 111,R GLY 111,0.0,0.0,0.0,-5.999999999999783e-05,0.00023748684174074977,1.6792855623746057e-05,-0.35241999999999996,0.08555479881339255,0.006049637840400066,0.3521950000000001,0.08556790855805638,0.006050564839335208,0.0,0.0,0.0,-0.0002850000000000155,0.0005601562282077718,3.9609026748959465e-05
LYS 112,R LYS 112,0.0,0.0,0.0,-0.00015500000000000014,0.00036190468358395184,2.5590525590538415e-05,-74.64210000000001,1.0967132122831602,0.07754933494223042,74.63754499999999,1.0962435988293902,0.07751612825646069,0.0,0.0,0.0,-0.004709999999995631,0.0008636550237204042,6.106963238785264e-05
GLU 113,R GLU 113,0.0,0.0,0.0,-9.999999999999675e-05,0.0002999999999999903,2.121320343559574e-05,73.41769000000001,1.014578973712036,0.07174156723610686,-73.41353999999997,1.014107902743646,0.07170825748848998,0.0,0.0,0.0,0.0040500000000018585,0.0007794228634082621,5.511351921278183e-05
ILE 114,R ILE 114,0.0,0.0,0.0,-0.0002350000000000241,0.0004239988207531206,2.9981244136963104e-05,-0.27063,0.10000176548441546,0.0070711926504657,0.2705050000000001,0.09987777518046732,0.00706242521199339,0.0,0.0,0.0,-0.000359999999999836,0.0007002856560005906,4.951767361256875e-05
ILE 115,R ILE 115,0.0,0.0,0.0,-0.0001999999999999874,0.00039999999999997487,2.8284271247460124e-05,0.10964000000000002,0.07729042890293743,0.005465258639808378,-0.10959500000000004,0.07729955352393687,0.005465903847946825,0.0,0.0,0.0,-0.00015499999999988746,0.0006789513973770069,4.800911371813638e-05
ASP 116,R ASP 116,0.0,0.0,0.0,-0.00010499999999999565,0.00030655342111937395,2.167660028694447e-05,71.96531500000002,0.7489169752212511,0.05295642717246642,-71.96209999999998,0.7485906357965806,0.05293335149045112,0.0,0.0,0.0,0.0031099999999987917,0.0007535914012251093,5.328695900501471e-05
LEU 117,R LEU 117,0.0,0.0,0.0,-0.0002000000000000052,0.0004000000000000103,2.828427124746263e-05,-0.27630000000000005,0.07756700329392703,0.005484815402545507,0.27615,0.07740418270352029,0.005473302248186166,0.0,0.0,0.0,-0.00034999999999995034,0.0007053367989832724,4.9874843358148464e-05
VAL 118,R VAL 118,0.0,0.0,0.0,-0.00021999999999998244,0.0004142463035441266,2.9291637031751285e-05,-0.1984549999999997,0.07252749806108053,0.005128468570148421,0.1982899999999999,0.07247286319719973,0.00512460530187449,0.0,0.0,0.0,-0.0003849999999996401,0.0007257926701201136,5.1321291877742325e-05
LEU 119,R LEU 119,0.0,0.0,0.0,-0.00020000000000000017,0.0004000000000000004,2.828427124746193e-05,0.029649999999999965,0.08150029141052166,0.005762940872505959,-0.029729999999999958,0.08149317210662499,0.005762437461699693,0.0,0.0,0.0,-0.0002799999999997116,0.000722218803410437,5.10685813391954e-05
ASP 120,R ASP 120,0.0,0.0,0.0,-0.00011500000000000343,0.000319021942818995,2.2558257911461834e-05,71.09957999999997,0.5603792497955479,0.03962479675666621,-71.09666,0.5601149564130902,0.03960610839237035,0.0,0.0,0.0,0.0028050000000003194,0.0007120217693302395,5.0347542144585604e-05
ARG 121,R ARG 121,0.0,0.0,0.0,-0.0002350000000000363,0.00042399882075314267,2.9981244136964662e-05,-73.94553999999994,0.794517758398787,0.05618088947369173,73.94150000000005,0.7942130822348819,0.05615934561553541,0.0,0.0,0.0,-0.004275000000003217,0.0008362864341867268,5.913438086277519e-05
ILE 122,R ILE 122,0.0,0.0,0.0,-0.00021500000000000962,0.00041082234603294793,2.9049526674286383e-05,-0.12294499999999994,0.060459010701466295,0.004275097645083686,0.12280500000000001,0.06041553587447504,0.004272023510586044,0.0,0.0,0.0,-0.0003549999999998654,0.0007203991948912294,5.093991558689175e-05
ARG 123,R ARG 123,0.0,0.0,0.0,-0.00020500000000000908,0.00040370162248870697,2.854601548377763e-05,-69.95762499999996,0.4896037013509962,0.034620209731932264,69.95501000000002,0.48941254570898984,0.03460669298685978,0.0,0.0,0.0,-0.0028199999999985437,0.0007124605252215023,5.037856687118535e-05
LYS 124,R LYS 124,0.0,0.0,0.0,-0.00015999999999998237,0.00036660605559642694,2.5922962793628592e-05,-72.56072499999996,0.4937679914498775,0.03491466950870696,72.55744500000002,0.4934640584381068,0.034893178199342005,0.0,0.0,0.0,-0.0034400000000014332,0.0007657675887631754,5.414794548273127e-05
LEU 125,R LEU 125,0.0,0.0,0.0,-0.00022999999999999909,0.00042083250825001466,2.9757352032732907e-05,-0.38836499999999985,0.07452182079767027,0.005269488483240133,0.38817999999999964,0.07452762977581014,0.00526989924002358,0.0,0.0,0.0,-0.00041500000000003643,0.000701979344425661,4.9637435469627195e-05
ALA 126,R ALA 126,0.0,0.0,0.0,-8.00000000000023e-05,0.0002712931993250185,1.9183326093251427e-05,-0.15210499999999996,0.05848635716985629,0.004135609976170383,0.15197999999999995,0.0584401368923792,0.004132341709007146,0.0,0.0,0.0,-0.00020499999999995766,0.0006580083586096988,4.652821724503475e-05
ASP 127,R ASP 127,0.0,0.0,0.0,-0.00018499999999999905,0.0003882975663070765,2.7456784225396684e-05,68.74597499999996,0.4804418012400387,0.03397236556223108,-68.74386499999996,0.480321513968078,0.03396385996766169,0.0,0.0,0.0,0.0019250000000000256,0.0006851094803031559,4.8444555937755296e-05
GLN 128,R GLN 128,0.0,0.0,0.0,-0.00016999999999999627,0.0003756327994198508,2.6561249970586272e-05,0.7251150000000002,0.16295275933533618,0.011522500113907569,-0.7248299999999996,0.16292050546202133,0.011520219420653524,0.0,0.0,0.0,0.00011499999999994514,0.0006014773478689559,4.2530871140823866e-05
CYS 129,R CYS 129,0.0,0.0,0.0,-0.0001650000000000107,0.00037118054905937336,2.6246428328442887e-05,-0.2003,0.08707726454132558,0.006157292424434622,0.20026500000000003,0.08708062227039957,0.006157529851734383,0.0,0.0,0.0,-0.00019999999999998242,0.0006708203932500273,4.743416490253208e-05
THR 130,R THR 130,0.0,0.0,0.0,-0.00012999999999999777,0.0003363034344159989,2.3780243901187817e-05,-0.10250500000000005,0.06755168373179145,0.004776625364731872,0.10250500000000004,0.06747925588653161,0.004771503942678876,0.0,0.0,0.0,-0.00012999999999988355,0.0006805145112337317,4.8119642558922064e-05
GLY 131,R GLY 131,0.0,0.0,0.0,-0.00010500000000000398,0.0003065534211193983,2.1676600286946192e-05,0.22056500000000015,0.0542581401726962,0.0038366298850683717,-0.2205050000000001,0.05428719899755316,0.0038386846542793384,0.0,0.0,0.0,-4.4999999999934395e-05,0.0006877317791115391,4.862998046472581e-05
LEU 132,R LEU 132,0.0,0.0,0.0,-0.00019499999999998962,0.0003962007067131297,2.8015620642775646e-05,-0.4629899999999996,0.07638154161837907,0.0054009906035838336,0.462865,0.07639291050221836,0.005401794505069562,0.0,0.0,0.0,-0.00031999999999974936,0.000676461381011571,4.7833042972409865e-05
GLN 133,R GLN 133,0.0,0.0,0.0,-0.0003050000000000014,0.0004604074282632742,3.255572146336201e-05,0.030700000000000144,0.5180332614803799,0.036630483207296054,-0.030580000000000135,0.5179011426903789,0.036621140998062865,0.0,0.0,0.0,-0.0001849999999999241,0.0007216474208358291,5.1028178489879696e-05
GLY 134,R GLY 134,0.0,0.0,0.0,-0.00014000000000000956,0.00034698703145797315,2.453568829277227e-05,-0.52329,0.08862666585176202,0.006266851641773514,0.52316,0.08861802525445941,0.006266240659278897,0.0,0.0,0.0,-0.0002699999999999847,0.0007260165287374753,5.133712107237867e-05
PHE 135,R PHE 135,0.0,0.0,0.0,-0.0004650000000000154,0.0004987734956871863,3.526861210765286e-05,0.16297999999999999,0.07092065707535426,0.00501484775441887,-0.16283499999999995,0.07088453833523947,0.005012293773812562,0.0,0.0,0.0,-0.0003200000000003467,0.0007533923280736682,5.32728824074811e-05
SER 136,R SER 136,0.0,0.0,0.0,-0.0004499999999999904,0.0004974937185532988,3.517811819867493e-05,-0.33030000000000004,0.22897196334922734,0.016190762798583627,0.33034500000000017,0.2288416613621739,0.01618154905671887,0.0,0.0,0.0,-0.0004049999999999035,0.000755628877161303,5.3431030310113405e-05
VAL 137,R VAL 137,0.0,0.0,0.0,-0.0004800000000000193,0.0004995998398718912,3.532704346531275e-05,0.4635950000000001,0.10305872585569824,0.00728735239130096,-0.46289,0.10296284718285444,0.007280572745327058,0.0,0.0,0.0,0.00022500000000000943,0.000770957197255599,5.451490621840088e-05
PHE 138,R PHE 138,0.0,0.0,0.0,-0.0011599999999999833,0.0003666060555964983,2.5922962793633637e-05,-0.8006500000000001,0.09435659754357331,0.006672018997275062,0.7994549999999998,0.09426244201695742,0.0066653611961394335,0.0,0.0,0.0,-0.002355000000000018,0.0007867496425167975,5.5631600731971956e-05
HID 139,R HID 139,0.0,0.0,0.0,-0.0009049999999999381,0.00029321493822789054,2.0733427116613602e-05,0.7019550000000006,0.24863105794529997,0.017580870708670704,-0.7010400000000001,0.2483701036759451,0.01756241845532666,0.0,0.0,0.0,1.000000000000778e-05,0.000754917214004537,5.3380708125706415e-05
SER 140,R SER 140,0.0,0.0,0.0,-0.0006500000000000217,0.0004769696007084873,3.372684390808113e-05,-0.7830799999999999,0.2455358906555215,0.01736200933071979,0.7822650000000004,0.24521291722704808,0.017339171660578127,0.0,0.0,0.0,-0.0014650000000000875,0.0008478059919580762,5.994893660441432e-05
PHE 141,R PHE 141,0.0,0.0,0.0,-0.0010849999999999937,0.0002962684593405756,2.0949343665141194e-05,-0.80094,0.15622197796725032,0.011046561999101812,0.7995950000000001,0.1560338456072912,0.011033259032353039,0.0,0.0,0.0,-0.00242999999999995,0.0006746109990209411,4.770220120707388e-05
GLY 142,R GLY 142,0.0,0.0,0.0,-0.0004450000000000076,0.0004969657935914788,3.5140788266628877e-05,-0.5203000000000001,0.27607680090873227,0.0195215778050853,0.5195299999999999,0.2756257954183533,0.019489686901025365,0.0,0.0,0.0,-0.0012150000000000348,0.0008993191869410181,6.359146955371662e-05
GLY 143,R GLY 143,0.0,0.0,0.0,-0.0003249999999999903,0.00046837484987986594,3.311910324872844e-05,-0.5490999999999997,0.14604211721281077,0.010326737142001911,0.5485800000000002,0.14596846782781484,0.010321529344045826,0.0,0.0,0.0,-0.0008449999999998459,0.0008191306367119788,5.792128278966945e-05
GLY 144,R GLY 144,0.0,0.0,0.0,-0.0003050000000000153,0.0004604074282632952,3.2555721463363493e-05,-0.54706,0.09934966733713668,0.007025082348271699,0.546455,0.09918320409726632,0.007013311619698637,0.0,0.0,0.0,-0.0009100000000000685,0.0007886063656856301,5.576289088631873e-05
THR 145,R THR 145,0.0,0.0,0.0,-0.00041499999999999925,0.000492722031169704,3.484070894801071e-05,-1.1761599999999997,0.0949210956531818,0.006711935041402176,1.1752700000000003,0.09487637798735384,0.006708773024927598,0.0,0.0,0.0,-0.001304999999999894,0.0008012334241651159,5.6655758754047086e-05
GLY 146,R GLY 146,0.0,0.0,0.0,-0.0002799999999999947,0.0004489988864128646,3.1749015732774496e-05,-0.6593800000000001,0.16566820938248805,0.01171451142813901,0.6587700000000002,0.165476636115192,0.0117009651524991,0.0,0.0,0.0,-0.0008899999999999731,0.0008172514912803444,5.778840714191501e-05
SER 147,R SER 147,0.0,0.0,0.0,-0.00036000000000001585,0.00048000000000002105,3.394112549695577e-05,-1.056055,0.1320406451627701,0.009336683558684142,1.0548600000000004,0.13187262945736233,0.009324803054220177,0.0,0.0,0.0,-0.001554999999999894,0.0007595887044972964,5.371103238627429e-05
GLY 148,R GLY 148,0.0,0.0,0.0,-0.0001699999999999835,0.00037563279941982253,2.6561249970584273e-05,-0.57095,0.06728341177437412,0.0047576556727026735,0.5704649999999998,0.06717930317441625,0.004750294083001669,0.0,0.0,0.0,-0.0006550000000000439,0.0006371616749303248,4.5054134105541124e-05
PHE 149,R PHE 149,0.0,0.0,0.0,-0.00036999999999995923,0.00048280430818287904,3.413942003021935e-05,-0.6768050000000001,0.047050685170352054,0.0033269858543429265,0.6762900000000003,0.047054392993632996,0.003327248037041466,0.0,0.0,0.0,-0.0008850000000000957,0.0007561580522615966,5.346844864029867e-05
THR 150,R THR 150,0.0,0.0,0.0,-0.00027500000000000967,0.0004465142774873096,3.157332735078884e-05,-0.9923849999999997,0.12359853063447143,0.008739735915632797,0.9916449999999999,0.12353954417513632,0.008735564943093395,0.0,0.0,0.0,-0.00101499999999968,0.0007581391692823762,5.360853476827041e-05
SER 151,R SER 151,0.0,0.0,0.0,-0.0002249999999999819,0.00041758232721221815,2.9527529527541922e-05,-0.46806,0.09153068556500565,0.006472196844966914,0.46771500000000005,0.09142244677867689,0.0064645432069868666,0.0,0.0,0.0,-0.0005699999999999738,0.0007517313349861874,5.3155432459914926e-05
LEU 152,R LEU 152,0.0,0.0,0.0,-0.00026000000000001575,0.0004386342439892529,3.101612483854353e-05,-0.47251500000000024,0.059483609297014454,0.004206126350337008,0.4721950000000001,0.059407970635260314,0.004200777889272385,0.0,0.0,0.0,-0.0005800000000000883,0.0007372923436466768,5.213444159094875e-05
LEU 153,R LEU 153,0.0,0.0,0.0,-0.00025499999999997194,0.0004358612164439023,3.0820042180370084e-05,-0.7887649999999999,0.06438780765797045,0.004552905542068601,0.788365,0.06425536378389006,0.004543540345919716,0.0,0.0,0.0,-0.0006549999999999478,0.0007523130997128458,5.319656943824246e-05
MET 154,R MET 154,0.0,0.0,0.0,-0.00037000000000002585,0.0004828043081829659,3.413942003022549e-05,-0.573685,0.1172043334309781,0.008287597895349379,0.573315,0.11711770051960466,0.00828147202343877,0.0,0.0,0.0,-0.0007399999999999816,0.0007565712127751477,5.3497663500383724e-05
GLU 155,R GLU 155,0.0,0.0,0.0,-0.00019000000000000738,0.0003923009049186759,2.7739863013361474e-05,76.75224499999996,1.3102249138905875,0.09264689214915947,-76.74736500000002,1.309619292686366,0.09260406826312592,0.0,0.0,0.0,0.00468999999999582,0.0009076893741795571,6.418333116933382e-05
ARG 156,R ARG 156,0.0,0.0,0.0,-0.00020499999999999186,0.00040370162248867304,2.8546015483775233e-05,-73.74534499999999,0.8301299271653131,0.05869905007644877,73.74148000000002,0.8297834775364347,0.05867455238825681,0.0,0.0,0.0,-0.0040700000000001065,0.0008031811750778689,5.6793485541894075e-05
LEU 157,R LEU 157,0.0,0.0,0.0,-0.00025000000000000635,0.00043301270189223035,3.06186217847905e-05,-0.7008199999999997,0.08555493907426015,0.006049647758341128,0.7005100000000003,0.08544460135081351,0.006041845703094147,0.0,0.0,0.0,-0.0005599999999999916,0.0007323933369436764,5.178802950487176e-05
SER 158,R SER 158,0.0,0.0,0.0,-0.0001249999999999901,0.00033071891388304777,2.338535866733529e-05,-0.61751,0.19657924585265957,0.013900251778295307,0.6172299999999998,0.19647859196360365,0.013893134473544884,0.0,0.0,0.0,-0.0004050000000001022,0.0006640594852870388,4.695609651577135e-05
VAL 159,R VAL 159,0.0,0.0,0.0,-9.499999999999896e-05,0.0002932149382279118,2.0733427116615106e-05,-0.29625000000000024,0.10590480395147292,0.007488600503431838,0.2961600000000001,0.10593141365997108,0.007490482093964282,0.0,0.0,0.0,-0.00018499999999997463,0.0006563345183667152,4.640985886639109e-05
ASP 160,R ASP 160,0.0,0.0,0.0,-0.00014000000000000568,0.00034698703145796356,2.4535688292771592e-05,71.288905,0.9279984083914106,0.06561939675038896,-71.28606999999997,0.9276977013606409,0.06559813355232817,0.0,0.0,0.0,0.002694999999999368,0.0007693991161916923,5.44047332498082e-05
TYR 161,R TYR 161,0.0,0.0,0.0,-0.00022499999999999964,0.00041758232721225106,2.952752952754425e-05,-0.12235500000000016,0.1614284020084443,0.011414711773627904,0.12234499999999995,0.161369191529858,0.011410524960535339,0.0,0.0,0.0,-0.00023500000000041267,0.0006926579242311067,4.897831152664134e-05
GLY 162,R GLY 162,0.0,0.0,0.0,-7.999999999999507e-05,0.00027129319932499404,1.91833260932497e-05,0.5699799999999997,0.09321174604093742,0.006591065771178517,-0.569815,0.09315782723421517,0.006587253135791838,0.0,0.0,0.0,8.500000000005058e-05,0.0006146340374563855,4.346118958334766e-05
LYS 163,R LYS 163,0.0,0.0,0.0,-0.00025499999999999655,0.00043586121644394437,3.082004218037306e-05,-78.42932,2.5695876648995046,0.18169728627037457,78.42404499999998,2.568454502805032,0.18161715961025604,0.0,0.0,0.0,-0.0055299999999994754,0.0014209503861865131,0.00010047636538021269
LYS 164,R LYS 164,0.0,0.0,0.0,-0.00024000000000000909,0.0004270831300812687,3.0199337741084147e-05,-73.908385,0.7812599418733288,0.05524342027680387,73.90504000000001,0.7809837568066064,0.055223891043449685,0.0,0.0,0.0,-0.003584999999997578,0.0008079449238665117,5.7130333449125926e-05
SER 165,R SER 165,0.0,0.0,0.0,-0.00023500000000000297,0.00042399882075308255,2.998124413696041e-05,-0.033810000000000076,0.2858162239971691,0.02021025901615315,0.03393499999999998,0.2856176478703652,0.02019621756356867,0.0,0.0,0.0,-0.00011000000000004783,0.0007334166619321661,5.186038950874362e-05
LYS 166,R LYS 166,0.0,0.0,0.0,-0.0005450000000000161,0.0004979708826829271,3.5211858797854844e-05,-83.87106000000001,1.2156639940366918,0.08596042538276674,83.86329000000002,1.2147988828999694,0.0858992527876411,0.0,0.0,0.0,-0.008315000000001328,0.0011940582062850767,8.443266547956232e-05
LEU 167,R LEU 167,0.0,0.0,0.0,-0.0008750000000000024,0.00033071891388307303,2.3385358667337076e-05,-0.7507499999999997,0.09079134044610648,0.006419917250245836,0.7511399999999999,0.0907724649880135,0.006418582553804281,0.0,0.0,0.0,-0.00048500000000034404,0.0007744514187474219,5.476198498958446e-05
GLU 168,R GLU 168,0.0,0.0,0.0,-0.0007400000000000024,0.0004386342439892261,3.101612483854164e-05,88.93924499999997,1.2278440067776857,0.08682168234317628,-88.92779499999999,1.226658910611185,0.08673788338960718,0.0,0.0,0.0,0.010709999999998275,0.0014127632498053169,9.98974474148484e-05
PHE 169,R PHE 169,0.0,0.0,0.0,-0.0016249999999999897,0.0004841229182758175,3.423265984406513e-05,0.13620999999999997,0.27012522262832095,0.019100737669001156,-0.137375,0.2696886063129104,0.01906986423326081,0.0,0.0,0.0,-0.0027899999999998837,0.0010177917272209884,7.196874321535296e-05
SER 170,R SER 170,0.0,0.0,0.0,-0.0007950000000000368,0.0004037016224887062,2.8546015483777577e-05,0.8145349999999995,0.2630602569279541,0.01860116915344318,-0.8129649999999999,0.2629836188339488,0.018595750021846342,0.0,0.0,0.0,0.0007750000000000217,0.0008089344843681938,5.7200305943239304e-05
ILE 171,R ILE 171,0.0,0.0,0.0,-0.001664999999999977,0.0004719904660054489,3.337476591678516e-05,-0.9758049999999998,0.15339415560900646,0.010846604762551296,0.9757699999999994,0.15323895425120063,0.010835630369295909,0.0,0.0,0.0,-0.0016999999999999106,0.0010295630140989196,7.28010988928207e-05
TYR 172,R TYR 172,0.0,0.0,0.0,-0.0027500000000000068,0.0005267826876426461,3.7249161064379e-05,1.09999,0.24580532927501816,0.01738106151821575,-1.0976000000000004,0.24535023945372114,0.01734888180834694,0.0,0.0,0.0,-0.00036000000000001417,0.0010864621484435717,7.68244752666955e-05
PRO 173,R PRO 173,0.0,0.0,0.0,-0.001444999999999974,0.0004969657935915189,3.514078826663171e-05,0.6257749999999995,0.20324151735066476,0.01437134551372984,-0.6251749999999996,0.20285964205578375,0.014344342852672042,0.0,0.0,0.0,-0.0008450000000001534,0.0009332604138180467,6.599147672237043e-05
ALA 174,R ALA 174,0.0,0.0,0.0,-0.00183999999999999,0.0004630334761116177,3.2741411087490414e-05,-0.6897599999999998,0.21646194215150244,0.015306170716413754,0.6902999999999996,0.2163144239296141,0.015295739602909171,0.0,0.0,0.0,-0.0013000000000000344,0.0009848857801796472,6.96419413859232e-05
PRO 175,R PRO 175,0.0,0.0,0.0,-0.003194999999999997,0.0005890458386237839,4.165183069205943e-05,-0.37288000000000016,0.29716879984278255,0.021013007352589937,0.3750800000000003,0.2961675600061558,0.02094220900478265,0.0,0.0,0.0,-0.0009949999999998749,0.0017535606633360121,0.00012399546362668745
GLN 176,R GLN 176,0.0,0.0,0.0,-0.006765000000000004,0.0010815613713516003,7.647793799521383e-05,-1.8079349999999987,0.8099318432899179,0.0572708298689221,1.8171450000000007,0.8072291954426561,0.0570797238069263,0.0,0.0,0.0,0.002445000000000199,0.005978877402991137,0.0004227704755538047
VAL 177,R VAL 177,0.0,0.0,0.0,-0.0037200000000000033,0.0005582114294781316,3.947150871198231e-05,-0.4296699999999998,0.21887517241569476,0.015476811864851253,0.42970000000000025,0.21782738578975736,0.015402722162007563,0.0,0.0,0.0,-0.0036900000000001073,0.0017011466721011113,0.00012028923476356239
SER 178,R SER 178,0.0,0.0,0.0,-0.0018600000000000222,0.0004127953488109952,2.9189039038652093e-05,1.0955900000000012,0.24919886014987708,0.017621020387593618,-1.0901500000000004,0.24840687893051538,0.017565018858515313,0.0,0.0,0.0,0.0035800000000001777,0.0013977124167725275,9.88331928048492e-05
THR 179,R THR 179,0.0,0.0,0.0,-0.0018000000000000056,0.0003999999999999886,2.8284271247461093e-05,-0.16702999999999982,0.33499790909795235,0.02368792932064767,0.16835000000000006,0.334325316869662,0.023640369868087922,0.0,0.0,0.0,-0.00047999999999966456,0.001318938967504027,9.326306878932809e-05
ALA 180,R ALA 180,0.0,0.0,0.0,-0.0008399999999999952,0.00036660605559646407,2.5922962793631218e-05,1.039645,0.2520723883629462,0.01782420951613282,-1.0367650000000002,0.2517064555687826,0.017798334160111662,0.0,0.0,0.0,0.002039999999999957,0.0009210863151734226,6.513063795172566e-05
VAL 181,R VAL 181,0.0,0.0,0.0,-0.0012650000000000033,0.0004413332074521311,3.120697037522112e-05,0.3405299999999998,0.14889459056661566,0.010528437467164848,-0.3401250000000001,0.14845231347136326,0.010497163753843202,0.0,0.0,0.0,-0.0008599999999999982,0.0009057593499379779,6.404685784642633e-05
VAL 182,R VAL 182,0.0,0.0,0.0,-0.0006949999999999967,0.00046040742826326835,3.2555721463361596e-05,-0.4095499999999997,0.08179760082056155,0.005783963822500938,0.4089349999999998,0.08170575729408598,0.005777469504463041,0.0,0.0,0.0,-0.0013099999999997714,0.0007641334961901406,5.4032397688783326e-05
GLU 183,R GLU 183,0.0,0.0,0.0,-0.001285000000000005,0.00045141444372109803,3.191982142807415e-05,109.48151999999996,2.0965922850215413,0.14825146221221305,-109.43847999999998,2.092208364289922,0.14794147220446183,0.0,0.0,0.0,0.0417550000000004,0.004380065638774505,0.00030971741152196396
PRO 184,R PRO 184,0.0,0.0,0.0,-0.0008400000000000362,0.0003666060555964804,2.5922962793632373e-05,-1.0110799999999995,0.09093120256545842,0.006429806995548323,1.0085900000000003,0.09062600013241222,0.0064082259245441635,0.0,0.0,0.0,-0.003330000000000135,0.0009061456836516454,6.407417576529985e-05
TYR 185,R TYR 185,0.0,0.0,0.0,-0.0008350000000000501,0.00037118054905936984,2.624642832844264e-05,-0.7704849999999999,0.16877736748450567,0.011934362105910788,0.7692100000000001,0.1686043768708273,0.011922129822309427,0.0,0.0,0.0,-0.0021099999999999518,0.0007535914012246816,5.3286959004984465e-05
ASN 186,R ASN 186,0.0,0.0,0.0,-0.0005750000000000344,0.0004943429983321583,3.495532863527593e-05,-1.8954400000000005,0.19775423231880176,0.013983335868096464,1.8932600000000013,0.1975736379175962,0.013970565915522785,0.0,0.0,0.0,-0.002755000000000791,0.0008336516058880572,5.894807036705004e-05
SER 187,R SER 187,0.0,0.0,0.0,-0.0004349999999999776,0.0004957569969248787,3.505531343462601e-05,-0.5702350000000003,0.18709946492440893,0.013229930040442414,0.5695249999999998,0.18686778581392843,0.013213547853434413,0.0,0.0,0.0,-0.0011450000000003005,0.0008024805293590327,5.6743942407994235e-05
ILE 188,R ILE 188,0.0,0.0,0.0,-0.0004950000000000143,0.0004999749993749827,3.535357124817901e-05,-0.4422100000000001,0.10816346841702107,0.0076483121994332555,0.44164999999999993,0.10807523999510717,0.007642073507890385,0.0,0.0,0.0,-0.0010550000000002235,0.0007628728596561895,5.394325722460649e-05
LEU 189,R LEU 189,0.0,0.0,0.0,-0.0004000000000000403,0.0004898979485566846,3.464101615138101e-05,-0.48444999999999994,0.08463449355906921,0.005984562431790702,0.48390499999999986,0.08447961869587273,0.005973611125190545,0.0,0.0,0.0,-0.0009450000000001024,0.0007155242833056908,5.059520728290983e-05
THR 190,R THR 190,0.0,0.0,0.0,-0.00046499999999999986,0.0004987734956871697,3.526861210765169e-05,-1.0592699999999997,0.16199949722144272,0.01145509430340934,1.0584049999999996,0.16181335227662788,0.011441931868133123,0.0,0.0,0.0,-0.001329999999999716,0.0008373171442169004,5.920726306795246e-05
THR 191,R THR 191,0.0,0.0,0.0,-0.00045999999999999595,0.0004983974317750794,3.5242020373411826e-05,-0.02115499999999983,0.12179507779462985,0.008612212542372585,0.021134999999999987,0.12168885230373401,0.008604701265877854,0.0,0.0,0.0,-0.0004799999999998286,0.0007678541528181257,5.4295487841994816e-05
HID 192,R HID 192,0.0,0.0,0.0,-0.0003649999999999709,0.00048143016108254257,3.4042253156919775e-05,-0.8227800000000001,0.16637307955315384,0.011764353275892401,0.8221950000000001,0.16628958769267488,0.011758449509820546,0.0,0.0,0.0,-0.000950000000000153,0.0007466592261533676,5.279678020485462e-05
THR 193,R THR 193,0.0,0.0,0.0,-0.00027499999999999416,0.00044651427748728436,3.157332735078705e-05,-0.4242399999999998,0.4075902260849741,0.02882098128100432,0.423945,0.4072736696313673,0.028798597359506947,0.0,0.0,0.0,-0.0005699999999998806,0.000777881739083561,5.5004545266717056e-05
THR 194,R THR 194,0.0,0.0,0.0,-0.0004549999999999943,0.0004979708826829067,3.521185879785341e-05,-0.26617500000000055,0.18253622756866617,0.012907260432601467,0.2660950000000002,0.18237786591305383,0.012896062572545126,0.0,0.0,0.0,-0.0005350000000006423,0.0006991244524404971,4.9435564121400746e-05
LEU 195,R LEU 195,0.0,0.0,0.0,-0.0004649999999999971,0.000498773495687167,3.52686121076515e-05,-0.3672649999999997,0.09569490464491805,0.00676665159994216,0.3668299999999999,0.09559027722524965,0.006759253324147602,0.0,0.0,0.0,-0.0008999999999997943,0.0007681145747869464,5.431390245600713e-05
GLU 196,R GLU 196,0.0,0.0,0.0,-0.00027999999999999526,0.0004489988864128654,3.174901573277455e-05,79.76631499999999,1.3987077699702428,0.09890357490442724,-79.76018000000005,1.3978557534989937,0.09884332824197695,0.0,0.0,0.0,0.005855000000002235,0.0011549783547743593,8.166930267846315e-05
HIE 197,R HIE 197,0.0,0.0,0.0,-0.0003750000000000231,0.00048412291827595665,3.423265984407497e-05,-0.28641999999999984,0.19629758938917205,0.013880335658765603,0.28614500000000026,0.19611015775578744,0.01386708224086809,0.0,0.0,0.0,-0.0006499999999997996,0.0007858116822750652,5.5565276927230734e-05
SER 198,R SER 198,0.0,0.0,0.0,-0.00031000000000000916,0.00046249324319390085,3.270321085153664e-05,-0.3862299999999999,0.1687320867529354,0.011931160274675745,0.38619499999999995,0.16858353114999072,0.0119206558072532,0.0,0.0,0.0,-0.00034500000000010743,0.000752313099713191,5.319656943826687e-05
ASP 199,R ASP 199,0.0,0.0,0.0,-0.0004250000000000137,0.0004943429983321453,3.4955328635275006e-05,83.572675,1.1643038732977418,0.0823287164170596,-83.56431,1.1633797934892278,0.08226337410716382,0.0,0.0,0.0,0.007939999999997126,0.0011901260437430009,8.415461959973936e-05
CYS 200,R CYS 200,0.0,0.0,0.0,-0.0006650000000000222,0.00047199046600541973,3.337476591678309e-05,0.09172000000000011,0.14709198346612903,0.010400973896707936,-0.09023999999999993,0.14691069532202217,0.010388154889103267,0.0,0.0,0.0,0.0008149999999998192,0.0009223746527306135,6.522173717404036e-05
ALA 201,R ALA 201,0.0,0.0,0.0,-0.0006050000000000288,0.000488850692952379,3.456696399743699e-05,0.36538999999999994,0.11869304065529677,0.008392865392701091,-0.36357500000000004,0.11845194964625955,0.00837581768396376,0.0,0.0,0.0,0.001209999999999969,0.0009032718306245157,6.387096366893816e-05
PHE 202,R PHE 202,0.0,0.0,0.0,-0.0020950000000000157,0.00039493670378932166,2.792624213888922e-05,0.9434299999999999,0.08685882281035455,0.006141846261508248,-0.9433149999999999,0.08682727552445757,0.006139615531529669,0.0,0.0,0.0,-0.0019800000000001193,0.000824378553821032,5.829236656716109e-05
MET 203,R MET 203,0.0,0.0,0.0,-0.001640000000000057,0.0004800000000000763,3.394112549695967e-05,0.6186550000000001,0.11741024646511698,0.008302158145626808,-0.6154299999999997,0.1171435661912351,0.008283301002619751,0.0,0.0,0.0,0.0015849999999997377,0.0010967109920120208,7.754917794535254e-05
VAL 204,R VAL 204,0.0,0.0,0.0,-0.0022500000000000154,0.00043301270189219327,3.061862178478788e-05,-0.33405499999999977,0.15323081274665368,0.010835054677988487,0.33948000000000006,0.1524373956744212,0.01077895161878001,0.0,0.0,0.0,0.0031749999999999357,0.0017760560238914464,0.00012558612582608587
ASP 205,R ASP 205,0.0,0.0,0.0,-0.0036500000000000087,0.0005634713834792427,3.98434436262738e-05,122.86562999999998,2.450692241612433,0.17329011026454122,-122.79664500000001,2.442911600728667,0.1727399358714524,0.0,0.0,0.0,0.06533499999999932,0.008724263579238702,0.0006168985937738507
ASN 206,R ASN 206,0.0,0.0,0.0,-0.0036349999999999217,0.0005116395215383247,3.6178377520279006e-05,0.725015,0.3275084499291567,0.023158344584080153,-0.719175,0.32737181365383394,0.023148682940396476,0.0,0.0,0.0,0.0022049999999990176,0.002642531929797257,0.0001868552247061614
GLU 207,R GLU 207,0.0,0.0,0.0,-0.008384999999999988,0.0011121038620560428,7.863761822435767e-05,138.78728,2.9652420865075984,0.209674278722927,-138.656955,2.950332259761026,0.2086199947630452,0.0,0.0,0.0,0.12193999999999945,0.018638036377258343,0.0013179081910360928
ALA 208,R ALA 208,0.0,0.0,0.0,-0.0056549999999999925,0.0008282360774561669,5.856513467926022e-05,1.436155,0.23009535191958735,0.01627019836618453,-1.4153799999999996,0.22877208221284429,0.016176629067886854,0.0,0.0,0.0,0.015120000000000033,0.00457663631939451,0.00032361705764685
ILE 209,R ILE 209,0.0,0.0,0.0,-0.008560000000000012,0.0009199999999999922,6.505382386916182e-05,1.4058450000000007,0.18753951843544203,0.01326104652261606,-1.40587,0.18951942670871696,0.013401047179232066,0.0,0.0,0.0,-0.008584999999999905,0.007798254612411622,0.000551419871785553
TYR 210,R TYR 210,0.0,0.0,0.0,-0.013384999999999998,0.0012596725765054986,8.907230209217681e-05,1.416579999999999,0.34171718364753406,0.024163053780514015,-1.4150349999999994,0.3402735131846169,0.02406097086310127,0.0,0.0,0.0,-0.01184000000000013,0.008548941454940482,0.0006045014474755204
ASP 211,R ASP 211,0.0,0.0,0.0,-0.020845000000000013,0.003319785384629578,0.00023474427575555655,147.24726,3.6054950259830827,0.2549469982407005,-146.98261500000012,3.5570938779767207,0.2515245202434493,0.0,0.0,0.0,0.2437999999999976,0.05199423044915565,0.003676547293317403
ILE 212,R ILE 212,0.0,0.0,0.0,-0.029205000000000047,0.0050737535415114245,0.00035876855352719893,2.058699999999999,0.3439620618614828,0.024321790641316125,-2.040204999999999,0.3430983721544039,0.024260718556444474,0.0,0.0,0.0,-0.01071000000000029,0.021280411180238296,0.0015047523051984518
CYS 213,R CYS 213,0.0,0.0,0.0,-0.015515000000000008,0.0015032548020876455,0.00010629616644074155,0.15073000000000017,0.3169496601985874,0.02241172540211931,-0.11735499999999996,0.31943498395604714,0.022587464330353694,0.0,0.0,0.0,0.017860000000000396,0.022390631969642978,0.0015832567700786852
ARG 214,R ARG 214,0.0,0.0,0.0,-0.04185499999999994,0.004363940306649442,0.0003085771783525122,-146.60553000000002,3.0889398713962946,0.2184210329741822,146.63148999999993,3.0845391876166848,0.2181098576399402,0.0,0.0,0.0,-0.015895000000001006,0.026458911069807745,0.0018709275440272864
ARG 215,R ARG 215,0.0,0.0,0.0,-0.15210500000000013,0.037230014437278344,0.0026325595672272582,-150.626955,4.878925913863831,0.34499215985998877,151.05707999999998,4.897938438118647,0.34633654834279426,-0.0006918480000000015,0.0066119805591438405,0.00046753762904442296,0.2773281519999925,0.0845517247655786,0.005978709794275917
ASN 216,R ASN 216,0.0,0.0,0.0,-0.09648499999999995,0.014987654085947003,0.001059787183825139,2.435114999999999,1.183158113598942,0.08366191253416953,-2.163895000000001,1.182309309772615,0.08360189304002025,0.0,0.0,0.0,0.17473499999999928,0.06457185745353816,0.004565919827920794
LEU 217,R LEU 217,0.0,0.0,0.0,-0.04363000000000004,0.008332052568245122,0.0005891650872208915,-0.1356549999999999,0.6812454961135523,0.048171330995468664,0.20756499999999994,0.6878435547237468,0.04863788419406215,0.0,0.0,0.0,0.02828000000000019,0.025782583268555533,0.0018231039465702438
ASP 218,R ASP 218,0.0,0.0,0.0,-0.15191000000000004,0.07390677844419953,0.005225998421354524,163.97289999999992,4.983137858820015,0.35236105715590454,-162.93088999999992,4.8359397461009,0.3419525787877497,-0.005156063999999996,0.01121983179092735,0.0007933619143137134,0.8849439360000005,0.20206315960663288,0.014288023038582977
ILE 219,R ILE 219,0.0,0.0,0.0,-0.03130999999999999,0.0037727841178630474,0.00026677612336938674,1.476425,0.8652988179669489,0.06118586619371335,-1.3816750000000004,0.8473773830914997,0.05991862938081103,0.0,0.0,0.0,0.06344000000000018,0.021501544130596743,0.0015203887660726766
GLU 220,R GLU 220,0.0,0.0,0.0,-0.08067000000000006,0.020726820788533655,0.0014656075532010451,168.56671500000002,7.452132574891182,0.5269453478006723,-167.53774500000006,7.297826635372554,0.5160342701795739,-0.0009501120000000001,0.007375153048571677,0.0005215020732933671,0.9473498880000009,0.16225435569404847,0.011473115518831577
ARG 221,R ARG 221,0.0,0.0,0.0,-0.07319999999999999,0.015272851731094647,0.0010799537027113726,-165.28002000000006,4.66044009398007,0.32954287937669785,165.348055,4.659263778967573,0.32945970134448305,-0.00010033200000000076,0.0013491662854429724,9.54004629384991e-05,-0.005265331999999035,0.06344806659864224,0.0044864558145075615
PRO 222,R PRO 222,0.0,0.0,0.0,-0.013479999999999942,0.001240806189539672,8.773824707617426e-05,0.8002450000000002,0.29567991980349206,0.02090772763537438,-0.8070099999999998,0.2944633082406033,0.020821700206755517,0.0,0.0,0.0,-0.02024500000000013,0.006054335223622854,0.0004281061492200292
THR 223,R THR 223,0.0,0.0,0.0,-0.005969999999999983,0.0005736723803705711,4.056476303394592e-05,0.37163999999999975,0.4028617757990947,0.028486629354839442,-0.36828999999999995,0.40194203052181576,0.028421593542586616,0.0,0.0,0.0,-0.002620000000000069,0.0031568338568888302,0.0002232218627285375
TYR 224,R TYR 224,0.0,0.0,0.0,-0.005139999999999985,0.0005480875842417468,3.875564475014923e-05,-0.20890000000000009,0.3395220758654729,0.02400783622070093,0.2028600000000001,0.3387725939328622,0.02395483984500835,0.0,0.0,0.0,-0.011180000000000174,0.0020561128373705628,0.0001453891330189438
THR 225,R THR 225,0.0,0.0,0.0,-0.0036050000000000075,0.0005467860641969488,3.866361338519654e-05,-0.7098699999999997,0.5242381454072197,0.03706923475741044,0.7144400000000001,0.5240528087893426,0.03705612947948013,0.0,0.0,0.0,0.0009649999999999953,0.00232460211649255,0.00016437419201324827
ASN 226,R ASN 226,0.0,0.0,0.0,-0.0071699999999999715,0.0005840376700178223,4.129769969379933e-05,-0.3330999999999999,0.5886643101123079,0.04162485255229136,0.3645950000000001,0.5853910325372265,0.04139339687528677,0.0,0.0,0.0,0.02432499999999969,0.006224096319949386,0.0004401100714594446
LEU 227,R LEU 227,0.0,0.0,0.0,-0.00565999999999997,0.0006200000000001005,4.3840620433573055e-05,-0.69029,0.17840192235511215,0.012614920907401572,0.6899700000000003,0.17751850354258733,0.012552453764105166,0.0,0.0,0.0,-0.00597999999999987,0.00411091230750557,0.0002906853969500426
ASN 228,R ASN 228,0.0,0.0,0.0,-0.002680000000000002,0.00046647615158760435,3.298484500493989e-05,-0.1617749999999999,0.38881280119743966,0.027493216833884657,0.16299,0.3884298648404882,0.02746613914440833,0.0,0.0,0.0,-0.001464999999999641,0.0022110574393265554,0.00015634537089407707
ARG 229,R ARG 229,0.0,0.0,0.0,-0.006679999999999959,0.0007054076835419552,4.987985565336106e-05,-114.67979500000001,1.7661184368470146,0.12488343230731093,114.66312499999992,1.7664067027146098,0.12490381578228704,0.0,0.0,0.0,-0.023350000000004627,0.009075654246384833,0.0006417456661323201
LEU 230,R LEU 230,0.0,0.0,0.0,-0.008425000000000016,0.0006514407110397488,4.606381443171925e-05,-1.1834549999999993,0.16565526847946016,0.011713596368110441,1.194835,0.16513339388203843,0.011676694261433852,0.0,0.0,0.0,0.0029549999999997968,0.003965220674817323,0.0002803834428064427
ILE 231,R ILE 231,0.0,0.0,0.0,-0.003340000000000025,0.00047370877129309557,3.349626844888952e-05,-0.5901050000000003,0.11837480295654086,0.008370362589219141,0.5876649999999999,0.1183077883108301,0.008365623938177053,0.0,0.0,0.0,-0.005780000000000039,0.0028795138478567017,0.00020361237683400423
GLY 232,R GLY 232,0.0,0.0,0.0,-0.0013749999999999618,0.0004841229182758827,3.4232659844069744e-05,-0.8800149999999993,0.09053156783686474,0.006401548552889699,0.8851049999999997,0.09143972864679863,0.006465765219600911,0.0,0.0,0.0,0.0037150000000002186,0.002331045902593967,0.00016482983649813103
GLN 233,R GLN 233,0.0,0.0,0.0,-0.005939999999999972,0.000496386945839728,3.509985754957511e-05,-1.7785399999999996,0.4461399426189088,0.03154685787840076,1.8120550000000002,0.4440765384198965,0.031400953168255724,0.0,0.0,0.0,0.02757500000000043,0.008531375914820925,0.0006032593762221461
ILE 234,R ILE 234,0.0,0.0,0.0,-0.0039300000000000255,0.0005148786264742188,3.640741682679356e-05,-0.77251,0.11705233829360356,0.008276850216114887,0.7740850000000005,0.11745261927687776,0.008305154355880208,0.0,0.0,0.0,-0.002355000000000178,0.00297976089644768,0.00021070091361926604
VAL 235,R VAL 235,0.0,0.0,0.0,-0.0017200000000000188,0.0004489988864128719,3.174901573277501e-05,-0.6657249999999997,0.08914510292214821,0.006303510678582371,0.6664500000000002,0.08837984781611338,0.006249398971100885,0.0,0.0,0.0,-0.000995000000000012,0.0022259773134516384,0.00015740036531090666
SER 236,R SER 236,0.0,0.0,0.0,-0.001764999999999991,0.000423998820753092,2.9981244136961078e-05,-1.0157149999999993,0.4229812215394469,0.029909289006511224,1.0214050000000001,0.42390451870084955,0.029974575974899036,0.0,0.0,0.0,0.003924999999999911,0.002743970663108743,0.00019402802632611396
SER 237,R SER 237,0.0,0.0,0.0,-0.0022850000000000413,0.0004514144437210408,3.1919821428070105e-05,-0.7758649999999999,0.2941749084728336,0.02080130726360726,0.7812250000000001,0.2946672943762168,0.020836124204731552,0.0,0.0,0.0,0.003075000000000215,0.0028194636014674005,0.00019936618319062443
ILE 238,R ILE 238,0.0,0.0,0.0,-0.0018100000000000032,0.00039230090491866967,2.7739863013361034e-05,-0.5005650000000004,0.10379246492400096,0.007339235578382795,0.497535,0.10332133746230728,0.007305921836086114,0.0,0.0,0.0,-0.004840000000000115,0.0014947909552844596,0.00010569768209379586
THR 239,R THR 239,0.0,0.0,0.0,-0.0011450000000000687,0.00035210083782919507,2.489728900904887e-05,-0.6046500000000001,0.29615846687204406,0.020941566023103382,0.6082949999999999,0.2968945233159418,0.020993613073384997,0.0,0.0,0.0,0.0024999999999998543,0.0016852299546361344,0.00011916375287819085
ALA 240,R ALA 240,0.0,0.0,0.0,-0.0013799999999999945,0.0004853864439804326,3.432200460345882e-05,-0.6428650000000001,0.1473317235866052,0.010417926083199055,0.6473649999999996,0.14825708001643803,0.01048335866385399,0.0,0.0,0.0,0.0031199999999998807,0.0017365483005088705,0.0001227925079147797
SER 241,R SER 241,0.0,0.0,0.0,-0.0014349999999999847,0.0004957569969249399,3.505531343463034e-05,-0.13297499999999984,0.12724474203282424,0.008997561996174294,0.13129000000000005,0.12723056197313612,0.008996559314537984,0.0,0.0,0.0,-0.003119999999999888,0.0013362634470791034,9.448809448813453e-05
LEU 242,R LEU 242,0.0,0.0,0.0,-0.0010499999999999754,0.00021794494717703895,1.5411035007422812e-05,-0.3342750000000003,0.11673456803791994,0.008254380465849559,0.3344350000000001,0.11671866078309778,0.008253255653074078,0.0,0.0,0.0,-0.0008899999999998727,0.0007126710321038811,5.0393451955587e-05
ARG 243,R ARG 243,0.0,0.0,0.0,-0.0010999999999999766,0.0003162277660168672,2.2360679774999968e-05,-83.14011999999995,0.846547119545499,0.05985992088245612,83.13368500000003,0.8459067890566301,0.05981464267936815,0.0,0.0,0.0,-0.007535000000001162,0.0011396381004476239,8.058458289250706e-05
PHE 244,R PHE 244,0.0,0.0,0.0,-0.0019249999999999612,0.0004789311015167391,3.3865542960362904e-05,0.4596250000000002,0.08356150055498009,0.005908690368854987,-0.46009000000000017,0.083379925041943,0.005895851041198392,0.0,0.0,0.0,-0.0023899999999999278,0.001126010657142849,7.96209771354029e-05
ASP 245,R ASP 245,0.0,0.0,0.0,-0.0021149999999999997,0.00044919372212888503,3.1762792698376034e-05,88.64222500000001,1.0976342990136896,0.07761446560955225,-88.632205,1.0957988469474287,0.07748467954929265,0.0,0.0,0.0,0.007904999999999732,0.003167960700514381,0.00022400864938662042
GLY 246,R GLY 246,0.0,0.0,0.0,-0.000975000000000012,0.00018540496217738813,1.311011060212665e-05,-0.5443899999999999,0.113965511888466,0.00805857862777304,0.54772,0.113835941600183,0.00804941662482452,0.0,0.0,0.0,0.0023550000000000706,0.0008769121962887229,6.200705605009447e-05
ALA 247,R ALA 247,0.0,0.0,0.0,-0.0019450000000000261,0.0004146986857948897,2.9323625287471588e-05,-0.69523,0.17220643745226297,0.01217683396864722,0.6999349999999996,0.17177887173631248,0.012146600506932071,0.0,0.0,0.0,0.002760000000000038,0.0013388054376942884,9.466784036830551e-05
LEU 248,R LEU 248,0.0,0.0,0.0,-0.002800000000000016,0.0004242640687119544,3.000000000000183e-05,0.5502349999999997,0.08735857012909644,0.006177183733304466,-0.5487500000000002,0.08759148075012646,0.006193653001258536,0.0,0.0,0.0,-0.0013150000000001305,0.001181429219208717,8.35396612394412e-05
ASN 249,R ASN 249,0.0,0.0,0.0,-0.0013100000000000173,0.0004624932431939084,3.2703210851537166e-05,0.5796500000000003,0.4711725135234452,0.033316927942113835,-0.5780799999999998,0.4712133737490909,0.033319817196377326,0.0,0.0,0.0,0.00026000000000074407,0.0008499411744355216,6.009991680530155e-05
VAL 250,R VAL 250,0.0,0.0,0.0,-0.0013099999999999956,0.00046249324319386486,3.270321085153409e-05,0.23917,0.0974122738673109,0.006888087942237665,-0.23770000000000008,0.09730524137989666,0.006880519602471877,0.0,0.0,0.0,0.000159999999999878,0.0008272847151975032,5.849786320881361e-05
ASP 251,R ASP 251,0.0,0.0,0.0,-0.0006849999999999739,0.00046451587701604245,3.2846232660685995e-05,83.46224000000001,0.986467775652217,0.06975380535856925,-83.45554500000001,0.985555182612605,0.06968927528589192,0.0,0.0,0.0,0.006010000000002549,0.0012961095632700549,9.164878613489903e-05
LEU 252,R LEU 252,0.0,0.0,0.0,-0.0008100000000000151,0.0003923009049186671,2.7739863013360854e-05,0.50461,0.10848164775665932,0.007670810876302422,-0.5041349999999999,0.10840681147879976,0.007665519152347097,0.0,0.0,0.0,-0.00033499999999994976,0.0006875863582123247,4.8619697654329736e-05
THR 253,R THR 253,0.0,0.0,0.0,-0.0004699999999999982,0.0004990991885387092,3.529164207004244e-05,0.1998450000000002,0.23415847406190538,0.01655750448814676,-0.19967500000000002,0.2340335859978221,0.0165486735684465,0.0,0.0,0.0,-0.00030000000000004025,0.0008366600265343019,5.916079783101216e-05
GLU 254,R GLU 254,0.0,0.0,0.0,-0.000849999999999973,0.00035707142142712967,2.5248762345904285e-05,84.17559999999999,0.9589134319639175,0.06780541903125512,-84.16746999999998,0.9578874772673014,0.06773287307893837,0.0,0.0,0.0,0.007280000000001721,0.001353366173657881,9.569743988219783e-05
PHE 255,R PHE 255,0.0,0.0,0.0,-0.0016350000000000663,0.0004814301610825864,3.404225315692287e-05,0.25761999999999985,0.10302856691228941,0.0072852198319611795,-0.25830499999999995,0.10286414329104197,0.007273593326204048,0.0,0.0,0.0,-0.002320000000000082,0.000829216497665629,5.863446085711252e-05
GLN 256,R GLN 256,0.0,0.0,0.0,-0.0008400000000000008,0.0003666060555964661,2.592296279363136e-05,-0.32511999999999963,0.3280950100199636,0.023199820645858453,0.32466499999999987,0.3278097203790639,0.023179647621890207,0.0,0.0,0.0,-0.0012950000000001083,0.0007667952790678542,5.4220614161071086e-05
THR 257,R THR 257,0.0,0.0,0.0,-0.0005250000000000026,0.0004993746088859566,3.531111722956399e-05,0.018650000000000055,0.191248679734005,0.013523323833288917,-0.018224999999999887,0.19116664032984407,0.013517522771388247,0.0,0.0,0.0,-0.00010000000000001563,0.0007745966692417217,5.4772255750533466e-05
ASN 258,R ASN 258,0.0,0.0,0.0,-0.0010350000000000075,0.000271615537110837,1.9206118816669918e-05,0.8038750000000005,0.18569288994196778,0.013130470169609266,-0.8022749999999996,0.18552406683500824,0.01311853257323406,0.0,0.0,0.0,0.000565000000001099,0.0007041129170801232,4.978830183883963e-05
LEU 259,R LEU 259,0.0,0.0,0.0,-0.0015299999999999652,0.0004990991885387374,3.529164207004444e-05,0.5914250000000001,0.09027255604556914,0.00638323365348646,-0.5896749999999997,0.09012097078372072,0.006372514956828365,0.0,0.0,0.0,0.00022000000000035462,0.0008784076502399079,6.2112800613078e-05
VAL 260,R VAL 260,0.0,0.0,0.0,-0.0006999999999999934,0.0004582575694955795,3.2403703492038984e-05,-0.5423799999999998,0.04945084023553105,0.0034967024465916573,0.5418499999999997,0.04941586283775739,0.0034942291710762558,0.0,0.0,0.0,-0.0012299999999999288,0.0007396620850089595,5.230200760964158e-05
PRO 261,R PRO 261,0.0,0.0,0.0,-0.0007299999999999807,0.00044395945760844946,3.139267430468362e-05,-0.9666850000000001,0.08782286590062993,0.006210014402157223,0.9654950000000001,0.08774730750854713,0.0062046716170154935,0.0,0.0,0.0,-0.0019199999999998773,0.0007959899496856074,5.6284989117903175e-05
TYR 262,R TYR 262,0.0,0.0,0.0,-0.0008050000000000037,0.00039620070671315076,2.8015620642777137e-05,0.9051750000000002,0.17808948417859946,0.012592828192070204,-0.9045650000000001,0.17789686836760263,0.012579208197458244,0.0,0.0,0.0,-0.00019499999999982086,0.0007395775821373523,5.229603235428726e-05
PRO 263,R PRO 263,0.0,0.0,0.0,-0.0003500000000000003,0.00047696960070847314,3.3726843908080124e-05,0.33721499999999993,0.14049138327669802,0.009934240981323148,-0.3370649999999999,0.14038914051663692,0.009927011326426505,0.0,0.0,0.0,-0.00019999999999992468,0.0007810249675906102,5.52268050859324e-05
ARG 264,R ARG 264,0.0,0.0,0.0,-0.00059999999999999,0.0004898979485566261,3.4641016151376876e-05,-86.04679499999995,1.894681280052317,0.13397419813122013,86.0371550000001,1.893178272365809,0.1338679194384896,0.0,0.0,0.0,-0.01023999999999944,0.0017095028517088219,0.00012088010589010488
GLY 265,R GLY 265,0.0,0.0,0.0,-0.000380000000000017,0.0004853864439804855,3.432200460346256e-05,0.4754850000000001,0.14183567878005826,0.01002929702795761,-0.47487000000000007,0.14170540956505445,0.010020085603426706,0.0,0.0,0.0,0.00023499999999996524,0.0007481811278025549,5.290439490249855e-05
HID 266,R HID 266,0.0,0.0,0.0,-0.0007550000000000434,0.0004300872004605815,3.041175759472152e-05,-0.6270500000000002,0.19105404340133642,0.013509560966219393,0.6270850000000002,0.19100834477844056,0.01350632958560534,0.0,0.0,0.0,-0.0007200000000000539,0.0006939740629159013,4.9071376585541354e-05
PHE 267,R PHE 267,0.0,0.0,0.0,-0.0012400000000000655,0.00042708313008126377,3.0199337741083798e-05,0.6950049999999998,0.09587437079324405,0.0067793417729896345,-0.692915,0.09573138343824437,0.006769231040155214,0.0,0.0,0.0,0.0008500000000001507,0.0007466592261537804,5.2796780204883807e-05
PRO 268,R PRO 268,0.0,0.0,0.0,-0.0014649999999999874,0.0004987734956871362,3.526861210764932e-05,0.09609000000000005,0.15844482288796938,0.011203740870798463,-0.093995,0.15806718500371914,0.011177037839919834,0.0,0.0,0.0,0.0006299999999998018,0.0011194194924155614,7.915491140794465e-05
LEU 269,R LEU 269,0.0,0.0,0.0,-0.003740000000000007,0.0006799999999999844,4.808326112068413e-05,-1.177655,0.25944651852549455,0.018345639260461843,1.1840450000000002,0.2599042573237277,0.018378006281286125,0.0,0.0,0.0,0.002649999999999859,0.002738156314018616,0.0001936168897591325
ALA 270,R ALA 270,0.0,0.0,0.0,-0.0025850000000000174,0.0005126158405667926,3.624741370084211e-05,0.6750800000000007,0.17091165437148825,0.012085278978989079,-0.6508500000000003,0.17117724001747275,0.012104058720115224,0.0,0.0,0.0,0.021644999999999973,0.004470903152608065,0.00031614059372374765
THR 271,R THR 271,0.0,0.0,0.0,-0.008309999999999979,0.0009559811713626459,6.759807689571858e-05,-0.7471450000000004,0.24324745420044921,0.017200192437150177,0.7769700000000002,0.24503217972339766,0.017326391589133534,0.0,0.0,0.0,0.021514999999999906,0.010454653270194823,0.0007392556222308873
TYR 272,R TYR 272,0.0,0.0,0.0,-0.017765000000000017,0.0012727038147190783,8.999374978298475e-05,0.71008,0.3381006708067878,0.023907327705120024,-0.6513699999999999,0.34000746035932783,0.024042158087409695,0.0,0.0,0.0,0.04094499999999961,0.013755070883132051,0.0009726303897164306
ALA 273,R ALA 273,0.0,0.0,0.0,-0.019605,0.0017518490231752315,0.00012387443239022353,-0.8142400000000002,0.10506280217089169,0.007429061986549823,0.9550099999999996,0.10621492315113279,0.007510529242337401,0.0,0.0,0.0,0.12116499999999988,0.022297259360737776,0.0015766543295852905
PRO 274,R PRO 274,0.0,0.0,0.0,-0.05291499999999996,0.004597583604459735,0.0003250982543785568,-0.64162,0.18907952189488955,0.013369941211538668,0.7439549999999998,0.1868429098868891,0.01321178885976463,0.0,0.0,0.0,0.049420000000000144,0.0349258299829794,0.0024696291219533173
VAL 275,R VAL 275,0.0,0.0,0.0,-0.037895000000000005,0.00449043149374291,0.00031752145596792495,1.1074000000000006,0.2677623946710938,0.01893366050186791,-0.9834699999999994,0.2728839480438559,0.019295809013876803,0.0,0.0,0.0,0.08603500000000007,0.03223901014299296,0.0022796422690852212
ILE 276,R ILE 276,0.0,0.0,0.0,-0.21713499999999988,0.06325446051465464,0.004472765797020901,-1.7351550000000011,0.2787673599526957,0.019711829059602233,1.8629149999999988,0.283451685080553,0.020043060865921277,-0.013212252,0.02229755535422876,0.0015766752594857567,-0.10258725199999966,0.06811300134904397,0.004816316514087745
SER 277,R SER 277,0.0,0.0,0.0,-0.062479999999999994,0.015606716502839525,0.0011035615071213827,-1.15729,0.9310132683802095,0.06583257954462972,1.1282800000000004,0.9316390565020329,0.06587682944708245,0.0,0.0,0.0,-0.09149000000000002,0.062072779058134575,0.0043892082999101275
ALA 278,R ALA 278,0.0,0.0,0.0,-0.05082499999999994,0.021707242454996514,0.0015349338340788555,-0.260165,0.37896585304615527,0.026796932452708103,0.3404899999999994,0.37434247675090304,0.026470010379673104,0.0,0.0,0.0,0.029500000000000047,0.0345681934731916,0.0024443404018262335
GLU 279,R GLU 279,0.0,0.0,0.0,-0.2090299999999999,0.12189946308331304,0.008619593696920986,134.62531999999996,6.188970984550751,0.4376263351742619,-133.66234499999996,6.045939035086058,0.42751244903498037,-0.010607471999999998,0.01984932624177496,0.0014035593187543163,0.7433375280000027,0.21890033191690553,0.015478590910242994
LYS 280,R LYS 280,0.0,0.0,0.0,-0.9451199999999996,0.7403568299137933,0.05235113349298186,-174.58124000000007,8.906661233726972,0.6297960556099683,173.87665499999991,7.663728467659132,0.5419074368654161,-0.34348136400000007,0.0875300768255859,0.006189311088115127,-1.993186364000003,1.5941431799687427,0.11272294527381847
ALA 281,R ALA 281,0.0,0.0,0.0,-0.46547,0.249033771003051,0.017609346822071516,-2.6600399999999995,1.052331767267341,0.07441109286927604,2.8123100000000005,0.6672625374618288,0.04718258650710019,-0.02006859599999999,0.016309704327325623,0.0011532702528999526,-0.33326859600000036,0.5477355581746035,0.038730752748226085
TYR 282,R TYR 282,0.0,0.0,0.0,-4.447300000000001,1.298722148883275,0.09183352383525287,-4.491745,3.245666393820383,0.22950327165396803,6.105949999999998,3.2207667654612964,0.22774260204779453,-0.7905672720000005,0.2799835413593251,0.019797826071580298,-3.623662272000002,1.4420389313861872,0.10196755071181755
HIE 283,R HIE 283,0.0,0.0,0.0,-0.5825149999999999,0.17041012227857852,0.012049815304601162,-2.4514,1.5589182756001039,0.11023216839924727,3.3098450000000024,1.5050387572999535,0.10642231112353716,-0.082388484,0.07261434085503043,0.005134609282998338,0.19354151600000008,0.1748244273608538,0.012361953810391471
GLU 284,R GLU 284,0.0,0.0,0.0,-1.8635000000000002,0.8746369361054906,0.06184617085964175,80.25937500000003,5.321086212829982,0.3762576144370325,-77.89335500000001,4.5687934171917,0.323062480713671,-0.6289166519999996,0.0771930238056757,0.0054583710593287885,-0.12639665200000244,1.2312772057056582,0.08706444616748946
GLN 285,R GLN 285,0.0,0.0,0.0,-2.22281,0.48859420166432577,0.03454882732452723,-2.672909999999998,1.0511791435811546,0.07432959006681018,3.816585,0.7577634279740558,0.05358196584556189,-0.357974532,0.03930518920942712,0.0027792965825806227,-1.4371095320000002,0.5580024789892469,0.039456733681220046
LEU 286,R LEU 286,0.0,0.0,0.0,-1.3692299999999995,0.19104184646302566,0.013508698512440468,-0.51953,0.659902787613449,0.04666217360453758,0.8310000000000001,0.47817276166674255,0.03381192023532525,-0.10301860799999997,0.025649807787473788,0.001813715302265423,-1.1607786079999995,0.52407213400769,0.037057495978774266
SER 287,R SER 287,0.0,0.0,0.0,-0.6954199999999997,0.2146317860895727,0.015176759140211736,-1.847625,0.7491204938960092,0.05297081811596838,2.0191550000000005,0.7143941215988528,0.050515292782235585,-0.09464630399999999,0.048350537119932625,0.003418899267151624,-0.6185363039999996,0.3710091206300276,0.026234306507955035
VAL 288,R VAL 288,0.0,0.0,0.0,-0.11139499999999998,0.017251926703994704,0.0012198954360927937,-0.19840500000000005,0.16933230930628673,0.011973602418445327,0.22409999999999974,0.1759405013065499,0.012440872155922204,0.0,0.0,0.0,-0.08570000000000015,0.05949537797173831,0.00420695852130729
ALA 289,R ALA 289,0.0,0.0,0.0,-0.22277499999999992,0.06186917144265001,0.004374811067349091,-0.026250000000000027,0.3273258888325212,0.023145435565138973,0.2857699999999999,0.31336905893849837,0.022158538658945907,-0.022272083999999994,0.027830444880313065,0.0019679096298307803,0.014472915999999876,0.09996398036491022,0.00706852083904269
GLU 290,R GLU 290,0.0,0.0,0.0,-0.6162300000000002,0.9216390329733216,0.06516972100216478,97.93267499999995,4.114220651519376,0.29091933219870864,-100.04094,4.205634149138555,0.2973832426045588,-0.48372364799999995,0.04244999152483329,0.0030016676868521086,-3.2082186480000043,1.4306888299864287,0.10116497734512513
ILE 291,R ILE 291,0.0,0.0,0.0,-0.10619000000000003,0.010585079121101796,0.000748478122592722,0.7365600000000004,0.17810279728291456,0.01259376957070419,-0.7616200000000002,0.186990897104644,0.013222253136284973,0.0,0.0,0.0,-0.13124999999999987,0.07315475035840138,0.005172822005443463
THR 292,R THR 292,0.0,0.0,0.0,-0.05467500000000005,0.010882985573821261,0.0007695432898804384,-0.327315,0.2472940067510736,0.0174863269120476,0.6109650000000001,0.24375176671154547,0.017235852716793516,0.0,0.0,0.0,0.22897499999999973,0.08212651444570167,0.00580722152797706
ASN 293,R ASN 293,0.0,0.0,0.0,-0.8210600000000002,0.42261101074155616,0.02988311114994552,3.8142399999999994,1.4571631008229644,0.1030369909886735,-2.3072999999999992,1.164341835544872,0.08233140075329709,-0.12101965200000007,0.07588725613995852,0.005366039342220513,0.564860348,0.5817485512899617,0.041135834556258195
ALA 294,R ALA 294,0.0,0.0,0.0,-0.08544000000000006,0.017266916343111133,0.0012209553636394704,1.4362249999999996,0.3178997866859939,0.02247890949034232,-1.3804100000000004,0.3044552707706,0.02152823865298777,0.0,0.0,0.0,-0.029625000000000023,0.04691390385589342,0.0033173139548435954
CYS 295,R CYS 295,0.0,0.0,0.0,-0.025549999999999976,0.0044189930979806205,0.00031246999855986463,-0.2910349999999999,0.277503087865703,0.01962243152300449,0.35992500000000016,0.2908584868540025,0.020566800842012345,0.0,0.0,0.0,0.04333999999999985,0.04152775457450115,0.002936455686708043
PHE 296,R PHE 296,0.0,0.0,0.0,-0.04810500000000003,0.013700874972059296,0.0009687981600932178,0.8701449999999997,0.2714376613055019,0.01919354109785377,-0.7238549999999997,0.24940415789437148,0.017635537130323047,0.0,0.0,0.0,0.09818499999999997,0.047191638825113645,0.0033369527828544213
GLU 297,R GLU 297,0.0,0.0,0.0,-0.398535,0.24658667598838346,0.017436311074163595,143.18798999999993,6.616602277598547,0.46786443389042875,-141.82129500000002,6.510601957421141,0.46036907936988986,-0.067802148,0.0744798426560992,0.005266520180383482,0.9003578520000004,0.42474467796246246,0.030033984206015354
PRO 298,R PRO 298,0.0,0.0,0.0,-0.06339499999999995,0.024366759632745677,0.0017229900971857095,-1.24007,0.512159296606045,0.03621513116778667,1.2652150000000002,0.5110299783525417,0.03613527630826968,0.0,0.0,0.0,-0.03825000000000027,0.03162352763370955,0.0022361210834836195
ALA 299,R ALA 299,0.0,0.0,0.0,-0.12697000000000006,0.05426240964056037,0.003836931782036253,-0.28516,0.41766825878919744,0.029533605807621932,0.43044999999999994,0.4168252961373625,0.029473999346881986,-0.008817660000000003,0.019193941929421376,0.001357216649599466,0.009502339999999863,0.07073289037774445,0.0050015706439027795
ASN 300,R ASN 300,0.0,0.0,0.0,-0.1314249999999999,0.03823943481538419,0.0027039363666699115,-1.0279150000000008,1.5174523214173818,0.10730008266014991,1.4980700000000011,1.4993104965616693,0.10601726192229262,-0.008309700000000005,0.018356699024726638,0.0012980146360584688,0.330420299999999,0.12930280057711052,0.009143088711448668
GLN 301,R GLN 301,0.0,0.0,0.0,-0.026819999999999955,0.005705926743308205,0.00040346994931469044,1.8902150000000009,1.5406097847199949,0.10893756259378555,-1.7155099999999988,1.5292831555666855,0.10813664896555651,0.0,0.0,0.0,0.14788500000000002,0.034952278538029645,0.002471499317216179
MET 302,R MET 302,0.0,0.0,0.0,-0.011680000000000001,0.0016785708206686388,0.00011869288099966627,-0.14886999999999997,0.5425119566424319,0.03836138834166458,0.154765,0.540796810063632,0.038240109164004756,0.0,0.0,0.0,-0.005785000000000109,0.00802675370246277,0.0005675771973925652
VAL 303,R VAL 303,0.0,0.0,0.0,-0.008050000000000007,0.0014168627315304673,0.00010018732454756881,1.4965599999999994,0.3460173643041643,0.02446712247077706,-1.4630550000000004,0.3396273280744645,0.024015278675772214,0.0,0.0,0.0,0.025454999999999815,0.010829033890426018,0.0007657283297619178
LYS 304,R LYS 304,0.0,0.0,0.0,-0.01043999999999999,0.0022839439572809226,0.00016149922600433786,-134.13106000000005,4.685242919677328,0.3312967040010097,134.09472999999997,4.692419165750701,0.3318041412272043,0.0,0.0,0.0,-0.046770000000001415,0.016361757240588533,0.0011569509496948244
CYS 305,R CYS 305,0.0,0.0,0.0,-0.006100000000000012,0.0013928388277184016,9.848857801796031e-05,-0.15014000000000002,0.5937464361156198,0.04198421312827,0.16618499999999992,0.593716439704174,0.04198209206167554,0.0,0.0,0.0,0.009944999999999924,0.0065116798907809935,0.0004604453007687317
ASP 306,R ASP 306,0.0,0.0,0.0,-0.01639999999999999,0.005208646657242156,0.0003683069372140571,136.40401500000004,4.255550034338418,0.30091282869593405,-136.13449000000006,4.198316029063142,0.29686577337147263,0.0,0.0,0.0,0.2531249999999999,0.057918385466100474,0.004095448311845602
PRO 307,R PRO 307,0.0,0.0,0.0,-0.015374999999999977,0.004518226975263665,0.00031948689331489207,-1.2740500000000003,0.2663794614830509,0.018835872358348604,1.276075,0.26588593301451724,0.018800974625667728,0.0,0.0,0.0,-0.013349999999999964,0.00904309128561689,0.0006394431170948676
ARG 308,R ARG 308,0.0,0.0,0.0,-0.033354999999999996,0.016574648563393392,0.0011720046394959336,-144.16767499999997,5.863178823759747,0.41458935055898827,144.15544999999997,5.901572080176285,0.41730416375538504,0.0,0.0,0.0,-0.04557999999999936,0.043997199910902514,0.003111071841021933
HIE 309,R HIE 309,0.0,0.0,0.0,-0.008664999999999994,0.0022765708862233797,0.000160977871150042,-1.358675,1.26748970779845,0.08962505674684396,1.3815499999999998,1.2681604265628228,0.08967248372549967,0.0,0.0,0.0,0.014210000000000122,0.009487670947076757,0.0006708796464344568
GLY 310,R GLY 310,0.0,0.0,0.0,-0.002045000000000019,0.0006949640278460493,4.914137767706581e-05,1.2959500000000004,0.19287394199320607,0.01363824722975768,-1.28625,0.19137235301892253,0.013532068855130598,0.0,0.0,0.0,0.007655000000000036,0.004117763349198245,0.0002911698387539508
LYS 311,R LYS 311,0.0,0.0,0.0,-0.003220000000000036,0.0008316249154516443,5.880476171195469e-05,-106.28581499999991,3.341390354447221,0.23627197782209514,106.25532499999997,3.3369170246474034,0.23595566563850165,0.0,0.0,0.0,-0.03371000000000108,0.005592486030378698,0.0003954484795771813
TYR 312,R TYR 312,0.0,0.0,0.0,-0.006995000000000036,0.0015475706768997785,0.00010942977200012889,-0.2838349999999999,0.4205531212284601,0.029737596386981233,0.28418,0.4181799583911213,0.029569788433467015,0.0,0.0,0.0,-0.00665000000000001,0.004162631379307569,0.00029434248758882935
MET 313,R MET 313,0.0,0.0,0.0,-0.0018399999999999307,0.00048414873747633103,3.423448553724192e-05,-0.5044650000000003,0.5252445038027526,0.03714039504198897,0.5029350000000005,0.5247703600385598,0.03710686801489717,0.0,0.0,0.0,-0.0033700000000000054,0.00114590575528697,8.102777301641089e-05
ALA 314,R ALA 314,0.0,0.0,0.0,-0.0013650000000000107,0.00048143016108256285,3.404225315692121e-05,0.5019149999999999,0.1602229626957388,0.011329474342395613,-0.4967499999999998,0.15997298990767245,0.011311798597040231,0.0,0.0,0.0,0.003799999999999905,0.001726267650163099,0.0001220655561573294
CYS 315,R CYS 315,0.0,0.0,0.0,-0.0033250000000000068,0.0006628536791781818,4.687083314813446e-05,-0.4973699999999996,0.26905191525057087,0.019024843376490692,0.506715,0.268222414751266,0.018966188833685085,0.0,0.0,0.0,0.006020000000000132,0.0037134350674274575,0.00026257951176738794
CYS 316,R CYS 316,0.0,0.0,0.0,-0.0027100000000000214,0.0005156549233741112,3.6462309307006356e-05,0.4347349999999997,0.24276806786519592,0.0171662947043036,-0.41744499999999995,0.24395687523617798,0.017250356079658198,0.0,0.0,0.0,0.0145800000000001,0.005648327185990484,0.0003993970455574201
LEU 317,R LEU 317,0.0,0.0,0.0,-0.008735000000000017,0.0012388603633985697,8.760065639023592e-05,-0.8328700000000003,0.12025715404914408,0.008503464911434507,0.8539000000000005,0.1201424987254679,0.008495357555747448,0.0,0.0,0.0,0.012294999999999896,0.005298865444602215,0.00037468636884732963
LEU 318,R LEU 318,0.0,0.0,0.0,-0.004664999999999999,0.0005126158405667885,3.624741370084182e-05,0.6478800000000001,0.12320221426581594,0.008711712116455645,-0.6381149999999998,0.12608192485443914,0.008915338404962662,0.0,0.0,0.0,0.005100000000000385,0.004775981574503937,0.0003377128958153738
TYR 319,R TYR 319,0.0,0.0,0.0,-0.018955000000000045,0.0016471111073635635,0.00011646834333844593,-1.2303500000000003,0.10386283021369111,0.0073442111557328014,1.25288,0.10419959500881155,0.007368024022762258,0.0,0.0,0.0,0.003575000000000098,0.009524934382976356,0.0006735145692559485
ARG 320,R ARG 320,0.0,0.0,0.0,-0.012955000000000012,0.0012817858635514043,9.063594761462527e-05,-96.75028499999995,1.0827786402517083,0.07656401190459322,96.78775999999998,1.0783601357654267,0.07625157645609792,0.0,0.0,0.0,0.024520000000000267,0.01956168704380957,0.0013832201560126773
GLY 321,R GLY 321,0.0,0.0,0.0,-0.010649999999999991,0.0018131464364468872,0.00012820881404958175,-0.23395000000000002,0.12056379016935427,0.008525147359430241,0.29686500000000005,0.12282954357563977,0.008685360319238342,0.0,0.0,0.0,0.05226500000000001,0.019809461754424405,0.0014007404738209058
ASP 322,R ASP 322,0.0,0.0,0.0,-0.10236499999999993,0.03492895324798646,0.002469849970139911,102.86803000000008,2.017236535233889,0.14264016333211385,-102.69275999999998,1.9880850214218826,0.14057884002228158,-0.00036399599999999865,0.002533419495303526,0.00017913981047193239,0.07254100399999927,0.0848617165399074,0.006000629522849912
VAL 323,R VAL 323,0.0,0.0,0.0,-0.025759999999999963,0.003693561966449283,0.00026117427132090073,-0.7874599999999995,0.07377193504308313,0.005216463553021758,0.8237250000000006,0.07846807870082594,0.0055485310556033715,0.0,0.0,0.0,0.010504999999999945,0.011960350120293487,0.0008457244675424863
VAL 324,R VAL 324,0.0,0.0,0.0,-0.016239999999999987,0.002091028455090918,0.00014785804002488183,0.9574300000000003,0.08313389862143392,0.00587845434616909,-0.95339,0.0854882325235462,0.006044930892905188,0.0,0.0,0.0,-0.012199999999999519,0.010664895686316204,0.0007541220060441347
PRO 325,R PRO 325,0.0,0.0,0.0,-0.007335000000000005,0.0008442600310330589,5.96981993028241e-05,1.0593599999999999,0.12567004575474708,0.008886214154520535,-1.0638299999999994,0.12800766031765837,0.009051508465444036,0.0,0.0,0.0,-0.011805000000000003,0.005074147711685028,0.00035879642556746857
LYS 326,R LYS 326,0.0,0.0,0.0,-0.021840000000000012,0.0037127348410570574,0.0002625299982859004,-104.63587500000007,2.0970589117518985,0.1482844577047449,104.77654000000003,2.1230005106916203,0.1501188057572548,0.0,0.0,0.0,0.11882500000000153,0.044672971414491947,0.0031588561022940047
ASP 327,R ASP 327,0.0,0.0,0.0,-0.04529999999999998,0.007203471385380844,0.0005093623464686049,111.21891999999998,2.1281563296897295,0.15048337721486815,-110.79548499999997,2.0893297345751756,0.1477379223452796,0.0,0.0,0.0,0.3781350000000023,0.05169145746639501,0.0036551380103903904
VAL 328,R VAL 328,0.0,0.0,0.0,-0.016435000000000005,0.0021297358991198513,0.00015059506964040757,1.2973199999999998,0.12958278280697713,0.009162886444783708,-1.2981850000000004,0.13020153906539797,0.009206639119406808,0.0,0.0,0.0,-0.017300000000000287,0.011456875664857594,0.000810123447383194
ASN 329,R ASN 329,0.0,0.0,0.0,-0.013679999999999996,0.0025995384205662916,0.0001838151245137392,1.60139,0.42640930794249726,0.030151691320720257,-1.5464100000000005,0.42575110322816523,0.030105149219028942,0.0,0.0,0.0,0.0412999999999996,0.01396710420953499,0.0009876234100101365
ALA 330,R ALA 330,0.0,0.0,0.0,-0.035124999999999997,0.010627293870031158,0.000751463156116126,1.0703449999999999,0.2659947104267308,0.018808666350249338,-0.99021,0.24458320854057095,0.01729464453234012,0.0,0.0,0.0,0.04500999999999996,0.03664655372610088,0.002591302664684307
ALA 331,R ALA 331,0.0,0.0,0.0,-0.039865,0.010106274041406139,0.0007146214907207855,1.5735149999999998,0.22102293947688173,0.015628681930188695,-1.5372850000000002,0.216745781446835,0.01532624118546344,0.0,0.0,0.0,-0.0036349999999999417,0.027836518729898615,0.001968339115853765
ILE 332,R ILE 332,0.0,0.0,0.0,-0.02174500000000003,0.004354305340694418,0.0003078958833761823,1.4840850000000003,0.20771520833824184,0.01468768323715473,-1.4868799999999995,0.21088529014609445,0.014911841871479599,0.0,0.0,0.0,-0.024540000000000086,0.01622554775654735,0.0011473194847120803
ALA 333,R ALA 333,0.0,0.0,0.0,-0.024255000000000013,0.008462267722070725,0.0005983726890492248,0.8425100000000003,0.21722384744774087,0.015360045556572968,-0.7725899999999997,0.21644507825312245,0.015304978258723581,0.0,0.0,0.0,0.04566499999999994,0.023502612088872065,0.0016618856383638365
THR 334,R THR 334,0.0,0.0,0.0,-0.25425500000000006,0.17518239059620097,0.012387265633504417,1.4585700000000004,1.1489961510379396,0.08124629699561696,-1.068135000000001,1.1305249651268199,0.07994018691418595,-0.039957299999999994,0.05433058517910147,0.0038417525205975984,0.09622269999999956,0.1938884228877622,0.013709981861750166
ILE 335,R ILE 335,0.0,0.0,0.0,-0.07803999999999993,0.03329922521621197,0.002354610795864156,1.895555000000001,0.3561345349372844,0.025182514466887122,-1.8397950000000016,0.353343986753698,0.024985192912502948,-0.00027266400000000004,0.001855723886547781,0.00013121949441877913,-0.022552663999999556,0.033033307725734755,0.0023358075897889014
LYS 336,R LYS 336,0.0,0.0,0.0,-0.022059999999999996,0.004933193691717298,0.00034882947123199997,-107.1372649999999,2.189499962271536,0.15482102707298928,107.17682500000002,2.195798609702076,0.1552664087040331,0.0,0.0,0.0,0.017499999999999433,0.02610229874934492,0.001845711245021893
THR 337,R THR 337,0.0,0.0,0.0,-0.05800999999999999,0.02020346257451933,0.001428600538989124,0.9174849999999992,0.9101717419119333,0.06435886107503001,-0.6440199999999997,0.884146690091639,0.06251861201274388,0.0,0.0,0.0,0.21545499999999992,0.060632235444522536,0.0042873464841321225
LYS 338,R LYS 338,0.0,0.0,0.0,-0.45354000000000005,0.6035051684948524,0.042674259712384005,-154.85628500000016,8.995904506704171,0.6361065079597144,155.75634499999995,8.720509385694365,0.6166331322025419,-0.32516161199999993,0.12297208515747592,0.008695439531150082,0.12135838800000016,0.9876556799150494,0.06983780287453417
ARG 339,R ARG 339,0.0,0.0,0.0,-0.53408,0.3455038836250617,0.024430813903756884,-139.985455,4.7534626881860484,0.336120570093359,141.67780000000005,5.159067177308904,0.36480113856720664,-0.10853013599999996,0.08781703320336381,0.006209601968178275,1.0497348640000013,0.7024909366103725,0.04967361049992835
THR 340,R THR 340,0.0,0.0,0.0,-0.028900000000000006,0.014527215837867887,0.0010272292830716995,-0.3385149999999999,0.5840621454734075,0.04129943036986102,0.42931499999999995,0.5639363579119547,0.039876322283718714,0.0,0.0,0.0,0.06190000000000022,0.043016624693250724,0.0030417347024354275
ILE 341,R ILE 341,0.0,0.0,0.0,-0.01664000000000001,0.005443381302095276,0.0003849051831295628,0.24294499999999986,0.6284438256320131,0.044437689069921266,-0.22239499999999984,0.618627932585492,0.04374360061626157,0.0,0.0,0.0,0.003910000000000116,0.013897909914803993,0.0009827306345077656
GLN 342,R GLN 342,0.0,0.0,0.0,-0.007000000000000004,0.002475883680627982,0.00017507141400011542,0.41113000000000016,1.4690575288599141,0.10387805406099974,-0.3906500000000001,1.4691381784910504,0.10388375685110741,0.0,0.0,0.0,0.013479999999999777,0.011338853557568798,0.0008017780241438106
PHE 343,R PHE 343,0.0,0.0,0.0,-0.00518999999999999,0.0011678612931337333,8.258026398601531e-05,0.7144899999999998,0.1850421841094631,0.013084458318937096,-0.7154050000000002,0.18477067130635128,0.013065259464511161,0.0,0.0,0.0,-0.006104999999999707,0.0028937821272512734,0.0002046212965455808
VAL 344,R VAL 344,0.0,0.0,0.0,-0.0016449999999999887,0.0005375639496841228,3.801151141430673e-05,0.11946999999999988,0.15839886079135793,0.011200490859779312,-0.11919000000000002,0.15812556371441014,0.01118116583814049,0.0,0.0,0.0,-0.0013650000000000162,0.0008954188963835566,6.331567736353874e-05
ASP 345,R ASP 345,0.0,0.0,0.0,-0.001464999999999987,0.0005373778931068888,3.799835522756207e-05,101.59440500000004,2.913137690011346,0.20598994151371375,-101.56596000000003,2.9067813004069323,0.20554047689439928,0.0,0.0,0.0,0.02697999999999766,0.006388239194019929,0.00045171672539331763
TRP 346,R TRP 346,0.0,0.0,0.0,-0.0016199999999999993,0.0005153639490690207,3.64417343165783e-05,-0.6692400000000002,0.1775565892891602,0.01255514683307199,0.6683699999999999,0.1773419665505034,0.012539970713681884,0.0,0.0,0.0,-0.002490000000000183,0.0008774394566010103,6.204433898432137e-05
CYS 347,R CYS 347,0.0,0.0,0.0,-0.0012699999999999717,0.0004439594576084675,3.13926743046849e-05,0.45066500000000004,0.22690668296680902,0.016044725422237675,-0.44930500000000023,0.22634414499827452,0.016004947981015108,0.0,0.0,0.0,9.000000000014552e-05,0.000990908673894867,7.006782428476297e-05
PRO 348,R PRO 348,0.0,0.0,0.0,-0.0014850000000000102,0.0005193986907954267,3.672703364008611e-05,1.0181650000000007,0.2248382702633137,0.01589846655734428,-1.015985,0.2241485551481436,0.015849696333841916,0.0,0.0,0.0,0.0006950000000000944,0.0010779494422280438,7.622253603757063e-05
THR 349,R THR 349,0.0,0.0,0.0,-0.002315000000000004,0.000543852001926986,3.8456143852445105e-05,1.0029500000000007,0.2303996473521605,0.016291715302570186,-0.9957899999999998,0.2300574187023765,0.016267516082672327,0.0,0.0,0.0,0.004845000000000064,0.0022518825457824186,0.00015923214185583742
GLY 350,R GLY 350,0.0,0.0,0.0,-0.00132000000000001,0.00046647615158762023,3.2984845004941014e-05,0.49475500000000017,0.24082777035674238,0.017029094951728916,-0.4924050000000001,0.24034610663582606,0.016995036183397767,0.0,0.0,0.0,0.0010300000000000053,0.0011700854669638703,8.273753682579807e-05
PHE 351,R PHE 351,0.0,0.0,0.0,-0.007320000000000018,0.0013444701558606822,9.506839643120228e-05,-0.7869750000000001,0.20373584460030544,0.014406299728764463,0.7780049999999997,0.20328350886139482,0.01437431476192879,0.0,0.0,0.0,-0.016289999999999784,0.005544898556330754,0.0003920835370172974
LYS 352,R LYS 352,0.0,0.0,0.0,-0.0025950000000000296,0.0005394209858727684,3.8142823702496736e-05,-89.2931699999999,1.3068136022836714,0.09240567599216039,89.28837999999998,1.306457735864696,0.09238051243635499,0.0,0.0,0.0,-0.0073849999999997355,0.0026677284344530138,0.0001886368866365898
VAL 353,R VAL 353,0.0,0.0,0.0,-0.003870000000000025,0.0005413871073455594,3.828184948510143e-05,-0.8476350000000002,0.0779961651300897,0.005515161727003216,0.8546350000000003,0.07786527965017363,0.005505906725962466,0.0,0.0,0.0,0.003129999999999952,0.001957830431881033,0.00013843951747964653
GLY 354,R GLY 354,0.0,0.0,0.0,-0.0018700000000000077,0.0003508560958569485,2.480927246010856e-05,0.8347950000000004,0.047592362570051595,0.0033652882305972307,-0.8327100000000001,0.04785003552767325,0.0033835084601634975,0.0,0.0,0.0,0.0002149999999998932,0.0023788179837894103,0.00016820783275460027
ILE 355,R ILE 355,0.0,0.0,0.0,-0.006299999999999995,0.0006244997998398734,4.415880433164161e-05,-0.7392049999999998,0.04877112849832618,0.0034486395687286925,0.7499049999999997,0.04940522214301485,0.0034934767603353573,0.0,0.0,0.0,0.004400000000000368,0.002932575659723034,0.00020736441353327707
ASN 356,R ASN 356,0.0,0.0,0.0,-0.00451500000000002,0.0005829022216461071,4.121741136946663e-05,1.6167500000000001,0.18731729097976657,0.013245332668528665,-1.6055249999999994,0.18938954399597077,0.013391863084537891,0.0,0.0,0.0,0.00671000000000145,0.005240791924891657,0.000370579950887859
TYR 357,R TYR 357,0.0,0.0,0.0,-0.00765500000000001,0.001189947477832513,8.414199308311988e-05,0.7868550000000005,0.3169497972471341,0.022411735092914987,-0.7665049999999997,0.3164648163303483,0.022377441763414455,0.0,0.0,0.0,0.01269499999999995,0.00426403271563461,0.0003015126448426522
GLU 358,R GLU 358,0.0,0.0,0.0,-0.007924999999999993,0.0013451301052314713,9.511506189873475e-05,93.33157,1.316632365201314,0.0930999673763532,-93.27898999999992,1.309729494941119,0.09261186073928972,0.0,0.0,0.0,0.04465499999999837,0.013005228756158555,0.0009196085444362003
PRO 359,R PRO 359,0.0,0.0,0.0,-0.015944999999999977,0.0031371922159791096,0.00022183298898044803,-1.0012950000000003,0.10010768189804356,0.007078682071897239,1.04322,0.09715925895147651,0.006870197085964881,0.0,0.0,0.0,0.025980000000000062,0.009868110254755074,0.0006977807678633822
PRO 360,R PRO 360,0.0,0.0,0.0,-0.009735000000000034,0.0014645050358398255,0.00010355614419241884,0.29244999999999965,0.167186475230505,0.011821869035816685,-0.30419499999999994,0.16922493012260337,0.011966009563551249,0.0,0.0,0.0,-0.0214800000000002,0.00656655160643727,0.00046432531699232103
THR 361,R THR 361,0.0,0.0,0.0,-0.00462499999999997,0.0007171994143890583,5.071365693775239e-05,-0.22051500000000027,0.20520691941306463,0.014510320426337937,0.23690500000000006,0.2039185768266341,0.014419220848402295,0.0,0.0,0.0,0.011764999999999614,0.004785370936510542,0.00033837682396996234
VAL 362,R VAL 362,0.0,0.0,0.0,-0.008299999999999972,0.0014491376746189474,0.00010246950765959623,-0.8939400000000001,0.19830316790207791,0.01402215147543338,0.9133150000000003,0.1985856887466955,0.014042128715938944,0.0,0.0,0.0,0.011074999999999911,0.005972384364724206,0.0004223113484148997
VAL 363,R VAL 363,0.0,0.0,0.0,-0.005330000000000004,0.001109549458113546,7.845699458939475e-05,1.1760500000000003,0.19168074368595164,0.01355387536832169,-1.164654999999999,0.19271161349280969,0.013626768871416669,0.0,0.0,0.0,0.006064999999999792,0.0036974011142962542,0.00026144574006855783
PRO 364,R PRO 364,0.0,0.0,0.0,-0.006639999999999991,0.002284819467704197,0.00016156113394006757,0.058555,0.3053481242369108,0.0215913729270512,-0.04844000000000006,0.3057357133211624,0.02161877961403002,0.0,0.0,0.0,0.0034749999999996992,0.004813457696915825,0.0003403628578443761
GLY 365,R GLY 365,0.0,0.0,0.0,-0.005125000000000002,0.0016122577337386403,0.00011400383765470477,0.6111599999999999,0.3048893477968684,0.02155893253387094,-0.5882550000000001,0.3029985148065912,0.021425230450919316,0.0,0.0,0.0,0.017780000000000067,0.007767985581860891,0.0005492795281093164
GLY 366,R GLY 366,0.0,0.0,0.0,-0.005485,0.00118312087294582,8.36592792223337e-05,0.8976350000000006,0.5581550965233573,0.03946752537054979,-0.8628300000000003,0.5524831229096498,0.039066456270053423,0.0,0.0,0.0,0.029319999999999916,0.007877664628555825,0.0005570350078765229
ASP 367,R ASP 367,0.0,0.0,0.0,-0.013690000000000011,0.0020600728142470626,0.0001456691456692153,120.54099999999995,2.203992758613006,0.1558458225301302,-120.47674000000005,2.1959335468993646,0.15527595020475682,0.0,0.0,0.0,0.05057000000000144,0.01659201916585401,0.0011732329265752533
LEU 368,R LEU 368,0.0,0.0,0.0,-0.019824999999999992,0.0029570889401572317,0.00020909776421569192,-0.3452450000000002,0.2899860427244728,0.020505109725992662,0.41989499999999985,0.28221276366422576,0.019955455892437052,0.0,0.0,0.0,0.054825,0.015843748767258515,0.00112032221927445
ALA 369,R ALA 369,0.0,0.0,0.0,-0.027999999999999976,0.005504543577809255,0.00038923000912057844,-0.5144900000000002,0.21265262730565973,0.015036811480496758,0.611765,0.21714985557213703,0.015354813540873749,0.0,0.0,0.0,0.06927499999999999,0.01708652612440596,0.001208199848948855
LYS 370,R LYS 370,0.0,0.0,0.0,-0.04527500000000007,0.01241569067752551,0.0008779219071192888,-101.54790499999999,1.7753277010120851,0.1255346256213969,101.85883999999996,1.7957932716229323,0.1269817599973751,0.0,0.0,0.0,0.26565999999999995,0.1107531236579811,0.007831428477615067
VAL 371,R VAL 371,0.0,0.0,0.0,-0.05685499999999995,0.009334558104163474,0.0006600529334833835,-0.27917500000000006,0.15857166952201768,0.011212710282309088,0.5554250000000001,0.14636165609544013,0.01034933195307791,0.0,0.0,0.0,0.21939499999999984,0.04834096580541187,0.0034182224730113747
GLN 372,R GLN 372,0.0,0.0,0.0,-1.0028749999999997,0.4423422649657155,0.0312783215162674,-1.9218549999999994,1.8557703236055372,0.1312227780146229,2.778079999999999,1.5382846009760374,0.10877314727449984,-0.17275143599999995,0.06520078500164483,0.00461039172133492,-0.3194014359999998,0.7741405942786039,0.05474000638061846
ARG 373,R ARG 373,0.0,0.0,0.0,-0.5655399999999997,0.35179330351784777,0.024875543049348747,-109.17327499999996,3.231691626593209,0.2285151063867842,110.91251500000003,2.783304428152748,0.1968093435253354,-0.11082560399999997,0.031381165166232905,0.002218983469057836,1.0628743960000029,0.9238167716494351,0.06532371038071798
ALA 374,R ALA 374,0.0,0.0,0.0,-0.015785000000000004,0.001482826692503084,0.00010485168095933501,-0.6741649999999999,0.08763046145604836,0.006196409353407817,0.6938949999999999,0.0924462220699157,0.006536935052071487,0.0,0.0,0.0,0.0039449999999999165,0.018714752870396076,0.0013233328662887469
VAL 375,R VAL 375,0.0,0.0,0.0,-0.015994999999999922,0.0013838262174130382,9.785129023164889e-05,0.78031,0.09362170635061319,0.006620054342677425,-0.7477150000000001,0.09787545031824715,0.006920839463171959,0.0,0.0,0.0,0.01660000000000005,0.013564291356351638,0.0009591402400066316
CYS 376,R CYS 376,0.0,0.0,0.0,-0.005430000000000015,0.0005701754116059593,4.031749000124047e-05,-0.7558000000000006,0.32929860309451525,0.023284927528338915,0.7856700000000002,0.3324512311603004,0.023507851996726486,0.0,0.0,0.0,0.02443999999999984,0.012821715953802876,0.0009066322297381755
MET 377,R MET 377,0.0,0.0,0.0,-0.009109999999999957,0.001203287164395986,8.508525136591336e-05,-0.2972950000000001,0.18573908574933817,0.013133736706474665,0.31955000000000006,0.18736754654955573,0.013248886273947696,0.0,0.0,0.0,0.01314500000000005,0.008548331708584947,0.0006044583318972402
LEU 378,R LEU 378,0.0,0.0,0.0,-0.0036600000000000187,0.000560713830755064,3.964845520319919e-05,0.0925299999999998,0.2071526951309108,0.014647907546813653,-0.09953500000000004,0.2085583342257029,0.014747301240396495,0.0,0.0,0.0,-0.010665000000000108,0.004701358846120764,0.00033243627208833545
SER 379,R SER 379,0.0,0.0,0.0,-0.002500000000000042,0.000547722557505138,3.872983346207218e-05,-0.22303500000000007,0.5733059774457264,0.040538854434665504,0.22677499999999992,0.5723523778014729,0.04047142475716662,0.0,0.0,0.0,0.001239999999999894,0.003583629445129571,0.0002534008681910904
ASN 380,R ASN 380,0.0,0.0,0.0,-0.0017049999999999466,0.00048782681353112806,3.4494564789248605e-05,1.01992,0.20663127449638322,0.014611037540161149,-1.0173149999999995,0.20612609193161605,0.01457531573843274,0.0,0.0,0.0,0.0009000000000008157,0.0013856406460562366,9.797958971140736e-05
THR 381,R THR 381,0.0,0.0,0.0,-0.0023799999999999898,0.00059632206063499,4.21663372846137e-05,-0.7731549999999996,0.20474806708489512,0.014477874667056748,0.7771949999999999,0.20414719438434634,0.014435386550937956,0.0,0.0,0.0,0.0016600000000001813,0.0019810098434887087,0.00014007854939281672
THR 382,R THR 382,0.0,0.0,0.0,-0.0016750000000000115,0.0005379358697837288,3.8037810136755825e-05,0.41556499999999963,0.22690719639315118,0.01604476172696249,-0.4153250000000001,0.22655837961770467,0.016020096656231504,0.0,0.0,0.0,-0.0014350000000004992,0.0011557573274699954,8.172438436600749e-05
ALA 383,R ALA 383,0.0,0.0,0.0,-0.0018149999999999744,0.0005574719723896349,3.941922119981506e-05,0.24101000000000003,0.16277312401007724,0.011509797978244444,-0.23891500000000004,0.1619986659667294,0.011455035524824873,0.0,0.0,0.0,0.0002799999999999048,0.0012734205903785854,9.004443347592746e-05
ILE 384,R ILE 384,0.0,0.0,0.0,-0.002095000000000022,0.0005253332275803982,3.714666876047154e-05,0.4678300000000003,0.16604508755154296,0.011741160739041,-0.46685999999999983,0.1657355737311692,0.011719274806915278,0.0,0.0,0.0,-0.0011249999999998295,0.00096921359874885,6.853375080935294e-05
ALA 385,R ALA 385,0.0,0.0,0.0,-0.0008899999999999752,0.0003845776904605776,2.7193749281773544e-05,-0.25573500000000005,0.1247092409366681,0.0088182749942945,0.254995,0.12447310944537363,0.0088015779764199,0.0,0.0,0.0,-0.0016300000000000264,0.0007956758133813073,5.626277632680443e-05
GLU 386,R GLU 386,0.0,0.0,0.0,-0.0026800000000000083,0.0006539113089708816,4.62385120867882e-05,119.91069499999999,3.4274259367600703,0.24235561218977006,-119.84601000000004,3.4160665391484533,0.2415523814816332,0.0,0.0,0.0,0.0620050000000014,0.011066389429255079,0.0007825119008677393
ALA 387,R ALA 387,0.0,0.0,0.0,-0.0012200000000000422,0.0004261455150532328,3.0133038346637488e-05,0.32347499999999985,0.17217490924928677,0.01217460458803491,-0.3227249999999998,0.17183005957922545,0.012150220034015878,0.0,0.0,0.0,-0.00047000000000007176,0.0008712634503983773,6.160762939766817e-05
TRP 388,R TRP 388,0.0,0.0,0.0,-0.0017299999999998983,0.0004765501022976808,3.36971808909833e-05,0.07730000000000001,0.24590951587931684,0.017388428623656593,-0.07771999999999998,0.24538317301722215,0.017351210562954963,0.0,0.0,0.0,-0.0021499999999996257,0.0010136567466353826,7.16763559341373e-05
ALA 389,R ALA 389,0.0,0.0,0.0,-0.0008450000000000108,0.0004012168989461943,2.8370318997149175e-05,-0.24475000000000016,0.18342894400829948,0.01297038501741561,0.24424000000000007,0.18312556457250842,0.012948932851783569,0.0,0.0,0.0,-0.001355000000000035,0.0007341491674042185,5.191218546739808e-05
ARG 390,R ARG 390,0.0,0.0,0.0,-0.003515000000000012,0.0006926579242310322,4.897831152663606e-05,-119.69573499999998,3.282936753088961,0.23213868403157506,119.63778999999997,3.27610379199354,0.23165552071895948,0.0,0.0,0.0,-0.061460000000000715,0.0075649454723761425,0.000534922424282364
LEU 391,R LEU 391,0.0,0.0,0.0,-0.0012750000000000482,0.00044651427748726663,3.15733273507858e-05,0.5206149999999998,0.19076330038820327,0.013489002330602488,-0.5196549999999999,0.1904252503608703,0.013465098583931743,0.0,0.0,0.0,-0.0003150000000001896,0.0007521801645883847,5.318716950544602e-05
ASP 392,R ASP 392,0.0,0.0,0.0,-0.0007900000000000279,0.00041940433951023645,2.9656365252675326e-05,101.33707999999999,2.7258635720820354,0.19274766164085927,-101.31124000000008,2.722283382086383,0.19249450397847304,0.0,0.0,0.0,0.02505000000000038,0.003535180334862407,0.0002499749987498538
HIE 393,R HIE 393,0.0,0.0,0.0,-0.0016350000000000043,0.0005017718605102473,3.5480628517538625e-05,-1.38053,0.5456262357145225,0.03858160112670284,1.3778300000000008,0.5444848217351868,0.0385008909702099,0.0,0.0,0.0,-0.004334999999999764,0.0014604023418217846,0.00010326603991628982
LYS 394,R LYS 394,0.0,0.0,0.0,-0.001754999999999982,0.0004949494923727,3.499821424015755e-05,-117.70300000000006,3.55363235999283,0.2512797539594884,117.64612500000001,3.5456655932802748,0.25071641848283055,0.0,0.0,0.0,-0.05862999999999879,0.008329651853467838,0.0005889953310510203
PHE 395,R PHE 395,0.0,0.0,0.0,-0.0008699999999999175,0.00033630343441597014,2.3780243901185784e-05,0.013480000000000042,0.1441994438269442,0.010196440457336087,-0.013404999999999993,0.14391219884012613,0.010176129169531999,0.0,0.0,0.0,-0.0007949999999996948,0.0006877317791115376,4.86299804647257e-05
ASP 396,R ASP 396,0.0,0.0,0.0,-0.0005649999999999523,0.0004957569969248615,3.5055313434624794e-05,100.67803499999995,3.107631954364022,0.21974276283628036,-100.652945,3.103709964216734,0.2194654362533909,0.0,0.0,0.0,0.024524999999996737,0.003972326144716456,0.00028088587540136205
LEU 397,R LEU 397,0.0,0.0,0.0,-0.0010449999999999798,0.0004505274686409246,3.1857102818680744e-05,-1.0898349999999997,0.17753410313232842,0.012553556821674132,1.0882500000000004,0.17730013395369648,0.012537012702394202,0.0,0.0,0.0,-0.0026299999999999245,0.0007301369734507101,5.162848051220193e-05
MET 398,R MET 398,0.0,0.0,0.0,-0.0008950000000000192,0.0003794403773980244,2.683048639141258e-05,-0.42410000000000025,0.17655902695699205,0.012484608524098752,0.42358000000000035,0.17629748608530912,0.012466114791706309,0.0,0.0,0.0,-0.00141499999999998,0.0007891609468288619,5.5802105695028466e-05
TYR 399,R TYR 399,0.0,0.0,0.0,-0.0005700000000000283,0.000495075751779486,3.5007142128430246e-05,-0.6392300000000001,0.1284069199848672,0.0090797403872578,0.6384000000000003,0.12824086712120866,0.009067998676664961,0.0,0.0,0.0,-0.0014000000000002196,0.0008185352771874711,5.787918451396711e-05
ALA 400,R ALA 400,0.0,0.0,0.0,-0.00021500000000000075,0.0004108223460329309,2.9049526674285177e-05,-1.0069350000000004,0.1779145322198256,0.012580457220427117,1.0057399999999994,0.1777715455296499,0.012570346534602853,0.0,0.0,0.0,-0.0014100000000000534,0.0006796322535019343,4.8057257516431245e-05
LYS 401,R LYS 401,0.0,0.0,0.0,-0.000609999999999985,0.0004877499359302743,3.44891287219601e-05,-99.90141999999996,3.3467371563371273,0.23665005380949652,99.87538500000008,3.3423303497336545,0.2363384455262272,0.0,0.0,0.0,-0.02664499999999663,0.004610745601308609,0.0003260289481011363
ARG 402,R ARG 402,0.0,0.0,0.0,-0.0004450000000000104,0.0004969657935914816,3.514078826662907e-05,-90.09350500000001,2.374185133887548,0.16788024079641764,90.07915000000001,2.3721173026426063,0.16773402304685286,0.0,0.0,0.0,-0.014799999999994783,0.002262741699798714,0.0001600000000001246
ALA 403,R ALA 403,0.0,0.0,0.0,-0.0003050000000000158,0.000460407428263296,3.255572146336355e-05,-0.5504249999999999,0.13613663862090894,0.009626314033678715,0.5497150000000002,0.13595371923930527,0.009613379680164475,0.0,0.0,0.0,-0.0010150000000000133,0.0006817440868830803,4.820658668688569e-05
PHE 404,R PHE 404,0.0,0.0,0.0,-0.0008249999999999913,0.00037996710383925977,2.6867731575255364e-05,-0.515615,0.09656576399014191,0.0068282306547889065,0.5144699999999998,0.09632288980299625,0.006811056856318319,0.0,0.0,0.0,-0.0019700000000001604,0.0007740155037206099,5.4731161142436466e-05
VAL 405,R VAL 405,0.0,0.0,0.0,-0.00034999999999999533,0.0004769696007084664,3.372684390807965e-05,-0.5637150000000001,0.08394655308587949,0.005935917694426188,0.5631649999999996,0.08374000104490263,0.005921312259541922,0.0,0.0,0.0,-0.0009000000000001007,0.0007999999999999365,5.656854249491931e-05
HIE 406,R HIE 406,0.0,0.0,0.0,-0.00042499999999997764,0.0004943429983321036,3.495532863527206e-05,-0.6818900000000001,0.1902210500969846,0.013450659444800377,0.6810200000000001,0.19005770071217698,0.013439108899030366,0.0,0.0,0.0,-0.0012949999999998774,0.0007861138594377867,5.558664407931874e-05
TRP 407,R TRP 407,0.0,0.0,0.0,-0.000690000000000004,0.00046249324319388844,3.270321085153576e-05,-1.507035,0.18961899634530724,0.013408087815755391,1.505405,0.18936644627546756,0.013390229829058114,0.0,0.0,0.0,-0.002320000000000064,0.0008352245207129454,5.905929224094077e-05
TYR 408,R TYR 408,0.0,0.0,0.0,-0.0004700000000000282,0.0004990991885387407,3.529164207004468e-05,-0.4616449999999999,0.11402749218938538,0.008062961296881048,0.46129000000000026,0.11389888454238577,0.00805386736295046,0.0,0.0,0.0,-0.0008250000000001611,0.000724137417898039,5.120424787066202e-05
VAL 409,R VAL 409,0.0,0.0,0.0,-0.0002150000000000024,0.0004108223460329341,2.9049526674285404e-05,-0.697535,0.061219349678021416,0.004328861729715943,0.6970800000000006,0.06116529735069619,0.004325039652996884,0.0,0.0,0.0,-0.0006699999999998662,0.0006253798845501781,4.422103571830911e-05
GLY 410,R GLY 410,0.0,0.0,0.0,-9.499999999999675e-05,0.000293214938227905,2.073342711661463e-05,-0.7922050000000002,0.11362993872654907,0.008034850021935474,0.791655,0.11356736315949144,0.00803042526115517,0.0,0.0,0.0,-0.0006450000000000489,0.000677476936876743,4.790485361630355e-05
GLU 411,R GLU 411,0.0,0.0,0.0,-0.000234999999999993,0.0004239988207530645,2.9981244136959136e-05,82.31790000000005,1.176704100439783,0.08320554488709868,-82.30892000000001,1.1758531853921568,0.08314537610705967,0.0,0.0,0.0,0.008745000000000686,0.001044018677992518,7.38232686893924e-05
GLY 412,R GLY 412,0.0,0.0,0.0,-5.500000000000005e-05,0.0002279802623035602,1.6120638945153525e-05,-0.41066500000000034,0.10497891585932738,0.007423130328574239,0.41045000000000037,0.10494302025384902,0.007420592125969384,0.0,0.0,0.0,-0.0002699999999999947,0.0006380438856379976,4.5116515822924216e-05
MET 413,R MET 413,0.0,0.0,0.0,-0.00022000000000001573,0.00041424630354418925,2.9291637031755716e-05,-0.07907000000000014,0.3298404691665351,0.023323243245740928,0.07902999999999999,0.329713950417631,0.0233142970192112,0.0,0.0,0.0,-0.00026000000000008406,0.0007088018058669021,5.011985634457573e-05
GLU 414,R GLU 414,0.0,0.0,0.0,-0.00015999999999999793,0.0003666060555964625,2.5922962793631106e-05,79.09181500000004,1.8289582993526579,0.12932688159796799,-79.08534500000005,1.8279353588040421,0.1292545487781003,0.0,0.0,0.0,0.006309999999998155,0.001222252019847841,8.642626915533631e-05
GLU 415,R GLU 415,0.0,0.0,0.0,-0.0001900000000000049,0.00039230090491867075,2.773986301336111e-05,84.97164999999997,2.368835895014756,0.16750199248830383,-84.96159000000003,2.367224765816645,0.16738806845016865,0.0,0.0,0.0,0.00986999999999739,0.0017558758498260642,0.00012415917203337018
GLY 416,R GLY 416,0.0,0.0,0.0,-8.000000000000395e-05,0.0002712931993250242,1.918332609325183e-05,0.5130299999999998,0.13502721614548732,0.009547866018121576,-0.512765,0.1348554032102534,0.00953571700896163,0.0,0.0,0.0,0.00018500000000001848,0.0006788040954502487,4.799869789900713e-05
GLU 417,R GLU 417,0.0,0.0,0.0,-0.00020999999999998797,0.0004073082370883028,2.8801041647827694e-05,80.52998499999995,1.7731978667874222,0.12538402359909065,-80.52302,1.77228136581088,0.12531921719354294,0.0,0.0,0.0,0.006754999999996869,0.0011853164134525442,8.381452738040114e-05
PHE 418,R PHE 418,0.0,0.0,0.0,-0.0004550000000000032,0.0004979708826829163,3.521185879785408e-05,0.34779,0.11799718598339515,0.008343661036978894,-0.34753499999999987,0.11796791417584718,0.008341591207617419,0.0,0.0,0.0,-0.00019999999999997797,0.0007810249675907902,5.5226805085945125e-05
SER 419,R SER 419,0.0,0.0,0.0,-0.00021500000000000907,0.0004108223460329468,2.90495266742863e-05,0.70776,0.3705747460364778,0.02620359158588761,-0.7072649999999997,0.3702775915107481,0.02618257958786724,0.0,0.0,0.0,0.0002799999999999711,0.0007291090453422849,5.1555795018597955e-05
GLU 420,R GLU 420,0.0,0.0,0.0,-0.0002449999999999891,0.0004300872004605388,3.04117575947185e-05,81.99410499999998,2.224579648827628,0.15730153549756043,-81.98648499999999,2.2232702804152478,0.15720894916921388,0.0,0.0,0.0,0.00737500000000054,0.0015114149000210557,0.00010687317249912762
ALA 421,R ALA 421,0.0,0.0,0.0,-0.000155000000000014,0.0003619046835839842,2.55905255905407e-05,0.24284000000000008,0.10823707497895503,0.007653516969341589,-0.24267000000000005,0.10819025418215805,0.007650206239050019,0.0,0.0,0.0,1.4999999999862901e-05,0.000666914537253615,4.715797917639195e-05
ARG 422,R ARG 422,0.0,0.0,0.0,-0.0005849999999999844,0.0004927220311696911,3.48407089480098e-05,-96.44839,2.6991441880524105,0.19085831587721172,96.42835500000001,2.6961225674973877,0.1906446550387488,0.0,0.0,0.0,-0.02062000000000296,0.003225771225614662,0.0002280964708188568
GLU 423,R GLU 423,0.0,0.0,0.0,-0.00027000000000000743,0.00044395945760847467,3.13926743046854e-05,85.86904499999999,2.1519620287030747,0.1521666943351904,-85.85910000000004,2.150466660982114,0.15206095586960452,0.0,0.0,0.0,0.009675000000001432,0.0016399314010025767,0.00011596066143296773
ASP 424,R ASP 424,0.0,0.0,0.0,-0.0003099999999999975,0.00046249324319388345,3.2703210851535405e-05,85.64392500000002,1.8100379524670442,0.12798901103944607,-85.634155,1.8086529907574584,0.12789107945779288,0.0,0.0,0.0,0.00946000000000069,0.0015583324420725077,0.00011019074371324629
MET 425,R MET 425,0.0,0.0,0.0,-0.0006750000000000078,0.00046837484987988443,3.311910324872975e-05,0.6121749999999999,0.2084790262232636,0.014741693317763776,-0.6114849999999998,0.20823044872208366,0.0147241162340903,0.0,0.0,0.0,1.5000000000036789e-05,0.000771216571398587,5.4533246739938005e-05
ALA 426,R ALA 426,0.0,0.0,0.0,-0.0003349999999999975,0.0004719904660054022,3.337476591678185e-05,0.57466,0.12465169232706014,0.008814205693084335,-0.5741099999999998,0.12451344465558818,0.008804430106486228,0.0,0.0,0.0,0.00021499999999988943,0.0007738055311252262,5.471631383783055e-05
ALA 427,R ALA 427,0.0,0.0,0.0,-0.000289999999999988,0.0004537620521815185,3.2085822414267576e-05,0.36513499999999993,0.12102514934921624,0.008557770379894547,-0.3647549999999998,0.12088748891014363,0.008548036316897612,0.0,0.0,0.0,9.00000000000234e-05,0.0006722350779303063,4.753419821559868e-05
LEU 428,R LEU 428,0.0,0.0,0.0,-0.0006899999999999884,0.00046249324319387776,3.2703210851535005e-05,0.07517500000000017,0.1253703488668674,0.008865022384348513,-0.07493499999999999,0.12525454392955174,0.008856833738701435,0.0,0.0,0.0,-0.00044999999999974395,0.0008046738469714317,5.6899033383696556e-05
GLU 429,R GLU 429,0.0,0.0,0.0,-0.0008700000000000107,0.00039127995093029053,2.76676706645148e-05,101.86321999999997,3.1105016141466058,0.2199456784254767,-101.83688500000004,3.106081676609167,0.21963314164496228,0.0,0.0,0.0,0.02546500000000208,0.004365635692542358,0.00030869706023867313
LYS 430,R LYS 430,0.0,0.0,0.0,-0.0006150000000000167,0.0004865953144040865,3.4407484650872966e-05,-90.92295000000007,3.221157047939087,0.22777019918645694,90.90916999999999,3.2182457163970692,0.2275643369588926,0.0,0.0,0.0,-0.014394999999994553,0.0030933759874919803,0.0002187347137515212
ASP 431,R ASP 431,0.0,0.0,0.0,-0.0005499999999999883,0.0004974937185532986,3.5178118198674916e-05,89.86595000000003,2.0704674611062464,0.1464041581974321,-89.85300500000002,2.068438373500179,0.14626068003684492,0.0,0.0,0.0,0.012395000000003051,0.002094988066789831,0.0001481380268531985
TYR 432,R TYR 432,0.0,0.0,0.0,-0.0014850000000000917,0.00049977494935227,3.5339425575415344e-05,0.03942499999999995,0.1962345646796201,0.013875879138814953,-0.039295000000000024,0.195933376368091,0.013854581909065317,0.0,0.0,0.0,-0.0013550000000002145,0.0008654334174273583,6.119538381283331e-05
GLU 433,R GLU 433,0.0,0.0,0.0,-0.001094999999999977,0.00041949374250399856,2.966268699899008e-05,103.38543499999997,4.084366023727764,0.2888082912225837,-103.35674999999998,4.078245806411146,0.2883755265058921,0.0,0.0,0.0,0.02758999999999844,0.006000991584729286,0.00042433418434054837
GLU 434,R GLU 434,0.0,0.0,0.0,-0.0006750000000000099,0.0004892596447695311,3.4595881257745675e-05,94.55508499999998,2.3910342799257562,0.16907165533849958,-94.537725,2.3884923213968534,0.16889191172717138,0.0,0.0,0.0,0.016684999999997955,0.0025427888233207478,0.00017980232200954626
VAL 435,R VAL 435,0.0,0.0,0.0,-0.0008250000000000124,0.00045207853300063497,3.1966779631361536e-05,-0.11276000000000003,0.16381194217760792,0.011583253515312517,0.11276000000000001,0.1636540020897747,0.01157208546459971,0.0,0.0,0.0,-0.0008250000000000637,0.0007578753195613987,5.358987777557867e-05
GLY 436,R GLY 436,0.0,0.0,0.0,-0.0006700000000000095,0.00047021271782035607,3.324906013709303e-05,0.17553500000000008,0.16906888766121336,0.011954975695291057,-0.17526500000000003,0.1687435177273485,0.011931968566628051,0.0,0.0,0.0,-0.00040000000000002534,0.0008124038404637164,5.744562646538879e-05
VAL 437,R VAL 437,0.0,0.0,0.0,-0.0007849999999999966,0.0004228179277183003,2.9897742389685363e-05,-0.4768700000000002,0.20037283523471972,0.01416849905600451,0.47633,0.2001393042358248,0.014151985920710921,0.0,0.0,0.0,-0.0013250000000004124,0.0007677076266392718,5.428512687652593e-05
ASP 438,R ASP 438,0.0,0.0,0.0,-0.0010000000000000098,0.0003999999999999862,2.8284271247460923e-05,99.90782500000003,2.8682621104714334,0.20281675885347888,-99.88301499999996,2.86380409504384,0.20250152955953032,0.0,0.0,0.0,0.023810000000000713,0.004441159758442483,0.00031403741815274895
SER 439,R SER 439,0.0,0.0,0.0,-0.000520000000000001,0.0004995998398718724,3.532704346531143e-05,-0.6572700000000005,0.4554887782371803,0.03220792038458857,0.6565250000000001,0.45493032364857744,0.03216843168192999,0.0,0.0,0.0,-0.0012649999999999428,0.0009616522240389728,6.799908087610827e-05
VAL 440,R VAL 440,0.0,0.0,0.0,-0.0005100000000000049,0.0004998999899980042,3.53482672842676e-05,87.96914500000001,3.0411871767406926,0.2150444075530915,-87.95745000000002,3.038167442307515,0.21483088008358328,0.0,0.0,0.0,0.011184999999996918,0.0031274230606035238,0.00022114220537919387
gtp 441,R gtp 441,0.0,0.0,0.0,-0.005739999999999976,0.0004923413450037393,3.4813790371064956e-05,391.37742000000003,5.354703494463483,0.37863471521784314,-391.28589999999974,5.346702892457781,0.3780689872246625,0.0,0.0,0.0,0.08577999999998952,0.008573890598783161,0.0006062656183551162
Mg+ 442,R Mg+ 442,0.0,0.0,0.0,-4.500000000001059e-05,0.00020730412441632756,1.4658615214272495e-05,-192.11230000000018,2.464911659661689,0.17429557495725675,192.0680850000001,2.461310105968377,0.17404090665332192,0.0,0.0,0.0,-0.044260000000000445,0.003808201675328753,0.0002692805228750932
MET 443,R MET 443,0.0,0.0,0.0,-0.0004400000000000237,0.0004963869458396605,3.5099857549570346e-05,-83.82378499999999,1.2075797111455722,0.08538878025743263,83.813485,1.2065492653749679,0.0853159167382287,0.0,0.0,0.0,-0.010740000000000834,0.0013350655414626177,9.440338976967068e-05
ARG 444,R ARG 444,0.0,0.0,0.0,-0.0007750000000000191,0.0004175823272122597,2.952752952754486e-05,-90.495665,0.925488537358248,0.06544192206764365,90.47917499999998,0.9243687437272646,0.06536274070064386,0.0,0.0,0.0,-0.017265000000002147,0.0013945518993579236,9.860971047525674e-05
GLU 445,R GLU 445,0.0,0.0,0.0,-0.0004000000000000181,0.0004898979485566574,3.4641016151379085e-05,80.64173500000003,0.8235405604909589,0.058233111490532716,-80.633095,0.8228721139899742,0.058185845185162045,0.0,0.0,0.0,0.00823999999999927,0.0010547037498703064,7.457881736761739e-05
ILE 446,R ILE 446,0.0,0.0,0.0,-0.0005250000000000377,0.0004993746088859891,3.531111722956628e-05,-0.30021499999999984,0.14242351903741224,0.010070863611180553,0.30004500000000006,0.14228563868149138,0.01006111399771415,0.0,0.0,0.0,-0.0006949999999999346,0.0007429502002151453,5.253451246560324e-05
VAL 447,R VAL 447,0.0,0.0,0.0,-0.00019999999999999573,0.0003999999999999915,2.82842712474613e-05,0.5543499999999998,0.1193366561455453,0.008438375880464236,-0.5538299999999998,0.11921653031354432,0.00842988170142388,0.0,0.0,0.0,0.0003199999999999537,0.0007332121111930309,5.184592558726971e-05
HIE 448,R HIE 448,0.0,0.0,0.0,-0.0004549999999999565,0.0004979708826828655,3.521185879785049e-05,-1.427335,0.28446146096615715,0.02011446280354021,1.4257650000000004,0.28417471698762603,0.020094186942371833,0.0,0.0,0.0,-0.0020249999999999214,0.0008272696053886599,5.8496794783984066e-05
ILE 449,R ILE 449,0.0,0.0,0.0,-0.0003800000000000203,0.00048538644398048967,3.432200460346285e-05,0.7140299999999997,0.10564562981969597,0.007470274124823075,-0.713395,0.10555315710579202,0.007463735316515455,0.0,0.0,0.0,0.00025499999999961887,0.0007279938186550497,5.1476936583287535e-05
GLN 450,R GLN 450,0.0,0.0,0.0,-0.0003350000000000275,0.00047199046600544445,3.337476591678484e-05,0.16352999999999995,0.16072046882709176,0.01136465333831177,-0.163275,0.16057614821323857,0.01135444832983971,0.0,0.0,0.0,-8.000000000055962e-05,0.0008207313811471603,5.80344725141758e-05
ALA 451,R ALA 451,0.0,0.0,0.0,-0.0002449999999999908,0.0004300872004605416,3.04117575947187e-05,0.7477749999999997,0.0473418881647145,0.0033475770155444776,-0.7469799999999996,0.04729312423599322,0.003344128885076866,0.0,0.0,0.0,0.0005499999999999284,0.0007262919523167377,5.1356596460438184e-05
GLY 452,R GLY 452,0.0,0.0,0.0,-0.00016500000000000626,0.0003711805490593634,2.6246428328442182e-05,0.48585,0.13188721507409326,0.00932583441307,-0.48556000000000005,0.13179023636066534,0.009318976982480435,0.0,0.0,0.0,0.00012500000000000176,0.0007137051211810311,5.046657309546737e-05
GLN 453,R GLN 453,0.0,0.0,0.0,-0.0005449999999999894,0.0004979708826829026,3.5211858797853116e-05,-0.06505000000000039,0.4726240763016628,0.0334195689304934,0.06514999999999996,0.47204390420807246,0.03337854456833011,0.0,0.0,0.0,-0.00044500000000034844,0.0009833488699330431,6.953326542017831e-05
CYS 454,R CYS 454,0.0,0.0,0.0,-0.0005700000000000349,0.0004950757517794917,3.500714212843065e-05,0.6404450000000004,0.1611844811853773,0.011397463966821576,-0.6393449999999998,0.1609923475665855,0.011383878068347418,0.0,0.0,0.0,0.0005299999999999799,0.000780448588953838,5.5186048961673125e-05
GLY 455,R GLY 455,0.0,0.0,0.0,-0.0002949999999999897,0.00045604276115292696,3.2247092892227166e-05,0.7445200000000007,0.11977403558367282,0.00846930327712939,-0.7436650000000004,0.11960042966059653,0.00845702748458325,0.0,0.0,0.0,0.0005600000000000144,0.000785111457055566,5.551576352712416e-05
ASN 456,R ASN 456,0.0,0.0,0.0,-0.0003949999999999987,0.0004888506929523556,3.4566963997435345e-05,0.11692000000000043,0.15289791888707951,0.010811515527436462,-0.11686999999999997,0.15273121193783534,0.010799727566008315,0.0,0.0,0.0,-0.00034499999999994203,0.0007911858188814595,5.594528577097116e-05
GLN 457,R GLN 457,0.0,0.0,0.0,-0.0008350000000000168,0.00037118054905935504,2.6246428328441592e-05,-0.32830499999999935,0.7281647766645961,0.05148902514007238,0.3283450000000001,0.727339010348682,0.05143063464390655,0.0,0.0,0.0,-0.000794999999999817,0.0010784131861220653,7.625532768279028e-05
ILE 458,R ILE 458,0.0,0.0,0.0,-0.0011100000000000077,0.0003128897569432575,2.21246468898388e-05,0.316235,0.10310416953256551,0.00729056574450845,-0.315455,0.1030096013728819,0.0072838787658087885,0.0,0.0,0.0,-0.0003300000000004122,0.0007753063910479938,5.482244066073056e-05
GLY 459,R GLY 459,0.0,0.0,0.0,-0.00038499999999999423,0.0004865953144040669,3.4407484650871584e-05,0.6402650000000003,0.10729284587054226,0.0075867498887863495,-0.639735,0.10721144889889285,0.007580994253724214,0.0,0.0,0.0,0.00014500000000008118,0.0007641825698090973,5.403586771765749e-05
ALA 460,R ALA 460,0.0,0.0,0.0,-0.0005049999999999622,0.0004999749993749302,3.53535712481753e-05,0.16928,0.08884160962071774,0.006282050461433753,-0.169085,0.0887339719329638,0.006274439327541548,0.0,0.0,0.0,-0.00030999999999995696,0.0007771100308193777,5.494997725204689e-05
LYS 461,R LYS 461,0.0,0.0,0.0,-0.0017999999999999993,0.0004123105625617194,2.9154759474223205e-05,-96.97544499999995,1.6645344505260753,0.11770035974856116,96.94868499999997,1.662561284819483,0.11756083586340754,0.0,0.0,0.0,-0.028560000000000654,0.002811832142930026,0.0001988265575824123
PHE 462,R PHE 462,0.0,0.0,0.0,-0.001390000000000029,0.0004877499359302852,3.4489128721960873e-05,0.4924050000000001,0.10445291271668597,0.007385936289665521,-0.49254,0.10431499604563035,0.007376184108331311,0.0,0.0,0.0,-0.0015250000000000608,0.0009051933495117881,6.400683557247499e-05
TRP 463,R TRP 463,0.0,0.0,0.0,-0.0011199999999999522,0.00032496153618553534,2.2978250586158966e-05,0.3220650000000001,0.16008416778370035,0.011319660060045957,-0.32250500000000004,0.15982384044628642,0.011301252137484593,0.0,0.0,0.0,-0.0015599999999998105,0.0007525955088885991,5.32165387825669e-05
GLU 464,R GLU 464,0.0,0.0,0.0,-0.0013900000000000201,0.0004877499359303178,3.448912872196318e-05,94.57941000000001,1.1706782614773596,0.08277945372783192,-94.55359500000003,1.168593009123563,0.08263200411984643,0.0,0.0,0.0,0.024425000000002157,0.0024544602257918656,0.00017355654698100926
VAL 465,R VAL 465,0.0,0.0,0.0,-0.0019450000000000168,0.0004024611782520214,2.8458302830633217e-05,-0.02203000000000003,0.15155737890317308,0.010716725036129268,0.024905000000000007,0.1511861633053766,0.010690476129480857,0.0,0.0,0.0,0.0009299999999999938,0.0011336225121264313,8.015921656303288e-05
ILE 466,R ILE 466,0.0,0.0,0.0,-0.0013550000000000406,0.0004785133226985685,3.3836001536826445e-05,0.4150400000000001,0.1505972058173719,0.010648830546120985,-0.4147199999999996,0.1503377251391028,0.010630482491401888,0.0,0.0,0.0,-0.0010349999999999238,0.0009714808284264602,6.869406815730749e-05
SER 467,R SER 467,0.0,0.0,0.0,-0.0007650000000000479,0.00042399882075310234,2.998124413696181e-05,-0.5681499999999999,0.1326571426648413,0.009380276515114055,0.5670449999999998,0.13252087750615035,0.009370641113339072,0.0,0.0,0.0,-0.001869999999999944,0.0007092954250521807,5.015476049189916e-05
ASP 468,R ASP 468,0.0,0.0,0.0,-0.0020049999999999903,0.0005522454164590144,3.9049647885735815e-05,98.62819500000003,2.128765084966891,0.15052642271332456,-98.59140999999998,2.122146032181009,0.15005838500233165,0.0,0.0,0.0,0.03477999999999952,0.0067098137082945335,0.00047445547736335196
GLU 469,R GLU 469,0.0,0.0,0.0,-0.0024900000000000278,0.0005098038838611987,3.6048578335349274e-05,103.06082999999995,1.0689748037744125,0.0755879332666446,-103.03171499999995,1.0668209286383479,0.07543563129519057,0.0,0.0,0.0,0.026625000000003923,0.003768869193803591,0.00026649929643435955
HID 470,R HID 470,0.0,0.0,0.0,-0.0013649999999999851,0.00048143016108260687,3.404225315692432e-05,0.20087000000000002,0.1776961538694631,0.012565015539186552,-0.20163,0.17756047730280514,0.012555421757153356,0.0,0.0,0.0,-0.0021250000000005297,0.0008242420760913978,5.8282716134350566e-05
GLY 471,R GLY 471,0.0,0.0,0.0,-0.0005650000000000055,0.0004957569969249091,3.505531343462816e-05,-0.7441350000000003,0.0889420416619682,0.006289152079175414,0.7434099999999999,0.08881661950333465,0.00628028339328733,0.0,0.0,0.0,-0.0012899999999998312,0.0007719455939377349,5.458479641804494e-05
ILE 472,R ILE 472,0.0,0.0,0.0,-0.000834999999999973,0.00038441514018049285,2.7182255241240373e-05,0.8780299999999995,0.09079283617114582,0.006420023013977647,-0.8771800000000005,0.09071371230414255,0.006414428111686474,0.0,0.0,0.0,1.5000000000000568e-05,0.0007104751930931042,5.023818269009558e-05
ASP 473,R ASP 473,0.0,0.0,0.0,-0.0005649999999999989,0.0004957569969249033,3.505531343462775e-05,82.03825999999995,0.8817580634211114,0.06234971060109857,-82.02835499999993,0.8811678438223126,0.06230797577302859,0.0,0.0,0.0,0.009340000000000473,0.001133313725321728,8.013738203867821e-05
PRO 474,R PRO 474,0.0,0.0,0.0,-0.0004949999999999944,0.0004999749993749619,3.5353571248177544e-05,-0.5009650000000003,0.08525071128735415,0.006028135605226467,0.5005649999999998,0.08520678244717494,0.006025029367148429,0.0,0.0,0.0,-0.0008950000000000192,0.00084497041368322,5.974843094174071e-05
THR 475,R THR 475,0.0,0.0,0.0,-0.00031999999999998864,0.0004664761515876076,3.298484500494012e-05,-0.8301149999999998,0.07204923160590103,0.005094650024781274,0.8295250000000002,0.07206170532952959,0.005095532050237714,0.0,0.0,0.0,-0.0009100000000000774,0.000756240702421908,5.347429288918091e-05
GLY 476,R GLY 476,0.0,0.0,0.0,-0.0001799999999999924,0.0003841874542459548,2.7166155414411108e-05,-0.43235000000000007,0.12264027682617129,0.008671977139038112,0.4320750000000001,0.12256663238826411,0.008666769690894027,0.0,0.0,0.0,-0.0004550000000000065,0.0006693093455196786,4.732731769284947e-05
SER 477,R SER 477,0.0,0.0,0.0,-0.0003350000000000186,0.0004719904660054318,3.3374765916783944e-05,0.7858299999999998,0.2523367612933163,0.017842903505315505,-0.7853250000000002,0.2521536622280148,0.017829956446245146,0.0,0.0,0.0,0.00016999999999994756,0.0007817288532477257,5.527657731806503e-05
TYR 478,R TYR 478,0.0,0.0,0.0,-0.0010500000000000199,0.00038405728739341645,2.7156951227999552e-05,-0.8105150000000004,0.28390392701581285,0.02007503919983719,0.80994,0.2836175177946529,0.020054787009589535,0.0,0.0,0.0,-0.001625000000000167,0.0007310095758607093,5.1690182820340946e-05
HIP 479,R HIP 479,0.0,0.0,0.0,-0.0010449999999999808,0.0003361175389651727,2.3767099107800723e-05,-83.68282,1.0654267302833733,0.0753370465840784,83.67235499999997,1.0649895863251744,0.07530613583835868,0.0,0.0,0.0,-0.011510000000001597,0.0011915955689755244,8.425853072544357e-05
GLY 480,R GLY 480,0.0,0.0,0.0,-0.0006499999999999982,0.000476969600708471,3.3726843908079975e-05,-0.7981699999999998,0.13939297363927816,0.009856571691009125,0.7980599999999999,0.13906187975142598,0.009833159817678155,0.0,0.0,0.0,-0.0007600000000001516,0.0009068627239002443,6.412487816751665e-05
ASP 481,R ASP 481,0.0,0.0,0.0,-0.0024049999999999957,0.0006862761834713666,4.852705430994265e-05,99.09617000000004,1.7327033505744964,0.12252062889758782,-99.05374500000003,1.7250434371270162,0.12197899122338629,0.0,0.0,0.0,0.04001999999999889,0.00817004283954379,0.000577709269442601
SER 482,R SER 482,0.0,0.0,0.0,-0.0012500000000000067,0.00044440972086575993,3.1424512724939955e-05,-0.45510999999999996,0.4397079120279735,0.031092044633635792,0.4559450000000001,0.4390021093058661,0.031042136844537587,0.0,0.0,0.0,-0.00041499999999977,0.0011147981880143122,7.882813583993958e-05
ASP 483,R ASP 483,0.0,0.0,0.0,-0.0008999999999999897,0.0003316624790355323,2.3452078799116604e-05,90.20876,1.4349699691625908,0.10146769959939189,-90.19087999999992,1.4327844937780623,0.10131316315294026,0.0,0.0,0.0,0.0169800000000005,0.0024432764886544293,0.00017276573734412038
LEU 484,R LEU 484,0.0,0.0,0.0,-0.0013850000000000101,0.0004967645317451902,3.5126556904998397e-05,-0.8144450000000001,0.13069249012471884,0.00924135460173446,0.8141649999999997,0.1306438202709959,0.009237913123373773,0.0,0.0,0.0,-0.0016650000000000631,0.0007954715582597502,5.624833330864992e-05
GLN 485,R GLN 485,0.0,0.0,0.0,-0.001640000000000026,0.000479999999999947,3.394112549695053e-05,-1.4298499999999998,0.40333984120093785,0.028520433683588836,1.4292099999999994,0.4027207418298723,0.02847665674723796,0.0,0.0,0.0,-0.0022799999999998733,0.0010731262740236568,7.58814865431581e-05
LEU 486,R LEU 486,0.0,0.0,0.0,-0.0006250000000000222,0.0004841229182759434,3.4232659844074034e-05,-0.2992349999999998,0.12418965244737613,0.008781534539874018,0.29881500000000005,0.12408110563256575,0.008773859120991155,0.0,0.0,0.0,-0.0010450000000000604,0.0007569511212751736,5.352452708804359e-05
GLU 487,R GLU 487,0.0,0.0,0.0,-0.0006600000000000106,0.00047370877129308743,3.3496268448888945e-05,84.32371999999998,1.1556221058808567,0.08171482275574321,-84.31250500000002,1.1543738605702911,0.08162655848337469,0.0,0.0,0.0,0.010554999999995403,0.00146866435920797,0.0001038502527682951
ARG 488,R ARG 488,0.0,0.0,0.0,-0.001100000000000061,0.0003162277660168555,2.2360679774999138e-05,-92.78282999999999,0.8546497008143941,0.060432859898491204,92.76364499999995,0.8534216302546128,0.060346022196431516,0.0,0.0,0.0,-0.020284999999999654,0.0015276697941596638,0.00010802256708641554
ILE 489,R ILE 489,0.0,0.0,0.0,-0.0006550000000000167,0.00047536827828538393,3.361361331365688e-05,0.15099500000000002,0.12350795510816273,0.008733331258746556,-0.1508399999999999,0.12336463999055822,0.008723197349596085,0.0,0.0,0.0,-0.0004999999999999983,0.0007348469228348719,5.196152422706056e-05
ASN 490,R ASN 490,0.0,0.0,0.0,-0.0003400000000000125,0.0004737087712930979,3.349626844888968e-05,0.03980500000000035,0.6529876392206824,0.046173198772393925,-0.03977000000000005,0.6525048253461426,0.04613905867592013,0.0,0.0,0.0,-0.00030499999999978656,0.0008899297725103192,6.292753769218483e-05
VAL 491,R VAL 491,0.0,0.0,0.0,-0.00044999999999996264,0.0004974937185532681,3.517811819867276e-05,-0.5824399999999997,0.1416171119603855,0.010013842019924312,0.5822400000000002,0.14147845206956325,0.01000403728501641,0.0,0.0,0.0,-0.0006499999999999129,0.0008231038816577594,5.820223363411712e-05
TYR 492,R TYR 492,0.0,0.0,0.0,-0.0008349999999999391,0.0003711805490593205,2.624642832843915e-05,-0.10519499999999983,0.14046720960779407,0.009932531644802334,0.10493499999999999,0.14031361578620946,0.00992167092152325,0.0,0.0,0.0,-0.00109499999999962,0.0007321031348107953,5.176750911526426e-05
TYR 493,R TYR 493,0.0,0.0,0.0,-0.0007250000000000157,0.0004465142774873017,3.157332735078828e-05,0.4295649999999997,0.09819799272388592,0.006943646655396698,-0.42943500000000007,0.09816509448373187,0.006941320398526495,0.0,0.0,0.0,-0.0005950000000000566,0.0006935236117103707,4.903952487533892e-05
ASN 494,R ASN 494,0.0,0.0,0.0,-0.00020499999999999298,0.0004037016224886753,2.8546015483775395e-05,0.6801600000000004,0.16596413588483339,0.011735436591793132,-0.6798250000000003,0.16586351128261914,0.011728321357935143,0.0,0.0,0.0,0.00012999999999944835,0.0007163099887609192,5.065076504845056e-05
GLU 495,R GLU 495,0.0,0.0,0.0,-0.00023500000000000327,0.00042399882075308304,2.9981244136960447e-05,75.271285,0.7663896031247573,0.05419192854003828,-75.26570999999998,0.7659809696761495,0.05416303379178525,0.0,0.0,0.0,0.005339999999994518,0.0008800000000001717,6.222539674442832e-05
ALA 496,R ALA 496,0.0,0.0,0.0,-0.00010499999999999843,0.00030655342111938203,2.167660028694504e-05,0.259725,0.11594412177855358,0.00819848747483341,-0.25963,0.1158638127285652,0.008192808767449667,0.0,0.0,0.0,-1.0000000000107701e-05,0.000670745853509185,4.7428894146910336e-05
ALA 497,R ALA 497,0.0,0.0,0.0,-9.999999999999953e-05,0.00029999999999999856,2.1213203435596323e-05,0.7024950000000003,0.09528048055609001,0.006737347391592423,-0.7022399999999998,0.09521813062647413,0.0067329385857886346,0.0,0.0,0.0,0.00015500000000002513,0.00064882586261651,4.587891672653455e-05
GLY 498,R GLY 498,0.0,0.0,0.0,-8.499999999999952e-05,0.0002788816953476853,1.971991379291491e-05,0.52993,0.07761948917636627,0.005488526714884441,-0.5297,0.07753753929549281,0.005482731983236137,0.0,0.0,0.0,0.00014500000000001624,0.0006737766692309016,4.764320518184559e-05
ASN 499,R ASN 499,0.0,0.0,0.0,-0.0002550000000000002,0.0004358612164439505,3.082004218037349e-05,0.36902000000000007,0.3852097994599818,0.02723844613776632,-0.36878500000000014,0.38514482831137686,0.027233851983790316,0.0,0.0,0.0,-2.000000000041524e-05,0.0006630233781705617,4.6882832678961694e-05
LYS 500,R LYS 500,0.0,0.0,0.0,-0.00035999999999998864,0.0004799999999999847,3.39411254969532e-05,-75.67458499999996,1.0477726102459617,0.07408871178464489,75.66845000000006,1.047181511243448,0.07404691477334188,0.0,0.0,0.0,-0.006494999999999251,0.0010487969298203412,7.416114211635949e-05
TYR 501,R TYR 501,0.0,0.0,0.0,-0.0004599999999999649,0.0004983974317750458,3.5242020373409454e-05,-0.10164999999999987,0.2046136542364658,0.01446837024339645,0.10158999999999996,0.2045194169266087,0.014461706659312377,0.0,0.0,0.0,-0.0005199999999999299,0.0007678541528184652,5.429548784201883e-05
VAL 502,R VAL 502,0.0,0.0,0.0,-0.00024000000000000356,0.00042708313008125884,3.019933774108345e-05,0.06951499999999995,0.09454051922324107,0.006685024223965091,-0.06942000000000005,0.09445609350380735,0.006679054424093277,0.0,0.0,0.0,-0.0001449999999999585,0.0007899208821139093,5.5855841234360464e-05
PRO 503,R PRO 503,0.0,0.0,0.0,-0.0003150000000000253,0.00046451587701609796,3.284623266068992e-05,-1.0097300000000002,0.060277583727284804,0.004262268820710297,1.0089949999999999,0.060196968154553006,0.004256568438895508,0.0,0.0,0.0,-0.001050000000000102,0.0007466592261532185,5.279678020484408e-05
ARG 504,R ARG 504,0.0,0.0,0.0,-0.000410000000000017,0.0004918333050943376,3.4777866524559825e-05,-78.26883999999995,0.6670652324975193,0.04716863493927768,78.26138999999998,0.6666307057911851,0.04713790926121213,0.0,0.0,0.0,-0.00785999999999646,0.0008368990381137511,5.9177698501873224e-05
ALA 505,R ALA 505,0.0,0.0,0.0,-0.00020999999999997908,0.0004073082370882856,2.8801041647826475e-05,-0.6391499999999996,0.08774518505308596,0.0062045215367505565,0.6387200000000001,0.0877329561795322,0.0062036568248089435,0.0,0.0,0.0,-0.0006400000000000075,0.0006931089380464042,4.901020301936191e-05
ILE 506,R ILE 506,0.0,0.0,0.0,-0.00021999999999999353,0.00041424630354414745,2.9291637031752762e-05,0.7238049999999997,0.06272764123574505,0.004435514048563223,-0.7232699999999994,0.06264516820953303,0.004429682324953273,0.0,0.0,0.0,0.00031500000000000305,0.0006969756093292781,4.928361796783585e-05
LEU 507,R LEU 507,0.0,0.0,0.0,-0.00032500000000003305,0.0004683748498799274,3.3119103248732784e-05,-0.6588550000000005,0.038747051178115006,0.0027398302639027325,0.6584050000000004,0.03869781615285071,0.0027363488218791047,0.0,0.0,0.0,-0.0007750000000001167,0.0007171994143889746,5.0713656937746464e-05
VAL 508,R VAL 508,0.0,0.0,0.0,-0.00023000000000000575,0.00042083250825002686,2.9757352032733767e-05,0.656955,0.04077821691786166,0.0028834553707315974,-0.6565000000000003,0.040721001952302736,0.0028794096617183905,0.0,0.0,0.0,0.00022499999999988585,0.0007031180555213165,4.971795450338223e-05
ASP 509,R ASP 509,0.0,0.0,0.0,-0.00017499999999999184,0.0003799671038392489,2.686773157525459e-05,78.42466000000002,0.6656847334874902,0.04707101891813639,-78.41518,0.6650506654362981,0.04702618353626323,0.0,0.0,0.0,0.00930499999999924,0.000970553965526945,6.862852905315976e-05
LEU 510,R LEU 510,0.0,0.0,0.0,-0.00015999999999998904,0.00036660605559644217,2.592296279362967e-05,-0.5908950000000002,0.03935560919360561,0.002782861813852616,0.5905149999999995,0.039331790894903976,0.0027811776057997907,0.0,0.0,0.0,-0.0005400000000000316,0.0006232174580347114,4.4068129073018704e-05
GLU 511,R GLU 511,0.0,0.0,0.0,-0.0002000000000000024,0.00040000000000000484,2.828427124746224e-05,74.47090499999999,0.5958676413198083,0.042134204986686984,-74.46377000000001,0.5954725242186106,0.04210626598852502,0.0,0.0,0.0,0.006934999999997444,0.0008606828684296738,6.0859469271771135e-05
PRO 512,R PRO 512,0.0,0.0,0.0,-0.0001450000000000129,0.0003521008378291964,2.4897289009048964e-05,0.5055049999999999,0.07196540818337754,0.005088722813732412,-0.5051950000000001,0.07193168269267687,0.005086338061415083,0.0,0.0,0.0,0.00016500000000004177,0.0006540451054781715,4.624797292854858e-05
GLY 513,R GLY 513,0.0,0.0,0.0,-0.00014000000000000235,0.00034698703145795526,2.4535688292771006e-05,0.22919,0.08827821871786926,0.006242212708647455,-0.2290850000000001,0.08819352456388127,0.006236223927586279,0.0,0.0,0.0,-3.49999999999609e-05,0.0006586159730829148,4.657118207647057e-05
THR 514,R THR 514,0.0,0.0,0.0,-0.0002300000000000013,0.0004208325082500188,2.9757352032733198e-05,0.37835500000000005,0.12752579729215632,0.009017435604150479,-0.3780449999999999,0.1274222232383351,0.009010111812569282,0.0,0.0,0.0,8.000000000028428e-05,0.0007096477999684772,5.017967716118248e-05
MET 515,R MET 515,0.0,0.0,0.0,-0.00031000000000001914,0.00046249324319391576,3.270321085153769e-05,0.34288,0.17623040486817237,0.012461371433353545,-0.34273500000000007,0.17607031202051035,0.012450051159533416,0.0,0.0,0.0,-0.00016499999999998683,0.0007859866411079528,5.557764838494706e-05
ASP 516,R ASP 516,0.0,0.0,0.0,-0.00017000000000000126,0.0003756327994198618,2.6561249970587048e-05,74.4368,1.2597553254510756,0.08907815332623216,-74.42995,1.2590111784638573,0.089025534188146,0.0,0.0,0.0,0.006679999999998643,0.001047664068298305,7.408103670992176e-05
SER 517,R SER 517,0.0,0.0,0.0,-0.0002549999999999886,0.0004358612164439307,3.0820042180372096e-05,0.32942499999999997,0.2601915340186917,0.01839831981119472,-0.32915999999999984,0.2599443486594775,0.01838084116682368,0.0,0.0,0.0,1.0000000000012222e-05,0.000761511654539728,5.3847005487762915e-05
VAL 518,R VAL 518,0.0,0.0,0.0,-0.000360000000000002,0.00048000000000000256,3.394112549695446e-05,0.40015500000000026,0.08782938560071925,0.006210475414571669,-0.39984999999999987,0.08777555183534969,0.006206668792516707,0.0,0.0,0.0,-5.500000000003155e-05,0.0007496499182953688,5.3008254074259656e-05
ARG 519,R ARG 519,0.0,0.0,0.0,-0.00033500000000003194,0.0004719904660054505,3.3374765916785265e-05,-73.89635999999999,0.8975293646475285,0.06346491000563209,73.89028000000003,0.897009421127706,0.06342814444676205,0.0,0.0,0.0,-0.006415000000002636,0.0009288568242746522,6.568009591960079e-05
SER 520,R SER 520,0.0,0.0,0.0,-0.00026000000000000133,0.00043863424398922854,3.101612483854181e-05,0.14421999999999996,0.4083690140057151,0.028876049902990534,-0.14405500000000004,0.40803620179464467,0.028852516525859576,0.0,0.0,0.0,-9.500000000016718e-05,0.000765490039125237,5.4128319759621065e-05
GLY 521,R GLY 521,0.0,0.0,0.0,-0.0002799999999999947,0.00044899888641286454,3.174901573277449e-05,-0.8669450000000001,0.07889164705467772,0.005578481861133833,0.8660400000000001,0.07879370787061624,0.005571556515014458,0.0,0.0,0.0,-0.0011849999999998828,0.0007216474208363834,5.102817848991889e-05
PRO 522,R PRO 522,0.0,0.0,0.0,-0.0007550000000000065,0.0004300872004605607,3.041175759472005e-05,-0.34811499999999995,0.1740690718508031,0.012308542110055123,0.34778500000000007,0.17377393007870892,0.012287672435209203,0.0,0.0,0.0,-0.001084999999999825,0.0008232709153126498,5.821404469712305e-05
PHE 523,R PHE 523,0.0,0.0,0.0,-0.0010050000000000003,0.0003390796366636884,2.3976551044716475e-05,-0.2083600000000001,0.10259303290184942,0.0072544229267392304,0.20807000000000012,0.10249002439262062,0.00724713912519967,0.0,0.0,0.0,-0.0012949999999998596,0.0006767385019339798,4.785263838075426e-05
GLY 524,R GLY 524,0.0,0.0,0.0,-0.00016499999999999626,0.00037118054905934094,2.6246428328440596e-05,-0.4427099999999999,0.07947953132725491,0.005620051556703059,0.4423400000000002,0.07943031159450284,0.005616571196023341,0.0,0.0,0.0,-0.00053499999999993,0.0007607726335771432,5.3794748814354646e-05
GLN 525,R GLN 525,0.0,0.0,0.0,-0.000335000000000008,0.000471990466005417,3.33747659167829e-05,-0.13317000000000032,0.4946746719814955,0.03497878150393465,0.13305000000000003,0.4942997041269597,0.03495226727266773,0.0,0.0,0.0,-0.0004550000000002541,0.0007797275165078648,5.5135061440045685e-05
ILE 526,R ILE 526,0.0,0.0,0.0,-0.00046999999999999375,0.0004990991885387039,3.529164207004207e-05,-0.6603650000000001,0.09735939489848976,0.006884348834494107,0.6598450000000001,0.09733838387296086,0.00688286313063099,0.0,0.0,0.0,-0.0009899999999997621,0.0007210409142343149,5.098529199680319e-05
PHE 527,R PHE 527,0.0,0.0,0.0,-0.0004950000000000177,0.0004999749993749855,3.535357124817921e-05,-0.3806200000000001,0.09673781887142104,0.006840396772117778,0.38031000000000015,0.09668223156299152,0.006836466155843936,0.0,0.0,0.0,-0.0008049999999996693,0.0006978359406046744,4.9344452575725804e-05
ARG 528,R ARG 528,0.0,0.0,0.0,-0.00029500000000000083,0.0004560427611529441,3.224709289222838e-05,-73.26387499999998,0.557367149530582,0.039411809104369096,73.25888499999998,0.5571101522826446,0.03939363665469281,0.0,0.0,0.0,-0.005285000000004771,0.0007705679723400627,5.4487383860682635e-05
PRO 529,R PRO 529,0.0,0.0,0.0,-0.0001450000000000018,0.0003521008378291695,2.489728900904706e-05,0.290535,0.09240724416949134,0.006534178898300838,-0.29043000000000013,0.09236300720526561,0.006531050872562526,0.0,0.0,0.0,-3.999999999988457e-05,0.0006069596362198276,4.291852746775601e-05
ASP 530,R ASP 530,0.0,0.0,0.0,-0.00012499999999999732,0.00033071891388306674,2.3385358667336632e-05,71.13606999999998,0.5150927830059859,0.03642255998037835,-71.13188999999997,0.5147503840732287,0.036398348719655985,0.0,0.0,0.0,0.00405499999999904,0.0008136184609518767,5.7531513103763425e-05
ASN 531,R ASN 531,0.0,0.0,0.0,-0.0001850000000000107,0.00038829756630710105,2.7456784225398422e-05,-0.67655,0.08809629674395986,0.006229348882507638,0.6762300000000002,0.08798839184801423,0.006221718854143,0.0,0.0,0.0,-0.000505000000000706,0.0006782145678176978,4.795701200033977e-05
PHE 532,R PHE 532,0.0,0.0,0.0,-0.00025999999999998024,0.0004386342439891929,3.1016124838539296e-05,-0.573465,0.0498400318519169,0.003524222449704396,0.573125,0.04980511394424915,0.003521753380774725,0.0,0.0,0.0,-0.0005999999999998806,0.0007937253933194133,5.612486080161167e-05
VAL 533,R VAL 533,0.0,0.0,0.0,-0.00012499999999999344,0.0003307189138830565,2.3385358667335907e-05,0.5334599999999997,0.0837521844491251,0.005922173756316288,-0.5331899999999998,0.08366751998236915,0.005916187074459419,0.0,0.0,0.0,0.00014500000000001705,0.0007028335507074543,4.969783697506601e-05
PHE 534,R PHE 534,0.0,0.0,0.0,-0.00016000000000000237,0.0003666060555964727,2.5922962793631828e-05,-0.4038350000000001,0.04878429844734905,0.0034495708247548875,0.4036449999999999,0.04874421991375107,0.003446736844466173,0.0,0.0,0.0,-0.00035000000000017905,0.000719374728497044,5.086747487344913e-05
GLY 535,R GLY 535,0.0,0.0,0.0,-4.5000000000002815e-05,0.00020730412441629178,1.4658615214269966e-05,-0.11936499999999992,0.12549650104684199,0.008873942690540662,0.11937499999999993,0.12547822271215037,0.008872650217099739,0.0,0.0,0.0,-3.500000000000419e-05,0.0006432534492716646,4.548488760016309e-05
GLN 536,R GLN 536,0.0,0.0,0.0,-0.0001050000000000001,0.0003065534211193869,2.1676600286945386e-05,0.05551000000000002,0.48366838836128306,0.03420051972558319,-0.055439999999999906,0.4834322872957495,0.03418382485913477,0.0,0.0,0.0,-3.500000000002501e-05,0.000681010278924284,4.8154698628510335e-05
SER 537,R SER 537,0.0,0.0,0.0,-6.500000000000727e-05,0.0002465258607124486,1.743201078476227e-05,-0.3067400000000001,0.22576264615741892,0.015963829803652997,0.30650499999999997,0.22556010279967528,0.015949507825478514,0.0,0.0,0.0,-0.00030000000000002025,0.0006557438524302015,4.636809247747862e-05
GLY 538,R GLY 538,0.0,0.0,0.0,-5.5000000000005043e-05,0.0002279802623035809,1.612063894515499e-05,-0.8699150000000005,0.05084562690142427,0.0035953287575678245,0.8694800000000003,0.050750956641225024,0.003588634559271466,0.0,0.0,0.0,-0.0004900000000000332,0.0006402343321003502,4.527140377765977e-05
ALA 539,R ALA 539,0.0,0.0,0.0,-0.00014000000000001788,0.00034698703145799386,2.4535688292773733e-05,-0.29181000000000007,0.12032237489345,0.00850807672156285,0.29156999999999994,0.12017443613348064,0.008497615871525381,0.0,0.0,0.0,-0.0003800000000000823,0.0006675327707312003,4.720169488482766e-05
GLY 540,R GLY 540,0.0,0.0,0.0,-5.500000000000116e-05,0.0002279802623035648,1.612063894515385e-05,-0.09333499999999996,0.08696891844216528,0.0061496311982914866,0.09334000000000005,0.08694242002612988,0.0061477574773245525,0.0,0.0,0.0,-4.9999999999916776e-05,0.0006614378277661374,4.677071733467354e-05
ASN 541,R ASN 541,0.0,0.0,0.0,-0.0002599999999999958,0.00043863424398921916,3.1016124838541146e-05,0.3003749999999993,0.15412658555551054,0.010898395380743008,-0.30004499999999995,0.1539969252128107,0.010889227009985606,0.0,0.0,0.0,6.999999999905526e-05,0.000710703876449277,5.0254353045285e-05
ASN 542,R ASN 542,0.0,0.0,0.0,-0.00017499999999999626,0.0003799671038392585,2.6867731575255276e-05,0.10346000000000018,0.18438144809063642,0.01303773722698844,-0.10347500000000004,0.184201382663106,0.01302500467850204,0.0,0.0,0.0,-0.00019000000000016115,0.0006956292115770892,4.9188413269761136e-05
TRP 543,R TRP 543,0.0,0.0,0.0,-0.00028500000000004634,0.00045141444372114004,3.1919821428077126e-05,-0.8816499999999999,0.0943079397505871,0.00666857837173725,0.8808850000000001,0.09426792548369707,0.006665748935791035,0.0,0.0,0.0,-0.0010499999999999154,0.0007331439149310472,5.184110338333968e-05
ALA 544,R ALA 544,0.0,0.0,0.0,-6.500000000000173e-05,0.00024652586071242753,1.7432010784760778e-05,-0.23139499999999985,0.06957807826463741,0.004919913096285344,0.23125499999999982,0.06956924589932004,0.004919288553744361,0.0,0.0,0.0,-0.0002049999999999441,0.0005770398599750648,4.0802879800330415e-05
LYS 545,R LYS 545,0.0,0.0,0.0,-0.0001800000000000246,0.00038418745424602347,2.7166155414415966e-05,-70.78246500000006,0.8064192450361438,0.05702245166443934,70.77738000000001,0.8059761011355702,0.05699111665872563,0.0,0.0,0.0,-0.005265000000002828,0.0008335316430687156,5.8939587714745366e-05
GLY 546,R GLY 546,0.0,0.0,0.0,-4.999999999998561e-05,0.00021794494717697097,1.5411035007418007e-05,-0.3848350000000002,0.12623758463706353,0.008926345213747834,0.38454999999999984,0.12615866002776072,0.008920764401103783,0.0,0.0,0.0,-0.0003349999999999542,0.0006105530279999377,4.317261863727359e-05
HID 547,R HID 547,0.0,0.0,0.0,-0.00017500000000002735,0.000379967103839326,2.6867731575260046e-05,-0.759495,0.11142674712563368,0.007879060849809421,0.7589850000000001,0.11133811016448796,0.00787279327018043,0.0,0.0,0.0,-0.000685000000000171,0.0007521801645885663,5.318716950545886e-05
TYR 548,R TYR 548,0.0,0.0,0.0,-0.00015000000000000457,0.0003570714214271534,2.5248762345905966e-05,-0.19479500000000038,0.10175393346205312,0.0071950896363422515,0.19467499999999993,0.10179994781432856,0.0071983433423948385,0.0,0.0,0.0,-0.0002700000000003122,0.0006380438856381597,4.5116515822935675e-05
THR 549,R THR 549,0.0,0.0,0.0,-8.000000000000285e-05,0.0002712931993250204,1.9183326093251562e-05,-0.24989999999999982,0.08808825120298418,0.006228779976849416,0.24980500000000005,0.0880909017719763,0.00622896740038025,0.0,0.0,0.0,-0.00017499999999971206,0.0006514407110401751,4.60638144317494e-05
GLU 550,R GLU 550,0.0,0.0,0.0,-0.00011499999999998844,0.00031902194281895345,2.25582579114589e-05,68.01528499999995,0.7061331275209586,0.04993115228905349,-68.01171000000001,0.7058281914887277,0.04990959005543163,0.0,0.0,0.0,0.003460000000001173,0.0007337574531119681,5.188448708416428e-05
GLY 551,R GLY 551,0.0,0.0,0.0,-6.999999999999895e-05,0.00025514701644345765,1.8041618552668445e-05,-0.25982999999999995,0.08019844823935204,0.005670886659068416,0.2596500000000001,0.08020596922922853,0.005671418473362706,0.0,0.0,0.0,-0.00025000000000002576,0.0006224949798994026,4.401704215414512e-05
ALA 552,R ALA 552,0.0,0.0,0.0,-6.499999999999506e-05,0.0002465258607124022,1.743201078475899e-05,-0.11918000000000002,0.10902168408165411,0.00770899721105151,0.11914000000000001,0.10897922003758334,0.007705994549699606,0.0,0.0,0.0,-0.00010499999999987075,0.0006434088902091214,4.5495878934258055e-05
GLU 553,R GLU 553,0.0,0.0,0.0,-6.0000000000000056e-05,0.00023748684174075858,1.679285562374668e-05,65.40908999999994,0.7812826709393366,0.05524502746447429,-65.40663999999998,0.780966676884573,0.05522268331058049,0.0,0.0,0.0,0.002390000000000043,0.0006766830868290175,4.784871994110436e-05
LEU 554,R LEU 554,0.0,0.0,0.0,-0.00011500000000000288,0.00031902194281899346,2.255825791146173e-05,-0.29504500000000006,0.10093841179154733,0.007137423546000329,0.29495,0.10095685959854335,0.007138728002942819,0.0,0.0,0.0,-0.00021000000000012453,0.0006131068422384035,4.335320057386459e-05
VAL 555,R VAL 555,0.0,0.0,0.0,-9.500000000000286e-05,0.0002932149382279238,2.0733427116615957e-05,0.13333,0.06801287451652063,0.004809236477862147,-0.13322000000000003,0.06795470255986688,0.004805123099359671,0.0,0.0,0.0,1.5000000000004732e-05,0.0006962578545337988,4.923286503952459e-05
ASP 556,R ASP 556,0.0,0.0,0.0,-9.49999999999962e-05,0.0002932149382279033,2.0733427116614503e-05,67.55047000000002,0.9248741206772478,0.06539847624748273,-67.54746999999999,0.9245893299744348,0.06537833850376493,0.0,0.0,0.0,0.002904999999998239,0.0007252413391415114,5.128230689037754e-05
SER 557,R SER 557,0.0,0.0,0.0,-8.00000000000023e-05,0.0002712931993250185,1.9183326093251427e-05,0.11626500000000005,0.20156851136772327,0.014253046126179482,-0.11628999999999999,0.2014544759989215,0.014244982607921997,0.0,0.0,0.0,-0.00010500000000002508,0.0006434088902091384,4.549587893425926e-05
VAL 558,R VAL 558,0.0,0.0,0.0,-0.00017000000000000793,0.0003756327994198765,2.656124997058809e-05,0.05222500000000018,0.07699859982493185,0.005444623207807862,-0.052224999999999994,0.07688448721946443,0.005436554228093375,0.0,0.0,0.0,-0.0001699999999998101,0.0007287660804400863,5.1531543737792596e-05
LEU 559,R LEU 559,0.0,0.0,0.0,-0.00011999999999999789,0.0003249615361854327,2.2978250586151712e-05,0.29783000000000004,0.07322773449998249,0.005177982763586571,-0.2977600000000002,0.07325559637324576,0.005179952895538673,0.0,0.0,0.0,-4.9999999999983394e-05,0.0006910137480540752,4.88620507142169e-05
ASP 560,R ASP 560,0.0,0.0,0.0,-7.000000000001116e-05,0.0002551470164435022,1.8041618552671596e-05,68.33735999999999,0.6201575206367962,0.04385175882461149,-68.33430000000001,0.6199239711441569,0.043835244381612695,0.0,0.0,0.0,0.00299000000000035,0.0006927481504851552,4.898469148624921e-05
VAL 561,R VAL 561,0.0,0.0,0.0,-0.00016500000000000848,0.00037118054905936837,2.6246428328442534e-05,0.0015300000000000402,0.07286740766625374,0.005152503808829264,-0.0016149999999999992,0.07286059823388771,0.005152022309249059,0.0,0.0,0.0,-0.00024999999999999903,0.0007053367989831253,4.987484335813806e-05
VAL 562,R VAL 562,0.0,0.0,0.0,-0.00013000000000000178,0.0003363034344160094,2.378024390118856e-05,0.1924850000000002,0.06089860240596592,0.004306181472604189,-0.19238500000000014,0.06084674826973039,0.004302514831467719,0.0,0.0,0.0,-3.000000000001335e-05,0.0007064700984473373,4.9954979731763995e-05
ARG 563,R ARG 563,0.0,0.0,0.0,-0.0001350000000000001,0.00034172357249683585,2.416350554038054e-05,-69.17218499999998,0.6698118696908525,0.04736285151776419,69.16889999999998,0.6695250480785636,0.04734257016706016,0.0,0.0,0.0,-0.0034200000000026874,0.0007304792947051663,5.1652686280238956e-05
LYS 564,R LYS 564,0.0,0.0,0.0,-0.00016000000000000682,0.0003666060555964828,2.592296279363254e-05,-71.79818000000004,0.5629082319482993,0.03980362279963724,71.79377999999996,0.5626704022834413,0.0397868057027584,0.0,0.0,0.0,-0.00456000000000202,0.0006974238309669445,4.931531202378269e-05
GLU 565,R GLU 565,0.0,0.0,0.0,-0.00014499999999998848,0.0003521008378291371,2.489728900904477e-05,76.27278999999996,0.6130612986519498,0.043349980155982494,-76.26638500000001,0.6127915687835646,0.043330907374080116,0.0,0.0,0.0,0.006260000000001327,0.0007696752561951982,5.4424259296711794e-05
SER 566,R SER 566,0.0,0.0,0.0,-0.00010000000000000898,0.0003000000000000269,2.1213203435598328e-05,0.04811000000000003,0.23707359173893652,0.01676363443588531,-0.04813499999999995,0.23696950600235453,0.016756274462869116,0.0,0.0,0.0,-0.00012499999999993517,0.0006703543838896343,4.7401213064649056e-05
GLU 567,R GLU 567,0.0,0.0,0.0,-0.00012999999999999955,0.00033630343441600364,2.3780243901188152e-05,70.39614500000005,0.6857163290806745,0.04848746662632911,-70.39261999999994,0.6854980493101176,0.048472031915733446,0.0,0.0,0.0,0.003394999999999584,0.0007134248383677739,5.044675410767695e-05
SER 568,R SER 568,0.0,0.0,0.0,-0.00010500000000000342,0.00030655342111939667,2.1676600286946077e-05,0.410755,0.11018981339034958,0.007791596426599642,-0.41061499999999995,0.11010311882503587,0.007785466195097108,0.0,0.0,0.0,3.5000000000047214e-05,0.0006810102789238848,4.8154698628482105e-05
CYS 569,R CYS 569,0.0,0.0,0.0,-0.00012499999999999735,0.0003307189138830668,2.3385358667336635e-05,-0.056845000000000034,0.2845233399477098,0.02011883830828709,0.05681499999999997,0.284407666519382,0.02011065896172972,0.0,0.0,0.0,-0.00015499999999998737,0.0006789513973768398,4.800911371812457e-05
ASP 570,R ASP 570,0.0,0.0,0.0,-0.00014500000000000014,0.00035210083782916536,2.489728900904677e-05,76.49067499999995,0.7584999930014767,0.0536340488581293,-76.48467999999997,0.7580969513226546,0.05360554950770971,0.0,0.0,0.0,0.005850000000002211,0.0007921489758891546,5.601339125612002e-05
CYM 571,R CYM 571,0.0,0.0,0.0,-0.00022999999999999797,0.0004208325082500127,2.9757352032732768e-05,80.39896500000002,0.8105761862855635,0.05731639179908521,-80.390735,0.8100173731292271,0.057276877741859036,0.0,0.0,0.0,0.008000000000003383,0.0008602325267094438,6.0827625303348555e-05
LEU 572,R LEU 572,0.0,0.0,0.0,-0.00031000000000000027,0.00046249324319388757,3.2703210851535696e-05,-0.1474349999999998,0.06325461070151307,0.004472776416835505,0.14732000000000003,0.06319412630933358,0.004468499524448898,0.0,0.0,0.0,-0.00042499999999984884,0.0007378177281686126,5.2171591886767875e-05
GLN 573,R GLN 573,0.0,0.0,0.0,-0.0003700000000000125,0.00048280430818294876,3.413942003022428e-05,-1.4883899999999999,0.132611907082281,0.009377077876396123,1.4871199999999993,0.13253582760900462,0.00937169824524984,0.0,0.0,0.0,-0.0016399999999997306,0.0007939773296507965,5.614267539044651e-05
GLY 574,R GLY 574,0.0,0.0,0.0,-0.0001949999999999985,0.0003962007067131477,2.801562064277692e-05,-0.36828000000000033,0.1593856066274486,0.011270264326980044,0.3680150000000003,0.1591682907334236,0.011254897772747572,0.0,0.0,0.0,-0.0004600000000000802,0.0007405403432629471,5.236410984634435e-05
PHE 575,R PHE 575,0.0,0.0,0.0,-0.00038999999999999257,0.0004877499359302786,3.4489128721960406e-05,0.6128100000000001,0.10537734054339994,0.00745130320816422,-0.6122350000000002,0.10521710780571655,0.0074399730426258194,0.0,0.0,0.0,0.00018500000000001293,0.0008430747297840178,5.9614385847729515e-05
GLN 576,R GLN 576,0.0,0.0,0.0,-0.0005999999999999784,0.0004898979485566164,3.4641016151376185e-05,-1.1975350000000007,0.25192824132081443,0.017814016781034885,1.1965000000000003,0.2516616577867966,0.01779516647856922,0.0,0.0,0.0,-0.0016350000000000975,0.0008317301244994329,5.8812201115068045e-05
LEU 577,R LEU 577,0.0,0.0,0.0,-0.0004600000000000182,0.0004983974317751037,3.524202037341355e-05,0.9561350000000003,0.07247031650958867,0.005124425223866556,-0.9549099999999997,0.07235953219859922,0.005116591590111584,0.0,0.0,0.0,0.0007650000000001778,0.0007614295765203265,5.3841201695352404e-05
THR 578,R THR 578,0.0,0.0,0.0,-0.0005249999999999999,0.0004993746088859535,3.5311117229563765e-05,-0.8213299999999996,0.28755759614379917,0.0203333926214983,0.82065,0.2871601948390471,0.02030529210575404,0.0,0.0,0.0,-0.001204999999999997,0.0008443784696448138,5.970657417737672e-05
HID 579,R HID 579,0.0,0.0,0.0,-0.0005200000000000094,0.0004995998398718804,3.5327043465311986e-05,0.8136899999999995,0.18044800885573792,0.012759601071350246,-0.8127950000000002,0.1802381285272346,0.01274476029099801,0.0,0.0,0.0,0.00037499999999972554,0.0007512489600661797,5.312132340221375e-05
SER 580,R SER 580,0.0,0.0,0.0,-0.0003649999999999842,0.00048143016108256014,3.4042253156921015e-05,-0.5085450000000002,0.13755023800415517,0.009726270604656168,0.5077400000000001,0.13732568004564855,0.009710391959133223,0.0,0.0,0.0,-0.001170000000000072,0.0007490660852021351,5.296697084032899e-05
LEU 581,R LEU 581,0.0,0.0,0.0,-0.0005449999999999688,0.0004979708826828838,3.521185879785179e-05,-0.9714100000000008,0.10456319572391988,0.007393734475891995,0.9700499999999996,0.1043709609996984,0.007380141428184342,0.0,0.0,0.0,-0.0019050000000000833,0.0007974804072830228,5.6390380385323514e-05
GLY 582,R GLY 582,0.0,0.0,0.0,-0.00022000000000000353,0.0004142463035441663,2.9291637031754093e-05,-0.7555449999999999,0.10205252556894437,0.007216203286701409,0.7546050000000001,0.10184914813094863,0.007201822330146696,0.0,0.0,0.0,-0.0011599999999999798,0.0007512655988397388,5.312249994117518e-05
GLY 583,R GLY 583,0.0,0.0,0.0,-0.00015499999999998737,0.00036190468358392197,2.55905255905363e-05,0.13915500000000003,0.09403776355805134,0.00664947402995153,-0.13906500000000002,0.0939337041481916,0.006642115918515721,0.0,0.0,0.0,-6.49999999999351e-05,0.0007076545767532783,5.003873499599393e-05
GLY 584,R GLY 584,0.0,0.0,0.0,-9.499999999999175e-05,0.00029321493822788956,2.0733427116613534e-05,0.11084000000000001,0.1103569861857417,0.00780341732832481,-0.11080499999999993,0.11026820473282416,0.007797139531584651,0.0,0.0,0.0,-5.999999999999783e-05,0.000629603049547885,4.451965857910393e-05
THR 585,R THR 585,0.0,0.0,0.0,-0.00019999999999999296,0.000399999999999986,2.828427124746091e-05,-0.6927300000000003,0.06726772703161359,0.0047565465939059595,0.6921100000000001,0.06720221648129948,0.0047519142984693225,0.0,0.0,0.0,-0.0008199999999999141,0.0007263607918931687,5.136146415356902e-05
GLY 586,R GLY 586,0.0,0.0,0.0,-0.000150000000000009,0.00035707142142716404,2.5248762345906718e-05,-0.44533999999999985,0.11222038317525093,0.007935179393057268,0.4448550000000002,0.11215263695071825,0.007930389011580583,0.0,0.0,0.0,-0.00063500000000007,0.0006868587918925578,4.8568250946482723e-05
SER 587,R SER 587,0.0,0.0,0.0,-0.0002149999999999963,0.0004108223460329224,2.9049526674284577e-05,-0.3427249999999999,0.15136181610630886,0.010702896658148218,0.34220999999999996,0.1511822274607701,0.010690197823239761,0.0,0.0,0.0,-0.0007300000000000306,0.0007260165287375465,5.1337121072383706e-05
GLY 588,R GLY 588,0.0,0.0,0.0,-0.00011500000000000065,0.0003190219428189873,2.255825791146129e-05,0.06938499999999992,0.09150118455517393,0.0064701108085565276,-0.06947000000000002,0.0914332494227346,0.006465307069273662,0.0,0.0,0.0,-0.0002000000000001301,0.0006324555320336932,4.472135954999702e-05
MET 589,R MET 589,0.0,0.0,0.0,-0.00017999999999998906,0.00038418745424594763,2.7166155414410603e-05,-0.3111699999999998,0.14867236158748573,0.010512723505352954,0.31092,0.14857437060273881,0.010505794496371986,0.0,0.0,0.0,-0.00042999999999992713,0.0006964912059745328,4.924936547813886e-05
GLY 590,R GLY 590,0.0,0.0,0.0,-8.000000000000673e-05,0.00027129319932503356,1.918332609325249e-05,-0.47516499999999967,0.10079413561810208,0.00712722167993965,0.47466000000000014,0.10066456377494441,0.007118059567044887,0.0,0.0,0.0,-0.0005850000000000182,0.0005768665356909894,4.079062392266901e-05
THR 591,R THR 591,0.0,0.0,0.0,-0.0002100000000000124,0.00040730823708835014,2.8801041647831042e-05,-0.6496800000000001,0.08974735427855116,0.006346096280391503,0.64912,0.08961610123186543,0.006336815288455216,0.0,0.0,0.0,-0.0007700000000002387,0.0006907242575730486,4.884158064599461e-05
LEU 592,R LEU 592,0.0,0.0,0.0,-0.0001699999999999946,0.0003756327994198471,2.656124997058601e-05,-0.033024999999999985,0.07763043459236833,0.005489300672672238,0.032944999999999995,0.07755721742687775,0.005484123437250473,0.0,0.0,0.0,-0.00024999999999998136,0.0006461423991659435,4.5689167206238366e-05
LEU 593,R LEU 593,0.0,0.0,0.0,-0.0002249999999999952,0.0004175823272122428,2.9527529527543667e-05,-0.43530500000000016,0.089667563672713,0.0063404542325451885,0.4349699999999999,0.0896290081391067,0.00633772794461866,0.0,0.0,0.0,-0.0005600000000001437,0.0006829348431582671,4.8290785870578194e-05
ILE 594,R ILE 594,0.0,0.0,0.0,-0.00029999999999996696,0.00045825756949553363,3.240370349203574e-05,-0.4148450000000002,0.09124884095154157,0.0064522674212247775,0.414475,0.09123551597376955,0.006451325203010603,0.0,0.0,0.0,-0.0006699999999998951,0.0007078841713162038,5.005496978323074e-05
SER 595,R SER 595,0.0,0.0,0.0,-0.00012000000000000067,0.0003249615361854402,2.297825058615224e-05,-0.13802000000000011,0.24103503811686808,0.017043750995599537,0.13788999999999996,0.24091904843743683,0.01703554928671219,0.0,0.0,0.0,-0.0002500000000000013,0.0006689544080130342,4.73022198210649e-05
LYS 596,R LYS 596,0.0,0.0,0.0,-0.0001300000000000101,0.00033630343441603096,2.3780243901190083e-05,-71.49572999999997,0.9260855344418341,0.06548413613625889,71.49130500000003,0.9256430046024602,0.06545284455122902,0.0,0.0,0.0,-0.0045549999999997225,0.0008288395502163387,5.8607806647358104e-05
ILE 597,R ILE 597,0.0,0.0,0.0,-0.0002600000000000047,0.0004386342439892341,3.10161248385422e-05,-0.4983250000000003,0.10223198802233935,0.0072288931984778055,0.4980100000000002,0.1021740177344498,0.0072247940801104015,0.0,0.0,0.0,-0.0005749999999998323,0.0007310095758608531,5.169018282035111e-05
ARG 598,R ARG 598,0.0,0.0,0.0,-0.0002749999999999875,0.0004465142774872735,3.1573327350786286e-05,-82.278315,1.1686285747726048,0.08263451899100792,82.26819499999999,1.1675947957130615,0.08256141977268273,0.0,0.0,0.0,-0.010395000000003023,0.0013224881852081283,9.351403637997583e-05
GLU 599,R GLU 599,0.0,0.0,0.0,-0.00013500000000000678,0.00034172357249685276,2.4163505540381735e-05,71.38898999999999,1.0027561318197218,0.07090556606861168,-71.38496499999995,1.002307220258391,0.07087382322769467,0.0,0.0,0.0,0.0038900000000029423,0.0007667463726674842,5.4217155956336576e-05
GLU 600,R GLU 600,0.0,0.0,0.0,-9.499999999999342e-05,0.00029321493822789476,2.0733427116613903e-05,70.53134500000002,0.684593336205748,0.048408059038620645,-70.52774000000004,0.6843200073011735,0.048388731766428744,0.0,0.0,0.0,0.00351000000000127,0.0006927481504826035,4.8984691486068773e-05
TYR 601,R TYR 601,0.0,0.0,0.0,-0.00021500000000000463,0.00041082234603293834,2.9049526674285702e-05,0.47250000000000014,0.149668633988554,0.010583170602423394,-0.4722649999999999,0.14953462734430487,0.01057369490173613,0.0,0.0,0.0,2.000000000020208e-05,0.0007138627319028373,5.0477717856485055e-05
PRO 602,R PRO 602,0.0,0.0,0.0,-0.00011999999999999233,0.00032496153618541776,2.297825058615065e-05,0.7731850000000005,0.09020632336482311,0.006378550295717292,-0.7727550000000002,0.090098584755807,0.006370932025614202,0.0,0.0,0.0,0.0003099999999999081,0.0006811020481540817,4.816118769297976e-05
ASP 603,R ASP 603,0.0,0.0,0.0,-0.000130000000000004,0.0003363034344160151,2.3780243901188962e-05,78.652265,1.1447694679586062,0.08094742536888466,-78.64511500000002,1.1440115348075337,0.08089383140180371,0.0,0.0,0.0,0.007019999999998277,0.0010146920715168957,7.174956445858222e-05
ARG 604,R ARG 604,0.0,0.0,0.0,-0.0003300000000000347,0.00047021271782039933,3.324906013709609e-05,-80.57016499999995,0.8465017765962044,0.0598567146517636,80.56181999999998,0.8458917292433188,0.05981357778975657,0.0,0.0,0.0,-0.008674999999997794,0.0009588404455360018,6.780025811144374e-05
ILE 605,R ILE 605,0.0,0.0,0.0,-0.0004149999999999865,0.0004927220311696887,3.484070894800963e-05,-0.6162200000000005,0.1887995805080061,0.013350146366238663,0.615805,0.1885589217592203,0.013333129222916832,0.0,0.0,0.0,-0.0008300000000000463,0.0007944180259788813,5.617383732664979e-05
MET 606,R MET 606,0.0,0.0,0.0,-0.0004099999999999371,0.0004918333050942419,3.4777866524553055e-05,0.052169999999999966,0.16346590194899982,0.011558784776091305,-0.051955000000000015,0.16330405069991374,0.011547340164514077,0.0,0.0,0.0,-0.00019500000000002016,0.0007790860029546447,5.508969958167518e-05
ASN 607,R ASN 607,0.0,0.0,0.0,-0.0004999999999999871,0.000499999999999986,3.535533905932639e-05,-1.4662400000000004,0.19287675443141694,0.01363844609917074,1.4653800000000001,0.19274321155361077,0.013629003191723148,0.0,0.0,0.0,-0.0013599999999996015,0.0007683749084911172,5.433231082876619e-05
THR 608,R THR 608,0.0,0.0,0.0,-0.0005550000000000077,0.000496965793591476,3.514078826662867e-05,0.7237700000000004,0.14460898001161668,0.010225399038668405,-0.7221299999999996,0.14438456669603128,0.010209530620944506,0.0,0.0,0.0,0.0010850000000001403,0.0007535084604701855,5.3281094207990374e-05
PHE 609,R PHE 609,0.0,0.0,0.0,-0.0014499999999999802,0.0004974937185532229,3.517811819866956e-05,-1.0889249999999997,0.09911432477195278,0.007008441115897362,1.0857999999999999,0.09894518684605098,0.006996481258461263,0.0,0.0,0.0,-0.004575000000000138,0.000885649479196002,6.262487524938271e-05
SER 610,R SER 610,0.0,0.0,0.0,-0.000580000000000016,0.0004935585071701349,3.4899856733231164e-05,0.8909900000000005,0.24660762336148356,0.017437792277120306,-0.8892899999999999,0.24624533680863978,0.017412174749295455,0.0,0.0,0.0,0.0011199999999998555,0.0008806815542521994,6.227358990776385e-05
VAL 611,R VAL 611,0.0,0.0,0.0,-0.0009450000000000491,0.0002489477856900966,1.7603266742284267e-05,-1.0320200000000004,0.09662354578465723,0.006832316444661998,1.0311700000000004,0.09650000569947653,0.006823580841464034,0.0,0.0,0.0,-0.0017950000000001092,0.0006949640278457376,4.914137767704377e-05
VAL 612,R VAL 612,0.0,0.0,0.0,-0.0009750000000000058,0.00029047375096553354,2.0539595906442122e-05,0.6609900000000002,0.16500860553316452,0.01166787039266367,-0.6586649999999995,0.16485361013638805,0.011656910563052335,0.0,0.0,0.0,0.0013499999999997958,0.000739932429347489,5.232112384114454e-05
PRO 613,R PRO 613,0.0,0.0,0.0,-0.0008200000000000118,0.00038418745424597474,2.7166155414412517e-05,1.0732149999999998,0.2907982441057719,0.020562541036433225,-1.0717750000000006,0.290251467481216,0.02052387809053145,0.0,0.0,0.0,0.0006199999999998073,0.000930376267968839,6.578753681357985e-05
SER 614,R SER 614,0.0,0.0,0.0,-0.00110499999999998,0.0003521008378291674,2.4897289009046914e-05,-0.43216,0.4882138306111371,0.03452193102941955,0.43208500000000016,0.48686079917672553,0.03442625725917645,0.0,0.0,0.0,-0.0011799999999999478,0.001489160837518626,0.0001052995726486859
PRO 615,R PRO 615,0.0,0.0,0.0,-0.00122000000000001,0.0004142463035441473,2.9291637031752748e-05,-0.41616499999999995,0.1890531347928406,0.013368075361659201,0.41524000000000005,0.18854941633428574,0.013332457087873903,0.0,0.0,0.0,-0.0021450000000000635,0.0009767164378672105,6.906428165122737e-05
LYS 616,R LYS 616,0.0,0.0,0.0,-0.0036450000000000054,0.0007609040675406988,5.380404259904549e-05,-119.34343000000003,4.176757516913839,0.29534135635816616,119.25728500000002,4.168390735497024,0.2947497355705126,0.0,0.0,0.0,-0.08978999999999907,0.009505046028295853,0.0006721082502098258
VAL 617,R VAL 617,0.0,0.0,0.0,-0.0018349999999999842,0.00042163372730367023,2.981400677533848e-05,-0.356085,0.14289029979323328,0.010103869994957397,0.35562000000000027,0.14259837165970618,0.010083227558673783,0.0,0.0,0.0,-0.0023000000000001197,0.0007937253933193851,5.612486080160968e-05
SER 618,R SER 618,0.0,0.0,0.0,-0.000739999999999994,0.00043863424398922214,3.1016124838541356e-05,1.0454099999999995,0.5642631672367078,0.0398994311926875,-1.043090000000001,0.5632401636069639,0.039827093912310464,0.0,0.0,0.0,0.0015799999999999363,0.0012898061869909795,9.120307012376857e-05
ASP 619,R ASP 619,0.0,0.0,0.0,-0.0006800000000000011,0.00046647615158762403,3.2984845004941285e-05,92.41460999999993,1.2604439090700854,0.08912684354087375,-92.38644000000001,1.2581320305887387,0.0889633690457298,0.0,0.0,0.0,0.0274899999999991,0.0025298023638199827,0.0001788840406518867
THR 620,R THR 620,0.0,0.0,0.0,-0.0004200000000000109,0.0004935585071701353,3.4899856733231185e-05,0.7534000000000001,0.12375398983467248,0.008750728541098797,-0.7521799999999998,0.12359056436476262,0.008739172615299612,0.0,0.0,0.0,0.0008000000000000018,0.0008185352771871865,5.787918451394699e-05
VAL 621,R VAL 621,0.0,0.0,0.0,-0.0003650000000000042,0.00048143016108258675,3.40422531569229e-05,0.8524749999999998,0.1533707904882815,0.010844952599020508,-0.8514200000000001,0.15309276142260891,0.010825292975250105,0.0,0.0,0.0,0.0006899999999999351,0.0008086408349817913,5.7179541795997656e-05
VAL 622,R VAL 622,0.0,0.0,0.0,-0.0002700000000000091,0.0004439594576084774,3.1392674304685595e-05,0.053139999999999896,0.08407574204251773,0.00594505273315552,-0.05318,0.08396938489711593,0.005937532147281394,0.0,0.0,0.0,-0.0003100000000001368,0.0007509327533141586,5.309896420835264e-05
GLU 623,R GLU 623,0.0,0.0,0.0,-0.0005599999999999944,0.0004963869458396279,3.5099857549568036e-05,93.20361999999997,1.3125428662002152,0.09281079612881994,-93.17509000000001,1.3101046530328642,0.09263838842235872,0.0,0.0,0.0,0.027970000000001674,0.0025901930429963788,0.0001831543065284958
PRO 624,R PRO 624,0.0,0.0,0.0,-0.0003950000000000209,0.0004888506929523827,3.456696399743726e-05,-0.18167499999999984,0.08951820694696731,0.006329893117186129,0.18113999999999994,0.08937125041085656,0.006319501720863769,0.0,0.0,0.0,-0.000929999999999822,0.0007383088784513682,5.220632145631969e-05
TYR 625,R TYR 625,0.0,0.0,0.0,-0.0003299999999999681,0.0004702127178203045,3.3249060137089386e-05,0.13426499999999997,0.15538720917437165,0.01098753493168507,-0.1343450000000001,0.15525261986517325,0.01097801803036413,0.0,0.0,0.0,-0.00041000000000003035,0.0007758221445666529,5.485890994177703e-05
ASN 626,R ASN 626,0.0,0.0,0.0,-0.00031000000000001025,0.0004624932431939025,3.270321085153675e-05,-1.1928699999999992,0.11550196145521471,0.008167222018532955,1.1915699999999998,0.11536938545385825,0.00815784747957478,0.0,0.0,0.0,-0.0016099999999996584,0.0007860661549765625,5.558327086451629e-05
ALA 627,R ALA 627,0.0,0.0,0.0,-0.00024500000000003295,0.0004300872004606157,3.0411757594723938e-05,-0.3014899999999999,0.19154451153713592,0.01354424230069737,0.30101,0.19134850378301868,0.013530382459487225,0.0,0.0,0.0,-0.0007250000000000911,0.0006851094803023,4.844455593769478e-05
THR 628,R THR 628,0.0,0.0,0.0,-0.00026000000000000914,0.00043863424398924165,3.101612483854274e-05,0.4262850000000002,0.12912464433639292,0.009130491162856457,-0.42602999999999985,0.12902875299715222,0.009123710621233039,0.0,0.0,0.0,-4.999999999995009e-06,0.0007106159300212611,5.0248134293721885e-05
LEU 629,R LEU 629,0.0,0.0,0.0,-0.00018999999999999906,0.0003923009049186587,2.7739863013360258e-05,-0.15002999999999986,0.11834157806958633,0.00836801323493217,0.149745,0.11818244359886955,0.008356760728595734,0.0,0.0,0.0,-0.0004749999999999921,0.0007806247497998912,5.5198505414555506e-05
SER 630,R SER 630,0.0,0.0,0.0,-0.0002049999999999863,0.0004037016224886621,2.8546015483774457e-05,-0.4478999999999998,0.33448545558813225,0.02365169338546401,0.4473199999999998,0.3340705877505537,0.02362235779933921,0.0,0.0,0.0,-0.0007849999999999857,0.0008824822944399652,6.240092146755628e-05
VAL 631,R VAL 631,0.0,0.0,0.0,-0.0002749999999999825,0.0004465142774872654,3.157332735078571e-05,-0.027369999999999842,0.10483412183063309,0.007412891844617734,0.027230000000000035,0.10474763529550439,0.00740677632307065,0.0,0.0,0.0,-0.0004149999999998244,0.0007501833109313387,5.304597062925258e-05
HID 632,R HID 632,0.0,0.0,0.0,-0.00018999999999997909,0.0003923009049186175,2.7739863013357344e-05,-0.4421850000000002,0.20904683871084953,0.014781843723805217,0.44187499999999985,0.20895951611496444,0.0147756690838351,0.0,0.0,0.0,-0.0005000000000000248,0.0007000000000000304,4.949747468306047e-05
GLN 633,R GLN 633,0.0,0.0,0.0,-0.000285000000000013,0.0004514144437210873,3.191982142807339e-05,0.03520999999999948,0.6306659860020988,0.04459481953657843,-0.035370000000000054,0.630170899915253,0.04455981166365045,0.0,0.0,0.0,-0.00044500000000070373,0.0008642771546213448,6.111362368573672e-05
LEU 634,R LEU 634,0.0,0.0,0.0,-0.00036999999999996313,0.0004828043081828841,3.4139420030219705e-05,-0.24106499999999983,0.25042949262217484,0.01770803924422463,0.24082999999999996,0.25016668663113406,0.017689456054384493,0.0,0.0,0.0,-0.0006050000000000777,0.0007867496425167449,5.563160073196824e-05
VAL 635,R VAL 635,0.0,0.0,0.0,-0.00032500000000001527,0.0004683748498799019,3.311910324873098e-05,0.1139150000000001,0.11258742281001037,0.00796113301452753,-0.11393000000000007,0.11250095599593815,0.007955018887469724,0.0,0.0,0.0,-0.0003399999999999448,0.0007709734106957496,5.451605268174857e-05
GLU 636,R GLU 636,0.0,0.0,0.0,-0.0002649999999999969,0.0004413332074521422,3.120697037522191e-05,82.85178000000003,1.6651092191202903,0.1177410020256194,-82.84119999999993,1.6637867531647315,0.11764748956111301,0.0,0.0,0.0,0.010314999999997241,0.0015861194784804313,0.00011215558390055832
ASN 637,R ASN 637,0.0,0.0,0.0,-0.00021499999999998297,0.000410822346032897,2.9049526674282778e-05,-0.6462150000000009,0.2712157789934046,0.019177851649102837,0.6456100000000004,0.2710488293647465,0.019166046527648764,0.0,0.0,0.0,-0.0008200000000007179,0.0007332121111929366,5.184592558726303e-05
THR 638,R THR 638,0.0,0.0,0.0,-0.0003800000000000159,0.00048538644398048376,3.4322004603462435e-05,-0.33137,0.20160918406659928,0.01425592212029792,0.33116,0.20133316765997591,0.014236404813013708,0.0,0.0,0.0,-0.0005899999999999773,0.0008011866199584013,5.665244919685149e-05
ASP 639,R ASP 639,0.0,0.0,0.0,-0.000399999999999982,0.0004898979485566135,3.4641016151375975e-05,87.08483499999998,1.3496166225166424,0.09543230657836027,-87.07076000000006,1.3481802113924408,0.0953307369737108,0.0,0.0,0.0,0.013674999999996657,0.0015904008928532179,0.00011245832561416501
GLU 640,R GLU 640,0.0,0.0,0.0,-0.0007049999999999968,0.00045604276115293905,3.224709289222802e-05,96.44395499999997,1.3868559488939118,0.0980655245991789,-96.41834000000004,1.384513479309984,0.09789988698642704,0.0,0.0,0.0,0.024909999999999856,0.0025380898329274253,0.00017947005321236137
THR 641,R THR 641,0.0,0.0,0.0,-0.0005650000000000399,0.0004957569969249384,3.5055313434630236e-05,0.5203650000000003,0.26137433266294574,0.018481956305407745,-0.5190349999999997,0.2609730134994811,0.018453578755217147,0.0,0.0,0.0,0.0007650000000003642,0.0008658954902297343,6.12280572940295e-05
TYR 642,R TYR 642,0.0,0.0,0.0,-0.001685000000000052,0.0004645158770161455,3.284623266069328e-05,-0.47773499999999997,0.1866685693281016,0.013199461120629181,0.4766599999999999,0.18645845220852864,0.013184603596619838,0.0,0.0,0.0,-0.0027599999999998372,0.0008321057625087681,5.883876273343528e-05
CYS 643,R CYS 643,0.0,0.0,0.0,-0.0010600000000000143,0.00029393876913401184,2.078460969082868e-05,0.4980699999999998,0.1655536924988391,0.011706413861640159,-0.49586500000000017,0.1651183114466711,0.011675627772201347,0.0,0.0,0.0,0.0011449999999999872,0.000929502555133352,6.572575598650159e-05
ILE 644,R ILE 644,0.0,0.0,0.0,-0.0019200000000000616,0.0003919183588453043,2.771281292110174e-05,-0.8922550000000001,0.14205808662304123,0.010045023637353842,0.8927299999999996,0.14181254211105968,0.010027661018403312,0.0,0.0,0.0,-0.0014450000000000253,0.0010662902981835587,7.539811005590201e-05
ASP 645,R ASP 645,0.0,0.0,0.0,-0.002129999999999974,0.00040385641012616634,2.855696062258677e-05,111.44804500000002,2.109483212299168,0.1491629884215923,-111.38673999999992,2.1038640598699376,0.14876565434286934,0.0,0.0,0.0,0.05917500000000132,0.00580554691652704,0.0004105141593172921
ASN 646,R ASN 646,0.0,0.0,0.0,-0.002120000000000044,0.0004422668877498568,3.127299154221933e-05,1.936749999999999,0.1931005890721335,0.013654273598402253,-1.9320899999999992,0.19281273790909875,0.013633919447466822,0.0,0.0,0.0,0.0025400000000000843,0.0011909659944763298,8.421401308567931e-05
GLU 647,R GLU 647,0.0,0.0,0.0,-0.004409999999999995,0.0008011866199581642,5.6652449196834716e-05,120.2439950000001,3.354492704560764,0.2371984538835718,-120.12384000000006,3.3319384559723666,0.2356036276714295,0.0,0.0,0.0,0.1157450000000015,0.02262432264179326,0.0015997811959764358
ALA 648,R ALA 648,0.0,0.0,0.0,-0.003729999999999989,0.000589151932866225,4.165933268788693e-05,1.5908099999999996,0.12990255540212642,0.009185497781830476,-1.581574999999999,0.12853106385230056,0.009088518684308286,0.0,0.0,0.0,0.00550500000000014,0.002764050469872117,0.00019544788307884368
LEU 649,R LEU 649,0.0,0.0,0.0,-0.004805000000000001,0.000580495478018626,4.1047228895509685e-05,1.7664199999999994,0.22418760804290977,0.01585245779051333,-1.7643950000000004,0.22472992452052143,0.015890805356400167,0.0,0.0,0.0,-0.002779999999999885,0.003008587708543705,0.000212739277050575
TYR 650,R TYR 650,0.0,0.0,0.0,-0.006434999999999974,0.0007847133234500226,5.5487611229894355e-05,1.16836,0.2555267508500814,0.018068469830065798,-1.1582049999999997,0.2547371448670191,0.01801263625555691,0.0,0.0,0.0,0.003720000000000126,0.003538587288735436,0.00025021590676853464
ASP 651,R ASP 651,0.0,0.0,0.0,-0.013805000000000003,0.002158002548654683,0.00015259382359715786,139.98011499999993,2.974245818993835,0.21031093875262777,-139.71252,2.9431528807721192,0.20811233600626877,0.0,0.0,0.0,0.2537899999999966,0.0343228189401731,0.0024269898022034465
ILE 652,R ILE 652,0.0,0.0,0.0,-0.016065000000000024,0.0018922935818735187,0.00013380536237385463,1.824335,0.25781969043306435,0.018230605142863624,-1.81224,0.25657572449474075,0.018142643467808254,0.0,0.0,0.0,-0.003970000000000193,0.00977543349422417,0.0006912275312804018
CYS 653,R CYS 653,0.0,0.0,0.0,-0.00988999999999996,0.001203287164396014,8.508525136591535e-05,0.684915,0.3881530210818926,0.027446563334505118,-0.6868549999999998,0.3917455985394097,0.027700596922719947,0.0,0.0,0.0,-0.011829999999999823,0.0087247406838255,0.0006169323301627167
PHE 654,R PHE 654,0.0,0.0,0.0,-0.03951999999999998,0.008122167198476134,0.0005743239503973417,0.87664,0.332638182414466,0.02352107144668367,-0.757235,0.3307046564156606,0.02338435051214809,0.0,0.0,0.0,0.07988499999999997,0.017348249911734503,0.001226706515430639
ARG 655,R ARG 655,0.0,0.0,0.0,-0.07579999999999998,0.014029611541308008,0.0009920433458271943,-146.17082499999995,3.6235361947107907,0.2562227015154898,146.34870500000002,3.643540197112361,0.25763719809039204,0.0,0.0,0.0,0.10207999999999999,0.05289937239703597,0.00374055049424566
THR 656,R THR 656,0.0,0.0,0.0,-0.05939500000000005,0.010601838283995852,0.0007496631743656617,1.2301849999999999,0.8785878731094574,0.062125544294396325,-1.062905,0.8757598449203982,0.06192557250340928,0.0,0.0,0.0,0.10788500000000006,0.035347868040378164,0.0024994717191838636
LEU 657,R LEU 657,0.0,0.0,0.0,-0.032760000000000004,0.00472042370979568,0.0003337843615270285,0.00017000000000003013,0.3517546745958039,0.024872811572076034,0.06644499999999998,0.35023061969936337,0.024765044616858665,0.0,0.0,0.0,0.03385500000000007,0.012394513907370456,0.0008764244833412621
LYS 658,R LYS 658,0.0,0.0,0.0,-0.18050999999999995,0.07482452739576789,0.005290893072062607,-155.61494000000002,6.985071025149703,0.49391910889530244,156.24700999999993,7.067842102788111,0.49977190792372606,-0.027681984000000007,0.04167931304201332,0.0029471724887204526,0.4238780160000002,0.2812851918138144,0.01988986665789069
LEU 659,R LEU 659,0.0,0.0,0.0,-0.01605000000000001,0.002208506282535712,0.00015616497686740953,1.3507899999999995,0.5985701762533789,0.04232530306447912,-1.3074350000000003,0.5900165639835867,0.04172047134051807,0.0,0.0,0.0,0.02730499999999963,0.01014948151385113,0.000717676720397164
THR 660,R THR 660,0.0,0.0,0.0,-0.012579999999999996,0.0020960916010518854,0.00014821605850919554,0.38959500000000047,1.0879924774441236,0.07693268586806916,-0.3372400000000001,1.0744589161061489,0.07597571856850056,0.0,0.0,0.0,0.039775,0.01743428733846089,0.0012327902802180461
THR 661,R THR 661,0.0,0.0,0.0,-0.004819999999999991,0.0007124605252222738,5.037856687123991e-05,-0.37203500000000017,0.5497667630686669,0.03887438062368324,0.3882049999999999,0.5484418410141592,0.038780694486754634,0.0,0.0,0.0,0.01134999999999978,0.004314800111244576,0.0003051024418125509
PRO 662,R PRO 662,0.0,0.0,0.0,-0.00465500000000004,0.0006899094143436576,4.8783962528683985e-05,-0.7477350000000001,0.24856965779233728,0.017576529062218123,0.7480599999999994,0.2482058951757614,0.017550807160925826,0.0,0.0,0.0,-0.004330000000000065,0.0014146024176424896,0.0001000274962197889
THR 663,R THR 663,0.0,0.0,0.0,-0.0020499999999999963,0.00039686269665968724,2.8062430400804464e-05,1.6758200000000014,0.5086451195086763,0.03596664132220269,-1.6740149999999998,0.5074777677642631,0.03588409708875224,0.0,0.0,0.0,-0.0002450000000001995,0.0016416379016092025,0.00011608132924807213
TYR 664,R TYR 664,0.0,0.0,0.0,-0.002049999999999993,0.00039686269665968507,2.806243040080431e-05,1.3581349999999992,0.35373424597429526,0.025012788406633436,-1.356454999999999,0.35311938204381055,0.02496931096115816,0.0,0.0,0.0,-0.0003700000000000769,0.001031067408077779,7.290747561122347e-05
GLY 665,R GLY 665,0.0,0.0,0.0,-0.0009749999999999859,0.00027271780286588804,1.928406077567655e-05,0.45102,0.1604638887725212,0.011346510388661366,-0.449645,0.1602244019336634,0.011329576111885238,0.0,0.0,0.0,0.00039999999999998923,0.0008426149773176534,5.958187643906616e-05
ASP 666,R ASP 666,0.0,0.0,0.0,-0.003549999999999994,0.000554526825320503,3.921096785339758e-05,107.05700500000005,1.8017208981869677,0.1274009064913522,-106.98696500000004,1.7934610990382465,0.12681685049242222,0.0,0.0,0.0,0.0664900000000015,0.008403564719807327,0.000594221759951579
LEU 667,R LEU 667,0.0,0.0,0.0,-0.003365000000000017,0.0005017718605103402,3.54806285175452e-05,0.8420650000000006,0.18506609839459767,0.013086149314255684,-0.8378299999999994,0.18431516785115967,0.013033050506309174,0.0,0.0,0.0,0.0008699999999999219,0.001767229470102964,0.0001249619942222515
ASN 668,R ASN 668,0.0,0.0,0.0,-0.0017199999999999937,0.00044899888641293604,3.1749015732779544e-05,1.311524999999998,0.20919944879229865,0.014792634886152227,-1.30776,0.20893997319804555,0.014774287190927349,0.0,0.0,0.0,0.0020449999999991066,0.0012778791022632803,9.03596978746943e-05
HIE 669,R HIE 669,0.0,0.0,0.0,-0.004470000000000027,0.000655057249406523,4.631954231207599e-05,-0.5831699999999997,1.1587800356840807,0.0819381221135803,0.5953000000000004,1.1566025592224836,0.08178415127639335,0.0,0.0,0.0,0.007659999999999583,0.0039222952464076895,0.0002773481566550638
LEU 670,R LEU 670,0.0,0.0,0.0,-0.006114999999999993,0.0006338572394474891,4.482047523175047e-05,-0.16568999999999995,0.17043944349827034,0.012051888627928838,0.17281999999999992,0.1691272526827064,0.01195910272553924,0.0,0.0,0.0,0.0010149999999999448,0.003632461286786316,0.0002568538008284216
VAL 671,R VAL 671,0.0,0.0,0.0,-0.0021800000000000153,0.0004214261501140892,2.979932885150124e-05,0.481845,0.18199582680655066,0.01286904832825644,-0.48082000000000025,0.18154133854304302,0.012836911154946846,0.0,0.0,0.0,-0.001154999999999901,0.002216071975365577,0.0001566999521378467
SER 672,R SER 672,0.0,0.0,0.0,-0.001515000000000003,0.000499774949352245,3.5339425575413575e-05,-0.888745,0.17526899319331904,0.012393389361873473,0.89057,0.17516168273912092,0.012385801366887902,0.0,0.0,0.0,0.0003099999999999101,0.001929740915252784,0.00013645328871083782
ALA 673,R ALA 673,0.0,0.0,0.0,-0.002425000000000003,0.0004943429983321243,3.495532863527352e-05,-0.4613349999999997,0.2034147555488548,0.014383595304199913,0.468245,0.20306623297584472,0.014358951036722712,0.0,0.0,0.0,0.004485000000000075,0.0022803015151511875,0.00016124166645133635
THR 674,R THR 674,0.0,0.0,0.0,-0.002664999999999993,0.0004927220311697478,3.484070894801381e-05,0.3866600000000002,0.6555153960053112,0.04635193816875406,-0.3797550000000001,0.6541519356961345,0.046255526965704306,0.0,0.0,0.0,0.004240000000000296,0.003061437570815554,0.00021647632665029493
MET 675,R MET 675,0.0,0.0,0.0,-0.0016149999999999,0.00048659531440399946,3.440748465086681e-05,0.15047,0.19317000051767894,0.013659181728785967,-0.14993000000000006,0.19289550305800293,0.013639771827270428,0.0,0.0,0.0,-0.0010749999999998918,0.001428066875184587,0.00010097957714309045
SER 676,R SER 676,0.0,0.0,0.0,-0.0014899999999999907,0.0004998999899980181,3.5348267284268585e-05,-0.9371899999999997,0.2567781413983662,0.018156956504326287,0.9394799999999992,0.2568921166560036,0.018165015772082578,0.0,0.0,0.0,0.0008000000000000352,0.0015459624833741514,0.00010931605554538576
GLY 677,R GLY 677,0.0,0.0,0.0,-0.0011550000000000093,0.0003619046835839357,2.5590525590537273e-05,-0.5454250000000002,0.25462903285957006,0.01800499158219742,0.54741,0.2544689998801425,0.01799367554170075,0.0,0.0,0.0,0.0008300000000000618,0.0012927103310485764,9.140842411943551e-05
VAL 678,R VAL 678,0.0,0.0,0.0,-0.0016449999999999876,0.00047851332269851674,3.3836001536822786e-05,-0.33437999999999973,0.21309661095381155,0.015068205865331166,0.33261500000000005,0.2124692137110692,0.01502384218084708,0.0,0.0,0.0,-0.0034100000000000415,0.0013423486879347764,9.49183859955545e-05
THR 679,R THR 679,0.0,0.0,0.0,-0.0010850000000000326,0.0002788816953476737,1.971991379291409e-05,-0.567685,0.32675090784112604,0.023104778269332087,0.5693049999999998,0.3268161592929579,0.02310939224373934,0.0,0.0,0.0,0.0005349999999998412,0.0011784629820236453,8.3329916596624e-05
THR 680,R THR 680,0.0,0.0,0.0,-0.0016899999999999893,0.00046249324319384475,3.270321085153267e-05,-0.9935399999999993,0.3809748133407266,0.02693898739745069,0.9993949999999999,0.38080748282432764,0.026927155343166177,0.0,0.0,0.0,0.004164999999999845,0.0017657222318363168,0.00012485541638233047
CYS 681,R CYS 681,0.0,0.0,0.0,-0.0011700000000000488,0.00037563279941985533,2.6561249970586594e-05,-0.0966899999999999,0.13290370160383047,0.009397710864886196,0.09413500000000002,0.1326727054634825,0.009381376971159398,0.0,0.0,0.0,-0.0037250000000000495,0.0010627205653419504,7.514569182596946e-05
LEU 682,R LEU 682,0.0,0.0,0.0,-0.0009100000000000796,0.0003031501278245011,2.143595111022734e-05,-0.5055099999999999,0.1283066635058377,0.009072651183639835,0.5048900000000003,0.12803112082614773,0.009053167373908327,0.0,0.0,0.0,-0.0015300000000003265,0.0007064700984469295,4.995497973173516e-05
ARG 683,R ARG 683,0.0,0.0,0.0,-0.0016449999999999631,0.0004785133226984685,3.383600153681938e-05,-99.15218500000005,1.02926620014739,0.07278011097703298,99.13197,1.0275281986860696,0.0726572157151318,0.0,0.0,0.0,-0.02186000000000348,0.0034088707807762553,0.00024104356452755708
PHE 684,R PHE 684,0.0,0.0,0.0,-0.001990000000000016,0.0004241462012089836,2.9991665508938612e-05,-0.18235000000000004,0.185252415638771,0.01309932393293638,0.18231999999999982,0.1849788301401001,0.01307997851680193,0.0,0.0,0.0,-0.002020000000000071,0.0008715503427796251,6.162791575249328e-05
PRO 685,R PRO 685,0.0,0.0,0.0,-0.0014100000000000002,0.0004918333050943495,3.4777866524560665e-05,1.1292500000000005,0.14635391180285667,0.010348784348897784,-1.1294050000000002,0.14597681656687603,0.01032211968904628,0.0,0.0,0.0,-0.0015649999999998254,0.0012024038423093127,8.502279106216751e-05
GLY 686,R GLY 686,0.0,0.0,0.0,-0.0008049999999999907,0.00039620070671314605,2.8015620642776805e-05,-1.0329049999999997,0.20564633713003752,0.014541391951082443,1.0323249999999995,0.2053623611448817,0.01452131181660266,0.0,0.0,0.0,-0.0013849999999999679,0.0008042232277173088,5.6867169790664204e-05
GLN 687,R GLN 687,0.0,0.0,0.0,-0.0024299999999999756,0.0004950757517794646,3.500714212842874e-05,-1.5870299999999995,1.4096530988509193,0.09967752653181156,1.5874550000000012,1.4074708728691314,0.09952321985283119,0.0,0.0,0.0,-0.002004999999999466,0.0027156905199227335,0.00019202831822413857
LEU 688,R LEU 688,0.0,0.0,0.0,-0.002580000000000027,0.0004935585071701378,3.489985673323136e-05,-0.20247999999999972,0.17919386038589624,0.012670919382586267,0.203965,0.17910458892781067,0.012664606937248395,0.0,0.0,0.0,-0.001094999999999843,0.0009518271901977116,6.730434607065395e-05
ASN 689,R ASN 689,0.0,0.0,0.0,-0.0015400000000000346,0.000498397431775065,3.524202037341081e-05,-1.33157,0.24088992320144723,0.017033489821524996,1.3309749999999996,0.24054513999455768,0.017009109967161914,0.0,0.0,0.0,-0.002135000000000176,0.0008982065464021897,6.351279398671376e-05
ALA 690,R ALA 690,0.0,0.0,0.0,-0.0007099999999999845,0.0004537620521815272,3.208582241426819e-05,-0.6715899999999998,0.11040544325349144,0.007806843760445036,0.67054,0.11027102248551056,0.007797338776787877,0.0,0.0,0.0,-0.0017600000000001037,0.0007158212067269918,5.0616202939379336e-05
ASP 691,R ASP 691,0.0,0.0,0.0,-0.0007699999999999945,0.00042083250825001195,2.9757352032732714e-05,93.73547500000001,1.1127899394620753,0.07868613122298011,-93.71474000000002,1.1111068681253358,0.07856712010743719,0.0,0.0,0.0,0.019964999999997984,0.0018983611352956515,0.0001342344031908548
LEU 692,R LEU 692,0.0,0.0,0.0,-0.0007749999999999924,0.00041758232721224607,2.9527529527543897e-05,0.8693150000000004,0.17564434455740252,0.012419930711360577,-0.8680699999999998,0.17546830226568172,0.012407482641535439,0.0,0.0,0.0,0.00047000000000010483,0.0008056674251822512,5.6969289972747524e-05
ARG 693,R ARG 693,0.0,0.0,0.0,-0.0006200000000001005,0.0004853864439805417,3.432200460346653e-05,-85.52453000000007,1.01288812268982,0.07162200601372835,85.51274499999998,1.0119422266012663,0.07155512105987692,0.0,0.0,0.0,-0.012404999999997415,0.0012413601411350934,8.777741736913141e-05
LYS 694,R LYS 694,0.0,0.0,0.0,-0.0009850000000000136,0.0001864805619897476,1.3186166994242885e-05,-99.41049500000004,1.4207277043724027,0.10046061939813225,99.38552999999997,1.4185624586546497,0.10030751340513643,0.0,0.0,0.0,-0.025949999999999706,0.0023890374630809287,0.00016893045906532308
LEU 695,R LEU 695,0.0,0.0,0.0,-0.001325000000000004,0.00046837484987990194,3.311910324873098e-05,0.37886,0.1386586470437376,0.009804646959477888,-0.3780949999999999,0.1385325809151049,0.009795732738034477,0.0,0.0,0.0,-0.0005600000000005423,0.0007657675887628526,5.414794548270845e-05
ALA 696,R ALA 696,0.0,0.0,0.0,-0.0005549999999999733,0.0004969657935914453,3.5140788266626505e-05,0.7132699999999998,0.16151568685425163,0.011420883744264424,-0.7121849999999997,0.16122714031762864,0.011400480422991022,0.0,0.0,0.0,0.0005299999999999434,0.0008479976415061648,5.99624882739208e-05
VAL 697,R VAL 697,0.0,0.0,0.0,-0.0005849999999999933,0.0004927220311696983,3.4840708948010315e-05,0.29469999999999996,0.12282100797502064,0.008684756761130412,-0.29385,0.1226031300579232,0.008669350465865372,0.0,0.0,0.0,0.00026500000000017937,0.0008153373534922953,5.7653057160909515e-05
ASN 698,R ASN 698,0.0,0.0,0.0,-0.0009850000000000314,0.0002545093318525181,1.7996527442817292e-05,1.1655849999999999,0.31463312409058275,0.022247921563035955,-1.16301,0.31411894228142295,0.02221156341863399,0.0,0.0,0.0,0.001589999999999776,0.0008898876333568381,6.292455800406683e-05
MET 699,R MET 699,0.0,0.0,0.0,-0.0015050000000000497,0.0004999749993749925,3.5353571248179705e-05,1.0398600000000005,0.18093164565658273,0.012793799357501119,-1.0385499999999999,0.18062438235188513,0.012772072560864973,0.0,0.0,0.0,-0.0001950000000000529,0.0008757710888125273,6.192636756664642e-05
VAL 700,R VAL 700,0.0,0.0,0.0,-0.0006899999999999801,0.0004624932431938722,3.2703210851534605e-05,-0.317485,0.10845690284624575,0.007669061146907093,0.3171250000000002,0.10833152530542456,0.007660195615974778,0.0,0.0,0.0,-0.0010500000000000181,0.0007794228634063239,5.5113519212644774e-05
PRO 701,R PRO 701,0.0,0.0,0.0,-0.0006800000000000584,0.0004664761515876628,3.298484500494402e-05,-0.9501,0.10828771860188205,0.007657098014261144,0.9480050000000001,0.10808998554444996,0.007643116175683646,0.0,0.0,0.0,-0.0027750000000000786,0.0007901740314640049,5.587374159657102e-05
PHE 702,R PHE 702,0.0,0.0,0.0,-0.0006499999999999983,0.0004769696007084703,3.372684390807993e-05,0.6794950000000003,0.10974775612740197,0.00776033825776934,-0.6787350000000002,0.10959112543906036,0.007749262795582513,0.0,0.0,0.0,0.00010999999999992128,0.0007732399368888511,5.4676320285836464e-05
PRO 703,R PRO 703,0.0,0.0,0.0,-0.0003100000000000147,0.0004624932431939091,3.270321085153722e-05,0.26521000000000006,0.18085965802245688,0.012788709063075922,-0.264925,0.18064002705657461,0.012773178808542533,0.0,0.0,0.0,-2.4999999999799627e-05,0.0006959705453537441,4.921254921257321e-05
ARG 704,R ARG 704,0.0,0.0,0.0,-0.00047499999999998764,0.0004993746088859411,3.531111722956289e-05,-87.11297499999999,1.9032501870168639,0.1345801113534189,87.09889000000003,1.9014677956499288,0.1344540772511901,0.0,0.0,0.0,-0.0145600000000033,0.00204362423160375,0.00014450605523641592
LEU 705,R LEU 705,0.0,0.0,0.0,-0.0006799999999999479,0.00046647615158758657,3.2984845004938635e-05,0.3961049999999996,0.15529679318968612,0.01098114155609519,-0.39526500000000014,0.15504491212226162,0.010963330875012353,0.0,0.0,0.0,0.0001599999999996271,0.0007838367176909321,5.542562584222635e-05
HID 706,R HID 706,0.0,0.0,0.0,-0.0007150000000000434,0.00045141444372109266,3.191982142807377e-05,-0.9337749999999996,0.16115614904495837,0.01139546058196,0.9327799999999999,0.16092197363940114,0.011378901880234339,0.0,0.0,0.0,-0.001710000000000007,0.0008098765338001903,5.7266918897397074e-05
PHE 707,R PHE 707,0.0,0.0,0.0,-0.0010449999999999915,0.0003049180217697784,2.1560960089939764e-05,0.8800549999999998,0.15130730972098058,0.010699042474679859,-0.8778699999999995,0.15091611279118186,0.010671380674495856,0.0,0.0,0.0,0.0011400000000004163,0.0007812809993851036,5.524490926774096e-05
PHE 708,R PHE 708,0.0,0.0,0.0,-0.0016799999999999571,0.0004664761515876856,3.2984845004945635e-05,-0.8032250000000005,0.14984039633890153,0.01059531603469172,0.8027050000000001,0.14950363866809357,0.010571503671427231,0.0,0.0,0.0,-0.0022000000000000773,0.00088317608663326,6.244997998401758e-05
MET 709,R MET 709,0.0,0.0,0.0,-0.0027049999999999796,0.0005638927202934753,3.987323663812455e-05,0.41977499999999973,0.3280653050461144,0.02319772018701408,-0.4115050000000003,0.3268827618198911,0.023114101753583208,0.0,0.0,0.0,0.005565000000000166,0.0022194087050382274,0.00015693589455569845
PRO 710,R PRO 710,0.0,0.0,0.0,-0.0027649999999999775,0.00047934851621756413,3.389505863691493e-05,1.0262700000000007,0.23362000577861217,0.016519429030689706,-1.0195150000000008,0.23242798836413345,0.016435140670982673,0.0,0.0,0.0,0.00398999999999988,0.0025317780313447663,0.00017902374144230116
GLY 711,R GLY 711,0.0,0.0,0.0,-0.002749999999999987,0.0005172040216394443,3.657184709582049e-05,-1.3423950000000002,0.20965256729885193,0.01482467520301872,1.3611650000000006,0.21172779169253753,0.014971415727144603,0.0,0.0,0.0,0.016020000000000086,0.004731764998391133,0.0003345863117343523
PHE 712,R PHE 712,0.0,0.0,0.0,-0.012684999999999991,0.0012024038423093446,8.502279106216976e-05,0.9586549999999999,0.24113955705151435,0.017051141600344613,-0.9244999999999999,0.24305604292014676,0.01718665761572043,0.0,0.0,0.0,0.021470000000000038,0.008754947172884994,0.0006190682514876972
ALA 713,R ALA 713,0.0,0.0,0.0,-0.013325000000000024,0.0015196627915429134,0.00010745638650168729,-1.1611000000000002,0.19343430409314097,0.013677870813836071,1.2436649999999998,0.19365322815538286,0.013693351082733686,0.0,0.0,0.0,0.06923999999999977,0.016809889946099957,0.0011886387171886846
PRO 714,R PRO 714,0.0,0.0,0.0,-0.03323500000000001,0.004376045589342016,0.0003094331511005221,-2.0594200000000003,0.189371839511577,0.013390611188440666,2.1535949999999997,0.18687399758928053,0.013213987092281878,0.0,0.0,0.0,0.060939999999999994,0.018158369970897644,0.0012839906541715896
LEU 715,R LEU 715,0.0,0.0,0.0,-0.03615499999999999,0.004593579758750135,0.00032481513973334854,-0.2809399999999999,0.9722078000098535,0.06874547281094222,0.38910500000000015,0.9729104038784865,0.06879515440694205,0.0,0.0,0.0,0.07201000000000017,0.029541156036959622,0.0020888751757824064
THR 716,R THR 716,0.0,0.0,0.0,-0.21995000000000003,0.04706609714008586,0.0033280756451739483,-3.1128200000000006,0.8807756681471169,0.06228024476509386,3.4487050000000026,0.8404612590565889,0.05942958556034976,-0.0021029759999999977,0.0036243112494685117,0.00025627750616298735,0.11383202400000013,0.174566199374773,0.012343694334386483
SER 717,R SER 717,0.0,0.0,0.0,-0.12457499999999996,0.028358321089232637,0.0020052361145261877,1.0917400000000006,1.149990531439279,0.08131661030810358,-0.9564900000000004,1.1519902169289464,0.081458009425102,-0.00032248800000000017,0.0017283284072930117,0.00012221127369142337,0.010352512000000123,0.08819891421601204,0.00623660503354327
ARG 718,R ARG 718,0.0,0.0,0.0,-0.11266499999999997,0.023126019436989168,0.0016352565165746943,-116.95523499999996,2.6475205097941106,0.18720797058058808,117.19148999999997,2.714336849014418,0.1919325992362621,-0.0002723399999999998,0.0027202401781460384,0.00019235002764231656,0.12331766000000172,0.10318411280728308,0.007296218587674755
GLY 719,R GLY 719,0.0,0.0,0.0,-0.397005,0.15078711806716152,0.01066225937008665,-0.7954049999999997,0.48926002388811635,0.03459590806547793,1.4894249999999998,0.5465719937711782,0.038648476320225146,-0.051173531999999994,0.029003915996102594,0.002050886568180912,0.24584146800000015,0.193443279759388,0.013678505489282965
SER 720,R SER 720,0.0,0.0,0.0,-0.6130299999999999,0.7672439827721036,0.05425234230427291,-7.511364999999994,3.4350607784688614,0.24289547702432726,5.214760000000002,1.8788276271121813,0.13285317558116536,-0.20891595600000015,0.037807802242071545,0.0026734153347128743,-3.118550956000001,1.499074347769727,0.10600056368107748
GLN 721,R GLN 721,0.0,0.0,0.0,-0.5348749999999999,0.14253616865553845,0.010078829142068065,1.4614499999999995,1.3848388164331624,0.09792289179502416,-0.5130250000000001,1.398210672386318,0.09886842479717675,-0.03230244,0.02228673157248499,0.0015759099025388463,0.38124756000000043,0.12706276349971243,0.00898469417069492
GLN 722,R GLN 722,0.0,0.0,0.0,-1.6654199999999995,0.43629219979275646,0.030850517305225412,-0.7162900000000001,1.9975707511625218,0.14124958240469246,3.0783100000000005,1.6936486807776854,0.11975904671255516,-0.306773028,0.05971141883041781,0.004222234916925854,0.38982697199999977,0.46885244167898044,0.033152874088707734
TYR 723,R TYR 723,0.0,0.0,0.0,-6.93313,0.8504815418925813,0.0601381265546235,-10.602685,2.4153810705093774,0.1707932334106803,10.468945000000001,1.3043358930792883,0.09223047549413764,-1.3120814159999998,0.0678825028727301,0.0048000178105222745,-8.378951416000001,1.6361828111285173,0.11569559610098426
ARG 724,R ARG 724,0.0,0.0,0.0,-2.561460000000001,0.8526646517828651,0.060292495735373014,-175.618945,6.014591294674045,0.4252958290529594,173.70490499999997,4.89928111420189,0.346431489879134,-0.4693560119999999,0.06239772172402487,0.004412185216164914,-4.944856012000002,1.6377467366208764,0.11580618233307603
ALA 725,R ALA 725,0.0,0.0,0.0,-1.7372300000000018,0.22654168954078377,0.016018916489574576,-2.872500000000001,1.150494406766061,0.08135223967414758,3.521040000000001,1.1356441072800914,0.08030216492722957,-0.30065036399999984,0.05791309857017486,0.004095074471849559,-1.3893403640000002,0.35376398008796606,0.025014890925974358
LEU 726,R LEU 726,0.0,0.0,0.0,-1.4131749999999987,0.4917744446135867,0.03477370446005154,0.241935,1.2469307321479413,0.08817131763717158,0.11467000000000009,1.186350437729088,0.08388764393818672,-0.2818792440000002,0.09640389831202248,0.0068167850229249455,-1.3384492440000002,0.5704575846630431,0.04033744264945368
THR 727,R THR 727,0.0,0.0,0.0,-0.25865999999999995,0.04776352583300406,0.0033773913009896013,-3.843195000000002,1.0153189631711703,0.0717938923925629,4.117135000000001,1.0486255703419571,0.07414902517144088,-0.004464611999999996,0.010667880280086386,0.0007543330486935329,0.010815388000000094,0.1148893664548214,0.008123905010643046
VAL 728,R VAL 728,0.0,0.0,0.0,-0.05239500000000006,0.0063874075335771515,0.0004516579181194444,-1.3374500000000007,0.3627589109863434,0.025650928589429058,1.4672899999999998,0.3745676920130719,0.026485935503583732,0.0,0.0,0.0,0.07744500000000006,0.042172348464367244,0.0029820353577716162
PRO 729,R PRO 729,0.0,0.0,0.0,-0.19555500000000003,0.05335519632613077,0.003772782113374663,-2.262735000000001,0.5973388358168222,0.042238234147215274,2.3441850000000004,0.5952726272683811,0.042092131139620445,-0.009557963999999999,0.020674440561009234,0.0014619037117927839,-0.12366296400000001,0.09684394221153289,0.006847900825461304
GLU 730,R GLU 730,0.0,0.0,0.0,0.08437499999999998,0.6956570163341989,0.04919037936299128,140.10753999999997,9.869041058198928,0.6978465856060923,-142.63648000000003,7.887543192881691,0.5577335278588436,-0.11642540399999998,0.050265095086049365,0.003554278959233211,-2.560990404000001,2.304740008520813,0.16296972888970082
LEU 731,R LEU 731,0.0,0.0,0.0,-0.06158999999999997,0.009165800565144325,0.0006481199734617042,-0.14501999999999993,0.3223520119372606,0.022793729356996386,0.10842999999999992,0.3223205781516285,0.022791506652698506,0.0,0.0,0.0,-0.09817999999999989,0.06202965097435233,0.004386158683859926
THR 732,R THR 732,0.0,0.0,0.0,-0.05302499999999998,0.013197135105772055,0.0009331783725526465,-2.554719999999999,0.6434087049457814,0.04549586583416165,2.7543399999999996,0.630221988191461,0.04456342415030504,0.0,0.0,0.0,0.14659499999999961,0.1023689942072303,0.007238580998717894
GLN 733,R GLN 733,0.0,0.0,0.0,-0.8271100000000005,0.6421639104621178,0.04540784557210344,-6.39736,4.528964046048503,0.32024611887109594,7.240119999999998,3.8174612356381554,0.26993527266365164,-0.325450008,0.14551734693988339,0.010289630280146704,-0.3098000079999999,1.1261542534852067,0.07963113093014638
GLN 734,R GLN 734,0.0,0.0,0.0,-0.1491349999999999,0.038439911225183795,0.002718112189553635,-0.8253349999999996,0.7201804515362801,0.05092444809592934,1.2605449999999996,0.6327210032668429,0.04474013120091403,-0.0005460479999999999,0.0019479264932989642,0.00013773920326646294,0.28552895200000045,0.257929984817243,0.018238404133561575
MET 735,R MET 735,0.0,0.0,0.0,-0.023940000000000062,0.0038152850483286465,0.00026978139298328304,-1.625180000000002,0.3824092017721242,0.02704041397612037,1.6638000000000002,0.38599196882836745,0.027293753864208507,0.0,0.0,0.0,0.014679999999999947,0.015501212855773721,0.0010961012726933687
PHE 736,R PHE 736,0.0,0.0,0.0,-0.02912999999999999,0.006383032194811433,0.0004513485349483216,0.22662500000000008,0.656188581411624,0.04639953956533402,-0.1984249999999998,0.6468157731340507,0.045736781936150675,0.0,0.0,0.0,-0.0009299999999997243,0.017853993950933934,0.0012624680193968985
ASP 737,R ASP 737,0.0,0.0,0.0,-0.048074999999999986,0.01473802479981628,0.00104213572772456,154.49667000000002,4.33783021349308,0.3067309159596846,-154.09329499999996,4.269944272234684,0.3019306550185803,0.0,0.0,0.0,0.35529999999999917,0.08339640280011855,0.00589701619465286
ALA 738,R ALA 738,0.0,0.0,0.0,-0.011644999999999994,0.002952791052546742,0.00020879385766827644,-2.326764999999999,0.25582212526481274,0.018089355955230348,2.3376649999999994,0.2565446409009593,0.018140445525813603,0.0,0.0,0.0,-0.0007450000000000934,0.005615155830428929,0.0003970514765115475
LYS 739,R LYS 739,0.0,0.0,0.0,-0.05294000000000002,0.019150885097039223,0.0013541720717840829,-165.436855,5.9698780970795875,0.4221341285302018,165.54154000000003,6.033927752169615,0.42666312307488363,-0.00021423599999999986,0.003022170689339699,0.0002136997388335324,0.05153076400000101,0.07779607207511134,0.0055010130113988635
ASN 740,R ASN 740,0.0,0.0,0.0,-0.024359999999999958,0.004428363128741817,0.0003131325597889815,-1.6552049999999991,0.5874826065297579,0.04154129349063401,1.7358599999999997,0.5817859145768327,0.041138476539609586,0.0,0.0,0.0,0.05629500000000142,0.023147526325720928,0.0016367772832611397
MET 741,R MET 741,0.0,0.0,0.0,-0.007454999999999982,0.0011171280141505796,7.899287942593362e-05,0.3922949999999998,0.36570210277629006,0.025859043676729445,-0.3706099999999999,0.365199463170471,0.02582350168935268,0.0,0.0,0.0,0.014230000000000078,0.00389321204148953,0.0002752916635134369
MET 742,R MET 742,0.0,0.0,0.0,-0.00532499999999998,0.0007206767652699942,5.095954277659987e-05,-1.1360650000000008,0.5007264829974533,0.03540670916471897,1.1317400000000004,0.5007397152213894,0.035407644824246506,0.0,0.0,0.0,-0.009650000000000113,0.0024366985862021885,0.00017230060940112406
ALA 743,R ALA 743,0.0,0.0,0.0,-0.0022199999999999885,0.0004915282290977721,3.475629439396495e-05,1.28722,0.18211343058654095,0.01287736417128887,-1.2766950000000001,0.1808601724399241,0.012788745437883867,0.0,0.0,0.0,0.008305000000000078,0.002971863893249424,0.00021014251116801216
ALA 744,R ALA 744,0.0,0.0,0.0,-0.0027150000000000073,0.0006509800304156933,4.6031239392396165e-05,0.9424300000000002,0.7369366153883247,0.0521092878045747,-0.93502,0.733750543168453,0.051883998477372566,0.0,0.0,0.0,0.004694999999999875,0.003946134184236554,0.0002790338241145712
CYS 745,R CYS 745,0.0,0.0,0.0,-0.002835000000000002,0.0008530972980850416,6.032308844878544e-05,1.0790050000000002,0.6267626623970196,0.04431881287754673,-1.0699100000000004,0.6237549614231533,0.044106136302106504,0.0,0.0,0.0,0.006260000000000146,0.004054922933916018,0.0002867263503760867
ASP 746,R ASP 746,0.0,0.0,0.0,-0.00577,0.0018322390673708464,0.00012955886692928408,133.50790999999998,4.946599245128081,0.34977738700423233,-133.3390950000001,4.910346692032229,0.3472139443912921,0.0,0.0,0.0,0.16304500000000124,0.03534477295159604,0.0024992528633572425
PRO 747,R PRO 747,0.0,0.0,0.0,-0.005134999999999938,0.0014130728926704367,9.991934247181563e-05,-1.3773250000000001,0.3145822458038597,0.022244323924880252,1.3719550000000005,0.3133009782541356,0.022153724627587836,0.0,0.0,0.0,-0.010505000000000021,0.002449484639674517,0.00017320471991261378
ARG 748,R ARG 748,0.0,0.0,0.0,-0.014054999999999991,0.005418669117043419,0.0003831577677667524,-145.78040000000007,5.998457479216284,0.4241549960212998,145.65168500000001,5.995882656103148,0.4239729285329344,0.0,0.0,0.0,-0.14276999999999818,0.01362009911858064,0.0009630864447181289
HID 749,R HID 749,0.0,0.0,0.0,-0.0034550000000000193,0.000998986986902213,7.063904727556715e-05,-1.3224750000000012,0.5885311116457632,0.04161543399839762,1.3240950000000007,0.5867469096424783,0.04148927186484469,0.0,0.0,0.0,-0.0018349999999995514,0.003777270840170117,0.00026709338254624976
GLY 750,R GLY 750,0.0,0.0,0.0,-0.0011850000000000322,0.000480390466183497,3.396873562557175e-05,1.4682749999999998,0.19570390740861518,0.0138383560033336,-1.4618750000000005,0.19398474005704092,0.013716792514104332,0.0,0.0,0.0,0.0052149999999999384,0.0020949403332792362,0.00014813465158429538
ARG 751,R ARG 751,0.0,0.0,0.0,-0.003090000000000009,0.0007949213797602666,5.6209429813865126e-05,-122.78372500000003,4.192558037686237,0.2964586218966103,122.70969500000001,4.183534741335962,0.2958205784928168,0.0,0.0,0.0,-0.07711999999999321,0.009899777775282165,0.0007000199997141892
TYR 752,R TYR 752,0.0,0.0,0.0,-0.0052200000000000605,0.0011007270324653736,7.783315488916107e-05,0.19595999999999983,0.925061148465332,0.06541170110920519,-0.19163999999999995,0.9225621173666302,0.06523499292557637,0.0,0.0,0.0,-0.0009000000000003761,0.0029647934160745635,0.00020964255293235532
LEU 753,R LEU 753,0.0,0.0,0.0,-0.0016300000000000314,0.0004930517214248195,3.486402156951904e-05,0.92832,0.2259448773484352,0.01597671549474413,-0.9265999999999996,0.22535846999835787,0.015935250233366397,0.0,0.0,0.0,8.999999999975027e-05,0.0009858498871534083,6.971011404381676e-05
THR 754,R THR 754,0.0,0.0,0.0,-0.0015999999999999537,0.0004898979485566255,3.464101615137683e-05,-0.02307999999999982,0.27156449252433545,0.019202509419344108,0.02774500000000001,0.2709560295970547,0.019159484593146026,0.0,0.0,0.0,0.0030650000000001947,0.0016033636518262406,0.00011337493109143612
VAL 755,R VAL 755,0.0,0.0,0.0,-0.003434999999999996,0.000660132562444842,4.667842113867998e-05,-0.2865999999999998,0.2539780502326925,0.017958960159207445,0.2946799999999999,0.2533706328681366,0.01791600926545865,0.0,0.0,0.0,0.004644999999999789,0.0021328326235315336,0.00015081404112350422
ALA 756,R ALA 756,0.0,0.0,0.0,-0.00208500000000001,0.0004096034667822063,2.896333889592168e-05,0.29406,0.3068798729144679,0.021699683914748615,-0.28716500000000006,0.3057315125645374,0.021618482575680456,0.0,0.0,0.0,0.004809999999999944,0.002384093118986715,0.00016858084114156925
ALA 757,R ALA 757,0.0,0.0,0.0,-0.0033150000000000167,0.0005251428377118335,3.7133206163758406e-05,0.17728,0.27679088063012486,0.01957207086641575,-0.16400500000000004,0.2759681774679827,0.019513896967930315,0.0,0.0,0.0,0.009959999999999853,0.002908332855778255,0.00020565018842684415
VAL 758,R VAL 758,0.0,0.0,0.0,-0.003654999999999993,0.0004753682782854079,3.361361331365857e-05,0.630265,0.2690688104834906,0.019026038049867418,-0.6175999999999999,0.2683111999153225,0.018972466892842394,0.0,0.0,0.0,0.009010000000000448,0.003512819380497445,0.000248393840503327
PHE 759,R PHE 759,0.0,0.0,0.0,-0.01347500000000004,0.0012244896896259174,8.658449630274971e-05,-1.76456,0.22938347019783042,0.01621986072689882,1.7379849999999997,0.22835808454049106,0.016147355011735212,0.0,0.0,0.0,-0.04005000000000031,0.008183978250215393,0.000578694651781052
ARG 760,R ARG 760,0.0,0.0,0.0,-0.007779999999999978,0.0007359347797189651,5.203844732503083e-05,-107.59349999999996,1.07047972891014,0.0756943475435097,107.57609499999997,1.0678554892781302,0.07550878577958445,0.0,0.0,0.0,-0.025184999999994063,0.0084339062717104,0.0005963672316618176
GLY 761,R GLY 761,0.0,0.0,0.0,-0.003965000000000014,0.0006354329232893216,4.4931892904707055e-05,-0.11067499999999997,0.5388517137163062,0.03810257008227923,0.12708500000000003,0.5392250715378504,0.03812897046702152,0.0,0.0,0.0,0.01244499999999995,0.0037157738090469743,0.0002627448857732483
ARG 762,R ARG 762,0.0,0.0,0.0,-0.012254999999999995,0.007760797317286414,0.0005487712410467589,-113.06857999999994,5.369730652799833,0.37969729577400285,113.051715,5.388496117078266,0.3810242144783422,0.0,0.0,0.0,-0.029120000000004184,0.022556719619660194,0.0015950009404385364
MET 763,R MET 763,0.0,0.0,0.0,-0.015495000000000014,0.0018110701256438923,0.0001280619967047169,-2.5641000000000016,0.8021170363481791,0.05671823957070538,2.5883950000000002,0.8052129028865591,0.05693715039299909,0.0,0.0,0.0,0.008800000000000096,0.006603786792439553,0.0004669582422444167
SER 764,R SER 764,0.0,0.0,0.0,-0.008925000000000006,0.0009324028099485615,6.593083497120195e-05,0.7476400000000009,0.6735729584833389,0.04762880065674537,-0.73131,0.6684365518880607,0.04726560186330012,0.0,0.0,0.0,0.007404999999999946,0.010189748524865535,0.0007205240280518039
MET 765,R MET 765,0.0,0.0,0.0,-0.006589999999999927,0.0006571909920258523,4.647042069961944e-05,0.6713649999999997,0.3934084159941171,0.02781817587252984,-0.6617750000000001,0.392597496648921,0.02776083521573149,0.0,0.0,0.0,0.003000000000000256,0.0034014702703389346,0.00024052026941610995
LYS 766,R LYS 766,0.0,0.0,0.0,-0.013595000000000001,0.0013003749459290577,9.195039423515267e-05,-135.51817499999999,2.584433174679969,0.1827470223339683,135.48049999999998,2.584826067651576,0.1827748040624187,0.0,0.0,0.0,-0.05127000000000279,0.011258201454941575,0.0007960750592753442
GLU 767,R GLU 767,0.0,0.0,0.0,-0.03591499999999998,0.005011763661626492,0.0003543852070840414,159.249515,5.009418848505803,0.3542194037582159,-158.7406200000001,4.942941119978874,0.349518718494289,0.0,0.0,0.0,0.47297999999999873,0.08005741439741719,0.005660914060467524
VAL 768,R VAL 768,0.0,0.0,0.0,-0.011200000000000019,0.00155563491861042,0.00011000000000000107,1.6959349999999986,0.33696980691896333,0.023827363552752057,-1.693924999999999,0.33640771301354705,0.023787617511533708,0.0,0.0,0.0,-0.00919000000000011,0.006903904692273636,0.0004881797824572312
ASP 769,R ASP 769,0.0,0.0,0.0,-0.008755000000000028,0.0012103615162421314,8.558548358220427e-05,130.962415,2.493145044472476,0.17629197674281244,-130.86442499999998,2.4831757638908014,0.17558704215252707,0.0,0.0,0.0,0.08923500000000302,0.011715791693266519,0.0008284315753277778
GLU 770,R GLU 770,0.0,0.0,0.0,-0.030224999999999995,0.006620753355925658,0.0004681579594538624,158.79822499999992,4.70758292485749,0.3328763809164732,-158.36047,4.62798887089187,0.32724823138635145,0.0,0.0,0.0,0.407529999999997,0.08035993466896511,0.005682305474013317
GLN 771,R GLN 771,0.0,0.0,0.0,-0.044045000000000015,0.01721054836430262,0.0012169695456337424,2.909129999999999,1.2949917077340694,0.0915697418119108,-2.7362649999999995,1.2980298358570217,0.09178456991169612,-0.00040032000000000023,0.003169545741080258,0.00022412072867987915,0.12841967999999926,0.044005514756730334,0.0031116597894088704
MET 772,R MET 772,0.0,0.0,0.0,-0.011294999999999979,0.0021674812571276774,0.00015326406950097235,0.2145100000000001,0.5958858362975242,0.04213549156589963,-0.21340000000000003,0.5949343661278949,0.042068212464995466,0.0,0.0,0.0,-0.01018500000000011,0.0052460246854163055,0.0003709499629329894
LEU 773,R LEU 773,0.0,0.0,0.0,-0.015224999999999982,0.0035713267842638415,0.00025253093869861086,-0.03416500000000001,0.45612906920629404,0.03225319579320785,0.054075000000000095,0.45383906770462157,0.03209126823413186,0.0,0.0,0.0,0.004685000000000206,0.007989103516666042,0.0005649149272235853
ASN 774,R ASN 774,0.0,0.0,0.0,-0.07107,0.04329867318983341,0.003061678542891136,-0.19861500000000035,2.1813008680085844,0.1542412635576972,0.4247000000000001,2.1537879816732195,0.1522958087079221,-0.014140944000000003,0.02919737226431282,0.002064565992092362,0.14087405599999972,0.08512969192039219,0.006019578243723096
VAL 775,R VAL 775,0.0,0.0,0.0,-0.01809999999999999,0.005125426811495874,0.00036242240548840766,1.0016850000000002,0.3693651929662566,0.02611806326807177,-0.9751849999999996,0.36714971166405785,0.025961405082834097,0.0,0.0,0.0,0.00840000000000019,0.007963039620647067,0.0005630719314616694
GLN 776,R GLN 776,0.0,0.0,0.0,-0.009119999999999993,0.001893568060567101,0.0001338954816265256,-1.59532,0.9868015289813875,0.06977740528279924,1.60704,0.9839477061307669,0.06957560953380135,0.0,0.0,0.0,0.002600000000000584,0.006056401571891008,0.00042825226210729974
ASN 777,R ASN 777,0.0,0.0,0.0,-0.018944999999999986,0.006615283440639527,0.0004677711780347285,-2.3313199999999994,1.9293084428364489,0.13642270829301115,2.4158999999999993,1.9176971815174595,0.1356016681313325,0.0,0.0,0.0,0.06563499999999944,0.034286320522913485,0.0024244089743687617
LYS 778,R LYS 778,0.0,0.0,0.0,-0.08907999999999996,0.07149918600935262,0.005055755927653156,-173.71791500000003,11.898775284362603,0.8413704691387687,173.893275,11.936734816078397,0.844054613367459,-0.010846079999999998,0.03486431355343169,0.0024652792535045606,0.07543391999999827,0.2790335041179662,0.01973064829400583
ASN 779,R ASN 779,0.0,0.0,0.0,-0.013140000000000018,0.004555260695064562,0.00032210557275526975,0.23259500000000025,1.596145779988469,0.11286455047921376,-0.17140499999999995,1.586817894710984,0.11220496938582976,0.0,0.0,0.0,0.048050000000000564,0.021045605241949383,0.001488149018075756
SER 780,R SER 780,0.0,0.0,0.0,-0.00614000000000002,0.0018167003054989541,0.0001284601105401983,-2.3110699999999995,0.7449818287045685,0.052678170293775535,2.3237550000000002,0.7421181543224745,0.05247567793630665,0.0,0.0,0.0,0.0065449999999999346,0.007418084321440445,0.0005245377727104147
SER 781,R SER 781,0.0,0.0,0.0,-0.005160000000000015,0.0016230834852218805,0.00011476933388322871,-2.1600700000000006,0.7932774137084713,0.05609318385953863,2.1726199999999993,0.7923277072020155,0.05602602946845345,0.0,0.0,0.0,0.007390000000000106,0.008499288205490984,0.0006009904325361518
TYR 782,R TYR 782,0.0,0.0,0.0,-0.00921500000000001,0.003042823524294507,0.00021516011479825954,-1.6883100000000006,1.1309961290384678,0.07997350323388361,1.7039300000000006,1.131751216080635,0.08002689595067386,0.0,0.0,0.0,0.006404999999999977,0.0075651156633590065,0.000534934458602172
PHE 783,R PHE 783,0.0,0.0,0.0,-0.005405000000000037,0.001196233672824882,8.45864941938164e-05,0.23080499999999993,0.20137347634432914,0.014239255067418395,-0.23397500000000004,0.2010483135343341,0.014216262584624679,0.0,0.0,0.0,-0.008574999999999706,0.002086713923852625,0.00014755295659525802
VAL 784,R VAL 784,0.0,0.0,0.0,-0.001570000000000023,0.0005148786264742254,3.640741682679403e-05,0.9226399999999998,0.2931937591423131,0.02073192952911049,-0.9202299999999998,0.29247115601371687,0.02068083377187679,0.0,0.0,0.0,0.0008399999999999763,0.0010461357464496915,7.397296803562275e-05
GLU 785,R GLU 785,0.0,0.0,0.0,-0.001810000000000014,0.000635531273817419,4.493884733724215e-05,119.71782000000002,4.933203395116489,0.3488301573659368,-119.65311499999999,4.92016251985334,0.3479080282328188,0.0,0.0,0.0,0.06289499999999848,0.012735932435435056,0.000900566418982983
TRP 786,R TRP 786,0.0,0.0,0.0,-0.0014850000000000184,0.0004997749493521874,3.53394255754095e-05,-0.791925,0.2519693222894408,0.01781692164418423,0.7902750000000005,0.25152663750584947,0.017785619102943677,0.0,0.0,0.0,-0.003135000000000616,0.0009883192803948188,6.988472651445852e-05
ILE 787,R ILE 787,0.0,0.0,0.0,-0.0015050000000000124,0.0004999749993749667,3.535357124817788e-05,0.9627999999999993,0.14723365783678732,0.010410991787529219,-0.9594600000000001,0.14664834946224298,0.01036960423545666,0.0,0.0,0.0,0.001834999999999898,0.0008819155288347327,6.236084508727596e-05
PRO 788,R PRO 788,0.0,0.0,0.0,-0.0015549999999999965,0.0005069270164432268,3.584515308936701e-05,-0.9653499999999997,0.22849378000287088,0.016156950129897714,0.9641249999999999,0.2281087884650666,0.01612972711718963,0.0,0.0,0.0,-0.002779999999999818,0.0009442457307290508,6.676825593049585e-05
ASN 789,R ASN 789,0.0,0.0,0.0,-0.002759999999999999,0.0006343500610861494,4.4855322984011684e-05,-0.5244600000000006,1.6298092889660438,0.11524492002687149,0.5289349999999999,1.6275973030129414,0.11508850900013867,0.0,0.0,0.0,0.0017149999999994136,0.0031817880193383058,0.00022498638847722298
ASN 790,R ASN 790,0.0,0.0,0.0,-0.0025250000000000316,0.000556214886532151,3.933033180637901e-05,0.7523299999999997,0.32657177021291833,0.02309211132616495,-0.7458899999999997,0.3263927356728397,0.023079451672429332,0.0,0.0,0.0,0.003914999999999793,0.0019539127411438238,0.0001381624949109593
VAL 791,R VAL 791,0.0,0.0,0.0,-0.004719999999999991,0.0009228217596047722,6.525335240430363e-05,-0.17103500000000008,0.2729097172601225,0.019297631172633598,0.18197,0.2725201443930338,0.019270084211025128,0.0,0.0,0.0,0.006214999999999958,0.0025862666142534743,0.00018287666608950045
LYS 792,R LYS 792,0.0,0.0,0.0,-0.00341999999999997,0.0005509990925582441,3.896151947755685e-05,-117.64653499999997,2.9409398444667114,0.2079558507084122,117.59517000000011,2.936922411483826,0.20767177529789613,0.0,0.0,0.0,-0.05478499999999599,0.0049848545615706055,0.0003524824463715269
THR 793,R THR 793,0.0,0.0,0.0,-0.0033850000000000056,0.0004865953144041187,3.440748465087524e-05,-1.7981099999999994,0.2799117680627262,0.01979275093310698,1.8021899999999997,0.2798842866257466,0.019790807702062475,0.0,0.0,0.0,0.0006949999999999946,0.001849858102666083,0.00013080472086280677
ALA 794,R ALA 794,0.0,0.0,0.0,-0.0020549999999999835,0.00034924919470199887,2.4695647389772422e-05,1.2861050000000005,0.15836958033346926,0.01119842041874638,-1.2810899999999998,0.15742830717504563,0.011131862355419358,0.0,0.0,0.0,0.002959999999999994,0.0021882413029645207,0.00015473202641986988
VAL 795,R VAL 795,0.0,0.0,0.0,-0.0035799999999999877,0.000493558507170161,3.489985673323301e-05,-1.0269700000000008,0.12399398816071035,0.008767698985480278,1.0311450000000002,0.12360543667249956,0.00874022424626488,0.0,0.0,0.0,0.0005950000000002764,0.001729443552128696,0.00012229012633895514
CYS 796,R CYS 796,0.0,0.0,0.0,-0.0025200000000000044,0.0004995998398718576,3.532704346531038e-05,1.1863999999999995,0.16905646985548992,0.011954097623827608,-1.1811949999999996,0.1681409437793221,0.01188936015414647,0.0,0.0,0.0,0.002684999999999903,0.0019431353529797387,0.00013740041848552887
ASP 797,R ASP 797,0.0,0.0,0.0,-0.0032400000000000063,0.000492341345003667,3.4813790371059846e-05,110.02666000000004,1.3653505500033953,0.09654486326041832,-109.96971000000002,1.3608651534563887,0.0962276978289484,0.0,0.0,0.0,0.053710000000001375,0.0053240867761512834,0.00037646978630421964
ILE 798,R ILE 798,0.0,0.0,0.0,-0.0037899999999999956,0.0006371028174478662,4.504997225304412e-05,0.17969000000000007,0.19923411831310409,0.01408797961029188,-0.17212999999999998,0.19973240373059156,0.014123213710059057,0.0,0.0,0.0,0.003770000000000202,0.0020388967605056737,0.0001441717725492846
PRO 799,R PRO 799,0.0,0.0,0.0,-0.0071049999999999326,0.0012344938233948602,8.729189538554139e-05,-1.8161550000000006,0.12707340782003063,0.008985446837802731,1.827159999999999,0.12782626647133735,0.009038681983564126,0.0,0.0,0.0,0.003900000000000041,0.004369210454990782,0.0003089498341155143
PRO 800,R PRO 800,0.0,0.0,0.0,-0.006500000000000017,0.0011618950038622539,8.215838362577695e-05,0.8233849999999994,0.2501644594561773,0.01768929856933301,-0.8243699999999997,0.25026502572273407,0.0176964096782371,0.0,0.0,0.0,-0.007485000000000142,0.004472110799163845,0.0003162259872306345
ARG 801,R ARG 801,0.0,0.0,0.0,-0.0075149999999999835,0.0019286718227837648,0.00013637769245738193,-98.52090499999998,1.5526914587194345,0.10979186595509444,98.52451999999994,1.5568659157470237,0.11008704464229246,0.0,0.0,0.0,-0.0038999999999985847,0.008776103919165055,0.0006205642593639447
GLY 802,R GLY 802,0.0,0.0,0.0,-0.011899999999999999,0.00489591666595747,0.000346193587462276,0.8321299999999997,0.16090796468789267,0.011377911297773444,-0.7712749999999998,0.15928785068234214,0.011263351937811436,0.0,0.0,0.0,0.04895499999999995,0.015064626613361484,0.001065229963435124
LEU 803,R LEU 803,0.0,0.0,0.0,-0.031105000000000008,0.010027660494851254,0.0007090626735345773,-1.3267900000000008,0.16724319388243894,0.011825879650156908,1.4104599999999998,0.16551809085414448,0.011703896445201664,0.0,0.0,0.0,0.052565000000000126,0.017580835446587884,0.0012431527963207118
LYS 804,R LYS 804,0.0,0.0,0.0,-0.09570499999999994,0.04983902060634824,0.0035241509438444915,-130.31044,6.632696387322648,0.469002459302736,130.60429,6.710583764913055,0.4745099285890374,-0.005149907999999998,0.02555479316464009,0.001806996753853664,0.19299509199999942,0.17049927349407726,0.012056119247504181
MET 805,R MET 805,0.0,0.0,0.0,-0.04693499999999998,0.009071426293588158,0.0006414467047230135,0.8305,0.46054263646268406,0.032565282126829485,-0.7653599999999996,0.46496498835933964,0.032877989628321315,0.0,0.0,0.0,0.018204999999999884,0.020021562751193888,0.0014157382791321186
SER 806,R SER 806,0.0,0.0,0.0,-0.009699999999999981,0.0011445523142260424,8.093207028119908e-05,-0.46288999999999986,0.3406822388971872,0.024089872135401643,0.50803,0.342357355843277,0.024208320790587705,0.0,0.0,0.0,0.03543999999999995,0.01095291741957381,0.0007744882181156902
ALA 807,R ALA 807,0.0,0.0,0.0,-0.0071999999999999755,0.0007348469228349384,5.196152422706525e-05,-0.19727,0.27589506537812514,0.019508727162477816,0.20654999999999993,0.2788248688693317,0.019715895554095433,0.0,0.0,0.0,0.0020800000000000167,0.007706724336577718,0.0005449477039129501
THR 808,R THR 808,0.0,0.0,0.0,-0.004504999999999973,0.0005195911854525738,3.674064506782719e-05,-0.24144999999999986,0.4897171300863388,0.03462823035472648,0.25487499999999996,0.4903638744595691,0.034673962087927016,0.0,0.0,0.0,0.008920000000000481,0.005876529588115635,0.00041553339215999544
PHE 809,R PHE 809,0.0,0.0,0.0,-0.007454999999999996,0.001038255748840276,7.34157680610876e-05,-1.0786749999999998,0.23861221547733047,0.016872431563796603,1.0707800000000005,0.23915294604080875,0.016910666988619635,0.0,0.0,0.0,-0.015350000000000029,0.0037386494887858847,0.00026436244060001185
ILE 810,R ILE 810,0.0,0.0,0.0,-0.002875000000000008,0.0004789311015167409,3.3865542960363026e-05,0.9455849999999996,0.31007770441455607,0.021925804748629044,-0.9450149999999996,0.3091144201990602,0.021857690268530336,0.0,0.0,0.0,-0.0023049999999998415,0.002064455133927413,0.00014597902246554558
GLY 811,R GLY 811,0.0,0.0,0.0,-0.0012400000000000455,0.00042708313008121666,3.0199337741080468e-05,-0.7858450000000002,0.25560158640939545,0.01807376150321228,0.7833050000000001,0.254814406921979,0.01801809950785597,0.0,0.0,0.0,-0.003780000000000039,0.0012335315156085905,8.722384994941539e-05
ASN 812,R ASN 812,0.0,0.0,0.0,-0.0014649999999999963,0.0004987734956871889,3.5268612107653045e-05,1.0306950000000006,0.33142642015234774,0.02343538691541069,-1.0279700000000007,0.3304781673575409,0.023368335317261988,0.0,0.0,0.0,0.001260000000000794,0.0011968291440290976,8.462860036646661e-05
SER 813,R SER 813,0.0,0.0,0.0,-0.0013899999999999967,0.0004877499359303078,3.448912872196247e-05,-1.6582350000000006,0.2785912593298565,0.019699376865144155,1.6552249999999984,0.2777502554004319,0.01963990890699409,0.0,0.0,0.0,-0.004399999999999954,0.0012609520212918733,8.916277250063674e-05
THR 814,R THR 814,0.0,0.0,0.0,-0.0012100000000000144,0.0004194043395101771,2.9656365252671128e-05,-0.05813499999999991,0.13993829631305366,0.009895131827065268,0.0587,0.13971560399611777,0.009879385102322917,0.0,0.0,0.0,-0.0006449999999999645,0.0007674470665787712,5.426670249795729e-05
ALA 815,R ALA 815,0.0,0.0,0.0,-0.001225000000000005,0.00044087980221371975,3.1174909783350506e-05,-0.7080800000000005,0.1573489230976791,0.011126249053476946,0.7073900000000001,0.1569448562393812,0.011097677211921429,0.0,0.0,0.0,-0.0019149999999999844,0.0008647398452714427,6.114634085536429e-05
ILE 816,R ILE 816,0.0,0.0,0.0,-0.0013000000000000429,0.00046904157598234093,3.316624790355385e-05,-0.32031499999999996,0.15118675793534286,0.010690518176169,0.32014500000000007,0.15076728416669166,0.010660856901534687,0.0,0.0,0.0,-0.0014700000000002066,0.0008479976415059367,5.996248827390467e-05
GLN 817,R GLN 817,0.0,0.0,0.0,-0.0010600000000000542,0.0003693237062524134,2.6115129714403003e-05,-2.2562450000000003,0.4988174264949,0.0352717184848566,2.252345,0.49772001765550933,0.03519411996164988,0.0,0.0,0.0,-0.004959999999999596,0.0013778243719715485,9.74268956705178e-05
GLU 818,R GLU 818,0.0,0.0,0.0,-0.0015149999999999903,0.0005829022216461587,4.1217411369470276e-05,108.850295,3.2811517121245575,0.23201246257451252,-108.79384000000007,3.2716467603314086,0.23134036098773383,0.0,0.0,0.0,0.054940000000003125,0.009319141591365737,0.0006589628214092306
LEU 819,R LEU 819,0.0,0.0,0.0,-0.001400000000000008,0.000489897948556635,3.46410161513775e-05,-0.6692600000000002,0.17756106667848048,0.012555463432307026,0.668645,0.17717722476379424,0.0125283217102292,0.0,0.0,0.0,-0.0020149999999998724,0.0009564387068705329,6.763042954174464e-05
PHE 820,R PHE 820,0.0,0.0,0.0,-0.0009150000000000013,0.0003711805490593178,2.624642832843896e-05,-0.7020950000000002,0.12463059806885268,0.008812714103782076,0.7008950000000005,0.12437553607924348,0.008794678497534517,0.0,0.0,0.0,-0.002115000000000222,0.0007692691336588089,5.4395542096764433e-05
LYS 821,R LYS 821,0.0,0.0,0.0,-0.0008050000000000146,0.0004086257456401918,2.8894203570958892e-05,-101.64834499999999,3.5144311809981965,0.24850781200972716,101.61021999999991,3.5076347061259843,0.2480272286626966,0.0,0.0,0.0,-0.03892999999999759,0.00707637619124455,0.0005003753591056054
ARG 822,R ARG 822,0.0,0.0,0.0,-0.0014200000000000235,0.0004935585071700832,3.4899856733227505e-05,-105.00433499999995,2.2388938726048266,0.15831370396758832,104.95497499999998,2.2333310489887874,0.15792035293744372,0.0,0.0,0.0,-0.050779999999998465,0.005864435181666373,0.0004146781884785255
ILE 823,R ILE 823,0.0,0.0,0.0,-0.0006449999999999367,0.0004785133226984944,3.383600153682121e-05,-0.6477349999999995,0.11916272393244769,0.008426077015729425,0.64701,0.11886782533553873,0.008405224535965754,0.0,0.0,0.0,-0.0013699999999999557,0.0008204267182387819,5.801292959332676e-05
SER 824,R SER 824,0.0,0.0,0.0,-0.00028000000000001244,0.00044899888641289305,3.174901573277651e-05,-0.9634200000000004,0.3769102328141269,0.02665157815214695,0.9623199999999994,0.3763749561275301,0.026613728374656583,0.0,0.0,0.0,-0.0013799999999998857,0.0009826494797230152,6.948381106415769e-05
GLU 825,R GLU 825,0.0,0.0,0.0,-0.0005100000000000032,0.0004998999899980022,3.534826728426747e-05,93.80279000000002,3.546777318340841,0.25079502931574466,-93.77533000000001,3.540728757063615,0.2503673314461898,0.0,0.0,0.0,0.026950000000001993,0.0060997950785282445,0.00043132064638756507
GLN 826,R GLN 826,0.0,0.0,0.0,-0.0006450000000000083,0.00047851332269854764,3.3836001536824974e-05,-1.2336600000000002,0.46620083054408884,0.03296537686725257,1.2315,0.46538467959313035,0.032907666280063114,0.0,0.0,0.0,-0.0028049999999999286,0.0012153086027839237,8.593529542628606e-05
PHE 827,R PHE 827,0.0,0.0,0.0,-0.00035999999999998257,0.0004799999999999765,3.394112549695262e-05,-0.560725,0.08966308814110834,0.0063401377646704815,0.5601749999999995,0.08957033200228903,0.0063335789151949,0.0,0.0,0.0,-0.0009099999999999931,0.0007495998932761571,5.30047167712283e-05
THR 828,R THR 828,0.0,0.0,0.0,-0.00025999999999999965,0.0004386342439892257,3.101612483854161e-05,-1.1186449999999988,0.26869577401775846,0.018999660388412516,1.1173750000000007,0.26823095342446657,0.01896679260905733,0.0,0.0,0.0,-0.0015299999999998965,0.0008712634503985037,6.160762939767712e-05
ALA 829,R ALA 829,0.0,0.0,0.0,-0.00022500000000001352,0.0004175823272122768,2.952752952754607e-05,-0.8746950000000002,0.08516174008907752,0.006021844391463297,0.8737349999999994,0.08501696757119476,0.006011607428550862,0.0,0.0,0.0,-0.0011850000000000538,0.0007146852454052797,5.053587834400451e-05
MET 830,R MET 830,0.0,0.0,0.0,-0.0002700000000000058,0.00044395945760847185,3.13926743046852e-05,-0.7728199999999994,0.2157110743564194,0.015253076345445973,0.7721449999999999,0.21555188232766725,0.015241819769141825,0.0,0.0,0.0,-0.0009449999999998338,0.0007429502002154081,5.253451246562182e-05
PHE 831,R PHE 831,0.0,0.0,0.0,-0.00017500000000000515,0.0003799671038392778,2.686773157525664e-05,-0.7434549999999999,0.047791191395486335,0.0033793475516732565,0.7428150000000003,0.04773919537444772,0.0033756708777661444,0.0,0.0,0.0,-0.0008149999999999303,0.000640917311359194,4.53196977041936e-05
ARG 832,R ARG 832,0.0,0.0,0.0,-0.0002549999999999969,0.00043586121644394497,3.08200421803731e-05,-81.15116999999998,2.323615988303181,0.16430446222026607,81.139115,2.3213373089185394,0.16414333525576308,0.0,0.0,0.0,-0.01230999999999895,0.00239664348621107,0.00016946828611864154
ARG 833,R ARG 833,0.0,0.0,0.0,-0.00032500000000000085,0.00046837484987988107,3.311910324872951e-05,-83.34109500000002,1.5060921140380068,0.10649679469278577,83.32608999999997,1.504308635854338,0.10637068374100872,0.0,0.0,0.0,-0.015330000000002002,0.0019522038827938246,0.00013804166037822215
LYS 834,R LYS 834,0.0,0.0,0.0,-0.00014500000000000344,0.00035210083782917344,2.4897289009047338e-05,-73.05114499999996,1.2222801863658557,0.08642826082892537,73.04494500000004,1.2214959484041223,0.0863728068308448,0.0,0.0,0.0,-0.006344999999999459,0.0010324606530047655,7.300599290479607e-05
ALA 835,R ALA 835,0.0,0.0,0.0,-0.00013000000000000346,0.00033630343441601367,2.378024390118886e-05,0.11019999999999999,0.08951201036732451,0.00632945495283757,-0.11019500000000015,0.0894362173562812,0.006324095577630043,0.0,0.0,0.0,-0.00012500000000004174,0.0007066647012551754,4.996874022827003e-05
PHE 836,R PHE 836,0.0,0.0,0.0,-0.00028500000000000747,0.0004514144437210785,3.1919821428072775e-05,-0.056244999999999976,0.10838051012520651,0.00766365936579908,0.05609999999999995,0.1083111720922639,0.007658756426470294,0.0,0.0,0.0,-0.00043000000000022355,0.0007036334272900502,4.97543967906326e-05
LEU 837,R LEU 837,0.0,0.0,0.0,-0.00010999999999999454,0.0003128897569432248,2.2124646889836487e-05,-0.1509399999999999,0.08188562999696603,0.005790188425258725,0.15082500000000004,0.08183021676006963,0.005786270117701031,0.0,0.0,0.0,-0.0002249999999998109,0.0006359048670988403,4.496526437151202e-05
HIP 838,R HIP 838,0.0,0.0,0.0,-0.00013000000000000346,0.00033630343441601367,2.378024390118886e-05,-69.31562500000001,0.9016264882822854,0.06375462039618172,69.310895,0.9010911352229525,0.0637167652183234,0.0,0.0,0.0,-0.00486000000000022,0.0008546344247667918,6.043177971880627e-05
TRP 839,R TRP 839,0.0,0.0,0.0,-0.0002099999999999902,0.0004073082370883071,2.8801041647828e-05,-0.7920150000000006,0.11526740551864297,0.00815063640920121,0.7914150000000002,0.11511117571721609,0.008139589293999973,0.0,0.0,0.0,-0.000810000000000084,0.0006587108622149008,4.657789175133939e-05
TYR 840,R TYR 840,0.0,0.0,0.0,-0.0002449999999999752,0.00043008720046051446,3.041175759471678e-05,-0.42847999999999997,0.10707441150900611,0.007571304246957713,0.4282300000000003,0.1069242587068056,0.007560686840492698,0.0,0.0,0.0,-0.0004949999999998255,0.0007141253391387795,5.04962869922174e-05
THR 841,R THR 841,0.0,0.0,0.0,-4.500000000000615e-05,0.00020730412441630712,1.465861521427105e-05,-0.30851000000000006,0.16086584441701704,0.011374932944857287,0.3083650000000001,0.16079574551274625,0.011369976203800924,0.0,0.0,0.0,-0.00019000000000001015,0.0006276145313806407,4.437904911104683e-05
GLY 842,R GLY 842,0.0,0.0,0.0,-4.9999999999998376e-05,0.00021794494717702662,1.541103500742194e-05,-0.515815,0.06685709218175608,0.004727510325213383,0.5156249999999999,0.06683041504435026,0.004725623966737153,0.0,0.0,0.0,-0.00024000000000006015,0.0005678027826631613,4.014971979977128e-05
GLU 843,R GLU 843,0.0,0.0,0.0,-0.00012000000000000399,0.00032496153618544925,2.297825058615288e-05,69.82361500000002,0.827796138412767,0.05853402629117054,-69.81920499999997,0.8274200039765268,0.05850742957012022,0.0,0.0,0.0,0.004290000000002863,0.0007719455939341082,5.4584796417788486e-05
GLY 844,R GLY 844,0.0,0.0,0.0,-2.5000000000000577e-05,0.00015612494995996355,1.1039701082910063e-05,-0.06868999999999997,0.08840692224028612,0.006251313421993812,0.06865499999999995,0.08837836825264415,0.006249294350164657,0.0,0.0,0.0,-5.999999999998007e-05,0.0005800000000000524,4.101219330882346e-05
MET 845,R MET 845,0.0,0.0,0.0,-0.000119999999999989,0.0003249615361854087,2.297825058615001e-05,-0.5468650000000005,0.27356720705340276,0.01934412272177254,0.5466000000000002,0.27340839416521157,0.019332892954754557,0.0,0.0,0.0,-0.00038500000000003196,0.0006138200061906253,4.3403628880535976e-05
ASP 846,R ASP 846,0.0,0.0,0.0,-7.50000000000045e-05,0.00026339134382133433,1.8624580532190296e-05,70.18175999999995,1.1312521303434881,0.07999160525976086,-70.17746500000003,1.1307508252379326,0.07995615763580267,0.0,0.0,0.0,0.004219999999998692,0.0007820485918398929,5.5299186250737876e-05
GLU 847,R GLU 847,0.0,0.0,0.0,-0.00012499999999999176,0.00033071891388305205,2.3385358667335592e-05,71.64669500000002,1.0381338266190647,0.07340714685814802,-71.64141500000002,1.03767183288901,0.07337447896820928,0.0,0.0,0.0,0.005155000000000314,0.0008006091430922106,5.6611615416045304e-05
MET 848,R MET 848,0.0,0.0,0.0,-9.999999999999786e-05,0.00029999999999999363,2.1213203435595974e-05,0.6903150000000003,0.20100212878225818,0.014212996829486648,-0.6900149999999998,0.20094697005677914,0.014209096518603864,0.0,0.0,0.0,0.00020000000000000684,0.0006324555320338042,4.472135955000487e-05
GLU 849,R GLU 849,0.0,0.0,0.0,-9.500000000000507e-05,0.00029321493822793065,2.073342711661644e-05,72.94762500000003,1.5606533357450605,0.1103548556786738,-72.94212499999999,1.5598318657384402,0.11029676897745154,0.0,0.0,0.0,0.005405000000003355,0.0010587610684199985,7.486571311360951e-05
PHE 850,R PHE 850,0.0,0.0,0.0,-0.0002200000000000224,0.0004142463035442018,2.9291637031756604e-05,0.6814549999999994,0.05033773907319088,0.0035594156648252307,-0.6810199999999998,0.050305164744786066,0.0035571123119744665,0.0,0.0,0.0,0.00021499999999996077,0.0006919356906533789,4.892724190060014e-05
THR 851,R THR 851,0.0,0.0,0.0,-0.00010999999999999732,0.00031288975694323276,2.2124646889837053e-05,0.7985799999999997,0.14663534226100103,0.010368684487436415,-0.7980000000000003,0.1465933149908257,0.010365712710662842,0.0,0.0,0.0,0.0004700000000003945,0.0006237788069494197,4.4107822435438894e-05
GLU 852,R GLU 852,0.0,0.0,0.0,-0.0001599999999999885,0.0003666060555964409,2.592296279362958e-05,77.29209999999999,1.5060575752606367,0.10649435243241653,-77.28470999999999,1.5051081077123976,0.10642721493822889,0.0,0.0,0.0,0.007230000000001268,0.0011345042970413535,8.022156817232182e-05
ALA 853,R ALA 853,0.0,0.0,0.0,-0.00012000000000002231,0.00032496153618549885,2.2978250586156388e-05,0.6894549999999998,0.06818194757412019,0.0048211917484166054,-0.688985,0.06810238450304044,0.004815565789707354,0.0,0.0,0.0,0.00034999999999994703,0.0007331439149308148,5.1841103383323245e-05
GLU 854,R GLU 854,0.0,0.0,0.0,-0.00022000000000001573,0.0004142463035441893,2.929163703175572e-05,84.69019999999999,1.8511399190776414,0.1308953589704917,-84.67625000000002,1.8493245706200483,0.13076699445003365,0.0,0.0,0.0,0.01373000000000232,0.0019409018522338415,0.00013724248613320797
SER 855,R SER 855,0.0,0.0,0.0,-0.00012499999999999344,0.0003307189138830565,2.3385358667335907e-05,0.9999650000000005,0.28161158316908513,0.01991294601195395,-0.9992300000000001,0.28139071964085605,0.019897328602101194,0.0,0.0,0.0,0.0006099999999999498,0.0006840321629864563,4.836837809974249e-05
ASN 856,R ASN 856,0.0,0.0,0.0,-0.00023500000000000075,0.0004239988207530786,2.9981244136960132e-05,0.8566999999999996,0.20485082377183772,0.014485140662071686,-0.8560549999999999,0.20457473444929608,0.014465618198853447,0.0,0.0,0.0,0.0004099999999993997,0.0007758221445668088,5.485890994178805e-05
MET 857,R MET 857,0.0,0.0,0.0,-0.0004199999999999982,0.0004935585071701203,3.489985673323013e-05,1.0359349999999992,0.22167805659334258,0.015675005705740777,-1.0348800000000002,0.2214357143732668,0.01565786952302244,0.0,0.0,0.0,0.0006349999999998773,0.0008196188138394378,5.79558021253941e-05
ASN 858,R ASN 858,0.0,0.0,0.0,-0.00026999999999999523,0.0004439594576084545,3.1392674304683976e-05,1.6092150000000018,0.6993303502458585,0.04945012329484099,-1.6076050000000006,0.6985206431988932,0.049392868360472617,0.0,0.0,0.0,0.0013399999999997901,0.001079073676817815,7.63020314277778e-05
ASP 859,R ASP 859,0.0,0.0,0.0,-0.0002400000000000041,0.00042708313008125987,3.0199337741083524e-05,86.70130999999999,1.874891493902595,0.13257484893275012,-86.68714500000006,1.873120723274445,0.13244963654084105,0.0,0.0,0.0,0.013924999999999415,0.0019129492936258206,0.0001352659417588834
LEU 860,R LEU 860,0.0,0.0,0.0,-0.0004900000000000226,0.0004998999899980217,3.5348267284268836e-05,0.6271299999999996,0.11931199897747252,0.008436632355389323,-0.6264599999999999,0.11911363649893339,0.008422606010018525,0.0,0.0,0.0,0.00017999999999985473,0.0007194442299442782,5.087238936791329e-05
VAL 861,R VAL 861,0.0,0.0,0.0,-0.00047499999999996324,0.000499374608885915,3.531111722956105e-05,0.8423549999999999,0.09129654415694483,0.006455640547227276,-0.8412449999999994,0.09107757668603764,0.006440157208873501,0.0,0.0,0.0,0.0006350000000002045,0.0008317301244993236,5.8812201115060314e-05
SER 862,R SER 862,0.0,0.0,0.0,-0.0002650000000000119,0.00044133320745216707,3.120697037522367e-05,0.8974999999999997,0.30064322709816654,0.021258686459892075,-0.8965550000000007,0.3002937511421091,0.02123397477805309,0.0,0.0,0.0,0.0006799999999998469,0.000798498591106997,5.646237685396618e-05
GLU 863,R GLU 863,0.0,0.0,0.0,-0.00043499999999999317,0.0004957569969248963,3.505531343462726e-05,91.23599500000005,2.2343467400926853,0.15799217314415942,-91.21790999999999,2.23185775799026,0.15781617553187174,0.0,0.0,0.0,0.017649999999999437,0.00252140833662332,0.00017829049329666426
TYR 864,R TYR 864,0.0,0.0,0.0,-0.001124999999999936,0.00039921798556680465,2.8228974476592082e-05,0.10213500000000016,0.15194955338861624,0.010744455959935787,-0.102305,0.151588429555161,0.01071892064878736,0.0,0.0,0.0,-0.0012949999999998408,0.0007469772419557502,5.281926731789354e-05
GLN 865,R GLN 865,0.0,0.0,0.0,-0.0007400000000000168,0.00043863424398923493,3.1016124838542264e-05,0.560675,1.0554426319677443,0.07463106422177695,-0.5599550000000001,1.0535795854965107,0.07449932694242946,0.0,0.0,0.0,-2.000000000030866e-05,0.0019973983077987132,0.0001412373888175005
GLN 866,R GLN 866,0.0,0.0,0.0,-0.0005600000000000031,0.000496386945839637,3.509985754956868e-05,0.3918649999999998,0.6866238757682407,0.04855163986803125,-0.39149,0.685716019865367,0.04848744476150503,0.0,0.0,0.0,-0.0001850000000002794,0.0011877604977438396,8.39873502380178e-05
TYR 867,R TYR 867,0.0,0.0,0.0,-0.001049999999999957,0.00043301270189219035,3.061862178478768e-05,1.1408800000000006,0.37074966702614554,0.026215960367684202,-1.1391050000000003,0.37004378656450787,0.026166047081571095,0.0,0.0,0.0,0.0007249999999997414,0.0008656644846589677,6.121172273347141e-05
GLN 868,R GLN 868,0.0,0.0,0.0,-0.0012450000000000221,0.0004636539657977895,3.278528633396525e-05,-1.5836700000000006,0.9490698452168823,0.06710937233725245,1.5803650000000005,0.9469567053329301,0.06695995078309862,0.0,0.0,0.0,-0.004549999999999663,0.0023701265788988258,0.00016759325762098323
ASP 869,R ASP 869,0.0,0.0,0.0,-0.0012650000000000079,0.0005145629213225539,3.638509310143378e-05,224.84159000000002,9.17246822354211,0.648591448108475,-224.73681500000004,9.151397593303887,0.6471015295559429,0.0,0.0,0.0,0.1035100000000017,0.021144973397943394,0.0014951754077694927
gtp 870,R gtp 870,0.0,0.0,0.0,-0.0025899999999999786,0.0004918333050942393,3.477786652455287e-05,331.5149650000001,3.6075808714120865,0.2550944897854361,-331.4602100000001,3.6032971520309793,0.25479158508312794,0.0,0.0,0.0,0.052165000000002806,0.00452634234234075,0.0003200607364240946
Mg+ 871,R Mg+ 871,0.0,0.0,0.0,0.0,0.0,0.0,-162.33587500000002,1.619428331041434,0.1145108754525011,162.31151000000006,1.617782055749683,0.1143944662102514,0.0,0.0,0.0,-0.02436500000000308,0.0018389603040806606,0.00013003413013483106
MET 872,L MET   1,0.0,0.0,0.0,-0.015044999999999996,0.002243429294629043,0.00015863440673447493,-84.40391,1.8559461150323722,0.13123520834562186,84.758005,1.838025673101344,0.12996804174449286,0.0,0.0,0.0,0.33904999999999935,0.059675602217319504,0.004219702299925759
ARG 873,L ARG   2,0.0,0.0,0.0,-0.00846999999999998,0.0009268764750493154,6.554006408296547e-05,-76.79512499999996,1.0518669970011207,0.07437822864858223,76.83831999999997,1.0481378905503396,0.07411454100267084,0.0,0.0,0.0,0.03472500000000096,0.012142049868123414,0.0008585725799255291
GLU 874,L GLU   3,0.0,0.0,0.0,-0.01965000000000001,0.0023531893251500457,0.00016639561292293927,86.87418999999998,1.7806095484126077,0.1259081086328071,-86.83482999999998,1.7715710798921134,0.12526899239456882,0.0,0.0,0.0,0.01971000000000039,0.021958731748439462,0.0015527168125577875
CYS 875,L CYS   4,0.0,0.0,0.0,-0.008725000000000021,0.000943066805693053,6.668489334174938e-05,0.6141799999999996,0.21901894347293496,0.015486978013802544,-0.566835,0.22184766795033012,0.015686999039809992,0.0,0.0,0.0,0.038619999999999766,0.013057779290522601,0.0009233244283565796
ILE 876,L ILE   5,0.0,0.0,0.0,-0.024684999999999988,0.0030175776709142716,0.00021337496338605895,-1.1613399999999998,0.14500249790952127,0.010253224956081067,1.177489999999999,0.14295639160248444,0.010108543391607636,0.0,0.0,0.0,-0.008535000000000395,0.00938289800647954,0.000663471080756342
SER 877,L SER   6,0.0,0.0,0.0,-0.007324999999999966,0.0008302860952707188,5.871009282908251e-05,0.7099499999999996,0.3326564406410918,0.02352236249826962,-0.6881649999999996,0.3341121484995723,0.023625296588085435,0.0,0.0,0.0,0.014459999999999782,0.00869818371845539,0.0006150544691326226
ILE 878,L ILE   7,0.0,0.0,0.0,-0.010664999999999963,0.0011103040124219197,7.851034963621721e-05,-0.9863049999999995,0.08249170852273888,0.005833044648809277,0.9971249999999998,0.08286754114247998,0.005859620028210281,0.0,0.0,0.0,0.0001550000000003404,0.005845594495002186,0.0004133459507482797
HID 879,L HID   8,0.0,0.0,0.0,-0.008490000000000011,0.0007070360669726121,4.9994999749979996e-05,1.7485199999999992,0.20853237062864807,0.014745465336842348,-1.7626500000000005,0.20922659367297805,0.014794554319072518,0.0,0.0,0.0,-0.02262000000000021,0.009423672320279016,0.0006663542601349258
VAL 880,L VAL   9,0.0,0.0,0.0,-0.004600000000000009,0.0005099019513592594,3.605551275463854e-05,-0.7633650000000002,0.05035098583939971,0.003560352352646736,0.7694600000000003,0.05089762666372071,0.0035990056960218146,0.0,0.0,0.0,0.0014949999999999625,0.0027404333598904213,0.00019377790121683514
GLY 881,L GLY  10,0.0,0.0,0.0,-0.001759999999999997,0.0004270831300813027,3.019933774108655e-05,-0.07698499999999994,0.11310333671028458,0.00799761363626676,0.07788000000000003,0.11267899360572932,0.007967608047588682,0.0,0.0,0.0,-0.000864999999999947,0.0015989918698980229,0.00011306579942670497
GLN 882,L GLN  11,0.0,0.0,0.0,-0.0023500000000000565,0.0004769696007084665,3.372684390807966e-05,0.23003,0.22581757925369758,0.01596771416014202,-0.22233000000000008,0.22543582479277785,0.015940720043335563,0.0,0.0,0.0,0.005349999999999788,0.0017909494688572363,0.00012663925141913972
ALA 883,L ALA  12,0.0,0.0,0.0,-0.0012599999999999944,0.00043863424398921054,3.1016124838540536e-05,0.17951499999999998,0.1277862268595485,0.009035850755462928,-0.17686999999999992,0.128077957119873,0.009056479199998205,0.0,0.0,0.0,0.0013849999999999828,0.001344163308530506,9.504669904840663e-05
GLY 884,L GLY  13,0.0,0.0,0.0,-0.0014700000000000158,0.0004990991885386806,3.5291642070040424e-05,-0.18059500000000012,0.1144054237132137,0.008089685091213366,0.19052,0.1147812249455457,0.008116258251189386,0.0,0.0,0.0,0.008454999999999985,0.0022534362649074082,0.00015934200638877135
VAL 885,L VAL  14,0.0,0.0,0.0,-0.005244999999999951,0.00057006578567741,4.030973827749336e-05,-0.08557999999999989,0.11739916354046137,0.008301374464508873,0.10156000000000003,0.1168725220058162,0.008264135284468663,0.0,0.0,0.0,0.01073500000000025,0.004832677829112809,0.00034172192642555505
GLN 886,L GLN  15,0.0,0.0,0.0,-0.0030949999999999632,0.0004426906369011608,3.130295513206025e-05,0.239735,0.31029149968215386,0.021940922356979444,-0.23430499999999996,0.31016861861735784,0.021932233353559774,0.0,0.0,0.0,0.0023350000000001716,0.0019007301228735974,0.00013440191590894605
ILE 887,L ILE  16,0.0,0.0,0.0,-0.0023199999999999614,0.00046647615158763156,3.298484500494181e-05,-0.04559499999999995,0.0936434246223407,0.0066215900563988414,0.05290000000000001,0.09336401876526093,0.006601833078774408,0.0,0.0,0.0,0.004985000000000115,0.002363212855415302,0.0001671043835451384
GLY 888,L GLY  17,0.0,0.0,0.0,-0.0021349999999999815,0.0003959482289390776,2.7997767768162536e-05,-0.42047500000000015,0.1547477927952446,0.01094232136591682,0.43307999999999985,0.15380615592361713,0.010875737584182515,0.0,0.0,0.0,0.010469999999999945,0.00425665361522394,0.0003009908636487081
ASN 889,L ASN  18,0.0,0.0,0.0,-0.005534999999999948,0.0008418877597400313,5.95304543910127e-05,1.1951650000000007,0.35287684505362155,0.02495216100611304,-1.1661800000000002,0.3504595377500788,0.024781231567458355,0.0,0.0,0.0,0.023450000000000627,0.006306147794017719,0.0004459119868314517
ALA 890,L ALA  19,0.0,0.0,0.0,-0.0017649999999999788,0.0004239988207530715,2.998124413695963e-05,-0.02227000000000001,0.13048113695090185,0.00922640967549133,0.026244999999999997,0.13022628373335393,0.009208388831657794,0.0,0.0,0.0,0.0022099999999999863,0.0028558536377063107,0.0002019393473298402
CYS 891,L CYS  20,0.0,0.0,0.0,-0.0024050000000000096,0.0005009740512242276,3.542421488191482e-05,-0.8945000000000003,0.11513135975918867,0.00814101652129503,0.8978699999999997,0.11520174955268861,0.008145993831326043,0.0,0.0,0.0,0.000964999999999896,0.002934923338010619,0.00020753041945699663
TRP 892,L TRP  21,0.0,0.0,0.0,-0.015510000000000006,0.0022494221480194015,0.00015905816546157286,-0.396865,0.22309279857270195,0.015775043070464206,0.3751399999999998,0.2213252141081087,0.01565005597434082,0.0,0.0,0.0,-0.037235000000000455,0.01444575283604156,0.0010214689789709787
GLU 893,L GLU  22,0.0,0.0,0.0,-0.004424999999999972,0.0006887488656978214,4.8701899346947215e-05,84.86510500000003,1.5720659890630073,0.11116185213391892,-84.81659000000002,1.5653378587043987,0.110686101473791,0.0,0.0,0.0,0.044089999999998214,0.007797557309821864,0.0005513705650465773
LEU 894,L LEU  23,0.0,0.0,0.0,-0.0021699999999999975,0.00042555845661906106,3.009152704666193e-05,-0.08413500000000003,0.10575280977354723,0.007477852892040625,0.08395499999999999,0.10460106584065001,0.007396412297526416,0.0,0.0,0.0,-0.0023499999999998687,0.002962684593405442,0.00020949343665138974
TYR 895,L TYR  24,0.0,0.0,0.0,-0.005589999999999997,0.000664755594184805,4.700531884797683e-05,-0.1522950000000001,0.14958802751223121,0.010577470863821853,0.16107999999999997,0.1498523393210796,0.01059616053106029,0.0,0.0,0.0,0.0031949999999997068,0.003470875249846995,0.00024542794258193627
CYS 896,L CYS  25,0.0,0.0,0.0,-0.0050950000000000405,0.0009197689927367761,6.503748918892947e-05,0.06660499999999997,0.13861236948771935,0.009801374642110164,-0.06549000000000003,0.13796343682294954,0.009755488173330945,0.0,0.0,0.0,-0.003979999999999917,0.003445228584579012,0.00024361444948935504
LEU 897,L LEU  26,0.0,0.0,0.0,-0.0026599999999999823,0.0005695612346359478,4.02740611312061e-05,-0.1237850000000002,0.11914692096315384,0.008424959577054369,0.12167000000000003,0.11884953134110375,0.008403930955213757,0.0,0.0,0.0,-0.004775000000000187,0.001792867814424474,0.00012677489893506502
GLU 898,L GLU  27,0.0,0.0,0.0,-0.0017949999999999928,0.00040370162248870307,2.8546015483777357e-05,74.35460999999998,0.9232197939297018,0.06528149768133391,-74.34146499999999,0.9216656491255285,0.06517160304833623,0.0,0.0,0.0,0.011350000000000905,0.002199431744790244,0.00015552331014981416
HIP 899,L HIP  28,0.0,0.0,0.0,-0.003864999999999974,0.0004865953144040282,3.4407484650868846e-05,-80.53311500000001,1.2211569030112144,0.08634883270119928,80.51661499999999,1.2187747481715558,0.08618038891710339,0.0,0.0,0.0,-0.02036499999999876,0.0038563940410704313,0.0002726882377368295
GLY 900,L GLY  29,0.0,0.0,0.0,-0.0017999999999999971,0.00046904157598233215,3.3166247903553236e-05,0.286425,0.09514832828274004,0.006728002814728925,-0.28025500000000003,0.09488967264671083,0.006709713099306088,0.0,0.0,0.0,0.00436999999999996,0.001978155706712646,0.00013987673144593793
ILE 901,L ILE  30,0.0,0.0,0.0,-0.01250499999999999,0.0026019175621068156,0.0001839833552254099,-0.6326749999999999,0.18881104145414818,0.01335095677751225,0.64743,0.19104082050703158,0.013508625966396407,0.0,0.0,0.0,0.00224999999999965,0.0045097117424506,0.000318884775428342
GLN 902,L GLN  31,0.0,0.0,0.0,-0.011049999999999996,0.00299457843443781,0.00021174867177859704,1.882564999999999,0.33570887056346943,0.02373820188799062,-1.8376800000000002,0.33384277377232136,0.02360624891845349,0.0,0.0,0.0,0.03383499999999987,0.008395699792155485,0.000593665625583963
PRO 903,L PRO  32,0.0,0.0,0.0,-0.029565,0.015579659014240299,0.0011016482537543437,1.523214999999999,0.14485806423876893,0.010243011953279002,-1.46936,0.1417250168460043,0.010021472047558733,0.0,0.0,0.0,0.024289999999999864,0.02187134883814913,0.0015465379077151766
ASP 904,L ASP  33,0.0,0.0,0.0,-0.04419500000000001,0.020667534323184238,0.0014614153670329296,95.45237500000002,2.2719257787984923,0.1606494124540942,-95.24414499999999,2.243508933341227,0.15864003804181795,0.0,0.0,0.0,0.16403499999999874,0.026836426271022052,0.0018976218999052505
GLY 905,L GLY  34,0.0,0.0,0.0,-0.020125,0.007913872313854969,0.0005595952778571321,0.033729999999999996,0.25043966758482966,0.017708758722733784,0.014980000000000002,0.2438271510722298,0.017241183196057046,0.0,0.0,0.0,0.028585000000000048,0.00963808980037012,0.000681515865552661
GLN 906,L GLN  35,0.0,0.0,0.0,-0.016029999999999982,0.005610623851230804,0.00039673101718922844,-0.4302550000000004,1.113524328416312,0.07873806036393705,0.47363500000000003,1.1213896476136205,0.0792942224179984,0.0,0.0,0.0,0.02734999999999957,0.010689597747343117,0.0007558687055302761
MET 907,L MET  36,0.0,0.0,0.0,-0.009350000000000074,0.0014688430821568732,0.00010386289038920741,0.9362050000000002,0.40536733091728067,0.028663798856310038,-0.9252500000000005,0.406111459454174,0.028716416689761205,0.0,0.0,0.0,0.0016050000000001853,0.004023552534763213,0.000284508128179139
PRO 908,L PRO  37,0.0,0.0,0.0,-0.0032750000000000075,0.0006475916923494359,4.579164771003586e-05,0.7788349999999995,0.24659946831856838,0.017437215628505687,-0.775435,0.24540520731027846,0.01735276862275884,0.0,0.0,0.0,0.0001250000000000062,0.002226965424068884,0.00015747023528270835
SER 909,L SER  38,0.0,0.0,0.0,-0.002339999999999994,0.0006118823416311343,4.326661530556788e-05,-0.07220000000000013,0.42548059885263867,0.030086021671201398,0.07608999999999996,0.4241720428081041,0.029993492785936094,0.0,0.0,0.0,0.0015500000000000492,0.002806688440137398,0.00019846284286990476
ASP 910,L ASP  39,0.0,0.0,0.0,-0.0017550000000000027,0.0005522454164590247,3.904964788573654e-05,76.02817500000003,1.6439910353676521,0.11624772093183601,-76.01073999999998,1.6395129802479347,0.11593107461766808,0.0,0.0,0.0,0.015679999999999764,0.004494174006422635,0.00031778609157737597
LYS 911,L LYS  40,0.0,0.0,0.0,-0.0021149999999999945,0.0006494420682401105,4.592248904403986e-05,-72.43541999999998,1.8366422633724728,0.12987021990444844,72.42832000000003,1.8367794390162826,0.1298799196872436,0.0,0.0,0.0,-0.009215000000000728,0.002703474616120896,0.0001911645233824784
THR 912,L THR  41,0.0,0.0,0.0,-0.0037650000000000006,0.0009218324142706217,6.518339512483234e-05,0.6188099999999995,0.5096462046361188,0.036037428730418646,-0.6067800000000001,0.5085179756901422,0.03595765089657555,0.0,0.0,0.0,0.008264999999999927,0.005063079596451587,0.0003580137916338165
ILE 913,L ILE  42,0.0,0.0,0.0,-0.005920000000000016,0.0020232646885664455,0.00014306641814206217,0.8215100000000003,0.32970918989315334,0.02331396039929718,-0.80605,0.3235485241814578,0.022878335549160845,0.0,0.0,0.0,0.0095399999999999,0.005785187983116746,0.00040907456533007767
GLY 914,L GLY  43,0.0,0.0,0.0,-0.0042600000000000025,0.0009393614852653958,6.642288762166285e-05,0.36883999999999995,0.7860679833195091,0.05558340014788588,-0.3461449999999999,0.7864427722186783,0.05560990172509748,0.0,0.0,0.0,0.01843500000000008,0.005596943362229062,0.0003957636605349205
GLY 915,L GLY  44,0.0,0.0,0.0,-0.005974999999999997,0.0009769211841290293,6.907875939824283e-05,0.5104599999999999,0.34538853252532886,0.024422657349273045,-0.4867200000000001,0.3454791912691701,0.024429067890527446,0.0,0.0,0.0,0.017764999999999996,0.006009140953580689,0.00042491043173827016
GLY 916,L GLY  45,0.0,0.0,0.0,-0.0035799999999999977,0.0006808817812219756,4.8145612468843424e-05,0.53464,0.254801845362234,0.01801721127144817,-0.5195649999999998,0.25405854792744154,0.01796465220579014,0.0,0.0,0.0,0.01149500000000005,0.004394311663958328,0.0003107247576232075
ASP 917,L ASP  46,0.0,0.0,0.0,-0.004095000000000006,0.0005709422037299173,4.037171039230159e-05,79.81844000000005,1.328523905087672,0.0939408262255926,-79.81287500000003,1.3242494060301762,0.09363857349861952,0.0,0.0,0.0,0.0014700000000011926,0.007940346340056274,0.0005614672742023575
ASP 918,L ASP  47,0.0,0.0,0.0,-0.005100000000000002,0.0005656854249492503,4.0000000000000864e-05,79.55757499999997,1.2270997573067715,0.08676905595839848,-79.53367499999996,1.2217473713420632,0.08639058511728119,0.0,0.0,0.0,0.01879999999999825,0.007438413809406513,0.0005259752845903005
SER 919,L SER  48,0.0,0.0,0.0,-0.0028049999999999885,0.00048680078060743493,3.44220133054422e-05,0.5474549999999999,0.24761788702555448,0.0175092287058854,-0.54072,0.24848589819142677,0.017570606364038795,0.0,0.0,0.0,0.003930000000000038,0.0029639669363877756,0.00020958411199325125
PHE 920,L PHE  49,0.0,0.0,0.0,-0.010855000000000024,0.0015728874721352517,0.00011121993975902032,0.4707950000000002,0.16004615888861548,0.011316972425299963,-0.46505999999999964,0.16079081565811004,0.011369627610436571,0.0,0.0,0.0,-0.005120000000000093,0.009104152898540488,0.000643760825151714
ASN 921,L ASN  50,0.0,0.0,0.0,-0.01374000000000001,0.001415061836104679,0.00010005998201079054,2.2793399999999995,0.45465369722460364,0.032148871239905265,-2.207159999999999,0.45527929274238355,0.03219310752319547,0.0,0.0,0.0,0.05844000000000012,0.011208764427892553,0.0007925793335685377
THR 922,L THR  51,0.0,0.0,0.0,-0.007984999999999994,0.0007244135559194074,5.122377377740732e-05,0.9848950000000002,0.27046255558764487,0.019124590711306726,-0.9520299999999995,0.2728058817181179,0.019290288891045636,0.0,0.0,0.0,0.024880000000000436,0.010009775222251544,0.0007077979937807148
PHE 923,L PHE  52,0.0,0.0,0.0,-0.012409999999999985,0.001327365812427017,9.385893670823346e-05,1.0362250000000002,0.14611972616658953,0.010332224923751685,-1.0215499999999995,0.15225602615332065,0.010766126856952937,0.0,0.0,0.0,0.002264999999999926,0.012659572465134803,0.0008951669537019316
PHE 924,L PHE  53,0.0,0.0,0.0,-0.035019999999999996,0.005567728441653787,0.00039369785368986016,-1.1636800000000007,0.17854155706725058,0.012624794572585784,1.2746849999999998,0.1862660886339763,0.013171001437817915,0.0,0.0,0.0,0.07598499999999958,0.024916556242787675,0.0017618665883091169
SER 925,L SER  54,0.0,0.0,0.0,-0.08432999999999997,0.01894811600133388,0.0013398341315252514,-1.8072150000000002,0.9975851235734211,0.07053992056895861,2.0094749999999997,0.9778155957924787,0.06914200385348258,-0.00023810400000000005,0.00209777415190101,0.00014833503282070629,0.11769189599999987,0.07790747818940359,0.005508890613287033
GLU 926,L GLU  55,0.0,0.0,0.0,-0.2530200000000001,0.046544597967970246,0.003291200085075336,99.91459000000003,2.5108660422040043,0.17754504050934794,-98.99290999999998,2.4423573391098943,0.17270074365653384,-0.0037849319999999995,0.008177882299481697,0.0005782636029708944,0.6648750679999986,0.11669356080411744,0.008251480816539614
THR 927,L THR  56,0.0,0.0,0.0,-2.146955,0.3572765777027632,0.025263269085274632,-6.957475000000001,0.7231746188680718,0.05113616769836105,8.222229999999996,0.7676141329470711,0.0542785158741506,-0.30277807200000006,0.03944767160489423,0.002789371609384073,-1.1849780719999996,0.4496825399126024,0.031797357335339144
GLY 928,L GLY  57,0.0,0.0,0.0,-2.1383149999999995,0.5956081058674403,0.042115853058854215,-6.2834350000000025,1.9278667370373341,0.13632076429830817,6.733620000000003,1.3615456641625978,0.09627581720245146,-0.5634411840000003,0.05786009481509696,0.004091326540385166,-2.251571184000001,0.776833712947739,0.05493043862796701
ALA 929,L ALA  58,0.0,0.0,0.0,-1.6021449999999995,0.3295925120129451,0.02330571002726621,-1.27843,0.4001977075146729,0.028298251279893574,1.7921400000000003,0.4889072513268745,0.03457096327845086,-0.2698398,0.05318078294191608,0.0037604492247038735,-1.358274799999999,0.47256993051115387,0.03341574024492924
GLY 930,L GLY  59,0.0,0.0,0.0,-0.15706,0.022958362310931457,0.0016234013674997288,-1.3588800000000005,0.2777905786739334,0.019642760193007345,1.626825,0.32126047745559694,0.022716546213608056,0.0,0.0,0.0,0.11088500000000005,0.07267456071418664,0.005138867470075483
LYS 931,L LYS  60,0.0,0.0,0.0,-0.5674750000000003,0.22719568520330566,0.01606516096635816,-111.67408999999999,5.194324051490709,0.3672941760489462,112.68524499999994,5.588056278796221,0.39513524883888723,-0.11189365200000001,0.09940856186549976,0.007029246820309731,0.33178634799999956,0.4444988529691474,0.031430815316412626
HIP 932,L HIP  61,0.0,0.0,0.0,-0.09692999999999997,0.02888555175169771,0.0020425169521940405,-96.26183999999999,2.152307393103838,0.15219111528616638,96.54855000000009,2.1519508050801837,0.1521659007052048,-0.00032108399999999996,0.001974407007925164,0.0001396116584126125,0.18945891599999903,0.05682507008419117,0.0040181392397932395
VAL 933,L VAL  62,0.0,0.0,0.0,-0.448775,0.19616343791593818,0.01387084971712262,-1.4972250000000016,0.3275485832284989,0.023161182436891782,1.5391799999999989,0.33070444145793015,0.023384335312341204,-0.06414526799999999,0.043478813844816167,0.003074416410761706,-0.47096526800000016,0.25817608762593025,0.01825580623005076
PRO 934,L PRO  63,0.0,0.0,0.0,-0.06936999999999997,0.03562812231931404,0.002519288689293074,2.508924999999999,0.26374205082808955,0.01864937926245892,-2.4827999999999992,0.24673504007336472,0.017446801999221072,0.0,0.0,0.0,-0.04324500000000017,0.032346328617015904,0.0022872308311580425
ARG 935,L ARG  64,0.0,0.0,0.0,-0.048149999999999894,0.005393282859261326,0.0003813626882640856,-96.92480999999998,2.271192401340895,0.16059755483675056,97.238795,2.281881145673104,0.161353363196718,0.0,0.0,0.0,0.26583500000000027,0.07007943903171537,0.004955364656107516
ALA 936,L ALA  65,0.0,0.0,0.0,-0.0189,0.0026172504656604445,0.00018506755523321495,1.6537949999999997,0.15875611161465025,0.011225752307752761,-1.6133450000000003,0.15804191208347007,0.011175250774590985,0.0,0.0,0.0,0.02155000000000017,0.01662610898556846,0.001175643440844205
VAL 937,L VAL  66,0.0,0.0,0.0,-0.025559999999999996,0.002399249882776072,0.00016965258618719897,-1.257230000000001,0.11282613659962899,0.007978012628467738,1.2995899999999998,0.11562738386732008,0.008176090722344202,0.0,0.0,0.0,0.016800000000000048,0.014009639538546326,0.000990631111968528
PHE 938,L PHE  67,0.0,0.0,0.0,-0.022440000000000078,0.0020679458406835396,0.00014622585270738467,1.2168550000000007,0.10204564652643991,0.007215716864941111,-1.2419350000000007,0.10244623358131885,0.007244042647237156,0.0,0.0,0.0,-0.04752000000000013,0.013331901589795463,0.0009427078020256085
VAL 939,L VAL  68,0.0,0.0,0.0,-0.011679999999999992,0.0010087616170335238,7.133021800051118e-05,-0.8783449999999999,0.07679639298170816,0.005430325024803282,0.8875350000000001,0.07693528952957224,0.005440146493891091,0.0,0.0,0.0,-0.0024899999999999133,0.0048228518534162036,0.00034102712502087065
ASP 940,L ASP  69,0.0,0.0,0.0,-0.006875000000000027,0.0006159342497377158,4.3553128475458734e-05,94.444525,1.2072107062864612,0.08536268767361582,-94.42038499999998,1.20328086363297,0.08508480583468783,0.0,0.0,0.0,0.017265000000000155,0.008919908912093552,0.000630732807930767
LEU 941,L LEU  70,0.0,0.0,0.0,-0.00922000000000004,0.0010916043239196014,7.718808198161066e-05,0.519625,0.37772552783072527,0.02670922821563738,-0.5104149999999998,0.3752375950980927,0.02653330480499933,0.0,0.0,0.0,-9.999999999821263e-06,0.003705387968890607,0.0002620104959729596
GLU 942,L GLU  71,0.0,0.0,0.0,-0.005910000000000029,0.0005117616632769246,3.6187014245441995e-05,90.39205,1.1020145632001934,0.07792419706051879,-90.34967499999998,1.0985144283906318,0.07767670015462798,0.0,0.0,0.0,0.03646500000000032,0.006175659883760782,0.00043668509821089745
PRO 943,L PRO  72,0.0,0.0,0.0,-0.009949999999999988,0.0011124297730644025,7.866066361276512e-05,-0.21527000000000002,0.21763562920624935,0.015389162923953995,0.21816499999999997,0.21589943903354636,0.01526639573949922,0.0,0.0,0.0,-0.007054999999999971,0.004945904871709458,0.00034972828738893394
THR 944,L THR  73,0.0,0.0,0.0,-0.004599999999999978,0.0005744562646538281,4.062019202318159e-05,0.6378499999999998,0.23913508211887358,0.01690940381858574,-0.6334300000000002,0.23766715191628693,0.016805605478529984,0.0,0.0,0.0,-0.00018000000000000681,0.00408259721255971,0.00028868321738542674
VAL 945,L VAL  74,0.0,0.0,0.0,-0.004869999999999957,0.0005320714237769282,3.762313118282472e-05,-0.28894,0.13843838485044507,0.009789072070426272,0.3072800000000001,0.1395965672930388,0.009870967936327194,0.0,0.0,0.0,0.013470000000000253,0.0035155511658914057,0.0002485870069010086
ILE 946,L ILE  75,0.0,0.0,0.0,-0.01683000000000003,0.0018577136485475462,0.00013136019183907725,-0.290315,0.2001499332375603,0.014152737504631365,0.3030149999999998,0.19808696265781878,0.014006863455999007,0.0,0.0,0.0,-0.004129999999999674,0.007435933028208321,0.0005257998668695122
ASP 947,L ASP  76,0.0,0.0,0.0,-0.010690000000000031,0.0019167420275039973,0.00013553412854333283,102.57773500000002,2.4009558939658673,0.1697732193953074,-102.45117499999998,2.3721674844690055,0.16773757143782678,0.0,0.0,0.0,0.11587000000000203,0.03171660606054627,0.002242702722163462
GLU 948,L GLU  77,0.0,0.0,0.0,-0.005820000000000025,0.0006539113089709315,4.623851208679173e-05,87.78906500000005,1.3322441746039564,0.09420388900587323,-87.73442499999997,1.3270787483717659,0.09383863821422316,0.0,0.0,0.0,0.04882000000000005,0.006974066245746224,0.0004931409534811362
VAL 949,L VAL  78,0.0,0.0,0.0,-0.015585000000000009,0.0027573130036323,0.0001949714722722247,-0.22912499999999997,0.27394085013922265,0.01937054327774521,0.27848,0.27457924102160375,0.019415684329943145,0.0,0.0,0.0,0.03377000000000014,0.009709639540168454,0.0006865751961730145
ARG 950,L ARG  79,0.0,0.0,0.0,-0.05773500000000002,0.023623394654452064,0.0016704262554809092,-109.96675500000003,3.1407876376756496,0.2220872236867329,110.05175000000003,3.167944287309948,0.22400748879780485,-0.0010730879999999987,0.009067701920125954,0.0006411833517499339,0.026186912000001995,0.03850884043791025,0.0027229862209277077
THR 951,L THR  80,0.0,0.0,0.0,-0.009115000000000002,0.0023731361107192828,0.00016780606365682742,0.08188999999999988,0.4129836654154736,0.029202355033455762,-0.054775000000000025,0.4121278252860392,0.0291418379975423,0.0,0.0,0.0,0.017999999999999752,0.005924525297439481,0.0004189272013130704
GLY 952,L GLY  81,0.0,0.0,0.0,-0.005055000000000003,0.0012336835088465864,8.723459749434352e-05,1.28151,0.3195066038441158,0.02259252862120581,-1.2588600000000003,0.32051421247738543,0.022663777310942518,0.0,0.0,0.0,0.01759500000000007,0.007461968574042721,0.000527640857970652
THR 953,L THR  82,0.0,0.0,0.0,-0.007609999999999999,0.0017515421776251934,0.00012385273513330265,0.9537100000000003,0.3514939343715626,0.024854374454007122,-0.9154949999999995,0.356986806443882,0.025242779163059843,0.0,0.0,0.0,0.030605000000000316,0.011697391803304327,0.0008271305066312427
TYR 954,L TYR  83,0.0,0.0,0.0,-0.027955000000000018,0.012497318712427893,0.0008836938808207296,0.7112350000000004,0.22218526003090108,0.01571087040475465,-0.7266800000000002,0.2188251758824832,0.015473276576084282,0.0,0.0,0.0,-0.04340000000000023,0.04288321349899074,0.0030323011064206846
ARG 955,L ARG  84,0.0,0.0,0.0,-0.229815,0.18181633803099204,0.012856356555222005,-110.128665,6.012793562295172,0.42516871017737334,110.55063500000001,6.13709552082858,0.4339581859567475,-0.027127116,0.05000471406797708,0.0035358672408760945,0.16502788400000057,0.18821325836927508,0.013308687130213012
GLN 956,L GLN  85,0.0,0.0,0.0,-0.19846500000000006,0.3688412378991806,0.02608101404997512,0.44087499999999996,1.855261097359344,0.13118677028143877,-0.408,1.6162562544349206,0.11428657576461022,-0.078762528,0.08167168671094535,0.00577506035042527,-0.24435252800000007,0.5542432247877919,0.03919091426741476
LEU 957,L LEU  86,0.0,0.0,0.0,-0.26630500000000007,0.2860419758968952,0.020226222086069355,2.0625999999999984,0.8581636965055126,0.060681336916716226,-1.9687449999999993,0.49051683964468,0.03468477835989475,-0.015095303999999997,0.019842412288559673,0.0014030704284339825,-0.18754530400000033,0.42033979266758625,0.029722511779779765
PHE 958,L PHE  87,0.0,0.0,0.0,-0.41217,0.325020724108479,0.022982435804326747,0.7915300000000001,0.6117508962805035,0.04325732071568923,-0.48404,0.5827898921566846,0.04120946847509684,-0.014397263999999995,0.0178571335366655,0.0012626900216329891,-0.11907726399999984,0.35821457764181847,0.025329595697040484
HIE 959,L HIE  88,0.0,0.0,0.0,-2.78867,0.6571343554403483,0.04646641588825213,-10.836604999999997,2.5188907100100675,0.1781124702115916,10.508119999999998,1.3044257378632287,0.09223682847973548,-0.46917935999999977,0.10417387428527122,0.007366205292959019,-3.5863343599999964,1.0698033625751193,0.07564652122130376
PRO 960,L PRO  89,0.0,0.0,0.0,-1.6202200000000007,0.3092941991049908,0.02187040255688012,-2.4584849999999987,0.5519385380411529,0.03902794830470884,2.567885000000002,0.5836482603203664,0.04127016427002624,-0.30316676399999987,0.044742085698282155,0.0031637432201684955,-1.8139867640000003,0.3588658329733728,0.025375646403163084
GLU 961,L GLU  90,0.0,0.0,0.0,-1.14947,0.8066076425995476,0.057035773383903525,118.58557999999994,8.952110792076086,0.6330098247010275,-116.48878,8.010729814542268,0.5664441374116091,-0.387808632,0.0843046908020508,0.005961241855196528,0.5595213679999997,1.00502912710446,0.07106629110655602
GLN 962,L GLN  91,0.0,0.0,0.0,-0.13786999999999985,0.02223202869735494,0.0015720418251433603,-0.25950500000000054,0.7723097759157265,0.05461054797266731,0.42077000000000003,0.7497748642759373,0.053017089089273856,0.0,0.0,0.0,0.023394999999999052,0.04043425497025937,0.002859133588169626
LEU 963,L LEU  92,0.0,0.0,0.0,-0.07418000000000002,0.009310080558190097,0.0006583221096089255,1.323965,0.3347725702249208,0.02367199545612912,-1.2188750000000006,0.324120778992953,0.022918800074938333,0.0,0.0,0.0,0.030909999999999837,0.021779391635213398,0.0015400355515376963
ILE 964,L ILE  93,0.0,0.0,0.0,-0.049919999999999964,0.006589658564751625,0.0004659592256839886,-1.0830750000000002,0.14123515629969627,0.009986833676145716,1.1262550000000002,0.14167533298001936,0.01001795886770338,0.0,0.0,0.0,-0.006740000000000075,0.008771681708771958,0.0006202515618682654
THR 965,L THR  94,0.0,0.0,0.0,-0.024540000000000003,0.002754705065882719,0.00019478706322546057,1.1623699999999997,0.25640490069419664,0.018130564401032973,-1.0738699999999999,0.2534938127450063,0.017924719398082684,0.0,0.0,0.0,0.06396000000000016,0.00999941998317871,0.0007070657678037938
GLY 966,L GLY  95,0.0,0.0,0.0,-0.009789999999999995,0.001387767992137005,9.813001579537156e-05,-0.05616500000000005,0.5903038181944955,0.04174078328056387,0.10869000000000001,0.582007065163302,0.04115411424754517,0.0,0.0,0.0,0.04273499999999997,0.010438140399515678,0.0007380879859474794
LYS 967,L LYS  96,0.0,0.0,0.0,-0.032544999999999984,0.004025912939942975,0.0002846750340300348,-116.40742000000004,2.834818695010926,0.2004519522676625,116.54923499999995,2.842317170863178,0.2009821745800316,0.0,0.0,0.0,0.10927000000000063,0.03441565196244302,0.002433554088159957
GLU 968,L GLU  97,0.0,0.0,0.0,-0.009314999999999999,0.0008864395072423275,6.268073866827115e-05,100.46978499999996,1.611877116526597,0.11397692395353756,-100.416075,1.6039349829006506,0.11341533029913792,0.0,0.0,0.0,0.04439500000000365,0.010533706612583042,0.0007448455376787046
ASP 969,L ASP  98,0.0,0.0,0.0,-0.004315000000000009,0.0005155337040388225,3.6453737805607e-05,93.75051499999998,1.196631973405102,0.08461465829793881,-93.73798,1.1948196975315333,0.08448651104198068,0.0,0.0,0.0,0.008219999999999459,0.006462321564271575,0.00045695514003044876
ALA 970,L ALA  99,0.0,0.0,0.0,-0.002274999999999985,0.00044651427748729867,3.157332735078807e-05,-0.4332350000000001,0.08905632922482319,0.0062972334302454185,0.431985,0.08906562061199583,0.006297890430533058,0.0,0.0,0.0,-0.003525000000000004,0.0010389297377591013,7.34634262745822e-05
ALA 971,L ALA 100,0.0,0.0,0.0,-0.0015649999999999937,0.0004957569969249109,3.5055313434628284e-05,-0.620625,0.08631120654353104,0.006103123943932351,0.620645,0.08619982004041522,0.006095247728763766,0.0,0.0,0.0,-0.0015449999999999475,0.0009208555804249173,6.511432254119331e-05
ASN 972,L ASN 101,0.0,0.0,0.0,-0.0015500000000000236,0.0004974937185533404,3.517811819867787e-05,-1.4700999999999993,0.12651059244190066,0.008945649780759554,1.4712950000000007,0.12656700982087404,0.00894963909188444,0.0,0.0,0.0,-0.00035499999999967003,0.001268453783154782,8.969322716904769e-05
ASN 973,L ASN 102,0.0,0.0,0.0,-0.0016900000000000426,0.0004731807265728715,3.34589300486455e-05,1.1513700000000002,0.49186022719874356,0.03477977020481875,-1.1489500000000001,0.49155839683602226,0.03475842757519393,0.0,0.0,0.0,0.0007300000000002881,0.0009783148777359964,6.917730841828111e-05
TYR 974,L TYR 103,0.0,0.0,0.0,-0.0025800000000000267,0.0005134199061197303,3.6304269721342195e-05,1.1050399999999998,0.1955871631779562,0.013830100939617264,-1.1053700000000004,0.19546419902375936,0.013821406060889718,0.0,0.0,0.0,-0.002909999999999922,0.001439409601190509,0.00010178162899068329
ALA 975,L ALA 104,0.0,0.0,0.0,-0.0014500000000000112,0.0004974937185533186,3.517811819867633e-05,0.7902900000000002,0.05919439078155745,0.004185675512984573,-0.789835,0.05910454952877983,0.0041793227770776376,0.0,0.0,0.0,-0.0009949999999997816,0.0009669410530121583,6.83730575592558e-05
ARG 976,L ARG 105,0.0,0.0,0.0,-0.00494499999999999,0.000626079068488952,4.427047548874949e-05,-93.55405000000002,1.637697538464957,0.11580270349810878,93.54196000000007,1.6376694105905223,0.11580071455703346,0.0,0.0,0.0,-0.01703500000000318,0.004182556036680436,0.0002957513736229466
GLY 977,L GLY 106,0.0,0.0,0.0,-0.0019700000000000386,0.0003988734135035793,2.8204609552340673e-05,1.040825000000001,0.1067333798537174,0.007547189667352321,-1.036405,0.10640644235665075,0.0075240716952323225,0.0,0.0,0.0,0.002449999999999952,0.0013629013170439594,9.637167633698604e-05
HID 978,L HID 107,0.0,0.0,0.0,-0.004310000000000056,0.0006587108622149675,4.6577891751344105e-05,0.2658699999999999,0.4203227011475825,0.029721303226810224,-0.2611399999999999,0.41962996842456335,0.029672319626210555,0.0,0.0,0.0,0.0004200000000002646,0.0028343605980889405,0.00020041955992366483
TYR 979,L TYR 108,0.0,0.0,0.0,-0.008310000000000001,0.0013942381432165498,9.858752456573632e-05,0.88121,0.3164670218205998,0.02237759771512572,-0.873585,0.31680991584071366,0.022401843983810805,0.0,0.0,0.0,-0.0006850000000000079,0.0030538131900953083,0.00021593720151933158
THR 980,L THR 109,0.0,0.0,0.0,-0.0047700000000000095,0.0007050531894828777,4.985478913805466e-05,0.8995400000000001,0.15211892847374092,0.01075643258706136,-0.8894150000000003,0.1516446595663676,0.010722896711010399,0.0,0.0,0.0,0.005354999999999753,0.0026998101785124444,0.00019090540851426127
ILE 981,L ILE 110,0.0,0.0,0.0,-0.008424999999999988,0.0010071618539241338,7.1217097666217e-05,1.2418299999999995,0.10861110026143932,0.0076799645506995745,-1.2297000000000007,0.10860059852504693,0.007679221965797845,0.0,0.0,0.0,0.003704999999999803,0.004160285446937097,0.0002941766051200928
GLY 982,L GLY 111,0.0,0.0,0.0,-0.004945000000000009,0.0007224783733787711,5.1086935707675546e-05,0.9611349999999999,0.1120644313553592,0.007924151934118885,-0.9611750000000002,0.11387477497233414,0.008052162558902962,0.0,0.0,0.0,-0.004984999999999955,0.005005474502981701,0.0003539404964114724
LYS 983,L LYS 112,0.0,0.0,0.0,-0.016925000000000003,0.002792736113563151,0.0001974762643965068,-105.90170999999995,2.2527847002998036,0.15929593381352952,105.97184000000001,2.264598795459077,0.16013131649360007,0.0,0.0,0.0,0.05320499999999741,0.022319788865485347,0.0015782474061436687
GLU 984,L GLU 113,0.0,0.0,0.0,-0.025319999999999995,0.0037453437759437432,0.000264835798184465,111.76503999999996,2.1965459267722376,0.15531925200083388,-111.50336000000014,2.1704450765625114,0.1534736431830307,0.0,0.0,0.0,0.23635999999999824,0.034363649398744464,0.002429876951616924
ILE 985,L ILE 114,0.0,0.0,0.0,-0.027559999999999966,0.004253986365751722,0.00030080226062981593,0.8443449999999997,0.17568376696496457,0.01242271829653236,-0.8101399999999996,0.17838430536345007,0.012613675197974735,0.0,0.0,0.0,0.0066449999999999496,0.013316117114234348,0.0009415916710549348
ILE 986,L ILE 115,0.0,0.0,0.0,-0.02670999999999998,0.004667536823636228,0.0003300446939431095,0.268145,0.16801322559548681,0.011880329114759393,-0.22998999999999992,0.1723061516603514,0.012183884827919217,0.0,0.0,0.0,0.011445000000000346,0.013828122612994381,0.0009777959270727368
ASP 987,L ASP 116,0.0,0.0,0.0,-0.08294999999999998,0.02307092325850894,0.001631360628432611,110.05071999999993,2.9159880678101797,0.20619149366076361,-109.59523999999998,2.871465755047342,0.20304329073389255,0.0,0.0,0.0,0.37252999999999803,0.07196533262620268,0.00508871747103334
LEU 988,L LEU 117,0.0,0.0,0.0,-0.14134999999999992,0.03595716201259485,0.0025425553091329143,0.719855,0.23461631225257915,0.01658987853707792,-0.5562649999999999,0.23242339549838772,0.016434815906331283,-0.003677436,0.012594095902394267,0.0008905370615496697,0.018562564000000035,0.04040834929663296,0.002857301780420382
VAL 989,L VAL 118,0.0,0.0,0.0,-0.03634499999999999,0.004987582079525081,0.00035267531101566867,0.8108250000000001,0.24413642574388433,0.017263052217814663,-0.74507,0.2451741321999517,0.01733642914501129,0.0,0.0,0.0,0.029410000000000033,0.027552348357263532,0.0019482452361035075
LEU 990,L LEU 119,0.0,0.0,0.0,-0.07512,0.020205583386776815,0.0014287505030620132,-0.08647500000000015,0.3107144338053836,0.02197082831563254,0.15009000000000008,0.31871252234576536,0.022536378579975973,0.0,0.0,0.0,-0.011505000000000185,0.0424240494884684,0.002999833307868969
ASP 991,L ASP 120,0.0,0.0,0.0,-0.395805,0.16089219053453147,0.011376795896692524,127.30396499999998,4.200471388282576,0.2970181802834681,-125.611605,3.8759534309603025,0.27407129545952946,-0.05884041600000003,0.06810118275516613,0.004815480813300234,1.2377145839999972,0.38767237954929806,0.02741257684580337
ARG 992,L ARG 121,0.0,0.0,0.0,-0.4092500000000001,0.07466336116195156,0.005279496898379625,-129.69502499999996,3.629329008836943,0.25663231533056535,130.958635,3.6302065232982166,0.25669436497318093,-0.01891368,0.030945293060367026,0.0021881626568790533,0.835446319999999,0.23544524103109898,0.016648492653119126
ILE 993,L ILE 122,0.0,0.0,0.0,-0.07236,0.011356513549500898,0.0008030267741488994,0.3416250000000002,0.43099517906236495,0.030475961377370856,-0.22071500000000013,0.4488087162422316,0.031735568671051095,0.0,0.0,0.0,0.04854999999999971,0.059450546675366846,0.0042037884699399255
ARG 994,L ARG 123,0.0,0.0,0.0,-0.8270100000000004,1.0936573320286385,0.07733325157718378,-140.75227999999998,6.769205028037587,0.4786550778567451,135.39938500000005,5.940721011523616,0.42007241123857547,-0.505127412,0.10175708636069179,0.007195312579943031,-6.685032411999999,1.5440979707466398,0.10918421459313363
LYS 995,L LYS 124,0.0,0.0,0.0,-1.0145299999999997,0.7687010401319884,0.054355371818248135,-165.62504999999993,5.5233658567519885,0.3905609452283576,165.963615,5.485812649623456,0.38790553248676873,-0.48056320799999985,0.07415193232043628,0.005243333418186642,-1.1565282080000023,1.0937426634718082,0.07733928542139515
LEU 996,L LEU 125,0.0,0.0,0.0,-0.16737000000000002,0.02052420765827496,0.0014512806413647095,0.009910000000000281,0.44847870841323134,0.03171223359367802,0.09273999999999999,0.4478390809208147,0.031667005099945904,-9.575999999999959e-06,0.00013508610374127994,9.552029999952849e-06,-0.06472957599999977,0.07571319976606071,0.005353731697991325
ALA 997,L ALA 126,0.0,0.0,0.0,-0.12594000000000005,0.05149705234282813,0.003641391492273235,-1.4599450000000005,0.6912458187757793,0.04887846059232008,1.818895,0.8004970980428358,0.05660369263462417,-0.005194655999999999,0.012796914403779686,0.0009048784953176421,0.22781534399999992,0.15193292334243308,0.010743280038093033
ASP 998,L ASP 127,0.0,0.0,0.0,-0.8571950000000002,0.6704690648903946,0.047409322235980135,81.65491000000004,10.419456385142423,0.7367668266211679,-81.64634000000001,8.740029300545839,0.618013398618508,-0.34947550799999993,0.10990516786008385,0.0077714689481311085,-1.198100508000002,1.8285785404254165,0.12930002858670114
GLN 999,L GLN 128,0.0,0.0,0.0,-0.36348499999999995,0.07725438353258665,0.005462709847227837,-1.2322400000000002,1.2426278615901065,0.08786705874217028,1.7071499999999997,1.167763236919198,0.08257333036459177,-0.03489987599999998,0.03953068441571721,0.002795241501529901,0.07652512399999964,0.137270263524097,0.009706473419315336
CYS1000,L CYS 129,0.0,0.0,0.0,-0.0678,0.015272851731094392,0.0010799537027113546,-0.6508850000000002,0.3522672022414236,0.02490905274945236,0.8426699999999999,0.35670811751346454,0.025223072879805863,-0.0003556800000000001,0.004070497569585321,0.00028782764342571407,0.12362931999999986,0.056456872664574664,0.003992103750570617
THR1001,L THR 130,0.0,0.0,0.0,-0.07349000000000004,0.030057110639580584,0.0021253586756121755,0.27704999999999985,0.4449811203860227,0.03146491677249441,-0.10875999999999998,0.4265866059782,0.0301642281850539,-0.0017167320000000003,0.014096023166559283,0.0009967393568836738,0.09308326799999968,0.06829353246327348,0.00482908199159643
GLY1002,L GLY 131,0.0,0.0,0.0,-0.013170000000000013,0.0031434217025400886,0.0002222734801995059,-0.04879000000000005,0.25742143636457315,0.0182024443276171,0.07597999999999991,0.2556823998635809,0.018079475877358843,0.0,0.0,0.0,0.014019999999999946,0.01291431763586436,0.0009131801574716711
LEU1003,L LEU 132,0.0,0.0,0.0,-0.03058999999999998,0.007377797774403918,0.0005216890836504028,-0.49679499999999976,0.16173908919924254,0.011436680675572028,0.5413800000000001,0.1638144547956618,0.01158343118423896,0.0,0.0,0.0,0.013994999999999844,0.013199809657718753,0.000933367491934461
GLN1004,L GLN 133,0.0,0.0,0.0,-0.008170000000000014,0.0014495171609884465,0.0001024963413981203,-0.09727499999999985,0.5443946908034653,0.03849451775090841,0.12395499999999998,0.5508432653441449,0.03895050082957856,0.0,0.0,0.0,0.018510000000000203,0.011562434864681387,0.0008175876099843969
GLY1005,L GLY 134,0.0,0.0,0.0,-0.004224999999999998,0.0007171994143890701,5.071365693775322e-05,0.28703999999999996,0.17260532552618416,0.01220503961484763,-0.27749,0.17229448598257568,0.012183059939932982,0.0,0.0,0.0,0.005324999999999952,0.006099948770276649,0.00043133151403531596
PHE1006,L PHE 135,0.0,0.0,0.0,-0.01592500000000001,0.0029067808654936883,0.00020554044614138885,-0.9021400000000002,0.17785407051850163,0.012576181932526293,0.8905350000000002,0.1771763493669499,0.012528259810324714,0.0,0.0,0.0,-0.027529999999999957,0.00912025767179867,0.0006448996045897473
SER1007,L SER 136,0.0,0.0,0.0,-0.003429999999999997,0.0005339475629685204,3.775579425730719e-05,0.8464750000000003,0.3498492952329599,0.024738080905256043,-0.843155,0.35072564915472026,0.024800048485335662,0.0,0.0,0.0,-0.00010999999999994861,0.0038102362131501007,0.00026942438642409876
VAL1008,L VAL 137,0.0,0.0,0.0,-0.0037150000000000156,0.0005601562282078297,3.960902674896356e-05,-0.7332499999999996,0.09304207381610075,0.006579068133102415,0.7390249999999995,0.09342833817959585,0.006606381148178225,0.0,0.0,0.0,0.0020600000000001433,0.0021578693194907474,0.0001525844028726308
PHE1009,L PHE 138,0.0,0.0,0.0,-0.004005000000000014,0.0004847421995246705,3.4276449641117696e-05,0.8507250000000006,0.060180307202597184,0.00425539033168461,-0.8544949999999999,0.059479996427371805,0.004205870881874622,0.0,0.0,0.0,-0.007774999999999848,0.0021620302958099366,0.00015287862832979632
HID1010,L HID 139,0.0,0.0,0.0,-0.0025350000000000294,0.0004987734956872164,3.526861210765499e-05,-1.0836299999999996,0.15511077686608568,0.010967988215712264,1.0828000000000002,0.1549686097246788,0.010957935480737193,0.0,0.0,0.0,-0.0033650000000000247,0.0013348314500340745,9.438683700601662e-05
SER1011,L SER 140,0.0,0.0,0.0,-0.0012149999999999262,0.00041082234603285794,2.9049526674280017e-05,0.46536999999999984,0.13065983736405093,0.009239045702885184,-0.4655299999999999,0.13094349582930845,0.00925910338531764,0.0,0.0,0.0,-0.0013749999999999856,0.001521307003862346,0.0001075726498697654
PHE1012,L PHE 141,0.0,0.0,0.0,-0.0012949999999999529,0.0004560427611529459,3.224709289222851e-05,0.4107850000000002,0.11737644045974478,0.008299767700062457,-0.41180000000000005,0.11728985463372348,0.008293645157589027,0.0,0.0,0.0,-0.00230999999999967,0.0008566796367371982,6.05763980441301e-05
GLY1013,L GLY 142,0.0,0.0,0.0,-0.0005049999999999955,0.0004999749993749637,3.5353571248177666e-05,0.14020000000000007,0.12287493641910854,0.008688570077981753,-0.14010999999999998,0.12280398161297541,0.008683552815524301,0.0,0.0,0.0,-0.00041500000000003643,0.0008323310639402653,5.885469395043754e-05
GLY1014,L GLY 143,0.0,0.0,0.0,-0.0007649999999999907,0.0004239988207530715,2.998124413695963e-05,-0.04605999999999993,0.11321795970604653,0.00800571870602508,0.047275,0.11331601552737373,0.008012652299644608,0.0,0.0,0.0,0.0004500000000000992,0.0010988630487918697,7.77013513396055e-05
GLY1015,L GLY 144,0.0,0.0,0.0,-0.001034999999999997,0.0002092247595290754,1.4794424625513393e-05,0.050250000000000024,0.12695962941029718,0.008977401489295217,-0.04809500000000002,0.1271630291201024,0.008991784020704682,0.0,0.0,0.0,0.0011200000000000721,0.0010796295661013265,7.634133873597379e-05
THR1016,L THR 145,0.0,0.0,0.0,-0.0032200000000000297,0.00044899888641288795,3.174901573277614e-05,0.7065,0.0929623579735364,0.00657343137181789,-0.69246,0.09245857667085329,0.006537808654281668,0.0,0.0,0.0,0.01082000000000003,0.0027235271248878504,0.00019258244987537
GLY1017,L GLY 146,0.0,0.0,0.0,-0.0011650000000000093,0.00037118054905933975,2.624642832844051e-05,0.18043000000000006,0.12740743738102572,0.009009066294572371,-0.18013000000000004,0.12720696954176683,0.008994891077717393,0.0,0.0,0.0,-0.0008650000000000457,0.001190283579656683,8.416575907102386e-05
SER1018,L SER 147,0.0,0.0,0.0,-0.0014900000000000009,0.0004998999899979537,3.534826728426403e-05,0.36351500000000003,0.15150293652269597,0.010712875378487337,-0.36255999999999994,0.15189254886267461,0.010740425131250623,0.0,0.0,0.0,-0.0005349999999997623,0.0012160489299363876,8.598764446126645e-05
GLY1019,L GLY 148,0.0,0.0,0.0,-0.0014099999999999512,0.0004918333050943543,3.4777866524561004e-05,0.03457499999999998,0.10664986814337839,0.0075412844976834,-0.033004999999999986,0.10681476946096924,0.007552944781672909,0.0,0.0,0.0,0.0001599999999999413,0.001665653025092672,0.0001177794549146915
PHE1020,L PHE 149,0.0,0.0,0.0,-0.00963999999999999,0.0010489995233555075,7.417546764261354e-05,0.14603499999999994,0.11147427405011442,0.007882421510868348,-0.15305499999999994,0.11031650817080836,0.0078005551004399765,0.0,0.0,0.0,-0.01665999999999995,0.004266661458330109,0.0003016985250212504
THR1021,L THR 150,0.0,0.0,0.0,-0.003440000000000019,0.0005444263035526692,3.8496753109841815e-05,0.8985649999999997,0.11462558952956084,0.00810525316538582,-0.8980449999999994,0.1146062519018951,0.008103885788620369,0.0,0.0,0.0,-0.0029200000000004275,0.0025344821956366495,0.00017921495473312448
SER1022,L SER 151,0.0,0.0,0.0,-0.0022850000000000006,0.0004730486232936326,3.3449588936188816e-05,-0.34936999999999974,0.10448599475527856,0.007388275543047951,0.3515199999999998,0.10458952911262225,0.007395596527664302,0.0,0.0,0.0,-0.00013499999999975364,0.001994185297308171,0.0001410101946669119
LEU1023,L LEU 152,0.0,0.0,0.0,-0.007765000000000021,0.0012123427733112457,8.572557961308872e-05,-0.25354500000000013,0.13859378764937436,0.009800060707720099,0.265355,0.13803662186173613,0.009760663137051685,0.0,0.0,0.0,0.004045000000000283,0.0032943853751495333,0.00023294822386100232
LEU1024,L LEU 153,0.0,0.0,0.0,-0.010365000000000013,0.0016345565147770854,0.00011558059958315262,0.17397500000000002,0.12447808793116967,0.008801930008526542,-0.16936000000000004,0.12357653660788515,0.008738180703098323,0.0,0.0,0.0,-0.005749999999999815,0.004726256446702701,0.0003341967983090116
MET1025,L MET 154,0.0,0.0,0.0,-0.005074999999999989,0.000848159772684285,5.9973952679469855e-05,0.3686249999999996,0.24575268945629108,0.017377339320937518,-0.37266000000000005,0.24643123665639444,0.01742531985359234,0.0,0.0,0.0,-0.00911000000000002,0.003924015800171868,0.0002774698181784684
GLU1026,L GLU 155,0.0,0.0,0.0,-0.00579999999999998,0.001187434208703761,8.396427811873115e-05,87.61836,1.689950327790556,0.1194975336649131,-87.60071000000008,1.684129186221169,0.11908591679711704,0.0,0.0,0.0,0.011849999999996329,0.007298458741407765,0.0005160789668259665
ARG1027,L ARG 156,0.0,0.0,0.0,-0.04141999999999999,0.011967188475159997,0.0008462080122523133,-102.73064500000001,2.4690208705013053,0.17458614004225856,102.88313499999998,2.4583409887111327,0.17383095835864837,0.0,0.0,0.0,0.11107000000000014,0.051097897217006444,0.003613166962651847
LEU1028,L LEU 157,0.0,0.0,0.0,-0.017049999999999975,0.0039035240488563367,0.0002760208325471084,0.017979999999999875,0.16391967423100878,0.011590871321863608,-0.0012849999999999951,0.1653194295145008,0.011689848967159498,0.0,0.0,0.0,-0.00035499999999996315,0.007770390916807033,0.0005494496109744607
SER1029,L SER 158,0.0,0.0,0.0,-0.007080000000000004,0.001735972350010203,0.00012275178206445613,-0.3588199999999997,0.2826637182236165,0.019987343195132273,0.380825,0.28438956446220043,0.02010937895299107,0.0,0.0,0.0,0.014925000000000032,0.008391625289537413,0.000593377514740843
VAL1030,L VAL 159,0.0,0.0,0.0,-0.021544999999999995,0.007463777528838833,0.0005277687703909711,-0.3815799999999999,0.253373644248963,0.017916222202238964,0.4270950000000005,0.25548527545633554,0.018065537076848787,0.0,0.0,0.0,0.02397000000000008,0.011357777071240553,0.000803116118627928
ASP1031,L ASP 160,0.0,0.0,0.0,-0.06595499999999997,0.02828998011664202,0.002000403678011017,98.33141000000002,3.184237866726096,0.22515961884730085,-97.91184000000001,3.1742049546924735,0.22445018483389859,-0.001163196,0.006396314654672953,0.0004522877466922135,0.3524518039999977,0.0889826629138613,0.006292024435442804
TYR1032,L TYR 161,0.0,0.0,0.0,-0.1538999999999999,0.12715199565873914,0.008991003837169689,0.3760599999999998,1.0191229839425666,0.07206287728088578,-0.14905,0.924061944622762,0.0653410467279183,-0.020717495999999995,0.03080377001761285,0.0021781554665564903,0.05239250399999975,0.14760243912760374,0.01043706856268032
GLY1033,L GLY 162,0.0,0.0,0.0,-0.008265000000000007,0.002834567868300214,0.00020043421614085777,-0.10904000000000008,0.19213554694537915,0.013586034815206384,0.1375550000000001,0.19485067866189226,0.013778023620062493,0.0,0.0,0.0,0.020250000000000098,0.005947898788647936,0.0004205799567264207
LYS1034,L LYS 163,0.0,0.0,0.0,-0.008109999999999996,0.002675425199851407,0.0001891811301372304,-82.40728500000002,2.3195232449308536,0.16401506156104317,82.44310000000003,2.3265884573763334,0.1645146475241154,0.0,0.0,0.0,0.02770499999999963,0.02425712215000005,0.0017152375564335439
LYS1035,L LYS 164,0.0,0.0,0.0,-0.01808499999999998,0.005366355839860023,0.00037945866046250527,-84.26700499999998,2.4564149842764653,0.1736947692790135,84.45579500000002,2.447595024298515,0.17307110392799324,0.0,0.0,0.0,0.17070499999999875,0.0674044358703511,0.004766213368597902
SER1036,L SER 165,0.0,0.0,0.0,-0.003325000000000008,0.0006398241946034902,4.5242402677134914e-05,1.02887,0.15966384405994968,0.011289938684510187,-1.0223300000000008,0.15995677884978335,0.011310652302143872,0.0,0.0,0.0,0.003214999999999959,0.0024857141830870546,0.00017576653549524355
LYS1037,L LYS 166,0.0,0.0,0.0,-0.004850000000000045,0.0007466592261533195,5.279678020485122e-05,-84.95345500000003,1.4386038120241764,0.10172465109231124,84.97679000000002,1.4363233396046737,0.10156339734109732,0.0,0.0,0.0,0.01848499999999632,0.013025735104017958,0.0009210585621990757
LEU1038,L LEU 167,0.0,0.0,0.0,-0.0025150000000000268,0.0005096812729539841,3.603990843495538e-05,0.6417349999999997,0.12012041781062902,0.00849379619928571,-0.6407550000000001,0.12031834845525351,0.008507792009387572,0.0,0.0,0.0,-0.0015350000000002417,0.0013633689889385383,9.640474573378875e-05
GLU1039,L GLU 168,0.0,0.0,0.0,-0.0019700000000000056,0.0003729611239793975,2.6372333988478862e-05,79.1133,1.000672683750608,0.07075824404281963,-79.10686500000003,0.9994379354270869,0.07067093415155759,0.0,0.0,0.0,0.004465000000001282,0.0034218087322332104,0.0002419584158485446
PHE1040,L PHE 169,0.0,0.0,0.0,-0.0019749999999999846,0.0002904737509655583,2.0539595906443874e-05,0.7177600000000005,0.09453915802459432,0.006684927972685726,-0.7175499999999999,0.09463771711109828,0.006691897152527175,0.0,0.0,0.0,-0.0017650000000004873,0.0010147783009114705,7.175566179754636e-05
SER1041,L SER 170,0.0,0.0,0.0,-0.0008450000000000179,0.0003619046835839579,2.5590525590538845e-05,-0.7578049999999998,0.0929493247689326,0.006572509785082296,0.7584550000000004,0.09296853217621176,0.006573867953875907,0.0,0.0,0.0,-0.0001949999999998825,0.0008700431023808036,6.152133776180478e-05
ILE1042,L ILE 171,0.0,0.0,0.0,-0.0011399999999999648,0.0003469870314579286,2.453568829276912e-05,0.21383999999999992,0.0862851922406158,0.0061012844549324305,-0.21345999999999993,0.08621205484153588,0.006096112859847655,0.0,0.0,0.0,-0.0007599999999999429,0.0007952358140824547,5.623166367801083e-05
TYR1043,L TYR 172,0.0,0.0,0.0,-0.0008299999999999841,0.0003756327994198498,2.65612499705862e-05,-0.18540000000000018,0.14669775049400033,0.010373097415911983,0.18516999999999992,0.14655862683581622,0.010363259887699436,0.0,0.0,0.0,-0.0010600000000000299,0.0007116178749860469,5.031898250161946e-05
PRO1044,L PRO 173,0.0,0.0,0.0,-0.0004750000000000054,0.0004993746088859594,3.531111722956418e-05,-0.42962500000000026,0.07008055632627468,0.0049554436607634625,0.42907000000000023,0.0700201049699284,0.004951169104363025,0.0,0.0,0.0,-0.0010300000000000864,0.0008179853299416513,5.7840297371285706e-05
ALA1045,L ALA 174,0.0,0.0,0.0,-0.00028500000000000693,0.00045141444372107765,3.1919821428072714e-05,0.2923700000000001,0.06760815853134827,0.004780618736105149,-0.2923,0.06758209822134865,0.004778775993913094,0.0,0.0,0.0,-0.0002150000000000585,0.0007738055311254411,5.471631383784574e-05
PRO1046,L PRO 175,0.0,0.0,0.0,-0.00024500000000001463,0.0004300872004605836,3.0411757594721665e-05,0.18521499999999985,0.11595546030696467,0.008199289229866227,-0.18522000000000002,0.11589780670918665,0.008195212504871362,0.0,0.0,0.0,-0.0002499999999999769,0.000759934207678752,5.373546315052716e-05
GLN1047,L GLN 176,0.0,0.0,0.0,-0.00023499999999999688,0.00042399882075307155,2.9981244136959634e-05,0.2824850000000003,0.34208428753013514,0.024189011944992726,-0.28243,0.341980460114317,0.024181670238012917,0.0,0.0,0.0,-0.00017999999999945615,0.000705407683540928,4.987985565328843e-05
VAL1048,L VAL 177,0.0,0.0,0.0,-0.0003649999999999931,0.000481430161082572,3.4042253156921855e-05,0.005180000000000078,0.09483753265453522,0.006706026245102249,-0.005090000000000011,0.09486971012920829,0.006708301536156528,0.0,0.0,0.0,-0.0002749999999998404,0.0007411983540187617,5.241063823309737e-05
SER1049,L SER 178,0.0,0.0,0.0,-0.0003949999999999948,0.0004888506929523509,3.4566963997435006e-05,-0.34476499999999993,0.2659298963542837,0.018804083303234975,0.3446599999999998,0.2657099629295071,0.018788531661628062,0.0,0.0,0.0,-0.000500000000000004,0.000768114574786965,5.431390245600844e-05
THR1050,L THR 179,0.0,0.0,0.0,-0.000675000000000015,0.0004683748498798899,3.3119103248730135e-05,0.06603499999999968,0.25727635681305844,0.018192185654148343,-0.06547000000000003,0.2571296348148148,0.018181810842157614,0.0,0.0,0.0,-0.00011000000000043558,0.0007860661549770544,5.558327086455107e-05
ALA1051,L ALA 180,0.0,0.0,0.0,-0.0004649999999999843,0.0004987734956871531,3.526861210765052e-05,-0.27588,0.09559725728283186,0.006759746888752547,0.27598000000000006,0.0955157034209557,0.006753980159876089,0.0,0.0,0.0,-0.00036499999999996426,0.0007692691336587935,5.439554209676334e-05
VAL1052,L VAL 181,0.0,0.0,0.0,-0.0005449999999999755,0.0004979708826828904,3.521185879785225e-05,-0.3714350000000003,0.059257622083576024,0.0041901466412286315,0.37134999999999985,0.059216192886743464,0.00418721715462669,0.0,0.0,0.0,-0.0006300000000003093,0.0008143095234616393,5.7580378602451115e-05
VAL1053,L VAL 182,0.0,0.0,0.0,-0.0007499999999999774,0.00043301270189220493,3.061862178478871e-05,-0.07669999999999991,0.09569905955650802,0.00676694539655821,0.07703000000000002,0.09565280497716731,0.006763674703886935,0.0,0.0,0.0,-0.0004199999999999007,0.0007025667228101773,4.967896939350858e-05
GLU1054,L GLU 183,0.0,0.0,0.0,-0.0007600000000000073,0.0004270831300812552,3.019933774108319e-05,76.34441499999996,0.9090960195601482,0.0642827960180679,-76.33611000000006,0.9083207021166637,0.0642279727958819,0.0,0.0,0.0,0.007544999999997657,0.0017140522162411018,0.00012120179454119137
PRO1055,L PRO 184,0.0,0.0,0.0,-0.00042500000000001315,0.0004943429983321445,3.495532863527495e-05,0.36932499999999996,0.07887337557756738,0.0055771898725971315,-0.36960500000000013,0.07881813861669172,0.0055732840296364005,0.0,0.0,0.0,-0.0007049999999999734,0.0007402533350144018,5.2343815298464066e-05
TYR1056,L TYR 185,0.0,0.0,0.0,-0.0008750000000000168,0.00033071891388307704,2.338535866733736e-05,-0.05130499999999996,0.15006669175736484,0.010611317537186405,0.05179500000000001,0.15005270065880183,0.010610328217119389,0.0,0.0,0.0,-0.0003849999999999221,0.0006832093383435593,4.8310195611270505e-05
ASN1057,L ASN 186,0.0,0.0,0.0,-0.0010049999999999183,0.00018701604209259788,1.3224031155434477e-05,0.4005150000000002,0.1980824317676861,0.014006543073685245,-0.39965500000000015,0.19796612330143717,0.013998318823165842,0.0,0.0,0.0,-0.00014499999999848968,0.000716920497684866,5.0693934548460324e-05
SER1058,L SER 187,0.0,0.0,0.0,-0.0005400000000000004,0.0004983974317750838,3.5242020373412144e-05,0.2347050000000002,0.12239962408030491,0.008654960420186784,-0.23439999999999986,0.12247746731542114,0.008660464768128802,0.0,0.0,0.0,-0.00023499999999983826,0.0008244846875473649,5.829987135492135e-05
ILE1059,L ILE 188,0.0,0.0,0.0,-0.0007299999999999707,0.0004439594576084423,3.1392674304683115e-05,0.03077000000000008,0.062371043762310036,0.0044102987994012344,-0.030269999999999988,0.06235933851477263,0.0044094711134103175,0.0,0.0,0.0,-0.00023000000000005904,0.000705053189482983,4.985478913806211e-05
LEU1060,L LEU 189,0.0,0.0,0.0,-0.0011299999999999355,0.0003363034344160353,2.378024390119039e-05,-0.0789950000000001,0.10451432904152425,0.007390279079642391,0.07984999999999998,0.1044871164306873,0.007388354857476732,0.0,0.0,0.0,-0.0002750000000004871,0.0007066647012552675,4.9968740228276536e-05
THR1061,L THR 190,0.0,0.0,0.0,-0.001064999999999987,0.0002842094298224211,2.0096641510459614e-05,0.4221549999999995,0.1237579127773259,0.00875100593503404,-0.42091,0.1236802405398701,0.00874551367845255,0.0,0.0,0.0,0.00017999999999981586,0.0009042123644364394,6.393746945257281e-05
THR1062,L THR 191,0.0,0.0,0.0,-0.0006649999999999978,0.00047199046600540233,3.3374765916781864e-05,-0.11975499999999982,0.1549084728960942,0.01095368316480807,0.12004000000000001,0.15482612311880714,0.010947860156213183,0.0,0.0,0.0,-0.00037999999999986433,0.0007782030583338491,5.502726596879751e-05
HID1063,L HID 192,0.0,0.0,0.0,-0.0011800000000001232,0.0003841874542460399,2.7166155414417125e-05,0.6065049999999996,0.3022755530554867,0.021374109335244865,-0.6059949999999996,0.30223888726469417,0.02137151667231417,0.0,0.0,0.0,-0.0006700000000001705,0.0007218725649305585,5.1044098581492424e-05
THR1064,L THR 193,0.0,0.0,0.0,-0.001505000000000022,0.0004999749993749307,3.5353571248175335e-05,-0.02399499999999991,0.3111158706575415,0.02199921418767044,0.02658499999999997,0.31126307647229845,0.022009623210654913,0.0,0.0,0.0,0.0010849999999998983,0.0010619675136276758,7.509244302859469e-05
THR1065,L THR 194,0.0,0.0,0.0,-0.001079999999999983,0.00030594117081556786,2.163330765278399e-05,-0.329855,0.08495595314632161,0.006007293057193061,0.33123999999999987,0.08496859655190309,0.006008187080975457,0.0,0.0,0.0,0.0003050000000000441,0.0008496911203491586,6.0082235311288485e-05
LEU1066,L LEU 195,0.0,0.0,0.0,-0.0009050000000000106,0.00030979832149319845,2.190604939280508e-05,-0.09967500000000003,0.06463837385794918,0.004570623247982713,0.09887000000000004,0.06455410986141775,0.004564664883646988,0.0,0.0,0.0,-0.0017099999999999626,0.0006898550572403649,4.878011890104959e-05
GLU1067,L GLU 196,0.0,0.0,0.0,-0.0017699999999999936,0.00045508241011930656,3.217918581940792e-05,81.10073500000001,1.5958179923712252,0.11284137239451955,-81.09366499999996,1.5935888217415757,0.11268374622765484,0.0,0.0,0.0,0.005299999999998306,0.002998332870117495,0.00021201415047146044
HIE1068,L HIE 197,0.0,0.0,0.0,-0.0030750000000000187,0.0005739120141623647,4.0581707701863796e-05,-0.05273000000000042,0.2004995438897553,0.014177458710925578,0.05242500000000006,0.20090496353997828,0.014206126209315472,0.0,0.0,0.0,-0.003380000000000285,0.001996396754154755,0.000141166568280164
SER1069,L SER 198,0.0,0.0,0.0,-0.001105000000000002,0.00035210083782915566,2.489728900904608e-05,-0.573665,0.12561513752330952,0.00888233155624129,0.5744300000000002,0.12582704439030534,0.008897315634504565,0.0,0.0,0.0,-0.0003399999999999892,0.0008569714114251016,6.0597029630169604e-05
ASP1070,L ASP 199,0.0,0.0,0.0,-0.001595000000000012,0.0004908920451585923,3.471130939621735e-05,77.67581500000001,1.140689980131591,0.08065896201825962,-77.67281999999999,1.13885171888268,0.08052897731878988,0.0,0.0,0.0,0.0013999999999968792,0.0037589892258419475,0.00026580067720000116
CYS1071,L CYS 200,0.0,0.0,0.0,-0.0008650000000000491,0.0003417235724968535,2.416350554038179e-05,0.279195,0.18106821083503297,0.012803455973876731,-0.277145,0.1810233243949521,0.01280028202326028,0.0,0.0,0.0,0.0011849999999999738,0.000954345325340741,6.748240511421198e-05
ALA1072,L ALA 201,0.0,0.0,0.0,-0.0005950000000000144,0.0004908920451586174,3.471130939621913e-05,-0.5553549999999997,0.07180869707076137,0.005077641664690593,0.5555099999999998,0.07176684401588401,0.005074682206798878,0.0,0.0,0.0,-0.00044000000000004924,0.0007592101158440982,5.368426212587861e-05
PHE1073,L PHE 202,0.0,0.0,0.0,-0.00126499999999995,0.00044133320745217954,3.120697037522455e-05,0.4673000000000001,0.09271067899654152,0.006555634980686373,-0.4674550000000001,0.09273698277925513,0.006557494938999138,0.0,0.0,0.0,-0.0014200000000000035,0.0007372923436465841,5.21344415909422e-05
MET1074,L MET 203,0.0,0.0,0.0,-0.0006200000000000294,0.0004853864439804861,3.43220046034626e-05,-0.4072700000000004,0.16981253516745978,0.012007559514738989,0.4072450000000001,0.16981229335651785,0.012007542416123307,0.0,0.0,0.0,-0.0006450000000000266,0.0007739347517716229,5.472545111736419e-05
VAL1075,L VAL 204,0.0,0.0,0.0,-0.0006399999999999939,0.00047999999999999416,3.3941125496953865e-05,0.4164399999999999,0.09181430389650691,0.006492251689514249,-0.4159050000000001,0.09182388564529337,0.006492929221468502,0.0,0.0,0.0,-0.00010499999999986297,0.0007835655684115216,5.540645269280785e-05
ASP1076,L ASP 205,0.0,0.0,0.0,-0.0003849999999999909,0.0004865953144040627,3.4407484650871286e-05,70.08311499999999,0.6774231334825466,0.04790104914181484,-70.07702499999999,0.6769047306500496,0.047864392525990354,0.0,0.0,0.0,0.005704999999999245,0.0011567086928013614,8.179165605372697e-05
ASN1077,L ASN 206,0.0,0.0,0.0,-0.0006149999999999945,0.0004865953144040684,3.4407484650871685e-05,-0.41932000000000064,0.20095802447277375,0.014209878183855048,0.42009500000000005,0.2008060157838898,0.014199129546384135,0.0,0.0,0.0,0.00016000000000019555,0.0007644605941449861,5.4055527006981684e-05
GLU1078,L GLU 207,0.0,0.0,0.0,-0.00038000000000001975,0.00048538644398048896,3.43220046034628e-05,70.01532500000002,0.9430879648094854,0.06668638951722072,-70.00954499999996,0.9427082464797275,0.06665953937662945,0.0,0.0,0.0,0.005399999999998926,0.0010488088481672392,7.416198487075069e-05
ALA1079,L ALA 208,0.0,0.0,0.0,-0.00015000000000000123,0.0003570714214271455,2.5248762345905407e-05,-0.4759049999999999,0.03961333077387143,0.002801085481559023,0.47572999999999993,0.03963454427642804,0.002802585502710073,0.0,0.0,0.0,-0.00032500000000006856,0.0006995534289817032,4.9465897343526425e-05
ILE1080,L ILE 209,0.0,0.0,0.0,-0.0005050000000000398,0.0004999749993750073,3.535357124818075e-05,-0.5563850000000001,0.06406322482516705,0.004529954069855399,0.5563099999999999,0.06403455239165835,0.004527926622638688,0.0,0.0,0.0,-0.0005800000000000338,0.0007896834808963097,5.5839054433277796e-05
TYR1081,L TYR 210,0.0,0.0,0.0,-0.0006299999999999262,0.0004828043081828749,3.413942003021906e-05,-0.46466999999999986,0.10416113046621432,0.007365304168871684,0.4642700000000001,0.1041194847278828,0.007362359370473509,0.0,0.0,0.0,-0.0010299999999997523,0.0006921704992268069,4.8943845374055306e-05
ASP1082,L ASP 211,0.0,0.0,0.0,-0.0002349999999999891,0.0004239988207530575,2.998124413695864e-05,65.04761999999997,0.5421206190560621,0.03833371659555906,-65.04404000000004,0.5418547484308696,0.03831491670335986,0.0,0.0,0.0,0.003345000000002756,0.0009518271901972124,6.730434607061866e-05
ILE1083,L ILE 212,0.0,0.0,0.0,-0.0003499999999999959,0.00047696960070846707,3.37268439080797e-05,-0.4923100000000005,0.055890821249998786,0.003952077871195933,0.49215000000000003,0.05588638027283684,0.0039517638466893025,0.0,0.0,0.0,-0.0005100000000001259,0.0006479969135729698,4.582030117754001e-05
CYS1084,L CYS 213,0.0,0.0,0.0,-0.00023999999999999578,0.000427083130081245,3.0199337741082473e-05,-0.1849199999999998,0.12054672786932095,0.008523940872624623,0.18490999999999988,0.12053000414834492,0.00852275832697374,0.0,0.0,0.0,-0.00025000000000011016,0.0007123903424386548,5.037360419901795e-05
ARG1085,L ARG 214,0.0,0.0,0.0,-0.0003500000000000164,0.00047696960070849504,3.3726843908081676e-05,-65.1265,1.068416033201669,0.07554842222053317,65.12273499999998,1.0678633595994498,0.07550934229534197,0.0,0.0,0.0,-0.004114999999997764,0.0010157632598203872,7.182530890991487e-05
ARG1086,L ARG 215,0.0,0.0,0.0,-0.00020499999999999907,0.00040370162248868724,2.8546015483776236e-05,-61.51864000000001,1.2890745014921081,0.09115133214597379,61.51613499999999,1.2886508630261468,0.09112137638276852,0.0,0.0,0.0,-0.0027100000000045556,0.000908790404879333,6.426118579674444e-05
ASN1087,L ASN 216,0.0,0.0,0.0,-0.00016999999999999348,0.00037563279941984465,2.6561249970585838e-05,-0.4794099999999997,0.3432227729915374,0.024269515023996713,0.4791699999999999,0.3431549811674022,0.02426472141814121,0.0,0.0,0.0,-0.0004099999999987247,0.0006179805822190796,4.369782603287219e-05
LEU1088,L LEU 217,0.0,0.0,0.0,-0.00030999999999999696,0.00046249324319388264,3.2703210851535344e-05,-0.11493999999999988,0.08999542432812904,0.006363637481818084,0.11497999999999994,0.08995487535425757,0.006360770236378616,0.0,0.0,0.0,-0.00026999999999987256,0.0006611353870424769,4.6749331546012814e-05
ASP1089,L ASP 218,0.0,0.0,0.0,-0.00014499999999999623,0.000352100837829156,2.4897289009046105e-05,61.33888500000002,0.554125086756461,0.039182560647107754,-61.33608500000001,0.5538878386233098,0.039165784670730244,0.0,0.0,0.0,0.0026549999999998164,0.0007183139981948963,5.079246991448326e-05
ILE1090,L ILE 219,0.0,0.0,0.0,-0.0002950000000000147,0.0004560427611529656,3.2247092892229903e-05,-0.17672500000000002,0.12523537589275646,0.008855478353821437,0.17657499999999987,0.12511308634591364,0.008846831177037358,0.0,0.0,0.0,-0.00044500000000025964,0.0007661429370559108,5.417448661504127e-05
GLU1091,L GLU 220,0.0,0.0,0.0,-0.00019500000000000572,0.00039620070671316226,2.801562064277795e-05,63.303380000000054,0.6801646606443917,0.048094904386509624,-63.300275,0.6797995141022602,0.048069084626902826,0.0,0.0,0.0,0.0029100000000018156,0.0008257723657244203,5.839092395201953e-05
ARG1092,L ARG 221,0.0,0.0,0.0,-0.0004700000000000093,0.0004990991885387207,3.5291642070043256e-05,-65.690285,0.6922399322290311,0.0489487550287264,65.68623999999997,0.6918399109659202,0.048920469253949946,0.0,0.0,0.0,-0.004515000000002089,0.0009109198647520129,6.44117613483681e-05
PRO1093,L PRO 222,0.0,0.0,0.0,-0.0003250000000000108,0.0004683748498798955,3.311910324873053e-05,0.05015999999999998,0.0791054005741707,0.005593596517447431,-0.050234999999999946,0.07906054499559183,0.005590424749068714,0.0,0.0,0.0,-0.0003999999999999371,0.000768114574786845,5.4313902455999964e-05
THR1094,L THR 223,0.0,0.0,0.0,-0.0005849999999999828,0.0004927220311696895,3.4840708948009685e-05,-0.38804000000000033,0.20677736433178595,0.014621367651488719,0.388335,0.20664470178303623,0.014611986992705677,0.0,0.0,0.0,-0.0002900000000002345,0.0008036790404131993,5.682868993736706e-05
TYR1095,L TYR 224,0.0,0.0,0.0,-0.0012400000000000256,0.00042708313008123574,3.0199337741081816e-05,-0.11673499999999995,0.1746695874358212,0.012351004974292574,0.116125,0.17443196202244585,0.012334202320174579,0.0,0.0,0.0,-0.001850000000000034,0.0007794228634057862,5.511351921260676e-05
THR1096,L THR 225,0.0,0.0,0.0,-0.0009050000000000019,0.000293214938227914,2.0733427116615262e-05,-0.019024999999999858,0.387339443350403,0.027389034701409253,0.0192,0.3869072886364381,0.02735847674853262,0.0,0.0,0.0,-0.0007299999999997819,0.0008167618992096967,5.7753787754598e-05
ASN1097,L ASN 226,0.0,0.0,0.0,-0.0005650000000000411,0.0004957569969249392,3.505531343463028e-05,0.13407499999999978,0.1914885881064461,0.01354028791699057,-0.133655,0.1911907580794636,0.01351922815381854,0.0,0.0,0.0,-0.00014500000000015943,0.0008086872077637411,5.718282084685558e-05
LEU1098,L LEU 227,0.0,0.0,0.0,-0.0007950000000000812,0.00040370162248872877,2.8546015483779173e-05,-0.13315500000000002,0.0918240217753504,0.006492938847317147,0.1341849999999999,0.09171532464642979,0.006485252799621619,0.0,0.0,0.0,0.00023499999999987864,0.0008365255525091393,5.915128908150357e-05
ASN1099,L ASN 228,0.0,0.0,0.0,-0.0012850000000000671,0.0004514144437210471,3.191982142807055e-05,-0.5772649999999999,0.2516694951220747,0.017795720661861376,0.5782050000000001,0.25166245841404267,0.017795223091464706,0.0,0.0,0.0,-0.00034499999999955123,0.00116874933155143,8.264305778472606e-05
ARG1100,L ARG 229,0.0,0.0,0.0,-0.0014749999999999997,0.0004993746088859575,3.531111722956405e-05,-74.85649,0.9076279248145007,0.06417898604306073,74.84177999999999,0.9063206174448662,0.06408654545244437,0.0,0.0,0.0,-0.01618499999999983,0.001794651776806566,0.00012690104412484092
LEU1101,L LEU 230,0.0,0.0,0.0,-0.0007250000000000112,0.000446514277487299,3.157332735078809e-05,0.10562000000000026,0.07675451517663306,0.005427363816808302,-0.10484500000000004,0.0766731437662497,0.005421609989200622,0.0,0.0,0.0,5.000000000016991e-05,0.0008470537173051837,5.989574275357682e-05
ILE1102,L ILE 231,0.0,0.0,0.0,-0.0010900000000000005,0.0002861817604250759,2.0236106344847513e-05,-0.28835,0.09527968041508152,0.006737290813079122,0.2903099999999998,0.09541663324599166,0.006746974840623048,0.0,0.0,0.0,0.0008699999999997842,0.0010968591523071022,7.755965446028801e-05
GLY1103,L GLY 232,0.0,0.0,0.0,-0.0007300000000000462,0.000443959457608489,3.1392674304686415e-05,-0.04319500000000004,0.07837185065442831,0.0055417267051885615,0.04400000000000004,0.07850936249900389,0.005551450260967848,0.0,0.0,0.0,7.500000000000173e-05,0.001043731287257459,7.380294709563135e-05
GLN1104,L GLN 233,0.0,0.0,0.0,-0.0009599999999999964,0.00029732137494634813,2.1023796041627084e-05,0.9209899999999996,0.21895300842874985,0.015482315702116431,-0.9197999999999996,0.21871634598264633,0.015465581140067231,0.0,0.0,0.0,0.00022999999999957055,0.0008928045698797435,6.313081656363054e-05
ILE1105,L ILE 234,0.0,0.0,0.0,-0.000819999999999984,0.00038418745424596205,2.7166155414411623e-05,-0.13987999999999995,0.07614824751758908,0.0053844942195158925,0.14123999999999987,0.07622035423690993,0.00538959293453598,0.0,0.0,0.0,0.0005399999999995675,0.0009687104830644869,6.849817515813948e-05
VAL1106,L VAL 235,0.0,0.0,0.0,-0.0014150000000000052,0.0004927220311697478,3.484070894801381e-05,-0.3827649999999999,0.1090426053201225,0.007710476566010692,0.3860649999999998,0.1094879024139198,0.007741963825477365,0.0,0.0,0.0,0.0018850000000000334,0.0018389603040846443,0.00013003413013511274
SER1107,L SER 236,0.0,0.0,0.0,-0.001010000000000008,0.0002998332870112767,2.1201415047112614e-05,0.18767499999999998,0.221991732672638,0.015697185954017357,-0.18766999999999995,0.2217312587345321,0.015678767665221652,0.0,0.0,0.0,-0.0010050000000000607,0.0009246485818945462,6.538252824721583e-05
SER1108,L SER 237,0.0,0.0,0.0,-0.0005450000000000227,0.0004979708826829331,3.5211858797855264e-05,-0.48138500000000034,0.1161169960643132,0.008210711532808751,0.48082500000000006,0.11597583530632533,0.008200729959887685,0.0,0.0,0.0,-0.0011050000000000894,0.0008683173383041883,6.13993078136745e-05
ILE1109,L ILE 238,0.0,0.0,0.0,-0.0009099999999999609,0.00028618176042506964,2.0236106344847066e-05,0.004655000000000005,0.09549458610308753,0.0067524869400095834,-0.0027800000000000012,0.09553000366377049,0.0067549913397427835,0.0,0.0,0.0,0.000965000000000229,0.0009506708157926626,6.722257805231389e-05
THR1110,L THR 239,0.0,0.0,0.0,-0.0013000000000000628,0.00045825756949558,3.240370349203902e-05,-0.02386000000000017,0.2878358393251266,0.020353067385531852,0.026105000000000034,0.2875818909024001,0.0203351105203537,0.0,0.0,0.0,0.0009450000000000308,0.0010592332132256116,7.489909879298462e-05
ALA1111,L ALA 240,0.0,0.0,0.0,-0.00128000000000003,0.00044899888641288985,3.174901573277628e-05,0.14253999999999992,0.08267005745734068,0.005845655822916711,-0.141955,0.0823798699622668,0.005825136468358483,0.0,0.0,0.0,-0.0006950000000000033,0.0010401802728373668,7.355185245797751e-05
SER1112,L SER 241,0.0,0.0,0.0,-0.0009149999999999609,0.00029626845934049503,2.0949343665135495e-05,-0.07088000000000003,0.21821124077370532,0.015429864808221748,0.07159999999999998,0.21798653628148695,0.015413975801200679,0.0,0.0,0.0,-0.0001949999999998614,0.0009984863544383778,7.060364721456115e-05
LEU1113,L LEU 242,0.0,0.0,0.0,-0.001420000000000009,0.0004935585071700523,3.489985673322532e-05,-0.117615,0.10852403777504772,0.007673808303248129,0.11920500000000002,0.10876407023921085,0.0076907811615595945,0.0,0.0,0.0,0.00017000000000004235,0.0010867842472173678,7.68472510894118e-05
ARG1114,L ARG 243,0.0,0.0,0.0,-0.004359999999999966,0.0005571355310873766,3.939543120718525e-05,-80.84575000000002,1.1174874261034222,0.07901829368884307,80.85662999999998,1.1146781791633953,0.07881964993271101,0.0,0.0,0.0,0.006519999999998732,0.008702850107866608,0.0006153844326922555
PHE1115,L PHE 244,0.0,0.0,0.0,-0.001954999999999988,0.00028805381441671796,2.0368480552071255e-05,-0.2377100000000001,0.11060771175645921,0.007821146303451931,0.23761499999999994,0.11070400523467987,0.007827955280595319,0.0,0.0,0.0,-0.0020500000000000275,0.000847053717305056,5.989574275356779e-05
ASP1116,L ASP 245,0.0,0.0,0.0,-0.0015500000000000015,0.0004974937185533174,3.517811819867625e-05,75.331975,1.3194386663929414,0.09329840283661836,-75.324965,1.3168068741380219,0.09311230702160558,0.0,0.0,0.0,0.005460000000000491,0.003157277308054721,0.00022325321946119013
GLY1117,L GLY 246,0.0,0.0,0.0,-0.00039000000000000867,0.00048774993593029875,3.448912872196183e-05,0.06893999999999999,0.17038892687026352,0.012048316562906208,-0.06919500000000002,0.17031097138763557,0.012042804277866517,0.0,0.0,0.0,-0.0006450000000000644,0.0008239993932035816,5.826555586278529e-05
ALA1118,L ALA 247,0.0,0.0,0.0,-0.000335000000000008,0.00047199046600541697,3.3374765916782894e-05,0.159565,0.230319117259076,0.016286020965079223,-0.15968999999999997,0.23026733137811803,0.01628235915031971,0.0,0.0,0.0,-0.0004600000000003357,0.0007269112738155835,5.140038910359503e-05
LEU1119,L LEU 248,0.0,0.0,0.0,-0.0005249999999999971,0.0004993746088859516,3.531111722956363e-05,-0.01847999999999999,0.15028426264915443,0.010626702122483728,0.018490000000000006,0.15019317527770693,0.010620261272680629,0.0,0.0,0.0,-0.0005149999999999899,0.0007935836439845975,5.6114837610023975e-05
ASN1120,L ASN 249,0.0,0.0,0.0,-0.0007199999999999835,0.0004489988864128613,3.174901573277426e-05,-0.8181149999999998,0.4107325672198402,0.029043178353530846,0.8178800000000002,0.41053920105149483,0.02902950530064194,0.0,0.0,0.0,-0.0009549999999997993,0.0008324511997705143,5.88631888364608e-05
VAL1121,L VAL 250,0.0,0.0,0.0,-0.0006150000000000083,0.00048659531440407936,3.4407484650872465e-05,0.3982700000000004,0.09905027561799076,0.007003912156787782,-0.3972750000000002,0.09906174526526279,0.007004723183324168,0.0,0.0,0.0,0.0003800000000002635,0.0008096912992001063,5.725382083321409e-05
ASP1122,L ASP 251,0.0,0.0,0.0,-0.0010900000000000258,0.000303150127824478,2.1435951110225707e-05,73.25737000000002,0.8983463547505595,0.06352267992983364,-73.253035,0.8968439182926105,0.06341644162906188,0.0,0.0,0.0,0.00324500000000171,0.002631534723312043,0.00018607760477818108
LEU1123,L LEU 252,0.0,0.0,0.0,-0.0017899999999999583,0.00040730823708828753,2.8801041647826614e-05,-0.5101350000000003,0.1208263496717483,0.00854371311989102,0.51063,0.12100526062944601,0.008556364035032684,0.0,0.0,0.0,-0.001295000000000064,0.0010237065009075523,7.238698087364828e-05
THR1124,L THR 253,0.0,0.0,0.0,-0.0011450000000000054,0.0003660259553638136,2.5881943512803712e-05,-0.06843999999999976,0.29962677850953184,0.021186812690916965,0.06817499999999996,0.29955928357338546,0.02118204007821248,0.0,0.0,0.0,-0.0014099999999998203,0.0008318052656718895,5.881751439832708e-05
GLU1125,L GLU 254,0.0,0.0,0.0,-0.000710000000000055,0.00045376205218157164,3.208582241427133e-05,68.04855500000002,0.8005680651714294,0.05660871076841116,-68.04650000000001,0.7998129343774439,0.05655531495790017,0.0,0.0,0.0,0.0013450000000004537,0.0017251014462927325,0.00012198309309083119
PHE1126,L PHE 255,0.0,0.0,0.0,-0.0009249999999999803,0.0002989565185775346,2.113941815660968e-05,-0.589275,0.06550602548620814,0.0046319754829876585,0.5891349999999997,0.06544774079370586,0.004627854132856884,0.0,0.0,0.0,-0.001064999999999916,0.0006933794055203529,4.9029327957853855e-05
GLN1127,L GLN 256,0.0,0.0,0.0,-0.0009699999999999887,0.00029849623113197536,2.110687091920468e-05,-0.6422149999999993,0.3345834855084757,0.02365862514760741,0.6423400000000001,0.33449682270538783,0.023652497162033406,0.0,0.0,0.0,-0.0008449999999992386,0.000806830217579776,5.7051511811687724e-05
THR1128,L THR 257,0.0,0.0,0.0,-0.0005249999999999992,0.0004993746088859535,3.5311117229563765e-05,-0.19894000000000012,0.145310689214524,0.010275017372248084,0.19890000000000008,0.1453050240012368,0.010274616781174858,0.0,0.0,0.0,-0.0005650000000002564,0.0008097993578661741,5.7261461734768346e-05
ASN1129,L ASN 258,0.0,0.0,0.0,-0.0003950000000000059,0.0004888506929523645,3.4566963997435975e-05,-1.1080200000000007,0.06509116376284518,0.00460264032920319,1.107864999999999,0.06507892727297515,0.004601775078706688,0.0,0.0,0.0,-0.0005500000000006721,0.0006837397165586115,4.8347699014516215e-05
LEU1130,L LEU 259,0.0,0.0,0.0,-0.00047999999999997876,0.000499599839871849,3.532704346530977e-05,-0.339895,0.08907538366462432,0.006298580782604928,0.339925,0.08913326749872909,0.006302673787766584,0.0,0.0,0.0,-0.00045000000000029684,0.0007921489758879197,5.601339125603269e-05
VAL1131,L VAL 260,0.0,0.0,0.0,-0.00044499999999998653,0.0004969657935914553,3.514078826662721e-05,0.06255500000000001,0.0582543300965689,0.004119203184476345,-0.06263500000000004,0.058206887693811646,0.004115848500005802,0.0,0.0,0.0,-0.0005249999999998112,0.0007479137650823632,5.288548950325015e-05
PRO1132,L PRO 261,0.0,0.0,0.0,-0.0002650000000000041,0.00044133320745215417,3.1206970375222754e-05,0.181205,0.09175850355689111,0.0064883060096607645,-0.18126500000000015,0.09174069312469765,0.006487046621922779,0.0,0.0,0.0,-0.00032500000000012185,0.0006628536791779219,4.687083314811608e-05
TYR1133,L TYR 262,0.0,0.0,0.0,-0.0004150000000000012,0.0004927220311697065,3.484070894801089e-05,0.13218999999999992,0.11245840964552176,0.007952010406180307,-0.132075,0.11242668444368535,0.007949767095645004,0.0,0.0,0.0,-0.0003000000000002601,0.0006855654600406264,4.8476798574200204e-05
PRO1134,L PRO 263,0.0,0.0,0.0,-0.00042499999999999705,0.0004943429983321263,3.4955328635273664e-05,0.3416399999999999,0.08902449325887775,0.006294982287504854,-0.3415500000000001,0.08902391532616315,0.0062949414214906975,0.0,0.0,0.0,-0.00033500000000023176,0.0007763858576766997,5.4898770478052813e-05
ARG1135,L ARG 264,0.0,0.0,0.0,-0.000569999999999985,0.0004950757517794482,3.500714212842758e-05,-69.88723000000003,1.08929728591248,0.07702494975968162,69.885035,1.0889506847307147,0.07700044135508226,0.0,0.0,0.0,-0.002764999999999702,0.0012327915476706367,8.717152631473662e-05
GLY1136,L GLY 265,0.0,0.0,0.0,-0.0002049999999999952,0.00040370162248867965,2.85460154837757e-05,-0.06860499999999992,0.050318674217431296,0.003558067575946236,0.06864499999999996,0.05028378441406345,0.003555600494290669,0.0,0.0,0.0,-0.00016499999999997184,0.0007195658413237681,5.0880988591023964e-05
HID1137,L HID 266,0.0,0.0,0.0,-0.0008499999999999685,0.00035707142142712625,2.5248762345904045e-05,0.4166599999999998,0.13609700364078609,0.009623511417357008,-0.4167199999999997,0.13607818193964902,0.00962218052210626,0.0,0.0,0.0,-0.0009099999999999842,0.0006796322535017573,4.805725751641873e-05
PHE1138,L PHE 267,0.0,0.0,0.0,-0.0007799999999999319,0.0004142463035441212,2.9291637031750905e-05,-0.4584099999999994,0.051167195545590335,0.0036180670944585035,0.45800499999999966,0.051148851160123084,0.003616769950522444,0.0,0.0,0.0,-0.001184999999999956,0.0006861304540682692,4.851674968502781e-05
PRO1139,L PRO 268,0.0,0.0,0.0,-0.0004900000000000148,0.000499899989998014,3.5348267284268294e-05,0.36743499999999985,0.07046485489235073,0.004982617672970727,-0.3674699999999998,0.07042669309288946,0.004979919226252592,0.0,0.0,0.0,-0.0005250000000002509,0.0007275816105430175,5.1447789068159734e-05
LEU1140,L LEU 269,0.0,0.0,0.0,-0.0003549999999999892,0.0004785133226985284,3.383600153682361e-05,0.04697999999999977,0.1490203328408578,0.010537328788644692,-0.046969999999999984,0.14901358696441072,0.010536851783146613,0.0,0.0,0.0,-0.000345000000000184,0.0007974804072827953,5.6390380385307434e-05
ALA1141,L ALA 270,0.0,0.0,0.0,-0.00032500000000001197,0.00046837484987989706,3.311910324873064e-05,-0.17170499999999997,0.12413238084802865,0.008777484826247217,0.17164500000000005,0.12402575932039285,0.008769945545726044,0.0,0.0,0.0,-0.0003850000000000153,0.0007660124019884222,5.4165256391900895e-05
THR1142,L THR 271,0.0,0.0,0.0,-0.0002799999999999692,0.0004489988864128236,3.1749015732771596e-05,0.16632500000000008,0.13104460834006104,0.009266253119519237,-0.16614000000000007,0.1310058029249085,0.009263509162299123,0.0,0.0,0.0,-9.499999999983133e-05,0.0007183139981932851,5.0792469914369336e-05
TYR1143,L TYR 272,0.0,0.0,0.0,-0.0005650000000000488,0.0004957569969249466,3.505531343463082e-05,0.02211999999999998,0.11126008089157573,0.007867275767379701,-0.02215,0.11121320739912145,0.00786396131094247,0.0,0.0,0.0,-0.0005950000000000566,0.000813003690028508,5.7488042234884395e-05
ALA1144,L ALA 273,0.0,0.0,0.0,-0.00016500000000000182,0.0003711805490593534,2.6246428328441477e-05,0.23889000000000002,0.06821567195300468,0.004823576422116659,-0.23877500000000007,0.06810128027430874,0.004815487708944938,0.0,0.0,0.0,-4.9999999999892355e-05,0.0006837397165587668,4.834769901452719e-05
PRO1145,L PRO 274,0.0,0.0,0.0,-0.00027000000000003464,0.0004439594576085193,3.1392674304688557e-05,0.5437249999999999,0.06971290680354746,0.004929446913701421,-0.5434300000000003,0.06965310545840536,0.004925218320034016,0.0,0.0,0.0,2.5000000000279244e-05,0.0007310095758605124,5.169018282032702e-05
VAL1146,L VAL 275,0.0,0.0,0.0,-0.00024999999999998466,0.0004330127018921929,3.061862178478785e-05,-0.42071500000000017,0.15270384335372822,0.010797792314866952,0.42048999999999986,0.15255228579080685,0.010787075576818772,0.0,0.0,0.0,-0.0004750000000001583,0.0007066647012553452,4.996874022828203e-05
ILE1147,L ILE 276,0.0,0.0,0.0,-0.000239999999999988,0.00042708313008123114,3.019933774108149e-05,0.46790999999999977,0.054392572103185606,0.0038461356580340774,-0.46766000000000013,0.054372551898910715,0.0038447200158137256,0.0,0.0,0.0,9.999999999923404e-06,0.0007140728254178283,5.0492573711398406e-05
SER1148,L SER 277,0.0,0.0,0.0,-0.0002000000000000135,0.00040000000000002707,2.8284271247463813e-05,-0.5354099999999996,0.142844047478361,0.010100599462408221,0.53512,0.14271406938350523,0.0100914086231804,0.0,0.0,0.0,-0.0004899999999999241,0.0007210409142342463,5.098529199679834e-05
ALA1149,L ALA 278,0.0,0.0,0.0,-0.00012499999999998734,0.0003307189138830404,2.338535866733477e-05,-0.45202500000000007,0.06981371194113593,0.004936574913338146,0.4517700000000001,0.0697280940511059,0.004930520814275034,0.0,0.0,0.0,-0.00037999999999991095,0.0006599999999999753,4.666904755831039e-05
GLU1150,L GLU 279,0.0,0.0,0.0,-0.0001500000000000007,0.00035707142142714414,2.524876234590531e-05,62.78360500000002,1.1397930202326236,0.08059553737555838,-62.77966999999999,1.1392154717609955,0.08055469853148317,0.0,0.0,0.0,0.0037849999999976804,0.0009212898566668957,6.514503050875443e-05
LYS1151,L LYS 280,0.0,0.0,0.0,-0.00014499999999999458,0.00035210083782915197,2.489728900904582e-05,-61.30327500000003,0.8134861211915969,0.057522155269571974,61.30026,0.8131304522657525,0.05749700567863979,0.0,0.0,0.0,-0.0031600000000003847,0.0008392854103331578,5.934644049975099e-05
ALA1152,L ALA 281,0.0,0.0,0.0,-9.500000000000619e-05,0.0002932149382279341,2.0733427116616685e-05,-0.36867500000000036,0.05605166701356643,0.003963451384210314,0.3685900000000001,0.05606774384617107,0.003964588187945788,0.0,0.0,0.0,-0.0001800000000001306,0.0006690291473472074,4.7307504690066424e-05
TYR1153,L TYR 282,0.0,0.0,0.0,-0.00015999999999999765,0.00036660605559646174,2.5922962793631055e-05,-0.02336499999999984,0.09009446029029745,0.0063706403818611455,0.02331999999999998,0.09003181437691894,0.006366210646844788,0.0,0.0,0.0,-0.00020499999999981533,0.0006580083586094511,4.652821724501724e-05
HIE1154,L HIE 283,0.0,0.0,0.0,-0.000140000000000004,0.00034698703145795944,2.45356882927713e-05,0.13000999999999996,0.06168800450654913,0.0043620006304447186,-0.12996000000000002,0.06170841433710636,0.004363443823403708,0.0,0.0,0.0,-8.999999999994124e-05,0.0006647555941845768,4.700531884796069e-05
GLU1155,L GLU 284,0.0,0.0,0.0,-0.0001300000000000101,0.00033630343441603096,2.3780243901190083e-05,58.85195499999998,0.5384636877041679,0.03807513249983325,-58.84980999999999,0.5382220024308998,0.03805804277026917,0.0,0.0,0.0,0.0020149999999993186,0.0007647058257952441,5.407286750326758e-05
GLN1156,L GLN 285,0.0,0.0,0.0,-9.999999999999786e-05,0.00029999999999999363,2.1213203435595974e-05,-0.13814000000000065,0.22308897417846552,0.015774772644954357,0.13810999999999993,0.2230368980684585,0.01577109030790198,0.0,0.0,0.0,-0.00013000000000090495,0.0006805145112335562,4.811964255890965e-05
LEU1157,L LEU 286,0.0,0.0,0.0,-0.0001850000000000035,0.0003882975663070859,2.745678422539735e-05,-0.01808,0.08323270751333271,0.0058854411899194065,0.018110000000000005,0.0831927755276863,0.005882617572135724,0.0,0.0,0.0,-0.0001550000000001084,0.0007006960824780327,4.954669514710653e-05
SER1158,L SER 287,0.0,0.0,0.0,-6.99999999999945e-05,0.0002551470164434415,1.8041618552667303e-05,0.5005200000000002,0.09627564385658442,0.006807716063409182,-0.50032,0.09623454473316768,0.006804809916522302,0.0,0.0,0.0,0.00013000000000000346,0.0006504613747180038,4.599456489630244e-05
VAL1159,L VAL 288,0.0,0.0,0.0,-0.00015500000000000458,0.0003619046835839622,2.5590525590539147e-05,0.29594500000000024,0.038827592959130165,0.0027455254278551987,-0.29589,0.038808090651305555,0.0027441464064440414,0.0,0.0,0.0,-9.999999999995567e-05,0.0006855654600402505,4.847679857417362e-05
ALA1160,L ALA 289,0.0,0.0,0.0,-7.500000000000173e-05,0.0002633913438213246,1.8624580532189605e-05,0.286205,0.055672910602913295,0.003936669261571243,-0.286085,0.05568390948020771,0.003937446999643275,0.0,0.0,0.0,4.499999999998394e-05,0.0006730341744666747,4.759070287356756e-05
GLU1161,L GLU 290,0.0,0.0,0.0,-0.00013499999999999512,0.0003417235724968232,2.4163505540379648e-05,57.85248499999999,0.46701666969742944,0.03302306540702104,-57.85092499999998,0.46679661457154603,0.03300750515984634,0.0,0.0,0.0,0.0014250000000024699,0.0007310095758604622,5.169018282032348e-05
ILE1162,L ILE 291,0.0,0.0,0.0,-0.00016499999999998184,0.00037118054905930847,2.62464283284383e-05,0.18317499999999984,0.04965948424017352,0.003511455805645318,-0.18312499999999987,0.04963345016216411,0.003509614918335079,0.0,0.0,0.0,-0.00011500000000017608,0.0006721420980715275,4.7527623546733054e-05
THR1163,L THR 292,0.0,0.0,0.0,-0.0001300000000000212,0.00033630343441605964,2.3780243901192113e-05,0.48826499999999995,0.06022428725190428,0.004258500190794806,-0.4881450000000001,0.06006757840132987,0.004247419201703495,0.0,0.0,0.0,-9.999999999983355e-06,0.0007070360669727622,4.999499974999061e-05
ASN1164,L ASN 293,0.0,0.0,0.0,-0.00014000000000000901,0.00034698703145797185,2.4535688292772178e-05,0.17087999999999987,0.19962844386509637,0.014115862637472769,-0.17091999999999988,0.19950905643604253,0.014107420671405527,0.0,0.0,0.0,-0.00018000000000018446,0.0006764613810118218,4.78330429724276e-05
ALA1165,L ALA 294,0.0,0.0,0.0,-9.000000000001008e-05,0.0002861817604251157,2.0236106344850326e-05,0.15468499999999996,0.07396063665896875,0.005229806772243116,-0.15467999999999996,0.07396315028444898,0.0052299845124053595,0.0,0.0,0.0,-8.499999999996732e-05,0.0006691599210950553,4.7316751790456866e-05
CYS1166,L CYS 295,0.0,0.0,0.0,-0.00018499999999998628,0.0003882975663070498,2.74567842253948e-05,0.4761750000000001,0.08057669870998663,0.0056976330063456876,-0.47605500000000006,0.08054689301891191,0.005695525425717999,0.0,0.0,0.0,-6.499999999989292e-05,0.0006933794055205341,4.902932795786667e-05
PHE1167,L PHE 296,0.0,0.0,0.0,-0.00022499999999998633,0.00041758232721222634,2.95275295275425e-05,0.02171499999999993,0.10083830509781488,0.007130344933802291,-0.021690000000000056,0.10079644785407864,0.007127385179713523,0.0,0.0,0.0,-0.0002000000000002622,0.00070710678118654,4.999999999999947e-05
GLU1168,L GLU 297,0.0,0.0,0.0,-0.0001950000000000051,0.0003962007067131611,2.801562064277787e-05,59.879715,0.5577256527857006,0.03943715911264628,-59.877755000000015,0.5575745465609985,0.03942647428902964,0.0,0.0,0.0,0.0017649999999982669,0.0007209542287843499,5.097916240985314e-05
PRO1169,L PRO 298,0.0,0.0,0.0,-0.00011500000000000732,0.00031902194281900576,2.2558257911462596e-05,0.5707100000000004,0.03177083410927988,0.002246537224262467,-0.5705100000000002,0.031690217733549,0.002240836785667068,0.0,0.0,0.0,8.500000000014385e-05,0.0006540451054783502,4.6247972928561215e-05
ALA1170,L ALA 299,0.0,0.0,0.0,-0.00011500000000000177,0.00031902194281899037,2.255825791146151e-05,0.44261500000000004,0.05604959210377869,0.003963304665932188,-0.4424549999999999,0.05601497991609231,0.003960857214669714,0.0,0.0,0.0,4.5000000000001704e-05,0.000687731779111606,4.862998046473054e-05
ASN1171,L ASN 300,0.0,0.0,0.0,-0.0001650000000000168,0.0003711805490593871,2.624642832844386e-05,0.4273249999999995,0.21276080319222382,0.015044460670791791,-0.42707,0.21268762328823962,0.015039286070156409,0.0,0.0,0.0,8.999999999989683e-05,0.000715471872263689,5.0591501262588976e-05
GLN1172,L GLN 301,0.0,0.0,0.0,-0.00027500000000000744,0.000446514277487306,3.1573327350788584e-05,0.447145,0.09643922425548514,0.006819282944342371,-0.4469399999999999,0.0963917859571039,0.00681592855009504,0.0,0.0,0.0,-6.999999999997897e-05,0.0007649182962913306,5.408789143612606e-05
MET1173,L MET 302,0.0,0.0,0.0,-0.0004049999999999709,0.0004908920451585714,3.471130939621587e-05,0.4495399999999997,0.19114800129742487,0.01351620479276641,-0.4491999999999999,0.19100717264019226,0.013506246702914953,0.0,0.0,0.0,-6.499999999988182e-05,0.0007421421696683456,5.247737607769844e-05
VAL1174,L VAL 303,0.0,0.0,0.0,-0.0003750000000000214,0.0004841229182759546,3.4232659844074827e-05,-0.2614400000000002,0.050789235079886835,0.0035913412536265664,0.26135,0.05072284988050226,0.003586647111161041,0.0,0.0,0.0,-0.0004650000000001328,0.000740793493492048,5.238201027070997e-05
LYS1175,L LYS 304,0.0,0.0,0.0,-0.0001800000000000046,0.0003841874542459808,2.7166155414412947e-05,-65.14974499999998,0.7191451730888132,0.05085124285486733,65.146265,0.7188089835074976,0.05082747066159607,0.0,0.0,0.0,-0.003660000000000494,0.0008799999999969789,6.222539674420256e-05
CYS1176,L CYS 305,0.0,0.0,0.0,-0.00018999999999998573,0.00039230090491863123,2.7739863013358317e-05,-0.009375000000000046,0.13066190866124677,0.009239192165714488,0.009454999999999995,0.1306726749362697,0.00923995345632217,0.0,0.0,0.0,-0.0001099999999999568,0.0006984983894040041,4.93912947795453e-05
ASP1177,L ASP 306,0.0,0.0,0.0,-0.0001299999999999979,0.0003363034344159993,2.3780243901187844e-05,61.44131999999999,0.6929580128712071,0.048999530997878536,-61.439464999999934,0.6928106442484546,0.0489891104626303,0.0,0.0,0.0,0.0017250000000029785,0.0007806247498000371,5.519850541456582e-05
PRO1178,L PRO 307,0.0,0.0,0.0,-0.00011999999999999678,0.00032496153618542974,2.29782505861515e-05,-0.14239999999999994,0.18490010816654495,0.013074412032669007,0.14240999999999995,0.18494872775988483,0.013077849957083923,0.0,0.0,0.0,-0.00010999999999981469,0.0006386704940733762,4.5160823730304705e-05
ARG1179,L ARG 308,0.0,0.0,0.0,-0.00017499999999999683,0.00037996710383925966,2.6867731575255357e-05,-60.23669500000001,1.1307374416607816,0.07995521127398668,60.23528500000003,1.1306692548091744,0.07995038973547075,0.0,0.0,0.0,-0.0015850000000006048,0.000687586358214734,4.86196976545001e-05
HIE1180,L HIE 309,0.0,0.0,0.0,-0.00010500000000000286,0.00030655342111939504,2.1676600286945962e-05,-0.34678499999999957,0.20854764149949087,0.014746545150475104,0.3467250000000001,0.20857135319837156,0.014748221820782304,0.0,0.0,0.0,-0.00016499999999998848,0.000712583328460825,5.038725037151303e-05
GLY1181,L GLY 310,0.0,0.0,0.0,-5.9999999999998944e-05,0.0002374868417407542,1.6792855623746372e-05,-0.41624999999999995,0.10553150003671899,0.007462203930475238,0.41619,0.10553593653348584,0.007462517638170093,0.0,0.0,0.0,-0.00011999999999995882,0.0006523802572119554,4.613025037867978e-05
LYS1182,L LYS 311,0.0,0.0,0.0,-0.00011999999999999789,0.0003249615361854327,2.2978250586151712e-05,-57.14736499999999,0.6947354473296313,0.04912521459374518,57.14670499999997,0.6947100675664984,0.049123419973483566,0.0,0.0,0.0,-0.0007799999999984664,0.000679411510060166,4.804164859797356e-05
TYR1183,L TYR 312,0.0,0.0,0.0,-0.00025500000000001856,0.00043586121644398194,3.0820042180375715e-05,-0.5172350000000001,0.10729473321184,0.007586883343969353,0.5171950000000003,0.10727603168928079,0.007585560946627341,0.0,0.0,0.0,-0.00029500000000018953,0.000733467790703913,5.186400485886522e-05
MET1184,L MET 313,0.0,0.0,0.0,-0.00023499999999996747,0.0004239988207530185,2.998124413695588e-05,-0.3416850000000002,0.09933698090338687,0.007024185281938343,0.3415600000000001,0.09930974977312111,0.007022259750251314,0.0,0.0,0.0,-0.0003599999999999759,0.0006406246951218132,4.529900661161987e-05
ALA1185,L ALA 314,0.0,0.0,0.0,-0.0001249999999999929,0.0003307189138830551,2.338535866733581e-05,0.06743500000000002,0.07007507242236709,0.004955055890199419,-0.06743499999999998,0.0700283926347021,0.004951755130759194,0.0,0.0,0.0,-0.00012500000000004784,0.0006995534289816609,4.946589734352342e-05
CYS1186,L CYS 315,0.0,0.0,0.0,-0.0002249999999999952,0.0004175823272122428,2.9527529527543667e-05,-0.22222000000000006,0.12143085110465113,0.008586457826135277,0.22212000000000007,0.12131902406465343,0.008578550460305038,0.0,0.0,0.0,-0.0003250000000000108,0.0007066647012552271,4.996874022827368e-05
CYS1187,L CYS 316,0.0,0.0,0.0,-0.00031500000000000527,0.0004645158770160685,3.284623266068784e-05,0.17807499999999998,0.1409870893911921,0.009969292696826587,-0.17790499999999995,0.14093149390750112,0.009965361502474466,0.0,0.0,0.0,-0.00014500000000017721,0.0007375466086967563,5.215242084506174e-05
LEU1188,L LEU 317,0.0,0.0,0.0,-0.00031000000000003025,0.00046249324319393235,3.270321085153886e-05,0.07435499999999994,0.09291264163180364,0.0065699158955803885,-0.07442000000000001,0.09291487286758772,0.006570073667775723,0.0,0.0,0.0,-0.00037500000000009525,0.0007445636305921143,5.264859922165595e-05
LEU1189,L LEU 318,0.0,0.0,0.0,-0.0005500000000000172,0.0004974937185533245,3.5178118198676745e-05,0.05465499999999993,0.06637323236817695,0.004693296269680837,-0.05434500000000002,0.06630004506031648,0.004688121145512344,0.0,0.0,0.0,-0.00024000000000011125,0.0007499333303698798,5.3028294334235344e-05
TYR1190,L TYR 319,0.0,0.0,0.0,-0.00040999999999996817,0.0004918333050942792,3.477786652455569e-05,0.5151699999999999,0.08229387036711787,0.005819055378667572,-0.5149950000000001,0.08227323364861577,0.005817596142308145,0.0,0.0,0.0,-0.00023499999999993638,0.0007998593626381001,5.655859793169504e-05
ARG1191,L ARG 320,0.0,0.0,0.0,-0.000779999999999983,0.0004142463035441488,2.9291637031752857e-05,-71.36777000000001,0.8637137529864997,0.061073785174083656,71.35846999999998,0.8625703038615069,0.06099293111106124,0.0,0.0,0.0,-0.010079999999995266,0.001619753067603373,0.00011453383779500574
GLY1192,L GLY 321,0.0,0.0,0.0,-0.00017500000000001626,0.00037996710383930195,2.6867731575258345e-05,-0.14525000000000013,0.07151585488547262,0.005056934595187077,0.14501499999999992,0.07144651688500997,0.005052031658154972,0.0,0.0,0.0,-0.00041000000000003035,0.0007224264668461392,5.108326536155436e-05
ASP1193,L ASP 322,0.0,0.0,0.0,-0.00018000000000000294,0.00038418745424597723,2.7166155414412693e-05,60.82952999999992,0.6762449253846768,0.04781773724824958,-60.82671500000004,0.6757678697384696,0.047784004320005936,0.0,0.0,0.0,0.0026350000000005735,0.0008670495948920913,6.130966481732466e-05
VAL1194,L VAL 323,0.0,0.0,0.0,-0.00019000000000000405,0.00039230090491866907,2.773986301336099e-05,0.32031999999999994,0.07416554186412949,0.005244295758250074,-0.32021,0.07417065390031308,0.005244657233795183,0.0,0.0,0.0,-8.000000000005003e-05,0.0006734983296194607,4.762352359917332e-05
VAL1195,L VAL 324,0.0,0.0,0.0,-0.0001600000000000007,0.0003666060555964688,2.5922962793631554e-05,-0.023044999999999993,0.048653807404970925,0.00344034371465992,0.023114999999999986,0.048627479628292475,0.0034384820597176302,0.0,0.0,0.0,-8.999999999986574e-05,0.0006417943595888451,4.538171437925499e-05
PRO1196,L PRO 325,0.0,0.0,0.0,-0.0001849999999999874,0.0003882975663070521,2.745678422539496e-05,-0.141005,0.04519020883996885,0.0031954303113978237,0.14095499999999994,0.04514214189645877,0.003192031465227135,0.0,0.0,0.0,-0.00023500000000010958,0.0006854013422805566,4.846519369609435e-05
LYS1197,L LYS 326,0.0,0.0,0.0,-0.0001399999999999979,0.00034698703145794426,2.4535688292770226e-05,-55.630979999999994,0.5598343680053713,0.039586267795788325,55.63006,0.5597121370848127,0.03957762476450855,0.0,0.0,0.0,-0.0010599999999990218,0.0007045565981530941,4.9819674828377815e-05
ASP1198,L ASP 327,0.0,0.0,0.0,-0.00012499999999998846,0.0003307189138830433,2.3385358667334975e-05,57.40019000000001,0.6174878491912906,0.043662984546345776,-57.39875,0.617320538698076,0.04365115390791421,0.0,0.0,0.0,0.0013149999999994577,0.0007387658627741366,5.223863512767224e-05
VAL1199,L VAL 328,0.0,0.0,0.0,-0.00015999999999999015,0.00036660605559644466,2.5922962793629846e-05,-0.23175999999999994,0.04938564973755033,0.003492092782272548,0.23175,0.04938934601713272,0.0034923541487083347,0.0,0.0,0.0,-0.0001699999999999144,0.0006253798845500487,4.422103571829996e-05
ASN1200,L ASN 329,0.0,0.0,0.0,-0.00013000000000000012,0.00033630343441600516,2.3780243901188257e-05,-0.446925,0.19815468547324366,0.014011652182201805,0.44685500000000017,0.19817071926750401,0.014012785942666769,0.0,0.0,0.0,-0.00020000000000003126,0.0006633249580717944,4.690415759828481e-05
ALA1201,L ALA 330,0.0,0.0,0.0,-2.9999999999997805e-05,0.00017058722109230732,1.2062338081813935e-05,-0.158545,0.04325029450766762,0.0030582576534687062,0.15852000000000008,0.04326441493883823,0.003059256118732108,0.0,0.0,0.0,-5.5000000000003377e-05,0.0006098975323773541,4.31262680972969e-05
ALA1202,L ALA 331,0.0,0.0,0.0,-4.5000000000001704e-05,0.00020730412441628666,1.4658615214269603e-05,-0.29573000000000027,0.06193962463560634,0.004379792860398658,0.29567499999999997,0.06195707687585,0.004381026920140977,0.0,0.0,0.0,-0.00010000000000000231,0.0005656854249492145,3.9999999999998336e-05
ILE1203,L ILE 332,0.0,0.0,0.0,-0.00011000000000000842,0.0003128897569432643,2.2124646889839283e-05,-0.20603499999999986,0.043430102175795626,0.003070971975612972,0.20596499999999998,0.043390019301678275,0.0030681376884031893,0.0,0.0,0.0,-0.00017999999999988248,0.0006690291473472613,4.730750469007023e-05
ALA1204,L ALA 333,0.0,0.0,0.0,-6.500000000000338e-05,0.0002465258607124339,1.7432010784761225e-05,-0.11134000000000008,0.06254977537929284,0.0044229370332393315,0.11137499999999996,0.06253362595436157,0.004421795096451215,0.0,0.0,0.0,-3.0000000000099947e-05,0.0006237788069499502,4.410782243547641e-05
THR1205,L THR 334,0.0,0.0,0.0,-8.000000000000951e-05,0.000271293199325043,1.9183326093253158e-05,-0.24266999999999986,0.16466985486117366,0.011643917102934047,0.24260999999999996,0.1646039425408758,0.01163925639806941,0.0,0.0,0.0,-0.0001399999999999507,0.0006560487786744951,4.638965401898879e-05
ILE1206,L ILE 335,0.0,0.0,0.0,-0.00010000000000000009,0.0003000000000000003,2.1213203435596444e-05,-0.29308999999999996,0.06612051043360151,0.00467542613031155,0.29306,0.06612689619209401,0.004675877671624856,0.0,0.0,0.0,-0.00012999999999967925,0.0006025777958072687,4.2608684560776245e-05
LYS1207,L LYS 336,0.0,0.0,0.0,-9.500000000001785e-05,0.00029321493822797006,2.0733427116619226e-05,-57.40107499999996,0.6723737125889342,0.04754400116632101,57.400155,0.6722696415712432,0.04753664223408758,0.0,0.0,0.0,-0.0010150000000004056,0.0007174782226655337,5.0733371660047055e-05
THR1208,L THR 337,0.0,0.0,0.0,-3.9999999999998926e-05,0.000195959179422649,1.3856406460550646e-05,-0.09093500000000017,0.1549590616098329,0.010957260327061683,0.09096999999999998,0.15489751160041268,0.010952908084157371,0.0,0.0,0.0,-5.000000000121574e-06,0.0006041316081781544,4.271855568719073e-05
LYS1209,L LYS 338,0.0,0.0,0.0,-9.000000000000563e-05,0.00028618176042510157,2.0236106344849326e-05,-54.56856000000002,0.741623770112684,0.0524407196935812,54.567755000000005,0.7415187489033539,0.05243329357265263,0.0,0.0,0.0,-0.0008950000000001879,0.0006115349540304362,4.3242051292752506e-05
ARG1210,L ARG 339,0.0,0.0,0.0,-0.00013499999999999512,0.0003417235724968232,2.4163505540379648e-05,-58.393759999999986,0.484379925679028,0.03425083301182766,58.39233500000004,0.4842919809076996,0.03424461437741004,0.0,0.0,0.0,-0.0015599999999996329,0.0006902173570669858,4.880573736747223e-05
THR1211,L THR 340,0.0,0.0,0.0,-8.499999999999952e-05,0.0002788816953476853,1.971991379291491e-05,0.09820999999999978,0.10487042433403244,0.007415458819250507,-0.09823000000000004,0.1048028010121867,0.007410677128306157,0.0,0.0,0.0,-0.00010500000000037701,0.0006511336268386751,4.604210029962181e-05
ILE1212,L ILE 341,0.0,0.0,0.0,-9.000000000000396e-05,0.00028618176042509636,2.0236106344848957e-05,-0.2296249999999999,0.1686227872352963,0.011923431631665442,0.22960999999999987,0.16859269824046363,0.011921304018436916,0.0,0.0,0.0,-0.00010500000000003951,0.0006196571632765102,4.3816378216364e-05
GLN1213,L GLN 342,0.0,0.0,0.0,-0.00010000000000000286,0.00030000000000000865,2.1213203435597037e-05,0.42274500000000004,0.2562911234807006,0.018122519137112218,-0.422765,0.25626129199510406,0.0181204097325364,0.0,0.0,0.0,-0.00011999999999957822,0.0006446704584518458,4.558508528019406e-05
PHE1214,L PHE 343,0.0,0.0,0.0,-0.0002150000000000185,0.00041082234603296485,2.904952667428758e-05,-0.42121000000000025,0.03121995996153333,0.0022075845397172725,0.4212250000000002,0.031248749974994605,0.002209620301092164,0.0,0.0,0.0,-0.00019999999999989804,0.000699999999999597,4.9497474683029825e-05
VAL1215,L VAL 344,0.0,0.0,0.0,-0.00011500000000000065,0.0003190219428189873,2.255825791146129e-05,-0.0858649999999999,0.05766660016855514,0.004077644402715864,0.08595000000000001,0.05763026548611411,0.004075075152681233,0.0,0.0,0.0,-2.9999999999948403e-05,0.0006775691846593295,4.791137651956519e-05
ASP1216,L ASP 345,0.0,0.0,0.0,-7.499999999999396e-05,0.00026339134382129725,1.8624580532187673e-05,56.62785500000002,0.5841638588377999,0.041306622590830934,-56.62731500000001,0.5840848617911948,0.04130103665609612,0.0,0.0,0.0,0.00046499999999937813,0.0006393551438743488,4.5209235782005276e-05
TRP1217,L TRP 346,0.0,0.0,0.0,-0.0001699999999999946,0.0003756327994198471,2.656124997058601e-05,0.27644000000000013,0.11092018030998632,0.007843241166762589,-0.2764900000000001,0.11091027860392334,0.007842541010412344,0.0,0.0,0.0,-0.00022000000000007346,0.000735934779719222,5.203844732504899e-05
CYS1218,L CYS 347,0.0,0.0,0.0,-0.00011500000000001175,0.00031902194281901807,2.2558257911463467e-05,0.026165000000000077,0.08532026591027482,0.006033053859779474,-0.026160000000000006,0.08524021586082478,0.00602739346649943,0.0,0.0,0.0,-0.00010999999999997457,0.0007334166619324045,5.186038950876048e-05
PRO1219,L PRO 348,0.0,0.0,0.0,-0.00011999999999999733,0.0003249615361854312,2.2978250586151604e-05,-0.16880499999999998,0.04281946957868593,0.00302779373058999,0.16881500000000002,0.042806200193429574,0.0030268554433602953,0.0,0.0,0.0,-0.00011000000000004562,0.0006692533152700418,4.7323355755902494e-05
THR1220,L THR 349,0.0,0.0,0.0,-0.00015499999999999902,0.0003619046835839491,2.559052559053822e-05,0.17296499999999992,0.08826841889939997,0.006241519756838053,-0.17293500000000006,0.08828596023717472,0.006242760116727214,0.0,0.0,0.0,-0.00012499999999997512,0.0006552671211038085,4.633438248210896e-05
GLY1221,L GLY 350,0.0,0.0,0.0,-0.00010000000000000064,0.000300000000000002,2.1213203435596566e-05,0.28460500000000005,0.08234257085493464,0.005822499023185805,-0.28457000000000005,0.08233860030386683,0.005822218262827296,0.0,0.0,0.0,-6.499999999999117e-05,0.0006409173113592783,4.5319697704199554e-05
PHE1222,L PHE 351,0.0,0.0,0.0,-0.00020499999999999186,0.00040370162248867304,2.8546015483775233e-05,-0.07248500000000002,0.06744597671470107,0.00476915074987151,0.07246499999999997,0.0674624249119464,0.0047703138130525576,0.0,0.0,0.0,-0.00022499999999981313,0.0007578753195613552,5.35898777755756e-05
LYS1223,L LYS 352,0.0,0.0,0.0,-0.00036500000000001256,0.0004814301610825975,3.404225315692366e-05,-65.77561500000003,0.7330238173293133,0.051832611200480654,65.773795,0.7326172554435664,0.05180386293384229,0.0,0.0,0.0,-0.002185000000000201,0.001122842375400896,7.939694578495846e-05
VAL1224,L VAL 353,0.0,0.0,0.0,-0.00024499999999999246,0.00043008720046054454,3.0411757594718907e-05,0.048875000000000134,0.08936016660123247,0.006318717977169112,-0.04897,0.08934500041972131,0.006317645566189987,0.0,0.0,0.0,-0.0003399999999997627,0.0007709734106959795,5.451605268176482e-05
GLY1225,L GLY 354,0.0,0.0,0.0,-0.00015000000000000123,0.00035707142142714555,2.524876234590541e-05,-0.2721549999999999,0.08134796232850625,0.005752169579819458,0.27218500000000007,0.08130418670031646,0.005749074175465088,0.0,0.0,0.0,-0.00011999999999995181,0.0007039886362719429,4.977951385861607e-05
ILE1226,L ILE 355,0.0,0.0,0.0,-0.0004099999999999798,0.0004918333050942927,3.477786652455665e-05,0.10910500000000006,0.09143158084053889,0.006465189082695106,-0.10902999999999997,0.09136645500401117,0.006460583990631186,0.0,0.0,0.0,-0.00033499999999989425,0.0007501833109316607,5.304597062927535e-05
ASN1227,L ASN 356,0.0,0.0,0.0,-0.0006549999999999612,0.0004753682782853438,3.3613613313654046e-05,-0.5232649999999998,0.17368230990806158,0.012281193910813382,0.523125,0.17356955198133128,0.01227322072135103,0.0,0.0,0.0,-0.0007949999999996037,0.0007162227307202258,5.0644594973221825e-05
TYR1228,L TYR 357,0.0,0.0,0.0,-0.0004900000000000015,0.000499899989998001,3.534826728426738e-05,-0.3440400000000001,0.14002384939716483,0.009901181343657911,0.34383999999999987,0.13988153702329717,0.009891118339197053,0.0,0.0,0.0,-0.0006900000000002082,0.0008209141246197034,5.804739442904108e-05
GLU1229,L GLU 358,0.0,0.0,0.0,-0.0007149999999999968,0.00045141444372106426,3.1919821428071766e-05,70.92043000000004,1.8449659902281959,0.13045879627489107,-70.91037000000003,1.8424324527899973,0.13027964812459705,0.0,0.0,0.0,0.009345000000003125,0.002736050986366789,0.00019346802061320984
PRO1230,L PRO 359,0.0,0.0,0.0,-0.0004049999999999993,0.0004908920451586057,3.47113093962183e-05,0.742985,0.0766059708834745,0.005416860149108403,-0.7423049999999999,0.07648229844218991,0.00540811518692058,0.0,0.0,0.0,0.00027499999999999855,0.0008058380730641093,5.698135660019322e-05
PRO1231,L PRO 360,0.0,0.0,0.0,-0.000515000000000021,0.0004997749493522252,3.533942557541218e-05,-0.3693649999999999,0.10461343974365821,0.007397287264599099,0.36913500000000027,0.10446682140756375,0.007386919782629232,0.0,0.0,0.0,-0.0007449999999998669,0.000754966886690882,5.338422051504185e-05
THR1232,L THR 361,0.0,0.0,0.0,-0.0008499999999999897,0.0003570714214271377,2.5248762345904854e-05,0.09130999999999975,0.1883850150622389,0.013320832162443902,-0.09076500000000004,0.18823546364859084,0.013310257280571244,0.0,0.0,0.0,-0.00030500000000021374,0.0007085019407168169,5.009865267646905e-05
VAL1233,L VAL 362,0.0,0.0,0.0,-0.00067000000000002,0.0004702127178203633,3.324906013709354e-05,-0.4968849999999999,0.188026465623859,0.013295478888516996,0.49656500000000003,0.1879412029731639,0.013289449908668153,0.0,0.0,0.0,-0.0009899999999999568,0.0007680494775729483,5.430929938786169e-05
VAL1234,L VAL 363,0.0,0.0,0.0,-0.0008000000000000051,0.00040000000000000127,2.828427124746199e-05,-0.14559,0.2181774779852403,0.015427477418554209,0.14538,0.21791839206455244,0.015409157277411375,0.0,0.0,0.0,-0.0010099999999999066,0.0007680494775728125,5.4309299387852086e-05
PRO1235,L PRO 364,0.0,0.0,0.0,-0.0004150000000000098,0.0004927220311697169,3.484070894801162e-05,0.5218149999999998,0.22036880626576946,0.015582427727251012,-0.5213700000000001,0.2202167184843144,0.015571673497090764,0.0,0.0,0.0,3.0000000000205416e-05,0.0007994373021071411,5.652875374534381e-05
GLY1236,L GLY 365,0.0,0.0,0.0,-0.00023000000000000575,0.00042083250825002675,2.975735203273376e-05,0.49544499999999997,0.19962802151752215,0.014115832772989393,-0.49499000000000015,0.1993587968964495,0.014096795717467109,0.0,0.0,0.0,0.00022499999999991082,0.0007445636305916605,5.264859922162387e-05
GLY1237,L GLY 366,0.0,0.0,0.0,-0.00018000000000000348,0.00038418745424597837,2.7166155414412775e-05,-0.3930599999999999,0.12209724157408323,0.00863357874812063,0.3927800000000001,0.12193347202470685,0.00862199849222904,0.0,0.0,0.0,-0.00046000000000005927,0.0007799999999999358,5.5154328932546166e-05
ASP1238,L ASP 367,0.0,0.0,0.0,-0.0004449999999999982,0.0004969657935914682,3.5140788266628124e-05,71.19112000000001,0.7899862186110844,0.05586046122238161,-71.18106500000003,0.7891373586219328,0.05580043775692091,0.0,0.0,0.0,0.009609999999999772,0.0012601190419957782,8.910387196975106e-05
LEU1239,L LEU 368,0.0,0.0,0.0,-0.0006400000000000061,0.0004800000000000032,3.394112549695451e-05,-0.07087,0.19862981422737103,0.014045248858599823,0.07082999999999996,0.1984434707920621,0.014032072387926168,0.0,0.0,0.0,-0.0006799999999998696,0.0007533923280735025,5.3272882407469374e-05
ALA1240,L ALA 369,0.0,0.0,0.0,-0.00028000000000002356,0.0004489988864129108,3.174901573277776e-05,0.3204100000000001,0.1276537578765307,0.00902648378384405,-0.32019000000000003,0.1275151908597559,0.009016685616123026,0.0,0.0,0.0,-6.000000000009553e-05,0.0007525955088891456,5.321653878260554e-05
LYS1241,L LYS 370,0.0,0.0,0.0,-0.0005150000000000105,0.0004997749493522155,3.533942557541149e-05,-69.30547000000003,1.3658686463561558,0.0965814982048528,69.29645500000005,1.3644379384818157,0.09648033188086852,0.0,0.0,0.0,-0.009530000000000457,0.0017289013852747378,0.0001222517893530583
VAL1242,L VAL 371,0.0,0.0,0.0,-0.00028499999999999804,0.00045141444372106366,3.1919821428071725e-05,0.5527150000000001,0.061075230453922394,0.004318670961649966,-0.5523100000000004,0.06108955639059244,0.00431968395834659,0.0,0.0,0.0,0.00011999999999998206,0.0007318469785412243,5.174939613173854e-05
GLN1243,L GLN 372,0.0,0.0,0.0,-0.00021500000000001797,0.0004108223460329637,2.9049526674287498e-05,0.5038200000000005,0.35997588474785325,0.02545413891688341,-0.5035000000000001,0.3597886184970279,0.025440897193298815,0.0,0.0,0.0,0.00010500000000025266,0.000716920497684754,5.069393454845241e-05
ARG1244,L ARG 373,0.0,0.0,0.0,-0.00032000000000000474,0.00046647615158763097,3.298484500494177e-05,-60.53107,0.7457486742185438,0.052732394460080975,60.528375,0.7452725235624609,0.05269872552430271,0.0,0.0,0.0,-0.0030150000000027434,0.0009352940714025397,6.613527802923108e-05
ALA1245,L ALA 374,0.0,0.0,0.0,-0.00015500000000000512,0.00036190468358396344,2.5590525590539235e-05,-0.18679500000000013,0.07255682583327341,0.00513054235680789,0.18667,0.07248814454791916,0.00512568585654643,0.0,0.0,0.0,-0.00028000000000006465,0.0006569627082264596,4.645427859736088e-05
VAL1246,L VAL 375,0.0,0.0,0.0,-0.0002550000000000008,0.00043586121644395164,3.0820042180373574e-05,0.030644999999999954,0.07543307613374914,0.0053339239659935134,-0.030425000000000004,0.07538795908498917,0.005330733708880983,0.0,0.0,0.0,-3.500000000007303e-05,0.0006955393590587275,4.918205973725712e-05
CYS1247,L CYS 376,0.0,0.0,0.0,-0.00038500000000002866,0.0004865953144041102,3.440748465087465e-05,-0.04727999999999996,0.12515367193973972,0.008849701011898648,0.04728500000000002,0.1250652780551021,0.00884345062037438,0.0,0.0,0.0,-0.0003799999999999315,0.0007586830695355033,5.3646994323997936e-05
MET1248,L MET 377,0.0,0.0,0.0,-0.0003549999999999276,0.00047851332269844557,3.383600153681775e-05,0.19148499999999996,0.18169617435433236,0.012847859700160167,-0.19125,0.18167186766255247,0.01284614095750159,0.0,0.0,0.0,-0.00011999999999989574,0.0007453858061434116,5.2706735812420766e-05
LEU1249,L LEU 378,0.0,0.0,0.0,-0.0005249999999999949,0.0004993746088859486,3.531111722956342e-05,-0.40489000000000014,0.0751059777913852,0.005310794620393471,0.40480500000000014,0.07515907779503356,0.0053145493576595496,0.0,0.0,0.0,-0.0006100000000002325,0.0008413679337844115,5.949369714518715e-05
SER1250,L SER 379,0.0,0.0,0.0,-0.00019999999999998686,0.0003999999999999738,2.8284271247460046e-05,0.36045499999999997,0.0988240252924356,0.006987913842843209,-0.36035999999999985,0.09873160790749892,0.006981378946884384,0.0,0.0,0.0,-0.0001050000000000173,0.0006355902768293793,4.4943019480228906e-05
ASN1251,L ASN 380,0.0,0.0,0.0,-0.000259999999999998,0.00043863424398922284,3.101612483854141e-05,-0.5206149999999999,0.10321553553123605,0.007298440509793805,0.5205499999999998,0.10319233256400477,0.007296799812246516,0.0,0.0,0.0,-0.0003249999999994913,0.0007137051211804781,5.046657309542827e-05
THR1252,L THR 381,0.0,0.0,0.0,-0.0001750000000000096,0.0003799671038392874,2.686773157525732e-05,0.4189850000000003,0.07891460432011266,0.0055801051849404875,-0.41892,0.07891453351569652,0.005580100178312209,0.0,0.0,0.0,-0.00010999999999971921,0.0006840321629863065,4.8368378099731905e-05
THR1253,L THR 382,0.0,0.0,0.0,-0.00015999999999999015,0.00036660605559644466,2.5922962793629846e-05,0.18826499999999993,0.09424263777611483,0.006663960824839828,-0.1881999999999999,0.0943002651109742,0.006668035692765905,0.0,0.0,0.0,-9.500000000008724e-05,0.0006899094143432628,4.8783962528656066e-05
ALA1254,L ALA 383,0.0,0.0,0.0,-8.500000000001062e-05,0.0002788816953477217,1.9719913792917486e-05,0.06589000000000005,0.05287804742991176,0.00373904259135945,-0.06598000000000001,0.05285177007442605,0.00373718450173389,0.0,0.0,0.0,-0.00017499999999995853,0.0006590713163231838,4.6603379705766735e-05
ILE1255,L ILE 384,0.0,0.0,0.0,-0.00029000000000002526,0.00045376205218157663,3.208582241427168e-05,0.1589249999999999,0.05245511771981828,0.0037091369447622134,-0.15884499999999988,0.05246456875835388,0.0037098052341059916,0.0,0.0,0.0,-0.0002100000000001945,0.0007522632517944745,5.3193044658131614e-05
ALA1256,L ALA 385,0.0,0.0,0.0,-0.00013999999999999568,0.0003469870314579388,2.453568829276984e-05,0.3721249999999998,0.071827706179441,0.005078985811655761,-0.37199999999999994,0.07178600142088952,0.005076036839897811,0.0,0.0,0.0,-1.5000000000003344e-05,0.0007034024452616236,4.9738063894769335e-05
GLU1257,L GLU 386,0.0,0.0,0.0,-0.00019499999999999184,0.0003962007067131341,2.801562064277596e-05,62.539879999999975,0.6272208905973641,0.04435121450432618,-62.53829499999997,0.6270997910847171,0.04434265147566707,0.0,0.0,0.0,0.001390000000001521,0.0007469270379360632,5.281571735761719e-05
ALA1258,L ALA 387,0.0,0.0,0.0,-0.0001600000000000046,0.0003666060555964777,2.592296279363218e-05,0.14305500000000002,0.06950303572506733,0.004914606787424598,-0.14301999999999998,0.0694963279605477,0.004914132476846754,0.0,0.0,0.0,-0.00012500000000011834,0.0006703543838896713,4.7401213064651665e-05
TRP1259,L TRP 388,0.0,0.0,0.0,-0.0006450000000000245,0.0004785133226985603,3.383600153682586e-05,0.48351,0.06383549091218774,0.0045138508504380176,-0.48347,0.06386328444419319,0.004515816149933435,0.0,0.0,0.0,-0.0006050000000000999,0.0008420065320412878,5.9538852860976264e-05
ALA1260,L ALA 389,0.0,0.0,0.0,-0.00011500000000000065,0.0003190219428189873,2.255825791146129e-05,0.22578499999999996,0.07961908549462254,0.0056299195265119084,-0.22577000000000005,0.07958886291435487,0.005627782467366685,0.0,0.0,0.0,-9.999999999997566e-05,0.0006708203932499975,4.743416490252997e-05
ARG1261,L ARG 390,0.0,0.0,0.0,-0.0003499999999999992,0.0004769696007084717,3.372684390808002e-05,-66.27817499999998,0.8224719474716682,0.05815754913929225,66.275225,0.8222685293575022,0.05814316530649795,0.0,0.0,0.0,-0.003299999999998988,0.0008888194417321846,6.284902544992691e-05
LEU1262,L LEU 391,0.0,0.0,0.0,-0.0004950000000000588,0.0004999749993750271,3.535357124818215e-05,0.019089999999999777,0.06815909257025099,0.00481957565559461,-0.019030000000000005,0.06820541840645801,0.004822851386887222,0.0,0.0,0.0,-0.00043500000000046946,0.0007455031857742918,5.271503580571762e-05
ASP1263,L ASP 392,0.0,0.0,0.0,-0.00024999999999999133,0.0004330127018922044,3.0618621784788666e-05,68.11448999999999,0.8571761312010279,0.060611505504349655,-68.11209000000002,0.8570551743583326,0.06060295256397958,0.0,0.0,0.0,0.002150000000001171,0.0008231038816553623,5.820223363394761e-05
HIE1264,L HIE 393,0.0,0.0,0.0,-0.00020999999999999686,0.00040730823708831995,2.8801041647828907e-05,0.5064350000000002,0.2679455089659087,0.01894660863782749,-0.5063500000000001,0.26786154539239043,0.01894067151660675,0.0,0.0,0.0,-0.0001250000000000284,0.000677772085586232,4.792572378169737e-05
LYS1265,L LYS 394,0.0,0.0,0.0,-0.0003699999999999504,0.0004828043081828675,3.413942003021853e-05,-68.22146499999998,1.1788459860294553,0.083356999069597,68.21821999999995,1.1783604845747997,0.0833226689325107,0.0,0.0,0.0,-0.0036149999999997816,0.0010279956225582277,7.269026757410093e-05
PHE1266,L PHE 395,0.0,0.0,0.0,-0.0005350000000000011,0.0004987734956871709,3.526861210765177e-05,0.088525,0.06098933820759179,0.004312597462666795,-0.08852999999999996,0.0609922872173196,0.004312805989144426,0.0,0.0,0.0,-0.0005399999999999828,0.0007735631842323417,5.469917732469474e-05
ASP1267,L ASP 396,0.0,0.0,0.0,-0.00024499999999999354,0.00043008720046054655,3.041175759471905e-05,67.35795000000002,0.7897757830551726,0.055845581181522816,-67.35587000000001,0.7895847599209039,0.05583207380616233,0.0,0.0,0.0,0.001835000000003646,0.0007666648550699174,5.4211391791734025e-05
LEU1268,L LEU 397,0.0,0.0,0.0,-0.000249999999999988,0.0004330127018921987,3.0618621784788266e-05,-0.0798399999999998,0.059486085768018206,0.004206301463281025,0.07973499999999997,0.059338644869932816,0.004195875817394983,0.0,0.0,0.0,-0.00035499999999967003,0.0007674470665783398,5.426670249792679e-05
MET1269,L MET 398,0.0,0.0,0.0,-0.0004099999999999371,0.0004918333050942419,3.4777866524553055e-05,-0.012844999999999942,0.11149013846524714,0.007883543294420339,0.012774999999999998,0.11141738811783378,0.007878399068021373,0.0,0.0,0.0,-0.00047999999999971205,0.000780768851837559,5.520869496735727e-05
TYR1270,L TYR 399,0.0,0.0,0.0,-0.0004000000000000137,0.0004898979485566518,3.464101615137869e-05,0.25189000000000006,0.25002463458627394,0.01767941145796429,-0.25191500000000006,0.24993808788377964,0.017673291681941986,0.0,0.0,0.0,-0.0004249999999999565,0.0007445636305918171,5.264859922163494e-05
ALA1271,L ALA 400,0.0,0.0,0.0,-0.000119999999999999,0.00032496153618543575,2.2978250586151926e-05,0.14215999999999998,0.11561619436739817,0.008175299505216917,-0.1421549999999999,0.11560523766248666,0.008174524749182678,0.0,0.0,0.0,-0.00011499999999984744,0.0006795402857815024,4.805075441655448e-05
LYS1272,L LYS 401,0.0,0.0,0.0,-0.0002649999999999986,0.0004413332074521449,3.1206970375222096e-05,-66.50850500000001,0.9256159840756981,0.06545093391145855,66.50695500000003,0.9255630086438609,0.0654471879827497,0.0,0.0,0.0,-0.0018150000000005662,0.0007146852454050024,5.05358783439849e-05
ARG1273,L ARG 402,0.0,0.0,0.0,-0.00042999999999998264,0.0004950757517794422,3.500714212842715e-05,-71.64639499999997,1.12890303790093,0.07982549934018417,71.64353000000007,1.1286103043519784,0.07980479995242971,0.0,0.0,0.0,-0.003294999999999959,0.0009633145903566514,6.811662792571294e-05
ALA1274,L ALA 403,0.0,0.0,0.0,-0.0003400000000000059,0.0004737087712930887,3.349626844888903e-05,0.13837999999999995,0.07016848010324869,0.004961660810656049,-0.138265,0.0701352605684188,0.00495931183482144,0.0,0.0,0.0,-0.0002250000000000394,0.0008392705165797217,5.93453873523458e-05
PHE1275,L PHE 404,0.0,0.0,0.0,-0.000765000000000069,0.0004239988207531132,2.998124413696258e-05,0.445255,0.0888749682137782,0.006284409270170143,-0.4449849999999999,0.08890851913624559,0.006286781678649318,0.0,0.0,0.0,-0.0004949999999999743,0.0006999821426294376,4.949621197627644e-05
VAL1276,L VAL 405,0.0,0.0,0.0,-0.0006449999999999928,0.0004785133226985369,3.3836001536824215e-05,0.675665,0.06150457523632223,0.004349030222360165,-0.6753300000000002,0.06151431621988031,0.004349719013913099,0.0,0.0,0.0,-0.00030999999999979547,0.0008024337978923749,5.674063799429738e-05
HIE1277,L HIE 406,0.0,0.0,0.0,-0.001024999999999987,0.00025372228912733244,1.794087511801106e-05,0.15158,0.11937756740694601,0.00844126874350057,-0.15142000000000017,0.11929917686220642,0.008435725694923943,0.0,0.0,0.0,-0.0008650000000000135,0.0006684122979117409,4.7263886848187475e-05
TRP1278,L TRP 407,0.0,0.0,0.0,-0.0021900000000000296,0.00046249324319388866,3.270321085153577e-05,1.188494999999999,0.09626224584437092,0.006806768680880123,-1.1878849999999996,0.09618327180440957,0.006801184372960686,0.0,0.0,0.0,-0.0015800000000000302,0.0007769169839819645,5.493632677926474e-05
TYR1279,L TYR 408,0.0,0.0,0.0,-0.0015099999999999669,0.0004998999899978748,3.5348267284258455e-05,0.6854149999999999,0.13714048554311026,0.009697296730274894,-0.6853499999999998,0.1370575335397512,0.009691431137866075,0.0,0.0,0.0,-0.0014449999999997442,0.000779086002954869,5.5089699581691046e-05
VAL1280,L VAL 409,0.0,0.0,0.0,-0.0009350000000000031,0.00028420942982244603,2.0096641510461375e-05,0.6833500000000002,0.08248586242502126,0.005832631267275317,-0.6830650000000003,0.08235205386023799,0.005823169572921408,0.0,0.0,0.0,-0.000650000000000135,0.0006461423991661545,4.568916720625328e-05
GLY1281,L GLY 410,0.0,0.0,0.0,-0.0007699999999999945,0.00042083250825001293,2.9757352032732785e-05,0.6993149999999999,0.09945247998416219,0.007032352300262047,-0.6987700000000002,0.09934327908821712,0.007024630630858606,0.0,0.0,0.0,-0.00022500000000008402,0.0007171994143890477,5.0713656937751634e-05
GLU1282,L GLU 411,0.0,0.0,0.0,-0.002415000000000013,0.0005027673418192464,3.55510196759524e-05,92.57804000000002,1.6776836615981219,0.1186301493801909,-92.56478500000004,1.6765196953113974,0.11854784453474936,0.0,0.0,0.0,0.010839999999996906,0.0030140338418747814,0.00021312437683154
GLY1283,L GLY 412,0.0,0.0,0.0,-0.0007249999999999979,0.0004465142774872918,3.157332735078758e-05,0.07273000000000002,0.126317485329625,0.008931995045901007,-0.07264999999999999,0.1262297013384727,0.008925787780358666,0.0,0.0,0.0,-0.0006449999999999778,0.0007341491674040366,5.191218546738522e-05
MET1284,L MET 413,0.0,0.0,0.0,-0.0013100000000000156,0.0004624932431938628,3.270321085153394e-05,0.18353499999999998,0.3801540724166981,0.026880952250152905,-0.1835150000000001,0.37994745659761947,0.026866342305475816,0.0,0.0,0.0,-0.001289999999999975,0.0007320519107275649,5.1763887025603026e-05
GLU1285,L GLU 414,0.0,0.0,0.0,-0.000839999999999993,0.00036660605559646304,2.5922962793631147e-05,81.69158500000002,1.8497672158329483,0.13079829419320377,-81.68490499999999,1.848613563180558,0.13071671863183987,0.0,0.0,0.0,0.0058399999999977584,0.0015047923444759677,0.00010640488710565599
GLU1286,L GLU 415,0.0,0.0,0.0,-0.0004749999999999936,0.0004993746088859476,3.531111722956335e-05,74.84376500000002,1.186738989740827,0.08391511871442113,-74.83999999999997,1.1862387913063723,0.08387974934392696,0.0,0.0,0.0,0.0032900000000002194,0.000987876510502824,6.985341795514505e-05
GLY1287,L GLY 416,0.0,0.0,0.0,-0.00020499999999999962,0.0004037016224886884,2.8546015483776317e-05,-0.3971899999999997,0.10614661511324935,0.007505699134657709,0.3971199999999999,0.1060846624163931,0.007501318417451723,0.0,0.0,0.0,-0.00027499999999998527,0.0007611668673819376,5.382262535402896e-05
GLU1288,L GLU 417,0.0,0.0,0.0,-0.0009649999999999637,0.0002894391127681283,2.0466435937896133e-05,82.06003499999997,1.428629288434933,0.10101934576540532,-82.05309999999997,1.427834755847434,0.1009631638273559,0.0,0.0,0.0,0.005970000000002358,0.001627605603328805,0.00011508909592110199
PHE1289,L PHE 418,0.0,0.0,0.0,-0.0008450000000000268,0.00036190468358396084,2.559052559053905e-05,-0.233105,0.09046554026257748,0.006396879698337318,0.23291499999999993,0.09043875151172767,0.006394985447598776,0.0,0.0,0.0,-0.0010350000000003056,0.0007026912551039659,4.968777515645005e-05
SER1290,L SER 419,0.0,0.0,0.0,-0.00029000000000000916,0.0004537620521815515,3.208582241426991e-05,-0.5855400000000001,0.18488804288000968,0.013073558888076401,0.585285,0.18481838051178778,0.01306863301478008,0.0,0.0,0.0,-0.000545000000000117,0.0007402533350143621,5.234381529846126e-05
GLU1291,L GLU 420,0.0,0.0,0.0,-0.0005900000000000017,0.0004918333050943181,3.477786652455844e-05,74.645575,1.3403571890999915,0.09477756576247436,-74.64171500000002,1.3397899812187275,0.09473745810855594,0.0,0.0,0.0,0.0032699999999999817,0.001207103972326041,8.535514044289622e-05
ALA1292,L ALA 421,0.0,0.0,0.0,-0.0003700000000000125,0.00048280430818294854,3.4139420030224265e-05,-0.3598550000000001,0.06475726966912661,0.004579030451416536,0.3598100000000002,0.06471888364302882,0.00457631614948088,0.0,0.0,0.0,-0.00041500000000002754,0.0007827994634645202,5.535228089249533e-05
ARG1293,L ARG 422,0.0,0.0,0.0,-0.00045000000000000487,0.0004974937185533146,3.517811819867605e-05,-69.54450500000002,0.9197309334667826,0.06503479799213953,69.54179999999995,0.9195889842795674,0.06502476066885315,0.0,0.0,0.0,-0.0031549999999965907,0.0008780518207906385,6.208763967142556e-05
GLU1294,L GLU 423,0.0,0.0,0.0,-0.00048500000000001873,0.0004997749493522246,3.533942557541213e-05,71.74746000000006,1.1314892922128053,0.08000837513636416,-71.74459,1.131051370141236,0.07997740936972036,0.0,0.0,0.0,0.0023849999999993087,0.001147508169903571,8.1141080840578e-05
ASP1295,L ASP 424,0.0,0.0,0.0,-0.0004449999999999932,0.0004969657935914621,3.514078826662769e-05,74.66202499999996,1.0865739571600368,0.07683238133685631,-74.65828999999997,1.0861161245019737,0.0768000076791398,0.0,0.0,0.0,0.003290000000001783,0.0014885899368191034,0.00010525920387308423
MET1296,L MET 425,0.0,0.0,0.0,-0.0005149999999999677,0.0004997749493521743,3.5339425575408574e-05,-0.28490999999999983,0.18270681952242507,0.012919323105333344,0.2847599999999999,0.18263217788768787,0.012914045144725193,0.0,0.0,0.0,-0.0006649999999997488,0.0008141099434349893,5.7566266163427755e-05
ALA1297,L ALA 426,0.0,0.0,0.0,-0.00019000000000000795,0.0003923009049186771,2.773986301336156e-05,-0.4341950000000002,0.03472617132653545,0.0024555111229639065,0.43414500000000017,0.03470178633730316,0.002453786843839375,0.0,0.0,0.0,-0.00024000000000011442,0.0007696752561958936,5.442425929676096e-05
ALA1298,L ALA 427,0.0,0.0,0.0,-0.00020500000000002626,0.00040370162248874085,2.8546015483780027e-05,-0.5421899999999998,0.05612124285865501,0.003968371139397206,0.5420600000000002,0.05605395971739878,0.003963613502853024,0.0,0.0,0.0,-0.0003349999999999742,0.0007019793444254697,4.963743546961367e-05
LEU1299,L LEU 428,0.0,0.0,0.0,-0.00037500000000005416,0.0004841229182759968,3.423265984407781e-05,-0.5361,0.04883769036307713,0.003453346203322074,0.5359549999999997,0.048855122300536395,0.0034545788274407407,0.0,0.0,0.0,-0.0005200000000001648,0.0007547184905645214,5.3366656256504844e-05
GLU1300,L GLU 429,0.0,0.0,0.0,-0.0002549999999999808,0.0004358612164439175,3.082004218037116e-05,64.30491000000002,0.7179379791451364,0.0507658813524892,-64.30331000000002,0.7179164463193652,0.050764358751777115,0.0,0.0,0.0,0.0013449999999996009,0.0007719941709620072,5.458823133237222e-05
LYS1301,L LYS 430,0.0,0.0,0.0,-0.00020999999999999296,0.00040730823708831247,2.880104164782838e-05,-64.22395999999998,1.4443491642957937,0.10213090884746785,64.22246,1.4441728838334795,0.10211844393643855,0.0,0.0,0.0,-0.0017100000000007754,0.0007654410493317965,5.412485565810599e-05
ASP1302,L ASP 431,0.0,0.0,0.0,-0.0002049999999999985,0.00040370162248868616,2.854601548377616e-05,66.58355500000005,0.900754260033652,0.06369294454524661,-66.581835,0.9004968949279903,0.06367474608410119,0.0,0.0,0.0,0.0015150000000001284,0.0009642484119803028,6.818265908596318e-05
TYR1303,L TYR 432,0.0,0.0,0.0,-0.00034500000000001305,0.00047536827828539114,3.3613613313657386e-05,-0.21947499999999984,0.062340671916495026,0.00440815118558794,0.21944,0.062326289798126155,0.004407134216245294,0.0,0.0,0.0,-0.00037999999999990445,0.0007180529228407491,5.0774009099151444e-05
GLU1304,L GLU 433,0.0,0.0,0.0,-0.00014000000000000346,0.00034698703145795803,2.45356882927712e-05,60.61192000000001,0.6101184258796962,0.043141887626639515,-60.610879999999995,0.6100334544930198,0.043135879242266945,0.0,0.0,0.0,0.000900000000001313,0.0006928203230291974,4.8989794855779985e-05
GLU1305,L GLU 434,0.0,0.0,0.0,-0.00013499999999999347,0.00034172357249681904,2.4163505540379353e-05,61.84027499999999,0.9759626014230874,0.06901097736507288,-61.83927500000002,0.975768932368144,0.06899728289486723,0.0,0.0,0.0,0.0008649999999956038,0.0007725121358293865,5.462485697938625e-05
VAL1306,L VAL 435,0.0,0.0,0.0,-0.00020999999999998797,0.0004073082370883028,2.8801041647827694e-05,-0.32401500000000005,0.05330173332078339,0.0037690017080122887,0.3239849999999999,0.05324757999195772,0.003765172489408643,0.0,0.0,0.0,-0.00024000000000009195,0.0007017121917139108,4.96185449202181e-05
GLY1307,L GLY 436,0.0,0.0,0.0,-5.000000000000004e-05,0.0002179449471770339,1.5411035007422456e-05,-0.30443000000000003,0.05083842149398345,0.003594819258321563,0.30441,0.05079273471668901,0.0035915887153180172,0.0,0.0,0.0,-6.99999999999329e-05,0.0005701754116059839,4.031749000124221e-05
VAL1308,L VAL 437,0.0,0.0,0.0,-8.499999999999952e-05,0.0002788816953476853,1.971991379291491e-05,0.2613049999999999,0.05468429367743529,0.003866763488371114,-0.26132999999999995,0.054721395267299626,0.003869386966949701,0.0,0.0,0.0,-0.0001100000000000495,0.0006307931515162654,4.460381149631846e-05
ASP1309,L ASP 438,0.0,0.0,0.0,-7.000000000000173e-05,0.0002551470164434678,1.804161855266916e-05,56.05878500000003,0.6641910483994974,0.0469653994326687,-56.05824000000004,0.6641416282657693,0.04696190490150007,0.0,0.0,0.0,0.0004749999999978627,0.000677772085585493,4.792572378164511e-05
SER1310,L SER 439,0.0,0.0,0.0,-6.49999999999995e-05,0.00024652586071241913,1.7432010784760185e-05,-0.26874000000000003,0.11939117387813862,0.008442230866305401,0.2687299999999999,0.11938629360190404,0.008441885778663448,0.0,0.0,0.0,-7.499999999980744e-05,0.000623999198717562,4.412340648681601e-05
VAL1311,L VAL 440,0.0,0.0,0.0,-5.000000000000504e-05,0.00021794494717705565,1.5411035007423994e-05,56.27265000000003,0.6026746696991314,0.042615534579361854,-56.27213500000003,0.6026462036500873,0.04261352172573058,0.0,0.0,0.0,0.0004650000000002308,0.0006235182435178581,4.408939781850025e-05
gtp1312,L gtp 441,0.0,0.0,0.0,-0.005789999999999909,0.0004958830507288654,3.506422678458534e-05,343.37365,3.8135093650692276,0.2696558332158856,-343.37427500000007,3.8121524588199707,0.2695598854548572,0.0,0.0,0.0,-0.006415000000004056,0.017061148114954922,0.0012064053526912707
Mg+1313,L Mg+ 442,0.0,0.0,0.0,-0.00010500000000000175,0.00030655342111939174,2.1676600286945728e-05,-176.41458500000002,1.9786539497327975,0.13991196254776073,176.39035000000007,1.9771449561168817,0.1398052605859026,0.0,0.0,0.0,-0.024339999999998838,0.007785525030465085,0.0005505197544139463
MET1314,L MET 443,0.0,0.0,0.0,-0.026015000000000024,0.002711968842003833,0.0001917651558547539,-111.92805499999994,1.9901915314845346,0.14072779277727546,112.28206999999999,1.989102137924681,0.1406507610199201,0.0,0.0,0.0,0.3280000000000007,0.05728306905185704,0.0040505246573745365
ARG1315,L ARG 444,0.0,0.0,0.0,-0.01227000000000008,0.0009311820445005591,6.584451381854987e-05,-96.86446000000004,1.2434154970837663,0.08792275298203729,96.8811300000001,1.2423894128143673,0.08785019786754121,0.0,0.0,0.0,0.004399999999995998,0.011680753400361317,0.0008259539938763311
GLU1316,L GLU 445,0.0,0.0,0.0,-0.023555000000000072,0.001963918277322234,0.00013886999315907542,107.25108500000006,1.794911788294675,0.12691942971348374,-107.35874999999987,1.7838758610210115,0.12613907181229483,0.0,0.0,0.0,-0.13122000000000142,0.04771856661719426,0.0033742122043520072
ILE1317,L ILE 446,0.0,0.0,0.0,-0.009430000000000027,0.0007649182962905269,5.4087891436069234e-05,0.35135499999999986,0.243229991931505,0.01719895766827164,-0.3218100000000001,0.24534201413536982,0.017348300190508578,0.0,0.0,0.0,0.020115000000000258,0.006549944656254984,0.0004631510282834489
VAL1318,L VAL 447,0.0,0.0,0.0,-0.016865000000000005,0.0014166068614826042,0.00010016923180297416,-0.49665499999999985,0.11729716950975377,0.008294162397433483,0.5397599999999998,0.11828525859125551,0.00836403084642811,0.0,0.0,0.0,0.026239999999999982,0.007953137745569293,0.0005623717631602738
HIE1319,L HIE 448,0.0,0.0,0.0,-0.011960000000000016,0.0007863841300537245,5.5605755097847246e-05,0.90619,0.1216767599009774,0.00860384620387885,-0.9186000000000003,0.12190069729086636,0.00861968096857402,0.0,0.0,0.0,-0.0243700000000001,0.010993775511624752,0.0007773773215112468
ILE1320,L ILE 449,0.0,0.0,0.0,-0.010465000000000032,0.0007738055311252852,5.471631383783472e-05,-0.21545999999999998,0.06319745564498604,0.004468734944030568,0.22677499999999995,0.06344252812585605,0.004486064185341108,0.0,0.0,0.0,0.0008500000000001062,0.004700797804628328,0.0003323966004639526
GLN1321,L GLN 450,0.0,0.0,0.0,-0.008749999999999982,0.0006383572667402111,4.51386752131713e-05,0.6509699999999998,0.10923131007179127,0.007723820006965403,-0.6244549999999998,0.10866695898478061,0.00768391435890588,0.0,0.0,0.0,0.017765000000000447,0.0056859278046764,0.0004020558108023821
ALA1322,L ALA 451,0.0,0.0,0.0,-0.0027350000000000165,0.0004413332074521983,3.120697037522588e-05,-0.29125999999999996,0.052999928301838445,0.0037476608704630782,0.2983800000000001,0.05351388231104124,0.0037840029069756095,0.0,0.0,0.0,0.004385000000000073,0.0021393398514494635,0.0001512741716222537
GLY1323,L GLY 452,0.0,0.0,0.0,-0.0015850000000000176,0.0004927220311697018,3.484070894801056e-05,0.27997000000000016,0.07144325790443762,0.005051801213428725,-0.2855049999999999,0.07175047020751887,0.005073524403705994,0.0,0.0,0.0,-0.007119999999999851,0.0020038962048968376,0.0001416968595276541
GLN1324,L GLN 453,0.0,0.0,0.0,-0.002730000000000028,0.00046593991028885976,3.2946927019070434e-05,0.646995,0.19131700127014342,0.013528154895439374,-0.6464750000000002,0.19195785833093543,0.013573470332785104,0.0,0.0,0.0,-0.002210000000000001,0.0018319115699184745,0.00012953570936234476
CYS1325,L CYS 454,0.0,0.0,0.0,-0.0013399999999999946,0.0004737087712930837,3.349626844888868e-05,0.25646,0.09085713180592929,0.006424569401913255,-0.2526499999999999,0.09113987875787465,0.006444562630621294,0.0,0.0,0.0,0.0024700000000000403,0.0014659809002850286,0.00010366050356815036
GLY1326,L GLY 455,0.0,0.0,0.0,-0.0013749999999999817,0.0004841229182759319,3.423265984407322e-05,0.020115000000000036,0.08838654747754325,0.006249872708703756,-0.013544999999999995,0.08893333444215393,0.006288536385757819,0.0,0.0,0.0,0.0051950000000000685,0.0019123218871308979,0.00013522157742017134
ASN1327,L ASN 456,0.0,0.0,0.0,-0.005270000000000001,0.0005070502933635134,3.585387008399686e-05,0.7274449999999996,0.14341728269285034,0.010141133313146256,-0.7076400000000007,0.14361100375667268,0.010154831460935,0.0,0.0,0.0,0.014534999999999805,0.004131437401195809,0.00029213674024332835
GLN1328,L GLN 457,0.0,0.0,0.0,-0.002915000000000007,0.0004666636904666889,3.299810600625357e-05,0.3106449999999994,0.34971921447784393,0.024728882806851607,-0.30300000000000005,0.35128186688185303,0.024839379018002837,0.0,0.0,0.0,0.004729999999999208,0.0028083981199251993,0.00019858373548706592
ILE1329,L ILE 458,0.0,0.0,0.0,-0.002249999999999963,0.0004444097208658607,3.142451272494708e-05,0.11651999999999997,0.07674294495261433,0.005426545678421952,-0.1076400000000001,0.0769000676202563,0.005437655928798728,0.0,0.0,0.0,0.006629999999999745,0.0021454836284623352,0.00015170860226104365
GLY1330,L GLY 459,0.0,0.0,0.0,-0.002194999999999998,0.0003962007067131382,2.801562064277625e-05,0.141295,0.07386547214362077,0.005223077624830027,-0.12708000000000008,0.07334373592884387,0.0051861853032840926,0.0,0.0,0.0,0.012020000000000045,0.0035439525956196404,0.0002505952912566314
ALA1331,L ALA 460,0.0,0.0,0.0,-0.0038050000000000093,0.0005262841437854481,3.7213908690164636e-05,0.34142500000000003,0.0784886257683236,0.005549983952679481,-0.33560500000000026,0.07838991628391855,0.005543004138100457,0.0,0.0,0.0,0.0020150000000001443,0.00230320971689496,0.00016286152093111745
LYS1332,L LYS 461,0.0,0.0,0.0,-0.0028899999999999902,0.00039736632972606017,2.8098042636450673e-05,-75.77529499999999,0.8873555533046116,0.06274551290652318,75.79321,0.8866157036166836,0.06269319763338392,0.0,0.0,0.0,0.015025000000001398,0.0041730534384295005,0.0002950794384567338
PHE1333,L PHE 462,0.0,0.0,0.0,-0.005160000000000018,0.0004737087712930455,3.349626844888598e-05,-0.08624000000000002,0.09289893648476286,0.0065689467953394184,0.09050500000000003,0.09192311991550328,0.006499946144007654,0.0,0.0,0.0,-0.0008949999999998548,0.0036883566801492696,0.000260806201996825
TRP1334,L TRP 463,0.0,0.0,0.0,-0.019030000000000023,0.0015681517783684741,0.0001108850756414092,0.4004400000000002,0.10883545561993957,0.007695828870238681,-0.4481399999999997,0.11113878890828556,0.007858699128990896,0.0,0.0,0.0,-0.06672999999999996,0.012657294339628603,0.0008950058659025488
GLU1335,L GLU 464,0.0,0.0,0.0,-0.004609999999999982,0.0005726255320888465,4.049073968205783e-05,78.13677500000009,1.032603624031649,0.07301610248305831,-78.13773499999998,1.0301174276662486,0.07284030185212471,0.0,0.0,0.0,-0.005569999999999098,0.004147903084689376,0.0002933010398888456
VAL1336,L VAL 465,0.0,0.0,0.0,-0.0024999999999999957,0.0004999999999999985,3.535533905932727e-05,0.22124500000000005,0.0795955085102167,0.005628252381956578,-0.21458499999999991,0.07993230119920279,0.0056520672213801896,0.0,0.0,0.0,0.00415999999999995,0.0026027677575995016,0.00018404347312523116
ILE1337,L ILE 466,0.0,0.0,0.0,-0.005335000000000019,0.0005854698967496726,4.139897341722813e-05,0.10231499999999995,0.11662330716885033,0.008246513134349577,-0.08534999999999991,0.11553007184278913,0.00816920972310052,0.0,0.0,0.0,0.01162999999999987,0.004130750537129928,0.00029208817161945457
SER1338,L SER 467,0.0,0.0,0.0,-0.0060949999999999616,0.0008160729134090827,5.770506910142246e-05,0.8874449999999996,0.10468021291056166,0.007402008840510973,-0.88984,0.10545076765960613,0.007456495289343458,0.0,0.0,0.0,-0.00849000000000021,0.005289603009678477,0.0003740314157928422
ASP1339,L ASP 468,0.0,0.0,0.0,-0.0028200000000000087,0.00048744230427817767,3.446737587922959e-05,80.19717000000004,1.2303308461922418,0.08699752844455173,-80.19452999999997,1.2275564504749434,0.08680134904201207,0.0,0.0,0.0,-0.00018000000000057526,0.004165045017761533,0.0002945131576006424
GLU1340,L GLU 469,0.0,0.0,0.0,-0.0027449999999999714,0.0004358612164439335,3.0820042180372286e-05,81.37199499999998,0.9362927346593324,0.06620589418533107,-81.36453999999999,0.9343858188155962,0.06607105487290528,0.0,0.0,0.0,0.004709999999999468,0.002906183063747364,0.00020549817517452574
HID1341,L HID 470,0.0,0.0,0.0,-0.006550000000000033,0.0006224949798994061,4.4017042154145364e-05,-0.09832500000000018,0.13880295160766595,0.00981485083304888,0.10258500000000009,0.13893830564318815,0.009824421808686751,0.0,0.0,0.0,-0.0022900000000004497,0.0036804755127563178,0.0002602489193061028
GLY1342,L GLY 471,0.0,0.0,0.0,-0.002770000000000007,0.0004970915408654846,3.51496799416454e-05,0.553715,0.15489681654249676,0.010952858936140805,-0.5477850000000002,0.15515659436517568,0.010971228002142619,0.0,0.0,0.0,0.003160000000000028,0.002018514305126437,0.00014273051530769556
ILE1343,L ILE 472,0.0,0.0,0.0,-0.01729000000000005,0.0018563135511006938,0.00013126118999917812,-0.8156750000000005,0.09126373526762727,0.006453320608415311,0.84111,0.09210074863973765,0.006512506391551618,0.0,0.0,0.0,0.008145000000000024,0.005346398320365057,0.0003780474507254499
ASP1344,L ASP 473,0.0,0.0,0.0,-0.021539999999999993,0.0032323984902855713,0.00022856508919780858,88.95616500000006,2.192570643733797,0.15503815704147214,-88.99586500000001,2.1904002366630984,0.15488468608570954,0.0,0.0,0.0,-0.06123999999999853,0.038283317515597694,0.002707039342159686
PRO1345,L PRO 474,0.0,0.0,0.0,-0.07598000000000003,0.023330443630586995,0.001649711489927856,0.28228000000000014,0.18946897265779394,0.013397479539077465,-0.19222000000000009,0.1968189310000438,0.013917200077601817,-0.0012513959999999997,0.003119615655811466,0.0002205901384920006,0.012828603999999869,0.042710374585105,0.003020079549614532
THR1346,L THR 475,0.0,0.0,0.0,-0.14404499999999998,0.03726570776196248,0.002635083466419983,1.1942299999999992,0.3074529510347914,0.021740206657251657,-1.0874449999999993,0.3166558336348795,0.02239094872655025,-0.005538707999999999,0.011479478468621117,0.0008117217069646956,-0.04279870800000013,0.061775548121821774,0.0043681908988456065
GLY1347,L GLY 476,0.0,0.0,0.0,-0.06030000000000002,0.011507823425826309,0.0008137259981099189,0.9668600000000002,0.1398556770388674,0.009889289762161886,-0.9344749999999997,0.13957406412009904,0.009869376721708803,-7.372800000000001e-05,0.0006296264108310579,4.452131047127881e-05,-0.02798872800000009,0.023902888908607173,0.0016901894837224845
SER1348,L SER 477,0.0,0.0,0.0,-0.02272500000000001,0.002930763552387035,0.00020723627819472476,-0.7522150000000003,0.32159695081732315,0.02274033847318458,0.7964750000000004,0.32323854871441166,0.022856416973685866,0.0,0.0,0.0,0.021535000000000054,0.012145319057151098,0.0008588037464985746
TYR1349,L TYR 478,0.0,0.0,0.0,-0.013385000000000001,0.0015481521243081288,0.00010947088654066367,0.2607649999999998,0.22044384721511245,0.015587733923665723,-0.2468049999999999,0.21927228957394512,0.015504892288403689,0.0,0.0,0.0,0.0005749999999998013,0.0031471217008561146,0.00022253510958946998
HIP1350,L HIP 479,0.0,0.0,0.0,-0.008340000000000014,0.0009189124006127496,6.497691897896847e-05,-88.80888000000006,2.0779190421154325,0.14693106454364777,88.832795,2.0729077217704246,0.14657671068378242,0.0,0.0,0.0,0.01557500000000232,0.010303124526085727,0.0007285409219804651
GLY1351,L GLY 480,0.0,0.0,0.0,-0.0017899999999999973,0.00044260591952662996,3.129696470905874e-05,0.11720499999999999,0.25047525421685873,0.01771127507761652,-0.11447999999999996,0.24948649181869556,0.017641359017944173,0.0,0.0,0.0,0.0009350000000000391,0.0013677627718285436,9.671543310144716e-05
ASP1352,L ASP 481,0.0,0.0,0.0,-0.0020549999999999948,0.00037679570061240796,2.6643479502496983e-05,82.55053499999997,1.3896993231555106,0.09826658152136168,-82.53848999999998,1.387350961331145,0.09810052726429283,0.0,0.0,0.0,0.009989999999999454,0.003044651047329926,0.00021528934019137146
SER1353,L SER 482,0.0,0.0,0.0,-0.0023099999999999688,0.00047318072657283344,3.345893004864281e-05,0.37754500000000013,0.29267647321744195,0.020695351890581616,-0.3771600000000001,0.29232308222239317,0.02067036337368069,0.0,0.0,0.0,-0.0019250000000000456,0.0013036007824482319,9.21784953229234e-05
ASP1354,L ASP 483,0.0,0.0,0.0,-0.005174999999999998,0.0008150920193450771,5.7635709416994055e-05,95.29890499999999,2.11266496065522,0.14938797200545165,-95.22906500000008,2.101020673568579,0.14856459656934698,0.0,0.0,0.0,0.0646649999999974,0.013463386461064744,0.0009520051864354035
LEU1355,L LEU 484,0.0,0.0,0.0,-0.00432500000000002,0.0005825590098865293,4.119314263320858e-05,0.7165549999999996,0.1423575673260865,0.010066200120949626,-0.7095999999999997,0.14193181461532953,0.010036094858061144,0.0,0.0,0.0,0.002630000000000283,0.00156942664690021,0.00011097522245980036
GLN1356,L GLN 485,0.0,0.0,0.0,-0.004790000000000032,0.0005708765190476802,4.036706578387859e-05,0.7337750000000001,0.27244673676702297,0.019264893508010823,-0.7237050000000004,0.2725268940398348,0.019270561483127488,0.0,0.0,0.0,0.005280000000000591,0.0024416387939249435,0.00017264993483924706
LEU1357,L LEU 486,0.0,0.0,0.0,-0.011369999999999991,0.0012095867062761798,8.553069624409874e-05,0.8041250000000005,0.17801157090200545,0.012587318891447796,-0.7819949999999999,0.17412074826108515,0.012312196184068905,0.0,0.0,0.0,0.010760000000000295,0.005235685246460223,0.0003702188541930384
GLU1358,L GLU 487,0.0,0.0,0.0,-0.010804999999999988,0.0014584152357954106,0.00010312553030167124,103.77002,2.479020604917585,0.17529322804384015,-103.59303999999999,2.451826141552373,0.1733702890982131,0.0,0.0,0.0,0.16617499999999907,0.028867358296179434,0.0020412304806170217
ARG1359,L ARG 488,0.0,0.0,0.0,-0.011630000000000019,0.0010502856754236994,7.42664123275191e-05,-96.37928999999997,2.0622260171736206,0.14582140010827926,96.38720499999995,2.0653977566037507,0.14604567595419946,0.0,0.0,0.0,-0.0037150000000005434,0.012273295197295822,0.0008678530261512161
ILE1360,L ILE 489,0.0,0.0,0.0,-0.015714999999999982,0.0019656487478692335,0.0001389923559049181,-0.4415000000000002,0.18279182148006504,0.01292533365139948,0.46840500000000035,0.18713636999525138,0.0132325396230277,0.0,0.0,0.0,0.01118999999999966,0.009509148226839327,0.0006723983194506122
ASN1361,L ASN 490,0.0,0.0,0.0,-0.030785000000000014,0.00416278452481022,0.00029435331661117263,-0.9074599999999998,0.9797293087378774,0.06927732379357618,1.042689999999999,0.9750452727437853,0.06894611243210173,0.0,0.0,0.0,0.1044450000000008,0.029603664891360078,0.0020932952192654827
[truncated: 112,471 more chars]
