# Supplementary material for: Detailed Per-residue Energetic Analysis Explains the Driving Force for Microtubule Disassembly
Source: PLoS Comput Biol. 2015 Jun 1;11(6):e1004313. doi: 10.1371/journal.pcbi.1004313 (PMC4452272; doi:10.1371/journal.pcbi.1004313)
Supplement: S2 Dataset — 13 text files with energy contribution per residue in the 13 lateral GTP subsystems, plus one text file with the overall residual contributions, per MT ring. (ZIP) [file pcbi.1004313.s002.zip › LatGTP/sumPerMTRing.txt]

SU	Res	ResNr	Domain	Subdomain	NR	Residue	Location	vdW		ELE		P_Sol		NP_Sol		TOT
								Avg.	SD	Avg.	SD	Avg.	SD	Avg.	SD	Avg.	SD
A	MET	1	N-Terminal	-	13	MET 1	R MET 1	-0.00429	0.0016725	-995.364	3.18452	995.298	3.18278	0	0	-0.070375	0.00341856
A	ARG	2	N-Terminal	-	13	ARG 2	R ARG 2	-0.007625	0.00173415	-1054.88	3.27277	1054.78	3.2702	0	0	-0.107225	0.00431106
A	GLU	3	N-Terminal	-	13	GLU 3	R GLU 3	-0.0042	0.00167354	994.021	2.5513	-993.955	2.5497	0	0	0.061655	0.0032579
A	CYS	4	S1_Beta_Strand	-	13	CYS 4	R CYS 4	-0.00463	0.00172097	-0.74222	0.753364	0.7424	0.752842	0	0	-0.00445	0.002818
A	ILE	5	S1_Beta_Strand	-	13	ILE 5	R ILE 5	-0.00515	0.00175454	4.00097	0.354401	-3.9967	0.354251	0	0	-0.000875	0.00272959
A	SER	6	S1_Beta_Strand	-	13	SER 6	R SER 6	-0.004875	0.00173999	-6.33839	1.05287	6.33622	1.05208	0	0	-0.00705	0.00290209
A	ILE	7	S1_Beta_Strand	-	13	ILE 7	R ILE 7	-0.006375	0.00179621	7.80656	0.27484	-7.79796	0.274677	0	0	0.00223	0.00277758
A	HID	8	S1_Beta_Strand	-	13	HID 8	R HID 8	-0.010135	0.00148109	-19.9898	0.489529	19.9675	0.488966	0	0	-0.03243	0.00276287
A	VAL	9	S1_Beta_Strand	-	13	VAL 9	R VAL 9	-0.006635	0.00178305	10.0771	0.277902	-10.0628	0.277624	0	0	0.00767	0.00276136
A	GLY	10	H1_Helix	(GTP)	13	GLY 10	R GLY 10	-0.00461	0.00171598	0.37607	0.383612	-0.375085	0.383331	0	0	-0.003625	0.00271814
A	GLN	11	H1_Helix	(GTP)	13	GLN 11	R GLN 11	-0.01601	0.00152199	-8.52734	1.68389	8.54012	1.68086	0	0	-0.003225	0.00442446
A	ALA	12	H1_Helix	(GTP)	13	ALA 12	R ALA 12	-0.010315	0.00142145	0.35445	0.474584	-0.349665	0.473951	0	0	-0.00553	0.00291955
A	GLY	13	H1_Helix	-	13	GLY 13	R GLY 13	-0.00594	0.00178506	3.52571	0.490094	-3.52097	0.489315	0	0	-0.00119	0.00301017
A	VAL	14	H1_Helix	-	13	VAL 14	R VAL 14	-0.009915	0.00149299	-1.16284	0.342129	1.16934	0.341922	0	0	-0.003415	0.00285513
A	GLN	15	H1_Helix	(GTP)	13	GLN 15	R GLN 15	-0.01945	0.00170171	-7.60829	2.12542	7.61625	2.12209	0	0	-0.011485	0.00464241
A	ILE	16	H1_Helix	-	13	ILE 16	R ILE 16	-0.02333	0.00151281	-0.72776	0.430585	0.733075	0.42982	0	0	-0.018015	0.0037639
A	GLY	17	H1_Helix	-	13	GLY 17	R GLY 17	-0.00657	0.00179792	0.912635	0.429832	-0.91691	0.429454	0	0	-0.010845	0.00293645
A	ASN	18	H1_Helix	-	13	ASN 18	R ASN 18	-0.01369	0.00108264	-18.3969	1.40206	18.3802	1.40043	0	0	-0.03036	0.00313271
A	ALA	19	H1_Helix	-	13	ALA 19	R ALA 19	-0.01486	0.00129437	-4.59201	0.666029	4.60677	0.66542	0	0	-9e-05	0.00323112
A	CYS	20	H1_Helix	-	13	CYS 20	R CYS 20	-0.0158	0.00144603	1.11944	0.907542	-1.11341	0.90715	0	0	-0.00977	0.00403262
A	TRP	21	H1_Helix	-	13	TRP 21	R TRP 21	-0.01774	0.00168022	-5.6409	0.471823	5.62378	0.471324	0	0	-0.034865	0.00310895
A	GLU	22	H1_Helix	-	13	GLU 22	R GLU 22	-0.021755	0.00158183	1270.77	4.94757	-1270.47	4.93989	0	0	0.277775	0.00921159
A	LEU	23	H1_Helix	-	13	LEU 23	R LEU 23	-0.03429	0.00163015	-7.69329	0.405121	7.71498	0.404657	0	0	-0.01261	0.00459337
A	TYR	24	H1_Helix	-	13	TYR 24	R TYR 24	-0.02214	0.00155361	-3.0018	0.787881	2.98393	0.787525	0	0	-0.04001	0.00344097
A	CYS	25	H1_Helix	-	13	CYS 25	R CYS 25	-0.01116	0.00130482	-11.8588	0.344826	11.8505	0.344697	0	0	-0.01944	0.00291764
A	LEU	26	H1-S2_(N-terminal)_Loop	-	13	LEU 26	R LEU 26	-0.03013	0.0016556	-9.03266	0.528224	9.05974	0.528072	0	0	-0.003055	0.00374966
A	GLU	27	H1-S2_(N-terminal)_Loop	-	13	GLU 27	R GLU 27	-0.03279	0.00174144	1260.66	4.10516	-1260.5	4.0978	0	0	0.123895	0.0162505
A	HIP	28	H1-S2_(N-terminal)_Loop	-	13	HIP 28	R HIP 28	-0.016965	0.00161103	-1130.87	3.56456	1130.74	3.5611	0	0	-0.149605	0.00644148
A	GLY	29	H1-S2_(N-terminal)_Loop	-	13	GLY 29	R GLY 29	-0.007395	0.00172742	-9.29877	0.430993	9.29558	0.430593	0	0	-0.01058	0.00277959
A	ILE	30	H1-S2_(N-terminal)_Loop	-	13	ILE 30	R ILE 30	-0.01127	0.00132989	10.5755	0.278778	-10.567	0.278589	0	0	-0.00277	0.00250481
A	GLN	31	H1-S2_(N-terminal)_Loop	-	13	GLN 31	R GLN 31	-0.010395	0.00152695	-4.0206	1.88569	4.01861	1.88448	0	0	-0.01238	0.00290176
A	PRO	32	H1-S2_(N-terminal)_Loop	-	13	PRO 32	R PRO 32	-0.00828	0.00162262	-4.79689	0.449652	4.79181	0.449233	0	0	-0.01336	0.00270966
A	ASP	33	H1-S2_(N-terminal)_Loop	-	13	ASP 33	R ASP 33	-0.005335	0.00173739	1039.04	4.00798	-1038.95	4.00522	0	0	0.08274	0.00414632
A	GLY	34	H1-S2_(N-terminal)_Loop	-	13	GLY 34	R GLY 34	-0.002805	0.00147339	-6.79356	0.416407	6.79005	0.416246	0	0	-0.00631	0.00251934
A	GLN	35	H1-S2_(N-terminal)_Loop	-	13	GLN 35	R GLN 35	-0.00612	0.0017792	8.12928	1.6545	-8.12563	1.65367	0	0	-0.002465	0.00288503
A	MET	36	H1-S2_(N-terminal)_Loop	-	13	MET 36	R MET 36	-0.007945	0.00168355	-4.72679	0.918591	4.72471	0.918179	0	0	-0.010025	0.00267474
A	PRO	37	H1-S2_(N-terminal)_Loop	-	13	PRO 37	R PRO 37	-0.00813	0.00165464	-3.54271	0.769346	3.54109	0.76901	0	0	-0.00975	0.00268013
A	SER	38	H1-S2_(N-terminal)_Loop	-	13	SER 38	R SER 38	-0.005115	0.00171529	-0.14112	1.08802	0.14112	1.08736	0	0	-0.005115	0.00276702
A	ASP	39	H1-S2_(N-terminal)_Loop	-	13	ASP 39	R ASP 39	-0.009155	0.00172316	1049.9	7.44715	-1049.78	7.43835	0	0	0.10494	0.0105736
A	LYS	40	H1-S2_(N-terminal)_Loop	-	13	LYS 40	R LYS 40	-0.014735	0.00209184	-1057.02	12.6778	1056.93	12.673	0	0	-0.10277	0.0157378
A	THR	41	H1-S2_(N-terminal)_Loop	-	13	THR 41	R THR 41	-0.00863	0.00184681	-2.27811	1.00429	2.28386	1.00367	0	0	-0.002875	0.00465542
A	ILE	42	H1-S2_(N-terminal)_Loop	-	13	ILE 42	R ILE 42	-0.008415	0.00192944	-1.78239	0.80944	1.78191	0.809065	0	0	-0.00889	0.00273756
A	GLY	43	H1-S2_(N-terminal)_Loop	-	13	GLY 43	R GLY 43	-0.002975	0.0014419	0.19313	1.07885	-0.19237	1.07826	0	0	-0.002215	0.00264918
A	GLY	44	H1-S2_(N-terminal)_Loop	-	13	GLY 44	R GLY 44	-0.00344	0.0014979	2.81526	1.16267	-2.81324	1.16207	0	0	-0.00142	0.00263525
A	GLY	45	H1-S2_(N-terminal)_Loop	-	13	GLY 45	R GLY 45	-0.003965	0.00150176	-3.8594	0.759985	3.85898	0.759599	0	0	-0.00439	0.00277603
A	ASP	46	H1-S2_(N-terminal)_Loop	-	13	ASP 46	R ASP 46	-0.00812	0.00170232	1055.24	5.01546	-1055.13	5.01145	0	0	0.097215	0.00617704
A	ASP	47	H1-S2_(N-terminal)_Loop	-	13	ASP 47	R ASP 47	-0.006305	0.0016906	1027.85	3.64539	-1027.76	3.64245	0	0	0.079185	0.00451668
A	SER	48	H1-S2_(N-terminal)_Loop	-	13	SER 48	R SER 48	-0.007105	0.00174649	3.92015	0.914175	-3.91397	0.913939	0	0	-0.00092	0.00283833
A	PHE	49	H1-S2_(N-terminal)_Loop	-	13	PHE 49	R PHE 49	-0.014125	0.00133234	1.97519	0.365913	-1.9827	0.365568	0	0	-0.02163	0.00273274
A	ASN	50	H1-S2_(N-terminal)_Loop	-	13	ASN 50	R ASN 50	-0.005315	0.00173454	1.70653	1.17553	-1.70594	1.17499	0	0	-0.00473	0.00277258
A	THR	51	H1-S2_(N-terminal)_Loop	-	13	THR 51	R THR 51	-0.005555	0.00175412	-1.90731	0.574612	1.90916	0.574338	0	0	-0.0037	0.002755
A	PHE	52	H1-S2_(N-terminal)_Loop	-	13	PHE 52	R PHE 52	-0.0104	0.00142632	-0.66842	0.381268	0.663455	0.38096	0	0	-0.015365	0.00257642
A	PHE	53	H1-S2_(N-terminal)_Loop	-	13	PHE 53	R PHE 53	-0.00827	0.00170285	-2.9324	0.257863	2.9282	0.257774	0	0	-0.012465	0.00273804
A	SER	54	H1-S2_(N-terminal)_Loop	-	13	SER 54	R SER 54	-0.00265	0.0014422	6.47771	0.80682	-6.47526	0.806495	0	0	-0.0002	0.00258406
A	GLU	55	H1-S2_(N-terminal)_Loop	-	13	GLU 55	R GLU 55	-0.003205	0.00153959	963.049	3.25099	-962.997	3.24956	0	0	0.04898	0.00319135
A	THR	56	H1-S2_(N-terminal)_Loop	-	13	THR 56	R THR 56	-0.00221	0.00134978	-0.43621	0.614085	0.435745	0.61388	0	0	-0.002675	0.0024423
A	GLY	57	H1-S2_(N-terminal)_Loop	-	13	GLY 57	R GLY 57	-0.000905	0.000915792	-1.19204	0.473157	1.19185	0.473025	0	0	-0.00109	0.00224897
A	ALA	58	H1-S2_(N-terminal)_Loop	-	13	ALA 58	R ALA 58	-0.00124	0.00105276	0.891965	0.419558	-0.89168	0.419484	0	0	-0.000955	0.00232856
A	GLY	59	H1-S2_(N-terminal)_Loop	-	13	GLY 59	R GLY 59	-0.001545	0.0011588	4.52374	0.279162	-4.52207	0.279051	0	0	0.000125	0.00240396
A	LYS	60	H1-S2_(N-terminal)_Loop	-	13	LYS 60	R LYS 60	-0.00407	0.00165905	-991.463	4.00983	991.399	4.00814	0	0	-0.068915	0.00337336
A	HIP	61	H1-S2_(N-terminal)_Loop	-	13	HIP 61	R HIP 61	-0.005375	0.00175416	-1004	2.94903	1003.93	2.94723	0	0	-0.072565	0.00358129
A	VAL	62	H1-S2_(N-terminal)_Loop	-	13	VAL 62	R VAL 62	-0.00379	0.00162708	-2.18181	0.297751	2.18098	0.297535	0	0	-0.004625	0.002658
A	PRO	63	H1-S2_(N-terminal)_Loop	-	13	PRO 63	R PRO 63	-0.005135	0.00175306	-9.15404	0.364127	9.14805	0.363927	0	0	-0.01113	0.00275894
A	ARG	64	H1-S2_(N-terminal)_Loop	-	13	ARG 64	R ARG 64	-0.006305	0.00179358	-1010.01	2.38764	1009.93	2.38609	0	0	-0.07687	0.00338248
A	ALA	65	S2_Beta_Strand	-	13	ALA 65	R ALA 65	-0.003215	0.00155146	-8.41452	0.442788	8.40953	0.442585	0	0	-0.00821	0.00261829
A	VAL	66	S2_Beta_Strand	-	13	VAL 66	R VAL 66	-0.004305	0.00169113	7.32975	0.303959	-7.32393	0.303712	0	0	0.001515	0.00273455
A	PHE	67	S2_Beta_Strand	-	13	PHE 67	R PHE 67	-0.008725	0.00168044	-10.534	0.271329	10.5241	0.271143	0	0	-0.01862	0.00266347
A	VAL	68	S2_Beta_Strand	-	13	VAL 68	R VAL 68	-0.00468	0.0017227	7.63184	0.310432	-7.62485	0.31013	0	0	0.00232	0.0027351
A	ASP	69	S2_Beta_Strand	-	13	ASP 69	R ASP 69	-0.00616	0.0017845	1195.87	3.37928	-1195.64	3.37526	0	0	0.22171	0.00517127
A	LEU	70	S2-H2_(T2)_Loop	-	13	LEU 70	R LEU 70	-0.00533	0.00176542	-6.1445	0.581297	6.13875	0.58076	0	0	-0.011085	0.00283719
A	GLU	71	S2-H2_(T2)_Loop	-	13	GLU 71	R GLU 71	-0.007885	0.0017171	1213.9	4.98209	-1213.64	4.97582	0	0	0.251655	0.00713794
A	PRO	72	H2_Helix	-	13	PRO 72	R PRO 72	-0.0054	0.00175694	4.03958	0.399205	-4.0378	0.398741	0	0	-0.003625	0.00284848
A	THR	73	H2_Helix	-	13	THR 73	R THR 73	-0.008315	0.00165871	-3.2546	0.989423	3.25278	0.988225	0	0	-0.01013	0.00289003
A	VAL	74	H2_Helix	-	13	VAL 74	R VAL 74	-0.00963	0.00150353	2.59509	0.42304	-2.58964	0.422455	0	0	-0.004175	0.00265719
A	ILE	75	H2_Helix	-	13	ILE 75	R ILE 75	-0.007085	0.0017615	2.70176	0.429843	-2.70015	0.429446	0	0	-0.00548	0.00280599
A	ASP	76	H2_Helix	-	13	ASP 76	R ASP 76	-0.00703	0.00176912	1132.28	4.17125	-1132.11	4.16714	0	0	0.158645	0.00515138
A	GLU	77	H2_Helix	-	13	GLU 77	R GLU 77	-0.013815	0.00129293	1276.71	5.35228	-1276.38	5.34414	0	0	0.318365	0.00904418
A	VAL	78	H2_Helix	-	13	VAL 78	R VAL 78	-0.00788	0.00174856	-0.091145	0.567332	0.090675	0.566737	0	0	-0.00835	0.00277076
A	ARG	79	H2_Helix	-	13	ARG 79	R ARG 79	-0.007985	0.00171065	-1092.58	3.61138	1092.45	3.60843	0	0	-0.14188	0.00428444
A	THR	80	H2_Helix	-	13	THR 80	R THR 80	-0.007875	0.00170894	-1.14772	0.97207	1.14738	0.971089	0	0	-0.00821	0.00290886
A	GLY	81	H2-S3_Loop	-	13	GLY 81	R GLY 81	-0.00513	0.00174419	-13.6958	0.431868	13.6829	0.43134	0	0	-0.018065	0.00276507
A	THR	82	H2-S3_Loop	-	13	THR 82	R THR 82	-0.011765	0.00125993	-9.53938	0.758189	9.53322	0.757331	0	0	-0.017935	0.00260419
A	TYR	83	H2-S3_Loop	-	13	TYR 83	R TYR 83	-0.015945	0.0015083	-4.9505	1.08865	4.9431	1.0877	0	0	-0.02335	0.00278498
A	ARG	84	H2-S3_Loop	-	13	ARG 84	R ARG 84	-0.0098	0.00150325	-1115.09	6.99228	1114.95	6.98632	0	0	-0.158495	0.00701408
A	GLN	85	H2-S3_Loop	-	13	GLN 85	R GLN 85	-0.00586	0.00176454	-5.8401	2.00049	5.83669	1.99931	0	0	-0.009275	0.00300335
A	LEU	86	H2-S3_Loop	-	13	LEU 86	R LEU 86	-0.006875	0.0017794	-10.0399	0.389702	10.0342	0.389503	0	0	-0.01263	0.00274014
A	PHE	87	H2-S3_Loop	-	13	PHE 87	R PHE 87	-0.00779	0.00175104	-4.76154	0.482599	4.75769	0.482344	0	0	-0.01164	0.00268822
A	HIE	88	H2-S3_Loop	-	13	HIE 88	R HIE 88	-0.00364	0.00161459	16.6289	0.467323	-16.6213	0.467007	0	0	0.003935	0.0026723
A	PRO	89	H2-S3_Loop	-	13	PRO 89	R PRO 89	-0.00283	0.00148395	6.10107	0.457612	-6.09805	0.457424	0	0	0.000185	0.00256454
A	GLU	90	H2-S3_Loop	-	13	GLU 90	R GLU 90	-0.00279	0.00147701	968.012	2.74983	-967.956	2.7486	0	0	0.054	0.00288791
A	GLN	91	H2-S3_Loop	-	13	GLN 91	R GLN 91	-0.00412	0.00166859	2.17164	0.905284	-2.16981	0.904826	0	0	-0.00229	0.00264527
A	LEU	92	S3_Beta_Strand	-	13	LEU 92	R LEU 92	-0.00508	0.001748	-7.26235	0.642116	7.25769	0.64171	0	0	-0.009735	0.00271958
A	ILE	93	S3_Beta_Strand	-	13	ILE 93	R ILE 93	-0.00373	0.00162504	9.67968	0.277704	-9.67292	0.277542	0	0	0.00304	0.00266875
A	THR	94	S3_Beta_Strand	-	13	THR 94	R THR 94	-0.003435	0.00158143	-9.11363	0.589011	9.10745	0.588624	0	0	-0.00961	0.00259599
A	GLY	95	S3-H3'_(T3)_Loop	-	13	GLY 95	R GLY 95	-0.001625	0.00118542	-0.08696	0.862803	0.08672	0.862218	0	0	-0.001865	0.0024429
A	LYS	96	S3-H3'_(T3)_Loop	-	13	LYS 96	R LYS 96	-0.00353	0.00159112	-1015.39	3.68145	1015.3	3.67915	0	0	-0.090415	0.00360192
A	GLU	97	S3-H3'_(T3)_Loop	-	13	GLU 97	R GLU 97	-0.004245	0.00167143	1082.19	3.86464	-1082.06	3.8616	0	0	0.128485	0.00413769
A	ASP	98	S3-H3'_(T3)_Loop	-	13	ASP 98	R ASP 98	-0.005315	0.00173232	1178.9	3.86873	-1178.68	3.86457	0	0	0.217815	0.00520521
A	ALA	99	S3-H3'_(T3)_Loop	(GTP)	13	ALA 99	R ALA 99	-0.003275	0.00155423	-0.419795	0.400884	0.421765	0.400484	0	0	-0.001305	0.00254505
A	ALA	100	S3-H3'_(T3)_Loop	(GTP)	13	ALA 100	R ALA 100	-0.00474	0.00169803	-0.81865	0.517996	0.823865	0.517296	0	0	0.000475	0.00281125
A	ASN	101	S3-H3'_(T3)_Loop	(GTP)	13	ASN 101	R ASN 101	-0.0099	0.00144558	13.0126	0.910216	-12.9774	0.908379	0	0	0.02527	0.00370716
A	ASN	102	S3-H3'_(T3)_Loop	-	13	ASN 102	R ASN 102	-0.005565	0.00176103	-8.78246	1.20212	8.77318	1.20079	0	0	-0.01484	0.00311162
A	TYR	103	H3'_Helix	-	13	TYR 103	R TYR 103	-0.00762	0.00172981	-10.1608	0.921974	10.1502	0.921096	0	0	-0.01829	0.00283445
A	ALA	104	H3'_Helix	-	13	ALA 104	R ALA 104	-0.002445	0.00139833	-8.99563	0.220338	8.98766	0.220099	0	0	-0.01042	0.00252161
A	ARG	105	H3'_Helix	-	13	ARG 105	R ARG 105	-0.00567	0.0017661	-1126.19	3.96354	1126.03	3.96009	0	0	-0.17138	0.00458546
A	GLY	106	H3'_Helix	-	13	GLY 106	R GLY 106	-0.001875	0.00126302	-11.1941	0.302371	11.185	0.302087	0	0	-0.010925	0.00243824
A	HID	107	H3'_Helix	-	13	HID 107	R HID 107	-0.004095	0.00166309	-11.5248	1.03671	11.5155	1.03609	0	0	-0.01337	0.002707
A	TYR	108	H3'-H3_Bend	-	13	TYR 108	R TYR 108	-0.00327	0.00155793	-5.21421	0.71935	5.21021	0.718857	0	0	-0.00726	0.0026909
A	THR	109	H3_Helix	-	13	THR 109	R THR 109	-0.00247	0.00140956	-8.67995	0.532449	8.67387	0.532116	0	0	-0.008555	0.00254902
A	ILE	110	H3_Helix	-	13	ILE 110	R ILE 110	-0.00334	0.00156402	-9.15552	0.452527	9.14934	0.452224	0	0	-0.009525	0.00262447
A	GLY	111	H3_Helix	-	13	GLY 111	R GLY 111	-0.001345	0.00109639	-5.06725	0.302782	5.06405	0.302636	0	0	-0.00455	0.00230635
A	LYS	112	H3_Helix	-	13	LYS 112	R LYS 112	-0.002195	0.00134749	-990.582	3.53726	990.511	3.53563	0	0	-0.07256	0.00303017
A	GLU	113	H3_Helix	-	13	GLU 113	R GLU 113	-0.00211	0.00132433	973.289	3.52399	-973.227	3.52236	0	0	0.05983	0.00299074
A	ILE	114	H3_Helix	-	13	ILE 114	R ILE 114	-0.003035	0.001523	-4.37919	0.397629	4.37701	0.397402	0	0	-0.005215	0.00260267
A	ILE	115	H3_Helix	-	13	ILE 115	R ILE 115	-0.00256	0.0014299	0.53394	0.282181	-0.534085	0.282081	0	0	-0.002705	0.00254358
A	ASP	116	H3_Helix	-	13	ASP 116	R ASP 116	-0.00145	0.00113241	952.905	2.68284	-952.854	2.68184	0	0	0.049205	0.00261909
A	LEU	117	H3_Helix	-	13	LEU 117	R LEU 117	-0.00238	0.00138941	-3.58335	0.297434	3.58139	0.297258	0	0	-0.00434	0.00253606
A	VAL	118	H3_Helix	-	13	VAL 118	R VAL 118	-0.00284	0.00148686	-3.29726	0.274708	3.29517	0.274628	0	0	-0.00493	0.0026302
A	LEU	119	H3_Helix	-	13	LEU 119	R LEU 119	-0.002395	0.00139382	-0.021775	0.315507	0.021275	0.315378	0	0	-0.002895	0.00248813
A	ASP	120	H3_Helix	-	13	ASP 120	R ASP 120	-0.001585	0.00117721	935.638	2.24497	-935.594	2.24407	0	0	0.04216	0.00261353
A	ARG	121	H3_Helix	-	13	ARG 121	R ARG 121	-0.00303	0.001521	-965.086	2.59734	965.03	2.59625	0	0	-0.058745	0.00285237
A	ILE	122	H3_Helix	-	13	ILE 122	R ILE 122	-0.003095	0.00153192	-2.09578	0.229774	2.09449	0.229627	0	0	-0.00438	0.00259448
A	ARG	123	H3_Helix	-	13	ARG 123	R ARG 123	-0.002615	0.00144034	-924.426	2.40189	924.386	2.401	0	0	-0.04273	0.00267514
A	LYS	124	H3_Helix	-	13	LYS 124	R LYS 124	-0.002285	0.0013705	-937.963	2.41381	937.919	2.41295	0	0	-0.046705	0.0026432
A	LEU	125	H3_Helix	-	13	LEU 125	R LEU 125	-0.00306	0.0015265	-5.08892	0.330127	5.08661	0.329947	0	0	-0.00537	0.00259665
A	ALA	126	H3_Helix	-	13	ALA 126	R ALA 126	-0.00141	0.00111902	-1.28199	0.244741	1.28144	0.24466	0	0	-0.001965	0.00240878
A	ASP	127	H3_Helix	-	13	ASP 127	R ASP 127	-0.001595	0.00117844	910.281	2.06963	-910.245	2.06894	0	0	0.03362	0.00247154
A	GLN	128	H3_Helix	-	13	GLN 128	R GLN 128	-0.002465	0.00140988	3.28654	1.22869	-3.28526	1.22825	0	0	-0.00118	0.0025229
A	CYS	129	H3-S4_Loop	-	13	CYS 129	R CYS 129	-0.002	0.00129607	-2.40209	0.575508	2.40155	0.575283	0	0	-0.002545	0.00246855
A	THR	130	H3-S4_Loop	-	13	THR 130	R THR 130	-0.002115	0.00132736	-1.22308	0.854354	1.22312	0.854046	0	0	-0.002075	0.00245809
A	GLY	131	H3-S4_Loop	-	13	GLY 131	R GLY 131	-0.001385	0.00111064	4.6319	0.26645	-4.62967	0.266437	0	0	0.00085	0.0023692
A	LEU	132	H3-S4_Loop	-	13	LEU 132	R LEU 132	-0.00337	0.0015701	-4.29441	0.318256	4.29286	0.318108	0	0	-0.00491	0.00256003
A	GLN	133	H3-S4_Loop	-	13	GLN 133	R GLN 133	-0.005205	0.00174589	-2.30647	1.33112	2.30678	1.33049	0	0	-0.004905	0.00277683
A	GLY	134	S4_Beta_Strand	-	13	GLY 134	R GLY 134	-0.002125	0.00132832	-4.31226	0.444107	4.30996	0.443924	0	0	-0.004425	0.00246453
A	PHE	135	S4_Beta_Strand	-	13	PHE 135	R PHE 135	-0.006315	0.00178902	3.28527	0.290183	-3.28052	0.289915	0	0	-0.001565	0.00276448
A	SER	136	S4_Beta_Strand	-	13	SER 136	R SER 136	-0.005945	0.0017903	-6.2022	1.07976	6.20139	1.07888	0	0	-0.006755	0.00289995
A	VAL	137	S4_Beta_Strand	-	13	VAL 137	R VAL 137	-0.007415	0.00176096	7.30518	0.32124	-7.29029	0.320912	0	0	0.00747	0.0028699
A	PHE	138	S4_Beta_Strand	-	13	PHE 138	R PHE 138	-0.01601	0.00149114	-10.704	0.342132	10.6861	0.341754	0	0	-0.033885	0.00278763
A	HID	139	S4_Beta_Strand	-	13	HID 139	R HID 139	-0.01272	0.00109592	7.94132	0.787144	-7.92755	0.786323	0	0	0.00105	0.0026284
A	SER	140	S4-H4_(T4)_Loop	(GTP)	13	SER 140	R SER 140	-0.009525	0.00154738	-11.4838	0.845699	11.4794	0.844303	0	0	-0.013875	0.00343783
A	PHE	141	S4-H4_(T4)_Loop	-	13	PHE 141	R PHE 141	-0.017525	0.00146006	-8.78453	0.7225	8.76266	0.721631	0	0	-0.039395	0.00299207
A	GLY	142	S4-H4_(T4)_Loop	-	13	GLY 142	R GLY 142	-0.00627	0.00176726	-6.01966	0.689427	6.01318	0.688334	0	0	-0.01274	0.00310136
A	GLY	143	S4-H4_(T4)_Loop	(GTP)	13	GLY 143	R GLY 143	-0.0051	0.00173894	-3.77344	0.53555	3.77161	0.534845	0	0	-0.00693	0.00294783
A	GLY	144	S4-H4_(T4)_Loop	(GTP)	13	GLY 144	R GLY 144	-0.00375	0.00162253	-5.37094	0.402879	5.36543	0.402335	0	0	-0.00926	0.00288337
A	THR	145	S4-H4_(T4)_Loop	(GTP)	13	THR 145	R THR 145	-0.005705	0.00177679	-14.8858	0.318944	14.8775	0.318583	0	0	-0.014065	0.00293023
A	GLY	146	S4-H4_(T4)_Loop	(GTP)	13	GLY 146	R GLY 146	-0.00387	0.00163707	-7.39575	0.685666	7.38829	0.685052	0	0	-0.01133	0.00280222
A	SER	147	S4-H4_(T4)_Loop	-	13	SER 147	R SER 147	-0.005355	0.00176367	-12.9845	0.59391	12.968	0.593175	0	0	-0.021925	0.00287715
A	GLY	148	H4_Helix	-	13	GLY 148	R GLY 148	-0.002435	0.00140076	-7.14675	0.277746	7.1395	0.277436	0	0	-0.00969	0.00246984
A	PHE	149	H4_Helix	-	13	PHE 149	R PHE 149	-0.005525	0.0017653	-8.49176	0.197148	8.48438	0.196987	0	0	-0.012905	0.0027817
A	THR	150	H4_Helix	-	13	THR 150	R THR 150	-0.005165	0.00175395	-13.7235	0.470911	13.7131	0.470412	0	0	-0.01557	0.00279263
A	SER	151	H4_Helix	-	13	SER 151	R SER 151	-0.00331	0.00155134	-8.42746	0.574493	8.41945	0.573974	0	0	-0.011325	0.00261679
A	LEU	152	H4_Helix	-	13	LEU 152	R LEU 152	-0.00329	0.00155523	-5.83377	0.252627	5.82954	0.252416	0	0	-0.00752	0.0026196
A	LEU	153	H4_Helix	-	13	LEU 153	R LEU 153	-0.00401	0.00165581	-10.3758	0.237767	10.3691	0.237549	0	0	-0.01073	0.00265269
A	MET	154	H4_Helix	-	13	MET 154	R MET 154	-0.00516	0.00174751	-9.6615	0.692042	9.65434	0.691571	0	0	-0.01232	0.00269449
A	GLU	155	H4_Helix	-	13	GLU 155	R GLU 155	-0.002865	0.00148961	1032.35	3.80606	-1032.27	3.80392	0	0	0.08202	0.00335835
A	ARG	156	H4_Helix	-	13	ARG 156	R ARG 156	-0.00302	0.00151465	-986.659	2.68696	986.594	2.68573	0	0	-0.067685	0.00290503
A	LEU	157	H4_Helix	-	13	LEU 157	R LEU 157	-0.00344	0.00158588	-8.51589	0.468448	8.5113	0.468198	0	0	-0.00803	0.00265287
A	SER	158	H4_Helix	-	13	SER 158	R SER 158	-0.001755	0.0012272	-6.61212	0.794963	6.60838	0.794529	0	0	-0.005495	0.002481
A	VAL	159	H4_Helix	-	13	VAL 159	R VAL 159	-0.00166	0.00120079	-3.33648	0.413497	3.33513	0.413337	0	0	-0.003015	0.00239465
A	ASP	160	H4_Helix	-	13	ASP 160	R ASP 160	-0.00165	0.0011985	947.611	2.74849	-947.564	2.74749	0	0	0.0454	0.00263346
A	TYR	161	H4_Helix	-	13	TYR 161	R TYR 161	-0.003045	0.00152185	-0.20438	0.720059	0.204445	0.719745	0	0	-0.00298	0.00260973
A	GLY	162	H4-S5_Loop	-	13	GLY 162	R GLY 162	-0.001295	0.00107656	7.15299	0.52191	-7.14959	0.521686	0	0	0.00211	0.00232602
A	LYS	163	H4-S5_Loop	-	13	LYS 163	R LYS 163	-0.00333	0.00155189	-1007.52	8.00087	1007.44	7.99671	0	0	-0.08023	0.00536242
A	LYS	164	H4-S5_Loop	-	13	LYS 164	R LYS 164	-0.003895	0.00164141	-986.894	3.2843	986.832	3.28276	0	0	-0.066375	0.0031796
A	SER	165	H4-S5_Loop	-	13	SER 165	R SER 165	-0.00385	0.00162925	-2.87372	0.851899	2.87329	0.851289	0	0	-0.00428	0.00275464
A	LYS	166	H4-S5_Loop	-	13	LYS 166	R LYS 166	-0.006785	0.00175546	-1105.27	3.44775	1105.14	3.44519	0	0	-0.13392	0.00394537
A	LEU	167	H4-S5_Loop	-	13	LEU 167	R LEU 167	-0.011625	0.00129303	-7.67866	0.466909	7.68478	0.466498	0	0	-0.005495	0.00275184
A	GLU	168	S5_Beta_Strand	-	13	GLU 168	R GLU 168	-0.010845	0.00130538	1202.5	3.86666	-1202.28	3.86239	0	0	0.204805	0.00542315
A	PHE	169	S5_Beta_Strand	-	13	PHE 169	R PHE 169	-0.02477	0.00155282	-8.80292	0.569675	8.76938	0.568793	0	0	-0.05831	0.00378017
A	SER	170	S5_Beta_Strand	-	13	SER 170	R SER 170	-0.0126	0.00116192	10.9642	0.828124	-10.9322	0.827305	0	0	0.019445	0.00318215
A	ILE	171	S5_Beta_Strand	(GTP)	13	ILE 171	R ILE 171	-0.026275	0.00149523	-11.1758	0.553778	11.1926	0.552891	0	0	-0.009535	0.00413463
A	TYR	172	S5-H5_(T5)_Loop	-	13	TYR 172	R TYR 172	-0.04144	0.0017686	11.5369	1.29302	-11.5115	1.29012	0	0	-0.016055	0.00513012
A	PRO	173	S5-H5_(T5)_Loop	-	13	PRO 173	R PRO 173	-0.024585	0.0016571	8.17031	0.718627	-8.15109	0.716523	0	0	-0.00536	0.0044186
A	ALA	174	S5-H5_(T5)_Loop	-	13	ALA 174	R ALA 174	-0.03055	0.00155984	-13.5378	0.864309	13.5696	0.863458	0	0	0.00126	0.00640237
A	PRO	175	S5-H5_(T5)_Loop	-	13	PRO 175	R PRO 175	-0.051785	0.00208876	-10.3813	1.31292	10.3847	1.31047	0	0	-0.04831	0.0068755
A	GLN	176	S5-H5_(T5)_Loop	-	13	GLN 176	R GLN 176	-0.10068	0.00376062	-20.6429	3.61061	20.9517	3.58699	0	0	0.2081	0.0373183
A	VAL	177	S5-H5_(T5)_Loop	-	13	VAL 177	R VAL 177	-0.063	0.00212878	-9.07267	0.907029	9.09724	0.903578	0	0	-0.03843	0.00800909
A	SER	178	S5-H5_(T5)_Loop	-	13	SER 178	R SER 178	-0.025995	0.00157738	15.7987	1.16208	-15.7324	1.15918	0	0	0.040225	0.00813345
A	THR	179	S5-H5_(T5)_Loop	-	13	THR 179	R THR 179	-0.021845	0.00157633	10.5288	1.35004	-10.4715	1.34742	0	0	0.035395	0.00621353
A	ALA	180	S5-H5_(T5)_Loop	-	13	ALA 180	R ALA 180	-0.01314	0.00144485	5.93742	0.934247	-5.8963	0.932665	0	0	0.027985	0.0048073
A	VAL	181	S5-H5_(T5)_Loop	-	13	VAL 181	R VAL 181	-0.020605	0.00152808	2.07911	0.579062	-2.06552	0.577894	0	0	-0.00702	0.00388817
A	VAL	182	S5-H5_(T5)_Loop	-	13	VAL 182	R VAL 182	-0.01186	0.00142476	-4.42782	0.394645	4.41948	0.393922	0	0	-0.020205	0.00309287
A	GLU	183	S5-H5_(T5)_Loop	(GTP)	13	GLU 183	R GLU 183	-0.019255	0.00144657	1442.85	5.69171	-1442.25	5.68056	0	0	0.57817	0.0126356
A	PRO	184	H5_Helix	-	13	PRO 184	R PRO 184	-0.01448	0.00135102	-13.7853	0.368867	13.7406	0.367943	0	0	-0.059125	0.00321428
A	TYR	185	H5_Helix	-	13	TYR 185	R TYR 185	-0.013125	0.00137349	-8.56139	0.742512	8.54522	0.741245	0	0	-0.0293	0.00290013
A	ASN	186	H5_Helix	-	13	ASN 186	R ASN 186	-0.008535	0.0016367	-23.8673	0.828707	23.8395	0.827468	0	0	-0.03635	0.00303697
A	SER	187	H5_Helix	-	13	SER 187	R SER 187	-0.00875	0.00160678	-8.07134	1.04562	8.06143	1.04381	0	0	-0.018655	0.00334298
A	ILE	188	H5_Helix	-	13	ILE 188	R ILE 188	-0.009925	0.0015777	-6.18519	0.414881	6.17535	0.414207	0	0	-0.01977	0.00280506
A	LEU	189	H5_Helix	-	13	LEU 189	R LEU 189	-0.006745	0.00174633	-6.58923	0.352897	6.58126	0.352414	0	0	-0.01472	0.0028239
A	THR	190	H5_Helix	-	13	THR 190	R THR 190	-0.006945	0.00176787	-15.7235	0.608451	15.7107	0.607696	0	0	-0.019715	0.00297043
A	THR	191	H5_Helix	-	13	THR 191	R THR 191	-0.007985	0.00170195	-2.38431	0.655332	2.38322	0.654433	0	0	-0.009075	0.00288894
A	HID	192	H5_Helix	-	13	HID 192	R HID 192	-0.005945	0.00177638	-12.5525	0.57161	12.5405	0.571042	0	0	-0.018025	0.00281338
A	THR	193	H5_Helix	-	13	THR 193	R THR 193	-0.004335	0.00168427	-9.35882	1.07922	9.35127	1.0783	0	0	-0.01188	0.00280351
A	THR	194	H5_Helix	-	13	THR 194	R THR 194	-0.00642	0.00176294	-8.34869	0.771686	8.3438	0.770875	0	0	-0.011315	0.00286922
A	LEU	195	H5-S6_Loop	-	13	LEU 195	R LEU 195	-0.00711	0.00176308	-4.79272	0.405739	4.78682	0.405368	0	0	-0.013015	0.00278661
A	GLU	196	H5-S6_Loop	-	13	GLU 196	R GLU 196	-0.00427	0.0016762	1077.44	4.26207	-1077.33	4.25925	0	0	0.107305	0.00394508
A	HIE	197	H5-S6_Loop	-	13	HIE 197	R HIE 197	-0.005075	0.00174357	-5.24944	0.897587	5.24466	0.897009	0	0	-0.00986	0.00280012
A	SER	198	H5-S6_Loop	-	13	SER 198	R SER 198	-0.00484	0.00172772	-3.49154	0.823535	3.49228	0.822654	0	0	-0.0041	0.00282855
A	ASP	199	H5-S6_Loop	-	13	ASP 199	R ASP 199	-0.006495	0.00177713	1121.39	3.37168	-1121.24	3.36861	0	0	0.145725	0.00429534
A	CYS	200	S6_Beta_Strand	-	13	CYS 200	R CYS 200	-0.00983	0.00149858	-0.41228	0.628473	0.434295	0.628	0	0	0.012185	0.00316206
A	ALA	201	S6_Beta_Strand	-	13	ALA 201	R ALA 201	-0.00914	0.00159038	8.04319	0.539929	-8.01203	0.539097	0	0	0.022025	0.00322199
A	PHE	202	S6_Beta_Strand	-	13	PHE 202	R PHE 202	-0.029055	0.00140894	-3.44788	0.725901	3.43404	0.72492	0	0	-0.042895	0.00413054
A	MET	203	S6_Beta_Strand	-	13	MET 203	R MET 203	-0.032355	0.00166169	6.32748	1.63009	-6.25418	1.62771	0	0	0.04095	0.00598876
A	VAL	204	S6-H6_(T6)_Loop	-	13	VAL 204	R VAL 204	-0.03781	0.0016625	-10.6129	0.634019	10.7219	0.634663	0	0	0.07111	0.00851986
A	ASP	205	S6-H6_(T6)_Loop	-	13	ASP 205	R ASP 205	-0.056915	0.00187259	1637.97	7.03016	-1637.06	7.00929	0	0	0.847575	0.032552
A	ASN	206	H6_Helix	(GTP)	13	ASN 206	R ASN 206	-0.0535	0.00179524	11.0917	1.29809	-10.9481	1.2951	0	0	0.09014	0.0116233
A	GLU	207	H6_Helix	-	13	GLU 207	R GLU 207	-0.126955	0.00367967	1824.71	9.38229	-1822.36	9.32069	0	0	2.22456	0.0747168
A	ALA	208	H6_Helix	-	13	ALA 208	R ALA 208	-0.094285	0.00287367	21.5204	0.883066	-21.2145	0.877043	0	0	0.211625	0.0248601
A	ILE	209	H6_Helix	-	13	ILE 209	R ILE 209	-0.122125	0.00329013	17.6614	0.766255	-17.636	0.770518	0	0	-0.09663	0.0310419
A	TYR	210	H6_Helix	-	13	TYR 210	R TYR 210	-0.180385	0.00423005	15.5036	1.23326	-15.4106	1.22511	0	0	-0.08736	0.0356141
A	ASP	211	H6_Helix	-	13	ASP 211	R ASP 211	-0.355865	0.013446	1955.15	10.8082	-1950.94	10.6974	0	0	3.85471	0.19657
A	ILE	212	H6_Helix	-	13	ILE 212	R ILE 212	-0.399405	0.017675	19.7853	1.14791	-19.6194	1.14342	0	0	-0.233515	0.0777627
A	CYS	213	H6_Helix	-	13	CYS 213	R CYS 213	-0.213335	0.00659006	-2.17194	1.71413	2.46014	1.71145	0	0	0.07487	0.0588414
A	ARG	214	H6_Helix	-	13	ARG 214	R ARG 214	-0.870905	0.0477951	-2061.99	16.0509	2063.39	16.1167	-2.628e-05	0.000370725	0.525939	0.31759
A	ARG	215	H6_Helix	-	13	ARG 215	R ARG 215	-2.2616	1.31127	-2058.94	24.3078	2057.18	23.7394	-0.856905	0.282203	-4.88041	2.34521
A	ASN	216	H6-H7_Loop	-	13	ASN 216	R ASN 216	-1.54347	0.124948	25.5898	5.42082	-20.4783	5.45858	-0.0425406	0.04271	3.52545	0.282843
A	LEU	217	H6-H7_Loop	-	13	LEU 217	R LEU 217	-0.55512	0.0241396	-3.92758	1.10002	4.66818	1.10328	0	0	0.18548	0.0769388
A	ASP	218	H6-H7_Loop	-	13	ASP 218	R ASP 218	-1.57826	0.138563	1963.36	15.801	-1952.5	15.4773	-0.0219834	0.0236845	9.26031	0.681511
A	ILE	219	H6-H7_Loop	-	13	ILE 219	R ILE 219	-0.36868	0.0119498	16.7004	2.02078	-15.7182	1.99643	0	0	0.61353	0.0560223
A	GLU	220	H6-H7_Loop	-	13	GLU 220	R GLU 220	-0.90301	0.115406	2126.66	24.326	-2115.42	23.7043	-0.0384425	0.0560767	10.3047	0.724383
A	ARG	221	H6-H7_Loop	-	13	ARG 221	R ARG 221	-0.757895	0.0508768	-2038.57	23.545	2039.23	23.5769	-0.00464364	0.0175657	-0.102864	0.173014
A	PRO	222	H6-H7_Loop	-	13	PRO 222	R PRO 222	-0.163435	0.00427844	10.749	1.01692	-10.8151	1.0143	0	0	-0.229595	0.0235176
A	THR	223	H6-H7_Loop	-	13	THR 223	R THR 223	-0.07317	0.00216988	5.2572	1.5367	-5.22134	1.53378	0	0	-0.03731	0.0119563
A	TYR	224	H7_Helix	(GTP)	13	TYR 224	R TYR 224	-0.065305	0.00178025	-0.341865	1.33785	0.26342	1.33441	0	0	-0.14375	0.00820287
A	THR	225	H7_Helix	-	13	THR 225	R THR 225	-0.043175	0.00176466	-4.34028	1.91707	4.40085	1.9156	0	0	0.0174	0.00764486
A	ASN	226	H7_Helix	-	13	ASN 226	R ASN 226	-0.08739	0.00239184	-0.33873	2.09823	0.685765	2.09118	0	0	0.259645	0.0201083
A	LEU	227	H7_Helix	-	13	LEU 227	R LEU 227	-0.074385	0.00212319	-7.48273	0.604588	7.50206	0.603203	0	0	-0.05506	0.0118135
A	ASN	228	H7_Helix	(GTP)	13	ASN 228	R ASN 228	-0.034775	0.00161348	3.41417	1.26829	-3.39526	1.26691	0	0	-0.01586	0.00707293
A	ARG	229	H7_Helix	-	13	ARG 229	R ARG 229	-0.076045	0.00229286	-1450.13	7.17878	1449.85	7.17299	0	0	-0.36248	0.0268702
A	LEU	230	H7_Helix	-	13	LEU 230	R LEU 230	-0.11316	0.00293898	-15.3331	0.581653	15.5231	0.579273	0	0	0.07683	0.0180188
A	ILE	231	H7_Helix	-	13	ILE 231	R ILE 231	-0.048915	0.00171707	-6.40685	0.473341	6.38605	0.471984	0	0	-0.069705	0.0112197
A	GLY	232	H7_Helix	-	13	GLY 232	R GLY 232	-0.01798	0.00171763	-9.89282	0.353972	9.93339	0.355501	0	0	0.022595	0.0077857
A	GLN	233	H7_Helix	-	13	GLN 233	R GLN 233	-0.07973	0.00240918	-19.0982	1.73548	19.6099	1.74067	0	0	0.43188	0.028256
A	ILE	234	H7_Helix	-	13	ILE 234	R ILE 234	-0.06661	0.00209283	-11.6259	0.413843	11.6686	0.413434	0	0	-0.02383	0.0149344
A	VAL	235	H7_Helix	-	13	VAL 235	R VAL 235	-0.02551	0.00143492	-7.83682	0.374673	7.8443	0.372947	0	0	-0.01802	0.0103681
A	SER	236	H7_Helix	-	13	SER 236	R SER 236	-0.022895	0.00157616	-14.1892	1.05281	14.2708	1.05391	0	0	0.058655	0.00959089
A	SER	237	H7_Helix	-	13	SER 237	R SER 237	-0.0344	0.0016643	-9.94705	0.925314	10.0596	0.924532	0	0	0.07815	0.014197
A	ILE	238	H7_Helix	-	13	ILE 238	R ILE 238	-0.03227	0.00154609	-8.54301	0.401613	8.54728	0.401367	0	0	-0.028	0.00720717
A	THR	239	H7_Helix	-	13	THR 239	R THR 239	-0.015325	0.00136249	-9.27349	0.80944	9.28402	0.810469	0	0	-0.0048	0.00553718
A	ALA	240	H7_Helix	-	13	ALA 240	R ALA 240	-0.014025	0.00129999	-9.30281	0.520636	9.33441	0.520774	0	0	0.01757	0.00466884
A	SER	241	H7_Helix	-	13	SER 241	R SER 241	-0.02029	0.00166705	-8.14344	1.00945	8.17317	1.00931	0	0	0.00944	0.00668028
A	LEU	242	H7_Helix	-	13	LEU 242	R LEU 242	-0.02135	0.00155296	-7.55979	0.379359	7.55147	0.379171	0	0	-0.02968	0.00350211
A	ARG	243	H7-H8_(T7)_Loop	-	13	ARG 243	R ARG 243	-0.01493	0.00132034	-1121.77	3.35632	1121.63	3.35366	0	0	-0.15396	0.00498334
A	PHE	244	H7-H8_(T7)_Loop	-	13	PHE 244	R PHE 244	-0.02331	0.00165899	0.18796	0.651731	-0.19261	0.650455	0	0	-0.02796	0.00366182
A	ASP	245	H7-H8_(T7)_Loop	-	13	ASP 245	R ASP 245	-0.01666	0.00159025	1120.27	4.23674	-1120.1	4.23002	0	0	0.144645	0.0089799
A	GLY	246	H7-H8_(T7)_Loop	-	13	GLY 246	R GLY 246	-0.011395	0.00138017	-8.36256	0.844157	8.38362	0.844201	0	0	0.00967	0.00397532
A	ALA	247	H7-H8_(T7)_Loop	-	13	ALA 247	R ALA 247	-0.02093	0.00167372	-7.32216	0.69754	7.34438	0.697345	0	0	0.00128	0.00409724
A	LEU	248	H7-H8_(T7)_Loop	(GTP)	13	LEU 248	R LEU 248	-0.036135	0.00173144	4.25336	0.736788	-4.24344	0.736599	0	0	-0.026215	0.00420474
A	ASN	249	H7-H8_(T7)_Loop	-	13	ASN 249	R ASN 249	-0.017085	0.00159694	3.22802	1.87021	-3.20825	1.86868	0	0	0.002685	0.0039476
A	VAL	250	H7-H8_(T7)_Loop	-	13	VAL 250	R VAL 250	-0.01826	0.00163756	-0.03032	0.583925	0.04744	0.583648	0	0	-0.00114	0.0032343
A	ASP	251	H7-H8_(T7)_Loop	-	13	ASP 251	R ASP 251	-0.00952	0.00155995	1119.98	3.12684	-1119.83	3.12347	0	0	0.136815	0.00490745
A	LEU	252	H8_Helix	-	13	LEU 252	R LEU 252	-0.010725	0.00142912	6.93898	0.465322	-6.93195	0.464652	0	0	-0.003695	0.00287976
A	THR	253	H8_Helix	-	13	THR 253	R THR 253	-0.00636	0.00178198	1.01969	0.901327	-1.01948	0.900678	0	0	-0.00616	0.00291843
A	GLU	254	H8_Helix	(GTP)	13	GLU 254	R GLU 254	-0.011885	0.00120118	1144.71	3.43303	-1144.52	3.42866	0	0	0.175275	0.00577088
A	PHE	255	H8_Helix	-	13	PHE 255	R PHE 255	-0.022985	0.00151854	5.49904	0.353511	-5.51528	0.352874	0	0	-0.039225	0.00344288
A	GLN	256	H8_Helix	-	13	GLN 256	R GLN 256	-0.010865	0.00138417	6.66068	1.56568	-6.65564	1.56444	0	0	-0.005825	0.00289436
A	THR	257	H8_Helix	-	13	THR 257	R THR 257	-0.008595	0.00165125	2.54759	0.696389	-2.53938	0.695895	0	0	-0.00038	0.00282468
A	ASN	258	H8_Helix	-	13	ASN 258	R ASN 258	-0.01637	0.00137115	15.4213	0.653081	-15.3743	0.652363	0	0	0.030565	0.00336015
A	LEU	259	H8_Helix	-	13	LEU 259	R LEU 259	-0.02445	0.00162418	9.82125	0.333311	-9.7945	0.332783	0	0	0.002295	0.00332009
A	VAL	260	H8_Helix	-	13	VAL 260	R VAL 260	-0.011145	0.0014509	-7.45149	0.218126	7.44367	0.217815	0	0	-0.018965	0.00266294
A	PRO	261	H8-S7_Loop	-	13	PRO 261	R PRO 261	-0.01202	0.00146961	-14.5472	0.392295	14.5231	0.39184	0	0	-0.036115	0.0027622
A	TYR	262	H8-S7_Loop	-	13	TYR 262	R TYR 262	-0.013635	0.00147246	11.4281	0.944895	-11.4188	0.943785	0	0	-0.004375	0.0028544
A	PRO	263	H8-S7_Loop	-	13	PRO 263	R PRO 263	-0.005575	0.00175561	5.27135	0.641203	-5.26739	0.640463	0	0	-0.00161	0.0028561
A	ARG	264	H8-S7_Loop	-	13	ARG 264	R ARG 264	-0.010005	0.00149495	-1176.82	4.84714	1176.63	4.84275	0	0	-0.199	0.00538645
A	GLY	265	H8-S7_Loop	-	13	GLY 265	R GLY 265	-0.005885	0.00175968	4.94868	0.62445	-4.93718	0.623921	0	0	0.00561	0.00282159
A	HID	266	H8-S7_Loop	-	13	HID 266	R HID 266	-0.012295	0.00132839	-6.85094	0.930683	6.85387	0.929886	0	0	-0.009375	0.00283373
A	PHE	267	H8-S7_Loop	-	13	PHE 267	R PHE 267	-0.02094	0.00158717	10.1197	0.445277	-10.0769	0.444827	0	0	0.02195	0.00339197
A	PRO	268	H8-S7_Loop	-	13	PRO 268	R PRO 268	-0.023485	0.00167683	0.003655	0.549646	0.04585	0.548909	0	0	0.02602	0.00536399
A	LEU	269	S7_Loop	-	13	LEU 269	R LEU 269	-0.067075	0.00247529	-15.485	0.960174	15.6252	0.959676	0	0	0.073165	0.0131275
A	ALA	270	S7_Loop	-	13	ALA 270	R ALA 270	-0.043315	0.00181574	12.3362	0.69935	-12.0724	0.701439	0	0	0.220515	0.0178945
A	THR	271	S7_Loop	-	13	THR 271	R THR 271	-0.14048	0.0040893	-21.5604	0.940117	22.4688	0.94676	0	0	0.76797	0.0636795
A	TYR	272	S7-H9_(MA)_Loop	-	13	TYR 272	R TYR 272	-0.26793	0.00708992	10.0744	1.13022	-9.35148	1.14421	0	0	0.45495	0.0655386
A	ALA	273	S7-H9_(MA)_Loop	-	13	ALA 273	R ALA 273	-0.30864	0.00927683	-11.346	0.569615	13.3518	0.566944	0	0	1.69723	0.0977043
A	PRO	274	S7-H9_(MA)_Loop	-	13	PRO 274	R PRO 274	-0.77209	0.0295963	-11.7573	0.866879	13.4883	0.851164	-6.6888e-05	0.000767525	0.958818	0.120421
A	VAL	275	S7-H9_(MA)_Loop	-	13	VAL 275	R VAL 275	-0.693375	0.0446464	10.7968	2.05077	-8.65521	2.0538	-0.00148921	0.00671212	1.44672	0.188361
A	ILE	276	S7-H9_(MA)_Loop	-	13	ILE 276	R ILE 276	-3.82293	0.422422	-18.9381	1.30434	21.0401	1.33495	-0.35385	0.104569	-2.0747	0.476069
A	SER	277	S7-H9_(MA)_Loop	-	13	SER 277	R SER 277	-1.11831	0.0766785	-18.1428	2.94472	17.8739	2.91095	-0.000320256	0.0013389	-1.38749	0.339411
A	ALA	278	S7-H9_(MA)_Loop	-	13	ALA 278	R ALA 278	-0.72653	0.0517214	-6.27285	1.14544	7.45495	1.16492	0	0	0.45558	0.105777
A	GLU	279	S7-H9_(MA)_Loop	-	13	GLU 279	R GLU 279	-6.04068	0.971981	1715.33	20.865	-1696.62	20.1727	-0.898815	0.205967	11.7679	1.38181
A	LYS	280	S7-H9_(MA)_Loop	-	13	LYS 280	R LYS 280	-19.595	2.43755	-2044.49	26.9389	2051.63	24.6814	-4.62335	0.341648	-17.0767	4.53783
A	ALA	281	S7-H9_(MA)_Loop	-	13	ALA 281	R ALA 281	-4.38706	0.43194	-14.2805	1.64853	16.6533	1.41802	-0.141083	0.0643464	-2.15543	0.662446
A	TYR	282	S7-H9_(MA)_Loop	-	13	TYR 282	R TYR 282	-30.2278	2.48693	-22.4594	6.6603	47.0028	5.96371	-5.58164	0.501307	-11.2659	3.00611
A	HIE	283	S7-H9_(MA)_Loop	-	13	HIE 283	R HIE 283	-75.2308	2.95714	-82.941	7.29707	130.101	5.69032	-13.0973	0.304148	-41.1679	3.71031
A	GLU	284	S7-H9_(MA)_Loop	-	13	GLU 284	R GLU 284	-25.729	2.93469	1329.72	29.8469	-1316.36	26.7859	-5.44263	0.242157	-17.8086	5.15949
A	GLN	285	S7-H9_(MA)_Loop	-	13	GLN 285	R GLN 285	-46.3199	2.58848	-60.766	9.76419	99.0952	8.61631	-8.85007	0.349171	-16.8408	3.73853
A	LEU	286	S7-H9_(MA)_Loop	-	13	LEU 286	R LEU 286	-9.66173	0.800902	-3.49425	1.59193	9.90803	1.48458	-0.811466	0.145074	-4.05942	1.03728
A	SER	287	S7-H9_(MA)_Loop	-	13	SER 287	R SER 287	-6.89281	0.601506	-16.6937	3.73609	21.1803	3.33717	-1.11801	0.148298	-3.52416	1.32618
A	VAL	288	H9_Helix	-	13	VAL 288	R VAL 288	-1.23963	0.0534932	0.173655	0.926865	0.71851	0.968217	-5.7312e-05	0.000380076	-0.347522	0.216541
A	ALA	289	H9_Helix	-	13	ALA 289	R ALA 289	-3.60383	0.345597	-3.89601	1.82885	6.98485	1.77609	-0.408009	0.107531	-0.922994	0.599434
A	GLU	290	H9_Helix	-	13	GLU 290	R GLU 290	-11.298	3.31124	1448	26.2951	-1475.06	22.9265	-6.02664	0.188955	-44.3799	6.50104
A	ILE	291	H9_Helix	-	13	ILE 291	R ILE 291	-1.62267	0.0562687	7.93891	0.965712	-8.15954	1.04128	0	0	-1.8433	0.301064
A	THR	292	H9_Helix	-	13	THR 292	R THR 292	-0.883455	0.0338602	-11.5993	1.14029	15.7568	1.19615	0	0	3.27409	0.329313
A	ASN	293	H9_Helix	-	13	ASN 293	R ASN 293	-11.2991	1.27879	16.7968	10.297	1.22755	8.25812	-1.84337	0.161758	4.88182	2.98098
A	ALA	294	H9_Helix	-	13	ALA 294	R ALA 294	-2.0439	0.175922	17.7971	1.22688	-16.3382	1.2103	-0.150457	0.0465508	-0.735437	0.250942
A	CYS	295	H9_Helix	-	13	CYS 295	R CYS 295	-0.47151	0.0172459	-3.95605	1.20223	5.1506	1.23558	0	0	0.72304	0.166815
A	PHE	296	H9_Helix	-	13	PHE 296	R PHE 296	-1.02253	0.0521702	12.1501	1.20065	-10.4038	1.1774	-4.7556e-05	0.000442055	0.723752	0.189672
A	GLU	297	H9-S8_Loop	-	13	GLU 297	R GLU 297	-5.90094	1.54355	1912.99	21.459	-1907.09	20.0432	-1.78962	0.202671	-1.78656	3.41911
A	PRO	298	H9-S8_Loop	-	13	PRO 298	R PRO 298	-1.42859	0.14437	-30.8882	1.43626	30.9417	1.44908	-0.10499	0.0545611	-1.48013	0.190935
A	ALA	299	H9-S8_Loop	-	13	ALA 299	R ALA 299	-0.951025	0.0993254	-15.5767	1.34157	16.8154	1.32851	-0.0578211	0.0426556	0.229854	0.150679
A	ASN	300	H9-S8_Loop	-	13	ASN 300	R ASN 300	-0.816055	0.0536917	5.41597	2.60815	-1.59144	2.59187	-0.0119614	0.0196939	2.99651	0.211275
A	GLN	301	H9-S8_Loop	-	13	GLN 301	R GLN 301	-0.283295	0.0109426	-4.09988	2.23489	6.22303	2.22276	0	0	1.83986	0.114294
A	MET	302	H9-S8_Loop	-	13	MET 302	R MET 302	-0.11648	0.0038418	-6.16841	1.64923	6.16392	1.65099	0	0	-0.120965	0.0218167
A	VAL	303	H9-S8_Loop	-	13	VAL 303	R VAL 303	-0.085225	0.00327797	7.66272	1.16284	-7.33803	1.15693	0	0	0.23947	0.0319492
A	LYS	304	H9-S8_Loop	-	13	LYS 304	R LYS 304	-0.20526	0.0114212	-1866.33	13.4266	1866.21	13.4527	0	0	-0.327185	0.149302
A	CYS	305	H9-S8_Loop	-	13	CYS 305	R CYS 305	-0.12782	0.00827347	4.36209	2.55915	-3.91308	2.54822	0	0	0.32119	0.0400237
A	ASP	306	H9-S8_Loop	-	13	ASP 306	R ASP 306	-0.43527	0.0770641	1872.68	14.3897	-1867.42	14.1516	-0.00995418	0.0195311	4.82133	0.320082
A	PRO	307	H9-S8_Loop	-	13	PRO 307	R PRO 307	-0.35674	0.0237491	-14.0623	1.56619	14.5156	1.55892	0	0	0.096495	0.0603279
A	ARG	308	H9-S8_Loop	-	13	ARG 308	R ARG 308	-3.25072	1.00005	-2010.87	25.8698	2011.44	25.4257	-0.966533	0.130972	-3.64991	2.28401
A	HIE	309	H9-S8_Loop	-	13	HIE 309	R HIE 309	-0.230345	0.0515222	-5.81114	4.81444	6.43088	4.84423	-0.00185792	0.00938922	0.387537	0.0793553
A	GLY	310	H9-S8_Loop	-	13	GLY 310	R GLY 310	-0.05224	0.00301705	20.1007	0.952775	-19.7707	0.94886	0	0	0.2778	0.0224931
A	LYS	311	H9-S8_Loop	-	13	LYS 311	R LYS 311	-0.0765	0.00353757	-1522.79	11.6845	1522.22	11.6787	0	0	-0.637365	0.0281953
A	TYR	312	S8_Beta_Strand	-	13	TYR 312	R TYR 312	-0.15349	0.00516717	0.6386	1.31973	-0.63959	1.31925	0	0	-0.15448	0.0318591
A	MET	313	S8_Beta_Strand	-	13	MET 313	R MET 313	-0.03402	0.00165151	-3.97813	1.92715	3.95473	1.92527	0	0	-0.057415	0.00738083
A	ALA	314	S8_Beta_Strand	-	13	ALA 314	R ALA 314	-0.02434	0.00160552	8.24311	0.711445	-8.15581	0.709393	0	0	0.062965	0.00891035
A	CYS	315	S8_Beta_Strand	-	13	CYS 315	R CYS 315	-0.05493	0.00206434	-3.94823	1.24079	4.11576	1.23729	0	0	0.1126	0.0182262
A	CYS	316	S8_Beta_Strand	-	13	CYS 316	R CYS 316	-0.03891	0.00172504	3.90569	1.02013	-3.68882	1.02312	0	0	0.17797	0.0214977
A	LEU	317	S8_Beta_Strand	-	13	LEU 317	R LEU 317	-0.12534	0.00356871	-13.871	0.626261	14.1582	0.627464	0	0	0.161895	0.0213706
A	LEU	318	S8_Beta_Strand	-	13	LEU 318	R LEU 318	-0.064445	0.00182297	8.21683	0.552994	-8.07849	0.560664	0	0	0.073895	0.0171324
A	TYR	319	S8_Beta_Strand	-	13	TYR 319	R TYR 319	-0.243845	0.00548432	-20.0309	0.545374	20.2824	0.54415	0	0	0.007715	0.0382102
A	ARG	320	S8_Beta_Strand	-	13	ARG 320	R ARG 320	-0.13897	0.00418555	-1285.5	4.24751	1285.76	4.23966	0	0	0.11794	0.0461739
A	GLY	321	S8_Beta_Strand	-	13	GLY 321	R GLY 321	-0.090965	0.00434116	-1.98802	0.591535	2.42845	0.596962	0	0	0.34946	0.0339756
A	ASP	322	S8-H10_Loop	-	13	ASP 322	R ASP 322	-0.715265	0.0986109	1414.26	8.73302	-1410.97	8.62138	-0.0258317	0.0305902	2.54936	0.276804
A	VAL	323	S8-H10_Loop	-	13	VAL 323	R VAL 323	-0.254705	0.0111452	-13.2328	0.41074	13.8183	0.418759	0	0	0.33078	0.0343536
A	VAL	324	S8-H10_Loop	-	13	VAL 324	R VAL 324	-0.20955	0.0121145	13.7863	0.454067	-13.6111	0.460115	0	0	-0.03436	0.0325934
A	PRO	325	H10_Helix	-	13	PRO 325	R PRO 325	-0.099705	0.00353235	15.9081	0.556653	-15.931	0.566865	0	0	-0.12261	0.0212442
A	LYS	326	H10_Helix	-	13	LYS 326	R LYS 326	-0.34151	0.0219175	-1439.11	10.6153	1440.93	10.7229	-1.4328e-05	0.000150273	1.47471	0.179896
A	ASP	327	H10_Helix	-	13	ASP 327	R ASP 327	-0.572585	0.0362176	1526.66	9.6654	-1520.89	9.48406	-0.00278485	0.0115107	5.1944	0.242854
A	VAL	328	H10_Helix	-	13	VAL 328	R VAL 328	-0.21865	0.00744262	19.6238	0.65862	-19.5389	0.662531	0	0	-0.133715	0.0461685
A	ASN	329	H10_Helix	-	13	ASN 329	R ASN 329	-0.18978	0.0083115	20.3716	2.32058	-19.6173	2.3087	0	0	0.564535	0.0518861
A	ALA	330	H10_Helix	-	13	ALA 330	R ALA 330	-0.514435	0.0495027	16.8117	1.14811	-15.4806	1.08531	-0.00926125	0.0284357	0.807399	0.115116
A	ALA	331	H10_Helix	-	13	ALA 331	R ALA 331	-0.56627	0.0362218	23.0135	0.887198	-22.2538	0.874152	-4.302e-05	0.000490091	0.193347	0.119395
A	ILE	332	H10_Helix	-	13	ILE 332	R ILE 332	-0.31268	0.0136121	20.8762	0.885256	-20.8745	0.90061	0	0	-0.310975	0.0681391
A	ALA	333	H10_Helix	-	13	ALA 333	R ALA 333	-0.365345	0.0293435	10.0828	1.00345	-9.16294	0.999586	0	0	0.5545	0.102659
A	THR	334	H10_Helix	-	13	THR 334	R THR 334	-3.43529	0.481757	14.5644	4.61512	-10.0562	4.54174	-0.44166	0.113988	0.63126	0.738227
A	ILE	335	H10_Helix	-	13	ILE 335	R ILE 335	-1.08401	0.0899613	22.2445	1.45407	-21.4755	1.4287	-0.00752465	0.0153518	-0.32259	0.149931
A	LYS	336	H10_Helix	-	13	LYS 336	R LYS 336	-0.31992	0.0174627	-1471.13	10.3687	1471.54	10.3964	0	0	0.094205	0.0957421
A	THR	337	H10-S9_Loop	-	13	THR 337	R THR 337	-0.76751	0.0859125	8.59535	3.23427	-4.94499	3.23862	-0.00318143	0.0111541	2.87967	0.227515
A	LYS	338	H10-S9_Loop	-	13	LYS 338	R LYS 338	-7.94984	2.1495	-2058.02	33.9278	2071.32	33.5501	-3.79117	0.463922	1.55506	3.84983
A	ARG	339	H10-S9_Loop	-	13	ARG 339	R ARG 339	-5.2322	2.23704	-2021.51	16.5761	2013.83	15.7853	-2.06953	0.218553	-14.9734	3.84706
A	THR	340	H10-S9_Loop	-	13	THR 340	R THR 340	-1.33847	0.150934	-12.4053	3.1586	15.2154	3.09778	-0.0690256	0.0638818	1.40268	0.289388
A	ILE	341	H10-S9_Loop	-	13	ILE 341	R ILE 341	-0.483905	0.0264643	4.30024	1.81149	-3.72289	1.80054	0	0	0.093445	0.0702309
A	GLN	342	H10-S9_Loop	-	13	GLN 342	R GLN 342	-0.18288	0.0125576	0.136875	5.82719	0.466395	5.80986	0	0	0.42039	0.058993
A	PHE	343	H10-S9_Loop	-	13	PHE 343	R PHE 343	-0.108775	0.00488923	11.3537	0.727564	-11.3339	0.724995	0	0	-0.08901	0.0163228
A	VAL	344	H10-S9_Loop	-	13	VAL 344	R VAL 344	-0.033125	0.00180619	2.08626	0.805513	-2.06105	0.802947	0	0	-0.007925	0.00486023
A	ASP	345	H10-S9_Loop	-	13	ASP 345	R ASP 345	-0.026475	0.00179264	1390.72	8.38843	-1390.12	8.36113	0	0	0.574795	0.0309459
A	TRP	346	H10-S9_Loop	-	13	TRP 346	R TRP 346	-0.027975	0.00164772	-12.2785	0.720245	12.2573	0.718856	0	0	-0.04915	0.0031256
A	CYS	347	H10-S9_Loop	-	13	CYS 347	R CYS 347	-0.02221	0.00158975	7.84426	1.09767	-7.79686	1.09439	0	0	0.025195	0.00501166
A	PRO	348	H10-S9_Loop	-	13	PRO 348	R PRO 348	-0.026115	0.0017014	14.3679	0.807619	-14.3097	0.804574	0	0	0.031995	0.00652213
A	THR	349	H10-S9_Loop	-	13	THR 349	R THR 349	-0.038	0.00197488	2.1863	1.28858	-2.10122	1.28669	0	0	0.047085	0.00939762
A	GLY	350	H10-S9_Loop	-	13	GLY 350	R GLY 350	-0.021415	0.00156712	5.87668	1.05895	-5.80083	1.05319	0	0	0.054425	0.00983106
A	PHE	351	S9_Beta_Strand	-	13	PHE 351	R PHE 351	-0.11572	0.00376079	-6.59895	0.777095	6.45142	0.775369	0	0	-0.26326	0.0230742
A	LYS	352	S9_Beta_Strand	-	13	LYS 352	R LYS 352	-0.037875	0.00164448	-1201.1	3.93969	1200.93	3.93566	0	0	-0.20597	0.0106004
A	VAL	353	S9_Beta_Strand	-	13	VAL 353	R VAL 353	-0.055395	0.00181766	-12.4433	0.402809	12.5469	0.402222	0	0	0.04813	0.00891489
A	GLY	354	S9_Beta_Strand	-	13	GLY 354	R GLY 354	-0.02436	0.00156518	12.629	0.445687	-12.5892	0.445307	0	0	0.015505	0.00815447
A	ILE	355	S9_Beta_Strand	-	13	ILE 355	R ILE 355	-0.076425	0.00233187	-10.036	0.305059	10.1417	0.305065	0	0	0.029285	0.00869534
A	ASN	356	S9-S10_Loop	-	13	ASN 356	R ASN 356	-0.048995	0.00191147	11.2598	1.35953	-11.1402	1.35985	0	0	0.07059	0.0131303
A	TYR	357	S9-S10_Loop	-	13	TYR 357	R TYR 357	-0.08929	0.00378924	10.2799	1.47615	-10.1019	1.47573	0	0	0.088645	0.0107935
A	GLU	358	S9-S10_Loop	-	13	GLU 358	R GLU 358	-0.0695	0.00340817	1226.79	5.29904	-1226.3	5.27236	0	0	0.411725	0.0384522
A	PRO	359	S9-S10_Loop	-	13	PRO 359	R PRO 359	-0.13782	0.00821867	-14.6667	0.498502	15.0703	0.500239	0	0	0.26584	0.0255472
A	PRO	360	S9-S10_Loop	-	13	PRO 360	R PRO 360	-0.13283	0.00645861	-1.45058	0.987212	1.47543	0.994694	0	0	-0.107975	0.0315319
A	THR	361	S9-S10_Loop	-	13	THR 361	R THR 361	-0.06041	0.00269311	6.63983	1.17212	-6.43708	1.17225	0	0	0.142345	0.0151484
A	VAL	362	S9-S10_Loop	-	13	VAL 362	R VAL 362	-0.0964	0.00365697	-11.0987	0.718842	11.2601	0.719622	0	0	0.06498	0.0163875
A	VAL	363	S9-S10_Loop	-	13	VAL 363	R VAL 363	-0.056825	0.00268762	13.0882	0.582969	-12.9732	0.58504	0	0	0.05817	0.0102429
A	PRO	364	S9-S10_Loop	-	13	PRO 364	R PRO 364	-0.0641	0.00559971	2.3237	0.955273	-2.25687	0.954327	0	0	0.002725	0.0100007
A	GLY	365	S9-S10_Loop	-	13	GLY 365	R GLY 365	-0.047825	0.00313616	6.04082	1.09314	-5.83265	1.08892	0	0	0.16034	0.0172126
A	GLY	366	S9-S10_Loop	-	13	GLY 366	R GLY 366	-0.065375	0.00308762	9.5927	1.1224	-9.21244	1.11231	0	0	0.31488	0.0239113
A	ASP	367	S9-S10_Loop	-	13	ASP 367	R ASP 367	-0.14989	0.00567043	1553.24	7.12257	-1552.06	7.09002	0	0	1.03026	0.0518981
A	LEU	368	S9-S10_Loop	-	13	LEU 368	R LEU 368	-0.21538	0.00791873	-5.94769	1.05191	6.73073	1.04559	0	0	0.56766	0.0415654
A	ALA	369	S9-S10_Loop	-	13	ALA 369	R ALA 369	-0.29511	0.0139606	-4.6646	1.03307	5.70635	1.04246	0	0	0.746635	0.0461053
A	LYS	370	S9-S10_Loop	-	13	LYS 370	R LYS 370	-0.48268	0.0502509	-1341.71	8.12106	1344.44	8.2454	-0.00476107	0.0167303	2.2385	0.269433
A	VAL	371	S9-S10_Loop	-	13	VAL 371	R VAL 371	-0.72428	0.0602613	-9.77173	0.72689	12.5291	0.715743	-0.00332402	0.00831303	2.02979	0.156097
A	GLN	372	S9-S10_Loop	-	13	GLN 372	R GLN 372	-4.07486	0.956149	-11.0782	4.22335	17.4289	4.00555	-0.894295	0.262064	1.3816	1.16366
A	ARG	373	S10_Beta_Strand	-	13	ARG 373	R ARG 373	-3.42175	0.588555	-1477.17	10.3173	1489.47	10.1623	-0.661001	0.130338	8.22159	1.35528
A	ALA	374	S10_Beta_Strand	-	13	ALA 374	R ALA 374	-0.178875	0.00541995	-8.49424	0.502542	9.00498	0.508061	0	0	0.331875	0.0541954
A	VAL	375	S10_Beta_Strand	-	13	VAL 375	R VAL 375	-0.22323	0.00545155	10.1287	0.557361	-9.66118	0.566988	0	0	0.24434	0.0507377
A	CYS	376	S10_Beta_Strand	-	13	CYS 376	R CYS 376	-0.07807	0.00211795	-8.85044	1.18938	9.18907	1.21705	0	0	0.260565	0.053818
A	MET	377	S10_Beta_Strand	-	13	MET 377	R MET 377	-0.14965	0.00445011	1.28051	1.26604	-1.08465	1.28318	0	0	0.04621	0.0401201
A	LEU	378	S10_Beta_Strand	-	13	LEU 378	R LEU 378	-0.0532	0.00178736	3.59587	0.822085	-3.6478	0.824917	0	0	-0.10513	0.0185146
A	SER	379	S10_Beta_Strand	-	13	SER 379	R SER 379	-0.04325	0.0018745	-0.47033	1.70354	0.564545	1.69896	0	0	0.050965	0.0145166
A	ASN	380	S10_Beta_Strand	-	13	ASN 380	R ASN 380	-0.0309	0.00162905	17.5642	0.820922	-17.4991	0.818412	0	0	0.03423	0.00840069
A	THR	381	S10_Beta_Strand	-	13	THR 381	R THR 381	-0.048085	0.00196711	-9.64698	0.869353	9.77004	0.864866	0	0	0.07497	0.0168727
A	THR	382	H11_Helix	-	13	THR 382	R THR 382	-0.03639	0.00188306	6.16489	0.970398	-6.14205	0.967023	0	0	-0.013545	0.0094575
A	ALA	383	H11_Helix	-	13	ALA 383	R ALA 383	-0.043185	0.0021123	4.01289	0.615612	-3.92086	0.611067	0	0	0.04885	0.0090857
A	ILE	384	H11_Helix	-	13	ILE 384	R ILE 384	-0.039875	0.00192419	6.27083	0.725396	-6.25009	0.723244	0	0	-0.019135	0.00577401
A	ALA	385	H11_Helix	-	13	ALA 385	R ALA 385	-0.019375	0.00151536	-4.14784	0.604866	4.13702	0.604067	0	0	-0.03019	0.00378482
A	GLU	386	H11_Helix	-	13	GLU 386	R GLU 386	-0.059735	0.00308979	1626.39	12.698	-1625.06	12.6291	0	0	1.26304	0.0802027
A	ALA	387	H11_Helix	-	13	ALA 387	R ALA 387	-0.02345	0.00160318	5.26639	0.813794	-5.2402	0.811345	0	0	0.002735	0.00427394
A	TRP	388	H11_Helix	-	13	TRP 388	R TRP 388	-0.03292	0.00167981	-1.16234	0.902627	1.13763	0.900848	0	0	-0.05763	0.00401543
A	ALA	389	H11_Helix	-	13	ALA 389	R ALA 389	-0.0184	0.0016088	-5.00787	0.881382	5.00505	0.879375	0	0	-0.02122	0.00361315
A	ARG	390	H11_Helix	-	13	ARG 390	R ARG 390	-0.06934	0.00288326	-1645.99	10.6475	1645.16	10.626	0	0	-0.894715	0.033378
A	LEU	391	H11_Helix	-	13	LEU 391	R LEU 391	-0.02262	0.00159415	3.98493	0.750105	-3.97398	0.748509	0	0	-0.01168	0.00325626
A	ASP	392	H11_Helix	-	13	ASP 392	R ASP 392	-0.01523	0.0013993	1408.57	7.84305	-1408.07	7.82959	0	0	0.48598	0.0141669
A	HIE	393	H11_Helix	-	13	HIE 393	R HIE 393	-0.033925	0.00194776	-22.387	2.98635	22.3539	2.97869	0	0	-0.06703	0.00907423
A	LYS	394	H11_Helix	-	13	LYS 394	R LYS 394	-0.03381	0.00168511	-1615.85	9.638	1614.92	9.61704	0	0	-0.964215	0.0235433
A	PHE	395	H11_Helix	-	13	PHE 395	R PHE 395	-0.01494	0.0013319	-0.827125	0.578908	0.82494	0.577841	0	0	-0.017125	0.00273912
A	ASP	396	H11_Helix	-	13	ASP 396	R ASP 396	-0.011465	0.00153661	1386.59	7.61968	-1386.13	7.60797	0	0	0.44645	0.0122569
A	LEU	397	H11_Helix	-	13	LEU 397	R LEU 397	-0.02119	0.00154507	-14.6496	0.848684	14.6264	0.846986	0	0	-0.044425	0.00320308
A	MET	398	H11_Helix	-	13	MET 398	R MET 398	-0.015835	0.00145125	-5.75158	0.923062	5.74208	0.921423	0	0	-0.025335	0.00322122
A	TYR	399	H11_Helix	-	13	TYR 399	R TYR 399	-0.01012	0.0015868	-8.70804	0.581346	8.6938	0.58057	0	0	-0.02436	0.00278625
A	ALA	400	H11-H11'_Loop	-	13	ALA 400	R ALA 400	-0.00549	0.0016584	-14.2806	0.651548	14.2598	0.650591	0	0	-0.026375	0.00280996
A	LYS	401	H11-H11'_Loop	-	13	LYS 401	R LYS 401	-0.01259	0.00144634	-1393.01	8.6084	1392.5	8.59427	0	0	-0.51838	0.0152092
A	ARG	402	H11-H11'_Loop	-	13	ARG 402	R ARG 402	-0.00838	0.00167199	-1229.61	5.85434	1229.36	5.84858	0	0	-0.261785	0.00668878
A	ALA	403	H11'_Helix	-	13	ALA 403	R ALA 403	-0.00628	0.001688	-7.18548	0.519757	7.17647	0.518936	0	0	-0.015285	0.00287464
A	PHE	404	H11'_Helix	-	13	PHE 404	R PHE 404	-0.01501	0.00142431	-6.70255	0.448495	6.67664	0.447737	0	0	-0.040915	0.0030463
A	VAL	405	H11'_Helix	-	13	VAL 405	R VAL 405	-0.005575	0.00173264	-8.40169	0.322298	8.39213	0.321882	0	0	-0.015125	0.00276352
A	HIE	406	H11'_Helix	-	13	HIE 406	R HIE 406	-0.006905	0.00171344	-9.17566	0.967003	9.16138	0.965658	0	0	-0.02118	0.00302728
A	TRP	407	H11'_Helix	-	13	TRP 407	R TRP 407	-0.010475	0.00141369	-21.0836	0.571742	21.0552	0.570889	0	0	-0.03883	0.00280069
A	TYR	408	H11'_Helix	-	13	TYR 408	R TYR 408	-0.007985	0.00166014	-8.60513	0.57508	8.59735	0.574286	0	0	-0.01577	0.0027449
A	VAL	409	H11'_Helix	-	13	VAL 409	R VAL 409	-0.0031	0.0015176	-10.6417	0.221673	10.6327	0.221382	0	0	-0.01209	0.0025534
A	GLY	410	H11'-H12_Loop	-	13	GLY 410	R GLY 410	-0.001615	0.00118141	-11.0715	0.392735	11.0628	0.392381	0	0	-0.01032	0.00240278
A	GLU	411	H11'-H12_Loop	-	13	GLU 411	R GLU 411	-0.00345	0.0015774	1093.74	3.79176	-1093.6	3.78892	0	0	0.13316	0.0038535
A	GLY	412	H11'-H12_Loop	-	13	GLY 412	R GLY 412	-0.00109	0.000995289	-5.23126	0.408457	5.22731	0.408234	0	0	-0.00505	0.00229992
A	MET	413	H11'-H12_Loop	-	13	MET 413	R MET 413	-0.00355	0.00159225	-0.367625	1.27402	0.368095	1.27307	0	0	-0.00308	0.00282855
A	GLU	414	H11'-H12_Loop	-	13	GLU 414	R GLU 414	-0.00291	0.001497	1079.63	5.26869	-1079.51	5.26541	0	0	0.11555	0.00422971
A	GLU	415	H12_Helix	-	13	GLU 415	R GLU 415	-0.003725	0.00160974	1151.13	5.83471	-1150.95	5.82995	0	0	0.17132	0.00559214
A	GLY	416	H12_Helix	-	13	GLY 416	R GLY 416	-0.001505	0.00114631	6.94138	0.616916	-6.93586	0.616368	0	0	0.004015	0.00250432
A	GLU	417	H12_Helix	-	13	GLU 417	R GLU 417	-0.00339	0.00156391	1095.74	4.54903	-1095.62	4.54615	0	0	0.12216	0.00394153
A	PHE	418	H12_Helix	-	13	PHE 418	R PHE 418	-0.007125	0.00173089	5.07351	0.465936	-5.06898	0.465435	0	0	-0.0026	0.00278386
A	SER	419	H12_Helix	-	13	SER 419	R SER 419	-0.003215	0.00153996	8.62932	1.42789	-8.6211	1.42652	0	0	0.005015	0.00297977
A	GLU	420	H12_Helix	-	13	GLU 420	R GLU 420	-0.003985	0.00164206	1109.71	5.25528	-1109.57	5.25174	0	0	0.12971	0.00450429
A	ALA	421	H12_Helix	-	13	ALA 421	R ALA 421	-0.003425	0.00156623	3.42178	0.43161	-3.41774	0.431083	0	0	0.000615	0.00274834
A	ARG	422	H12_Helix	-	13	ARG 422	R ARG 422	-0.011185	0.00155535	-1319.56	7.7729	1319.2	7.76242	0	0	-0.370405	0.0113706
A	GLU	423	H12_Helix	-	13	GLU 423	R GLU 423	-0.00526	0.00171974	1195.19	7.16118	-1194.99	7.15432	0	0	0.20193	0.00757967
A	ASP	424	H12_Helix	-	13	ASP 424	R ASP 424	-0.00515	0.00172688	1165.43	4.51186	-1165.25	4.50797	0	0	0.175425	0.00485699
A	MET	425	H12_Helix	-	13	MET 425	R MET 425	-0.011825	0.00147099	7.226	1.01306	-7.21444	1.01142	0	0	-0.00027	0.00304112
A	ALA	426	H12_Helix	-	13	ALA 426	R ALA 426	-0.005665	0.00172227	8.36718	0.44692	-8.35638	0.446261	0	0	0.005125	0.00279318
A	ALA	427	H12_Helix	-	13	ALA 427	R ALA 427	-0.004705	0.00168844	5.67594	0.488872	-5.66724	0.488159	0	0	0.00399	0.00270596
A	LEU	428	H12_Helix	-	13	LEU 428	R LEU 428	-0.012095	0.00147595	1.69955	0.535324	-1.68962	0.534575	0	0	-0.00217	0.00271994
A	GLU	429	H12_Helix	-	13	GLU 429	R GLU 429	-0.01639	0.00142025	1412.31	7.71481	-1411.79	7.70093	0	0	0.49922	0.0147891
A	LYS	430	H12_Helix	-	13	LYS 430	R LYS 430	-0.01138	0.00158912	-1254.44	11.3337	1254.17	11.3189	0	0	-0.28688	0.0162119
A	ASP	431	H12_Helix	-	13	ASP 431	R ASP 431	-0.00934	0.00161284	1230.35	5.23215	-1230.1	5.22605	0	0	0.246825	0.0068467
A	TYR	432	H12_Helix	-	13	TYR 432	R TYR 432	-0.027605	0.00160361	0.707305	0.898984	-0.705715	0.897494	0	0	-0.026015	0.00324893
A	GLU	433	H12_Helix	-	13	GLU 433	R GLU 433	-0.020635	0.00169256	1435.63	11.527	-1435.04	11.4995	0	0	0.56934	0.0317049
A	GLU	434	H12_Helix	-	13	GLU 434	R GLU 434	-0.012475	0.00152785	1274.52	8.3248	-1274.2	8.3127	0	0	0.30225	0.0130777
A	VAL	435	C-Terminal_Loop	-	13	VAL 435	R VAL 435	-0.016635	0.00150555	-0.06745	0.935922	0.077975	0.933997	0	0	-0.00611	0.00339453
A	GLY	436	C-Terminal_Loop	-	13	GLY 436	R GLY 436	-0.01154	0.00159165	5.61805	0.966779	-5.60086	0.964351	0	0	0.005645	0.00419717
A	VAL	437	C-Terminal_Loop	-	13	VAL 437	R VAL 437	-0.01618	0.00153646	-2.87707	1.22734	2.87406	1.22521	0	0	-0.01919	0.00345602
A	ASP	438	C-Terminal_Loop	-	13	ASP 438	R ASP 438	-0.019555	0.00205063	1391.11	11.4554	-1390.55	11.4242	0	0	0.53262	0.0326027
A	SER	439	C-Terminal_Loop	-	13	SER 439	R SER 439	-0.010815	0.00200547	0.090335	2.23648	-0.08143	2.23069	0	0	-0.00191	0.00781902
A	VAL	440	C-Terminal_Tail	-	13	VAL 440	R VAL 440	-0.0155	0.00476041	1247.29	16.2183	-1246.94	16.1631	0	0	0.32734	0.0580548
A	LIG	0	GTP	-	13	gtp 441	R gtp 441	-0.074805	0.00173988	5130.56	15.5874	-5129.4	15.5692	0	0	1.08693	0.0255534
A	LIG	0	Mg+	-	13	Mg+ 442	R Mg+ 442	-0.00035	0.000582065	-2516.41	7.4194	2515.81	7.40901	0	0	-0.607505	0.011406
B	MET	1	N-Terminal	-	13	MET 443	R MET 443	-0.00541	0.00176959	-1067.57	3.19492	1067.46	3.19245	0	0	-0.122735	0.00386268
B	ARG	2	N-Terminal	-	13	ARG 444	R ARG 444	-0.00861	0.00167269	-1168.65	3.66047	1168.44	3.65643	0	0	-0.214875	0.00523625
B	GLU	3	N-Terminal	-	13	GLU 445	R GLU 445	-0.00474	0.00172892	1062.7	2.96293	-1062.58	2.9606	0	0	0.11483	0.00371073
B	ILE	4	N-Terminal	-	13	ILE 446	R ILE 446	-0.006875	0.00178629	-4.15666	0.557113	4.15324	0.556573	0	0	-0.01029	0.00277933
B	VAL	5	N-Terminal	-	13	VAL 447	R VAL 447	-0.00381	0.00163238	8.04697	0.501173	-8.03914	0.500728	0	0	0.004015	0.00265715
B	HIE	6	S1_Beta_Strand	-	13	HIE 448	R HIE 448	-0.007585	0.00175068	-20.0832	1.21119	20.06	1.20987	0	0	-0.03072	0.00310919
B	ILE	7	S1_Beta_Strand	-	13	ILE 449	R ILE 449	-0.004945	0.00172884	10.0321	0.303843	-10.0211	0.303537	0	0	0.00609	0.0027629
B	GLN	8	S1_Beta_Strand	-	13	GLN 450	R GLN 450	-0.006545	0.00177615	-0.066155	0.67513	0.067045	0.674513	0	0	-0.005655	0.00284409
B	ALA	9	S1_Beta_Strand	-	13	ALA 451	R ALA 451	-0.003515	0.00159112	10.215	0.192884	-10.2028	0.192626	0	0	0.008645	0.00260794
B	GLY	10	S1-H1_(T1)_Loop	(GNP)	13	GLY 452	R GLY 452	-0.002525	0.00141512	4.95335	0.525518	-4.94988	0.524873	0	0	0.00094	0.0026386
B	GLN	11	S1-H1_(T1)_Loop	(GNP)	13	GLN 453	R GLN 453	-0.00825	0.00173349	-3.71202	1.51135	3.7132	1.50906	0	0	-0.007065	0.00374488
B	CYS	12	H1_Helix	(GNP)	13	CYS 454	R CYS 454	-0.008695	0.00169703	5.95016	0.624128	-5.93549	0.62329	0	0	0.00597	0.00308124
B	GLY	13	H1_Helix	-	13	GLY 455	R GLY 455	-0.00423	0.00167192	7.99086	0.464333	-7.98145	0.463572	0	0	0.00518	0.00277206
B	ASN	14	H1_Helix	-	13	ASN 456	R ASN 456	-0.00638	0.00176383	-0.83466	0.647523	0.833155	0.646884	0	0	-0.007885	0.00284612
B	GLN	15	H1_Helix	(GNP)	13	GLN 457	R GLN 457	-0.011905	0.00127708	-0.67734	3.09514	0.68361	3.09107	0	0	-0.005635	0.00487074
B	ILE	16	H1_Helix	-	13	ILE 458	R ILE 458	-0.01723	0.00145612	2.41651	0.384896	-2.4051	0.38435	0	0	-0.005825	0.00304141
B	GLY	17	H1_Helix	-	13	GLY 459	R GLY 459	-0.00522	0.00175494	7.23716	0.442512	-7.23179	0.441951	0	0	0.000145	0.00281313
B	ALA	18	H1_Helix	-	13	ALA 460	R ALA 460	-0.006445	0.00178598	0.82786	0.335013	-0.826995	0.334621	0	0	-0.00558	0.00285068
B	LYS	19	H1_Helix	-	13	LYS 461	R LYS 461	-0.02349	0.00157796	-1283.02	5.85644	1282.65	5.84876	0	0	-0.39868	0.0101457
B	PHE	20	H1_Helix	-	13	PHE 462	R PHE 462	-0.019155	0.00170057	4.95939	0.3857	-4.96139	0.385054	0	0	-0.021155	0.00318522
B	TRP	21	H1_Helix	-	13	TRP 463	R TRP 463	-0.014685	0.00127139	2.50908	0.587065	-2.51737	0.586403	0	0	-0.02298	0.0027041
B	GLU	22	H1_Helix	-	13	GLU 464	R GLU 464	-0.017455	0.00160663	1242.51	4.65685	-1242.17	4.64889	0	0	0.323355	0.00918816
B	VAL	23	H1_Helix	(TAX)	13	VAL 465	R VAL 465	-0.023725	0.00147746	-3.0687	0.559443	3.09815	0.558828	0	0	0.005725	0.00395944
B	ILE	24	H1_Helix	-	13	ILE 466	R ILE 466	-0.017045	0.00161316	3.08394	0.480046	-3.08253	0.479169	0	0	-0.01564	0.00344224
B	SER	25	H1_Helix	-	13	SER 467	R SER 467	-0.009015	0.00162834	-7.78456	0.528768	7.76984	0.528223	0	0	-0.023735	0.00285283
B	ASP	26	H1_Helix	(TAX)	13	ASP 468	R ASP 468	-0.021115	0.00172927	1266.53	6.13449	-1266.15	6.12064	0	0	0.35463	0.0151028
B	GLU	27	H1-H1'_Loop	(TAX)	13	GLU 469	R GLU 469	-0.028975	0.00162781	1349.91	4.63809	-1349.52	4.62852	0	0	0.36226	0.0140552
B	HID	28	H1-H1'_Loop	-	13	HID 470	R HID 470	-0.016025	0.00144574	2.2666	0.683645	-2.27571	0.68317	0	0	-0.025145	0.00293014
B	GLY	29	H1-H1'_Loop	-	13	GLY 471	R GLY 471	-0.006215	0.00176797	-10.2222	0.295268	10.2115	0.294927	0	0	-0.016965	0.0027722
B	ILE	30	H1-H1'_Loop	-	13	ILE 472	R ILE 472	-0.009705	0.00154709	10.563	0.294755	-10.5536	0.29449	0	0	-0.00026	0.0025822
B	ASP	31	H1-H1'_Loop	-	13	ASP 473	R ASP 473	-0.006915	0.0017748	1071.93	3.82881	-1071.8	3.82565	0	0	0.11876	0.00476622
B	PRO	32	H1-H1'_Loop	-	13	PRO 474	R PRO 474	-0.00607	0.00177847	-5.83425	0.316427	5.8292	0.316274	0	0	-0.011115	0.0027472
B	THR	33	H1-H1'_Loop	-	13	THR 475	R THR 475	-0.00391	0.00164598	-8.77588	0.571915	8.77041	0.571587	0	0	-0.00938	0.00267954
B	GLY	34	H1-H1'_Loop	-	13	GLY 476	R GLY 476	-0.002195	0.00134617	-5.02384	0.487581	5.0203	0.487249	0	0	-0.00573	0.00251097
B	SER	35	H1-H1'_Loop	-	13	SER 477	R SER 477	-0.00391	0.00163883	9.47242	0.894757	-9.46591	0.894218	0	0	0.002595	0.00275977
B	TYR	36	H1-H1'_Loop	-	13	TYR 478	R TYR 478	-0.01156	0.00136764	-11.9896	0.875487	11.9794	0.874654	0	0	-0.02167	0.00260645
B	HIP	37	H1-H1'_Loop	-	13	HIP 479	R HIP 479	-0.01109	0.00145659	-1091.13	3.88431	1090.99	3.88118	0	0	-0.14406	0.00512371
B	GLY	38	H1-H1'_Loop	-	13	GLY 480	R GLY 480	-0.006525	0.00175065	-11.1664	0.441613	11.1579	0.441033	0	0	-0.01504	0.00288475
B	ASP	39	H1-H1'_Loop	-	13	ASP 481	R ASP 481	-0.02226	0.00189108	1251.55	6.69169	-1251.17	6.67551	0	0	0.35713	0.0187384
B	SER	40	H1-H1'_Loop	-	13	SER 482	R SER 482	-0.0131	0.00142445	-4.81388	1.60501	4.8179	1.60311	0	0	-0.009075	0.00350574
B	ASP	41	H1-H1'_Loop	-	13	ASP 483	R ASP 483	-0.010335	0.00147278	1150.95	6.24716	-1150.76	6.23954	0	0	0.180485	0.00872264
B	LEU	42	H1-H1'_Loop	-	13	LEU 484	R LEU 484	-0.01852	0.00160091	-6.28378	0.552858	6.28506	0.552289	0	0	-0.017235	0.00281273
B	GLN	43	H1-H1'_Loop	-	13	GLN 485	R GLN 485	-0.017455	0.00155461	-13.3043	1.40777	13.2982	1.4057	0	0	-0.02359	0.00356308
B	LEU	44	H1-H1'_Loop	-	13	LEU 486	R LEU 486	-0.008645	0.00165708	-4.02461	0.391541	4.01948	0.391302	0	0	-0.01377	0.00268986
B	GLU	47	H1-H1'_Loop	-	13	GLU 487	R GLU 487	-0.00939	0.00156822	1132.6	4.7118	-1132.43	4.70689	0	0	0.16159	0.00587227
B	ARG	48	H1-H1'_Loop	-	13	ARG 488	R ARG 488	-0.01256	0.00113	-1190.33	4.99285	1190.1	4.98667	0	0	-0.24402	0.00718621
B	ILE	49	H1'_Helix	-	13	ILE 489	R ILE 489	-0.007655	0.00175769	2.08102	0.43137	-2.07744	0.431016	0	0	-0.00407	0.00273297
B	ASN	50	H1'_Helix	-	13	ASN 490	R ASN 490	-0.00457	0.00171654	-0.140075	1.63017	0.140675	1.62905	0	0	-0.00397	0.00290757
B	VAL	51	H1'_Helix	-	13	VAL 491	R VAL 491	-0.00616	0.00179308	-7.44394	0.495102	7.4415	0.494664	0	0	-0.008605	0.00280292
B	TYR	52	H1'_Helix	-	13	TYR 492	R TYR 492	-0.0112	0.00124195	-1.1556	0.502975	1.151	0.502426	0	0	-0.0158	0.00255128
B	TYR	53	H1'-S2_Loop	-	13	TYR 493	R TYR 493	-0.00875	0.00167811	4.88545	0.458067	-4.88358	0.457634	0	0	-0.00687	0.00271974
B	ASN	54	H1'-S2_Loop	-	13	ASN 494	R ASN 494	-0.00291	0.00150022	4.8897	0.880787	-4.88713	0.880268	0	0	-0.00034	0.0026423
B	GLU	55	H1'-S2_Loop	-	13	GLU 495	R GLU 495	-0.003155	0.0015402	990.599	4.71166	-990.524	4.70925	0	0	0.072275	0.00360694
B	ALA	56	H1'-S2_Loop	-	13	ALA 496	R ALA 496	-0.001575	0.00117398	3.63199	0.389794	-3.63079	0.38958	0	0	-0.00038	0.00238255
B	ALA	57	H1'-S2_Loop	-	13	ALA 497	R ALA 497	-0.001195	0.00103931	8.36569	0.44203	-8.36224	0.441889	0	0	0.00226	0.00234717
B	GLY	58	H1'-S2_Loop	-	13	GLY 498	R GLY 498	-0.00107	0.000987851	6.15513	0.339821	-6.15251	0.339714	0	0	0.00155	0.00230709
B	ASN	59	H1'-S2_Loop	-	13	ASN 499	R ASN 499	-0.00282	0.00147768	4.46944	1.46944	-4.46722	1.46881	0	0	-0.000595	0.00261689
B	LYS	60	H1'-S2_Loop	-	13	LYS 500	R LYS 500	-0.00367	0.00161474	-982.455	3.63138	982.381	3.62948	0	0	-0.07793	0.00347344
B	TYR	61	H1'-S2_Loop	-	13	TYR 501	R TYR 501	-0.006155	0.00179443	-1.57662	0.739366	1.57585	0.738874	0	0	-0.006935	0.00281243
B	VAL	62	H1'-S2_Loop	-	13	VAL 502	R VAL 502	-0.003435	0.00158385	0.619615	0.35674	-0.61929	0.356521	0	0	-0.00311	0.00261957
B	PRO	63	H1'-S2_Loop	-	13	PRO 503	R PRO 503	-0.004445	0.00170215	-12.7493	0.259943	12.7392	0.259708	0	0	-0.014525	0.00269357
B	ARG	64	H1'-S2_Loop	-	13	ARG 504	R ARG 504	-0.00552	0.00177042	-1049.1	2.73699	1048.98	2.73481	0	0	-0.11855	0.0036516
B	ALA	65	S2_Beta_Strand	-	13	ALA 505	R ALA 505	-0.002915	0.00150067	-8.20436	0.315134	8.19793	0.31487	0	0	-0.00935	0.00259545
B	ILE	66	S2_Beta_Strand	-	13	ILE 506	R ILE 506	-0.003665	0.00161679	9.99924	0.241209	-9.99094	0.241025	0	0	0.004635	0.00263171
B	LEU	67	S2_Beta_Strand	-	13	LEU 507	R LEU 507	-0.004195	0.001673	-8.81777	0.173413	8.81078	0.17329	0	0	-0.01119	0.00262804
B	VAL	68	S2_Beta_Strand	-	13	VAL 508	R VAL 508	-0.003145	0.00152344	9.1473	0.161521	-9.13941	0.161381	0	0	0.004755	0.00255807
B	ASP	69	S2_Beta_Strand	-	13	ASP 509	R ASP 509	-0.0033	0.00154396	1062.08	2.99458	-1061.92	2.99184	0	0	0.15231	0.00389544
B	LEU	70	S2-H2_(T2)_Loop	-	13	LEU 510	R LEU 510	-0.00275	0.00145184	-8.56951	0.249053	8.56333	0.248881	0	0	-0.00893	0.00251633
B	GLU	71	S2-H2_(T2)_Loop	-	13	GLU 511	R GLU 511	-0.003255	0.00151714	1013.52	3.56787	-1013.4	3.56508	0	0	0.11953	0.00387407
B	PRO	72	H2_Helix	-	13	PRO 512	R PRO 512	-0.002085	0.00130623	6.10934	0.287286	-6.10625	0.287132	0	0	0.001005	0.00248704
B	GLY	73	H2_Helix	-	13	GLY 513	R GLY 513	-0.001675	0.00119559	2.23375	0.388544	-2.23238	0.388155	0	0	-0.000305	0.0024157
B	THR	74	H2_Helix	-	13	THR 514	R THR 514	-0.004075	0.00164219	4.8937	0.490828	-4.88788	0.490338	0	0	0.00174	0.00261919
B	MET	75	H2_Helix	-	13	MET 515	R MET 515	-0.003715	0.00161452	4.69088	0.866615	-4.68865	0.865833	0	0	-0.00149	0.00275689
B	ASP	76	H2_Helix	-	13	ASP 516	R ASP 516	-0.00312	0.00151931	994.135	3.60414	-994.034	3.60158	0	0	0.09846	0.00374014
B	SER	77	H2_Helix	-	13	SER 517	R SER 517	-0.00373	0.0015851	3.27016	1.1197	-3.26774	1.11853	0	0	-0.001315	0.00283702
B	VAL	78	H2_Helix	-	13	VAL 518	R VAL 518	-0.00536	0.0017464	4.38665	0.372972	-4.38304	0.372643	0	0	-0.001745	0.00269737
B	ARG	79	H2-H2'_Loop	-	13	ARG 519	R ARG 519	-0.004815	0.00172079	-988.362	3.23668	988.27	3.23469	0	0	-0.096595	0.00348547
B	SER	80	H2-H2'_Loop	-	13	SER 520	R SER 520	-0.00373	0.00161157	1.83255	1.27217	-1.83137	1.27098	0	0	-0.002545	0.00285819
B	GLY	81	H2-H2'_Loop	-	13	GLY 521	R GLY 521	-0.00334	0.00155714	-11.841	0.417983	11.8277	0.417535	0	0	-0.01665	0.0026048
B	PRO	82	H2-H2'_Loop	-	13	PRO 522	R PRO 522	-0.00947	0.00153864	-2.86571	0.615778	2.86351	0.615007	0	0	-0.011675	0.00269904
B	PHE	83	H2'_Helix	-	13	PHE 523	R PHE 523	-0.01221	0.00118672	-2.01028	0.43146	2.00771	0.431038	0	0	-0.014785	0.00245919
B	GLY	84	H2'_Helix	-	13	GLY 524	R GLY 524	-0.002545	0.00142396	-5.22941	0.31877	5.22447	0.318501	0	0	-0.007485	0.00258795
B	GLN	85	H2'_Helix	-	13	GLN 525	R GLN 525	-0.00468	0.00172586	-3.407	1.91362	3.4042	1.91235	0	0	-0.00747	0.00293769
B	ILE	86	H2'-H2''_Loop	-	13	ILE 526	R ILE 526	-0.005745	0.00177356	-8.57138	0.334536	8.5648	0.334255	0	0	-0.01232	0.00275324
B	PHE	87	H2'-H2''_Loop	-	13	PHE 527	R PHE 527	-0.00622	0.00178327	-6.77385	0.323195	6.76788	0.322959	0	0	-0.01219	0.00271443
B	ARG	88	H2'-H2''_Loop	-	13	ARG 528	R ARG 528	-0.003665	0.00161565	-969.832	2.81508	969.762	2.81369	0	0	-0.074245	0.00309702
B	PRO	89	H2''_Helix	-	13	PRO 529	R PRO 529	-0.002055	0.00131289	3.84307	0.369928	-3.84093	0.36974	0	0	9e-05	0.00242767
B	ASP	90	H2''_Helix	-	13	ASP 530	R ASP 530	-0.001505	0.00115197	934.467	2.53037	-934.41	2.52923	0	0	0.055825	0.00270551
B	ASN	91	H2''_Helix	-	13	ASN 531	R ASN 531	-0.002495	0.00141176	-7.97236	0.428089	7.96819	0.427793	0	0	-0.00666	0.00248597
B	PHE	92	S3_Beta_Strand	-	13	PHE 532	R PHE 532	-0.00378	0.00162208	-7.89652	0.209395	7.89147	0.209243	0	0	-0.00883	0.00268176
B	VAL	93	S3_Beta_Strand	-	13	VAL 533	R VAL 533	-0.001845	0.00124855	7.58124	0.262508	-7.5765	0.262269	0	0	0.00289	0.00237926
B	PHE	94	S3_Beta_Strand	-	13	PHE 534	R PHE 534	-0.002515	0.00140692	-5.89468	0.181637	5.89084	0.181545	0	0	-0.006355	0.0025178
B	GLY	95	S3-H3'_(T3)_Loop	-	13	GLY 535	R GLY 535	-0.000875	0.000897065	-2.83421	0.479305	2.83231	0.47906	0	0	-0.002775	0.00227817
B	GLN	96	S3-H3'_(T3)_Loop	-	13	GLN 536	R GLN 536	-0.00166	0.00119281	0.182985	1.33152	-0.18256	1.3309	0	0	-0.001235	0.00250443
B	SER	97	S3-H3'_(T3)_Loop	-	13	SER 537	R SER 537	-0.00144	0.00110793	-4.41129	0.984976	4.40748	0.984274	0	0	-0.00525	0.00251328
B	GLY	98	S3-H3'_(T3)_Loop	-	13	GLY 538	R GLY 538	-0.001215	0.00103563	-11.2201	0.287888	11.2123	0.287545	0	0	-0.008995	0.00232767
B	ALA	99	S3-H3'_(T3)_Loop	(GNP)	13	ALA 539	R ALA 539	-0.001895	0.00124269	-3.55653	0.493816	3.55409	0.493428	0	0	-0.00433	0.00249944
B	GLY	100	S3-H3'_(T3)_Loop	(GNP)	13	GLY 540	R GLY 540	-0.00163	0.0011495	-0.95311	0.37417	0.95336	0.373805	0	0	-0.00138	0.00241685
B	ASN	101	S3-H3'_(T3)_Loop	(GNP)	13	ASN 541	R ASN 541	-0.004465	0.00156596	6.80092	0.709543	-6.78936	0.708697	0	0	0.0071	0.00279881
B	ASN	102	S3-H3'_(T3)_Loop	-	13	ASN 542	R ASN 542	-0.00285	0.00143363	0.930865	0.773394	-0.932095	0.772704	0	0	-0.00408	0.00260145
B	TRP	103	S3-H3'_(T3)_Loop	-	13	TRP 543	R TRP 543	-0.005175	0.0016737	-11.4288	0.394914	11.4169	0.394535	0	0	-0.01703	0.00267826
B	ALA	104	S3-H3'_(T3)_Loop	-	13	ALA 544	R ALA 544	-0.001345	0.00108808	-4.30199	0.278705	4.2981	0.278575	0	0	-0.00523	0.00236545
B	LYS	105	H3'_Helix	-	13	LYS 545	R LYS 545	-0.002585	0.00140117	-973.723	3.62462	973.626	3.62194	0	0	-0.09992	0.00384832
B	GLY	106	H3'_Helix	-	13	GLY 546	R GLY 546	-0.001205	0.00103299	-6.67816	0.49036	6.6726	0.490007	0	0	-0.00677	0.00230571
B	HID	107	H3'_Helix	-	13	HID 547	R HID 547	-0.002925	0.00147876	-7.07468	0.622115	7.06765	0.62166	0	0	-0.009955	0.00272522
B	TYR	108	H3'_Helix	-	13	TYR 548	R TYR 548	-0.00207	0.00130612	-3.20325	0.593069	3.20109	0.592729	0	0	-0.004235	0.00245131
B	THR	109	H3'_Helix	-	13	THR 549	R THR 549	-0.001335	0.00108198	-3.86449	0.490036	3.86205	0.489809	0	0	-0.003775	0.00232426
B	GLU	110	H3'-H3_Bend	-	13	GLU 550	R GLU 550	-0.00176	0.0012192	928.422	2.97514	-928.356	2.97364	0	0	0.063855	0.00287897
B	GLY	111	H3_Helix	-	13	GLY 551	R GLY 551	-0.00082	0.000871206	-4.26869	0.319382	4.26557	0.319243	0	0	-0.00394	0.0022432
B	ALA	112	H3_Helix	-	13	ALA 552	R ALA 552	-0.000915	0.000919606	-2.76278	0.369503	2.7612	0.369334	0	0	-0.0025	0.00229449
B	GLU	113	H3_Helix	-	13	GLU 553	R GLU 553	-0.00119	0.00103523	885.252	3.1007	-885.208	3.09954	0	0	0.042425	0.00260076
B	LEU	114	H3_Helix	-	13	LEU 554	R LEU 554	-0.001825	0.00124622	-4.56399	0.340021	4.56146	0.339866	0	0	-0.004355	0.00244268
B	VAL	115	H3_Helix	-	13	VAL 555	R VAL 555	-0.00148	0.00114254	1.06975	0.249735	-1.06958	0.249609	0	0	-0.001305	0.00233836
B	ASP	116	H3_Helix	-	13	ASP 556	R ASP 556	-0.00123	0.00105176	911.358	3.1865	-911.308	3.18535	0	0	0.048405	0.00256519
B	SER	117	H3_Helix	-	13	SER 557	R SER 557	-0.000925	0.000923675	-0.16894	0.80806	0.168765	0.807702	0	0	-0.0011	0.00230442
B	VAL	118	H3_Helix	-	13	VAL 558	R VAL 558	-0.001975	0.00128504	-0.36509	0.279993	0.36449	0.279869	0	0	-0.002575	0.00244288
B	LEU	119	H3_Helix	-	13	LEU 559	R LEU 559	-0.00183	0.00124874	3.37159	0.274566	-3.37068	0.274453	0	0	-0.000915	0.00244595
B	ASP	120	H3_Helix	-	13	ASP 560	R ASP 560	-0.00128	0.00107096	908.653	2.2298	-908.607	2.22894	0	0	0.04487	0.00250861
B	VAL	121	H3_Helix	-	13	VAL 561	R VAL 561	-0.00185	0.00125493	-0.99853	0.313808	0.997405	0.313576	0	0	-0.002975	0.00240991
B	VAL	122	H3_Helix	-	13	VAL 562	R VAL 562	-0.00218	0.00134175	1.52258	0.235215	-1.52242	0.23512	0	0	-0.00202	0.00249103
B	ARG	123	H3_Helix	-	13	ARG 563	R ARG 563	-0.00216	0.00133501	-924.402	2.70885	924.352	2.70775	0	0	-0.052685	0.00271277
B	LYS	124	H3_Helix	-	13	LYS 564	R LYS 564	-0.00194	0.00128066	-924.269	3.30142	924.218	3.3001	0	0	-0.05329	0.00280414
B	GLU	125	H3_Helix	-	13	GLU 565	R GLU 565	-0.002635	0.00144396	1007.33	2.71574	-1007.24	2.71402	0	0	0.08679	0.00318498
B	SER	126	H3_Helix	-	13	SER 566	R SER 566	-0.001595	0.00117995	5.87604	0.588149	-5.87324	0.587874	0	0	0.001205	0.00241495
B	GLU	127	H3-S4_Loop	-	13	GLU 567	R GLU 567	-0.00172	0.00121791	930.065	3.40447	-930.015	3.40315	0	0	0.04828	0.00279962
B	SER	128	H3-S4_Loop	-	13	SER 568	R SER 568	-0.001525	0.001158	0.622095	0.81383	-0.62223	0.813394	0	0	-0.00166	0.00245591
B	CYS	129	H3-S4_Loop	-	13	CYS 569	R CYS 569	-0.002005	0.00129943	-3.53661	0.690301	3.53513	0.68989	0	0	-0.00349	0.00251379
B	ASP	130	H3-S4_Loop	-	13	ASP 570	R ASP 570	-0.002385	0.001391	994.191	3.34218	-994.116	3.34028	0	0	0.07304	0.00325218
B	CYM	131	H3-S4_Loop	-	13	CYM 571	R CYM 571	-0.00241	0.00139716	1049.21	3.28854	-1049.1	3.28624	0	0	0.105145	0.00352482
B	LEU	132	H3-S4_Loop	-	13	LEU 572	R LEU 572	-0.0034	0.00157739	-3.81229	0.321041	3.8089	0.320821	0	0	-0.00679	0.00263154
B	GLN	133	H3-S4_Loop	-	13	GLN 573	R GLN 573	-0.00573	0.0017758	-6.98862	0.847466	6.98294	0.846624	0	0	-0.01141	0.002911
B	GLY	134	S4_Beta_Strand	-	13	GLY 574	R GLY 574	-0.002085	0.00131677	-4.0551	0.590809	4.05169	0.590284	0	0	-0.00549	0.00249592
B	PHE	135	S4_Beta_Strand	-	13	PHE 575	R PHE 575	-0.00541	0.0017673	8.30138	0.408522	-8.29212	0.408038	0	0	0.003855	0.00278718
B	GLN	136	S4_Beta_Strand	-	13	GLN 576	R GLN 576	-0.00887	0.00162696	-12.5254	1.41778	12.517	1.41574	0	0	-0.017255	0.00350494
B	LEU	137	S4_Beta_Strand	-	13	LEU 577	R LEU 577	-0.006825	0.00176463	11.5835	0.356287	-11.5627	0.355859	0	0	0.014	0.00288003
B	THR	138	S4_Beta_Strand	-	13	THR 578	R THR 578	-0.00806	0.00169389	-11.1556	1.18202	11.149	1.18053	0	0	-0.01466	0.00324127
B	HID	139	S4_Beta_Strand	-	13	HID 579	R HID 579	-0.00934	0.00161236	15.6991	0.957923	-15.679	0.956732	0	0	0.010725	0.00292631
B	SER	140	S4-H4_(T4)_Loop	(GNP)	13	SER 580	R SER 580	-0.006185	0.0016984	-10.0928	0.861775	10.0786	0.860715	0	0	-0.020405	0.00300656
B	LEU	141	S4-H4_(T4)_Loop	-	13	LEU 581	R LEU 581	-0.01014	0.0015813	-12.8125	0.539188	12.7938	0.538473	0	0	-0.02884	0.00280187
B	GLY	142	S4-H4_(T4)_Loop	(GNP)	13	GLY 582	R GLY 582	-0.004	0.00158174	-10.1455	0.438018	10.1301	0.437229	0	0	-0.019415	0.00277033
B	GLY	143	S4-H4_(T4)_Loop	(GNP)	13	GLY 583	R GLY 583	-0.003015	0.00147419	1.65118	0.441636	-1.65011	0.441071	0	0	-0.001945	0.00269993
B	GLY	144	H4_Helix	(GNP)	13	GLY 584	R GLY 584	-0.002145	0.00131102	-0.16289	0.438128	0.16125	0.437675	0	0	-0.003785	0.00247344
B	THR	145	H4_Helix	(GNP)	13	THR 585	R THR 585	-0.00347	0.00156029	-10.1735	0.312422	10.1645	0.31218	0	0	-0.012405	0.00263016
B	GLY	146	H4_Helix	(GNP)	13	GLY 586	R GLY 586	-0.002515	0.00140026	-5.9259	0.485118	5.91918	0.484586	0	0	-0.009235	0.00258055
B	SER	147	H4_Helix	-	13	SER 587	R SER 587	-0.003825	0.00160915	-8.20887	0.594136	8.19655	0.593362	0	0	-0.01615	0.0027264
B	GLY	148	H4_Helix	-	13	GLY 588	R GLY 588	-0.001645	0.00118593	0.96398	0.452402	-0.964715	0.451941	0	0	-0.00238	0.00241937
B	MET	149	H4_Helix	-	13	MET 589	R MET 589	-0.00319	0.00153185	-4.38267	0.747354	4.37784	0.74677	0	0	-0.00802	0.00261053
B	GLY	150	H4_Helix	-	13	GLY 590	R GLY 590	-0.001735	0.00121216	-6.84348	0.457369	6.8358	0.456963	0	0	-0.00942	0.00241868
B	THR	151	H4_Helix	-	13	THR 591	R THR 591	-0.003355	0.00155286	-4.52468	0.608261	4.51922	0.607733	0	0	-0.00881	0.00264044
B	LEU	152	H4_Helix	-	13	LEU 592	R LEU 592	-0.00254	0.00142181	-0.667905	0.363446	0.66639	0.363168	0	0	-0.004055	0.0025417
B	LEU	153	H4_Helix	-	13	LEU 593	R LEU 593	-0.002955	0.00150096	-6.40386	0.296098	6.39842	0.295878	0	0	-0.00839	0.00253193
B	ILE	154	H4_Helix	-	13	ILE 594	R ILE 594	-0.004155	0.00166779	-6.51729	0.338236	6.51104	0.337945	0	0	-0.010395	0.00266907
B	SER	155	H4_Helix	-	13	SER 595	R SER 595	-0.00171	0.00121196	-4.31098	0.989669	4.30697	0.989013	0	0	-0.005715	0.00253706
B	LYS	156	H4_Helix	-	13	LYS 596	R LYS 596	-0.00215	0.00133334	-961.464	3.56556	961.393	3.56382	0	0	-0.073315	0.0030911
B	ILE	157	H4_Helix	-	13	ILE 597	R ILE 597	-0.00285	0.00148268	-7.16989	0.324682	7.1646	0.324502	0	0	-0.008145	0.00255281
B	ARG	158	H4_Helix	-	13	ARG 598	R ARG 598	-0.004045	0.0016564	-1103.34	4.46872	1103.18	4.46499	0	0	-0.162005	0.00481238
B	GLU	159	H4_Helix	-	13	GLU 599	R GLU 599	-0.001835	0.00124919	963.161	4.09728	-963.095	4.09548	0	0	0.0644	0.00303094
B	GLU	160	H4_Helix	-	13	GLU 600	R GLU 600	-0.001715	0.00121611	940.646	2.56075	-940.591	2.55971	0	0	0.053435	0.00263359
B	TYR	161	H4-S5_Loop	-	13	TYR 601	R TYR 601	-0.002895	0.00149485	6.50691	0.437737	-6.50241	0.437431	0	0	0.00161	0.00253692
B	PRO	162	H4-S5_Loop	-	13	PRO 602	R PRO 602	-0.00196	0.00128441	10.3334	0.397222	-10.3266	0.396893	0	0	0.004805	0.00250595
B	ASP	163	H4-S5_Loop	-	13	ASP 603	R ASP 603	-0.002415	0.00139794	1042.83	4.00276	-1042.73	4.00007	0	0	0.103045	0.00373209
B	ARG	164	H4-S5_Loop	-	13	ARG 604	R ARG 604	-0.004585	0.00170654	-1058.17	3.79869	1058.05	3.79605	0	0	-0.120945	0.00393122
B	ILE	165	S5_Beta_Strand	-	13	ILE 605	R ILE 605	-0.00619	0.00177103	-9.96323	0.646473	9.95542	0.645857	0	0	-0.014005	0.00278389
B	MET	166	S5_Beta_Strand	-	13	MET 606	R MET 606	-0.00565	0.0017564	4.29038	0.964877	-4.28314	0.963863	0	0	0.00159	0.00289061
B	ASN	167	S5_Beta_Strand	-	13	ASN 607	R ASN 607	-0.0084	0.00167729	-16.7705	1.17721	16.7642	1.17579	0	0	-0.01471	0.00326128
B	THR	168	S5_Beta_Strand	-	13	THR 608	R THR 608	-0.007965	0.0016955	10.4651	1.0486	-10.4336	1.04693	0	0	0.02361	0.00354611
B	PHE	169	S5_Beta_Strand	-	13	PHE 609	R PHE 609	-0.0209	0.00160378	-12.7447	0.874814	12.7008	0.873251	0	0	-0.06485	0.00407099
B	SER	170	S5_Beta_Strand	-	13	SER 610	R SER 610	-0.010135	0.00153216	14.792	0.940481	-14.7585	0.938847	0	0	0.023325	0.00337636
B	VAL	171	S5-H5_(T5)_Loop	(GNP)	13	VAL 611	R VAL 611	-0.016515	0.00141701	-13.1142	0.413405	13.1135	0.412804	0	0	-0.01723	0.00325291
B	VAL	172	S5-H5_(T5)_Loop	-	13	VAL 612	R VAL 612	-0.0188	0.00153091	9.35384	0.615698	-9.30843	0.614199	0	0	0.02661	0.00383919
B	PRO	173	S5-H5_(T5)_Loop	-	13	PRO 613	R PRO 613	-0.016785	0.00142852	8.1449	0.842859	-8.13189	0.840772	0	0	-0.00377	0.00354674
B	SER	174	S5-H5_(T5)_Loop	-	13	SER 614	R SER 614	-0.023985	0.00162004	-12.9786	1.60042	12.9596	1.59541	0	0	-0.04301	0.00696624
B	PRO	175	S5-H5_(T5)_Loop	-	13	PRO 615	R PRO 615	-0.02769	0.00189209	-7.36646	1.00137	7.35952	0.997706	0	0	-0.034625	0.0054817
B	LYS	176	S5-H5_(T5)_Loop	-	13	LYS 616	R LYS 616	-0.09025	0.0054829	-1681.15	14.7004	1680	14.6876	0	0	-1.24122	0.0411511
B	VAL	177	S5-H5_(T5)_Loop	-	13	VAL 617	R VAL 617	-0.039625	0.0020834	-5.86704	0.783474	5.87263	0.780424	0	0	-0.034035	0.00486707
B	SER	178	S5-H5_(T5)_Loop	-	13	SER 618	R SER 618	-0.01498	0.00137069	6.99311	1.55586	-6.96524	1.55249	0	0	0.01289	0.0045784
B	ASP	179	S5-H5_(T5)_Loop	(GNP)	13	ASP 619	R ASP 619	-0.014155	0.00143904	1282.59	5.444	-1282.06	5.4323	0	0	0.509985	0.0127258
B	THR	180	S5-H5_(T5)_Loop	-	13	THR 620	R THR 620	-0.00862	0.00171332	8.29887	0.927634	-8.2787	0.926179	0	0	0.011545	0.003629
B	VAL	181	S5-H5_(T5)_Loop	-	13	VAL 621	R VAL 621	-0.008205	0.00175228	8.43692	0.599222	-8.42549	0.598175	0	0	0.00323	0.00310401
B	VAL	182	S5-H5_(T5)_Loop	-	13	VAL 622	R VAL 622	-0.00571	0.00170543	-0.026175	0.367532	0.02473	0.366958	0	0	-0.007155	0.00289383
B	GLU	183	S5-H5_(T5)_Loop	(GNP)	13	GLU 623	R GLU 623	-0.01141	0.00154248	1281.42	5.11369	-1280.94	5.10378	0	0	0.470755	0.0105626
B	PRO	184	H5_Helix	-	13	PRO 624	R PRO 624	-0.00826	0.00165824	-3.70549	0.37849	3.69049	0.377813	0	0	-0.02326	0.00287395
B	TYR	185	H5_Helix	-	13	TYR 625	R TYR 625	-0.00716	0.00173744	1.83742	0.62807	-1.83869	0.627322	0	0	-0.00843	0.00288402
B	ASN	186	H5_Helix	-	13	ASN 626	R ASN 626	-0.00522	0.00163377	-16.1618	0.539169	16.1408	0.538403	0	0	-0.02623	0.00273391
B	ALA	187	H5_Helix	-	13	ALA 627	R ALA 627	-0.00494	0.00165277	-5.78388	0.706498	5.7732	0.705541	0	0	-0.01562	0.00282043
B	THR	188	H5_Helix	-	13	THR 628	R THR 628	-0.005275	0.00162764	5.45027	0.566773	-5.44587	0.565947	0	0	-0.00087	0.0027564
B	LEU	189	H5_Helix	-	13	LEU 629	R LEU 629	-0.00435	0.0016306	-2.31673	0.454088	2.31201	0.453557	0	0	-0.009075	0.00273259
B	SER	190	H5_Helix	-	13	SER 630	R SER 630	-0.00387	0.00161385	-2.79215	0.842541	2.78788	0.841416	0	0	-0.008145	0.00289146
B	VAL	191	H5_Helix	-	13	VAL 631	R VAL 631	-0.00634	0.00169007	-3.37402	0.431984	3.36912	0.431457	0	0	-0.01123	0.0028306
B	HID	192	H5_Helix	-	13	HID 632	R HID 632	-0.00454	0.00167187	-9.01783	1.02327	9.00698	1.02233	0	0	-0.01539	0.00277488
B	GLN	193	H5_Helix	-	13	GLN 633	R GLN 633	-0.00395	0.00163032	-4.41473	1.54894	4.40844	1.54766	0	0	-0.01024	0.00294681
B	LEU	194	H5_Helix	-	13	LEU 634	R LEU 634	-0.006625	0.00173522	-7.0578	0.570675	7.05038	0.570087	0	0	-0.014045	0.00281157
B	VAL	195	H5-S6_Loop	-	13	VAL 635	R VAL 635	-0.005305	0.00172481	-0.935185	0.380469	0.93243	0.380025	0	0	-0.00806	0.00277924
B	GLU	196	H5-S6_Loop	-	13	GLU 636	R GLU 636	-0.00407	0.00164721	1118.86	5.45992	-1118.69	5.45506	0	0	0.167715	0.00563566
B	ASN	197	H5-S6_Loop	-	13	ASN 637	R ASN 637	-0.003525	0.00158946	-13.0162	0.817998	13.0032	0.817289	0	0	-0.016535	0.00272616
B	THR	198	H5-S6_Loop	-	13	THR 638	R THR 638	-0.00535	0.00173944	-4.29645	0.779723	4.29312	0.778859	0	0	-0.008685	0.00292059
B	ASP	199	H5-S6_Loop	-	13	ASP 639	R ASP 639	-0.005785	0.0017556	1174.77	4.35631	-1174.54	4.35141	0	0	0.221065	0.00566787
B	GLU	200	S6_Beta_Strand	-	13	GLU 640	R GLU 640	-0.01096	0.00138308	1270.57	5.232	-1270.21	5.22329	0	0	0.352265	0.00936233
B	THR	201	S6_Beta_Strand	-	13	THR 641	R THR 641	-0.01095	0.00153961	5.49099	0.823846	-5.45692	0.82291	0	0	0.023115	0.00363192
B	TYR	202	S6_Beta_Strand	-	13	TYR 642	R TYR 642	-0.02806	0.00156255	-4.96143	0.773753	4.95276	0.772738	0	0	-0.03673	0.00415094
B	CYS	203	S6-H6_(T6)_Loop	-	13	CYS 643	R CYS 643	-0.020205	0.00156743	10.6068	1.22198	-10.548	1.21872	0	0	0.038565	0.0062306
B	ILE	204	S6-H6_(T6)_Loop	-	13	ILE 644	R ILE 644	-0.033655	0.00174019	-11.1273	0.647587	11.1515	0.646463	0	0	-0.009425	0.0056922
B	ASP	205	S6-H6_(T6)_Loop	-	13	ASP 645	R ASP 645	-0.04335	0.00191331	1544.18	7.82586	-1543.05	7.79584	0	0	1.08451	0.0336266
B	ASN	206	H6_Helix	(GNP)	13	ASN 646	R ASN 646	-0.03762	0.00171275	22.4161	0.909204	-22.3415	0.908032	0	0	0.036925	0.00624911
B	GLU	207	H6_Helix	-	13	GLU 647	R GLU 647	-0.09628	0.00393343	1672.94	10.8945	-1670.54	10.81	0	0	2.29761	0.0919359
B	ALA	208	H6_Helix	-	13	ALA 648	R ALA 648	-0.07527	0.00295666	20.5751	0.641069	-20.35	0.63218	0	0	0.149815	0.0182205
B	LEU	209	H6_Helix	-	13	LEU 649	R LEU 649	-0.085125	0.00285372	21.9182	0.900075	-21.8858	0.902401	0	0	-0.052735	0.0173271
B	TYR	210	H6_Helix	-	13	TYR 650	R TYR 650	-0.118565	0.00386275	13.1397	0.970101	-13.006	0.966304	0	0	0.01511	0.0220797
B	ASP	211	H6_Helix	-	13	ASP 651	R ASP 651	-0.27189	0.0125499	1857.94	12.5857	-1853.62	12.4555	0	0	4.04172	0.1592
B	ILE	212	H6_Helix	-	13	ILE 652	R ILE 652	-0.299955	0.0115506	22.8819	1.01972	-22.6667	1.01138	0	0	-0.0848	0.0544218
B	CYS	213	H6_Helix	-	13	CYS 653	R CYS 653	-0.16121	0.0059438	4.41778	1.33924	-4.42872	1.34762	0	0	-0.17215	0.0392124
B	PHE	214	H6_Helix	-	13	PHE 654	R PHE 654	-0.764015	0.0537597	5.58626	1.48339	-3.53631	1.47749	-0.00273852	0.0111378	1.28319	0.0917649
B	ARG	215	H6-H7_Loop	-	13	ARG 655	R ARG 655	-2.24413	0.378773	-2041.43	23.7481	2045.87	24.0933	-0.162284	0.139744	2.03149	0.523976
B	THR	216	H6-H7_Loop	-	13	THR 656	R THR 656	-1.12043	0.075272	14.836	3.25695	-12.1058	3.21653	-0.0039398	0.00940958	1.60583	0.196197
B	LEU	217	H6-H7_Loop	-	13	LEU 657	R LEU 657	-0.49551	0.0237159	-1.31372	1.17898	2.19257	1.16403	0	0	0.383335	0.0676493
B	LYS	218	H6-H7_Loop	-	13	LYS 658	R LYS 658	-2.99072	0.396802	-2066.79	23.0171	2077.91	23.3233	-0.638422	0.202655	7.49203	1.2589
B	LEU	219	H6-H7_Loop	-	13	LEU 659	R LEU 659	-0.243195	0.0109835	20.6563	1.78475	-19.9331	1.75251	0	0	0.48	0.0406836
B	THR	220	H6-H7_Loop	-	13	THR 660	R THR 660	-0.192725	0.0108633	4.4809	3.77962	-3.75102	3.7304	0	0	0.53715	0.0702187
B	THR	221	H6-H7_Loop	-	13	THR 661	R THR 661	-0.073465	0.00334234	-6.36283	2.01119	6.61135	2.00595	0	0	0.175065	0.0216672
B	PRO	222	H6-H7_Loop	-	13	PRO 662	R PRO 662	-0.07498	0.00314276	-8.93942	0.938173	8.96454	0.935817	0	0	-0.049865	0.00643753
B	THR	223	H6-H7_Loop	-	13	THR 663	R THR 663	-0.0321	0.00182483	20.4233	1.91097	-20.398	1.90676	0	0	-0.006835	0.00685589
B	TYR	224	H7_Helix	(GNP)	13	TYR 664	R TYR 664	-0.034825	0.00160183	14.8941	1.27524	-14.8822	1.27282	0	0	-0.022925	0.00458822
B	GLY	225	H7_Helix	-	13	GLY 665	R GLY 665	-0.01393	0.00127945	5.19933	0.55704	-5.18179	0.556565	0	0	0.003615	0.00294534
B	ASP	226	H7_Helix	-	13	ASP 666	R ASP 666	-0.05022	0.00217704	1422.82	7.1915	-1421.84	7.15867	0	0	0.92594	0.0345622
B	LEU	227	H7_Helix	-	13	LEU 667	R LEU 667	-0.0539	0.00197333	9.80761	0.582787	-9.74064	0.580608	0	0	0.013065	0.00792422
B	ASN	228	H7_Helix	(GNP)	13	ASN 668	R ASN 668	-0.025635	0.0014782	18.6073	0.816647	-18.5462	0.815555	0	0	0.035415	0.00617084
B	HIE	229	H7_Helix	(TAX)	13	HIE 669	R HIE 669	-0.059975	0.00247235	-5.92104	4.04059	6.07871	4.03313	0	0	0.09769	0.0168181
B	LEU	230	H7_Helix	(TAX)	13	LEU 670	R LEU 670	-0.093305	0.0028455	-2.46207	0.700077	2.59808	0.697786	0	0	0.042705	0.0152528
B	VAL	231	H7_Helix	-	13	VAL 671	R VAL 671	-0.033395	0.00167212	6.09133	0.640348	-6.07479	0.638514	0	0	-0.016865	0.0101034
B	SER	232	H7_Helix	-	13	SER 672	R SER 672	-0.02186	0.00159474	-6.6559	1.10618	6.69458	1.10572	0	0	0.016825	0.00824001
B	ALA	233	H7_Helix	(TAX)	13	ALA 673	R ALA 673	-0.03428	0.00165988	-6.01185	0.738235	6.13198	0.737471	0	0	0.085855	0.0108247
B	THR	234	H7_Helix	-	13	THR 674	R THR 674	-0.04278	0.00181099	4.42923	1.63508	-4.3111	1.63429	0	0	0.07535	0.0168467
B	MET	235	H7_Helix	-	13	MET 675	R MET 675	-0.024295	0.00152485	1.54952	0.861784	-1.54998	0.860434	0	0	-0.024755	0.00624217
B	SER	236	H7_Helix	(TAX)	13	SER 676	R SER 676	-0.021215	0.00166951	-9.78025	1.2827	9.82587	1.28161	0	0	0.02441	0.00810353
B	GLY	237	H7_Helix	-	13	GLY 677	R GLY 677	-0.018525	0.00165488	-8.48141	0.825939	8.54812	0.824333	0	0	0.048195	0.00831299
B	VAL	238	H7_Helix	-	13	VAL 678	R VAL 678	-0.026705	0.00159945	-2.51708	0.674502	2.50789	0.672527	0	0	-0.0359	0.00678928
B	THR	239	H7_Helix	-	13	THR 679	R THR 679	-0.01612	0.00146837	-8.56672	1.01826	8.58448	1.01863	0	0	0.00164	0.00574297
B	THR	240	H7_Helix	-	13	THR 680	R THR 680	-0.024745	0.00140983	-14.5672	1.02709	14.6376	1.02516	0	0	0.045705	0.00948948
B	CYS	241	H7_Helix	-	13	CYS 681	R CYS 681	-0.01735	0.00161374	-6.82745	1.13033	6.78548	1.12941	0	0	-0.059315	0.00501667
B	LEU	242	H7_Helix	-	13	LEU 682	R LEU 682	-0.01302	0.0010381	-7.55445	0.521283	7.5448	0.520353	0	0	-0.02267	0.0032454
B	ARG	243	H7-H8_(T7)_Loop	-	13	ARG 683	R ARG 683	-0.02279	0.00155073	-1313.03	4.34053	1312.75	4.33518	0	0	-0.30886	0.0119074
B	PHE	244	H7-H8_(T7)_Loop	-	13	PHE 684	R PHE 684	-0.02575	0.00141204	2.55538	0.725454	-2.56092	0.724426	0	0	-0.031295	0.00330606
B	PRO	245	H7-H8_(T7)_Loop	-	13	PRO 685	R PRO 685	-0.016825	0.00158298	13.4005	0.51256	-13.3924	0.511993	0	0	-0.008715	0.00346992
B	GLY	246	H7-H8_(T7)_Loop	-	13	GLY 686	R GLY 686	-0.011325	0.00138024	-14.3563	0.590411	14.3487	0.58939	0	0	-0.01888	0.00304985
B	GLN	247	H7-H8_(T7)_Loop	-	13	GLN 687	R GLN 687	-0.039185	0.00175655	-8.75723	2.5937	8.80551	2.58998	0	0	0.009095	0.00780453
B	LEU	248	H7-H8_(T7)_Loop	(GNP)	13	LEU 688	R LEU 688	-0.03887	0.00172606	-0.02189	0.717223	0.055635	0.71646	0	0	-0.005125	0.00459799
B	ASN	249	H7-H8_(T7)_Loop	-	13	ASN 689	R ASN 689	-0.0223	0.00161059	-9.55565	1.9608	9.56219	1.95763	0	0	-0.01576	0.00489804
B	ALA	250	H7-H8_(T7)_Loop	-	13	ALA 690	R ALA 690	-0.01013	0.00147284	-5.9635	0.577911	5.95584	0.577073	0	0	-0.017785	0.00291021
B	ASP	251	H7-H8_(T7)_Loop	-	13	ASP 691	R ASP 691	-0.01083	0.00135002	1252.97	4.07472	-1252.65	4.06858	0	0	0.310335	0.00705981
B	LEU	252	H8_Helix	-	13	LEU 692	R LEU 692	-0.01404	0.00132072	11.9413	0.533531	-11.9234	0.532591	0	0	0.003825	0.00291061
B	ARG	253	H8_Helix	-	13	ARG 693	R ARG 693	-0.010865	0.00144934	-1174.58	4.22512	1174.37	4.22081	0	0	-0.21894	0.00549379
B	LYS	254	H8_Helix	(GNP)	13	LYS 694	R LYS 694	-0.015605	0.00138489	-1305.53	4.28171	1305.21	4.27639	0	0	-0.334495	0.00779768
B	LEU	255	H8_Helix	-	13	LEU 695	R LEU 695	-0.02329	0.00158479	8.05561	0.505314	-8.02669	0.504217	0	0	0.00564	0.0038971
B	ALA	256	H8_Helix	-	13	ALA 696	R ALA 696	-0.008465	0.00165843	9.86093	0.59903	-9.84253	0.597913	0	0	0.009935	0.00314962
B	VAL	257	H8_Helix	-	13	VAL 697	R VAL 697	-0.010935	0.00147483	5.04901	0.499765	-5.02621	0.498953	0	0	0.011865	0.0032342
B	ASN	258	H8_Helix	-	13	ASN 698	R ASN 698	-0.019315	0.00154856	14.1614	1.72249	-14.1044	1.71914	0	0	0.037645	0.00546128
B	MET	259	H8_Helix	-	13	MET 699	R MET 699	-0.02614	0.00158384	15.1807	1.05233	-15.1635	1.05065	0	0	-0.00886	0.00423319
B	VAL	260	H8-S7_Loop	-	13	VAL 700	R VAL 700	-0.01179	0.00140054	-4.77421	0.443892	4.77142	0.443203	0	0	-0.01458	0.00281365
B	PRO	261	H8-S7_Loop	-	13	PRO 701	R PRO 701	-0.012925	0.00144439	-13.5984	0.441823	13.5591	0.441061	0	0	-0.05223	0.0030455
B	PHE	262	H8-S7_Loop	-	13	PHE 702	R PHE 702	-0.011545	0.0014758	10.3668	0.462378	-10.3547	0.461582	0	0	0.000615	0.00275904
B	PRO	263	H8-S7_Loop	-	13	PRO 703	R PRO 703	-0.00586	0.00172438	4.73771	0.743157	-4.73158	0.742104	0	0	0.000275	0.00289201
B	ARG	264	H8-S7_Loop	-	13	ARG 704	R ARG 704	-0.00888	0.00162373	-1189.14	5.18679	1188.9	5.18144	0	0	-0.246855	0.00633612
B	LEU	265	H8-S7_Loop	-	13	LEU 705	R LEU 705	-0.013335	0.00141473	5.90191	0.619427	-5.88588	0.618418	0	0	0.0027	0.00279415
B	HID	266	H8-S7_Loop	-	13	HID 706	R HID 706	-0.01204	0.00144746	-10.7329	0.864975	10.7227	0.863442	0	0	-0.02229	0.00312732
B	PHE	267	S7_Loop	-	13	PHE 707	R PHE 707	-0.01934	0.00157123	10.3329	0.624529	-10.2934	0.622579	0	0	0.020155	0.00374715
B	PHE	268	S7_Loop	-	13	PHE 708	R PHE 708	-0.030135	0.00160758	-10.9928	0.588025	11	0.586574	0	0	-0.02289	0.00508733
B	MET	269	S7_Loop	-	13	MET 709	R MET 709	-0.06116	0.00271512	5.36058	1.83511	-5.16745	1.82991	0	0	0.13196	0.013817
B	PRO	270	S7_Loop	-	13	PRO 710	R PRO 710	-0.050525	0.00202536	15.9561	0.859778	-15.833	0.855775	0	0	0.07251	0.0173405
B	GLY	271	S7_Loop	-	13	GLY 711	R GLY 711	-0.05046	0.00221626	-17.3662	0.917844	17.702	0.929555	0	0	0.285315	0.0262597
B	PHE	272	S7-H9_(M)_Loop	(TAX)	13	PHE 712	R PHE 712	-0.201805	0.00638953	15.2283	0.99435	-14.7149	1.00295	0	0	0.31156	0.0520178
B	ALA	273	S7-H9_(M)_Loop	-	13	ALA 713	R ALA 713	-0.21535	0.00801712	-17.4292	0.854138	18.6913	0.866832	0	0	1.04674	0.0794331
B	PRO	274	S7-H9_(M)_Loop	(TAX)	13	PRO 714	R PRO 714	-0.496195	0.0199417	-28.8502	0.889996	30.1514	0.896861	0	0	0.80492	0.0875046
B	LEU	275	S7-H9_(M)_Loop	(TAX)	13	LEU 715	R LEU 715	-0.59155	0.0326147	-0.44215	3.0031	2.22028	2.98325	0	0	1.18658	0.132645
B	THR	276	S7-H9_(M)_Loop	(TAX)	13	THR 716	R THR 716	-2.83094	0.64457	-44.5336	5.64048	47.4965	4.20096	-0.245404	0.063899	-0.113384	1.70143
B	SER	277	S7-H9_(M)_Loop	-	13	SER 717	R SER 717	-1.89883	0.179517	12.6432	4.92682	-10.3488	4.94753	-0.0506908	0.0391732	0.344904	0.398223
B	ARG	278	S7-H9_(M)_Loop	(TAX)	13	ARG 718	R ARG 718	-1.37285	0.115435	-1532.68	12.8228	1535.83	12.9298	-0.00685886	0.0179921	1.76515	0.400627
B	GLY	279	S7-H9_(M)_Loop	-	13	GLY 719	R GLY 719	-4.68135	0.586099	-4.95829	2.03342	13.2408	2.13522	-0.534187	0.106743	3.06693	0.748826
B	SER	280	S7-H9_(M)_Loop	-	13	SER 720	R SER 720	-13.3165	2.19678	-44.3156	11.4261	35.7843	6.85277	-3.01189	0.186368	-24.8596	4.86618
B	GLN	281	S7-H9_(M)_Loop	-	13	GLN 721	R GLN 721	-5.05128	0.328404	20.2358	5.4445	-11.2448	5.45473	-0.146006	0.046056	3.79369	0.464545
B	GLN	282	S7-H9_(M)_Loop	-	13	GLN 722	R GLN 722	-17.8465	1.59835	-26.4817	8.98316	47.5353	8.3323	-3.45769	0.30873	-0.250496	2.37945
B	TYR	283	S7-H9_(M)_Loop	-	13	TYR 723	R TYR 723	-77.8384	3.22101	-101.51	7.47801	107.522	4.73638	-14.393	0.262553	-86.2197	4.275
B	ARG	284	S7-H9_(M)_Loop	-	13	ARG 724	R ARG 724	-38.0151	3.51887	-2341.24	30.9709	2343.69	28.0043	-7.43762	0.389701	-42.9974	6.98474
B	ALA	285	S7-H9_(M)_Loop	-	13	ALA 725	R ALA 725	-21.9132	1.21357	-12.3746	5.1441	16.8715	4.92867	-4.05816	0.223213	-21.4745	2.2186
B	LEU	286	S7-H9_(M)_Loop	-	13	LEU 726	R LEU 726	-7.84477	1.12287	0.393055	3.36826	3.50504	3.31565	-1.2316	0.237498	-5.17829	1.24722
B	THR	287	S7-H9_(M)_Loop	-	13	THR 727	R THR 727	-3.95227	0.497449	-36.9922	4.04355	39.6833	4.01001	-0.362191	0.127421	-1.62339	0.825669
B	VAL	288	S7-H9_(M)_Loop	-	13	VAL 728	R VAL 728	-0.87994	0.0565075	-10.1668	1.57065	12.2837	1.61969	0	0	1.23697	0.204357
B	PRO	289	H9_Helix	-	13	PRO 729	R PRO 729	-5.24915	0.75268	-24.3002	3.09244	26.9733	3.01857	-0.785456	0.192668	-3.3615	0.865483
B	GLU	290	H9_Helix	-	13	GLU 730	R GLU 730	-5.37433	2.41999	1997.88	32.3572	-2006.15	27.6046	-2.52424	0.251177	-16.1696	6.90832
B	LEU	291	H9_Helix	-	13	LEU 731	R LEU 731	-1.01535	0.0566774	0.9092	1.35168	-1.1129	1.39842	0	0	-1.21905	0.241124
B	THR	292	H9_Helix	-	13	THR 732	R THR 732	-1.02694	0.0775892	-29.0121	3.36532	33.0972	3.35353	-0.00419033	0.00803315	3.05397	0.426432
B	GLN	293	H9_Helix	-	13	GLN 733	R GLN 733	-18.6649	2.30448	-56.7088	16.5534	77.1153	13.7948	-5.00085	0.474202	-3.25931	4.618
B	GLN	294	H9_Helix	-	13	GLN 734	R GLN 734	-3.34829	0.385636	-15.575	4.13449	24.0454	3.83297	-0.294607	0.094991	4.82743	1.04462
B	MET	295	H9_Helix	-	13	MET 735	R MET 735	-0.47758	0.0261531	-22.0513	1.915	22.9192	1.92619	0	0	0.39038	0.128519
B	PHE	296	H9-H9'_Loop	-	13	PHE 736	R PHE 736	-1.45754	0.231904	-2.01352	2.51381	3.4523	2.43331	-0.0792699	0.0661494	-0.0980399	0.255357
B	ASP	297	H9-H9'_Loop	-	13	ASP 737	R ASP 737	-1.9154	1.02496	2107.54	22.9908	-2102.2	21.2863	-0.547519	0.130443	2.88193	2.94145
B	ALA	298	H9-H9'_Loop	-	13	ALA 738	R ALA 738	-0.481045	0.0537373	-31.9784	1.38298	32.6794	1.40044	-0.00440705	0.00961836	0.215558	0.100967
B	LYS	299	H9-H9'_Loop	-	13	LYS 739	R LYS 739	-2.83813	1.08609	-2329.78	34.691	2331.26	33.1484	-1.3613	0.277588	-2.72582	3.33578
B	ASN	300	H9-H9'_Loop	-	13	ASN 740	R ASN 740	-0.778345	0.122283	-13.9778	5.68595	16.8752	5.58309	-0.039585	0.0402454	2.07947	0.334726
B	MET	301	H9-H9'_Loop	-	13	MET 741	R MET 741	-0.20701	0.0111243	5.14521	2.35692	-4.55903	2.35266	0	0	0.37917	0.0403365
B	MET	302	H9-H9'_Loop	-	13	MET 742	R MET 742	-0.09823	0.0037817	-17.2607	1.88024	17.2107	1.88778	0	0	-0.14823	0.0205878
B	ALA	303	H9-H9'_Loop	-	13	ALA 743	R ALA 743	-0.05297	0.00320788	16.6897	1.00623	-16.4115	0.999765	0	0	0.225175	0.0198155
B	ALA	304	H9-H9'_Loop	-	13	ALA 744	R ALA 744	-0.06063	0.00394028	12.8792	2.07869	-12.6646	2.06428	0	0	0.15397	0.0202326
B	CYS	305	H9-H9'_Loop	-	13	CYS 745	R CYS 745	-0.07184	0.00472303	3.08998	2.2823	-2.85661	2.27066	0	0	0.161535	0.0255864
B	ASP	306	H9-H9'_Loop	-	13	ASP 746	R ASP 746	-0.25722	0.0303986	1889.71	14.6671	-1885.53	14.5096	0	0	3.924	0.20453
B	PRO	307	H9'_Helix	-	13	PRO 747	R PRO 747	-0.18526	0.0129597	-12.7313	1.37671	12.7473	1.36709	0	0	-0.16925	0.0328314
B	ARG	308	H9'_Helix	-	13	ARG 748	R ARG 748	-0.88707	0.719017	-2086.67	24.2415	2084	22.9897	-0.335136	0.140582	-3.88386	2.65447
B	HID	309	H9'_Helix	-	13	HID 749	R HID 749	-0.142315	0.0107758	-9.9248	2.78177	10.3687	2.76181	0	0	0.30155	0.0414599
B	GLY	310	H9'-S8_Loop	-	13	GLY 750	R GLY 750	-0.041165	0.0024811	23.9695	0.773272	-23.6757	0.76436	0	0	0.25266	0.0159015
B	ARG	311	H9'-S8_Loop	-	13	ARG 751	R ARG 751	-0.0874	0.00436561	-1705.26	12.392	1704.13	12.367	0	0	-1.22241	0.034413
B	TYR	312	S8_Beta_Strand	-	13	TYR 752	R TYR 752	-0.144395	0.00689848	-1.56202	2.45265	1.69563	2.44593	0	0	-0.010785	0.0203857
B	LEU	313	S8_Beta_Strand	-	13	LEU 753	R LEU 753	-0.03449	0.00180092	13.6763	1.09912	-13.6422	1.0959	0	0	-0.00039	0.0059559
B	THR	314	S8_Beta_Strand	-	13	THR 754	R THR 754	-0.03261	0.00174733	0.9344	1.36857	-0.79605	1.36666	0	0	0.10574	0.0108979
B	VAL	315	S8_Beta_Strand	-	13	VAL 755	R VAL 755	-0.07078	0.00282949	-3.43378	1.10847	3.63108	1.10737	0	0	0.12652	0.0163817
B	ALA	316	S8_Beta_Strand	-	13	ALA 756	R ALA 756	-0.03546	0.00184064	6.87561	1.31872	-6.72638	1.31315	0	0	0.113765	0.0146053
B	ALA	317	S8_Beta_Strand	-	13	ALA 757	R ALA 757	-0.054315	0.00233598	-5.01557	1.17738	5.18826	1.17682	0	0	0.118375	0.0158531
B	VAL	318	S8_Beta_Strand	-	13	VAL 758	R VAL 758	-0.05524	0.00197067	7.71692	0.989079	-7.54152	0.989846	0	0	0.12016	0.0175451
B	PHE	319	S8_Beta_Strand	-	13	PHE 759	R PHE 759	-0.204495	0.0065219	-24.7068	0.737846	24.2015	0.735031	0	0	-0.709815	0.0423095
B	ARG	320	S8_Beta_Strand	-	13	ARG 760	R ARG 760	-0.107075	0.00295638	-1415.97	5.22242	1415.73	5.21564	0	0	-0.34886	0.0331665
B	GLY	321	S8-H10_Loop	-	13	GLY 761	R GLY 761	-0.05376	0.00227774	4.20709	1.59633	-4	1.59859	0	0	0.153335	0.0159009
B	ARG	322	S8-H10_Loop	-	13	ARG 762	R ARG 762	-0.15762	0.0131058	-1468.32	12.7386	1468.2	12.7617	0	0	-0.280745	0.056518
B	MET	323	S8-H10_Loop	-	13	MET 763	R MET 763	-0.20782	0.0075637	-26.9986	2.8814	27.303	2.89116	0	0	0.096515	0.0253611
B	SER	324	S8-H10_Loop	-	13	SER 764	R SER 764	-0.12626	0.00417742	16.0672	2.40622	-15.7445	2.40176	0	0	0.196415	0.0395367
B	MET	325	H10_Helix	-	13	MET 765	R MET 765	-0.10385	0.00294669	15.3044	1.92706	-15.0527	1.92503	0	0	0.14783	0.0228754
B	LYS	326	H10_Helix	-	13	LYS 766	R LYS 766	-0.22128	0.00662674	-1819.34	11.3001	1819.05	11.3025	0	0	-0.509525	0.0784888
B	GLU	327	H10_Helix	-	13	GLU 767	R GLU 767	-0.57556	0.0359628	2072.83	19.373	-2065.74	19.1171	-0.000920592	0.00410564	6.50783	0.31076
B	VAL	328	H10_Helix	-	13	VAL 768	R VAL 768	-0.22729	0.0103722	27.0424	1.6083	-26.7934	1.61386	0	0	0.0217	0.0556198
B	ASP	329	H10_Helix	-	13	ASP 769	R ASP 769	-0.166225	0.00798555	1783.22	9.38746	-1781.48	9.33696	0	0	1.57089	0.07311
B	GLU	330	H10_Helix	-	13	GLU 770	R GLU 770	-1.11054	0.245104	2093.01	19.7917	-2083.96	19.0364	-0.12641	0.0564177	7.80746	1.21517
B	GLN	331	H10_Helix	-	13	GLN 771	R GLN 771	-2.0573	0.597384	35.9368	7.26413	-33.7833	6.35597	-0.310474	0.09402	-0.214304	2.28841
B	MET	332	H10_Helix	-	13	MET 772	R MET 772	-0.30736	0.01787	15.9613	2.24357	-15.8815	2.2543	0	0	-0.227515	0.0587546
B	LEU	333	H10_Helix	-	13	LEU 773	R LEU 773	-0.346985	0.0276327	1.41141	1.59927	-0.939165	1.59605	0	0	0.12526	0.0670057
B	ASN	334	H10_Helix	-	13	ASN 774	R ASN 774	-2.36921	0.854047	-3.09669	10.5043	3.02236	9.33413	-0.605288	0.179388	-3.04883	3.09214
B	VAL	335	H10_Helix	-	13	VAL 775	R VAL 775	-0.98764	0.107113	13.8533	1.88791	-12.8472	1.87892	-0.0165795	0.0195795	0.00187545	0.160277
B	GLN	336	H10_Helix	-	13	GLN 776	R GLN 776	-0.28393	0.0144816	1.38128	4.73187	-0.70849	4.72517	0	0	0.388855	0.0631063
B	ASN	337	H10_Helix	-	13	ASN 777	R ASN 777	-0.542225	0.0425895	-20.8056	9.35458	23.5095	9.28669	-0.000518832	0.00367976	2.16115	0.203395
B	LYS	338	H10_Helix	-	13	LYS 778	R LYS 778	-2.4542	1.87487	-2600.37	38.3974	2594.26	36.3688	-1.86417	0.269933	-10.4313	4.17236
B	ASN	339	H10-S9_Loop	-	13	ASN 779	R ASN 779	-1.16881	0.48425	-5.36575	5.19703	7.60449	4.79221	-0.177439	0.0618281	0.892496	0.91068
B	SER	340	H10-S9_Loop	-	13	SER 780	R SER 780	-0.19754	0.0136489	-29.5161	3.49372	30.0569	3.48947	0	0	0.343265	0.0511365
B	SER	341	H10-S9_Loop	-	13	SER 781	R SER 781	-0.200165	0.0221193	-30.9795	3.33087	31.6718	3.31145	-0.000476892	0.00317069	0.491658	0.0795958
B	TYR	342	H10-S9_Loop	-	13	TYR 782	R TYR 782	-0.492335	0.0742096	-26.4519	3.92429	27.4674	3.92545	-0.00918508	0.025097	0.51405	0.0719507
B	PHE	343	H10-S9_Loop	-	13	PHE 783	R PHE 783	-0.159085	0.00745602	7.62792	0.772467	-7.70487	0.770482	0	0	-0.236035	0.0235725
B	VAL	344	H10-S9_Loop	-	13	VAL 784	R VAL 784	-0.03934	0.002034	9.23926	1.23688	-9.1842	1.23203	0	0	0.01572	0.00680145
B	GLU	345	H10-S9_Loop	-	13	GLU 785	R GLU 785	-0.04541	0.00239666	1651.24	11.4371	-1650.08	11.3978	0	0	1.1166	0.0422887
B	TRP	346	H10-S9_Loop	-	13	TRP 786	R TRP 786	-0.03396	0.00184507	-12.1711	1.17141	12.1422	1.16891	0	0	-0.06288	0.00427665
B	ILE	347	H10-S9_Loop	-	13	ILE 787	R ILE 787	-0.03059	0.00170699	15.3093	0.518021	-15.2256	0.515901	0	0	0.053105	0.00480317
B	PRO	348	H10-S9_Loop	-	13	PRO 788	R PRO 788	-0.03027	0.00169872	-12.0585	0.826519	12.064	0.825425	0	0	-0.02473	0.00461531
B	ASN	349	H10-S9_Loop	-	13	ASN 789	R ASN 789	-0.057845	0.00239648	-20.8676	4.79732	21.0266	4.78712	0	0	0.101225	0.0217441
B	ASN	350	H10-S9_Loop	-	13	ASN 790	R ASN 790	-0.05389	0.0021764	15.8378	1.75733	-15.6284	1.75443	0	0	0.15549	0.0128681
B	VAL	351	S9_Beta_Strand	-	13	VAL 791	R VAL 791	-0.09025	0.0033804	-4.08337	1.19325	4.31864	1.19144	0	0	0.145025	0.0177079
B	LYS	352	S9_Beta_Strand	-	13	LYS 792	R LYS 792	-0.057955	0.00204686	-1578.92	7.65868	1578.25	7.64906	0	0	-0.733315	0.0215435
B	THR	353	S9_Beta_Strand	-	13	THR 793	R THR 793	-0.06266	0.00216649	-10.5242	1.88479	10.6791	1.88337	0	0	0.09227	0.015151
B	ALA	354	S9_Beta_Strand	-	13	ALA 794	R ALA 794	-0.031085	0.00159567	17.4958	0.681511	-17.4161	0.678839	0	0	0.04859	0.00964655
B	VAL	355	S9_Beta_Strand	-	13	VAL 795	R VAL 795	-0.05755	0.00195637	-12.2684	0.585061	12.3443	0.584053	0	0	0.01833	0.00858294
B	CYS	356	S9_Beta_Strand	-	13	CYS 796	R CYS 796	-0.03582	0.00169163	14.3312	0.895065	-14.2735	0.892286	0	0	0.02193	0.00993816
B	ASP	357	S9-S10_Loop	-	13	ASP 797	R ASP 797	-0.046595	0.0020606	1447.59	6.77922	-1446.82	6.75307	0	0	0.723885	0.0293755
B	ILE	358	S9-S10_Loop	-	13	ILE 798	R ILE 798	-0.04846	0.00196377	6.30593	0.688513	-6.20985	0.688575	0	0	0.047625	0.00797951
B	PRO	359	S9-S10_Loop	-	13	PRO 799	R PRO 799	-0.087375	0.00348237	-24.2944	0.48779	24.4492	0.489392	0	0	0.06738	0.0135055
B	PRO	360	S9-S10_Loop	(TAX)	13	PRO 800	R PRO 800	-0.084665	0.00338821	4.94081	0.920104	-4.94879	0.922163	0	0	-0.092645	0.0166864
B	ARG	369	S9-S10_Loop	(TAX)	13	ARG 801	R ARG 801	-0.089445	0.00465287	-1289.33	5.93091	1289.34	5.93453	0	0	-0.07683	0.0246096
B	GLY	370	S9-S10_Loop	(TAX)	13	GLY 802	R GLY 802	-0.11946	0.0120848	11.7965	0.846219	-11.1486	0.842001	-5.9436e-05	0.000758873	0.528386	0.042654
B	LEU	371	S9-S10_Loop	-	13	LEU 803	R LEU 803	-0.344225	0.0226719	-19.8017	0.707042	20.7796	0.716172	0	0	0.633655	0.0514366
B	LYS	372	S9-S10_Loop	-	13	LYS 804	R LYS 804	-1.16427	0.251703	-1645.13	24.0815	1649.36	24.4598	-0.152111	0.132076	2.91596	0.906183
B	MET	373	S9-S10_Loop	-	13	MET 805	R MET 805	-0.53994	0.0299337	10.7652	2.17797	-9.81594	2.20289	0	0	0.409325	0.0823268
B	SER	374	S9-S10_Loop	-	13	SER 806	R SER 806	-0.13495	0.00423441	-10.951	1.26061	11.7236	1.26951	0	0	0.63758	0.0571131
B	ALA	375	S10_Beta_Strand	-	13	ALA 807	R ALA 807	-0.113175	0.0037254	-0.05114	1.34316	0.22441	1.35953	0	0	0.060095	0.0403095
B	THR	376	S10_Beta_Strand	-	13	THR 808	R THR 808	-0.074265	0.00238172	-3.17802	1.62906	3.48734	1.6309	0	0	0.235055	0.0313889
B	PHE	377	S10_Beta_Strand	-	13	PHE 809	R PHE 809	-0.154045	0.00567501	-14.2703	0.932465	14.0555	0.93456	0	0	-0.36889	0.029202
B	ILE	378	S10_Beta_Strand	-	13	ILE 810	R ILE 810	-0.05159	0.00200913	9.13224	1.14313	-9.12398	1.1401	0	0	-0.043325	0.0146952
B	GLY	379	S10_Beta_Strand	-	13	GLY 811	R GLY 811	-0.02476	0.00165566	-10.5426	1.18179	10.5166	1.17661	0	0	-0.050685	0.00849057
B	ASN	380	S10_Beta_Strand	-	13	ASN 812	R ASN 812	-0.03023	0.00165517	19.8642	1.18031	-19.7945	1.17576	0	0	0.03949	0.00693911
B	SER	381	S10_Beta_Strand	-	13	SER 813	R SER 813	-0.033225	0.00184194	-24.0329	0.836033	24.0008	0.832704	0	0	-0.06538	0.00766436
B	THR	382	H11_Helix	-	13	THR 814	R THR 814	-0.030435	0.0017148	-1.64982	0.806312	1.66091	0.804153	0	0	-0.019345	0.00633467
B	ALA	383	H11_Helix	-	13	ALA 815	R ALA 815	-0.033405	0.00191837	-7.52108	0.629061	7.54772	0.626379	0	0	-0.00676	0.0063323
B	ILE	384	H11_Helix	-	13	ILE 816	R ILE 816	-0.029365	0.00172967	-3.52282	0.630371	3.52362	0.62842	0	0	-0.028565	0.00441404
B	GLN	385	H11_Helix	-	13	GLN 817	R GLN 817	-0.0269	0.0017962	-19.2639	2.84704	19.2525	2.84016	0	0	-0.038295	0.00872197
B	GLU	386	H11_Helix	-	13	GLU 818	R GLU 818	-0.045285	0.00264436	1554.74	10.6208	-1553.46	10.5681	0	0	1.23812	0.05983
B	LEU	387	H11_Helix	-	13	LEU 819	R LEU 819	-0.03188	0.00185088	-7.56635	0.731207	7.56877	0.728925	0	0	-0.029465	0.00455035
B	PHE	388	H11_Helix	-	13	PHE 820	R PHE 820	-0.01976	0.00150557	-9.53938	0.505368	9.51464	0.50414	0	0	-0.0445	0.00335949
B	LYS	389	H11_Helix	-	13	LYS 821	R LYS 821	-0.022285	0.00184075	-1438.23	16.2603	1437.5	16.2255	0	0	-0.749025	0.0369517
B	ARG	390	H11_Helix	-	13	ARG 822	R ARG 822	-0.042295	0.00309986	-1502.16	11.083	1501.25	11.0614	0	0	-0.95373	0.0307208
B	ILE	391	H11_Helix	-	13	ILE 823	R ILE 823	-0.015205	0.00148572	-7.36541	0.536649	7.35676	0.535405	0	0	-0.02386	0.00300925
B	SER	392	H11_Helix	-	13	SER 824	R SER 824	-0.00727	0.0016475	-13.5471	1.52826	13.5259	1.52553	0	0	-0.02848	0.00389611
B	GLU	393	H11_Helix	-	13	GLU 825	R GLU 825	-0.015585	0.00168934	1350.72	12.776	-1350.09	12.7432	0	0	0.614925	0.0348427
B	GLN	394	H11_Helix	-	13	GLN 826	R GLN 826	-0.015485	0.00161472	-12.4264	2.46049	12.4118	2.45444	0	0	-0.030085	0.00711685
B	PHE	395	H11_Helix	-	13	PHE 827	R PHE 827	-0.008285	0.00167648	-8.26204	0.357957	8.25139	0.357317	0	0	-0.018935	0.00272901
B	THR	396	H11_Helix	-	13	THR 828	R THR 828	-0.005725	0.00163792	-14.7853	1.08525	14.7647	1.08332	0	0	-0.0264	0.00336837
B	ALA	397	H11_Helix	-	13	ALA 829	R ALA 829	-0.004945	0.00159704	-12.9608	0.430479	12.9423	0.429676	0	0	-0.0235	0.00274111
B	MET	398	H11_Helix	-	13	MET 830	R MET 830	-0.00711	0.00166125	-8.66308	0.890941	8.65419	0.889639	0	0	-0.016005	0.00299946
B	PHE	399	H11_Helix	-	13	PHE 831	R PHE 831	-0.004875	0.00159905	-10.2796	0.223738	10.2684	0.223391	0	0	-0.01598	0.0026529
B	ARG	400	H11-H11'_Loop	-	13	ARG 832	R ARG 832	-0.00653	0.00169105	-1166.75	9.29711	1166.47	9.2835	0	0	-0.28619	0.0148794
B	ARG	401	H11-H11'_Loop	-	13	ARG 833	R ARG 833	-0.00716	0.00168073	-1162.99	6.06992	1162.69	6.06078	0	0	-0.307995	0.0103409
B	LYS	402	H11-H11'_Loop	-	13	LYS 834	R LYS 834	-0.003315	0.00141918	-1021.42	4.88785	1021.29	4.88391	0	0	-0.13664	0.00491883
B	ALA	403	H11'_Helix	-	13	ALA 835	R ALA 835	-0.00276	0.0013128	0.461385	0.383813	-0.46291	0.383235	0	0	-0.004285	0.00253991
B	PHE	404	H11'_Helix	-	13	PHE 836	R PHE 836	-0.006035	0.00165888	-1.54628	0.415602	1.54122	0.415152	0	0	-0.01109	0.00272698
B	LEU	405	H11'_Helix	-	13	LEU 837	R LEU 837	-0.003	0.0013812	-3.33735	0.321278	3.33383	0.320951	0	0	-0.006525	0.00256767
B	HIP	406	H11'_Helix	-	13	HIP 838	R HIP 838	-0.00238	0.00128922	-974.579	4.26483	974.472	4.26125	0	0	-0.10984	0.00469792
B	TRP	407	H11'_Helix	-	13	TRP 839	R TRP 839	-0.00421	0.00154407	-12.1911	0.483876	12.1788	0.483457	0	0	-0.01647	0.00269577
B	TYR	408	H11'_Helix	-	13	TYR 840	R TYR 840	-0.004295	0.00156238	-7.1559	0.442336	7.15078	0.441918	0	0	-0.00942	0.00263611
B	THR	409	H11'_Helix	-	13	THR 841	R THR 841	-0.001495	0.00112482	-5.05117	0.705684	5.04806	0.705233	0	0	-0.004605	0.00241539
B	GLY	410	H11'-H12_Loop	-	13	GLY 842	R GLY 842	-0.00069	0.000804922	-7.65783	0.254432	7.65317	0.254272	0	0	-0.005345	0.00222582
B	GLU	411	H11'-H12_Loop	-	13	GLU 843	R GLU 843	-0.00181	0.00121766	954.496	3.15685	-954.414	3.15506	0	0	0.08033	0.00304386
B	GLY	412	H11'-H12_Loop	-	13	GLY 844	R GLY 844	-0.000725	0.000817695	-1.40226	0.431223	1.40111	0.430971	0	0	-0.00187	0.00229491
B	MET	413	H11'-H12_Loop	-	13	MET 845	R MET 845	-0.002045	0.00128296	-5.1238	0.996252	5.12139	0.995511	0	0	-0.004455	0.00256274
B	ASP	414	H11'-H12_Loop	-	13	ASP 846	R ASP 846	-0.001395	0.00109878	956.275	3.75965	-956.197	3.75773	0	0	0.07651	0.0030945
B	GLU	415	H12_Helix	-	13	GLU 847	R GLU 847	-0.002125	0.00130109	996.177	4.6462	-996.07	4.643	0	0	0.10498	0.00411483
B	MET	416	H12_Helix	-	13	MET 848	R MET 848	-0.00175	0.00119743	9.04985	0.917917	-9.04397	0.91733	0	0	0.00413	0.00246024
B	GLU	417	H12_Helix	-	13	GLU 849	R GLU 849	-0.002175	0.00132353	1006.73	4.2762	-1006.63	4.27358	0	0	0.100575	0.00364601
B	PHE	418	H12_Helix	-	13	PHE 850	R PHE 850	-0.004175	0.00160735	9.55902	0.262078	-9.55124	0.261772	0	0	0.003615	0.00257894
B	THR	419	H12_Helix	-	13	THR 851	R THR 851	-0.0024	0.00136883	10.1177	0.872027	-10.1091	0.871291	0	0	0.006195	0.00262762
B	GLU	420	H12_Helix	-	13	GLU 852	R GLU 852	-0.00273	0.00143016	1057.07	5.78246	-1056.93	5.77853	0	0	0.12994	0.00474978
B	ALA	421	H12_Helix	-	13	ALA 853	R ALA 853	-0.002415	0.00137282	9.19198	0.279556	-9.18282	0.279232	0	0	0.00675	0.00252523
B	GLU	422	H12_Helix	-	13	GLU 854	R GLU 854	-0.005175	0.00162206	1185	6.39176	-1184.72	6.38366	0	0	0.269915	0.0087522
B	SER	423	H12_Helix	-	13	SER 855	R SER 855	-0.002875	0.00145514	14.1915	1.13089	-14.1776	1.12973	0	0	0.011055	0.00281883
B	ASN	424	H12_Helix	-	13	ASN 856	R ASN 856	-0.00407	0.00159878	10.761	1.07219	-10.7515	1.07099	0	0	0.005375	0.00293316
B	MET	425	H12_Helix	-	13	MET 857	R MET 857	-0.008305	0.00169273	12.3872	1.07125	-12.3707	1.06965	0	0	0.00821	0.00315515
B	ASN	426	H12_Helix	-	13	ASN 858	R ASN 858	-0.00648	0.00163193	26.1884	1.85094	-26.1523	1.8481	0	0	0.02966	0.00397576
B	ASP	427	H12_Helix	-	13	ASP 859	R ASP 859	-0.00501	0.00167274	1189.71	5.34117	-1189.46	5.33511	0	0	0.24536	0.00676924
B	LEU	428	H12_Helix	-	13	LEU 860	R LEU 860	-0.009435	0.00167263	9.06424	0.500667	-9.04917	0.499841	0	0	0.005635	0.00275913
B	VAL	429	H12_Helix	-	13	VAL 861	R VAL 861	-0.011035	0.00164053	12.4795	0.386098	-12.4605	0.385252	0	0	0.007975	0.00280964
B	SER	430	H12_Helix	-	13	SER 862	R SER 862	-0.006395	0.00164707	13.8155	1.37328	-13.7959	1.37106	0	0	0.013175	0.00347831
B	GLU	431	H12_Helix	-	13	GLU 863	R GLU 863	-0.008975	0.00163757	1264.09	5.98146	-1263.76	5.97356	0	0	0.32404	0.00847403
B	TYR	432	H12_Helix	-	13	TYR 864	R TYR 864	-0.023165	0.0016413	2.55964	0.639524	-2.5601	0.63811	0	0	-0.02363	0.00311908
B	GLN	433	H12_Helix	-	13	GLN 865	R GLN 865	-0.0175	0.00151202	9.47179	3.39317	-9.44993	3.38619	0	0	0.004355	0.00769803
B	GLN	434	H12_Helix	-	13	GLN 866	R GLN 866	-0.01247	0.00157355	10.3723	2.69502	-10.3538	2.69075	0	0	0.00606	0.00514477
B	TYR	435	H12_Helix	-	13	TYR 867	R TYR 867	-0.02433	0.00173746	15.6639	1.12738	-15.632	1.12552	0	0	0.00757	0.00479319
B	GLN	436	H12_Helix	-	13	GLN 868	R GLN 868	-0.03399	0.00217344	8.32303	4.09146	-8.26405	4.07942	0	0	0.024985	0.0147857
B	ASP	437	C-Terminal_Loop	-	13	ASP 869	R ASP 869	-0.03075	0.0040782	3094.2	30.6809	-3092.31	30.5514	0	0	1.8631	0.143786
B	LIG	0	GTP	-	13	gtp 870	R gtp 870	-0.044	0.00168637	4519.68	14.2256	-4518.77	14.2089	0	0	0.86474	0.0182428
B	LIG	0	Mg+	-	13	Mg+ 871	R Mg+ 871	-0.00014	0.000370877	-2210.01	6.66405	2209.6	6.65665	0	0	-0.409755	0.00819569
A	MET	1	N-Terminal	-	13	MET 872	L MET 1	-0.25599	0.0189309	-1059.94	5.9479	1064.97	5.9407	-0.00118487	0.00785279	4.77719	0.248352
A	ARG	2	N-Terminal	-	13	ARG 873	L ARG 2	-0.1323	0.0044057	-993.783	4.07428	994.535	4.06795	0	0	0.620125	0.0471198
A	GLU	3	N-Terminal	-	13	GLU 874	L GLU 3	-0.378105	0.0136411	1109.29	7.06232	-1109.82	7.02426	0	0	-0.90174	0.261668
A	CYS	4	S1_Beta_Strand	-	13	CYS 875	L CYS 4	-0.13758	0.00382643	4.06153	0.868038	-3.3077	0.881656	0	0	0.616245	0.0621168
A	ILE	5	S1_Beta_Strand	-	13	ILE 876	L ILE 5	-0.38484	0.0108754	-12.7439	0.544518	13.0917	0.540721	0	0	-0.036975	0.0476079
A	SER	6	S1_Beta_Strand	-	13	SER 877	L SER 6	-0.11233	0.00301781	8.46262	1.17605	-8.201	1.18372	0	0	0.14929	0.038764
A	ILE	7	S1_Beta_Strand	-	13	ILE 878	L ILE 7	-0.157115	0.00383598	-11.8735	0.335351	12.0445	0.339128	0	0	0.01385	0.0263492
A	HID	8	S1_Beta_Strand	-	13	HID 879	L HID 8	-0.124725	0.00281628	18.2172	0.639043	-18.512	0.647383	0	0	-0.419515	0.0409032
A	VAL	9	S1_Beta_Strand	-	13	VAL 880	L VAL 9	-0.07117	0.00195918	-10.3824	0.231487	10.5054	0.232532	0	0	0.05184	0.0130976
A	GLY	10	H1_Helix	(GTP)	13	GLY 881	L GLY 10	-0.0274	0.00153815	-2.92427	0.462556	2.92501	0.459615	0	0	-0.026665	0.00822326
A	GLN	11	H1_Helix	(GTP)	13	GLN 882	L GLN 11	-0.04029	0.0016145	7.2723	1.14936	-7.15759	1.14965	0	0	0.07442	0.00821179
A	ALA	12	H1_Helix	(GTP)	13	ALA 883	L ALA 12	-0.01909	0.00172324	-0.216795	0.402015	0.25447	0.402395	0	0	0.018585	0.00585422
A	GLY	13	H1_Helix	-	13	GLY 884	L GLY 13	-0.022625	0.0015229	-4.97975	0.452505	5.13681	0.455696	0	0	0.134435	0.0100465
A	VAL	14	H1_Helix	-	13	VAL 885	L VAL 14	-0.07628	0.00212178	-2.84971	0.392896	3.05958	0.392103	0	0	0.13359	0.0161433
A	GLN	15	H1_Helix	(GTP)	13	GLN 886	L GLN 15	-0.04487	0.00168493	2.37729	1.74193	-2.28201	1.74129	0	0	0.050405	0.0093359
A	ILE	16	H1_Helix	-	13	ILE 887	L ILE 16	-0.03393	0.00165495	-2.04859	0.312023	2.16615	0.313221	0	0	0.08363	0.0111178
A	GLY	17	H1_Helix	-	13	GLY 888	L GLY 17	-0.032235	0.00166434	-6.3758	0.521812	6.56106	0.518578	0	0	0.153015	0.014896
A	ASN	18	H1_Helix	-	13	ASN 889	L ASN 18	-0.077935	0.00291411	8.5214	1.6138	-8.17788	1.60741	0	0	0.265595	0.0206923
A	ALA	19	H1_Helix	-	13	ALA 890	L ALA 19	-0.025325	0.00143538	-1.6385	0.506025	1.68566	0.502594	0	0	0.021835	0.00894053
A	CYS	20	H1_Helix	-	13	CYS 891	L CYS 20	-0.03858	0.00166706	-9.46195	0.857103	9.67151	0.857253	0	0	0.17098	0.0179918
A	TRP	21	H1_Helix	-	13	TRP 892	L TRP 21	-0.257085	0.00812041	-3.82255	0.792192	3.29362	0.794146	0	0	-0.78601	0.052394
A	GLU	22	H1_Helix	-	13	GLU 893	L GLU 22	-0.069125	0.00239398	1075.82	4.68405	-1075.35	4.6667	0	0	0.402085	0.0252187
A	LEU	23	H1_Helix	-	13	LEU 894	L LEU 23	-0.03652	0.00162137	-1.56814	0.340609	1.63353	0.340261	0	0	0.02887	0.0120534
A	TYR	24	H1_Helix	-	13	TYR 895	L TYR 24	-0.09784	0.00322608	-6.17753	0.928243	6.37254	0.926802	0	0	0.097165	0.0177168
A	CYS	25	H1_Helix	-	13	CYS 896	L CYS 25	-0.109555	0.00405543	1.4205	0.487288	-1.48633	0.485737	0	0	-0.17538	0.0205664
A	LEU	26	H1-S2_(N-terminal)_Loop	-	13	LEU 897	L LEU 26	-0.042775	0.00194442	-2.24394	0.420213	2.22612	0.418047	0	0	-0.060585	0.00837234
A	GLU	27	H1-S2_(N-terminal)_Loop	-	13	GLU 898	L GLU 27	-0.03162	0.00157385	960.129	2.9182	-960.004	2.91268	0	0	0.09352	0.00950843
A	HIP	28	H1-S2_(N-terminal)_Loop	-	13	HIP 899	L HIP 28	-0.08741	0.00366555	-1045.86	4.47872	1045.94	4.47672	0	0	-0.008365	0.0276139
A	GLY	29	H1-S2_(N-terminal)_Loop	-	13	GLY 900	L GLY 29	-0.032955	0.00182241	3.51687	0.384247	-3.36194	0.384099	0	0	0.121975	0.00996455
A	ILE	30	H1-S2_(N-terminal)_Loop	-	13	ILE 901	L ILE 30	-0.26178	0.0140851	-9.11052	0.5601	9.49224	0.561559	0	0	0.119945	0.0277284
A	GLN	31	H1-S2_(N-terminal)_Loop	-	13	GLN 902	L GLN 31	-0.29609	0.0220054	13.2052	2.74611	-12.5403	2.75853	0	0	0.368875	0.0593192
A	PRO	32	H1-S2_(N-terminal)_Loop	-	13	PRO 903	L PRO 32	-0.7006	0.15811	14.7584	0.97953	-14.227	0.850473	-0.00413183	0.00675739	-0.173357	0.387209
A	ASP	33	H1-S2_(N-terminal)_Loop	-	13	ASP 904	L ASP 33	-3.42901	0.790408	1238.18	10.4724	-1235.56	10.1992	-0.319277	0.0986066	-1.13559	0.851677
A	GLY	34	H1-S2_(N-terminal)_Loop	-	13	GLY 905	L GLY 34	-1.70371	0.22855	6.50387	0.988601	-5.73315	0.980434	-0.0326298	0.0209217	-0.96561	0.295499
A	GLN	35	H1-S2_(N-terminal)_Loop	-	13	GLN 906	L GLN 35	-1.81795	0.403627	-4.27624	3.97	6.50974	4.02204	-0.197681	0.0651391	0.217864	0.429511
A	MET	36	H1-S2_(N-terminal)_Loop	-	13	MET 907	L MET 36	-0.30006	0.031233	8.63452	1.45629	-8.36285	1.48242	-9.4788e-05	0.00102054	-0.0284948	0.0601465
A	PRO	37	H1-S2_(N-terminal)_Loop	-	13	PRO 908	L PRO 37	-0.09089	0.00663072	5.7712	0.971685	-5.74873	0.966938	0	0	-0.06842	0.0214742
A	SER	38	H1-S2_(N-terminal)_Loop	-	13	SER 909	L SER 38	-0.06485	0.00814979	-2.80794	1.46788	3.02494	1.47376	0	0	0.15215	0.0381538
A	ASP	39	H1-S2_(N-terminal)_Loop	-	13	ASP 910	L ASP 39	-0.059655	0.00500898	1015.94	6.22317	-1015.46	6.18774	0	0	0.41905	0.0582654
A	LYS	40	H1-S2_(N-terminal)_Loop	-	13	LYS 911	L LYS 40	-0.07144	0.0125774	-981.899	9.16007	982.118	9.20012	0	0	0.14731	0.0863011
A	THR	41	H1-S2_(N-terminal)_Loop	-	13	THR 912	L THR 41	-0.07918	0.0204598	3.3559	1.17842	-3.06597	1.17594	-8.0208e-05	0.00113147	0.21067	0.053558
A	ILE	42	H1-S2_(N-terminal)_Loop	-	13	ILE 913	L ILE 42	-0.169245	0.0542876	1.07488	1.2976	-0.856705	1.27993	-0.00342205	0.015188	0.0455079	0.0471705
A	GLY	43	H1-S2_(N-terminal)_Loop	-	13	GLY 914	L GLY 43	-0.047835	0.0092708	1.73275	1.63423	-1.53092	1.62891	0	0	0.15399	0.0327927
A	GLY	44	H1-S2_(N-terminal)_Loop	-	13	GLY 915	L GLY 44	-0.04305	0.0070395	1.24833	1.38678	-1.08208	1.38102	0	0	0.1232	0.0241474
A	GLY	45	H1-S2_(N-terminal)_Loop	-	13	GLY 916	L GLY 45	-0.037165	0.00406804	3.17787	0.947008	-3.03124	0.94516	0	0	0.10947	0.0158877
A	ASP	46	H1-S2_(N-terminal)_Loop	-	13	ASP 917	L ASP 46	-0.072065	0.00499918	1030.58	6.33361	-1030.03	6.28495	0	0	0.471685	0.0610458
A	ASP	47	H1-S2_(N-terminal)_Loop	-	13	ASP 918	L ASP 47	-0.0855	0.0042802	1028.68	5.14914	-1028.13	5.11064	0	0	0.46183	0.0561673
A	SER	48	H1-S2_(N-terminal)_Loop	-	13	SER 919	L SER 48	-0.04351	0.00183254	5.74781	0.811679	-5.60875	0.816812	0	0	0.095545	0.0163648
A	PHE	49	H1-S2_(N-terminal)_Loop	-	13	PHE 920	L PHE 49	-0.142735	0.00656337	5.96505	0.435566	-5.89321	0.444387	0	0	-0.07089	0.0379887
A	ASN	50	H1-S2_(N-terminal)_Loop	-	13	ASN 921	L ASN 50	-0.26898	0.0121659	14.6112	2.21866	-13.332	2.2216	0	0	1.01029	0.0947219
A	THR	51	H1-S2_(N-terminal)_Loop	-	13	THR 922	L THR 51	-0.136235	0.00400859	12.1401	0.79426	-11.5825	0.807896	0	0	0.421305	0.048053
A	PHE	52	H1-S2_(N-terminal)_Loop	-	13	PHE 923	L PHE 52	-0.218315	0.00701399	11.1435	0.479791	-10.8658	0.509634	0	0	0.059355	0.0618508
A	PHE	53	H1-S2_(N-terminal)_Loop	-	13	PHE 924	L PHE 53	-0.721805	0.0362705	-11.3998	0.643067	13.2911	0.680202	0	0	1.16952	0.158069
A	SER	54	H1-S2_(N-terminal)_Loop	-	13	SER 925	L SER 54	-3.70016	0.657427	-16.7649	4.80224	20.3944	4.17055	-0.334272	0.0773175	-0.404977	1.89231
A	GLU	55	H1-S2_(N-terminal)_Loop	-	13	GLU 926	L GLU 55	-7.3055	1.28735	1228.97	11.3931	-1218.77	10.3771	-1.14546	0.124864	1.74247	2.05419
A	THR	56	H1-S2_(N-terminal)_Loop	-	13	THR 927	L THR 56	-33.7565	1.78662	-76.3155	5.35542	88.4915	4.23275	-4.27294	0.15682	-25.8535	2.82291
A	GLY	57	H1-S2_(N-terminal)_Loop	-	13	GLY 928	L GLY 57	-16.4639	1.70399	-42.2545	4.77589	49.8199	4.17021	-4.25842	0.35372	-13.1569	2.02708
A	ALA	58	H1-S2_(N-terminal)_Loop	-	13	ALA 929	L ALA 58	-13.4716	1.02624	-19.3216	1.83438	23.407	1.66901	-2.19751	0.194479	-11.5837	1.26486
A	GLY	59	H1-S2_(N-terminal)_Loop	-	13	GLY 930	L GLY 59	-1.90503	0.140142	-15.543	1.1001	18.5314	1.20061	-0.00199915	0.00521476	1.0814	0.238707
A	LYS	60	H1-S2_(N-terminal)_Loop	-	13	LYS 931	L LYS 60	-17.6177	1.88685	-1446.7	18.6812	1457.98	19.5236	-2.96034	0.311928	-9.2991	2.7701
A	HIP	61	H1-S2_(N-terminal)_Loop	-	13	HIP 932	L HIP 61	-3.92146	0.51268	-1217.95	7.53837	1223.26	7.5692	-0.0685828	0.0234658	1.31912	0.657488
A	VAL	62	H1-S2_(N-terminal)_Loop	-	13	VAL 933	L VAL 62	-13.509	1.05767	-15.0841	1.30797	17.006	1.2617	-1.14804	0.125122	-12.7352	1.1937
A	PRO	63	H1-S2_(N-terminal)_Loop	-	13	PRO 934	L PRO 63	-1.6323	0.159909	28.1801	0.952051	-28.083	0.870714	-0.00392058	0.00629904	-1.53911	0.22311
A	ARG	64	H1-S2_(N-terminal)_Loop	-	13	ARG 935	L ARG 64	-1.19276	0.0790012	-1226.97	7.93436	1234.33	7.97349	-0.00251014	0.00481203	6.1664	0.403689
A	ALA	65	S2_Beta_Strand	-	13	ALA 936	L ALA 65	-0.313055	0.0132656	17.4905	0.671476	-16.9967	0.67092	0	0	0.180735	0.0681537
A	VAL	66	S2_Beta_Strand	-	13	VAL 937	L VAL 66	-0.387795	0.0112953	-15.8673	0.465939	16.5663	0.476533	0	0	0.311155	0.0647205
A	PHE	67	S2_Beta_Strand	-	13	PHE 938	L PHE 67	-0.336055	0.0104043	15.0196	0.429903	-15.4074	0.427918	0	0	-0.72383	0.0529374
A	VAL	68	S2_Beta_Strand	-	13	VAL 939	L VAL 68	-0.17695	0.00417713	-11.0905	0.354707	11.3079	0.356572	0	0	0.040495	0.0256092
A	ASP	69	S2_Beta_Strand	-	13	ASP 940	L ASP 69	-0.108915	0.00272907	1233.21	5.20772	-1233.08	5.19068	0	0	0.028025	0.0362013
A	LEU	70	S2-H2_(T2)_Loop	-	13	LEU 941	L LEU 70	-0.15059	0.00477155	8.67239	1.00053	-8.53615	0.994928	0	0	-0.01435	0.0200806
A	GLU	71	S2-H2_(T2)_Loop	-	13	GLU 942	L GLU 71	-0.112035	0.00328003	1217.46	6.20761	-1217.05	6.19112	0	0	0.299475	0.0372529
A	PRO	72	H2_Helix	-	13	PRO 943	L PRO 72	-0.190005	0.00691531	-4.00795	0.690347	4.06207	0.679922	0	0	-0.13588	0.0266994
A	THR	73	H2_Helix	-	13	THR 944	L THR 73	-0.085545	0.00311757	3.48376	1.12945	-3.32716	1.1277	0	0	0.071055	0.0215009
A	VAL	74	H2_Helix	-	13	VAL 945	L VAL 74	-0.07821	0.00249064	-3.50885	0.504926	3.79261	0.50645	0	0	0.20555	0.0167202
A	ILE	75	H2_Helix	-	13	ILE 946	L ILE 75	-0.262205	0.00950184	-3.72841	0.746075	3.93615	0.740553	0	0	-0.05447	0.0357055
A	ASP	76	H2_Helix	-	13	ASP 947	L ASP 76	-0.195945	0.00997706	1335.14	9.46294	-1333.39	9.37148	0	0	1.55211	0.113877
A	GLU	77	H2_Helix	-	13	GLU 948	L GLU 77	-0.099895	0.00415825	1151.92	5.63102	-1151.22	5.60269	0	0	0.603645	0.0360861
A	VAL	78	H2_Helix	-	13	VAL 949	L VAL 78	-0.255035	0.0145859	-2.42271	1.07917	3.24564	1.06757	0	0	0.567895	0.0466146
A	ARG	79	H2_Helix	-	13	ARG 950	L ARG 79	-1.13823	0.123533	-1415.87	12.0908	1418.32	12.1114	-0.0339596	0.0528357	1.28493	0.297763
A	THR	80	H2_Helix	-	13	THR 951	L THR 80	-0.223805	0.0229419	-2.11289	1.59122	2.71925	1.57032	-0.000383184	0.00282502	0.382172	0.0421839
A	GLY	81	H2-S3_Loop	-	13	GLY 952	L GLY 81	-0.091745	0.00525687	16.757	0.874389	-16.6507	0.882793	0	0	0.014525	0.0512402
A	THR	82	H2-S3_Loop	-	13	THR 953	L THR 82	-0.12828	0.00704541	9.9808	1.28365	-9.25742	1.28401	0	0	0.595105	0.0353312
A	TYR	83	H2-S3_Loop	-	13	TYR 954	L TYR 83	-0.49391	0.0277441	7.38708	0.911402	-7.53778	0.923685	0	0	-0.64461	0.105547
A	ARG	84	H2-S3_Loop	-	13	ARG 955	L ARG 84	-2.815	0.636166	-1308.54	18.5952	1313.37	18.9301	-0.410522	0.191366	1.61028	0.939824
A	GLN	85	H2-S3_Loop	-	13	GLN 956	L GLN 85	-9.43994	1.39547	7.86472	8.36122	1.62845	7.40378	-2.2781	0.25937	-2.22487	1.94851
A	LEU	86	H2-S3_Loop	-	13	LEU 957	L LEU 86	-5.73953	1.3927	3.65894	3.53476	-7.49417	2.07256	-0.422835	0.0591739	-9.9976	1.45467
A	PHE	87	H2-S3_Loop	-	13	PHE 958	L PHE 87	-7.70564	0.85338	5.72564	3.24183	-1.6017	2.66855	-0.42011	0.0686176	-4.00181	1.19221
A	HIE	88	H2-S3_Loop	-	13	HIE 959	L HIE 88	-43.6453	2.29222	-122.365	6.09714	125.26	4.18569	-7.45186	0.313809	-48.2026	2.71722
A	PRO	89	H2-S3_Loop	-	13	PRO 960	L PRO 89	-19.7584	2.02597	-26.884	2.46045	31.3671	2.53493	-3.88495	0.384308	-19.1604	2.16012
A	GLU	90	H2-S3_Loop	-	13	GLU 961	L GLU 90	-11.6021	2.22954	1580.44	25.1941	-1566.41	23.0288	-2.79356	0.228559	-0.362728	4.30297
A	GLN	91	H2-S3_Loop	-	13	GLN 962	L GLN 91	-2.61505	0.143199	3.621	2.59888	0.1415	2.50708	-0.0295121	0.0297418	1.11795	0.259694
A	LEU	92	S3_Beta_Strand	-	13	LEU 963	L LEU 92	-1.10996	0.0645258	12.8614	1.3113	-11.2439	1.27458	-0.00674626	0.0100928	0.500769	0.103558
A	ILE	93	S3_Beta_Strand	-	13	ILE 964	L ILE 93	-0.741195	0.0336045	-13.7435	0.669062	14.3584	0.665744	-0.00504	0.0124548	-0.131325	0.0521437
A	THR	94	S3_Beta_Strand	-	13	THR 965	L THR 94	-0.411425	0.0224303	14.4093	1.37298	-12.9727	1.36833	-4.752e-06	6.70352e-05	1.0252	0.0694299
A	GLY	95	S3-H3'_(T3)_Loop	-	13	GLY 966	L GLY 95	-0.17184	0.00786208	4.04296	1.83906	-2.98887	1.80902	0	0	0.882255	0.0506018
A	LYS	96	S3-H3'_(T3)_Loop	-	13	LYS 967	L LYS 96	-0.59526	0.0312972	-1461.47	13.2122	1464.66	13.2368	-0.0015737	0.0083431	2.59844	0.272661
A	GLU	97	S3-H3'_(T3)_Loop	-	13	GLU 968	L GLU 97	-0.178845	0.00608443	1325.24	7.65439	-1324.32	7.58743	0	0	0.74635	0.0968256
A	ASP	98	S3-H3'_(T3)_Loop	-	13	ASP 969	L ASP 98	-0.07219	0.00211007	1228.04	5.22389	-1227.88	5.20969	0	0	0.08958	0.0301191
A	ALA	99	S3-H3'_(T3)_Loop	(GTP)	13	ALA 970	L ALA 99	-0.03419	0.00165039	-2.81694	0.37802	2.8349	0.376807	0	0	-0.016225	0.00582312
A	ALA	100	S3-H3'_(T3)_Loop	(GTP)	13	ALA 971	L ALA 100	-0.02383	0.0015919	-3.65211	0.391026	3.67743	0.389927	0	0	0.00149	0.00554512
A	ASN	101	S3-H3'_(T3)_Loop	(GTP)	13	ASN 972	L ASN 101	-0.021885	0.00159874	-12.9315	0.675755	12.9944	0.676687	0	0	0.040955	0.00758375
A	ASN	102	S3-H3'_(T3)_Loop	-	13	ASN 973	L ASN 102	-0.027725	0.00163598	9.37354	1.22644	-9.33511	1.22637	0	0	0.010705	0.00449714
A	TYR	103	H3'_Helix	-	13	TYR 974	L TYR 103	-0.03913	0.00168834	12.8896	0.83461	-12.904	0.833496	0	0	-0.05351	0.00551204
A	ALA	104	H3'_Helix	-	13	ALA 975	L ALA 104	-0.023685	0.00161074	11.2027	0.274673	-11.1888	0.273823	0	0	-0.00974	0.00461779
A	ARG	105	H3'_Helix	-	13	ARG 976	L ARG 105	-0.09376	0.00374457	-1240.71	6.17587	1240.92	6.17458	0	0	0.11635	0.0409166
A	GLY	106	H3'_Helix	-	13	GLY 977	L GLY 106	-0.03083	0.00157845	14.195	0.447922	-14.1307	0.446178	0	0	0.0335	0.00644974
A	HID	107	H3'_Helix	-	13	HID 978	L HID 107	-0.06654	0.00244539	7.56857	1.4635	-7.46072	1.45974	0	0	0.041305	0.0110007
A	TYR	108	H3'-H3_Bend	-	13	TYR 979	L TYR 108	-0.135555	0.00595786	11.1604	1.35019	-10.9995	1.34993	0	0	0.025395	0.0193954
A	THR	109	H3_Helix	-	13	THR 980	L THR 109	-0.08985	0.00402685	13.3329	0.682179	-13.0839	0.677099	0	0	0.15911	0.0193356
A	ILE	110	H3_Helix	-	13	ILE 981	L ILE 110	-0.15148	0.00578573	15.2247	0.667815	-14.9925	0.670821	0	0	0.080635	0.0236125
A	GLY	111	H3_Helix	-	13	GLY 982	L GLY 111	-0.07851	0.00303002	11.2356	0.560931	-11.2239	0.568098	0	0	-0.066755	0.0277739
A	LYS	112	H3_Helix	-	13	LYS 983	L LYS 112	-0.28979	0.0134597	-1424.03	9.94794	1425.49	9.96531	-2.3904e-05	0.000337207	1.16216	0.118751
A	GLU	113	H3_Helix	-	13	GLU 984	L GLU 113	-0.47108	0.0280157	1491.83	11.1853	-1487.49	11.0439	-0.000824292	0.00570825	3.86437	0.205473
A	ILE	114	H3_Helix	-	13	ILE 985	L ILE 114	-0.46509	0.0244803	9.07896	0.836144	-8.60429	0.844642	0	0	0.00958	0.0592245
A	ILE	115	H3_Helix	-	13	ILE 986	L ILE 115	-0.40309	0.0185124	0.048675	0.716669	0.47743	0.735119	0	0	0.123015	0.0753417
A	ASP	116	H3_Helix	-	13	ASP 987	L ASP 116	-1.51673	0.231577	1477.93	15.5813	-1469.76	15.3232	-0.144619	0.109547	6.50971	0.59517
A	LEU	117	H3_Helix	-	13	LEU 988	L LEU 117	-2.40624	0.385083	6.41763	1.10486	-4.25833	1.08849	-0.277646	0.163417	-0.524581	0.497915
A	VAL	118	H3_Helix	-	13	VAL 989	L VAL 118	-0.52592	0.0178705	6.53625	0.880793	-5.79069	0.895456	0	0	0.21965	0.117387
A	LEU	119	H3_Helix	-	13	LEU 990	L LEU 119	-1.04547	0.0616989	-6.27088	1.04706	7.21768	1.07174	-0.0010489	0.00369268	-0.0997089	0.163868
A	ASP	120	H3_Helix	-	13	ASP 991	L ASP 120	-6.01215	0.674497	1627.48	20.3074	-1608.67	19.2377	-0.82439	0.16114	11.9736	2.37539
A	ARG	121	H3_Helix	-	13	ARG 992	L ARG 121	-5.88025	1.17181	-1672.81	19.5464	1680.49	17.8946	-0.934726	0.149468	0.869534	3.69253
A	ILE	122	H3_Helix	-	13	ILE 993	L ILE 122	-1.00134	0.0335485	-1.63971	1.17173	3.50974	1.24432	0	0	0.86869	0.235694
A	ARG	123	H3_Helix	-	13	ARG 994	L ARG 123	-14.1192	2.82733	-1624.41	20.8992	1607.51	18.4582	-4.99495	0.265041	-36.0191	5.21213
A	LYS	124	H3_Helix	-	13	LYS 995	L LYS 124	-16.1	2.95849	-2053.09	34.2455	2050.07	29.6664	-5.8964	0.296434	-25.0068	7.30606
A	LEU	125	H3_Helix	-	13	LEU 996	L LEU 125	-2.87151	0.235379	-5.40089	1.32714	6.38457	1.36101	-0.061007	0.0412193	-1.94884	0.402503
A	ALA	126	H3_Helix	-	13	ALA 997	L ALA 126	-1.74256	0.119655	-17.3082	2.11806	21.5556	2.20654	-0.0360256	0.032698	2.46882	0.449294
A	ASP	127	H3_Helix	-	13	ASP 998	L ASP 127	-10.6338	2.92858	1013.38	32.2388	-1023.93	28.3511	-5.32102	0.313971	-26.5073	5.72332
A	GLN	128	H3_Helix	-	13	GLN 999	L GLN 128	-16.2312	1.8411	-67.0153	8.8173	71.9907	7.32231	-3.83002	0.314601	-15.0858	3.3127
A	CYS	129	H3-S4_Loop	-	13	CYS1000	L CYS 129	-1.42783	0.153459	-5.94491	2.72759	8.75113	2.43632	-0.0596368	0.0506269	1.31874	0.525174
A	THR	130	H3-S4_Loop	-	13	THR1001	L THR 130	-1.33962	0.16705	-4.08394	1.69294	6.91305	1.72702	-0.0907557	0.0803205	1.39874	0.211741
A	GLY	131	H3-S4_Loop	-	13	GLY1002	L GLY 131	-0.297865	0.03799	-2.97097	0.837579	3.9177	0.813609	-0.0070285	0.0205379	0.641837	0.0919789
A	LEU	132	H3-S4_Loop	-	13	LEU1003	L LEU 132	-0.58179	0.0658562	-7.1138	0.823621	8.01468	0.828374	-0.0189071	0.0314121	0.300173	0.0897892
A	GLN	133	H3-S4_Loop	-	13	GLN1004	L GLN 133	-0.141595	0.00969145	1.10016	1.10031	-0.698675	1.10749	-9.576e-06	0.000135086	0.259875	0.0399996
A	GLY	134	S4_Beta_Strand	-	13	GLY1005	L GLY 134	-0.07026	0.00305747	3.63666	0.52045	-3.48819	0.516211	0	0	0.07821	0.0314306
A	PHE	135	S4_Beta_Strand	-	13	PHE1006	L PHE 135	-0.22933	0.00899338	-11.4864	0.428177	11.3882	0.428795	0	0	-0.32755	0.0372583
A	SER	136	S4_Beta_Strand	-	13	SER1007	L SER 136	-0.051695	0.00182834	7.90319	0.990994	-7.84541	0.994874	0	0	0.00609	0.0147732
A	VAL	137	S4_Beta_Strand	-	13	VAL1008	L VAL 137	-0.0546	0.00183597	-9.88051	0.277213	9.98209	0.278976	0	0	0.046985	0.00980102
A	PHE	138	S4_Beta_Strand	-	13	PHE1009	L PHE 138	-0.059705	0.00184029	10.5739	0.228545	-10.6623	0.227695	0	0	-0.14812	0.00990146
A	HID	139	S4_Beta_Strand	-	13	HID1010	L HID 139	-0.037685	0.00162688	-12.2739	0.508815	12.274	0.508947	0	0	-0.037595	0.00537072
A	SER	140	S4-H4_(T4)_Loop	(GTP)	13	SER1011	L SER 140	-0.01778	0.00141875	6.19583	0.62766	-6.19129	0.628571	0	0	-0.013235	0.00579353
A	PHE	141	S4-H4_(T4)_Loop	-	13	PHE1012	L PHE 141	-0.01978	0.00152031	4.7891	0.489289	-4.80542	0.488835	0	0	-0.036105	0.0033424
A	GLY	142	S4-H4_(T4)_Loop	-	13	GLY1013	L GLY 142	-0.00804	0.00170921	1.92268	0.399418	-1.91401	0.399566	0	0	0.000635	0.00311971
A	GLY	143	S4-H4_(T4)_Loop	(GTP)	13	GLY1014	L GLY 143	-0.011535	0.0012788	-1.91042	0.458743	1.94962	0.45968	0	0	0.027665	0.00494794
A	GLY	144	S4-H4_(T4)_Loop	(GTP)	13	GLY1015	L GLY 144	-0.016165	0.00138068	0.142535	0.473712	-0.05507	0.473137	0	0	0.0713	0.00758832
A	THR	145	S4-H4_(T4)_Loop	(GTP)	13	THR1016	L THR 145	-0.050695	0.00176129	9.79538	0.398084	-9.51603	0.396721	0	0	0.22866	0.0182358
A	GLY	146	S4-H4_(T4)_Loop	(GTP)	13	GLY1017	L GLY 146	-0.018265	0.00149687	1.61828	0.598646	-1.62278	0.59855	0	0	-0.022755	0.00561054
A	SER	147	S4-H4_(T4)_Loop	-	13	SER1018	L SER 147	-0.021475	0.00158377	4.93354	0.588089	-4.91864	0.58975	0	0	-0.006575	0.00601878
A	GLY	148	H4_Helix	-	13	GLY1019	L GLY 148	-0.021085	0.00157449	1.15316	0.428631	-1.11146	0.428674	0	0	0.02061	0.00672178
A	PHE	149	H4_Helix	-	13	PHE1020	L PHE 149	-0.144005	0.00397994	2.63096	0.395698	-2.72256	0.392153	0	0	-0.2356	0.0171155
A	THR	150	H4_Helix	-	13	THR1021	L THR 150	-0.05081	0.00186234	11.2746	0.600533	-11.2595	0.602114	0	0	-0.03573	0.0111096
A	SER	151	H4_Helix	-	13	SER1022	L SER 151	-0.0344	0.00168037	-0.71638	0.639276	0.757685	0.640291	0	0	0.006905	0.00869469
A	LEU	152	H4_Helix	-	13	LEU1023	L LEU 152	-0.119125	0.0044869	-2.51465	0.546956	2.7216	0.545356	0	0	0.087825	0.0164012
A	LEU	153	H4_Helix	-	13	LEU1024	L LEU 153	-0.15816	0.00536471	3.26337	0.471751	-3.14921	0.469336	0	0	-0.04401	0.0216953
A	MET	154	H4_Helix	-	13	MET1025	L MET 154	-0.07679	0.00299205	1.38016	0.819346	-1.39208	0.821583	0	0	-0.088705	0.0159884
A	GLU	155	H4_Helix	-	13	GLU1026	L GLU 155	-0.10144	0.00520068	1205.59	7.4539	-1205.09	7.42093	0	0	0.398795	0.0465579
A	ARG	156	H4_Helix	-	13	ARG1027	L ARG 156	-0.777905	0.29899	-1344.91	10.7601	1347.94	10.5298	-0.0613769	0.0563044	2.19456	0.925588
A	LEU	157	H4_Helix	-	13	LEU1028	L LEU 157	-0.26425	0.0144771	-0.6503	0.741879	0.872255	0.747603	0	0	-0.042295	0.0379033
A	SER	158	H4_Helix	-	13	SER1029	L SER 158	-0.11322	0.00816163	-4.21311	1.10673	4.5498	1.10924	0	0	0.223475	0.0354524
A	VAL	159	H4_Helix	-	13	VAL1030	L VAL 159	-0.61321	0.151394	-4.88225	1.34433	5.9653	1.32713	-0.0654415	0.0434382	0.404403	0.218316
A	ASP	160	H4_Helix	-	13	ASP1031	L ASP 160	-0.500115	0.935433	1255.22	15.9767	-1253.47	15.4641	-0.411748	0.123981	0.836777	2.08868
A	TYR	161	H4_Helix	-	13	TYR1032	L TYR 161	-1.74709	0.38888	-6.56466	2.9074	8.39152	2.55517	-0.220641	0.110888	-0.140871	0.788443
A	GLY	162	H4-S5_Loop	-	13	GLY1033	L GLY 162	-0.114275	0.0131613	-3.0022	0.849116	3.34637	0.838564	-9.0864e-05	0.000938743	0.229804	0.0282896
A	LYS	163	H4-S5_Loop	-	13	LYS1034	L LYS 163	-0.13731	0.0346566	-1075.85	9.84796	1076.53	9.9038	-0.00100343	0.0114179	0.539857	0.173534
A	LYS	164	H4-S5_Loop	-	13	LYS1035	L LYS 164	-0.27163	0.0307786	-1083.92	8.80456	1086.75	8.70384	-0.00706738	0.0241762	2.55517	0.325515
A	SER	165	H4-S5_Loop	-	13	SER1036	L SER 165	-0.046325	0.00225641	9.85416	0.784971	-9.74811	0.78496	0	0	0.05973	0.0116967
A	LYS	166	H4-S5_Loop	-	13	LYS1037	L LYS 166	-0.06993	0.00267826	-1099.94	5.43835	1100.29	5.43138	0	0	0.27613	0.0396594
A	LEU	167	H4-S5_Loop	-	13	LEU1038	L LEU 167	-0.036765	0.00169355	9.05852	0.320351	-9.04319	0.320444	0	0	-0.02143	0.00616062
A	GLU	168	S5_Beta_Strand	-	13	GLU1039	L GLU 168	-0.030255	0.00151928	1042.69	4.26601	-1042.71	4.25917	0	0	-0.04569	0.0159279
A	PHE	169	S5_Beta_Strand	-	13	PHE1040	L PHE 169	-0.028765	0.00147296	8.32792	0.337879	-8.34433	0.337612	0	0	-0.045185	0.00405332
A	SER	170	S5_Beta_Strand	-	13	SER1041	L SER 170	-0.012235	0.0012916	-7.69236	0.550475	7.70327	0.550431	0	0	-0.00132	0.00346266
A	ILE	171	S5_Beta_Strand	(GTP)	13	ILE1042	L ILE 171	-0.01624	0.00147343	4.29408	0.25688	-4.2885	0.256991	0	0	-0.010665	0.00303184
A	TYR	172	S5-H5_(T5)_Loop	-	13	TYR1043	L TYR 172	-0.011115	0.00129778	-0.41281	0.500741	0.413295	0.500431	0	0	-0.01063	0.00259833
A	PRO	173	S5-H5_(T5)_Loop	-	13	PRO1044	L PRO 173	-0.007995	0.00172229	-7.20435	0.232514	7.1925	0.232466	0	0	-0.019855	0.00284029
A	ALA	174	S5-H5_(T5)_Loop	-	13	ALA1045	L ALA 174	-0.00405	0.00166271	5.5194	0.235726	-5.5175	0.235623	0	0	-0.002155	0.00266078
A	PRO	175	S5-H5_(T5)_Loop	-	13	PRO1046	L PRO 175	-0.004405	0.00169386	4.74549	0.431627	-4.74582	0.431434	0	0	-0.00473	0.00270139
A	GLN	176	S5-H5_(T5)_Loop	-	13	GLN1047	L GLN 176	-0.00479	0.00171708	5.10874	0.871375	-5.10744	0.871249	0	0	-0.003495	0.00270603
A	VAL	177	S5-H5_(T5)_Loop	-	13	VAL1048	L VAL 177	-0.006275	0.00178785	3.47437	0.295092	-3.46967	0.295018	0	0	-0.00157	0.00280676
A	SER	178	S5-H5_(T5)_Loop	-	13	SER1049	L SER 178	-0.00628	0.00178398	-4.66672	0.513238	4.67052	0.513045	0	0	-0.002485	0.00282663
A	THR	179	S5-H5_(T5)_Loop	-	13	THR1050	L THR 179	-0.011765	0.00123429	-4.44392	0.700159	4.46296	0.699709	0	0	0.007275	0.00345735
A	ALA	180	S5-H5_(T5)_Loop	-	13	ALA1051	L ALA 180	-0.007385	0.00175948	-2.99507	0.409327	2.9985	0.409066	0	0	-0.00395	0.00280997
A	VAL	181	S5-H5_(T5)_Loop	-	13	VAL1052	L VAL 181	-0.007655	0.00174372	-3.6517	0.221782	3.65171	0.221698	0	0	-0.00764	0.00277774
A	VAL	182	S5-H5_(T5)_Loop	-	13	VAL1053	L VAL 182	-0.011075	0.00141622	-0.49538	0.328204	0.50353	0.328026	0	0	-0.002925	0.00263023
A	GLU	183	S5-H5_(T5)_Loop	(GTP)	13	GLU1054	L GLU 183	-0.011545	0.00125263	1006.73	3.2973	-1006.65	3.29404	0	0	0.066205	0.00539799
A	PRO	184	H5_Helix	-	13	PRO1055	L PRO 184	-0.00728	0.00173999	4.70541	0.300283	-4.7092	0.300121	0	0	-0.01106	0.00277208
A	TYR	185	H5_Helix	-	13	TYR1056	L TYR 185	-0.013315	0.00127361	-0.793205	0.473502	0.80391	0.473342	0	0	-0.00261	0.00254662
A	ASN	186	H5_Helix	-	13	ASN1057	L ASN 186	-0.014935	0.00124396	6.62297	0.664992	-6.59976	0.664741	0	0	0.008285	0.00315452
A	SER	187	H5_Helix	-	13	SER1058	L SER 187	-0.007905	0.0016927	1.89568	0.540951	-1.89455	0.540773	0	0	-0.00677	0.00303127
A	ILE	188	H5_Helix	-	13	ILE1059	L ILE 188	-0.01025	0.00153672	0.80554	0.275025	-0.7976	0.274921	0	0	-0.00231	0.00280735
A	LEU	189	H5_Helix	-	13	LEU1060	L LEU 189	-0.01714	0.0014754	-0.90238	0.426235	0.91711	0.425792	0	0	-0.00241	0.0029661
A	THR	190	H5_Helix	-	13	THR1061	L THR 190	-0.01601	0.00131219	7.20067	0.465702	-7.18056	0.465606	0	0	0.004105	0.00368064
A	THR	191	H5_Helix	-	13	THR1062	L THR 191	-0.0102	0.00153844	-0.58623	0.539178	0.58824	0.538993	0	0	-0.00819	0.00290683
A	HID	192	H5_Helix	-	13	HID1063	L HID 192	-0.01789	0.00147575	8.80379	0.623519	-8.78643	0.623445	0	0	-0.000535	0.00308181
A	THR	193	H5_Helix	-	13	THR1064	L THR 193	-0.02207	0.00160736	0.207575	1.12174	-0.165175	1.12052	0	0	0.02033	0.00484263
A	THR	194	H5_Helix	-	13	THR1065	L THR 194	-0.017315	0.00148693	1.5633	0.614657	-1.54669	0.614805	0	0	-0.000705	0.00365715
A	LEU	195	H5-S6_Loop	-	13	LEU1066	L LEU 195	-0.014215	0.00132873	-1.23294	0.304158	1.22503	0.304018	0	0	-0.02213	0.00272296
A	GLU	196	H5-S6_Loop	-	13	GLU1067	L GLU 196	-0.02688	0.00175324	1081.85	6.66848	-1081.69	6.65569	0	0	0.128775	0.0166812
A	HIE	197	H5-S6_Loop	-	13	HIE1068	L HIE 197	-0.050045	0.00221768	-4.47951	0.913844	4.50087	0.914875	0	0	-0.028685	0.00964632
A	SER	198	H5-S6_Loop	-	13	SER1069	L SER 198	-0.01786	0.00152563	-6.30566	0.633277	6.34402	0.633704	0	0	0.0205	0.00477785
A	ASP	199	H5-S6_Loop	-	13	ASP1070	L ASP 199	-0.024795	0.00174172	1031.36	4.46823	-1031.32	4.45739	0	0	0.015115	0.0168521
A	CYS	200	S6_Beta_Strand	-	13	CYS1071	L CYS 200	-0.013405	0.00135047	0.80014	0.455672	-0.77411	0.455924	0	0	0.012625	0.00391922
A	ALA	201	S6_Beta_Strand	-	13	ALA1072	L ALA 201	-0.00891	0.00160437	-6.93243	0.252812	6.93719	0.252851	0	0	-0.004155	0.00290362
A	PHE	202	S6_Beta_Strand	-	13	PHE1073	L PHE 202	-0.01766	0.00150351	5.45465	0.357166	-5.46379	0.357133	0	0	-0.0268	0.00298012
A	MET	203	S6_Beta_Strand	-	13	MET1074	L MET 203	-0.010035	0.00146948	-5.50493	0.720475	5.50675	0.720432	0	0	-0.008205	0.00270562
A	VAL	204	S6-H6_(T6)_Loop	-	13	VAL1075	L VAL 204	-0.008995	0.00163462	5.21983	0.268502	-5.21244	0.2686	0	0	-0.0016	0.00286765
A	ASP	205	S6-H6_(T6)_Loop	-	13	ASP1076	L ASP 205	-0.005765	0.00177056	909.299	2.42705	-909.25	2.42533	0	0	0.043045	0.00372195
A	ASN	206	H6_Helix	(GTP)	13	ASN1077	L ASN 206	-0.00807	0.0017311	-6.24841	0.409676	6.25758	0.409512	0	0	0.001105	0.00285531
A	GLU	207	H6_Helix	-	13	GLU1078	L GLU 207	-0.0046	0.0017054	881.744	2.49177	-881.71	2.49052	0	0	0.029935	0.00335484
A	ALA	208	H6_Helix	-	13	ALA1079	L ALA 208	-0.00298	0.00150995	-5.64028	0.163065	5.64003	0.162982	0	0	-0.00324	0.00262571
A	ILE	209	H6_Helix	-	13	ILE1080	L ILE 209	-0.00709	0.00178687	-6.74733	0.231476	6.74864	0.231446	0	0	-0.00578	0.00280174
A	TYR	210	H6_Helix	-	13	TYR1081	L TYR 210	-0.008465	0.00171118	-4.92857	0.318053	4.92511	0.317841	0	0	-0.01193	0.00273329
A	ASP	211	H6_Helix	-	13	ASP1082	L ASP 211	-0.00285	0.00148683	839.558	2.10009	-839.529	2.09918	0	0	0.02614	0.00294576
A	ILE	212	H6_Helix	-	13	ILE1083	L ILE 212	-0.00456	0.00171641	-5.92872	0.207954	5.92858	0.20791	0	0	-0.00471	0.00268168
A	CYS	213	H6_Helix	-	13	CYS1084	L CYS 213	-0.00359	0.00160677	-2.07546	0.426966	2.07549	0.426727	0	0	-0.00356	0.00263485
A	ARG	214	H6_Helix	-	13	ARG1085	L ARG 214	-0.004445	0.00170027	-839.703	2.97297	839.673	2.97188	0	0	-0.034525	0.00318091
A	ARG	215	H6_Helix	-	13	ARG1086	L ARG 215	-0.003105	0.00153131	-812.562	2.71457	812.538	2.71373	0	0	-0.02731	0.00293188
A	ASN	216	H6-H7_Loop	-	13	ASN1087	L ASN 216	-0.00272	0.00145887	-5.94731	1.10824	5.94546	1.10801	0	0	-0.004565	0.00258785
A	LEU	217	H6-H7_Loop	-	13	LEU1088	L LEU 217	-0.00464	0.00171616	-1.14792	0.27451	1.14826	0.274406	0	0	-0.00429	0.00272015
A	ASP	218	H6-H7_Loop	-	13	ASP1089	L ASP 218	-0.00248	0.00141236	808.687	2.13534	-808.658	2.13436	0	0	0.02643	0.00285306
A	ILE	219	H6-H7_Loop	-	13	ILE1090	L ILE 219	-0.00487	0.00173917	-2.99673	0.424057	2.99531	0.423883	0	0	-0.006285	0.00272879
A	GLU	220	H6-H7_Loop	-	13	GLU1091	L GLU 220	-0.00312	0.00153543	826.616	2.8889	-826.587	2.88767	0	0	0.025165	0.00304383
A	ARG	221	H6-H7_Loop	-	13	ARG1092	L ARG 221	-0.00595	0.00177654	-856.399	4.21953	856.365	4.21704	0	0	-0.04004	0.0040256
A	PRO	222	H6-H7_Loop	-	13	PRO1093	L PRO 222	-0.0052	0.00175478	0.02666	0.271492	-0.02812	0.27134	0	0	-0.00666	0.00274191
A	THR	223	H6-H7_Loop	-	13	THR1094	L THR 223	-0.00837	0.00171105	-4.19477	0.661541	4.20069	0.661076	0	0	-0.00245	0.00281484
A	TYR	224	H7_Helix	(GTP)	13	TYR1095	L TYR 224	-0.01757	0.00166898	-2.82082	0.612226	2.81684	0.611886	0	0	-0.02155	0.002954
A	THR	225	H7_Helix	-	13	THR1096	L THR 225	-0.013565	0.00115898	0.068245	1.1003	-0.06104	1.09936	0	0	-0.00636	0.002968
A	ASN	226	H7_Helix	-	13	ASN1097	L ASN 226	-0.00864	0.0016751	1.86426	0.861313	-1.85933	0.86045	0	0	-0.00371	0.00291197
A	LEU	227	H7_Helix	-	13	LEU1098	L LEU 227	-0.010875	0.00131165	-2.09892	0.283729	2.1175	0.283714	0	0	0.0077	0.00312131
A	ASN	228	H7_Helix	(GTP)	13	ASN1099	L ASN 228	-0.017765	0.00168602	-7.94618	0.709901	7.97383	0.710124	0	0	0.009885	0.00455839
A	ARG	229	H7_Helix	-	13	ARG1100	L ARG 229	-0.02219	0.00166502	-986.611	4.44539	986.469	4.4399	0	0	-0.164755	0.00842113
A	LEU	230	H7_Helix	-	13	LEU1101	L LEU 230	-0.009845	0.00152154	1.021	0.272723	-1.00936	0.272478	0	0	0.001795	0.00300521
A	ILE	231	H7_Helix	-	13	ILE1102	L ILE 231	-0.015395	0.00135657	-3.26895	0.306608	3.30021	0.306827	0	0	0.01586	0.00415677
A	GLY	232	H7_Helix	-	13	GLY1103	L GLY 232	-0.00954	0.00158138	0.269635	0.274514	-0.256465	0.27421	0	0	0.00363	0.0034799
A	GLN	233	H7_Helix	-	13	GLN1104	L GLN 233	-0.01363	0.00110002	6.2462	1.04907	-6.23262	1.04812	0	0	-5e-05	0.00345643
A	ILE	234	H7_Helix	-	13	ILE1105	L ILE 234	-0.01242	0.00102418	-1.65067	0.25542	1.67753	0.255559	0	0	0.01444	0.00406003
A	VAL	235	H7_Helix	-	13	VAL1106	L VAL 235	-0.02136	0.0016891	-2.75032	0.379295	2.81959	0.380089	0	0	0.04791	0.00758463
A	SER	236	H7_Helix	-	13	SER1107	L SER 236	-0.01654	0.00152758	0.41087	0.763835	-0.40255	0.762616	0	0	-0.00822	0.00563812
A	SER	237	H7_Helix	-	13	SER1108	L SER 237	-0.00996	0.00146164	-4.06167	0.521662	4.05739	0.521096	0	0	-0.01424	0.00373114
A	ILE	238	H7_Helix	-	13	ILE1109	L ILE 238	-0.017995	0.00157635	-3.31264	0.306279	3.35153	0.306903	0	0	0.02089	0.00495651
A	THR	239	H7_Helix	-	13	THR1110	L THR 239	-0.02861	0.00155065	-0.755145	0.79407	0.85312	0.791819	0	0	0.069365	0.00909848
A	ALA	240	H7_Helix	-	13	ALA1111	L ALA 240	-0.017725	0.00155349	0.254915	0.316639	-0.26294	0.315932	0	0	-0.02575	0.0049474
A	SER	241	H7_Helix	-	13	SER1112	L SER 241	-0.012545	0.00117995	-2.51726	0.694686	2.52703	0.694102	0	0	-0.002775	0.00402219
A	LEU	242	H7_Helix	-	13	LEU1113	L LEU 242	-0.02327	0.00161118	-1.84	0.377644	1.87548	0.378562	0	0	0.012215	0.00505851
A	ARG	243	H7-H8_(T7)_Loop	-	13	ARG1114	L ARG 243	-0.062625	0.00206022	-1019.87	4.19436	1020.32	4.19337	0	0	0.391655	0.0376887
A	PHE	244	H7-H8_(T7)_Loop	-	13	PHE1115	L PHE 244	-0.036385	0.00178235	-1.92756	0.404233	1.90741	0.40436	0	0	-0.056535	0.005039
A	ASP	245	H7-H8_(T7)_Loop	-	13	ASP1116	L ASP 245	-0.018625	0.00154515	937.786	3.8115	-937.746	3.80497	0	0	0.021945	0.01002
A	GLY	246	H7-H8_(T7)_Loop	-	13	GLY1117	L GLY 246	-0.005785	0.00173457	1.86958	0.388565	-1.87293	0.388595	0	0	-0.009145	0.00282978
A	ALA	247	H7-H8_(T7)_Loop	-	13	ALA1118	L ALA 247	-0.004545	0.00169948	-0.19366	0.431944	0.191415	0.431933	0	0	-0.00679	0.00268089
A	LEU	248	H7-H8_(T7)_Loop	(GTP)	13	LEU1119	L LEU 248	-0.00727	0.0017408	1.61124	0.328241	-1.60768	0.328112	0	0	-0.00371	0.00271062
A	ASN	249	H7-H8_(T7)_Loop	-	13	ASN1120	L ASN 249	-0.011895	0.00137094	-4.7052	1.37309	4.71603	1.37363	0	0	-0.001065	0.0030949
A	VAL	250	H7-H8_(T7)_Loop	-	13	VAL1121	L VAL 250	-0.011575	0.0013031	3.31211	0.263534	-3.29075	0.263625	0	0	0.00978	0.00292767
A	ASP	251	H7-H8_(T7)_Loop	-	13	ASP1122	L ASP 251	-0.02171	0.00160318	970.253	3.49183	-970.317	3.48639	0	0	-0.08582	0.0141704
A	LEU	252	H8_Helix	-	13	LEU1123	L LEU 252	-0.033755	0.00160185	-5.96694	0.382558	6.0133	0.383034	0	0	0.012605	0.00541602
A	THR	253	H8_Helix	-	13	THR1124	L THR 253	-0.02305	0.00162344	0.4931	0.696341	-0.490505	0.696621	0	0	-0.020455	0.00570808
A	GLU	254	H8_Helix	(GTP)	13	GLU1125	L GLU 254	-0.014505	0.00138384	907.322	2.88001	-907.34	2.87697	0	0	-0.03246	0.00636129
A	PHE	255	H8_Helix	-	13	PHE1126	L PHE 255	-0.016095	0.00136952	-7.11034	0.194277	7.11143	0.194218	0	0	-0.015	0.00270539
A	GLN	256	H8_Helix	-	13	GLN1127	L GLN 256	-0.017455	0.00146696	-5.79022	0.771835	5.80806	0.772056	0	0	0.000395	0.0037823
A	THR	257	H8_Helix	-	13	THR1128	L THR 257	-0.008565	0.00163186	-1.23816	0.404456	1.23854	0.404446	0	0	-0.00818	0.00270938
A	ASN	258	H8_Helix	-	13	ASN1129	L ASN 258	-0.00639	0.00177557	-14.1614	0.226588	14.1642	0.226308	0	0	-0.00364	0.00276424
A	LEU	259	H8_Helix	-	13	LEU1130	L LEU 259	-0.007835	0.00172568	-4.47486	0.310987	4.47866	0.311019	0	0	-0.00403	0.00268878
A	VAL	260	H8_Helix	-	13	VAL1131	L VAL 260	-0.007755	0.00169375	0.306265	0.230838	-0.306705	0.230707	0	0	-0.008195	0.0027004
A	PRO	261	H8-S7_Loop	-	13	PRO1132	L PRO 261	-0.00411	0.00164821	1.79957	0.290532	-1.80075	0.290486	0	0	-0.00528	0.00269183
A	TYR	262	H8-S7_Loop	-	13	TYR1133	L TYR 262	-0.00635	0.00176731	0.369325	0.391302	-0.37009	0.391303	0	0	-0.007115	0.00271444
A	PRO	263	H8-S7_Loop	-	13	PRO1134	L PRO 263	-0.00721	0.00171833	4.36299	0.392654	-4.36322	0.392521	0	0	-0.00745	0.00276453
A	ARG	264	H8-S7_Loop	-	13	ARG1135	L ARG 264	-0.00986	0.00154973	-940.712	3.9742	940.672	3.97175	0	0	-0.05007	0.00489889
A	GLY	265	H8-S7_Loop	-	13	GLY1136	L GLY 265	-0.003345	0.00155924	-1.42071	0.168909	1.4221	0.168884	0	0	-0.001955	0.002646
A	HID	266	H8-S7_Loop	-	13	HID1137	L HID 266	-0.01372	0.00135621	5.79298	0.534833	-5.79158	0.534811	0	0	-0.012325	0.00261737
A	PHE	267	H8-S7_Loop	-	13	PHE1138	L PHE 267	-0.011465	0.00140076	-4.71907	0.239815	4.71388	0.239859	0	0	-0.016655	0.00258681
A	PRO	268	H8-S7_Loop	-	13	PRO1139	L PRO 268	-0.007455	0.001747	6.1309	0.253213	-6.13274	0.253176	0	0	-0.009295	0.00281353
A	LEU	269	S7_Loop	-	13	LEU1140	L LEU 269	-0.005685	0.00177107	1.26215	0.427226	-1.26234	0.427116	0	0	-0.005875	0.00277501
A	ALA	270	S7_Loop	-	13	ALA1141	L ALA 270	-0.00425	0.00168533	-1.57706	0.350418	1.57779	0.350222	0	0	-0.003515	0.00268665
A	THR	271	S7_Loop	-	13	THR1142	L THR 271	-0.004565	0.00171166	4.38466	0.435369	-4.38158	0.435231	0	0	-0.001485	0.00268858
A	TYR	272	S7-H9_(MA)_Loop	-	13	TYR1143	L TYR 272	-0.00842	0.00169081	-0.264745	0.455652	0.26227	0.455414	0	0	-0.010895	0.00271126
A	ALA	273	S7-H9_(MA)_Loop	-	13	ALA1144	L ALA 273	-0.002745	0.00146223	3.26039	0.238753	-3.25944	0.238585	0	0	-0.001795	0.00252203
A	PRO	274	S7-H9_(MA)_Loop	-	13	PRO1145	L PRO 274	-0.00348	0.00158888	7.584	0.249212	-7.58155	0.249114	0	0	-0.001035	0.00260936
A	VAL	275	S7-H9_(MA)_Loop	-	13	VAL1146	L VAL 275	-0.00384	0.00163233	-1.92341	0.68657	1.92318	0.686192	0	0	-0.004075	0.00263717
A	ILE	276	S7-H9_(MA)_Loop	-	13	ILE1147	L ILE 276	-0.00345	0.001583	6.33045	0.274243	-6.32749	0.274015	0	0	-0.00049	0.00258314
A	SER	277	S7-H9_(MA)_Loop	-	13	SER1148	L SER 277	-0.00215	0.00133302	-6.53829	0.4561	6.53571	0.45584	0	0	-0.00473	0.00248054
A	ALA	278	S7-H9_(MA)_Loop	-	13	ALA1149	L ALA 278	-0.00202	0.00130117	-5.35443	0.229559	5.35185	0.229417	0	0	-0.004595	0.00247558
A	GLU	279	S7-H9_(MA)_Loop	-	13	GLU1150	L GLU 279	-0.002385	0.00138511	802.533	3.84538	-802.5	3.84388	0	0	0.030155	0.00317995
A	LYS	280	S7-H9_(MA)_Loop	-	13	LYS1151	L LYS 280	-0.002515	0.00141682	-794.872	2.42424	794.846	2.42329	0	0	-0.028355	0.00285711
A	ALA	281	S7-H9_(MA)_Loop	-	13	ALA1152	L ALA 281	-0.00143	0.00112352	-3.47703	0.317122	3.47581	0.317036	0	0	-0.002645	0.00240643
A	TYR	282	S7-H9_(MA)_Loop	-	13	TYR1153	L TYR 282	-0.00259	0.00143745	-1.77365	0.502491	1.77283	0.502314	0	0	-0.00341	0.00253195
A	HIE	283	S7-H9_(MA)_Loop	-	13	HIE1154	L HIE 283	-0.00181	0.00123394	-0.021035	0.522	0.02079	0.521819	0	0	-0.002055	0.00240733
A	GLU	284	S7-H9_(MA)_Loop	-	13	GLU1155	L GLU 284	-0.00194	0.00128047	765.081	2.09453	-765.062	2.09384	0	0	0.017385	0.00266774
A	GLN	285	S7-H9_(MA)_Loop	-	13	GLN1156	L GLN 285	-0.0016	0.00117484	2.24113	0.702221	-2.24109	0.702229	0	0	-0.001555	0.00245044
A	LEU	286	S7-H9_(MA)_Loop	-	13	LEU1157	L LEU 286	-0.00254	0.00142454	1.38232	0.29152	-1.38184	0.291378	0	0	-0.00206	0.00255135
A	SER	287	S7-H9_(MA)_Loop	-	13	SER1158	L SER 287	-0.00128	0.00107068	6.72756	0.343055	-6.72594	0.342941	0	0	0.00034	0.00233179
A	VAL	288	H9_Helix	-	13	VAL1159	L VAL 288	-0.002025	0.00130398	3.41388	0.152067	-3.41341	0.152082	0	0	-0.001555	0.00244135
A	ALA	289	H9_Helix	-	13	ALA1160	L ALA 289	-0.00094	0.000932229	3.78762	0.22782	-3.7872	0.227812	0	0	-0.000525	0.00230235
A	GLU	290	H9_Helix	-	13	GLU1161	L GLU 290	-0.00191	0.00127031	754.384	1.72906	-754.371	1.72855	0	0	0.011885	0.00253293
A	ILE	291	H9_Helix	-	13	ILE1162	L ILE 291	-0.002945	0.00149847	2.05577	0.181192	-2.05509	0.181223	0	0	-0.002265	0.0025021
A	THR	292	H9_Helix	-	13	THR1163	L THR 292	-0.002015	0.00130103	6.50968	0.212938	-6.50887	0.212808	0	0	-0.001215	0.00250218
A	ASN	293	H9_Helix	-	13	ASN1164	L ASN 293	-0.00161	0.00118044	2.79156	0.531501	-2.79179	0.531355	0	0	-0.001835	0.00232908
A	ALA	294	H9_Helix	-	13	ALA1165	L ALA 294	-0.00141	0.00111853	1.43771	0.23367	-1.43734	0.233674	0	0	-0.001035	0.00237433
A	CYS	295	H9_Helix	-	13	CYS1166	L CYS 295	-0.00262	0.00144222	5.69679	0.326885	-5.69556	0.326787	0	0	-0.00139	0.00251811
A	PHE	296	H9_Helix	-	13	PHE1167	L PHE 296	-0.003075	0.00152828	-0.729355	0.283399	0.72905	0.28328	0	0	-0.00338	0.00256233
A	GLU	297	H9-S8_Loop	-	13	GLU1168	L GLU 297	-0.002215	0.00135045	778.344	1.93929	-778.328	1.93871	0	0	0.01345	0.00260003
A	PRO	298	H9-S8_Loop	-	13	PRO1169	L PRO 298	-0.001865	0.00126017	7.21095	0.141188	-7.20927	0.141145	0	0	-0.000185	0.00246146
A	ALA	299	H9-S8_Loop	-	13	ALA1170	L ALA 299	-0.001505	0.0011514	5.18895	0.261277	-5.18731	0.261205	0	0	0.00014	0.00236269
A	ASN	300	H9-S8_Loop	-	13	ASN1171	L ASN 300	-0.002985	0.00151219	5.17319	0.770994	-5.17079	0.770674	0	0	-0.000585	0.0025966
A	GLN	301	H9-S8_Loop	-	13	GLN1172	L GLN 301	-0.003875	0.00164372	2.7853	0.584982	-2.78312	0.584857	0	0	-0.001695	0.0026239
A	MET	302	H9-S8_Loop	-	13	MET1173	L MET 302	-0.006785	0.00179119	5.02254	0.537214	-5.02071	0.536952	0	0	-0.00496	0.00281297
A	VAL	303	H9-S8_Loop	-	13	VAL1174	L VAL 303	-0.00463	0.00172119	-3.81018	0.212674	3.80977	0.212589	0	0	-0.005035	0.00275829
A	LYS	304	H9-S8_Loop	-	13	LYS1175	L LYS 304	-0.00389	0.00164126	-847.811	3.80533	847.784	3.80432	0	0	-0.031055	0.00312517
A	CYS	305	H9-S8_Loop	-	13	CYS1176	L CYS 305	-0.002385	0.00139012	0.193155	0.580242	-0.192835	0.580054	0	0	-0.002065	0.00251186
A	ASP	306	H9-S8_Loop	-	13	ASP1177	L ASP 306	-0.001755	0.0012292	787.976	2.36961	-787.962	2.36904	0	0	0.011685	0.00261503
A	PRO	307	H9-S8_Loop	-	13	PRO1178	L PRO 307	-0.00194	0.00128102	-0.974235	0.314503	0.973795	0.314518	0	0	-0.00238	0.00243625
A	ARG	308	H9-S8_Loop	-	13	ARG1179	L ARG 308	-0.001985	0.00129394	-757.701	3.00352	757.691	3.00319	0	0	-0.01201	0.00249342
A	HIE	309	H9-S8_Loop	-	13	HIE1180	L HIE 309	-0.00201	0.00129667	-3.27188	1.05247	3.27142	1.0524	0	0	-0.002475	0.00249889
A	GLY	310	H9-S8_Loop	-	13	GLY1181	L GLY 310	-0.00084	0.000883346	-4.98904	0.39677	4.98851	0.396753	0	0	-0.001375	0.0023426
A	LYS	311	H9-S8_Loop	-	13	LYS1182	L LYS 311	-0.002015	0.00129494	-763.187	2.54138	763.179	2.54089	0	0	-0.00973	0.00252968
A	TYR	312	S8_Beta_Strand	-	13	TYR1183	L TYR 312	-0.003505	0.00159539	-6.01487	0.44464	6.01388	0.444615	0	0	-0.00449	0.00259684
A	MET	313	S8_Beta_Strand	-	13	MET1184	L MET 313	-0.003745	0.00162206	-4.75939	0.514439	4.75833	0.514341	0	0	-0.00481	0.00264262
A	ALA	314	S8_Beta_Strand	-	13	ALA1185	L ALA 314	-0.0023	0.00136865	0.96541	0.299025	-0.964435	0.299024	0	0	-0.001325	0.00244586
A	CYS	315	S8_Beta_Strand	-	13	CYS1186	L CYS 315	-0.00315	0.00153721	-2.56719	0.452266	2.56727	0.452247	0	0	-0.003065	0.0026259
A	CYS	316	S8_Beta_Strand	-	13	CYS1187	L CYS 316	-0.004635	0.00171855	2.92719	0.417743	-2.92338	0.417636	0	0	-0.000815	0.00276659
A	LEU	317	S8_Beta_Strand	-	13	LEU1188	L LEU 317	-0.004755	0.00172667	1.65723	0.328009	-1.65675	0.327904	0	0	-0.00428	0.00272728
A	LEU	318	S8_Beta_Strand	-	13	LEU1189	L LEU 318	-0.0088	0.00163776	-0.42052	0.249015	0.425295	0.248839	0	0	-0.004025	0.00268052
A	TYR	319	S8_Beta_Strand	-	13	TYR1190	L TYR 319	-0.006555	0.00177878	7.20466	0.285413	-7.20321	0.285287	0	0	-0.00511	0.00279263
A	ARG	320	S8_Beta_Strand	-	13	ARG1191	L ARG 320	-0.01315	0.00117716	-930.436	2.72421	930.37	2.72096	0	0	-0.07875	0.00576334
A	GLY	321	S8_Beta_Strand	-	13	GLY1192	L GLY 321	-0.0026	0.00143571	-0.72705	0.21182	0.724795	0.211714	0	0	-0.004855	0.00252419
A	ASP	322	S8-H10_Loop	-	13	ASP1193	L ASP 322	-0.00322	0.00154669	796.456	2.03725	-796.432	2.03612	0	0	0.02108	0.00303639
A	VAL	323	S8-H10_Loop	-	13	VAL1194	L VAL 323	-0.00314	0.00153706	3.27763	0.21376	-3.2768	0.213746	0	0	-0.002315	0.00255001
A	VAL	324	S8-H10_Loop	-	13	VAL1195	L VAL 324	-0.00255	0.00142315	0.064755	0.202708	-0.064015	0.202744	0	0	-0.00181	0.00253692
A	PRO	325	H10_Helix	-	13	PRO1196	L PRO 325	-0.00244	0.00140253	-1.5841	0.162302	1.58407	0.162226	0	0	-0.00247	0.00252457
A	LYS	326	H10_Helix	-	13	LYS1197	L LYS 326	-0.00199	0.00129352	-728.764	2.00456	728.758	2.00418	0	0	-0.0078	0.00257565
A	ASP	327	H10_Helix	-	13	ASP1198	L ASP 327	-0.001675	0.0012056	749.5	1.83393	-749.49	1.83346	0	0	0.00829	0.00253989
A	VAL	328	H10_Helix	-	13	VAL1199	L VAL 328	-0.002515	0.0014192	-2.63954	0.174759	2.63957	0.174786	0	0	-0.002485	0.00252612
A	ASN	329	H10_Helix	-	13	ASN1200	L ASN 329	-0.001735	0.00122245	-2.3966	1.07296	2.3965	1.07293	0	0	-0.001835	0.00241944
A	ALA	330	H10_Helix	-	13	ALA1201	L ALA 330	-0.0009	0.000911427	-1.85808	0.14785	1.85792	0.147872	0	0	-0.00106	0.00231694
A	ALA	331	H10_Helix	-	13	ALA1202	L ALA 331	-0.00108	0.000992547	-3.45243	0.213134	3.45192	0.213085	0	0	-0.00159	0.00230736
A	ILE	332	H10_Helix	-	13	ILE1203	L ILE 332	-0.00228	0.00136737	-2.09897	0.156171	2.099	0.156187	0	0	-0.002255	0.00249646
A	ALA	333	H10_Helix	-	13	ALA1204	L ALA 333	-0.00086	0.000893252	-1.21103	0.215546	1.21109	0.215533	0	0	-0.0008	0.00224276
A	THR	334	H10_Helix	-	13	THR1205	L THR 334	-0.00115	0.00102228	-3.58141	0.431773	3.581	0.431758	0	0	-0.001565	0.00232246
A	ILE	335	H10_Helix	-	13	ILE1206	L ILE 335	-0.001795	0.00124049	-3.57706	0.243597	3.57687	0.243567	0	0	-0.001985	0.00238601
A	LYS	336	H10_Helix	-	13	LYS1207	L LYS 336	-0.00162	0.00118842	-756.479	2.80312	756.473	2.80271	0	0	-0.00746	0.00254231
A	THR	337	H10-S9_Loop	-	13	THR1208	L THR 337	-0.000815	0.000870646	-2.15562	0.57928	2.1555	0.579219	0	0	-0.000925	0.00224352
A	LYS	338	H10-S9_Loop	-	13	LYS1209	L LYS 338	-0.00106	0.000984708	-706.712	2.30325	706.706	2.30294	0	0	-0.00649	0.00235969
A	ARG	339	H10-S9_Loop	-	13	ARG1210	L ARG 339	-0.00168	0.00120478	-754.805	1.80754	754.795	1.80714	0	0	-0.01203	0.00246045
A	THR	340	H10-S9_Loop	-	13	THR1211	L THR 340	-0.00093	0.000924959	1.23102	0.507795	-1.23092	0.507762	0	0	-0.000825	0.00229647
A	ILE	341	H10-S9_Loop	-	13	ILE1212	L ILE 341	-0.001665	0.00120074	-5.0298	0.381597	5.02954	0.381616	0	0	-0.001925	0.00242429
A	GLN	342	H10-S9_Loop	-	13	GLN1213	L GLN 342	-0.001555	0.00116654	3.50654	1.00028	-3.50617	1.0002	0	0	-0.00118	0.0024047
A	PHE	343	H10-S9_Loop	-	13	PHE1214	L PHE 343	-0.002575	0.00143032	-5.30004	0.137659	5.2996	0.137642	0	0	-0.00301	0.00252003
A	VAL	344	H10-S9_Loop	-	13	VAL1215	L VAL 344	-0.001805	0.00124051	-2.13169	0.241151	2.13158	0.241086	0	0	-0.001915	0.00241117
A	ASP	345	H10-S9_Loop	-	13	ASP1216	L ASP 345	-0.001225	0.00105161	754.316	2.24024	-754.31	2.23986	0	0	0.004955	0.00244348
A	TRP	346	H10-S9_Loop	-	13	TRP1217	L TRP 346	-0.003165	0.00153716	0.764475	0.374422	-0.764895	0.374459	0	0	-0.003585	0.00258429
A	CYS	347	H10-S9_Loop	-	13	CYS1218	L CYS 347	-0.00169	0.00120524	-2.696	0.392189	2.69569	0.392128	0	0	-0.001995	0.00236588
A	PRO	348	H10-S9_Loop	-	13	PRO1219	L PRO 348	-0.001835	0.00125037	-1.91193	0.31398	1.91216	0.313946	0	0	-0.00161	0.00248221
A	THR	349	H10-S9_Loop	-	13	THR1220	L THR 349	-0.001965	0.00128943	0.331275	0.466259	-0.33098	0.466226	0	0	-0.00167	0.00236
A	GLY	350	H10-S9_Loop	-	13	GLY1221	L GLY 350	-0.001355	0.00109915	1.99726	0.29907	-1.99652	0.299109	0	0	-0.00062	0.00229019
A	PHE	351	S9_Beta_Strand	-	13	PHE1222	L PHE 351	-0.00376	0.00162143	-0.725365	0.263995	0.7251	0.264009	0	0	-0.004025	0.00267287
A	LYS	352	S9_Beta_Strand	-	13	LYS1223	L LYS 352	-0.00702	0.00176366	-866.876	2.66492	866.88	2.66312	0	0	-0.00364	0.00440494
A	VAL	353	S9_Beta_Strand	-	13	VAL1224	L VAL 353	-0.00425	0.00168107	1.78742	0.295532	-1.78804	0.295528	0	0	-0.00487	0.00263479
A	GLY	354	S9_Beta_Strand	-	13	GLY1225	L GLY 354	-0.003075	0.00151647	-3.63275	0.296907	3.6341	0.296812	0	0	-0.001725	0.00252239
A	ILE	355	S9_Beta_Strand	-	13	ILE1226	L ILE 355	-0.006335	0.001777	1.65116	0.308596	-1.64991	0.308606	0	0	-0.00508	0.00274239
A	ASN	356	S9-S10_Loop	-	13	ASN1227	L ASN 356	-0.009505	0.0015472	-8.06959	0.723762	8.07588	0.723418	0	0	-0.00321	0.0028484
A	TYR	357	S9-S10_Loop	-	13	TYR1228	L TYR 357	-0.01014	0.00154945	-4.59092	0.578237	4.58952	0.578087	0	0	-0.011535	0.00266036
A	GLU	358	S9-S10_Loop	-	13	GLU1229	L GLU 358	-0.011595	0.00131557	909.127	4.22664	-909.042	4.22108	0	0	0.07298	0.00691189
A	PRO	359	S9-S10_Loop	-	13	PRO1230	L PRO 359	-0.00688	0.00176604	9.14487	0.220334	-9.13824	0.22012	0	0	-0.00025	0.00277029
A	PRO	360	S9-S10_Loop	-	13	PRO1231	L PRO 360	-0.00783	0.0017113	-4.44421	0.348219	4.44283	0.347932	0	0	-0.00921	0.00272356
A	THR	361	S9-S10_Loop	-	13	THR1232	L THR 361	-0.0131	0.00133132	-1.43116	0.730231	1.449	0.730017	0	0	0.00475	0.00299269
A	VAL	362	S9-S10_Loop	-	13	VAL1233	L VAL 362	-0.010535	0.00143387	1.14946	0.58471	-1.13651	0.584349	0	0	0.002415	0.00269745
A	VAL	363	S9-S10_Loop	-	13	VAL1234	L VAL 363	-0.01561	0.00142827	-8.2595	0.467519	8.26831	0.467342	0	0	-0.00679	0.00315084
A	PRO	364	S9-S10_Loop	-	13	PRO1235	L PRO 364	-0.01504	0.0015772	5.04447	0.516215	-5.0411	0.515282	0	0	-0.011665	0.00316461
A	GLY	365	S9-S10_Loop	-	13	GLY1236	L GLY 365	-0.00518	0.00169669	2.02163	0.526304	-2.0194	0.525727	0	0	-0.00295	0.00277621
A	GLY	366	S9-S10_Loop	-	13	GLY1237	L GLY 366	-0.00394	0.00163089	-6.06137	0.449805	6.05801	0.449382	0	0	-0.007305	0.00272291
A	ASP	367	S9-S10_Loop	-	13	ASP1238	L ASP 367	-0.006875	0.00176307	924.389	3.24465	-924.296	3.24127	0	0	0.08647	0.00511193
A	LEU	368	S9-S10_Loop	-	13	LEU1239	L LEU 368	-0.007865	0.00173527	1.87338	0.377534	-1.87098	0.377308	0	0	-0.005465	0.00269069
A	ALA	369	S9-S10_Loop	-	13	ALA1240	L ALA 369	-0.003225	0.00155251	4.71317	0.421484	-4.71067	0.421186	0	0	-0.00072	0.00263196
A	LYS	370	S9-S10_Loop	-	13	LYS1241	L LYS 370	-0.00716	0.00177871	-882.247	5.1457	882.175	5.14219	0	0	-0.07948	0.00533109
A	VAL	371	S9-S10_Loop	-	13	VAL1242	L VAL 371	-0.004265	0.00168513	6.14155	0.233113	-6.1384	0.233003	0	0	-0.001115	0.00268327
A	GLN	372	S9-S10_Loop	-	13	GLN1243	L GLN 372	-0.00395	0.00164948	4.91959	1.22802	-4.91732	1.22743	0	0	-0.001685	0.0027161
A	ARG	373	S10_Beta_Strand	-	13	ARG1244	L ARG 373	-0.004485	0.00170105	-791.948	2.00679	791.926	2.00574	0	0	-0.0271	0.00304907
A	ALA	374	S10_Beta_Strand	-	13	ALA1245	L ALA 374	-0.00324	0.00154819	-1.94005	0.257435	1.94031	0.257396	0	0	-0.00298	0.00256684
A	VAL	375	S10_Beta_Strand	-	13	VAL1246	L VAL 375	-0.004375	0.00169078	-0.529015	0.268286	0.532935	0.268277	0	0	-0.000455	0.00267046
A	CYS	376	S10_Beta_Strand	-	13	CYS1247	L CYS 376	-0.005485	0.00176728	-0.919615	0.474658	0.921055	0.474406	0	0	-0.004045	0.00280763
A	MET	377	S10_Beta_Strand	-	13	MET1248	L MET 377	-0.005015	0.00174189	2.74236	0.501395	-2.73786	0.50127	0	0	-0.000515	0.00277797
A	LEU	378	S10_Beta_Strand	-	13	LEU1249	L LEU 378	-0.00809	0.0017257	-5.8911	0.263012	5.89149	0.262967	0	0	-0.007695	0.0028067
A	SER	379	S10_Beta_Strand	-	13	SER1250	L SER 379	-0.003355	0.001565	4.82517	0.505867	-4.82417	0.505707	0	0	-0.00236	0.00264123
A	ASN	380	S10_Beta_Strand	-	13	ASN1251	L ASN 380	-0.00455	0.0017054	-6.72786	0.438349	6.72847	0.43826	0	0	-0.00394	0.00269109
A	THR	381	S10_Beta_Strand	-	13	THR1252	L THR 381	-0.002715	0.00145733	5.64323	0.282049	-5.64195	0.282032	0	0	-0.001435	0.00250837
A	THR	382	H11_Helix	-	13	THR1253	L THR 382	-0.00223	0.00135508	2.62441	0.368007	-2.62421	0.367883	0	0	-0.00203	0.00249444
A	ALA	383	H11_Helix	-	13	ALA1254	L ALA 383	-0.0016	0.00117788	1.27806	0.177176	-1.27773	0.177059	0	0	-0.00127	0.00240624
A	ILE	384	H11_Helix	-	13	ILE1255	L ILE 384	-0.00461	0.00171099	2.2921	0.197305	-2.29063	0.197265	0	0	-0.00315	0.00276474
A	ALA	385	H11_Helix	-	13	ALA1256	L ALA 385	-0.00191	0.00126945	4.23985	0.31989	-4.23894	0.319831	0	0	-0.00101	0.00245066
A	GLU	386	H11_Helix	-	13	GLU1257	L GLU 386	-0.00274	0.00146465	833.379	2.55274	-833.36	2.55196	0	0	0.01592	0.00277717
A	ALA	387	H11_Helix	-	13	ALA1258	L ALA 387	-0.00268	0.00144587	1.56992	0.32097	-1.56895	0.320833	0	0	-0.001705	0.00254659
A	TRP	388	H11_Helix	-	13	TRP1259	L TRP 388	-0.009	0.00160247	5.86835	0.268735	-5.86833	0.268692	0	0	-0.00898	0.00265072
A	ALA	389	H11_Helix	-	13	ALA1260	L ALA 389	-0.0021	0.00131894	2.64228	0.332728	-2.6422	0.3327	0	0	-0.00202	0.00249347
A	ARG	390	H11_Helix	-	13	ARG1261	L ARG 390	-0.00515	0.00175371	-881.879	3.36979	881.846	3.36916	0	0	-0.03794	0.00342982
A	LEU	391	H11_Helix	-	13	LEU1262	L LEU 391	-0.00635	0.00177857	-0.13555	0.281087	0.13601	0.281008	0	0	-0.00589	0.00275419
A	ASP	392	H11_Helix	-	13	ASP1263	L ASP 392	-0.003715	0.00161399	903.771	3.3591	-903.739	3.35782	0	0	0.0276	0.00323516
A	HIE	393	H11_Helix	-	13	HIE1264	L HIE 393	-0.00356	0.00159604	6.48175	0.800686	-6.48071	0.800544	0	0	-0.00252	0.00259003
A	LYS	394	H11_Helix	-	13	LYS1265	L LYS 394	-0.00499	0.00173427	-902.493	3.79569	902.463	3.79424	0	0	-0.03531	0.00350875
A	PHE	395	H11_Helix	-	13	PHE1266	L PHE 395	-0.007035	0.00174118	1.17458	0.229432	-1.17499	0.229378	0	0	-0.007455	0.00271189
A	ASP	396	H11_Helix	-	13	ASP1267	L ASP 396	-0.003345	0.00156273	899.634	3.39398	-899.605	3.39267	0	0	0.02569	0.00317483
A	LEU	397	H11_Helix	-	13	LEU1268	L LEU 397	-0.003585	0.00159389	1.26059	0.332287	-1.26083	0.332049	0	0	-0.003815	0.00264418
A	MET	398	H11_Helix	-	13	MET1269	L MET 398	-0.005875	0.00176011	1.01957	0.450633	-1.01982	0.450556	0	0	-0.006125	0.00271326
A	TYR	399	H11_Helix	-	13	TYR1270	L TYR 399	-0.007585	0.00170077	0.60564	0.769957	-0.606175	0.769671	0	0	-0.00812	0.00272782
A	ALA	400	H11-H11'_Loop	-	13	ALA1271	L ALA 400	-0.00229	0.00135731	3.20064	0.452175	-3.1999	0.452081	0	0	-0.001545	0.00248784
A	LYS	401	H11-H11'_Loop	-	13	LYS1272	L LYS 401	-0.004715	0.0017138	-894.72	3.51888	894.698	3.51794	0	0	-0.026055	0.00313061
A	ARG	402	H11-H11'_Loop	-	13	ARG1273	L ARG 402	-0.00804	0.00167256	-975.179	4.65155	975.128	4.64903	0	0	-0.059225	0.00427316
A	ALA	403	H11'_Helix	-	13	ALA1274	L ALA 403	-0.00429	0.00165614	2.57228	0.266545	-2.56926	0.266464	0	0	-0.001265	0.00271876
A	PHE	404	H11'_Helix	-	13	PHE1275	L PHE 404	-0.01221	0.00132576	6.35664	0.22635	-6.35337	0.226262	0	0	-0.00894	0.00253863
A	VAL	405	H11'_Helix	-	13	VAL1276	L VAL 405	-0.009945	0.00158432	9.72442	0.201652	-9.71928	0.201376	0	0	-0.004805	0.00264679
A	HIE	406	H11'_Helix	-	13	HIE1277	L HIE 406	-0.017055	0.00142344	4.13705	0.632635	-4.12742	0.632421	0	0	-0.00742	0.00258252
A	TRP	407	H11'_Helix	-	13	TRP1278	L TRP 407	-0.03352	0.00162879	17.7425	0.307049	-17.734	0.306425	0	0	-0.02501	0.00293442
A	TYR	408	H11'_Helix	-	13	TYR1279	L TYR 408	-0.02549	0.00163287	10.0485	0.44208	-10.0482	0.441751	0	0	-0.025165	0.002966
A	VAL	409	H11'_Helix	-	13	VAL1280	L VAL 409	-0.01721	0.00140899	11.1963	0.327102	-11.1862	0.326606	0	0	-0.00714	0.0026591
A	GLY	410	H11'-H12_Loop	-	13	GLY1281	L GLY 410	-0.01528	0.0014588	11.1587	0.369909	-11.1322	0.368924	0	0	0.01115	0.00335949
A	GLU	411	H11'-H12_Loop	-	13	GLU1282	L GLU 411	-0.044895	0.002089	1240.31	6.17297	-1240.1	6.15828	0	0	0.157175	0.0200466
A	GLY	412	H11'-H12_Loop	-	13	GLY1283	L GLY 412	-0.014545	0.00151128	2.75453	0.615364	-2.74465	0.614506	0	0	-0.00467	0.00282913
A	MET	413	H11'-H12_Loop	-	13	MET1284	L MET 413	-0.02333	0.00165335	1.25263	1.2365	-1.25204	1.2356	0	0	-0.02274	0.00308412
A	GLU	414	H11'-H12_Loop	-	13	GLU1285	L GLU 414	-0.01513	0.00145501	1110.27	7.88987	-1110.14	7.88197	0	0	0.116805	0.00948961
A	GLU	415	H12_Helix	-	13	GLU1286	L GLU 415	-0.00967	0.00163751	1032.72	6.34785	-1032.64	6.34379	0	0	0.068075	0.00584736
A	GLY	416	H12_Helix	-	13	GLY1287	L GLY 416	-0.004325	0.0016531	-7.13591	0.441793	7.13203	0.441408	0	0	-0.00821	0.00275003
A	GLU	417	H12_Helix	-	13	GLU1288	L GLU 417	-0.0148	0.00143541	1104.81	6.74921	-1104.67	6.74176	0	0	0.12124	0.00960901
A	PHE	418	H12_Helix	-	13	PHE1289	L PHE 418	-0.01339	0.00134348	-3.70922	0.360012	3.70613	0.359757	0	0	-0.01648	0.00251945
A	SER	419	H12_Helix	-	13	SER1290	L SER 419	-0.004735	0.0016682	-6.88534	0.956285	6.88183	0.955794	0	0	-0.00825	0.00276206
A	GLU	420	H12_Helix	-	13	GLU1291	L GLU 420	-0.009565	0.00159923	1032.31	6.87017	-1032.22	6.8649	0	0	0.08269	0.00704951
A	ALA	421	H12_Helix	-	13	ALA1292	L ALA 421	-0.006	0.0017372	-4.93857	0.258263	4.93795	0.258122	0	0	-0.00662	0.00274186
A	ARG	422	H12_Helix	-	13	ARG1293	L ARG 422	-0.006995	0.00173343	-926.256	3.61284	926.216	3.61118	0	0	-0.047045	0.00370938
A	GLU	423	H12_Helix	-	13	GLU1294	L GLU 423	-0.00587	0.0017418	937.844	5.14145	-937.796	5.13841	0	0	0.04131	0.00460279
A	ASP	424	H12_Helix	-	13	ASP1295	L ASP 424	-0.007435	0.00168164	1003.94	4.35786	-1003.87	4.35394	0	0	0.0626	0.0062208
A	MET	425	H12_Helix	-	13	MET1296	L MET 425	-0.00681	0.00174396	-4.60287	0.670711	4.60067	0.670509	0	0	-0.009005	0.00273933
A	ALA	426	H12_Helix	-	13	ALA1297	L ALA 426	-0.002585	0.00142468	-6.11724	0.150476	6.11499	0.150373	0	0	-0.004835	0.00251982
A	ALA	427	H12_Helix	-	13	ALA1298	L ALA 427	-0.00315	0.00153176	-7.43048	0.238732	7.42863	0.238676	0	0	-0.005	0.0025437
A	LEU	428	H12_Helix	-	13	LEU1299	L LEU 428	-0.006585	0.00174157	-6.96667	0.191395	6.96565	0.191344	0	0	-0.0076	0.00270549
A	GLU	429	H12_Helix	-	13	GLU1300	L GLU 429	-0.0037	0.00161006	860.943	2.97612	-860.921	2.9751	0	0	0.0184	0.00309622
A	LYS	430	H12_Helix	-	13	LYS1301	L LYS 430	-0.003455	0.00157498	-867.752	5.62652	867.726	5.62485	0	0	-0.029605	0.00355814
A	ASP	431	H12_Helix	-	13	ASP1302	L ASP 431	-0.003775	0.00161438	894.509	3.36004	-894.481	3.35828	0	0	0.023865	0.00387628
A	TYR	432	H12_Helix	-	13	TYR1303	L TYR 432	-0.00539	0.00175236	-1.7919	0.210644	1.79141	0.21057	0	0	-0.005885	0.00271351
A	GLU	433	H12_Helix	-	13	GLU1304	L GLU 433	-0.00251	0.00141736	816.43	3.10349	-816.415	3.10267	0	0	0.012305	0.00282202
A	GLU	434	H12_Helix	-	13	GLU1305	L GLU 434	-0.00243	0.00139691	825.162	4.06883	-825.145	4.06789	0	0	0.014095	0.00295551
A	VAL	435	C-Terminal_Loop	-	13	VAL1306	L VAL 435	-0.00246	0.00140581	-4.66395	0.312312	4.66326	0.312241	0	0	-0.00314	0.00249644
A	GLY	436	C-Terminal_Loop	-	13	GLY1307	L GLY 436	-0.000825	0.000876912	-4.20581	0.276733	4.20545	0.276758	0	0	-0.00118	0.00222354
A	VAL	437	C-Terminal_Loop	-	13	VAL1308	L VAL 437	-0.001495	0.00114456	1.15251	0.351587	-1.15231	0.351651	0	0	-0.0013	0.00245756
A	ASP	438	C-Terminal_Loop	-	13	ASP1309	L ASP 438	-0.00112	0.00100869	755.214	2.79361	-755.207	2.79318	0	0	0.00605	0.00239181
A	SER	439	C-Terminal_Loop	-	13	SER1310	L SER 439	-0.0009	0.000912003	-1.59074	0.745702	1.59067	0.745693	0	0	-0.00097	0.00229359
A	VAL	440	C-Terminal_Tail	-	13	VAL1311	L VAL 440	-0.00132	0.00108125	761.681	3.96446	-761.673	3.96395	0	0	0.006475	0.00253636
A	LIG	0	GTP	-	13	gtp1312	L gtp 441	-0.091775	0.00191887	4549.27	15.9504	-4550.53	15.9402	0	0	-1.35257	0.107944
A	LIG	0	Mg+	-	13	Mg+1313	L Mg+ 442	-0.00167	0.00120468	-2330.44	8.53442	2330.59	8.52073	0	0	0.1494	0.0466937
B	MET	1	N-Terminal	-	13	MET1314	L MET 443	-0.32217	0.0129537	-1371.73	8.94995	1377.18	8.92783	0	0	5.12796	0.28527
B	ARG	2	N-Terminal	-	13	ARG1315	L ARG 444	-0.18695	0.00515561	-1248.77	5.57723	1249.53	5.56815	0	0	0.572965	0.062603
B	GLU	3	N-Terminal	-	13	GLU1316	L GLU 445	-0.401035	0.0139974	1350.64	8.47032	-1350.93	8.40589	0	0	-0.69058	0.251075
B	ILE	4	N-Terminal	-	13	ILE1317	L ILE 446	-0.163645	0.00456194	4.47783	0.69091	-3.92732	0.704489	0	0	0.38687	0.0395434
B	VAL	5	N-Terminal	-	13	VAL1318	L VAL 447	-0.295915	0.00975597	-4.72699	0.493749	5.52138	0.494776	0	0	0.498475	0.049228
B	HIE	6	S1_Beta_Strand	-	13	HIE1319	L HIE 448	-0.173505	0.00405994	14.1319	0.763343	-14.501	0.767558	0	0	-0.54256	0.0588586
B	ILE	7	S1_Beta_Strand	-	13	ILE1320	L ILE 449	-0.16516	0.00426447	-3.26369	0.293631	3.46337	0.295118	0	0	0.03452	0.0301893
B	GLN	8	S1_Beta_Strand	-	13	GLN1321	L GLN 450	-0.129575	0.00282184	4.61561	0.758264	-4.00343	0.775668	0	0	0.482605	0.0440259
B	ALA	9	S1_Beta_Strand	-	13	ALA1322	L ALA 451	-0.04247	0.00168165	-4.26082	0.230125	4.37707	0.230387	0	0	0.07378	0.010997
B	GLY	10	S1-H1_(T1)_Loop	(GNP)	13	GLY1323	L GLY 452	-0.024625	0.00148335	2.63238	0.256249	-2.72449	0.256611	0	0	-0.116735	0.00902516
B	GLN	11	S1-H1_(T1)_Loop	(GNP)	13	GLN1324	L GLN 453	-0.036375	0.00157828	3.84431	0.782653	-3.80228	0.787236	0	0	0.005655	0.00968698
B	CYS	12	H1_Helix	(GNP)	13	CYS1325	L CYS 454	-0.020385	0.00161418	2.29705	0.341918	-2.23379	0.343889	0	0	0.042875	0.0080168
B	GLY	13	H1_Helix	-	13	GLY1326	L GLY 455	-0.020665	0.00160516	-0.659825	0.322442	0.773585	0.326989	0	0	0.093095	0.0101431
B	ASN	14	H1_Helix	-	13	ASN1327	L ASN 456	-0.075635	0.00202596	7.24775	0.465674	-6.95036	0.467105	0	0	0.221755	0.0211557
B	GLN	15	H1_Helix	(GNP)	13	GLN1328	L GLN 457	-0.041385	0.00171147	2.53013	1.17157	-2.42004	1.17726	0	0	0.068705	0.0122381
B	ILE	16	H1_Helix	-	13	ILE1329	L ILE 458	-0.032005	0.0016403	0.02498	0.250473	0.115745	0.251706	0	0	0.10872	0.0102395
B	GLY	17	H1_Helix	-	13	GLY1330	L GLY 459	-0.03091	0.00164189	0.05539	0.280503	0.15803	0.277756	0	0	0.18251	0.0144034
B	ALA	18	H1_Helix	-	13	ALA1331	L ALA 460	-0.05391	0.00193505	2.90499	0.284577	-2.81776	0.283762	0	0	0.033315	0.0100428
B	LYS	19	H1_Helix	-	13	LYS1332	L LYS 461	-0.041075	0.00161514	-977.041	3.36076	977.342	3.35727	0	0	0.259545	0.0171507
B	PHE	20	H1_Helix	-	13	PHE1333	L PHE 462	-0.07114	0.0018809	-1.98428	0.290754	2.07109	0.289122	0	0	0.01567	0.0141701
B	TRP	21	H1_Helix	-	13	TRP1334	L TRP 463	-0.25996	0.00608513	2.68956	0.374289	-3.51333	0.379532	0	0	-1.08373	0.0534651
B	GLU	22	H1_Helix	-	13	GLU1335	L GLU 464	-0.06303	0.00204924	1002.31	3.63709	-1002.36	3.62789	0	0	-0.117035	0.0161158
B	VAL	23	H1_Helix	(TAX)	13	VAL1336	L VAL 465	-0.033255	0.00160115	1.49553	0.261594	-1.39903	0.262661	0	0	0.063255	0.0123807
B	ILE	24	H1_Helix	-	13	ILE1337	L ILE 466	-0.07272	0.00206651	0.049535	0.369149	0.205565	0.368368	0	0	0.18238	0.0179463
B	SER	25	H1_Helix	-	13	SER1338	L SER 467	-0.08402	0.00282936	9.63697	0.373969	-9.69616	0.376871	0	0	-0.14321	0.0232592
B	ASP	26	H1_Helix	(TAX)	13	ASP1339	L ASP 468	-0.03921	0.00171264	1019	3.93295	-1019.04	3.92202	0	0	-0.08239	0.0173619
B	GLU	27	H1-H1'_Loop	(TAX)	13	GLU1340	L GLU 469	-0.03789	0.00156311	1036.55	3.49739	-1036.56	3.48994	0	0	-0.045395	0.0130593
B	HID	28	H1-H1'_Loop	-	13	HID1341	L HID 470	-0.094985	0.00256321	0.224815	0.540517	-0.166565	0.539651	0	0	-0.036735	0.017182
B	GLY	29	H1-H1'_Loop	-	13	GLY1342	L GLY 471	-0.037395	0.00183058	6.29856	0.487497	-6.22189	0.488745	0	0	0.03927	0.00925053
B	ILE	30	H1-H1'_Loop	-	13	ILE1343	L ILE 472	-0.241175	0.00971771	-9.20725	0.368391	9.57766	0.369196	0	0	0.12923	0.0225752
B	ASP	31	H1-H1'_Loop	-	13	ASP1344	L ASP 473	-0.275705	0.0150123	1113.26	6.52687	-1113.7	6.5069	0	0	-0.717155	0.132379
B	PRO	32	H1-H1'_Loop	-	13	PRO1345	L PRO 474	-0.799895	0.0849347	3.972	0.627762	-2.93523	0.620977	-0.00931244	0.00989686	0.227553	0.17703
B	THR	33	H1-H1'_Loop	-	13	THR1346	L THR 475	-1.80288	0.646458	9.26075	2.06738	-8.23649	1.45133	-0.305692	0.0905496	-1.08431	0.746635
B	GLY	34	H1-H1'_Loop	-	13	GLY1347	L GLY 476	-0.878735	0.095085	9.59643	0.516971	-9.0481	0.523286	-0.0117406	0.0113439	-0.342141	0.146997
B	SER	35	H1-H1'_Loop	-	13	SER1348	L SER 477	-0.364235	0.0260565	-8.20698	1.16557	8.84204	1.1858	0	0	0.270825	0.0796725
B	TYR	36	H1-H1'_Loop	-	13	TYR1349	L TYR 478	-0.18813	0.00692726	2.27573	0.746054	-2.09979	0.743006	0	0	-0.012185	0.0127212
B	HIP	37	H1-H1'_Loop	-	13	HIP1350	L HIP 479	-0.10845	0.00439792	-1104.21	5.68317	1104.65	5.67016	0	0	0.32545	0.0369015
B	GLY	38	H1-H1'_Loop	-	13	GLY1351	L GLY 480	-0.023725	0.0015567	1.56643	0.770744	-1.52413	0.767867	0	0	0.018585	0.00532021
B	ASP	39	H1-H1'_Loop	-	13	ASP1352	L ASP 481	-0.026005	0.00153445	1038.49	4.67387	-1038.43	4.66521	0	0	0.03298	0.0115313
B	SER	40	H1-H1'_Loop	-	13	SER1353	L SER 482	-0.02872	0.00168247	4.84397	0.995185	-4.84262	0.994101	0	0	-0.02738	0.00463377
B	ASP	41	H1-H1'_Loop	-	13	ASP1354	L ASP 483	-0.06351	0.00290213	1183.16	7.56691	-1182.56	7.52398	0	0	0.52957	0.0467631
B	LEU	42	H1-H1'_Loop	-	13	LEU1355	L LEU 484	-0.055235	0.00210061	8.80704	0.490268	-8.73206	0.489467	0	0	0.01974	0.00654922
B	GLN	43	H1-H1'_Loop	-	13	GLN1356	L GLN 485	-0.062995	0.00211896	8.23484	0.990249	-8.08675	0.991468	0	0	0.085095	0.0104025
B	LEU	44	H1-H1'_Loop	-	13	LEU1357	L LEU 486	-0.157535	0.00505388	8.25071	0.547878	-7.99981	0.537232	0	0	0.09336	0.018835
B	GLU	47	H1-H1'_Loop	-	13	GLU1358	L GLU 487	-0.13753	0.00569429	1283.27	8.26166	-1281.52	8.17833	0	0	1.61287	0.0948605
B	ARG	48	H1-H1'_Loop	-	13	ARG1359	L ARG 488	-0.156815	0.00419612	-1231.15	6.85278	1231.7	6.85118	0	0	0.39863	0.0547036
B	ILE	49	H1'_Helix	-	13	ILE1360	L ILE 489	-0.237	0.0074315	-3.42584	0.529245	3.75414	0.539206	0	0	0.091305	0.0396993
B	ASN	50	H1'_Helix	-	13	ASN1361	L ASN 490	-0.41402	0.0191936	-2.39988	2.49746	3.92941	2.47439	-6.6852e-05	0.000878253	1.11544	0.125244
B	VAL	51	H1'_Helix	-	13	VAL1362	L VAL 491	-0.17003	0.00436629	4.80641	0.584062	-4.37778	0.58258	0	0	0.258605	0.0400782
B	TYR	52	H1'_Helix	-	13	TYR1363	L TYR 492	-0.230375	0.0054697	-0.709595	0.567269	0.96069	0.591258	0	0	0.02072	0.055956
B	TYR	53	H1'-S2_Loop	-	13	TYR1364	L TYR 493	-0.682215	0.0252088	6.75019	0.625813	-4.76821	0.641906	0	0	1.29977	0.134445
B	ASN	54	H1'-S2_Loop	-	13	ASN1365	L ASN 494	-4.91495	0.541841	-7.95167	3.6912	16.7912	3.54224	-0.465064	0.126833	3.45957	0.895908
B	GLU	55	H1'-S2_Loop	-	13	GLU1366	L GLU 495	-13.6242	1.36429	1326.76	15.2645	-1304.9	15.1876	-2.24681	0.209044	5.99644	1.77903
B	ALA	56	H1'-S2_Loop	-	13	ALA1367	L ALA 496	-26.1109	1.2491	-21.348	2.53587	30.1342	1.86731	-2.82422	0.141289	-20.1489	1.97583
B	ALA	57	H1'-S2_Loop	-	13	ALA1368	L ALA 497	-25.2022	1.71752	-18.6298	3.87373	18.9834	2.75355	-5.54727	0.311866	-30.396	2.32983
B	GLY	58	H1'-S2_Loop	-	13	GLY1369	L GLY 498	-2.71128	0.346443	-2.54436	1.44263	4.83538	1.3824	-0.264138	0.101772	-0.684398	0.367094
B	ASN	59	H1'-S2_Loop	-	13	ASN1370	L ASN 499	-1.87881	0.216544	-10.8411	2.68887	16.1644	2.76036	-0.0434561	0.0466813	3.40104	0.296451
B	LYS	60	H1'-S2_Loop	-	13	LYS1371	L LYS 500	-9.69676	1.30753	-1217.92	16.5777	1234.15	17.2357	-1.68154	0.305087	4.85112	2.27867
B	TYR	61	H1'-S2_Loop	-	13	TYR1372	L TYR 501	-2.15273	0.125052	-9.73848	1.32879	12.7999	1.33558	-0.0179948	0.0128369	0.89066	0.15174
B	VAL	62	H1'-S2_Loop	-	13	VAL1373	L VAL 502	-11.0602	0.793065	7.56173	0.678993	-5.69103	0.671812	-0.937259	0.0889468	-10.1267	0.833981
B	PRO	63	H1'-S2_Loop	-	13	PRO1374	L PRO 503	-1.14599	0.0585958	8.09595	0.832531	-7.6027	0.807385	0	0	-0.652735	0.136614
B	ARG	64	H1'-S2_Loop	-	13	ARG1375	L ARG 504	-1.13279	0.0543122	-1309.11	9.32843	1316.69	9.21941	-1.4328e-05	0.000116108	6.45018	0.406529
B	ALA	65	S2_Beta_Strand	-	13	ALA1376	L ALA 505	-0.342915	0.0105326	4.99527	0.65463	-4.51698	0.656887	0	0	0.13537	0.0779171
B	ILE	66	S2_Beta_Strand	-	13	ILE1377	L ILE 506	-0.518765	0.0148027	-3.31465	0.438913	3.92437	0.445271	0	0	0.09096	0.0588161
B	LEU	67	S2_Beta_Strand	-	13	LEU1378	L LEU 507	-0.412355	0.012299	4.82732	0.445315	-4.84841	0.444313	0	0	-0.43344	0.0449942
B	VAL	68	S2_Beta_Strand	-	13	VAL1379	L VAL 508	-0.17262	0.00469605	-4.49639	0.317834	4.67982	0.314886	0	0	0.010815	0.0278928
B	ASP	69	S2_Beta_Strand	-	13	ASP1380	L ASP 509	-0.100745	0.00280425	1061.36	4.56921	-1062.03	4.55564	0	0	-0.773085	0.0337049
B	LEU	70	S2-H2_(T2)_Loop	-	13	LEU1381	L LEU 510	-0.113735	0.00369818	4.36984	0.34825	-4.37049	0.349238	0	0	-0.11439	0.0139457
B	GLU	71	S2-H2_(T2)_Loop	-	13	GLU1382	L GLU 511	-0.087525	0.00289812	1049.5	4.63995	-1049.54	4.62303	0	0	-0.1269	0.0268862
B	PRO	72	H2_Helix	-	13	PRO1383	L PRO 512	-0.170055	0.00653139	-2.77812	0.365636	2.93091	0.362301	0	0	-0.01727	0.020522
B	GLY	73	H2_Helix	-	13	GLY1384	L GLY 513	-0.04754	0.00211068	-0.4229	0.356531	0.509695	0.357815	0	0	0.039255	0.0104256
B	THR	74	H2_Helix	-	13	THR1385	L THR 514	-0.077245	0.00230021	-5.62732	0.367252	6.00045	0.369077	0	0	0.29589	0.0216461
B	MET	75	H2_Helix	-	13	MET1386	L MET 515	-0.273255	0.008551	-0.01947	0.782685	0.298795	0.782739	0	0	0.00607	0.0362117
B	ASP	76	H2_Helix	-	13	ASP1387	L ASP 516	-0.184315	0.0100928	1059.68	6.90351	-1058.88	6.85871	0	0	0.610265	0.0963338
B	SER	77	H2_Helix	-	13	SER1388	L SER 517	-0.062055	0.00254453	-1.42709	0.707316	1.6839	0.717029	0	0	0.19476	0.0199108
B	VAL	78	H2_Helix	-	13	VAL1389	L VAL 518	-0.148215	0.00519363	-1.95991	0.392683	2.4067	0.393796	0	0	0.29858	0.0258986
B	ARG	79	H2-H2'_Loop	-	13	ARG1390	L ARG 519	-1.72779	0.522366	-1087.7	9.8863	1092.6	9.67936	-0.182051	0.0554142	2.98867	1.05478
B	SER	80	H2-H2'_Loop	-	13	SER1391	L SER 520	-0.10199	0.00637438	-2.17345	0.843597	2.55508	0.834643	0	0	0.27964	0.0266269
B	GLY	81	H2-H2'_Loop	-	13	GLY1392	L GLY 521	-0.052315	0.00265081	6.78359	0.35362	-6.68108	0.356886	0	0	0.05019	0.0189626
B	PRO	82	H2-H2'_Loop	-	13	PRO1393	L PRO 522	-0.070385	0.00256867	3.85474	0.323374	-3.58031	0.326604	0	0	0.204045	0.0158851
B	PHE	83	H2'_Helix	-	13	PHE1394	L PHE 523	-0.295815	0.0121239	4.1635	0.290965	-4.31092	0.295224	0	0	-0.44324	0.0531232
B	GLY	84	H2'_Helix	-	13	GLY1395	L GLY 524	-0.46307	0.0355072	5.47727	0.420278	-4.76722	0.437506	-0.000142596	0.000645741	0.246832	0.0904136
B	GLN	85	H2'_Helix	-	13	GLN1396	L GLN 525	-1.33026	1.66559	-24.2352	4.6162	18.4575	2.98927	-1.44515	0.113611	-8.55317	1.78215
B	ILE	86	H2'-H2''_Loop	-	13	ILE1397	L ILE 526	-5.30167	0.362222	7.91946	0.828132	-4.13963	0.929841	-0.31462	0.0424537	-1.83645	0.407646
B	PHE	87	H2'-H2''_Loop	-	13	PHE1398	L PHE 527	-7.03139	0.494293	-4.13379	1.30102	12.9479	1.29568	-0.1799	0.0372053	1.60282	0.880003
B	ARG	88	H2'-H2''_Loop	-	13	ARG1399	L ARG 528	-33.303	2.46497	-1354.01	16.8626	1382.51	14.5615	-4.6261	0.21882	-9.42237	4.80096
B	PRO	89	H2''_Helix	-	13	PRO1400	L PRO 529	-26.5616	1.35726	-3.65608	2.16968	8.03608	2.07144	-4.82991	0.234731	-27.0115	1.48031
B	ASP	90	H2''_Helix	-	13	ASP1401	L ASP 530	-4.79108	3.32365	945.927	23.185	-980.149	20.7048	-4.43019	0.227492	-43.4431	6.91692
B	ASN	91	H2''_Helix	-	13	ASN1402	L ASN 531	-2.59597	0.107949	-1.63479	1.68404	3.997	1.67598	-0.0251105	0.0134793	-0.258876	0.502683
B	PHE	92	S3_Beta_Strand	-	13	PHE1403	L PHE 532	-1.64006	0.0624926	-1.05259	1.12161	2.5774	1.15986	-0.00993006	0.0205165	-0.12517	0.124221
B	VAL	93	S3_Beta_Strand	-	13	VAL1404	L VAL 533	-0.694625	0.038494	-3.73096	0.700767	4.55082	0.678652	-0.00213484	0.0088346	0.12309	0.0497953
B	PHE	94	S3_Beta_Strand	-	13	PHE1405	L PHE 534	-1.14997	0.109848	6.48357	0.892817	-4.72957	0.883722	-0.122497	0.0901959	0.481533	0.156369
B	GLY	95	S3-H3'_(T3)_Loop	-	13	GLY1406	L GLY 535	-0.138495	0.00651326	-0.67701	0.746487	1.36676	0.741999	0	0	0.551255	0.0319698
B	GLN	96	S3-H3'_(T3)_Loop	-	13	GLN1407	L GLN 536	-0.269405	0.0213675	-5.0121	2.29396	6.25619	2.30136	-3.2652e-05	0.000460613	0.974647	0.0966868
B	SER	97	S3-H3'_(T3)_Loop	-	13	SER1408	L SER 537	-0.057365	0.00230968	7.23586	1.02887	-7.04045	1.02594	0	0	0.13805	0.012829
B	GLY	98	S3-H3'_(T3)_Loop	-	13	GLY1409	L GLY 538	-0.02361	0.00157951	4.57359	0.438491	-4.48983	0.437124	0	0	0.06015	0.00603808
B	ALA	99	S3-H3'_(T3)_Loop	(GNP)	13	ALA1410	L ALA 539	-0.022075	0.00152526	-1.10545	0.290271	1.11374	0.290635	0	0	-0.013785	0.00358984
B	GLY	100	S3-H3'_(T3)_Loop	(GNP)	13	GLY1411	L GLY 540	-0.01014	0.00142504	-2.94783	0.254925	2.95452	0.254738	0	0	-0.003445	0.00273109
B	ASN	101	S3-H3'_(T3)_Loop	(GNP)	13	ASN1412	L ASN 541	-0.01419	0.00136973	-13.3344	0.436855	13.3779	0.437344	0	0	0.02929	0.00367744
B	ASN	102	S3-H3'_(T3)_Loop	-	13	ASN1413	L ASN 542	-0.017415	0.00148977	10.3963	0.643633	-10.3855	0.644129	0	0	-0.00665	0.00346884
B	TRP	103	S3-H3'_(T3)_Loop	-	13	TRP1414	L TRP 543	-0.03532	0.00170066	8.2058	0.338577	-8.24009	0.338949	0	0	-0.06961	0.00508245
B	ALA	104	S3-H3'_(T3)_Loop	-	13	ALA1415	L ALA 544	-0.01583	0.00141612	10.1709	0.187941	-10.1788	0.187851	0	0	-0.02372	0.00404155
B	LYS	105	H3'_Helix	-	13	LYS1416	L LYS 545	-0.04169	0.00195723	-1055.91	5.56268	1056.04	5.56248	0	0	0.081735	0.0169066
B	GLY	106	H3'_Helix	-	13	GLY1417	L GLY 546	-0.02278	0.00165021	9.61137	0.337358	-9.58141	0.335487	0	0	0.00718	0.00616995
B	HID	107	H3'_Helix	-	13	HID1418	L HID 547	-0.053305	0.00224863	12.8117	0.860322	-12.7513	0.857054	0	0	0.00707	0.0108421
B	TYR	108	H3'_Helix	-	13	TYR1419	L TYR 548	-0.07761	0.00377023	9.71059	1.52024	-9.63826	1.52019	0	0	-0.005275	0.0123681
B	THR	109	H3'_Helix	-	13	THR1420	L THR 549	-0.048455	0.00224323	9.20084	0.82919	-9.10945	0.823393	0	0	0.042945	0.0101234
B	GLU	110	H3'-H3_Bend	-	13	GLU1421	L GLU 550	-0.09775	0.00415471	1149.9	6.52126	-1149.4	6.48547	0	0	0.411215	0.0480583
B	GLY	111	H3_Helix	-	13	GLY1422	L GLY 551	-0.05732	0.00275096	7.36391	0.456169	-7.44242	0.456523	0	0	-0.13584	0.0207268
B	ALA	112	H3_Helix	-	13	ALA1423	L ALA 552	-0.10634	0.00589974	9.41808	0.569501	-9.04848	0.56808	0	0	0.263255	0.0238499
B	GLU	113	H3_Helix	-	13	GLU1424	L GLU 553	-0.31359	0.0219756	1261.28	10.9893	-1258.69	10.8396	0	0	2.27697	0.221293
B	LEU	114	H3_Helix	-	13	LEU1425	L LEU 554	-0.42741	0.0275513	5.50205	0.773003	-5.31956	0.775281	-9.5328e-05	0.00134477	-0.24502	0.0698923
B	VAL	115	H3_Helix	-	13	VAL1426	L VAL 555	-0.30374	0.0172186	1.02844	0.615246	-0.75922	0.616982	0	0	-0.03452	0.0684633
B	ASP	116	H3_Helix	-	13	ASP1427	L ASP 556	-0.94523	0.705627	1288.05	13.5233	-1283.56	12.9328	-0.240975	0.115355	3.30251	1.16659
B	SER	117	H3_Helix	-	13	SER1428	L SER 557	-1.40512	0.231102	-1.25789	1.97089	5.6468	2.00372	-0.143221	0.0949917	2.84057	0.303305
B	VAL	118	H3_Helix	-	13	VAL1429	L VAL 558	-0.542445	0.0272278	2.74208	0.726419	-2.1241	0.734077	0	0	0.075535	0.113008
B	LEU	119	H3_Helix	-	13	LEU1430	L LEU 559	-0.977085	0.0677861	2.89685	0.89581	-1.70656	0.893037	-0.00130298	0.00594296	0.211902	0.158214
B	ASP	120	H3_Helix	-	13	ASP1431	L ASP 560	-4.30047	1.23481	1283.33	24.7257	-1271.2	23.6162	-1.54464	0.273885	6.28295	2.81455
B	VAL	121	H3_Helix	-	13	VAL1432	L VAL 561	-1.92984	0.122961	13.767	1.00407	-11.7122	1.02991	-0.0289205	0.0235275	0.0960845	0.271058
B	VAL	122	H3_Helix	-	13	VAL1433	L VAL 562	-0.76428	0.0402426	6.07025	0.719955	-4.9979	0.770374	0	0	0.30807	0.208604
B	ARG	123	H3_Helix	-	13	ARG1434	L ARG 563	-8.39351	1.32781	-1386.6	18.8465	1401.21	19.4137	-1.38065	0.285473	4.83558	1.88401
B	LYS	124	H3_Helix	-	13	LYS1435	L LYS 564	-16.0432	2.74947	-1543.97	38.0379	1579.16	34.501	-6.05785	0.379838	13.0882	6.75658
B	GLU	125	H3_Helix	-	13	GLU1436	L GLU 565	-2.92043	0.22062	1290.37	12.3638	-1295.52	12.0618	-0.0437267	0.0252124	-8.11939	1.33704
B	SER	126	H3_Helix	-	13	SER1437	L SER 566	-1.26733	0.0840923	3.7782	1.65391	0.63949	1.70954	-0.00303091	0.00924129	3.14733	0.374651
B	GLU	127	H3-S4_Loop	-	13	GLU1438	L GLU 567	-13.9206	2.68837	1337.69	31.5839	-1317.23	28.9062	-5.47997	0.420019	1.05303	4.53462
B	SER	128	H3-S4_Loop	-	13	SER1439	L SER 568	-5.4133	1.091	-7.4839	4.51451	11.3765	3.47876	-1.08362	0.191837	-2.60428	1.9277
B	CYS	129	H3-S4_Loop	-	13	CYS1440	L CYS 569	-1.25723	0.0848752	3.30676	1.83728	-1.08483	1.74507	-0.00772351	0.0161257	0.956971	0.20017
B	ASP	130	H3-S4_Loop	-	13	ASP1441	L ASP 570	-1.67042	0.136147	1497.31	15.4444	-1486.4	15.1618	-0.0492932	0.0613073	9.19175	0.646442
B	CYM	131	H3-S4_Loop	-	13	CYM1442	L CYM 571	-0.42904	0.0204104	1405.27	9.36621	-1401.14	9.22561	0	0	3.70176	0.404868
B	LEU	132	H3-S4_Loop	-	13	LEU1443	L LEU 572	-0.484145	0.0289257	6.96768	0.696767	-5.87352	0.691752	-0.00200128	0.00878104	0.608014	0.0634948
B	GLN	133	H3-S4_Loop	-	13	GLN1444	L GLN 573	-0.14003	0.00476718	7.04711	1.04179	-6.59245	1.03575	0	0	0.314635	0.033714
B	GLY	134	S4_Beta_Strand	-	13	GLY1445	L GLY 574	-0.070825	0.00298217	5.60826	0.557825	-5.48137	0.552728	0	0	0.056065	0.0253224
B	PHE	135	S4_Beta_Strand	-	13	PHE1446	L PHE 575	-0.244335	0.00959544	-3.56937	0.3546	3.30223	0.357092	0	0	-0.511485	0.0497497
B	GLN	136	S4_Beta_Strand	-	13	GLN1447	L GLN 576	-0.07565	0.00215771	9.51069	1.01422	-9.37521	1.01726	0	0	0.059835	0.0208826
B	LEU	137	S4_Beta_Strand	-	13	LEU1448	L LEU 577	-0.0674	0.00210378	-3.24776	0.278952	3.42705	0.279899	0	0	0.111895	0.0153505
B	THR	138	S4_Beta_Strand	-	13	THR1449	L THR 578	-0.040355	0.00160581	6.64984	0.746442	-6.65862	0.759483	0	0	-0.04913	0.0212829
B	HID	139	S4_Beta_Strand	-	13	HID1450	L HID 579	-0.03718	0.00162274	0.46399	0.609295	-0.48418	0.610739	0	0	-0.05737	0.00808867
B	SER	140	S4-H4_(T4)_Loop	(GNP)	13	SER1451	L SER 580	-0.01569	0.00143476	10.1432	0.390575	-10.1615	0.39331	0	0	-0.034065	0.00753932
B	LEU	141	S4-H4_(T4)_Loop	-	13	LEU1452	L LEU 581	-0.01537	0.00139855	4.07151	0.310172	-4.07808	0.309863	0	0	-0.021935	0.00338578
B	GLY	142	S4-H4_(T4)_Loop	(GNP)	13	GLY1453	L GLY 582	-0.00594	0.00177527	0.57101	0.28351	-0.56608	0.283757	0	0	-0.00101	0.00299856
B	GLY	143	S4-H4_(T4)_Loop	(GNP)	13	GLY1454	L GLY 583	-0.008575	0.00165874	1.83226	0.404776	-1.79849	0.406589	0	0	0.0252	0.00464856
B	GLY	144	H4_Helix	(GNP)	13	GLY1455	L GLY 584	-0.011835	0.00127659	5.06627	0.244925	-5.01424	0.246497	0	0	0.04019	0.00591137
B	THR	145	H4_Helix	(GNP)	13	THR1456	L THR 585	-0.03908	0.00173617	9.45004	0.286356	-9.24309	0.286583	0	0	0.16787	0.0145639
B	GLY	146	H4_Helix	(GNP)	13	GLY1457	L GLY 586	-0.01733	0.00152276	8.24371	0.282893	-8.21522	0.283285	0	0	0.01116	0.00593923
B	SER	147	H4_Helix	-	13	SER1458	L SER 587	-0.01846	0.00148078	9.58507	0.477019	-9.5772	0.480726	0	0	-0.010595	0.00749087
B	GLY	148	H4_Helix	-	13	GLY1459	L GLY 588	-0.01833	0.00150889	5.62051	0.313987	-5.56189	0.314531	0	0	0.04029	0.00770434
B	MET	149	H4_Helix	-	13	MET1460	L MET 589	-0.10321	0.00368394	9.23562	0.871877	-9.16328	0.879334	0	0	-0.030875	0.0199667
B	GLY	150	H4_Helix	-	13	GLY1461	L GLY 590	-0.02705	0.00167991	10.3944	0.329111	-10.4365	0.332161	0	0	-0.06918	0.0102475
B	THR	151	H4_Helix	-	13	THR1462	L THR 591	-0.03537	0.00175331	7.6358	0.46887	-7.51787	0.473316	0	0	0.082565	0.0138185
B	LEU	152	H4_Helix	-	13	LEU1463	L LEU 592	-0.095605	0.00379391	7.26802	0.366677	-6.99507	0.362709	0	0	0.177355	0.0213822
B	LEU	153	H4_Helix	-	13	LEU1464	L LEU 593	-0.15878	0.00591673	10.9846	0.34465	-10.8399	0.342691	0	0	-0.01407	0.0244312
B	ILE	154	H4_Helix	-	13	ILE1465	L ILE 594	-0.076905	0.00302595	11.1441	0.383534	-11.124	0.387011	0	0	-0.056825	0.0175463
B	SER	155	H4_Helix	-	13	SER1466	L SER 595	-0.063945	0.0033347	11.8056	1.16393	-11.5568	1.16565	0	0	0.1849	0.0288304
B	LYS	156	H4_Helix	-	13	LYS1467	L LYS 596	-0.27679	0.0206848	-1268.79	9.65141	1271.05	9.7013	-0.000156096	0.00157142	1.97995	0.210065
B	ILE	157	H4_Helix	-	13	ILE1468	L ILE 597	-0.226695	0.0117452	12.4844	0.490181	-12.2391	0.493605	0	0	0.01858	0.0360316
B	ARG	158	H4_Helix	-	13	ARG1469	L ARG 598	-0.144015	0.0117646	-1182.17	5.7893	1182.54	5.78993	0	0	0.22858	0.0626015
B	GLU	159	H4_Helix	-	13	GLU1470	L GLU 599	-0.3417	0.0679778	1328.98	10.4414	-1327.07	10.3118	-0.00691322	0.0243681	1.55734	0.212643
B	GLU	160	H4_Helix	-	13	GLU1471	L GLU 600	-1.54785	0.419574	1366.43	14.249	-1361.43	13.6549	-0.216499	0.0998886	3.23392	1.73595
B	TYR	161	H4-S5_Loop	-	13	TYR1472	L TYR 601	-1.48612	0.351169	-6.25313	2.02483	8.3909	1.8727	-0.134369	0.0823709	0.517266	0.579881
B	PRO	162	H4-S5_Loop	-	13	PRO1473	L PRO 602	-0.30177	0.0936555	-13.3103	0.767953	13.2661	0.781102	-0.02733	0.0399014	-0.37335	0.166598
B	ASP	163	H4-S5_Loop	-	13	ASP1474	L ASP 603	-0.18487	0.358805	1310.11	12.0532	-1309.52	11.2257	-0.101545	0.0859301	0.304045	1.153
B	ARG	164	H4-S5_Loop	-	13	ARG1475	L ARG 604	-0.403095	0.0835627	-1314.6	8.26356	1316.07	8.17158	-0.0217183	0.0293218	1.04681	0.346344
B	ILE	165	S5_Beta_Strand	-	13	ILE1476	L ILE 605	-0.07639	0.00327677	7.73629	0.532398	-7.70649	0.530817	0	0	-0.046595	0.0157788
B	MET	166	S5_Beta_Strand	-	13	MET1477	L MET 606	-0.076595	0.00270757	-3.88972	0.794857	3.93051	0.79523	0	0	-0.03581	0.0108302
B	ASN	167	S5_Beta_Strand	-	13	ASN1478	L ASN 607	-0.03746	0.00164647	6.18814	0.816517	-6.15044	0.81752	0	0	0.000245	0.010076
B	THR	168	S5_Beta_Strand	-	13	THR1479	L THR 608	-0.026465	0.00156652	-2.76577	0.550302	2.86459	0.553708	0	0	0.072355	0.00903785
B	PHE	169	S5_Beta_Strand	-	13	PHE1480	L PHE 609	-0.030795	0.00157847	4.13294	0.47715	-4.19067	0.478392	0	0	-0.088525	0.00563121
B	SER	170	S5_Beta_Strand	-	13	SER1481	L SER 610	-0.01217	0.00119088	-5.20317	0.613073	5.23005	0.61417	0	0	0.01471	0.0041446
B	VAL	171	S5-H5_(T5)_Loop	(GNP)	13	VAL1482	L VAL 611	-0.01209	0.00122744	3.55803	0.292257	-3.54639	0.292716	0	0	-0.00046	0.00295702
B	VAL	172	S5-H5_(T5)_Loop	-	13	VAL1483	L VAL 612	-0.007765	0.00173165	-2.5142	0.223824	2.51247	0.224012	0	0	-0.0095	0.0028089
B	PRO	173	S5-H5_(T5)_Loop	-	13	PRO1484	L PRO 613	-0.006495	0.00177907	-0.564165	0.240884	0.55739	0.241015	0	0	-0.01327	0.00280674
B	SER	174	S5-H5_(T5)_Loop	-	13	SER1485	L SER 614	-0.00317	0.00153681	0.366675	0.361326	-0.367205	0.361397	0	0	-0.0037	0.00252741
B	PRO	175	S5-H5_(T5)_Loop	-	13	PRO1486	L PRO 615	-0.003225	0.00155128	-0.355985	0.33509	0.354595	0.335194	0	0	-0.004615	0.00260724
B	LYS	176	S5-H5_(T5)_Loop	-	13	LYS1487	L LYS 616	-0.00335	0.00157345	-817.898	2.99108	817.909	2.99078	0	0	0.007835	0.0028818
B	VAL	177	S5-H5_(T5)_Loop	-	13	VAL1488	L VAL 617	-0.004115	0.00167246	1.00782	0.328841	-1.00872	0.328964	0	0	-0.00501	0.00268816
B	SER	178	S5-H5_(T5)_Loop	-	13	SER1489	L SER 618	-0.003505	0.0015887	-6.29136	0.462988	6.29345	0.463062	0	0	-0.00141	0.00263723
B	ASP	179	S5-H5_(T5)_Loop	(GNP)	13	ASP1490	L ASP 619	-0.00612	0.00176475	898.906	2.68652	-898.959	2.68472	0	0	-0.059125	0.0044485
B	THR	180	S5-H5_(T5)_Loop	-	13	THR1491	L THR 620	-0.006335	0.00178218	-2.34185	0.624045	2.34412	0.624284	0	0	-0.004075	0.00280395
B	VAL	181	S5-H5_(T5)_Loop	-	13	VAL1492	L VAL 621	-0.005035	0.00173645	-1.39212	0.203461	1.39348	0.203431	0	0	-0.003675	0.00271426
B	VAL	182	S5-H5_(T5)_Loop	-	13	VAL1493	L VAL 622	-0.00717	0.00175795	2.11236	0.242189	-2.10649	0.242227	0	0	-0.001295	0.00266184
B	GLU	183	S5-H5_(T5)_Loop	(GNP)	13	GLU1494	L GLU 623	-0.00787	0.00172731	923.431	2.83279	-923.465	2.8309	0	0	-0.04223	0.00436264
B	PRO	184	H5_Helix	-	13	PRO1495	L PRO 624	-0.005285	0.00174941	6.54617	0.239597	-6.55045	0.239716	0	0	-0.009575	0.00277625
B	TYR	185	H5_Helix	-	13	TYR1496	L TYR 625	-0.00962	0.00152112	4.52061	0.321031	-4.50894	0.321053	0	0	0.00205	0.0026756
B	ASN	186	H5_Helix	-	13	ASN1497	L ASN 626	-0.011615	0.00136687	9.8938	0.491791	-9.86938	0.492096	0	0	0.01281	0.00312408
B	ALA	187	H5_Helix	-	13	ALA1498	L ALA 627	-0.00634	0.00175731	7.51123	0.344344	-7.51351	0.344289	0	0	-0.008615	0.00290502
B	THR	188	H5_Helix	-	13	THR1499	L THR 628	-0.00704	0.00173807	2.53995	0.372522	-2.53175	0.372455	0	0	0.00116	0.00300279
B	LEU	189	H5_Helix	-	13	LEU1500	L LEU 629	-0.013655	0.00143516	6.0302	0.285164	-6.01295	0.285233	0	0	0.003595	0.00290312
B	SER	190	H5_Helix	-	13	SER1501	L SER 630	-0.012095	0.00142447	7.61863	0.443542	-7.60046	0.444743	0	0	0.00607	0.00400349
B	VAL	191	H5_Helix	-	13	VAL1502	L VAL 631	-0.011275	0.00146599	7.16967	0.328795	-7.16245	0.328911	0	0	-0.004055	0.00300823
B	HID	192	H5_Helix	-	13	HID1503	L HID 632	-0.01674	0.00147175	10.0675	0.661402	-10.0575	0.661207	0	0	-0.006765	0.00299477
B	GLN	193	H5_Helix	-	13	GLN1504	L GLN 633	-0.02776	0.00177928	10.3198	2.18634	-10.2721	2.18857	0	0	0.019945	0.00748757
B	LEU	194	H5_Helix	-	13	LEU1505	L LEU 634	-0.02468	0.00165303	9.9925	0.388769	-9.98173	0.389086	0	0	-0.01391	0.00431589
B	VAL	195	H5-S6_Loop	-	13	VAL1506	L VAL 635	-0.01537	0.00134638	5.94619	0.339755	-5.94206	0.339642	0	0	-0.011245	0.00327025
B	GLU	196	H5-S6_Loop	-	13	GLU1507	L GLU 636	-0.024285	0.00168297	1092.47	5.82442	-1092.41	5.81744	0	0	0.02995	0.0107121
B	ASN	197	H5-S6_Loop	-	13	ASN1508	L ASN 637	-0.040105	0.00198798	20.322	0.958751	-20.2069	0.960594	0	0	0.074955	0.0110439
B	THR	198	H5-S6_Loop	-	13	THR1509	L THR 638	-0.02714	0.001621	1.0991	0.575278	-1.02742	0.575924	0	0	0.044535	0.00624269
B	ASP	199	H5-S6_Loop	-	13	ASP1510	L ASP 639	-0.03022	0.00174559	1140.87	4.98235	-1140.88	4.97546	0	0	-0.035605	0.0165048
B	GLU	200	S6_Beta_Strand	-	13	GLU1511	L GLU 640	-0.02608	0.00153553	1094.61	4.16704	-1094.64	4.16212	0	0	-0.05317	0.0111667
B	THR	201	S6_Beta_Strand	-	13	THR1512	L THR 641	-0.014185	0.00128327	-1.47526	0.561142	1.5059	0.561679	0	0	0.01645	0.00400202
B	TYR	202	S6_Beta_Strand	-	13	TYR1513	L TYR 642	-0.02288	0.0015405	-1.60644	0.346605	1.58707	0.346838	0	0	-0.04225	0.00331393
B	CYS	203	S6-H6_(T6)_Loop	-	13	CYS1514	L CYS 643	-0.007855	0.00173007	-1.72826	0.477177	1.73134	0.477551	0	0	-0.004775	0.00306631
B	ILE	204	S6-H6_(T6)_Loop	-	13	ILE1515	L ILE 644	-0.011595	0.00115463	1.53616	0.264192	-1.53202	0.264618	0	0	-0.00746	0.00258489
B	ASP	205	S6-H6_(T6)_Loop	-	13	ASP1516	L ASP 645	-0.00557	0.00177247	888.397	2.37973	-888.419	2.37847	0	0	-0.02824	0.00350599
B	ASN	206	H6_Helix	(GNP)	13	ASN1517	L ASN 646	-0.006765	0.00178364	0.00689	0.359958	-0.002325	0.360082	0	0	-0.0022	0.00286399
B	GLU	207	H6_Helix	-	13	GLU1518	L GLU 647	-0.003955	0.00164873	839.189	2.13392	-839.206	2.13306	0	0	-0.02093	0.00302766
B	ALA	208	H6_Helix	-	13	ALA1519	L ALA 648	-0.003085	0.00153011	-5.28739	0.188482	5.2907	0.188552	0	0	0.00022	0.00255846
B	LEU	209	H6_Helix	-	13	LEU1520	L LEU 649	-0.00734	0.00177227	-5.12164	0.186498	5.12774	0.186492	0	0	-0.001245	0.00271411
B	TYR	210	H6_Helix	-	13	TYR1521	L TYR 650	-0.00706	0.00178561	-3.1578	0.367802	3.1563	0.367923	0	0	-0.008555	0.00273473
B	ASP	211	H6_Helix	-	13	ASP1522	L ASP 651	-0.00261	0.00143953	821.421	1.94371	-821.433	1.94303	0	0	-0.014635	0.00282217
B	ILE	212	H6_Helix	-	13	ILE1523	L ILE 652	-0.00459	0.00171676	-5.68762	0.19236	5.69109	0.192425	0	0	-0.00112	0.00270898
B	CYS	213	H6_Helix	-	13	CYS1524	L CYS 653	-0.003265	0.00155871	-0.82021	0.233535	0.819385	0.233645	0	0	-0.00409	0.00263928
B	PHE	214	H6_Helix	-	13	PHE1525	L PHE 654	-0.003125	0.00152971	-1.91144	0.231383	1.912	0.231483	0	0	-0.002565	0.00261658
B	ARG	215	H6-H7_Loop	-	13	ARG1526	L ARG 655	-0.00331	0.00156523	-812.664	3.0887	812.671	3.08845	0	0	0.003995	0.00284317
B	THR	216	H6-H7_Loop	-	13	THR1527	L THR 656	-0.00237	0.00138881	-4.55541	0.507286	4.55633	0.507317	0	0	-0.00145	0.00249751
B	LEU	217	H6-H7_Loop	-	13	LEU1528	L LEU 657	-0.004505	0.00170557	-2.08145	0.219094	2.08203	0.219208	0	0	-0.003925	0.00273949
B	LYS	218	H6-H7_Loop	-	13	LYS1529	L LYS 658	-0.002945	0.00150392	-788.401	2.31481	788.407	2.31441	0	0	0.003405	0.00272151
B	LEU	219	H6-H7_Loop	-	13	LEU1530	L LEU 659	-0.004395	0.00169804	-3.90496	0.409241	3.90594	0.409314	0	0	-0.003415	0.00268081
B	THR	220	H6-H7_Loop	-	13	THR1531	L THR 660	-0.00249	0.00141614	0.16183	0.691134	-0.162175	0.691219	0	0	-0.002835	0.00247356
B	THR	221	H6-H7_Loop	-	13	THR1532	L THR 661	-0.003665	0.00161672	0.2361	0.382751	-0.23666	0.382821	0	0	-0.004225	0.00265894
B	PRO	222	H6-H7_Loop	-	13	PRO1533	L PRO 662	-0.00468	0.00171936	-2.5646	0.229893	2.56609	0.229905	0	0	-0.00319	0.00264379
B	THR	223	H6-H7_Loop	-	13	THR1534	L THR 663	-0.007565	0.00175355	-0.712105	0.601707	0.7177	0.602273	0	0	-0.00197	0.00295206
B	TYR	224	H7_Helix	(GNP)	13	TYR1535	L TYR 664	-0.01549	0.00144544	0.712505	0.438482	-0.70863	0.438893	0	0	-0.011615	0.00271736
B	GLY	225	H7_Helix	-	13	GLY1536	L GLY 665	-0.007055	0.00177152	3.42147	0.219991	-3.42234	0.220114	0	0	-0.007925	0.0028753
B	ASP	226	H7_Helix	-	13	ASP1537	L ASP 666	-0.00827	0.00170455	904.899	2.80928	-904.949	2.807	0	0	-0.05774	0.00508409
B	LEU	227	H7_Helix	-	13	LEU1538	L LEU 667	-0.00953	0.00157127	1.86331	0.215042	-1.84322	0.215528	0	0	0.010565	0.0030717
B	ASN	228	H7_Helix	(GNP)	13	ASN1539	L ASN 668	-0.016265	0.00153689	-0.16034	0.451675	0.220615	0.452993	0	0	0.04401	0.00509322
B	HIE	229	H7_Helix	(TAX)	13	HIE1540	L HIE 669	-0.016785	0.0015902	7.04887	1.36997	-7.06358	1.37167	0	0	-0.031495	0.00431883
B	LEU	230	H7_Helix	(TAX)	13	LEU1541	L LEU 670	-0.00995	0.00150818	5.30347	0.226507	-5.29213	0.226785	0	0	0.001395	0.00301797
B	VAL	231	H7_Helix	-	13	VAL1542	L VAL 671	-0.013975	0.00123587	2.78687	0.233827	-2.7299	0.234496	0	0	0.042995	0.00479547
B	SER	232	H7_Helix	-	13	SER1543	L SER 672	-0.015725	0.00149722	7.91135	0.542162	-7.89021	0.542925	0	0	0.00542	0.00542816
B	ALA	233	H7_Helix	(TAX)	13	ALA1544	L ALA 673	-0.009125	0.0016002	6.151	0.277045	-6.14853	0.276753	0	0	-0.00666	0.00326549
B	THR	234	H7_Helix	-	13	THR1545	L THR 674	-0.01209	0.00102484	2.96171	0.562819	-2.91414	0.563211	0	0	0.03547	0.00417067
B	MET	235	H7_Helix	-	13	MET1546	L MET 675	-0.030985	0.00163491	1.88483	0.440933	-1.82717	0.44108	0	0	0.026675	0.00581973
B	SER	236	H7_Helix	(TAX)	13	SER1547	L SER 676	-0.018325	0.00166498	11.2801	0.67923	-11.271	0.680021	0	0	-0.00922	0.00623197
B	GLY	237	H7_Helix	-	13	GLY1548	L GLY 677	-0.008795	0.00166662	6.84399	0.365542	-6.82715	0.365283	0	0	0.008045	0.00352886
B	VAL	238	H7_Helix	-	13	VAL1549	L VAL 678	-0.0191	0.00161137	4.5813	0.283593	-4.52978	0.28422	0	0	0.032415	0.00553328
B	THR	239	H7_Helix	-	13	THR1550	L THR 679	-0.03196	0.00157946	7.80739	0.573528	-7.71422	0.572251	0	0	0.061205	0.0106798
B	THR	240	H7_Helix	-	13	THR1551	L THR 680	-0.02348	0.00143621	7.74296	0.519226	-7.67999	0.52061	0	0	0.03949	0.00837477
B	CYS	241	H7_Helix	-	13	CYS1552	L CYS 681	-0.024275	0.00146319	5.86772	0.690899	-5.81386	0.690086	0	0	0.02958	0.00708398
B	LEU	242	H7_Helix	-	13	LEU1553	L LEU 682	-0.06328	0.00186163	9.17249	0.369426	-9.01777	0.370406	0	0	0.091445	0.0120646
B	ARG	243	H7-H8_(T7)_Loop	-	13	ARG1554	L ARG 683	-0.0738	0.00194254	-1075.04	3.80144	1075.27	3.79524	0	0	0.156405	0.0235131
B	PHE	244	H7-H8_(T7)_Loop	-	13	PHE1555	L PHE 684	-0.05418	0.00177334	-0.052745	0.616438	0.01803	0.616177	0	0	-0.088895	0.00716166
B	PRO	245	H7-H8_(T7)_Loop	-	13	PRO1556	L PRO 685	-0.03914	0.00175499	-11.0956	0.399331	11.0421	0.398972	0	0	-0.092645	0.00489767
B	GLY	246	H7-H8_(T7)_Loop	-	13	GLY1557	L GLY 686	-0.01396	0.0012438	9.13996	0.439238	-9.12542	0.4389	0	0	0.000585	0.00284621
B	GLN	247	H7-H8_(T7)_Loop	-	13	GLN1558	L GLN 687	-0.023665	0.00156551	4.83713	1.57794	-4.80748	1.57663	0	0	0.005985	0.00517055
B	LEU	248	H7-H8_(T7)_Loop	(GNP)	13	LEU1559	L LEU 688	-0.01713	0.00155211	0.3041	0.381236	-0.28946	0.381	0	0	-0.00249	0.0030422
B	ASN	249	H7-H8_(T7)_Loop	-	13	ASN1560	L ASN 689	-0.018315	0.00165151	4.71685	0.957562	-4.68731	0.957671	0	0	0.011225	0.00367946
B	ALA	250	H7-H8_(T7)_Loop	-	13	ALA1561	L ALA 690	-0.02182	0.00156786	4.72829	0.55656	-4.6927	0.555196	0	0	0.01376	0.00431701
B	ASP	251	H7-H8_(T7)_Loop	-	13	ASP1562	L ASP 691	-0.038125	0.00155296	1160.94	4.33307	-1160.89	4.32351	0	0	0.014725	0.0195183
B	LEU	252	H8_Helix	-	13	LEU1563	L LEU 692	-0.03955	0.00168016	-9.23219	0.339795	9.28021	0.340864	0	0	0.008475	0.00677756
B	ARG	253	H8_Helix	-	13	ARG1564	L ARG 693	-0.06733	0.00228689	-1204.28	5.57305	1204.54	5.57219	0	0	0.18727	0.0382533
B	LYS	254	H8_Helix	(GNP)	13	LYS1565	L LYS 694	-0.031035	0.00157055	-1117.05	3.8471	1117.1	3.84265	0	0	0.01048	0.0167688
B	LEU	255	H8_Helix	-	13	LEU1566	L LEU 695	-0.019305	0.00154725	-6.60042	0.253058	6.6133	0.252981	0	0	-0.006425	0.00365224
B	ALA	256	H8_Helix	-	13	ALA1567	L ALA 696	-0.012445	0.00135718	-8.80458	0.312175	8.81708	0.312394	0	0	6e-05	0.00324557
B	VAL	257	H8_Helix	-	13	VAL1568	L VAL 697	-0.017055	0.00148794	-6.82459	0.260725	6.82734	0.260612	0	0	-0.014305	0.0031573
B	ASN	258	H8_Helix	-	13	ASN1569	L ASN 698	-0.010925	0.00137001	-12.2266	0.762353	12.2253	0.762029	0	0	-0.012195	0.00293207
B	MET	259	H8_Helix	-	13	MET1570	L MET 699	-0.012145	0.00121467	-9.39439	0.510979	9.39478	0.511019	0	0	-0.011755	0.00260893
B	VAL	260	H8-S7_Loop	-	13	VAL1571	L VAL 700	-0.011465	0.00144752	3.88422	0.209314	-3.87668	0.209394	0	0	-0.003915	0.00264429
B	PRO	261	H8-S7_Loop	-	13	PRO1572	L PRO 701	-0.00731	0.001719	5.41807	0.308715	-5.42227	0.308473	0	0	-0.0115	0.00272349
B	PHE	262	H8-S7_Loop	-	13	PHE1573	L PHE 702	-0.010195	0.00156972	-2.6037	0.408268	2.60224	0.408245	0	0	-0.011655	0.00260352
B	PRO	263	H8-S7_Loop	-	13	PRO1574	L PRO 703	-0.011575	0.0014362	1.07274	0.439572	-1.07691	0.439386	0	0	-0.015745	0.00263206
B	ARG	264	H8-S7_Loop	-	13	ARG1575	L ARG 704	-0.0148	0.00131835	-1028.62	5.02332	1028.6	5.02084	0	0	-0.041865	0.00590818
B	LEU	265	H8-S7_Loop	-	13	LEU1576	L LEU 705	-0.00863	0.00164765	0.72213	0.365973	-0.717875	0.365846	0	0	-0.004375	0.00262963
B	HID	266	H8-S7_Loop	-	13	HID1577	L HID 706	-0.017145	0.00148564	6.24993	0.54536	-6.25006	0.545489	0	0	-0.017275	0.00276134
B	PHE	267	S7_Loop	-	13	PHE1578	L PHE 707	-0.01303	0.00123428	-3.24046	0.35535	3.23921	0.35515	0	0	-0.014285	0.0026444
B	PHE	268	S7_Loop	-	13	PHE1579	L PHE 708	-0.014585	0.00126528	1.49755	0.357348	-1.50759	0.357277	0	0	-0.024625	0.00261079
B	MET	269	S7_Loop	-	13	MET1580	L MET 709	-0.007215	0.00175605	0.085465	0.596705	-0.080985	0.596788	0	0	-0.002735	0.00281161
B	PRO	270	S7_Loop	-	13	PRO1581	L PRO 710	-0.00817	0.00170716	-7.75397	0.201447	7.74827	0.201505	0	0	-0.013865	0.00276803
B	GLY	271	S7_Loop	-	13	GLY1582	L GLY 711	-0.003565	0.00159863	6.35308	0.193173	-6.35308	0.193164	0	0	-0.00357	0.00265312
B	PHE	272	S7-H9_(M)_Loop	(TAX)	13	PHE1583	L PHE 712	-0.01007	0.0014669	-4.81444	0.167022	4.81073	0.167081	0	0	-0.01378	0.00259455
B	ALA	273	S7-H9_(M)_Loop	-	13	ALA1584	L ALA 713	-0.00363	0.00161182	6.19784	0.132888	-6.19684	0.132841	0	0	-0.00263	0.00263605
B	PRO	274	S7-H9_(M)_Loop	(TAX)	13	PRO1585	L PRO 714	-0.00451	0.00170215	6.94401	0.224274	-6.94697	0.224229	0	0	-0.00747	0.00267304
B	LEU	275	S7-H9_(M)_Loop	(TAX)	13	LEU1586	L LEU 715	-0.00506	0.00174281	-0.833615	0.344392	0.833625	0.34442	0	0	-0.00505	0.00276472
B	THR	276	S7-H9_(M)_Loop	(TAX)	13	THR1587	L THR 716	-0.00287	0.0014857	5.07686	0.31074	-5.07784	0.310791	0	0	-0.00385	0.00254952
B	SER	277	S7-H9_(M)_Loop	-	13	SER1588	L SER 717	-0.002175	0.00133924	-0.608175	0.611805	0.609785	0.6119	0	0	-0.000565	0.00249659
B	ARG	278	S7-H9_(M)_Loop	(TAX)	13	ARG1589	L ARG 718	-0.005955	0.0017188	-866.817	5.09579	866.833	5.0958	0	0	0.010075	0.00438418
B	GLY	279	S7-H9_(M)_Loop	-	13	GLY1590	L GLY 719	-0.00122	0.00104669	-0.93438	0.388094	0.934785	0.388116	0	0	-0.000815	0.00234714
B	SER	280	S7-H9_(M)_Loop	-	13	SER1591	L SER 720	-0.0016	0.00118085	-2.40533	0.502604	2.40637	0.502566	0	0	-0.000555	0.00237523
B	GLN	281	S7-H9_(M)_Loop	-	13	GLN1592	L GLN 721	-0.00379	0.00162504	-2.5829	0.947847	2.58356	0.947836	0	0	-0.003135	0.00262654
B	GLN	282	S7-H9_(M)_Loop	-	13	GLN1593	L GLN 722	-0.00301	0.0015062	0.288865	1.41078	-0.288145	1.41082	0	0	-0.00229	0.00259121
B	TYR	283	S7-H9_(M)_Loop	-	13	TYR1594	L TYR 723	-0.00239	0.00138443	-0.920025	0.299943	0.92065	0.29994	0	0	-0.001765	0.00249999
B	ARG	284	S7-H9_(M)_Loop	-	13	ARG1595	L ARG 724	-0.003155	0.00153757	-803.004	2.12815	803.001	2.12763	0	0	-0.00606	0.00284829
B	ALA	285	S7-H9_(M)_Loop	-	13	ALA1596	L ALA 725	-0.001625	0.00119096	0.271035	0.419376	-0.271815	0.419398	0	0	-0.002405	0.00239951
B	LEU	286	S7-H9_(M)_Loop	-	13	LEU1597	L LEU 726	-0.00416	0.00167613	1.03507	0.529382	-1.03394	0.529364	0	0	-0.003025	0.00265231
B	THR	287	S7-H9_(M)_Loop	-	13	THR1598	L THR 727	-0.002695	0.00145692	2.60028	0.486539	-2.60143	0.486534	0	0	-0.003845	0.00254058
B	VAL	288	S7-H9_(M)_Loop	-	13	VAL1599	L VAL 728	-0.003635	0.0016078	0.390725	0.209001	-0.392025	0.208922	0	0	-0.004935	0.00258183
B	PRO	289	H9_Helix	-	13	PRO1600	L PRO 729	-0.002315	0.00137785	2.34844	0.287138	-2.34912	0.287056	0	0	-0.003	0.002565
B	GLU	290	H9_Helix	-	13	GLU1601	L GLU 730	-0.00286	0.00148763	815.286	2.07037	-815.281	2.06976	0	0	0.002765	0.00270398
B	LEU	291	H9_Helix	-	13	LEU1602	L LEU 731	-0.004725	0.0017292	-1.64897	0.265258	1.64779	0.265152	0	0	-0.005905	0.00270624
B	THR	292	H9_Helix	-	13	THR1603	L THR 732	-0.003115	0.00153661	4.02355	0.483376	-4.02394	0.483296	0	0	-0.00351	0.00256709
B	GLN	293	H9_Helix	-	13	GLN1604	L GLN 733	-0.00235	0.00138197	0.171515	0.81656	-0.172055	0.816559	0	0	-0.00289	0.00253135
B	GLN	294	H9_Helix	-	13	GLN1605	L GLN 734	-0.003505	0.00159208	3.12418	0.694832	-3.12567	0.69486	0	0	-0.004995	0.00266789
B	MET	295	H9_Helix	-	13	MET1606	L MET 735	-0.00542	0.00176941	3.20202	0.424583	-3.20363	0.424601	0	0	-0.007025	0.00273446
B	PHE	296	H9-H9'_Loop	-	13	PHE1607	L PHE 736	-0.00438	0.00168321	-0.792805	0.330376	0.792195	0.330412	0	0	-0.00499	0.00264588
B	ASP	297	H9-H9'_Loop	-	13	ASP1608	L ASP 737	-0.00266	0.0014475	827.125	2.15141	-827.127	2.15078	0	0	-0.00426	0.00277216
B	ALA	298	H9-H9'_Loop	-	13	ALA1609	L ALA 738	-0.00167	0.00120275	4.61193	0.247997	-4.61288	0.247947	0	0	-0.002625	0.00240019
B	LYS	299	H9-H9'_Loop	-	13	LYS1610	L LYS 739	-0.002845	0.00148757	-801.244	2.38506	801.246	2.38475	0	0	-0.000275	0.00270546
B	ASN	300	H9-H9'_Loop	-	13	ASN1611	L ASN 740	-0.003635	0.00161139	1.05768	0.80049	-1.05914	0.800626	0	0	-0.0051	0.00266482
B	MET	301	H9-H9'_Loop	-	13	MET1612	L MET 741	-0.005225	0.00175453	-3.73968	0.536509	3.74237	0.536475	0	0	-0.00253	0.00275935
B	MET	302	H9-H9'_Loop	-	13	MET1613	L MET 742	-0.007875	0.00174185	1.9596	0.585543	-1.96363	0.585732	0	0	-0.011905	0.00278455
B	ALA	303	H9-H9'_Loop	-	13	ALA1614	L ALA 743	-0.0034	0.00157291	-2.75928	0.214728	2.7596	0.214689	0	0	-0.003085	0.00265229
B	ALA	304	H9-H9'_Loop	-	13	ALA1615	L ALA 744	-0.002635	0.00143895	-4.27067	0.333862	4.27044	0.333854	0	0	-0.002855	0.00252912
B	CYS	305	H9-H9'_Loop	-	13	CYS1616	L CYS 745	-0.0029	0.00149158	0.892815	0.572755	-0.893335	0.572763	0	0	-0.00342	0.00256128
B	ASP	306	H9-H9'_Loop	-	13	ASP1617	L ASP 746	-0.002265	0.00136185	821.651	2.27221	-821.653	2.27169	0	0	-0.00403	0.00271464
B	PRO	307	H9'_Helix	-	13	PRO1618	L PRO 747	-0.00248	0.00140638	-0.00881	0.251125	0.00886	0.251115	0	0	-0.00243	0.00253802
B	ARG	308	H9'_Helix	-	13	ARG1619	L ARG 748	-0.00249	0.00141374	-796.099	2.57669	796.1	2.57634	0	0	-0.001305	0.00262925
B	HID	309	H9'_Helix	-	13	HID1620	L HID 749	-0.002445	0.00140427	-1.90432	0.586175	1.90461	0.586226	0	0	-0.002155	0.00251324
B	GLY	310	H9'-S8_Loop	-	13	GLY1621	L GLY 750	-0.001105	0.00100371	-4.91334	0.318264	4.91303	0.318231	0	0	-0.00142	0.00232442
B	ARG	311	H9'-S8_Loop	-	13	ARG1622	L ARG 751	-0.003655	0.00160892	-837.286	2.61069	837.277	2.61018	0	0	-0.012415	0.00275886
B	TYR	312	S8_Beta_Strand	-	13	TYR1623	L TYR 752	-0.00513	0.00175174	-3.09567	0.592557	3.0964	0.592529	0	0	-0.004405	0.00270484
B	LEU	313	S8_Beta_Strand	-	13	LEU1624	L LEU 753	-0.00528	0.00174983	-4.02943	0.344224	4.03084	0.344092	0	0	-0.003875	0.00277249
B	THR	314	S8_Beta_Strand	-	13	THR1625	L THR 754	-0.00561	0.00176092	-4.00999	0.448147	4.00951	0.448041	0	0	-0.00609	0.00276792
B	VAL	315	S8_Beta_Strand	-	13	VAL1626	L VAL 755	-0.005395	0.00175968	0.774705	0.314529	-0.770545	0.314463	0	0	-0.001235	0.0027186
B	ALA	316	S8_Beta_Strand	-	13	ALA1627	L ALA 756	-0.005355	0.00175839	-4.13138	0.423238	4.1299	0.423248	0	0	-0.00684	0.00271064
B	ALA	317	S8_Beta_Strand	-	13	ALA1628	L ALA 757	-0.00523	0.00175953	2.52025	0.379951	-2.51331	0.379927	0	0	0.001705	0.00271455
B	VAL	318	S8_Beta_Strand	-	13	VAL1629	L VAL 758	-0.011605	0.00111733	-4.43412	0.327485	4.44238	0.327446	0	0	-0.003345	0.00257686
B	PHE	319	S8_Beta_Strand	-	13	PHE1630	L PHE 759	-0.010765	0.00132498	9.68383	0.223957	-9.67897	0.223763	0	0	-0.00591	0.00250806
B	ARG	320	S8_Beta_Strand	-	13	ARG1631	L ARG 760	-0.020145	0.0016836	-1020.21	3.25817	1020.24	3.2531	0	0	0.01092	0.0103816
B	GLY	321	S8-H10_Loop	-	13	GLY1632	L GLY 761	-0.00481	0.00172247	1.24332	0.582399	-1.24334	0.581972	0	0	-0.00483	0.00277671
B	ARG	322	S8-H10_Loop	-	13	ARG1633	L ARG 762	-0.01575	0.00144679	-999.84	6.72498	999.727	6.71818	0	0	-0.128025	0.00990807
B	MET	323	S8-H10_Loop	-	13	MET1634	L MET 763	-0.00817	0.00172751	8.58957	0.734339	-8.58488	0.733946	0	0	-0.00348	0.00279057
B	SER	324	S8-H10_Loop	-	13	SER1635	L SER 764	-0.00463	0.0017191	-2.43196	0.639889	2.4307	0.639534	0	0	-0.00589	0.00275096
B	MET	325	H10_Helix	-	13	MET1636	L MET 765	-0.00982	0.00151628	-3.59404	0.682621	3.59056	0.682192	0	0	-0.013305	0.00266262
B	LYS	326	H10_Helix	-	13	LYS1637	L LYS 766	-0.005995	0.0017843	-892.555	2.7614	892.509	2.75981	0	0	-0.052265	0.00359725
B	GLU	327	H10_Helix	-	13	GLU1638	L GLU 767	-0.00442	0.0016922	858.715	3.05421	-858.685	3.05256	0	0	0.02482	0.00334754
B	VAL	328	H10_Helix	-	13	VAL1639	L VAL 768	-0.005135	0.00175039	-6.25076	0.317595	6.24873	0.317536	0	0	-0.00716	0.00271371
B	ASP	329	H10_Helix	-	13	ASP1640	L ASP 769	-0.00455	0.00171133	915.115	2.48259	-915.071	2.48105	0	0	0.038585	0.00368768
B	GLU	330	H10_Helix	-	13	GLU1641	L GLU 770	-0.00331	0.00156115	846.991	2.44518	-846.966	2.44425	0	0	0.022065	0.00302846
B	GLN	331	H10_Helix	-	13	GLN1642	L GLN 771	-0.003355	0.00157122	-7.72988	0.574699	7.72704	0.574585	0	0	-0.006195	0.00254052
B	MET	332	H10_Helix	-	13	MET1643	L MET 772	-0.00486	0.00173182	-4.7183	0.4437	4.71583	0.443613	0	0	-0.00732	0.00266818
B	LEU	333	H10_Helix	-	13	LEU1644	L LEU 773	-0.003055	0.00152188	-2.2353	0.24057	2.23372	0.240469	0	0	-0.004635	0.00255784
B	ASN	334	H10_Helix	-	13	ASN1645	L ASN 774	-0.002175	0.00133964	-6.08897	0.877276	6.08775	0.877232	0	0	-0.003395	0.00249702
B	VAL	335	H10_Helix	-	13	VAL1646	L VAL 775	-0.00234	0.00137559	-4.79945	0.243171	4.79863	0.243151	0	0	-0.00317	0.00249166
B	GLN	336	H10_Helix	-	13	GLN1647	L GLN 776	-0.003035	0.00152099	-2.05279	1.04567	2.0526	1.04552	0	0	-0.003225	0.00254059
B	ASN	337	H10_Helix	-	13	ASN1648	L ASN 777	-0.001835	0.00125267	-2.98414	1.02733	2.98339	1.02721	0	0	-0.002585	0.00242775
B	LYS	338	H10_Helix	-	13	LYS1649	L LYS 778	-0.00209	0.00131465	-796.643	3.2673	796.635	3.26685	0	0	-0.01026	0.00268046
B	ASN	339	H10-S9_Loop	-	13	ASN1650	L ASN 779	-0.001905	0.00127341	-2.94637	0.599118	2.9455	0.599117	0	0	-0.00278	0.0024412
B	SER	340	H10-S9_Loop	-	13	SER1651	L SER 780	-0.001345	0.0010937	2.98118	0.590657	-2.98115	0.590586	0	0	-0.00131	0.00231853
B	SER	341	H10-S9_Loop	-	13	SER1652	L SER 781	-0.001275	0.00106936	3.7841	0.534797	-3.78399	0.534816	0	0	-0.001165	0.0023777
B	TYR	342	H10-S9_Loop	-	13	TYR1653	L TYR 782	-0.00293	0.00150022	3.64667	0.424866	-3.64685	0.424838	0	0	-0.00311	0.00254956
B	PHE	343	H10-S9_Loop	-	13	PHE1654	L PHE 783	-0.00401	0.00165869	-6.22687	0.145955	6.22635	0.145941	0	0	-0.004535	0.00267
B	VAL	344	H10-S9_Loop	-	13	VAL1655	L VAL 784	-0.00311	0.00152353	1.65939	0.31658	-1.65858	0.316514	0	0	-0.002295	0.00255824
B	GLU	345	H10-S9_Loop	-	13	GLU1656	L GLU 785	-0.002345	0.00137928	845.123	2.59064	-845.111	2.59005	0	0	0.009665	0.00272054
B	TRP	346	H10-S9_Loop	-	13	TRP1657	L TRP 786	-0.004955	0.00173129	5.96392	0.386269	-5.96242	0.38625	0	0	-0.003455	0.00272988
B	ILE	347	H10-S9_Loop	-	13	ILE1658	L ILE 787	-0.00483	0.00172507	-5.53191	0.29868	5.531	0.298683	0	0	-0.005745	0.00268416
B	PRO	348	H10-S9_Loop	-	13	PRO1659	L PRO 788	-0.00413	0.00166329	6.59653	0.257218	-6.59568	0.257174	0	0	-0.003285	0.00265489
B	ASN	349	H10-S9_Loop	-	13	ASN1660	L ASN 789	-0.004075	0.00166144	6.42949	1.18878	-6.4278	1.18836	0	0	-0.002385	0.00267444
B	ASN	350	H10-S9_Loop	-	13	ASN1661	L ASN 790	-0.00419	0.00167423	-2.43682	0.544529	2.43701	0.544457	0	0	-0.00401	0.00268145
B	VAL	351	S9_Beta_Strand	-	13	VAL1662	L VAL 791	-0.00451	0.00170762	0.01438	0.289446	-0.012695	0.289374	0	0	-0.002825	0.00273354
B	LYS	352	S9_Beta_Strand	-	13	LYS1663	L LYS 792	-0.008975	0.00164059	-960.731	2.86335	960.684	2.86145	0	0	-0.05554	0.0041811
B	THR	353	S9_Beta_Strand	-	13	THR1664	L THR 793	-0.007635	0.00176131	3.65598	0.597221	-3.64859	0.596944	0	0	-0.00024	0.00277046
B	ALA	354	S9_Beta_Strand	-	13	ALA1665	L ALA 794	-0.00791	0.00174778	-7.89033	0.225668	7.89331	0.225754	0	0	-0.004925	0.00290313
B	VAL	355	S9_Beta_Strand	-	13	VAL1666	L VAL 795	-0.01199	0.00112563	6.62018	0.276498	-6.60458	0.276477	0	0	0.00361	0.00264195
B	CYS	356	S9_Beta_Strand	-	13	CYS1667	L CYS 796	-0.01491	0.00128415	-8.68377	0.452628	8.68584	0.452428	0	0	-0.012845	0.00309685
B	ASP	357	S9-S10_Loop	-	13	ASP1668	L ASP 797	-0.016295	0.00145099	1028.04	4.16157	-1027.91	4.15486	0	0	0.113055	0.00933349
B	ILE	358	S9-S10_Loop	-	13	ILE1669	L ILE 798	-0.02325	0.00151278	-1.15346	0.315845	1.15983	0.315783	0	0	-0.016875	0.0028268
B	PRO	359	S9-S10_Loop	-	13	PRO1670	L PRO 799	-0.012015	0.00114657	10.6484	0.274358	-10.6472	0.27396	0	0	-0.01082	0.00261296
B	PRO	360	S9-S10_Loop	(TAX)	13	PRO1671	L PRO 800	-0.011645	0.00114903	-2.69274	0.368831	2.6936	0.368722	0	0	-0.010785	0.00254375
B	ARG	369	S9-S10_Loop	(TAX)	13	ARG1672	L ARG 801	-0.024825	0.00158353	-1004.55	5.51227	1004.62	5.50781	0	0	0.039875	0.0121411
B	GLY	370	S9-S10_Loop	(TAX)	13	GLY1673	L GLY 802	-0.00411	0.00166756	-5.57407	0.259851	5.5717	0.259566	0	0	-0.00648	0.00269247
B	LEU	371	S9-S10_Loop	-	13	LEU1674	L LEU 803	-0.008245	0.00169834	6.05777	0.229721	-6.0551	0.22964	0	0	-0.005575	0.00267496
B	LYS	372	S9-S10_Loop	-	13	LYS1675	L LYS 804	-0.007345	0.0017631	-894.823	4.98973	894.793	4.9874	0	0	-0.037765	0.00448603
B	MET	373	S9-S10_Loop	-	13	MET1676	L MET 805	-0.00701	0.00178953	-5.69177	0.534092	5.69095	0.533937	0	0	-0.00783	0.00275529
B	SER	374	S9-S10_Loop	-	13	SER1677	L SER 806	-0.005845	0.00178646	5.42371	0.334073	-5.41718	0.334119	0	0	0.00069	0.00275242
B	ALA	375	S10_Beta_Strand	-	13	ALA1678	L ALA 807	-0.00482	0.00173066	-2.37213	0.351812	2.37346	0.351779	0	0	-0.00349	0.00274597
B	THR	376	S10_Beta_Strand	-	13	THR1679	L THR 808	-0.008805	0.00166683	1.79528	0.561266	-1.78565	0.561249	0	0	0.000825	0.00276063
B	PHE	377	S10_Beta_Strand	-	13	PHE1680	L PHE 809	-0.0086	0.00169508	3.80458	0.311094	-3.80359	0.311	0	0	-0.00761	0.00272603
B	ILE	378	S10_Beta_Strand	-	13	ILE1681	L ILE 810	-0.010645	0.00134879	-1.66459	0.360429	1.66834	0.360356	0	0	-0.00689	0.00252616
B	GLY	379	S10_Beta_Strand	-	13	GLY1682	L GLY 811	-0.00318	0.00154362	2.99649	0.450325	-2.99781	0.450374	0	0	-0.0045	0.00262251
B	ASN	380	S10_Beta_Strand	-	13	ASN1683	L ASN 812	-0.006335	0.00178116	-10.601	0.431718	10.6012	0.431722	0	0	-0.00609	0.00276547
B	SER	381	S10_Beta_Strand	-	13	SER1684	L SER 813	-0.003205	0.00154468	4.9463	0.274292	-4.94616	0.274238	0	0	-0.00307	0.00259768
B	THR	382	H11_Helix	-	13	THR1685	L THR 814	-0.003	0.00150925	0.09215	0.307133	-0.092505	0.307117	0	0	-0.003355	0.00257973
B	ALA	383	H11_Helix	-	13	ALA1686	L ALA 815	-0.002235	0.00135469	-1.89624	0.166996	1.89584	0.166956	0	0	-0.00264	0.00244866
B	ILE	384	H11_Helix	-	13	ILE1687	L ILE 816	-0.005785	0.00175743	-2.32822	0.223212	2.32886	0.223185	0	0	-0.00515	0.00271662
B	GLN	385	H11_Helix	-	13	GLN1688	L GLN 817	-0.00366	0.0016113	-0.26893	0.901037	0.26807	0.900963	0	0	-0.00452	0.00259905
B	GLU	386	H11_Helix	-	13	GLU1689	L GLU 818	-0.003065	0.0015221	838.866	2.55745	-838.869	2.55673	0	0	-0.00528	0.00274131
B	LEU	387	H11_Helix	-	13	LEU1690	L LEU 819	-0.00501	0.00173871	-3.37039	0.287239	3.37199	0.287286	0	0	-0.003415	0.00274249
B	PHE	388	H11_Helix	-	13	PHE1691	L PHE 820	-0.007545	0.00172226	-0.827925	0.218125	0.82611	0.218119	0	0	-0.00936	0.00272623
B	LYS	389	H11_Helix	-	13	LYS1692	L LYS 821	-0.00356	0.00159526	-846.619	3.72135	846.618	3.72058	0	0	-0.00492	0.00295631
B	ARG	390	H11_Helix	-	13	ARG1693	L ARG 822	-0.004315	0.00167594	-852.056	2.89005	852.065	2.88954	0	0	0.00521	0.00306481
B	ILE	391	H11_Helix	-	13	ILE1694	L ILE 823	-0.00548	0.00175825	-3.60747	0.267957	3.6095	0.267945	0	0	-0.003455	0.00274441
B	SER	392	H11_Helix	-	13	SER1695	L SER 824	-0.00269	0.00144765	-1.31092	0.811461	1.31042	0.81146	0	0	-0.00319	0.00249552
B	GLU	393	H11_Helix	-	13	GLU1696	L GLU 825	-0.002815	0.00147569	837.227	2.96693	-837.228	2.96623	0	0	-0.003895	0.00284733
B	GLN	394	H11_Helix	-	13	GLN1697	L GLN 826	-0.00363	0.00160966	-2.95198	1.16938	2.95246	1.16964	0	0	-0.00316	0.00262389
B	PHE	395	H11_Helix	-	13	PHE1698	L PHE 827	-0.006355	0.00175049	-2.43382	0.23807	2.43406	0.238037	0	0	-0.006105	0.00267441
B	THR	396	H11_Helix	-	13	THR1699	L THR 828	-0.002675	0.00144771	0.701665	0.628377	-0.701375	0.628365	0	0	-0.002385	0.00259155
B	ALA	397	H11_Helix	-	13	ALA1700	L ALA 829	-0.001705	0.00121218	-1.0867	0.237852	1.08739	0.237777	0	0	-0.00101	0.00242276
B	MET	398	H11_Helix	-	13	MET1701	L MET 830	-0.004025	0.00165639	-3.29234	0.419105	3.29297	0.419112	0	0	-0.0034	0.00267487
B	PHE	399	H11_Helix	-	13	PHE1702	L PHE 831	-0.005355	0.00173683	-0.995475	0.21758	0.996035	0.217569	0	0	-0.004795	0.00274375
B	ARG	400	H11-H11'_Loop	-	13	ARG1703	L ARG 832	-0.00321	0.00154175	-839.937	5.08702	839.934	5.08646	0	0	-0.006525	0.00285135
B	ARG	401	H11-H11'_Loop	-	13	ARG1704	L ARG 833	-0.00306	0.0015159	-816.003	2.68367	816.002	2.68312	0	0	-0.00324	0.00273956
B	LYS	402	H11-H11'_Loop	-	13	LYS1705	L LYS 834	-0.003975	0.00164597	-887.846	4.28253	887.836	4.28146	0	0	-0.013925	0.00338023
B	ALA	403	H11'_Helix	-	13	ALA1706	L ALA 835	-0.00216	0.00133458	5.11604	0.193202	-5.11613	0.193186	0	0	-0.00225	0.00245224
B	PHE	404	H11'_Helix	-	13	PHE1707	L PHE 836	-0.00686	0.00175748	6.20565	0.14199	-6.2065	0.14203	0	0	-0.007715	0.00270218
B	LEU	405	H11'_Helix	-	13	LEU1708	L LEU 837	-0.00648	0.00173429	8.3911	0.135048	-8.39166	0.134931	0	0	-0.007045	0.00272433
B	HIP	406	H11'_Helix	-	13	HIP1709	L HIP 838	-0.00826	0.00166008	-933.222	3.81218	933.22	3.8103	0	0	-0.010375	0.00429457
B	TRP	407	H11'_Helix	-	13	TRP1710	L TRP 839	-0.015615	0.00144247	12.9765	0.210755	-12.9754	0.210483	0	0	-0.014465	0.00264726
B	TYR	408	H11'_Helix	-	13	TYR1711	L TYR 840	-0.01551	0.00137583	6.52028	0.294113	-6.51891	0.294224	0	0	-0.01414	0.00255784
B	THR	409	H11'_Helix	-	13	THR1712	L THR 841	-0.00869	0.0015884	8.13196	0.608851	-8.13197	0.60873	0	0	-0.008705	0.00264938
B	GLY	410	H11'-H12_Loop	-	13	GLY1713	L GLY 842	-0.007245	0.00172499	7.66415	0.268135	-7.65961	0.267841	0	0	-0.00271	0.00274548
B	GLU	411	H11'-H12_Loop	-	13	GLU1714	L GLU 843	-0.023785	0.00163431	1071.42	4.80181	-1071.44	4.79428	0	0	-0.04938	0.0113962
B	GLY	412	H11'-H12_Loop	-	13	GLY1715	L GLY 844	-0.008495	0.00165305	4.61874	0.588193	-4.61572	0.587933	0	0	-0.00547	0.00279699
B	MET	413	H11'-H12_Loop	-	13	MET1716	L MET 845	-0.01563	0.00139219	-2.5129	1.04654	2.51166	1.04609	0	0	-0.01687	0.00266375
B	ASP	414	H11'-H12_Loop	-	13	ASP1717	L ASP 846	-0.008895	0.00162801	1021.09	6.50397	-1021.05	6.49968	0	0	0.032815	0.006898
B	GLU	415	H12_Helix	-	13	GLU1718	L GLU 847	-0.00615	0.00175417	935.161	5.14016	-935.144	5.13813	0	0	0.010745	0.0042758
B	MET	416	H12_Helix	-	13	MET1719	L MET 848	-0.007885	0.00169792	-3.07655	0.977808	3.07505	0.977353	0	0	-0.009385	0.00274477
B	GLU	417	H12_Helix	-	13	GLU1720	L GLU 849	-0.01202	0.00148941	1054.67	5.19846	-1054.62	5.19364	0	0	0.03196	0.00814261
B	PHE	418	H12_Helix	-	13	PHE1721	L PHE 850	-0.010085	0.00151973	0.34647	0.345278	-0.34824	0.345176	0	0	-0.011855	0.00258366
B	THR	419	H12_Helix	-	13	THR1722	L THR 851	-0.004655	0.00169724	-2.66351	1.10075	2.66224	1.1006	0	0	-0.005925	0.0027278
B	GLU	420	H12_Helix	-	13	GLU1723	L GLU 852	-0.009295	0.00164761	1021.64	6.60745	-1021.59	6.60396	0	0	0.0363	0.00636356
B	ALA	421	H12_Helix	-	13	ALA1724	L ALA 853	-0.005155	0.0017321	-0.21678	0.247367	0.217985	0.247289	0	0	-0.00395	0.00269034
B	GLU	422	H12_Helix	-	13	GLU1725	L GLU 854	-0.005095	0.00172034	908.242	3.39506	-908.235	3.39373	0	0	0.00248	0.00346007
B	SER	423	H12_Helix	-	13	SER1726	L SER 855	-0.003875	0.00160701	-4.69624	1.00609	4.6956	1.0059	0	0	-0.004515	0.00259627
B	ASN	424	H12_Helix	-	13	ASN1727	L ASN 856	-0.008115	0.00167594	0.07286	1.23288	-0.06967	1.23272	0	0	-0.004925	0.00273139
B	MET	425	H12_Helix	-	13	MET1728	L MET 857	-0.007035	0.00173112	0.993875	0.696805	-0.994225	0.696835	0	0	-0.007385	0.00269313
B	ASN	426	H12_Helix	-	13	ASN1729	L ASN 858	-0.003885	0.00162973	-6.75956	0.999318	6.75787	0.999258	0	0	-0.005565	0.00263698
B	ASP	427	H12_Helix	-	13	ASP1730	L ASP 859	-0.005515	0.00173021	970.794	4.50971	-970.769	4.50771	0	0	0.01975	0.00432633
B	LEU	428	H12_Helix	-	13	LEU1731	L LEU 860	-0.007785	0.00169208	-2.22399	0.263784	2.2266	0.263754	0	0	-0.00518	0.00271572
B	VAL	429	H12_Helix	-	13	VAL1732	L VAL 861	-0.00389	0.00162584	-0.98108	0.271009	0.98096	0.270873	0	0	-0.00401	0.00271244
B	SER	430	H12_Helix	-	13	SER1733	L SER 862	-0.002715	0.00145431	-6.3429	0.801221	6.34293	0.801076	0	0	-0.00269	0.00248386
B	GLU	431	H12_Helix	-	13	GLU1734	L GLU 863	-0.00602	0.0017519	971.083	4.16563	-971.057	4.1637	0	0	0.020475	0.00408035
B	TYR	432	H12_Helix	-	13	TYR1735	L TYR 864	-0.007355	0.00174415	-0.12945	0.27312	0.129035	0.27302	0	0	-0.00777	0.00269795
B	GLN	433	H12_Helix	-	13	GLN1736	L GLN 865	-0.003295	0.00155765	-2.95312	0.973859	2.95306	0.973808	0	0	-0.00336	0.00259174
B	GLN	434	H12_Helix	-	13	GLN1737	L GLN 866	-0.00391	0.00162804	-7.23936	1.46899	7.23926	1.46874	0	0	-0.00401	0.00270616
B	TYR	435	H12_Helix	-	13	TYR1738	L TYR 867	-0.005595	0.00173108	-3.0511	0.543032	3.05081	0.54298	0	0	-0.00588	0.00271484
B	GLN	436	H12_Helix	-	13	GLN1739	L GLN 868	-0.00252	0.00141662	2.9987	1.166	-2.99852	1.16595	0	0	-0.002345	0.00247783
B	ASP	437	C-Terminal_Loop	-	13	ASP1740	L ASP 869	-0.001915	0.00126977	1669.8	6.82042	-1669.78	6.81903	0	0	0.017015	0.0032315
B	LIG	0	GTP	-	13	gtp1741	L gtp 870	-0.0707	0.00172938	4030.67	13.9524	-4032.47	13.9377	0	0	-1.86277	0.0707606
B	LIG	0	Mg+	-	13	Mg+1742	L Mg+ 871	-0.00127	0.00106576	-2033.18	7.3543	2034.02	7.34224	0	0	0.839035	0.0411512
