# Supplementary material for: Detailed Per-residue Energetic Analysis Explains the Driving Force for Microtubule Disassembly
Source: PLoS Comput Biol. 2015 Jun 1;11(6):e1004313. doi: 10.1371/journal.pcbi.1004313 (PMC4452272; doi:10.1371/journal.pcbi.1004313)
Supplement: S2 Dataset — 13 text files with energy contribution per residue in the 13 lateral GTP subsystems, plus one text file with the overall residual contributions, per MT ring. (ZIP) [file pcbi.1004313.s002.zip › LatGTP/R5_L6.txt]

| Run on Tue Jan 20 06:06:19 2015
| GB non-polar solvation energies calculated with gbsa=2
idecomp = 2: Per-residue decomp adding 1-4 interactions to EEL and VDW.
Energy Decomposition Analysis (All units kcal/mol): Generalized Born solvent
DELTAS:
Total Energy Decomposition:
Residue,Location,Internal,,,van der Waals,,,Electrostatic,,,Polar Solvation,,,Non-Polar Solv.,,,TOTAL,,
,,Avg.,Std. Dev.,Std. Err. of Mean,Avg.,Std. Dev.,Std. Err. of Mean,Avg.,Std. Dev.,Std. Err. of Mean,Avg.,Std. Dev.,Std. Err. of Mean,Avg.,Std. Dev.,Std. Err. of Mean
MET   1,R MET   1,0.0,0.0,0.0,-0.0004700000000000193,0.0004990991885387311,3.5291642070043995e-05,-80.55259999999998,0.6561436961554384,0.04639636569843161,80.54727,0.6556385262495384,0.04636064479182029,0.0,0.0,0.0,-0.005800000000000267,0.0010049875621107938,7.106335201766788e-05
ARG   2,R ARG   2,0.0,0.0,0.0,-0.0007950000000000346,0.00040370162248870464,2.854601548377747e-05,-84.03566,0.7391901206023548,0.05226863468640269,84.02884499999999,0.7385573037844322,0.052223887780082495,0.0,0.0,0.0,-0.0076100000000006674,0.0011991246807537934,8.479091932491613e-05
GLU   3,R GLU   3,0.0,0.0,0.0,-0.0004349999999999865,0.000495756996924889,3.505531343462674e-05,77.716615,0.6965026251006381,0.04925017293228928,-77.71211500000003,0.6960573552313087,0.0492186875978832,0.0,0.0,0.0,0.004064999999999941,0.000848984687728574,6.003228298164181e-05
CYS   4,R CYS   4,0.0,0.0,0.0,-0.00042000000000002257,0.0004935585071701486,3.4899856733232133e-05,-0.03694500000000002,0.2696471063723844,0.019066929744324335,0.03686000000000002,0.26947899806849507,0.01905504269215894,0.0,0.0,0.0,-0.0005049999999999688,0.0007999843748473413,5.65674376297836e-05
ILE   5,R ILE   5,0.0,0.0,0.0,-0.0003799999999999937,0.0004853864439804555,3.4322004603460436e-05,0.2934700000000001,0.09680670999471012,0.0068452681101619055,-0.29317500000000024,0.09680384483583206,0.006845065512834719,0.0,0.0,0.0,-8.500000000020159e-05,0.0007401182337978103,5.233426219982423e-05
SER   6,R SER   6,0.0,0.0,0.0,-0.00040000000000001146,0.0004898979485566492,3.464101615137851e-05,-0.9137649999999998,0.308253677634184,0.021796826578082348,0.9132899999999999,0.3080025582685969,0.02177906975745296,0.0,0.0,0.0,-0.0008749999999999692,0.0007996092795859713,5.654091438949303e-05
ILE   7,R ILE   7,0.0,0.0,0.0,-0.0005600000000000005,0.0004963869458396335,3.5099857549568435e-05,0.5419150000000001,0.07435178393959148,0.005257465061700217,-0.54132,0.07434061877601039,0.005256675565412093,0.0,0.0,0.0,3.4999999999651975e-05,0.0007574793726562387,5.356188010141582e-05
HID   8,R HID   8,0.0,0.0,0.0,-0.0008749999999999147,0.00033071891388303877,2.3385358667334653e-05,-1.6109150000000003,0.12306058579008314,0.008701697470895668,1.6090999999999998,0.12278155398919505,0.0086819669430382,0.0,0.0,0.0,-0.0026900000000000058,0.0007641334961902514,5.403239768879116e-05
VAL   9,R VAL   9,0.0,0.0,0.0,-0.0006100000000000571,0.0004877499359303324,3.4489128721964214e-05,0.7654650000000003,0.0765988823351884,0.005416358913052216,-0.764315,0.07649180201171692,0.005408787190766383,0.0,0.0,0.0,0.0005399999999999365,0.0008175573374388512,5.781003373118301e-05
GLY  10,R GLY  10,0.0,0.0,0.0,-0.00038999999999999923,0.0004877499359302869,3.4489128721960995e-05,0.03087499999999997,0.11155962251191065,0.007888456558478344,-0.03056500000000003,0.11154750456644022,0.007887599690336726,0.0,0.0,0.0,-7.99999999999379e-05,0.0008268010643437268,5.846366392897042e-05
GLN  11,R GLN  11,0.0,0.0,0.0,-0.0014399999999999524,0.0004963869458395915,3.509985754956546e-05,-0.6008650000000003,0.28374049195523726,0.02006348259587553,0.6027649999999997,0.2832469942912026,0.020028587041401667,0.0,0.0,0.0,0.0004599999999995319,0.0012240914998487005,8.655634003358278e-05
ALA  12,R ALA  12,0.0,0.0,0.0,-0.0008899999999999508,0.0003128897569432211,2.2124646889836227e-05,0.004055000000000018,0.12451161381574014,0.008804300646559047,-0.0037199999999999998,0.12430145453694415,0.008789440141442454,0.0,0.0,0.0,-0.0005549999999999322,0.0008348502859794535,5.9032829849160004e-05
GLY  13,R GLY  13,0.0,0.0,0.0,-0.0005300000000000171,0.000499099188538726,3.5291642070043635e-05,0.29790000000000016,0.146546852576232,0.010362427321819892,-0.2975950000000001,0.14622879666809774,0.010339937372876072,0.0,0.0,0.0,-0.00022499999999994413,0.0008089344843681489,5.7200305943236126e-05
VAL  14,R VAL  14,0.0,0.0,0.0,-0.0008250000000000091,0.00037996710383926893,2.686773157525601e-05,-0.10804499999999984,0.10422242069247849,0.0073696380423328685,0.10851,0.10419779220309802,0.007367896545147738,0.0,0.0,0.0,-0.00035999999999992483,0.0007939773296508732,5.6142675390451924e-05
GLN  15,R GLN  15,0.0,0.0,0.0,-0.0017049999999999843,0.00045604276115292035,3.22470928922267e-05,-0.8542649999999992,0.5500276854622869,0.038892830623072444,0.8548200000000005,0.5491914489501815,0.038833699772233894,0.0,0.0,0.0,-0.0011499999999996292,0.001388344337691427,9.81707695803554e-05
ILE  16,R ILE  16,0.0,0.0,0.0,-0.001975000000000003,0.00039290584113755856,2.7782638463617203e-05,-0.09284000000000005,0.12164310255826252,0.008601466270351809,0.09324499999999998,0.12146552998690624,0.008588909993415933,0.0,0.0,0.0,-0.0015699999999997162,0.0008860586888011035,6.26538107380521e-05
GLY  17,R GLY  17,0.0,0.0,0.0,-0.0005449999999999899,0.000497970882682904,3.521185879785321e-05,0.05604500000000008,0.1344275752031554,0.009505465000461576,-0.056229999999999974,0.13432615940314832,0.00949829382047113,0.0,0.0,0.0,-0.000729999999999928,0.0008228608630868157,5.818504962617026e-05
ASN  18,R ASN  18,0.0,0.0,0.0,-0.001160000000000001,0.0003666060555964789,2.592296279363227e-05,-1.6096600000000008,0.24516397451501168,0.017335710888221067,1.6076700000000006,0.2449091486653751,0.017317691979591102,0.0,0.0,0.0,-0.0031499999999993734,0.0008170067319191954,5.777110004151228e-05
ALA  19,R ALA  19,0.0,0.0,0.0,-0.0012250000000000227,0.0004175823272122328,2.9527529527542956e-05,-0.460445,0.19747092691077311,0.013963303150580076,0.46104999999999996,0.19722882015567605,0.013946183617750055,0.0,0.0,0.0,-0.0006200000000001087,0.0009031057523899485,6.385922016435116e-05
CYS  20,R CYS  20,0.0,0.0,0.0,-0.0012850000000000073,0.0004514144437210556,3.191982142807115e-05,-0.15470500000000004,0.28083069272250133,0.01985772871893963,0.15558499999999995,0.2806287810881129,0.01984345141035198,0.0,0.0,0.0,-0.00040499999999993986,0.0011666083318751634,8.249166624576543e-05
TRP  21,R TRP  21,0.0,0.0,0.0,-0.0014900000000000846,0.0004998999899979164,3.5348267284261396e-05,-0.5210549999999997,0.119620700445201,0.00845846084550863,0.51951,0.11943194673118196,0.008445113942392928,0.0,0.0,0.0,-0.0030350000000001387,0.0008965349965283019,6.339459756162201e-05
GLU  22,R GLU  22,0.0,0.0,0.0,-0.001705000000000022,0.0004560427611529645,3.224709289222982e-05,98.851875,1.2975152636382106,0.09174818416116297,-98.82714999999993,1.2956994935232746,0.09161978982502826,0.0,0.0,0.0,0.02302000000000021,0.0025999230757852835,0.000183842323745116
LEU  23,R LEU  23,0.0,0.0,0.0,-0.0026100000000000376,0.000497895571380166,3.520653348456661e-05,-0.6751049999999996,0.09842283258980511,0.006959545234783952,0.6754999999999997,0.09832771735375646,0.006952819571943536,0.0,0.0,0.0,-0.002215000000000127,0.00097405082002915,6.887579400629293e-05
TYR  24,R TYR  24,0.0,0.0,0.0,-0.001779999999999986,0.00041424630354424313,2.9291637031759528e-05,-0.4975149999999997,0.32444124240761946,0.022941460260301617,0.4961350000000002,0.3241978821260248,0.022924252089762915,0.0,0.0,0.0,-0.0031599999999993977,0.0010021975853093067,7.086607086609942e-05
CYS  25,R CYS  25,0.0,0.0,0.0,-0.000865000000000018,0.0003417235724968415,2.416350554038094e-05,-0.9743300000000003,0.09217104263270344,0.0065174769274618976,0.97331,0.09211684916452441,0.006513644870577357,0.0,0.0,0.0,-0.0018850000000002053,0.0008554384840536217,6.0488635296225614e-05
LEU  26,R LEU  26,0.0,0.0,0.0,-0.002145000000000006,0.00037944037739810657,2.6830486391418396e-05,-0.7636350000000002,0.15454333300080997,0.010927863875204348,0.7643900000000003,0.15448452317303357,0.010923705392402238,0.0,0.0,0.0,-0.0013900000000000034,0.0008293973715900191,5.864725057496013e-05
GLU  27,R GLU  27,0.0,0.0,0.0,-0.002604999999999974,0.0004888506929523753,3.4566963997436734e-05,97.83558500000008,1.1407234996968394,0.08066133220944857,-97.82755499999998,1.1380128369156242,0.08046965940603784,0.0,0.0,0.0,0.005424999999998335,0.004274853798666877,0.00030227781096184205
HIP  28,R HIP  28,0.0,0.0,0.0,-0.0012050000000000016,0.00040370162248869917,2.854601548377708e-05,-85.50484999999995,0.7538928753533027,0.053308276445054495,85.49681999999999,0.7527856584755135,0.053229984388801596,0.0,0.0,0.0,-0.009234999999998692,0.0014999249981240811,0.00010606071374447572
GLY  29,R GLY  29,0.0,0.0,0.0,-0.0006349999999999967,0.00048143016108257873,3.404225315692233e-05,-0.7386149999999999,0.1309893002309738,0.009262342245620217,0.73822,0.13090630848053264,0.009256473842668268,0.0,0.0,0.0,-0.0010299999999998227,0.0007410128204019113,5.239751902523607e-05
ILE  30,R ILE  30,0.0,0.0,0.0,-0.0008900000000000435,0.0003128897569432543,2.2124646889838575e-05,0.8805450000000001,0.07774283230626093,0.00549724839124057,-0.8799500000000003,0.07764745649407297,0.005490504302884642,0.0,0.0,0.0,-0.00029500000000025393,0.0006840869827735838,4.8372254444064604e-05
GLN  31,R GLN  31,0.0,0.0,0.0,-0.0007849999999999874,0.00041082234603292224,2.9049526674284564e-05,-0.60882,0.4447706010967906,0.031450030810795754,0.6085250000000001,0.44451726555331855,0.03143211728272528,0.0,0.0,0.0,-0.0010800000000000766,0.0007639371701917154,5.4018515344302365e-05
PRO  32,R PRO  32,0.0,0.0,0.0,-0.0007050000000000167,0.0004560427611529533,3.224709289222903e-05,-0.39271499999999987,0.16659178783781686,0.011779818287011091,0.3923349999999997,0.16645766060773606,0.011770334059617901,0.0,0.0,0.0,-0.0010850000000003934,0.0007923225353351036,5.602566376223697e-05
ASP  33,R ASP  33,0.0,0.0,0.0,-0.0005049999999999886,0.0004999749993749574,3.535357124817722e-05,81.00640500000003,1.1514425304688114,0.08141928214410944,-80.99959500000001,1.1506434942984072,0.08136278175465882,0.0,0.0,0.0,0.006304999999996354,0.0011627445979226947,8.22184589979163e-05
GLY  34,R GLY  34,0.0,0.0,0.0,-0.00024999999999999025,0.00043301270189220254,3.061862178478854e-05,-0.4966650000000003,0.1360100098338349,0.009617360026275367,0.49632000000000004,0.13593100308612505,0.009611773405568853,0.0,0.0,0.0,-0.0005950000000000211,0.0006640594852871552,4.695609651577958e-05
GLN  35,R GLN  35,0.0,0.0,0.0,-0.0004750000000000104,0.0004993746088859651,3.5311117229564585e-05,0.7970599999999999,0.5167918404928629,0.036542701487438,-0.79676,0.5165143486874295,0.036523079853703434,0.0,0.0,0.0,-0.00017500000000030268,0.0007901740314639798,5.587374159656925e-05
MET  36,R MET  36,0.0,0.0,0.0,-0.0005800000000000016,0.0004935585071701226,3.489985673323029e-05,-0.43742000000000003,0.2682209790452641,0.01896608731394011,0.43727500000000014,0.2681238694614858,0.018959220629419328,0.0,0.0,0.0,-0.0007250000000000422,0.0007677076266392495,5.428512687652435e-05
PRO  37,R PRO  37,0.0,0.0,0.0,-0.0005649999999999954,0.0004957569969249006,3.505531343462756e-05,0.04536499999999998,0.3235267249780147,0.02287679411270294,-0.04539000000000002,0.32336010560982936,0.02286501234419085,0.0,0.0,0.0,-0.0005899999999999483,0.0008074032449772017,5.7092030967540254e-05
SER  38,R SER  38,0.0,0.0,0.0,-0.0003799999999999997,0.00048538644398046343,3.432200460346099e-05,0.7385049999999999,0.2839739424225398,0.02007999003672561,-0.7382500000000001,0.28384113074041945,0.0200705988326208,0.0,0.0,0.0,-0.00012500000000005728,0.0007806247497997962,5.519850541454879e-05
ASP  39,R ASP  39,0.0,0.0,0.0,-0.0007099999999999957,0.00045376205218153386,3.208582241426866e-05,80.53006,1.1312745848826722,0.07999319303545341,-80.52500000000002,1.1300735108824422,0.07990826427842646,0.0,0.0,0.0,0.004350000000001728,0.0017139136501029566,0.00012119199643559883
LYS  40,R LYS  40,0.0,0.0,0.0,-0.001435000000000005,0.0005438520019270067,3.845614385244657e-05,-85.341975,2.6735365182423205,0.18904758017990167,85.33782999999998,2.6735126072462,0.1890458894171515,0.0,0.0,0.0,-0.005580000000002272,0.0030485406344686857,0.00021556437553555476
THR  41,R THR  41,0.0,0.0,0.0,-0.0011600000000000082,0.0004176122603564212,2.9529646120466742e-05,-0.2663549999999999,0.1799828852280127,0.012726711864224787,0.267365,0.1798079024264505,0.012714338711667222,0.0,0.0,0.0,-0.0001499999999994639,0.0007794228634061114,5.511351921262975e-05
ILE  42,R ILE  42,0.0,0.0,0.0,-0.000804999999999974,0.0004086257456401728,2.8894203570957547e-05,0.04166500000000002,0.18611102271225097,0.013160036621339622,-0.04149500000000002,0.185894432339971,0.013144721369241733,0.0,0.0,0.0,-0.0006349999999992306,0.0007153845119929147,5.05853239586019e-05
GLY  43,R GLY  43,0.0,0.0,0.0,-0.0005149999999999982,0.0004997749493522041,3.533942557541068e-05,-0.10800999999999998,0.1428364795841735,0.010100064331478293,0.10830500000000004,0.1428792916240839,0.010103091599852,0.0,0.0,0.0,-0.0002200000000000113,0.0008376156636548331,5.9228371579840284e-05
GLY  44,R GLY  44,0.0,0.0,0.0,-0.000629999999999995,0.0004828043081829285,3.413942003022285e-05,0.3482749999999999,0.10408395349428262,0.007359846932851249,-0.3476800000000001,0.10410426312116111,0.007361283040340163,0.0,0.0,0.0,-3.5000000000053875e-05,0.0007640516998213319,5.402661381207722e-05
GLY  45,R GLY  45,0.0,0.0,0.0,-0.0008450000000000174,0.00036190468358395834,2.5590525590538875e-05,-0.7873549999999997,0.08699102812934348,0.0061511945892648474,0.7878350000000001,0.08703107361741465,0.006154026232881952,0.0,0.0,0.0,-0.0003649999999999687,0.0009600911415069503,6.788869567166978e-05
ASP  46,R ASP  46,0.0,0.0,0.0,-0.0017599999999999949,0.00046086874487211404,3.2588341473600475e-05,88.98927499999996,1.1104531234495372,0.07852089337809501,-88.97472499999998,1.1081986281275478,0.07836147648506181,0.0,0.0,0.0,0.012789999999998827,0.0031410030245130074,0.0002221024538360603
ASP  47,R ASP  47,0.0,0.0,0.0,-0.0009899999999999798,0.00022338307903687572,1.5795568998930533e-05,82.61746500000001,0.6882955896824796,0.04866984789252748,-82.61128500000002,0.6874654782392627,0.04861115014946356,0.0,0.0,0.0,0.0051900000000003384,0.0014778024225179803,0.00010449641142163713
SER  48,R SER  48,0.0,0.0,0.0,-0.0012250000000000373,0.0004293891009329018,3.0362394503724977e-05,0.17637500000000017,0.23968017100920122,0.016947947423655754,-0.17515999999999998,0.23982023350835088,0.01695785133794962,0.0,0.0,0.0,-9.999999999949494e-06,0.0009273079315953995,6.557057266791782e-05
PHE  49,R PHE  49,0.0,0.0,0.0,-0.0021050000000000014,0.00036602595536380404,2.5881943512803038e-05,-0.15549500000000024,0.08543278044755398,0.006041009839008691,0.15182500000000004,0.08524995234602765,0.006028081939970618,0.0,0.0,0.0,-0.005775000000000184,0.0011377060252983576,8.044796454852624e-05
ASN  50,R ASN  50,0.0,0.0,0.0,-0.0007349999999999985,0.0004413332074521452,3.1206970375222124e-05,0.4356399999999998,0.30042295251861145,0.021243110694999432,-0.435565,0.30032408457364845,0.021236119675566902,0.0,0.0,0.0,-0.0006600000000004869,0.0007241546796084315,5.1205468457909354e-05
THR  51,R THR  51,0.0,0.0,0.0,-0.0006249999999999878,0.0004841229182759167,3.423265984407214e-05,-0.41605500000000034,0.167557190162045,0.01184808254001459,0.41618499999999997,0.1674126063801647,0.011837858922752872,0.0,0.0,0.0,-0.0004950000000000765,0.000836645086043027,5.9159741378742686e-05
PHE  52,R PHE  52,0.0,0.0,0.0,-0.0009649999999999915,0.0002716155371108021,1.920611881666745e-05,-0.15344999999999998,0.10861739041240114,0.007680409331539553,0.15301,0.10855924603643857,0.007676297903286455,0.0,0.0,0.0,-0.0014049999999996832,0.0006715467221274911,4.7485524109994706e-05
PHE  53,R PHE  53,0.0,0.0,0.0,-0.0007100000000000461,0.000453762052181565,3.208582241427086e-05,-0.12678499999999995,0.0904558940865658,0.006396197610690281,0.12653499999999995,0.09044937133557099,0.0063957363825442376,0.0,0.0,0.0,-0.000959999999999841,0.0007337574531136573,5.188448708428373e-05
SER  54,R SER  54,0.0,0.0,0.0,-0.0002750000000000008,0.0004465142774872952,3.157332735078782e-05,0.5962250000000001,0.25859753358259163,0.018285606959436648,-0.5960499999999999,0.2585461805944932,0.01828197575482479,0.0,0.0,0.0,-0.0001000000000000864,0.0007141428428543466,5.0497524691814744e-05
GLU  55,R GLU  55,0.0,0.0,0.0,-0.0003650000000000009,0.0004814301610825824,3.4042253156922593e-05,74.16917000000004,0.8194152189771454,0.05794140579461993,-74.16590000000002,0.8189629967210202,0.05790942885222897,0.0,0.0,0.0,0.002904999999999589,0.0009143166847414522,6.465195279326836e-05
THR  56,R THR  56,0.0,0.0,0.0,-0.00017499999999999794,0.0003799671038392621,2.6867731575255526e-05,0.17102000000000012,0.14160006920902263,0.010012636915418434,-0.17102000000000003,0.1415596679849171,0.010009780117465108,0.0,0.0,0.0,-0.00017499999999960548,0.0006359048670985258,4.496526437148978e-05
GLY  57,R GLY  57,0.0,0.0,0.0,-7.999999999999952e-05,0.0002712931993250091,1.9183326093250763e-05,-0.07219999999999999,0.12068438175671287,0.008533674472347774,0.07215499999999998,0.12067386202073757,0.008532930614683331,0.0,0.0,0.0,-0.00012499999999990852,0.0006851094803021389,4.844455593768338e-05
ALA  58,R ALA  58,0.0,0.0,0.0,-8.999999999999953e-05,0.0002861817604250822,2.0236106344847957e-05,0.016025000000000015,0.10946247930227052,0.007740166140012758,-0.015900000000000022,0.10948561549354327,0.007741802115786738,0.0,0.0,0.0,3.499999999998504e-05,0.0005947898788649114,4.20579956726504e-05
GLY  59,R GLY  59,0.0,0.0,0.0,-0.00014500000000000068,0.0003521008378291667,2.4897289009046864e-05,0.35474000000000006,0.07304986242286822,0.005165405308395448,-0.3545949999999998,0.0730043901077192,0.005162189930155635,0.0,0.0,0.0,-1.734723475976807e-17,0.0006324555320336696,4.472135954999535e-05
LYS  60,R LYS  60,0.0,0.0,0.0,-0.0002699999999999969,0.0004439594576084572,3.1392674304684166e-05,-74.31227000000004,1.1827722591832475,0.0836346285067807,74.30848999999999,1.182301332106522,0.08360132893384102,0.0,0.0,0.0,-0.004049999999999727,0.0009420721840694259,6.661456297227124e-05
HIP  61,R HIP  61,0.0,0.0,0.0,-0.0004049999999999887,0.0004908920451585929,3.47113093962174e-05,-77.54269500000004,0.7681436076468103,0.05431595538921583,77.538275,0.7676594423129405,0.054281719730136346,0.0,0.0,0.0,-0.004825000000001793,0.0009614442261516075,6.798437320444542e-05
VAL  62,R VAL  62,0.0,0.0,0.0,-0.00031500000000001584,0.0004645158770160841,3.2846232660688936e-05,0.023205000000000114,0.10817001883608958,0.0076487753840075515,-0.023239999999999997,0.10805448810669549,0.007640606127788553,0.0,0.0,0.0,-0.00035000000000000585,0.0007053367989832872,4.987484335814951e-05
PRO  63,R PRO  63,0.0,0.0,0.0,-0.00040000000000000257,0.0004898979485566383,3.464101615137773e-05,-0.7122950000000001,0.09314052810135674,0.006586029902376554,0.71193,0.0931500676328269,0.006586704449115743,0.0,0.0,0.0,-0.0007650000000000112,0.000780880912815815,5.5216618875120396e-05
ARG  64,R ARG  64,0.0,0.0,0.0,-0.0005299999999999239,0.0004990991885386389,3.5291642070037476e-05,-79.11588,0.6605949103603348,0.04671111407331122,79.11080999999996,0.6600712188169594,0.046674083489154146,0.0,0.0,0.0,-0.00560000000000116,0.0010049875621092397,7.1063352017558e-05
ALA  65,R ALA  65,0.0,0.0,0.0,-0.0002649999999999864,0.00044133320745212457,3.120697037522066e-05,-0.6702750000000001,0.10477370555153703,0.007408619768553446,0.6698450000000002,0.10469097847952298,0.007402770081192561,0.0,0.0,0.0,-0.0006950000000000928,0.0007014092956327832,4.959712693292208e-05
VAL  66,R VAL  66,0.0,0.0,0.0,-0.00035000000000001474,0.0004769696007084928,3.372684390808151e-05,0.5829000000000005,0.07771068137649732,0.00549497497719484,-0.58245,0.07770358743327087,0.0054944733596587626,0.0,0.0,0.0,0.00010000000000014845,0.0007681145747868746,5.431390245600205e-05
PHE  67,R PHE  67,0.0,0.0,0.0,-0.0007400000000000029,0.0004386342439892259,3.101612483854162e-05,-0.8361799999999998,0.07926227097428257,0.005604688929816086,0.8353850000000002,0.07924094128037097,0.005603180692695534,0.0,0.0,0.0,-0.0015350000000001619,0.0007202603695881417,5.0930099155570394e-05
VAL  68,R VAL  68,0.0,0.0,0.0,-0.00037999999999998034,0.0004853864439804386,3.432200460345924e-05,0.6273299999999997,0.0828373170738909,0.005857482863824843,-0.6266799999999999,0.08271866536640965,0.005849092921128908,0.0,0.0,0.0,0.0002700000000000141,0.0008167618992093368,5.775378775457255e-05
ASP  69,R ASP  69,0.0,0.0,0.0,-0.00046999999999997933,0.0004990991885386884,3.529164207004097e-05,93.01459000000001,0.7449712691808024,0.05267742362268942,-92.995925,0.74413365692676,0.05261819549220559,0.0,0.0,0.0,0.018195000000001044,0.0013989192256909106,9.891852708182772e-05
LEU  70,R LEU  70,0.0,0.0,0.0,-0.0003999999999999848,0.0004898979485566167,3.4641016151376205e-05,-0.3864399999999998,0.17315763454147734,0.012244093759850057,0.386055,0.17298936954333366,0.012232195627727684,0.0,0.0,0.0,-0.0007849999999997692,0.0008054657038011014,5.695502611709539e-05
GLU  71,R GLU  71,0.0,0.0,0.0,-0.0007050000000000128,0.00045604276115294995,3.224709289222879e-05,92.29330999999998,1.0715766486371474,0.07577191148124812,-92.27464000000002,1.0703148370443814,0.07568268792786566,0.0,0.0,0.0,0.017964999999999804,0.0016684648632780202,0.00011797828189953739
PRO  72,R PRO  72,0.0,0.0,0.0,-0.00041999999999998706,0.0004935585071701069,3.489985673322918e-05,0.4013600000000001,0.08941884812498914,0.006322867387506982,-0.40105999999999997,0.08924626826932273,0.006310664148883191,0.0,0.0,0.0,-0.000119999999999858,0.0007782030583334434,5.5027265968768826e-05
THR  73,R THR  73,0.0,0.0,0.0,-0.0007249999999999826,0.0004465142774872823,3.157332735078691e-05,-0.10445999999999998,0.3013519012715865,0.021308797291259778,0.104385,0.3009589785585405,0.021281013459772073,0.0,0.0,0.0,-0.000799999999999724,0.0008602325267043386,6.082762530298756e-05
VAL  74,R VAL  74,0.0,0.0,0.0,-0.0007999999999999824,0.00039999999999999015,2.8284271247461204e-05,0.33137000000000016,0.10602119174957389,0.007496830363560294,-0.3307300000000001,0.10586990648904875,0.007486132880199204,0.0,0.0,0.0,-0.0001600000000001895,0.0007241546796093513,5.12054684579744e-05
ILE  75,R ILE  75,0.0,0.0,0.0,-0.0005350000000000344,0.0004987734956872015,3.526861210765393e-05,0.2830799999999997,0.11996042514096121,0.008482483009119487,-0.28294999999999987,0.11991133182481149,0.008479011587443446,0.0,0.0,0.0,-0.0004049999999999976,0.0007687489837393619,5.435876194323697e-05
ASP  76,R ASP  76,0.0,0.0,0.0,-0.0005849999999999972,0.0004927220311697024,3.48407089480106e-05,88.59406000000001,1.0382921296016165,0.07341834056939246,-88.58006500000009,1.037368912569966,0.07335305926703377,0.0,0.0,0.0,0.013410000000000508,0.0014428790663101301,0.00010202695722200071
GLU  77,R GLU  77,0.0,0.0,0.0,-0.0012500000000000033,0.0004330127018922402,3.06186217847912e-05,100.04928999999997,1.24106361074106,0.08775644950388653,-100.02068500000007,1.239296774692142,0.08763151532874305,0.0,0.0,0.0,0.027354999999996892,0.002330016094369095,0.00016475701806021816
VAL  78,R VAL  78,0.0,0.0,0.0,-0.0006500000000000072,0.00047696960070847666,3.3726843908080375e-05,0.018379999999999994,0.14649271517724002,0.010358599229625589,-0.018475000000000005,0.14627576482452587,0.010343258523067089,0.0,0.0,0.0,-0.0007450000000003494,0.0007416029935215762,5.2439250566734974e-05
ARG  79,R ARG  79,0.0,0.0,0.0,-0.0007599999999999463,0.0004270831300812205,3.019933774108074e-05,-85.23818000000001,0.9431076118852821,0.06668777877527336,85.22708499999999,0.9423615324181128,0.06663502299021941,0.0,0.0,0.0,-0.011855000000000046,0.0012181851255091108,8.613869629880778e-05
THR  80,R THR  80,0.0,0.0,0.0,-0.0007149999999999944,0.0004623580863356842,3.269365381843975e-05,-0.33518999999999977,0.2859037318749093,0.020216446757528882,0.3348849999999998,0.28561210019010097,0.0201958252833352,0.0,0.0,0.0,-0.0010199999999998565,0.0008121576201696844,5.742821606143122e-05
GLY  81,R GLY  81,0.0,0.0,0.0,-0.000465000000000011,0.0004987734956871823,3.526861210765258e-05,-1.0012849999999998,0.15319501876693073,0.010832523661409712,1.0002849999999999,0.15300948916652346,0.010819404737553832,0.0,0.0,0.0,-0.0014650000000000682,0.0006991244524403322,4.9435564121389084e-05
THR  82,R THR  82,0.0,0.0,0.0,-0.0009599999999999881,0.00024166091947188693,1.7088007490634743e-05,-0.7339900000000005,0.19000478915016722,0.013435367486600338,0.73347,0.18981277380619044,0.013421789951418553,0.0,0.0,0.0,-0.0014800000000000123,0.000640000000000024,4.525483399594074e-05
TYR  83,R TYR  83,0.0,0.0,0.0,-0.0012299999999999755,0.00042083250825007684,2.9757352032737304e-05,-0.3344900000000001,0.32720282685209173,0.023136733769052183,0.33397000000000004,0.3268429884516416,0.02311128935174322,0.0,0.0,0.0,-0.0017499999999998816,0.000785811682275434,5.5565276927256816e-05
ARG  84,R ARG  84,0.0,0.0,0.0,-0.0008050000000000402,0.0003962007067131689,2.801562064277842e-05,-85.72224000000007,1.7317265610906551,0.12245155945080623,85.71120500000002,1.7301472547067083,0.12233988562544022,0.0,0.0,0.0,-0.011839999999999549,0.0018639742487476275,0.0001318028831246548
GLN  85,R GLN  85,0.0,0.0,0.0,-0.00041500000000000315,0.000492722031169709,3.484070894801107e-05,-0.8034950000000003,0.6780111577068619,0.04794262873346638,0.8030050000000004,0.6775637571291723,0.04791099273522726,0.0,0.0,0.0,-0.0009049999999998448,0.0008099228358305067,5.7270192945359016e-05
LEU  86,R LEU  86,0.0,0.0,0.0,-0.0005099999999999937,0.0004998999899979927,3.534826728426679e-05,-0.7455850000000003,0.11063915570448149,0.007823369726339315,0.7451449999999997,0.11059694378688754,0.00782038489302156,0.0,0.0,0.0,-0.0009500000000002318,0.0007794228634058273,5.511351921260966e-05
PHE  87,R PHE  87,0.0,0.0,0.0,-0.0005849999999999977,0.0004927220311697018,3.484070894801056e-05,-0.47883999999999977,0.1271141392607465,0.0089883269855965,0.4784899999999998,0.12704322059834713,0.008983312278886973,0.0,0.0,0.0,-0.000934999999999766,0.0007005533527147798,4.9536602628759206e-05
HIE  88,R HIE  88,0.0,0.0,0.0,-0.00025999999999998415,0.00043863424398919953,3.101612483853976e-05,1.3865049999999999,0.10137800538085141,0.0071685075067966335,-1.3857949999999997,0.10130924427217816,0.007163645362174158,0.0,0.0,0.0,0.00044999999999978613,0.0007123903424385576,5.0373604199011075e-05
PRO  89,R PRO  89,0.0,0.0,0.0,-0.0002500000000000108,0.00043301270189223805,3.061862178479105e-05,0.51762,0.12922397455580806,0.009137514870028975,-0.5173199999999997,0.12913131920645898,0.009130963147445182,0.0,0.0,0.0,5.000000000002558e-05,0.000698212002188667,4.93710441453443e-05
GLU  90,R GLU  90,0.0,0.0,0.0,-0.00020499999999999463,0.00040370162248867846,2.8546015483775616e-05,75.18321,0.6032856669108398,0.04265873860653036,-75.17863500000001,0.6029402887299861,0.042634316681154805,0.0,0.0,0.0,0.004369999999999124,0.0007830070242319697,5.536695765511251e-05
GLN  91,R GLN  91,0.0,0.0,0.0,-0.0003599999999999981,0.0004799999999999973,3.394112549695409e-05,0.1379550000000002,0.21066998593772202,0.014896617564903784,-0.13789000000000004,0.2105430547417796,0.014887642173964283,0.0,0.0,0.0,-0.00029500000000009407,0.000719704800596023,5.089081449539598e-05
LEU  92,R LEU  92,0.0,0.0,0.0,-0.0004550000000000215,0.0004979708826829363,3.5211858797855494e-05,-0.6122800000000004,0.1933696501522399,0.013673299089831913,0.6118950000000001,0.1932715032667771,0.013666359057005606,0.0,0.0,0.0,-0.0008400000000002361,0.0007512655988399298,5.312249994118868e-05
ILE  93,R ILE  93,0.0,0.0,0.0,-0.00034000000000000474,0.00047370877129308695,3.349626844888891e-05,0.7398399999999995,0.08712447646902197,0.006160630811857322,-0.7392799999999998,0.08706130943191798,0.006156164227828953,0.0,0.0,0.0,0.00022000000000026,0.000722218803410798,5.106858133922093e-05
THR  94,R THR  94,0.0,0.0,0.0,-0.00027000000000000136,0.00044395945760846453,3.139267430468468e-05,-0.5665300000000003,0.3165456035076145,0.02238315427950224,0.5661550000000001,0.316345477247581,0.02236900321594592,0.0,0.0,0.0,-0.0006450000000000006,0.0007609040675406988,5.380404259904549e-05
GLY  95,R GLY  95,0.0,0.0,0.0,-0.00015999999999999904,0.00036660605559646505,2.592296279363129e-05,-0.01323999999999999,0.2107840183695149,0.014904680875483379,0.013160000000000007,0.21051986699596784,0.01488600255273389,0.0,0.0,0.0,-0.00023999999999991807,0.0006873136110976462,4.860041152089591e-05
LYS  96,R LYS  96,0.0,0.0,0.0,-0.0002999999999999942,0.00045825756949557526,3.2403703492038686e-05,-78.73310500000001,0.7055108106682573,0.049887147842394314,78.72611499999996,0.7051772768438984,0.04986356343949839,0.0,0.0,0.0,-0.007290000000001839,0.0008281907992741228,5.856193302830391e-05
GLU  97,R GLU  97,0.0,0.0,0.0,-0.0003699999999999876,0.00048280430818291596,3.413942003022196e-05,83.87911999999994,1.6491701960709575,0.11661394289725222,-83.86851000000003,1.6479504907297373,0.1165276967054696,0.0,0.0,0.0,0.010240000000001004,0.0014671059948071562,0.00010374005976475759
ASP  98,R ASP  98,0.0,0.0,0.0,-0.0004750000000000143,0.0004993746088859689,3.5311117229564856e-05,92.51585500000003,0.9649274863770563,0.06823067689705065,-92.49678500000002,0.9640052327533158,0.06816546371791857,0.0,0.0,0.0,0.01859500000000011,0.001334531753090127,9.436564523188e-05
ALA  99,R ALA  99,0.0,0.0,0.0,-0.00024000000000000245,0.00042708313008125683,3.0199337741083307e-05,-0.05506500000000001,0.0995482836366353,0.007039126641494664,0.055355000000000064,0.09945837810360673,0.007032769360287595,0.0,0.0,0.0,5.000000000007665e-05,0.0006763874629234387,4.78278161742728e-05
ALA 100,R ALA 100,0.0,0.0,0.0,-0.0004149999999999654,0.0004927220311696637,3.484070894800786e-05,-0.027844999999999967,0.17517074805743116,0.012386442381692982,0.028694999999999943,0.17473835290227507,0.012355867427056674,0.0,0.0,0.0,0.00043499999999988546,0.0009411562038259961,6.654979338811503e-05
ASN 101,R ASN 101,0.0,0.0,0.0,-0.0008949999999999919,0.00030655342111938285,2.1676600286945098e-05,1.8968449999999992,0.18433944497855922,0.013034767158450368,-1.891554999999999,0.18376032481198,0.012993817178759364,0.0,0.0,0.0,0.004395000000000593,0.0012605455168313228,8.913402829457296e-05
ASN 102,R ASN 102,0.0,0.0,0.0,-0.0005200000000000404,0.0004995998398719099,3.532704346531407e-05,-0.5227500000000002,0.2050807828637289,0.014501401225398862,0.5221950000000001,0.2048170817461274,0.014482754740552611,0.0,0.0,0.0,-0.0010750000000003368,0.0008828221791495482,6.242495494585306e-05
TYR 103,R TYR 103,0.0,0.0,0.0,-0.000649999999999995,0.0004769696007084685,3.372684390807979e-05,-0.8943049999999999,0.30433509816483595,0.02151974116654291,0.89331,0.3040801932056734,0.02150171666402472,0.0,0.0,0.0,-0.0016450000000000026,0.0007930794411657833,5.607918508679629e-05
ALA 104,R ALA 104,0.0,0.0,0.0,-0.00017500000000000515,0.0003799671038392778,2.686773157525664e-05,-0.7232100000000001,0.06336991320808393,0.00448092953526391,0.7225400000000006,0.0632936679297327,0.00447553817992835,0.0,0.0,0.0,-0.0008449999999998959,0.0007006960824779521,4.954669514710083e-05
ARG 105,R ARG 105,0.0,0.0,0.0,-0.0004199999999999893,0.0004935585071701099,3.4899856733229396e-05,-88.50751999999997,0.9986694145742647,0.07061659152090621,88.49328000000001,0.9978248200956432,0.0705568696725876,0.0,0.0,0.0,-0.01465999999999994,0.0012224565431908203,8.644073113960946e-05
GLY 106,R GLY 106,0.0,0.0,0.0,-0.00013000000000001232,0.00033630343441603665,2.3780243901190486e-05,-0.8829950000000001,0.08944772202242122,0.006324909080374333,0.8822400000000005,0.08940085234492633,0.006321594893695466,0.0,0.0,0.0,-0.0008850000000002289,0.0006259193238750014,4.425917983877124e-05
HID 107,R HID 107,0.0,0.0,0.0,-0.00025999999999998024,0.0004386342439891929,3.1016124838539296e-05,-0.7094699999999997,0.4087674633578369,0.028904224526875008,0.7088349999999997,0.40852330138561316,0.028886959668248276,0.0,0.0,0.0,-0.0008950000000000192,0.0007962254705797788,5.630164296004115e-05
TYR 108,R TYR 108,0.0,0.0,0.0,-0.0002599999999999991,0.0004386342439892248,3.1016124838541545e-05,-0.3648949999999998,0.1908916550690465,0.013498078377124616,0.364625,0.19079432479767314,0.013491196087634333,0.0,0.0,0.0,-0.0005299999999997013,0.0007675285010994816,5.4272460788138994e-05
THR 109,R THR 109,0.0,0.0,0.0,-0.00022499999999999577,0.0004175823272122439,2.952752952754374e-05,-0.5923299999999998,0.21080491241904387,0.014906158307894216,0.5918699999999998,0.210607580822724,0.014892204856904201,0.0,0.0,0.0,-0.0006850000000001988,0.0007587983921965256,5.3655148867561264e-05
ILE 110,R ILE 110,0.0,0.0,0.0,-0.0002499999999999808,0.0004330127018921861,3.061862178478738e-05,-0.6616799999999994,0.18977852249398702,0.013419368017906197,0.6612449999999996,0.18968435616834647,0.013412709453164211,0.0,0.0,0.0,-0.0006850000000002421,0.0007521801645884309,5.3187169505449286e-05
GLY 111,R GLY 111,0.0,0.0,0.0,-0.00012499999999998846,0.0003307189138830433,2.3385358667334975e-05,-0.35583,0.09861770175784874,0.006973324565800736,0.35555000000000014,0.09851622962740647,0.006966149402647018,0.0,0.0,0.0,-0.0004049999999999712,0.0005924314306313972,4.1891228198750866e-05
LYS 112,R LYS 112,0.0,0.0,0.0,-0.00019499999999999796,0.00039620070671314653,2.801562064277684e-05,-77.05588999999999,0.9207728427242491,0.0651084721022731,77.05007000000002,0.9203943910609457,0.06508171152852578,0.0,0.0,0.0,-0.00601499999999831,0.0008571901772668626,6.061249871118973e-05
GLU 113,R GLU 113,0.0,0.0,0.0,-0.00018500000000000127,0.0003882975663070812,2.745678422539702e-05,75.56654000000002,1.2263771721604297,0.08671796147270219,-75.56150999999998,1.2258960028892703,0.08668393766724865,0.0,0.0,0.0,0.004844999999997981,0.0008431933348922138,5.962277249535839e-05
ILE 114,R ILE 114,0.0,0.0,0.0,-0.0002450000000000074,0.0004300872004605709,3.041175759472077e-05,-0.339685,0.12899308421384392,0.009121188457377643,0.3395100000000001,0.12894874912150128,0.009118053492933641,0.0,0.0,0.0,-0.00042000000000018466,0.000688186021363755,4.866210024241014e-05
ILE 115,R ILE 115,0.0,0.0,0.0,-0.00022499999999998633,0.00041758232721222634,2.95275295275425e-05,0.09220000000000002,0.07859713735245098,0.005557656880376858,-0.092205,0.07857208776022179,0.0055558856067237355,0.0,0.0,0.0,-0.00022999999999989918,0.0007121095421352803,5.035374861915042e-05
ASP 116,R ASP 116,0.0,0.0,0.0,-0.0001449999999999818,0.00035210083782912096,2.4897289009043628e-05,73.10661499999996,0.5294558119282213,0.037438179495307464,-73.10307500000003,0.5292711964279114,0.037425125208089334,0.0,0.0,0.0,0.003395000000001431,0.0007609040675406164,5.380404259903966e-05
LEU 117,R LEU 117,0.0,0.0,0.0,-0.00020999999999999407,0.0004073082370883146,2.8801041647828528e-05,-0.20857500000000012,0.08153750287444414,0.005765572120353706,0.208385,0.08148439589884655,0.00576181689009637,0.0,0.0,0.0,-0.00039999999999998647,0.0007211102550927692,5.099019513592582e-05
VAL 118,R VAL 118,0.0,0.0,0.0,-0.000224999999999998,0.00041758232721224797,2.952752952754403e-05,-0.23943499999999993,0.0765562915441968,0.00541334728933959,0.23929500000000012,0.07653148355415552,0.005411593099541011,0.0,0.0,0.0,-0.00036499999999996426,0.0007153845119935332,5.058532395864563e-05
LEU 119,R LEU 119,0.0,0.0,0.0,-0.00021500000000002962,0.00041082234603298604,2.9049526674289077e-05,0.06299999999999958,0.09061694102098128,0.006407585348631729,-0.063,0.0905501518496794,0.0064028626410379905,0.0,0.0,0.0,-0.00021500000000042706,0.0006773293142924091,4.789441512325968e-05
ASP 120,R ASP 120,0.0,0.0,0.0,-0.00013000000000000622,0.0003363034344160209,2.378024390118937e-05,72.62216500000001,0.47857696118203635,0.0338405014571469,-72.61877500000003,0.4783661091400139,0.033825591966272786,0.0,0.0,0.0,0.003259999999998371,0.0007227724399833102,5.110772935669456e-05
ARG 121,R ARG 121,0.0,0.0,0.0,-0.00029000000000001247,0.00045376205218155673,3.208582241427028e-05,-75.650535,0.5488017663721602,0.038806145052890983,75.64595000000001,0.5486049648858549,0.03879222908633957,0.0,0.0,0.0,-0.004875000000001393,0.0007741931283573165,5.4743721100948567e-05
ILE 122,R ILE 122,0.0,0.0,0.0,-0.00029500000000000137,0.000456042761152945,3.2247092892228446e-05,-0.18659999999999982,0.06191373030273684,0.004377961854562026,0.18651,0.061806875831092116,0.004370406102412017,0.0,0.0,0.0,-0.0003849999999998044,0.0007979818293669766,5.642583628090356e-05
ARG 123,R ARG 123,0.0,0.0,0.0,-0.00025000000000001356,0.00043301270189224293,3.06186217847914e-05,-71.801915,0.4744189264513389,0.033546484001698365,71.79884999999997,0.47423636248609485,0.03353357477991593,0.0,0.0,0.0,-0.003315000000002897,0.000696975609327489,4.928361796770934e-05
LYS 124,R LYS 124,0.0,0.0,0.0,-0.00017999999999998017,0.00038418745424592866,2.716615541440926e-05,-72.00849999999998,0.712614467999864,0.05038945226943478,72.00541500000004,0.712289830595109,0.050366496938401874,0.0,0.0,0.0,-0.0032650000000003843,0.0007712165713986032,5.4533246739939144e-05
LEU 125,R LEU 125,0.0,0.0,0.0,-0.0002700000000000036,0.00044395945760846827,3.139267430468495e-05,-0.3916749999999999,0.0879807898066394,0.006221181308642299,0.39140000000000014,0.08801925925614183,0.006223901509503468,0.0,0.0,0.0,-0.0005450000000000621,0.000740253335014565,5.2343815298475606e-05
ALA 126,R ALA 126,0.0,0.0,0.0,-0.00013000000000000124,0.000336303434416008,2.3780243901188457e-05,-0.10205500000000005,0.06338305747595317,0.0044818589753583184,0.10197499999999998,0.06336919105527537,0.004480878471349112,0.0,0.0,0.0,-0.00021000000000004918,0.0006371028174478437,4.5049972253042535e-05
ASP 127,R ASP 127,0.0,0.0,0.0,-0.0001349999999999957,0.0003417235724968246,2.4163505540379746e-05,71.46518499999999,0.5087361111380176,0.03597307540201654,-71.462425,0.5084947928691654,0.03595601162358358,0.0,0.0,0.0,0.0026249999999977546,0.0006814506585216516,4.818583816846982e-05
GLN 128,R GLN 128,0.0,0.0,0.0,-0.00025000000000000635,0.00043301270189223035,3.06186217847905e-05,0.47106999999999977,0.17062539406547908,0.012065037318632716,-0.4709400000000001,0.17056320353464244,0.012060639784024697,0.0,0.0,0.0,-0.00012000000000035982,0.0007180529228405516,5.0774009099137485e-05
CYS 129,R CYS 129,0.0,0.0,0.0,-0.00020499999999998853,0.00040370162248866653,2.8546015483774772e-05,-0.326495,0.16811858902274915,0.011887779434150019,0.3263849999999999,0.16809484458186125,0.011886100448633287,0.0,0.0,0.0,-0.00031500000000003856,0.0006824771058429156,4.8258418954609473e-05
THR 130,R THR 130,0.0,0.0,0.0,-0.000139999999999999,0.000346987031457947,2.4535688292770423e-05,-0.08989000000000015,0.2631473311664017,0.018607326231890476,0.0898949999999999,0.26306923798688453,0.018601804210210376,0.0,0.0,0.0,-0.00013500000000021828,0.0006608895520431136,4.673194838650253e-05
GLY 131,R GLY 131,0.0,0.0,0.0,-0.00013000000000000067,0.0003363034344160065,2.3780243901188355e-05,0.38806499999999977,0.044304748898962645,0.0031328188385223712,-0.38790000000000013,0.04424805080452529,0.00312880967781667,0.0,0.0,0.0,3.4999999999928975e-05,0.0006736282357502774,4.763270934977514e-05
LEU 132,R LEU 132,0.0,0.0,0.0,-0.000299999999999998,0.0004582575694955811,3.24037034920391e-05,-0.32526000000000005,0.0764324041228592,0.005404587125766438,0.32512999999999986,0.07636794550071362,0.005400029212883929,0.0,0.0,0.0,-0.0004300000000000492,0.0007450503338701847,5.268301434049088e-05
GLN 133,R GLN 133,0.0,0.0,0.0,-0.0005149999999999999,0.000499774949352205,3.533942557541074e-05,0.2709900000000002,0.3161201035998819,0.022353066892487044,-0.2707900000000001,0.315946871957929,0.02234081756561294,0.0,0.0,0.0,-0.00031500000000001194,0.0007111785992273311,5.028792101483958e-05
GLY 134,R GLY 134,0.0,0.0,0.0,-0.0002399999999999869,0.00042708313008122924,3.0199337741081355e-05,-0.33161500000000005,0.10846675423833749,0.007669757745522313,0.331515,0.10843606307405246,0.007667587552483468,0.0,0.0,0.0,-0.0003399999999999859,0.000688767014308843,4.870318264753947e-05
PHE 135,R PHE 135,0.0,0.0,0.0,-0.000490000000000026,0.000499899989998025,3.534826728426907e-05,0.229345,0.07329526570659263,0.0051827579410001455,-0.2291,0.0731797786277056,0.0051745917713381,0.0,0.0,0.0,-0.00024499999999989087,0.0008215686216011272,5.809367435442417e-05
SER 136,R SER 136,0.0,0.0,0.0,-0.0004950000000000043,0.0004999749993749721,3.535357124817826e-05,-0.3833150000000001,0.205835555176942,0.014554771687491344,0.3833950000000001,0.20569982735772996,0.014545174281355296,0.0,0.0,0.0,-0.0004150000000000609,0.0006948201206068229,4.913120189859393e-05
VAL 137,R VAL 137,0.0,0.0,0.0,-0.00058500000000001,0.0004927220311697121,3.4840708948011284e-05,0.6189899999999998,0.08627711110138057,0.006100713032097136,-0.6176949999999997,0.08614210338156598,0.006091166544677794,0.0,0.0,0.0,0.0007099999999999443,0.00078479296632941,5.5493242831903164e-05
PHE 138,R PHE 138,0.0,0.0,0.0,-0.0013350000000000462,0.00047199046600536547,3.3374765916779255e-05,-0.846545,0.08357743699707693,0.005909817245482453,0.8453349999999996,0.08351923595795394,0.005905701810538857,0.0,0.0,0.0,-0.0025450000000003924,0.0007924487365125045,5.603458753307035e-05
HID 139,R HID 139,0.0,0.0,0.0,-0.0010499999999999331,0.0002179449471769923,1.5411035007419515e-05,0.6930300000000001,0.19619405979794485,0.01387301501116458,-0.6919700000000002,0.19589805792809567,0.013852084518223156,0.0,0.0,0.0,1.0000000000240927e-05,0.0007936623967402645,5.612040627078091e-05
SER 140,R SER 140,0.0,0.0,0.0,-0.000730000000000034,0.00044395945760848155,3.139267430468589e-05,-0.7470649999999999,0.22317020584074457,0.015780516590878813,0.7469049999999996,0.222917083183413,0.0157626181161317,0.0,0.0,0.0,-0.0008900000000000623,0.0008876373133210544,6.276543634835256e-05
PHE 141,R PHE 141,0.0,0.0,0.0,-0.0015200000000001367,0.0004995998398718372,3.532704346530894e-05,-0.645355,0.1589188125270254,0.011237256999597331,0.6440700000000003,0.1586968024252528,0.0112215585147518,0.0,0.0,0.0,-0.002804999999999751,0.0009093816580509849,6.430299370945176e-05
GLY 142,R GLY 142,0.0,0.0,0.0,-0.0005749999999999888,0.0004943429983321188,3.4955328635273135e-05,-0.18436500000000006,0.18162489304883292,0.012842819350711118,0.18404999999999996,0.18128578956994962,0.012818841113766886,0.0,0.0,0.0,-0.0008899999999999997,0.0008988325761786726,6.355706097673134e-05
GLY 143,R GLY 143,0.0,0.0,0.0,-0.00045499999999997767,0.0004979708826828888,3.521185879785214e-05,-0.08753000000000011,0.18743945449131033,0.01325397093327128,0.08781499999999996,0.18710959562513094,0.013230646389160284,0.0,0.0,0.0,-0.0001700000000002011,0.000831324244804583,5.878350108661061e-05
GLY 144,R GLY 144,0.0,0.0,0.0,-0.00031999999999997807,0.00046647615158759215,3.298484500493903e-05,-0.3682949999999998,0.11580905825970671,0.008188937041826657,0.36818999999999996,0.11571998055651446,0.00818263829702868,0.0,0.0,0.0,-0.00042499999999988435,0.0008272696053885755,5.8496794783978096e-05
THR 145,R THR 145,0.0,0.0,0.0,-0.00047500000000000596,0.0004993746088859599,3.531111722956422e-05,-1.173235,0.08372251653528195,0.005920075918010072,1.1728900000000002,0.08360997488337968,0.005912118021487469,0.0,0.0,0.0,-0.0008200000000000296,0.0008761278445525721,6.19515940069477e-05
GLY 146,R GLY 146,0.0,0.0,0.0,-0.0002750000000000052,0.0004465142774873024,3.157332735078833e-05,-0.4403249999999999,0.17665033080920076,0.012491064681403275,0.43998500000000007,0.17643396718035886,0.012475765462487652,0.0,0.0,0.0,-0.000615000000000161,0.0008042232277172228,5.686716979065812e-05
SER 147,R SER 147,0.0,0.0,0.0,-0.00042000000000001205,0.0004935585071701364,3.4899856733231266e-05,-1.1339349999999992,0.16024431588983334,0.011330984241230038,1.1324449999999997,0.1599778952699429,0.011312145458532792,0.0,0.0,0.0,-0.0019100000000000508,0.00080740324497768,5.709203096757408e-05
GLY 148,R GLY 148,0.0,0.0,0.0,-0.00020000000000000684,0.00040000000000001373,2.828427124746287e-05,-0.5823799999999998,0.07819709457518408,0.005529369584319844,0.5817649999999995,0.07812880246746665,0.005524540603072993,0.0,0.0,0.0,-0.0008150000000000915,0.000700553352714944,4.9536602628770814e-05
PHE 149,R PHE 149,0.0,0.0,0.0,-0.0004999999999999983,0.0004999999999999974,3.5355339059327194e-05,-0.6979350000000002,0.05704209651651512,0.004033485325992538,0.6972999999999999,0.05704331687410902,0.00403357161830555,0.0,0.0,0.0,-0.0011350000000000993,0.0007528446054795822,5.323415257143236e-05
THR 150,R THR 150,0.0,0.0,0.0,-0.00042999999999999484,0.000495075751779456,3.5007142128428125e-05,-1.061465,0.1539100996523602,0.010883087515728118,1.06066,0.15374411988755962,0.010871350974005095,0.0,0.0,0.0,-0.001234999999999784,0.00076796809829593,5.430354500399892e-05
SER 151,R SER 151,0.0,0.0,0.0,-0.00035499999999999865,0.0004785133226985411,3.383600153682451e-05,-0.5091849999999994,0.1443089767651358,0.010204185605671944,0.508645,0.14419514199514466,0.01019613627189239,0.0,0.0,0.0,-0.0008949999999999137,0.0008024805293587395,5.6743942407973506e-05
LEU 152,R LEU 152,0.0,0.0,0.0,-0.000250000000000008,0.0004330127018922332,3.0618621784790706e-05,-0.49405499999999974,0.06182331255279038,0.004371568354149348,0.49366,0.06178271926679839,0.00436869797536979,0.0,0.0,0.0,-0.0006449999999997491,0.000740928471581464,5.239155466294373e-05
LEU 153,R LEU 153,0.0,0.0,0.0,-0.00036500000000002476,0.0004814301610826135,3.404225315692479e-05,-0.8406349999999998,0.06361707141169334,0.004498406259443721,0.8400400000000002,0.06354249286894631,0.004493132760112977,0.0,0.0,0.0,-0.0009600000000000319,0.0007405403432632302,5.236410984636437e-05
MET 154,R MET 154,0.0,0.0,0.0,-0.0004049999999999976,0.0004908920451586041,3.4711309396218186e-05,-0.7066449999999995,0.16631629197105224,0.011760337787453279,0.7061400000000002,0.16619082525819295,0.01175146595110568,0.0,0.0,0.0,-0.0009099999999999494,0.0007495998932764691,5.3004716771250354e-05
GLU 155,R GLU 155,0.0,0.0,0.0,-0.0002099999999999974,0.0004073082370883211,2.8801041647828985e-05,80.61794499999995,1.2192585213894485,0.08621459684939621,-80.61121500000002,1.2184834134183122,0.086159788439142,0.0,0.0,0.0,0.0065200000000012895,0.001076847250077358,7.614459928317858e-05
ARG 156,R ARG 156,0.0,0.0,0.0,-0.0001849999999999663,0.0003882975663070078,2.745678422539183e-05,-76.02780000000001,0.6455624679293149,0.04564815987523417,76.02306999999995,0.6453184292301521,0.045630903733329176,0.0,0.0,0.0,-0.004915000000003431,0.0007055317143817591,4.9888625958151226e-05
LEU 157,R LEU 157,0.0,0.0,0.0,-0.00020999999999998686,0.00040730823708830065,2.8801041647827542e-05,-0.7247500000000006,0.08499833821904455,0.006010290134427409,0.7243950000000001,0.08491612906274221,0.006004477069237708,0.0,0.0,0.0,-0.0005650000000002064,0.0007718646254366711,5.457907108042846e-05
SER 158,R SER 158,0.0,0.0,0.0,-0.00018499999999999517,0.00038829756630706836,2.745678422539611e-05,-0.6468700000000002,0.1963985313081537,0.013887473330307395,0.6465449999999997,0.19629518072280894,0.013880165340333706,0.0,0.0,0.0,-0.0005100000000000006,0.0007549172140041689,5.338070812568039e-05
VAL 159,R VAL 159,0.0,0.0,0.0,-0.00011000000000000121,0.00031288975694324377,2.212464688983783e-05,-0.3728399999999999,0.09505221933232326,0.006721206885671682,0.37268500000000027,0.09498160756167374,0.006716213879485896,0.0,0.0,0.0,-0.0002650000000000419,0.0006669145372533514,4.7157979176373314e-05
ASP 160,R ASP 160,0.0,0.0,0.0,-0.000119999999999999,0.00032496153618543575,2.2978250586151926e-05,73.57323,0.685967540850476,0.04850522998092316,-73.56965000000002,0.6857229961846566,0.04848793806177277,0.0,0.0,0.0,0.0034599999999991838,0.0007472616676905549,5.2839379254475975e-05
TYR 161,R TYR 161,0.0,0.0,0.0,-0.00022500000000000853,0.00041758232721226754,2.9527529527545415e-05,-0.05651000000000002,0.17083775899958406,0.012080053787131902,0.056500000000000015,0.17074539525269777,0.012073522683955992,0.0,0.0,0.0,-0.0002350000000001187,0.0007548344189290737,5.337485362977553e-05
GLY 162,R GLY 162,0.0,0.0,0.0,-0.00011999999999999844,0.0003249615361854342,2.2978250586151814e-05,0.5054499999999998,0.10580315448983603,0.007481412801069096,-0.5051849999999999,0.10573003724107911,0.0074762426308273245,0.0,0.0,0.0,0.00014500000000002288,0.0006811571037579848,4.8165080712065975e-05
LYS 163,R LYS 163,0.0,0.0,0.0,-0.00034999999999999685,0.00047696960070846864,3.3726843908079806e-05,-83.77029000000002,1.459650689685839,0.10321289008404777,83.762105,1.4588272975166074,0.10315466746540382,0.0,0.0,0.0,-0.008534999999996273,0.0012036506968372393,8.511095699135251e-05
LYS 164,R LYS 164,0.0,0.0,0.0,-0.0003900000000000037,0.0004877499359302924,3.448912872196138e-05,-77.04244999999997,0.9026059923938491,0.0638238817961304,77.03795000000001,0.9020983136530749,0.06378798348810383,0.0,0.0,0.0,-0.0048900000000015355,0.000887637313321173,6.276543634836095e-05
SER 165,R SER 165,0.0,0.0,0.0,-0.00037000000000000867,0.00048280430818294366,3.413942003022392e-05,-0.513685,0.19475311493015968,0.013771124822431896,0.5134850000000001,0.1946204762480042,0.013761745851271916,0.0,0.0,0.0,-0.0005700000000000993,0.0007383088784513935,5.2206321456321476e-05
LYS 166,R LYS 166,0.0,0.0,0.0,-0.0005599999999999727,0.0004963869458396088,3.509985754956669e-05,-85.80882499999998,0.8278361156518987,0.05853685310885886,85.79969,0.8273354421878001,0.05850145014869643,0.0,0.0,0.0,-0.009695000000003659,0.0010158617031838003,7.18322699068981e-05
LEU 167,R LEU 167,0.0,0.0,0.0,-0.0010349999999999505,0.0002716155371107906,1.9206118816666638e-05,0.22668000000000008,0.12680771900795304,0.008966659801732184,-0.22475500000000015,0.12677249297461948,0.008964168945027738,0.0,0.0,0.0,0.0008899999999999464,0.0007601973427996574,5.375406961336322e-05
GLU 168,R GLU 168,0.0,0.0,0.0,-0.0008699999999999913,0.00033630343441600066,2.3780243901187942e-05,92.90233499999995,0.9153643715943174,0.06472603544109046,-92.88638000000005,0.9144400010903397,0.06466067257592131,0.0,0.0,0.0,0.015085000000000121,0.0012836568856186366,9.076824885377423e-05
PHE 169,R PHE 169,0.0,0.0,0.0,-0.002030000000000056,0.00033030289129830365,2.335594142825536e-05,-0.41075000000000045,0.17062472710600768,0.012064990157476215,0.40852499999999986,0.17053049397395206,0.012058326868807317,0.0,0.0,0.0,-0.004255000000000289,0.0009165015002715103,6.480644258096293e-05
SER 170,R SER 170,0.0,0.0,0.0,-0.000960000000000012,0.00024166091947190073,1.708800749063572e-05,0.6727049999999997,0.17529660000981243,0.012395341458588418,-0.6703400000000002,0.1750762531013264,0.012379760579268023,0.0,0.0,0.0,0.0014050000000000002,0.0008252120939492392,5.8351306754865735e-05
ILE 171,R ILE 171,0.0,0.0,0.0,-0.0020099999999999853,0.00031606961258558966,2.234949663862754e-05,-0.5651400000000002,0.14954190182019184,0.010574209284859056,0.5666300000000001,0.1493003787671017,0.010557131025993764,0.0,0.0,0.0,-0.0005199999999998628,0.0011043550153822174,7.808969202141399e-05
TYR 172,R TYR 172,0.0,0.0,0.0,-0.003354999999999997,0.0004888506929523458,3.456696399743465e-05,1.3367750000000003,0.1504715733120389,0.010639946986475142,-1.3336249999999992,0.1502853099108571,0.010626776175068891,0.0,0.0,0.0,-0.00020499999999977188,0.0011502065031983172,8.133188181763964e-05
PRO 173,R PRO 173,0.0,0.0,0.0,-0.0020799999999999486,0.0003059411708155869,2.1633307652785335e-05,0.4334550000000002,0.13212046766114557,0.009342327861673399,-0.43235000000000023,0.1318585511068577,0.009323807564509203,0.0,0.0,0.0,-0.0009749999999998948,0.0009614442261513783,6.798437320442921e-05
ALA 174,R ALA 174,0.0,0.0,0.0,-0.0026299999999999935,0.0005030904491241957,3.5573866812590455e-05,-0.8774400000000001,0.22489430050581505,0.015902428493786702,0.8828399999999997,0.2243063182346848,0.015860851868673337,0.0,0.0,0.0,0.002770000000000241,0.0018322390673710903,0.00012955886692930135
PRO 175,R PRO 175,0.0,0.0,0.0,-0.004135,0.000516502662142171,3.652225349016334e-05,-0.524525,0.22496659613151487,0.01590754056650495,0.52297,0.22511117053580423,0.01591776352067085,0.0,0.0,0.0,-0.005690000000000106,0.0021033069200663947,0.00014872625860955392
GLN 176,R GLN 176,0.0,0.0,0.0,-0.010784999999999987,0.0016213497463533556,0.00011464674003215466,-1.3823499999999984,1.0641206216872245,0.07524469075954812,1.428575,1.0515503337334828,0.07435583717419228,0.0,0.0,0.0,0.035439999999999826,0.017796246795321304,0.0012583846788641058
VAL 177,R VAL 177,0.0,0.0,0.0,-0.00797999999999996,0.0008182909018190879,5.786190456595324e-05,-1.1328050000000005,0.16212136495539234,0.011463711653517701,1.1402450000000008,0.16211176692330867,0.01146303297016046,0.0,0.0,0.0,-0.0005400000000000869,0.002449163122374718,0.00017318198520631812
SER 178,R SER 178,0.0,0.0,0.0,-0.0030450000000000065,0.00041590263283613056,2.9408757199176678e-05,1.1996350000000005,0.23022309131578889,0.016279230905512407,-1.187025,0.22936144919100845,0.016218303606573586,0.0,0.0,0.0,0.009565000000000075,0.0027360144370962903,0.00019346543618950816
THR 179,R THR 179,0.0,0.0,0.0,-0.0025649999999999935,0.0004957569969248998,3.5055313434627505e-05,0.9276399999999998,0.3584652987389413,0.025347324355836694,-0.9215000000000004,0.35762136401506894,0.0252876491592238,0.0,0.0,0.0,0.003574999999999465,0.0028362607425974364,0.00020055392043038403
ALA 180,R ALA 180,0.0,0.0,0.0,-0.0012799999999999966,0.00044899888641289007,3.17490157327763e-05,0.4580250000000002,0.2586111257757481,0.018286568072631862,-0.4531199999999995,0.2580713769483174,0.01824840206703049,0.0,0.0,0.0,0.003625000000000005,0.0017590835682254784,0.00012438599197660646
VAL 181,R VAL 181,0.0,0.0,0.0,-0.001809999999999974,0.00040484564959995345,2.8626910416599995e-05,0.27312000000000025,0.18871670726249948,0.013344286342850996,-0.2721900000000001,0.18822923232059344,0.013309816659142968,0.0,0.0,0.0,-0.0008799999999999175,0.0012867012085175705,9.098351499037e-05
VAL 182,R VAL 182,0.0,0.0,0.0,-0.0010549999999999837,0.00024894778569007405,1.760326674228267e-05,-0.3785100000000002,0.10285095964549826,0.0072726611016875765,0.37784500000000015,0.10270730731062785,0.007262503347675562,0.0,0.0,0.0,-0.0017199999999998861,0.0008726969691710685,6.1708994482181e-05
GLU 183,R GLU 183,0.0,0.0,0.0,-0.001894999999999994,0.00035210083782914996,2.4897289009045678e-05,115.11072499999992,1.1814537356163706,0.0835413948112514,-115.05998499999995,1.1798984213838242,0.08343141748718046,0.0,0.0,0.0,0.04884500000000102,0.003514395396081473,0.0002485052816339992
PRO 184,R PRO 184,0.0,0.0,0.0,-0.0012550000000000395,0.000435861216443976,3.0820042180375295e-05,-1.1027249999999995,0.1034938615329441,0.0073181211301126346,1.09869,0.103245067194516,0.007300528713730302,0.0,0.0,0.0,-0.005289999999999839,0.000914275669587674,6.464905258393156e-05
TYR 185,R TYR 185,0.0,0.0,0.0,-0.001090000000000031,0.00028618176042503044,2.0236106344844295e-05,-0.5914550000000004,0.21503171388192874,0.015205038305607727,0.5902500000000002,0.21465071045771048,0.015178097295115725,0.0,0.0,0.0,-0.0022950000000000804,0.000779727516508205,5.513506144006975e-05
ASN 186,R ASN 186,0.0,0.0,0.0,-0.000709999999999944,0.00045376205218149954,3.2085822414266234e-05,-2.0973700000000006,0.18470650529961424,0.013060722242662621,2.095105000000002,0.18446724363689065,0.013043803888243638,0.0,0.0,0.0,-0.002974999999999355,0.0008332916656248237,5.8922618746954595e-05
SER 187,R SER 187,0.0,0.0,0.0,-0.0007250000000000068,0.0004465142774872964,3.1573327350787906e-05,-0.7590699999999998,0.2167803383612093,0.015328684728312536,0.7582500000000002,0.2163755011548208,0.015300058414921143,0.0,0.0,0.0,-0.0015449999999999965,0.0008648554792565327,6.115451741286358e-05
ILE 188,R ILE 188,0.0,0.0,0.0,-0.0008749999999999814,0.00034550687402713196,2.4431025357115124e-05,-0.5114300000000002,0.11780456315440357,0.008330040546119766,0.5105100000000001,0.11755658169579403,0.008312505609020632,0.0,0.0,0.0,-0.0017949999999997868,0.0007021217843077787,4.964750749028287e-05
LEU 189,R LEU 189,0.0,0.0,0.0,-0.0005599999999999894,0.0004963869458396239,3.509985754956775e-05,-0.5657350000000003,0.11285466217662357,0.00798002969136075,0.56493,0.1126675867319416,0.007966801459807939,0.0,0.0,0.0,-0.0013650000000003048,0.0007495165108252664,5.2998820741582624e-05
THR 190,R THR 190,0.0,0.0,0.0,-0.0006100000000000039,0.0004877499359302896,3.4489128721961185e-05,-1.311824999999999,0.17317368268591668,0.01224522853502591,1.3108300000000006,0.17295178836889094,0.012229538237398344,0.0,0.0,0.0,-0.0016049999999995768,0.0007674470665784435,5.426670249793412e-05
THR 191,R THR 191,0.0,0.0,0.0,-0.0007099999999999685,0.00045376205218151515,3.208582241426734e-05,-0.17099000000000017,0.14215055363944262,0.010051562042787194,0.17102499999999995,0.14197423842021475,0.010039094674072952,0.0,0.0,0.0,-0.0006750000000002443,0.0008058380730646907,5.6981356600234336e-05
HID 192,R HID 192,0.0,0.0,0.0,-0.0005050000000000177,0.0004999749993749856,3.535357124817922e-05,-1.0169800000000002,0.14982322783867685,0.010594102038398553,1.0160100000000003,0.14971699936880795,0.010586590551258615,0.0,0.0,0.0,-0.0014749999999998443,0.00074791376508241,5.2885489503253455e-05
THR 193,R THR 193,0.0,0.0,0.0,-0.00036499999999997976,0.0004814301610825543,3.40422531569206e-05,-0.8035700000000001,0.35649774908125237,0.025208197585309382,0.8029349999999998,0.35623740788272146,0.02518978868261904,0.0,0.0,0.0,-0.0010000000000002585,0.0008062257748297218,5.700877125494748e-05
THR 194,R THR 194,0.0,0.0,0.0,-0.0004999999999999988,0.0004999999999999978,3.535533905932722e-05,-0.6451750000000002,0.26323524531300846,0.018613542700813262,0.6448049999999996,0.26297309173183586,0.018595005643317314,0.0,0.0,0.0,-0.0008700000000001141,0.0008562125904239335,6.0543372882606336e-05
LEU 195,R LEU 195,0.0,0.0,0.0,-0.0005900000000000116,0.0004918333050943259,3.4777866524559e-05,-0.5693300000000003,0.09739933829343776,0.006887173259037241,0.5686100000000001,0.0973070290369612,0.006880646008915155,0.0,0.0,0.0,-0.0013100000000000423,0.0007168681887207526,5.0690235746136185e-05
GLU 196,R GLU 196,0.0,0.0,0.0,-0.00040499999999999315,0.0004908920451585989,3.471130939621782e-05,83.10155999999999,0.7242970360298955,0.051215534577005624,-83.09358499999999,0.723830320431044,0.051182532800522276,0.0,0.0,0.0,0.007569999999998202,0.0008573797291749878,6.0625902055151945e-05
HIE 197,R HIE 197,0.0,0.0,0.0,-0.00044000000000006035,0.000496386945839702,3.509985754957328e-05,-0.531455,0.18777467341204393,0.013277674490474557,0.53094,0.18763287665012227,0.013267647945284046,0.0,0.0,0.0,-0.0009549999999997949,0.0008018572192105356,5.6699867724715764e-05
SER 198,R SER 198,0.0,0.0,0.0,-0.000449999999999991,0.0004974937185532995,3.517811819867498e-05,-0.28644,0.23466208982279188,0.016593115500110285,0.28632,0.2345001228144666,0.016581662703118755,0.0,0.0,0.0,-0.0005700000000000705,0.000796931615636063,5.635157495582114e-05
ASP 199,R ASP 199,0.0,0.0,0.0,-0.000525000000000021,0.0004993746088859741,3.531111722956522e-05,86.65963000000006,0.8882821641162064,0.06281103418536313,-86.64931000000003,0.8875342043516559,0.06275814544320629,0.0,0.0,0.0,0.009794999999996392,0.0011103940741918935,7.851671796504463e-05
CYS 200,R CYS 200,0.0,0.0,0.0,-0.0008099999999999863,0.000392300904918652,2.7739863013359784e-05,-0.17062499999999997,0.18035469047130429,0.012753002465106007,0.17230500000000004,0.18026800041882074,0.012746872552708753,0.0,0.0,0.0,0.0008699999999998997,0.0009017205775627572,6.376127351300759e-05
ALA 201,R ALA 201,0.0,0.0,0.0,-0.0006999999999999612,0.00045825756949555743,3.240370349203742e-05,0.5535649999999996,0.3183252986726006,0.0225089977314629,-0.5515300000000003,0.31793958404074113,0.022481723588283826,0.0,0.0,0.0,0.0013350000000000905,0.0009448677156088961,6.681223690312927e-05
PHE 202,R PHE 202,0.0,0.0,0.0,-0.002119999999999913,0.00034000000000001276,2.404163056034352e-05,0.03434500000000001,0.33108386547066887,0.023411164641576457,-0.035355,0.3307486341241638,0.023387460205738453,0.0,0.0,0.0,-0.003129999999999695,0.0011149439447795183,7.88384423996477e-05
MET 203,R MET 203,0.0,0.0,0.0,-0.0022299999999999764,0.0004208325082500781,2.9757352032737393e-05,0.5211699999999998,0.5292695920795002,0.03742501176352524,-0.5160899999999998,0.528862195567049,0.03739620447986664,0.0,0.0,0.0,0.0028500000000000634,0.001570827807240518,0.00011107429945761651
VAL 204,R VAL 204,0.0,0.0,0.0,-0.0027099999999999906,0.0004752893855326429,3.3608034753611915e-05,-0.889635,0.18549248441648603,0.013116299359003726,0.8962399999999998,0.18561156321738156,0.013124719501764606,0.0,0.0,0.0,0.0038949999999999874,0.0022279979802504505,0.0001575432480305025
ASP 205,R ASP 205,0.0,0.0,0.0,-0.004050000000000025,0.0004769696007084523,3.3726843908078654e-05,126.51501999999991,1.430444874718687,0.1011477271027125,-126.44394999999997,1.4255405001258588,0.1008009354495057,0.0,0.0,0.0,0.06701999999999728,0.006720089285124089,0.00047518207036903015
ASN 206,R ASN 206,0.0,0.0,0.0,-0.004004999999999996,0.000533830497442771,3.774751647459713e-05,1.0129850000000002,0.2852807297645592,0.020172393855836676,-0.9995049999999996,0.2846683684131413,0.02012909336942426,0.0,0.0,0.0,0.009474999999999057,0.003127199226145601,0.00022112637789288784
GLU 207,R GLU 207,0.0,0.0,0.0,-0.00915000000000003,0.001231868499475558,8.71062569509264e-05,140.92697499999994,2.5043643014524064,0.17708529801185077,-140.76196999999993,2.482634823955479,0.17554879192287898,0.0,0.0,0.0,0.15585499999999905,0.023037664269624353,0.0016290088627750412
ALA 208,R ALA 208,0.0,0.0,0.0,-0.006015000000000006,0.0007312831189080905,5.170952523471592e-05,1.8563,0.178167645772174,0.012598355051354695,-1.8355000000000001,0.17812776313646453,0.012595534923138519,0.0,0.0,0.0,0.014785000000000057,0.004668915827041556,0.00033014220420902817
ILE 209,R ILE 209,0.0,0.0,0.0,-0.008444999999999994,0.0008348502859795588,5.9032829849167444e-05,1.5086249999999999,0.19980381471583833,0.014128263229250978,-1.5037149999999995,0.19985640789077053,0.014131982128314846,0.0,0.0,0.0,-0.0035350000000001812,0.00734089742470245,0.0005190798349001966
TYR 210,R TYR 210,0.0,0.0,0.0,-0.014819999999999962,0.0013666016244685017,9.663332758422291e-05,1.7397500000000006,0.29441786206002707,0.020818486676509068,-1.727695,0.2905957363331415,0.020548221574506233,0.0,0.0,0.0,-0.0027649999999996944,0.011064798913671946,0.0007823994344322977
ASP 211,R ASP 211,0.0,0.0,0.0,-0.021104999999999992,0.002876451807348816,0.00020339585787326484,153.1849000000001,2.278306959117075,0.1611006300416186,-152.943395,2.2726232901582657,0.16069873395533923,0.0,0.0,0.0,0.22040000000000026,0.05920675637121271,0.004186549892214434
ILE 212,R ILE 212,0.0,0.0,0.0,-0.02135,0.002927029210650413,0.00020697222035820145,1.7891500000000007,0.31384830332502794,0.02219242635450197,-1.7790399999999997,0.31399235404703774,0.022202612278738765,0.0,0.0,0.0,-0.011240000000000121,0.013631669010066088,0.0009639045595908241
CYS 213,R CYS 213,0.0,0.0,0.0,-0.014820000000000033,0.0018159295140505252,0.00012840560735419182,0.05945500000000001,0.41799084675983045,0.029556416221778313,-0.035304999999999934,0.41350733001362866,0.02923938371229804,0.0,0.0,0.0,0.00933000000000007,0.013229554036323416,0.0009354707371158148
ARG 214,R ARG 214,0.0,0.0,0.0,-0.07605500000000004,0.021536758692987986,0.001522878811659013,-166.70131,4.702180926321815,0.3324944019368197,166.86878000000004,4.745078254528791,0.33552770110381347,-2.6279999999999637e-05,0.00037072502154561433,2.6214217669043282e-05,0.09138871999999566,0.09127949224465051,0.006454434794945725
ARG 215,R ARG 215,0.0,0.0,0.0,-0.14052499999999996,0.09350801770436595,0.00661201534140689,-164.93120499999998,7.8465412853682475,0.5548342551744097,165.33238499999996,7.9215364277896985,0.5601372125506355,-0.010427724000000005,0.041181540816912436,0.002911974677134938,0.25022727599999883,0.20938933985639124,0.014806062212062886
ASN 216,R ASN 216,0.0,0.0,0.0,-0.059574999999999975,0.01583743587200904,0.0011198758301704673,2.701664999999998,1.2191780726272154,0.08620890826286491,-2.3663000000000003,1.2094277076369633,0.08551945334249979,0.0,0.0,0.0,0.27578999999999904,0.06666442754572974,0.004713886878150476
LEU 217,R LEU 217,0.0,0.0,0.0,-0.033465,0.005089083905773309,0.00035985257397996276,0.17449000000000023,0.3102767311610718,0.021939878064838922,-0.10638000000000006,0.30251076939507443,0.0213907416421217,0.0,0.0,0.0,0.034645000000000176,0.015958977880804248,0.0011284701480322801
ASP 218,R ASP 218,0.0,0.0,0.0,-0.07926500000000003,0.013811400182457762,0.0009766134726697003,159.53193499999998,3.909229458700377,0.2764242659461253,-158.58475999999996,3.8614296915028588,0.27304431199367496,0.0,0.0,0.0,0.8679099999999995,0.14594955258581674,0.010320191834457362
ILE 219,R ILE 219,0.0,0.0,0.0,-0.03510499999999996,0.003809721118402163,0.0002693879637251767,1.3460150000000002,0.629701234535078,0.04452660130612942,-1.2313799999999997,0.6211238971413033,0.04392009196256312,0.0,0.0,0.0,0.07952999999999998,0.01815183461802135,0.0012835285349379621
GLU 220,R GLU 220,0.0,0.0,0.0,-0.20999000000000012,0.10890307571414103,0.007700610332954113,185.9331500000001,10.049349350454037,0.7105963072218676,-184.14235499999998,9.475606439641197,0.6700265569325209,-0.03749238,0.05558962523268168,0.003930780096564803,1.543312620000003,0.5188446342522125,0.03668785592619935
ARG 221,R ARG 221,0.0,0.0,0.0,-0.12004999999999998,0.0261418725419586,0.0018485095347333333,-169.33097499999997,5.461379891966767,0.3861778756245555,169.4610149999999,5.454252282835798,0.38567387754953997,-0.00153792,0.010742799708381434,0.0007596306522725377,0.00845208000000241,0.07493156130212908,0.005298461512163096
PRO 222,R PRO 222,0.0,0.0,0.0,-0.017294999999999994,0.001535569926769822,0.00010858119082050712,1.037305,0.3215611636609759,0.022737807939091328,-1.0609799999999996,0.3219113225719179,0.022762567913133327,0.0,0.0,0.0,-0.04097000000000001,0.010546994832652569,0.0007457851567308107
THR 223,R THR 223,0.0,0.0,0.0,-0.007699999999999998,0.0006708203932498743,4.7434164902521265e-05,0.43429,0.49415246220169745,0.03494185569628493,-0.4275199999999999,0.49209294813073706,0.03479622605973241,0.0,0.0,0.0,-0.000930000000000254,0.004963375867290328,0.00035096367333386526
TYR 224,R TYR 224,0.0,0.0,0.0,-0.006035000000000001,0.0005690123021518002,4.023524574301067e-05,0.00769499999999999,0.4647060705166223,0.03285968137208576,-0.014919999999999966,0.4631096453325065,0.032746797064751226,0.0,0.0,0.0,-0.01325999999999996,0.002651867266663497,0.0001875153327064393
THR 225,R THR 225,0.0,0.0,0.0,-0.003949999999999999,0.00042130748865879734,2.9790938219531004e-05,-0.4248949999999998,0.6386581511066776,0.04515995095075944,0.430145,0.6382955851131982,0.04513431366349775,0.0,0.0,0.0,0.0012999999999999657,0.002002498439449706,0.0001415980225850366
ASN 226,R ASN 226,0.0,0.0,0.0,-0.007894999999999994,0.0007099119663732285,5.019835654679862e-05,-0.35851000000000083,0.5898523712760684,0.04170886116282731,0.38942500000000035,0.5855931218644902,0.041407686748658135,0.0,0.0,0.0,0.023020000000000637,0.006660300293528735,0.00047095435022929217
LEU 227,R LEU 227,0.0,0.0,0.0,-0.006479999999999953,0.0006554387843269163,4.6346520905022946e-05,-0.6944799999999997,0.16742407114868746,0.01183866960430959,0.6946800000000002,0.1671816305698675,0.011821526466577753,0.0,0.0,0.0,-0.006280000000000028,0.002613732962641716,0.00018481883020947623
ASN 228,R ASN 228,0.0,0.0,0.0,-0.0029149999999999476,0.0004096034667822414,2.8963338895924165e-05,0.2524400000000003,0.3434176559235128,0.024283295328270442,-0.25177999999999995,0.34305839386320225,0.024257891664363578,0.0,0.0,0.0,-0.0022550000000005357,0.0016492346709908498,0.00011661850196255945
ARG 229,R ARG 229,0.0,0.0,0.0,-0.0068150000000000086,0.000617069688122764,4.3633416093627436e-05,-118.20692500000004,1.5136885080353781,0.10703394086359637,118.16917000000001,1.5100909612010476,0.10677955588737724,0.0,0.0,0.0,-0.044570000000000505,0.00753625238431174,0.0005328935165680118
LEU 230,R LEU 230,0.0,0.0,0.0,-0.008420000000000052,0.000868101376568412,6.138403701289007e-05,-1.4495950000000004,0.14526610401259063,0.010271864722385317,1.4617199999999995,0.1450711604696207,0.010258080132267061,0.0,0.0,0.0,0.003705000000000265,0.005142759473278957,0.0003636480097566908
ILE 231,R ILE 231,0.0,0.0,0.0,-0.003894999999999993,0.0004404259302084419,3.114281618607824e-05,-0.6420100000000005,0.11719129617850968,0.008286676022386532,0.63977,0.11686910241804695,0.008263893483098613,0.0,0.0,0.0,-0.006134999999999984,0.0028402068586638783,0.00020083295297337704
GLY 232,R GLY 232,0.0,0.0,0.0,-0.0013750000000000457,0.0004841229182759295,3.423265984407305e-05,-0.8831550000000005,0.10592549728464672,0.007490063743053092,0.8847549999999995,0.10632005913749833,0.007517963479227982,0.0,0.0,0.0,0.00022499999999975318,0.001998593255267254,0.00014132188436331717
GLN 233,R GLN 233,0.0,0.0,0.0,-0.0057449999999999776,0.0006928022805967574,4.898851906314724e-05,0.16219500000000062,0.4146086190312495,0.02931725660553864,-0.13277000000000017,0.4179548864411087,0.029553873443256135,0.0,0.0,0.0,0.023680000000000413,0.00654351587451273,0.00046269644476697733
ILE 234,R ILE 234,0.0,0.0,0.0,-0.005750000000000038,0.0006062177826491289,4.286607049870716e-05,-1.110455,0.0993464542648583,0.007024855149752051,1.115645,0.09903493815315548,0.007002827634248658,0.0,0.0,0.0,-0.0005599999999999649,0.004300744121660956,0.0003041085332574644
VAL 235,R VAL 235,0.0,0.0,0.0,-0.0021549999999999746,0.0003619046835839749,2.5590525590540044e-05,-0.7051150000000002,0.09872239753469918,0.006980727675177989,0.7037549999999999,0.09866212533186143,0.006976465786843627,0.0,0.0,0.0,-0.0035149999999996356,0.0026114698926081327,0.00018465880699277155
SER 236,R SER 236,0.0,0.0,0.0,-0.0016350000000000065,0.00048143016108256924,3.404225315692166e-05,-0.875055,0.15038694083928802,0.01063396256693607,0.8798699999999999,0.1505436916645804,0.010645046524088153,0.0,0.0,0.0,0.0031800000000000196,0.002414042253151492,0.0001706985647274272
SER 237,R SER 237,0.0,0.0,0.0,-0.002614999999999989,0.0005067297109900127,3.5831201486973735e-05,-1.2487350000000002,0.26834862543899846,0.018975113277000466,1.25251,0.2681529598941614,0.018961277633640583,0.0,0.0,0.0,0.0011599999999999358,0.003530495715901475,0.00024964374616639876
ILE 238,R ILE 238,0.0,0.0,0.0,-0.0029400000000000055,0.00036932370625239133,2.611512971440144e-05,-0.8001900000000001,0.12410279569776085,0.008775392840209539,0.8024699999999996,0.1243979867200462,0.008796265997569875,0.0,0.0,0.0,-0.000660000000000176,0.00234401365183729,0.0001657467948407991
THR 239,R THR 239,0.0,0.0,0.0,-0.001260000000000021,0.00043863424398923396,3.1016124838542196e-05,-0.7823799999999994,0.2652199004599774,0.018753879012087114,0.7820899999999993,0.265442445550822,0.018769615326372717,0.0,0.0,0.0,-0.0015499999999996229,0.0017313289693183076,0.00012242344546696914
ALA 240,R ALA 240,0.0,0.0,0.0,-0.0011200000000000032,0.00032496153618544443,2.297825058615254e-05,-0.860955,0.07385799195076553,0.005222548695320775,0.8628649999999997,0.07399200480457745,0.005232024835090432,0.0,0.0,0.0,0.0007899999999999916,0.0011687172455305077,8.264078896042852e-05
SER 241,R SER 241,0.0,0.0,0.0,-0.0017650000000000454,0.00044696196706206157,3.16049837842062e-05,-0.6541799999999997,0.22661440289619805,0.016024058100244203,0.6599400000000002,0.226848179185991,0.016040588580223527,0.0,0.0,0.0,0.00399499999999988,0.002040827038237189,0.00014430826379663737
LEU 242,R LEU 242,0.0,0.0,0.0,-0.0016550000000000752,0.00047536827828539586,3.3613613313657725e-05,-0.6969350000000002,0.07408455152729028,0.005238568876611115,0.6956649999999996,0.07405776647321059,0.005236674887273696,0.0,0.0,0.0,-0.0029250000000001007,0.0009324028099485044,6.593083497119791e-05
ARG 243,R ARG 243,0.0,0.0,0.0,-0.001260000000000021,0.00043863424398922284,3.101612483854141e-05,-87.87220500000001,0.7089191723885333,0.0501281554109087,87.86307500000001,0.708171603054079,0.05007529427632872,0.0,0.0,0.0,-0.010390000000000156,0.0014063783274775859,9.944596522731959e-05
PHE 244,R PHE 244,0.0,0.0,0.0,-0.00210000000000002,0.0004999999999999552,3.535533905932421e-05,0.3037500000000003,0.3589670005724758,0.02538280003269929,-0.304285,0.35766867877268743,0.025290994817820024,0.0,0.0,0.0,-0.0026349999999999507,0.0018443901431095353,0.0001304180777346379
ASP 245,R ASP 245,0.0,0.0,0.0,-0.001170000000000015,0.00041364235759891146,2.9248931604418112e-05,83.97230000000003,1.745637903458459,0.12343523990317441,-83.96464000000002,1.7425411933158712,0.12321626942905511,0.0,0.0,0.0,0.0064899999999967406,0.003052851126408419,0.0002158691733436383
GLY 246,R GLY 246,0.0,0.0,0.0,-0.0010499999999999876,0.00047696960070846143,3.37268439080793e-05,-0.7410699999999997,0.3139157611525755,0.02219719634323227,0.7447550000000003,0.31534561194822325,0.02229830206260102,0.0,0.0,0.0,0.0026349999999999564,0.0025262175282426175,0.00017863055449726735
ALA 247,R ALA 247,0.0,0.0,0.0,-0.0021199999999999917,0.0007110555533852541,5.027922035990663e-05,-0.4367449999999997,0.3113971579430361,0.022019104202373917,0.44144500000000003,0.31243150765407773,0.02209224377185351,0.0,0.0,0.0,0.002580000000000049,0.002067268729507738,0.00014617797371698204
LEU 248,R LEU 248,0.0,0.0,0.0,-0.004009999999999975,0.00045814844755817473,3.239598740584747e-05,0.3078449999999999,0.17343422665379526,0.012263651775674329,-0.30638499999999985,0.17414582043505952,0.012313969054492543,0.0,0.0,0.0,-0.0025499999999998237,0.0016454482671903598,0.00011635076278219575
ASN 249,R ASN 249,0.0,0.0,0.0,-0.0014549999999999912,0.0004979708826828909,3.521185879785228e-05,0.4504599999999997,0.593089123488199,0.04193773410664912,-0.44897499999999974,0.5927156943889712,0.041911328681813485,0.0,0.0,0.0,3.0000000000036664e-05,0.0011658044432925063,8.243482273895391e-05
VAL 250,R VAL 250,0.0,0.0,0.0,-0.001684999999999975,0.0004645158770160457,3.2846232660686226e-05,0.16436499999999996,0.1397879528965211,0.009884500942131575,-0.16260999999999995,0.14003127472104226,0.009901706393344535,0.0,0.0,0.0,7.000000000000117e-05,0.0010654107189247458,7.533591441005224e-05
ASP 251,R ASP 251,0.0,0.0,0.0,-0.0008499999999999786,0.00035707142142713265,2.52487623459045e-05,86.73533499999996,0.7092847402684995,0.05015400496359951,-86.726115,0.7086469443752499,0.05010890598348653,0.0,0.0,0.0,0.008369999999999678,0.0011802965728974905,8.345957105070577e-05
LEU 252,R LEU 252,0.0,0.0,0.0,-0.000984999999999982,0.00018648056198970045,1.3186166994239553e-05,0.5636249999999998,0.09642859728835763,0.006818531504290441,-0.5632499999999999,0.09624670124217291,0.006805669511517617,0.0,0.0,0.0,-0.0006100000000000549,0.0007334166619321914,5.1860389508745416e-05
THR 253,R THR 253,0.0,0.0,0.0,-0.0005349999999999913,0.0004987734956871624,3.5268612107651175e-05,0.21921000000000002,0.1885247885557762,0.013330715640954938,-0.21892499999999995,0.1883829593540777,0.013320686801925809,0.0,0.0,0.0,-0.0002499999999998681,0.0008291561975890925,5.863019699781002e-05
GLU 254,R GLU 254,0.0,0.0,0.0,-0.001039999999999996,0.00019595917942265458,1.385640646055104e-05,87.26980499999996,0.8058956799632928,0.0569854300230988,-87.25922499999997,0.8051452132271814,0.05693236401128286,0.0,0.0,0.0,0.009539999999998584,0.00113947356266016,8.057294831397935e-05
PHE 255,R PHE 255,0.0,0.0,0.0,-0.0020050000000000046,0.00030818014212471447,2.1791626832341958e-05,0.39020000000000027,0.0921854652317814,0.006518496759222933,-0.3912800000000005,0.09217766323789985,0.006517945074944891,0.0,0.0,0.0,-0.003085000000000413,0.00098375555906915,6.956202268477591e-05
GLN 256,R GLN 256,0.0,0.0,0.0,-0.0009350000000000081,0.0002465258607124205,1.743201078476028e-05,0.7026699999999997,0.46032598351602894,0.03254996245005509,-0.7025650000000002,0.4600190602301161,0.03252825969637779,0.0,0.0,0.0,-0.0008300000000005881,0.0007622991538759538,5.390269009984543e-05
THR 257,R THR 257,0.0,0.0,0.0,-0.0007149999999999894,0.00045141444372105873,3.191982142807137e-05,0.11726000000000011,0.1932668942162624,0.013666033147918227,-0.11666500000000012,0.19314055186573317,0.013657099394637202,0.0,0.0,0.0,-0.00011999999999992461,0.0007652450587881804,5.4110997033862056e-05
ASN 258,R ASN 258,0.0,0.0,0.0,-0.0014600000000000047,0.000498397431775059,3.524202037341039e-05,1.316705,0.16241741893959216,0.0114846458315002,-1.31306,0.16230947723407774,0.011477013200305992,0.0,0.0,0.0,0.0021850000000000593,0.0009438087730047662,6.67373583535025e-05
LEU 259,R LEU 259,0.0,0.0,0.0,-0.00216500000000002,0.0003972090129893869,2.808691866332109e-05,0.7517650000000005,0.078988288847139,0.005585315467813373,-0.7492400000000002,0.07905132762958458,0.0055897729828678746,0.0,0.0,0.0,0.00035999999999989567,0.0010101485039339167,7.142828571371184e-05
VAL 260,R VAL 260,0.0,0.0,0.0,-0.0009849999999999792,0.00023404059476937001,1.6549169163435437e-05,-0.588935,0.048677312733965354,0.003442005792412518,0.5883349999999997,0.048631088564830754,0.0034387372500675395,0.0,0.0,0.0,-0.0015850000000002284,0.0006424756804737139,4.5429891041040466e-05
PRO 261,R PRO 261,0.0,0.0,0.0,-0.0010199999999999654,0.00028213471959331963,1.994993734326014e-05,-1.0829799999999994,0.09965359802837565,0.0070465734935502775,1.081285,0.09956763417395931,0.007040494931110805,0.0,0.0,0.0,-0.0027149999999997033,0.0007026912551043746,4.968777515647894e-05
TYR 262,R TYR 262,0.0,0.0,0.0,-0.0011949999999999955,0.0003962007067131382,2.801562064277625e-05,0.7866299999999998,0.3978356609204361,0.028131229363467233,-0.7861599999999993,0.3974386297279137,0.028103155018609716,0.0,0.0,0.0,-0.0007250000000004509,0.0008181534085974895,5.7852182327017295e-05
PRO 263,R PRO 263,0.0,0.0,0.0,-0.0004699999999999932,0.000499099188538704,3.529164207004208e-05,0.3104800000000002,0.20249575205420933,0.014318611943900118,-0.3103349999999999,0.20236470239396984,0.014309345333557363,0.0,0.0,0.0,-0.0003249999999999709,0.0007741931283606068,5.474372110118123e-05
ARG 264,R ARG 264,0.0,0.0,0.0,-0.0008299999999999821,0.00037563279941984953,2.6561249970586184e-05,-91.94627999999993,0.9714906544123164,0.06869476295943057,91.932195,0.9706597895127042,0.068636011938954,0.0,0.0,0.0,-0.014914999999998173,0.0011990725582718318,8.478723370887139e-05
GLY 265,R GLY 265,0.0,0.0,0.0,-0.0004900000000000004,0.0004998999899979997,3.534826728426729e-05,0.25015000000000015,0.21358351411099144,0.01510263511775347,-0.24949999999999986,0.21345402315252815,0.015093478724270297,0.0,0.0,0.0,0.00016000000000011117,0.0007310266752999684,5.16913919332864e-05
HID 266,R HID 266,0.0,0.0,0.0,-0.0010249999999999825,0.00021065374432939062,1.4895469109764933e-05,-0.84402,0.22761790263509635,0.016095016247273594,0.84393,0.22737738475934668,0.01607800906517968,0.0,0.0,0.0,-0.0011149999999999903,0.0006868587918924722,4.856825094647667e-05
PHE 267,R PHE 267,0.0,0.0,0.0,-0.0017099999999999804,0.0004646504062195968,3.2855745311896086e-05,0.70462,0.13004109196711536,0.009195293796285075,-0.7015600000000003,0.12992450269290884,0.00918704968964457,0.0,0.0,0.0,0.0013500000000002644,0.0009205976319758417,6.509608283143953e-05
PRO 268,R PRO 268,0.0,0.0,0.0,-0.0020449999999999926,0.0004037016224887057,2.8546015483777544e-05,0.19064000000000011,0.14294107317352825,0.010107460215108431,-0.18558999999999987,0.143089174642948,0.010117932570441471,0.0,0.0,0.0,0.0030049999999999864,0.0016628213975050452,0.00011757922860779092
LEU 269,R LEU 269,0.0,0.0,0.0,-0.00613999999999999,0.0008248636250920232,5.832666628566876e-05,-1.1529950000000009,0.28706221446752506,0.020298363847241402,1.1670100000000003,0.28756021960625744,0.02033357812830774,0.0,0.0,0.0,0.007874999999999646,0.003950870157319757,0.00027936870798283615
ALA 270,R ALA 270,0.0,0.0,0.0,-0.0035800000000000055,0.0005775811631277501,4.0841155713324556e-05,1.2919800000000006,0.15915033647466592,0.011253628214935701,-1.2736449999999997,0.16003299339511065,0.01131604148432647,0.0,0.0,0.0,0.014754999999999989,0.005310835621632412,0.0003755327881823352
THR 271,R THR 271,0.0,0.0,0.0,-0.011475000000000023,0.001479653675695845,0.00010462731478921326,-2.097899999999999,0.18003985669846376,0.012730740355533798,2.1987500000000004,0.17948695635058087,0.012691644397002958,0.0,0.0,0.0,0.08937499999999991,0.022480088411748107,0.001589582295762021
TYR 272,R TYR 272,0.0,0.0,0.0,-0.02096500000000003,0.0020208352233669316,0.00014289462901033887,0.6183150000000003,0.12680988043129637,0.008966812637442494,-0.5560400000000005,0.13043150846325235,0.00922290041147563,0.0,0.0,0.0,0.04131000000000018,0.019084388908214952,0.0013494700811800123
ALA 273,R ALA 273,0.0,0.0,0.0,-0.023980000000000005,0.0030429590861528995,0.0002151697004691935,-0.98956,0.11368072132072278,0.00803844089360612,1.1373199999999997,0.10449443812950174,0.007388872579764881,0.0,0.0,0.0,0.12377999999999995,0.031691348977284275,0.002240916776678707
PRO 274,R PRO 274,0.0,0.0,0.0,-0.05435499999999991,0.007884730496345646,0.0005575346401794379,-0.9225249999999998,0.16492009997268442,0.01166161210446485,0.9973299999999997,0.16300862277806336,0.011526450255824851,0.0,0.0,0.0,0.02045000000000007,0.03064649245835498,0.0021670342636885193
VAL 275,R VAL 275,0.0,0.0,0.0,-0.04119500000000004,0.006820335402309576,0.00048227054129397804,1.0297450000000006,0.30257666792896926,0.02139540137214043,-0.8893650000000004,0.3212801764426163,0.022717939142338446,0.0,0.0,0.0,0.09918500000000004,0.041010983589765466,0.002899914459945338
ILE 276,R ILE 276,0.0,0.0,0.0,-0.150395,0.04377235400341174,0.003095172834431056,-1.3073549999999994,0.2674488903977779,0.018911492402108647,1.3828299999999996,0.26351893878809174,0.018633602858814238,-0.013773383999999998,0.026742410490210942,0.0018909739802902422,-0.08869338399999997,0.06271107305944423,0.004434342501581803
SER 277,R SER 277,0.0,0.0,0.0,-0.03886500000000002,0.0066367744424532015,0.00046929082134642265,-1.2724250000000006,0.7970203538022083,0.05635784969172428,1.3557649999999994,0.7915015665019255,0.05596761249932866,0.0,0.0,0.0,0.04447499999999984,0.03722323703011337,0.002632080332170737
ALA 278,R ALA 278,0.0,0.0,0.0,-0.021465000000000005,0.003241724078326189,0.00022922450785201588,-0.029924999999999983,0.2565362535295938,0.018139852449096716,0.07769499999999999,0.25636589471885685,0.018127806262066018,0.0,0.0,0.0,0.026305000000000033,0.009511675719871762,0.0006725770401968758
GLU 279,R GLU 279,0.0,0.0,0.0,-0.05937500000000002,0.013945406949960288,0.000986089182072293,137.17307999999997,4.948735545935068,0.34992844628295977,-136.61910000000003,4.847279342062121,0.34275440930775924,0.0,0.0,0.0,0.49460500000000024,0.10211463643866144,0.007220595188417642
LYS 280,R LYS 280,0.0,0.0,0.0,-0.34199999999999997,0.17094627811099009,0.012087727247088256,-155.97851500000002,4.0921103821579035,0.28935590005877276,157.02066500000004,4.056042173445576,0.28680549256219895,-0.057744756000000036,0.05947657354742337,0.004205628847712349,0.6424052440000005,0.23592313365107156,0.016682284764345287
ALA 281,R ALA 281,0.0,0.0,0.0,-0.12713000000000008,0.03972194733393586,0.0028087658321760945,-0.49976,0.7214417526037706,0.05101363554972338,0.6711250000000001,0.7015219450416359,0.04960509244901172,-0.0004055039999999993,0.0019841888177247607,0.00014030333681676967,0.04382949600000006,0.043501511871938306,0.0030760214036514677
TYR 282,R TYR 282,0.0,0.0,0.0,-3.3466299999999993,0.6669219392852495,0.04715850257906828,-4.026419999999999,2.1486014715623756,0.15192906706091508,6.018975,1.617879128481169,0.11440133028892162,-0.7183395360000001,0.11059842725360831,0.007820489789959351,-2.072414536,1.1526259429127788,0.08150296204051642
HIE 283,R HIE 283,0.0,0.0,0.0,-5.095540000000002,0.5571642921077928,0.03939746491844227,-9.153139999999993,1.4844470756480523,0.10496625935032777,10.972249999999997,1.345650514621134,0.09515186039957713,-0.6665062679999996,0.05581665500511848,0.003946833525726933,-3.9429362679999986,0.7941469985622878,0.05615467279423371
GLU 284,R GLU 284,0.0,0.0,0.0,-0.8308349999999995,0.24283300388332735,0.01717088637418,114.92333000000006,4.415200201698742,0.3122018002917393,-113.49610000000004,4.3980532511543755,0.3109893277910801,-0.08941489200000001,0.08866452622421396,0.006269528774383417,0.506980108000001,0.38003305997011144,0.026872395377993966
GLN 285,R GLN 285,0.0,0.0,0.0,-4.4086349999999985,0.9371767665574174,0.06626840468032319,-4.820199999999999,3.091377301462896,0.21859338530705838,9.985945000000001,1.8040880554936831,0.12756828978972357,-0.9960145920000001,0.14577710668273208,0.010307998067711462,-0.23890459200000028,1.8244605213221332,0.1290088406634024
LEU 286,R LEU 286,0.0,0.0,0.0,-0.6231199999999999,0.14220023066085333,0.010055074738658059,-0.11654999999999996,0.2868787853780757,0.020285393451939752,1.1148850000000001,0.3329630036130134,0.02354403977390027,-0.04972917599999996,0.03423778417642457,0.0024209769363951286,0.3254858240000001,0.2681698123391058,0.01896246928145056
SER 287,R SER 287,0.0,0.0,0.0,-0.6801199999999996,0.18499109600194452,0.013080845844210659,0.09931999999999996,1.011933469947506,0.07155450187095148,0.7464200000000002,0.8786216726213847,0.062127934280804785,-0.140980212,0.046525198643417455,0.003289828345681164,0.024639788000000058,0.5208238831963156,0.03682780996120251
VAL 288,R VAL 288,0.0,0.0,0.0,-0.13055499999999995,0.023196701812973498,0.001640254515311584,0.1206150000000001,0.25481006019190067,0.018017792147624532,0.04098500000000001,0.25635367127271647,0.018126941933900485,-2.8656000000000062e-05,0.0002851235999772736,2.016128310202507e-05,0.031016343999999904,0.10127169777142712,0.007160990423645069
ALA 289,R ALA 289,0.0,0.0,0.0,-0.47333499999999995,0.1735170964919596,0.012269511558126512,0.2997749999999998,0.43103534005345806,0.030478801188284967,0.22409999999999997,0.37825915719252595,0.026746961509674334,-0.08479641600000004,0.05016296355500277,0.00354705716941561,-0.034256416,0.30503323166156926,0.02156910665951427
GLU 290,R GLU 290,0.0,0.0,0.0,-0.9708300000000004,0.8779625852506469,0.06208132976588047,102.30346999999996,3.5289606103074536,0.24953519780886177,-105.95765000000003,3.104686679438756,0.21953450044906891,-0.503727624,0.03326784464101301,0.0023523918541120846,-5.128737624,1.6374735805534542,0.11578686728231638
ILE 291,R ILE 291,0.0,0.0,0.0,-0.131905,0.01642790233109511,0.0011616281138987644,0.8461649999999996,0.20979830260276378,0.014834980245184157,-0.9916449999999994,0.2180525830505131,0.015418646013026064,0.0,0.0,0.0,-0.27738499999999994,0.13271260970608642,0.009384198627213732
THR 292,R THR 292,0.0,0.0,0.0,-0.08201499999999999,0.014686550820393279,0.001038495967734094,-0.037419999999999724,0.32184538772522453,0.022757905615411987,0.5211749999999999,0.3440192354723786,0.02432583342611306,0.0,0.0,0.0,0.4017400000000002,0.11477810069869572,0.008116037333576015
ASN 293,R ASN 293,0.0,0.0,0.0,-1.0893499999999998,0.3896150119027758,0.027549941696853018,3.7815950000000016,1.2223153443260855,0.08643074687213448,-1.9036499999999992,1.2092365225628954,0.08550593451626629,-0.208491372,0.04719130764414152,0.0033369293648233024,0.5801036280000017,0.4145380702720126,0.029312268054932568
ALA 294,R ALA 294,0.0,0.0,0.0,-0.126375,0.032789089267620766,0.002318538737006569,1.5017999999999996,0.22350288588741402,0.015804040622575354,-1.4168699999999999,0.21398921257858064,0.015131322331508401,-0.0029426400000000007,0.007466831223805719,0.0005279846992328471,-0.04438763999999998,0.0640895137906727,0.004531812980433342
CYS 295,R CYS 295,0.0,0.0,0.0,-0.034760000000000055,0.005584120342542807,0.00039485693611737656,-0.20638999999999993,0.2583173008143278,0.018265791510361645,0.3004000000000001,0.26927773766132235,0.01904081143228932,0.0,0.0,0.0,0.05924999999999989,0.04052021100636061,0.0028652115977707364
PHE 296,R PHE 296,0.0,0.0,0.0,-0.06974,0.013022380734719808,0.0009208213724713431,1.0570349999999993,0.25544851492033016,0.01806293771441984,-0.9243349999999994,0.26682026305174233,0.01886704173618654,0.0,0.0,0.0,0.06296000000000039,0.047087667175174215,0.0033296008769820888
GLU 297,R GLU 297,0.0,0.0,0.0,-0.4027349999999999,0.23389921926975346,0.016539172405988185,149.44705000000002,4.874824608895233,0.3447021538044879,-147.80191,4.896424403778334,0.34622948994789576,-0.078157908,0.07261827020277155,0.005134887129841676,1.1642470920000014,0.38183866573164044,0.027000070985806632
PRO 298,R PRO 298,0.0,0.0,0.0,-0.065135,0.019196790747414007,0.0013574180914515616,-2.4186150000000013,0.30561691179480455,0.021610379077539724,2.3967750000000008,0.30380622833476956,0.021482344422222417,0.0,0.0,0.0,-0.08697499999999984,0.023405434732129957,0.0016550141615708236
ALA 299,R ALA 299,0.0,0.0,0.0,-0.03854999999999998,0.012059332485672654,0.0008527235777202357,-0.9762550000000008,0.32910451223737003,0.023271203232213544,1.0543050000000003,0.3246771195741988,0.022958139294703153,0.0,0.0,0.0,0.03950000000000001,0.018296447742663105,0.0012937542270462382
ASN 300,R ASN 300,0.0,0.0,0.0,-0.03612499999999999,0.007443747376153912,0.0005263524247118001,-0.4855299999999997,0.6003769974774175,0.04245306461847006,0.7132000000000001,0.6024043409538148,0.04259641945046554,0.0,0.0,0.0,0.19154499999999997,0.047484291876365624,0.0033576464785619424
GLN 301,R GLN 301,0.0,0.0,0.0,-0.01934499999999996,0.003044006406037992,0.00021524375716847551,-1.1105449999999997,0.18484238684620138,0.013070330518965608,1.2765900000000001,0.18350180353337037,0.012975536963840776,0.0,0.0,0.0,0.14670000000000002,0.035102136687102055,0.0024820958885586955
MET 302,R MET 302,0.0,0.0,0.0,-0.007465000000000051,0.0009212898566683575,6.51450305088578e-05,-0.3622099999999999,0.32303010060983495,0.0228416774668587,0.3597449999999999,0.323473522834559,0.022873032153061818,0.0,0.0,0.0,-0.009929999999999965,0.005381923447987483,0.00038055945658988346
VAL 303,R VAL 303,0.0,0.0,0.0,-0.005370000000000029,0.0006656575696257271,4.70690981430508e-05,0.32587500000000025,0.1955517818251729,0.013827599100169202,-0.3145549999999998,0.19592553936381057,0.01385402774917823,0.0,0.0,0.0,0.00595000000000017,0.006131680030790773,0.0004335752529838294
LYS 304,R LYS 304,0.0,0.0,0.0,-0.01311,0.0018132567385784643,0.00012821661358810348,-146.75824499999996,2.5875743631816763,0.18296913790302255,146.74382499999984,2.5810226373339518,0.18250586092548243,0.0,0.0,0.0,-0.02753000000000043,0.043496426289984284,0.003075661798702871
CYS 305,R CYS 305,0.0,0.0,0.0,-0.009060000000000007,0.0013328165665236523,9.424436322666458e-05,0.8881000000000004,0.7162084124052152,0.050643582515457905,-0.8585700000000003,0.7130738917531614,0.05042193843457425,0.0,0.0,0.0,0.020469999999999936,0.008070260218852923,0.0005706535726690933
ASP 306,R ASP 306,0.0,0.0,0.0,-0.021044999999999994,0.004366116695646117,0.00030873107229431704,144.1497799999999,3.074119261125891,0.21737305757182965,-143.797625,3.0378820425371007,0.21481069927228236,0.0,0.0,0.0,0.33110999999999974,0.049986977304095986,0.0035346130622744315
PRO 307,R PRO 307,0.0,0.0,0.0,-0.022540000000000015,0.0038805154296820184,0.00027439387748271843,-1.1373549999999997,0.287443175210337,0.02032530183970222,1.1653749999999998,0.2877892707781154,0.02034977449199369,0.0,0.0,0.0,0.005479999999999583,0.011742214441918494,0.0008302999458027179
ARG 308,R ARG 308,0.0,0.0,0.0,-0.08073500000000002,0.06506999903949591,0.004601143757262969,-151.12002000000004,9.586474807226134,0.67786613438636,151.23705500000005,9.721067827763418,0.6873832981385894,-0.006933347999999999,0.026923762123635245,0.0019037974772676003,0.029366652000002772,0.10896870776369967,0.0077052512196847224
HIE 309,R HIE 309,0.0,0.0,0.0,-0.012390000000000007,0.0028666879844168863,0.0002027054513327176,-0.43111500000000047,1.3667779818884267,0.09664579793697707,0.46123500000000045,1.3663460907745886,0.09661525862344415,0.0,0.0,0.0,0.017729999999999628,0.013733430015840523,0.0009711001493151708
GLY 310,R GLY 310,0.0,0.0,0.0,-0.0038399999999999897,0.0006036555309114328,4.268489194082397e-05,1.2227950000000005,0.2610295059471217,0.0184575733744984,-1.1986400000000008,0.25935319624017955,0.018339040378383634,0.0,0.0,0.0,0.02031499999999997,0.004099484723718302,0.00028987734475118714
LYS 311,R LYS 311,0.0,0.0,0.0,-0.005540000000000045,0.0007735631842325339,5.469917732470832e-05,-117.244685,3.307172205340476,0.233852389294792,117.20842999999999,3.3072427647650864,0.23385737859955383,0.0,0.0,0.0,-0.041794999999999825,0.007173072911937793,0.0005072128497976748
TYR 312,R TYR 312,0.0,0.0,0.0,-0.01209500000000002,0.0013401399180683195,9.476220238048929e-05,0.25770500000000024,0.207254476369028,0.014655104567180676,-0.2658800000000001,0.20701066542572125,0.014637864530046707,0.0,0.0,0.0,-0.02026999999999985,0.007011925555794296,0.0004958180109677397
MET 313,R MET 313,0.0,0.0,0.0,-0.0029500000000000125,0.0004769696007084541,3.3726843908078776e-05,-0.5793699999999997,0.44614849893281106,0.031547462901158986,0.5781499999999998,0.44559052671707483,0.031508008307412905,0.0,0.0,0.0,-0.004170000000000032,0.001769491452367164,0.00012512194052204543
ALA 314,R ALA 314,0.0,0.0,0.0,-0.0021250000000000335,0.0003864906208434569,2.732901388634072e-05,0.6128449999999996,0.22245853765364967,0.01573019405077386,-0.6049100000000002,0.2222303802363662,0.015714060885079945,0.0,0.0,0.0,0.005809999999999985,0.0022899563314612834,0.0001619243650597343
CYS 315,R CYS 315,0.0,0.0,0.0,-0.004754999999999982,0.0006041316081781864,4.271855568719299e-05,-0.5310449999999998,0.31361846720976155,0.02217617448693533,0.545095,0.31313317610084085,0.02214185922353859,0.0,0.0,0.0,0.009294999999999977,0.0062030617440099,0.0004386227023308252
CYS 316,R CYS 316,0.0,0.0,0.0,-0.0035000000000000096,0.0005000000000000941,3.535533905933403e-05,0.43654999999999977,0.22725566549593437,0.01606940221352369,-0.414575,0.22841331917162805,0.016151260689958542,0.0,0.0,0.0,0.018474999999999957,0.006791124722754166,0.00048020503433430833
LEU 317,R LEU 317,0.0,0.0,0.0,-0.011494999999999986,0.0011661796602583077,8.246135458504735e-05,-0.9203499999999992,0.15268414292257634,0.010796399284020973,0.9455550000000001,0.15354115726735612,0.010856999349497767,0.0,0.0,0.0,0.013710000000000182,0.006087355747777532,0.0004304410528748399
LEU 318,R LEU 318,0.0,0.0,0.0,-0.005335000000000027,0.0005592629077633964,3.9545859454560426e-05,0.5490499999999998,0.13303573767976748,0.009407047225351827,-0.5372600000000003,0.1350006014801405,0.009545984077087002,0.0,0.0,0.0,0.006454999999999629,0.004122860050984093,0.0002915302299933967
TYR 319,R TYR 319,0.0,0.0,0.0,-0.02281500000000001,0.002069003383274284,0.00014630063226111557,-1.3142049999999994,0.11540967452948532,0.008160696347433143,1.3317199999999991,0.11465684279624701,0.00810746310506662,0.0,0.0,0.0,-0.005300000000000051,0.012230699080592025,0.0008648410258538693
ARG 320,R ARG 320,0.0,0.0,0.0,-0.010920000000000023,0.0010740577265679282,7.594735018419887e-05,-99.32121500000007,0.9784234455307924,0.06918498532067299,99.35108999999999,0.9760734305898829,0.06901881417061231,0.0,0.0,0.0,0.018954999999999132,0.011641433545747074,0.000823173660293031
GLY 321,R GLY 321,0.0,0.0,0.0,-0.008255000000000002,0.001513266334787105,0.00010700408870692742,-0.139575,0.12599021539389477,0.008908853566817674,0.17877500000000016,0.12616395830426344,0.008921139045828152,0.0,0.0,0.0,0.03094499999999991,0.008426266967050178,0.0005958270512489383
ASP 322,R ASP 322,0.0,0.0,0.0,-0.11949999999999998,0.07011982601233414,0.0049582204468942345,104.29096000000001,2.121427933820513,0.1500076077803051,-103.812575,2.004877284118479,0.1417662323047045,-0.019243584,0.027615378472259682,0.0019527021382767821,0.33964141599999975,0.1588651966884073,0.011233465787290745
VAL 323,R VAL 323,0.0,0.0,0.0,-0.029510000000000033,0.006614370718367764,0.00046770663882395817,-0.8988500000000001,0.09232695976798985,0.0065285019338283175,0.9752299999999999,0.09551972100043352,0.006754264245645361,0.0,0.0,0.0,0.0468699999999999,0.014367431920840633,0.0010159308539462474
VAL 324,R VAL 324,0.0,0.0,0.0,-0.028510000000000008,0.006606050257150631,0.0004671182933690347,1.0572850000000005,0.0897366913530863,0.006345342297701155,-1.0343749999999998,0.09445795030064948,0.006679185719457113,0.0,0.0,0.0,-0.005599999999999876,0.014670378318230554,0.0010373523991392924
PRO 325,R PRO 325,0.0,0.0,0.0,-0.012315000000000013,0.0015283242457019156,0.00010806884379876397,1.283779999999999,0.1224160594039976,0.008656122573070194,-1.2889050000000009,0.1277677814435147,0.009034546467586996,0.0,0.0,0.0,-0.017440000000000077,0.00945073542111929,0.0006682679103473352
LYS 326,R LYS 326,0.0,0.0,0.0,-0.06471499999999998,0.01259499007542295,0.0008906002891308833,-112.77072499999998,2.1594235016257084,0.1526943001453138,113.1787,2.186846819053187,0.15463342151687395,-1.4328000000000118e-05,0.00015027314203142994,1.062591577606333e-05,0.3432456720000008,0.09439715809587428,0.00667488706143313
ASP 327,R ASP 327,0.0,0.0,0.0,-0.09571500000000001,0.025129539888346653,0.0017769268063147754,114.54445500000007,2.469436607399025,0.17461553708021524,-113.88444499999994,2.4176553987235225,0.17095405270096692,-0.002654244,0.011437097742262413,0.0008087249370647105,0.5616407560000001,0.1147770015627077,0.008115959612924958
VAL 328,R VAL 328,0.0,0.0,0.0,-0.02776000000000001,0.004139130343441753,0.0002926807134062667,1.5492949999999996,0.17959133602432142,0.012699025154514957,-1.5516400000000001,0.18212740156274865,0.012878352068490497,0.0,0.0,0.0,-0.030104999999999812,0.020507412684198,0.0014500930573587423
ASN 329,R ASN 329,0.0,0.0,0.0,-0.028319999999999994,0.0048018329833511555,0.0003395408664652832,1.610585000000001,0.6716682609555099,0.047494118202941665,-1.4982700000000002,0.6702938289287773,0.047396931182303405,0.0,0.0,0.0,0.08399500000000082,0.025340776921790934,0.0017918635201933934
ALA 330,R ALA 330,0.0,0.0,0.0,-0.11113999999999992,0.042958472970998605,0.0030376227547212124,1.740240000000001,0.34310197084831356,0.024260973022531166,-1.5181900000000008,0.3026276158912117,0.021399003937099356,-0.009261252,0.028435742525274345,0.002010710636769617,0.10164874800000014,0.051648797155438936,0.0036521214708739335
ALA 331,R ALA 331,0.0,0.0,0.0,-0.08976499999999991,0.024289910971430143,0.0017175560762315773,1.9350849999999995,0.2264071283661411,0.01600940157766715,-1.86333,0.2239757600723781,0.015837477876858973,-4.301999999999999e-05,0.0004900912792531611,3.465468669603001e-05,-0.01805301999999996,0.048704505305587384,0.003443928597591702
ILE 332,R ILE 332,0.0,0.0,0.0,-0.041205,0.006885708024596904,0.00048689308374630976,1.4431900000000004,0.17904009020328046,0.012660046188699077,-1.4430600000000005,0.18620383025061088,0.013166599105311575,0.0,0.0,0.0,-0.041075000000000354,0.0300554383598044,0.0021252404275751975
ALA 333,R ALA 333,0.0,0.0,0.0,-0.067955,0.021093197363130988,0.0014915142892376124,0.6191650000000002,0.35018110710745076,0.024761543547909114,-0.5228749999999995,0.35274201532423166,0.024942627104517327,0.0,0.0,0.0,0.02833500000000016,0.043688016377491826,0.0030892092637113417
THR 334,R THR 334,0.0,0.0,0.0,-0.6540649999999999,0.2599691919728183,0.01838259785435672,0.42873499999999987,1.062036348142096,0.0750973103637873,-0.1728800000000004,1.0928790169090081,0.07727821638728471,-0.17008174799999995,0.05212189705042314,0.003685574685266131,-0.568291748,0.34026343191999797,0.024060258010043772
ILE 335,R ILE 335,0.0,0.0,0.0,-0.09768000000000007,0.024123590114242668,0.0017057954156345751,1.6254050000000004,0.3993514128871945,0.028238409212896404,-1.5865249999999997,0.38439899762486385,0.027181113790185278,0.0,0.0,0.0,-0.058800000000000026,0.038979481782086406,0.002756265589525079
LYS 336,R LYS 336,0.0,0.0,0.0,-0.03370000000000002,0.005988321968631854,0.00042343830719479596,-112.33287000000013,1.905878034678799,0.13476592824358685,112.44853000000005,1.9122961143843824,0.13521975501178826,0.0,0.0,0.0,0.08195999999999955,0.031014003288837147,0.0021930212037278634
THR 337,R THR 337,0.0,0.0,0.0,-0.08876500000000002,0.028848046294333293,0.0020398649158706525,0.62053,1.2000710183568304,0.08485783549855605,-0.2052049999999999,1.1651267454551886,0.08238690226531763,0.0,0.0,0.0,0.32655999999999996,0.07428436174592824,0.005252697592666042
LYS 338,R LYS 338,0.0,0.0,0.0,-1.3165350000000005,0.5876434112410329,0.041552664100812944,-160.96816500000003,10.28072856405468,0.7269572883181301,163.4981200000001,10.097120446719998,0.7139742338333053,-0.4874831639999998,0.18413020861451426,0.013019971913261668,0.7259368359999996,1.5124876133728133,0.10694902478765733
ARG 339,R ARG 339,0.0,0.0,0.0,-0.6089900000000003,0.2586900266728495,0.018292147208570073,-144.22420500000007,3.764032211996658,0.2661572701707437,145.71347500000002,3.6481666312493366,0.2579643363854889,-0.08405582399999996,0.05951722748215532,0.004208503515005437,0.796224175999999,0.41142233180589866,0.029091952075153273
THR 340,R THR 340,0.0,0.0,0.0,-0.08959,0.02236273462705309,0.0015812841300664458,-1.7077499999999999,0.9499690929182901,0.06717295875201564,1.9252949999999993,0.9076940717967713,0.06418366334103259,0.0,0.0,0.0,0.1279550000000001,0.06101092504625668,0.004314123882667227
ILE 341,R ILE 341,0.0,0.0,0.0,-0.037144999999999984,0.005924860757857493,0.00041895092194671,0.5610050000000001,0.46571634604660306,0.03293111863989738,-0.5048599999999999,0.46649686001086876,0.03298630931159169,0.0,0.0,0.0,0.018999999999999736,0.024589428622885528,0.0017387351724744945
GLN 342,R GLN 342,0.0,0.0,0.0,-0.014100000000000034,0.0032186953878862463,0.00022759613353482295,-0.42733999999999983,1.800354308018287,0.1273042739738145,0.48027499999999995,1.8017092854772656,0.12740008534877437,0.0,0.0,0.0,0.03883500000000005,0.01593354244981285,0.001126671591458638
PHE 343,R PHE 343,0.0,0.0,0.0,-0.01053000000000001,0.001548902837495044,0.00010952396997918306,0.8130200000000005,0.21310560668363346,0.015068841959487047,-0.809305,0.21336623907028981,0.0150872714522872,0.0,0.0,0.0,-0.0068149999999999,0.003835462814315986,0.0002712081764991674
VAL 344,R VAL 344,0.0,0.0,0.0,-0.0028450000000000164,0.0004700797804628217,3.323966004639447e-05,0.430035,0.19088958529736427,0.013497932022165416,-0.42699,0.19042675731104639,0.013465205141400587,0.0,0.0,0.0,0.0001999999999998664,0.0012288205727443743,8.689073598490842e-05
ASP 345,R ASP 345,0.0,0.0,0.0,-0.002020000000000013,0.0003155946767611616,2.2315913604419387e-05,103.35185000000001,1.4903731068076977,0.10538529303217857,-103.32076500000007,1.487744799942843,0.10519944367146078,0.0,0.0,0.0,0.029064999999998235,0.002983416665503751,0.00021095941552826602
TRP 346,R TRP 346,0.0,0.0,0.0,-0.0026799999999999797,0.00048744230427817507,3.446737587922941e-05,-0.6859600000000001,0.1818012332191401,0.012855288483733098,0.6848050000000002,0.1816232280711902,0.01284270161901295,0.0,0.0,0.0,-0.0038349999999999084,0.0007666648550703851,5.421139179176709e-05
CYS 347,R CYS 347,0.0,0.0,0.0,-0.0026900000000000045,0.0005038849074937744,3.56300435026404e-05,1.0972150000000005,0.23955894634723582,0.016939375545603475,-1.08667,0.23831737473377734,0.016851583174882955,0.0,0.0,0.0,0.00785499999999999,0.0021688649105003946,0.00015336190856923834
PRO 348,R PRO 348,0.0,0.0,0.0,-0.003669999999999998,0.0005925369186810011,4.189868733027178e-05,1.3549199999999997,0.17093742597804834,0.01208710130676515,-1.3449850000000005,0.16977112467966332,0.012004631351065677,0.0,0.0,0.0,0.006265000000000107,0.003650311630532673,0.0002581160107393776
THR 349,R THR 349,0.0,0.0,0.0,-0.004089999999999999,0.000501896403653137,3.5489435047627384e-05,-0.27536,0.23808464965217732,0.016835127026547797,0.28317500000000023,0.23923088089751263,0.016916177815186246,0.0,0.0,0.0,0.0037250000000000516,0.003131992177512519,0.00022146529073423232
GLY 350,R GLY 350,0.0,0.0,0.0,-0.0022099999999999984,0.00043116122274621595,3.0487702438853277e-05,0.7647450000000005,0.13326334820572056,0.009423141719988913,-0.7497599999999999,0.13170194531592808,0.00931273386283526,0.0,0.0,0.0,0.012774999999999996,0.0030958641766072846,0.00021891065529115183
PHE 351,R PHE 351,0.0,0.0,0.0,-0.0125,0.0011958260743101588,8.455767262644015e-05,0.3484699999999999,0.09206725313595567,0.006510137901765268,-0.36412000000000005,0.09218609222653937,0.006518541094447446,0.0,0.0,0.0,-0.028149999999999852,0.007880196698053026,0.0005572140522277135
LYS 352,R LYS 352,0.0,0.0,0.0,-0.003274999999999981,0.000446514277487311,3.1573327350788936e-05,-91.86169999999994,0.8548190744304301,0.06044483642173652,91.85445999999997,0.8544131719519233,0.06041613478223126,0.0,0.0,0.0,-0.010514999999997983,0.002718414059705124,0.00019222090156903452
VAL 353,R VAL 353,0.0,0.0,0.0,-0.005560000000000042,0.0006053098380168206,4.280186911806245e-05,-1.0409249999999997,0.10049328024799012,0.007105947992703395,1.0532549999999998,0.1006442744273147,0.007116624893515406,0.0,0.0,0.0,0.006770000000000038,0.002876994960023493,0.0002034342645672132
GLY 354,R GLY 354,0.0,0.0,0.0,-0.0022500000000000154,0.0004330127018922177,3.0618621784789615e-05,0.9087599999999995,0.06610909468447691,0.004674618914949717,-0.905425,0.06659327574912632,0.004708855686363289,0.0,0.0,0.0,0.0010849999999999538,0.0026091713243863827,0.00018449627367510962
ILE 355,R ILE 355,0.0,0.0,0.0,-0.007899999999999997,0.0008717797887081499,6.164414002969084e-05,-0.6968250000000001,0.08004076695659289,0.005659736908637897,0.7071099999999995,0.07948684104932162,0.005620568432107255,0.0,0.0,0.0,0.0023850000000000993,0.0028207756025606734,0.00019945895567762218
ASN 356,R ASN 356,0.0,0.0,0.0,-0.004355,0.0006156094541184748,4.353016195697223e-05,0.4740149999999993,0.3904696336144459,0.027610372577620137,-0.46516500000000016,0.39086182696062766,0.027638104835082274,0.0,0.0,0.0,0.0044949999999990805,0.003427823653573933,0.00024238373501537746
TYR 357,R TYR 357,0.0,0.0,0.0,-0.007370000000000003,0.0011059385154700019,7.820166238642218e-05,0.5713699999999998,0.19305453400529152,0.013651017013395056,-0.5582050000000003,0.19360713565103824,0.013690091850495292,0.0,0.0,0.0,0.005795000000000217,0.0026311546894850495,0.00018605073232856633
GLU 358,R GLU 358,0.0,0.0,0.0,-0.005375000000000007,0.0007964766161037103,5.631940163034481e-05,93.275295,0.9775576136351328,0.06912376176019414,-93.24933999999999,0.974737474605987,0.06892434781705435,0.0,0.0,0.0,0.020580000000000778,0.007828384252193725,0.0005535503590460162
PRO 359,R PRO 359,0.0,0.0,0.0,-0.009880000000000003,0.0016048675957848232,0.00011348127598859995,-1.1343099999999995,0.10380830361777596,0.007340355543160139,1.1616499999999996,0.10265903516009219,0.007259089991176939,0.0,0.0,0.0,0.017459999999999417,0.005141828468550843,0.0003635821777810342
PRO 360,R PRO 360,0.0,0.0,0.0,-0.007965000000000015,0.0009766140486394796,6.905704163950247e-05,0.06531499999999991,0.19434851626652574,0.01374251537656044,-0.066445,0.19486758831319287,0.013779219312972709,0.0,0.0,0.0,-0.009095000000000058,0.0054079547890118415,0.0003824001503660538
THR 361,R THR 361,0.0,0.0,0.0,-0.004079999999999978,0.0005688585061330842,4.0224370722235306e-05,1.1243500000000002,0.49116983569840705,0.0347309521536626,-1.1124350000000005,0.4921393560517165,0.034799507595294946,0.0,0.0,0.0,0.007835000000000158,0.002801388048807621,0.00019808804860468196
VAL 362,R VAL 362,0.0,0.0,0.0,-0.006664999999999994,0.000918027777357517,6.491436666871143e-05,-1.1647699999999999,0.16931266077880883,0.011972213057743332,1.1723500000000004,0.1700025808627587,0.012020997774727107,0.0,0.0,0.0,0.0009149999999999164,0.003112519076246712,0.00022008833453865387
VAL 363,R VAL 363,0.0,0.0,0.0,-0.00426,0.0005407402333837847,3.8236108588607044e-05,1.0149099999999995,0.15165626231712637,0.010723717149384592,-1.0104200000000003,0.15197231195188,0.010746065233377174,0.0,0.0,0.0,0.00022999999999999464,0.0017824421449238522,0.00012603769277483507
PRO 364,R PRO 364,0.0,0.0,0.0,-0.0033750000000000004,0.0006437196594791621,4.551785364008107e-05,0.32634500000000005,0.27607487385671287,0.019521441541930237,-0.32571000000000006,0.275947161427691,0.01951241090946992,0.0,0.0,0.0,-0.0027399999999997513,0.0010734989520256744,7.590783885740066e-05
GLY 365,R GLY 365,0.0,0.0,0.0,-0.002965000000000002,0.0005135903036467954,3.631631864603071e-05,0.5761050000000003,0.26354719496704854,0.018635600872389316,-0.5668349999999998,0.2621302305629785,0.01853540635850753,0.0,0.0,0.0,0.0063050000000000675,0.0024762824960007424,0.00017509961450556746
GLY 366,R GLY 366,0.0,0.0,0.0,-0.003945000000000004,0.0005403471106612623,3.820831061431364e-05,0.9454049999999996,0.23797808927504413,0.01682759207002013,-0.9187800000000004,0.236054361535642,0.01669156397705134,0.0,0.0,0.0,0.022680000000000037,0.0040567967659226436,0.00028685885030795564
ASP 367,R ASP 367,0.0,0.0,0.0,-0.011635000000000001,0.0011583501197825568,8.190772246864955e-05,126.37677500000004,2.298856897322304,0.16255373010740679,-126.26236999999999,2.282867614009875,0.16142311704175363,0.0,0.0,0.0,0.10277000000000122,0.018124488958311535,0.0012815949047962792
LEU 368,R LEU 368,0.0,0.0,0.0,-0.01732499999999996,0.0018164181787242051,0.00012844016116464037,-0.49498000000000025,0.19594259261324423,0.01385523359600981,0.5363799999999996,0.19438771977674021,0.013745287483352336,0.0,0.0,0.0,0.024074999999999666,0.007985572928725673,0.0005646652769561642
ALA 369,R ALA 369,0.0,0.0,0.0,-0.020475,0.003241816620353468,0.00022923105156151926,-0.6714050000000001,0.2516583417552452,0.017794931999729556,0.7285200000000002,0.25105925515702393,0.01775257018011753,0.0,0.0,0.0,0.03663999999999978,0.008114209758195863,0.0005737612743990351
LYS 370,R LYS 370,0.0,0.0,0.0,-0.028085000000000013,0.005529717443052475,0.0003910100702027941,-105.19792499999998,3.234124297144199,0.22868712217108397,105.38565,3.241075842601058,0.22917867066431116,0.0,0.0,0.0,0.15963999999999984,0.054492480215164306,0.0038532002283816454
VAL 371,R VAL 371,0.0,0.0,0.0,-0.03524000000000001,0.0075081555657831155,0.000530906771476876,-0.5918350000000001,0.1688168764519719,0.011937155811792092,0.7506699999999996,0.1595805160412772,0.011284046503803574,0.0,0.0,0.0,0.12359499999999986,0.030907620015135598,0.0021854987703039445
GLN 372,R GLN 372,0.0,0.0,0.0,-0.14909500000000006,0.12023454568051567,0.008501866258357634,-0.5852350000000005,0.6340877145750424,0.044836772284309254,1.0093199999999996,0.7175591805558621,0.05073909624737123,-0.0289584,0.04743761055176368,0.003354345610443862,0.24603159999999946,0.09492184479275885,0.006711988013569675
ARG 373,R ARG 373,0.0,0.0,0.0,-0.2690600000000001,0.15726788101834416,0.011120518513091027,-106.74333500000006,1.9060642939721824,0.1347790987645279,107.96015000000001,1.8731620478465203,0.13245255862935545,-0.07977686400000002,0.05558048205242464,0.003930133576088666,0.8679781360000017,0.21078987343992486,0.0149050948914825
ALA 374,R ALA 374,0.0,0.0,0.0,-0.01382499999999996,0.0014609500333686827,0.00010330476755697083,-0.7625499999999998,0.11004457051576931,0.007781326204446168,0.8081750000000006,0.1118981428576845,0.007912393561684975,0.0,0.0,0.0,0.03180000000000023,0.015181897114655975,0.0010735222401049719
VAL 375,R VAL 375,0.0,0.0,0.0,-0.017549999999999975,0.0017741194999209588,0.00012544919290293966,0.87685,0.10383524209053756,0.007342260380836593,-0.8334399999999996,0.10731731640327605,0.00758848021674988,0.0,0.0,0.0,0.02586000000000042,0.012939876351804817,0.0009149874316076629
CYS 376,R CYS 376,0.0,0.0,0.0,-0.006144999999999967,0.0005864938192342698,4.147137567045494e-05,-0.548715,0.330445250798071,0.02336600776502054,0.5620099999999997,0.3431297275084168,0.024262935714789376,0.0,0.0,0.0,0.007149999999999937,0.01964961831690358,0.0013894378359609915
MET 377,R MET 377,0.0,0.0,0.0,-0.012905000000000066,0.0014303758247398368,0.00010114284453188392,0.254365,0.2154758496328533,0.01523644344573234,-0.24895499999999995,0.21664806247691215,0.015319331410835139,0.0,0.0,0.0,-0.007495000000000009,0.009575488238204808,0.0006770892666406647
LEU 378,R LEU 378,0.0,0.0,0.0,-0.004435000000000007,0.0005155337040388783,3.645373780561094e-05,0.11168000000000008,0.23699252646444377,0.016757902255354052,-0.11548000000000001,0.23981653320820068,0.016957589687216754,0.0,0.0,0.0,-0.008234999999999824,0.005855747176919343,0.0004140638537713649
SER 379,R SER 379,0.0,0.0,0.0,-0.003680000000000008,0.0005362835071116868,3.792097045171778e-05,0.15409500000000012,0.4211595849259518,0.029780479846285218,-0.14708499999999997,0.4194359519342612,0.029658600588615087,0.0,0.0,0.0,0.003329999999999952,0.0038237546992453187,0.00027038028774302924
ASN 380,R ASN 380,0.0,0.0,0.0,-0.00252000000000006,0.0004995998398718432,3.532704346530936e-05,1.3991500000000014,0.19962899964683664,0.014115901937176508,-1.3946450000000001,0.19876961280588074,0.014055134110886268,0.0,0.0,0.0,0.0019850000000006672,0.001909129382728837,0.00013499583326900483
THR 381,R THR 381,0.0,0.0,0.0,-0.0040000000000000304,0.0004898979485566505,3.46410161513786e-05,-0.5182650000000002,0.2400868900523311,0.016976706802999238,0.5297299999999997,0.23962851896216403,0.016944295072383538,0.0,0.0,0.0,0.007464999999999775,0.004218859443024755,0.0002983184121035705
THR 382,R THR 382,0.0,0.0,0.0,-0.00295,0.00043301270189223827,3.0618621784791065e-05,0.7518900000000004,0.29614904676530557,0.020940899920967954,-0.7488300000000003,0.29521807380307796,0.02087507019149871,0.0,0.0,0.0,0.00011000000000005894,0.002058616039964475,0.0001455661361718277
ALA 383,R ALA 383,0.0,0.0,0.0,-0.003749999999999958,0.0005361902647381648,3.791437722025665e-05,0.5654699999999998,0.15324982577477853,0.010836399102100285,-0.55547,0.15237732475667123,0.010774703963450701,0.0,0.0,0.0,0.006250000000000022,0.002461198894847732,0.00017403304283956678
ILE 384,R ILE 384,0.0,0.0,0.0,-0.003609999999999988,0.0005898304841223369,4.1707313507344867e-05,0.5595899999999999,0.21853222165163666,0.015452561583763394,-0.5571400000000001,0.21783597131787036,0.01540332925052244,0.0,0.0,0.0,-0.0011599999999998456,0.0015506127820961977,0.00010964488132147597
ALA 385,R ALA 385,0.0,0.0,0.0,-0.001664999999999992,0.00048246761549353666,3.411561226183836e-05,-0.438805,0.16297247305910245,0.011523894084683326,0.4378300000000001,0.16282162356394742,0.011513227414587057,0.0,0.0,0.0,-0.0026400000000000186,0.0008834025130143534,6.246599074696866e-05
GLU 386,R GLU 386,0.0,0.0,0.0,-0.0046449999999999955,0.0006920801976649803,4.8937460089383376e-05,128.357355,3.558595866205014,0.25163072684959814,-128.25926500000003,3.539792747430684,0.2503011455703196,0.0,0.0,0.0,0.09344500000000039,0.018867352092967735,0.0013341232607971686
ALA 387,R ALA 387,0.0,0.0,0.0,-0.0016700000000000087,0.0004702127178203885,3.324906013709532e-05,0.3821050000000001,0.2141532254601832,0.015142919793586713,-0.38028000000000006,0.21362827902691137,0.015105800475314093,0.0,0.0,0.0,0.00015499999999993533,0.001049273558229701,7.419484483439594e-05
TRP 388,R TRP 388,0.0,0.0,0.0,-0.0026849999999999995,0.0004855666792522348,3.433474916174885e-05,-0.06209500000000005,0.2735186940137731,0.01934069233184273,0.060080000000000015,0.2730128268048957,0.019304922118465018,0.0,0.0,0.0,-0.00469999999999974,0.0012247448713913979,8.660254037843034e-05
ALA 389,R ALA 389,0.0,0.0,0.0,-0.0013749999999999856,0.0004841229182759251,3.423265984407274e-05,-0.43266,0.22364553293101988,0.01581412729176035,0.4322750000000003,0.22319748962521913,0.015782445845780653,0.0,0.0,0.0,-0.0017599999999998771,0.0008788629017088429,6.21449917531609e-05
ARG 390,R ARG 390,0.0,0.0,0.0,-0.005410000000000014,0.0006179805822192265,4.3697826032882576e-05,-128.74613499999998,1.751363870464186,0.1238401269130344,128.68075499999998,1.7465547958704017,0.12350007398738473,0.0,0.0,0.0,-0.07079000000000021,0.00810159860768116,0.000572869531394284
LEU 391,R LEU 391,0.0,0.0,0.0,-0.0017049999999999544,0.0004560427611530179,3.2247092892233596e-05,0.47374999999999984,0.19153194903200912,0.013543353997440985,-0.4722850000000001,0.19113765661166826,0.013515473313021636,0.0,0.0,0.0,-0.00023999999999992915,0.0008321057625085257,5.8838762733418134e-05
ASP 392,R ASP 392,0.0,0.0,0.0,-0.0011250000000000298,0.0003307189138830801,2.3385358667337574e-05,109.07481000000001,1.5758313786355769,0.11142810538397624,-109.03813500000003,1.5732577909472973,0.11124612525334017,0.0,0.0,0.0,0.03554999999999566,0.0028049064155488508,0.00019833683470282446
HIE 393,R HIE 393,0.0,0.0,0.0,-0.0026499999999999835,0.0004974937185533234,3.517811819867667e-05,-1.6587899999999989,0.9941536128285239,0.07029727611721547,1.6555800000000005,0.9915950602942711,0.07011635913251625,0.0,0.0,0.0,-0.005860000000000181,0.002749618155308517,0.0001944273643292298
LYS 394,R LYS 394,0.0,0.0,0.0,-0.0027300000000000015,0.00048692915295764166,3.4431090601377e-05,-125.99763000000003,1.7919800286542764,0.12671212300123025,125.92615499999997,1.788619655202014,0.12647450871568885,0.0,0.0,0.0,-0.07420500000000047,0.0050934246828621,0.0003601595132714731
PHE 395,R PHE 395,0.0,0.0,0.0,-0.0012150000000000461,0.0004108223460329608,2.904952667428729e-05,-0.16056499999999993,0.15524356919048196,0.010977378051019277,0.16020999999999996,0.15500050290240994,0.01096019066896192,0.0,0.0,0.0,-0.0015699999999997383,0.0007383088784511321,5.220632145630299e-05
ASP 396,R ASP 396,0.0,0.0,0.0,-0.0009049999999999863,0.00029321493822790805,2.0733427116614842e-05,106.78571500000002,1.5218208349775637,0.10760898321636092,-106.75244999999994,1.5195727779566541,0.107450021579963,0.0,0.0,0.0,0.032360000000003025,0.0024187600128967243,0.00017103216071821348
LEU 397,R LEU 397,0.0,0.0,0.0,-0.0017000000000000181,0.0004690415759823376,3.3166247903553616e-05,-1.1042399999999997,0.26812409887960276,0.018959236851729948,1.1026800000000005,0.2675703040324162,0.018920077642546773,0.0,0.0,0.0,-0.0032599999999994244,0.000923255111006666,6.528399497579521e-05
MET 398,R MET 398,0.0,0.0,0.0,-0.0013200000000000189,0.0004664761515875614,3.298484500493685e-05,-0.4510900000000005,0.24540615701322432,0.017352835776898154,0.45024499999999995,0.24498419331662993,0.01732299843777051,0.0,0.0,0.0,-0.0021649999999999265,0.0008762277101301407,6.19586555696583e-05
TYR 399,R TYR 399,0.0,0.0,0.0,-0.0007799999999999929,0.00041424630354415396,2.929163703175322e-05,-0.6761849999999998,0.13460312319927972,0.009517878118309899,0.6750799999999998,0.1343824899307947,0.009502276990279787,0.0,0.0,0.0,-0.0018849999999999945,0.0008073258326098589,5.708655708655068e-05
ALA 400,R ALA 400,0.0,0.0,0.0,-0.00047500000000000374,0.0004993746088859584,3.531111722956411e-05,-1.0927300000000002,0.17729996362097686,0.012537000658052092,1.0912050000000002,0.17711353131536567,0.0125238179032991,0.0,0.0,0.0,-0.0019999999999999398,0.0007745966692416142,5.4772255750525856e-05
LYS 401,R LYS 401,0.0,0.0,0.0,-0.0009350000000000319,0.000246525860712428,1.7432010784760812e-05,-107.60317000000003,1.643935367068293,0.11624378458863861,107.56416500000003,1.641111960763185,0.11604413961419993,0.0,0.0,0.0,-0.03993999999999986,0.00305555232322822,0.00021606017680249836
ARG 402,R ARG 402,0.0,0.0,0.0,-0.0006150000000000211,0.00048659531440409004,3.440748465087322e-05,-94.46762000000001,1.5989471803657653,0.11306263939957423,94.44881500000005,1.5976197703984034,0.1129687773406406,0.0,0.0,0.0,-0.019420000000002203,0.0016073580808266905,0.00011365737987475475
ALA 403,R ALA 403,0.0,0.0,0.0,-0.0005399999999999955,0.0004983974317750795,3.524202037341184e-05,-0.5927749999999999,0.12610457713738948,0.008916940163251017,0.5920349999999998,0.12591331849729062,0.008903416135113574,0.0,0.0,0.0,-0.0012800000000000547,0.0008133879763063599,5.7515215378182995e-05
PHE 404,R PHE 404,0.0,0.0,0.0,-0.0012500000000000178,0.00043301270189216026,3.061862178478555e-05,-0.5647150000000001,0.10544611787543347,0.007456166499951503,0.5623750000000002,0.1052303871274826,0.007440912032472853,0.0,0.0,0.0,-0.003590000000000204,0.0008555115428794638,6.0493801335343464e-05
VAL 405,R VAL 405,0.0,0.0,0.0,-0.0004900000000000204,0.0004998999899980197,3.53482672842687e-05,-0.6375550000000003,0.08707075843817982,0.006156832373469276,0.6367900000000002,0.08696790154993765,0.006149559293152497,0.0,0.0,0.0,-0.0012549999999999129,0.0007615608971053141,5.385048746296781e-05
HIE 406,R HIE 406,0.0,0.0,0.0,-0.0005500000000000949,0.0004974937185533954,3.517811819868176e-05,-0.703645,0.25342961345312487,0.01792017982261901,0.7025349999999999,0.25300076832887225,0.017889855893075228,0.0,0.0,0.0,-0.0016600000000001813,0.0008742997197759593,6.18223260643079e-05
TRP 407,R TRP 407,0.0,0.0,0.0,-0.000904999999999907,0.0002932149382278804,2.0733427116612887e-05,-1.6852600000000004,0.124324946812772,0.008791101296196792,1.6829199999999984,0.12419631073428432,0.008782005351856404,0.0,0.0,0.0,-0.003245000000000395,0.0006670644646509848,4.716858064432854e-05
TYR 408,R TYR 408,0.0,0.0,0.0,-0.0007200000000000717,0.00044899888641291685,3.174901573277819e-05,-0.5722800000000002,0.10572167043704836,0.007475651008440624,0.5718199999999998,0.10548524825775484,0.007458933435820489,0.0,0.0,0.0,-0.0011800000000000322,0.0007730459236036196,5.466260147487371e-05
VAL 409,R VAL 409,0.0,0.0,0.0,-0.0002099999999999974,0.00040730823708832103,2.8801041647828982e-05,-0.7967200000000002,0.04644040912825662,0.00328383282156679,0.7960399999999999,0.04633711687190084,0.0032765289560754665,0.0,0.0,0.0,-0.0008899999999999936,0.0007056202944928979,4.989488951787767e-05
GLY 410,R GLY 410,0.0,0.0,0.0,-0.0001449999999999957,0.0003521008378291547,2.4897289009046013e-05,-0.8745000000000005,0.10299427168536791,0.007282794793209328,0.8737349999999994,0.10293568271013091,0.007278651927040042,0.0,0.0,0.0,-0.0009100000000001484,0.0006015812497077162,4.253821811030039e-05
GLU 411,R GLU 411,0.0,0.0,0.0,-0.0002650000000000008,0.0004413332074521486,3.120697037522236e-05,85.15051000000001,1.0128349963859318,0.07161824941675447,-85.13930499999998,1.0121897608527204,0.07157262437465484,0.0,0.0,0.0,0.01094000000000122,0.001056598315352032,7.47127833775704e-05
GLY 412,R GLY 412,0.0,0.0,0.0,-0.00014000000000000123,0.0003469870314579525,2.453568829277081e-05,-0.3879099999999999,0.11794198531481555,0.008339757760271028,0.38766000000000017,0.11793690855707523,0.008339398779288566,0.0,0.0,0.0,-0.0003900000000000925,0.0006386704940735798,4.51608237303191e-05
MET 413,R MET 413,0.0,0.0,0.0,-0.00023999999999999356,0.00042708313008124106,3.0199337741082192e-05,-0.07053,0.3724817164640434,0.026338434757972994,0.07051999999999996,0.3722736219503068,0.026323720253793908,0.0,0.0,0.0,-0.0002500000000000724,0.0007794228634061701,5.5113519212633905e-05
GLU 414,R GLU 414,0.0,0.0,0.0,-0.00027500000000000804,0.00044651427748730686,3.1573327350788644e-05,83.06740499999998,1.4950548320984602,0.10571634100225365,-83.05859000000002,1.4941879138494243,0.10565504062499087,0.0,0.0,0.0,0.008539999999994592,0.0012362847568405909,8.741853350395437e-05
GLU 415,R GLU 415,0.0,0.0,0.0,-0.0003500000000000031,0.00047696960070847715,3.372684390808041e-05,89.76906000000001,1.3168855023854442,0.09311786687830009,-89.75497000000007,1.3157770970350293,0.09303949078434191,0.0,0.0,0.0,0.0137399999999964,0.0013828955130449994,9.778547949465687e-05
GLY 416,R GLY 416,0.0,0.0,0.0,-0.000125000000000004,0.00033071891388308447,2.3385358667337886e-05,0.65606,0.13808477975504713,0.009764068414344471,-0.6555699999999995,0.13789149756239596,0.009750401299433846,0.0,0.0,0.0,0.00036499999999997423,0.000701266711030827,4.958704467902848e-05
GLU 417,R GLU 417,0.0,0.0,0.0,-0.0002550000000000224,0.00043586121644398866,3.082004218037619e-05,86.009465,0.9033717887846126,0.0638780317782221,-85.99904999999997,0.9027519689867662,0.06383420390000502,0.0,0.0,0.0,0.01016000000000247,0.0009718024490608477,6.871681017046198e-05
PHE 418,R PHE 418,0.0,0.0,0.0,-0.0006499999999999595,0.00047696960070844153,3.372684390807789e-05,0.40379000000000004,0.13145731588618412,0.009295435949970284,-0.4034649999999999,0.1313036129548618,0.009284567511467657,0.0,0.0,0.0,-0.00032500000000018403,0.0007870038119348036,5.564957322387619e-05
SER 419,R SER 419,0.0,0.0,0.0,-0.00023999999999999356,0.00042708313008124106,3.0199337741082192e-05,1.0798149999999997,0.30776994781004957,0.021762621714191587,-1.0788749999999998,0.30744179835376967,0.021739418043613765,0.0,0.0,0.0,0.0006999999999999656,0.0008366600265340102,5.9160797830991535e-05
GLU 420,R GLU 420,0.0,0.0,0.0,-0.0002850000000000119,0.0004514144437210855,3.191982142807327e-05,87.32009000000002,1.1850733192053453,0.08379733802133496,-87.30903500000004,1.184187414965726,0.0837346951318033,0.0,0.0,0.0,0.01076999999999984,0.0011946129080154055,8.447188881506746e-05
ALA 421,R ALA 421,0.0,0.0,0.0,-0.00026000000000000247,0.0004386342439892304,3.101612483854194e-05,0.21058999999999997,0.11144761953491875,0.007880536752023938,-0.2103799999999999,0.11126484440289319,0.007867612598495185,0.0,0.0,0.0,-5.000000000005223e-05,0.0007921489758877584,5.601339125602129e-05
ARG 422,R ARG 422,0.0,0.0,0.0,-0.0009249999999999887,0.00026339134382131357,1.862458053218883e-05,-101.73571499999997,1.387634791212509,0.09812059706767443,101.70953499999997,1.3857674620180656,0.09798855695406455,0.0,0.0,0.0,-0.027105000000003942,0.002055231130557753,0.00014532678693230815
GLU 423,R GLU 423,0.0,0.0,0.0,-0.000444999999999991,0.0004969657935914599,3.514078826662754e-05,93.45265499999998,1.966940071779714,0.13908366629429902,-93.43666499999999,1.965092484535715,0.13895302214739247,0.0,0.0,0.0,0.01554499999999905,0.001996991487212521,0.0001412086222579782
ASP 424,R ASP 424,0.0,0.0,0.0,-0.0003700000000000037,0.000482804308182937,3.4139420030223445e-05,90.72301500000002,0.9679448975900166,0.0684440400900819,-90.70942000000001,0.9671446446117655,0.06838745365932329,0.0,0.0,0.0,0.013225000000001047,0.0010882899429810753,7.695371985790394e-05
MET 425,R MET 425,0.0,0.0,0.0,-0.0009449999999998937,0.0002489477856900403,1.7603266742280283e-05,0.47578,0.22693221807403227,0.01604653102698526,-0.4750700000000002,0.22650809058397858,0.0160165406845548,0.0,0.0,0.0,-0.00023499999999998883,0.0007209542287829451,5.0979162409753805e-05
ALA 426,R ALA 426,0.0,0.0,0.0,-0.0004699999999999799,0.0004990991885386896,3.529164207004106e-05,0.6424750000000004,0.11766065347005113,0.008319864594751362,-0.6416900000000001,0.11740742693714067,0.008301958774891628,0.0,0.0,0.0,0.00031500000000005135,0.0008097993578658468,5.72614617347452e-05
ALA 427,R ALA 427,0.0,0.0,0.0,-0.000375000000000012,0.00048412291827594245,3.4232659844073966e-05,0.4521100000000001,0.14432816045387672,0.010205542097311632,-0.451505,0.14417177246257387,0.010194483796396994,0.0,0.0,0.0,0.0002300000000000324,0.0007981854421122959,5.644023387619869e-05
LEU 428,R LEU 428,0.0,0.0,0.0,-0.0010049999999999205,0.00018701604209262447,1.3224031155436357e-05,0.11075499999999973,0.14506982792779488,0.010257985907330935,-0.10989499999999992,0.14485576956062196,0.010242849695031166,0.0,0.0,0.0,-0.0001450000000002305,0.0006956831175183933,4.919222499542538e-05
GLU 429,R GLU 429,0.0,0.0,0.0,-0.0012799999999999856,0.0004489988864128587,3.1749015732774076e-05,109.76719499999994,1.6429202406036414,0.1161720043079469,-109.72997499999995,1.639913191110927,0.11595937379918071,0.0,0.0,0.0,0.03594000000000008,0.0031585439683490127,0.00022334278586954548
LYS 430,R LYS 430,0.0,0.0,0.0,-0.0009449999999999986,0.00024894778569008684,1.7603266742283576e-05,-98.93284500000007,3.8753332193457357,0.2740274398756864,98.91113000000003,3.870814778970158,0.27370793789269054,0.0,0.0,0.0,-0.0226599999999992,0.004658798128270476,0.0003294267748679249
ASP 431,R ASP 431,0.0,0.0,0.0,-0.000749999999999994,0.0004330127018922149,3.061862178478941e-05,95.67682000000005,1.206280621410481,0.08529692074132736,-95.65817500000004,1.204759521385146,0.08518936272704962,0.0,0.0,0.0,0.017894999999999755,0.0017561249955502906,0.00012417678929648062
TYR 432,R TYR 432,0.0,0.0,0.0,-0.0022550000000000113,0.00044718564377674676,3.1620800116380945e-05,0.27062,0.2656105713257661,0.018781503613928236,-0.2705499999999999,0.2652173966767639,0.018753701967878227,0.0,0.0,0.0,-0.002185000000000105,0.0009384961374455957,6.636169829051628e-05
GLU 433,R GLU 433,0.0,0.0,0.0,-0.0015150000000000096,0.000499774949352203,3.533942557541061e-05,110.84324999999998,3.0089322836346115,0.2127636421889158,-110.80356500000003,3.002707142857677,0.21232345826319465,0.0,0.0,0.0,0.038169999999997796,0.00624508606826082,0.000441594270796086
GLU 434,R GLU 434,0.0,0.0,0.0,-0.0009800000000000236,0.0002638181191654683,1.8654758106178333e-05,97.99602499999997,2.4957237355879505,0.1764743177402462,-97.97444000000003,2.4927993614387467,0.17626753326108333,0.0,0.0,0.0,0.0206050000000036,0.002991483745570648,0.00021152984423023375
VAL 435,R VAL 435,0.0,0.0,0.0,-0.0014200000000000124,0.0004935585071701223,3.489985673323027e-05,-0.034740000000000125,0.4474483237201813,0.03163937439330937,0.03525499999999995,0.4465916926847161,0.03157880143189414,0.0,0.0,0.0,-0.0009050000000000219,0.0011471595355486252,8.111642866892432e-05
GLY 436,R GLY 436,0.0,0.0,0.0,-0.0009050000000000009,0.00035492957047843096,2.5097310612892717e-05,0.6628350000000003,0.28229236223284443,0.019961084361201354,-0.6615049999999998,0.281841639888431,0.01992921347858465,0.0,0.0,0.0,0.00042499999999978666,0.0008569568250502342,6.059599821771144e-05
VAL 437,R VAL 437,0.0,0.0,0.0,-0.001340000000000004,0.00048414873747640297,3.423448553724701e-05,-0.5273499999999999,0.5506640150763443,0.03893782592158943,0.5266550000000004,0.5497586070040191,0.03887380390282121,0.0,0.0,0.0,-0.0020349999999999912,0.0012181030334088147,8.613289151072765e-05
ASP 438,R ASP 438,0.0,0.0,0.0,-0.0017950000000000166,0.0004505274686409258,3.1857102818680826e-05,110.66274500000003,2.164665223530111,0.15306494585568353,-110.61588999999996,2.1583814069604736,0.15262061292487122,0.0,0.0,0.0,0.04506000000000014,0.006605028387527925,0.0004670460362750643
SER 439,R SER 439,0.0,0.0,0.0,-0.0008449999999999995,0.000361904683583949,2.5590525590538215e-05,-0.91862,0.5104559487360301,0.03609468628482595,0.9172199999999998,0.5095705560567645,0.03603207956807379,0.0,0.0,0.0,-0.0022450000000000213,0.0011510755839649629,8.139333510798903e-05
VAL 440,R VAL 440,0.0,0.0,0.0,-0.0007949999999999962,0.00040370162248868605,2.8546015483776154e-05,96.14432500000002,1.6250443992015076,0.11490799144046049,-96.12374500000001,1.6227943122810657,0.11474888626849014,0.0,0.0,0.0,0.019784999999998974,0.0024614579013259317,0.0001740513573632774
gtp 441,R gtp 441,0.0,0.0,0.0,-0.006429999999999998,0.000587452125709146,4.153913817113893e-05,398.721715,3.543800205109385,0.2505845156203124,-398.6336699999998,3.5403327430179727,0.2503393290244779,0.0,0.0,0.0,0.08161500000000217,0.008233272435687087,0.0005821802770630622
Mg+ 442,R Mg+ 442,0.0,0.0,0.0,-2.4999999999992805e-05,0.00015612494995991504,1.1039701082906633e-05,-195.719785,1.713879966272156,0.12118961462908129,195.67032499999988,1.7117683077569699,0.12104029782351744,0.0,0.0,0.0,-0.04948500000000223,0.0028878668598106404,0.00020420302397360044
MET 443,R MET 443,0.0,0.0,0.0,-0.0004199999999999854,0.0004935585071701052,3.4899856733229064e-05,-81.79154,0.6850982399673053,0.048443761125985016,81.782555,0.6847982819628525,0.04842255089208304,0.0,0.0,0.0,-0.009404999999997443,0.0009544501034653255,6.748981404645335e-05
ARG 444,R ARG 444,0.0,0.0,0.0,-0.0006599999999999934,0.00047370877129307426,3.3496268448888016e-05,-90.83718499999999,0.7352550175089958,0.05199038087820446,90.82018500000008,0.7346218692359868,0.051945610534470346,0.0,0.0,0.0,-0.017659999999999343,0.0012387090053774105,8.758995376192105e-05
GLU 445,R GLU 445,0.0,0.0,0.0,-0.0003100000000000058,0.0004624932431938959,3.2703210851536286e-05,81.72330500000004,0.66336572263975,0.04690704008852817,-81.71400500000001,0.6629905165020612,0.04688050900809791,0.0,0.0,0.0,0.008990000000003561,0.0009164605828943822,6.480354928547937e-05
ILE 446,R ILE 446,0.0,0.0,0.0,-0.0005249999999999932,0.0004993746088859469,3.53111172295633e-05,-0.3110800000000001,0.12505572198024395,0.008842774903841008,0.31076000000000004,0.12493167092454985,0.008834003169571543,0.0,0.0,0.0,-0.0008449999999997359,0.0007489826433232812,5.2961070608491733e-05
VAL 447,R VAL 447,0.0,0.0,0.0,-0.0003200000000000092,0.00046647615158763736,3.298484500494223e-05,0.6444699999999997,0.13946633679852818,0.00986175924974862,-0.6438300000000001,0.13934281861653244,0.009853025195339718,0.0,0.0,0.0,0.0003199999999997555,0.0007533923280735902,5.3272882407475574e-05
HIE 448,R HIE 448,0.0,0.0,0.0,-0.0005650000000000821,0.0004957569969249766,3.505531343463293e-05,-1.3992550000000004,0.5099729502385375,0.036060533133537964,1.39768,0.5094461871483569,0.03602328535822341,0.0,0.0,0.0,-0.0021399999999998933,0.0009436100889668628,6.672330927045101e-05
ILE 449,R ILE 449,0.0,0.0,0.0,-0.0002849999999999736,0.00045141444372102495,3.191982142806899e-05,0.79863,0.07041784645954603,0.004979293674809811,-0.7977350000000004,0.07033075269751898,0.004973135215836974,0.0,0.0,0.0,0.0006100000000001681,0.0007732399368887817,5.467632028583156e-05
GLN 450,R GLN 450,0.0,0.0,0.0,-0.0004299999999999438,0.0004950757517793973,3.500714212842398e-05,0.09985500000000044,0.15052851548792998,0.010643973406345953,-0.09979499999999997,0.1504738614344698,0.010640108781163851,0.0,0.0,0.0,-0.000369999999998889,0.0007022107945619368,4.965380146571391e-05
ALA 451,R ALA 451,0.0,0.0,0.0,-0.00021000000000000573,0.0004073082370883372,2.8801041647830127e-05,0.75458,0.0544395407769012,0.0038494568448028403,-0.7537849999999999,0.054389325928900265,0.0038459061188490695,0.0,0.0,0.0,0.0005850000000000092,0.0007230318111950183,5.1126069670958894e-05
GLY 452,R GLY 452,0.0,0.0,0.0,-0.00014000000000000012,0.0003469870314579498,2.4535688292770616e-05,0.48302000000000006,0.16280365352165732,0.011511956740710904,-0.48266499999999996,0.16261006357233881,0.011498267864117636,0.0,0.0,0.0,0.0002150000000000496,0.0007271691687633069,5.1418625030231925e-05
GLN 453,R GLN 453,0.0,0.0,0.0,-0.000530000000000021,0.00049909918853873,3.529164207004392e-05,-0.15675500000000078,0.47686879220074757,0.03371971567013872,0.1566350000000001,0.4762617891191774,0.033676794070620776,0.0,0.0,0.0,-0.0006500000000004746,0.0009733961166965684,6.882949948967954e-05
CYS 454,R CYS 454,0.0,0.0,0.0,-0.0004950000000000365,0.0004999749993750049,3.535357124818058e-05,0.6184700000000001,0.1833423276278552,0.012964260314418212,-0.617395,0.18299928681555,0.012940003665957735,0.0,0.0,0.0,0.0005799999999999417,0.0008447484832776975,5.973273809227107e-05
GLY 455,R GLY 455,0.0,0.0,0.0,-0.00020499999999997075,0.00040370162248863157,2.8546015483772302e-05,0.6343749999999997,0.12821015706643596,0.009065827147866922,-0.6336500000000005,0.12805970287330512,0.009055188429844846,0.0,0.0,0.0,0.0005200000000000754,0.0006630233781700371,4.6882832678924594e-05
ASN 456,R ASN 456,0.0,0.0,0.0,-0.0003750000000000675,0.00048412291827601406,3.423265984407903e-05,0.10703500000000098,0.1629590555170229,0.011522945321184195,-0.10710500000000002,0.16273347527475712,0.011506994389283412,0.0,0.0,0.0,-0.0004449999999998866,0.0007981071356656331,5.64346967742541e-05
GLN 457,R GLN 457,0.0,0.0,0.0,-0.00073000000000006,0.00044395945760849717,3.139267430468699e-05,-0.00903500000000001,0.9973525273317356,0.07052347353098117,0.00931000000000012,0.9960615462409943,0.07043218738261649,0.0,0.0,0.0,-0.00045499999999965013,0.0014310747709329354,0.00010119226749116637
ILE 458,R ILE 458,0.0,0.0,0.0,-0.0010749999999999582,0.00026339134382128327,1.8624580532186684e-05,0.25032000000000026,0.10137133519886103,0.007168035853704919,-0.2497350000000001,0.10129424847936776,0.0071625849994956066,0.0,0.0,0.0,-0.0004900000000001104,0.0007070360669726511,4.999499974998276e-05
GLY 459,R GLY 459,0.0,0.0,0.0,-0.0003250000000000064,0.00046837484987988915,3.311910324873008e-05,0.6409450000000001,0.116823037004692,0.008260636166482468,-0.6403849999999998,0.11657129481566271,0.008242835305585132,0.0,0.0,0.0,0.00023500000000008833,0.0007808809128157991,5.521661887511928e-05
ALA 460,R ALA 460,0.0,0.0,0.0,-0.00042999999999999706,0.0004950757517794585,3.500714212842831e-05,0.179695,0.08244908716899187,0.0058300308639834915,-0.17960000000000004,0.0822787943518864,0.005817989343407227,0.0,0.0,0.0,-0.0003349999999999076,0.0007699188268903788,5.4441482345737844e-05
LYS 461,R LYS 461,0.0,0.0,0.0,-0.0014099999999999668,0.0004918333050943069,3.4777866524557656e-05,-95.38255,1.5189109708929223,0.1074032247537028,95.35537999999993,1.5170014718557845,0.10726820278191987,0.0,0.0,0.0,-0.02857999999999892,0.0023608473055191288,0.00016693711390785649
PHE 462,R PHE 462,0.0,0.0,0.0,-0.0012749999999999261,0.0004465142774872792,3.1573327350786686e-05,0.46402999999999994,0.10841992021764293,0.007666446080159978,-0.46391500000000035,0.10819328895546029,0.007650420829928156,0.0,0.0,0.0,-0.0011599999999998545,0.0008569714114248793,6.059702963015389e-05
TRP 463,R TRP 463,0.0,0.0,0.0,-0.0009750000000000147,0.00030720514318609965,2.1722683996227536e-05,0.34362500000000035,0.14983725963524505,0.010595094236249113,-0.3439150000000001,0.14971118119566051,0.01058617914428995,0.0,0.0,0.0,-0.0012649999999999916,0.0006890391861135039,4.8722428100411815e-05
GLU 464,R GLU 464,0.0,0.0,0.0,-0.0010799999999999898,0.0002891366458960063,2.044504830025996e-05,92.84911499999997,1.2346818261310772,0.08730518918650745,-92.82561,1.2329454805075037,0.08718241101001621,0.0,0.0,0.0,0.022425000000001773,0.0019985932552642007,0.00014132188436310128
VAL 465,R VAL 465,0.0,0.0,0.0,-0.0015600000000000269,0.0004963869458395868,3.509985754956513e-05,-0.0837,0.1591690610640146,0.011254952243346038,0.08526500000000006,0.15902831438143333,0.011244999949977767,0.0,0.0,0.0,5.00000000011741e-06,0.0008916137055925455,6.304660974233549e-05
ILE 466,R ILE 466,0.0,0.0,0.0,-0.0012149999999999878,0.0004108223460329484,2.9049526674286417e-05,0.42657500000000026,0.11509098303081708,0.008138161455451662,-0.42613000000000006,0.11490040513418519,0.008124685563146394,0.0,0.0,0.0,-0.0007699999999995999,0.0008167618992094737,5.775378775458223e-05
SER 467,R SER 467,0.0,0.0,0.0,-0.0005799999999999894,0.0004935585071701124,3.489985673322957e-05,-0.4307400000000001,0.1429277173958923,0.010106515819014991,0.4298499999999999,0.14279659484735696,0.010097244054691411,0.0,0.0,0.0,-0.0014700000000000906,0.0008056674251825923,5.696928997277164e-05
ASP 468,R ASP 468,0.0,0.0,0.0,-0.0014550000000000125,0.0004979708826828982,3.52118587978528e-05,97.34886999999995,1.399687855599237,0.09897287742386775,-97.32176499999993,1.397101481562826,0.09878999316188465,0.0,0.0,0.0,0.02564999999999962,0.002928736929122108,0.00020709297428937075
GLU 469,R GLU 469,0.0,0.0,0.0,-0.0019850000000000046,0.0003804931011200831,2.690492519967095e-05,102.73793500000006,1.1445472339576197,0.08093171105197387,-102.70589499999994,1.1428115347633048,0.08080897858493387,0.0,0.0,0.0,0.030054999999999197,0.002807485529793531,0.00019851920562001125
HID 470,R HID 470,0.0,0.0,0.0,-0.0011499999999999488,0.0003708099243547802,2.622022120425358e-05,0.12885499999999994,0.20680170206021015,0.01462308858876946,-0.12947500000000003,0.20667099306627426,0.014613846067172047,0.0,0.0,0.0,-0.0017700000000001781,0.0007396620850094029,5.230200760967294e-05
GLY 471,R GLY 471,0.0,0.0,0.0,-0.0005000000000000038,0.0005000000000000034,3.5355339059327614e-05,-0.7449300000000001,0.06801062490522967,0.00480907740632226,0.7440350000000002,0.06788389923243728,0.0048001165480640665,0.0,0.0,0.0,-0.0013950000000001394,0.0007409284715814233,5.2391554662940855e-05
ILE 472,R ILE 472,0.0,0.0,0.0,-0.0007150000000000101,0.0004514144437210714,3.191982142807227e-05,0.7739450000000007,0.07592148559531131,0.005368459730220141,-0.7732850000000002,0.0758647729516116,0.005364449540726233,0.0,0.0,0.0,-5.500000000007166e-05,0.0007758704788814957,5.486232769395596e-05
ASP 473,R ASP 473,0.0,0.0,0.0,-0.0004600000000000098,0.0004983974317750949,3.5242020373412923e-05,80.84226999999997,0.9245429233433209,0.06537505705940966,-80.83344999999996,0.9242119548628922,0.06535165405372265,0.0,0.0,0.0,0.008359999999998138,0.0009697422337937307,6.857113095185374e-05
PRO 474,R PRO 474,0.0,0.0,0.0,-0.00043499999999998987,0.0004957569969248924,3.505531343462698e-05,-0.4112449999999999,0.07316115755645285,0.005173275062762523,0.4109099999999997,0.07313475165747287,0.0051714078837393155,0.0,0.0,0.0,-0.0007700000000000084,0.000753060422542554,5.324941314230467e-05
THR 475,R THR 475,0.0,0.0,0.0,-0.0002850000000000025,0.00045141444372107044,3.19198214280722e-05,-0.6982399999999999,0.14813656672138883,0.010474837087038748,0.6978200000000002,0.1480490040493341,0.010468645471119878,0.0,0.0,0.0,-0.0007050000000001222,0.0007602466704959576,5.375755760821864e-05
GLY 476,R GLY 476,0.0,0.0,0.0,-0.0001499999999999957,0.0003570714214271323,2.5248762345904475e-05,-0.386745,0.13512009463806607,0.009554433519314457,0.386375,0.1350273837967686,0.009547877872857363,0.0,0.0,0.0,-0.0005200000000000239,0.0007480641683706326,5.2896124621754956e-05
SER 477,R SER 477,0.0,0.0,0.0,-0.00026999999999999355,0.0004439594576084518,3.1392674304683786e-05,0.5482950000000004,0.1983406362170895,0.014024800885395813,-0.5479200000000002,0.1982484138650291,0.014018279780343923,0.0,0.0,0.0,0.00010499999999998011,0.000750982689547651,5.310249523328558e-05
TYR 478,R TYR 478,0.0,0.0,0.0,-0.0008400000000000096,0.00036660605559646955,2.5922962793631604e-05,-0.9525399999999997,0.15349185124950723,0.01085351288754034,0.95164,0.15331793893735882,0.010841215430015143,0.0,0.0,0.0,-0.0017400000000001453,0.00072965745387847,5.1594573358077664e-05
HIP 479,R HIP 479,0.0,0.0,0.0,-0.0006799999999999895,0.00046647615158761666,3.298484500494076e-05,-82.117295,1.1165176388999136,0.07894971937805219,82.10819500000005,1.1159606162263869,0.07891033192707965,0.0,0.0,0.0,-0.009780000000001081,0.0011625833303472882,8.220705565830076e-05
GLY 480,R GLY 480,0.0,0.0,0.0,-0.00044000000000000706,0.000496386945839642,3.509985754956903e-05,-0.8550099999999997,0.1083411274632169,0.007660874591063677,0.8542500000000003,0.10826775835861506,0.007655686611924322,0.0,0.0,0.0,-0.00120000000000006,0.0007615773105862889,5.3851648071337836e-05
ASP 481,R ASP 481,0.0,0.0,0.0,-0.0015899999999999948,0.0004918333050943146,3.47778665245582e-05,96.26966000000004,1.4537016387089303,0.10279222865530811,-96.24604499999998,1.4512296210400253,0.10261743060961855,0.0,0.0,0.0,0.022024999999997023,0.0032193749393329306,0.0002276441850784345
SER 482,R SER 482,0.0,0.0,0.0,-0.0009449999999999825,0.0003767957006124063,2.6643479502496864e-05,-0.2862350000000003,0.4356712289961314,0.030806608039104174,0.28639499999999996,0.43509753961037284,0.03076604207360771,0.0,0.0,0.0,-0.0007849999999999535,0.0008536831965078478,6.036451772357071e-05
ASP 483,R ASP 483,0.0,0.0,0.0,-0.0008299999999999965,0.00037563279941985717,2.6561249970586722e-05,89.72043999999998,1.3996523305463395,0.09897036542328717,-89.70546000000004,1.398244702614669,0.0988708310977,0.0,0.0,0.0,0.01414999999999992,0.001815901979732051,0.00012840366038386098
LEU 484,R LEU 484,0.0,0.0,0.0,-0.0014699999999999852,0.0004990991885387026,3.5291642070041975e-05,-0.34777500000000033,0.14752994399443098,0.010431942382653372,0.34801500000000013,0.14736344450032368,0.01042016909051863,0.0,0.0,0.0,-0.001230000000000111,0.0007918964578780018,5.599553553631423e-05
GLN 485,R GLN 485,0.0,0.0,0.0,-0.0013149999999999711,0.0004645158770160311,3.2846232660685196e-05,-0.8638650000000015,0.4073421495192929,0.028803439618819655,0.8631,0.40692127002652523,0.028773678944479818,0.0,0.0,0.0,-0.0020800000000008013,0.0008738420909981854,6.178996682310491e-05
LEU 486,R LEU 486,0.0,0.0,0.0,-0.0006749999999999856,0.00046837484987986903,3.311910324872866e-05,-0.3878500000000002,0.0858119309886448,0.006067819830878277,0.38741500000000006,0.08567714266360643,0.006058288857012336,0.0,0.0,0.0,-0.0011100000000002718,0.0007796794213008217,5.513166059534141e-05
GLU 487,R GLU 487,0.0,0.0,0.0,-0.0008200000000000002,0.0003841874542459699,2.716615541441218e-05,88.59387500000004,1.1368820384587996,0.08038969988034025,-88.57948500000002,1.1358257215660958,0.08031500699654898,0.0,0.0,0.0,0.013569999999997435,0.0014543383375242454,0.00010283725006029638
ARG 488,R ARG 488,0.0,0.0,0.0,-0.0009449999999999853,0.00026828156850592836,1.8970371635790524e-05,-89.92595,0.9801221594801518,0.06930510253596181,89.91001999999995,0.9792171309834193,0.06924110735724115,0.0,0.0,0.0,-0.0168749999999919,0.0013525438994752153,9.563929631714208e-05
ILE 489,R ILE 489,0.0,0.0,0.0,-0.0006249999999999956,0.00048412291827592207,3.423265984407252e-05,0.10847000000000008,0.10496332264176862,0.007422027721586607,-0.10809999999999999,0.1048684413920604,0.007415318604078994,0.0,0.0,0.0,-0.00025499999999993415,0.0007070891032963886,4.9998749984399154e-05
ASN 490,R ASN 490,0.0,0.0,0.0,-0.0003200000000000003,0.00046647615158762446,3.298484500494131e-05,-0.38573999999999986,0.510760699741083,0.03611623543505058,0.3854700000000003,0.5104458728405977,0.03609397381142728,0.0,0.0,0.0,-0.0005899999999995131,0.000801186619958355,5.6652449196848215e-05
VAL 491,R VAL 491,0.0,0.0,0.0,-0.00048500000000004426,0.0004997749493522509,3.5339425575413995e-05,-0.564,0.11596598639256211,0.008200033536516757,0.563695,0.11588961116079462,0.008194632992087007,0.0,0.0,0.0,-0.0007899999999998569,0.0007719455939377369,5.4584796418045076e-05
TYR 492,R TYR 492,0.0,0.0,0.0,-0.000779999999999994,0.0004142463035441547,2.9291637031753273e-05,-0.14686999999999995,0.1309884464370809,0.009262281873275076,0.14651999999999993,0.13087501518624559,0.009254261072608664,0.0,0.0,0.0,-0.0011300000000002818,0.0007232565243396886,5.11419592898007e-05
TYR 493,R TYR 493,0.0,0.0,0.0,-0.0006250000000000444,0.0004841229182759609,3.423265984407527e-05,0.473125,0.09001038481753161,0.0063646953481687266,-0.4728549999999999,0.09005189601002465,0.006367630632739423,0.0,0.0,0.0,-0.0003550000000000675,0.0007273066753437789,5.142834821378288e-05
ASN 494,R ASN 494,0.0,0.0,0.0,-0.00022000000000001573,0.0004142463035441893,2.929163703175572e-05,0.5257899999999996,0.17208961589822974,0.012168573437342654,-0.5255249999999999,0.17198464866086177,0.012161151132808124,0.0,0.0,0.0,4.499999999961091e-05,0.0007231701044702953,5.1135848482232984e-05
GLU 495,R GLU 495,0.0,0.0,0.0,-0.00030999999999999415,0.0004624932431938785,3.270321085153505e-05,76.56009500000006,1.2310060015963677,0.08704526914101296,-76.55409499999998,1.230493635083367,0.08700903935743338,0.0,0.0,0.0,0.005689999999998747,0.0008966047066585461,6.339952681220331e-05
ALA 496,R ALA 496,0.0,0.0,0.0,-0.00010500000000000731,0.00030655342111940805,2.1676600286946883e-05,0.39655500000000005,0.07885345252428701,0.005575781099989482,-0.3964099999999998,0.07875532934348167,0.005568842743335578,0.0,0.0,0.0,4.0000000000028904e-05,0.0006390618123467526,4.518849411077537e-05
ALA 497,R ALA 497,0.0,0.0,0.0,-6.999999999999979e-05,0.00025514701644346074,1.8041618552668662e-05,0.5840949999999997,0.10735430114811569,0.007591095433137536,-0.5838449999999997,0.10738156720312994,0.007593023434377215,0.0,0.0,0.0,0.00018000000000020888,0.0006539113089711247,4.6238512086805394e-05
GLY 498,R GLY 498,0.0,0.0,0.0,-9.000000000000007e-05,0.00028618176042508395,2.023610634484808e-05,0.4204050000000001,0.07572820462020595,0.005354792701403007,-0.42023499999999997,0.07563471276470875,0.005348181828902228,0.0,0.0,0.0,8.000000000000673e-05,0.0006734983296193024,4.762352359916213e-05
ASN 499,R ASN 499,0.0,0.0,0.0,-0.00023500000000000243,0.0004239988207530815,2.998124413696034e-05,0.38314999999999894,0.4463385234326079,0.03156089966239878,-0.382925,0.44611005298580747,0.03154474436217545,0.0,0.0,0.0,-1.0000000000687238e-05,0.0007415524256585792,5.243567487885145e-05
LYS 500,R LYS 500,0.0,0.0,0.0,-0.00026499999999998525,0.0004413332074521227,3.120697037522053e-05,-74.73036500000003,0.8400644152502726,0.05940152446569795,74.72477999999995,0.83969394520084,0.05937532827727991,0.0,0.0,0.0,-0.005850000000000719,0.0008108637370101843,5.733672470581666e-05
TYR 501,R TYR 501,0.0,0.0,0.0,-0.0004700000000000193,0.0004990991885387312,3.5291642070044e-05,-0.21289499999999995,0.19138428351095077,0.013532912468312204,0.21278000000000002,0.19115039000744935,0.01351637370007207,0.0,0.0,0.0,-0.0005849999999998355,0.000729914378540232,5.161274067513626e-05
VAL 502,R VAL 502,0.0,0.0,0.0,-0.00020500000000000685,0.0004037016224887025,2.8546015483777313e-05,0.10325000000000002,0.08889700501141755,0.006285967507074785,-0.10322000000000005,0.08883226666026257,0.006281389814364333,0.0,0.0,0.0,-0.00017500000000000043,0.0007031180555211808,4.9717954503372634e-05
PRO 503,R PRO 503,0.0,0.0,0.0,-0.00032999999999998585,0.00047021271782032967,3.324906013709117e-05,-0.9607099999999995,0.06333037107107989,0.004478133483942094,0.9599250000000003,0.06325550865339327,0.004472839911621872,0.0,0.0,0.0,-0.0011150000000002614,0.0007757415806825389,5.485321321489945e-05
ARG 504,R ARG 504,0.0,0.0,0.0,-0.000365000000000002,0.0004814301610825836,3.4042253156922675e-05,-79.922395,0.718514452864536,0.050806644200105534,79.91400499999997,0.7180844274716933,0.05077623681296939,0.0,0.0,0.0,-0.008754999999999881,0.0009823314104699596,6.946132017158543e-05
ALA 505,R ALA 505,0.0,0.0,0.0,-0.0001699999999999885,0.00037563279941983365,2.656124997058506e-05,-0.5562949999999998,0.08224620340781819,0.005815684815651637,0.5558600000000002,0.08216234173877722,0.005809754900165588,0.0,0.0,0.0,-0.0006050000000000607,0.0007273066753440933,5.142834821380511e-05
ILE 506,R ILE 506,0.0,0.0,0.0,-0.0002949999999999786,0.0004560427611529098,3.224709289222595e-05,0.7692849999999999,0.06923708381351804,0.004895801147411995,-0.7687300000000004,0.06912356399954565,0.004887774084386104,0.0,0.0,0.0,0.0002600000000002023,0.0007565712127751699,5.3497663500385296e-05
LEU 507,R LEU 507,0.0,0.0,0.0,-0.0003099999999999703,0.0004624932431938429,3.270321085153254e-05,-0.6213150000000001,0.04211360558061956,0.002977881608627172,0.6208700000000003,0.04208138662163445,0.002975603384189058,0.0,0.0,0.0,-0.0007550000000001366,0.0007245515854647209,5.123353394015685e-05
VAL 508,R VAL 508,0.0,0.0,0.0,-0.00018499999999999517,0.00038829756630706836,2.745678422539611e-05,0.6878249999999995,0.03361628139757033,0.002377030053449717,-0.6872449999999997,0.03361956238561628,0.0023772620543393453,0.0,0.0,0.0,0.00039499999999999177,0.0007063816249023819,4.994872370740464e-05
ASP 509,R ASP 509,0.0,0.0,0.0,-0.00019500000000000962,0.0003962007067131703,2.801562064277852e-05,78.06755000000001,0.8773118074558227,0.062035312826703895,-78.05766499999999,0.8765067728059954,0.06197838828070559,0.0,0.0,0.0,0.00969000000000122,0.001078841971748751,7.628564740522075e-05
LEU 510,R LEU 510,0.0,0.0,0.0,-0.00012500000000000176,0.00033071891388307856,2.338535866733747e-05,-0.6015800000000004,0.04606206248095687,0.003257079673572305,0.6011950000000003,0.04598779158645757,0.00325182792825778,0.0,0.0,0.0,-0.0005100000000000904,0.0006707458535093072,4.7428894146918975e-05
GLU 511,R GLU 511,0.0,0.0,0.0,-0.000259999999999978,0.00043863424398918923,3.101612483853903e-05,73.936985,0.7808037107838318,0.05521115986708673,-73.92981500000003,0.7803075872826395,0.055176078637886816,0.0,0.0,0.0,0.0069100000000010195,0.0008785783971846477,6.212487424532723e-05
PRO 512,R PRO 512,0.0,0.0,0.0,-9.999999999998232e-05,0.000299999999999947,2.1213203435592677e-05,0.47875000000000023,0.07192403979198966,0.005085797626724697,-0.4784900000000001,0.07191432332991718,0.005085110569102638,0.0,0.0,0.0,0.00015999999999996906,0.0006359245238234239,4.4966654311836926e-05
GLY 513,R GLY 513,0.0,0.0,0.0,-8.500000000000007e-05,0.00027888169534768707,1.9719913792915036e-05,0.1883149999999999,0.09299857942463433,0.006575992615187466,-0.188305,0.0928967812951557,0.0065687944004208226,0.0,0.0,0.0,-7.499999999999701e-05,0.0006398241946034191,4.5242402677129886e-05
THR 514,R THR 514,0.0,0.0,0.0,-0.0002600000000000141,0.00043863424398925006,3.1016124838543334e-05,0.29373500000000013,0.1065676065931854,0.007535467727686163,-0.29346499999999986,0.10649046330540632,0.007530012873495001,0.0,0.0,0.0,1.0000000000338628e-05,0.0006927481504846995,4.898469148621699e-05
MET 515,R MET 515,0.0,0.0,0.0,-0.00014999999999997014,0.0003570714214270715,2.5248762345900172e-05,0.3183949999999998,0.20147602580704246,0.014246506409467558,-0.31827,0.20137240898395198,0.014239179593642329,0.0,0.0,0.0,-2.4999999999976152e-05,0.0006814506585218729,4.8185838168485464e-05
ASP 516,R ASP 516,0.0,0.0,0.0,-0.00017999999999999988,0.00038418745424597067,2.7166155414412233e-05,72.67709500000001,0.9738785837968529,0.0688636150655106,-72.67112500000003,0.9733184521876856,0.06882400777959069,0.0,0.0,0.0,0.005789999999997093,0.0008461087400568082,5.982892277153749e-05
SER 517,R SER 517,0.0,0.0,0.0,-0.00020500000000000352,0.00040370162248869597,2.8546015483776856e-05,0.3173199999999999,0.2859158050895404,0.02021730046272252,-0.3171300000000002,0.28566351377100996,0.020199460772505784,0.0,0.0,0.0,-1.5000000000015001e-05,0.0007647058257917828,5.4072867503022827e-05
VAL 518,R VAL 518,0.0,0.0,0.0,-0.0003249999999999997,0.0004683748498798795,3.3119103248729396e-05,0.3308149999999997,0.07310800759834812,0.00516951679318296,-0.33062,0.07299996986300736,0.00516187737165461,0.0,0.0,0.0,-0.00012999999999999817,0.0007830070242340072,5.5366957655256586e-05
ARG 519,R ARG 519,0.0,0.0,0.0,-0.00033999999999998533,0.00047370877129306,3.349626844888701e-05,-74.62998999999995,0.7984064878927681,0.056455864173231146,74.623625,0.7980038811786987,0.056427395579464176,0.0,0.0,0.0,-0.006705000000002456,0.0008294425839086307,5.865044756866846e-05
SER 520,R SER 520,0.0,0.0,0.0,-0.0001599999999999957,0.00036660605559645735,2.5922962793630744e-05,0.2263799999999997,0.35309847861467775,0.024967832865509177,-0.22626,0.35283435547009856,0.02494915653884915,0.0,0.0,0.0,-4.0000000000217637e-05,0.0007199999999999915,5.0911688245430815e-05
GLY 521,R GLY 521,0.0,0.0,0.0,-0.0001350000000000001,0.00034172357249683585,2.416350554038054e-05,-0.7875400000000004,0.07925363335519421,0.005604078157913018,0.7867099999999997,0.07922345549141979,0.005601944260701356,0.0,0.0,0.0,-0.0009649999999999337,0.0006883131554749572,4.867108998162526e-05
PRO 522,R PRO 522,0.0,0.0,0.0,-0.0005750000000000066,0.0004943429983321351,3.495532863527429e-05,-0.30848500000000006,0.13878522895106654,0.009813597651982671,0.3082750000000002,0.13861291200678222,0.009801413004000992,0.0,0.0,0.0,-0.0007849999999996537,0.0007475125417004409,5.285711872583736e-05
PHE 523,R PHE 523,0.0,0.0,0.0,-0.0008100000000000062,0.00039230090491866197,2.773986301336049e-05,-0.12064499999999992,0.10672688965298294,0.007546730740857261,0.120535,0.10665935859079587,0.00754195557365594,0.0,0.0,0.0,-0.0009200000000000319,0.0006954135460283271,4.917316341256134e-05
GLY 524,R GLY 524,0.0,0.0,0.0,-0.00018499999999999517,0.00038829756630706836,2.745678422539611e-05,-0.3386799999999999,0.07272123211277426,0.0051421676363183596,0.338375,0.07270848901606984,0.005141266563309059,0.0,0.0,0.0,-0.0004899999999998583,0.0007549172140041082,5.33807081256761e-05
GLN 525,R GLN 525,0.0,0.0,0.0,-0.0003050000000000125,0.00046040742826329096,3.2555721463363195e-05,-0.18973000000000023,0.49308313406564624,0.0348662427786534,0.189585,0.4928256819353068,0.034848038163934,0.0,0.0,0.0,-0.00045000000000010586,0.0007921489758883354,5.601339125606209e-05
ILE 526,R ILE 526,0.0,0.0,0.0,-0.0002949999999999875,0.00045604276115292355,3.224709289222693e-05,-0.601025,0.08397651085273723,0.00593803602843562,0.6005449999999999,0.08395366564361686,0.0059364206282069565,0.0,0.0,0.0,-0.0007749999999999168,0.0007644442425705826,5.40543707760673e-05
PHE 527,R PHE 527,0.0,0.0,0.0,-0.00038000000000002474,0.0004853864439804953,3.432200460346325e-05,-0.4627650000000002,0.07248641096784726,0.005125563273923973,0.46236000000000027,0.07242983087098596,0.005121562456906891,0.0,0.0,0.0,-0.0007849999999998757,0.0007202603695886539,5.093009915560661e-05
ARG 528,R ARG 528,0.0,0.0,0.0,-0.00021499999999998075,0.0004108223460328928,2.9049526674282483e-05,-73.53154499999997,0.6578316638583814,0.046515723039349095,73.52648000000003,0.6575363865183536,0.046494843778402656,0.0,0.0,0.0,-0.005279999999998353,0.000756042326854241,5.3460265618269004e-05
PRO 529,R PRO 529,0.0,0.0,0.0,-0.00014999999999999514,0.000357071421427131,2.5248762345904384e-05,0.26478500000000005,0.09157668248522625,0.006475449318387082,-0.264685,0.0915014523108783,0.006470129741743953,0.0,0.0,0.0,-4.999999999992788e-05,0.0006910137480541145,4.886205071421968e-05
ASP 530,R ASP 530,0.0,0.0,0.0,-8.999999999999898e-05,0.0002861817604250805,2.0236106344847835e-05,71.47122999999999,0.692115768570958,0.04893997533226636,-71.46691000000003,0.691873327926664,0.0489228321899048,0.0,0.0,0.0,0.004229999999998313,0.0006979254974579269,4.9350785201549465e-05
ASN 531,R ASN 531,0.0,0.0,0.0,-0.00010999999999999232,0.0003128897569432185,2.2124646889836044e-05,-0.6428049999999996,0.0924020398854917,0.006533810899850102,0.6424599999999999,0.09237623287404623,0.006531986068570576,0.0,0.0,0.0,-0.00045499999999968564,0.0006693093455191658,4.732731769281321e-05
PHE 532,R PHE 532,0.0,0.0,0.0,-0.0002300000000000213,0.0004208325082500553,2.975735203273578e-05,-0.5407949999999998,0.053647208454870074,0.0037934304890166913,0.5403949999999998,0.05358338338515235,0.0037889173750559808,0.0,0.0,0.0,-0.0006300000000001749,0.000702210794562532,4.965380146575599e-05
VAL 533,R VAL 533,0.0,0.0,0.0,-9.999999999999121e-05,0.00029999999999997363,2.121320343559456e-05,0.5604399999999997,0.04281128823103004,0.003027215221949317,-0.5601099999999994,0.042773565434745905,0.0030245478174435346,0.0,0.0,0.0,0.0002299999999999666,0.0006535288822997081,4.621147043753887e-05
PHE 534,R PHE 534,0.0,0.0,0.0,-0.00016499999999999902,0.0003711805490593471,2.6246428328441033e-05,-0.37328999999999973,0.050340896893084824,0.003559638956411308,0.37304499999999985,0.05033580211936741,0.0035592787015068885,0.0,0.0,0.0,-0.00041000000000016354,0.000679632253501863,4.80572575164262e-05
GLY 535,R GLY 535,0.0,0.0,0.0,-4.0000000000003364e-05,0.00019595917942267073,1.3856406460552183e-05,-0.17306999999999992,0.11599674607505189,0.008202208574524323,0.17297000000000004,0.1158952074073815,0.008195028706478084,0.0,0.0,0.0,-0.0001400000000000108,0.0005660388679233644,4.002499219237675e-05
GLN 536,R GLN 536,0.0,0.0,0.0,-8.499999999999952e-05,0.0002788816953476853,1.971991379291491e-05,-0.07561999999999973,0.31119700448429805,0.022004951215578758,0.07557000000000005,0.3110926792774141,0.021997574309455124,0.0,0.0,0.0,-0.00013500000000004063,0.0006377891501124289,4.509850330117034e-05
SER 537,R SER 537,0.0,0.0,0.0,-6.000000000000227e-05,0.0002374868417407674,1.6792855623747304e-05,-0.2297249999999999,0.26787730283657857,0.018941785736170707,0.22958000000000006,0.26781328122406484,0.018937258724535614,0.0,0.0,0.0,-0.00020499999999992857,0.0006949640278461212,4.9141377677070894e-05
GLY 538,R GLY 538,0.0,0.0,0.0,-6.500000000000283e-05,0.00024652586071243176,1.7432010784761076e-05,-0.8758500000000002,0.049916004447467036,0.0035295945234541807,0.8752999999999999,0.049838438980374364,0.0035241098166774675,0.0,0.0,0.0,-0.0006149999999999644,0.0006455811335532965,4.564947973416341e-05
ALA 539,R ALA 539,0.0,0.0,0.0,-9.999999999998676e-05,0.00029999999999996035,2.1213203435593622e-05,-0.25164500000000006,0.1141395153967281,0.00807088253383728,0.251435,0.11408543191398278,0.008067058254097339,0.0,0.0,0.0,-0.00030999999999996384,0.0007098591409568276,5.0194621225783e-05
GLY 540,R GLY 540,0.0,0.0,0.0,-0.00010000000000000175,0.0003000000000000053,2.12132034355968e-05,-0.03778499999999998,0.07946759575449605,0.005619207584259545,0.037800000000000014,0.07939811080875915,0.005614294256627451,0.0,0.0,0.0,-8.499999999995733e-05,0.0006385726270361979,4.5153903485740364e-05
ASN 541,R ASN 541,0.0,0.0,0.0,-0.00023000000000000017,0.00042083250825001667,2.975735203273305e-05,0.3478800000000002,0.14005707979249046,0.009903531087445537,-0.34737000000000007,0.14000522525963086,0.009899864418263508,0.0,0.0,0.0,0.00027999999999977376,0.000742697785104534,5.251666402196452e-05
ASN 542,R ASN 542,0.0,0.0,0.0,-0.00013500000000000068,0.00034172357249683726,2.416350554038064e-05,0.15495999999999996,0.14351427942891212,0.01014799201812848,-0.15495499999999998,0.14343999782138878,0.010142739515288761,0.0,0.0,0.0,-0.00012999999999976808,0.0006504613747180305,4.599456489630433e-05
TRP 543,R TRP 543,0.0,0.0,0.0,-0.0002800000000000047,0.00044899888641288064,3.174901573277563e-05,-0.87633,0.10166573218149724,0.007188852863983211,0.8754500000000007,0.10160456436597011,0.007184527646268251,0.0,0.0,0.0,-0.0011600000000000854,0.0006959885056522724,4.9213819197461356e-05
ALA 544,R ALA 544,0.0,0.0,0.0,-7.500000000000062e-05,0.00026339134382132067,1.862458053218933e-05,-0.26541999999999993,0.07762012367936572,0.0054885715810218,0.2652499999999999,0.07765653546225236,0.005491146282881224,0.0,0.0,0.0,-0.00024500000000005073,0.0006519010661137241,4.6096366451175415e-05
LYS 545,R LYS 545,0.0,0.0,0.0,-0.00016500000000000182,0.0003711805490593534,2.6246428328441477e-05,-70.90077500000001,1.0151473953933206,0.07178176071864784,70.89523499999997,1.0145671785431303,0.071740733191715,0.0,0.0,0.0,-0.005705000000002229,0.0009154097443208181,6.472924377734942e-05
GLY 546,R GLY 546,0.0,0.0,0.0,-7.00000000000034e-05,0.0002551470164434738,1.8041618552669587e-05,-0.44636999999999977,0.15437147761163703,0.010915711864097583,0.4459899999999999,0.15431675184502844,0.010911842168030128,0.0,0.0,0.0,-0.00044999999999991493,0.0006837397165587043,4.8347699014522775e-05
HID 547,R HID 547,0.0,0.0,0.0,-0.00014500000000001735,0.0003521008378292072,2.4897289009049727e-05,0.23954999999999987,0.1545155251099384,0.010925897560383771,-0.23950500000000002,0.15438383974691133,0.010916585999065824,0.0,0.0,0.0,-9.999999999997566e-05,0.0007280109889282176,5.147815070494672e-05
TYR 548,R TYR 548,0.0,0.0,0.0,-0.0001600000000000107,0.0003666060555964917,2.5922962793633173e-05,-0.31331,0.24586635373714708,0.017385376599314713,0.3131549999999999,0.24569070184888978,0.017372956135183217,0.0,0.0,0.0,-0.0003149999999999986,0.0006969756093296685,4.9283617967863454e-05
THR 549,R THR 549,0.0,0.0,0.0,-8.500000000000007e-05,0.00027888169534768707,1.9719913792915036e-05,-0.3023150000000001,0.12457686693363264,0.008808914738774582,0.30216000000000015,0.12445358331522591,0.00880019727051612,0.0,0.0,0.0,-0.00024000000000016453,0.0006183849933496352,4.372642221815251e-05
GLU 550,R GLU 550,0.0,0.0,0.0,-0.00010499999999999843,0.0003065534211193821,2.1676600286945047e-05,68.08361000000004,0.7889351924543521,0.05578614245011863,-68.07985500000001,0.7885533868902337,0.05575914471977034,0.0,0.0,0.0,0.0036499999999968225,0.0007123903424393995,5.0373604199070604e-05
GLY 551,R GLY 551,0.0,0.0,0.0,-5.5000000000000605e-05,0.00022798026230356247,1.6120638945153684e-05,-0.29934000000000005,0.08871535605519501,0.006273122986200743,0.2991200000000001,0.08869467627766581,0.00627166070510831,0.0,0.0,0.0,-0.00027500000000002414,0.0006077622890571767,4.297528359417883e-05
ALA 552,R ALA 552,0.0,0.0,0.0,-5.500000000000283e-05,0.00022798026230357165,1.6120638945154335e-05,-0.17476499999999984,0.11202347867746322,0.007921256142494086,0.17466999999999985,0.11207854879503072,0.007925150187851358,0.0,0.0,0.0,-0.0001499999999999857,0.0006144102863722981,4.344536799246206e-05
GLU 553,R GLU 553,0.0,0.0,0.0,-8.999999999999731e-05,0.00028618176042507517,2.023610634484746e-05,65.693765,1.0354631667878942,0.0732183026904617,-65.69096999999998,1.0351387197393875,0.0731953608196482,0.0,0.0,0.0,0.002704999999999984,0.0007197048006004023,5.0890814495705645e-05
LEU 554,R LEU 554,0.0,0.0,0.0,-0.00011999999999999956,0.00032496153618543727,2.2978250586152034e-05,-0.26422000000000007,0.0773684793698309,0.005470777641249894,0.26408999999999994,0.0772820283118918,0.005464664628318945,0.0,0.0,0.0,-0.0002499999999999905,0.0006224949798992127,4.401704215413169e-05
VAL 555,R VAL 555,0.0,0.0,0.0,-0.00010499999999999176,0.0003065534211193626,2.1676600286943668e-05,0.1584399999999999,0.05717032796827398,0.004042552658902547,-0.15839499999999998,0.0571575802059534,0.004041651255984363,0.0,0.0,0.0,-6.0000000000119955e-05,0.0006681317235395259,4.724404724406544e-05
ASP 556,R ASP 556,0.0,0.0,0.0,-7.000000000000783e-05,0.00025514701644349,1.8041618552670732e-05,67.66465500000001,0.6726459291289557,0.04756324978246104,-67.66149499999997,0.6724247913165178,0.04754761297778588,0.0,0.0,0.0,0.0030899999999994066,0.0006796322535004281,4.805725751632474e-05
SER 557,R SER 557,0.0,0.0,0.0,-6.999999999999562e-05,0.0002551470164434455,1.8041618552667585e-05,0.17475000000000004,0.19074335506119217,0.013487591983004235,-0.17471000000000003,0.1906993075498703,0.013484477353609227,0.0,0.0,0.0,-2.9999999999926753e-05,0.0006473793323855877,4.57766315929869e-05
VAL 558,R VAL 558,0.0,0.0,0.0,-0.00010999999999999232,0.0003128897569432185,2.2124646889836044e-05,0.07007000000000005,0.07597384484149784,0.005372162088023773,-0.07009499999999996,0.07588402977570446,0.005365811203816251,0.0,0.0,0.0,-0.00013499999999995238,0.0006608895520430219,4.673194838649605e-05
LEU 559,R LEU 559,0.0,0.0,0.0,-0.0001049999999999951,0.00030655342111937233,2.1676600286944356e-05,0.3479399999999997,0.06935183054541524,0.004903914966636346,-0.3479150000000001,0.06939032911724693,0.004906637226757164,0.0,0.0,0.0,-8.00000000002976e-05,0.0006431174076321561,4.5475268003581066e-05
ASP 560,R ASP 560,0.0,0.0,0.0,-8.00000000000045e-05,0.00027129319932502603,1.918332609325196e-05,68.82621500000002,0.6101085958859152,0.04314119254111335,-68.8228599999999,0.6098145787120428,0.04312040238737031,0.0,0.0,0.0,0.003274999999999011,0.0006851094803032517,4.844455593776207e-05
VAL 561,R VAL 561,0.0,0.0,0.0,-0.00012499999999999735,0.0003307189138830668,2.3385358667336635e-05,0.035555,0.08168002800562697,0.005775650169028594,-0.03560000000000001,0.08162395481719807,0.0057716851958505115,0.0,0.0,0.0,-0.00016999999999997185,0.0006253798845501367,4.4221035718306184e-05
VAL 562,R VAL 562,0.0,0.0,0.0,-0.00019000000000000017,0.000392300904918661,2.773986301336042e-05,0.20274499999999995,0.05778797431126943,0.004086226850653262,-0.20264000000000013,0.057776296177584216,0.00408540108190122,0.0,0.0,0.0,-8.500000000017328e-05,0.0006765907182336156,4.7842188495086625e-05
ARG 563,R ARG 563,0.0,0.0,0.0,-0.00010499999999999899,0.00030655342111938366,2.1676600286945155e-05,-70.30438999999997,0.6900865003037977,0.04879648439701078,70.30075500000001,0.6898524153569977,0.048779932091685185,0.0,0.0,0.0,-0.0037399999999981046,0.0007017121917128106,4.9618544920140306e-05
LYS 564,R LYS 564,0.0,0.0,0.0,-0.00014999999999998736,0.0003570714214271125,2.5248762345903072e-05,-72.36490499999998,0.6724941531175772,0.047552517597774326,72.36017500000001,0.6722437388131387,0.047534810632496864,0.0,0.0,0.0,-0.004879999999998148,0.000711055553388981,5.027922036017016e-05
GLU 565,R GLU 565,0.0,0.0,0.0,-0.00016000000000001901,0.0003666060555965108,2.592296279363452e-05,75.48901499999995,0.7254793138192379,0.05129913424121465,-75.48289500000006,0.7250661031699452,0.05126991583599731,0.0,0.0,0.0,0.005959999999997976,0.0008651011501543671,6.117188896864346e-05
SER 566,R SER 566,0.0,0.0,0.0,-0.00010000000000000453,0.0003000000000000136,2.1213203435597386e-05,0.6586700000000001,0.0750165388431063,0.005304470331710451,-0.6584099999999998,0.07494492577886852,0.005299406523376043,0.0,0.0,0.0,0.0001599999999999324,0.0006437390775772864,4.551922670696722e-05
GLU 567,R GLU 567,0.0,0.0,0.0,-0.00014500000000000615,0.00035210083782918005,2.4897289009047806e-05,71.60187499999998,0.6895856214975592,0.0487610669169664,-71.59795500000007,0.6893254477841659,0.04874266985726371,0.0,0.0,0.0,0.003774999999998556,0.000796476616105029,5.6319401630438055e-05
SER 568,R SER 568,0.0,0.0,0.0,-0.0001100000000000051,0.0003128897569432548,2.2124646889838612e-05,0.3412099999999998,0.10426824013092485,0.007372877965896427,-0.34110000000000007,0.10417557295258795,0.007366325406876882,0.0,0.0,0.0,-1.6792123247455492e-17,0.000640312423743343,4.527692569069119e-05
CYS 569,R CYS 569,0.0,0.0,0.0,-0.0001999999999999935,0.0003999999999999871,2.8284271247460987e-05,-0.419705,0.1281236433098904,0.009059709701474994,0.4195350000000003,0.12810869906060177,0.00905865298347382,0.0,0.0,0.0,-0.00037000000000008803,0.0007636098480245743,5.3995370171900545e-05
ASP 570,R ASP 570,0.0,0.0,0.0,-0.00017999999999999738,0.00038418745424596536,2.7166155414411857e-05,76.59235500000004,0.9969434933670573,0.0704945504619652,-76.58645,0.9964780165677994,0.07046163628184118,0.0,0.0,0.0,0.005725000000001472,0.0009051933495100673,6.400683557235332e-05
CYM 571,R CYM 571,0.0,0.0,0.0,-0.00018999999999999906,0.00039230090491865877,2.773986301336026e-05,80.75335500000006,0.7135698346835274,0.05045700689548859,-80.74503500000002,0.7131934266187072,0.05043039082597582,0.0,0.0,0.0,0.008129999999999313,0.0008019351594735017,5.6705378933562846e-05
LEU 572,R LEU 572,0.0,0.0,0.0,-0.00016000000000000237,0.00036660605559647264,2.5922962793631825e-05,-0.37207500000000004,0.08522276324433568,0.006026159380152541,0.3717400000000003,0.08518410884666083,0.006023426101480685,0.0,0.0,0.0,-0.0004950000000001698,0.0007141253391391971,5.049628699224693e-05
GLN 573,R GLN 573,0.0,0.0,0.0,-0.00043999999999996044,0.0004963869458395891,3.509985754956529e-05,-0.6995000000000001,0.14950334444419552,0.01057148286665588,0.6988249999999998,0.14932010706867396,0.010558526027576069,0.0,0.0,0.0,-0.001115000000000137,0.0007692691336589426,5.4395542096773886e-05
GLY 574,R GLY 574,0.0,0.0,0.0,-0.00014499999999997737,0.0003521008378291102,2.4897289009042866e-05,-0.4292500000000002,0.1359422211823825,0.009612566644762418,0.4288700000000002,0.13583921782754713,0.009605283207693513,0.0,0.0,0.0,-0.0005250000000000077,0.0006628536791781042,4.687083314812897e-05
PHE 575,R PHE 575,0.0,0.0,0.0,-0.0003849999999999865,0.000486595314404057,3.440748465087088e-05,0.7474299999999999,0.10112306907921793,0.007150480788031068,-0.7466400000000003,0.10097400853684842,0.007139940615999385,0.0,0.0,0.0,0.00040499999999977555,0.000781648898163305,5.527092363982661e-05
GLN 576,R GLN 576,0.0,0.0,0.0,-0.0005749999999999767,0.0004943429983321083,3.49553286352724e-05,-0.8867150000000001,0.6626330460933862,0.04685523203309315,0.8860449999999996,0.6617604649531432,0.046793531228953016,0.0,0.0,0.0,-0.0012449999999994787,0.0011202566670179524,7.921410859178342e-05
LEU 577,R LEU 577,0.0,0.0,0.0,-0.0004550000000000054,0.0004979708826829189,3.521185879785426e-05,0.8429149999999993,0.11229567122111703,0.007940503061834688,-0.8416399999999997,0.11222361783510713,0.007935408118049183,0.0,0.0,0.0,0.0008200000000000207,0.0007858753081755583,5.556977595780051e-05
THR 578,R THR 578,0.0,0.0,0.0,-0.0005050000000000133,0.0004999749993749807,3.535357124817887e-05,-0.90362,0.35511256750500964,0.025110250456735792,0.9027049999999996,0.3546439312535902,0.02507711286960694,0.0,0.0,0.0,-0.0014199999999998092,0.0009400000000003845,6.646803743156265e-05
HID 579,R HID 579,0.0,0.0,0.0,-0.0005950000000000255,0.0004908920451586281,3.471130939621988e-05,1.4692700000000003,0.18946555650038038,0.013397237980270192,-1.46743,0.18926440526417068,0.013383014439953399,0.0,0.0,0.0,0.0012449999999999627,0.0007713462257637543,5.454241468802003e-05
SER 580,R SER 580,0.0,0.0,0.0,-0.00032000000000002025,0.00046647615158765363,3.298484500494338e-05,-0.36898000000000025,0.19104923344520316,0.013509220850959491,0.3683149999999997,0.19077540663041515,0.013489858371198758,0.0,0.0,0.0,-0.0009850000000000958,0.0007776728103774062,5.49897717762264e-05
LEU 581,R LEU 581,0.0,0.0,0.0,-0.0005550000000000521,0.000496965793591516,3.5140788266631506e-05,-1.0086900000000003,0.13868260128797263,0.009806340780331567,1.0072649999999996,0.13855675651154803,0.009797442210852894,0.0,0.0,0.0,-0.0019800000000000538,0.0007547184905646611,5.3366656256514724e-05
GLY 582,R GLY 582,0.0,0.0,0.0,-0.00020999999999998743,0.0004073082370883017,2.8801041647827613e-05,-0.7920650000000002,0.09730385796565182,0.006880421780312506,0.7910349999999999,0.09713585216077664,0.006868541975921912,0.0,0.0,0.0,-0.0012399999999999811,0.0006726068688319525,4.756048780237243e-05
GLY 583,R GLY 583,0.0,0.0,0.0,-0.0001350000000000001,0.0003417235724968359,2.4163505540380546e-05,0.24762999999999993,0.1086182908169706,0.00768047299975724,-0.24745500000000006,0.10846546904429989,0.007669666868580401,0.0,0.0,0.0,3.99999999999423e-05,0.0007059745037887046,4.9919935897380096e-05
GLY 584,R GLY 584,0.0,0.0,0.0,-0.00013499999999999846,0.0003417235724968316,2.416350554038024e-05,0.07425999999999998,0.1105426723035047,0.007816547319629052,-0.07430000000000002,0.11045342910023206,0.007810236872208163,0.0,0.0,0.0,-0.00017499999999999184,0.0006814506585219605,4.8185838168491664e-05
THR 585,R THR 585,0.0,0.0,0.0,-0.00016500000000000182,0.0003711805490593534,2.6246428328441477e-05,-0.6935249999999997,0.0724443191354589,0.005122586931912535,0.6929899999999997,0.07236096945177088,0.00511669321925798,0.0,0.0,0.0,-0.000700000000000216,0.0007745966692416544,5.47722557505287e-05
GLY 586,R GLY 586,0.0,0.0,0.0,-0.0001700000000000057,0.00037563279941987165,2.6561249970587746e-05,-0.34361500000000045,0.1301303837502975,0.009201607678824308,0.3431499999999999,0.12998937456576962,0.009191636823765382,0.0,0.0,0.0,-0.0006350000000000399,0.0007428155894972066,5.252499405045575e-05
SER 587,R SER 587,0.0,0.0,0.0,-0.00018999999999998185,0.0003923009049186232,2.7739863013357747e-05,-0.5962799999999998,0.12478393967173845,0.008823556992505931,0.59546,0.12469630467660188,0.008817360262572899,0.0,0.0,0.0,-0.0010099999999999031,0.0007140728254175586,5.049257371137933e-05
GLY 588,R GLY 588,0.0,0.0,0.0,-0.000104999999999984,0.0003065534211193399,2.1676600286942062e-05,0.11683000000000003,0.11122922772365178,0.00786509411895369,-0.11686499999999998,0.11113755789560976,0.00785861208324982,0.0,0.0,0.0,-0.0001399999999999424,0.0006167657578043538,4.3611924974711835e-05
MET 589,R MET 589,0.0,0.0,0.0,-0.00020500000000002406,0.00040370162248873646,2.854601548377972e-05,-0.267625,0.1593805332372808,0.011269905584120917,0.267285,0.15931256628088067,0.011265099594544203,0.0,0.0,0.0,-0.0005450000000001376,0.0006985520739358892,4.939509084919937e-05
GLY 590,R GLY 590,0.0,0.0,0.0,-8.500000000000174e-05,0.00027888169534769254,1.9719913792915422e-05,-0.4408400000000002,0.12559866400563313,0.008881166702635392,0.44031,0.12553550852248951,0.008876700935595396,0.0,0.0,0.0,-0.000615000000000182,0.0006377891501116336,4.50985033011141e-05
THR 591,R THR 591,0.0,0.0,0.0,-0.0002500000000000019,0.0004330127018922227,3.061862178478997e-05,0.32363499999999995,0.10117006363050252,0.007153803804620283,-0.32339000000000007,0.10114127693479047,0.0071517682778456885,0.0,0.0,0.0,-5.000000000183746e-06,0.0007905536034961224,5.590058139235692e-05
LEU 592,R LEU 592,0.0,0.0,0.0,-0.000155000000000014,0.0003619046835839842,2.55905255905407e-05,0.0457400000000002,0.1168985987939977,0.008265979191844134,-0.04581499999999998,0.116825300235009,0.008260796201032922,0.0,0.0,0.0,-0.0002299999999999791,0.000719096655534057,5.084781214566985e-05
LEU 593,R LEU 593,0.0,0.0,0.0,-0.00020500000000002073,0.00040370162248872985,2.854601548377925e-05,-0.38263,0.07700190322323197,0.00544485679334176,0.38233000000000017,0.07690670386903758,0.005438125182450217,0.0,0.0,0.0,-0.0005050000000001054,0.0006402929017251648,4.527554527554756e-05
ILE 594,R ILE 594,0.0,0.0,0.0,-0.0003149999999999809,0.0004645158770160325,3.284623266068529e-05,-0.3706649999999997,0.08658442570693824,0.006122443456251885,0.37030500000000005,0.08641187403939325,0.006110242210829275,0.0,0.0,0.0,-0.0006749999999999723,0.0007479137650825523,5.2885489503263525e-05
SER 595,R SER 595,0.0,0.0,0.0,-0.00010499999999999176,0.0003065534211193626,2.1676600286943668e-05,-0.2675000000000001,0.26975694615709134,0.019074696589985365,0.2672399999999999,0.26958761544254983,0.01906272310033382,0.0,0.0,0.0,-0.00036499999999988874,0.0006795402857812224,4.805075441653468e-05
LYS 596,R LYS 596,0.0,0.0,0.0,-0.00017499999999999626,0.0003799671038392586,2.686773157525528e-05,-71.95201000000002,0.9442114116545111,0.06676582920546274,71.94708500000006,0.9437964970104711,0.06673649030962132,0.0,0.0,0.0,-0.005100000000000335,0.0008124038404650018,5.744562646547969e-05
ILE 597,R ILE 597,0.0,0.0,0.0,-0.0001899999999999802,0.00039230090491861974,2.7739863013357504e-05,-0.4864999999999998,0.08344878668980314,0.005900720295014951,0.4861249999999999,0.08339807776561796,0.005897134632599149,0.0,0.0,0.0,-0.0005649999999997402,0.0006448061724268076,4.5594681707393786e-05
ARG 598,R ARG 598,0.0,0.0,0.0,-0.0003049999999999886,0.000460407428263255,3.2555721463360654e-05,-84.07483499999995,1.0295681122597278,0.07280145938722861,84.06270999999998,1.0287175588579218,0.07274131617941078,0.0,0.0,0.0,-0.012429999999997393,0.001206275258799185,8.529654154744612e-05
GLU 599,R GLU 599,0.0,0.0,0.0,-0.00014000000000000346,0.0003469870314579581,2.4535688292771202e-05,72.50117499999995,1.0932242653646087,0.07730262913969965,-72.49656,1.0928014990831967,0.0772727350492553,0.0,0.0,0.0,0.004474999999999056,0.0007611668673776176,5.382262535372349e-05
GLU 600,R GLU 600,0.0,0.0,0.0,-8.499999999999064e-05,0.0002788816953476561,1.9719913792912847e-05,71.12041499999997,0.6057985249091656,0.04283642449960786,-71.11643499999997,0.6056118441523848,0.042823224176704186,0.0,0.0,0.0,0.00389499999999515,0.0007099119663714066,5.019835654666979e-05
TYR 601,R TYR 601,0.0,0.0,0.0,-0.00019499999999999406,0.0003962007067131387,2.8015620642776283e-05,0.4533350000000002,0.10287829107736869,0.007274593725769088,-0.45299,0.10282961587013693,0.007271151868858165,0.0,0.0,0.0,0.00015000000000005897,0.0006763874629231002,4.782781617424886e-05
PRO 602,R PRO 602,0.0,0.0,0.0,-0.0001150000000000001,0.00031902194281898576,2.2558257911461183e-05,0.7880750000000001,0.09454226237508893,0.006685147483414317,-0.78753,0.09447512423913554,0.00668040010029343,0.0,0.0,0.0,0.0004299999999999837,0.0006519969325081455,4.6103145228933746e-05
ASP 603,R ASP 603,0.0,0.0,0.0,-0.00021999999999999464,0.00041424630354414956,2.929163703175291e-05,80.10582000000004,1.075602732235955,0.0760565985826822,-80.09758,1.0748835488563608,0.07600574463821944,0.0,0.0,0.0,0.008019999999995945,0.0010196077677211495,7.209715667061031e-05
ARG 604,R ARG 604,0.0,0.0,0.0,-0.0004050000000000009,0.0004908920451586079,3.471130939621846e-05,-81.47318499999999,1.1403549407001972,0.08063527115286927,81.46398999999998,1.1396860488311433,0.08058797335522042,0.0,0.0,0.0,-0.009600000000001075,0.001118033988744787,7.905694150384831e-05
ILE 605,R ILE 605,0.0,0.0,0.0,-0.0004750000000000154,0.0004993746088859701,3.531111722956494e-05,-0.6792400000000001,0.22015688133692224,0.015567442371821977,0.6787350000000003,0.2199487776165156,0.015552727216633009,0.0,0.0,0.0,-0.000980000000000061,0.0007138627319033452,5.0477717856520976e-05
MET 606,R MET 606,0.0,0.0,0.0,-0.00043999999999999595,0.0004963869458396295,3.509985754956815e-05,0.7496600000000001,0.24150249356890702,0.017076805087603474,-0.7486750000000002,0.24126765090869495,0.01706019920384869,0.0,0.0,0.0,0.0005450000000000282,0.0007536411612961649,5.329047757338228e-05
ASN 607,R ASN 607,0.0,0.0,0.0,-0.0006549999999999945,0.00047536827828536756,3.361361331365572e-05,-1.5166449999999996,0.16211187178921424,0.011463040385299756,1.5158749999999994,0.16195400388691453,0.011451877438874974,0.0,0.0,0.0,-0.0014250000000006224,0.0008392705165793295,5.934538735231806e-05
THR 608,R THR 608,0.0,0.0,0.0,-0.000500000000000057,0.0005000000000000561,3.535533905933134e-05,1.1793749999999994,0.4105418667748783,0.029029693795750062,-1.1771000000000003,0.40989452301781154,0.028983919679711992,0.0,0.0,0.0,0.0017750000000002297,0.0010697546447668322,7.564307635204332e-05
PHE 609,R PHE 609,0.0,0.0,0.0,-0.0013900000000000112,0.00048774993593035296,3.4489128721965664e-05,-1.113485,0.11603538156527833,0.008204940516237682,1.1098050000000002,0.11570789504177408,0.008181783722085974,0.0,0.0,0.0,-0.005070000000000103,0.0011158404903930607,7.890183774794558e-05
SER 610,R SER 610,0.0,0.0,0.0,-0.000664999999999989,0.0004719904660053963,3.337476591678144e-05,1.1797600000000001,0.21267120726605274,0.015038125282095565,-1.1773450000000003,0.21232716730319592,0.015013797983022043,0.0,0.0,0.0,0.001749999999999834,0.0008470537173048028,5.989574275354988e-05
VAL 611,R VAL 611,0.0,0.0,0.0,-0.0010399999999999576,0.00031368774282713167,2.218107301281666e-05,-1.0837199999999998,0.0898706381417232,0.006354813765957486,1.0829350000000004,0.08984603928386996,0.0063530743640377385,0.0,0.0,0.0,-0.0018250000000000158,0.0007578753195609094,5.3589877775544075e-05
VAL 612,R VAL 612,0.0,0.0,0.0,-0.0011500000000000052,0.0003708099243547765,2.622022120425332e-05,0.8467749999999995,0.1798276240598219,0.01271573324173652,-0.8438500000000004,0.17910968008457612,0.012664966936395688,0.0,0.0,0.0,0.001774999999999728,0.001021946671798521,7.226254216397572e-05
PRO 613,R PRO 613,0.0,0.0,0.0,-0.0011849999999999873,0.0003882975663071377,2.7456784225401014e-05,-0.7777949999999998,0.2513076858653555,0.017770136883969157,0.775775,0.2505776214569047,0.017718513534577304,0.0,0.0,0.0,-0.0032049999999999024,0.0010737667344447228,7.592677393383983e-05
SER 614,R SER 614,0.0,0.0,0.0,-0.0014650000000000151,0.0005086993218002004,3.597047400299194e-05,-1.5569449999999998,0.8056028872682877,0.0569647264530868,1.5528999999999988,0.8031706543443946,0.0567927416136958,0.0,0.0,0.0,-0.005509999999999951,0.0027549773138812097,0.0001948063140660503
PRO 615,R PRO 615,0.0,0.0,0.0,-0.0013599999999999951,0.0004800000000000037,3.394112549695454e-05,-0.60691,0.284563563900933,0.020121682571296116,0.6052850000000001,0.28369427871390007,0.020060214826242515,0.0,0.0,0.0,-0.0029850000000003264,0.0012902616013820952,9.123527278418935e-05
LYS 616,R LYS 616,0.0,0.0,0.0,-0.004470000000000007,0.0009050414355155015,6.399609363078185e-05,-122.60017999999992,3.7145776405417994,0.2626603038871032,122.50333999999997,3.7062733836575776,0.2620731042515484,0.0,0.0,0.0,-0.10130999999999908,0.010651004647449983,0.0007531397612661315
VAL 617,R VAL 617,0.0,0.0,0.0,-0.002075000000000003,0.0004789311015167108,3.38655429603609e-05,-0.6419849999999999,0.1713799135692395,0.012118389904397366,0.6410449999999999,0.17102605934476856,0.012093368632229875,0.0,0.0,0.0,-0.003015000000000019,0.0008091816854082104,5.721778569641052e-05
SER 618,R SER 618,0.0,0.0,0.0,-0.0008150000000000041,0.00038829756630707975,2.7456784225396915e-05,0.11634000000000003,0.3077328458257261,0.021759998207720524,-0.11576,0.3071205991137683,0.021716705827542076,0.0,0.0,0.0,-0.000235000000000139,0.0009109198647521584,6.441176134837839e-05
ASP 619,R ASP 619,0.0,0.0,0.0,-0.0006749999999999985,0.00046837484987987836,3.3119103248729315e-05,91.38918499999994,1.61021464121521,0.11385936919691386,-91.35988999999992,1.6071632082378675,0.11364360030185235,0.0,0.0,0.0,0.028619999999998525,0.003121794355814235,0.00022074419584661354
THR 620,R THR 620,0.0,0.0,0.0,-0.0004350000000000098,0.0004957569969249156,3.505531343462862e-05,0.4657900000000001,0.31121127212875804,0.02200596009039368,-0.46513999999999966,0.3106631461889231,0.021967201733493525,0.0,0.0,0.0,0.00021500000000006735,0.0009637297338983331,6.814598300706182e-05
VAL 621,R VAL 621,0.0,0.0,0.0,-0.0003499999999999999,0.0004769696007084726,3.3726843908080084e-05,0.6504350000000003,0.13358972930206667,0.009446220348636656,-0.6496649999999999,0.13340113483400484,0.009432884705910577,0.0,0.0,0.0,0.0004200000000000825,0.0007507329751647216,5.3084837759932656e-05
VAL 622,R VAL 622,0.0,0.0,0.0,-0.00028499999999998416,0.00045141444372104165,3.1919821428070166e-05,0.04685499999999996,0.08595396427739664,0.006077863101041343,-0.046934999999999984,0.08586122975476182,0.006071305780060825,0.0,0.0,0.0,-0.00036500000000004584,0.0006941001368676993,4.908029136016609e-05
GLU 623,R GLU 623,0.0,0.0,0.0,-0.0006849999999999645,0.00046451587701603546,3.28462326606855e-05,94.32049000000005,1.9803931730568218,0.14003494420840226,-94.28802999999995,1.9765326784833896,0.13976196601924148,0.0,0.0,0.0,0.031775000000003356,0.0039005608571072645,0.00027581130324913586
PRO 624,R PRO 624,0.0,0.0,0.0,-0.0004299999999999571,0.0004950757517794126,3.500714212842506e-05,-0.16868500000000006,0.10998338863210197,0.007776999991963475,0.16803000000000004,0.10980250042690272,0.007764209264310169,0.0,0.0,0.0,-0.0010850000000000915,0.0007986081642455992,5.6470124844900334e-05
TYR 625,R TYR 625,0.0,0.0,0.0,-0.00034999999999999696,0.0004769696007084687,3.372684390807981e-05,0.3013950000000001,0.18416215402465283,0.013022230794875345,-0.30122,0.18399671627504677,0.013010532579414275,0.0,0.0,0.0,-0.0001750000000001295,0.0007901740314638606,5.587374159656082e-05
ASN 626,R ASN 626,0.0,0.0,0.0,-0.00027499999999998527,0.0004465142774872699,3.157332735078603e-05,-1.1302649999999987,0.12294557647594413,0.008693565084302936,1.12877,0.12271123461199523,0.00867699461219152,0.0,0.0,0.0,-0.0017699999999984328,0.0006979254974565992,4.935078520145558e-05
ALA 627,R ALA 627,0.0,0.0,0.0,-0.00027499999999999855,0.00044651427748729157,3.157332735078756e-05,-0.3447849999999999,0.13805411538596074,0.009761900116012292,0.34409500000000043,0.1378517898868189,0.009747593542767278,0.0,0.0,0.0,-0.0009650000000000403,0.0007305990692576275,5.166115562006485e-05
THR 628,R THR 628,0.0,0.0,0.0,-0.00029000000000002136,0.00045376205218157056,3.2085822414271255e-05,0.5437600000000001,0.1253965406221409,0.008866874421125019,-0.5432349999999998,0.12515614157922988,0.008849875641781706,0.0,0.0,0.0,0.00023500000000013178,0.000734693813775633,5.1950697781655653e-05
LEU 629,R LEU 629,0.0,0.0,0.0,-0.0002600000000000202,0.00043863424398926036,3.101612483854406e-05,-0.07269499999999987,0.10633744389912707,0.007519192767511681,0.07245000000000003,0.10611275842234998,0.00750330510508536,0.0,0.0,0.0,-0.0005050000000000177,0.0007348299122926504,5.19603214000849e-05
SER 630,R SER 630,0.0,0.0,0.0,-0.0002450000000000019,0.00043008720046056113,3.041175759472008e-05,0.025020000000000053,0.10386418824599748,0.007344307183118092,-0.025050000000000003,0.10367264586186659,0.007330763091247732,0.0,0.0,0.0,-0.00027499999999990976,0.0007479137650825668,5.288548950326454e-05
VAL 631,R VAL 631,0.0,0.0,0.0,-0.00037500000000001145,0.0004841229182759416,3.4232659844073905e-05,-0.23511500000000007,0.12143319881729216,0.008586623834488152,0.23471500000000012,0.12130920729689045,0.008577856309999585,0.0,0.0,0.0,-0.0007750000000001034,0.0008452070752188268,5.976516543940807e-05
HID 632,R HID 632,0.0,0.0,0.0,-0.0003700000000000037,0.00048280430818293727,3.4139420030223466e-05,-0.80041,0.17621356900080015,0.012460180957754937,0.7994300000000001,0.1759587312411629,0.012442161206960749,0.0,0.0,0.0,-0.0013500000000001488,0.0008587782018660149,6.0724789007464896e-05
GLN 633,R GLN 633,0.0,0.0,0.0,-0.00027499999999999416,0.00044651427748728436,3.157332735078705e-05,-0.017130000000000152,0.45143679856653274,0.03192140215435408,0.01691000000000012,0.45107271243115554,0.03189565737682796,0.0,0.0,0.0,-0.0004950000000005872,0.0007745805316431108,5.477111464999248e-05
LEU 634,R LEU 634,0.0,0.0,0.0,-0.00039000000000001257,0.0004877499359303033,3.4489128721962154e-05,-0.391445,0.11536718326716626,0.008157691761460445,0.39091000000000004,0.11522869390911272,0.008147899085040263,0.0,0.0,0.0,-0.0009250000000001024,0.0007933315826310812,5.609701418078934e-05
VAL 635,R VAL 635,0.0,0.0,0.0,-0.0003599999999999759,0.00047999999999996765,3.3941125496951995e-05,0.0006699999999999306,0.08932486272029747,0.006316221615807977,-0.0008099999999999696,0.08922955732267196,0.00630948250651351,0.0,0.0,0.0,-0.0004999999999999649,0.0008366600265340535,5.91607978309946e-05
GLU 636,R GLU 636,0.0,0.0,0.0,-0.00029499999999999584,0.00045604276115293645,3.224709289222784e-05,84.33499999999995,1.113727556457367,0.07875243075653277,-84.32246499999995,1.1126953261243484,0.07867944104971038,0.0,0.0,0.0,0.012239999999997196,0.0012459534501712626,8.810221336588749e-05
ASN 637,R ASN 637,0.0,0.0,0.0,-0.0002849999999999864,0.0004514144437210451,3.191982142807041e-05,-0.8877100000000004,0.18308188304690298,0.012945844101486751,0.8868099999999992,0.1829633403171291,0.012937461864678403,0.0,0.0,0.0,-0.0011849999999998674,0.0007488491169788729,5.2951628870131915e-05
THR 638,R THR 638,0.0,0.0,0.0,-0.000400000000000007,0.0004898979485566439,3.464101615137813e-05,-0.491455,0.17446110734200918,0.012336263205484886,0.49086000000000013,0.17431990821475277,0.012326278919446822,0.0,0.0,0.0,-0.000994999999999957,0.0008093052576133455,5.722652357083224e-05
ASP 639,R ASP 639,0.0,0.0,0.0,-0.0003700000000000109,0.00048280430818294654,3.413942003022412e-05,89.14419,1.114442449792623,0.07880298134905123,-89.12712500000002,1.1133008485462559,0.0787222579507795,0.0,0.0,0.0,0.016694999999999283,0.0014567000377533382,0.00010300424748500853
GLU 640,R GLU 640,0.0,0.0,0.0,-0.0007849999999999935,0.0004108223460329244,2.904952667428472e-05,96.98953999999999,1.3912935342354682,0.09837930926788975,-96.96152000000002,1.3891388698030247,0.09822695148475352,0.0,0.0,0.0,0.027235000000001293,0.002351547362911812,0.00016627950865962855
THR 641,R THR 641,0.0,0.0,0.0,-0.0007149999999999557,0.00045141444372103704,3.191982142806984e-05,0.37179999999999985,0.24667071167854537,0.017442253294801112,-0.36998000000000014,0.24643412831829875,0.017425524324966486,0.0,0.0,0.0,0.0011049999999999294,0.0009295025551337864,6.572575598653231e-05
TYR 642,R TYR 642,0.0,0.0,0.0,-0.0019600000000000815,0.0002973213749462716,2.102379604162167e-05,-0.4848150000000004,0.20173425781210202,0.014264766169657259,0.48322500000000007,0.20140465331019586,0.014241459611816512,0.0,0.0,0.0,-0.0035500000000001646,0.0009578622030335712,6.773108592073237e-05
CYS 643,R CYS 643,0.0,0.0,0.0,-0.001290000000000009,0.0004537620521814874,3.2085822414265373e-05,0.7121649999999999,0.29051034022044786,0.02054218315746897,-0.7093700000000003,0.28981687856299754,0.02049314801342137,0.0,0.0,0.0,0.0015050000000000896,0.0013453531134983445,9.513083096451143e-05
ILE 644,R ILE 644,0.0,0.0,0.0,-0.0021750000000000246,0.0004520785330006038,3.1966779631359334e-05,-0.8773149999999994,0.16293113813817542,0.011520971264394594,0.8778100000000003,0.1627477923045321,0.011508006756167446,0.0,0.0,0.0,-0.0016799999999998771,0.0010476640682965457,7.408103670979738e-05
ASP 645,R ASP 645,0.0,0.0,0.0,-0.00252000000000002,0.0005381449618829498,3.805259518088099e-05,114.16665,2.4866903803029428,0.17583556306235656,-114.08789000000004,2.478026488539179,0.1752229334005942,0.0,0.0,0.0,0.07623999999999789,0.008776810354565208,0.0006206142118901365
ASN 646,R ASN 646,0.0,0.0,0.0,-0.002179999999999994,0.0004874423042781994,3.446737587923113e-05,1.672180000000001,0.1921608118217599,0.01358782131174785,-1.6682649999999994,0.19182297770341025,0.01356393283214773,0.0,0.0,0.0,0.001735000000000362,0.001142267481811567,8.077050823178404e-05
GLU 647,R GLU 647,0.0,0.0,0.0,-0.005479999999999995,0.0010196077677224423,7.209715667070172e-05,122.64670000000004,3.30856204566138,0.23395066584635973,-122.49815000000001,3.2861285591849665,0.23236437880504687,0.0,0.0,0.0,0.14306999999999995,0.022124762145612226,0.0015644569345301834
ALA 648,R ALA 648,0.0,0.0,0.0,-0.004354999999999983,0.0008654334174273589,6.119538381283335e-05,1.28624,0.1622002848332904,0.011469292131600917,-1.2751349999999997,0.1600055210766197,0.011314098898056483,0.0,0.0,0.0,0.006749999999999973,0.0033447720400650136,0.00023651109910531335
LEU 649,R LEU 649,0.0,0.0,0.0,-0.004715000000000012,0.0007640516998214598,5.402661381208626e-05,1.4483400000000006,0.2484035716329321,0.01756478499726046,-1.4464849999999998,0.24856685172202878,0.01757633064308376,0.0,0.0,0.0,-0.0028600000000000804,0.002389644324999341,0.00016897337068309842
TYR 650,R TYR 650,0.0,0.0,0.0,-0.006085000000000038,0.0010525089073257297,7.44236185629267e-05,0.6418250000000004,0.22065750468769435,0.015602841788437107,-0.6345249999999999,0.22007696239043298,0.015561791248921193,0.0,0.0,0.0,0.001215000000000339,0.003193552097586466,0.0002258182344275913
ASP 651,R ASP 651,0.0,0.0,0.0,-0.015384999999999996,0.003431730612970668,0.00024265999876370268,140.12951,4.155785460042609,0.2938584079952585,-139.82164499999993,4.108571735896214,0.29051989354435975,0.0,0.0,0.0,0.2924800000000014,0.0473482797997988,0.0033480289723955754
ILE 652,R ILE 652,0.0,0.0,0.0,-0.01563499999999999,0.0028393265046486238,0.00020077070254397391,1.2177200000000001,0.24303711979860168,0.017185319548963858,-1.2093750000000008,0.2420831146011587,0.017117861194523944,0.0,0.0,0.0,-0.007289999999999956,0.008375314919452256,0.0005922241974117553
CYS 653,R CYS 653,0.0,0.0,0.0,-0.007524999999999981,0.0013376752221671664,9.458792206196248e-05,0.07435000000000001,0.35712181045128,0.025252325387971692,-0.07454000000000013,0.3582762459332183,0.025333956303743785,0.0,0.0,0.0,-0.007714999999999928,0.004574251304858446,0.0003234484116516821
PHE 654,R PHE 654,0.0,0.0,0.0,-0.033134999999999984,0.010296444774775457,0.000728068592235652,0.15794000000000014,0.2983829190821753,0.021098858547324302,-0.06841499999999996,0.3016528182779004,0.02133007533683367,0.0,0.0,0.0,0.056390000000000315,0.013671426406926153,0.0009667158320830319
ARG 655,R ARG 655,0.0,0.0,0.0,-0.07730499999999992,0.021616243313767606,0.001528499223094344,-147.75974999999997,4.647196429839487,0.32860641090454146,147.862345,4.66594274889554,0.3299319758372236,0.0,0.0,0.0,0.0252899999999984,0.046448206639223166,0.003284384188854872
THR 656,R THR 656,0.0,0.0,0.0,-0.040465000000000036,0.009404189226084233,0.0006649765973325631,0.8996449999999996,0.8740590534826581,0.06180530838750827,-0.770915,0.8637696728729248,0.0610777393071731,0.0,0.0,0.0,0.08826500000000002,0.032155167158638774,0.0022737136748060445
LEU 657,R LEU 657,0.0,0.0,0.0,-0.01950500000000001,0.0036510238290101476,0.00025816637077667493,-0.301425,0.29051317418492406,0.020542383549018845,0.3403400000000002,0.2867347282768516,0.020275207076624384,0.0,0.0,0.0,0.01940999999999983,0.008320570893875202,0.0005883532102402569
LYS 658,R LYS 658,0.0,0.0,0.0,-0.07452500000000001,0.026048020558192077,0.0018418731973184215,-144.00079500000004,4.693658467865633,0.33189177312014495,144.32365500000003,4.7639106746412505,0.33685935430058084,-0.0032334479999999955,0.014868237461948727,0.0010513431533635807,0.2451015520000015,0.09669429773458572,0.006837319363019658
LEU 659,R LEU 659,0.0,0.0,0.0,-0.009579999999999972,0.0018448848202530066,0.00013045305669090256,1.3052450000000002,0.44285421413259674,0.031314521789019854,-1.2763249999999997,0.4361936489393227,0.030843548707549937,0.0,0.0,0.0,0.01934000000000006,0.007335148260260567,0.0005186733075838953
THR 660,R THR 660,0.0,0.0,0.0,-0.006520000000000008,0.0014695577566057002,0.00010391342550411804,0.34471000000000024,0.8012767723452368,0.056658823933258634,-0.32332499999999986,0.7945222900428911,0.056181209909319324,0.0,0.0,0.0,0.014864999999999991,0.008888575532670947,0.0006285172034240455
THR 661,R THR 661,0.0,0.0,0.0,-0.002769999999999999,0.0006221736092120886,4.3994317814917686e-05,-0.45982500000000043,0.5157510585301788,0.036469107089082936,0.4637849999999999,0.5148401196245298,0.03640469398133983,0.0,0.0,0.0,0.001189999999999527,0.0025698054401065012,0.00018171268530293872
PRO 662,R PRO 662,0.0,0.0,0.0,-0.003290000000000005,0.0006602272336097846,4.668511540095135e-05,-0.89102,0.24624753724656745,0.017412330343753477,0.8902899999999998,0.24561878165156786,0.017367870609260157,0.0,0.0,0.0,-0.004020000000000139,0.0011443775600737476,8.091971329658625e-05
THR 663,R THR 663,0.0,0.0,0.0,-0.0015649999999999987,0.0005057420291017997,3.5761361830892686e-05,1.6342299999999994,0.47510584831172237,0.03359505671226061,-1.632215000000001,0.47417977474265705,0.03352957342220424,0.0,0.0,0.0,0.0004499999999996751,0.00137021896060471,9.688911187539732e-05
TYR 664,R TYR 664,0.0,0.0,0.0,-0.0019200000000000506,0.0004166533331199839,2.9461839725311815e-05,1.4622499999999996,0.2731997575035555,0.019318140114928446,-1.4604349999999988,0.2727261369487784,0.019284650084329225,0.0,0.0,0.0,-0.00010499999999964426,0.0009455025118949158,6.685712377898092e-05
GLY 665,R GLY 665,0.0,0.0,0.0,-0.0007050000000000046,0.00045604276115294523,3.224709289222846e-05,0.5809550000000001,0.13744563643491872,0.009718874156763183,-0.5799449999999999,0.13728693300893538,0.009707652129892148,0.0,0.0,0.0,0.0003049999999999864,0.0008197408126963382,5.7964428747295224e-05
ASP 666,R ASP 666,0.0,0.0,0.0,-0.0026449999999999495,0.0005375639496841315,3.801151141430734e-05,104.02439000000003,1.7891206381628981,0.12650993356057885,-103.96938499999999,1.7825422173898846,0.12604476896676922,0.0,0.0,0.0,0.05235999999999862,0.006563566103881971,0.00046411421008211084
LEU 667,R LEU 667,0.0,0.0,0.0,-0.0029850000000000198,0.0005047524145559204,3.569138551527747e-05,1.00604,0.12075068695456914,0.008538362957850982,-1.0021699999999987,0.12033819468482387,0.008509195349738591,0.0,0.0,0.0,0.0008849999999999891,0.0011232875856163696,7.942842690119995e-05
ASN 668,R ASN 668,0.0,0.0,0.0,-0.0015599999999999792,0.0004963869458396311,3.5099857549568266e-05,1.5860949999999996,0.19123942055706128,0.013522669110608407,-1.5817950000000003,0.19099152592457705,0.013505140313043472,0.0,0.0,0.0,0.0027399999999992274,0.0011235657524141763,7.944809626410296e-05
HIE 669,R HIE 669,0.0,0.0,0.0,-0.0035900000000000354,0.0006495382975621927,4.5929293484659196e-05,-0.28046,1.0518446598238733,0.07437664917163181,0.28736500000000015,1.050335271127748,0.07426991927338415,0.0,0.0,0.0,0.00331500000000009,0.003115409282903231,0.0002202927030112394
LEU 670,R LEU 670,0.0,0.0,0.0,-0.005604999999999994,0.0008711917125409595,6.160255676512338e-05,0.10847,0.18820942882863234,0.013308416340797281,-0.10077499999999995,0.18840654015983638,0.01332235421669159,0.0,0.0,0.0,0.0020900000000000753,0.0029311942958458923,0.00020726673635679575
VAL 671,R VAL 671,0.0,0.0,0.0,-0.002130000000000053,0.00043943145085436665,3.107249587657657e-05,0.7638800000000003,0.16098625904094888,0.011383447544570909,-0.7631900000000001,0.16036004458717185,0.011339167495896632,0.0,0.0,0.0,-0.001439999999999888,0.0021624985549127417,0.0001529117392484909
SER 672,R SER 672,0.0,0.0,0.0,-0.0014950000000000284,0.0004999749993749172,3.535357124817438e-05,-0.06979000000000003,0.5919411338131518,0.04185655897825332,0.07196500000000011,0.5912491807816733,0.041807630510171216,0.0,0.0,0.0,0.0006799999999999694,0.001886160120456338,0.0001333716611578312
ALA 673,R ALA 673,0.0,0.0,0.0,-0.0023149999999999655,0.00048556667925217197,3.4334749161744406e-05,-0.42293499999999995,0.2131575726428693,0.015072516507703698,0.4296999999999999,0.21348011617010154,0.015095323779237073,0.0,0.0,0.0,0.004450000000000115,0.0023404059476937653,0.00016549169163435897
THR 674,R THR 674,0.0,0.0,0.0,-0.002820000000000029,0.0005268775948928541,3.7255872020399576e-05,-0.35903000000000035,0.2175150089074315,0.01538063378082971,0.36533500000000024,0.21696873686086604,0.0153420065139798,0.0,0.0,0.0,0.0034849999999995046,0.002628645088253993,0.0001858732767237109
MET 675,R MET 675,0.0,0.0,0.0,-0.0016799999999999793,0.0004664761515877482,3.298484500495007e-05,0.12382000000000008,0.21358171176390534,0.015102507672568807,-0.12401500000000004,0.21323375618086363,0.015077903497336755,0.0,0.0,0.0,-0.0018749999999999145,0.0014728798321657153,0.00010414833171972812
SER 676,R SER 676,0.0,0.0,0.0,-0.0014949999999999775,0.0004999749993749371,3.535357124817579e-05,-0.6070249999999998,0.43469401235236815,0.030737508387554836,0.609205,0.43407717398522555,0.03069389132832458,0.0,0.0,0.0,0.0006849999999997303,0.0021132380367577786,0.00014942849460527718
GLY 677,R GLY 677,0.0,0.0,0.0,-0.0012749999999999806,0.00044651427748730696,3.157332735078865e-05,-0.6482000000000001,0.22191980533516964,0.0156920999232097,0.6513800000000001,0.22124184866340257,0.015644161147213988,0.0,0.0,0.0,0.0019050000000000503,0.001713468704120315,0.00012116053400344006
VAL 678,R VAL 678,0.0,0.0,0.0,-0.001854999999999959,0.0004171031047595029,2.949364338294074e-05,-0.08282499999999995,0.1657889452738027,0.011723048744887131,0.08313500000000007,0.16561448238303308,0.01171071235557427,0.0,0.0,0.0,-0.0015449999999999926,0.001399276598817874,9.894379717797668e-05
THR 679,R THR 679,0.0,0.0,0.0,-0.0011299999999999843,0.0003508560958570288,2.480927246011424e-05,-0.60328,0.1824884971717394,0.012903885383867903,0.605035,0.18249107861755845,0.012904067919652294,0.0,0.0,0.0,0.0006250000000003863,0.001582521721809705,0.00011190118408666534
THR 680,R THR 680,0.0,0.0,0.0,-0.0017350000000000377,0.00044133320745216707,3.120697037522367e-05,-1.0336750000000001,0.26979834946678144,0.01907762424608991,1.0366999999999995,0.2691966753137958,0.019035079458725828,0.0,0.0,0.0,0.0012899999999997668,0.0025526260987462682,0.00018049792242572478
CYS 681,R CYS 681,0.0,0.0,0.0,-0.001320000000000039,0.0004664761515875789,3.298484500493809e-05,0.16135000000000005,0.17778722535660427,0.012571455265799579,-0.16279000000000005,0.17706619073103702,0.012520470418478688,0.0,0.0,0.0,-0.002759999999999794,0.0012893409169030773,9.117017056034468e-05
LEU 682,R LEU 682,0.0,0.0,0.0,-0.0009450000000000624,0.00026828156850592874,1.897037163579055e-05,-0.329485,0.16318535404563717,0.011538947043599763,0.32896499999999973,0.16291486664819807,0.011519820696304296,0.0,0.0,0.0,-0.0014649999999999947,0.0008359276284465676,5.910900946557566e-05
ARG 683,R ARG 683,0.0,0.0,0.0,-0.0016199999999999505,0.0004853864439804699,3.432200460346145e-05,-99.62308500000003,1.0872944577121373,0.0768833284194802,99.600715,1.087270520049238,0.07688163577110403,0.0,0.0,0.0,-0.02399000000000086,0.00318902806509763,0.00022549833702247487
PHE 684,R PHE 684,0.0,0.0,0.0,-0.00199500000000002,0.0003081801421247282,2.1791626832342927e-05,0.16873000000000002,0.16949562560727038,0.011985150624835711,-0.16869999999999988,0.16916385547746304,0.01196169093397752,0.0,0.0,0.0,-0.0019650000000001632,0.0008085635411023117,5.717407629336523e-05
PRO 685,R PRO 685,0.0,0.0,0.0,-0.0013749999999999917,0.000484122918275945,3.423265984407415e-05,1.076189999999999,0.1377167887368946,0.009738047519909332,-1.07573,0.13761118086841814,0.009730579915914696,0.0,0.0,0.0,-0.0009150000000001057,0.0010429645248041155,7.374872880259951e-05
GLY 686,R GLY 686,0.0,0.0,0.0,-0.0009599999999999947,0.00022000000000000104,1.555634918610412e-05,-1.2093700000000005,0.14408783120027333,0.010188548252817587,1.2084549999999992,0.1436593121764204,0.010158247382054201,0.0,0.0,0.0,-0.0018749999999999808,0.000999687451156607,7.068857757799323e-05
GLN 687,R GLN 687,0.0,0.0,0.0,-0.0027000000000000474,0.0004690415759823154,3.316624790355205e-05,-1.1973399999999998,0.8780392328364374,0.062086749568647875,1.2005800000000002,0.8763387036985181,0.06196650400014507,0.0,0.0,0.0,0.0005400000000003047,0.0023829393613770482,0.00016849925815860516
LEU 688,R LEU 688,0.0,0.0,0.0,-0.0036449999999999343,0.0004989739472156605,3.5282786171161197e-05,-0.34679999999999966,0.2178540107503191,0.015404604831023766,0.34909999999999997,0.21742497556628584,0.015374267462224011,0.0,0.0,0.0,-0.001344999999999873,0.0016510526944953237,0.00011674705563739645
ASN 689,R ASN 689,0.0,0.0,0.0,-0.0018749999999999767,0.00042352685865244924,2.9947871376778326e-05,-0.9783500000000003,0.6469063900596433,0.04574318952040836,0.97966,0.6463188488664087,0.04570164408421209,0.0,0.0,0.0,-0.0005650000000008504,0.0014580037722860537,0.00010309643543790354
ALA 690,R ALA 690,0.0,0.0,0.0,-0.0008999999999999902,0.000299999999999997,2.121320343559621e-05,-0.7957149999999996,0.1026925205406936,0.007261457765146326,0.79449,0.10259756283654978,0.007254743241493726,0.0,0.0,0.0,-0.0021249999999999147,0.0007206767652698133,5.0959542776587074e-05
ASP 691,R ASP 691,0.0,0.0,0.0,-0.0008350000000000046,0.00037118054905935005,2.624642832844124e-05,97.32513999999993,0.9406508281016542,0.06651405792794211,-97.29868500000003,0.9393957077701742,0.06642530751818265,0.0,0.0,0.0,0.025619999999997135,0.00172499275360894,0.00012197540735745369
LEU 692,R LEU 692,0.0,0.0,0.0,-0.0010549999999999997,0.0002279802623035447,1.612063894515243e-05,0.8445850000000003,0.14471524720982076,0.010232913264315186,-0.8434750000000005,0.14447442463979318,0.010215884537082259,0.0,0.0,0.0,5.499999999973637e-05,0.000742950200215238,5.253451246560979e-05
ARG 693,R ARG 693,0.0,0.0,0.0,-0.0007750000000000191,0.00041758232721226065,2.9527529527544927e-05,-88.98053000000002,0.7947197424844208,0.05619517190535607,88.966165,0.7941306364686479,0.05615351581949699,0.0,0.0,0.0,-0.01514000000000081,0.0011315476127859165,8.001249902363713e-05
LYS 694,R LYS 694,0.0,0.0,0.0,-0.0012849999999999674,0.0004514144437210603,3.191982142807149e-05,-101.73049999999999,0.9349132312675928,0.06610834856503418,101.70402499999993,0.9338457123062255,0.06603286357537137,0.0,0.0,0.0,-0.027760000000002946,0.002064558064089448,0.00014598630072710193
LEU 695,R LEU 695,0.0,0.0,0.0,-0.0018100000000000104,0.00040484564959992,2.862691041659763e-05,0.7632350000000002,0.1351764024340036,0.009558415081748569,-0.7615249999999996,0.13485521634330924,0.00953570379547329,0.0,0.0,0.0,-9.999999999987352e-05,0.0010246950765963085,7.245688373097184e-05
ALA 696,R ALA 696,0.0,0.0,0.0,-0.0005900000000000349,0.0004918333050943452,3.477786652456036e-05,0.8320949999999999,0.1376541534970905,0.00973361853962866,-0.8301799999999999,0.13745140086590513,0.0097192817635872,0.0,0.0,0.0,0.0013250000000000056,0.000888467782195787,6.282415936564135e-05
VAL 697,R VAL 697,0.0,0.0,0.0,-0.0008049999999999808,0.00039620070671313954,2.8015620642776344e-05,0.4059000000000001,0.16168512609389854,0.011432864907799765,-0.4036549999999998,0.1614281139547882,0.011414691405158548,0.0,0.0,0.0,0.0014399999999998808,0.0010031948963189364,7.093659140388554e-05
ASN 698,R ASN 698,0.0,0.0,0.0,-0.0015449999999999876,0.0004979708826828986,3.521185879785283e-05,1.2788499999999996,0.8388506705606205,0.05931569975562973,-1.2746849999999998,0.8372564874487397,0.05920297398674333,0.0,0.0,0.0,0.002620000000000182,0.001961020142681553,0.00013866506409335373
MET 699,R MET 699,0.0,0.0,0.0,-0.0020049999999999677,0.00035351803348634557,2.4997499874992793e-05,1.18221,0.2624186843576503,0.01855580312193467,-1.18027,0.26203329387694313,0.018528551899703392,0.0,0.0,0.0,-6.499999999995176e-05,0.001131713302917452,8.002421508519558e-05
VAL 700,R VAL 700,0.0,0.0,0.0,-0.0008450000000000102,0.00036190468358395444,2.5590525590538598e-05,-0.30289999999999984,0.13307569274664768,0.009409872475225203,0.3026400000000001,0.13285202444825575,0.009394056738172264,0.0,0.0,0.0,-0.0011049999999999892,0.0007835655684114823,5.5406452692805074e-05
PRO 701,R PRO 701,0.0,0.0,0.0,-0.0009399999999999764,0.0003104834939252086,2.195449840010072e-05,-0.9802999999999993,0.1371316156107013,0.00969666953133939,0.9770899999999999,0.13686892233081863,0.009678094311381674,0.0,0.0,0.0,-0.004150000000000192,0.0008108637370112686,5.733672470589333e-05
PHE 702,R PHE 702,0.0,0.0,0.0,-0.0009149999999999858,0.0003282910294235879,2.321368131081314e-05,0.65252,0.114214839666305,0.008076208764017854,-0.651965,0.11404106179354775,0.008063920812793172,0.0,0.0,0.0,-0.00036000000000020906,0.000685857127979032,4.849742261191033e-05
PRO 703,R PRO 703,0.0,0.0,0.0,-0.0005149999999999927,0.0004997749493521981,3.533942557541026e-05,0.22965500000000005,0.1887449230443032,0.013346281499915985,-0.22937500000000002,0.18848589967156695,0.013327965781581224,0.0,0.0,0.0,-0.00023500000000002076,0.0008483955445427989,5.999062426746667e-05
ARG 704,R ARG 704,0.0,0.0,0.0,-0.0006249999999999989,0.00048412291827592483,3.423265984407272e-05,-88.94813500000001,1.2798216777241616,0.09049705870282988,88.931275,1.2784821662307997,0.09040234093678653,0.0,0.0,0.0,-0.017484999999999643,0.001493243114829862,0.00010558823324563179
LEU 705,R LEU 705,0.0,0.0,0.0,-0.0009499999999999598,0.00027838821814148,1.9685019685028034e-05,0.44553,0.19743608864642698,0.013960839713283683,-0.44447000000000025,0.1970561572242791,0.013933974504785023,0.0,0.0,0.0,0.00010999999999981913,0.0007265672714895809,5.1376064465849e-05
HID 706,R HID 706,0.0,0.0,0.0,-0.000869999999999962,0.00033630343441598667,2.3780243901186953e-05,-1.0128450000000004,0.21118418732234517,0.01493297709350004,1.01159,0.21093577671888591,0.01491541181127757,0.0,0.0,0.0,-0.0021249999999997417,0.0007933315826313261,5.609701418080665e-05
PHE 707,R PHE 707,0.0,0.0,0.0,-0.0012249999999999362,0.0004175823272122822,2.9527529527546452e-05,0.811315,0.12711591471959743,0.008988452529495821,-0.8088299999999994,0.1268267365345379,0.008968004543933141,0.0,0.0,0.0,0.0012599999999998524,0.0008616263691411354,6.092618484688402e-05
PHE 708,R PHE 708,0.0,0.0,0.0,-0.002099999999999955,0.0003872983346207584,2.7386127875259486e-05,-1.1537800000000005,0.13673112886244565,0.009668350841792699,1.1519599999999994,0.13647922332722023,0.009650538430575067,0.0,0.0,0.0,-0.003919999999999693,0.0009967948635502065,7.048404074682703e-05
MET 709,R MET 709,0.0,0.0,0.0,-0.0035299999999999086,0.0005908468498689221,4.1779181418502475e-05,0.6888899999999998,0.5797977991507044,0.040997895549649895,-0.67657,0.5795479920593289,0.040980231520819886,0.0,0.0,0.0,0.00879000000000005,0.0030782949826161504,0.00021766832567004054
PRO 710,R PRO 710,0.0,0.0,0.0,-0.003354999999999997,0.0005735634228225861,4.055705857184176e-05,0.8582899999999997,0.2574140359420994,0.018201921038725616,-0.8512300000000005,0.256441410657482,0.01813314604529497,0.0,0.0,0.0,0.0037049999999999093,0.002727265113625825,0.00019284676559383208
GLY 711,R GLY 711,0.0,0.0,0.0,-0.0034950000000000003,0.0006928022805967048,4.898851906314352e-05,-1.25917,0.25622511801148895,0.018117851845624724,1.2777100000000001,0.25868532215802353,0.01829181454913651,0.0,0.0,0.0,0.015044999999999817,0.005308763980438377,0.0003753863010286865
PHE 712,R PHE 712,0.0,0.0,0.0,-0.013950000000000035,0.002286372673034662,0.00016167096214224225,1.0100050000000003,0.2985727800302621,0.021112283743711772,-0.97177,0.30191186975672235,0.02134839304256881,0.0,0.0,0.0,0.024285000000000112,0.013276813435459688,0.0009388124812762207
ALA 713,R ALA 713,0.0,0.0,0.0,-0.016110000000000017,0.0031077162032592054,0.00021974872013278952,-1.1875399999999998,0.26513053087111693,0.018747559627855605,1.2751500000000002,0.26547048329334,0.018771597894159078,0.0,0.0,0.0,0.0715000000000002,0.021382703290276618,0.0015119854496654498
PRO 714,R PRO 714,0.0,0.0,0.0,-0.03593999999999998,0.006934435809782899,0.0004903386584800316,-2.239830000000001,0.1998328829297062,0.014130318662365271,2.3076050000000006,0.20300674613174577,0.014354744681637336,0.0,0.0,0.0,0.031834999999999905,0.019836022156672538,0.0014026185778749755
LEU 715,R LEU 715,0.0,0.0,0.0,-0.03133000000000001,0.0056816458882969325,0.0004017530335915426,-1.4287900000000002,0.4467593265954288,0.031590654939396313,1.5303500000000003,0.44783698764170776,0.03166685708276076,0.0,0.0,0.0,0.07023,0.01997366015531465,0.0014123510540938538
THR 716,R THR 716,0.0,0.0,0.0,-0.19115499999999994,0.07359280518501819,0.005203797159286688,-3.256649999999997,0.7269223944136171,0.05140117544862307,3.6963,0.7196626015015669,0.050887830568811,-0.030688020000000007,0.041887132871959616,0.0029618675698224587,0.21780697999999998,0.10324703753151032,0.007300668037595293
SER 717,R SER 717,0.0,0.0,0.0,-0.17074,0.07626396527849842,0.005392676700860164,1.239900000000001,1.1770876985169796,0.08323266936726227,-0.7086099999999997,1.1672009415263516,0.08253357007606062,-0.009201996000000006,0.023877280333706025,0.001688378684025572,0.35134800399999955,0.12091448162951549,0.008549944990388662
ARG 718,R ARG 718,0.0,0.0,0.0,-0.13283999999999993,0.03427045958256205,0.0024232874365209124,-118.10595500000004,2.205717355637385,0.15596776995520545,118.35594499999999,2.245633300870171,0.15879025351036286,0.0,0.0,0.0,0.11715000000000259,0.11986541411099033,0.008475764714761495
GLY 719,R GLY 719,0.0,0.0,0.0,-0.5881949999999999,0.2516719034278561,0.017795890954796296,-1.52212,0.5699268598688779,0.040299914739363875,2.540279999999999,0.7555310196146877,0.05342411073663321,-0.08390152799999998,0.04350083415050821,0.00307597348150957,0.34606347200000004,0.3682679650360999,0.02604047753707966
SER 720,R SER 720,0.0,0.0,0.0,-1.5255600000000005,0.8315998354978178,0.058802988291412436,-8.013225000000002,5.368448220330985,0.37960661410448926,6.490385000000001,2.914961210166442,0.2061188838604436,-0.43958717999999986,0.10433822927599909,0.0073778269458055715,-3.48798718,2.3372492313111253,0.1652684780783142
GLN 721,R GLN 721,0.0,0.0,0.0,-0.32191000000000025,0.09982976459954147,0.007059030351259252,0.23152000000000034,1.6904400668465005,0.11953216344566012,0.1802900000000003,1.705744188294365,0.12061432825124886,-0.0012871439999999996,0.004205798863481706,0.0002973948896674589,0.08861285600000017,0.18399099754955467,0.013010128204456755
GLN 722,R GLN 722,0.0,0.0,0.0,-0.5427499999999996,0.26384311152652873,0.0186565253329767,-2.213475,2.5386485419165457,0.17950955990385306,3.1170399999999985,2.1198156378326893,0.14989360123767811,-0.08529328799999998,0.0722003327213515,0.005105334487119262,0.2755217120000003,0.5624324368522096,0.039769979005747205
TYR 723,R TYR 723,0.0,0.0,0.0,-6.176275000000001,1.0412057046400527,0.07362436143610987,-10.889399999999997,2.3687999852246135,0.16749945328269178,11.144525000000003,1.5741662997837547,0.11131036652924285,-1.2591612,0.07894096270906763,0.005581969004497609,-7.1803112,1.0031799220107103,0.0709355325603965
ARG 724,R ARG 724,0.0,0.0,0.0,-3.6184400000000014,0.92991781701395,0.06575511943567551,-164.98010500000004,15.53727926581616,1.098651553004775,170.06964000000005,15.236750820315248,1.0774009828294602,-0.7039893239999999,0.23149511758462799,0.016369176745566764,0.7671056760000035,2.2365081089260697,0.15814500500003253
ALA 725,R ALA 725,0.0,0.0,0.0,-0.28581500000000004,0.09045214632610983,0.006395932604007012,3.0541199999999975,0.5854134740506225,0.04139498372991701,-2.8007250000000004,0.6197973615424648,0.04382629173082071,-0.028366812,0.04081093509530816,0.0028857688952456458,-0.06078681199999991,0.2035946326141076,0.014396314533461931
LEU 726,R LEU 726,0.0,0.0,0.0,-0.223445,0.06692276873381736,0.0047321543587461315,-0.39268999999999976,0.5074480997106995,0.035881999240566294,0.7962749999999997,0.5030114704209045,0.035568282174923804,-0.003643452,0.008649106721997132,0.0006115842014330323,0.17649654800000025,0.1320103204664259,0.009334539278841904
THR 727,R THR 727,0.0,0.0,0.0,-0.3379199999999999,0.08342597676982914,0.005899107390105757,-3.896325,1.1134688946598388,0.07873414060542615,4.053849999999999,1.1193074812132713,0.07914699101987382,-0.011334851999999996,0.019172209283994796,0.0013556799195040402,-0.191729852,0.19763070466592347,0.013974601143995034
VAL 728,R VAL 728,0.0,0.0,0.0,-0.10469000000000003,0.02782290243666184,0.00196737629852553,-1.4816149999999988,0.5699519512862501,0.04030168897050122,1.6822700000000006,0.6056051825240589,0.04282275312844789,0.0,0.0,0.0,0.09596500000000002,0.07568793678651832,0.005351945335576585
PRO 729,R PRO 729,0.0,0.0,0.0,-0.8997100000000002,0.3706212296941437,0.026206878476842603,-3.2860799999999957,0.9035873525011442,0.06389327443479584,3.7782749999999994,0.9317589223479418,0.06588530524232994,-0.180713124,0.0811042944185658,0.005734939656671813,-0.5882281240000001,0.35434099287326803,0.025055691891306194
GLU 730,R GLU 730,0.0,0.0,0.0,-0.6901900000000001,1.0837574885093069,0.07663322692866327,137.3815550000001,9.579489220045176,0.6773721787797374,-142.878665,6.436556578853632,0.4551332804398288,-0.4018777200000002,0.05888368828761793,0.004163705528944952,-6.589177719999997,3.9801976532381325,0.2814424751067466
LEU 731,R LEU 731,0.0,0.0,0.0,-0.09591999999999996,0.016350339446017388,0.0011561435896980793,0.15731500000000015,0.3685625534085088,0.026061308080658565,-0.20191499999999998,0.3774088999679261,0.02668683924474759,0.0,0.0,0.0,-0.14051999999999965,0.07354426966120484,0.005200365179485001
THR 732,R THR 732,0.0,0.0,0.0,-0.09353000000000006,0.03037267028102717,0.0021476721118457434,-2.24614,0.7690701791124139,0.054381473885874054,2.665620000000002,0.6862668836538626,0.048526396713540566,-0.00023410800000000002,0.0011407099717000815,8.066037563562423e-05,0.32571589199999984,0.1294018053832308,0.009150089408426437
GLN 733,R GLN 733,0.0,0.0,0.0,-1.656,1.0899856191711896,0.07707362227117659,-4.351935000000001,4.083106902932495,0.28871925793731695,6.308565000000003,4.660087209031065,0.32951792664265583,-0.42756897599999993,0.30328564686619686,0.021445533753563638,-0.1269389760000002,0.813176010313147,0.057500227119064815
GLN 734,R GLN 734,0.0,0.0,0.0,-0.2643150000000001,0.1006820032329511,0.007119292722946562,-1.345435,1.3561358876510115,0.09589328823684681,2.174500000000001,1.3247834955191722,0.09367633932856248,-0.038236176,0.044442706325526854,0.0031425739017062306,0.5265138240000004,0.22649112863319193,0.016015341293512463
MET 735,R MET 735,0.0,0.0,0.0,-0.03520999999999996,0.006425410492723499,0.0004543451331311981,-1.0447349999999993,0.8564108738070778,0.06055739363508813,1.1185349999999992,0.8598275517654699,0.0607989892504391,0.0,0.0,0.0,0.038590000000000055,0.025024026454589687,0.0017694658798631925
PHE 736,R PHE 736,0.0,0.0,0.0,-0.051125000000000004,0.011029930870136628,0.0007799338914292446,0.08205,0.7763703159575333,0.05489767151255142,-0.052500000000000026,0.7686846622640524,0.054354213728100245,0.0,0.0,0.0,-0.02157499999999997,0.023735719390825437,0.0016783688137593695
ASP 737,R ASP 737,0.0,0.0,0.0,-0.1088300000000001,0.055161500160891004,0.003900507082418886,164.10509,6.733361425165793,0.4761205523914648,-163.423445,6.531174456173,0.46182377470722896,-0.005451408000000001,0.014519335518732805,0.0010266720603618665,0.5673635920000016,0.1924940416375176,0.013611384217989433
ALA 738,R ALA 738,0.0,0.0,0.0,-0.02039499999999999,0.00587273147691938,0.0004152648251417382,-2.8400899999999996,0.38031096736749576,0.0268920463985172,2.86526,0.3813873390662085,0.02696815737124091,0.0,0.0,0.0,0.0047749999999999295,0.010737056160791852,0.0007592245221276716
LYS 739,R LYS 739,0.0,0.0,0.0,-0.13630500000000004,0.10587290481988287,0.007486344894205709,-176.74780499999997,11.027541788493597,0.779764957846185,176.86738000000003,10.941548429065676,0.7736843090873355,-0.026901863999999994,0.056141123999983326,0.003969776948382304,-0.043631864000000624,0.45749458886257716,0.032349752614087984
ASN 740,R ASN 740,0.0,0.0,0.0,-0.030495,0.007314367710198823,0.0005172039007973507,-1.1575200000000003,2.291940287093012,0.1620646519078111,1.3199099999999993,2.266633159975385,0.16027516778808873,0.0,0.0,0.0,0.13189499999999985,0.03890544916846466,0.0027510306932129885
MET 741,R MET 741,0.0,0.0,0.0,-0.010555000000000035,0.001976606941200041,0.00013976721718629486,0.47494000000000036,0.6304839541177869,0.04458194793859952,-0.441615,0.6275121008992577,0.04437180618224821,0.0,0.0,0.0,0.022770000000000082,0.007016915276672697,0.0004961708375146744
MET 742,R MET 742,0.0,0.0,0.0,-0.005925000000000052,0.0009324028099485034,6.593083497119784e-05,-1.24086,0.41356316373680907,0.029243331752726018,1.2360650000000004,0.413258430978727,0.029221783892757064,0.0,0.0,0.0,-0.010720000000000054,0.0028020706629205564,0.000198136316711501
ALA 743,R ALA 743,0.0,0.0,0.0,-0.00326500000000001,0.0006669145372534634,4.7157979176381236e-05,1.4176399999999998,0.14846592336290365,0.010498126118503145,-1.3984699999999994,0.14611522542158817,0.010331906673020601,0.0,0.0,0.0,0.01590499999999975,0.004522828208101546,0.00031981224960904046
ALA 744,R ALA 744,0.0,0.0,0.0,-0.004420000000000005,0.0008908422980528028,6.299206299209443e-05,1.7843249999999997,0.4201878144056529,0.029711765293819165,-1.7638350000000005,0.41606955881799446,0.029420560648549896,0.0,0.0,0.0,0.016069999999999994,0.004852329337544973,0.0003431114979128478
CYS 745,R CYS 745,0.0,0.0,0.0,-0.004529999999999994,0.0010193625459080163,7.207981686991417e-05,0.9847350000000001,0.642674034620195,0.04544391679724579,-0.9685599999999994,0.6398282241351972,0.045242687608054416,0.0,0.0,0.0,0.011644999999999923,0.00503080261986092,0.00035573146473147056
ASP 746,R ASP 746,0.0,0.0,0.0,-0.011849999999999994,0.0031364789175124413,0.00022178255116216892,144.75559499999994,4.89236248360454,0.34594226881794293,-144.46851999999996,4.846451970217793,0.3426959052835905,0.0,0.0,0.0,0.27522500000000144,0.04526184237301831,0.003200495567095786
PRO 747,R PRO 747,0.0,0.0,0.0,-0.009565000000000016,0.0020385718039843707,0.00014414879465330418,-1.6250200000000001,0.38618588736513654,0.02730746597544323,1.6193049999999998,0.3840432813824513,0.027155960853466467,0.0,0.0,0.0,-0.015280000000000023,0.004594736118647156,0.0003248969067258161
ARG 748,R ARG 748,0.0,0.0,0.0,-0.03387000000000001,0.010812636126310725,0.0007645688327416956,-160.59463,6.458760215636985,0.45670331465348,160.44224499999996,6.461597509516277,0.45690394162770664,0.0,0.0,0.0,-0.18625500000000145,0.023605719116347918,0.0016691764061954528
HID 749,R HID 749,0.0,0.0,0.0,-0.00630500000000003,0.0013122404505272471,9.278941211151067e-05,-1.1368849999999986,0.8799549259905325,0.062222209530641205,1.1517899999999992,0.8766483479138031,0.06198839915258339,0.0,0.0,0.0,0.008600000000000078,0.006969935437290808,0.0004928488612140755
GLY 750,R GLY 750,0.0,0.0,0.0,-0.002010000000000013,0.0004998999899980156,3.534826728426841e-05,1.7494500000000002,0.18786007425740497,0.013283713242161942,-1.7347400000000004,0.18542818663837518,0.013111752819511985,0.0,0.0,0.0,0.012699999999999998,0.0030215889859476325,0.00021365860619221546
ARG 751,R ARG 751,0.0,0.0,0.0,-0.004924999999999995,0.0007137051211810767,5.0466573095470596e-05,-130.20240499999997,2.7064576314794935,0.19137545442132317,130.11007000000004,2.6993708294879504,0.19087434184680854,0.0,0.0,0.0,-0.09726000000000141,0.008449994082838476,0.0005975048116961287
TYR 752,R TYR 752,0.0,0.0,0.0,-0.008489999999999966,0.0011445086281894458,8.092898121192701e-05,0.8265350000000004,0.8414158477084914,0.059497085171250165,-0.8149699999999995,0.8395316784374492,0.05936385428440444,0.0,0.0,0.0,0.0030750000000002078,0.0035608110031281324,0.0002517873606835575
LEU 753,R LEU 753,0.0,0.0,0.0,-0.0023850000000000303,0.00048659531440410826,3.4407484650874504e-05,1.2181249999999997,0.2956895489783173,0.020908408520855994,-1.2153500000000006,0.29491121969162065,0.020853372329194063,0.0,0.0,0.0,0.0003900000000000858,0.0013106868428422694,9.267955545857554e-05
THR 754,R THR 754,0.0,0.0,0.0,-0.0024000000000000067,0.0005099019513592437,3.605551275463743e-05,0.05730999999999998,0.4188215657054924,0.029615156921752085,-0.04700500000000005,0.4187356624112639,0.02960908264156456,0.0,0.0,0.0,0.007905000000000066,0.0027705549985521946,0.0001959078227126542
VAL 755,R VAL 755,0.0,0.0,0.0,-0.005404999999999954,0.0009060767075695022,6.406929841975755e-05,-0.08629499999999997,0.3044623917251522,0.02152874218051301,0.10216499999999995,0.3043253649878694,0.021519052926999356,0.0,0.0,0.0,0.010465000000000056,0.004638833366267852,0.00032801505300824175
ALA 756,R ALA 756,0.0,0.0,0.0,-0.0029199999999999946,0.0005946427498927298,4.2047592083256534e-05,0.2964750000000001,0.3604996107834236,0.025491171940006982,-0.2812049999999998,0.3594930499675899,0.02541999734215172,0.0,0.0,0.0,0.012350000000000033,0.004987734956871707,0.0003526861210765176
ALA 757,R ALA 757,0.0,0.0,0.0,-0.005070000000000015,0.0010368702908271975,7.331780138547789e-05,-0.2782649999999999,0.3864764478917183,0.02732801170731234,0.29637500000000006,0.3888525612298316,0.027496028292737108,0.0,0.0,0.0,0.01303999999999999,0.006685686202627213,0.00047274940507630405
VAL 758,R VAL 758,0.0,0.0,0.0,-0.004570000000000021,0.0007107038764492347,5.025435304528201e-05,0.49383499999999975,0.3204435953096895,0.02265878392312792,-0.48108499999999993,0.3203225058827432,0.022650221607635548,0.0,0.0,0.0,0.008179999999999929,0.004753693301002711,0.0003361368768820081
PHE 759,R PHE 759,0.0,0.0,0.0,-0.017845000000000028,0.0024881669960033154,0.00017593997555985055,-1.87558,0.20492680058986787,0.014490513034395896,1.8376749999999993,0.20593299729524153,0.014561661885753623,0.0,0.0,0.0,-0.05575000000000015,0.013877950136817719,0.0009813192650712584
ARG 760,R ARG 760,0.0,0.0,0.0,-0.007855000000000056,0.0009664238200706662,6.83364836672176e-05,-108.088205,1.3798267981822392,0.0975684885857583,108.065565,1.382938200269536,0.09778849793725086,0.0,0.0,0.0,-0.030495000000000373,0.01258411598007722,0.0008898313744750599
GLY 761,R GLY 761,0.0,0.0,0.0,-0.003924999999999979,0.0005092887196865687,3.6012150727218745e-05,1.1279199999999998,0.6266759957107021,0.04431268461738692,-1.108285,0.6271999790935893,0.04434973583771378,0.0,0.0,0.0,0.01571000000000017,0.004643909990514448,0.0003283740245512722
ARG 762,R ARG 762,0.0,0.0,0.0,-0.011425000000000017,0.002564054406599057,0.00018130602582374424,-112.83673999999999,2.5444884520069633,0.17992250390649847,112.8355500000001,2.551394814112449,0.18041085745431037,0.0,0.0,0.0,-0.012615000000000407,0.013011793688805255,0.0009200727552754517
MET 763,R MET 763,0.0,0.0,0.0,-0.017485,0.0019286718227836542,0.0001363776924573741,-2.22129,0.8705987571206342,0.06156062848525805,2.2606149999999987,0.874209498218253,0.06181594643678157,0.0,0.0,0.0,0.021840000000000227,0.00856763678034972,0.0006058234066128566
SER 764,R SER 764,0.0,0.0,0.0,-0.01430999999999996,0.0015472233193691922,0.00010940521011359151,2.2330250000000023,0.41551640686618846,0.029381446898935036,-2.204564999999999,0.41586631959681775,0.029406189465400183,0.0,0.0,0.0,0.014149999999999965,0.015418090024383733,0.00109022360091864
MET 765,R MET 765,0.0,0.0,0.0,-0.011685000000000027,0.0011295021026984293,7.986785961825235e-05,1.3883599999999998,0.506891803445272,0.035842663154403036,-1.3493999999999997,0.509257969991634,0.03600997639543797,0.0,0.0,0.0,0.027274999999999727,0.011340607347051732,0.0008019020357874261
LYS 766,R LYS 766,0.0,0.0,0.0,-0.02990500000000004,0.0033846676350862085,0.00023933214368320927,-151.60258499999992,3.2989628859379745,0.23327190275294846,151.63277000000005,3.302641534754156,0.23353202250530103,0.0,0.0,0.0,0.0002800000000017655,0.03022319638953433,0.0021371027116172505
GLU 767,R GLU 767,0.0,0.0,0.0,-0.1089449999999999,0.028215633521153194,0.0019951465798281887,168.98361,4.920533421074393,0.3479342549096745,-168.23422,4.807580470631492,0.3399472751883541,-0.0009205920000000002,0.00410563597119082,0.0002903123036312446,0.6395244079999989,0.12130036216190192,0.008577230864506494
VAL 768,R VAL 768,0.0,0.0,0.0,-0.03852000000000004,0.007751103147294596,0.00054808575971284,2.063675,0.481292935097742,0.03403254981447903,-2.0669899999999997,0.49495652324219575,0.03499871139770736,0.0,0.0,0.0,-0.04183500000000027,0.03565161672350927,0.002520949994545713
ASP 769,R ASP 769,0.0,0.0,0.0,-0.03011500000000002,0.006071389873826234,0.00042931209510098676,153.26325999999997,2.866117313093961,0.2026650987764907,-153.0118000000001,2.8361174905070357,0.20054379097792988,0.0,0.0,0.0,0.22134499999999938,0.04115295827762794,0.0029099535863997775
GLU 770,R GLU 770,0.0,0.0,0.0,-0.659505,0.24326300576742033,0.017201292098996512,201.00115500000004,10.901723217040457,0.7708682413388132,-197.48280499999993,9.895354022319035,0.6997071931423369,-0.12639798000000005,0.05641741540334126,0.003989313700872099,2.7324470199999973,1.1707992189756478,0.08278800671455941
GLN 771,R GLN 771,0.0,0.0,0.0,-0.54376,0.4038879701105245,0.02855919225048215,-4.778629999999998,3.5243194609881847,0.24920701899324635,3.9883850000000005,2.66297603007894,0.18830084090060498,-0.15618632400000002,0.06665389610369535,0.004713142192742658,-1.4901913239999995,1.6912528473535717,0.11958963570647675
MET 772,R MET 772,0.0,0.0,0.0,-0.035820000000000025,0.010673218820955644,0.0007547105405385623,0.40015500000000015,0.7694258645087256,0.05440662464144416,-0.40677499999999994,0.773842712943011,0.05471894298937979,0.0,0.0,0.0,-0.04244000000000001,0.03072436166952876,0.002172540448415182
LEU 773,R LEU 773,0.0,0.0,0.0,-0.049479999999999975,0.019333121837923635,0.0013670581553101532,-1.0067500000000003,0.48059063401194135,0.03398288962845859,1.0926150000000006,0.4608918276287822,0.03258997367097733,0.0,0.0,0.0,0.03638500000000017,0.03900483014961119,0.002758057989781957
ASN 774,R ASN 774,0.0,0.0,0.0,-0.5461050000000002,0.37566053023308116,0.026563210835194574,0.05803499999999978,2.8776038840978444,0.20347732200143337,1.088875,2.5320392570762014,0.179042212890913,-0.13537584000000005,0.10613221886214186,0.007504681165979531,0.4654291600000007,0.4699772505707085,0.03323241008819572
VAL 775,R VAL 775,0.0,0.0,0.0,-0.06215000000000005,0.024296861937295453,0.001718047583741493,0.7575800000000003,0.503931804513269,0.03563335962269062,-0.7119349999999995,0.5071783816124269,0.03586292729093656,-0.000541908,0.004335220236658801,0.00030654636272785875,-0.017046908000000076,0.04299139177114836,0.003039950465402654
GLN 776,R GLN 776,0.0,0.0,0.0,-0.02136999999999997,0.0037152523467458036,0.0002627080128203192,-1.5634200000000005,1.2570805835744971,0.08888902051434694,1.6216799999999991,1.248414958096868,0.08827626826050149,0.0,0.0,0.0,0.03689000000000078,0.018301035489829226,0.0012940786297593915
ASN 777,R ASN 777,0.0,0.0,0.0,-0.05001000000000004,0.01774457381849438,0.0012547308476322644,-2.1702149999999993,2.6355907096465128,0.18636440632233142,2.416505000000001,2.5928192320281394,0.18334000613579937,-0.00018597599999999991,0.0016035772548349495,0.00011339003510503011,0.19609402399999912,0.06955399938588835,0.004918210462440661
LYS 778,R LYS 778,0.0,0.0,0.0,-0.23482999999999987,0.08603651027325601,0.006083699984384539,-186.75279999999998,9.818048673234225,0.6942408794863506,187.42706000000007,9.815037021651126,0.6940279235606526,-0.04487061600000002,0.05490332385803742,0.003882251260969942,0.39455938400000173,0.32916707139144175,0.023275626832420487
ASN 779,R ASN 779,0.0,0.0,0.0,-0.029679999999999995,0.006865682777408186,0.0004854770849381018,-0.26223499999999994,1.4519954062513416,0.10267157980120395,0.400135,1.4423019228909737,0.10198614701946045,0.0,0.0,0.0,0.10822000000000016,0.031510658514223765,0.0022281400315061245
SER 780,R SER 780,0.0,0.0,0.0,-0.010995000000000015,0.0017334863714491967,0.00012257599683461893,-2.6474399999999996,0.903982956918993,0.06392124789144865,2.680909999999999,0.9018660276892579,0.06377155839008489,0.0,0.0,0.0,0.022474999999999766,0.009166208321874455,0.0006481488062165991
SER 781,R SER 781,0.0,0.0,0.0,-0.007429999999999989,0.001511654722481253,0.00010689013050791626,-2.2987599999999992,0.9720354995575037,0.06873328932911642,2.3190999999999997,0.9723027100651328,0.0687521839653113,0.0,0.0,0.0,0.0129099999999998,0.008699534470303465,0.00061514998171177
TYR 782,R TYR 782,0.0,0.0,0.0,-0.015900000000000004,0.0030265491900842976,0.000214009345590326,-2.1602449999999993,1.2609703624490953,0.0891640694163014,2.194414999999999,1.2561022063411105,0.08881983879671831,0.0,0.0,0.0,0.018270000000000276,0.009151890515079399,0.0006471363843889488
PHE 783,R PHE 783,0.0,0.0,0.0,-0.010375000000000023,0.001531135199778312,0.00010826760826766636,0.3571050000000001,0.18794604006203455,0.013289791942502316,-0.36286,0.18758259620764378,0.013264092581100286,0.0,0.0,0.0,-0.01612999999999966,0.0035697478902577432,0.00025241929403276215
VAL 784,R VAL 784,0.0,0.0,0.0,-0.0025600000000000024,0.0005161395160225581,3.6496575181789354e-05,0.9566,0.30624062434628063,0.021654482215005714,-0.9524849999999997,0.3051847961072117,0.02157982388424433,0.0,0.0,0.0,0.0015549999999999251,0.0014237187222201236,0.0001006721162984096
GLU 785,R GLU 785,0.0,0.0,0.0,-0.0030349999999999865,0.0005232351287901029,3.6998310772249826e-05,127.712445,2.9630139059728187,0.20951672256634193,-127.62203500000001,2.9522164832137365,0.20875322948111344,0.0,0.0,0.0,0.08737500000000054,0.0108039055438301,0.0007639514873341198
TRP 786,R TRP 786,0.0,0.0,0.0,-0.0022499999999999786,0.000466368952654458,3.297726489568352e-05,-0.6524399999999999,0.2793318571162268,0.019751745036831574,0.6507500000000003,0.2787157108955279,0.019708176919745708,0.0,0.0,0.0,-0.003939999999999415,0.0010846197490369173,7.669419795528555e-05
ILE 787,R ILE 787,0.0,0.0,0.0,-0.0023750000000000255,0.00048412291827592077,3.4232659844072435e-05,1.0890100000000003,0.13932476413042985,0.00985174855038432,-1.0819750000000001,0.13884950260984005,0.009818142485979713,0.0,0.0,0.0,0.004659999999999993,0.0013093509842663229,9.258509599279974e-05
PRO 788,R PRO 788,0.0,0.0,0.0,-0.0025100000000000022,0.0005098038838612037,3.6048578335349626e-05,-0.97898,0.22577406759856294,0.015964637421501383,0.9800650000000002,0.2254058357163799,0.01593859949540731,0.0,0.0,0.0,-0.0014250000000002494,0.0013690781570094384,9.680844487957547e-05
ASN 789,R ASN 789,0.0,0.0,0.0,-0.005254999999999971,0.0006557247898318467,4.636674454822225e-05,-0.42073999999999967,1.3616887208169124,0.09628593283548742,0.4373050000000002,1.3616321133019005,0.09628193007971432,0.0,0.0,0.0,0.011309999999999612,0.007792554138406411,0.0005510167874030467
ASN 790,R ASN 790,0.0,0.0,0.0,-0.0044200000000000515,0.0006352952069707281,4.4922154890431306e-05,1.0172400000000013,0.47505673598002784,0.0335915839459825,-0.9986750000000002,0.4749550498468255,0.0335843936505485,0.0,0.0,0.0,0.014145000000000643,0.0035176661296948968,0.00024873655742574987
VAL 791,R VAL 791,0.0,0.0,0.0,-0.008574999999999998,0.0015311351997782591,0.00010826760826766262,-0.24959,0.3796628134279153,0.02684621499392419,0.27588999999999997,0.3802258511726944,0.02688602777466392,0.0,0.0,0.0,0.017725000000000254,0.007471236510779109,0.0005282962000620428
LYS 792,R LYS 792,0.0,0.0,0.0,-0.005445000000000053,0.000746307577343353,5.277191487903887e-05,-125.785555,1.6740111221162735,0.11837046162301186,125.73915000000001,1.6729806775632698,0.1182975981899053,0.0,0.0,0.0,-0.05184999999999747,0.008375410437699387,0.0005922309515717826
THR 793,R THR 793,0.0,0.0,0.0,-0.006190000000000037,0.0007706490770772484,5.449311883164767e-05,0.0249599999999999,0.3767365636621963,0.026639297888645646,-0.005820000000000055,0.3764738471660414,0.026620721027049574,0.0,0.0,0.0,0.012949999999999953,0.005852990688527711,0.0004138689406079664
ALA 794,R ALA 794,0.0,0.0,0.0,-0.0027150000000000004,0.0005135903036467517,3.631631864602762e-05,1.3999999999999995,0.18277625666372135,0.012924233052681026,-1.3940199999999987,0.18235909519408272,0.012894735282277903,0.0,0.0,0.0,0.0032650000000000244,0.003365230304154548,0.00023795771683221488
VAL 795,R VAL 795,0.0,0.0,0.0,-0.004810000000000021,0.0006032412452742452,4.265559752248361e-05,-0.7787349999999994,0.18368754659747857,0.012988670981859704,0.7840849999999999,0.18293509169921365,0.012935464385749686,0.0,0.0,0.0,0.0005399999999999195,0.002260176984220596,0.00015981864722241438
CYS 796,R CYS 796,0.0,0.0,0.0,-0.0027899999999999904,0.00044260591952662904,3.129696470905868e-05,1.169295,0.2768807287894926,0.019578424090692353,-1.159065,0.2759071959463891,0.019509584923185726,0.0,0.0,0.0,0.007439999999999985,0.003700864763808487,0.00026169065707433317
ASP 797,R ASP 797,0.0,0.0,0.0,-0.003329999999999996,0.0005206726418778379,3.681711558501339e-05,113.13032000000008,2.2032253964537287,0.1557915618314851,-113.07062499999998,2.193334227697095,0.1550921505813175,0.0,0.0,0.0,0.056364999999996425,0.010975507960909977,0.0007760856106126382
ILE 798,R ILE 798,0.0,0.0,0.0,-0.003519999999999984,0.0005287721626560704,3.738983819167835e-05,0.9799900000000001,0.20239686237686622,0.01431161938775625,-0.97006,0.20289114421285104,0.014346570391560471,0.0,0.0,0.0,0.006410000000000018,0.0023899581586298035,0.00016899556207192486
PRO 799,R PRO 799,0.0,0.0,0.0,-0.0055600000000000024,0.0007914543574964124,5.596427431853552e-05,-1.7520349999999985,0.13188227240613945,0.00932548491366727,1.7590999999999992,0.13191679195615152,0.009327925814456975,0.0,0.0,0.0,0.0015049999999997609,0.003278715449684409,0.0002318401928052946
PRO 800,R PRO 800,0.0,0.0,0.0,-0.006624999999999963,0.001069754644766743,7.564307635203702e-05,-0.24925999999999987,0.3103880352075448,0.02194774844944238,0.2576450000000001,0.3113595493557246,0.022016444873662038,0.0,0.0,0.0,0.0017600000000003745,0.0037486530914451394,0.0002650698021276773
ARG 801,R ARG 801,0.0,0.0,0.0,-0.005334999999999996,0.0008790762196760902,6.216007561127984e-05,-98.61278000000004,1.3942977485436756,0.09859173929883687,98.60353,1.3957773673121028,0.09869636414530944,0.0,0.0,0.0,-0.014585000000002566,0.005429804324280618,0.0003839451458214864
GLY 802,R GLY 802,0.0,0.0,0.0,-0.004924999999999998,0.0010485108487755417,7.414091313168481e-05,0.7138700000000001,0.2188063369740463,0.015471944464093694,-0.6841750000000002,0.21997532674143144,0.015554604523259265,0.0,0.0,0.0,0.024770000000000052,0.010253638378644132,0.0007250417229373902
LEU 803,R LEU 803,0.0,0.0,0.0,-0.019750000000000014,0.004319432833139067,0.0003054300247192455,-1.4065900000000005,0.20339130241974102,0.014381936917536272,1.4869500000000002,0.2005494141103394,0.014180985068041007,0.0,0.0,0.0,0.06061000000000002,0.022027889140814164,0.0015576069786695206
LYS 804,R LYS 804,0.0,0.0,0.0,-0.04922999999999999,0.0222413376396295,0.001572700066764162,-127.37428499999996,7.898014205089084,0.5584739402326171,127.6665499999999,8.033633424392757,0.5680636671955024,-0.001745604000000001,0.011925826291137396,0.0008432832641716066,0.24128939600000016,0.1825184666054545,0.01290600454284873
MET 805,R MET 805,0.0,0.0,0.0,-0.034389999999999976,0.007478495838067827,0.0005288095120173133,0.8069649999999998,0.5637135831031571,0.03986056972592088,-0.735945,0.5784870369982373,0.04090521066899668,0.0,0.0,0.0,0.036630000000000044,0.03174622969739883,0.002244797429613647
SER 806,R SER 806,0.0,0.0,0.0,-0.009750000000000031,0.0015288884851420996,0.00010810874155220067,-0.28457,0.46839978127663573,0.033120866164700474,0.32445,0.4757790847651881,0.03364266171841937,0.0,0.0,0.0,0.03012999999999992,0.015669176749274316,0.001107978113502245
ALA 807,R ALA 807,0.0,0.0,0.0,-0.008380000000000009,0.001198165264060054,8.472307831990344e-05,0.33879,0.5241021235408226,0.03705961655899854,-0.3318749999999998,0.5280214573054774,0.03733675530727062,0.0,0.0,0.0,-0.0014649999999999963,0.008962074257670496,0.0006337143481096202
THR 808,R THR 808,0.0,0.0,0.0,-0.005399999999999971,0.0008062257748298333,5.700877125495536e-05,-0.16360000000000008,0.4451691027014341,0.031478209129491466,0.18602000000000016,0.44461943232386947,0.03143934156435213,0.0,0.0,0.0,0.017019999999999792,0.007718134489628984,0.0005457545235726428
PHE 809,R PHE 809,0.0,0.0,0.0,-0.011229999999999922,0.0022264545807180102,0.00015743411320295563,-1.2077999999999995,0.24803981535229758,0.017539063543986873,1.1986149999999995,0.24860665070549048,0.01757914485619277,0.0,0.0,0.0,-0.020414999999999982,0.0060920255252254725,0.00043077125600484703
ILE 810,R ILE 810,0.0,0.0,0.0,-0.0038500000000000188,0.0006763874629234243,4.782781617427178e-05,0.8044149999999999,0.28812867398959086,0.02037377392323277,-0.80546,0.2875761784292993,0.020334706587507006,0.0,0.0,0.0,-0.004895000000000209,0.003479076745344849,0.0002460078758901766
GLY 811,R GLY 811,0.0,0.0,0.0,-0.0017100000000000038,0.00046465040621957495,3.285574531189454e-05,-0.553435,0.4337760087591289,0.030672595730961528,0.5529549999999999,0.43146136904130833,0.030508925986914064,0.0,0.0,0.0,-0.002190000000000109,0.0025853239642257856,0.00018281001066681402
ASN 812,R ASN 812,0.0,0.0,0.0,-0.0020099999999999784,0.00037403208418531464,2.644806231087736e-05,1.5807699999999993,0.3340391849768551,0.023620137287916173,-1.5758200000000004,0.3328899632010559,0.023538875036840688,0.0,0.0,0.0,0.0029399999999998984,0.0016113348503638068,0.00011393857994544585
SER 813,R SER 813,0.0,0.0,0.0,-0.0020700000000000297,0.0004184495190581275,2.958884925102514e-05,-1.9035599999999997,0.23057913262044655,0.016304406827603,1.899709999999998,0.22985472781738836,0.016253183672746346,0.0,0.0,0.0,-0.005919999999999946,0.001312859474582171,9.283318372220609e-05
THR 814,R THR 814,0.0,0.0,0.0,-0.0018249999999999716,0.00042938910093294296,3.0362394503727884e-05,-0.07268000000000004,0.20735939236022105,0.014662523248063428,0.07358000000000002,0.20682111497620342,0.014624461289223605,0.0,0.0,0.0,-0.0009249999999996894,0.0010627205653416596,7.514569182594889e-05
ALA 815,R ALA 815,0.0,0.0,0.0,-0.0018549999999999767,0.00045163591531234435,3.19354818344752e-05,-0.7266999999999999,0.1682739433186257,0.011898764641760096,0.7264000000000003,0.1676283985486928,0.01185311773332219,0.0,0.0,0.0,-0.0021550000000000622,0.001136210807905028,8.03422367127091e-05
ILE 816,R ILE 816,0.0,0.0,0.0,-0.001785000000000031,0.00047830429644729887,3.382122114885457e-05,-0.46306000000000014,0.1649173016999732,0.011661414236703879,0.462745,0.16447391882909607,0.01163006233323796,0.0,0.0,0.0,-0.0020999999999999643,0.0008660254037842262,6.123724356956443e-05
GLN 817,R GLN 817,0.0,0.0,0.0,-0.0014999999999999647,0.0004999999999999989,3.5355339059327296e-05,-1.6018949999999996,1.2975108878059551,0.09174787474309685,1.5987050000000003,1.2946520528601502,0.09154572458544967,0.0,0.0,0.0,-0.00468999999999987,0.003028844664223494,0.0002141716601233124
GLU 818,R GLU 818,0.0,0.0,0.0,-0.002485000000000005,0.0006706526671832512,4.742230487861217e-05,115.13765500000005,3.6987645769867834,0.26154215143999465,-115.05190499999992,3.6822567178292114,0.2603748695246755,0.0,0.0,0.0,0.08326499999999712,0.01642756144410778,0.0011616040095487282
LEU 819,R LEU 819,0.0,0.0,0.0,-0.0017649999999999877,0.0005742603938980842,4.0606341869219325e-05,-0.7625349999999999,0.21885035703649372,0.015475057152560177,0.7614500000000005,0.21821919599338463,0.015430427327199854,0.0,0.0,0.0,-0.0028500000000002633,0.00112583302491945,7.960841664043065e-05
PHE 820,R PHE 820,0.0,0.0,0.0,-0.0011599999999999655,0.00037999999999999867,2.687005768508871e-05,-0.909795,0.11424348110505053,0.008078234019573844,0.9079050000000001,0.11389506563060331,0.008053597325108647,0.0,0.0,0.0,-0.0030500000000000683,0.0008645808232899117,6.113509630321447e-05
LYS 821,R LYS 821,0.0,0.0,0.0,-0.0012349999999999956,0.00042399882075309697,2.998124413696143e-05,-107.03302499999998,4.454766576867263,0.3149995655106025,106.97957499999998,4.444182577749684,0.31425116375579126,0.0,0.0,0.0,-0.054685000000000414,0.0109715894472982,0.0007758085298579323
ARG 822,R ARG 822,0.0,0.0,0.0,-0.0020300000000000296,0.0004680811895387418,3.3098338326870995e-05,-108.65437999999995,3.468841729685971,0.2452841509923823,108.59117000000002,3.4603477485789127,0.24468353582837515,0.0,0.0,0.0,-0.06523999999999802,0.008945524020426905,0.0006325440696111012
ILE 823,R ILE 823,0.0,0.0,0.0,-0.0008399999999999647,0.0003666060555964505,2.592296279363026e-05,-0.7566700000000001,0.12498016282594625,0.008837432064802545,0.755595,0.124679031817705,0.008816138887007252,0.0,0.0,0.0,-0.001915000000000564,0.00074684335707039,5.280980022685988e-05
SER 824,R SER 824,0.0,0.0,0.0,-0.00039999999999999313,0.0004898979485566269,3.464101615137693e-05,-1.1433650000000002,0.4421648242171689,0.03126577456061179,1.141635,0.4414873517723924,0.031217870024634938,0.0,0.0,0.0,-0.002129999999999948,0.001073824939177977,7.593088962999795e-05
GLU 825,R GLU 825,0.0,0.0,0.0,-0.0007049999999999978,0.0004560427611529407,3.2247092892228135e-05,94.69117,3.447725944894268,0.24379103953075337,-94.65978499999994,3.440669723873774,0.24329208935743915,0.0,0.0,0.0,0.030679999999999836,0.007082203047076833,0.0005007873800328058
GLN 826,R GLN 826,0.0,0.0,0.0,-0.0005750000000000027,0.000494342998332131,3.4955328635273996e-05,-0.08104500000000037,0.2682922529164792,0.018971127137705872,0.08105000000000001,0.2677628381609367,0.01893369186133544,0.0,0.0,0.0,-0.000570000000000519,0.0009138380600526283,6.461810891695729e-05
PHE 827,R PHE 827,0.0,0.0,0.0,-0.00044499999999999764,0.0004969657935914672,3.5140788266628057e-05,-0.7382050000000001,0.07963820047564883,0.0056312711597825025,0.7372999999999998,0.07945420064414521,0.005618260406923163,0.0,0.0,0.0,-0.0013500000000000068,0.0007984359711334616,5.645794895317372e-05
THR 828,R THR 828,0.0,0.0,0.0,-0.00027499999999999855,0.0004465142774872915,3.157332735078756e-05,-1.2265499999999994,0.16999752204076893,0.012020640061993729,1.224905,0.16968546188462963,0.011998574076739306,0.0,0.0,0.0,-0.0019199999999997075,0.0008328265125461506,5.888972745733264e-05
ALA 829,R ALA 829,0.0,0.0,0.0,-0.00025499999999998413,0.0004358612164439231,3.0820042180371554e-05,-1.0021,0.08170924060349549,0.0057777158116334845,1.0008049999999997,0.08155327691147854,0.005766687513209077,0.0,0.0,0.0,-0.0015499999999999937,0.0007053367989834091,4.9874843358158134e-05
MET 830,R MET 830,0.0,0.0,0.0,-0.00034500000000001305,0.00047536827828539114,3.3613613313657386e-05,-0.5775500000000001,0.31905915987477934,0.022560889554713928,0.5769299999999998,0.3186888531153854,0.02253470491264526,0.0,0.0,0.0,-0.0009650000000000248,0.0008329315698182311,5.889715612828274e-05
PHE 831,R PHE 831,0.0,0.0,0.0,-0.0002549999999999997,0.0004358612164439497,3.082004218037344e-05,-0.7643900000000003,0.046548769049239824,0.003291495025060396,0.7636550000000001,0.04645950898363257,0.003285183385292391,0.0,0.0,0.0,-0.0009899999999999842,0.0006999285677838612,4.949242366261563e-05
ARG 832,R ARG 832,0.0,0.0,0.0,-0.0003250000000000236,0.00046837484987991387,3.311910324873183e-05,-83.00400499999996,1.6534829890185787,0.11691890341116387,82.98885500000006,1.6515231648295525,0.11678032291376449,0.0,0.0,0.0,-0.015475000000001841,0.0021724122537010913,0.0001536127436124792
ARG 833,R ARG 833,0.0,0.0,0.0,-0.0003549999999999997,0.0004785133226985427,3.383600153682462e-05,-83.02008500000002,1.563787842952462,0.11057649880887697,83.00398499999997,1.561925732798396,0.11044482773715132,0.0,0.0,0.0,-0.016454999999999272,0.0020562040268410336,0.00014539558108823806
LYS 834,R LYS 834,0.0,0.0,0.0,-0.0001899999999999935,0.0003923009049186472,2.7739863013359445e-05,-74.22425500000003,1.1364726305406851,0.08036075036882323,74.21672500000001,1.1356585883868255,0.08030318889610664,0.0,0.0,0.0,-0.007720000000000802,0.0010824047302181651,7.6537572472566e-05
ALA 835,R ALA 835,0.0,0.0,0.0,-0.00014500000000000624,0.00035210083782918027,2.4897289009047823e-05,0.11030999999999999,0.09920470704558329,0.0070148321077556815,-0.11038000000000009,0.09911021945288982,0.007008150826002527,0.0,0.0,0.0,-0.00021500000000003407,0.0006991244524403331,4.9435564121389145e-05
PHE 836,R PHE 836,0.0,0.0,0.0,-0.00025000000000000575,0.0004330127018922294,3.0618621784790435e-05,-0.03596499999999999,0.09650701412332682,0.006824076411867031,0.035799999999999985,0.09645828113749486,0.006820630469392105,0.0,0.0,0.0,-0.00041499999999990324,0.0006948201206067993,4.9131201898592254e-05
LEU 837,R LEU 837,0.0,0.0,0.0,-0.00014000000000000012,0.0003469870314579498,2.4535688292770616e-05,-0.21109999999999993,0.09727707849231518,0.006878528185593211,0.2108249999999999,0.09716858738810609,0.006870856706044745,0.0,0.0,0.0,-0.0004149999999999165,0.000672885577197324,4.758019545988519e-05
HIP 838,R HIP 838,0.0,0.0,0.0,-0.00010999999999999899,0.0003128897569432374,2.2124646889837382e-05,-69.81133499999999,1.0673187306416099,0.07547083121241005,69.80611,1.0666444008666236,0.07542314889674517,0.0,0.0,0.0,-0.005335000000000037,0.000976101941397971,6.902083018918592e-05
TRP 839,R TRP 839,0.0,0.0,0.0,-0.00022499999999999688,0.00041758232721224585,2.952752952754388e-05,-0.769955,0.13188003251061267,0.009325326529135657,0.7693349999999995,0.13177007541547767,0.009317551388374702,0.0,0.0,0.0,-0.0008449999999997715,0.0007148251534467585,5.054577133649173e-05
TYR 840,R TYR 840,0.0,0.0,0.0,-0.00021999999999996244,0.00041424630354408896,2.9291637031748625e-05,-0.4915349999999995,0.12300592983673837,0.008697832711371438,0.4912500000000001,0.12288025675428871,0.008688946282490161,0.0,0.0,0.0,-0.0005049999999998622,0.0006999821426292636,4.949621197626414e-05
THR 841,R THR 841,0.0,0.0,0.0,-7.49999999999995e-05,0.00026339134382131677,1.8624580532189052e-05,-0.3624049999999998,0.168587873155218,0.011920962833387217,0.3622499999999997,0.1684846209598971,0.011913661800638835,0.0,0.0,0.0,-0.00022999999999979927,0.0006380438856379917,4.511651582292379e-05
GLY 842,R GLY 842,0.0,0.0,0.0,-3.0000000000001136e-05,0.0001705872210923263,1.2062338081815277e-05,-0.5141899999999998,0.06276610470628402,0.004438233826647831,0.513925,0.06269449238170818,0.00443317007061542,0.0,0.0,0.0,-0.00029499999999992754,0.000563892720293483,3.987323663812509e-05
GLU 843,R GLU 843,0.0,0.0,0.0,-0.00010999999999999954,0.00031288975694323905,2.2124646889837497e-05,70.02848999999993,0.9305930474210187,0.06580286543564566,-70.02363500000003,0.9300683855342667,0.06576576623785042,0.0,0.0,0.0,0.004745000000001482,0.0008246059665069145,5.830844707239263e-05
GLY 844,R GLY 844,0.0,0.0,0.0,-6.50000000000006e-05,0.00024652586071242336,1.7432010784760483e-05,-0.05335999999999997,0.0894233213429248,0.006323183691780585,0.053290000000000025,0.08940137526906392,0.00632163187001584,0.0,0.0,0.0,-0.0001349999999999829,0.0006299007858385579,4.454071171411795e-05
MET 845,R MET 845,0.0,0.0,0.0,-0.00013499999999999623,0.00034172357249682604,2.4163505540379848e-05,-0.48411999999999994,0.23225091087011934,0.016422619401301384,0.4839349999999999,0.23217204994357102,0.016417043091708085,0.0,0.0,0.0,-0.0003199999999999559,0.0006462197768562555,4.569463863519158e-05
ASP 846,R ASP 846,0.0,0.0,0.0,-6.499999999999617e-05,0.0002465258607124065,1.743201078475929e-05,70.07442999999998,0.9810294771828947,0.06936925958599183,-70.06973999999995,0.9805662763969676,0.06933650634431382,0.0,0.0,0.0,0.004625000000001194,0.0007774155902735212,5.4971583568254944e-05
GLU 847,R GLU 847,0.0,0.0,0.0,-0.00012000000000000621,0.00032496153618545527,2.2978250586153304e-05,72.92243000000003,1.050101307064159,0.07425337551579238,-72.91598999999998,1.0494318224185133,0.07420603580250874,0.0,0.0,0.0,0.00631999999999941,0.0009042123644375503,6.393746945265136e-05
MET 848,R MET 848,0.0,0.0,0.0,-8.499999999999674e-05,0.00027888169534767617,1.9719913792914267e-05,0.5737049999999997,0.2404533800448649,0.017002621558895006,-0.5733650000000001,0.24032278663289475,0.016993387210176764,0.0,0.0,0.0,0.0002549999999999764,0.0006928022805967037,4.8988519063143446e-05
GLU 849,R GLU 849,0.0,0.0,0.0,-0.0001549999999999979,0.00036190468358394663,2.5590525590538045e-05,74.67939000000003,1.4729187275261884,0.10415108203704285,-74.67260000000003,1.4720439837164343,0.10408922830907504,0.0,0.0,0.0,0.006635000000003118,0.0011626585913330403,8.221237741363916e-05
PHE 850,R PHE 850,0.0,0.0,0.0,-0.0002450000000000019,0.00043008720046056113,3.041175759472008e-05,0.7422149999999996,0.05557543319669664,0.003929776568076416,-0.741725,0.05558002676321768,0.003930101382280102,0.0,0.0,0.0,0.0002450000000001573,0.0006891843004596383,4.873268923423173e-05
THR 851,R THR 851,0.0,0.0,0.0,-0.0001449999999999957,0.0003521008378291547,2.4897289009046013e-05,0.6749450000000004,0.23194413546153622,0.016400927104130342,-0.6744199999999995,0.23171191941719438,0.016384506950164898,0.0,0.0,0.0,0.0003800000000001191,0.0006968500556072683,4.927473997901221e-05
GLU 852,R GLU 852,0.0,0.0,0.0,-0.00016499999999999902,0.0003711805490593472,2.6246428328441037e-05,78.21228499999995,1.8708363059815805,0.13228810384495662,-78.20353000000001,1.8695375281341375,0.13219626638263846,0.0,0.0,0.0,0.008589999999997815,0.0014497930886849845,0.00010251585243265421
ALA 853,R ALA 853,0.0,0.0,0.0,-0.0001499999999999946,0.0003570714214271296,2.5248762345904282e-05,0.7092350000000001,0.07119494206051132,0.0050342426317170905,-0.7085450000000002,0.07111046318931766,0.005028269073448288,0.0,0.0,0.0,0.0005400000000000099,0.0007059745037888513,4.991993589739047e-05
GLU 854,R GLU 854,0.0,0.0,0.0,-0.0002949999999999808,0.00045604276115291325,3.22470928922262e-05,87.11363999999999,2.2444556133732068,0.15870697842884063,-87.09582499999996,2.2415872845785207,0.15850415695470113,0.0,0.0,0.0,0.01751999999999839,0.002927387914163698,0.00020699758452686937
SER 855,R SER 855,0.0,0.0,0.0,-0.00015499999999998737,0.000361904683583922,2.5590525590536307e-05,1.0740099999999997,0.2842961658200834,0.02010277467167161,-1.073035,0.2840232099230628,0.0200834737750968,0.0,0.0,0.0,0.0008199999999999752,0.0006838128398911584,4.835286961494689e-05
ASN 856,R ASN 856,0.0,0.0,0.0,-0.00024999999999999247,0.0004330127018922063,3.06186217847888e-05,0.977229999999999,0.23668343224653648,0.01673604599360327,-0.9764800000000006,0.23645811383836798,0.016720113576169062,0.0,0.0,0.0,0.0004999999999987281,0.0007141428428541381,5.0497524691800005e-05
MET 857,R MET 857,0.0,0.0,0.0,-0.0005450000000000399,0.0004979708826829494,3.521185879785642e-05,0.8201900000000001,0.266729383270759,0.018860615565245934,-0.81923,0.2662672475164755,0.018827937632677674,0.0,0.0,0.0,0.00041500000000006934,0.0008618439533929521,6.094157037687792e-05
ASN 858,R ASN 858,0.0,0.0,0.0,-0.00035500000000000256,0.0004785133226985464,3.3836001536824886e-05,1.9868450000000006,0.5411684959187832,0.03826639132286961,-1.9842199999999988,0.540367163695206,0.03820972857794213,0.0,0.0,0.0,0.002270000000000252,0.0011904200939166975,8.417541208692235e-05
ASP 859,R ASP 859,0.0,0.0,0.0,-0.0003250000000000297,0.00046837484987992265,3.311910324873245e-05,88.19735500000003,1.3298986423669419,0.09403803483084477,-88.18060999999996,1.3283885191863471,0.09393125299670223,0.0,0.0,0.0,0.01642000000000223,0.00165336021482942,0.000116910221964993
LEU 860,R LEU 860,0.0,0.0,0.0,-0.0006049999999999955,0.0004888506929523523,3.456696399743511e-05,0.7749699999999998,0.12329918531766587,0.008718569005289833,-0.7738299999999999,0.12303784417812301,0.008700089396092455,0.0,0.0,0.0,0.0005349999999998422,0.0008359276284463516,5.910900946556039e-05
VAL 861,R VAL 861,0.0,0.0,0.0,-0.0006599999999999973,0.00047370877129307724,3.3496268448888226e-05,1.0733700000000002,0.08760486915691168,0.006194599704581247,-1.0717149999999998,0.08741947022832143,0.006181490020618159,0.0,0.0,0.0,0.0009949999999999087,0.0007713462257636501,5.4542414688012655e-05
SER 862,R SER 862,0.0,0.0,0.0,-0.0003749999999999986,0.00048412291827592516,3.423265984407274e-05,1.0379450000000003,0.37355070870632817,0.026414023924328532,-1.0366050000000004,0.3729674771008858,0.026372783222007472,0.0,0.0,0.0,0.0009650000000001005,0.0009611321449207096,6.796230572898053e-05
GLU 863,R GLU 863,0.0,0.0,0.0,-0.0005699999999999944,0.0004950757517794564,3.500714212842816e-05,95.674045,1.4644606560023383,0.10355300606401532,-95.64951,1.4624626900894793,0.10341172853945911,0.0,0.0,0.0,0.02396500000000515,0.0021757240174257214,0.00015384692067121656
TYR 864,R TYR 864,0.0,0.0,0.0,-0.0014949999999999308,0.0004999749993750078,3.535357124818079e-05,0.26544000000000006,0.19623877394643477,0.013876176778925801,-0.26533499999999993,0.19578708531208106,0.01384423756929216,0.0,0.0,0.0,-0.0013899999999999813,0.0008988325761788449,6.355706097674353e-05
GLN 865,R GLN 865,0.0,0.0,0.0,-0.0010550000000000182,0.0003032738036824113,2.1444696314007078e-05,1.0160749999999994,0.9882663706587406,0.06988098523114135,-1.0142600000000004,0.9862015424851044,0.06973497983078503,0.0,0.0,0.0,0.0007599999999994723,0.0022073513539980112,0.0001560833110873301
GLN 866,R GLN 866,0.0,0.0,0.0,-0.0007549999999999968,0.00043008720046055566,3.0411757594719693e-05,1.0914999999999995,0.8370348738254595,0.05918730353716086,-1.0898049999999995,0.8358701675350071,0.059104946365553905,0.0,0.0,0.0,0.0009400000000005803,0.0014340153416200583,0.00010140019723850867
TYR 867,R TYR 867,0.0,0.0,0.0,-0.0012150000000000238,0.00041082234603299016,2.9049526674289368e-05,0.7050000000000003,0.28514336744872704,0.020162680873336235,-0.7036249999999997,0.2847532692964214,0.020135096768453868,0.0,0.0,0.0,0.00016000000000022274,0.000856971411425507,6.0597029630198275e-05
GLN 868,R GLN 868,0.0,0.0,0.0,-0.0018849999999999562,0.00047092993109380213,3.3299774774014104e-05,1.9646050000000008,1.0848298064558317,0.07670905125782085,-1.959605,1.082119128827783,0.07651737740458045,0.0,0.0,0.0,0.0031150000000007695,0.0028812800974565896,0.0002037372695409391
ASP 869,R ASP 869,0.0,0.0,0.0,-0.0012899999999999973,0.0004537620521815217,3.20858224142678e-05,223.74692999999988,4.449171719002298,0.31460394931699337,-223.64762500000003,4.439869916376929,0.3139462125456276,0.0,0.0,0.0,0.09801499999999691,0.009479175860798121,0.0006702789531230181
gtp 870,R gtp 870,0.0,0.0,0.0,-0.002450000000000029,0.0004974937185532859,3.5178118198674014e-05,330.42483000000016,4.25885467361488,0.30114650198011017,-330.36718499999995,4.253883372966681,0.3007949779401443,0.0,0.0,0.0,0.05519500000000278,0.0050474721395970725,0.0003569101777759262
Mg+ 871,R Mg+ 871,0.0,0.0,0.0,0.0,0.0,0.0,-161.32081999999994,1.9333795973962713,0.13671058239266204,161.29567499999996,1.9313602018775475,0.13656778956614332,0.0,0.0,0.0,-0.025145000000001402,0.002166558330626256,0.00015319880874220315
MET 872,L MET   1,0.0,0.0,0.0,-0.010744999999999984,0.0015937299018341073,0.00011269372209666679,-76.37696000000004,1.4904307056663055,0.10538936588652958,76.56301999999997,1.4999221611821938,0.1060605131423911,0.0,0.0,0.0,0.17531500000000008,0.02756149079784808,0.0019488917042769006
ARG 873,L ARG   2,0.0,0.0,0.0,-0.006705000000000011,0.0010945204429337664,7.739428273457697e-05,-72.08913,1.1191398675325828,0.07913513894285037,72.13112500000003,1.1193832629511655,0.07915234959794934,0.0,0.0,0.0,0.035290000000002236,0.008800335220883367,0.0006222776711401442
GLU 874,L GLU   3,0.0,0.0,0.0,-0.021040000000000017,0.0032906534305514913,0.00023268433552777352,80.54034499999995,2.080671025409641,0.14712565914855247,-80.476915,2.063282197802808,0.1458960833567849,0.0,0.0,0.0,0.042390000000002245,0.027778911065771676,0.0019642656388585175
CYS 875,L CYS   4,0.0,0.0,0.0,-0.009785000000000037,0.001256493135675719,8.884748167506496e-05,0.247025,0.19629659797102955,0.013880265554916447,-0.19395500000000004,0.19292056130697927,0.01364154371304801,0.0,0.0,0.0,0.04328499999999984,0.01920660758697379,0.0013581122468338158
ILE 876,L ILE   5,0.0,0.0,0.0,-0.024499999999999963,0.002774887385102404,0.00019621416870349166,-0.9865749999999999,0.11892028580103682,0.008408934051055543,1.0218250000000006,0.12228824299579617,0.00864708458817158,0.0,0.0,0.0,0.01074999999999969,0.01578092202629516,0.001115879697816946
SER 877,L SER   6,0.0,0.0,0.0,-0.00857999999999996,0.0008506468127254622,6.014981296728974e-05,0.3606649999999998,0.18490428003429257,0.013074707028266462,-0.33623000000000003,0.1840033888274886,0.01301100440012222,0.0,0.0,0.0,0.015854999999999987,0.011078085349012227,0.0007833389272849887
ILE 878,L ILE   7,0.0,0.0,0.0,-0.012650000000000026,0.0012718097341976968,8.99305287430252e-05,-0.8663350000000001,0.09955858965955691,0.007039855387364158,0.8846650000000004,0.10131802788743702,0.007164266457565445,0.0,0.0,0.0,0.005680000000000485,0.008156445304174973,0.0005767477784959296
HID 879,L HID   8,0.0,0.0,0.0,-0.010239999999999996,0.0008077128202523767,5.711392124517665e-05,1.0927450000000005,0.15872750226409638,0.011223729321174563,-1.1300149999999993,0.16041715860531167,0.01134320606684938,0.0,0.0,0.0,-0.047510000000000226,0.013330787673652124,0.0009426290362597457
VAL 880,L VAL   9,0.0,0.0,0.0,-0.006185000000000021,0.000608912965866266,4.305664873164494e-05,-0.8360599999999994,0.06570210346709528,0.0046458402899803245,0.8500599999999998,0.06648124848406693,0.004700934162483161,0.0,0.0,0.0,0.007815000000000145,0.004950835788026027,0.00035007695582542483
GLY 881,L GLY  10,0.0,0.0,0.0,-0.002410000000000009,0.0004918333050943323,3.4777866524559445e-05,-0.45058,0.11664953321809796,0.00824836759607625,0.452075,0.11613844916736225,0.0082122284962731,0.0,0.0,0.0,-0.0009150000000000214,0.0027816856400391028,0.0001966948779200891
GLN 882,L GLN  11,0.0,0.0,0.0,-0.00365999999999999,0.000494368283772359,3.495711658589905e-05,0.4802449999999995,0.39459808029816884,0.027902297842202897,-0.46996499999999997,0.3949899793349191,0.027930009288845554,0.0,0.0,0.0,0.0066199999999997415,0.0027866826155846926,0.00019704821744946012
ALA 883,L ALA  12,0.0,0.0,0.0,-0.0016350000000000108,0.0004814301610826273,3.4042253156925765e-05,-0.07127500000000006,0.10430709168124666,0.007375625185365643,0.07424999999999998,0.10466655387467387,0.0074010430008209,0.0,0.0,0.0,0.0013399999999999732,0.002112912681584477,0.00014940548852034361
GLY 884,L GLY  13,0.0,0.0,0.0,-0.00192499999999999,0.00031523800532300627,2.2290693125161868e-05,-0.509045,0.11296474217648633,0.007987813522798348,0.5233649999999999,0.11446882446762553,0.00809416820155106,0.0,0.0,0.0,0.012395000000000059,0.0034189143013535774,0.0002417537486782782
VAL 885,L VAL  14,0.0,0.0,0.0,-0.006825000000000008,0.0006199798383817537,4.3839194791867774e-05,-0.42903499999999994,0.11071821790021756,0.007828960267813363,0.44683,0.11066260027669673,0.007825027507938858,0.0,0.0,0.0,0.010970000000000271,0.005135085198903476,0.00036310535661153193
GLN 886,L GLN  15,0.0,0.0,0.0,-0.0038299999999999667,0.0004910193478876592,3.472031105851603e-05,0.04037999999999961,0.5833224970803025,0.041247129330415196,-0.03192500000000005,0.583569258421826,0.04126457799220779,0.0,0.0,0.0,0.004625000000000057,0.002591211106799494,0.00018322629451038216
ILE 887,L ILE  16,0.0,0.0,0.0,-0.0025950000000000304,0.0004908920451585863,3.471130939621693e-05,-0.16114,0.07850675384958934,0.005551265801598771,0.16919000000000003,0.07873368973952612,0.0055673125922656615,0.0,0.0,0.0,0.005455000000000227,0.003110944390374365,0.00021997698743279635
GLY 888,L GLY  17,0.0,0.0,0.0,-0.0024799999999999905,0.000499599839871916,3.532704346531451e-05,-0.5957500000000002,0.10405689549472226,0.007357933643353801,0.6133299999999999,0.10402005143240411,0.00735532837472264,0.0,0.0,0.0,0.015099999999999923,0.004448595283907108,0.0003145631892005211
ASN 889,L ASN  18,0.0,0.0,0.0,-0.007925000000000001,0.0008656644846590049,6.121172273347404e-05,0.5893950000000001,0.2275000417032922,0.016086682220862025,-0.5557400000000005,0.22674148804310038,0.016033044377160476,0.0,0.0,0.0,0.025730000000000003,0.006295800187426652,0.0004451803005524922
ALA 890,L ALA  19,0.0,0.0,0.0,-0.002124999999999988,0.00035968736424847977,2.543373743672158e-05,-0.16996500000000012,0.11534042558877607,0.008155799707876594,0.17386,0.11414832631274101,0.008071505559683398,0.0,0.0,0.0,0.001769999999999966,0.0029115459810897517,0.00020587739069650028
CYS 891,L CYS  20,0.0,0.0,0.0,-0.0028699999999999815,0.00042790185790672505,3.025723054081678e-05,-0.7957050000000001,0.10008999937556015,0.007077431728741589,0.8125050000000003,0.10014679213534487,0.0070814475832981965,0.0,0.0,0.0,0.013929999999999977,0.005022459556830671,0.00035514152108701496
TRP 892,L TRP  21,0.0,0.0,0.0,-0.020909999999999974,0.0021123209983335083,0.00014936365019643617,-0.2818900000000001,0.17893995613054095,0.012652965640512883,0.2356549999999999,0.18136903256895892,0.012824727282675464,0.0,0.0,0.0,-0.0671449999999997,0.015932481758972855,0.0011265965892900678
GLU 893,L GLU  22,0.0,0.0,0.0,-0.007224999999999966,0.0007838207703295336,5.542449819348766e-05,83.02226999999998,1.350819824072372,0.09551738577627934,-82.99292500000001,1.3465218822469143,0.09521347539528668,0.0,0.0,0.0,0.02211999999999989,0.007898455545230849,0.0005585051476933222
LEU 894,L LEU  23,0.0,0.0,0.0,-0.00290500000000003,0.0003949367037893667,2.7926242138892406e-05,0.008149999999999854,0.07873301404112505,0.005567264813173519,-0.0024500000000000004,0.0791794638779526,0.005598833583881558,0.0,0.0,0.0,0.0027949999999997877,0.0034165735759677466,0.00024158823439895656
TYR 895,L TYR  24,0.0,0.0,0.0,-0.006755000000000014,0.0006519010661135435,4.609636645116265e-05,-0.7517000000000001,0.1271145546347856,0.008988356356976477,0.7647399999999999,0.12697146293557646,0.008978238245892249,0.0,0.0,0.0,0.006284999999999454,0.004808718644296006,0.00034002775621998877
CYS 896,L CYS  25,0.0,0.0,0.0,-0.008970000000000002,0.001122096252555922,7.934418693263054e-05,0.05660499999999998,0.12533718113552733,0.0088626770715738,-0.060204999999999995,0.12453346126644033,0.008805845494613222,0.0,0.0,0.0,-0.012570000000000015,0.006031177331168467,0.0004264686389407807
LEU 897,L LEU  26,0.0,0.0,0.0,-0.003400000000000032,0.0005000000000000332,3.535533905932972e-05,-0.09476000000000004,0.1199280300847136,0.008480192332724526,0.09021999999999998,0.11941194077645673,0.008443699307767895,0.0,0.0,0.0,-0.00794000000000017,0.002415864234596038,0.00017082739827089068
GLU 898,L GLU  27,0.0,0.0,0.0,-0.002320000000000011,0.00046647615158761796,3.298484500494085e-05,72.03937999999995,1.0506800205621902,0.07429429673967458,-72.03511999999999,1.0493041149254716,0.07419700551907493,0.0,0.0,0.0,0.0019400000000021579,0.0026127380274351894,0.00018474847766633863
HIP 899,L HIP  28,0.0,0.0,0.0,-0.004540000000000027,0.000555337735076555,3.926830783214105e-05,-75.58721,1.241659887368721,0.08779861262857475,75.59297000000004,1.2395992171246435,0.08765290123823709,0.0,0.0,0.0,0.001220000000000212,0.004143862932098907,0.00029301535795947064
GLY 900,L GLY  29,0.0,0.0,0.0,-0.0024449999999999984,0.0005262841437854699,3.7213908690166174e-05,0.41107499999999997,0.0828462393533949,0.005858113764258935,-0.39895500000000017,0.08341350595077451,0.0058982255700337095,0.0,0.0,0.0,0.009674999999999944,0.002576698468971427,0.00018220009604826907
ILE 901,L ILE  30,0.0,0.0,0.0,-0.01720999999999999,0.00250517464461059,0.00017714259792607473,-0.4881299999999998,0.16350844962875877,0.011561793351379435,0.52295,0.1626614198265835,0.011501899299680911,0.0,0.0,0.0,0.017610000000000098,0.006999849998393205,0.0004949641401152478
GLN 902,L GLN  31,0.0,0.0,0.0,-0.01963500000000001,0.003243728564476336,0.00022936624642697222,0.8860849999999999,0.5833811770832177,0.04125127863321333,-0.8392749999999997,0.5820729244476163,0.04115877120219944,0.0,0.0,0.0,0.02717500000000019,0.014028341847845164,0.0009919535649414338
PRO 903,L PRO  32,0.0,0.0,0.0,-0.06607,0.018056718971064388,0.0012768028430419408,1.0229199999999994,0.3136894221997306,0.022181191762391944,-0.9233400000000003,0.30630823430002596,0.02165926296068262,-0.0001188360000000005,0.0007610229696297004,5.381245024638851e-05,0.03339116399999988,0.031564395838987985,0.0022319398341804847
ASP 904,L ASP  33,0.0,0.0,0.0,-0.10904999999999998,0.04595016322060243,0.0032491672009916663,97.70496499999999,5.1085258601459245,0.36122732775760236,-97.34906000000007,4.973884764083495,0.35170676455238903,-0.0020070000000000014,0.010451448296116673,0.0007390289963404688,0.24484799999999937,0.11685844296620675,0.00826313974603062
GLY 905,L GLY  34,0.0,0.0,0.0,-0.05862500000000002,0.013027063176326459,0.0009211524710926004,0.30693,0.22442627987827096,0.01586933443783954,-0.25205500000000003,0.2281956440754291,0.01613586873629677,-0.00030981600000000003,0.0013242960822051845,9.364187400260635e-05,-0.004059816000000047,0.01900687896824049,0.001343989300763482
GLN 906,L GLN  35,0.0,0.0,0.0,-0.02981,0.008027072940991656,0.0005675997709654243,0.6285549999999998,0.8399179108549829,0.05939116504055965,-0.5608850000000002,0.8418171011419284,0.05952545807362593,0.0,0.0,0.0,0.03785999999999966,0.020619903006560313,0.0014580473243347677
MET 907,L MET  36,0.0,0.0,0.0,-0.017075000000000052,0.0018679868843223038,0.00013208661930718318,0.7684799999999997,0.15622848523876912,0.011047022132683607,-0.75149,0.1584454792665291,0.011203787283771525,0.0,0.0,0.0,-8.500000000008612e-05,0.008721110881074898,0.0006166756643487847
PRO 908,L PRO  37,0.0,0.0,0.0,-0.005200000000000002,0.0006480740698407986,4.582575694955929e-05,-0.15276,0.15843276933765954,0.011202888556082318,0.1448199999999999,0.15752633938487887,0.011138794279454136,0.0,0.0,0.0,-0.013139999999999956,0.0027111621124525902,0.00019170811146112715
SER 909,L SER  38,0.0,0.0,0.0,-0.004254999999999994,0.0005098774362530392,3.605377927485356e-05,0.43504000000000004,0.15800243162685787,0.011172459084731502,-0.41114500000000015,0.15775878414528927,0.011155230606087883,0.0,0.0,0.0,0.01964000000000017,0.0028601398567200823,0.00020224242878286907
ASP 910,L ASP  39,0.0,0.0,0.0,-0.0037349999999999996,0.0005956299186575321,4.211739545603326e-05,75.53720499999997,1.407453904389689,0.09952202000014318,-75.51727499999998,1.4023897102360936,0.09916392739741792,0.0,0.0,0.0,0.01619499999999718,0.0066118813510207845,0.00046753061397076677
LYS 911,L LYS  40,0.0,0.0,0.0,-0.014839999999999997,0.0039666610644218106,0.0002804852937321311,-85.15648000000002,3.4740970279483716,0.2456557566962324,85.26803000000001,3.475539526332284,0.2457577567351439,0.0,0.0,0.0,0.09670999999999971,0.04938538144025967,0.0034920738107891876
THR 912,L THR  41,0.0,0.0,0.0,-0.003320000000000021,0.0006305553108173693,4.4586993619215304e-05,-0.08876500000000012,0.16026624652433846,0.011332534971267468,0.09428500000000004,0.16033288425959286,0.011337246970715597,0.0,0.0,0.0,0.0021999999999999633,0.0020880613017824055,0.0001476482306023549
ILE 913,L ILE  42,0.0,0.0,0.0,-0.005565000000000006,0.0007847133234500657,5.548761122989741e-05,-0.4876699999999999,0.07656827737385913,0.005414194815482829,0.48950000000000027,0.07662590945626509,0.005418270019111143,0.0,0.0,0.0,-0.003734999999999964,0.0010792474229755562,7.63143171364122e-05
GLY 914,L GLY  43,0.0,0.0,0.0,-0.0010100000000000048,0.00024474476501040846,1.7306068299876788e-05,0.5380900000000003,0.04919727533105474,0.003478772700249045,-0.5373549999999997,0.04914538610083573,0.0034751035775932044,0.0,0.0,0.0,-0.0002749999999999586,0.0007611668673819062,5.3822625354026735e-05
GLY 915,L GLY  44,0.0,0.0,0.0,-0.0005799999999999917,0.0004935585071701152,3.489985673322977e-05,0.25085,0.1031779894163476,0.007295785598549322,-0.25105000000000005,0.10315545307932115,0.007294192038875871,0.0,0.0,0.0,-0.0007800000000001628,0.0007493997598078029,5.2990565197966736e-05
GLY 916,L GLY  45,0.0,0.0,0.0,-0.0008849999999999969,0.00031902194281898224,2.2558257911460932e-05,0.22040500000000007,0.07499293950099535,0.005302801606226632,-0.2181150000000001,0.0748087011984568,0.005289773990918701,0.0,0.0,0.0,0.0014049999999999718,0.0008893677529571812,6.28877969084665e-05
ASP 917,L ASP  46,0.0,0.0,0.0,-0.0028850000000000074,0.00042635079453426665,3.0147553797945237e-05,75.94103499999997,1.2483756020454406,0.08827348536741698,-75.92605999999999,1.2449098225981645,0.0880284177524904,0.0,0.0,0.0,0.012090000000000387,0.00428507876240482,0.0003030008250814907
ASP 918,L ASP  47,0.0,0.0,0.0,-0.002860000000000017,0.0004363484845854547,3.085449724108487e-05,72.81258,1.1533923112283135,0.08155715246379654,-72.81597000000001,1.1511299401461454,0.0813971786704204,0.0,0.0,0.0,-0.006250000000000142,0.00337157233349387,0.0002384061660274467
SER 919,L SER  48,0.0,0.0,0.0,-0.002230000000000036,0.00042083250824999255,2.975735203273134e-05,0.64224,0.08981894232287382,0.006351158319550747,-0.6322600000000004,0.09009457475342016,0.006370648475626172,0.0,0.0,0.0,0.007749999999999943,0.003522428139792001,0.00024907328238892403
PHE 920,L PHE  49,0.0,0.0,0.0,-0.006955000000000022,0.0008018572192104511,5.6699867724709794e-05,0.5710950000000001,0.07268848584886009,0.0051398521257911365,-0.5664000000000002,0.07358260664042592,0.005203076013282745,0.0,0.0,0.0,-0.002260000000000133,0.007505491323024678,0.0005307183810647542
ASN 921,L ASN  50,0.0,0.0,0.0,-0.010055000000000047,0.0012049792529335017,8.52049000938379e-05,-0.17710000000000087,0.2019816080736071,0.01428225647438111,0.25539499999999987,0.20489109052128185,0.014487987951230514,0.0,0.0,0.0,0.06823999999999984,0.01118894096865304,0.0007911776033230542
THR 922,L THR  51,0.0,0.0,0.0,-0.007749999999999982,0.000998749217771881,7.062223445912569e-05,0.9527599999999998,0.15717071101194371,0.011113647556045658,-0.9285849999999991,0.15834946408182557,0.011196997984951449,0.0,0.0,0.0,0.01642499999999975,0.01102834416401651,0.000779821694363516
PHE 923,L PHE  52,0.0,0.0,0.0,-0.015560000000000032,0.0019865548066942446,0.00014047063750122313,0.6620899999999998,0.09757659504204891,0.006899707203932643,-0.6510499999999999,0.10764797954443873,0.007611861631690338,0.0,0.0,0.0,-0.004520000000000195,0.017913670757273688,0.001266687806841138
PHE 924,L PHE  53,0.0,0.0,0.0,-0.047179999999999944,0.009353480635570842,0.00066139095851092,-0.664465,0.15777306099267996,0.011156240131648275,0.7920950000000002,0.15555300053357893,0.01099925815112083,0.0,0.0,0.0,0.08044999999999995,0.0378965367810834,0.002679689814138949
SER 925,L SER  54,0.0,0.0,0.0,-0.22479499999999997,0.1416639438071664,0.010017153531567737,-1.377305000000001,0.8769507180993689,0.062009779953447614,1.4475000000000011,0.7697102831585373,0.05442673607704193,-0.014209235999999998,0.019785672484550633,0.0013990583184161837,-0.1688092360000002,0.2910909156817951,0.020583236042039887
GLU 926,L GLU  55,0.0,0.0,0.0,-0.28700000000000014,0.1243252186806838,0.008791120520161195,89.91433500000002,3.928006245255806,0.2777519852563489,-89.292465,3.8752959549916732,0.27402480488794095,-0.014527979999999985,0.015236760755475575,0.0010774016853513841,0.3203420199999987,0.16491994244335517,0.011661600965459155
THR 927,L THR  56,0.0,0.0,0.0,-1.4393700000000011,0.38511662272614955,0.02723185754773216,-2.7269099999999997,0.9900298035412886,0.07000567876608306,3.847075,0.8032815442763489,0.05680058271598082,-0.2866663079999998,0.05439426840330549,0.003846255604565847,-0.6058713079999996,0.5402783900396633,0.03820345133255963
GLY 928,L GLY  57,0.0,0.0,0.0,-0.44271999999999984,0.24093140434571836,0.017036422981365547,-0.9077699999999999,1.2761188687187413,0.09023523056711275,1.3987550000000004,1.031516492827428,0.07293923069840391,-0.14789267999999997,0.09348426709298205,0.006610335919570202,-0.09962767999999995,0.25517016292919514,0.018043255256371005
ALA 929,L ALA  58,0.0,0.0,0.0,-0.31072,0.1899120101520698,0.0134288070207297,-0.8916349999999998,0.4283888674732344,0.030291667317514925,1.0802649999999998,0.40076609733733765,0.02833844250968994,-0.04990219200000001,0.06768259178967612,0.004785881962276093,-0.17199219199999993,0.21328886583412623,0.015081800338289838
GLY 930,L GLY  59,0.0,0.0,0.0,-0.05786999999999997,0.014350717752084801,0.001014748983739333,-1.0192050000000001,0.26699067956578565,0.018879092003457162,1.1560249999999999,0.2758045220350812,0.01950232478129205,0.0,0.0,0.0,0.07895000000000002,0.03160344126831767,0.002234700762965821
LYS 931,L LYS  60,0.0,0.0,0.0,-0.32295000000000007,0.1417307217931241,0.010021875448238205,-102.03925,4.8804796851841985,0.34510202808369334,102.44926500000007,4.958433210678834,0.3506141747331588,-0.036294120000000006,0.060000419713771985,0.004242670365364718,0.05077088000000215,0.20384316363427402,0.01441388833043142
HIP 932,L HIP  61,0.0,0.0,0.0,-0.14652500000000007,0.033838134922007546,0.0023927174666056863,-88.24918000000004,2.5079252994447274,0.17733709859466695,88.67840999999999,2.4934866456234595,0.1763161315918446,-0.0010405440000000002,0.002634485013824145,0.00018628622182093884,0.28166445599999873,0.09757137070538575,0.006899337787544472
VAL 933,L VAL  62,0.0,0.0,0.0,-1.2184999999999997,0.39774191380844076,0.028124600441606376,-0.35073999999999955,0.23305014996777015,0.01647913413987521,0.627135,0.20619570018552788,0.014580237785269502,-0.163435932,0.04019040474396067,0.0028418907733086577,-1.105540932,0.4442790685850098,0.03141527421357037
PRO 934,L PRO  63,0.0,0.0,0.0,-0.132835,0.030842142840600516,0.0021808688348912753,1.322994999999999,0.1854428617526269,0.013112790506792192,-1.3717750000000009,0.18865716094280244,0.013340075782205748,-0.00026161199999999993,0.00158258330278567,0.00011190553851923504,-0.1818766120000001,0.06126199880962309,0.0043318774787326686
ARG 935,L ARG  64,0.0,0.0,0.0,-0.06987999999999997,0.016025155225457145,0.0011331495929487784,-86.54928999999998,2.834402057913201,0.200422491575953,86.982395,2.8677536851994367,0.20278080775772334,-5.256000000000011e-05,0.0006209539809035782,4.3908077070170206e-05,0.3631724399999996,0.07836516656555084,0.005541254068731431
ALA 936,L ALA  65,0.0,0.0,0.0,-0.025980000000000007,0.0037722142038860984,0.0002667358243656074,1.0157349999999996,0.17532750718298606,0.012397526925762256,-0.997005,0.17743304363900284,0.012546410836370751,0.0,0.0,0.0,-0.007250000000000041,0.02250238876208472,0.0015911591686566065
VAL 937,L VAL  66,0.0,0.0,0.0,-0.030774999999999962,0.0031692861972373045,0.0002241023761587424,-1.2151100000000001,0.1480974270539478,0.010472069494612653,1.284899999999999,0.1554034748646267,0.010988685089673073,0.0,0.0,0.0,0.039015000000000015,0.020042574061232544,0.0014172240031131132
PHE 938,L PHE  67,0.0,0.0,0.0,-0.029935,0.0030579036937092336,0.00021622644380371903,1.2179550000000001,0.12790775181746947,0.00904444386764586,-1.2601449999999994,0.12812183254621995,0.009059581661147943,0.0,0.0,0.0,-0.07212499999999966,0.015488039740393087,0.0010951697927718688
VAL 939,L VAL  68,0.0,0.0,0.0,-0.015520000000000004,0.0013489254983132613,9.538343671727498e-05,-0.9792050000000004,0.11574054162219766,0.00818409218392598,1.0110299999999999,0.11913441610215089,0.008424075349853071,0.0,0.0,0.0,0.016304999999999955,0.011649119065405823,0.0008237171085997953
ASP 940,L ASP  69,0.0,0.0,0.0,-0.009674999999999979,0.000859869176096055,6.0801932535081005e-05,93.77083,1.7340540767526176,0.12261613966159537,-93.762545,1.7289609677425815,0.1222560024697635,0.0,0.0,0.0,-0.0013899999999991053,0.010924188757065684,0.0007724567949082987
LEU 941,L LEU  70,0.0,0.0,0.0,-0.013965000000000005,0.0016804091763615325,0.00011882287237733406,0.5146449999999994,0.2853725441856668,0.020178886115814268,-0.5014299999999998,0.2839116853882561,0.020075587799613753,0.0,0.0,0.0,-0.0007500000000004547,0.006450387585253793,0.0004561112802814476
GLU 942,L GLU  71,0.0,0.0,0.0,-0.009649999999999955,0.0009367496997598137,6.623820649746267e-05,91.11718500000006,1.4866821956180187,0.10512430619908064,-91.06374500000001,1.4801681965153592,0.10466369690526728,0.0,0.0,0.0,0.0437900000000019,0.008344213563906267,0.000590024999470689
PRO 943,L PRO  72,0.0,0.0,0.0,-0.01911500000000002,0.0022252584119602935,0.00015734953129895314,-0.6818399999999998,0.21017936245026606,0.014861925245404833,0.6897749999999998,0.2093436752686832,0.014802833238100043,0.0,0.0,0.0,-0.01117999999999999,0.008012340482031304,0.0005665580288019825
THR 944,L THR  73,0.0,0.0,0.0,-0.007679999999999987,0.0007922120928135348,5.6017854296643696e-05,0.44970500000000013,0.19893194307350437,0.014066612594189117,-0.4529099999999998,0.1965124726321459,0.013895530198592621,0.0,0.0,0.0,-0.010884999999999643,0.007780859528355433,0.0005501898535960088
VAL 945,L VAL  74,0.0,0.0,0.0,-0.007395000000000004,0.0006774769368767423,4.7904853616303504e-05,-0.5136000000000004,0.14557345225005816,0.01029359752467522,0.54121,0.14449725222300888,0.010217498690971251,0.0,0.0,0.0,0.02021499999999976,0.007208937161607164,0.0005097488352120128
ILE 946,L ILE  75,0.0,0.0,0.0,-0.028464999999999983,0.0036998344557561576,0.00026161780329328184,-0.68881,0.18334566779719652,0.012964496500057366,0.69715,0.18132183404102195,0.01282138984275884,0.0,0.0,0.0,-0.020124999999999792,0.013756430314583614,0.0009727265160362265
ASP 947,L ASP  76,0.0,0.0,0.0,-0.019284999999999997,0.003127902651937827,0.00022117611760766228,99.96849000000002,2.4662532635339796,0.17439044067683304,-99.84589000000007,2.4472501339020996,0.1730467164941861,0.0,0.0,0.0,0.10331500000000289,0.02722050284252732,0.001924780214725876
GLU 948,L GLU  77,0.0,0.0,0.0,-0.009479999999999975,0.0011788129622633378,8.335466393670079e-05,85.11331000000007,1.3680632309530338,0.09673667876988681,-85.06961,1.3633238309011777,0.09640155257834447,0.0,0.0,0.0,0.03422000000000011,0.007724092179668379,0.0005461757958753491
VAL 949,L VAL  78,0.0,0.0,0.0,-0.034205000000000006,0.007828344333254621,0.0005535475363507625,-0.5499550000000007,0.19577745778051006,0.013843556800006167,0.5906299999999999,0.19384035467363397,0.013706582925733206,0.0,0.0,0.0,0.006470000000000107,0.020616961463804276,0.0014578393258517731
ARG 950,L ARG  79,0.0,0.0,0.0,-0.16364500000000004,0.051862500662810194,0.00366723259079649,-105.83571499999996,3.3885517502002402,0.23960679209681338,106.10318000000001,3.385562297107905,0.23939540584145047,-0.006896627999999998,0.021943412320220755,0.001551633565400053,0.09692337199999869,0.07606953628211335,0.005378928494679846
THR 951,L THR  80,0.0,0.0,0.0,-0.02226499999999999,0.004782758095492671,0.0003381920682097725,-0.9778950000000005,0.19105180966166932,0.013509403016972793,1.0380650000000002,0.1921195221079823,0.013584901688087311,0.0,0.0,0.0,0.03790500000000009,0.013472415336530694,0.0009526436243422495
GLY 952,L GLY  81,0.0,0.0,0.0,-0.010110000000000015,0.001777048114148898,0.00012565627720094517,0.975925,0.14759728783077253,0.010436704310988193,-0.9748999999999995,0.15230672998919084,0.010769712159570535,0.0,0.0,0.0,-0.00908500000000004,0.02112363072485404,0.0014936662528824795
THR 953,L THR  82,0.0,0.0,0.0,-0.010324999999999997,0.001295907018269439,9.163446404055594e-05,0.32636,0.23808504866958818,0.0168351552413395,-0.2573050000000001,0.23865146547842497,0.016875206957990153,0.0,0.0,0.0,0.05872999999999999,0.010321681064632451,0.000729853067404639
TYR 954,L TYR  83,0.0,0.0,0.0,-0.04844499999999997,0.00833228510073928,0.000589181529751238,0.08380499999999999,0.1821100957525419,0.012877128362915385,-0.11451500000000006,0.18763376501845289,0.013267710762411124,0.0,0.0,0.0,-0.07915499999999982,0.03176351641427641,0.002246019785086506
ARG 955,L ARG  84,0.0,0.0,0.0,-0.39481499999999997,0.1596960574810786,0.011292216517362735,-94.90581999999999,4.054115313801886,0.2866692430101542,95.41369000000005,4.090012330530359,0.2892075454054612,-0.04291502399999998,0.026376290804846422,0.0018650854090655285,0.07013997599999797,0.32387780490836665,0.022901619212651974
GLN 956,L GLN  85,0.0,0.0,0.0,-1.1295000000000004,0.3913040761351695,0.027669376574111542,0.11324000000000084,1.3150575623903316,0.09298861200168547,0.90557,1.0338665315697182,0.07310540353147635,-0.250344828,0.04480428378628961,0.0031681412891491866,-0.36103482799999886,0.4722706864447155,0.033394580494068404
LEU 957,L LEU  86,0.0,0.0,0.0,-0.5425650000000002,0.37326270343419016,0.02639365887623391,-1.3239799999999997,0.8551020989332205,0.06046484927625303,0.9058649999999993,0.40534999293820295,0.028662572876052245,-0.050796900000000006,0.01400340303393428,0.0009901901244983202,-1.0114768999999995,0.42368938043870313,0.029959363402493392
PHE 958,L PHE  87,0.0,0.0,0.0,-0.939665,0.47290177920473125,0.03343920549108489,-1.7737000000000007,1.7429358221116455,0.12324417389880946,1.4330350000000005,0.9047256621622922,0.06397376508284462,-0.09194525999999995,0.024584233979158404,0.0017383678556939647,-1.37227526,0.8004423558937533,0.056599821780140884
HIE 959,L HIE  88,0.0,0.0,0.0,-4.024395,0.5127754664324311,0.03625870095404669,-7.744404999999996,1.6537589579425023,0.11693841736091418,8.421269999999998,1.43599732141115,0.10154034437355425,-0.5252177880000001,0.05589182142783729,0.003952148594449133,-3.8727477880000007,0.7128403989584492,0.05040542800072433
PRO 960,L PRO  89,0.0,0.0,0.0,-1.9900200000000003,0.3867416445121935,0.027346763940180915,-2.48492,0.6151698981582284,0.04349908065695211,2.684285000000001,0.5929392580821389,0.041927137022160076,-0.38807261999999987,0.0727045385357013,0.005140987222163305,-2.17872762,0.4311541721919096,0.030487203889377163
GLU 961,L GLU  90,0.0,0.0,0.0,-0.7364799999999999,0.2366314848028478,0.016732372754633514,126.42161999999995,4.72876041744709,0.3343738557783366,-126.03563999999999,5.026340051210018,0.3554159134760142,-0.03716211600000001,0.02088544856066404,0.001476824230536836,-0.3876621159999996,1.0094601774520784,0.07137961368141402
GLN 962,L GLN  91,0.0,0.0,0.0,-0.2637950000000001,0.06383152023099493,0.004513570080878281,-0.43527,0.39947412569526936,0.02824708631876922,0.7858999999999999,0.39161446602494127,0.027691324453698478,-0.006479856000000003,0.009114110322355332,0.0006444649213419765,0.08035514399999971,0.07767260236072979,0.005492282384167827
LEU 963,L LEU  92,0.0,0.0,0.0,-0.14235000000000006,0.044340359718883164,0.003135336903747312,0.9906799999999996,0.42984751668469634,0.03039480939239464,-0.8466649999999997,0.4156291048218359,0.029389415847801453,-0.006716519999999999,0.010086888245717799,0.0007132507079617934,-0.00505151999999988,0.05306292020876355,0.0037521150709177394
ILE 964,L ILE  93,0.0,0.0,0.0,-0.058615,0.00799479674538382,0.000565317499286904,-1.3841850000000002,0.21575574331868738,0.015256234918058798,1.43346,0.21634127761479238,0.015297638445198112,0.0,0.0,0.0,-0.00934000000000002,0.012592632766820563,0.0008904336022410736
THR 965,L THR  94,0.0,0.0,0.0,-0.037394999999999984,0.005900760544201139,0.00041724677949626476,1.2547849999999996,0.2953631134298939,0.02088532604186494,-1.1305799999999993,0.2885701017084111,0.02040498757657092,0.0,0.0,0.0,0.08680999999999969,0.015548758792906932,0.001099463278149845
GLY 966,L GLY  95,0.0,0.0,0.0,-0.016255000000000002,0.0034597651654411344,0.00024464234097964236,-0.11386500000000004,0.554737736930705,0.03922588155637806,0.20151999999999995,0.5425089857320339,0.03836117826657571,0.0,0.0,0.0,0.07139999999999995,0.01679166459884175,0.0011873499905251089
LYS 967,L LYS  96,0.0,0.0,0.0,-0.06046499999999991,0.015031592563664329,0.0010628941033800326,-117.94343499999992,4.892171829133848,0.34592878751103395,118.196645,4.900874388206602,0.34654415136443606,-0.00014972400000000052,0.0015695932784718543,0.00011098700509122731,0.19259527599999904,0.07490083710359745,0.005296288983250272
GLU 968,L GLU  97,0.0,0.0,0.0,-0.01480500000000001,0.0019511470985037766,0.0001379669344444477,104.41139999999994,2.0650769356157097,0.14602299048458037,-104.338435,2.049803948131793,0.1449430271826949,0.0,0.0,0.0,0.058160000000000454,0.030298422401173808,0.0021424219939124396
ASP 969,L ASP  98,0.0,0.0,0.0,-0.006255000000000022,0.0006082557028092957,4.301017321518423e-05,95.25431500000009,1.5039517730805352,0.10634544973227782,-95.23033499999995,1.4982420841741093,0.10594171375785788,0.0,0.0,0.0,0.017724999999997236,0.008003710077208735,0.0005659477670245403
ALA 970,L ALA  99,0.0,0.0,0.0,-0.002865000000000013,0.00045472519173669494,3.2153926665337e-05,-0.2096350000000001,0.11188441256493221,0.007911422683373692,0.21298500000000012,0.1111420027487356,0.007858926381828484,0.0,0.0,0.0,0.0004849999999999827,0.002308630546449486,0.00016324483146488362
ALA 971,L ALA 100,0.0,0.0,0.0,-0.0019949999999999747,0.0003239984567864571,2.291015058876804e-05,-0.23817500000000003,0.11713899596206191,0.008282977838615759,0.24148000000000028,0.11646690345329792,0.00823545372156259,0.0,0.0,0.0,0.0013100000000000177,0.002110426497180016,0.00014922968873517614
ASN 972,L ASN 101,0.0,0.0,0.0,-0.0017300000000000293,0.00044395945760846155,3.139267430468447e-05,-1.5495549999999998,0.11539647730758294,0.008159763162923144,1.5603200000000002,0.11519009332403601,0.008145169611493712,0.0,0.0,0.0,0.009035000000000687,0.0031833590749401073,0.00022509747888418846
ASN 973,L ASN 102,0.0,0.0,0.0,-0.002215000000000029,0.000410822346032917,2.9049526674284194e-05,0.5529450000000001,0.3505468898378644,0.024787408292820758,-0.5503249999999995,0.3504585701263426,0.024781163146127803,0.0,0.0,0.0,0.00040499999999990874,0.0012810054644700412,9.05807650663789e-05
TYR 974,L TYR 103,0.0,0.0,0.0,-0.003169999999999975,0.0004594562003064006,3.2488459489486056e-05,0.87967,0.22476697066072687,0.015893424914095775,-0.8821149999999999,0.22481632897768009,0.01589691507415833,0.0,0.0,0.0,-0.005615000000000095,0.0016391384932335524,0.00011590459438693447
ALA 975,L ALA 104,0.0,0.0,0.0,-0.0018699999999999806,0.00040385641012615636,2.8556960622586064e-05,0.8139399999999999,0.0956139445896916,0.006760926859536573,-0.8134950000000001,0.09545218685289523,0.0067494888602767636,0.0,0.0,0.0,-0.0014250000000000274,0.00115515150521474,8.1681546263519e-05
ARG 976,L ARG 105,0.0,0.0,0.0,-0.007065000000000063,0.0008128806800509065,5.747934411595283e-05,-96.12044999999995,1.6783066279760939,0.11867419975522242,96.12797000000005,1.6779661316883092,0.11865012303181628,0.0,0.0,0.0,0.00045500000000316733,0.007851622443801807,0.0005551935473328749
GLY 977,L GLY 106,0.0,0.0,0.0,-0.002604999999999995,0.0004888506929523484,3.456696399743483e-05,1.0941400000000003,0.14383101334552129,0.010170388488155092,-1.0884,0.14328356500310593,0.010131678044627968,0.0,0.0,0.0,0.0031350000000000986,0.002068036508381699,0.00014623226388180496
HID 978,L HID 107,0.0,0.0,0.0,-0.005585000000000062,0.0006728855771972601,4.758019545988067e-05,0.18444000000000005,0.44314507376253215,0.031335088670689924,-0.17509999999999995,0.440934609664517,0.031178785255362333,0.0,0.0,0.0,0.003755000000000086,0.003676271888748055,0.00025995167820192265
TYR 979,L TYR 108,0.0,0.0,0.0,-0.010879999999999992,0.0015217095649302371,0.00010760111523586016,0.7952250000000002,0.3498067386071909,0.024735071697389477,-0.7801050000000003,0.3496420798116259,0.024723428562296874,0.0,0.0,0.0,0.00423999999999958,0.005277537304463294,0.0003731782415950968
THR 980,L THR 109,0.0,0.0,0.0,-0.007115000000000027,0.0009755895653397774,6.89845997306593e-05,1.0467299999999995,0.1868891840102055,0.013215060934403678,-1.0254949999999996,0.1846962911782481,0.013059999995214434,0.0,0.0,0.0,0.014119999999999697,0.005272153260291631,0.00037279753218069775
ILE 981,L ILE 110,0.0,0.0,0.0,-0.012370000000000003,0.001650181808165449,0.00011668547467444675,1.3270200000000012,0.16312862900176656,0.011534935977281363,-1.3033299999999997,0.16171487593910353,0.011434968539528136,0.0,0.0,0.0,0.01132000000000044,0.007701142772342106,0.0005445530277208871
GLY 982,L GLY 111,0.0,0.0,0.0,-0.0070149999999999805,0.0009771258874883468,6.909323411159335e-05,0.8414999999999998,0.18445446592587758,0.0130429003676331,-0.8399399999999999,0.18746182651409404,0.013255552874173203,0.0,0.0,0.0,-0.0054549999999999954,0.007481843021609084,0.0005290461936353031
LYS 983,L LYS 112,0.0,0.0,0.0,-0.02633,0.004970020120683579,0.0003514334929968942,-109.98054499999998,3.7500490167442897,0.2651685089521832,110.11653000000003,3.7728579060307537,0.2667813409807624,0.0,0.0,0.0,0.10965500000000049,0.04222648428415327,0.0029858633382991956
GLU 984,L GLU 113,0.0,0.0,0.0,-0.04410999999999997,0.010588101812884245,0.0007486918591784027,114.83751499999997,3.2154420877672107,0.22736609047728246,-114.42770499999989,3.170651339708809,0.22419890630863104,0.0,0.0,0.0,0.3656999999999989,0.07282080746599692,0.005149208677068639
ILE 985,L ILE 114,0.0,0.0,0.0,-0.04289999999999998,0.008821564487096253,0.0006237788069500188,0.6668350000000003,0.27549346230899846,0.019480329537125335,-0.6171450000000004,0.2759664725559969,0.019513776412447666,0.0,0.0,0.0,0.006790000000000056,0.01849475331006061,0.0013077765481916202
ILE 986,L ILE 115,0.0,0.0,0.0,-0.036679999999999977,0.005337377633257719,0.00037740959182299387,-0.1936650000000001,0.23272273798449528,0.016455982616513674,0.245535,0.2359884505118841,0.016686903363865923,0.0,0.0,0.0,0.015190000000000162,0.016379374224920567,0.0011581966586033483
ASP 987,L ASP 116,0.0,0.0,0.0,-0.129685,0.042507008539769055,0.0030056993986425184,105.91580500000003,5.8237798290261376,0.41180342092418143,-105.35990999999993,5.792662855018612,0.40960311859110876,-0.006481583999999998,0.02541829604522977,0.0017973449499789173,0.4197284160000015,0.10732353670617886,0.007588920058586242
LEU 988,L LEU 117,0.0,0.0,0.0,-0.18803999999999996,0.07525369359705879,0.005321239705181494,0.0661499999999997,0.5531742288827277,0.03911532484206161,0.09974500000000006,0.5197024821712899,0.03674851493427999,-0.010460412,0.03982964479833401,0.0028163811929153475,-0.03260541200000031,0.09370282610616139,0.0066257903756010575
VAL 989,L VAL 118,0.0,0.0,0.0,-0.04582999999999998,0.006097630687406406,0.00043116760082362586,0.17028500000000005,0.2607197034652349,0.018435667030921338,-0.11179,0.2634465332852191,0.018628483016606592,0.0,0.0,0.0,0.012664999999999935,0.03143410210265279,0.00222272667572961
LEU 990,L LEU 119,0.0,0.0,0.0,-0.09640500000000005,0.020551422700143745,0.0014532050354302789,-1.1543450000000002,0.3371724424904867,0.023841692051425438,1.2771299999999988,0.351057407128809,0.024823507316654746,-0.00017654400000000016,0.0017695095288988993,0.00012512321872586247,0.026203455999999917,0.044342006375590014,0.0031354533399596822
ASP 991,L ASP 120,0.0,0.0,0.0,-0.6021350000000002,0.16191018119624137,0.011448778706700491,120.26489499999992,8.720012192881114,0.6165979753615612,-119.63470500000005,8.437919508265463,0.5966510103400767,-0.09302839199999996,0.047993850411934505,0.0033936777081531666,-0.06497339200000148,0.49230504232181466,0.03481122338380854
ARG 992,L ARG 121,0.0,0.0,0.0,-0.3599949999999999,0.6278728971495742,0.04439731832977076,-142.97161499999996,6.4265092901820475,0.4544228298446072,139.69830499999992,6.127538002493436,0.43328236735413805,-0.19039698000000008,0.03414048029604118,0.0024140965130296428,-3.823701979999997,1.1651737309036958,0.08239022463824328
ILE 993,L ILE 122,0.0,0.0,0.0,-0.077245,0.010619085412595876,0.000750882730524569,-0.324845,0.3122855119518032,0.02208192031674327,0.5495249999999999,0.32535266922986866,0.02300590786895839,0.0,0.0,0.0,0.14743499999999984,0.07540169610161276,0.005331705062641765
ARG 994,L ARG 123,0.0,0.0,0.0,-2.3209600000000004,0.5706083669207821,0.04034810456514667,-108.05764,7.51226458868416,0.5311973232726139,112.80986499999999,7.539515448407822,0.5331242500429905,-0.5149120320000002,0.09593907281285663,0.0067839168966720865,1.9163529680000024,0.7748819565870357,0.05479242861217929
LYS 995,L LYS 124,0.0,0.0,0.0,-1.2536,0.7823852951072127,0.05532299476709482,-134.91886499999998,6.790920287175565,0.48019057855591385,137.3116050000001,7.1295512368554474,0.5041354026397424,-0.403820136,0.03951918299901356,0.002794428228555461,0.7353198640000019,1.634390241759596,0.11556884230533311
LEU 996,L LEU 125,0.0,0.0,0.0,-0.14224999999999996,0.026759998131539713,0.0018922176143351072,-0.5649250000000003,0.25656266169300557,0.01814171978823943,0.5361799999999999,0.2688706707694241,0.019012027456323542,-0.000572868,0.002385293451501513,0.0001686657174676585,-0.17156786800000026,0.07444684821085285,0.005264187120785964
ALA 997,L ALA 126,0.0,0.0,0.0,-0.10028000000000002,0.024976020499671202,0.001766071346237173,-0.5565300000000001,0.4005993498496969,0.028326651681764282,0.6977549999999999,0.4096717405130605,0.028968166577728074,-0.0012759120000000001,0.0070360497852883334,0.0004975238515943532,0.03966908800000007,0.07356346558762059,0.005201722536458974
ASP 998,L ASP 127,0.0,0.0,0.0,-1.0402650000000002,0.3395253080036883,0.024008064767385918,85.881015,5.4462617908776485,0.38510886444467757,-83.25058999999999,5.082774837813092,0.35940645550619915,-0.2553128279999999,0.08340769974019957,0.005897815008946655,1.3348471719999997,0.550275949560685,0.0389103855458227
GLN 999,L GLN 128,0.0,0.0,0.0,-0.8478800000000006,0.3225911275903276,0.02281063738697354,-0.5218149999999993,1.4681693569799779,0.10381525082508354,2.1275399999999998,1.4574609560465075,0.10305805253351141,-0.21452241600000022,0.08459820196674439,0.005981996228687407,0.5433225840000007,0.712302308991095,0.050367379294243876
CYS1000,L CYS 129,0.0,0.0,0.0,-0.05987999999999994,0.012232971838437443,0.0008650017341023183,-0.5967300000000002,0.24816749807337748,0.017548092075778468,0.7092750000000001,0.2588815354076065,0.018305688921070387,0.0,0.0,0.0,0.05266500000000018,0.04766888686554373,0.0033706993154240315
THR1001,L THR 130,0.0,0.0,0.0,-0.165205,0.07803481899126823,0.0055178949677390544,-0.3278550000000001,0.38024392694032605,0.02688730592445067,0.7569849999999999,0.40343224310285414,0.028526967484732792,-0.009790488000000002,0.029446937026595062,0.0020822128856678597,0.2541345120000001,0.05900607167104271,0.0041723593409773736
GLY1002,L GLY 131,0.0,0.0,0.0,-0.046404999999999995,0.02164996478057182,0.0015308836908792258,0.0015600000000000015,0.35578276574336765,0.025157640628644014,0.15516999999999995,0.3489938267362333,0.02467759014774336,-0.0015200279999999999,0.01109066763389905,0.000784228629181618,0.10880497200000006,0.030775304608819345,0.002176142658197777
LEU1003,L LEU 132,0.0,0.0,0.0,-0.040835000000000024,0.01075954343826914,0.0007608146127671329,-0.5007950000000002,0.28612805345683934,0.020232308688703807,0.5619049999999997,0.29396630074721214,0.020786556469867774,-1.432800000000005e-05,0.0002021213131166535,1.4292135112711516e-05,0.020260671999999966,0.02210493764807367,0.0015630551308658705
GLN1004,L GLN 133,0.0,0.0,0.0,-0.013340000000000008,0.00391208384368228,0.0002766261014438073,-0.3147050000000005,0.38274045771906556,0.02706383730875943,0.3619250000000001,0.3928611578853271,0.027779478880551368,0.0,0.0,0.0,0.03387999999999973,0.0161689702826129,0.0011433188531639348
GLY1005,L GLY 134,0.0,0.0,0.0,-0.004750000000000015,0.0008529361054615689,6.031169040907196e-05,0.36282500000000006,0.0875780473349342,0.0061927031153608415,-0.35626500000000005,0.08727711484117592,0.006171423974659256,0.0,0.0,0.0,0.001810000000000008,0.006332764009498458,0.0004477940374770469
PHE1006,L PHE 135,0.0,0.0,0.0,-0.01189000000000001,0.001690532460498714,0.00011953869666346199,-0.6955749999999997,0.07837732053981195,0.00554211348449327,0.6925,0.07909608081314877,0.005592937510825667,0.0,0.0,0.0,-0.01496500000000034,0.005930748266449969,0.0004193672316717134
SER1007,L SER 136,0.0,0.0,0.0,-0.0037849999999999915,0.0005820438127838577,4.1156712696713904e-05,0.5954700000000002,0.19190414039306125,0.013569671900970885,-0.5891149999999999,0.19503923137410104,0.013791356310203886,0.0,0.0,0.0,0.002570000000000007,0.005991251955977202,0.00042364548858686465
VAL1008,L VAL 137,0.0,0.0,0.0,-0.004250000000000003,0.0005454356057317501,3.856812155135126e-05,-0.7373550000000009,0.060352539093218326,0.004267568965464088,0.7475550000000001,0.06084502424191957,0.00430239292429212,0.0,0.0,0.0,0.0059500000000000134,0.0031823733281939096,0.00022502777606331158
PHE1009,L PHE 138,0.0,0.0,0.0,-0.004695000000000013,0.0005847862857489045,4.1350634819794444e-05,0.7571249999999996,0.06129142986584968,0.004333958568676199,-0.7669899999999995,0.06127895152498347,0.004333076216731754,0.0,0.0,0.0,-0.014559999999999578,0.003907224078549684,0.0002762824641557841
HID1010,L HID 139,0.0,0.0,0.0,-0.00315500000000005,0.00043700686493468576,3.0901051762039e-05,-1.3166349999999993,0.11140588752395952,0.007877585853229757,1.3194500000000005,0.1117563309168556,0.00790236594318364,0.0,0.0,0.0,-0.0003399999999996917,0.0016445060048536685,0.00011628413477340264
SER1011,L SER 140,0.0,0.0,0.0,-0.001709999999999996,0.0004537620521815283,3.208582241426827e-05,0.33687999999999996,0.24639970698034547,0.017423090368818055,-0.33923499999999995,0.24693513272720047,0.01746095068646036,0.0,0.0,0.0,-0.004065000000000067,0.0018630016103052427,0.00013173410720082948
PHE1012,L PHE 141,0.0,0.0,0.0,-0.0017849999999999832,0.0004344824507388288,3.072254872239759e-05,0.3539150000000003,0.13172861410870368,0.009314619631257029,-0.3552949999999999,0.13179088729878122,0.009319023010756024,0.0,0.0,0.0,-0.003164999999999871,0.001047747584105733,7.408694216929864e-05
GLY1013,L GLY 142,0.0,0.0,0.0,-0.0006699999999999872,0.00047021271782033997,3.324906013709189e-05,0.09546999999999996,0.09383634210688313,0.006635231382551782,-0.09457500000000003,0.09397150831502073,0.006644789076787919,0.0,0.0,0.0,0.00022499999999996966,0.0008089344843681691,5.720030594323756e-05
GLY1014,L GLY 143,0.0,0.0,0.0,-0.000920000000000033,0.00028913664589602824,2.044504830026151e-05,-0.35472499999999996,0.14074984680275845,0.00995251711251982,0.3585700000000001,0.14176037916145676,0.01002397254086422,0.0,0.0,0.0,0.0029249999999998687,0.001832859787327003,0.0001296027584583057
GLY1015,L GLY 144,0.0,0.0,0.0,-0.0013300000000000022,0.0004702127178203356,3.324906013709158e-05,-0.24584499999999984,0.15590038798861297,0.011023822153636202,0.2563100000000001,0.15522484949259865,0.010976054368487772,0.0,0.0,0.0,0.009135000000000053,0.0032119736922956678,0.00022712083788150597
THR1016,L THR 145,0.0,0.0,0.0,-0.004439999999999997,0.0005063595560469064,3.580502757993772e-05,0.629995,0.12712484011789307,0.008989083650461785,-0.5971449999999999,0.12618075913149396,0.008922327043714576,0.0,0.0,0.0,0.028409999999999935,0.006772879742029753,0.00047891491937502326
GLY1017,L GLY 146,0.0,0.0,0.0,-0.0015050000000000042,0.0004999749993749765,3.5353571248178574e-05,-0.12866499999999992,0.14710361237916605,0.010401796185034567,0.12806999999999988,0.14723612022869936,0.010411165904931113,0.0,0.0,0.0,-0.0020999999999998286,0.0016881943016133479,0.00011937336386312859
SER1018,L SER 147,0.0,0.0,0.0,-0.0018050000000000349,0.00040862574564015815,2.8894203570956514e-05,0.25898999999999994,0.16837954121567167,0.01190623154066812,-0.25950499999999993,0.16925581223402664,0.011968193258591725,0.0,0.0,0.0,-0.0023199999999999276,0.0019943921379709725,0.00014102482051044112
GLY1019,L GLY 148,0.0,0.0,0.0,-0.0017800000000000016,0.0004261455150532996,3.013303834664221e-05,-0.06615999999999998,0.13085558604813174,0.009252887225077373,0.06892500000000001,0.1309638094093174,0.009260539772335092,0.0,0.0,0.0,0.0009849999999999991,0.0021713532646715637,0.0001535378617800811
PHE1020,L PHE 149,0.0,0.0,0.0,-0.012619999999999996,0.0013585286158193485,9.606247966818354e-05,0.02198999999999999,0.1210744807959134,0.008561258639943078,-0.02818,0.11942980197588875,0.008444962285291745,0.0,0.0,0.0,-0.018810000000000146,0.005635059893204678,0.000398458906287737
THR1021,L THR 150,0.0,0.0,0.0,-0.00434499999999997,0.0005347663040993165,3.781368799786941e-05,0.7122599999999994,0.16370138179013843,0.01157543571534149,-0.71012,0.164196180223535,0.011610423248099008,0.0,0.0,0.0,-0.0022050000000001934,0.0035104095202693536,0.0002482234376524275
SER1022,L SER 151,0.0,0.0,0.0,-0.0029199999999999847,0.0005035871324806043,3.560898762953236e-05,-0.5519750000000001,0.1085277124747403,0.007674068143755273,0.55314,0.10881718798057663,0.007694537153071701,0.0,0.0,0.0,-0.0017549999999999567,0.00275952441554715,0.0001951278427083234
LEU1023,L LEU 152,0.0,0.0,0.0,-0.010445000000000005,0.0013179434737499197,9.319267675091228e-05,-0.4114649999999996,0.14936033199949816,0.010561370359711924,0.4312450000000001,0.14885598736698447,0.010525707808741376,0.0,0.0,0.0,0.009335000000000164,0.004461252626785254,0.0003154581984986151
LEU1024,L LEU 153,0.0,0.0,0.0,-0.014110000000000051,0.0016875722206767853,0.00011932937609825956,-0.04656000000000006,0.13946320805144263,0.00986153801392054,0.051815000000000014,0.1387657766706186,0.009812222168041241,0.0,0.0,0.0,-0.00885500000000023,0.006604844812711678,0.00046703305557532196
MET1025,L MET 154,0.0,0.0,0.0,-0.006430000000000085,0.0009083501527494631,6.423005527009816e-05,-0.35879999999999973,0.13948677356652875,0.009863204347472494,0.35675000000000007,0.14040871589755402,0.009928395514885585,0.0,0.0,0.0,-0.008480000000000132,0.005017927859186538,0.0003548210816735696
GLU1026,L GLU 155,0.0,0.0,0.0,-0.00843499999999999,0.0014268058732707955,0.00010089041084265732,87.23996500000004,2.2560165721397043,0.15952446166292147,-87.21665999999996,2.24499361789894,0.15874502109368613,0.0,0.0,0.0,0.014869999999999663,0.012700515737556673,0.0008980620802592789
ARG1027,L ARG 156,0.0,0.0,0.0,-0.056500000000000036,0.01364111432398377,0.0009645724441429871,-98.54000999999998,4.153333181904234,0.29368500574515843,98.830925,4.1261260995482045,0.2917611745021335,-0.00020307599999999982,0.0021425628931315017,0.00015150207508519528,0.2342119240000018,0.06304962813396113,0.004458281960481404
LEU1028,L LEU 157,0.0,0.0,0.0,-0.024349999999999986,0.005049504926227985,0.0003570539174970685,-0.5627650000000003,0.17295730622035047,0.012229928408416805,0.5620099999999999,0.1734716688684356,0.012266299340061812,0.0,0.0,0.0,-0.025105000000000335,0.012338718531516864,0.0008724791544787694
SER1029,L SER 158,0.0,0.0,0.0,-0.009195000000000002,0.0021229637302601113,0.00015011620498800132,-0.50357,0.21573487223905224,0.01525475910986473,0.5310549999999999,0.21795091643532968,0.015411457097724417,0.0,0.0,0.0,0.018289999999999907,0.008762756415649,0.0006196204483391333
VAL1030,L VAL 159,0.0,0.0,0.0,-0.03771,0.01885168162260332,0.0013330151912112626,-0.6792349999999995,0.3054259644742086,0.021596877063015447,0.7537099999999997,0.29784622861470056,0.021060908800429348,-5.7347999999999845e-05,0.0006017745947578683,4.255188966990753e-05,0.03670765200000009,0.03149220173476079,0.0022268349401144113
ASP1031,L ASP 160,0.0,0.0,0.0,-0.12130500000000004,0.27964216773405254,0.01977368731104545,75.802455,9.360324730904017,0.6618749091330376,-75.42036,8.886472929705985,0.6283685269425787,-0.1023561,0.07814794515266282,0.005525894195324226,0.15843389999999996,0.5347602303215755,0.0378132585169266
TYR1032,L TYR 161,0.0,0.0,0.0,-0.293525,0.24501128417891294,0.01732491405101336,-1.1262250000000003,1.2370448150228832,0.0874722777334339,1.1847750000000001,0.9730674356769935,0.06880625823190067,-0.09507203999999997,0.06529044305576125,0.0046167315031402905,-0.33004704000000024,0.5145905550118635,0.036387047098343776
GLY1033,L GLY 162,0.0,0.0,0.0,-0.0055549999999999775,0.0014446366325134934,0.00010215123592007896,-0.465185,0.10803647890874614,0.007639332685189181,0.48048499999999983,0.10741182325517241,0.0075951628603343315,0.0,0.0,0.0,0.00974500000000012,0.004450839808395756,0.0003147219010491673
LYS1034,L LYS 163,0.0,0.0,0.0,-0.011145000000000006,0.004963262535872942,0.0003509556595924897,-78.98388999999999,2.4215691251547558,0.1712307949508903,79.07311000000003,2.4409623814987107,0.17260210525790026,0.0,0.0,0.0,0.07807499999999905,0.05081091787204705,0.003592874458563721
LYS1035,L LYS 164,0.0,0.0,0.0,-0.020049999999999985,0.009550785308025774,0.0006753425056961874,-76.49773499999998,2.063785295222997,0.1459316577165262,76.74358500000002,2.0071816267516374,0.14192917393491286,-0.0003703319999999999,0.002422682804862412,0.0001713095439982257,0.2254296680000013,0.10894531877585624,0.0077035973684938044
SER1036,L SER 165,0.0,0.0,0.0,-0.0029550000000000184,0.0006503652819762053,4.5987770113367586e-05,0.5902550000000001,0.17804095027549038,0.012589396326869616,-0.5860549999999999,0.17852980696511214,0.012623963714895612,0.0,0.0,0.0,0.0012450000000000766,0.0027577119138880155,0.00019499967948691482
LYS1037,L LYS 166,0.0,0.0,0.0,-0.0047200000000000185,0.0007152621896899234,5.057667446560835e-05,-78.91233999999997,1.496656324746394,0.10582958363339108,78.94793,1.4957039530275198,0.10576224078332845,0.0,0.0,0.0,0.03087000000000144,0.008155556388136642,0.0005766849226400687
LEU1038,L LEU 167,0.0,0.0,0.0,-0.002495000000000037,0.0005098774362530666,3.6053779274855496e-05,0.5654400000000004,0.06426380318655482,0.004544137101805058,-0.5644399999999999,0.06422294294097725,0.004541247846132172,0.0,0.0,0.0,-0.0014949999999994733,0.0017492784226648835,0.00012369266348496468
GLU1039,L GLU 168,0.0,0.0,0.0,-0.0024849999999999885,0.0005096812729540024,3.603990843495668e-05,76.75165000000004,1.3173422438747733,0.09315016337873548,-76.76939500000002,1.3166194244995,0.0930990523305526,0.0,0.0,0.0,-0.020229999999997687,0.004895620491828066,0.00034617264478874465
PHE1040,L PHE 169,0.0,0.0,0.0,-0.0022499999999999742,0.00043301270189220406,3.0618621784788646e-05,0.6946399999999996,0.050033093048508205,0.0035378739378337663,-0.6965699999999999,0.04977233267589372,0.003519435395059723,0.0,0.0,0.0,-0.004179999999999966,0.0011079711187574515,7.834538914322395e-05
SER1041,L SER 170,0.0,0.0,0.0,-0.0009449999999999936,0.0002489477856900845,1.760326674228341e-05,-0.7176699999999998,0.09441541770283239,0.006676178210623319,0.7190450000000004,0.09418600201197386,0.0066599560715516525,0.0,0.0,0.0,0.00042999999999992946,0.0009083501527495177,6.423005527010203e-05
ILE1042,L ILE 171,0.0,0.0,0.0,-0.0011899999999999567,0.00039230090491868127,2.7739863013361854e-05,0.22206999999999996,0.07399226378480395,0.005232043147757866,-0.22211000000000006,0.07395578341144111,0.005229463595819359,0.0,0.0,0.0,-0.0012300000000001975,0.0008289149534180796,5.861313845888552e-05
TYR1043,L TYR 172,0.0,0.0,0.0,-0.0007949999999999813,0.000403701622488678,2.8546015483775585e-05,0.33497000000000043,0.1371170270243619,0.00969563796250654,-0.3346349999999998,0.13711174922303382,0.009695264765595655,0.0,0.0,0.0,-0.0004599999999999005,0.0007539230729988125,5.331041174104608e-05
PRO1044,L PRO 173,0.0,0.0,0.0,-0.0006549999999999967,0.00047536827828536886,3.3613613313655814e-05,-0.628255,0.05334041596200703,0.003771736983804633,0.6274649999999998,0.05324311011765036,0.0037648564215652645,0.0,0.0,0.0,-0.0014450000000000517,0.0007918175294851734,5.598995445613451e-05
ALA1045,L ALA 174,0.0,0.0,0.0,-0.00031499999999999416,0.0004645158770160522,3.2846232660686686e-05,0.1981799999999999,0.0659532228173879,0.004663597109528231,-0.19785000000000003,0.06594412407485588,0.0046629537312737656,0.0,0.0,0.0,1.4999999999982806e-05,0.0007034024452615149,4.973806389476165e-05
PRO1046,L PRO 175,0.0,0.0,0.0,-0.0003750000000000009,0.0004841229182759279,3.4232659844072936e-05,0.26861500000000005,0.07252176759428886,0.005128063364955646,-0.26881499999999997,0.07241063992950236,0.005120205452420851,0.0,0.0,0.0,-0.0005749999999997968,0.0007512489600659041,5.312132340219426e-05
GLN1047,L GLN 176,0.0,0.0,0.0,-0.0004299999999999798,0.000495075751779439,3.500714212842693e-05,0.6563500000000004,0.16736832884389985,0.011834728028138161,-0.6562599999999997,0.16730989928871648,0.011830596434668975,0.0,0.0,0.0,-0.0003399999999993497,0.0007310266753005427,5.169139193332701e-05
VAL1048,L VAL 177,0.0,0.0,0.0,-0.0005499999999999928,0.0004974937185533028,3.5178118198675214e-05,0.26840500000000006,0.05222414168753833,0.003692804472890542,-0.26786000000000004,0.052162154863463546,0.0036884213425257923,0.0,0.0,0.0,-4.999999999684146e-06,0.0007382242206808163,5.220033524795595e-05
SER1049,L SER 178,0.0,0.0,0.0,-0.0005350000000000138,0.0004987734956871829,3.5268612107652625e-05,-0.6661749999999996,0.11092580572166373,0.007843638943436995,0.667235,0.11087997914411897,0.007840398515062949,0.0,0.0,0.0,0.0005250000000002475,0.0009483538369193229,6.705874290499344e-05
THR1050,L THR 179,0.0,0.0,0.0,-0.0011249999999999804,0.00033071891388300484,2.3385358667332254e-05,-0.6102299999999999,0.12248549750888818,0.00866103258855428,0.6128300000000001,0.12249608605992154,0.008661781312178143,0.0,0.0,0.0,0.0014750000000001418,0.0010767427733679527,7.613721166420893e-05
ALA1051,L ALA 180,0.0,0.0,0.0,-0.0006399999999999606,0.00047999999999996917,3.39411254969521e-05,-0.04589000000000002,0.09370777929286336,0.006626140618791602,0.04639500000000002,0.0936279817949741,0.00662049808360368,0.0,0.0,0.0,-0.00013499999999999623,0.0007916912276891657,5.59810235704912e-05
VAL1052,L VAL 181,0.0,0.0,0.0,-0.0006300000000000039,0.0004828043081829337,3.4139420030223215e-05,-0.2257549999999999,0.05117103648549636,0.0036183386899238715,0.2255599999999999,0.05113019069004205,0.003615450456029001,0.0,0.0,0.0,-0.0008249999999997698,0.0007774155902733463,5.497158356824258e-05
VAL1053,L VAL 182,0.0,0.0,0.0,-0.000859999999999993,0.00034698703145794496,2.4535688292770277e-05,-0.09081999999999978,0.08838256389130145,0.006249591026619254,0.09137499999999997,0.08834084205507667,0.006246640847287445,0.0,0.0,0.0,-0.0003049999999994657,0.0006260790684892206,4.427047548876848e-05
GLU1054,L GLU 183,0.0,0.0,0.0,-0.0009150000000000025,0.00029626845934052095,2.094934366513733e-05,76.47359999999999,0.9826468083717668,0.06948362217109942,-76.46872000000003,0.9815419561028448,0.069405497317943,0.0,0.0,0.0,0.003965000000002022,0.0015791690853077236,0.00011166411688612489
PRO1055,L PRO 184,0.0,0.0,0.0,-0.0005499999999999794,0.0004974937185532905,3.5178118198674346e-05,0.31737999999999994,0.0793172465482763,0.005608576289933145,-0.3181999999999999,0.07924134022087229,0.0056032089020489105,0.0,0.0,0.0,-0.0013699999999999735,0.0008264986388374174,5.844227921633891e-05
TYR1056,L TYR 185,0.0,0.0,0.0,-0.0011050000000000515,0.000306553421119406,2.1676600286946738e-05,-0.11793499999999996,0.14218185810784714,0.010053775602976222,0.11864000000000001,0.1421134420102475,0.01004893785432072,0.0,0.0,0.0,-0.0004000000000000914,0.0006928203230272583,4.898979485564287e-05
ASN1057,L ASN 186,0.0,0.0,0.0,-0.0012000000000000123,0.0004000000000000034,2.828427124746214e-05,0.5589849999999993,0.1742155698409288,0.012318901082279933,-0.5571000000000002,0.1741222271853879,0.012312300759809238,0.0,0.0,0.0,0.0006849999999997181,0.0008341312846311585,5.898198877625384e-05
SER1058,L SER 187,0.0,0.0,0.0,-0.0006800000000000029,0.00046647615158762425,3.29848450049413e-05,-0.18380999999999997,0.16537017234072163,0.01169343702681123,0.18359500000000004,0.16532958287916902,0.011690566918460373,0.0,0.0,0.0,-0.0008949999999998784,0.0007899208821140925,5.585584123437342e-05
ILE1059,L ILE 188,0.0,0.0,0.0,-0.0008250000000000091,0.0003799671038392688,2.6867731575256004e-05,-0.04775999999999999,0.07474143696772224,0.00528501769155033,0.048219999999999985,0.07476069555588682,0.005286379479379056,0.0,0.0,0.0,-0.0003649999999998599,0.0007692691336587359,5.439554209675928e-05
LEU1060,L LEU 189,0.0,0.0,0.0,-0.0014100000000000167,0.0004918333050943146,3.47778665245582e-05,-0.31728,0.10752442327211065,0.007603124883888206,0.3181500000000001,0.10744402030825193,0.007597439535791006,0.0,0.0,0.0,-0.000540000000000136,0.0008708616422833155,6.157921727337858e-05
THR1061,L THR 190,0.0,0.0,0.0,-0.0012849999999999995,0.000451414443721072,3.1919821428072315e-05,0.29936000000000024,0.12103454217701647,0.008558434553117753,-0.2978300000000001,0.12120483117433853,0.008570475803594543,0.0,0.0,0.0,0.000245000000000184,0.0010977135327580904,7.762006828134871e-05
THR1062,L THR 191,0.0,0.0,0.0,-0.000815000000000039,0.0003882975663070956,2.7456784225398036e-05,-0.2325600000000001,0.09516657186218318,0.006729292830602661,0.23217500000000002,0.09526706868063076,0.006736399028783856,0.0,0.0,0.0,-0.0012000000000004628,0.0008246211251236863,5.83095189484639e-05
HID1063,L HID 192,0.0,0.0,0.0,-0.0015049999999999875,0.0004999749993749951,3.535357124817989e-05,0.60945,0.09271249915734119,0.006555763685490802,-0.6085149999999997,0.0926321746209186,0.006550083883050795,0.0,0.0,0.0,-0.0005699999999991867,0.0008916838004585927,6.305156619784632e-05
THR1064,L THR 193,0.0,0.0,0.0,-0.0017650000000000625,0.00044696196706206823,3.160498378420667e-05,-0.5638599999999999,0.10030045064704404,0.007092312880859148,0.5667149999999999,0.10042526462499438,0.007101138561878702,0.0,0.0,0.0,0.0010900000000000486,0.001141008325999264,8.068147247043904e-05
THR1065,L THR 194,0.0,0.0,0.0,-0.0013000000000000316,0.0004582575694955952,3.2403703492040095e-05,0.14417499999999994,0.10954005831201652,0.007745651804399672,-0.14317500000000005,0.10970161518865608,0.007757075600701587,0.0,0.0,0.0,-0.000299999999999912,0.0010440306508910494,7.382411530116661e-05
LEU1066,L LEU 195,0.0,0.0,0.0,-0.0010799999999999798,0.0002712931993249963,1.9183326093249858e-05,-0.13884499999999983,0.059778014143997645,0.004226943916708609,0.13787000000000002,0.059812315621450306,0.0042293693974397575,0.0,0.0,0.0,-0.0020549999999998026,0.000782288310023947,5.5316136886089707e-05
GLU1067,L GLU 196,0.0,0.0,0.0,-0.002250000000000018,0.00047696960070846387,3.372684390807947e-05,80.71718500000001,1.7723556304455386,0.1253244684962199,-80.71518500000005,1.7694057563958112,0.12511588090179904,0.0,0.0,0.0,-0.0002500000000047464,0.003337289319195262,0.0002359819908384406
HIE1068,L HIE 197,0.0,0.0,0.0,-0.004095000000000007,0.0006212688628927046,4.393034258914868e-05,-0.5638849999999997,0.15878854421840452,0.011228045639157379,0.5653449999999998,0.15903995087713155,0.011245822774479513,0.0,0.0,0.0,-0.002634999999999894,0.0020400428917061457,0.0001442528162636829
SER1069,L SER 198,0.0,0.0,0.0,-0.0013599999999999806,0.0004800000000000123,3.394112549695515e-05,-0.47241500000000003,0.10092082428815217,0.007136179921708843,0.47649000000000014,0.1012350724798469,0.007158400624441137,0.0,0.0,0.0,0.002715000000000083,0.0015145213765411789,0.0001070928335604252
ASP1070,L ASP 199,0.0,0.0,0.0,-0.0019549999999999962,0.0004614921451119197,3.2632422527296464e-05,75.332245,1.2701016750543779,0.08980975072273434,-75.341615,1.2679039067580509,0.08965434503615338,0.0,0.0,0.0,-0.01132499999999979,0.0036945060562973637,0.00026124102855426345
CYS1071,L CYS 200,0.0,0.0,0.0,-0.0010100000000000152,0.0002233830790368947,1.5795568998931875e-05,0.00500500000000001,0.08701382059764988,0.006152806260154791,-0.002805000000000002,0.08725025487068792,0.006169524687931803,0.0,0.0,0.0,0.0011900000000000066,0.0012545517127643296,8.871020234448552e-05
ALA1072,L ALA 201,0.0,0.0,0.0,-0.0006249999999999956,0.00048412291827592207,3.423265984407252e-05,-0.50783,0.06366797546647694,0.004502005719676459,0.5079800000000002,0.06356704806737348,0.004494869074845101,0.0,0.0,0.0,-0.0004750000000001175,0.0008242420760918464,5.8282716134382286e-05
PHE1073,L PHE 202,0.0,0.0,0.0,-0.00127,0.0004439594576084081,3.1392674304680696e-05,0.5267100000000002,0.1046527873494045,0.007400069560483766,-0.5274750000000001,0.10490738474959672,0.0074180723152986044,0.0,0.0,0.0,-0.0020349999999999292,0.0009131128079265428,6.456682584731479e-05
MET1074,L MET 203,0.0,0.0,0.0,-0.0007999999999999696,0.0003999999999999831,2.8284271247460706e-05,-0.7154550000000001,0.07507954431800894,0.005308925491566004,0.7159400000000001,0.07510377087736406,0.005310638568006487,0.0,0.0,0.0,-0.0003149999999999542,0.0007387658627738153,5.223863512764952e-05
VAL1075,L VAL 204,0.0,0.0,0.0,-0.0006550000000000322,0.00047536827828539505,3.3613613313657664e-05,0.3688749999999999,0.057419329280304285,0.004060159710528644,-0.36818500000000026,0.05731876459764128,0.004053048713622756,0.0,0.0,0.0,3.499999999986292e-05,0.0008507496694093965,6.015708603315978e-05
ASP1076,L ASP 205,0.0,0.0,0.0,-0.0005000000000000227,0.0005000000000000217,3.535533905932891e-05,68.47895500000003,0.7855002501405419,0.05554325534981065,-68.47685999999996,0.7849589036417807,0.055504976371786086,0.0,0.0,0.0,0.0015949999999994447,0.001091318010482434,7.716783656431408e-05
ASN1077,L ASN 206,0.0,0.0,0.0,-0.0005449999999999777,0.0004979708826828919,3.521185879785236e-05,-0.39655500000000027,0.11174567989412362,0.007901612802143606,0.39682999999999985,0.11181605922227858,0.007906589372162978,0.0,0.0,0.0,-0.00027000000000033,0.0007855571271414427,5.5547277161113696e-05
GLU1078,L GLU 207,0.0,0.0,0.0,-0.00028000000000000523,0.0004489988864128815,3.174901573277569e-05,66.79143499999999,0.7526513175300928,0.0532204850494518,-66.789535,0.7522606853858137,0.05319286318563488,0.0,0.0,0.0,0.0016200000000003456,0.0010322790320460866,7.299315036364733e-05
ALA1079,L ALA 208,0.0,0.0,0.0,-0.00023999999999998466,0.0004270831300812253,3.0199337741081077e-05,-0.38031500000000007,0.04505403172857903,0.0031858011355072103,0.380425,0.04503203720685863,0.0031842458879614653,0.0,0.0,0.0,-0.0001300000000000756,0.0007369531871156893,5.211045960265425e-05
ILE1080,L ILE 209,0.0,0.0,0.0,-0.0005000000000000271,0.0005000000000000261,3.535533905932922e-05,-0.4761200000000002,0.06344695106937634,0.004486376934676708,0.47642999999999985,0.06345931846466762,0.004487251441584316,0.0,0.0,0.0,-0.00018999999999995686,0.0007898734075786829,5.585248427778124e-05
TYR1081,L TYR 210,0.0,0.0,0.0,-0.000690000000000035,0.00046249324319390964,3.2703210851537255e-05,-0.260395,0.0749503100393854,0.005299787248088359,0.260085,0.07491840745103968,0.0052975313944326925,0.0,0.0,0.0,-0.0010000000000002067,0.0007615773105863131,5.385164807133954e-05
ASP1082,L ASP 211,0.0,0.0,0.0,-0.0002200000000000074,0.0004142463035441736,2.929163703175461e-05,62.95314000000002,0.6156637640773909,0.04353400225099578,-62.951759999999986,0.6154328821228128,0.04351767643142221,0.0,0.0,0.0,0.0011600000000000677,0.0008212186067045838,5.8068924563737955e-05
ILE1083,L ILE 212,0.0,0.0,0.0,-0.0002949999999999675,0.00045604276115289276,3.224709289222475e-05,-0.3752649999999998,0.05432940985322919,0.003841669412508159,0.3754099999999999,0.05441821294383049,0.0038479487392636094,0.0,0.0,0.0,-0.000149999999999908,0.0007262919523165659,5.1356596460426034e-05
CYS1084,L CYS 213,0.0,0.0,0.0,-0.0002849999999999886,0.0004514144437210486,3.1919821428070654e-05,-0.069255,0.1235701419235245,0.008737728530630826,0.06928999999999999,0.12346232583261987,0.008730104781730858,0.0,0.0,0.0,-0.0002500000000001368,0.000766485485837674,5.419870847168847e-05
ARG1085,L ARG 214,0.0,0.0,0.0,-0.00037499999999999643,0.00048412291827592223,3.4232659844072536e-05,-64.94707500000004,0.6280303331599254,0.04440845073682299,64.94517999999998,0.627772950675879,0.044390251046840204,0.0,0.0,0.0,-0.0022699999999970543,0.0008701149349380038,6.15264170906354e-05
ARG1086,L ARG 215,0.0,0.0,0.0,-0.0002750000000000036,0.0004465142774872997,3.1573327350788136e-05,-62.45548999999998,0.6319592312029102,0.0446862657817015,62.454379999999965,0.631740227944149,0.044670779912764295,0.0,0.0,0.0,-0.0013849999999995077,0.0008165629185787917,5.7739717699254225e-05
ASN1087,L ASN 216,0.0,0.0,0.0,-0.00019500000000000295,0.00039620070671315667,2.8015620642777557e-05,-0.6673250000000011,0.20791791499291123,0.014702016762165567,0.6672550000000002,0.20788559347631486,0.014699731285809214,0.0,0.0,0.0,-0.00026500000000066135,0.0007104751930931406,5.0238182690098146e-05
LEU1088,L LEU 217,0.0,0.0,0.0,-0.00043000000000000595,0.0004950757517794688,3.500714212842904e-05,-0.04715999999999997,0.06210776440993491,0.004391682137860149,0.04721000000000004,0.062121058426269575,0.004392622166770093,0.0,0.0,0.0,-0.0003799999999999226,0.000752063827078621,5.317894320123999e-05
ASP1089,L ASP 218,0.0,0.0,0.0,-0.00023000000000000188,0.0004208325082500198,2.975735203273327e-05,61.98865499999997,0.6554297643360745,0.0463458830953539,-61.98688,0.6551517118968431,0.0463262218188233,0.0,0.0,0.0,0.0015449999999997744,0.0008172973754973861,5.7791651646016976e-05
ILE1090,L ILE 219,0.0,0.0,0.0,-0.0003700000000000003,0.0004828043081829327,3.413942003022315e-05,-0.3697750000000003,0.12082878123609364,0.008543885057454768,0.3696200000000002,0.12073527073726138,0.008537272866671126,0.0,0.0,0.0,-0.0005249999999996735,0.0007066647012546879,4.996874022823555e-05
GLU1091,L GLU 220,0.0,0.0,0.0,-0.00022499999999999896,0.00041758232721224976,2.9527529527544155e-05,63.244620000000005,1.3888904260599846,0.09820938385920883,-63.24278999999999,1.3885008411603974,0.09818183604677423,0.0,0.0,0.0,0.001604999999999137,0.0008239993932067862,5.826555586301189e-05
ARG1092,L ARG 221,0.0,0.0,0.0,-0.0005399999999999916,0.0004983974317750764,3.524202037341162e-05,-66.35470000000001,1.1904602639310062,0.08417825253587416,66.35203999999999,1.1899541455036924,0.08414246455867046,0.0,0.0,0.0,-0.003200000000001779,0.0011269427669560268,7.968688725237377e-05
PRO1093,L PRO 222,0.0,0.0,0.0,-0.00033500000000000527,0.00047199046600541306,3.337476591678262e-05,0.018200000000000074,0.06982399301099874,0.004937301894759931,-0.018145,0.06980454122046789,0.004935926445460872,0.0,0.0,0.0,-0.00028000000000000025,0.0007947326594523544,5.619608527291789e-05
THR1094,L THR 223,0.0,0.0,0.0,-0.0005950000000000444,0.0004908920451586423,3.471130939622088e-05,-0.41180500000000003,0.0893013828280401,0.006314561336704306,0.41241000000000005,0.08930510567711158,0.006314824581886684,0.0,0.0,0.0,9.999999999976694e-06,0.000727942305406477,5.147329404654887e-05
TYR1095,L TYR 224,0.0,0.0,0.0,-0.0014699999999999358,0.0004990991885387272,3.529164207004372e-05,-0.04630500000000008,0.17898162468532905,0.012655912052278173,0.045945,0.17890238113284013,0.01265030868694515,0.0,0.0,0.0,-0.0018300000000000228,0.0008608716512935497,6.0872818236092985e-05
THR1096,L THR 225,0.0,0.0,0.0,-0.0010450000000000014,0.0002509482018266014,1.774471752381602e-05,-0.19516000000000042,0.2089439264491792,0.014774566727995783,0.19565499999999994,0.2089041071281271,0.014771751076801964,0.0,0.0,0.0,-0.0005500000000003857,0.000698212002188534,4.9371044145334895e-05
ASN1097,L ASN 226,0.0,0.0,0.0,-0.0006899999999999574,0.00046249324319385656,3.27032108515335e-05,0.09854000000000063,0.16894211553073363,0.011946011551978289,-0.09836500000000001,0.16880471490749308,0.011936295860735024,0.0,0.0,0.0,-0.0005149999999989063,0.0007414681382237689,5.242971485717913e-05
LEU1098,L LEU 227,0.0,0.0,0.0,-0.0008799999999999919,0.0003249615361854332,2.2978250586151746e-05,-0.21407499999999968,0.07748760788022786,0.005479201299003328,0.21603499999999998,0.07749312082372219,0.005479591122976241,0.0,0.0,0.0,0.0010800000000002862,0.0008738420909984632,6.178996682312454e-05
ASN1099,L ASN 228,0.0,0.0,0.0,-0.0013800000000000244,0.0004853864439804051,3.432200460345687e-05,-0.7436549999999995,0.206937275460465,0.014632675075836333,0.7462099999999993,0.2070547413125353,0.01464098116589201,0.0,0.0,0.0,0.001174999999999251,0.00111998883923023,7.919517030729456e-05
ARG1100,L ARG 229,0.0,0.0,0.0,-0.0021049999999999546,0.00030655342111942985,2.167660028694842e-05,-77.03817499999998,1.1374163329139382,0.08042748020357814,77.031495,1.1361296580816609,0.0803364985536696,0.0,0.0,0.0,-0.008785000000001588,0.0027674491865241936,0.0001956882086380452
LEU1101,L LEU 230,0.0,0.0,0.0,-0.0007649999999999934,0.0004239988207530717,2.9981244136959644e-05,0.03957000000000026,0.06296725418818874,0.00445245724291653,-0.038745,0.06287726119194444,0.0044460937771261646,0.0,0.0,0.0,6.000000000031758e-05,0.0008404760555779437,5.9430631832408555e-05
ILE1102,L ILE 231,0.0,0.0,0.0,-0.0011050000000000215,0.00030655342111940464,2.167660028694664e-05,-0.31584999999999996,0.07170988425593752,0.005070654543547586,0.31863499999999995,0.07170175573164217,0.0050700797700825575,0.0,0.0,0.0,0.0016800000000002325,0.0010476640682966394,7.408103670980399e-05
GLY1103,L GLY 232,0.0,0.0,0.0,-0.0007800000000000285,0.00041424630354417347,2.92916370317546e-05,-0.10780999999999999,0.07703521207863333,0.005447212085094546,0.10856999999999997,0.0770298974424867,0.005446836283568663,0.0,0.0,0.0,-1.999999999996671e-05,0.0009162968951164236,6.479197481170018e-05
GLN1104,L GLN 233,0.0,0.0,0.0,-0.0010799999999999965,0.00027129319932507595,1.918332609325549e-05,0.605759999999999,0.19893773498258227,0.014067022144007619,-0.6050799999999998,0.1990581412552635,0.014075536153198648,0.0,0.0,0.0,-0.00040000000000087963,0.0008831760866327616,6.244997998398235e-05
ILE1105,L ILE 234,0.0,0.0,0.0,-0.000864999999999983,0.00034172357249682674,2.4163505540379895e-05,-0.09978999999999992,0.05291801111153006,0.0037418684503867975,0.10116999999999997,0.05304423719877592,0.003750793982612217,0.0,0.0,0.0,0.0005149999999999987,0.0009590490081323786,6.781500571406372e-05
VAL1106,L VAL 235,0.0,0.0,0.0,-0.0013300000000000028,0.0004702127178203185,3.3249060137090375e-05,-0.2755350000000001,0.07678879329042747,0.0054297876454793325,0.2798350000000001,0.07719454498214175,0.00545847862274824,0.0,0.0,0.0,0.0029699999999999193,0.0017575835684255435,0.00012427992597357522
SER1107,L SER 236,0.0,0.0,0.0,-0.0013250000000000228,0.0004683748498798603,3.311910324872804e-05,-0.3565500000000002,0.15255965226756363,0.01078759646538559,0.3576500000000003,0.15220068166732964,0.010762213410818382,0.0,0.0,0.0,-0.00022500000000019108,0.0015343972758056106,0.00010849827187563125
SER1108,L SER 237,0.0,0.0,0.0,-0.0007250000000000045,0.0004465142774872953,3.1573327350787825e-05,-0.07294500000000018,0.1068916833762103,0.007558383416776365,0.072975,0.10675384946220912,0.007548637087249593,0.0,0.0,0.0,-0.0006950000000001686,0.0009121266359447154,6.449709295773815e-05
ILE1109,L ILE 238,0.0,0.0,0.0,-0.0010549999999999971,0.00024894778569005535,1.760326674228135e-05,-0.240465,0.06098113458275443,0.004312017378791514,0.24234999999999995,0.06090999507470033,0.0043069870559359815,0.0,0.0,0.0,0.0008299999999999752,0.0011406577050105718,8.065667982256599e-05
THR1110,L THR 239,0.0,0.0,0.0,-0.0017400000000000338,0.00043863424398922095,3.1016124838541274e-05,-0.14894000000000013,0.13060948051347593,0.009235484935833106,0.15215499999999996,0.13045658655276865,0.009224673700191248,0.0,0.0,0.0,0.0014749999999998042,0.001503121751555982,0.00010628675834742357
ALA1111,L ALA 240,0.0,0.0,0.0,-0.0010499999999999494,0.0002958039891549554,2.091650066335009e-05,-0.030634999999999996,0.06620031552039614,0.004681069202116116,0.030565000000000002,0.06603957733813867,0.00466970329624913,0.0,0.0,0.0,-0.001120000000000013,0.001046709128650376,7.401351227985432e-05
SER1112,L SER 241,0.0,0.0,0.0,-0.0007099999999999995,0.0004537620521815355,3.2085822414268775e-05,-0.06381500000000004,0.1434266390005705,0.010141794904009835,0.06423500000000003,0.1433063144980011,0.010133286676838863,0.0,0.0,0.0,-0.00028999999999995875,0.0009412226091631843,6.65544889545383e-05
LEU1113,L LEU 242,0.0,0.0,0.0,-0.0013450000000000439,0.0004753682782853743,3.36136133136562e-05,-0.018615000000000156,0.11330325138759252,0.008011749738665077,0.018834999999999977,0.1134473788811359,0.008021941091469071,0.0,0.0,0.0,-0.0011250000000003334,0.0009216154295584615,6.51680519886941e-05
ARG1114,L ARG 243,0.0,0.0,0.0,-0.0033950000000000234,0.0005281808402432137,3.734802538287849e-05,-74.31632499999999,1.3703585659887008,0.09689898346676833,74.34225,1.3732471145056693,0.0971032346911818,0.0,0.0,0.0,0.022530000000001424,0.007157450663470645,0.0005061081900148246
PHE1115,L PHE 244,0.0,0.0,0.0,-0.0017049999999999843,0.00045604276115298025,3.224709289223093e-05,-0.08200499999999998,0.08442176837167048,0.00596952048953682,0.08038000000000001,0.08442538480812511,0.0059697762102108995,0.0,0.0,0.0,-0.0033299999999998643,0.0009171150418570925,6.484982652253344e-05
ASP1116,L ASP 245,0.0,0.0,0.0,-0.0009649999999999958,0.00025253712598349176,1.7857071428428847e-05,69.72653,0.9959447118673941,0.07042392594483166,-69.72901499999999,0.9947224310193276,0.07033749763721342,0.0,0.0,0.0,-0.003450000000000699,0.0018834808201857829,0.00013318220601881675
GLY1117,L GLY 246,0.0,0.0,0.0,-0.0002499999999999997,0.0004330127018922189,3.0618621784789696e-05,0.19163999999999998,0.04325367498837563,0.0030584966895519368,-0.19184999999999988,0.04318330117070767,0.003053520509182837,0.0,0.0,0.0,-0.00045999999999993377,0.0007269112738155508,5.140038910359272e-05
ALA1118,L ALA 247,0.0,0.0,0.0,-0.00020500000000000073,0.00040370162248869055,2.854601548377647e-05,-0.10001999999999994,0.0627463114453751,0.004436834231746781,0.09988999999999995,0.06273410475969189,0.00443597108872454,0.0,0.0,0.0,-0.00033499999999994314,0.0007827994634642843,5.535228089247865e-05
LEU1119,L LEU 248,0.0,0.0,0.0,-0.0003400000000000059,0.0004737087712930886,3.3496268448889026e-05,0.18596500000000005,0.048112303779802634,0.0034020536261205603,-0.185755,0.048162796586161974,0.003405624006698343,0.0,0.0,0.0,-0.000130000000000019,0.0007092954250522604,5.015476049190479e-05
ASN1120,L ASN 249,0.0,0.0,0.0,-0.000599999999999993,0.0004898979485566293,3.46410161513771e-05,0.07984999999999992,0.1514107905665916,0.010706359675445306,-0.07964500000000005,0.15150207581086142,0.010712814516969852,0.0,0.0,0.0,-0.00039499999999975443,0.0007134248383676704,5.044675410766963e-05
VAL1121,L VAL 250,0.0,0.0,0.0,-0.0006750000000000278,0.00046837484987989804,3.311910324873071e-05,0.15005000000000007,0.05172163473827962,0.0036572718657491223,-0.14907500000000012,0.051637189844141965,0.0036513007100209905,0.0,0.0,0.0,0.0003000000000002623,0.000848528137423688,5.999999999998804e-05
ASP1122,L ASP 251,0.0,0.0,0.0,-0.0012349999999999894,0.0004239988207530805,2.9981244136960265e-05,70.863515,0.9686202402263543,0.06849179402585978,-70.87303500000004,0.9675777662627871,0.0684180799849749,0.0,0.0,0.0,-0.010755000000002042,0.0027667625485426855,0.0001956396560007507
LEU1123,L LEU 252,0.0,0.0,0.0,-0.001929999999999935,0.0003809199390947972,2.693510720230978e-05,-0.4432600000000001,0.07941197894524399,0.005615274881962536,0.44595499999999993,0.07965671958472839,0.005632580658543671,0.0,0.0,0.0,0.0007649999999998203,0.0011488146064533053,8.12334598549287e-05
THR1124,L THR 253,0.0,0.0,0.0,-0.0013249999999999985,0.00046837484987988925,3.311910324873009e-05,-0.08014500000000022,0.24563805481846657,0.01736923342796106,0.080275,0.24577623842633775,0.017379004484578513,0.0,0.0,0.0,-0.0011950000000004346,0.0008871161141589156,6.272858200216287e-05
GLU1125,L GLU 254,0.0,0.0,0.0,-0.0008900000000000124,0.00034336569426779076,2.4279621084358167e-05,66.78498500000003,0.8379672217766208,0.05925323049303001,-66.790565,0.8379615001750768,0.05925282591470491,0.0,0.0,0.0,-0.006469999999998635,0.0017858051405455226,0.00012627549247575345
PHE1126,L PHE 255,0.0,0.0,0.0,-0.000994999999999986,0.0002738156314018476,1.9361688975912258e-05,-0.453385,0.050798787141033606,0.0035920166863476852,0.45403999999999983,0.05081877999322851,0.003593430394483913,0.0,0.0,0.0,-0.000339999999999927,0.0006280127387246001,4.440720662237002e-05
GLN1127,L GLN 256,0.0,0.0,0.0,-0.0012800000000000211,0.00044899888641283065,3.17490157327721e-05,-0.3780899999999997,0.2160194248210096,0.015274880015895349,0.3795349999999999,0.21626744733084563,0.015292417855754544,0.0,0.0,0.0,0.00016500000000004177,0.0008705027283118984,6.155383822307342e-05
THR1128,L THR 257,0.0,0.0,0.0,-0.0004999999999999953,0.0004999999999999951,3.535533905932703e-05,0.05659499999999983,0.07786495344505108,0.005505883659777044,-0.056609999999999924,0.07787353786749387,0.005506490670109231,0.0,0.0,0.0,-0.0005150000000001364,0.0008183978250214903,5.786946517810173e-05
ASN1129,L ASN 258,0.0,0.0,0.0,-0.00041500000000000705,0.0004927220311697133,3.484070894801137e-05,-0.9040999999999988,0.05243929824092153,0.0037080183386819406,0.9046350000000004,0.05240707752774873,0.003705739990204025,0.0,0.0,0.0,0.00012000000000131906,0.000731846978541739,5.174939613177494e-05
LEU1130,L LEU 259,0.0,0.0,0.0,-0.0005299999999999922,0.0004990991885387028,3.5291642070041996e-05,-0.20753499999999991,0.09806685869854308,0.006934374079540277,0.20791499999999993,0.09812343132504074,0.006938374368322881,0.0,0.0,0.0,-0.00015000000000001332,0.0007599342076784276,5.373546315050422e-05
VAL1131,L VAL 260,0.0,0.0,0.0,-0.0006100000000000077,0.0004877499359302936,3.448912872196147e-05,-0.00016000000000016001,0.05991297355331312,0.004236486988059798,5.5000000000005043e-05,0.05992964187278277,0.004237665616232596,0.0,0.0,0.0,-0.0007150000000001167,0.0007574793726565481,5.35618801014377e-05
PRO1132,L PRO 261,0.0,0.0,0.0,-0.0003249999999999997,0.0004683748498798795,3.3119103248729396e-05,0.11272999999999998,0.08230709021706459,0.005819990163221931,-0.11288999999999991,0.08239349428201247,0.005826099853246604,0.0,0.0,0.0,-0.0004850000000000154,0.0007139852939666055,5.048638430312573e-05
TYR1133,L TYR 262,0.0,0.0,0.0,-0.0004849999999999993,0.0004997749493522052,3.533942557541076e-05,0.02992500000000007,0.0823682546555407,0.005824315142143324,-0.030055000000000012,0.08245515129450677,0.005830459662410847,0.0,0.0,0.0,-0.0006150000000001388,0.0007326493021907483,5.1806128981067016e-05
PRO1134,L PRO 263,0.0,0.0,0.0,-0.0005650000000000038,0.0004957569969249079,3.505531343462808e-05,0.29042500000000004,0.09748479048036127,0.006893215641121324,-0.29067499999999996,0.09753019724680143,0.006896426384367483,0.0,0.0,0.0,-0.0008150000000001256,0.0007076545767536615,5.003873499602102e-05
ARG1135,L ARG 264,0.0,0.0,0.0,-0.0008399999999999941,0.00036660605559646337,2.5922962793631167e-05,-70.79084999999995,1.2148234470521209,0.08590098973549715,70.79191499999999,1.214536931418721,0.08588073002076785,0.0,0.0,0.0,0.00022500000000007957,0.0011420923780541983,8.075812652635936e-05
GLY1136,L GLY 265,0.0,0.0,0.0,-0.0003100000000000042,0.00046249324319389343,3.270321085153611e-05,-0.12087000000000002,0.04086616081796773,0.0028896739435444966,0.12106499999999999,0.04092335244087414,0.0028937180019829156,0.0,0.0,0.0,-0.00011499999999999289,0.0007153845119934186,5.058532395863753e-05
HID1137,L HID 266,0.0,0.0,0.0,-0.0010300000000001085,0.0002812472222084467,1.9887181801347242e-05,0.33690000000000003,0.11222553185438704,0.007935543459650397,-0.33683,0.11246675553246858,0.00795260054950582,0.0,0.0,0.0,-0.0009600000000002096,0.0007059745037891088,4.991993589740868e-05
PHE1138,L PHE 267,0.0,0.0,0.0,-0.0008899999999999936,0.0003284813541131298,2.322713929867337e-05,-0.269835,0.07522438284891432,0.005319167122304034,0.26946500000000007,0.07532873804199808,0.005326546148772189,0.0,0.0,0.0,-0.001259999999999799,0.0007364781055812858,5.207686626519493e-05
PRO1139,L PRO 268,0.0,0.0,0.0,-0.0005350000000000232,0.0004987734956871913,3.5268612107653215e-05,0.47010500000000005,0.08862958859771412,0.006267058311121757,-0.4702700000000006,0.08863033961347218,0.006267111415955286,0.0,0.0,0.0,-0.0007000000000001316,0.000793725393319446,5.612486080161399e-05
LEU1140,L LEU 269,0.0,0.0,0.0,-0.00038499999999998366,0.0004865953144040536,3.440748465087064e-05,0.13158500000000006,0.09831379748031298,0.006951835288253021,-0.13175500000000004,0.09840571617035263,0.006958334921157504,0.0,0.0,0.0,-0.0005549999999999811,0.0007726415727878534,5.463400955449306e-05
ALA1141,L ALA 270,0.0,0.0,0.0,-0.0003349999999999753,0.00047199046600537094,3.337476591677964e-05,-0.0020849999999999792,0.09025595700561816,0.006382059924115407,0.0023150000000000002,0.09027029287091072,0.006383073622871663,0.0,0.0,0.0,-0.00010500000000006115,0.0007962254705797788,5.630164296004115e-05
THR1142,L THR 271,0.0,0.0,0.0,-0.0003549999999999887,0.0004785133226985276,3.383600153682355e-05,0.16231500000000018,0.1210388605985696,0.008558739911634177,-0.162225,0.12106194437146628,0.00856037218086924,0.0,0.0,0.0,-0.0002649999999998476,0.0007174782226663148,5.073337166010228e-05
TYR1143,L TYR 272,0.0,0.0,0.0,-0.0006899999999999729,0.00046249324319386735,3.2703210851534266e-05,-0.035180000000000114,0.10736818709468839,0.007592077317836011,0.03506999999999996,0.10736887398124279,0.007592125888050063,0.0,0.0,0.0,-0.0008000000000000407,0.0008185352771872569,5.787918451395197e-05
ALA1144,L ALA 273,0.0,0.0,0.0,-0.00017999999999999017,0.00038418745424595,2.7166155414410772e-05,0.153095,0.06150834069457581,0.004349296480466703,-0.15311500000000003,0.0614713898899316,0.0043466836640132815,0.0,0.0,0.0,-0.00020000000000018226,0.0006633249580709988,4.690415759822855e-05
PRO1145,L PRO 274,0.0,0.0,0.0,-0.00026000000000001575,0.0004386342439892529,3.101612483854353e-05,0.53033,0.059244587094519366,0.004189224928313166,-0.53024,0.059195374819320815,0.004185745094962115,0.0,0.0,0.0,-0.00017000000000003013,0.0007218725649308363,5.104409858151207e-05
VAL1146,L VAL 275,0.0,0.0,0.0,-0.0003650000000000053,0.000481430161082588,3.4042253156922986e-05,-0.30809999999999993,0.07006525529818687,0.004954361714691461,0.3081600000000002,0.06997938553602659,0.00494828980557922,0.0,0.0,0.0,-0.00030499999999998264,0.0007224783733786493,5.108693570766693e-05
ILE1147,L ILE 276,0.0,0.0,0.0,-0.0003299999999999903,0.00047021271782033607,3.3249060137091615e-05,0.47315999999999997,0.05753072570375077,0.004068036627170538,-0.4729400000000002,0.05747535471834774,0.004064121307244591,0.0,0.0,0.0,-0.00010999999999994792,0.0007126710321039133,5.0393451955589276e-05
SER1148,L SER 277,0.0,0.0,0.0,-0.00013499999999999623,0.000341723572496826,2.4163505540379844e-05,-0.3687350000000001,0.08175594641981648,0.005781018411577628,0.36865499999999995,0.08175870580555908,0.005781213529614677,0.0,0.0,0.0,-0.00021499999999994275,0.0006919356906534159,4.892724190060276e-05
ALA1149,L ALA 278,0.0,0.0,0.0,-0.0001499999999999929,0.0003570714214271257,2.5248762345904007e-05,-0.35046999999999984,0.04789612823600751,0.003386767706826138,0.3502949999999999,0.047829781256033876,0.003382076266881078,0.0,0.0,0.0,-0.00032499999999998866,0.0006628536791780274,4.687083314812354e-05
GLU1150,L GLU 279,0.0,0.0,0.0,-0.00015000000000000736,0.0003570714214271601,2.5248762345906437e-05,59.64288999999999,0.8715205493280412,0.06162580903732829,-59.64137500000001,0.8713052991765634,0.06161058855315215,0.0,0.0,0.0,0.001365000000000407,0.0007627417649542157,5.393398742933216e-05
LYS1151,L LYS 280,0.0,0.0,0.0,-0.00020499999999998352,0.0004037016224886567,2.8546015483774077e-05,-60.81658499999999,0.5999899105631307,0.04242569344026999,60.81521999999999,0.5997581942755656,0.04240930862444513,0.0,0.0,0.0,-0.0015700000000011638,0.00082164469206873,5.809905334877317e-05
ALA1152,L ALA 281,0.0,0.0,0.0,-0.0001350000000000029,0.0003417235724968429,2.416350554038104e-05,-0.2902399999999999,0.07401697372900418,0.0052337904046685394,0.29016999999999976,0.07399325036785545,0.005232112909714459,0.0,0.0,0.0,-0.00020499999999998173,0.000626877180953243,4.4326910562314455e-05
TYR1153,L TYR 282,0.0,0.0,0.0,-0.00022999999999999909,0.0004208325082500147,2.975735203273291e-05,-0.2738300000000001,0.12305052255069851,0.00870098589241471,0.27375499999999986,0.12303379606839766,0.008699803151508678,0.0,0.0,0.0,-0.0003049999999996889,0.0007155242833055055,5.059520728289673e-05
HIE1154,L HIE 283,0.0,0.0,0.0,-0.00010999999999999954,0.00031288975694323905,2.2124646889837497e-05,0.09137,0.03386064234476368,0.0023943089817314756,-0.09142999999999996,0.03391953861714507,0.002398473577090225,0.0,0.0,0.0,-0.00017000000000008341,0.0006565820588472289,4.642736262163004e-05
GLU1155,L GLU 284,0.0,0.0,0.0,-0.00011999999999999733,0.0003249615361854312,2.2978250586151604e-05,57.10599000000004,0.6608904371352353,0.04673201097196666,-57.10515000000001,0.6607583276051578,0.04672266941750894,0.0,0.0,0.0,0.0007199999999981089,0.0006794115100559079,4.804164859767247e-05
GLN1156,L GLN 285,0.0,0.0,0.0,-0.00020500000000002447,0.0004037016224887373,2.8546015483779776e-05,-0.39381000000000077,0.13228051217016096,0.009353644717435043,0.39368499999999995,0.1322835430996615,0.009353859036515358,0.0,0.0,0.0,-0.0003300000000010073,0.0007287660804404552,5.1531543737818685e-05
LEU1157,L LEU 286,0.0,0.0,0.0,-0.0001349999999999979,0.0003417235724968302,2.4163505540380143e-05,0.18165999999999993,0.0531953419013353,0.003761478698597108,-0.18165000000000003,0.053161052472651564,0.00375905406984258,0.0,0.0,0.0,-0.0001249999999999557,0.000677772085586061,4.792572378168528e-05
SER1158,L SER 287,0.0,0.0,0.0,-0.00012000000000001121,0.00032496153618546877,2.297825058615426e-05,0.5444199999999999,0.08491745168102996,0.006004570592473727,-0.5443399999999997,0.08494842199829435,0.006006760524609042,0.0,0.0,0.0,-3.999999999999559e-05,0.0006770524351925721,4.787483681435332e-05
VAL1159,L VAL 288,0.0,0.0,0.0,-0.00013499999999997848,0.00034172357249678104,2.4163505540376666e-05,0.24884500000000004,0.03915840873937646,0.002768917636008766,-0.24885999999999991,0.039176528687468154,0.0027701989098258043,0.0,0.0,0.0,-0.0001499999999998758,0.0007123903424387567,5.037360419902516e-05
ALA1160,L ALA 289,0.0,0.0,0.0,-8.499999999999841e-05,0.00027888169534768164,1.9719913792914653e-05,0.26444999999999996,0.05269134179350541,0.0037258405092005817,-0.26443,0.052693691273244456,0.0037260066425061555,0.0,0.0,0.0,-6.499999999998396e-05,0.0006251199884822568,4.420265829110603e-05
GLU1161,L GLU 290,0.0,0.0,0.0,-0.00020500000000000406,0.0004037016224886971,2.8546015483776934e-05,57.284704999999974,0.6372354258669077,0.04505934908427879,-57.28422499999998,0.6371200156778618,0.04505118835154955,0.0,0.0,0.0,0.0002750000000006736,0.0007411983540171838,5.24106382329858e-05
ILE1162,L ILE 291,0.0,0.0,0.0,-0.00022999999999999686,0.00042083250825001065,2.9757352032732622e-05,0.14059499999999991,0.04414160140955492,0.003121282568912995,-0.14056500000000002,0.04416996462529694,0.0031232881511317387,0.0,0.0,0.0,-0.00019999999999970264,0.0006855654600401418,4.847679857416593e-05
THR1163,L THR 292,0.0,0.0,0.0,-0.00012000000000000178,0.0003249615361854433,2.2978250586152457e-05,0.403825,0.08702887092798742,0.006153870479218868,-0.4038349999999999,0.08698699773529454,0.006150909597368562,0.0,0.0,0.0,-0.00012999999999968592,0.0006950539547400927,4.9147736468724725e-05
ASN1164,L ASN 293,0.0,0.0,0.0,-9.99999999999901e-05,0.0002999999999999703,2.1213203435594327e-05,0.20115000000000058,0.12772203216360203,0.009031311504980932,-0.20123500000000002,0.12768586364590254,0.009028754004567855,0.0,0.0,0.0,-0.00018499999999825435,0.0005922626106709594,4.187929082486835e-05
ALA1165,L ALA 294,0.0,0.0,0.0,-0.00012499999999999846,0.0003307189138830697,2.3385358667336842e-05,0.092255,0.06688318155560496,0.004729355122529929,-0.09228999999999997,0.06692410552259934,0.004732248883987406,0.0,0.0,0.0,-0.0001599999999999868,0.0006814690014959905,4.8187135212624034e-05
CYS1166,L CYS 295,0.0,0.0,0.0,-0.00021500000000000298,0.0004108223460329352,2.9049526674285482e-05,0.27152499999999996,0.1953309227311438,0.013811982003861733,-0.271495,0.19527693149729708,0.013808164247103967,0.0,0.0,0.0,-0.00018499999999993744,0.0006861304540683829,4.851674968503585e-05
PHE1167,L PHE 296,0.0,0.0,0.0,-0.0002100000000000063,0.0004073082370883383,2.8801041647830205e-05,-0.03400500000000002,0.07565477496496845,0.005349600440687143,0.03413499999999996,0.07566304761903267,0.005350185405665866,0.0,0.0,0.0,-8.000000000000007e-05,0.0006954135460284518,4.9173163412570156e-05
GLU1168,L GLU 297,0.0,0.0,0.0,-0.0001350000000000079,0.0003417235724968555,2.416350554038193e-05,58.64947999999998,0.7080431481220489,0.05006621114097719,-58.64901999999999,0.7079206308619794,0.050057547862436436,0.0,0.0,0.0,0.0003250000000015518,0.0007275816105442837,5.144778906824926e-05
PRO1169,L PRO 298,0.0,0.0,0.0,-0.00011499999999999289,0.00031902194281896576,2.255825791145977e-05,0.5180500000000001,0.03799193993467421,0.002686435835824013,-0.5179949999999998,0.03797466227631534,0.0026852141208851548,0.0,0.0,0.0,-6.000000000007333e-05,0.0006755738301620738,4.7770283649977135e-05
ALA1170,L ALA 299,0.0,0.0,0.0,-9.499999999999953e-05,0.0002932149382279136,2.073342711661523e-05,0.423355,0.04137232136344361,0.002925464898952005,-0.4232050000000002,0.0413400891992256,0.002923185740762917,0.0,0.0,0.0,5.4999999999902905e-05,0.0007014092956328194,4.959712693292464e-05
ASN1171,L ASN 300,0.0,0.0,0.0,-0.000264999999999993,0.00044133320745213574,3.120697037522145e-05,0.5802400000000004,0.120482415314435,0.008519393288257094,-0.5800800000000002,0.12044759690421307,0.008516931254859287,0.0,0.0,0.0,-0.00010500000000064346,0.0007307359304159107,5.167083316537516e-05
GLN1172,L GLN 301,0.0,0.0,0.0,-0.00028500000000003745,0.00045141444372112595,3.191982142807613e-05,-0.10399999999999945,0.3935596269944367,0.02782886810490144,0.104145,0.3934735365624986,0.02782278059207957,0.0,0.0,0.0,-0.0001399999999992474,0.0007418894796392048,5.2459508194384077e-05
MET1173,L MET 302,0.0,0.0,0.0,-0.0005249999999999666,0.0004993746088859216,3.5311117229561515e-05,0.28913499999999986,0.15579045790740853,0.011016048923048596,-0.2890050000000002,0.15573504735607835,0.01101213080538911,0.0,0.0,0.0,-0.00039500000000001865,0.0007739347517718449,5.4725451117379883e-05
VAL1174,L VAL 303,0.0,0.0,0.0,-0.00039999999999999926,0.0004898979485566343,3.464101615137745e-05,-0.361035,0.128737460651514,0.009103113141942188,0.3610799999999997,0.1287510528112306,0.009104074252772845,0.0,0.0,0.0,-0.0003550000000000081,0.000780368502695955,5.518038600807024e-05
LYS1175,L LYS 304,0.0,0.0,0.0,-0.0003400000000000275,0.00047370877129311877,3.349626844889116e-05,-66.15777499999994,2.546718479609172,0.18008019067047398,66.15642000000001,2.546347347397404,0.18005394766010818,0.0,0.0,0.0,-0.001695000000001059,0.0009858879246647332,6.97128037020365e-05
CYS1176,L CYS 305,0.0,0.0,0.0,-0.0002100000000000035,0.00040730823708833296,2.8801041647829826e-05,-0.11040499999999995,0.1319047041428016,0.009327071076978029,0.11044000000000001,0.13185589254940405,0.009323619576108838,0.0,0.0,0.0,-0.00017500000000003846,0.0007445636305917563,5.2648599221630636e-05
ASP1177,L ASP 306,0.0,0.0,0.0,-0.000130000000000004,0.0003363034344160151,2.3780243901188962e-05,60.241830000000064,1.0389051309406732,0.07346168630976481,-60.24164500000003,1.0388578964289041,0.07345834632540701,0.0,0.0,0.0,5.500000000189687e-05,0.0006572480505837426,4.647445534894034e-05
PRO1178,L PRO 307,0.0,0.0,0.0,-0.00020000000000002237,0.0004000000000000448,2.8284271247465067e-05,-0.17259000000000008,0.07216316165468341,0.005102706095788768,0.17256500000000002,0.07220994235560645,0.0051060139908739016,0.0,0.0,0.0,-0.00022499999999988417,0.0007031180555211219,4.971795450336847e-05
ARG1179,L ARG 308,0.0,0.0,0.0,-0.000149999999999995,0.00035707142142713064,2.5248762345904356e-05,-58.81820499999999,1.072624506980802,0.07584600625530023,58.817919999999994,1.0725657619001638,0.07584185235081217,0.0,0.0,0.0,-0.0004349999999982401,0.0006525143676570483,4.6139733419195086e-05
HIE1180,L HIE 309,0.0,0.0,0.0,-0.00015500000000000735,0.00036190468358396864,2.5590525590539604e-05,-0.24643500000000007,0.2806532304731229,0.01984518024294562,0.2464449999999998,0.2806546578537404,0.019845281173997014,0.0,0.0,0.0,-0.0001450000000002616,0.0006811571037582506,4.816508071208478e-05
GLY1181,L GLY 310,0.0,0.0,0.0,-6.499999999999558e-05,0.0002465258607124042,1.743201078475913e-05,-0.28806999999999994,0.10380753874358092,0.0073403014583871325,0.2880450000000001,0.10386791119012612,0.007344570435022025,0.0,0.0,0.0,-9.000000000000701e-05,0.0006179805822192763,4.3697826032886106e-05
LYS1182,L LYS 311,0.0,0.0,0.0,-0.00011000000000000566,0.0003128897569432564,2.2124646889838724e-05,-56.916415000000015,0.7543870576654867,0.05334322041146327,56.91652500000002,0.7543963609220015,0.05334387825104014,0.0,0.0,0.0,1.2789769243681803e-15,0.0007071067811862064,4.999999999997588e-05
TYR1183,L TYR 312,0.0,0.0,0.0,-0.0002749999999999675,0.0004465142774872411,3.1573327350783996e-05,-0.355025,0.2021096098036901,0.01429130756351564,0.35501000000000005,0.2021383187324953,0.014293337591339515,0.0,0.0,0.0,-0.00028999999999993696,0.0007042016756582559,4.9794578018088245e-05
MET1184,L MET 313,0.0,0.0,0.0,-0.00020500000000000184,0.00040370162248869277,2.854601548377663e-05,-0.30540000000000006,0.11321607659692134,0.008005585550101866,0.3053,0.11328292016010169,0.008010312103782216,0.0,0.0,0.0,-0.00030499999999998085,0.0007429502002152907,5.253451246561352e-05
ALA1185,L ALA 314,0.0,0.0,0.0,-0.000135000000000004,0.0003417235724968457,2.4163505540381237e-05,0.07461000000000002,0.06351635931002338,0.0044912848384398825,-0.07458000000000005,0.0634683669240039,0.004487891264279913,0.0,0.0,0.0,-0.00010499999999988741,0.0006276742785871283,4.438327387653326e-05
CYS1186,L CYS 315,0.0,0.0,0.0,-0.000249999999999988,0.0004330127018921987,3.0618621784788266e-05,-0.10663500000000002,0.11476241447006945,0.008114928149712727,0.106665,0.11474729964142957,0.008113859369929954,0.0,0.0,0.0,-0.00022000000000006015,0.0007291090453422521,5.155579501859564e-05
CYS1187,L CYS 316,0.0,0.0,0.0,-0.00027499999999997416,0.00044651427748725194,3.157332735078476e-05,0.29017500000000007,0.07909939554130586,0.0055931718975014335,-0.29000500000000007,0.07913649584736471,0.005595795285301264,0.0,0.0,0.0,-0.00010499999999996401,0.0007238611745355847,5.11847145151771e-05
LEU1188,L LEU 317,0.0,0.0,0.0,-0.00033000000000002363,0.00047021271782038355,3.3249060137094977e-05,0.019470000000000133,0.07579867479052652,0.005359775694933511,-0.01945,0.07576046132383299,0.005357073594790347,0.0,0.0,0.0,-0.0003100000000000058,0.0007168681887210009,5.069023574615374e-05
LEU1189,L LEU 318,0.0,0.0,0.0,-0.0005600000000000227,0.0004963869458396529,3.5099857549569804e-05,0.02103500000000004,0.054518380157521217,0.0038550316308689366,-0.02075999999999999,0.05449176451538342,0.00385314962076481,0.0,0.0,0.0,-0.0002849999999999264,0.0007770296004659463,5.494428996721443e-05
TYR1190,L TYR 319,0.0,0.0,0.0,-0.00040000000000000257,0.0004898979485566386,3.464101615137776e-05,0.4502900000000004,0.07542377542923596,0.0053332663068704055,-0.45034500000000016,0.07544631187142142,0.005334859873979721,0.0,0.0,0.0,-0.0004549999999997389,0.000804968943500103,5.691989985934936e-05
ARG1191,L ARG 320,0.0,0.0,0.0,-0.0009400000000000186,0.0002576819745345161,1.8220867158289557e-05,-69.742245,0.9416244129027578,0.06658290076943416,69.74128500000002,0.9407279807536056,0.06651951344428025,0.0,0.0,0.0,-0.001899999999999693,0.0014071247279497491,9.949874371085435e-05
GLY1192,L GLY 321,0.0,0.0,0.0,-0.0001949999999999985,0.0003962007067131477,2.801562064277692e-05,-0.15857999999999994,0.05154545178771846,0.003644813849841997,0.15840000000000004,0.051497378574059324,0.003641414560304817,0.0,0.0,0.0,-0.00037500000000003644,0.0007512489600657818,5.3121323402185614e-05
ASP1193,L ASP 322,0.0,0.0,0.0,-0.00023000000000000063,0.00042083250825001743,2.9757352032733103e-05,59.89891999999999,0.7596209604804947,0.05371331322871962,-59.89809499999999,0.75927824015793,0.05368907924230603,0.0,0.0,0.0,0.0005949999999985778,0.000849102467312505,6.004061125589011e-05
VAL1194,L VAL 323,0.0,0.0,0.0,-0.00021500000000000685,0.0004108223460329426,2.9049526674286007e-05,0.18865000000000007,0.05706283816986308,0.004034951982366074,-0.18866000000000002,0.05703537849440468,0.004033010290093493,0.0,0.0,0.0,-0.00022499999999998078,0.000703118055521168,4.971795450337173e-05
VAL1195,L VAL 324,0.0,0.0,0.0,-0.00020500000000000073,0.00040370162248869055,2.854601548377647e-05,0.060979999999999944,0.06069670172258128,0.004291904938369442,-0.061015,0.06074623259923202,0.004295407300245227,0.0,0.0,0.0,-0.0002399999999999869,0.0007499333303701147,5.302829433425195e-05
PRO1196,L PRO 325,0.0,0.0,0.0,-0.00014999999999999237,0.00035707142142712435,2.5248762345903913e-05,-0.09303999999999998,0.04192217074532281,0.002964345121607806,0.09302000000000002,0.04195437521880167,0.0029666223217659506,0.0,0.0,0.0,-0.00016999999999997684,0.0007149125820686147,5.055195347363016e-05
LYS1197,L LYS 326,0.0,0.0,0.0,-0.00012000000000000621,0.00032496153618545527,2.2978250586153304e-05,-54.46947000000001,0.6183457035488176,0.04372364400969355,54.46944499999999,0.6183035233391577,0.04372066141846532,0.0,0.0,0.0,-0.00014499999999962655,0.0006663144903115562,4.711554945021595e-05
ASP1198,L ASP 327,0.0,0.0,0.0,-0.00011000000000000786,0.0003128897569432627,2.2124646889839167e-05,56.155165000000025,0.6417019773757064,0.045375181970317854,-56.15504499999998,0.6416312359709069,0.04537017979761341,0.0,0.0,0.0,1.0000000000189856e-05,0.0006479969135714929,4.5820301177435576e-05
VAL1199,L VAL 328,0.0,0.0,0.0,-0.00013499999999998734,0.00034172357249680354,2.4163505540378255e-05,-0.18246,0.04066876442676871,0.0028757159108646385,0.18252499999999994,0.04066471904489221,0.0028754298591689028,0.0,0.0,0.0,-7.000000000007194e-05,0.0006819824044649784,4.8223438284709295e-05
ASN1200,L ASN 329,0.0,0.0,0.0,-0.00011000000000000121,0.0003128897569432438,2.2124646889837833e-05,-0.39489,0.10650388678353545,0.007530962056736223,0.39496499999999984,0.1065422159287111,0.007533672336583302,0.0,0.0,0.0,-3.499999999927894e-05,0.000650980030416217,4.60312393924332e-05
ALA1201,L ALA 330,0.0,0.0,0.0,-8.500000000000396e-05,0.0002788816953476998,1.9719913792915937e-05,-0.12449999999999989,0.04103193877944372,0.0029013962156175925,0.12455000000000008,0.04102093977470512,0.0029006184685338955,0.0,0.0,0.0,-3.499999999985626e-05,0.0006275149400612517,4.43720069413181e-05
ALA1202,L ALA 331,0.0,0.0,0.0,-7.999999999998675e-05,0.0002712931993249658,1.91833260932477e-05,-0.22865499999999983,0.0637024016423251,0.004504440017915714,0.2286099999999999,0.06367525343491004,0.004502520349759689,0.0,0.0,0.0,-0.00012499999999995794,0.0005910795208768322,4.179563374325035e-05
ILE1203,L ILE 332,0.0,0.0,0.0,-0.00018500000000001238,0.0003882975663071044,2.745678422539866e-05,-0.11786999999999978,0.04035669832877837,0.0028536495054578993,0.11797500000000002,0.04036687224693034,0.002854368910109549,0.0,0.0,0.0,-7.999999999977803e-05,0.0006734983296194322,4.762352359917131e-05
ALA1204,L ALA 333,0.0,0.0,0.0,-4.5000000000003926e-05,0.0002073041244162969,1.4658615214270328e-05,-0.07213000000000006,0.07215381556092519,0.005102045227161364,0.07211999999999996,0.0721425366895288,0.005101247690516512,0.0,0.0,0.0,-5.500000000010968e-05,0.0005932748098477994,4.195086411505384e-05
THR1205,L THR 334,0.0,0.0,0.0,-0.00010499999999999843,0.0003065534211193821,2.1676600286945047e-05,-0.2751549999999998,0.1474345650619287,0.010425198073657901,0.2751550000000001,0.14750705398386887,0.010430323814484381,0.0,0.0,0.0,-0.00010499999999973752,0.0006434088902089845,4.549587893424838e-05
ILE1206,L ILE 335,0.0,0.0,0.0,-0.000130000000000004,0.00033630343441601513,2.3780243901188965e-05,-0.20746499999999998,0.0703620549373026,0.004975348618438707,0.20747,0.07030909685097682,0.004971603916242744,0.0,0.0,0.0,-0.00012500000000011723,0.000692369121207036,4.895789006896658e-05
LYS1207,L LYS 336,0.0,0.0,0.0,-0.00013499999999998778,0.0003417235724968046,2.4163505540378333e-05,-57.34966,0.6333125724300903,0.04478196145760134,57.35018499999999,0.6332571916475114,0.04477804544491044,0.0,0.0,0.0,0.00039000000000129377,0.0007535914012273064,5.3286959005170067e-05
THR1208,L THR 337,0.0,0.0,0.0,-3.5000000000002253e-05,0.00018377975949490289,1.2995191418367863e-05,-0.17197000000000004,0.13472508712188697,0.009526502269983467,0.1719400000000001,0.13471193859491443,0.009525572528724978,0.0,0.0,0.0,-6.499999999996953e-05,0.000625119988481818,4.4202658291075e-05
LYS1209,L LYS 338,0.0,0.0,0.0,-4.499999999999782e-05,0.00020730412441626877,1.4658615214268338e-05,-52.59159499999997,0.5706095258390378,0.04034818651304241,52.59164499999997,0.5705579979102704,0.04034454293825722,0.0,0.0,0.0,4.999999999650839e-06,0.0006519010661128092,4.609636645111072e-05
ARG1210,L ARG 339,0.0,0.0,0.0,-6.999999999998896e-05,0.0002551470164434212,1.804161855266587e-05,-56.113345000000024,0.5960048455955748,0.04214390679406721,56.11326,0.5959577354141055,0.04214057560118922,0.0,0.0,0.0,-0.00015500000000102433,0.0006640594852850292,4.695609651562925e-05
THR1211,L THR 340,0.0,0.0,0.0,-6.499999999999895e-05,0.000246525860712417,1.7432010784760036e-05,0.10665499999999958,0.1509822372830659,0.010676056382157227,-0.10664999999999983,0.15094786351585127,0.010673625789767988,0.0,0.0,0.0,-6.000000000036198e-05,0.0006296030495480513,4.451965857911569e-05
ILE1212,L ILE 341,0.0,0.0,0.0,-0.00013999999999999958,0.0003469870314579483,2.4535688292770514e-05,-0.3693650000000002,0.09123393981956363,0.006451213752077882,0.36939999999999984,0.09123979394978982,0.006451627701595971,0.0,0.0,0.0,-0.0001050000000002882,0.0006884584228546861,4.8681361936554414e-05
GLN1213,L GLN 342,0.0,0.0,0.0,-0.00010000000000000286,0.00030000000000000865,2.1213203435597037e-05,0.35317499999999896,0.2888256123944001,0.020423054910443765,-0.3531900000000001,0.2887893417354593,0.02042049018755425,0.0,0.0,0.0,-0.00011500000000136623,0.0006570958834144142,4.646369550520973e-05
PHE1214,L PHE 343,0.0,0.0,0.0,-0.0001600000000000179,0.00036660605559650825,2.5922962793634342e-05,-0.3725999999999998,0.03705374475002675,0.002620095418109935,0.37260500000000013,0.037002013120907964,0.002616437439534763,0.0,0.0,0.0,-0.00015500000000004733,0.0006640594852873303,4.695609651579196e-05
VAL1215,L VAL 344,0.0,0.0,0.0,-0.00013500000000000068,0.00034172357249683726,2.416350554038064e-05,-0.1275649999999999,0.06227516178220669,0.004403518919568767,0.12760999999999995,0.062215495658236294,0.004399299887482108,0.0,0.0,0.0,-8.999999999988989e-05,0.0006647555941846886,4.70053188479686e-05
ASP1216,L ASP 345,0.0,0.0,0.0,-0.00010000000000000175,0.0003000000000000053,2.12132034355968e-05,55.90566499999999,0.6660801173846251,0.04709897678162,-55.90586499999999,0.6661097933342899,0.04710107518814461,0.0,0.0,0.0,-0.00030000000000171665,0.0006324555320320674,4.4721359549882056e-05
TRP1217,L TRP 346,0.0,0.0,0.0,-0.00019999999999999795,0.00039999999999999595,2.8284271247461614e-05,0.08258500000000003,0.11260867095832361,0.007962635485503525,-0.08264000000000003,0.11262522097647576,0.00796380574850994,0.0,0.0,0.0,-0.0002549999999999386,0.0007348299122926945,5.1960321400088025e-05
CYS1218,L CYS 347,0.0,0.0,0.0,-9.500000000000175e-05,0.0002932149382279204,2.0733427116615716e-05,-0.2300199999999998,0.08784645468088097,0.006211682380804766,0.23000499999999996,0.08785200609547851,0.006212074925095476,0.0,0.0,0.0,-0.00010999999999988574,0.000598247440445935,4.230248219668159e-05
PRO1219,L PRO 348,0.0,0.0,0.0,-0.0001299999999999979,0.0003363034344159993,2.3780243901187844e-05,0.28512499999999996,0.07768706053777585,0.005493304731671114,-0.28516499999999995,0.0777102810122323,0.005494946667166167,0.0,0.0,0.0,-0.00017000000000045646,0.0006565820588469565,4.6427362621610766e-05
THR1220,L THR 349,0.0,0.0,0.0,-0.000135000000000004,0.00034172357249684566,2.4163505540381234e-05,-0.05085000000000004,0.08051253008072703,0.005693095599056798,0.05087999999999998,0.08055386769112952,0.0056960186095201615,0.0,0.0,0.0,-0.00010500000000010834,0.0006196571632769105,4.381637821639231e-05
GLY1221,L GLY 350,0.0,0.0,0.0,-0.00010000000000000509,0.00030000000000001526,2.1213203435597505e-05,-0.057195,0.06649787195843188,0.004702109619628194,0.057254999999999986,0.06641460663890135,0.0046962218724204245,0.0,0.0,0.0,-4.000000000002224e-05,0.0006151422599692519,4.349712634186761e-05
PHE1222,L PHE 351,0.0,0.0,0.0,-0.00022499999999997077,0.0004175823272121975,2.9527529527540462e-05,0.07736000000000004,0.07605813828907451,0.005378122534862878,-0.07731,0.07609404641626046,0.005380661622886167,0.0,0.0,0.0,-0.00017500000000008953,0.0007512489600661448,5.312132340221128e-05
LYS1223,L LYS 352,0.0,0.0,0.0,-0.0005100000000000016,0.0004998999899980002,3.534826728426732e-05,-63.350889999999964,0.8137591399821269,0.05754146061338949,63.35369499999998,0.8137615572022139,0.057541631536661,0.0,0.0,0.0,0.0022949999999994477,0.0010853455670889192,7.674552104193337e-05
VAL1224,L VAL 353,0.0,0.0,0.0,-0.0002449999999999991,0.00043008720046055625,3.0411757594719733e-05,0.16191000000000005,0.06627406657207628,0.004686284188992382,-0.16206000000000007,0.06634467876175136,0.00469127722480775,0.0,0.0,0.0,-0.0003949999999999809,0.0007063816249026168,4.994872370742125e-05
GLY1225,L GLY 354,0.0,0.0,0.0,-0.00025499999999999633,0.000435861216443944,3.082004218037303e-05,-0.25138999999999984,0.0661753571958626,0.004679304382063643,0.25153000000000003,0.06609598399297803,0.004673691849063227,0.0,0.0,0.0,-0.00011499999999992933,0.0006494420682401216,4.5922489044040654e-05
ILE1226,L ILE 355,0.0,0.0,0.0,-0.000360000000000017,0.0004800000000000225,3.394112549695587e-05,0.00484,0.05966350978613312,0.0042188472359164664,-0.004859999999999993,0.05969129249731488,0.004220811770264104,0.0,0.0,0.0,-0.0003800000000002868,0.0008158431221748473,5.768882040742395e-05
ASN1227,L ASN 356,0.0,0.0,0.0,-0.0006150000000000167,0.000486595314404086,3.440748465087293e-05,-0.10624499999999962,0.24061740372425242,0.01701421978449201,0.10667000000000006,0.24064397166769,0.0170160984217887,0.0,0.0,0.0,-0.00018999999999866902,0.0007961783719753773,5.629831258578547e-05
TYR1228,L TYR 357,0.0,0.0,0.0,-0.000625000000000005,0.00048412291827593074,3.423265984407314e-05,-0.39626000000000017,0.15527618104525925,0.010979684057385287,0.3963900000000002,0.15524260980800297,0.010977310212433613,0.0,0.0,0.0,-0.0004949999999998033,0.0007745805316426342,5.477111464995878e-05
GLU1229,L GLU 358,0.0,0.0,0.0,-0.0009049999999999687,0.0003405510240771367,2.4080593846496655e-05,69.26882499999999,1.0949209991479834,0.0774226063361089,-69.26451000000002,1.0935281065873446,0.0773241139585997,0.0,0.0,0.0,0.0034099999999983766,0.0018389942903673663,0.00013003653332821074
PRO1230,L PRO 359,0.0,0.0,0.0,-0.0005599999999999939,0.0004963869458396287,3.509985754956809e-05,0.6931350000000005,0.055227228565257594,0.0039051547824633047,-0.6929950000000005,0.05518591283107706,0.003902233318882429,0.0,0.0,0.0,-0.0004200000000000159,0.000789683480895775,5.583905443324e-05
PRO1231,L PRO 360,0.0,0.0,0.0,-0.0005550000000000099,0.000496965793591478,3.514078826662882e-05,-0.15081499999999998,0.10873113985882783,0.007688452632032007,0.151055,0.10868607074965947,0.007685265764760508,0.0,0.0,0.0,-0.0003150000000001452,0.0007181747698158897,5.078262498139034e-05
THR1232,L THR 361,0.0,0.0,0.0,-0.0009700000000000153,0.00022158519806161865,1.5668439615993476e-05,-0.31833000000000006,0.1462600119649931,0.010342144627687221,0.31964499999999996,0.1462707044318856,0.01034290069927195,0.0,0.0,0.0,0.0003449999999996772,0.000738901211258685,5.224820571079699e-05
VAL1233,L VAL 362,0.0,0.0,0.0,-0.0008649999999999708,0.00034172357249682365,2.416350554037968e-05,0.41675999999999996,0.07542554209284791,0.005333391228852413,-0.41485500000000003,0.0753885533420025,0.005330775729197373,0.0,0.0,0.0,0.0010399999999999847,0.0007337574531136717,5.1884487084284744e-05
VAL1234,L VAL 363,0.0,0.0,0.0,-0.0015000000000000224,0.000500000000000007,3.5355339059327865e-05,-0.6167050000000002,0.0685330429428033,0.004846017940020507,0.6214350000000003,0.06857212097492443,0.004848781174171335,0.0,0.0,0.0,0.0032299999999997747,0.0013845938032507488,9.790556674674768e-05
PRO1235,L PRO 364,0.0,0.0,0.0,-0.002315000000000003,0.0004957569969249443,3.505531343463065e-05,-0.032980000000000016,0.11698174900385104,0.008271858799568571,0.03291500000000002,0.11667968021468002,0.008250499310647808,0.0,0.0,0.0,-0.00238000000000004,0.0011771151175650884,8.32346081867474e-05
GLY1236,L GLY 365,0.0,0.0,0.0,-0.0006600000000000017,0.0004737087712930815,3.3496268448888525e-05,-0.02926999999999997,0.11195412944594758,0.007916352411306607,0.029644999999999987,0.11191532055531986,0.007913608208333287,0.0,0.0,0.0,-0.00028499999999996416,0.0006883131554749994,4.867108998162824e-05
GLY1237,L GLY 366,0.0,0.0,0.0,-0.0004199999999999926,0.0004935585071701139,3.4899856733229674e-05,-0.08297999999999998,0.09678233103206392,0.006843544257181363,0.08343,0.09674339822437503,0.006840791291948618,0.0,0.0,0.0,3.0000000000031114e-05,0.0007804485889537992,5.518604896167039e-05
ASP1238,L ASP 367,0.0,0.0,0.0,-0.000614999999999985,0.00048659531440406245,3.4407484650871265e-05,70.39862500000005,0.8791177420380597,0.062163011685651796,-70.39336499999999,0.8782701416864405,0.06210307729001519,0.0,0.0,0.0,0.004644999999997878,0.0014383932007648267,0.0001017097586273432
LEU1239,L LEU 368,0.0,0.0,0.0,-0.0006299999999999623,0.00048280430818290214,3.4139420030220985e-05,0.3292450000000003,0.08293168860574256,0.00586415593883717,-0.32886000000000004,0.08295884762941143,0.0058660763718178365,0.0,0.0,0.0,-0.00024499999999975095,0.0007449664421970194,5.267708230339286e-05
ALA1240,L ALA 369,0.0,0.0,0.0,-0.00028500000000002465,0.00045141444372110584,3.1919821428074707e-05,0.25304999999999983,0.10691448685748843,0.007559995866401008,-0.252985,0.10684486311938451,0.007555072724666524,0.0,0.0,0.0,-0.00022000000000012233,0.000788416133777246,5.5749439459077084e-05
LYS1241,L LYS 370,0.0,0.0,0.0,-0.0005600000000000138,0.0004963869458396463,3.509985754956934e-05,-67.45003500000001,1.2671425546377968,0.08960050931144314,67.44614499999999,1.2663408956432483,0.0895438234603187,0.0,0.0,0.0,-0.004449999999998084,0.001333229162597504,9.427353817483572e-05
VAL1242,L VAL 371,0.0,0.0,0.0,-0.00033000000000001637,0.0004702127178203733,3.324906013709425e-05,0.4147250000000001,0.046437370457421426,0.003283617955091454,-0.41455000000000003,0.046459740636381634,0.0032851997656153657,0.0,0.0,0.0,-0.00015499999999983306,0.0007286803139924609,5.152547913412118e-05
GLN1243,L GLN 372,0.0,0.0,0.0,-0.00027999999999997916,0.00044899888641283965,3.174901573277273e-05,0.3113500000000007,0.34494799245683405,0.02439150646229134,-0.3112500000000001,0.3447377662804003,0.02437664122679742,0.0,0.0,0.0,-0.00017999999999956273,0.0007467261881040409,5.280151512979488e-05
ARG1244,L ARG 373,0.0,0.0,0.0,-0.00034999999999997034,0.00047696960070843226,3.372684390807724e-05,-59.995830000000005,0.6406564454531626,0.04530125169908007,59.995045,0.6404116589954394,0.04528394268266021,0.0,0.0,0.0,-0.0011350000000024353,0.0008641614432459217,6.110544165591451e-05
ALA1245,L ALA 374,0.0,0.0,0.0,-0.00028500000000000747,0.0004514144437210785,3.1919821428072775e-05,-0.19110499999999989,0.0765305427590844,0.005411526575283561,0.19114999999999996,0.07653043512224421,0.005411518964209601,0.0,0.0,0.0,-0.0002400000000000585,0.0006945502141674466,4.911211663123704e-05
VAL1246,L VAL 375,0.0,0.0,0.0,-0.000279999999999978,0.0004489988864128379,3.1749015732772605e-05,0.04409999999999993,0.06435604089749461,0.004550659292893723,-0.04374500000000001,0.06442724559532245,0.004555694225362363,0.0,0.0,0.0,7.499999999993512e-05,0.0006923691212061313,4.895789006890261e-05
CYS1247,L CYS 376,0.0,0.0,0.0,-0.0003499999999999859,0.00047696960070845346,3.3726843908078735e-05,-0.09476500000000004,0.1022509157660702,0.007230231592072271,0.09471500000000008,0.10223929662805782,0.007229409994944261,0.0,0.0,0.0,-0.0003999999999999071,0.0006928203230276309,4.898979485566922e-05
MET1248,L MET 377,0.0,0.0,0.0,-0.0003449999999999953,0.00047536827828536664,3.361361331365566e-05,0.3264649999999997,0.14968616761411224,0.010584410416976494,-0.3261800000000001,0.14962686122484772,0.01058021682197483,0.0,0.0,0.0,-5.9999999999962305e-05,0.0008101851640213343,5.728874234962207e-05
LEU1249,L LEU 378,0.0,0.0,0.0,-0.0005550000000000055,0.000496965793591474,3.514078826662854e-05,-0.4434050000000001,0.05534863119355381,0.003913739244635517,0.4435949999999999,0.05537689929022826,0.003915738100920491,0.0,0.0,0.0,-0.0003650000000002018,0.0008073258326098988,5.70865570865535e-05
SER1250,L SER 379,0.0,0.0,0.0,-0.00024999999999999025,0.00043301270189220254,3.061862178478854e-05,0.4221099999999997,0.17028073261529142,0.012040666073768587,-0.42219500000000004,0.17028704288641616,0.01204111227731893,0.0,0.0,0.0,-0.0003349999999999853,0.000709066287451339,5.013855801676116e-05
ASN1251,L ASN 380,0.0,0.0,0.0,-0.00031999999999998696,0.00046647615158760506,3.298484500493994e-05,-0.5256949999999996,0.09291739328564973,0.00657025188824603,0.5260450000000002,0.09285161805267443,0.006565600876918935,0.0,0.0,0.0,2.9999999999787975e-05,0.0006849087530475069,4.8430362377391456e-05
THR1252,L THR 381,0.0,0.0,0.0,-0.00020000000000000684,0.0004000000000000137,2.8284271247462868e-05,0.4589150000000004,0.07367793275465612,0.005209816587462378,-0.45888499999999977,0.07370482870884686,0.005211718418621854,0.0,0.0,0.0,-0.00016999999999992355,0.0006489221833160842,4.58857276285183e-05
THR1253,L THR 382,0.0,0.0,0.0,-0.00014999999999999126,0.00035707142142712175,2.5248762345903726e-05,0.1910000000000001,0.10536526942024113,0.007450449650860007,-0.190945,0.10531657977260751,0.007447006772858476,0.0,0.0,0.0,-9.499999999982301e-05,0.0006971190716080643,4.9293762282853264e-05
ALA1254,L ALA 383,0.0,0.0,0.0,-9.500000000000952e-05,0.00029321493822794437,2.073342711661741e-05,0.12011499999999999,0.044166636446530454,0.0031230528133542605,-0.12003,0.044175322296503845,0.0031236669956959157,0.0,0.0,0.0,-9.999999999981136e-06,0.0006402343321004054,4.5271403777663676e-05
ILE1255,L ILE 384,0.0,0.0,0.0,-0.00036999999999997815,0.0004828043081829036,3.413942003022109e-05,0.20091000000000012,0.04516549457273708,0.00319368274880266,-0.200845,0.04523119471117252,0.003198328450143919,0.0,0.0,0.0,-0.0003050000000000352,0.000794968552837373,5.6212765454136256e-05
ALA1256,L ALA 385,0.0,0.0,0.0,-0.00012499999999998846,0.0003307189138830433,2.3385358667334975e-05,0.26574000000000003,0.1098707531602469,0.007769035461368388,-0.26565999999999995,0.10984381821477247,0.007767130873108802,0.0,0.0,0.0,-4.4999999999997265e-05,0.0006949640278459613,4.9141377677059585e-05
GLU1257,L GLU 386,0.0,0.0,0.0,-0.0001650000000000007,0.0003711805490593509,2.62464283284413e-05,62.348075,0.7036499835677407,0.04975556749625521,-62.347835,0.7034675243188377,0.04974266567903627,0.0,0.0,0.0,7.499999999893703e-05,0.0007137051211793902,5.046657309535135e-05
ALA1258,L ALA 387,0.0,0.0,0.0,-0.00017499999999999184,0.00037996710383924893,2.6867731575254598e-05,0.14371499999999993,0.11131645779039162,0.0078712622161252,-0.143655,0.11128007896744144,0.007868689844885235,0.0,0.0,0.0,-0.00011500000000004729,0.0007012667110308299,4.9587044679028684e-05
TRP1259,L TRP 388,0.0,0.0,0.0,-0.0006250000000000066,0.0004841229182759314,3.423265984407319e-05,0.58341,0.06830059955813048,0.004829581710666097,-0.5833299999999999,0.06831354990043975,0.004830497438152654,0.0,0.0,0.0,-0.0005449999999998134,0.0008049689435002785,5.691989985936178e-05
ALA1260,L ALA 389,0.0,0.0,0.0,-0.00011500000000000232,0.0003190219428189919,2.2558257911461617e-05,0.2622750000000001,0.08100425528945977,0.005727865822014327,-0.2622349999999999,0.08097585921124946,0.005725857916068165,0.0,0.0,0.0,-7.499999999996732e-05,0.0006777720855863014,4.7925723781702276e-05
ARG1261,L ARG 390,0.0,0.0,0.0,-0.00034500000000000253,0.0004753682782853766,3.361361331365636e-05,-64.72913499999999,0.9824052711464011,0.06946654291010292,64.72824,0.9821857932185486,0.06945102347699238,0.0,0.0,0.0,-0.0012399999999976785,0.0008499411744350643,6.0099916805269216e-05
LEU1262,L LEU 391,0.0,0.0,0.0,-0.000560000000000016,0.0004963869458396473,3.509985754956941e-05,0.05858999999999973,0.0683989173890932,0.004836533831164627,-0.058400000000000014,0.06831646946381226,0.004830703882458535,0.0,0.0,0.0,-0.0003700000000003589,0.000723256524339885,5.1141959289814593e-05
ASP1263,L ASP 392,0.0,0.0,0.0,-0.0003349999999999742,0.00047199046600536937,3.337476591677953e-05,68.624515,0.9258199337743412,0.0654653553329517,-68.62328999999995,0.9255138496564168,0.06544371191741191,0.0,0.0,0.0,0.0008899999999991337,0.0008932524839018529,6.316248886787275e-05
HIE1264,L HIE 393,0.0,0.0,0.0,-0.00032500000000001527,0.0004683748498799019,3.311910324873098e-05,0.601655,0.22457875227857094,0.015880115864659133,-0.6015099999999999,0.22458488350732816,0.015880549408002254,0.0,0.0,0.0,-0.00017999999999981141,0.000726360791893406,5.13614641535858e-05
LYS1265,L LYS 394,0.0,0.0,0.0,-0.0003450000000000109,0.000475368278285388,3.361361331365717e-05,-67.59591,1.0003777396058258,0.07073738834233496,67.59447500000002,1.0000897206619603,0.07071702232750322,0.0,0.0,0.0,-0.0017799999999994754,0.0009119210492143145,6.44825557806193e-05
PHE1266,L PHE 395,0.0,0.0,0.0,-0.0005299999999999904,0.0004990991885387016,3.529164207004191e-05,0.17439999999999994,0.0615417744300567,0.004351660602574596,-0.17438499999999993,0.06150387609736495,0.004348980785770396,0.0,0.0,0.0,-0.0005149999999999699,0.0007808809128158428,5.521661887512237e-05
ASP1267,L ASP 396,0.0,0.0,0.0,-0.0002650000000000152,0.00044133320745217265,3.120697037522406e-05,68.56963499999999,0.9218643673440579,0.06518565454832298,-68.56808000000002,0.9216503369476976,0.06517052031385834,0.0,0.0,0.0,0.001290000000000191,0.000857846140051084,6.065888228448262e-05
LEU1268,L LEU 397,0.0,0.0,0.0,-0.000250000000000008,0.0004330127018922332,3.0618621784790706e-05,0.033889999999999885,0.10883288978980578,0.007695647438649983,-0.033889999999999997,0.10875669128839843,0.007690259390943845,0.0,0.0,0.0,-0.0002500000000001823,0.0007262919523165512,5.1356596460425e-05
MET1269,L MET 398,0.0,0.0,0.0,-0.0005099999999999528,0.0004998999899979527,3.5348267284263964e-05,0.12973999999999983,0.09510001261829565,0.006724586381332309,-0.12966500000000006,0.09506856880694048,0.006722362968108749,0.0,0.0,0.0,-0.00043500000000011477,0.00075879839219659,5.365514886756582e-05
TYR1270,L TYR 399,0.0,0.0,0.0,-0.0006349999999999456,0.00048143016108253845,3.404225315691948e-05,0.03777000000000006,0.2303727134449737,0.016289810787728624,-0.03778999999999999,0.2302372817334326,0.01628023431956678,0.0,0.0,0.0,-0.0006549999999998315,0.0006971190716084576,4.9293762282881074e-05
ALA1271,L ALA 400,0.0,0.0,0.0,-0.0002100000000000013,0.00040730823708832857,2.8801041647829517e-05,0.2617599999999998,0.1297367426753118,0.009173773051476711,-0.261725,0.12972119863383927,0.009172673921763484,0.0,0.0,0.0,-0.00017499999999991188,0.0006590713163231861,4.66033797057669e-05
LYS1272,L LYS 401,0.0,0.0,0.0,-0.00035999999999998425,0.0004799999999999789,3.394112549695279e-05,-68.96017500000002,1.0174969505476654,0.07194789935688874,68.95854999999997,1.017306943604425,0.07193446383708496,0.0,0.0,0.0,-0.0019849999999985357,0.0008858752733867642,6.264084130972677e-05
ARG1273,L ARG 402,0.0,0.0,0.0,-0.0006100000000000277,0.0004877499359303087,3.448912872196254e-05,-74.37136000000004,1.2386828732141544,0.0875881059389365,74.368165,1.238030980135145,0.08754201013725889,0.0,0.0,0.0,-0.003805000000004384,0.0011076890357890092,7.832544286523967e-05
ALA1274,L ALA 403,0.0,0.0,0.0,-0.0003849999999999776,0.0004865953144040459,3.44074846508701e-05,0.18706999999999993,0.07506540548082068,0.0053079257248006126,-0.18689000000000003,0.07500051933153523,0.005303337581184131,0.0,0.0,0.0,-0.00020499999999995023,0.0007300513680557275,5.162242729667209e-05
PHE1275,L PHE 404,0.0,0.0,0.0,-0.0009799999999999987,0.00031559467676118674,2.2315913604421166e-05,0.5257250000000002,0.05207004297098053,0.0036819080481455256,-0.5254199999999999,0.05202973765069505,0.00367905803161635,0.0,0.0,0.0,-0.0006749999999999278,0.0006995534289816038,4.946589734351939e-05
VAL1276,L VAL 405,0.0,0.0,0.0,-0.0008100000000000174,0.00039230090491866793,2.773986301336091e-05,0.7663350000000005,0.05159198363117335,0.0036481041480468037,-0.7658049999999998,0.05157428598633844,0.0036468527355794237,0.0,0.0,0.0,-0.0002799999999998404,0.0007493997598078504,5.299056519797009e-05
HIE1277,L HIE 406,0.0,0.0,0.0,-0.0013400000000000035,0.0004737087712930569,3.349626844888679e-05,0.30174999999999985,0.16399499230159473,0.01159619711370933,-0.30117499999999986,0.1638554679435509,0.01158633125173798,0.0,0.0,0.0,-0.0007649999999999224,0.0006854013422804131,4.84651936960842e-05
TRP1278,L TRP 407,0.0,0.0,0.0,-0.002679999999999998,0.0005075431016179649,3.588871688985159e-05,1.44568,0.07714018148798683,0.0054546345432116465,-1.4450700000000003,0.07703113071998464,0.005446923489456852,0.0,0.0,0.0,-0.0020699999999997942,0.0008277076778669638,5.852777118599006e-05
TYR1279,L TYR 408,0.0,0.0,0.0,-0.002054999999999958,0.00040246117825200035,2.845830283063173e-05,0.7873650000000001,0.10813113231165,0.007646025691494751,-0.7870299999999995,0.10804059005763082,0.007639623387314664,0.0,0.0,0.0,-0.0017200000000004501,0.0007626270385976447,5.392587505086095e-05
VAL1280,L VAL 409,0.0,0.0,0.0,-0.0013449999999999877,0.00047536827828537407,3.361361331365618e-05,0.8941750000000009,0.07825544310141369,0.005533495448176765,-0.8935900000000001,0.07811332728798649,0.005523446342637944,0.0,0.0,0.0,-0.0007599999999996931,0.0007696752561956084,5.4424259296740796e-05
GLY1281,L GLY 410,0.0,0.0,0.0,-0.0012000000000000084,0.0003999999999999944,2.8284271247461502e-05,0.9479599999999997,0.07616185659502295,0.00538545652660981,-0.9464050000000005,0.07581016406128636,0.005360588109060029,0.0,0.0,0.0,0.00035500000000002527,0.0008654334174273027,6.119538381282938e-05
GLU1282,L GLU 411,0.0,0.0,0.0,-0.003550000000000027,0.0005267826876426259,3.724916106437757e-05,95.67908999999997,1.712550469884555,0.12109560503795772,-95.66193999999997,1.7088599785842113,0.12083464789551941,0.0,0.0,0.0,0.01360000000000241,0.004867237409453472,0.00034416565778693946
GLY1283,L GLY 412,0.0,0.0,0.0,-0.0012100000000000045,0.0004073082370883239,2.8801041647829185e-05,0.15532500000000005,0.18808747798564374,0.013299793113992415,-0.15510999999999997,0.1877924596462809,0.013278932167158631,0.0,0.0,0.0,-0.000994999999999988,0.0007245515854650181,5.123353394017786e-05
MET1284,L MET 413,0.0,0.0,0.0,-0.0019449999999999834,0.00037679570061243214,2.664347950249869e-05,0.09043999999999996,0.3389041109222489,0.02396413950051201,-0.09039000000000001,0.33875223674538296,0.023953400374477105,0.0,0.0,0.0,-0.0018950000000000473,0.0007099119663733004,5.01983565468037e-05
GLU1285,L GLU 414,0.0,0.0,0.0,-0.0013350000000000035,0.00047199046600541165,3.337476591678252e-05,85.72558499999997,2.2660559354925534,0.160234351853481,-85.717135,2.264111319430626,0.1600968467330617,0.0,0.0,0.0,0.007114999999999299,0.002441674630251706,0.00017265246885021373
GLU1286,L GLU 415,0.0,0.0,0.0,-0.0007549999999999996,0.00043008720046055685,3.0411757594719777e-05,78.76412500000004,2.273445686479514,0.16075688615689698,-78.75913999999997,2.272067853388053,0.16065945864466546,0.0,0.0,0.0,0.004230000000005702,0.0016813982276662688,0.00011889280886578612
GLY1287,L GLY 416,0.0,0.0,0.0,-0.0003449999999999853,0.000475368278285353,3.361361331365469e-05,-0.5657099999999996,0.09871861982422804,0.006980460550708839,0.5653150000000001,0.09876804025088186,0.006983955102590443,0.0,0.0,0.0,-0.0007400000000000118,0.0007499333303700061,5.3028294334244275e-05
GLU1288,L GLU 417,0.0,0.0,0.0,-0.0012900000000000205,0.0004537620521815028,3.2085822414266464e-05,83.56607,2.0017794521621473,0.14154718250637463,-83.56062499999999,1.999678767797435,0.1413986416904326,0.0,0.0,0.0,0.004155000000004634,0.002702031643041211,0.00019106248977750692
PHE1289,L PHE 418,0.0,0.0,0.0,-0.001065000000000025,0.0002660357118884438,1.8811565591410922e-05,-0.3453200000000002,0.09286758099573705,0.006566729627447662,0.344865,0.09284178356214383,0.006564905473424564,0.0,0.0,0.0,-0.0015199999999999747,0.0006852736679601213,4.8456165758318026e-05
SER1290,L SER 419,0.0,0.0,0.0,-0.00038000000000000425,0.00048538644398046907,3.432200460346139e-05,-0.4786650000000001,0.30098626675481355,0.021282943026635175,0.47836499999999993,0.3008982083279993,0.021276716355561078,0.0,0.0,0.0,-0.0006799999999999579,0.0007600000000000006,5.374011537017765e-05
GLU1291,L GLU 420,0.0,0.0,0.0,-0.0008050000000000112,0.0004086257456401907,2.889420357095881e-05,76.50058500000002,1.9011252385822885,0.13442985480864292,-76.49785499999996,1.900465530858731,0.13438320642815005,0.0,0.0,0.0,0.0019250000000005229,0.0014033442200672615,9.923142143485072e-05
ALA1292,L ALA 421,0.0,0.0,0.0,-0.0004950000000000143,0.0004999749993749822,3.535357124817898e-05,-0.4239949999999999,0.06812044461833773,0.004816842832706927,0.42397999999999997,0.06811680849834306,0.0048165857201963825,0.0,0.0,0.0,-0.000509999999999966,0.0008061637550771112,5.700438579618363e-05
ARG1293,L ARG 422,0.0,0.0,0.0,-0.0005550000000000144,0.0004969657935914822,3.5140788266629114e-05,-70.02000499999997,1.024955308772316,0.07247528492460563,70.01834,1.024598377121328,0.07245004604552226,0.0,0.0,0.0,-0.0022199999999976683,0.0010007996802518667,7.076722405154234e-05
GLU1294,L GLU 423,0.0,0.0,0.0,-0.00044499999999997374,0.000496965793591441,3.51407882666262e-05,71.42397499999997,1.1226613578361304,0.0793841459102025,-71.42244,1.12219011152344,0.07935082376387124,0.0,0.0,0.0,0.0010900000000012256,0.0010639078907461474,7.522964841044774e-05
ASP1295,L ASP 424,0.0,0.0,0.0,-0.0006349999999999922,0.00048143016108257374,3.404225315692198e-05,75.20871999999996,1.3549394937067587,0.09580869040975165,-75.20840999999996,1.354043031776639,0.09574530097876532,0.0,0.0,0.0,-0.000324999999999136,0.0015714245129785612,0.00011111649292499085
MET1296,L MET 425,0.0,0.0,0.0,-0.0005000000000000293,0.0005000000000000291,3.535533905932943e-05,-0.29206499999999985,0.1441126322533877,0.01019030195210136,0.29191999999999996,0.14411829724223094,0.010190702527304,0.0,0.0,0.0,-0.0006449999999999369,0.0007609040675406606,5.3804042599042785e-05
ALA1297,L ALA 426,0.0,0.0,0.0,-0.00023000000000000188,0.00042083250825001976,2.9757352032733266e-05,-0.4704,0.03221319605379063,0.0022778169373327086,0.47025,0.03218240979168648,0.0022756400198625857,0.0,0.0,0.0,-0.0003800000000000162,0.0007039886362719855,4.9779513858619086e-05
ALA1298,L ALA 427,0.0,0.0,0.0,-0.00020999999999998188,0.000407308237088291,2.880104164782686e-05,-0.5470999999999995,0.0611146463623959,0.004321458087266791,0.5470349999999996,0.06115426211639414,0.004324259344096188,0.0,0.0,0.0,-0.0002750000000000119,0.0006851094803021531,4.844455593768439e-05
LEU1299,L LEU 428,0.0,0.0,0.0,-0.0005300000000000038,0.0004990991885387136,3.529164207004276e-05,-0.5084550000000001,0.04097618790224815,0.002897454033285384,0.5084399999999998,0.04100019999951438,0.00289915194496613,0.0,0.0,0.0,-0.0005450000000007194,0.0007197048005956265,5.089081449536795e-05
GLU1300,L GLU 429,0.0,0.0,0.0,-0.00029500000000001747,0.0004560427611529699,3.22470928922302e-05,65.36867000000001,0.9476366081466444,0.06700802717211113,-65.36846499999997,0.9474922104057121,0.066997816709931,0.0,0.0,0.0,-8.999999999630858e-05,0.000861336171306868,6.090566476123441e-05
LYS1301,L LYS 430,0.0,0.0,0.0,-0.0002300000000000091,0.00042083250825003293,2.9757352032734198e-05,-66.11043000000001,1.4213570505323703,0.10050512089187492,66.11009000000001,1.4212716530976972,0.1004990823813596,0.0,0.0,0.0,-0.0005699999999990268,0.0008972736483376184,6.344682813195235e-05
ASP1302,L ASP 431,0.0,0.0,0.0,-0.0002649999999999847,0.0004413332074521218,3.120697037522046e-05,67.26560999999998,1.1075166716144056,0.07831325487757008,-67.26644500000003,1.107315707903291,0.07829904459727993,0.0,0.0,0.0,-0.0010999999999985733,0.0009746794344827365,6.892024376058122e-05
TYR1303,L TYR 432,0.0,0.0,0.0,-0.0004549999999999743,0.000497970882682885,3.521185879785187e-05,-0.14577500000000002,0.05031683987493635,0.0035579378683445162,0.14575499999999997,0.0503241987020162,0.0035584582159974907,0.0,0.0,0.0,-0.0004749999999999219,0.0007275816105426882,5.1447789068136444e-05
GLU1304,L GLU 433,0.0,0.0,0.0,-0.0001949999999999863,0.00039620070671312284,2.8015620642775165e-05,61.566894999999995,0.707665163743182,0.05003948360922925,-61.56681500000001,0.7074662753605641,0.050025420076824416,0.0,0.0,0.0,-0.00011499999999841747,0.0007948427517398958,5.6203869973225584e-05
GLU1305,L GLU 434,0.0,0.0,0.0,-0.0002150000000000235,0.00041082234603297444,2.9049526674288257e-05,62.68977499999997,1.109637167897431,0.07846319660769091,-62.68979999999998,1.1095892077712943,0.07845980531464912,0.0,0.0,0.0,-0.00024000000000569345,0.0008199999999953057,5.798275605696496e-05
VAL1306,L VAL 435,0.0,0.0,0.0,-0.00017999999999999795,0.0003841874542459666,2.7166155414411945e-05,-0.4485450000000003,0.037106036907756455,0.00262379303204329,0.4485349999999999,0.037072210279398644,0.0026214011282136413,0.0,0.0,0.0,-0.00019000000000001023,0.0006032412452743047,4.265559752248782e-05
GLY1307,L GLY 436,0.0,0.0,0.0,-8.000000000000119e-05,0.00027129319932501475,1.9183326093251163e-05,-0.3993949999999999,0.030719358310356746,0.002172186657495258,0.3994700000000001,0.03072505654998673,0.0021725895838835764,0.0,0.0,0.0,-4.999999999973082e-06,0.0006670644646508783,4.716858064432101e-05
VAL1308,L VAL 437,0.0,0.0,0.0,-9.000000000000167e-05,0.00028618176042508904,2.023610634484844e-05,-0.2603199999999998,0.07521454380636781,0.005318471396933532,0.26033500000000004,0.0752030768984884,0.005317660564101454,0.0,0.0,0.0,-7.499999999980688e-05,0.0006239991987171696,4.4123406486788264e-05
ASP1309,L ASP 438,0.0,0.0,0.0,-9.999999999999454e-05,0.0002999999999999836,2.1213203435595265e-05,57.72158000000001,0.884846271166551,0.06256807986494989,-57.72181500000001,0.8848646906585313,0.06256938231971841,0.0,0.0,0.0,-0.00033500000000344696,0.0006502115040536059,4.59768963721809e-05
SER1310,L SER 439,0.0,0.0,0.0,-5.99999999999995e-05,0.00023748684174075638,1.6792855623746524e-05,-0.05500500000000001,0.19349698957606554,0.013682303346841864,0.05508499999999993,0.1935644538002781,0.013687073787884682,0.0,0.0,0.0,1.9999999999980035e-05,0.00063213922517132,4.469899327726503e-05
VAL1311,L VAL 440,0.0,0.0,0.0,-0.0001549999999999957,0.0003619046835839414,2.5590525590537673e-05,61.504065,1.1124413920639928,0.07866148520010521,-61.50431,1.1123537134833656,0.07865528538821258,0.0,0.0,0.0,-0.0003999999999996362,0.0007483314773525506,5.291502622113358e-05
gtp1312,L gtp 441,0.0,0.0,0.0,-0.007834999999999995,0.0005547747290566142,3.922849729468615e-05,349.9411649999999,4.966135949385361,0.35115884061046815,-350.1369949999999,4.970419775537583,0.35146175286263426,0.0,0.0,0.0,-0.20366500000000543,0.04565164591774718,0.00322805884007662
Mg+1313,L Mg+ 442,0.0,0.0,0.0,-0.00014500000000000846,0.00035210083782918563,2.4897289009048202e-05,-179.50963,2.6769125150292936,0.18928629920203494,179.55468000000002,2.6753944545802932,0.189178956118261,0.0,0.0,0.0,0.044905000000000826,0.018122802625420823,0.0012814756630540431
MET1314,L MET 443,0.0,0.0,0.0,-0.034469999999999994,0.0055406768539591296,0.00039178501757978465,-112.77652499999996,3.1164028830357258,0.22036296115038687,113.25161500000004,3.076463933927879,0.2175388509756246,0.0,0.0,0.0,0.4406200000000011,0.12090424144751977,0.008549220900175687
ARG1315,L ARG 444,0.0,0.0,0.0,-0.018234999999999998,0.002007429948964651,0.00014194673296698696,-99.88910000000006,1.98166295822066,0.14012473157840227,99.960675,1.9802164602340342,0.14002244872487069,0.0,0.0,0.0,0.05334000000000032,0.02548890739125546,0.0018023379261392649
GLU1316,L GLU 445,0.0,0.0,0.0,-0.035464999999999886,0.005220993679367962,0.0003691800035213189,110.26434999999994,2.949932873391777,0.20859175388204426,-110.38973500000002,2.91318096155583,0.20599300127396744,0.0,0.0,0.0,-0.16084999999999866,0.0837998060856928,0.00592554111453111
ILE1317,L ILE 446,0.0,0.0,0.0,-0.013669999999999995,0.0017779482557149623,0.00012571992682148438,0.266545,0.20830090728318992,0.014729098406725389,-0.2206600000000001,0.21412744896439584,0.015141097120090067,0.0,0.0,0.0,0.03221499999999985,0.01301532846300814,0.0009203227015563341
VAL1318,L VAL 447,0.0,0.0,0.0,-0.02485499999999997,0.004048947394076648,0.00028630381590191977,-0.46176500000000004,0.17348184278188883,0.01226701874438121,0.5261699999999999,0.17251159700147706,0.012198412007306531,0.0,0.0,0.0,0.03954999999999998,0.014598544447992082,0.0010322729774628425
HIE1319,L HIE 448,0.0,0.0,0.0,-0.013984999999999971,0.0014229458879379707,0.00010061746866224522,1.1712949999999998,0.2534953805792128,0.0179248302607026,-1.2163199999999998,0.25651601821328845,0.01813842159615882,0.0,0.0,0.0,-0.05900999999999978,0.01732454617010203,0.0012250304077858576
ILE1320,L ILE 449,0.0,0.0,0.0,-0.014149999999999963,0.0015451537140360593,0.0001092588669170477,-0.34299000000000013,0.08649924797360933,0.006116420480967589,0.362335,0.0868095776685953,0.0061383641041404015,0.0,0.0,0.0,0.005194999999999723,0.00958733409243697,0.0006779268950263156
GLN1321,L GLN 450,0.0,0.0,0.0,-0.01082500000000009,0.0009079509898669062,6.420183019199276e-05,-0.20760499999999957,0.1072143599290689,0.007581200094641987,0.2889400000000001,0.10404535741684916,0.007357117778043209,0.0,0.0,0.0,0.07051000000000052,0.0163190042588391,0.0011539278573637277
ALA1322,L ALA 451,0.0,0.0,0.0,-0.003614999999999993,0.0005067297109899734,3.583120148697096e-05,-0.32605999999999996,0.059714122282757326,0.004222426079874043,0.33711500000000005,0.06024219264767849,0.004259766293471984,0.0,0.0,0.0,0.007440000000000009,0.0039276456051937705,0.00027772648415300567
GLY1323,L GLY 452,0.0,0.0,0.0,-0.0020100000000000296,0.00036041642581878823,2.548528987474834e-05,0.2541299999999999,0.07568647897742412,0.005351842252906966,-0.26182000000000005,0.07546030479662756,0.00533584932320991,0.0,0.0,0.0,-0.009699999999999917,0.002906888370749806,0.00020554804791095028
GLN1324,L GLN 453,0.0,0.0,0.0,-0.002870000000000031,0.00039127995093029037,2.7667670664514787e-05,0.20500999999999941,0.168663718386617,0.011926325901131506,-0.19990999999999978,0.1693003600114307,0.011971343262140645,0.0,0.0,0.0,0.002229999999999599,0.00220615049350771,0.000155998397427735
CYS1325,L CYS 454,0.0,0.0,0.0,-0.001675000000000042,0.000468374849879887,3.3119103248729925e-05,0.2626750000000001,0.0725488068475288,0.0051299753288880645,-0.25734,0.07306075827692964,0.005166175761624812,0.0,0.0,0.0,0.0036599999999998955,0.0023546549641084193,0.00016649924924756298
GLY1326,L GLY 455,0.0,0.0,0.0,-0.0016949999999999587,0.00046040742826321615,3.25557214633579e-05,-0.07194999999999997,0.08636844041662439,0.0061071709899101385,0.08333000000000002,0.08758739121585939,0.0061933638275173215,0.0,0.0,0.0,0.009685000000000011,0.003140983126347603,0.00022210104682329122
ASN1327,L ASN 456,0.0,0.0,0.0,-0.006315000000000048,0.0005619386087465603,3.9735060085522696e-05,0.7367950000000002,0.123445587102173,0.008728921174750114,-0.7014800000000004,0.12396378342080233,0.008765563187838984,0.0,0.0,0.0,0.02899999999999995,0.0063071388124898205,0.00044598206241964203
GLN1328,L GLN 457,0.0,0.0,0.0,-0.003709999999999991,0.00046465040621955674,3.285574531189325e-05,0.1343699999999999,0.28676436860251736,0.02027730296415187,-0.12439,0.28859921673490385,0.020407046319837665,0.0,0.0,0.0,0.006269999999999776,0.004152962797811003,0.0002936588156347617
ILE1329,L ILE 458,0.0,0.0,0.0,-0.0026949999999999973,0.0004604074282632672,3.2555721463361515e-05,-0.009704999999999995,0.07142372137462454,0.005050419772157557,0.023390000000000008,0.07227377048418049,0.0051105273211284165,0.0,0.0,0.0,0.010989999999999833,0.0036013747375133573,0.00025465564984896176
GLY1330,L GLY 459,0.0,0.0,0.0,-0.002624999999999994,0.0004841229182759435,3.423265984407404e-05,-0.07553000000000003,0.08025477618185725,0.005674869646079988,0.09412500000000001,0.07951779282022348,0.005622757052816698,0.0,0.0,0.0,0.01596999999999991,0.0052056795906011005,0.00036809713391984484
ALA1331,L ALA 460,0.0,0.0,0.0,-0.004960000000000044,0.0005553377350766008,3.926830783214428e-05,0.1888050000000001,0.08341376969661517,0.005898244219680953,-0.17776499999999998,0.08361871665482569,0.005912736158074375,0.0,0.0,0.0,0.006080000000000081,0.0036638231398361527,0.0002590714187246332
LYS1332,L LYS 461,0.0,0.0,0.0,-0.00361999999999999,0.0004853864439804603,3.4322004603460775e-05,-76.432425,0.8584366921193256,0.060700640621692364,76.45875,0.8579730808734229,0.06066785835611115,0.0,0.0,0.0,0.022704999999999132,0.005412760386344678,0.0003827399574122238
PHE1333,L PHE 462,0.0,0.0,0.0,-0.005950000000000028,0.0006062177826490451,4.2866070498701236e-05,-0.21475500000000022,0.08042558656920064,0.005686947764398749,0.22227499999999986,0.0800861372211197,0.00566294507080901,0.0,0.0,0.0,0.001569999999999976,0.004637359162281961,0.0003279108110447142
TRP1334,L TRP 463,0.0,0.0,0.0,-0.022854999999999875,0.0026672035917791855,0.0001885997746552178,0.10886,0.1019697523778497,0.00721035033822906,-0.19406999999999985,0.10428866237515967,0.007374322036634976,0.0,0.0,0.0,-0.10806499999999973,0.020364694326211175,0.001440001345485513
GLU1335,L GLU 464,0.0,0.0,0.0,-0.005405000000000018,0.0005486118846690092,3.8792718388898855e-05,78.16796000000004,0.9097640399539975,0.06433003219311408,-78.16672000000003,0.9073800921331997,0.06416146162610598,0.0,0.0,0.0,-0.004165000000000774,0.0054706283916932455,0.000386831843311795
VAL1336,L VAL 465,0.0,0.0,0.0,-0.0026050000000000175,0.0004989739472156741,3.528278617116215e-05,-0.013234999999999903,0.07903208066981439,0.005588412017290802,0.022195,0.07894337828469214,0.005582139811488065,0.0,0.0,0.0,0.006355000000000022,0.004358781366391174,0.00030821238618847647
ILE1337,L ILE 466,0.0,0.0,0.0,-0.0058400000000000205,0.0006590902821313713,4.6604720790924745e-05,-0.04133999999999993,0.09507762302455827,0.0067230031979763375,0.05902499999999999,0.09519461316167006,0.0067312756499047065,0.0,0.0,0.0,0.01184499999999998,0.0048467489103520625,0.00034271690212184534
SER1338,L SER 467,0.0,0.0,0.0,-0.006419999999999982,0.0008328265125462416,5.8889727457339075e-05,0.7259850000000005,0.11062036329265698,0.007822040902155719,-0.7314100000000003,0.1097613406441426,0.007761298828159984,0.0,0.0,0.0,-0.011844999999999906,0.006091056969032432,0.0004307027687396411
ASP1339,L ASP 468,0.0,0.0,0.0,-0.0030650000000000087,0.00043677797563524605,3.088486684446151e-05,79.26482,1.0738720210517387,0.07593421882121873,-79.26066999999995,1.0711081836631164,0.07573878600525956,0.0,0.0,0.0,0.0010849999999994963,0.0039316376994838285,0.00027800876784736924
GLU1340,L GLU 469,0.0,0.0,0.0,-0.0029650000000000115,0.00039214155607384993,2.7728595348486404e-05,80.64832499999997,0.9988904891845407,0.07063222385651365,-80.64928499999999,0.9962950585940151,0.07044869919944768,0.0,0.0,0.0,-0.003925000000000978,0.005027859882693927,0.0003555233817908675
HID1341,L HID 470,0.0,0.0,0.0,-0.007499999999999987,0.0008426149773176107,5.958187643906315e-05,0.11768999999999982,0.13841887118453172,0.009787692245876958,-0.11942499999999998,0.13766275594727861,0.009734226824714943,0.0,0.0,0.0,-0.009235000000000321,0.005837788536766416,0.0004127939861480625
GLY1342,L GLY 471,0.0,0.0,0.0,-0.0028350000000000085,0.0005547747290567623,3.922849729469662e-05,0.5861500000000002,0.10553898568775331,0.0074627332459360355,-0.5789099999999998,0.10506408472927509,0.007429152677122841,0.0,0.0,0.0,0.004404999999999996,0.0031049919484597214,0.00021955608622855
ILE1343,L ILE 472,0.0,0.0,0.0,-0.018400000000000024,0.003190611226708685,0.000225610283453564,-0.70163,0.08559680543104493,0.006052608156819737,0.7311099999999996,0.08629824969256646,0.006102207756214363,0.0,0.0,0.0,0.011079999999999925,0.005777854272998276,0.000408555993714475
ASP1344,L ASP 473,0.0,0.0,0.0,-0.018300000000000028,0.0030935416596515916,0.0002187464285422727,84.08945999999996,1.3606937158698882,0.09621557536095193,-84.06641499999999,1.3552295166435115,0.0958291981282794,0.0,0.0,0.0,0.004745000000000133,0.01130530738193114,0.0007994059513161842
PRO1345,L PRO 474,0.0,0.0,0.0,-0.06986500000000005,0.019914486561294888,0.0014081668491339986,0.30611999999999984,0.13393291455053213,0.009470487210275968,-0.16901000000000002,0.1540978257471533,0.010896361755191505,-0.0006659999999999996,0.002207628842717905,0.00015610293250288408,0.0665789999999998,0.032682401688174594,0.0023109947859170925
THR1346,L THR 475,0.0,0.0,0.0,-0.13445000000000001,0.03995682044407429,0.0028253738690658206,0.8500949999999995,0.2446827251258271,0.017301681417567636,-0.7162500000000002,0.2535889341039939,0.017931445493880264,-0.0064269,0.013711571917107094,0.0009695545483313456,-0.007031900000000024,0.060733191439591126,0.004294485151003566
GLY1347,L GLY 476,0.0,0.0,0.0,-0.06499499999999997,0.01964471875594056,0.0013890913846828126,0.6548250000000002,0.1529741951278052,0.010816909072142517,-0.6075099999999999,0.1564535071514864,0.011062933584723404,-0.0009171719999999998,0.003450250418160398,0.00024396954674729386,-0.018597171999999985,0.02263494135243149,0.0016005320522064108
SER1348,L SER 477,0.0,0.0,0.0,-0.02608000000000004,0.006563809869275548,0.00046413144689839254,-0.6883349999999996,0.4168782469438774,0.02947774353431758,0.7317399999999996,0.41971478696848546,0.029678317202968325,0.0,0.0,0.0,0.017325000000000187,0.01689909391062131,0.001194946390010862
TYR1349,L TYR 478,0.0,0.0,0.0,-0.013595000000000008,0.0022651655568632807,0.0001601713925768228,0.1862550000000001,0.21019971449790295,0.014863364352494341,-0.17549,0.20911183586779586,0.014786439716848676,0.0,0.0,0.0,-0.0028300000000001223,0.0034192250584014366,0.00024177572251986247
HIP1350,L HIP 479,0.0,0.0,0.0,-0.006129999999999999,0.0008961584681293774,6.336797298320313e-05,-83.13371500000002,1.2166100253457834,0.08602731989815408,83.15196,1.2143195495415435,0.08586535880082191,0.0,0.0,0.0,0.012115000000000152,0.006556048733803879,0.0004635826517462201
GLY1351,L GLY 480,0.0,0.0,0.0,-0.0017050000000000064,0.0004774672763656144,3.376203489127973e-05,0.23472499999999993,0.22137282889957396,0.015653422848533806,-0.231475,0.22053113017213688,0.015593905760745121,0.0,0.0,0.0,0.001545000000000074,0.0015646005880095197,0.0001106339685629991
ASP1352,L ASP 481,0.0,0.0,0.0,-0.0020149999999999916,0.00039341453963979105,2.7818608879668005e-05,80.206805,1.4269011623004761,0.10089714879456331,-80.196995,1.423534047706396,0.10065905783831268,0.0,0.0,0.0,0.007795000000000271,0.0037340293250052057,0.0002640357456860608
SER1353,L SER 482,0.0,0.0,0.0,-0.0022700000000000007,0.0004439594576084577,3.13926743046842e-05,0.42450000000000015,0.3205256308004087,0.02266458470830647,-0.4232750000000001,0.32007245956970426,0.022632540663279493,0.0,0.0,0.0,-0.001045000000000149,0.0014638903647473203,0.00010351268038264785
ASP1354,L ASP 483,0.0,0.0,0.0,-0.00526999999999998,0.0007727224598780719,5.4639729135493454e-05,91.27566000000003,2.144580214027345,0.1516447212137233,-91.21565000000004,2.1316027297526414,0.15072707450038483,0.0,0.0,0.0,0.05474000000000004,0.013924166043250379,0.00098458722315498
LEU1355,L LEU 484,0.0,0.0,0.0,-0.004200000000000008,0.0004999999999999552,3.535533905932421e-05,0.6625449999999998,0.1557036543405453,0.01100991098397258,-0.6556999999999998,0.15573522401820397,0.011012143297287811,0.0,0.0,0.0,0.002645000000000066,0.0015096274374827323,0.00010674677981093108
GLN1356,L GLN 485,0.0,0.0,0.0,-0.004529999999999927,0.0005648893696999875,3.994371039350558e-05,0.4987549999999997,0.34740186380472965,0.024565021369316976,-0.4865650000000001,0.34826839617599514,0.024626294460900925,0.0,0.0,0.0,0.007659999999999983,0.0031039329889671,0.00021948120648472653
LEU1357,L LEU 486,0.0,0.0,0.0,-0.010849999999999978,0.0012399596767637914,8.767838958375565e-05,0.7491449999999995,0.15342686849114864,0.010848917912630785,-0.7292749999999996,0.15003182787329103,0.010608852288301695,0.0,0.0,0.0,0.009019999999999775,0.005591028527918529,0.0003953454185898632
GLU1358,L GLU 487,0.0,0.0,0.0,-0.010544999999999971,0.0010382557488403574,7.341576806109336e-05,98.33066500000002,2.265665587144333,0.16020675005707585,-98.19829499999994,2.2489889145981987,0.15902753123257596,0.0,0.0,0.0,0.12182499999999834,0.01933660712224147,0.0013673046021277033
ARG1359,L ARG 488,0.0,0.0,0.0,-0.015139999999999994,0.001179152237838481,8.337865434268827e-05,-97.83055999999995,1.9225702864692635,0.13594624868701793,97.8901,1.9160468391985621,0.13548497130683537,0.0,0.0,0.0,0.04439999999999614,0.02037964670940122,0.001441058638640371
ILE1360,L ILE 489,0.0,0.0,0.0,-0.017610000000000025,0.002434727910876309,0.00017216126161247942,-0.19659000000000007,0.1550787925539789,0.010965726583314036,0.21932500000000008,0.15699232266260654,0.011101033594895558,0.0,0.0,0.0,0.005124999999999638,0.010993151277045332,0.0007773331814608309
[truncated: 112,691 more chars]
