# Supplementary material for: Detailed Per-residue Energetic Analysis Explains the Driving Force for Microtubule Disassembly
Source: PLoS Comput Biol. 2015 Jun 1;11(6):e1004313. doi: 10.1371/journal.pcbi.1004313 (PMC4452272; doi:10.1371/journal.pcbi.1004313)
Supplement: S2 Dataset — 13 text files with energy contribution per residue in the 13 lateral GTP subsystems, plus one text file with the overall residual contributions, per MT ring. (ZIP) [file pcbi.1004313.s002.zip › LatGTP/R13_L1.txt]

| Run on Tue Jan 20 07:46:50 2015
| GB non-polar solvation energies calculated with gbsa=2
idecomp = 2: Per-residue decomp adding 1-4 interactions to EEL and VDW.
Energy Decomposition Analysis (All units kcal/mol): Generalized Born solvent
DELTAS:
Total Energy Decomposition:
Residue,Location,Internal,,,van der Waals,,,Electrostatic,,,Polar Solvation,,,Non-Polar Solv.,,,TOTAL,,
,,Avg.,Std. Dev.,Std. Err. of Mean,Avg.,Std. Dev.,Std. Err. of Mean,Avg.,Std. Dev.,Std. Err. of Mean,Avg.,Std. Dev.,Std. Err. of Mean,Avg.,Std. Dev.,Std. Err. of Mean
MET   1,L MET   1,0.0,0.0,0.0,-0.02074000000000003,0.004703445545554851,0.0003325838240203496,-77.45044999999998,1.5885677629551203,0.11232870375599095,77.69461500000001,1.6042946072254223,0.11344075957901048,0.0,0.0,0.0,0.22342500000000187,0.05038377094858891,0.003562670609949699
ARG   2,L ARG   2,0.0,0.0,0.0,-0.012504999999999999,0.0013999910714001121,9.899431801876393e-05,-74.21032,1.5194091903105782,0.10743845418657713,74.27932000000001,1.518439454701812,0.10736988352408547,0.0,0.0,0.0,0.0564950000000016,0.015534798840025201,0.001098476160415073
GLU   3,L GLU   3,0.0,0.0,0.0,-0.02167999999999999,0.002885758132623163,0.00020405391444420668,78.29458999999999,1.9328324583115661,0.13667189381695732,-78.38335500000002,1.953327657862992,0.13812112327541579,0.0,0.0,0.0,-0.11044500000000351,0.11207821811128177,0.007925126804979227
CYS   4,L CYS   4,0.0,0.0,0.0,-0.009220000000000058,0.0009442457307290893,6.676825593049858e-05,-0.08957499999999995,0.200558306671651,0.014181613867081562,0.14193499999999998,0.2048991966187277,0.014488561138877807,0.0,0.0,0.0,0.04314000000000008,0.011624560206734563,0.0008219805350493304
ILE   5,L ILE   5,0.0,0.0,0.0,-0.03056500000000003,0.002974184762249911,0.00021030662138886116,-0.04633000000000012,0.10664131985304756,0.007540680042277353,0.08368000000000002,0.10770607039531242,0.007615969275148106,0.0,0.0,0.0,0.006784999999999641,0.010526574704052844,0.000744341235590254
SER   6,L SER   6,0.0,0.0,0.0,-0.008914999999999989,0.0008819155288348523,6.236084508728442e-05,0.1510699999999999,0.12188332576689899,0.008618452616334333,-0.12326500000000007,0.12564774082728264,0.008884636957974137,0.0,0.0,0.0,0.018889999999999876,0.009885742258424543,0.0006990275387994409
ILE   7,L ILE   7,0.0,0.0,0.0,-0.014829999999999963,0.0012004582458377494,8.488521661631801e-05,-0.3430799999999998,0.09334309615606422,0.006600353626890096,0.36599500000000007,0.09263295836256072,0.006550139301953779,0.0,0.0,0.0,0.008085000000000057,0.007729668492244737,0.0005465701007190249
HID   8,L HID   8,0.0,0.0,0.0,-0.009925000000000041,0.0008828221791505361,6.242495494592291e-05,0.33581000000000016,0.11430644732472409,0.008082686403665528,-0.351025,0.11691982028296156,0.008267479777719456,0.0,0.0,0.0,-0.02513999999999996,0.010061828859606324,0.0007114787417766137
VAL   9,L VAL   9,0.0,0.0,0.0,-0.006535000000000023,0.0005820438127838678,4.115671269671462e-05,-0.44095500000000015,0.06563065575628232,0.004640788173898715,0.45658499999999996,0.06446435274630546,0.004558318097171423,0.0,0.0,0.0,0.009095000000000077,0.003961814609494162,0.00028014259761772553
GLY  10,L GLY  10,0.0,0.0,0.0,-0.002465000000000027,0.0004987734956871545,3.526861210765061e-05,-0.420895,0.06641117357041752,0.004695979117819905,0.42077,0.06602126248414303,0.004668408240503455,0.0,0.0,0.0,-0.002590000000000078,0.0022807674147093883,0.0001612746105250319
GLN  11,L GLN  11,0.0,0.0,0.0,-0.003344999999999958,0.00047536827828535444,3.361361331365479e-05,0.37874000000000035,0.09563991007942209,0.0067627628969230994,-0.37449499999999974,0.09526221693305391,0.006736055958422637,0.0,0.0,0.0,0.0009000000000003183,0.0019416487838943295,0.00013729530217742938
ALA  12,L ALA  12,0.0,0.0,0.0,-0.0016749999999999977,0.0004683748498798513,3.3119103248727404e-05,-0.29428000000000004,0.05320386828041759,0.003762081604643914,0.29705500000000007,0.05372831632388899,0.003799165681435778,0.0,0.0,0.0,0.001099999999999958,0.001621727474022543,0.00011467344941178706
GLY  13,L GLY  13,0.0,0.0,0.0,-0.001890000000000065,0.0003284813541131727,2.3227139298676404e-05,-0.4472650000000001,0.0581277453115101,0.004110252288485333,0.46114499999999997,0.059107055204941854,0.0041794999551382,0.0,0.0,0.0,0.011990000000000027,0.0030083051706901345,0.00021271929860735485
VAL  14,L VAL  14,0.0,0.0,0.0,-0.0059600000000000096,0.0005730619512757835,4.052159917871014e-05,-0.354115,0.04689948587138358,0.0033162944493818004,0.37008,0.047564415270241744,0.0033633120580760906,0.0,0.0,0.0,0.010004999999999906,0.0040712375268458535,0.00028787996630538515
GLN  15,L GLN  15,0.0,0.0,0.0,-0.0032099999999999906,0.0004537620521815623,3.208582241427067e-05,-0.2126199999999996,0.22443706378403766,0.01587009697512907,0.21797999999999992,0.22509495685154743,0.01591661704006225,0.0,0.0,0.0,0.002150000000000638,0.0027654113618049213,0.00019554411267025848
ILE  16,L ILE  16,0.0,0.0,0.0,-0.0026550000000000297,0.0004753682782853856,3.3613613313657e-05,-0.3249299999999999,0.04075665712494254,0.0028819308631541883,0.3336999999999999,0.0416207880751931,0.0029430341486297233,0.0,0.0,0.0,0.006115000000000048,0.0033093466122482117,0.00023400614308174384
GLY  17,L GLY  17,0.0,0.0,0.0,-0.0022349999999999783,0.00042399882075308846,2.998124413696083e-05,-0.374725,0.057430213085100705,0.00406092931174631,0.3881650000000002,0.05752710469856665,0.004067780583438498,0.0,0.0,0.0,0.011204999999999844,0.0038292264231826333,0.0002707671970531148
ASN  18,L ASN  18,0.0,0.0,0.0,-0.004865000000000008,0.000683209338343722,4.831019561128201e-05,-0.24950500000000025,0.16932970789262042,0.011973418470720915,0.26488999999999985,0.16999381724051066,0.012020378093055171,0.0,0.0,0.0,0.010520000000000706,0.0040681199589001765,0.0002876595209618654
ALA  19,L ALA  19,0.0,0.0,0.0,-0.001679999999999986,0.00046647615158766333,3.298484500494406e-05,-0.1798000000000001,0.05458818553496689,0.003859967616444449,0.18239999999999992,0.05422840584048193,0.003834527350274095,0.0,0.0,0.0,0.0009200000000001013,0.0015695859326586188,0.00011098648566379211
CYS  20,L CYS  20,0.0,0.0,0.0,-0.0025449999999999796,0.000497970882682888,3.521185879785208e-05,-0.463975,0.06021025141119948,0.004257507706980604,0.47577000000000014,0.05996029602995551,0.004239833192473436,0.0,0.0,0.0,0.009250000000000086,0.003488194375317956,0.00024665258968840996
TRP  21,L TRP  21,0.0,0.0,0.0,-0.01715,0.0030606371885606646,0.0002164197310782976,-0.35269000000000006,0.08323535246516309,0.005885628216256923,0.332275,0.08335861908045228,0.0058943444822134134,0.0,0.0,0.0,-0.03756500000000029,0.009895240017301401,0.000699699131770231
GLU  22,L GLU  22,0.0,0.0,0.0,-0.004019999999999995,0.000591269819963803,4.1809089920735414e-05,70.13316000000003,1.0008948418276187,0.0707739529910946,-70.141295,0.9987438199944421,0.07062185277862265,0.0,0.0,0.0,-0.012154999999996434,0.00340161358769512,0.000240530403483552
LEU  23,L LEU  23,0.0,0.0,0.0,-0.002300000000000013,0.0004795831523312767,3.3911649915626675e-05,-0.19362499999999985,0.04145014324462611,0.0029309677369428887,0.19772999999999993,0.04166457848100737,0.0029461305979199414,0.0,0.0,0.0,0.0018050000000000078,0.002181049059512319,0.00015422345800817025
TYR  24,L TYR  24,0.0,0.0,0.0,-0.005985000000000014,0.0007967276824611912,5.6337154702735065e-05,-0.37491499999999983,0.19712520837021327,0.013938857158138898,0.38879000000000036,0.19750993873726863,0.013966061703286221,0.0,0.0,0.0,0.007890000000000015,0.0038167918465641833,0.00026988793970830587
CYS  25,L CYS  25,0.0,0.0,0.0,-0.005725000000000044,0.0009161741100904545,6.47832925992511e-05,-0.022559999999999972,0.057293598246226436,0.00405126918384844,0.017829999999999995,0.056970528345803524,0.00402842469210981,0.0,0.0,0.0,-0.01045499999999996,0.0040283960828099985,0.00028485061874602746
LEU  26,L LEU  26,0.0,0.0,0.0,-0.002410000000000001,0.0005117616632769553,3.6187014245444164e-05,-0.17332000000000009,0.05255670842052388,0.0037163204920996557,0.17187999999999992,0.05213228941836355,0.003686309536650456,0.0,0.0,0.0,-0.0038499999999999247,0.0016904141504375397,0.00011953033087880809
GLU  27,L GLU  27,0.0,0.0,0.0,-0.001910000000000014,0.0003766961640367729,2.6636441203736218e-05,65.67738500000002,0.8154515784357054,0.05766113408411611,-65.68507000000001,0.8140293207850962,0.057560565281182086,0.0,0.0,0.0,-0.009595000000000197,0.002289317583910085,0.00016187919878724242
HIP  28,L HIP  28,0.0,0.0,0.0,-0.006209999999999971,0.0007974333827975077,5.638705525206457e-05,-70.60808000000006,1.291294441091601,0.09130830558043639,70.65112999999995,1.288260308753091,0.09109376002527861,0.0,0.0,0.0,0.03683999999999948,0.008173395867078919,0.0005779463642933605
GLY  29,L GLY  29,0.0,0.0,0.0,-0.001545000000000008,0.0004979708826829075,3.5211858797853455e-05,-0.05467999999999988,0.05148045842841736,0.003640218125332607,0.060764999999999965,0.051817079954393455,0.0036640208617037128,0.0,0.0,0.0,0.00454000000000007,0.0018243903091170143,0.00012900387591076624
ILE  30,L ILE  30,0.0,0.0,0.0,-0.011584999999999996,0.0019449357315860477,0.00013752772447765132,-0.28535000000000005,0.08739615266131587,0.006179841219643118,0.3063199999999999,0.08821432763446085,0.006237694926813912,0.0,0.0,0.0,0.009384999999999578,0.0040406404195375304,0.0002857164240991444
GLN  31,L GLN  31,0.0,0.0,0.0,-0.006915000000000011,0.0013106391570527655,9.267618356406308e-05,0.4000449999999999,0.27730590144279355,0.019608488337324773,-0.38171499999999997,0.27931708464574817,0.01975070046542654,0.0,0.0,0.0,0.011415000000000113,0.007246569878224554,0.0005124098701234756
PRO  32,L PRO  32,0.0,0.0,0.0,-0.015890000000000005,0.00623200609755797,0.00044066937719791535,0.33434500000000006,0.10880852896257667,0.007693924868037082,-0.3110800000000001,0.11119354117933267,0.007862570699205174,0.0,0.0,0.0,0.007375000000000109,0.012384037104272718,0.0008756836614897054
ASP  33,L ASP  33,0.0,0.0,0.0,-0.018709999999999994,0.006216582662524462,0.000439578775647777,71.48633000000005,1.5192109830734664,0.10742443881843293,-71.46066000000003,1.5112637309214685,0.10686248322958522,0.0,0.0,0.0,0.006960000000001756,0.020287148641442185,0.0014345180375303225
GLY  34,L GLY  34,0.0,0.0,0.0,-0.018525000000000003,0.004698869544901223,0.00033226025191106007,0.3453099999999999,0.0888358818271089,0.006281645445263549,-0.353595,0.08940604551706804,0.006321962106419194,0.0,0.0,0.0,-0.026809999999999938,0.01572812449086043,0.0011121463482833623
GLN  35,L GLN  35,0.0,0.0,0.0,-0.015180000000000011,0.0038389581920098828,0.00027145533702618364,0.15382999999999966,0.3502638021548907,0.02476739097079065,-0.10518499999999996,0.34950895664489057,0.024714015332903714,0.0,0.0,0.0,0.033464999999999565,0.014652603011068913,0.0010360954951161253
MET  36,L MET  36,0.0,0.0,0.0,-0.008934999999999981,0.00124127958172195,8.77717209583992e-05,0.4877549999999997,0.10183744387503209,0.0072009947142739625,-0.45758500000000024,0.10326244610215221,0.007301757588074219,0.0,0.0,0.0,0.02123500000000015,0.005593726396598438,0.0003955361867136947
PRO  37,L PRO  37,0.0,0.0,0.0,-0.009284999999999986,0.0014120109772944255,9.984425371547325e-05,-0.43081,0.11811360590550109,0.008351893168617525,0.45249999999999985,0.11693964255118999,0.008268881423747739,0.0,0.0,0.0,0.012405000000000044,0.006993638180518297,0.0004945248982609635
SER  38,L SER  38,0.0,0.0,0.0,-0.008025000000000011,0.0017732385626305339,0.0001253869012297537,-0.024595000000000082,0.108150177877801,0.007647372416392442,0.04593499999999999,0.11150892688480153,0.007884871836307808,0.0,0.0,0.0,0.013314999999999948,0.009151818125378285,0.0006471312656640942
ASP  39,L ASP  39,0.0,0.0,0.0,-0.004340000000000007,0.0007512655988396937,5.312249994117199e-05,68.78982500000001,1.2270572253871435,0.0867660484975199,-68.78714500000002,1.2239972442654992,0.08654967515737814,0.0,0.0,0.0,-0.0016599999999981207,0.0045874175741921815,0.00032437940748456336
LYS  40,L LYS  40,0.0,0.0,0.0,-0.010175000000000003,0.003068285351788519,0.00021696053788650133,-70.41589500000002,1.8626480998755925,0.13170911023862691,70.48512500000002,1.8756510014846444,0.13262855422891312,0.0,0.0,0.0,0.0590550000000011,0.032180925639267624,0.0022755350744386167
THR  41,L THR  41,0.0,0.0,0.0,-0.009729999999999996,0.0015450242716540162,0.00010924971395843614,0.5457350000000002,0.1589069374665556,0.011236417306018811,-0.5033899999999999,0.16100729144979758,0.01138493476046307,0.0,0.0,0.0,0.032615000000000095,0.007585299928150023,0.0005363617016528713
ILE  42,L ILE  42,0.0,0.0,0.0,-0.029675000000000024,0.0088237959518565,0.0006239365953364138,0.25585500000000005,0.39338761288962837,0.02781670487090447,-0.2048799999999998,0.3889503767834659,0.027502944896865143,0.0,0.0,0.0,0.021299999999999847,0.008906177631285622,0.0006297618597534007
GLY  43,L GLY  43,0.0,0.0,0.0,-0.006200000000000003,0.0010583005244258535,7.483314773548005e-05,0.16730000000000003,0.2559627707304325,0.018099301091478635,-0.13769999999999988,0.2519330665077532,0.017814357973275376,0.0,0.0,0.0,0.023400000000000087,0.006454455825241811,0.00045639894828974984
GLY  44,L GLY  44,0.0,0.0,0.0,-0.0032750000000000097,0.0006319612329882188,4.468640732929812e-05,-0.2585149999999999,0.20364022140775645,0.014399538147975453,0.26398499999999997,0.20118766059328783,0.014226115909657135,0.0,0.0,0.0,0.0021950000000000003,0.003174425144809693,0.0002244657546264022
GLY  45,L GLY  45,0.0,0.0,0.0,-0.0021750000000000016,0.0004736823830374049,3.3494402517435264e-05,0.5459800000000004,0.08942314912817434,0.006323171514358798,-0.5440349999999998,0.08920534611221487,0.006307770515404015,0.0,0.0,0.0,-0.00023000000000001074,0.002899499956889202,0.00020502560815664569
ASP  46,L ASP  46,0.0,0.0,0.0,-0.0031300000000000034,0.0005129327441292857,3.6269822166644215e-05,68.61569999999998,1.2979500260046288,0.09177892650291287,-68.61229499999999,1.294259637003929,0.09151797659415176,0.0,0.0,0.0,0.0002750000000013131,0.004211813742321401,0.0002978202058290153
ASP  47,L ASP  47,0.0,0.0,0.0,-0.0054950000000000155,0.0006244797834998503,4.415738896266512e-05,73.05192500000001,1.4989697993537774,0.10599317099168945,-73.05045500000001,1.4956176108803496,0.10575613547155183,0.0,0.0,0.0,-0.004025000000002308,0.009539621323720313,0.0006745530927954422
SER  48,L SER  48,0.0,0.0,0.0,-0.0025050000000000124,0.000499974999374962,3.535357124817755e-05,0.4076549999999999,0.1281997502922686,0.00906509127780852,-0.3986750000000002,0.12894246536730908,0.00911760916441358,0.0,0.0,0.0,0.0064749999999999044,0.00268688946553435,0.00018999177613780372
PHE  49,L PHE  49,0.0,0.0,0.0,-0.007029999999999965,0.0008118497397917679,5.7406445631129314e-05,0.24280999999999986,0.0546264029568123,0.0038626699962590848,-0.23656500000000003,0.05564652527337174,0.003934803537026976,0.0,0.0,0.0,-0.000784999999999787,0.006705876154537833,0.00047417705026708704
ASN  50,L ASN  50,0.0,0.0,0.0,-0.01554499999999999,0.002011958001549661,0.00014226691463582993,0.20590999999999993,0.20802113330140307,0.014709315398753284,-0.10195499999999999,0.21161302647757776,0.014963300600970366,0.0,0.0,0.0,0.08841000000000034,0.01606679495107693,0.001136093966184028
THR  51,L THR  51,0.0,0.0,0.0,-0.010879999999999975,0.0012512393855694255,8.847598544238299e-05,0.39172500000000043,0.12392792007856725,0.008763027266589939,-0.33912499999999995,0.12399229562759152,0.008767579305315706,0.0,0.0,0.0,0.04172000000000022,0.010103543932699983,0.0007144284428828357
PHE  52,L PHE  52,0.0,0.0,0.0,-0.015064999999999995,0.0022496166340067996,0.00015907191769762635,0.2444850000000001,0.09034439537126787,0.0063883134609222045,-0.21374500000000002,0.09453544295659692,0.006684665277708372,0.0,0.0,0.0,0.015675000000000053,0.013750613622671668,0.0009723152138067254
PHE  53,L PHE  53,0.0,0.0,0.0,-0.03479999999999996,0.006852007005250441,0.0004845100618150314,0.22333999999999996,0.12387543905068536,0.008759316297520048,-0.1662850000000001,0.13954047360891375,0.009867001513884538,0.0,0.0,0.0,0.022255000000000198,0.032555644287895626,0.0023020316841868087
SER  54,L SER  54,0.0,0.0,0.0,-0.144825,0.05164333814733498,0.003651735460709048,-0.4093949999999999,0.3038296874484127,0.02148400323205619,0.6700600000000001,0.3070471566388451,0.02171151266033754,-0.005621327999999998,0.009673779767247958,0.0006840395273126252,0.1102186719999998,0.07704319893426824,0.005447776841072526
GLU  55,L GLU  55,0.0,0.0,0.0,-0.5891249999999999,0.22074226911717706,0.015608835538726171,76.48818500000002,2.628154607470811,0.18583859449492793,-75.43842499999998,2.7269455026420766,0.19282416568443705,-0.10207695600000001,0.034827443953819794,0.00246267217911404,0.35855804399999813,0.23658958139672107,0.016729409736370812
THR  56,L THR  56,0.0,0.0,0.0,-2.750024999999999,0.4886350625722692,0.03455171662703645,-4.416504999999997,1.1361480713247905,0.08033780056657766,4.922965000000001,1.0639228138239079,0.07523070363139579,-0.3444607439999997,0.03954921838184223,0.0027965520508428294,-2.588025744,0.7037301836306991,0.04976123849709216
GLY  57,L GLY  57,0.0,0.0,0.0,-1.929044999999999,0.5073904738709659,0.03587792447836157,-5.124515,1.1383512901451027,0.08049359166340572,5.399120000000002,0.9596226006092078,0.06785556482706408,-0.40834025999999995,0.06547211288059393,0.004629577499647907,-2.0627802600000007,0.5400069272076496,0.03818425601162394
ALA  58,L ALA  58,0.0,0.0,0.0,-1.05546,0.3523861353685748,0.024917462591523994,-1.7232749999999988,0.7878313521147802,0.05570808915117277,1.69648,0.5079924995509286,0.03592049412243658,-0.21112599599999995,0.07448561602994214,0.005266928419562949,-1.2933809960000004,0.6041143301664018,0.04271733394726316
GLY  59,L GLY  59,0.0,0.0,0.0,-0.13713,0.028274955349213378,0.0019993412665175623,-0.7347149999999998,0.25063538013417047,0.017722597689814004,0.9686350000000001,0.25936522853883165,0.018339891190380653,0.0,0.0,0.0,0.09678999999999995,0.04496605275093648,0.0031795800823379195
LYS  60,L LYS  60,0.0,0.0,0.0,-0.50658,0.30883510746027526,0.021837939875363675,-75.970125,3.1362286156106665,0.22176485214496003,76.665535,3.2315327073657203,0.22850386910044237,-0.06404997599999997,0.06466453189452953,0.004572472900487561,0.12478002400000036,0.3677142638425912,0.026001324950211555
HIP  61,L HIP  61,0.0,0.0,0.0,-0.08357499999999998,0.016572096276572596,0.0011718241655640817,-74.39207,2.0676373727275728,0.14620404072904036,74.65895500000002,2.045030594630564,0.14460550011972292,0.0,0.0,0.0,0.18331000000000036,0.05192373156852335,0.0036715622696612865
VAL  62,L VAL  62,0.0,0.0,0.0,-0.6010900000000003,0.2906679753602028,0.020553329645096367,0.07419500000000002,0.1785233233361958,0.012623505253098268,-0.01406999999999998,0.17505634835675057,0.012378353101281285,-0.068343444,0.037309787643432964,0.0026382003847301508,-0.6093084440000002,0.34188933306272873,0.024175226582400157
PRO  63,L PRO  63,0.0,0.0,0.0,-0.11788500000000003,0.08907312599768799,0.006298421141444893,0.5831599999999999,0.3085275747806023,0.02181619403104035,-0.42809000000000014,0.20099674599356,0.01421261620884763,-0.0028328760000000007,0.005482869768052493,0.00038769743933526305,0.03435212399999974,0.06865490665650542,0.004854635005854442
ARG  64,L ARG  64,0.0,0.0,0.0,-0.09259000000000006,0.026312960684803197,0.001860607293331936,-78.207735,2.028527824501096,0.14343857805303195,78.68634499999996,2.026072463162006,0.1432649577877186,-0.0001098360000000001,0.0005981107204389499,4.2292814632275286e-05,0.38591016399999745,0.11282424548771933,0.007977878906662206
ALA  65,L ALA  65,0.0,0.0,0.0,-0.025380000000000038,0.006524998084290921,0.0004613870392631342,-0.054800000000000064,0.12703172832013265,0.0089824996521013,0.14129,0.13044043046540443,0.00922353129229798,0.0,0.0,0.0,0.06110999999999987,0.020774934416262263,0.0014690097004444835
VAL  66,L VAL  66,0.0,0.0,0.0,-0.03422999999999999,0.004634339219349426,0.000327697268832075,-0.1939650000000001,0.13061467672126278,0.009235852363209361,0.2700350000000001,0.1293910884682556,0.009149331608101201,0.0,0.0,0.0,0.04183999999999996,0.01958403431369514,0.0013848003466203867
PHE  67,L PHE  67,0.0,0.0,0.0,-0.026659999999999996,0.004009289213813201,0.0002834995590825396,0.13689,0.09884264211361415,0.006989230250893159,-0.15756999999999993,0.09806842050323859,0.006934484515809386,0.0,0.0,0.0,-0.047340000000000056,0.01503144703613054,0.0010628838130294334
VAL  68,L VAL  68,0.0,0.0,0.0,-0.016644999999999993,0.0014173831521503803,0.0001002241238425098,-0.25072999999999995,0.08340801580184029,0.005897837357879598,0.2777999999999999,0.08259073797950994,0.0058400470888512815,0.0,0.0,0.0,0.010425000000000078,0.007361682891839493,0.0005205495893764699
ASP  69,L ASP  69,0.0,0.0,0.0,-0.010129999999999955,0.0008503528679320112,6.0129027931615374e-05,80.92402000000003,1.450730736419883,0.10258215413982531,-80.99889500000003,1.4435102022392765,0.1020715852715357,0.0,0.0,0.0,-0.08500500000000172,0.012653654610426755,0.0008947484981825179
LEU  70,L LEU  70,0.0,0.0,0.0,-0.01673499999999995,0.0015410304993735808,0.00010896731161223505,0.31174000000000013,0.11925834310437132,0.00843283831221729,-0.3053650000000001,0.11920604756051556,0.008429140458848666,0.0,0.0,0.0,-0.010359999999999947,0.01175671722888639,0.0008313254477038282
GLU  71,L GLU  71,0.0,0.0,0.0,-0.012505000000000014,0.0012206453211315556,8.631265839957539e-05,85.18569999999998,1.810850327886466,0.12804645465624032,-85.18552999999999,1.8030740692230218,0.1274965901329221,0.0,0.0,0.0,-0.012334999999998928,0.016527939224232537,0.0011687017904493952
PRO  72,L PRO  72,0.0,0.0,0.0,-0.015794999999999976,0.001809136534372077,0.0001279252711546825,-0.6256550000000004,0.11900578126712691,0.008414979493438845,0.624735,0.11752346478469694,0.008310163889779763,0.0,0.0,0.0,-0.016715000000000174,0.006552386969646977,0.00046332372591957496
THR  73,L THR  73,0.0,0.0,0.0,-0.006234999999999985,0.000734693813775514,5.1950697781647244e-05,-0.03146000000000002,0.10164697929599292,0.007187526834732519,0.04344500000000005,0.10155401013746325,0.007180952922488765,0.0,0.0,0.0,0.005749999999999927,0.005020707121511813,0.00035501760519725945
VAL  74,L VAL  74,0.0,0.0,0.0,-0.005745000000000007,0.0006324357674894642,4.4719961985671884e-05,-0.3318750000000001,0.055452226059915725,0.003921064507885579,0.35458000000000006,0.05550444666871262,0.003924757062545377,0.0,0.0,0.0,0.016959999999999906,0.005212331532049931,0.0003685674972104972
ILE  75,L ILE  75,0.0,0.0,0.0,-0.01771499999999996,0.001995939628345476,0.00014113424460420433,-0.4995999999999999,0.08123164408037051,0.0057439446376162055,0.5153699999999999,0.07822840340950335,0.005531583453225665,0.0,0.0,0.0,-0.0019449999999998902,0.009044997236041095,0.0006395778881418238
ASP  76,L ASP  76,0.0,0.0,0.0,-0.010864999999999993,0.0017397629148823857,0.0001230198154770209,81.237225,1.8372739546340788,0.12991488722191824,-81.231825,1.827759093638358,0.1292420849487061,0.0,0.0,0.0,-0.005465000000000373,0.018845921972670376,0.001332607922458778
GLU  77,L GLU  77,0.0,0.0,0.0,-0.005760000000000002,0.0007952358140828401,5.623166367803808e-05,75.918325,1.2374240701451127,0.08749909512030672,-75.92721000000004,1.2338590867252384,0.08724701272520564,0.0,0.0,0.0,-0.014645000000000295,0.004889680459906522,0.0003457526211035258
VAL  78,L VAL  78,0.0,0.0,0.0,-0.013895000000000022,0.002472645344565183,0.00017484242906113884,-0.32803500000000035,0.07327710266515541,0.005181473620023422,0.3732650000000002,0.07314372683285837,0.005172042524477059,0.0,0.0,0.0,0.03133500000000004,0.00877113305109485,0.000620212765911862
ARG  79,L ARG  79,0.0,0.0,0.0,-0.04804000000000002,0.012578887073187288,0.0008894616349230535,-79.75465500000004,2.3086884038285858,0.16324892259939394,80.05688000000005,2.2702075291913615,0.16052791385919687,0.0,0.0,0.0,0.25418499999999583,0.0892846054759731,0.006313374998762613
THR  80,L THR  80,0.0,0.0,0.0,-0.007224999999999997,0.0019479155525843456,0.00013773842964111317,0.093765,0.0914139473767541,0.006463942208513302,-0.06591,0.0871714511752557,0.006163952425189534,0.0,0.0,0.0,0.020630000000000034,0.007272764261269689,0.0005142620927114969
GLY  81,L GLY  81,0.0,0.0,0.0,-0.0037099999999999976,0.0008221313763626996,5.8133467125229455e-05,0.3028899999999999,0.07581970654124226,0.005361262864288644,-0.30458499999999994,0.07775784703166644,0.005498310092655759,0.0,0.0,0.0,-0.005405000000000012,0.008092031574332754,0.0005721930399786345
THR  82,L THR  82,0.0,0.0,0.0,-0.004829999999999995,0.0010005498488331267,7.074955830250789e-05,0.221665,0.0944074826218767,0.006675617115668016,-0.19391000000000005,0.0931104822240761,0.00658390533801937,0.0,0.0,0.0,0.02292499999999999,0.006321342816206382,0.00044698643715444
TYR  83,L TYR  83,0.0,0.0,0.0,-0.022049999999999972,0.00604048839085054,0.00042712703028490335,-0.0272199999999998,0.0930430094096271,0.006579134289555108,0.013660000000000005,0.09253628693653099,0.006543303599864519,0.0,0.0,0.0,-0.03560999999999969,0.017918367671191336,0.00126701992880932
ARG  84,L ARG  84,0.0,0.0,0.0,-0.05720499999999999,0.028340659395998433,0.0020039872442208736,-74.69970499999998,1.3505615972550824,0.09549912638292037,74.87104999999998,1.3597531862449652,0.09614906987338294,-0.0007172999999999996,0.002511244342950322,0.00017757179041165286,0.11342269999999985,0.0378033897970833,0.0026731033277355943
GLN  85,L GLN  85,0.0,0.0,0.0,-0.06195000000000003,0.41175228900395916,0.02911528357237826,-0.9500949999999997,1.7607382587923168,0.12450299626866414,0.7603950000000004,1.0258717556181174,0.07254008750253195,-0.06455786400000002,0.05538550899998936,0.003916346899336103,-0.31620786399999923,0.6207915094554597,0.04389658860389883
LEU  86,L LEU  86,0.0,0.0,0.0,-0.30220500000000006,0.4742422091874571,0.03353398820413401,-0.76093,1.499120413809378,0.10600382104197945,0.40463,0.5802280095789932,0.04102831602076792,-0.02672049599999999,0.014685888655780563,0.0010384491456253027,-0.6852254959999996,0.7349273258708311,0.051967209580256024
PHE  87,L PHE  87,0.0,0.0,0.0,-0.5428150000000003,0.24942718531667712,0.017637165414969604,-0.16564499999999996,0.4717934600807859,0.03336083549425884,0.5611199999999996,0.45331796302374816,0.03205442056877649,-0.022617539999999988,0.014883043230293996,0.0010523900792833423,-0.16995754000000027,0.23790170205485067,0.01682219067788065
HIE  88,L HIE  88,0.0,0.0,0.0,-2.7770500000000027,0.8129182169812564,0.057481998377752364,-0.08274499999999989,1.3371880084621603,0.0945534708504928,0.9885499999999999,0.9698061958453343,0.06857565375189649,-0.4243162679999999,0.17348025984741006,0.012266906814010799,-2.2955612679999993,0.5788288371188897,0.040929379587309044
PRO  89,L PRO  89,0.0,0.0,0.0,-1.2289999999999999,1.0198748550680128,0.07211604259802391,-0.13103500000000012,0.8591003513996487,0.060747568419443745,0.3437700000000001,0.8906802777091225,0.06298060642372379,-0.19501992000000004,0.21218785074347682,0.015003946814611147,-1.21128492,1.1966002326176177,0.08461241388533176
GLU  90,L GLU  90,0.0,0.0,0.0,-0.8583299999999994,1.1124982386952362,0.07866550486394919,53.79339499999999,6.923520553806099,0.4895668333280733,-57.186659999999975,5.491887069523892,0.388335058837106,-0.41508478800000015,0.0950142862249565,0.006718524609926631,-4.666679788,2.668347757956624,0.1886806794215049
GLN  91,L GLN  91,0.0,0.0,0.0,-0.24522999999999978,0.06960759369494167,0.004922000152377122,-0.16605999999999976,0.34395263685571553,0.02432112419276705,0.6254000000000001,0.42872906362876745,0.030315722818366028,-0.013474692,0.02537511536631776,0.0017942916148914253,0.2006353080000002,0.12736089275791812,0.009005775092709655
LEU  92,L LEU  92,0.0,0.0,0.0,-0.07686000000000001,0.01337349617714064,0.0009456489835028515,-0.24614000000000008,0.21714025513478616,0.015354134687438433,0.3593500000000001,0.23091012862150495,0.016327811779292403,0.0,0.0,0.0,0.0363499999999999,0.024271124819422937,0.0017162276946839077
ILE  93,L ILE  93,0.0,0.0,0.0,-0.075185,0.012627777912205991,0.0008929187393038559,-0.015419999999999998,0.1741548839395554,0.012314609941041577,0.08616499999999999,0.16773645332783213,0.011860758360029092,0.0,0.0,0.0,-0.004440000000000346,0.015361197869957741,0.001086200718099547
THR  94,L THR  94,0.0,0.0,0.0,-0.037720000000000004,0.005496507982346652,0.0003886618067163306,0.013360000000000021,0.22759198228408642,0.01609318340167661,0.11038500000000007,0.23571159660695531,0.016667326836508612,0.0,0.0,0.0,0.08602500000000003,0.013644573097022118,0.0009648170163299871
GLY  95,L GLY  95,0.0,0.0,0.0,-0.019735000000000006,0.003038877259778602,0.0002148810717583043,-0.20545,0.17874788809941236,0.012639384379786865,0.32770000000000016,0.1794513304492331,0.01268912526536007,0.0,0.0,0.0,0.10251499999999991,0.013792018525219454,0.0009752429825433162
LYS  96,L LYS  96,0.0,0.0,0.0,-0.08154499999999999,0.015395388108131547,0.001088618333025855,-92.540225,4.09391646035689,0.2894836090729584,93.09102999999999,4.03668349999129,0.2854366276347688,-0.0014239800000000013,0.008194122851287997,0.000579411983402139,0.46783602000000135,0.1163085234318717,0.008224254562847094
GLU  97,L GLU  97,0.0,0.0,0.0,-0.02342499999999998,0.0026672785756272316,0.0001886050768139611,87.94453500000003,1.917807604733722,0.13560947623183447,-87.92818499999997,1.9082693915628663,0.134935022710483,0.0,0.0,0.0,-0.007074999999996692,0.025104967138003437,0.0017751892504747663
ASP  98,L ASP  98,0.0,0.0,0.0,-0.007979999999999975,0.0006630233781699914,4.688283267892137e-05,84.70699999999997,1.379408630537983,0.09753891966806566,-84.754925,1.3754310194894221,0.09725766009352968,0.0,0.0,0.0,-0.05590500000000262,0.011961018978329166,0.0008457717629477544
ALA  99,L ALA  99,0.0,0.0,0.0,-0.004079999999999997,0.00048332183894378704,3.4176014981270415e-05,0.22863000000000003,0.07231717016034293,0.005113596141659993,-0.22324000000000005,0.07185577499408077,0.005080970576572926,0.0,0.0,0.0,0.0013100000000000978,0.002324629002658289,0.00016437609315225968
ALA 100,L ALA 100,0.0,0.0,0.0,-0.0028049999999999976,0.00044381865666059505,3.138271817418109e-05,0.22183499999999992,0.09782656988262463,0.006917383094422355,-0.21605999999999992,0.09755678551489924,0.00689830645883468,0.0,0.0,0.0,0.0029700000000001214,0.002009751228386298,0.0001421108722089945
ASN 101,L ASN 101,0.0,0.0,0.0,-0.00235000000000001,0.00047696960070845855,3.3726843908079094e-05,-0.685635,0.09115882719188619,0.006445902487239536,0.704695,0.09106976432933137,0.006439604791833096,0.0,0.0,0.0,0.01670999999999921,0.0038776152465136338,0.0002741888035642136
ASN 102,L ASN 102,0.0,0.0,0.0,-0.003709999999999989,0.000475289385532618,3.3608034753610154e-05,0.12909499999999965,0.1788814858362931,0.01264883116635682,-0.12627000000000005,0.17996390499208434,0.01272536975887144,0.0,0.0,0.0,-0.0008850000000000691,0.0026441964753014633,0.0001869729258475232
TYR 103,L TYR 103,0.0,0.0,0.0,-0.004994999999999972,0.0005049504926228034,3.57053917497072e-05,0.6354950000000001,0.22828839211619986,0.01614242701315385,-0.6429049999999998,0.22793370960654402,0.016117347172379257,0.0,0.0,0.0,-0.01240499999999966,0.00273147853734963,0.00019314469964254355
ALA 104,L ALA 104,0.0,0.0,0.0,-0.003420000000000023,0.0005134199061197361,3.63042697213426e-05,0.4838799999999999,0.10502426195884446,0.007426336782021127,-0.482755,0.10353938851953899,0.007321340374207458,0.0,0.0,0.0,-0.002294999999999914,0.002732759594256262,0.0001932352840451201
ARG 105,L ARG 105,0.0,0.0,0.0,-0.017034999999999956,0.002440035860392141,0.00017253659032216348,-88.01585499999999,1.6431149150240014,0.11618576986822292,88.17570000000002,1.6323655564848192,0.1154256754365768,0.0,0.0,0.0,0.14281000000000132,0.028721836640437814,0.0020309405456585823
GLY 106,L GLY 106,0.0,0.0,0.0,-0.004119999999999984,0.00047497368348148105,3.358571124749081e-05,0.45633999999999986,0.12565386742953816,0.008885070174174189,-0.4512400000000001,0.1250779452981215,0.008844346329718176,0.0,0.0,0.0,0.0009799999999997987,0.0033180717291825656,0.00023462310201683657
HID 107,L HID 107,0.0,0.0,0.0,-0.00937000000000007,0.001064471699952571,7.526951574176348e-05,0.13802499999999995,0.29729486099662056,0.021021921222262242,-0.11077000000000005,0.2973031905311476,0.021022510209297064,0.0,0.0,0.0,0.017884999999999655,0.005580481610040601,0.0003945996388746532
TYR 108,L TYR 108,0.0,0.0,0.0,-0.02539500000000001,0.0035663671992659427,0.0002521802430802223,-0.09096499999999987,0.34273755816221835,0.024235205154382333,0.13732499999999997,0.34225737300312475,0.02420125093616031,0.0,0.0,0.0,0.02096499999999955,0.01286210616501054,0.0009094882489620251
THR 109,L THR 109,0.0,0.0,0.0,-0.018045000000000005,0.002900512885680685,0.00020509723303837736,0.41308999999999957,0.22595139278172227,0.015977176205450094,-0.3571000000000001,0.2240370505072769,0.015841811765072853,0.0,0.0,0.0,0.037945000000000166,0.012384747676073449,0.0008757339065035871
ILE 110,L ILE 110,0.0,0.0,0.0,-0.024094999999999995,0.0030440064060380722,0.0002152437571684812,0.115485,0.16144392145571781,0.011415809164268641,-0.08208499999999992,0.164484156607863,0.011630786253517,0.0,0.0,0.0,0.00930499999999995,0.01268471422618529,0.0008969447446749089
GLY 111,L GLY 111,0.0,0.0,0.0,-0.011930000000000019,0.001362020557847866,9.630939725697104e-05,-0.30668999999999963,0.19115259323378325,0.013516529491700189,0.30957500000000004,0.19126584738264146,0.013524537769365704,0.0,0.0,0.0,-0.009045000000000029,0.016220141028979975,0.0011469371713393884
LYS 112,L LYS 112,0.0,0.0,0.0,-0.057450000000000036,0.008076354375582755,0.000571084494624021,-97.65097999999989,3.19712364315495,0.22607078083667048,98.16523999999994,3.1682508506131226,0.22402916609685863,-2.3904000000000146e-05,0.0003372074168579354,2.38441651126645e-05,0.45678609600000025,0.07768285245356489,0.005493007175182976
GLU 113,L GLU 113,0.0,0.0,0.0,-0.09647500000000003,0.019865028945359985,0.0014046696675731095,92.88047,3.841116017396442,0.2716079183225289,-92.35680000000006,3.822595858835254,0.27029834535180225,-0.0008242920000000014,0.005708252858969724,0.0004036344305304989,0.4263707080000024,0.0882929281855714,0.0062432528250834386
ILE 114,L ILE 114,0.0,0.0,0.0,-0.075385,0.016254131013376298,0.001149340626185295,-0.3495849999999999,0.23570781229098037,0.016667059244959807,0.4108800000000001,0.23675786280501812,0.01674130902886626,0.0,0.0,0.0,-0.01409000000000015,0.031890937584210466,0.002255029822419215
ILE 115,L ILE 115,0.0,0.0,0.0,-0.06260000000000002,0.011140915581764253,0.0007877816956492373,-0.51471,0.26348615883951104,0.018631284966421403,0.630645,0.27149272361335974,0.01919743459098118,0.0,0.0,0.0,0.05333500000000013,0.056208742869770824,0.003974558324518595
ASP 116,L ASP 116,0.0,0.0,0.0,-0.34312000000000004,0.2004226673807129,0.014172022720839795,92.77869999999997,7.055267454179439,0.498882745993503,-91.97947500000001,7.023800204972494,0.4966576754635513,-0.09430693200000001,0.09483642862715662,0.006705948178577646,0.3617980679999988,0.3392283493245724,0.023987066617812414
LEU 117,L LEU 117,0.0,0.0,0.0,-0.52129,0.3112395956493966,0.022007962865744742,0.1807450000000003,0.39231956358942877,0.027741182380623203,0.036675000000000055,0.404480394302369,0.02860108296682137,-0.127769292,0.13612602736348522,0.009625563704470593,-0.4316392919999997,0.4158685807532043,0.029406349353301612
VAL 118,L VAL 118,0.0,0.0,0.0,-0.06853000000000002,0.008768072764296647,0.0006199963709571236,-0.3223600000000002,0.2451029995736485,0.017331399308769032,0.42699500000000007,0.25489334038966155,0.01802368094688206,0.0,0.0,0.0,0.036104999999999936,0.050759964292737526,0.003589271496418172
LEU 119,L LEU 119,0.0,0.0,0.0,-0.13984500000000005,0.028010551137026593,0.001980645065376406,-0.3414849999999998,0.45170182618072297,0.03194014243667364,0.524615,0.4351899777970534,0.03077257844047195,0.0,0.0,0.0,0.04328500000000033,0.07790021678403726,0.005508377154389485
ASP 120,L ASP 120,0.0,0.0,0.0,-0.953245,0.47775587382574336,0.03378244181338877,90.60189000000003,8.050908128149159,0.5692851732124163,-90.38526999999993,7.481097835018185,0.5289935009861358,-0.14871124800000005,0.06802882657756848,0.00481036445891623,-0.8853362479999984,1.5929130250960088,0.1126359601885765
ARG 121,L ARG 121,0.0,0.0,0.0,-1.6576449999999994,0.5084419524144348,0.03595227523919747,-83.56539000000001,4.973236391716391,0.3516609177026377,89.12752999999996,4.693094841264682,0.33185191870098607,-0.22409099999999993,0.05602034544211993,0.00396123661465359,3.680403999999997,1.408247199973243,0.09957811446880482
ILE 122,L ILE 122,0.0,0.0,0.0,-0.12387500000000008,0.017618722286249316,0.0012458318004449442,-0.5303300000000001,0.2857657101543151,0.020206687148070567,0.7988299999999999,0.29869047708288304,0.021120606182115167,0.0,0.0,0.0,0.14462499999999964,0.09738718794071452,0.0068863140993568
ARG 123,L ARG 123,0.0,0.0,0.0,-1.6110249999999986,0.7147449925497928,0.05054010310510869,-108.11873999999997,10.325604766424513,0.730130515019091,109.78484999999996,8.835463307462321,0.6247616019631529,-0.3666743640000003,0.13509565620062292,0.009552705460830691,-0.3115893640000016,2.287090516413629,0.16172172133435198
LYS 124,L LYS 124,0.0,0.0,0.0,-2.2918699999999994,0.7849725874831576,0.055505943965489114,-106.69823000000008,4.913941962119273,0.34746816837716665,112.97257000000002,4.677924982842281,0.3307792477249741,-0.6447552840000005,0.07465652980541962,0.005279013848526781,3.337714716000002,2.1500271361109715,0.15202987676791602
LEU 125,L LEU 125,0.0,0.0,0.0,-0.20113000000000003,0.024095292071273654,0.0017037944418268052,0.041160000000000245,0.26110280427448496,0.018462756348931218,-0.05145999999999998,0.27773100007021195,0.019638547349536836,0.0,0.0,0.0,-0.21142999999999978,0.09256292508342583,0.006545187201295277
ALA 126,L ALA 126,0.0,0.0,0.0,-0.16235499999999994,0.03844904387627875,0.0027187579655055805,-0.5720550000000002,0.5735384659942171,0.0405552938575841,0.9196400000000002,0.5988698526391184,0.042346493384930906,-0.005223888000000001,0.014245202162365267,0.001007287904838175,0.18000611200000008,0.13078473045859246,0.009247876978292553
ASP 127,L ASP 127,0.0,0.0,0.0,-1.497125,0.7233324335151853,0.05114732687907551,78.01856500000001,12.946481697193793,0.9154545000593254,-74.51688500000002,11.585333506713209,0.8192067884904634,-0.52038018,0.1323380482322316,0.009357713131400337,1.4841748200000011,1.3389625021727514,0.09467894650408598
GLN 128,L GLN 128,0.0,0.0,0.0,-0.9925649999999997,0.5139778747913188,0.03634372406447918,-0.03209500000000105,1.1696096682120054,0.08270389277340569,1.3186200000000008,1.1394632927830537,0.08057222212400497,-0.1874756159999999,0.14393627901120049,0.010177831894757879,0.10648438399999892,0.7635779862661766,0.05399311720535819
CYS 129,L CYS 129,0.0,0.0,0.0,-0.09064,0.015829415655670837,0.0011193087152345349,0.316305,0.45334122024695706,0.03205606510280075,-0.06956500000000006,0.4618138107235424,0.032655167720821755,0.0,0.0,0.0,0.15609999999999982,0.04702212245316036,0.003324966165241391
THR 130,L THR 130,0.0,0.0,0.0,-0.06022999999999998,0.02072575933470243,0.0014655324970808475,0.4227400000000003,0.7383178803198518,0.0522069579845445,-0.21090999999999993,0.753721939378177,0.05329618944633848,0.0,0.0,0.0,0.1516000000000002,0.043742084998317055,0.003093032492554834
GLY 131,L GLY 131,0.0,0.0,0.0,-0.022830000000000003,0.004919461352627914,0.0003478584482228343,-0.35675999999999997,0.22660245453216057,0.016023213223320704,0.42667,0.21763111243569958,0.015388843540045513,0.0,0.0,0.0,0.04707999999999989,0.02099532328877076,0.001484593547069365
LEU 132,L LEU 132,0.0,0.0,0.0,-0.05751000000000002,0.01282497173486165,0.0009068624482246473,0.30609500000000006,0.1639385737860374,0.011592207722215822,-0.22267500000000007,0.1598155479764093,0.011300665771316302,-0.0003002399999999998,0.003502321570615696,0.00024765153324782783,0.025609760000000138,0.023776205945945112,0.00168123164552657
GLN 133,L GLN 133,0.0,0.0,0.0,-0.013260000000000015,0.001884781154404909,0.00013327415353323204,0.5523700000000001,0.26949152695400297,0.019055928618149275,-0.5293399999999999,0.2680724424479324,0.018955584190417346,0.0,0.0,0.0,0.009769999999999932,0.011111125055546504,0.0007856751873388687
GLY 134,L GLY 134,0.0,0.0,0.0,-0.007399999999999998,0.0010723805294763139,7.582875444051219e-05,-0.14439000000000002,0.14889730655723765,0.010528629516703494,0.15511,0.14646152361627265,0.010356393653198006,0.0,0.0,0.0,0.003320000000000014,0.009315449532899613,0.0006587017534514373
PHE 135,L PHE 135,0.0,0.0,0.0,-0.02785000000000001,0.00384024738786453,0.0002715464969392935,-0.24172000000000005,0.11912783721699999,0.008423610152422786,0.228345,0.1181397730444747,0.008353743464758775,0.0,0.0,0.0,-0.04122500000000001,0.013017464230794116,0.0009204737231447844
SER 136,L SER 136,0.0,0.0,0.0,-0.004569999999999996,0.0005432310742216428,3.8412237633337627e-05,0.2025800000000002,0.1442333650720248,0.010198839051578366,-0.20035500000000006,0.14623008915746435,0.010340028765675647,0.0,0.0,0.0,-0.002344999999999924,0.0036298725872955474,0.00025667075213198394
VAL 137,L VAL 137,0.0,0.0,0.0,-0.005475000000000015,0.0005825590098865497,4.119314263321002e-05,-0.35678,0.09370545128219605,0.006625976003578649,0.37018999999999985,0.0944148499972338,0.006676138067775471,0.0,0.0,0.0,0.007934999999999802,0.0032404899320934983,0.00022913724053500475
PHE 138,L PHE 138,0.0,0.0,0.0,-0.0048199999999999485,0.0005268775948927496,3.725587202039219e-05,0.43445499999999976,0.07012772615021902,0.004958779071001305,-0.44138000000000005,0.06972499982072448,0.004930302019146509,0.0,0.0,0.0,-0.011745000000000259,0.00234946270453461,0.00016613210105213084
HID 139,L HID 139,0.0,0.0,0.0,-0.0036350000000000635,0.0004917062130989328,3.4768879763381296e-05,-0.7615399999999994,0.10723021216056776,0.007582321016680965,0.7628450000000001,0.10718535802524465,0.007579149350355842,0.0,0.0,0.0,-0.00233000000000025,0.0017863650242882368,0.00012631508223486838
SER 140,L SER 140,0.0,0.0,0.0,-0.0015550000000000242,0.0004969657935915142,3.514078826663137e-05,0.718365,0.06774733777057433,0.0047904601944908625,-0.7176800000000004,0.06789909866853443,0.004801191310497517,0.0,0.0,0.0,-0.0008700000000000673,0.001803635218108094,0.00012753626935111108
PHE 141,L PHE 141,0.0,0.0,0.0,-0.0019150000000000133,0.00029626845934051986,2.0949343665137254e-05,0.44183499999999987,0.10704133675828284,0.007568965508905465,-0.44405500000000003,0.10713165720271389,0.007575352128779163,0.0,0.0,0.0,-0.0041350000000002305,0.0009256214128894589,6.545131778656095e-05
GLY 142,L GLY 142,0.0,0.0,0.0,-0.000795000000000019,0.0004037016224886981,2.8546015483777005e-05,0.3697299999999999,0.09220773882923315,0.006520071740402889,-0.36855000000000027,0.09265585518465552,0.006551758351770865,0.0,0.0,0.0,0.0003849999999999332,0.001107598754062038,7.831905898310382e-05
GLY 143,L GLY 143,0.0,0.0,0.0,-0.0011649999999999838,0.0003711805490593811,2.6246428328443436e-05,0.15419000000000016,0.0707522006724876,0.005002936087938738,-0.14980500000000008,0.0712446276921984,0.005037755936426438,0.0,0.0,0.0,0.0032200000000000982,0.0019030501832584137,0.00013456596895203263
GLY 144,L GLY 144,0.0,0.0,0.0,-0.001780000000000075,0.00041424630354417515,2.929163703175472e-05,0.14399,0.08699367735646069,0.006151381917910796,-0.13232999999999998,0.08681463643879418,0.006138721813211611,0.0,0.0,0.0,0.009879999999999911,0.0031185894247240113,0.00022051757299590026
THR 145,L THR 145,0.0,0.0,0.0,-0.005239999999999971,0.0005314132102235263,3.7576588456116775e-05,0.5443300000000002,0.08388141093233865,0.005931311448575206,-0.5172850000000001,0.08507786889079803,0.0060159138021583305,0.0,0.0,0.0,0.021804999999999887,0.0069912069773396,0.0004943529862355536
GLY 146,L GLY 146,0.0,0.0,0.0,-0.00187500000000003,0.00033071891388309065,2.3385358667338323e-05,0.07924999999999999,0.0970675924291935,0.00686371528401347,-0.08273999999999998,0.09670006411580094,0.006837727107745677,0.0,0.0,0.0,-0.005364999999999918,0.0021660505534265634,0.0001531629034720797
SER 147,L SER 147,0.0,0.0,0.0,-0.0023300000000000165,0.0004702127178203169,3.324906013709026e-05,0.41574,0.0943371210075856,0.006670641798207968,-0.41395000000000004,0.09521673959971488,0.006732840225343206,0.0,0.0,0.0,-0.0005400000000001449,0.002783594798098378,0.00019682987578109617
GLY 148,L GLY 148,0.0,0.0,0.0,-0.0025250000000000285,0.0004993746088859507,3.531111722956357e-05,0.29142500000000005,0.0930487204371989,0.0065795381201874635,-0.28402499999999997,0.09316546771738989,0.006587793399538276,0.0,0.0,0.0,0.00487500000000001,0.002656948437587696,0.0001878746257481262
PHE 149,L PHE 149,0.0,0.0,0.0,-0.01674500000000002,0.001519860190938641,0.00010747034474681939,0.44886500000000007,0.09402131021741822,0.006648310603078045,-0.46133999999999986,0.09348397937614902,0.006610315574917832,0.0,0.0,0.0,-0.029220000000000166,0.007606681273722561,0.0005378735910973947
THR 150,L THR 150,0.0,0.0,0.0,-0.005594999999999994,0.0005839306465669145,4.129013199301104e-05,0.5065599999999997,0.14509068336733458,0.01025946060960325,-0.5093650000000001,0.14566321352695727,0.010299944605433552,0.0,0.0,0.0,-0.00840000000000001,0.00431045241245025,0.0003047950130825485
SER 151,L SER 151,0.0,0.0,0.0,-0.004309999999999941,0.0005328226721902498,3.767625246756625e-05,0.16729500000000017,0.11997940646210907,0.00848382519120944,-0.15769,0.1199382920505374,0.008480917963286757,0.0,0.0,0.0,0.0052949999999999855,0.0035153911588897274,0.0002485756926974162
LEU 152,L LEU 152,0.0,0.0,0.0,-0.01700000000000003,0.0020174241001831897,0.00014265342617687023,0.36492,0.12571413444796098,0.008889331695915055,-0.3322950000000002,0.12518098088367813,0.008851632045843237,0.0,0.0,0.0,0.015625000000000007,0.007676221401184446,0.0005427908206666823
LEU 153,L LEU 153,0.0,0.0,0.0,-0.018269999999999977,0.0019992748685461826,0.0001413700817004849,0.6690650000000008,0.1608505230796556,0.011373849562702775,-0.654625,0.16023818014131314,0.011330550378291409,0.0,0.0,0.0,-0.00382999999999978,0.007954941860252748,0.0005624993333329446
MET 154,L MET 154,0.0,0.0,0.0,-0.009879999999999894,0.001070327052820768,7.56835517136977e-05,0.58024,0.20832369620376845,0.01473070982675309,-0.5900049999999998,0.2079865980658377,0.014706873388827469,0.0,0.0,0.0,-0.01964499999999982,0.00801928768657162,0.0005670492703460574
GLU 155,L GLU 155,0.0,0.0,0.0,-0.015534999999999998,0.00245942574598213,0.00017390766228087475,92.89759499999992,2.1511814849016684,0.15211150155369163,-92.83189499999997,2.1338199909977287,0.15088385854659117,0.0,0.0,0.0,0.050165000000000216,0.024567819907352732,0.0017372072055458973
ARG 156,L ARG 156,0.0,0.0,0.0,-0.10701499999999997,0.04437189172212539,0.0031375665530790097,-93.61149499999999,4.175986266736724,0.29528682073514323,94.07358000000002,4.091486879313675,0.2893118117498485,-0.005088239999999999,0.01709018864804014,0.0012084588284786539,0.34998176000000386,0.18174712170932814,0.01285146222218027
LEU 157,L LEU 157,0.0,0.0,0.0,-0.03215000000000002,0.005312955862794369,0.00037568271187267226,0.47090999999999966,0.3296076787637082,0.023306782478497528,-0.42427499999999974,0.3318247118208649,0.023463550389380552,0.0,0.0,0.0,0.014484999999999438,0.012238863305062126,0.000865418323702463
SER 158,L SER 158,0.0,0.0,0.0,-0.01648999999999999,0.0033585562374329405,0.00023748578904852084,-0.113065,0.3264073387272414,0.02308048426430868,0.160275,0.32492662152399876,0.02297578174676543,0.0,0.0,0.0,0.030720000000000094,0.015177667805035329,0.0010732231827537222
VAL 159,L VAL 159,0.0,0.0,0.0,-0.07878499999999995,0.0305263619679779,0.0021585397552512297,0.2719650000000001,0.6031903213538823,0.04265199665754229,-0.1430200000000001,0.6112859556705029,0.04322444444987119,-0.0036079920000000017,0.014745427747255627,0.0010426591951580731,0.04655200800000011,0.032358157625080056,0.0022880672683397297
ASP 160,L ASP 160,0.0,0.0,0.0,-0.15483999999999998,0.27209987945605557,0.019240366992341905,94.82854000000003,6.621910061182634,0.4682397508669666,-93.97143999999997,6.517347119527287,0.4608460343564357,-0.032614956,0.05826685673541404,0.004120088951603633,0.6696450439999966,0.3456449532843555,0.02444078903502752
TYR 161,L TYR 161,0.0,0.0,0.0,-0.21559500000000015,0.1401859157511905,0.009912641165451284,-0.2284900000000001,0.7316434991852245,0.051735007968492654,0.46878,0.6761484464228249,0.04781091515543285,-0.032851764,0.05179611338325979,0.0036625383012410286,-0.008156764000000065,0.25909669645244676,0.01832090310445576
GLY 162,L GLY 162,0.0,0.0,0.0,-0.020915,0.00923946832885964,0.0006533290709894989,-0.9570899999999996,0.24855426349189977,0.017575440520795023,1.011005000000001,0.24600316049798787,0.017395050298144983,-9.08639999999998e-05,0.0009387426598935394,6.637913005998186e-05,0.03290913600000006,0.018306307267756068,0.0012944514007514894
LYS 163,L LYS 163,0.0,0.0,0.0,-0.03257999999999999,0.03241702639046337,0.002292229918659992,-88.57776000000001,4.10397106866007,0.29019457724429376,88.718225,4.178581263344408,0.29547031470498814,-0.0010034279999999974,0.011417906200596304,0.0008073678901393574,0.10688157199999862,0.129058374329472,0.00912580516572815
LYS 164,L LYS 164,0.0,0.0,0.0,-0.04701500000000001,0.014130632505305624,0.000999186606695666,-82.09117000000002,2.8118469465982603,0.19882760435983177,82.46907000000002,2.8028986487381427,0.19819486415013515,-0.0010974240000000003,0.006300182974440026,0.0004454902103942575,0.3297875759999995,0.11248958327325913,0.007954214714537035
SER 165,L SER 165,0.0,0.0,0.0,-0.0062149999999999775,0.000865317860673175,6.118721271638381e-05,0.16332999999999998,0.19767281325463043,0.013977578670857123,-0.15174000000000004,0.19710685528413271,0.013937559398976571,0.0,0.0,0.0,0.005375000000000063,0.0045160131753569765,0.00031933035402227113
LYS 166,L LYS 166,0.0,0.0,0.0,-0.010474999999999943,0.0012080459428350382,8.542174781635518e-05,-83.89360000000002,2.0875714143443194,0.14761359032940602,84.00394500000002,2.076402858785254,0.14682385419221863,0.0,0.0,0.0,0.09987000000000194,0.024202956430982536,0.001711407461711031
LEU 167,L LEU 167,0.0,0.0,0.0,-0.004165000000000029,0.0005077154714995142,3.590090528106318e-05,0.6100500000000006,0.08132083066471761,0.005750251081474476,-0.6134199999999997,0.08091936480225474,0.005721863158098236,0.0,0.0,0.0,-0.007534999999999776,0.0017688343619452214,0.0001250754772127246
GLU 168,L GLU 168,0.0,0.0,0.0,-0.0029300000000000038,0.0003938273733503167,2.7847800631289517e-05,77.13758500000003,1.1969333033916514,0.08463596554562519,-77.15049,1.1942732433998329,0.0844478708997674,0.0,0.0,0.0,-0.015834999999999867,0.004117981908652767,0.00029118529324118937
PHE 169,L PHE 169,0.0,0.0,0.0,-0.002374999999999977,0.0004841229182759295,3.423265984407305e-05,0.4446849999999998,0.06352657534449895,0.0044920072211653336,-0.4470250000000003,0.06368888737448587,0.004503484414872525,0.0,0.0,0.0,-0.004714999999999962,0.0012262850402738827,8.67114467645281e-05
SER 170,L SER 170,0.0,0.0,0.0,-0.0011699999999999976,0.00037563279941986715,2.6561249970587427e-05,-0.48993499999999984,0.0797238406939864,0.005637326837695382,0.4917749999999998,0.07988582086328047,0.005648780565307939,0.0,0.0,0.0,0.000670000000000115,0.0013932336487466363,9.851649608060229e-05
ILE 171,L ILE 171,0.0,0.0,0.0,-0.0013800000000000346,0.0004853864439805506,3.432200460346716e-05,0.41067000000000015,0.04772264766334679,0.003374500777892886,-0.40998500000000015,0.04786600855513114,0.0033846379237666524,0.0,0.0,0.0,-0.0006949999999999079,0.0009756920620769802,6.899184734445185e-05
TYR 172,L TYR 172,0.0,0.0,0.0,-0.0010400000000000452,0.0002199999999999659,1.5556349186101635e-05,-0.21190499999999993,0.15874147528292673,0.01122471736281142,0.2114000000000001,0.15871518515882452,0.01122285837030833,0.0,0.0,0.0,-0.001545000000000094,0.0007266188822209609,5.1379713895663075e-05
PRO 173,L PRO 173,0.0,0.0,0.0,-0.0007100000000000373,0.0004537620521815593,3.2085822414270456e-05,-0.5471199999999997,0.050377729206467436,0.0035622433942672713,0.5466000000000001,0.05045532677527569,0.003567730370978062,0.0,0.0,0.0,-0.0012300000000000377,0.0007918964578781662,5.599553553632585e-05
ALA 174,L ALA 174,0.0,0.0,0.0,-0.00039499999999998315,0.0004888506929523363,3.456696399743398e-05,0.34344,0.04811918951935925,0.003402540521433957,-0.343475,0.0481921090532471,0.003407696711123263,0.0,0.0,0.0,-0.00042999999999991266,0.0007649182962905967,5.408789143607417e-05
PRO 175,L PRO 175,0.0,0.0,0.0,-0.00037499999999999865,0.0004841229182759254,3.423265984407276e-05,0.3523900000000001,0.11206747030249195,0.00792436682013141,-0.35258,0.11216578622735163,0.0079313188058481,0.0,0.0,0.0,-0.0005649999999995359,0.0007653593927035444,5.411908166254941e-05
GLN 176,L GLN 176,0.0,0.0,0.0,-0.00044499999999998485,0.000496965793591453,3.514078826662705e-05,0.2754400000000008,0.2961581780062816,0.020941545597209434,-0.275485,0.29622778359735275,0.020946467455754927,0.0,0.0,0.0,-0.0004899999999994975,0.000699928567784039,4.9492423662628207e-05
VAL 177,L VAL 177,0.0,0.0,0.0,-0.0005249999999999916,0.0004993746088859459,3.531111722956323e-05,0.3789349999999999,0.043606889077299725,0.0030834726973008224,-0.379015,0.04368117185928122,0.003088725283187274,0.0,0.0,0.0,-0.0006050000000001451,0.000805589846013458,5.696380429711427e-05
SER 178,L SER 178,0.0,0.0,0.0,-0.0006399999999999947,0.0004799999999999955,3.394112549695396e-05,-0.44046499999999966,0.11267434834513208,0.007967279578061814,0.44165499999999985,0.11262671075282316,0.00796391109160571,0.0,0.0,0.0,0.0005500000000001026,0.0007533259586660312,5.326818938166074e-05
THR 179,L THR 179,0.0,0.0,0.0,-0.0011249999999999832,0.00033071891388307943,2.338535866733753e-05,-0.451665,0.10970762405138507,0.007757500491459876,0.45560000000000017,0.10984716655426177,0.007767367636464662,0.0,0.0,0.0,0.0028099999999998946,0.001258530889568746,8.899157263467983e-05
ALA 180,L ALA 180,0.0,0.0,0.0,-0.0007449999999999923,0.00043586121644394415,3.0820042180373045e-05,-0.29220000000000007,0.07493877501000322,0.0052989715983386265,0.2928650000000001,0.07507560705715213,0.00530864708518089,0.0,0.0,0.0,-8.00000000001e-05,0.0007833262411025564,5.538952969649861e-05
VAL 181,L VAL 181,0.0,0.0,0.0,-0.0007850000000000145,0.0004108223460329358,2.9049526674285522e-05,-0.21348499999999973,0.06052825600494416,0.004279994027449138,0.21398999999999993,0.06057903845390789,0.00428358488885189,0.0,0.0,0.0,-0.00027999999999987437,0.0007884161337767403,5.574943945904133e-05
VAL 182,L VAL 182,0.0,0.0,0.0,-0.0012549999999999784,0.0004358612164439371,3.0820042180372544e-05,0.06318499999999987,0.05218640412023039,0.003690136023915649,-0.06200000000000001,0.05229780110100232,0.0036980129799664033,0.0,0.0,0.0,-7.000000000011664e-05,0.0007842831121476677,5.545719069697053e-05
GLU 183,L GLU 183,0.0,0.0,0.0,-0.0010700000000000425,0.00025514701644342995,1.8041618552666487e-05,73.339245,0.8526368716958734,0.060290531386583635,-73.34586999999998,0.8523077279379909,0.06026725740826524,0.0,0.0,0.0,-0.007694999999997236,0.001758401262512116,0.00012433774567693036
PRO 184,L PRO 184,0.0,0.0,0.0,-0.0008049999999999935,0.00039620070671314567,2.8015620642776778e-05,0.29864,0.06205691258836539,0.004388086371073399,-0.2995449999999999,0.062153503320408705,0.0043949163672361595,0.0,0.0,0.0,-0.001710000000000087,0.0007783957862169184,5.504089388810171e-05
TYR 185,L TYR 185,0.0,0.0,0.0,-0.0016700000000000026,0.00047021271782028224,3.3249060137087814e-05,0.16366000000000006,0.14047264644762694,0.009932916087433739,-0.16168000000000002,0.1405030875105597,0.009935068595636368,0.0,0.0,0.0,0.00031000000000009243,0.0007898734075783915,5.585248427776063e-05
ASN 186,L ASN 186,0.0,0.0,0.0,-0.0017250000000000032,0.0004465142774872024,3.157332735078126e-05,0.8998950000000001,0.1489193203550157,0.010530186127272346,-0.8976100000000001,0.14934466143789474,0.010560262283674446,0.0,0.0,0.0,0.0005600000000011817,0.0011816936997366284,8.355836283691899e-05
SER 187,L SER 187,0.0,0.0,0.0,-0.0009049999999999836,0.0002932149382279086,2.073342711661488e-05,0.039625,0.10933286045375384,0.007731000703337185,-0.03913000000000002,0.10962323248290022,0.007751533106424815,0.0,0.0,0.0,-0.00041000000000004976,0.0008842510955604412,6.252599459424219e-05
ILE 188,L ILE 188,0.0,0.0,0.0,-0.0012449999999999395,0.00043008720046062017,3.0411757594724253e-05,0.037149999999999996,0.07476668710060644,0.005286803145569158,-0.035599999999999986,0.07493510525781624,0.005298712107672957,0.0,0.0,0.0,0.0003049999999997066,0.0009010965542047591,6.371714839820166e-05
LEU 189,L LEU 189,0.0,0.0,0.0,-0.002270000000000034,0.0004439594576084377,3.139267430468278e-05,0.048339999999999675,0.09365972667053848,0.0066227427852816306,-0.045255000000000024,0.09347304410898367,0.006609542334761162,0.0,0.0,0.0,0.0008149999999996771,0.001113900803483094,7.876468117120396e-05
THR 190,L THR 190,0.0,0.0,0.0,-0.0018799999999999971,0.00034000000000000653,2.4041630560343078e-05,0.4894600000000001,0.12656716951879682,0.008949650384232852,-0.48789999999999994,0.12679589898730947,0.008965824000057103,0.0,0.0,0.0,-0.0003200000000000247,0.00158669467762392,0.00011219625662204766
THR 191,L THR 191,0.0,0.0,0.0,-0.0011749999999999695,0.000379967103839251,2.6867731575254744e-05,-0.2409850000000001,0.13737395959569648,0.009713805838856377,0.241805,0.1376026415989172,0.009729976098377646,0.0,0.0,0.0,-0.00035500000000002045,0.0009049723752689411,6.399121033391653e-05
HID 192,L HID 192,0.0,0.0,0.0,-0.002545000000000015,0.0005272333449242042,3.7281027346357076e-05,0.08970000000000003,0.36615898186443546,0.025891349906870437,-0.08486499999999993,0.3664493372555066,0.025911881133468484,0.0,0.0,0.0,0.002290000000000054,0.0015185190153568621,0.00010737550931195563
THR 193,L THR 193,0.0,0.0,0.0,-0.0028949999999999775,0.0004625743183533331,3.270894373103867e-05,0.39536499999999997,0.15576835935131386,0.0110144863191617,-0.38639500000000004,0.1563004765667718,0.01105211268830534,0.0,0.0,0.0,0.006074999999999997,0.002054111730164753,0.00014524763337143284
THR 194,L THR 194,0.0,0.0,0.0,-0.0018900000000000184,0.00034336569426776843,2.427962108435659e-05,-0.06590999999999986,0.13381798048095023,0.009462360144276896,0.06993499999999996,0.13393528577264477,0.009470654880999524,0.0,0.0,0.0,0.002134999999999998,0.001243694094220584,8.794245277450359e-05
LEU 195,L LEU 195,0.0,0.0,0.0,-0.0017649999999999916,0.00045801200857618197,3.2386339712908945e-05,0.019145000000000217,0.08838322224834304,0.006249637579492109,-0.019155000000000002,0.08837200334381923,0.006248844283145483,0.0,0.0,0.0,-0.0017749999999999155,0.0008272696053889568,5.849679478400506e-05
GLU 196,L GLU 196,0.0,0.0,0.0,-0.003924999999999999,0.0006552671211040407,4.6334382482125386e-05,85.67191500000001,1.7828115289548043,0.1260638121701499,-85.64726499999999,1.7762593264429065,0.12560050148736285,0.0,0.0,0.0,0.020725000000002894,0.008158392917726298,0.0005768854955708569
HIE 197,L HIE 197,0.0,0.0,0.0,-0.007519999999999964,0.0009744742172063319,6.8905732707805e-05,-0.29,0.3247903477629841,0.022966145736714308,0.29623999999999984,0.3259106202626729,0.023045360964844983,0.0,0.0,0.0,-0.001279999999999748,0.006555272686929445,0.000463527776945477
SER 198,L SER 198,0.0,0.0,0.0,-0.0026200000000000125,0.000485386443980435,3.4322004603458986e-05,-0.03501500000000003,0.15717634928639873,0.01111404624225579,0.04243499999999992,0.1572906093032893,0.011122125645531972,0.0,0.0,0.0,0.004799999999999947,0.0018734993995195273,0.00013247641299491826
ASP 199,L ASP 199,0.0,0.0,0.0,-0.0030200000000000075,0.00047916594202846444,3.388214869219673e-05,78.70452000000002,1.4670095840168456,0.10373324249239677,-78.70524500000005,1.4614390869854055,0.10333934886984569,0.0,0.0,0.0,-0.003745000000001113,0.007258786055533668,0.0005132736843050207
CYS 200,L CYS 200,0.0,0.0,0.0,-0.0014199999999999812,0.0004935585071701884,3.4899856733234946e-05,0.24339500000000006,0.10542214651106277,0.007454471468521421,-0.2419499999999999,0.10567737458888761,0.007472518818979337,0.0,0.0,0.0,2.4999999999981702e-05,0.001097440203382607,7.760074097585853e-05
ALA 201,L ALA 201,0.0,0.0,0.0,-0.0009499999999999664,0.00021794494717702437,1.5411035007421782e-05,-0.26754,0.04877067151475388,0.0034486072551104057,0.2690050000000002,0.04879472281917213,0.0034503079391554584,0.0,0.0,0.0,0.0005149999999999733,0.000727856441889433,5.146722257903303e-05
PHE 202,L PHE 202,0.0,0.0,0.0,-0.0016350000000000353,0.00048143016108256794,3.404225315692157e-05,0.45474499999999984,0.08872699687806544,0.006273946116679771,-0.4556799999999999,0.08869192522434083,0.00627146617626216,0.0,0.0,0.0,-0.002570000000000219,0.0008746999485534788,6.18506265125689e-05
MET 203,L MET 203,0.0,0.0,0.0,-0.0009299999999999908,0.0002917190429163139,2.0627651344737505e-05,-0.26240000000000013,0.18004368914238536,0.012731011350242346,0.26273499999999994,0.18022681480567757,0.012743960290074666,0.0,0.0,0.0,-0.0005949999999999412,0.000781648898163371,5.527092363983127e-05
VAL 204,L VAL 204,0.0,0.0,0.0,-0.000784999999999959,0.0004108223460329069,2.904952667428348e-05,0.4363150000000001,0.034170539577240575,0.0024162220251870113,-0.4362449999999999,0.03417550255665707,0.0024165729608270404,0.0,0.0,0.0,-0.000715000000000019,0.0007834379362782368,5.5397427738113556e-05
ASP 205,L ASP 205,0.0,0.0,0.0,-0.0005100000000000222,0.0004998999899980202,3.534826728426874e-05,67.66543999999999,0.606999263922837,0.04292132956950809,-67.66978500000002,0.6063800530793172,0.04287754475086438,0.0,0.0,0.0,-0.004855000000002718,0.0011108442735138194,7.854855186438657e-05
ASN 206,L ASN 206,0.0,0.0,0.0,-0.0007149999999999767,0.00045141444372105005,3.191982142807076e-05,-0.7252249999999992,0.07384446069273175,0.005221591890889408,0.7268950000000001,0.07396285537349238,0.005229963659051633,0.0,0.0,0.0,0.0009549999999997283,0.0008142327677013792,5.7574951150593604e-05
GLU 207,L GLU 207,0.0,0.0,0.0,-0.00044999999999999706,0.0004974937185533062,3.517811819867545e-05,66.61157499999999,0.6328436887372216,0.044748806373719814,-66.61545500000005,0.6325757408961704,0.044729859600178654,0.0,0.0,0.0,-0.004330000000000069,0.0010300970828027317,7.283886325302921e-05
ALA 208,L ALA 208,0.0,0.0,0.0,-0.00027499999999999416,0.00044651427748728436,3.157332735078705e-05,-0.39682500000000026,0.02912051467607959,0.0020591313399098256,0.39712500000000006,0.02918919962931288,0.0020639880995294993,0.0,0.0,0.0,2.5000000000110488e-05,0.0006959705453537372,4.9212549212572714e-05
ILE 209,L ILE 209,0.0,0.0,0.0,-0.000575000000000016,0.0004943429983321424,3.49553286352748e-05,-0.4552350000000002,0.03826381809228886,0.002705660524714596,0.4558999999999998,0.03833366666521922,0.0027105995646721217,0.0,0.0,0.0,8.999999999977249e-05,0.0008377947242611748,5.9241033076739045e-05
TYR 210,L TYR 210,0.0,0.0,0.0,-0.0007299999999999107,0.0004439594576084062,3.139267430468056e-05,-0.45612999999999987,0.04487396906893859,0.003173068782740186,0.45626500000000014,0.04493411593655564,0.003177321808536101,0.0,0.0,0.0,-0.0005949999999998901,0.0008006091430903126,5.661161541591109e-05
ASP 211,L ASP 211,0.0,0.0,0.0,-0.00021500000000000298,0.00041082234603293514,2.904952667428548e-05,62.76259499999998,0.5185450713088176,0.03666667362733267,-62.76485499999997,0.5183585862867877,0.03665348714496597,0.0,0.0,0.0,-0.0024750000000002357,0.0007996092795850348,5.6540914389426804e-05
ILE 212,L ILE 212,0.0,0.0,0.0,-0.0003450000000000114,0.00047536827828538876,3.3613613313657224e-05,-0.42249999999999976,0.03317649770545607,0.002345932650354792,0.4228300000000001,0.03319971536022553,0.0023475743864678654,0.0,0.0,0.0,-1.500000000005386e-05,0.0007104751930926529,5.023818269006366e-05
CYS 213,L CYS 213,0.0,0.0,0.0,-0.0002950000000000053,0.00045604276115295103,3.224709289222887e-05,-0.27403999999999995,0.06881989828530719,0.004866301675810917,0.27405500000000016,0.06887025464596368,0.004869862408220524,0.0,0.0,0.0,-0.000279999999999978,0.0006720119046563866,4.751841748206186e-05
ARG 214,L ARG 214,0.0,0.0,0.0,-0.0003250000000000264,0.0004683748498799178,3.311910324873211e-05,-61.21646499999999,0.551445046017469,0.03899305314906801,61.21814499999993,0.5513125556168867,0.038983684662998626,0.0,0.0,0.0,0.0013549999999996488,0.0008654334174254237,6.119538381269651e-05
ARG 215,L ARG 215,0.0,0.0,0.0,-0.00018500000000000073,0.00038829756630708,2.7456784225396935e-05,-60.38226499999996,0.7140980778427325,0.05049435932748752,60.38384500000001,0.714085135662521,0.050493444177148426,0.0,0.0,0.0,0.0013949999999991291,0.0007674470665792271,5.4266702497989534e-05
ASN 216,L ASN 216,0.0,0.0,0.0,-0.0002049999999999952,0.00040370162248867965,2.85460154837757e-05,-0.2857299999999998,0.3533493272952414,0.024985570545817,0.28583,0.35342311907966645,0.02499078841293328,0.0,0.0,0.0,-0.00010499999999961317,0.0007899208821145339,5.585584123440463e-05
LEU 217,L LEU 217,0.0,0.0,0.0,-0.0003349999999999831,0.0004719904660053818,3.337476591678041e-05,-0.13415499999999975,0.0501000097305383,0.0035426056617975646,0.13418499999999997,0.05009681402045457,0.0035423796909704736,0.0,0.0,0.0,-0.0003049999999998021,0.0007361895136446101,5.205645973365301e-05
ASP 218,L ASP 218,0.0,0.0,0.0,-0.00017500000000000626,0.00037996710383928026,2.686773157525681e-05,58.70264500000002,0.4259316365007443,0.030117914849155988,-58.704115000000044,0.4257561412008827,0.030105505457496136,0.0,0.0,0.0,-0.0016450000000001097,0.0007476463067531915,5.2866577343425934e-05
ILE 219,L ILE 219,0.0,0.0,0.0,-0.00037499999999997756,0.000484122918275898,3.423265984407082e-05,-0.11528500000000004,0.07525259978897732,0.005321162361270322,0.11544499999999996,0.07529805425772972,0.005324376477579326,0.0,0.0,0.0,-0.00021499999999995188,0.0007271691687632442,5.141862503022749e-05
GLU 220,L GLU 220,0.0,0.0,0.0,-0.0002250000000000041,0.00041758232721225935,2.9527529527544836e-05,60.760615,0.518803755554473,0.03668496536576158,-60.76229500000002,0.518648414606031,0.03667398110195765,0.0,0.0,0.0,-0.0019050000000018486,0.0008282360774552729,5.856513467919701e-05
ARG 221,L ARG 221,0.0,0.0,0.0,-0.0004900000000000038,0.0004998999899980031,3.534826728426753e-05,-63.25073999999996,0.6060591327625358,0.04285485225764271,63.25235500000001,0.6058978783369994,0.042843449847863396,0.0,0.0,0.0,0.0011250000000023873,0.0009051933495079987,6.400683557220704e-05
PRO 222,L PRO 222,0.0,0.0,0.0,-0.00041999999999998484,0.0004935585071701043,3.4899856733228996e-05,0.1879600000000001,0.04594103176899702,0.0032485215098564404,-0.18779999999999997,0.045883984133900185,0.0032444876328936775,0.0,0.0,0.0,-0.0002600000000000935,0.0007227724399839204,5.11077293567377e-05
THR 223,L THR 223,0.0,0.0,0.0,-0.0006149999999999984,0.0004865953144040725,3.440748465087198e-05,-0.2943300000000001,0.16078554381535656,0.011369254834860537,0.29478999999999994,0.16096628808542493,0.011382035384763133,0.0,0.0,0.0,-0.00015500000000009172,0.0007752257735654148,5.481674014386918e-05
TYR 224,L TYR 224,0.0,0.0,0.0,-0.0013999999999999967,0.0004898979485566198,3.464101615137643e-05,-0.3846800000000004,0.08955857077912613,0.0063327472711295464,0.3844000000000002,0.08965679003845631,0.006339692421561096,0.0,0.0,0.0,-0.0016799999999997394,0.0008411896337924701,5.948108943184842e-05
THR 225,L THR 225,0.0,0.0,0.0,-0.0009749999999999914,0.0002537222891273003,1.7940875118008787e-05,0.08342499999999982,0.1591578913375019,0.011254162424409927,-0.08321500000000005,0.15952554270398206,0.011280159301844988,0.0,0.0,0.0,-0.0007649999999997958,0.0007808809128154781,5.521661887509658e-05
ASN 226,L ASN 226,0.0,0.0,0.0,-0.0006899999999999562,0.0004624932431938563,3.270321085153349e-05,-0.057839999999999774,0.12086907958613678,0.008546734581113382,0.05810999999999998,0.12092790372779973,0.008550894076060116,0.0,0.0,0.0,-0.0004200000000002646,0.000744043009509005,5.261178575182643e-05
LEU 227,L LEU 227,0.0,0.0,0.0,-0.0008349999999999791,0.00037118054905933747,2.624642832844035e-05,-0.20447500000000016,0.049424785027352494,0.003494860065152829,0.20571500000000006,0.04953820520567934,0.0035028800828746593,0.0,0.0,0.0,0.00040500000000000204,0.0007422769025099494,5.24869031282931e-05
ASN 228,L ASN 228,0.0,0.0,0.0,-0.0012550000000000193,0.00043586121644385183,3.082004218036651e-05,-0.25553499999999985,0.0868317843591849,0.006139934354290763,0.25908,0.08714599015445271,0.006162152059142961,0.0,0.0,0.0,0.0022899999999999566,0.0011982904489314752,8.473193022705184e-05
ARG 229,L ARG 229,0.0,0.0,0.0,-0.001445000000000074,0.0004969657935913463,3.5140788266619505e-05,-67.72435,0.7289644898745335,0.0515455734034475,67.73470999999999,0.7277202799849284,0.05145759447843158,0.0,0.0,0.0,0.008914999999997661,0.002053722230484295,0.00014522009158490066
LEU 230,L LEU 230,0.0,0.0,0.0,-0.0006900000000000017,0.00046249324319388665,3.270321085153563e-05,-0.04684999999999984,0.0409081593328275,0.0028926436870102077,0.047399999999999956,0.04092859636000242,0.0028940888030604757,0.0,0.0,0.0,-0.00013999999999985134,0.0008187795796185524,5.789645930453491e-05
ILE 231,L ILE 231,0.0,0.0,0.0,-0.0012050000000000205,0.0004037016224887015,2.8546015483777245e-05,-0.18799000000000007,0.05524192158134952,0.0039061937355947735,0.19064,0.055387998700079474,0.0039165229477177875,0.0,0.0,0.0,0.0014450000000000075,0.0010280928946356585,7.269714574865808e-05
GLY 232,L GLY 232,0.0,0.0,0.0,-0.0006500000000000044,0.0004769696007084759,3.372684390808032e-05,0.05251000000000006,0.04473331979632179,0.0031631233772965563,-0.05194499999999995,0.04475502178527014,0.0031646579396516178,0.0,0.0,0.0,-8.500000000000007e-05,0.0008647398452714416,6.114634085536422e-05
GLN 233,L GLN 233,0.0,0.0,0.0,-0.0009000000000000674,0.00030000000000001884,2.1213203435597756e-05,0.44134000000000034,0.1225081809513149,0.008662636550150338,-0.44175999999999993,0.1225647273892456,0.008666634987121613,0.0,0.0,0.0,-0.0013199999999993395,0.0008047359815488221,5.690342696179845e-05
ILE 234,L ILE 234,0.0,0.0,0.0,-0.0009850000000000004,0.00018648056198971238,1.3186166994240395e-05,-0.15911499999999998,0.051285102856482544,0.0036264044003668384,0.16132499999999997,0.051566843756429497,0.0036463264904558475,0.0,0.0,0.0,0.0012249999999996053,0.0010836858400843066,7.662816061994538e-05
VAL 235,L VAL 235,0.0,0.0,0.0,-0.001695000000000016,0.00046040742826324835,3.255572146336018e-05,-0.06377000000000002,0.05768463486926147,0.004078919648632475,0.06806500000000006,0.05796741131877453,0.00409891496313353,0.0,0.0,0.0,0.0025999999999998945,0.001558845726812016,0.00011022703842524488
SER 236,L SER 236,0.0,0.0,0.0,-0.0010299999999999942,0.00028124722220849036,1.988718180135033e-05,-0.13399499999999992,0.12145853191521767,0.008588415155021312,0.13438,0.12141250182744776,0.00858516033630124,0.0,0.0,0.0,-0.0006449999999999645,0.0009268090418201869,6.553529583360607e-05
SER 237,L SER 237,0.0,0.0,0.0,-0.000750000000000004,0.00043301270189222005,3.061862178478978e-05,-0.26823,0.09112731259068278,0.006443674068417804,0.269215,0.09116764105207506,0.006446525721270334,0.0,0.0,0.0,0.00023500000000012733,0.0009745640050811335,6.891208166931905e-05
ILE 238,L ILE 238,0.0,0.0,0.0,-0.0016399999999999648,0.00048000000000000435,3.394112549695459e-05,-0.20129500000000003,0.08670004599191365,0.0061306190450067695,0.20358000000000004,0.08708813696480112,0.006158061220871371,0.0,0.0,0.0,0.0006449999999997846,0.001333782216105947,9.431264496345363e-05
THR 239,L THR 239,0.0,0.0,0.0,-0.002029999999999968,0.0004112177038990765,2.9077482697099877e-05,0.10753500000000024,0.16770351449805684,0.011858429233039248,-0.10358,0.1675555537724727,0.011847966829798265,0.0,0.0,0.0,0.0019250000000004047,0.002135269303858016,0.00015098634044174818
ALA 240,L ALA 240,0.0,0.0,0.0,-0.000829999999999993,0.00037563279941985544,2.65612499705866e-05,-0.05406500000000001,0.08569148601232214,0.006059303084926517,0.05402999999999998,0.08555272701673514,0.006049491342253496,0.0,0.0,0.0,-0.0008650000000000491,0.0008813483987618525,6.232074293524113e-05
SER 241,L SER 241,0.0,0.0,0.0,-0.000829999999999988,0.0003756327994198518,2.6561249970586343e-05,-0.12641000000000002,0.1481122948981616,0.010473120809959175,0.12770000000000004,0.14811205217672183,0.010473103646961574,0.0,0.0,0.0,0.00046000000000005314,0.0009531002045956522,6.739436178198715e-05
LEU 242,L LEU 242,0.0,0.0,0.0,-0.002785000000000011,0.0004987734956871927,3.5268612107653316e-05,-0.21196499999999993,0.12644901650467666,0.008941295704482653,0.21902499999999997,0.1265563288618947,0.008948883834032051,0.0,0.0,0.0,0.004275000000000111,0.001979741144695373,0.0001399888388408116
ARG 243,L ARG 243,0.0,0.0,0.0,-0.004764999999999999,0.0005998124706938937,4.241314654679095e-05,-71.77644000000001,1.3426912885687583,0.09494261151870725,71.80109499999996,1.3424351030800512,0.09492449646907661,0.0,0.0,0.0,0.01989000000000047,0.006073540977057757,0.0004294642010691909
PHE 244,L PHE 244,0.0,0.0,0.0,-0.0021349999999999763,0.0003560547710676261,2.5176874309574217e-05,0.1743549999999999,0.09317134202639778,0.006588208775911703,-0.1759450000000001,0.0934129647051198,0.006605294079372983,0.0,0.0,0.0,-0.0037250000000002936,0.0011087718430767902,7.840200890283048e-05
ASP 245,L ASP 245,0.0,0.0,0.0,-0.0009950000000000095,0.00027381563140185876,1.9361688975913047e-05,65.09746500000003,1.2038538818195756,0.08512532433923704,-65.10049500000002,1.2024977920867883,0.08502943431464191,0.0,0.0,0.0,-0.004024999999997476,0.002013547863846934,0.00014237933487698542
GLY 246,L GLY 246,0.0,0.0,0.0,-0.00034000000000000696,0.00047370877129309004,3.349626844888913e-05,0.196965,0.06362533909536366,0.00449899087296252,-0.19685499999999997,0.06358249739511646,0.004495961507286284,0.0,0.0,0.0,-0.00022999999999993693,0.0007463913182774128,5.277783625727252e-05
ALA 247,L ALA 247,0.0,0.0,0.0,-0.0003450000000000003,0.00047536827828537363,3.361361331365615e-05,0.06868000000000003,0.06537512982778693,0.004622719762217907,-0.06861500000000002,0.06539041806717555,0.004623800803992316,0.0,0.0,0.0,-0.0002800000000001024,0.0007560423268574227,5.346026561849398e-05
LEU 248,L LEU 248,0.0,0.0,0.0,-0.0005849999999999886,0.0004927220311696951,3.4840708948010085e-05,-0.02116499999999986,0.045962569281971365,0.0032500444420038455,0.021049999999999985,0.04595832351163389,0.0032497442207041465,0.0,0.0,0.0,-0.0006999999999996786,0.0007416198487095709,5.2440442408507905e-05
ASN 249,L ASN 249,0.0,0.0,0.0,-0.0009149999999999664,0.00027888169534767557,1.9719913792914223e-05,-0.6399200000000003,0.26995904059690223,0.019088986824868405,0.6413249999999999,0.27024329663286767,0.019109086761930842,0.0,0.0,0.0,0.0004900000000006344,0.0008061637550776605,5.7004385796222475e-05
VAL 250,L VAL 250,0.0,0.0,0.0,-0.001035000000000022,0.00018377975949487939,1.29951914183662e-05,0.08144500000000006,0.049794045577759474,0.003520970729074574,-0.08014000000000004,0.04984215484908328,0.003524372568273675,0.0,0.0,0.0,0.00026999999999999025,0.0007328710664232067,5.1821810080326614e-05
ASP 251,L ASP 251,0.0,0.0,0.0,-0.002045000000000029,0.00030491802176975554,2.1560960089938144e-05,71.67314999999996,1.262190883941847,0.08925037331871226,-71.67771499999998,1.2603210796381286,0.08911815818844715,0.0,0.0,0.0,-0.006609999999999019,0.0035788126522622037,0.00025306026950108176
LEU 252,L LEU 252,0.0,0.0,0.0,-0.004105000000000011,0.0005603347213942621,3.962164812321576e-05,-0.15261000000000005,0.10476873531736465,0.007408268319924707,0.15838499999999997,0.10496121557508761,0.007421878729472752,0.0,0.0,0.0,0.0016699999999999781,0.0016282198868702443,0.0001151325323268743
THR 253,L THR 253,0.0,0.0,0.0,-0.002490000000000021,0.000499899989998007,3.5348267284267806e-05,0.38514000000000054,0.08158639837619919,0.005769029554439757,-0.3857750000000001,0.0815564490092597,0.005766911814394241,0.0,0.0,0.0,-0.0031249999999996623,0.0022269654240688495,0.00015747023528270588
GLU 254,L GLU 254,0.0,0.0,0.0,-0.001454999999999975,0.0004979708826829147,3.521185879785397e-05,67.62881499999999,0.968323169595021,0.06847078796006906,-67.62983000000004,0.9668757164683668,0.06836843756793838,0.0,0.0,0.0,-0.0024699999999994306,0.0019207029963010816,0.0001358142113329815
PHE 255,L PHE 255,0.0,0.0,0.0,-0.00185499999999998,0.00037944037739809204,2.6830486391417366e-05,-0.49300000000000027,0.05123250921045991,0.0036226854679918454,0.4939399999999998,0.051218613803968645,0.003621702914376114,0.0,0.0,0.0,-0.0009150000000001413,0.0007666648550703642,5.421139179176562e-05
GLN 256,L GLN 256,0.0,0.0,0.0,-0.0018649999999999522,0.0003698310425045957,2.615100380482899e-05,-0.4480700000000001,0.1670303119197239,0.011810826622214098,0.4504699999999998,0.167062410793093,0.011813096355316872,0.0,0.0,0.0,0.000535000000000494,0.0010671340122030482,7.545776964635833e-05
THR 257,L THR 257,0.0,0.0,0.0,-0.0009499999999999892,0.00021794494717702803,1.541103500742204e-05,-0.06425999999999993,0.11413668297265327,0.008070682251210227,0.06405999999999994,0.11414130015029614,0.00807100873497235,0.0,0.0,0.0,-0.001150000000000264,0.0006837397165587964,4.834769901452929e-05
ASN 258,L ASN 258,0.0,0.0,0.0,-0.0006249999999999794,0.0004841229182759105,3.423265984407171e-05,-0.9873050000000008,0.0704995175515312,0.004985068693106773,0.9877100000000002,0.07037993961349688,0.004976613256020336,0.0,0.0,0.0,-0.00021999999999987806,0.0007493997598075585,5.2990565197949457e-05
LEU 259,L LEU 259,0.0,0.0,0.0,-0.0007250000000000023,0.0004465142774872938,3.157332735078772e-05,-0.25334499999999976,0.06845689136237484,0.004840633210128604,0.25370000000000015,0.06848715207978756,0.004842772965977214,0.0,0.0,0.0,-0.00036999999999997256,0.0007636098480245893,5.39953701719016e-05
VAL 260,L VAL 260,0.0,0.0,0.0,-0.000875000000000008,0.0003307189138830759,2.338535866733728e-05,0.09386000000000001,0.057280890356208494,0.004050370600327814,-0.09376499999999999,0.05731788355304131,0.004052986414361639,0.0,0.0,0.0,-0.000779999999999641,0.000672011904656297,4.751841748205552e-05
PRO 261,L PRO 261,0.0,0.0,0.0,-0.000499999999999996,0.0004999999999999951,3.535533905932703e-05,0.31126000000000026,0.07890825305378239,0.005579656082591362,-0.31114,0.07889702402499059,0.00557886207035088,0.0,0.0,0.0,-0.0003800000000003667,0.0007846018098372291,5.547972602671427e-05
TYR 262,L TYR 262,0.0,0.0,0.0,-0.0006649999999999995,0.0004719904660054047,3.3374765916782026e-05,-0.17847000000000005,0.1136203727330624,0.008034173604049153,0.17803000000000002,0.113599467868472,0.008032695406897987,0.0,0.0,0.0,-0.0011050000000001248,0.0007307359304155293,5.167083316534819e-05
PRO 263,L PRO 263,0.0,0.0,0.0,-0.0008900000000000085,0.00034336569426778973,2.4279621084358096e-05,0.07384999999999999,0.15892478566919635,0.011237679364530738,-0.07439000000000001,0.1588406368030549,0.011231729141142961,0.0,0.0,0.0,-0.001430000000000078,0.0006892749814120942,4.873910134587233e-05
ARG 264,L ARG 264,0.0,0.0,0.0,-0.0011950000000000187,0.00039620070671316063,2.8015620642777835e-05,-73.35762499999998,0.883419155541741,0.06246716755136584,73.35522999999999,0.8822818524157704,0.06238674807610199,0.0,0.0,0.0,-0.0035900000000034992,0.0018525387985184486,0.00013099427468435743
GLY 265,L GLY 265,0.0,0.0,0.0,-0.0003400000000000181,0.0004737087712931056,3.349626844889023e-05,-0.20081500000000005,0.03879678820469521,0.0027433472027798243,0.20101000000000005,0.03876905853899441,0.002741386419314117,0.0,0.0,0.0,-0.00014499999999992852,0.0007706977358212755,5.4496559524434226e-05
HID 266,L HID 266,0.0,0.0,0.0,-0.0015199999999999615,0.0004995998398718911,3.5327043465312745e-05,0.37448000000000015,0.13968782910475722,0.009877421120920141,-0.37592000000000014,0.139512879692163,0.009865050329319143,0.0,0.0,0.0,-0.002960000000000145,0.0008765842800324041,6.198386886924404e-05
PHE 267,L PHE 267,0.0,0.0,0.0,-0.0012000000000000522,0.0004000000000000407,2.8284271247464775e-05,-0.31956999999999997,0.05768522427797287,0.004078961326122147,0.31933500000000004,0.05777778790331034,0.0040855065628388814,0.0,0.0,0.0,-0.001435000000000528,0.0007587983921963573,5.3655148867549365e-05
PRO 268,L PRO 268,0.0,0.0,0.0,-0.0007550000000000167,0.00043008720046056585,3.041175759472041e-05,0.3993750000000001,0.05060014204525497,0.0035779703569202327,-0.4002850000000004,0.050689286589965396,0.0035842738281272857,0.0,0.0,0.0,-0.0016650000000000586,0.0007299143785403893,5.161274067514738e-05
LEU 269,L LEU 269,0.0,0.0,0.0,-0.0005150000000000282,0.0004997749493522325,3.5339425575412694e-05,0.14554999999999998,0.09413860791407537,0.006656604802750428,-0.14568999999999993,0.09416402657066028,0.006658402173194413,0.0,0.0,0.0,-0.0006550000000000677,0.0008282360774560072,5.8565134679248926e-05
ALA 270,L ALA 270,0.0,0.0,0.0,-0.00039000000000001035,0.00048774993593030065,3.4489128721961964e-05,0.09737500000000004,0.07034589096031117,0.004974205652664548,-0.09733999999999997,0.07036237915249882,0.004975371543915088,0.0,0.0,0.0,-0.0003550000000000386,0.0007341491674041145,5.191218546739072e-05
THR 271,L THR 271,0.0,0.0,0.0,-0.0003700000000000003,0.0004828043081829326,3.4139420030223134e-05,0.17599500000000018,0.08214441536099673,0.005808487313836519,-0.17599500000000007,0.08218031987647635,0.0058110261464736045,0.0,0.0,0.0,-0.00036999999999991705,0.0007765951326143403,5.4913568450806616e-05
TYR 272,L TYR 272,0.0,0.0,0.0,-0.0006800000000000273,0.00046647615158764154,3.298484500494252e-05,0.030910000000000062,0.06515490695258477,0.004607147653375122,-0.031099999999999975,0.06525695365246528,0.004614363444723444,0.0,0.0,0.0,-0.0008699999999998065,0.0007437069315261904,5.258802144976086e-05
ALA 273,L ALA 273,0.0,0.0,0.0,-0.00017999999999999906,0.00038418745424596894,2.7166155414412107e-05,0.26375,0.04624810806941149,0.003270235083292915,-0.2638299999999999,0.046200336578860475,0.003266857128801314,0.0,0.0,0.0,-0.00025999999999998024,0.0006575712889109491,4.6497311750251054e-05
PRO 274,L PRO 274,0.0,0.0,0.0,-0.0002149999999999963,0.0004108223460329224,2.9049526674284577e-05,0.5057849999999998,0.043455135197122734,0.00307274207752637,-0.5061249999999999,0.043471247681658304,0.003073881402234057,0.0,0.0,0.0,-0.0005549999999998256,0.0006906337669126672,4.883518199003564e-05
VAL 275,L VAL 275,0.0,0.0,0.0,-0.00022500000000000907,0.0004175823272122685,2.9527529527545483e-05,-0.04005499999999998,0.15185990904448737,0.010738117147572933,0.04012999999999999,0.15189336094773856,0.010740482554336185,0.0,0.0,0.0,-0.00014999999999988688,0.00071937472849683,5.0867474873434e-05
ILE 276,L ILE 276,0.0,0.0,0.0,-0.0002150000000000024,0.00041082234603293405,2.90495266742854e-05,0.3838049999999997,0.06192145811429387,0.004378508293357597,-0.38398,0.06189668488699537,0.004376756561656132,0.0,0.0,0.0,-0.0003899999999998993,0.0007265672714898308,5.137606446586667e-05
SER 277,L SER 277,0.0,0.0,0.0,-0.00015999999999999625,0.00036660605559645865,2.5922962793630835e-05,-0.38176499999999997,0.11600607645722706,0.008202868332175036,0.3819000000000004,0.11603620124771258,0.008204998476538449,0.0,0.0,0.0,-2.5000000000009457e-05,0.0007031180555212183,4.971795450337529e-05
ALA 278,L ALA 278,0.0,0.0,0.0,-0.00017999999999998906,0.0003841874542459477,2.7166155414410606e-05,-0.27865999999999985,0.05435452511061145,0.003843445329388783,0.27879000000000004,0.054350399262562354,0.003843153587875417,0.0,0.0,0.0,-4.99999999999623e-05,0.0006614378277661894,4.677071733467722e-05
GLU 279,L GLU 279,0.0,0.0,0.0,-0.0001650000000000065,0.00037118054905936387,2.6246428328442216e-05,58.67493500000005,0.7385054507385694,0.052220221216047025,-58.67651499999999,0.7384694237258972,0.05221767372155038,0.0,0.0,0.0,-0.0017450000000010847,0.0008602179956278251,6.08265978007135e-05
LYS 280,L LYS 280,0.0,0.0,0.0,-0.00014500000000000014,0.00035210083782916547,2.4897289009046776e-05,-57.53765000000003,0.4599011062141065,0.03251991908791894,57.53897499999999,0.4597455539485289,0.03250891988173705,0.0,0.0,0.0,0.0011799999999993816,0.0007400000000009255,5.2325901807869955e-05
ALA 281,L ALA 281,0.0,0.0,0.0,-9.999999999999897e-05,0.00029999999999999694,2.1213203435596207e-05,-0.23727000000000006,0.05198583557085504,0.003675953685780043,0.23735500000000015,0.05206994310540306,0.003681900986582822,0.0,0.0,0.0,-1.5000000000014446e-05,0.0006203023456349322,4.386199949843822e-05
TYR 282,L TYR 282,0.0,0.0,0.0,-0.00020999999999999852,0.00040730823708832326,2.880104164782914e-05,-0.036350000000000014,0.08459502053903646,0.005981771267776795,0.036410000000000026,0.08458523452707338,0.005981079292234808,0.0,0.0,0.0,-0.00015000000000004121,0.000698212002188415,4.937104414532648e-05
HIE 283,L HIE 283,0.0,0.0,0.0,-0.00014500000000000347,0.0003521008378291735,2.489728900904734e-05,0.09020500000000004,0.04172293104516996,0.0029502567473018407,-0.09015999999999995,0.04171108246018083,0.0029494189258225125,0.0,0.0,0.0,-0.00010000000000010445,0.0006708203932501508,4.7434164902540814e-05
GLU 284,L GLU 284,0.0,0.0,0.0,-0.00015499999999999404,0.0003619046835839375,2.55905255905374e-05,55.689845000000005,0.43487460373853354,0.030750278126932977,-55.69087999999998,0.4347824692918962,0.030743763237733163,0.0,0.0,0.0,-0.0011899999999975108,0.0007442445834530192,5.262603918209872e-05
GLN 285,L GLN 285,0.0,0.0,0.0,-9.000000000000007e-05,0.000286181760425084,2.0236106344848083e-05,0.4756699999999995,0.12550478516773786,0.008874528466346827,-0.47572000000000025,0.12558328551204487,0.008880079278925323,0.0,0.0,0.0,-0.00014000000000001124,0.0006327716807827831,4.474371464243153e-05
LEU 286,L LEU 286,0.0,0.0,0.0,-0.00017499999999999016,0.0003799671038392453,2.686773157525434e-05,0.10447500000000018,0.10062559006038199,0.007115303709259376,-0.10451000000000005,0.10062832553510943,0.00711549713653233,0.0,0.0,0.0,-0.00020999999999984697,0.0006752036729757876,4.7744109584324344e-05
SER 287,L SER 287,0.0,0.0,0.0,-9.000000000000785e-05,0.00028618176042510867,2.0236106344849828e-05,0.38606999999999986,0.09966310801896575,0.007047245951433806,-0.38609500000000013,0.09967605517374716,0.007048161453528106,0.0,0.0,0.0,-0.00011500000000015831,0.0006097335483635226,4.3114672676478255e-05
VAL 288,L VAL 288,0.0,0.0,0.0,-0.000144999999999994,0.0003521008378291506,2.4897289009045725e-05,0.23599999999999985,0.03664710084031184,0.002591341351501173,-0.23608499999999982,0.0366489805451678,0.0025914742667062004,0.0,0.0,0.0,-0.00023000000000018893,0.0007050531894829184,4.985478913805754e-05
ALA 289,L ALA 289,0.0,0.0,0.0,-7.500000000001505e-05,0.00026339134382137136,1.8624580532192915e-05,0.30251500000000003,0.05517163922705246,0.0039012240226626526,-0.30263500000000004,0.05511480540653265,0.003897205264673623,0.0,0.0,0.0,-0.0001949999999998986,0.0006139828987846928,4.3415147126322996e-05
GLU 290,L GLU 290,0.0,0.0,0.0,-0.00010500000000000286,0.00030655342111939504,2.1676600286945962e-05,55.67915500000001,0.4256675709675482,0.030099242596235927,-55.67998999999996,0.42548628638609903,0.0300864238405492,0.0,0.0,0.0,-0.0009400000000005803,0.0007116178749869595,5.031898250168399e-05
ILE 291,L ILE 291,0.0,0.0,0.0,-0.0001699999999999946,0.0003756327994198471,2.656124997058601e-05,0.19927499999999995,0.04081800307462428,0.0028862686768560174,-0.1993199999999999,0.04083169847067453,0.002887237087597834,0.0,0.0,0.0,-0.00021500000000006735,0.0006235182435181576,4.408939781852143e-05
THR 292,L THR 292,0.0,0.0,0.0,-0.00017000000000000682,0.0003756327994198741,2.656124997058792e-05,0.4807050000000006,0.0384254860086344,0.0027170921727094188,-0.48079000000000016,0.03833791726215725,0.0027109001272640192,0.0,0.0,0.0,-0.00025499999999968105,0.0006928022805965499,4.898851906313257e-05
ASN 293,L ASN 293,0.0,0.0,0.0,-0.00019499999999996964,0.000396200706713089,2.8015620642772773e-05,0.38873499999999955,0.10121662301717076,0.0071570960504243825,-0.3887900000000002,0.10118649069910403,0.007154965373780598,0.0,0.0,0.0,-0.0002500000000012648,0.0006763874629236963,4.7827816174291015e-05
ALA 294,L ALA 294,0.0,0.0,0.0,-0.00012000000000000343,0.0003249615361854478,2.2978250586152776e-05,0.173775,0.03528759520001344,0.0024952097857695366,-0.17384,0.035276541780622644,0.0024944281909888835,0.0,0.0,0.0,-0.00018500000000003513,0.0006563345183669375,4.6409858866406816e-05
CYS 295,L CYS 295,0.0,0.0,0.0,-0.00021500000000003184,0.00041082234603299027,2.9049526674289375e-05,0.3895799999999999,0.04946022240144206,0.0034973658659054464,-0.38971500000000026,0.049420074615482756,0.0034945269887353015,0.0,0.0,0.0,-0.0003500000000000281,0.0007053367989835486,4.9874843358167993e-05
PHE 296,L PHE 296,0.0,0.0,0.0,-0.00027000000000001914,0.00044395945760849375,3.139267430468675e-05,-0.05296999999999999,0.07629711069234524,0.005395020435549795,0.052994999999999994,0.07623663800955545,0.005390744371142076,0.0,0.0,0.0,-0.00024499999999965993,0.0007035445970231058,4.97481155422195e-05
GLU 297,L GLU 297,0.0,0.0,0.0,-0.00018000000000001348,0.00038418745424599973,2.7166155414414286e-05,58.23537500000003,0.5106655699896301,0.036109508745816095,-58.23659499999997,0.5104729581244057,0.03609588903021238,0.0,0.0,0.0,-0.0013999999999983715,0.0006928203230284795,4.8989794855729224e-05
PRO 298,L PRO 298,0.0,0.0,0.0,-0.0001649999999999907,0.0003711805490593285,2.6246428328439715e-05,0.46234500000000006,0.03083741193745126,0.0021805343095214775,-0.4624800000000003,0.030882674754624025,0.0021837348740173243,0.0,0.0,0.0,-0.00030000000000002914,0.00069282032302789,4.8989794855687544e-05
ALA 299,L ALA 299,0.0,0.0,0.0,-0.00012500000000000122,0.0003307189138830771,2.3385358667337364e-05,0.3277300000000001,0.07128384880181465,0.005040529287683969,-0.32788499999999987,0.07131754184630962,0.00504291174570809,0.0,0.0,0.0,-0.00027999999999990256,0.000625779513886601,4.424929377968369e-05
ASN 300,L ASN 300,0.0,0.0,0.0,-0.000259999999999998,0.00043863424398922284,3.101612483854141e-05,0.6152299999999998,0.10810720188775613,0.007644333554993549,-0.6155100000000003,0.10812030290375456,0.007645259936718841,0.0,0.0,0.0,-0.0005400000000001271,0.0007199999999997007,5.0911688245410256e-05
GLN 301,L GLN 301,0.0,0.0,0.0,-0.00036500000000001755,0.00048143016108260394,3.404225315692411e-05,-0.2314150000000005,0.16800253800166243,0.011879573387752614,0.231475,0.16804371269107315,0.011882484877962172,0.0,0.0,0.0,-0.000305000000000426,0.0007429502002150451,5.253451246559615e-05
MET 302,L MET 302,0.0,0.0,0.0,-0.0005200000000000005,0.0004995998398718718,3.532704346531138e-05,0.40476,0.15719565006704125,0.011115411013543243,-0.40504999999999974,0.1572812051708662,0.011121460672951217,0.0,0.0,0.0,-0.0008100000000001594,0.0008024337978926337,5.674063799431568e-05
VAL 303,L VAL 303,0.0,0.0,0.0,-0.0003749999999999931,0.00048412291827591806,3.423265984407224e-05,-0.331145,0.06558836768055763,0.004637797955387889,0.33123500000000017,0.06558894552437818,0.004637838815116286,0.0,0.0,0.0,-0.0002850000000000211,0.0008448520580551692,5.974006193502208e-05
LYS 304,L LYS 304,0.0,0.0,0.0,-0.0003399999999999737,0.0004737087712930437,3.3496268448885855e-05,-63.54436499999998,0.7643863563517208,0.05405027760227785,63.546584999999986,0.764236791038956,0.05403970173758923,0.0,0.0,0.0,0.0018799999999996686,0.0008518215775624638,6.023288138554408e-05
CYS 305,L CYS 305,0.0,0.0,0.0,-0.0002149999999999963,0.00041082234603292245,2.904952667428458e-05,0.11331500000000005,0.15294144557640343,0.010814593329154817,-0.113485,0.15296146500017577,0.010816008916185303,0.0,0.0,0.0,-0.0003850000000000553,0.0007118813103320178,5.033761019357348e-05
ASP 306,L ASP 306,0.0,0.0,0.0,-0.00017000000000000793,0.0003756327994198765,2.656124997058809e-05,60.01591000000002,0.5134531837438377,0.036306622804709004,-60.01680999999999,0.5132459682263285,0.03629197045494922,0.0,0.0,0.0,-0.0010700000000019828,0.0007450503338707438,5.268301434053042e-05
PRO 307,L PRO 307,0.0,0.0,0.0,-0.0001399999999999979,0.00034698703145794426,2.4535688292770226e-05,-0.003879999999999991,0.07043866551830748,0.004980765804572625,0.003964999999999974,0.07055674152765277,0.004989115039262976,0.0,0.0,0.0,-5.49999999999784e-05,0.0007293661631854061,5.1573975995641465e-05
ARG 308,L ARG 308,0.0,0.0,0.0,-0.00015000000000000457,0.0003570714214271534,2.5248762345905966e-05,-57.550229999999964,0.9451084578520023,0.06682925995039111,57.55082999999996,0.9452281846741287,0.06683772591517266,0.0,0.0,0.0,0.0004500000000005855,0.000739932429345583,5.232112384100976e-05
HIE 309,L HIE 309,0.0,0.0,0.0,-0.00017499999999996574,0.0003799671038391923,2.686773157525059e-05,-0.34913999999999995,0.3273363108486438,0.023146172512966367,0.3492200000000004,0.32739893341304566,0.023150600596960752,0.0,0.0,0.0,-9.499999999979636e-05,0.000667813596746781,4.722155228282273e-05
GLY 310,L GLY 310,0.0,0.0,0.0,-8.000000000000285e-05,0.0002712931993250204,1.9183326093251562e-05,-0.4498750000000002,0.09711781183181525,0.006867266332027568,0.4499650000000004,0.09709105919187255,0.006865374634715755,0.0,0.0,0.0,1.000000000000431e-05,0.000692748150484749,4.898469148622049e-05
LYS 311,L LYS 311,0.0,0.0,0.0,-0.0002700000000000036,0.00044395945760846827,3.139267430468495e-05,-58.964874999999985,0.7064120747661372,0.0499508768379194,58.96490000000001,0.7062620689213576,0.049940269822913275,0.0,0.0,0.0,-0.0002449999999990382,0.0007648365838529233,5.4082113494195556e-05
TYR 312,L TYR 312,0.0,0.0,0.0,-0.0003499999999999748,0.0004769696007084384,3.3726843908077664e-05,-0.283845,0.19171356492173408,0.01355619618016056,0.28395,0.19181307958530877,0.013563232929504674,0.0,0.0,0.0,-0.00024499999999976873,0.0007035445970228149,4.9748115542198935e-05
MET 313,L MET 313,0.0,0.0,0.0,-0.00033999999999999807,0.00047370877129307773,3.349626844888826e-05,-0.2472349999999999,0.12042399999584792,0.008515262701467283,0.24734999999999996,0.12050048755088083,0.008520671188351299,0.0,0.0,0.0,-0.0002250000000001551,0.0007171994143889542,5.071365693774503e-05
ALA 314,L ALA 314,0.0,0.0,0.0,-0.0002550000000000119,0.00043586121644397066,3.0820042180374915e-05,0.07782500000000002,0.07508324962999399,0.005309187496689108,-0.07789500000000003,0.07513171084834941,0.005312614222301476,0.0,0.0,0.0,-0.00032499999999994144,0.0006777720855861921,4.792572378169455e-05
CYS 315,L CYS 315,0.0,0.0,0.0,-0.0003249999999999842,0.0004683748498798571,3.311910324872782e-05,-0.06659,0.10336862144771014,0.007309265318758104,0.06673499999999995,0.10341177290328213,0.007312316587443406,0.0,0.0,0.0,-0.00017999999999988693,0.0007533923280734689,5.3272882407466995e-05
CYS 316,L CYS 316,0.0,0.0,0.0,-0.0003949999999999965,0.0004888506929523525,3.456696399743512e-05,0.13822499999999993,0.11284672957157424,0.007979468771478464,-0.13816499999999998,0.11293032265516646,0.0079853796951053,0.0,0.0,0.0,-0.0003350000000000453,0.00075681900081874,5.351518476097583e-05
LEU 317,L LEU 317,0.0,0.0,0.0,-0.0004449999999999821,0.0004969657935914496,3.514078826662681e-05,0.19489499999999998,0.07836264400210109,0.005541075696559302,-0.19476,0.07834106458301432,0.005539549801202269,0.0,0.0,0.0,-0.0003099999999999517,0.0007641334961903361,5.403239768879715e-05
LEU 318,L LEU 318,0.0,0.0,0.0,-0.0007099999999999706,0.00045376205218151667,3.208582241426745e-05,-0.14798499999999978,0.06320557550564683,0.004469309104884122,0.14825499999999997,0.06321139118070407,0.0044697203352111374,0.0,0.0,0.0,-0.00043999999999976057,0.0007657675887630676,5.414794548272365e-05
TYR 319,L TYR 319,0.0,0.0,0.0,-0.0005849999999999067,0.0004927220311696259,3.484070894800519e-05,0.4741500000000002,0.06783868733989307,0.004796919584483238,-0.47435000000000005,0.06782438720696254,0.0047959084123865335,0.0,0.0,0.0,-0.0007849999999995894,0.0007271691687629672,5.141862503020791e-05
ARG 320,L ARG 320,0.0,0.0,0.0,-0.0009050000000000758,0.00029321493822793586,2.0733427116616807e-05,-64.70395500000004,0.826191843925771,0.05842058554009304,64.71039500000002,0.8251862268449839,0.05834947767438288,0.0,0.0,0.0,0.005534999999997723,0.0015807514036065126,0.00011177600368603181
GLY 321,L GLY 321,0.0,0.0,0.0,-0.00016000000000001012,0.0003666060555964904,2.592296279363308e-05,0.10712000000000005,0.038976859801682424,0.002756080187512699,-0.10718500000000006,0.03899013689383501,0.0027570190197022523,0.0,0.0,0.0,-0.00022499999999998633,0.0007378177281685554,5.217159188676383e-05
ASP 322,L ASP 322,0.0,0.0,0.0,-0.0002599999999999934,0.00043863424398921515,3.101612483854086e-05,57.09276999999998,0.6421589188828858,0.045407492614151064,-57.094015,0.6418334011066411,0.045384475031453125,0.0,0.0,0.0,-0.001505000000000507,0.0008366450860423406,5.9159741378694154e-05
VAL 323,L VAL 323,0.0,0.0,0.0,-0.00025000000000000743,0.0004330127018922323,3.0618621784790645e-05,0.2061,0.050131527006465657,0.0035448342697508408,-0.20611500000000008,0.05019653150368019,0.003549430781829643,0.0,0.0,0.0,-0.00026500000000003745,0.000717478222666068,5.073337166008483e-05
VAL 324,L VAL 324,0.0,0.0,0.0,-0.00020500000000000295,0.0004037016224886949,2.8546015483776778e-05,-0.02537500000000004,0.048651663640619874,0.0034401921276289308,0.025214999999999984,0.048688179006818454,0.003442774153934583,0.0,0.0,0.0,-0.0003650000000001485,0.0006570958834145644,4.646369550522035e-05
PRO 325,L PRO 325,0.0,0.0,0.0,-0.00027500000000000967,0.0004465142774873096,3.157332735078884e-05,-0.110025,0.03655412938369611,0.002584767276758195,0.10998,0.036562680426905275,0.002585371926822137,0.0,0.0,0.0,-0.0003199999999999736,0.0007054076835418544,4.987985565335394e-05
LYS 326,L LYS 326,0.0,0.0,0.0,-0.00014000000000000123,0.00034698703145795255,2.4535688292770813e-05,-54.23371000000001,0.5698002859753939,0.0402909646135235,54.23402999999999,0.5697035449251534,0.04028412398825909,0.0,0.0,0.0,0.00018000000000053973,0.0007400000000011149,5.232590180788335e-05
ASP 327,L ASP 327,0.0,0.0,0.0,-0.00011000000000000232,0.0003128897569432469,2.2124646889838053e-05,55.55327000000001,0.47502565941090147,0.033589386500705976,-55.55394999999999,0.4748040832806877,0.03357371870228365,0.0,0.0,0.0,-0.0007900000000000773,0.0007320519107264431,5.1763887025523703e-05
VAL 328,L VAL 328,0.0,0.0,0.0,-0.00021499999999999964,0.0004108223460329288,2.9049526674285028e-05,-0.1661100000000001,0.04145657848882347,0.002931422777423943,0.16610000000000003,0.04147010971772302,0.0029323795797952085,0.0,0.0,0.0,-0.00022500000000011706,0.0007310095758605983,5.169018282033309e-05
ASN 329,L ASN 329,0.0,0.0,0.0,-0.00012499999999998734,0.0003307189138830404,2.338535866733477e-05,0.010519999999999783,0.35278202845383183,0.024945456460045003,-0.010490000000000065,0.35277478637226906,0.02494494436754671,0.0,0.0,0.0,-9.49999999997786e-05,0.0007183139981924544,5.079246991431059e-05
ALA 330,L ALA 330,0.0,0.0,0.0,-0.00011000000000000121,0.0003128897569432438,2.2124646889837833e-05,-0.09051000000000003,0.038345793771938017,0.002711457080611825,0.09050999999999997,0.03836352303947086,0.0027127107291416196,0.0,0.0,0.0,-0.00010999999999994292,0.0007265672714895403,5.137606446584612e-05
ALA 331,L ALA 331,0.0,0.0,0.0,-9.500000000000952e-05,0.00029321493822794437,2.073342711661741e-05,-0.21191000000000002,0.054140483004864404,0.0038283102669454646,0.21187999999999996,0.054087850761515954,0.0038245886053273896,0.0,0.0,0.0,-0.00012500000000006283,0.0006628536791782893,4.687083314814205e-05
ILE 332,L ILE 332,0.0,0.0,0.0,-0.00016999999999998294,0.00037563279941982134,2.6561249970584188e-05,-0.132455,0.0420778798776743,0.002975355419945647,0.132445,0.042121692451752214,0.00297845343676882,0.0,0.0,0.0,-0.0001799999999998647,0.0006838128398913653,4.835286961496153e-05
ALA 333,L ALA 333,0.0,0.0,0.0,-6.49999999999984e-05,0.00024652586071241496,1.743201078475989e-05,-0.06461500000000006,0.07513865034055375,0.005313104918501044,0.06460499999999998,0.0751464501822941,0.005313656450599722,0.0,0.0,0.0,-7.500000000012275e-05,0.0006159342497377991,4.3553128475464616e-05
THR 334,L THR 334,0.0,0.0,0.0,-9.499999999999564e-05,0.0002932149382279016,2.0733427116614384e-05,-0.184345,0.07973961358697464,0.005638442149654472,0.18437999999999996,0.07972895082716215,0.0056376881786775156,0.0,0.0,0.0,-5.9999999999929555e-05,0.0006755738301622239,4.777028364998774e-05
ILE 335,L ILE 335,0.0,0.0,0.0,-0.00014999999999999682,0.0003570714214271349,2.5248762345904658e-05,-0.2550800000000002,0.06383865286799159,0.00451407443447709,0.2551150000000001,0.0638026000645736,0.004511525116299324,0.0,0.0,0.0,-0.00011500000000014054,0.000708360783781762,5.008867137387017e-05
LYS 336,L LYS 336,0.0,0.0,0.0,-0.00011999999999999844,0.0003249615361854342,2.2978250586151814e-05,-56.408020000000036,0.7799567164904921,0.05515126832624205,56.40824500000002,0.7799783362216077,0.055152797072089976,0.0,0.0,0.0,0.00010499999999940002,0.0006737766692298393,4.764320518177047e-05
THR 337,L THR 337,0.0,0.0,0.0,-3.9999999999997815e-05,0.00019595917942264357,1.3856406460550263e-05,-0.049375000000000085,0.14211359672811033,0.010048948794525716,0.04937000000000007,0.14211865852167324,0.010049306717381046,0.0,0.0,0.0,-4.500000000003501e-05,0.0005941169918459107,4.201041537523962e-05
LYS 338,L LYS 338,0.0,0.0,0.0,-9.00000000000023e-05,0.00028618176042509105,2.023610634484858e-05,-54.313770000000005,0.5199177984056668,0.036763740091222734,54.314145000000025,0.5198403639326745,0.03675826464712769,0.0,0.0,0.0,0.00028499999999915816,0.0006883131554760855,4.8671089981705045e-05
ARG 339,L ARG 339,0.0,0.0,0.0,-0.00014999999999999237,0.00035707142142712435,2.5248762345903913e-05,-57.34323499999996,0.4281708885258467,0.03027625387832955,57.34423999999999,0.42797428941529664,0.030262352221905032,0.0,0.0,0.0,0.0008550000000012403,0.0007442949684041098,5.262960193615731e-05
THR 340,L THR 340,0.0,0.0,0.0,-7.499999999999619e-05,0.0002633913438213051,1.862458053218823e-05,0.11687000000000003,0.13386378561806778,0.009465599056583795,-0.11684999999999998,0.13389603242814924,0.009467879250391819,0.0,0.0,0.0,-5.5000000000005043e-05,0.0006180412607588077,4.370211665356362e-05
ILE 341,L ILE 341,0.0,0.0,0.0,-0.00011999999999999678,0.0003249615361854297,2.2978250586151495e-05,-0.3730400000000001,0.14763240972090041,0.010439187803655946,0.373035,0.14760821039156297,0.010437476652668478,0.0,0.0,0.0,-0.00012499999999986854,0.0006923691212065421,4.895789006893165e-05
GLN 342,L GLN 342,0.0,0.0,0.0,-0.00014000000000000568,0.00034698703145796356,2.4535688292771592e-05,0.127125,0.26784206050394704,0.01893929372693185,-0.12716000000000002,0.26786041962186186,0.018940591912609266,0.0,0.0,0.0,-0.00017499999999991188,0.0006740734381351438,4.766418991230909e-05
PHE 343,L PHE 343,0.0,0.0,0.0,-0.00024999999999998136,0.0004330127018921871,3.0618621784787446e-05,-0.37836000000000003,0.032046534914090416,0.0022660322151284787,0.3784149999999999,0.03201894400194951,0.002264081243021083,0.0,0.0,0.0,-0.0001950000000000074,0.0007049645381150582,4.984852053972e-05
VAL 344,L VAL 344,0.0,0.0,0.0,-0.00018499999999999295,0.0003882975663070637,2.745678422539578e-05,-0.20952000000000004,0.0701714300837596,0.004961869405778412,0.20949500000000001,0.07015803571224015,0.004960922280685298,0.0,0.0,0.0,-0.0002099999999998954,0.0007112664760834582,5.029413484692726e-05
ASP 345,L ASP 345,0.0,0.0,0.0,-0.00010500000000000065,0.00030655342111938854,2.16766002869455e-05,58.38615999999999,0.5427783105504886,0.03838022240712283,-58.38585,0.5425967632620625,0.03836738507524762,0.0,0.0,0.0,0.00020499999999913144,0.0007231701044706339,5.1135848482256925e-05
TRP 346,L TRP 346,0.0,0.0,0.0,-0.00034000000000001585,0.0004737087712931024,3.349626844889e-05,0.15774500000000002,0.10158479204585687,0.007183129532105064,-0.15762000000000004,0.10153435674686652,0.00717956321791234,0.0,0.0,0.0,-0.00021500000000036933,0.0007407934934921717,5.238201027071872e-05
CYS 347,L CYS 347,0.0,0.0,0.0,-0.00023499999999999745,0.0004239988207530726,2.9981244136959705e-05,0.2687649999999999,0.11051375378205198,0.007814502471366941,-0.26881499999999997,0.11051986597440303,0.007814934668632876,0.0,0.0,0.0,-0.00028499999999963776,0.0006955393590591007,4.9182059737283504e-05
PRO 348,L PRO 348,0.0,0.0,0.0,-0.00018999999999999795,0.00039230090491865644,2.77398630133601e-05,-0.08946500000000004,0.04687108676999057,0.0033142863296643406,0.08943999999999999,0.04681288711455431,0.0033101709925621703,0.0,0.0,0.0,-0.00021499999999991638,0.0006919356906534692,4.892724190060652e-05
THR 349,L THR 349,0.0,0.0,0.0,-0.00018499999999999753,0.0003882975663070733,2.745678422539646e-05,0.2942749999999999,0.07602190062738538,0.005375560145231406,-0.29423000000000005,0.0760426663130638,0.005377028500947325,0.0,0.0,0.0,-0.0001400000000000734,0.0006560487786745027,4.638965401898933e-05
GLY 350,L GLY 350,0.0,0.0,0.0,-0.0001500000000000068,0.0003570714214271588,2.5248762345906345e-05,0.09763500000000004,0.0695627182835749,0.004918826981608524,-0.09771499999999994,0.06954397008368177,0.004917501283680577,0.0,0.0,0.0,-0.00022999999999999686,0.000645832795698704,4.566727493512197e-05
PHE 351,L PHE 351,0.0,0.0,0.0,-0.00034999999999996644,0.00047696960070842717,3.372684390807687e-05,-0.14556500000000003,0.059136754856857,0.004181600037665008,0.145705,0.05916103426242663,0.004183316850897154,0.0,0.0,0.0,-0.0002099999999999902,0.0007182617907141879,5.07887782881195e-05
LYS 352,L LYS 352,0.0,0.0,0.0,-0.0007099999999999873,0.00045376205218152757,3.208582241426822e-05,-65.70580499999998,0.8669385889288468,0.06130181551038843,65.707115,0.8659500919644656,0.06123191821971881,0.0,0.0,0.0,0.0005999999999995254,0.0014387494569938803,0.00010173494974688357
VAL 353,L VAL 353,0.0,0.0,0.0,-0.0003800000000000059,0.0004853864439804712,3.432200460346154e-05,0.22418999999999958,0.06199325689137496,0.00438358523357309,-0.22408,0.06200801238549723,0.0043846286045684515,0.0,0.0,0.0,-0.0002700000000001501,0.0007328710664230054,5.182181008031238e-05
GLY 354,L GLY 354,0.0,0.0,0.0,-0.00025999999999998914,0.00043863424398920794,3.101612483854035e-05,-0.2285549999999999,0.05806132081687481,0.004105555367425983,0.2287149999999999,0.0580459626072307,0.00410446937800736,0.0,0.0,0.0,-0.00010000000000006338,0.0007211102550927794,5.0990195135926546e-05
ILE 355,L ILE 355,0.0,0.0,0.0,-0.0004550000000000209,0.0004979708826829357,3.5211858797855454e-05,0.21660000000000018,0.0731580480876844,0.005173055190117318,-0.21650000000000005,0.07325346408191205,0.00517980211977252,0.0,0.0,0.0,-0.00035500000000010523,0.0007739347517716987,5.472545111736955e-05
ASN 356,L ASN 356,0.0,0.0,0.0,-0.0006949999999999779,0.0004604074282632557,3.25557214633607e-05,-0.6198150000000004,0.12607002330054445,0.008914496838016104,0.6203400000000001,0.12614081179380446,0.008919502340377515,0.0,0.0,0.0,-0.0001700000000005275,0.0007557115851961339,5.343687865134216e-05
TYR 357,L TYR 357,0.0,0.0,0.0,-0.0009199999999999853,0.0003218695387886133,2.2759613353481496e-05,-0.2596100000000002,0.06928678012435027,0.004899315207250937,0.2596100000000001,0.06933388709714719,0.0049026461732415245,0.0,0.0,0.0,-0.0009200000000003671,0.0006660330322136997,4.709564735725453e-05
GLU 358,L GLU 358,0.0,0.0,0.0,-0.000759999999999984,0.00042708313008124295,3.0199337741082328e-05,63.064475,0.9909910389975654,0.07007364837702808,-63.06863000000001,0.9903128359766987,0.07002569218152048,0.0,0.0,0.0,-0.004915000000001015,0.0015420035667917293,0.00010903611786922751
PRO 359,L PRO 359,0.0,0.0,0.0,-0.0003850000000000131,0.00048659531440409086,3.440748465087328e-05,0.47222499999999995,0.04176498982401608,0.002953230752074892,-0.4725849999999999,0.04178172776466196,0.002954414303208272,0.0,0.0,0.0,-0.0007450000000000223,0.000741602993521707,5.243925056674423e-05
PRO 360,L PRO 360,0.0,0.0,0.0,-0.0004949999999999477,0.0004999749993749149,3.5353571248174217e-05,-0.26832999999999996,0.055873706696442434,0.003950867689508265,0.26874500000000007,0.0559825863550441,0.003958566644001317,0.0,0.0,0.0,-8.00000000000356e-05,0.0007769169839823916,5.493632677929494e-05
THR 361,L THR 361,0.0,0.0,0.0,-0.0008799999999999958,0.0003249615361854355,2.2978250586151905e-05,0.0054200000000000515,0.1439209977730835,0.010176751348048135,-0.004699999999999986,0.1442219123434439,0.010198029221374102,0.0,0.0,0.0,-0.00015999999999970983,0.000744580418759987,5.26497863243906e-05
VAL 362,L VAL 362,0.0,0.0,0.0,-0.0007099999999999551,0.0004537620521815076,3.20858224142668e-05,-0.068645,0.05324254853967824,0.0037648167120060395,0.06938499999999999,0.053230318193676025,0.003763951895946597,0.0,0.0,0.0,3.000000000030409e-05,0.0007740155037204647,5.47311611424262e-05
VAL 363,L VAL 363,0.0,0.0,0.0,-0.0011899999999999784,0.0003923009049186508,2.77398630133597e-05,-0.3877650000000001,0.0602314683118376,0.004259007968412302,0.38948500000000025,0.060124701870360876,0.004251458440935167,0.0,0.0,0.0,0.0005300000000003191,0.0007804485889538246,5.518604896167218e-05
PRO 364,L PRO 364,0.0,0.0,0.0,-0.000875000000000009,0.00035968736424845266,2.5433737436719662e-05,0.4565749999999996,0.06658388975570821,0.0047081919964038765,-0.45726499999999987,0.06658126444428743,0.004708006358853041,0.0,0.0,0.0,-0.0015649999999997632,0.0006601325624448693,4.6678421138681914e-05
GLY 365,L GLY 365,0.0,0.0,0.0,-0.0002549999999999991,0.0004358612164439487,3.0820042180373363e-05,0.11108499999999998,0.08447992527813938,0.005973632803830519,-0.11120499999999993,0.08449445529145695,0.005974660230925277,0.0,0.0,0.0,-0.00037500000000002755,0.0006959705453537885,4.9212549212576346e-05
GLY 366,L GLY 366,0.0,0.0,0.0,-0.0001899999999999996,0.00039230090491865986,2.773986301336034e-05,-0.173585,0.07124831769943762,0.005038016859340586,0.17375,0.0713302705728779,0.00504381180259532,0.0,0.0,0.0,-2.4999999999988366e-05,0.0006959705453537685,4.921254921257493e-05
ASP 367,L ASP 367,0.0,0.0,0.0,-0.00045499999999997707,0.0004979708826828884,3.5211858797852106e-05,65.37573499999999,0.6271403788447659,0.04434552146370344,-65.38180500000003,0.6264839319359689,0.0442991036576335,0.0,0.0,0.0,-0.006524999999999324,0.001356235599001297,9.590033889404163e-05
LEU 368,L LEU 368,0.0,0.0,0.0,-0.0005699999999999639,0.00049507575177943,3.5007142128426296e-05,0.00307500000000001,0.07769645664378787,0.005493969136698898,-0.0030199999999999966,0.07775248934921634,0.005497931247296569,0.0,0.0,0.0,-0.0005149999999997856,0.0007481811278023544,5.290439490248438e-05
ALA 369,L ALA 369,0.0,0.0,0.0,-0.00020499999999999962,0.0004037016224886884,2.8546015483776317e-05,0.298145,0.08502172648799855,0.006011943934785168,-0.29827499999999996,0.08512396475141448,0.006019173271720983,0.0,0.0,0.0,-0.00033500000000001416,0.0006948201206067697,4.913120189859016e-05
LYS 370,L LYS 370,0.0,0.0,0.0,-0.0004950000000000072,0.0004999749993749757,3.535357124817852e-05,-62.19779999999999,1.0333567970468982,0.07306935985770727,62.20213500000003,1.0334527162735705,0.07307614237126987,0.0,0.0,0.0,0.0038399999999985824,0.0013395521639724469,9.472064188980313e-05
VAL 371,L VAL 371,0.0,0.0,0.0,-0.0003000000000000119,0.0004582575694956023,3.2403703492040596e-05,0.3490550000000001,0.04278670324995776,0.003025476801266162,-0.34925000000000034,0.0427823269586842,0.003025167350742564,0.0,0.0,0.0,-0.0004949999999999084,0.0006782145678173707,4.795701200031664e-05
GLN 372,L GLN 372,0.0,0.0,0.0,-0.00032999999999998905,0.00047021271782033433,3.3249060137091494e-05,0.30333499999999963,0.2779140744456811,0.01965149266277241,-0.30342500000000006,0.27802470101593446,0.019659315142572967,0.0,0.0,0.0,-0.00042000000000053106,0.0007959899496852545,5.628498911787822e-05
ARG 373,L ARG 373,0.0,0.0,0.0,-0.00028999999999998363,0.00045376205218151163,3.208582241426709e-05,-57.11995000000001,0.587970532849607,0.041575795091582476,57.121370000000034,0.587703967230082,0.04155694605586275,0.0,0.0,0.0,0.0011299999999980059,0.0008503528679324078,6.012902793164342e-05
ALA 374,L ALA 374,0.0,0.0,0.0,-0.00021999999999998244,0.0004142463035441266,2.9291637031751285e-05,-0.08640500000000002,0.04876813483208063,0.0034484278845584083,0.08645499999999996,0.048791576885770044,0.0034500854880712807,0.0,0.0,0.0,-0.00016999999999997434,0.0007007852738178597,4.955300192722801e-05
VAL 375,L VAL 375,0.0,0.0,0.0,-0.00034499999999997364,0.00047536827828533677,3.3613613313653544e-05,-0.020074999999999968,0.05982164637487004,0.004230029181341425,0.020129999999999985,0.059881241637093685,0.0042342432027459185,0.0,0.0,0.0,-0.0002899999999999081,0.0007911384202526517,5.594193418178627e-05
CYS 376,L CYS 376,0.0,0.0,0.0,-0.0004900000000000237,0.0004998999899980227,3.534826728426892e-05,-0.02491000000000003,0.08066853103906137,0.0057041265326077785,0.02514000000000001,0.08076329859533969,0.005710827610775866,0.0,0.0,0.0,-0.0002600000000000224,0.0007499333303700064,5.302829433424429e-05
MET 377,L MET 377,0.0,0.0,0.0,-0.00042999999999998817,0.0004950757517794486,3.5007142128427604e-05,0.217365,0.18332316213452124,0.012962905109388087,-0.21728999999999998,0.18346625275510473,0.012973023144201965,0.0,0.0,0.0,-0.00035499999999981656,0.0008596365511074687,6.078548346439072e-05
LEU 378,L LEU 378,0.0,0.0,0.0,-0.0006899999999999807,0.0004624932431938723,3.270321085153461e-05,-0.4228900000000003,0.05617399665325377,0.003972101395986616,0.4232199999999999,0.05617839086339266,0.003972412113565333,0.0,0.0,0.0,-0.00036000000000008025,0.0007618398781897054,5.38702144046274e-05
SER 379,L SER 379,0.0,0.0,0.0,-0.0003200000000000158,0.0004664761515876472,3.298484500494292e-05,0.3535200000000001,0.13627769296550338,0.00963628808203657,-0.35371500000000006,0.13627998303125813,0.009636450014139025,0.0,0.0,0.0,-0.00051499999999995,0.0007679680982956845,5.430354500398156e-05
ASN 380,L ASN 380,0.0,0.0,0.0,-0.00043499999999999203,0.000495756996924895,3.5055313434627166e-05,-0.5178150000000007,0.10203308666800212,0.0072148287488339015,0.5179449999999999,0.10204122683993973,0.007215404345911612,0.0,0.0,0.0,-0.0003050000000008168,0.0007496499182949643,5.300825407423105e-05
THR 381,L THR 381,0.0,0.0,0.0,-0.00025999999999998355,0.00043863424398919856,3.101612483853969e-05,0.46884500000000023,0.06512335199450109,0.004604916380891019,-0.46887000000000023,0.06514639744452282,0.004606545940289605,0.0,0.0,0.0,-0.00028499999999989536,0.0007305990692573138,5.166115562004267e-05
THR 382,L THR 382,0.0,0.0,0.0,-0.00020999999999999798,0.00040730823708832206,2.8801041647829056e-05,0.17215499999999992,0.08632184529422467,0.006103876217208233,-0.17228500000000008,0.08629451764162072,0.006101943860361217,0.0,0.0,0.0,-0.0003400000000000203,0.0007172168430814451,5.0714889332409774e-05
ALA 383,L ALA 383,0.0,0.0,0.0,-0.00021999999999998686,0.00041424630354413493,2.9291637031751874e-05,0.14305500000000002,0.04632506853745598,0.00327567701017667,-0.1430599999999999,0.0463035247038498,0.0032741536310931015,0.0,0.0,0.0,-0.00022499999999988862,0.0006740734381356156,4.7664189912342454e-05
ILE 384,L ILE 384,0.0,0.0,0.0,-0.0004649999999999793,0.0004987734956871478,3.526861210765014e-05,0.1854050000000001,0.05741220231797355,0.004059655758189312,-0.18536999999999992,0.05741997126436089,0.004060205105656628,0.0,0.0,0.0,-0.0004300000000000281,0.0007842831121476105,5.545719069696649e-05
ALA 385,L ALA 385,0.0,0.0,0.0,-0.000160000000000009,0.0003666060555964879,2.5922962793632905e-05,0.3523800000000001,0.08494601579826998,0.00600659038057363,-0.35237,0.08497654441079588,0.006008749079467358,0.0,0.0,0.0,-0.00014999999999998513,0.0007053367989832711,4.9874843358148376e-05
GLU 386,L GLU 386,0.0,0.0,0.0,-0.00027999999999998415,0.0004489988864128477,3.1749015732773297e-05,64.00410999999998,0.5779897299292694,0.04087004574891676,-64.00501000000003,0.5777392317460852,0.04085233285251631,0.0,0.0,0.0,-0.001180000000004071,0.0008986656775464578,6.354525946127036e-05
ALA 387,L ALA 387,0.0,0.0,0.0,-0.00029999999999998474,0.00045825756949556084,3.240370349203766e-05,0.12907999999999997,0.07771752440730471,0.005495458852543618,-0.12897999999999998,0.0776741887630633,0.005492394559752599,0.0,0.0,0.0,-0.00020000000000015283,0.0007681145747870079,5.431390245601148e-05
TRP 388,L TRP 388,0.0,0.0,0.0,-0.0010099999999999998,0.00019974984355441262,1.4124446891827714e-05,0.48725500000000016,0.07724668261485354,0.005462165310112793,-0.48768,0.07721604496476206,0.005459998901098862,0.0,0.0,0.0,-0.0014349999999999242,0.0006047933531383739,4.276534812206945e-05
ALA 389,L ALA 389,0.0,0.0,0.0,-0.00023000000000000242,0.0004208325082500208,2.975735203273334e-05,0.2915299999999999,0.08707938389768324,0.006157442285559847,-0.29164499999999977,0.08713311066982582,0.006161241342051175,0.0,0.0,0.0,-0.00034499999999993314,0.0007252413391416109,5.128230689038457e-05
ARG 390,L ARG 390,0.0,0.0,0.0,-0.00048000000000000045,0.0004995998398718716,3.532704346531137e-05,-66.01427499999998,1.7429810697132877,0.12324737338740482,66.01637000000002,1.7435732399569892,0.12328924614689865,0.0,0.0,0.0,0.0016149999999964847,0.0012069693450963972,8.534562086019487e-05
LEU 391,L LEU 391,0.0,0.0,0.0,-0.0006400000000000161,0.00048000000000001085,3.3941125496955044e-05,0.08767500000000022,0.06717900992869699,0.004750273347398005,-0.08736499999999997,0.06722240530507673,0.00475334186388903,0.0,0.0,0.0,-0.0003299999999997194,0.0007423610981184981,5.2492856656868196e-05
ASP 392,L ASP 392,0.0,0.0,0.0,-0.0003549999999999909,0.0004785133226985307,3.3836001536823775e-05,70.97201999999999,0.8537955549201578,0.06037246266309749,-70.97277999999999,0.8534439709787602,0.06034760192418564,0.0,0.0,0.0,-0.0011149999999967974,0.0010824855657255016,7.654328840610583e-05
HIE 393,L HIE 393,0.0,0.0,0.0,-0.0003700000000000214,0.00048280430818296003,3.413942003022508e-05,0.5526849999999999,0.22783662079437553,0.016110481956633088,-0.5526949999999999,0.22783896061692316,0.01611064740707211,0.0,0.0,0.0,-0.0003799999999999848,0.000689637585982602,4.876474136094186e-05
LYS 394,L LYS 394,0.0,0.0,0.0,-0.0005500000000000083,0.0004974937185533162,3.517811819867616e-05,-70.23151499999999,0.7241307615171461,0.05120377719345526,70.23549,0.7239021272957304,0.05118761031261783,0.0,0.0,0.0,0.0034250000000014325,0.0011594718625323281,8.198704165916056e-05
PHE 395,L PHE 395,0.0,0.0,0.0,-0.0008600000000000474,0.00034698703145796616,2.4535688292771775e-05,0.18511500000000025,0.06950260264910943,0.004914576164329938,-0.18505999999999997,0.0695155119379841,0.004915488988900295,0.0,0.0,0.0,-0.000804999999999776,0.0006833556906910767,4.832054428500772e-05
ASP 396,L ASP 396,0.0,0.0,0.0,-0.00036999999999999365,0.00048280430818292404,3.413942003022253e-05,71.45268499999999,0.9600909362021393,0.06788868115442737,-71.45291,0.9598009126389511,0.06786817339160393,0.0,0.0,0.0,-0.000595000000001562,0.0010004873812257894,7.074514117563263e-05
LEU 397,L LEU 397,0.0,0.0,0.0,-0.0004249999999999804,0.0004943429983321068,3.495532863527229e-05,0.4006549999999996,0.10449299486090076,0.007388770525263398,-0.4004800000000002,0.10450516542257533,0.007389631113932493,0.0,0.0,0.0,-0.00025000000000009184,0.0007399324293474645,5.232112384114281e-05
MET 398,L MET 398,0.0,0.0,0.0,-0.0006950000000000145,0.00046040742826328033,3.255572146336244e-05,0.2822849999999999,0.12046577843935616,0.008518216883538493,-0.28214999999999996,0.12052413658682647,0.008522343427719866,0.0,0.0,0.0,-0.0005599999999998636,0.0006974238309666122,4.93153120237592e-05
TYR 399,L TYR 399,0.0,0.0,0.0,-0.0010150000000000198,0.0002545093318525206,1.7996527442817468e-05,0.22173499999999954,0.200690071441016,0.014190931043275509,-0.22149000000000002,0.2007519362297658,0.014195305544439676,0.0,0.0,0.0,-0.000770000000000447,0.0006058877783880489,4.284273567362415e-05
ALA 400,L ALA 400,0.0,0.0,0.0,-0.0003250000000000103,0.0004683748498798948,3.311910324873048e-05,0.45692499999999975,0.10661050311765832,0.007538500970020576,-0.4568349999999999,0.10658164839689835,0.007536460633148714,0.0,0.0,0.0,-0.00023499999999997633,0.0007209542287828234,5.09791624097452e-05
LYS 401,L LYS 401,0.0,0.0,0.0,-0.0005549999999999921,0.0004969657935914627,3.514078826662773e-05,-72.37600500000002,0.8929911785507164,0.06314401178929786,72.37612500000004,0.8926117293481507,0.06311718067887286,0.0,0.0,0.0,-0.00043499999999880857,0.0010704088004112582,7.568933214125584e-05
ARG 402,L ARG 402,0.0,0.0,0.0,-0.0010999999999999743,0.0003316624790355441,2.345207879911744e-05,-78.73989499999996,1.160818316526811,0.08208225033416601,78.73877499999998,1.1601238530332991,0.08203314434961115,0.0,0.0,0.0,-0.0022199999999979523,0.0014565713164848798,0.00010299514551682754
ALA 403,L ALA 403,0.0,0.0,0.0,-0.0006149999999999945,0.00048659531440406906,3.440748465087173e-05,0.176075,0.07222859111875303,0.005107332657562071,-0.17590499999999995,0.07230038710131528,0.005112409400175243,0.0,0.0,0.0,-0.0004450000000000998,0.0007463075773433615,5.277191487903947e-05
PHE 404,L PHE 404,0.0,0.0,0.0,-0.0014749999999999152,0.0004993746088859019,3.531111722956012e-05,0.3054449999999999,0.07232494020045938,0.005114145566465636,-0.30608500000000016,0.07236026378475886,0.0051166433210650345,0.0,0.0,0.0,-0.002114999999999867,0.0008841804114543832,6.252099647317061e-05
VAL 405,L VAL 405,0.0,0.0,0.0,-0.0013349999999999862,0.00047199046600537826,3.3374765916780156e-05,0.5809899999999997,0.0588698556138909,0.00416272741120552,-0.5817649999999996,0.05867597272308574,0.004149017820521081,0.0,0.0,0.0,-0.0021100000000000975,0.0008049223565041117,5.6916605661271314e-05
HIE 406,L HIE 406,0.0,0.0,0.0,-0.002514999999999974,0.0005096812729540065,3.603990843495697e-05,0.27897499999999964,0.11790956015099047,0.008337464954948848,-0.2771149999999999,0.1180797263504623,0.008349497522306374,0.0,0.0,0.0,-0.0006550000000000811,0.0008865523109213745,6.268871509291084e-05
TRP 407,L TRP 407,0.0,0.0,0.0,-0.0047149999999999935,0.0005511578721201213,3.897274688804857e-05,1.0775900000000003,0.11900462974186808,0.008414898068306921,-1.07803,0.11853758517870978,0.008381873030534368,0.0,0.0,0.0,-0.005154999999999834,0.0011920465594931367,8.429042057076901e-05
TYR 408,L TYR 408,0.0,0.0,0.0,-0.0035899999999999977,0.0004918333050942763,3.4777866524555495e-05,0.6932749999999998,0.09126225602624788,0.0064532160102542735,-0.695815,0.0910711852069556,0.00643970526305343,0.0,0.0,0.0,-0.006129999999999932,0.0013686124360092107,9.677551343183526e-05
VAL 409,L VAL 409,0.0,0.0,0.0,-0.0030049999999999643,0.0004949494923727342,3.4998214240159975e-05,0.8966649999999996,0.07273549872655533,0.005143176438253276,-0.8948999999999997,0.07248889570134694,0.0051257389711146795,0.0,0.0,0.0,-0.0012399999999998723,0.0010403845442911394,7.356629663099407e-05
GLY 410,L GLY 410,0.0,0.0,0.0,-0.0029400000000000034,0.0006296030495478865,4.451965857910404e-05,0.7790649999999998,0.17869199975096886,0.012635432476769494,-0.76983,0.17818600141425273,0.012599652991253384,0.0,0.0,0.0,0.006294999999999944,0.0019590750368477165,0.00013852752434083057
GLU 411,L GLU 411,0.0,0.0,0.0,-0.008444999999999982,0.001143230073082374,8.083857371329389e-05,91.044735,1.6992345055279046,0.12015402416849512,-91.06153000000003,1.6907319773072453,0.11955280463228932,0.0,0.0,0.0,-0.025239999999999724,0.011579827287134576,0.000818817439970188
GLY 412,L GLY 412,0.0,0.0,0.0,-0.0027249999999999996,0.0005285593627966744,3.73747909693169e-05,0.3834399999999998,0.13949690462515696,0.009863920721498155,-0.37881999999999993,0.1389378191854182,0.00982438741092796,0.0,0.0,0.0,0.0018950000000000245,0.00124256790558919,8.78628192126882e-05
MET 413,L MET 413,0.0,0.0,0.0,-0.0037899999999999744,0.0006212084996199385,4.392607426119793e-05,0.12575999999999996,0.3962310845958455,0.028017768683462292,-0.12455999999999999,0.39617744307317637,0.02801397565501904,0.0,0.0,0.0,-0.0025900000000001083,0.0012696062381700583,8.97747180446791e-05
GLU 414,L GLU 414,0.0,0.0,0.0,-0.002445000000000011,0.0005262841437854505,3.7213908690164805e-05,89.68413499999997,2.280765405906328,0.1612744684812053,-89.67857000000002,2.277927374849764,0.16107378938067388,0.0,0.0,0.0,0.003119999999999976,0.0037743343784090457,0.00026688574334385486
GLU 415,L GLU 415,0.0,0.0,0.0,-0.0014150000000000185,0.0004927220311696988,3.484070894801034e-05,83.74704499999999,1.6471131208795053,0.11646848571552357,-83.74528999999995,1.646033361117614,0.116392135170555,0.0,0.0,0.0,0.0003399999999966496,0.0023673614003777194,0.00016739772997263666
GLY 416,L GLY 416,0.0,0.0,0.0,-0.0005699999999999966,0.0004950757517794595,3.5007142128428376e-05,-0.6939299999999998,0.1418771831550096,0.01003223183045531,0.6936749999999998,0.14176533206323844,0.01002432276390786,0.0,0.0,0.0,-0.0008250000000000579,0.0007964766161037179,5.631940163034534e-05
GLU 417,L GLU 417,0.0,0.0,0.0,-0.0021249999999999867,0.0004683748498798554,3.3119103248727696e-05,87.92734,1.8938441156540777,0.13391500166892384,-87.92077,1.8910717985051833,0.13371896924336554,0.0,0.0,0.0,0.004444999999999197,0.004192490310068407,0.0002964538328308262
PHE 418,L PHE 418,0.0,0.0,0.0,-0.0018299999999999471,0.00041364235759889893,2.9248931604417228e-05,-0.37768,0.1079926738255885,0.00763623519805406,0.37725499999999995,0.10786876273972905,0.00762747336114652,0.0,0.0,0.0,-0.0022550000000003136,0.0007141253391385657,5.049628699220228e-05
SER 419,L SER 419,0.0,0.0,0.0,-0.0006899999999999778,0.0004624932431938718,3.270321085153458e-05,-0.4978799999999998,0.28560846556080993,0.02019556827623332,0.49772999999999995,0.2855637005993588,0.02019240291545316,0.0,0.0,0.0,-0.0008399999999999896,0.0007901898506055442,5.587486017879652e-05
GLU 420,L GLU 420,0.0,0.0,0.0,-0.001230000000000005,0.000420832508250019,2.975735203273321e-05,81.43108000000005,1.6751363268663975,0.11845002561391546,-81.42489000000002,1.673694445799039,0.1183480692258761,0.0,0.0,0.0,0.0049600000000026515,0.00253740024434685,0.00017942129193620603
ALA 421,L ALA 421,0.0,0.0,0.0,-0.0007649999999999979,0.00042399882075307426,2.9981244136959824e-05,-0.429615,0.07321111100782468,0.005176807305183393,0.4300500000000001,0.07316780371174107,0.005173745016909835,0.0,0.0,0.0,-0.0003299999999999903,0.0006936137253544132,4.904589687221691e-05
ARG 422,L ARG 422,0.0,0.0,0.0,-0.0008000000000000046,0.0004000000000000007,2.828427124746195e-05,-73.21228500000001,0.9732718498833804,0.06882071249905138,73.21190000000003,0.9727303788817155,0.06878242471734207,0.0,0.0,0.0,-0.001185000000002674,0.0012331970645484023,8.720020068815199e-05
GLU 423,L GLU 423,0.0,0.0,0.0,-0.0007450000000000062,0.0004358612164439528,3.0820042180373655e-05,76.25610499999998,1.9481553182381188,0.13775538363308104,-76.25231500000001,1.9464496026800486,0.13763477132929233,0.0,0.0,0.0,0.0030450000000006128,0.002166327537558921,0.00015318248920790682
ASP 424,L ASP 424,0.0,0.0,0.0,-0.0009699999999999298,0.00022158519806160168,1.5668439615992277e-05,78.94897499999998,1.1105123476922942,0.07852508116446143,-78.94573499999998,1.1089130961350535,0.07841199700236662,0.0,0.0,0.0,0.0022700000000021705,0.0025331995578679,0.00017912425854671563
MET 425,L MET 425,0.0,0.0,0.0,-0.0007949999999999679,0.0004037016224886703,2.854601548377504e-05,-0.43491,0.15285608231274306,0.01080855723489497,0.4347499999999998,0.1529652820086969,0.010816278819446218,0.0,0.0,0.0,-0.0009550000000000416,0.0006877317791116247,4.862998046473186e-05
ALA 426,L ALA 426,0.0,0.0,0.0,-0.0002950000000000036,0.0004560427611529484,3.2247092892228684e-05,-0.5514999999999999,0.040857802192483625,0.002889082899468376,0.5513150000000006,0.0408095059391717,0.0028856678386460994,0.0,0.0,0.0,-0.0004799999999999655,0.0007413501197140504,5.2421369688326384e-05
ALA 427,L ALA 427,0.0,0.0,0.0,-0.00033499999999999866,0.00047199046600540363,3.337476591678195e-05,-0.5898600000000002,0.06312757242282886,0.004463793454002718,0.589895,0.06316212452886444,0.004466236656850921,0.0,0.0,0.0,-0.000299999999999998,0.0007416198487095436,5.2440442408505974e-05
LEU 428,L LEU 428,0.0,0.0,0.0,-0.0007700000000000973,0.0004208325082500674,2.9757352032736637e-05,-0.521545,0.04769054387402371,0.0033722306971796724,0.5218799999999998,0.04771001571997463,0.0033736075646110843,0.0,0.0,0.0,-0.0004350000000000831,0.0007455031857743983,5.271503580572515e-05
GLU 429,L GLU 429,0.0,0.0,0.0,-0.0004150000000000009,0.0004927220311697059,3.484070894801085e-05,66.93746999999999,0.717593749345307,0.050741540629914615,-66.93766999999997,0.7172699290397203,0.050718643076517994,0.0,0.0,0.0,-0.0006150000000015155,0.0009730236379465974,6.88031612646843e-05
LYS 430,L LYS 430,0.0,0.0,0.0,-0.0003700000000000031,0.00048280430818293624,3.413942003022339e-05,-68.80810499999995,1.3406359774298073,0.0947972790743272,68.80632500000003,1.3400751021374842,0.09475761920206703,0.0,0.0,0.0,-0.002149999999994918,0.0012155245781125497,8.595056718823011e-05
ASP 431,L ASP 431,0.0,0.0,0.0,-0.0004499999999999954,0.0004974937185533044,3.517811819867533e-05,69.87698999999999,0.8349666399958829,0.059041057320563556,-69.87540000000007,0.834040622507373,0.05897557799600128,0.0,0.0,0.0,0.0011399999999979116,0.0014214077528981442,0.00010050870609054102
TYR 432,L TYR 432,0.0,0.0,0.0,-0.000585000000000071,0.0004927220311697643,3.484070894801498e-05,-0.16334000000000018,0.04388091156755962,0.003102849013406862,0.163315,0.04385972839633208,0.003101351137004659,0.0,0.0,0.0,-0.0006100000000002131,0.0007402026749477786,5.23402330907996e-05
GLU 433,L GLU 433,0.0,0.0,0.0,-0.00022999999999999244,0.0004208325082500025,2.975735203273205e-05,64.37034500000001,0.8641969833157864,0.06110795471835502,-64.370275,0.8638436255333856,0.061082968549942954,0.0,0.0,0.0,-0.0001600000000010482,0.0008856635930221145,6.262587324759798e-05
GLU 434,L GLU 434,0.0,0.0,0.0,-0.00025999999999999304,0.0004386342439892144,3.1016124838540814e-05,64.59182,1.2657840011635777,0.08950444507402065,-64.59074500000001,1.2653077096015215,0.08947076617468547,0.0,0.0,0.0,0.0008149999999955071,0.000927779607449041,6.5603925187381e-05
VAL 435,L VAL 435,0.0,0.0,0.0,-0.00019499999999999295,0.0003962007067131364,2.801562064277612e-05,-0.3773850000000003,0.046852180045328026,0.003312949422342449,0.377335,0.04684978948725332,0.0033127803843599046,0.0,0.0,0.0,-0.0002450000000002872,0.000703544597022842,4.974811554220085e-05
GLY 436,L GLY 436,0.0,0.0,0.0,-7e-05,0.00025514701644346145,1.8041618552668713e-05,-0.3750150000000002,0.03024210268813725,0.0021384395888121763,0.374995,0.030194783903846244,0.002135093645487209,0.0,0.0,0.0,-8.99999999999579e-05,0.0006339558344235886,4.482744694936956e-05
VAL 437,L VAL 437,0.0,0.0,0.0,-0.00014999999999999847,0.0003570714214271388,2.524876234590493e-05,0.1632850000000001,0.05654337958594262,0.003998220713642502,-0.1632650000000001,0.05653693284040053,0.003997764859893563,0.0,0.0,0.0,-0.0001299999999998469,0.000716309988761537,5.0650765048494246e-05
ASP 438,L ASP 438,0.0,0.0,0.0,-0.00011499999999999678,0.0003190219428189765,2.255825791146053e-05,58.77221499999996,0.6822371499531281,0.04824145151092404,-58.77180999999999,0.6819953400851678,0.048224352971184783,0.0,0.0,0.0,0.0002900000000001057,0.0007251896303711232,5.127865052815871e-05
SER 439,L SER 439,0.0,0.0,0.0,-0.00010000000000001452,0.00030000000000004356,2.1213203435599504e-05,-0.35097000000000017,0.11306829396431126,0.007995135739935847,0.35093499999999994,0.1131500365664994,0.008000915814767754,0.0,0.0,0.0,-0.0001349999999999385,0.0006684122979120451,4.726388684820899e-05
VAL 440,L VAL 440,0.0,0.0,0.0,-0.00012499999999999927,0.00033071891388307195,2.3385358667337e-05,59.13902000000001,0.6887518345522551,0.04870210927665746,-59.13821000000001,0.6884479035464399,0.04868061810913499,0.0,0.0,0.0,0.0006850000000002865,0.000784713323447513,5.54876112297169e-05
gtp 441,L gtp 441,0.0,0.0,0.0,-0.008425000000000002,0.0005238081709940246,3.7038830975079735e-05,318.69953500000014,4.186452756058953,0.2960269132926397,-319.0407,4.172473665576071,0.29503844232511306,0.0,0.0,0.0,-0.34959,0.040675568834387124,0.002876197055141533
Mg+ 442,L Mg+ 442,0.0,0.0,0.0,-0.00011500000000002287,0.00031902194281904886,2.2558257911465645e-05,-160.5854300000001,2.2648939302045954,0.16015218567159203,160.71516000000005,2.2544917862726446,0.15941664302027594,0.0,0.0,0.0,0.1296149999999986,0.017220823876920793,0.0012176961340989903
MET 443,L MET 443,0.0,0.0,0.0,-0.030074999999999984,0.004935521755599883,0.00034899409020784113,-92.49133000000009,3.009582283487951,0.21280960411932245,93.14136000000003,3.0024017936295615,0.2123018668122116,0.0,0.0,0.0,0.6199549999999967,0.06189388479486634,0.004376558565242893
ARG 444,L ARG 444,0.0,0.0,0.0,-0.02296,0.0020514385196736457,0.00014505860884485275,-86.59082499999995,1.5744927419287524,0.11133344947468216,86.73806500000002,1.5692709296900746,0.11096421159027696,0.0,0.0,0.0,0.12428000000000396,0.024628065291444665,0.0017414671975085568
GLU 445,L GLU 445,0.0,0.0,0.0,-0.05484499999999996,0.005128447620869254,0.00036263600896766656,100.788405,3.068862356147482,0.21700133825600101,-100.29167500000005,3.0494699899111373,0.2156300908891038,0.0,0.0,0.0,0.4418849999999972,0.07298960045787044,0.005161144143985692
ILE 446,L ILE 446,0.0,0.0,0.0,-0.019669999999999993,0.0014003928020380606,9.902272466459431e-05,0.6943199999999997,0.2003684795570404,0.014168191063082139,-0.6132899999999999,0.2054632227431474,0.01452844380861216,0.0,0.0,0.0,0.06135999999999972,0.016625594726204288,0.0011756070772158355
VAL 447,L VAL 447,0.0,0.0,0.0,-0.03510499999999995,0.002798923900358862,0.0001979138069968852,-1.2147350000000003,0.2046240571755882,0.014469105842276224,1.295979999999999,0.2088820231614086,0.01477018950453975,0.0,0.0,0.0,0.04614000000000016,0.020676082801149687,0.001462019835706749
HIE 448,L HIE 448,0.0,0.0,0.0,-0.015144999999999959,0.0010119164985312222,7.155330181059743e-05,2.489315,0.2411394944321655,0.017051137172487994,-2.5246649999999984,0.23715421728278382,0.016769335522764436,0.0,0.0,0.0,-0.05049499999999974,0.019552237084282654,0.0013825519429663353
ILE 449,L ILE 449,0.0,0.0,0.0,-0.016970000000000002,0.0011220962525557892,7.934418693262113e-05,-0.7480749999999999,0.08293201658587682,0.005864179130534873,0.764249999999999,0.08343882489585619,0.005900015889809683,0.0,0.0,0.0,-0.0007949999999999679,0.012188231003718271,0.0008618380793397309
GLN 450,L GLN 450,0.0,0.0,0.0,-0.00992500000000001,0.0006995534289815987,4.946589734351903e-05,-0.0882149999999993,0.3168370539804338,0.022403762940073294,0.15234000000000006,0.3253664002321076,0.023006878797437954,0.0,0.0,0.0,0.05420000000000119,0.017450501425460677,0.0012339367893048757
ALA 451,L ALA 451,0.0,0.0,0.0,-0.003960000000000002,0.000410365690573639,2.9017236257092063e-05,-0.6441150000000003,0.05906921173504406,0.004176824017719364,0.6565450000000002,0.05942312660067256,0.004201849577864228,0.0,0.0,0.0,0.008469999999999955,0.003655010259903613,0.000258448254008425
GLY 452,L GLY 452,0.0,0.0,0.0,-0.0021199999999999904,0.00036823905279044977,2.603843313258381e-05,0.052820000000000186,0.1191558962032512,0.008425594222367931,-0.05900500000000003,0.1197944279797687,0.008470745237285793,0.0,0.0,0.0,-0.008304999999999754,0.003222107229748821,0.00022783738718655926
GLN 453,L GLN 453,0.0,0.0,0.0,-0.002955000000000011,0.00030491802176980693,2.156096008994178e-05,0.03461500000000015,0.19793541061416964,0.013996147108222308,-0.026160000000000006,0.19797655012652382,0.013999056111038343,0.0,0.0,0.0,0.005500000000000682,0.0025884358211084374,0.00018303005217719452
CYS 454,L CYS 454,0.0,0.0,0.0,-0.0016849999999999355,0.00046451587701608625,3.284623266068909e-05,0.13620500000000005,0.13185629668316934,0.00932364815268143,-0.13119000000000008,0.1325217487810962,0.009370702721781322,0.0,0.0,0.0,0.003330000000000055,0.0024720639150313806,0.00017480131578452544
GLY 455,L GLY 455,0.0,0.0,0.0,-0.0016450000000000165,0.0004785133226985499,3.383600153682513e-05,-0.2757849999999997,0.13100552955887054,0.009263489832401205,0.28533999999999976,0.13205992730575078,0.009338047012089888,0.0,0.0,0.0,0.007910000000000028,0.0025143388793081116,0.000177790607175975
ASN 456,L ASN 456,0.0,0.0,0.0,-0.005534999999999868,0.0005279914772040693,3.733463539396998e-05,1.0831350000000002,0.1778252984673468,0.012574147441278268,-1.0484849999999992,0.17654982235901817,0.012483957660734209,0.0,0.0,0.0,0.029115000000000394,0.007009406180269276,0.0004956398642159301
GLN 457,L GLN 457,0.0,0.0,0.0,-0.002899999999999978,0.00042426406871190253,2.999999999999816e-05,0.2623099999999994,0.635517909975793,0.04493790237093851,-0.2552799999999999,0.6348352633557784,0.04488963196552187,0.0,0.0,0.0,0.0041299999999994345,0.0020157132732608217,0.00014253245244504593
ILE 458,L ILE 458,0.0,0.0,0.0,-0.0024599999999999943,0.0004983974317750676,3.524202037341099e-05,-0.10512499999999986,0.08062449612245656,0.005701012793793754,0.11583000000000002,0.0812826617428342,0.005747552131125042,0.0,0.0,0.0,0.008245000000000023,0.0027322106434165888,0.000193196467358993
GLY 459,L GLY 459,0.0,0.0,0.0,-0.002125000000000017,0.0003864906208435303,2.732901388634591e-05,-0.3195949999999997,0.1296568971362501,0.009168127119264909,0.3318349999999997,0.12925636454349215,0.009139805188022373,0.0,0.0,0.0,0.010115000000000016,0.0027279616932794877,0.00019289602121350623
ALA 460,L ALA 460,0.0,0.0,0.0,-0.0029750000000000523,0.00041758232721226727,2.9527529527545395e-05,0.07594500000000004,0.10781754020102664,0.0076238513806999135,-0.071725,0.10706908692521853,0.007570927742027393,0.0,0.0,0.0,0.0012449999999999538,0.0022814414303243286,0.0001613222706262269
LYS 461,L LYS 461,0.0,0.0,0.0,-0.0025650000000000195,0.0004957569969248631,3.50553134346249e-05,-81.41410500000002,1.1115020980519557,0.07859506708356127,81.40413999999997,1.109786479645196,0.07847375454262644,0.0,0.0,0.0,-0.012530000000004123,0.003486990106091756,0.00024656743499478796
PHE 462,L PHE 462,0.0,0.0,0.0,-0.0049199999999999374,0.0004399999999999472,3.1112698372204355e-05,-0.5177399999999999,0.10050782258113138,0.00710697629094124,0.5210799999999999,0.10032459120275602,0.007094019875923703,0.0,0.0,0.0,-0.001579999999999917,0.002739269975741667,0.00019369563753476423
TRP 463,L TRP 463,0.0,0.0,0.0,-0.014770000000000155,0.0012276400123813769,8.680725776108087e-05,0.01172500000000002,0.171456319145723,0.012123792594522561,-0.05709500000000005,0.17293115964163305,0.012228079566105214,0.0,0.0,0.0,-0.06013999999999977,0.010972711606526232,0.0007758878784979034
GLU 464,L GLU 464,0.0,0.0,0.0,-0.003344999999999958,0.0004753682782854061,3.361361331365845e-05,83.60006499999996,1.0683901538227876,0.07554659227210317,-83.57689000000003,1.06522060057551,0.07532247101265499,0.0,0.0,0.0,0.01982999999999791,0.0045056742003831,0.0003185992780908165
VAL 465,L VAL 465,0.0,0.0,0.0,-0.002210000000000002,0.0004194043395101935,2.9656365252672287e-05,-0.07745500000000011,0.08718003197407077,0.006164559179292548,0.07979000000000001,0.08664950028707613,0.0061270449239417225,0.0,0.0,0.0,0.0001249999999999879,0.0022202195837347566,0.000156993232338202
ILE 466,L ILE 466,0.0,0.0,0.0,-0.0047799999999999536,0.0005582114294780953,3.947150871197974e-05,-0.5197949999999997,0.12219317892173903,0.008640362543030277,0.5345750000000001,0.12206942440676877,0.008631611777356484,0.0,0.0,0.0,0.009999999999999955,0.004919349550499368,0.0003478505426185098
SER 467,L SER 467,0.0,0.0,0.0,-0.004239999999999978,0.0006799999999999906,4.8083261120684564e-05,0.6028699999999998,0.14291736458527443,0.010105783764755768,-0.609025,0.14234062798442265,0.01006500232861369,0.0,0.0,0.0,-0.01039500000000026,0.005086155227674494,0.0003596454851656043
ASP 468,L ASP 468,0.0,0.0,0.0,-0.002430000000000001,0.0005148786264742147,3.640741682679327e-05,81.64544499999997,1.6035719774857393,0.1133896619400888,-81.62672999999997,1.5965296104691549,0.11289169139278565,0.0,0.0,0.0,0.01628500000000088,0.008000235934019755,0.0005657021080037662
GLU 469,L GLU 469,0.0,0.0,0.0,-0.002569999999999985,0.0004950757517795015,3.5007142128431344e-05,80.400675,0.9731092998091716,0.06880921847307583,-80.39393499999994,0.970945621949562,0.06865622334439252,0.0,0.0,0.0,0.004170000000002787,0.0031306708546267404,0.00022137185909696522
HID 470,L HID 470,0.0,0.0,0.0,-0.006400000000000024,0.0006928203230275867,4.898979485566609e-05,-0.0815650000000001,0.2439917125129459,0.017252819447122265,0.08491999999999994,0.2434127843807716,0.017211883046314252,0.0,0.0,0.0,-0.0030450000000003686,0.003955120099314839,0.0002796692242632734
GLY 471,L GLY 471,0.0,0.0,0.0,-0.0022949999999999915,0.0005458708638496662,3.859889894802576e-05,0.39687,0.13964584884628745,0.009874452668376147,-0.39356,0.1399255030364372,0.009894227205800358,0.0,0.0,0.0,0.0010150000000000725,0.0016717580566576623,0.00011821114583658774
ILE 472,L ILE 472,0.0,0.0,0.0,-0.013155000000000014,0.0033883587472403453,0.0002395931447266403,-1.109755,0.17241138296237563,0.01219132580464466,1.1240550000000005,0.17182430554202383,0.012149813162143433,0.0,0.0,0.0,0.001144999999999694,0.004576458783819171,0.0003236045039859276
ASP 473,L ASP 473,0.0,0.0,0.0,-0.012354999999999998,0.0047790140196488085,0.0003379273220679253,95.94778999999998,1.7626633926828088,0.12463912379153003,-95.89180500000002,1.7534948180629817,0.12399080766278057,0.0,0.0,0.0,0.04363000000000127,0.021868998605328593,0.0015463717211586998
PRO 474,L PRO 474,0.0,0.0,0.0,-0.016785000000000026,0.011280903111010172,0.0007976803087703712,1.5560200000000004,0.1821580621328619,0.01288052009819471,-1.5182549999999997,0.17849481778191958,0.012621489606025249,-0.000491436,0.004970371155749238,0.00035145831492443036,0.020488563999999973,0.009381285412240004,0.0006633570531241343
THR 475,L THR 475,0.0,0.0,0.0,-0.07119999999999999,0.054211345675974486,0.0038333210144729578,1.7277599999999995,0.43647745921181397,0.030863617124374836,-1.5905199999999988,0.4368400618075282,0.030889256999805374,-0.013132547999999997,0.03019888353651002,0.0021353835332929023,0.052907452000000355,0.0478522737045138,0.003383666723165642
GLY 476,L GLY 476,0.0,0.0,0.0,-0.030609999999999964,0.017620099318675857,0.0012459291713416165,1.0629600000000003,0.3069153929016914,0.021702195557131956,-1.0291199999999998,0.30048300384547477,0.021247356965043863,0.0,0.0,0.0,0.0032300000000001026,0.014392953136865321,0.0010177354764377658
SER 477,L SER 477,0.0,0.0,0.0,-0.020579999999999998,0.009343639547842137,0.0006606950885241982,-0.8019349999999998,0.4825862832437324,0.03412400333892551,0.8396450000000002,0.48410900526121087,0.03423167604536762,0.0,0.0,0.0,0.01712999999999992,0.0116894439559801,0.0008265685089573631
TYR 478,L TYR 478,0.0,0.0,0.0,-0.012279999999999958,0.002466090022687753,0.00017437889780589968,0.10115000000000007,0.15755626772680298,0.011140910532806556,-0.09041999999999999,0.15724494777257553,0.011118896887731265,0.0,0.0,0.0,-0.0015499999999999364,0.002609118625129911,0.00018449254727494817
HIP 479,L HIP 479,0.0,0.0,0.0,-0.006910000000000011,0.0015848974730246744,0.00011206917506611705,-89.84160500000002,1.4041579857589643,0.09928896335874073,89.82488499999995,1.4020579630619585,0.09914046932977089,0.0,0.0,0.0,-0.02363000000000042,0.005468372701271858,0.00038667234191247296
GLY 480,L GLY 480,0.0,0.0,0.0,-0.0015699999999999998,0.0004950757517794844,3.500714212843014e-05,-0.098215,0.13719842847132038,0.009701393914020813,0.10087499999999996,0.13687947024663702,0.00967884016166193,0.0,0.0,0.0,0.0010900000000000443,0.0011755424279879612,8.31234022402786e-05
ASP 481,L ASP 481,0.0,0.0,0.0,-0.0016650000000000159,0.00047199046600538433,3.337476591678059e-05,78.05249500000002,1.0009367012813903,0.07077691290145648,-78.04625500000002,0.9991642907803882,0.07065158455302599,0.0,0.0,0.0,0.004574999999999534,0.002571842724584816,0.00018185674306992098
SER 482,L SER 482,0.0,0.0,0.0,-0.001904999999999995,0.0003820667480951362,2.7016198844396325e-05,0.7056899999999999,0.19270745678359152,0.01362647494768911,-0.7046949999999998,0.19256311166731788,0.013616268206634285,0.0,0.0,0.0,-0.0009099999999998731,0.0009807650075323471,6.93505587576598e-05
ASP 483,L ASP 483,0.0,0.0,0.0,-0.00398,0.0005741080037762555,4.059556626036623e-05,82.83983000000006,1.8012059768628776,0.12736449605534803,-82.83179499999997,1.7945908817835416,0.12689673819646882,0.0,0.0,0.0,0.004055000000004015,0.007137364709750962,0.000504687898606646
LEU 484,L LEU 484,0.0,0.0,0.0,-0.004315000000000007,0.0005529692577349856,3.9100831193210006e-05,0.8739899999999998,0.1059032572681346,0.00748849113640415,-0.8691899999999994,0.10610647435477674,0.007502860754405913,0.0,0.0,0.0,0.000485000000000142,0.0021377032067151714,0.00015115844336325256
GLN 485,L GLN 485,0.0,0.0,0.0,-0.004604999999999966,0.0005822155958061773,4.11688595907114e-05,1.3329900000000006,0.33553178672072,0.023725680169385945,-1.3210950000000004,0.33516073155278703,0.023699442606841977,0.0,0.0,0.0,0.007290000000000027,0.0031774046012428433,0.00022467643401121525
LEU 486,L LEU 486,0.0,0.0,0.0,-0.011905000000000013,0.0014268759581688717,0.00010089536659332616,0.952345,0.12299656895621407,0.008697170797161776,-0.935065,0.12154777157562044,0.00859472535192347,0.0,0.0,0.0,0.005374999999999952,0.0038476453838679346,0.0002720696142534133
GLU 487,L GLU 487,0.0,0.0,0.0,-0.010850000000000018,0.001299038105676692,9.185586535437158e-05,88.53433999999999,2.506631433698644,0.1772456084703669,-88.44826000000005,2.4875996226065094,0.1758998562022159,0.0,0.0,0.0,0.07523000000000067,0.022389218387427894,0.0015831568147216802
ARG 488,L ARG 488,0.0,0.0,0.0,-0.010825000000000005,0.0009134412953223176,6.459005341382346e-05,-85.78449000000002,1.589443893284015,0.1123906555256674,85.85443500000002,1.5887203705419197,0.11233949474193959,0.0,0.0,0.0,0.05911999999999765,0.01256485574927233,0.0008884694704941243
ILE 489,L ILE 489,0.0,0.0,0.0,-0.01862000000000003,0.0020629105651966675,0.0001458698049631937,0.3365200000000002,0.18515085633072262,0.013092142605395016,-0.2997049999999997,0.1866261181480239,0.01319645936889895,0.0,0.0,0.0,0.0181949999999999,0.013029465645221202,0.0009213223512973066
ASN 490,L ASN 490,0.0,0.0,0.0,-0.044179999999999976,0.006786574983008874,0.0004798833191516553,2.6866549999999996,0.5904818083353633,0.04175336908412307,-2.5231400000000006,0.5949260461603597,0.04206762415444913,0.0,0.0,0.0,0.11933499999999991,0.02602734667614137,0.001840411333099271
VAL 491,L VAL 491,0.0,0.0,0.0,-0.016134999999999965,0.0010132990674029667,7.165106419306423e-05,1.00718,0.2127454995998723,0.015043378543398963,-0.9512150000000004,0.21136297872380402,0.014945619554738979,0.0,0.0,0.0,0.039829999999999866,0.014618519076842355,0.0010336853970140138
TYR 492,L TYR 492,0.0,0.0,0.0,-0.01817000000000001,0.0010635318518973323,7.520305844844906e-05,0.4496799999999999,0.18670486763874172,0.013202027798789106,-0.4192050000000004,0.19786268717218924,0.013991004784324752,0.0,0.0,0.0,0.012305000000000003,0.017795841508622068,0.0012583560207667704
TYR 493,L TYR 493,0.0,0.0,0.0,-0.04334500000000003,0.0048678511686373405,0.0003442090571150323,-1.106075,0.22994775357676275,0.016259761587274213,1.2525849999999992,0.23507767391864856,0.01662250173334364,0.0,0.0,0.0,0.10316499999999994,0.03420274513836567,0.002418499302253359
ASN 494,L ASN 494,0.0,0.0,0.0,-0.39332000000000006,0.09476617328983986,0.0067009803760345234,-2.01327,2.4138545994114886,0.17068529560422008,2.688745,2.4529076378810113,0.17344676243699395,-0.04820796000000001,0.04813735142292726,0.0034038247619511764,0.23394703999999947,0.1483478457835303,0.010489776772795046
GLU 495,L GLU 495,0.0,0.0,0.0,-0.9378700000000001,0.5013107949166862,0.03544802625676074,114.70727999999995,4.9042174769898,0.3467805434393068,-113.64722500000005,4.471114390659607,0.31615553050961664,-0.204300324,0.06397471874771032,0.004523695745100812,-0.08211532400000329,0.666172854143519,0.04710553426072791
ALA 496,L ALA 496,0.0,0.0,0.0,-1.6538400000000004,0.5445782261530482,0.038507495659936164,-4.081984999999998,1.1768655466003763,0.08321696085459389,4.392034999999998,0.8305814732914607,0.05873097920923052,-0.19235876400000007,0.06229662688390346,0.004405036731465631,-1.5361487639999998,0.9243458281606463,0.06536112032538881
ALA 497,L ALA 497,0.0,0.0,0.0,-2.1238250000000005,0.5301018528311279,0.03748386148564437,-2.8429150000000027,1.2150267477611274,0.085915365266493,2.83224,0.9177794410423451,0.06489680663946414,-0.5131779480000003,0.06379734059739144,0.004511153215808331,-2.647677948000001,0.6811662040055214,0.04816572419674034
GLY 498,L GLY 498,0.0,0.0,0.0,-0.2974649999999999,0.22006987248371826,0.015561289916809598,-1.0499500000000002,0.5087207460876741,0.03597198892888742,1.2508949999999994,0.5458669837744369,0.03859862458527514,-0.024250212000000014,0.04909637828122003,0.0034716382014350613,-0.120770212,0.2051492971761118,0.01450624591888829
ASN 499,L ASN 499,0.0,0.0,0.0,-0.13363499999999987,0.04092434208389948,0.0028937879803123327,-3.6493749999999987,1.2097662106270815,0.08554338911847624,3.914555000000002,1.2391779722763776,0.08762311472936221,-0.0010441079999999993,0.002374179609283173,0.00016787985014789594,0.13050089200000087,0.08892771359670085,0.006288138931964231
LYS 500,L LYS 500,0.0,0.0,0.0,-0.6903100000000005,0.5432543639033185,0.038413884462522085,-112.23437000000001,5.175681055000857,0.36597591712498506,113.04106500000006,5.508450853984758,0.38950629526854513,-0.14042379599999996,0.13908948386780073,0.00983511172346588,-0.02403879599999941,0.4654154237974201,0.032909840223596665
TYR 501,L TYR 501,0.0,0.0,0.0,-0.10715,0.03375451821608477,0.0023868048726278387,-0.5276749999999998,0.5859129281514455,0.041430300468075346,0.6783800000000001,0.5867024250844719,0.041486126331582246,0.0,0.0,0.0,0.04355500000000001,0.04359583667048972,0.0030826911741204436
VAL 502,L VAL 502,0.0,0.0,0.0,-0.18332500000000004,0.06550572017007354,0.00463195389387674,-0.23955999999999986,0.3602261323113583,0.025471834091796396,0.3609950000000001,0.3628883918989418,0.025660084272562313,-0.003350412000000001,0.013646955009812849,0.0009649854429986392,-0.06524041199999987,0.08432046904328656,0.005962357545333828
PRO 503,L PRO 503,0.0,0.0,0.0,-0.03757499999999998,0.006098719127816884,0.0004312445651831425,2.6405199999999995,0.3413192341489244,0.024134914501610344,-2.56324,0.3219635575651301,0.022766261484924884,0.0,0.0,0.0,0.03970500000000002,0.030508326322497847,0.002157264442529027
ARG 504,L ARG 504,0.0,0.0,0.0,-0.10258499999999994,0.01071413902280512,0.000757604035760091,-112.84044500000003,2.8607722256358707,0.2022871440177256,113.45147499999997,2.869698827295582,0.2029183500743789,0.0,0.0,0.0,0.5084449999999984,0.09416940572713076,0.006658782536996146
ALA 505,L ALA 505,0.0,0.0,0.0,-0.02098,0.0018492160501142804,0.00013075932089148102,1.5079250000000008,0.23438532243934895,0.01657354509074591,-1.4379749999999998,0.23331863272143624,0.016498118737450107,0.0,0.0,0.0,0.048969999999999986,0.023024532568545114,0.0016280803112868765
ILE 506,L ILE 506,0.0,0.0,0.0,-0.043440000000000076,0.0030800000000002262,0.00021778888860547263,-0.9607099999999997,0.17019023444369813,0.012034266886686728,1.00304,0.17447942113613504,0.012337558186286452,0.0,0.0,0.0,-0.001110000000000566,0.019927315423809783,0.0014090739867019177
LEU 507,L LEU 507,0.0,0.0,0.0,-0.02348500000000001,0.002142376017416275,0.00015148886097664772,0.9341750000000001,0.13518348410586142,0.009558915831567847,-0.9328949999999999,0.13486620768376548,0.009536481000610383,0.0,0.0,0.0,-0.022204999999999878,0.014069576219630788,0.000994869275332192
VAL 508,L VAL 508,0.0,0.0,0.0,-0.015445,0.0013065125334261439,9.238438720908422e-05,-0.6738850000000002,0.09346791842658952,0.006609179894283251,0.6839650000000005,0.09351836063040932,0.006612746696721148,0.0,0.0,0.0,-0.0053650000000000485,0.009210959504850158,0.000651313192711423
ASP 509,L ASP 509,0.0,0.0,0.0,-0.008339999999999993,0.0006959885056521286,4.9213819197451185e-05,94.04571,1.4788150445201749,0.10456801461009017,-94.05202999999996,1.4728264830273268,0.10414455936597562,0.0,0.0,0.0,-0.01466000000000207,0.010017205199054677,0.0007083233724788701
LEU 510,L LEU 510,0.0,0.0,0.0,-0.01073999999999999,0.0009911609354692047,7.008566187174767e-05,0.7439349999999999,0.13795872852052635,0.009755155246073814,-0.7404550000000002,0.13772620656577933,0.009738713460976177,0.0,0.0,0.0,-0.00726000000000008,0.004445492098744305,0.0003143437608733315
GLU 511,L GLU 511,0.0,0.0,0.0,-0.007120000000000027,0.000696850055607355,4.9274739979018344e-05,93.57414499999996,1.6114455913815966,0.11394641051790932,-93.52876999999995,1.602923693476231,0.11334382133816298,0.0,0.0,0.0,0.038255000000004175,0.010799072876873938,0.000763609766176528
PRO 512,L PRO 512,0.0,0.0,0.0,-0.012964999999999978,0.001335580398179024,9.443979563722172e-05,0.17153999999999991,0.14239697468696452,0.010068986642160176,-0.15813500000000003,0.13891956944577677,0.009823096959462426,0.0,0.0,0.0,0.00044000000000004035,0.005613946918167523,0.0003969659935057575
GLY 513,L GLY 513,0.0,0.0,0.0,-0.0035400000000000128,0.0005276362383308933,3.7309516212353596e-05,0.3069099999999998,0.2020112172628046,0.014284350160227808,-0.29773999999999984,0.20106765627519527,0.014217630322947645,0.0,0.0,0.0,0.005629999999999827,0.0026330780466975834,0.000186186734221329
THR 514,L THR 514,0.0,0.0,0.0,-0.0055949999999999785,0.0006008119506134985,4.248382044967219e-05,-0.5631850000000003,0.17135895300508686,0.012116907768692382,0.5954999999999998,0.17172518743620635,0.012142804453667243,0.0,0.0,0.0,0.026719999999999747,0.00584821340239916,0.00041353113546624973
MET 515,L MET 515,0.0,0.0,0.0,-0.018329999999999968,0.0020931077373131613,0.00014800506748081671,0.3394,0.5365682342442575,0.037941103700340637,-0.31677500000000003,0.5351971266505455,0.03784415175261562,0.0,0.0,0.0,0.004295000000000254,0.00961706686053502,0.0006800293192208734
ASP 516,L ASP 516,0.0,0.0,0.0,-0.010885000000000018,0.0016253538076370037,0.00011492986992075006,98.00624000000005,2.5227421295858914,0.17838480670151757,-97.88089500000004,2.5013267707288955,0.17687051215458505,0.0,0.0,0.0,0.11446000000000253,0.022927677597176205,0.0016212316305822183
SER 517,L SER 517,0.0,0.0,0.0,-0.00401000000000001,0.0006081940479813998,4.300581356049442e-05,-0.11665999999999997,0.37360831682391643,0.026418097433388337,0.13392999999999997,0.37481035884831143,0.02650309464006043,0.0,0.0,0.0,0.013260000000000088,0.004313049964931932,0.00030497868777997703
VAL 518,L VAL 518,0.0,0.0,0.0,-0.007204999999999992,0.0010310067895023865,7.290318923065089e-05,-0.4524299999999997,0.18921008191954347,0.013379173199417135,0.4825549999999998,0.18933810228002285,0.013388225605919627,0.0,0.0,0.0,0.022920000000000135,0.006572183807532985,0.0004647235737510997
ARG 519,L ARG 519,0.0,0.0,0.0,-0.07782999999999998,0.030059792081782544,0.002125548282208612,-115.23738000000012,4.049017579063977,0.28630877872996763,115.41265500000002,4.039833022040513,0.285659332474619,-0.0030351600000000007,0.011853221049419438,0.0008381492982947609,0.09440984000000299,0.054553853362037504,0.0038575399652153253
SER 520,L SER 520,0.0,0.0,0.0,-0.005449999999999996,0.0011434596626029585,8.085480814398336e-05,-0.44781499999999985,0.5733168938510359,0.04053962634108755,0.4656699999999999,0.5692600030741669,0.040252760843201826,0.0,0.0,0.0,0.012404999999999866,0.006382865735702211,0.0004513367645118295
GLY 521,L GLY 521,0.0,0.0,0.0,-0.002509999999999987,0.0005476312628037407,3.8723377951827734e-05,1.2455599999999998,0.15123583041065294,0.010693988124175137,-1.235019999999999,0.15117708027344076,0.0106898338621333,0.0,0.0,0.0,0.00803000000000005,0.003380695194778746,0.00023905124973528275
PRO 522,L PRO 522,0.0,0.0,0.0,-0.003285000000000005,0.0006194957626973782,4.3804965471964836e-05,0.7546350000000004,0.15939003035007993,0.011270577131407113,-0.7431650000000001,0.15888907380622408,0.011235154154483088,0.0,0.0,0.0,0.00818499999999987,0.0027222738657229927,0.0001924938310699645
PHE 523,L PHE 523,0.0,0.0,0.0,-0.009125,0.0018919236242512629,0.00013377920241950978,0.88434,0.15184681228132502,0.010737191066568565,-0.8768549999999997,0.15458196523204165,0.010930595586471976,0.0,0.0,0.0,-0.0016400000000005121,0.00615633007562147,0.0004353182743694632
GLY 524,L GLY 524,0.0,0.0,0.0,-0.00810000000000001,0.002323790007724464,0.0001643167672515508,1.4746350000000006,0.1418909150544817,0.010033202822378838,-1.441315,0.14324987181495707,0.010129295576445983,0.0,0.0,0.0,0.025220000000000006,0.016046856389960017,0.001134684097006741
GLN 525,L GLN 525,0.0,0.0,0.0,-0.04914499999999997,0.053533764812499426,0.003785408812136413,1.4207249999999996,1.1311003224183969,0.07998087081843387,-1.2477999999999998,1.1005132984203323,0.07781804160989915,-0.005291207999999999,0.02269032852578243,0.0016044485167931314,0.11848879199999943,0.05136581389492473,0.003632111532626746
ILE 526,L ILE 526,0.0,0.0,0.0,-0.03938499999999999,0.018900179231954434,0.0013364444900556133,2.0412,0.2715086002321086,0.01919855723745914,-1.9282850000000002,0.26009101056168205,0.018391211729382732,-0.00031557600000000003,0.0035502048003212437,0.00025103738889081844,0.07321442399999994,0.017062699806426204,0.001206515073847436
PHE 527,L PHE 527,0.0,0.0,0.0,-0.056884999999999984,0.022470241988016105,0.0015888860484628876,0.19454999999999997,0.2973685381811599,0.02102713098594289,-0.0014699999999999984,0.2933939486424352,0.020746085064416355,-0.000433656,0.002378372383976908,0.00016817632408968868,0.13576134400000048,0.0382041583605352,0.002701441944625917
ARG 528,L ARG 528,0.0,0.0,0.0,-0.21469499999999997,0.9739960841682063,0.0688719235964482,-165.45655499999998,5.595440065533199,0.3956573614061425,159.99764499999995,5.007587293196255,0.35408989324026596,-0.3480423120000003,0.050649241161147274,0.003581442188700004,-6.021647311999996,1.2366431125687412,0.08744387308049958
PRO 529,L PRO 529,0.0,0.0,0.0,-0.6012450000000004,0.289980525165052,0.020504719575624455,-2.5422600000000006,0.6790794227481757,0.048018166478948125,2.79582,0.6223548727213434,0.04400713508057526,-0.14010530399999993,0.09934730580694978,0.007024915362870786,-0.48779030400000023,0.3026922256147646,0.021403572534464843
ASP 530,L ASP 530,0.0,0.0,0.0,-1.4802700000000004,0.4089311031212947,0.028915795605516284,134.81239000000002,5.3344367329548765,0.37720163876830054,-132.88183499999997,5.255122815671108,0.37159329789291834,-0.31827103199999995,0.06769441689491797,0.004786718123486568,0.13201396799999995,0.7266648011332182,0.05138296085308726
ASN 531,L ASN 531,0.0,0.0,0.0,-0.133105,0.01847062465105073,0.0013060703943509379,1.536355000000001,0.5521711772403559,0.03904439838024147,-1.2661749999999992,0.5454540350707847,0.038569424702411675,0.0,0.0,0.0,0.13707500000000028,0.05331631434185981,0.0037700327419002647
PHE 532,L PHE 532,0.0,0.0,0.0,-0.07675499999999999,0.011781552317076388,0.0008330815536308796,0.8274499999999999,0.32783728814764185,0.02318159695750057,-0.717895,0.322271723821684,0.022788052129899098,0.0,0.0,0.0,0.03279999999999981,0.030806168213525414,0.002178325044615729
VAL 533,L VAL 533,0.0,0.0,0.0,-0.06648999999999997,0.013147619556406594,0.000929677094479597,-0.6186649999999997,0.20967647167720058,0.014826365497821759,0.6981849999999998,0.19863061389171635,0.014045305403407947,-0.0003105720000000001,0.0020517541340072903,0.00014508092614840874,0.012719427999999868,0.017638576284564694,0.0012472356901291914
PHE 534,L PHE 534,0.0,0.0,0.0,-0.08047500000000006,0.016410038848217047,0.0011603649749108956,0.5675549999999998,0.3194224428167196,0.022586577537887464,-0.42175000000000024,0.32313713420156454,0.022849245884711374,-0.00011627999999999972,0.0013692181050512012,9.68183407005099e-05,0.06521372000000009,0.011820271190594617,0.0008358193914333439
GLY 535,L GLY 535,0.0,0.0,0.0,-0.011910000000000002,0.001540097399517401,0.00010890133148865217,0.8171399999999998,0.27537456382171616,0.01947192214446232,-0.7527650000000001,0.2721866634774745,0.0192465035493463,0.0,0.0,0.0,0.05246499999999999,0.012005364425955619,0.0008489074596208961
GLN 536,L GLN 536,0.0,0.0,0.0,-0.026839999999999992,0.0038580305856745346,0.0002728039589155571,-1.04272,0.6847798855106647,0.04842125006647387,1.181875,0.685150574235329,0.048447461717565816,0.0,0.0,0.0,0.11231499999999968,0.02122229429161765,0.0015006428205939398
SER 537,L SER 537,0.0,0.0,0.0,-0.005060000000000004,0.0005713142742834316,4.039801975344857e-05,1.0988449999999994,0.39489299939983885,0.02792315177187213,-1.0765800000000003,0.3915617749474512,0.027687598631878352,0.0,0.0,0.0,0.017205000000000116,0.004761614747121147,0.00033669700770872304
GLY 538,L GLY 538,0.0,0.0,0.0,-0.0021599999999999857,0.00039293765408778046,2.7784887978900348e-05,0.506935,0.16239883243114775,0.011483331566884239,-0.4984399999999997,0.16154899071179693,0.011423238682615418,0.0,0.0,0.0,0.006335000000000084,0.0019831225378175842,0.00014022793944146894
ALA 539,L ALA 539,0.0,0.0,0.0,-0.0021350000000000145,0.00036983104250456534,2.6151003804826843e-05,-0.1842600000000001,0.10310282440360194,0.007290470629527279,0.18387999999999993,0.10327524195081803,0.007302662391210483,0.0,0.0,0.0,-0.0025150000000001066,0.0010998977225178184,7.77745138203989e-05
GLY 540,L GLY 540,0.0,0.0,0.0,-0.0009699999999999928,0.00017058722109231317,1.2062338081814349e-05,-0.3972149999999999,0.08985276164370262,0.006353549706660064,0.3965999999999999,0.08978619047492768,0.006348842414172836,0.0,0.0,0.0,-0.0015849999999998942,0.0006802756794124642,4.810275459888392e-05
ASN 541,L ASN 541,0.0,0.0,0.0,-0.001395000000000004,0.0004888506929523718,3.456696399743649e-05,-1.4277899999999997,0.20391918963157496,0.014419264180255216,1.4299550000000003,0.2039816976471179,0.014423684164422109,0.0,0.0,0.0,0.0007699999999999463,0.0011432847414364086,8.084243934967931e-05
ASN 542,L ASN 542,0.0,0.0,0.0,-0.00178499999999999,0.00041082234603296024,2.904952667428725e-05,0.979365000000001,0.23846733901102157,0.016862187250620466,-0.9765600000000002,0.23853646765222156,0.01686707538371714,0.0,0.0,0.0,0.001019999999999932,0.0012367699866988621,8.745284443627616e-05
TRP 543,L TRP 543,0.0,0.0,0.0,-0.004150000000000036,0.0004663689526544108,3.297726489568018e-05,0.9189450000000002,0.12131616534905529,0.008578348318586546,-0.922615,0.12155713378901299,0.00859538736038115,0.0,0.0,0.0,-0.00781999999999993,0.0018513778652666038,0.00013091218430686898
ALA 544,L ALA 544,0.0,0.0,0.0,-0.001830000000000025,0.0003756327994198339,2.656124997058508e-05,1.0453699999999997,0.05944428567996015,0.00420334575070902,-1.0448700000000002,0.05952909456727312,0.004209342644641409,0.0,0.0,0.0,-0.0013300000000001555,0.0014216539663364771,0.00010052611600972747
LYS 545,L LYS 545,0.0,0.0,0.0,-0.004309999999999998,0.000513711981561606,3.6324922573899024e-05,-91.11940999999999,1.5546515821559785,0.10993046761248874,91.11294499999998,1.5531100804439837,0.10982146698111252,0.0,0.0,0.0,-0.010774999999996879,0.004644822386270874,0.0003284385406739216
GLY 546,L GLY 546,0.0,0.0,0.0,-0.002629999999999977,0.0004930517214248173,3.4864021569518887e-05,1.0722850000000002,0.13754157107943693,0.009725657760532138,-1.06405,0.1361071912133962,0.009624231787524654,0.0,0.0,0.0,0.005605000000000158,0.003006488815878164,0.0002125908629268963
HID 547,L HID 547,0.0,0.0,0.0,-0.00698499999999997,0.0007380887480513072,5.219075588645685e-05,0.8987949999999992,0.4504418308450058,0.03185104731205873,-0.8848099999999997,0.44657689584213855,0.031577755137121466,0.0,0.0,0.0,0.00699999999999946,0.006054750201288178,0.00042813549257214844
TYR 548,L TYR 548,0.0,0.0,0.0,-0.010679999999999985,0.0012520383380712043,8.853247991556837e-05,0.9556800000000001,0.6242680895256459,0.044142419938195496,-0.9364850000000001,0.6227729199114229,0.04403669548087138,0.0,0.0,0.0,0.00851500000000041,0.0058957421076569145,0.00041689192244512724
THR 549,L THR 549,0.0,0.0,0.0,-0.005800000000000008,0.0006082762530298538,4.301162633521539e-05,1.0829300000000002,0.28118400576846353,0.019882711724007785,-1.0665450000000005,0.2785790874688882,0.019698516184601122,0.0,0.0,0.0,0.010585000000000178,0.0037977328763353375,0.0002685402669991809
GLU 550,L GLU 550,0.0,0.0,0.0,-0.01019500000000002,0.0012111874338846867,8.564388477877952e-05,100.38037999999997,1.794850059365723,0.126915064819058,-100.28729000000004,1.784786411838356,0.12620345747805076,0.0,0.0,0.0,0.08289500000000088,0.014199083597190066,0.001004026829820777
GLY 551,L GLY 551,0.0,0.0,0.0,-0.0075199999999999954,0.0009744742172063425,6.890573270780573e-05,0.8596250000000005,0.1953724759913722,0.013814920263070522,-0.8648550000000003,0.19539732335679463,0.013816677237129005,0.0,0.0,0.0,-0.01275,0.008479239352677824,0.0005995727645582321
ALA 552,L ALA 552,0.0,0.0,0.0,-0.015549999999999984,0.002029162388770348,0.00014348344852282066,1.14986,0.2098467069076842,0.014838402946408941,-1.0859949999999998,0.20867617251377862,0.01475563366565467,0.0,0.0,0.0,0.04831499999999993,0.008617179062779087,0.000609326574998983
GLU 553,L GLU 553,0.0,0.0,0.0,-0.03861499999999999,0.00757672587599685,0.0005357554246108957,113.44112500000007,3.322810482010227,0.23495818244271718,-113.06249,3.2705921008135226,0.23126578529803982,0.0,0.0,0.0,0.3400199999999991,0.07312960823086499,0.005171044188556019
LEU 554,L LEU 554,0.0,0.0,0.0,-0.056450000000000014,0.014936448707775203,0.0010561664168112891,0.5350849999999994,0.3889029413298397,0.027499590703772368,-0.51071,0.38448284213993206,0.027187042492702283,-9.532800000000007e-05,0.0013447669274695906,9.508938135291456e-05,-0.03217032800000022,0.036979607378786535,0.0026148531143156046
VAL 555,L VAL 555,0.0,0.0,0.0,-0.04801999999999998,0.007373574438493271,0.0005213904487042381,-0.0859799999999999,0.25588954570282874,0.018094123300121518,0.16276500000000002,0.26066568584107874,0.0184318474080869,0.0,0.0,0.0,0.02876500000000003,0.032343001947871174,0.002286995600126942
ASP 556,L ASP 556,0.0,0.0,0.0,-0.24541499999999997,0.0708010789112711,0.005006392301348366,118.01200499999999,4.600221623462926,0.3252847904911624,-117.00681999999999,4.608497055181189,0.32586995187968537,-0.010239588,0.023147397877080176,0.0016367682005706487,0.7495304120000035,0.1757607154457402,0.012428159375788205
SER 557,L SER 557,0.0,0.0,0.0,-0.302995,0.19619262212173022,0.013872913352104528,-0.071215,0.8612814109076079,0.06090179261626868,0.6700050000000001,0.9083075607826899,0.06422704356324523,-0.07066425599999998,0.06882308914439735,0.004866527303620962,0.22513074400000016,0.19431539588364502,0.013740173411827393
VAL 558,L VAL 558,0.0,0.0,0.0,-0.07483999999999996,0.013670201168965966,0.0009666291946760103,0.3849850000000003,0.3594376507476642,0.025416080025743526,-0.24167499999999983,0.34409858961495343,0.024331444611346047,0.0,0.0,0.0,0.06846999999999992,0.06794283700288052,0.00480428407777891
LEU 559,L LEU 559,0.0,0.0,0.0,-0.23259500000000002,0.034628326194028454,0.0024485924272937267,-0.18357999999999955,0.3007754537857103,0.021268036298633677,0.4378,0.30016905236882796,0.021225157243233816,-9.540000000000034e-06,0.00013457826124601302,9.516120112735056e-06,0.021615460000000374,0.08626168425963195,0.006099622189655861
ASP 560,L ASP 560,0.0,0.0,0.0,-0.5971550000000004,0.5741999573101684,0.040602068357104615,112.15206499999998,15.015143387286548,1.0617309709638665,-110.24953,14.14947745392382,1.0005191457915699,-0.2523309119999999,0.12007256849513068,0.00849041274173931,1.053049087999999,0.9876498218286341,0.06983738864527127
VAL 561,L VAL 561,0.0,0.0,0.0,-0.19652999999999995,0.03372786829907913,0.002384920438924564,1.2016649999999998,0.3188199692224448,0.02254397622148771,-0.970475000000001,0.29993035754154357,0.02120827897013312,-0.003285611999999999,0.010615950711408565,0.0007506610736779149,0.03137438800000023,0.10542162029369058,0.007454434259334196
VAL 562,L VAL 562,0.0,0.0,0.0,-0.10756500000000001,0.011966861535088814,0.0008461848940981757,0.25632000000000027,0.2931829251508347,0.020731163450226322,0.05234,0.3172759908975149,0.02243480046713141,0.0,0.0,0.0,0.20109500000000044,0.09736403840741202,0.00688467718015885
ARG 563,L ARG 563,0.0,0.0,0.0,-2.9726099999999995,0.49139678254950114,0.03474699971940036,-117.42817999999995,6.448184327205273,0.4559554864107664,120.89059500000005,6.015195178126443,0.425338530061383,-0.4650402959999998,0.05502664605788449,0.0038909714573482123,0.024764703999999256,1.2001677270898143,0.08486467383864534
LYS 564,L LYS 564,0.0,0.0,0.0,-1.1146150000000001,0.6692993103051875,0.04732660809602774,-158.16176999999993,7.268625641557274,0.5139694481051568,159.53255499999995,6.864190853771145,0.48537159000602537,-0.31485672000000003,0.06844002800308004,0.00483944079055751,-0.05868672000000142,1.1335330476708025,0.08015289047070785
GLU 565,L GLU 565,0.0,0.0,0.0,-0.25350999999999985,0.03554433710171086,0.002513364179740034,124.47535499999998,4.673607587183571,0.33047396175024013,-124.24868500000008,4.712315570476336,0.3332110294974771,0.0,0.0,0.0,-0.026839999999995427,0.18379291172403336,0.012996121421408451
SER 566,L SER 566,0.0,0.0,0.0,-0.2521649999999999,0.039363533568520126,0.002783422151776488,-0.9798000000000002,0.6647705769662203,0.04700637829061081,1.96928,0.7133501115160765,0.050441470121319755,-6.426000000000001e-05,0.000841331919042657,5.9491150518375416e-05,0.7372507399999998,0.21636800545875068,0.015299528389169053
GLU 567,L GLU 567,0.0,0.0,0.0,-2.130245000000001,1.186818690860149,0.08392075443461522,81.84458999999998,6.413385777567614,0.45349485736834183,-84.40816,5.456891261001744,0.38586048148519436,-0.7559475840000001,0.06948616629194425,0.004913413938368988,-5.449762584000002,2.147533773184262,0.15185356938457248
SER 568,L SER 568,0.0,0.0,0.0,-0.5548000000000003,0.8491824009010076,0.06004626341413758,-7.585810000000002,2.43630718791781,0.17227293336302119,5.064990000000002,1.2772464562096044,0.09031496304322979,-0.21608388000000006,0.04188278105087059,0.002961559849602203,-3.2917038800000005,1.1747179645384496,0.08306510387067959
CYS 569,L CYS 569,0.0,0.0,0.0,-0.24116500000000016,0.04132575195928031,0.0029221719448040357,0.6265499999999998,1.1930947982033946,0.08436454224080157,-0.22924000000000003,1.1112128384787499,0.07857461334298757,-0.0005141880000000001,0.0025070563640764046,0.00017727565558553157,0.15563081199999995,0.0963079937135681,0.006810003543733539
ASP 570,L ASP 570,0.0,0.0,0.0,-0.25694500000000015,0.05650063694331201,0.003995198352397509,106.82919000000001,4.757400474408369,0.3363990136274256,-105.77479500000007,4.704866993120724,0.33268433554164256,-0.007998516,0.02335328139634651,0.0016513263638314262,0.7894514840000011,0.12302583918989309,0.008699240515233912
CYM 571,L CYM 571,0.0,0.0,0.0,-0.06250499999999999,0.009952385392457578,0.0007037399199988692,95.89832000000003,3.606615191228382,0.25502620588480057,-95.22927499999997,3.557457368596727,0.25155022291167967,0.0,0.0,0.0,0.606540000000001,0.1474113916900575,0.010423559468818594
LEU 572,L LEU 572,0.0,0.0,0.0,-0.102015,0.02103627284002554,0.0014874891176072452,-1.1110850000000017,0.3040747733288595,0.02150133342085989,1.2894100000000006,0.3217746135107594,0.022752901122713845,-0.0018710639999999989,0.008667981957382236,0.0006129188821267622,0.07443893599999976,0.04044174693177225,0.002859663349848641
GLN 573,L GLN 573,0.0,0.0,0.0,-0.022535000000000017,0.0027926286899622767,0.00019746866840084304,-0.2235499999999997,0.1707092484313606,0.012070966717707408,0.2779950000000001,0.17624158128829856,0.012462161725599606,0.0,0.0,0.0,0.031910000000000806,0.016669190142294947,0.0011786897386504708
GLY 574,L GLY 574,0.0,0.0,0.0,-0.012145000000000001,0.0017187131814238206,0.00012153137454994885,0.4301299999999999,0.1469575214135026,0.010391465993785496,-0.4103450000000003,0.14414442748507378,0.010192550214494823,0.0,0.0,0.0,0.007640000000000009,0.01397320292560013,0.0009880546543587557
PHE 575,L PHE 575,0.0,0.0,0.0,-0.04433999999999996,0.005999533315183832,0.00042423106911210955,-0.7077399999999998,0.1259159338606535,0.00890360106923049,0.63637,0.13150533487277183,0.009298831405074473,0.0,0.0,0.0,-0.11570999999999994,0.036896692263670344,0.0026089901302994525
GLN 576,L GLN 576,0.0,0.0,0.0,-0.007890000000000038,0.0005458021619596672,3.85940409907959e-05,1.1171899999999997,0.20549601918285504,0.014530762867103765,-1.0883950000000007,0.20570736247154212,0.014545707094362655,0.0,0.0,0.0,0.020904999999999882,0.0072309041619979825,0.0005113021367058803
LEU 577,L LEU 577,0.0,0.0,0.0,-0.007399999999999929,0.0006928203230275427,4.898979485566298e-05,-0.6433249999999998,0.08788173516152224,0.006214177087515263,0.6561699999999999,0.09049094485085123,0.006398676074001479,0.0,0.0,0.0,0.0054450000000001286,0.0061811790946387345,0.00043707536535475734
THR 578,L THR 578,0.0,0.0,0.0,-0.0036149999999999793,0.0004865953144040891,3.4407484650873156e-05,0.4433250000000002,0.17514376773097023,0.012384534584513067,-0.4369349999999999,0.17671140533366833,0.012495383302444152,0.0,0.0,0.0,0.0027750000000002412,0.004656648472882321,0.000329274771277707
HID 579,L HID 579,0.0,0.0,0.0,-0.0037100000000000045,0.00046465040621953483,3.28557453118917e-05,-0.669345,0.35179062803747396,0.02487535386431722,0.6653549999999996,0.35216674882078364,0.02490194961995957,0.0,0.0,0.0,-0.007700000000000051,0.0033120990323357146,0.00023420076857259858
SER 580,L SER 580,0.0,0.0,0.0,-0.0014149999999999996,0.0004927220311697052,3.4840708948010796e-05,0.8316750000000003,0.15404333602918166,0.010892508750283237,-0.8320000000000003,0.15515273120380074,0.010970954835382116,0.0,0.0,0.0,-0.001740000000000132,0.003611426311029935,0.0002553664034284785
LEU 581,L LEU 581,0.0,0.0,0.0,-0.001625000000000083,0.00048412291827589404,3.4232659844070544e-05,0.43137999999999976,0.11780384374034691,0.008329989675863972,-0.43147499999999966,0.1176062471767561,0.00831601748885855,0.0,0.0,0.0,-0.0017200000000001014,0.0011187493016754178,7.910752176624024e-05
GLY 582,L GLY 582,0.0,0.0,0.0,-0.0005850000000000022,0.0004927220311697059,3.484070894801085e-05,0.10232500000000008,0.09952160255442032,0.007037240004078303,-0.10189500000000003,0.09958676606356894,0.0070418477599987934,0.0,0.0,0.0,-0.00015499999999989632,0.0010444974868327528,7.385712558717462e-05
GLY 583,L GLY 583,0.0,0.0,0.0,-0.000839999999999978,0.00036660605559645686,2.592296279363071e-05,0.1816200000000001,0.11714749506498212,0.008283578815946647,-0.18011,0.1175681415180148,0.008313323011888795,0.0,0.0,0.0,0.0006700000000000262,0.0014110634287657032,9.977725191645695e-05
GLY 584,L GLY 584,0.0,0.0,0.0,-0.0011399999999999765,0.00034698703145789563,2.4535688292766787e-05,0.4715249999999999,0.08610830026774376,0.006088776303576901,-0.4669450000000001,0.0864879874606878,0.006115624242462943,0.0,0.0,0.0,0.0034400000000000073,0.0018456435192094676,0.00013050670480860185
THR 585,L THR 585,0.0,0.0,0.0,-0.003799999999999989,0.00046904157598232445,3.316624790355269e-05,0.9579300000000002,0.10182841008284332,0.007200355928702312,-0.93804,0.1020532135701746,0.007216251935734945,0.0,0.0,0.0,0.01608999999999994,0.0048499381439355655,0.00034294241499121365
GLY 586,L GLY 586,0.0,0.0,0.0,-0.001680000000000018,0.0004664761515876234,3.298484500494124e-05,0.69696,0.1284982427895404,0.00908619788470394,-0.6958750000000002,0.12845656610309938,0.009083250897943956,0.0,0.0,0.0,-0.0005950000000000743,0.002222830402887243,0.0001571778451309195
SER 587,L SER 587,0.0,0.0,0.0,-0.001999999999999984,0.0002828427124746446,2.0000000000001808e-05,0.7851699999999999,0.1459929830505555,0.010323262832070048,-0.7838400000000005,0.1477108134159416,0.010444731782099316,0.0,0.0,0.0,-0.000669999999999874,0.0030742641395949794,0.00021738330202662368
GLY 588,L GLY 588,0.0,0.0,0.0,-0.002129999999999985,0.0003648287269390993,2.5797286679029237e-05,0.3831999999999999,0.13930778872697705,0.009850548208094835,-0.37662999999999996,0.13920270507429075,0.009843117671754201,0.0,0.0,0.0,0.004439999999999984,0.0029977324763892973,0.0002119716962238014
MET 589,L MET 589,0.0,0.0,0.0,-0.011989999999999976,0.0014247455913250578,0.00010074472690915858,0.74769,0.21512539110946366,0.015211662285890997,-0.7405999999999999,0.2181562284235775,0.015425974847639308,0.0,0.0,0.0,-0.004899999999999999,0.009367496997597561,0.0006623820649745859
GLY 590,L GLY 590,0.0,0.0,0.0,-0.003234999999999979,0.00047934851621762246,3.389505863691906e-05,0.8162550000000003,0.13762710479770965,0.009731705907753211,-0.8224149999999999,0.13909379128846786,0.009835416304102194,0.0,0.0,0.0,-0.009394999999999846,0.005444168898923021,0.0003849608746353368
THR 591,L THR 591,0.0,0.0,0.0,-0.004739999999999997,0.0005936328831862562,4.1976183723632336e-05,0.0991300000000001,0.12833173068263373,0.009074423700709603,-0.07886499999999998,0.1308266286923271,0.009250839630811905,0.0,0.0,0.0,0.015525000000000016,0.0073531880840901,0.0005199489157600227
LEU 592,L LEU 592,0.0,0.0,0.0,-0.014480000000000026,0.0015295751043998783,0.00010815729286552753,0.31772999999999973,0.1465526427602043,0.010362836749655005,-0.27621999999999997,0.14413941723206747,0.0101921959361072,0.0,0.0,0.0,0.027029999999999967,0.011928080314954133,0.0008434426477241837
LEU 593,L LEU 593,0.0,0.0,0.0,-0.023244999999999977,0.0027120057153333316,0.00019176776319288725,0.6070599999999999,0.12466365308300523,0.008815051446248024,-0.593325,0.12497123419011279,0.008836800714908086,0.0,0.0,0.0,-0.00951000000000024,0.01416544739851182,0.0010016483914029046
ILE 594,L ILE 594,0.0,0.0,0.0,-0.012215000000000007,0.0015712335917997973,0.00011110299275897324,0.5562499999999999,0.1357900861624293,0.009601809074335933,-0.55119,0.13957003224188202,0.009869091624865985,0.0,0.0,0.0,-0.007155000000000218,0.011257929427741006,0.0007960558240475254
SER 595,L SER 595,0.0,0.0,0.0,-0.013410000000000033,0.0020716901312696615,0.00014649061403380263,0.6794850000000001,0.3730841725066872,0.02638103483328502,-0.615235,0.3728538986989407,0.0263647520161863,0.0,0.0,0.0,0.050839999999999864,0.01876391217203903,0.0013268089538437597
LYS 596,L LYS 596,0.0,0.0,0.0,-0.06665500000000005,0.013605733166573394,0.0009620706185098765,-112.38187499999997,3.0624637319272394,0.2165488871983612,112.81177999999996,3.119948043094327,0.22061364182216975,0.0,0.0,0.0,0.363250000000002,0.11628197409745072,0.008222377241406587
ILE 597,L ILE 597,0.0,0.0,0.0,-0.05028499999999998,0.008572267786297784,0.0006061508681838157,0.13554999999999995,0.26357759293991584,0.018637750333664195,-0.09409,0.27176847112937874,0.019216932884828418,0.0,0.0,0.0,-0.008825000000000117,0.027231128786739296,0.0019255315824467558
ARG 598,L ARG 598,0.0,0.0,0.0,-0.041080000000000005,0.010760743468738452,0.0007608994677353811,-94.391155,1.845955294953689,0.13052875068289668,94.56591000000002,1.8498126775153878,0.13080150881959748,0.0,0.0,0.0,0.13367500000000432,0.05634074347219558,0.00398389217662812
GLU 599,L GLU 599,0.0,0.0,0.0,-0.14321000000000006,0.06540692547429512,0.004624968053943722,112.12135000000008,3.5096455016837416,0.24816941338014362,-111.49537000000004,3.3993813618193904,0.24037256127816517,-0.006913223999999998,0.024368122997970604,0.0017230865016652876,0.475856776000002,0.1685894808919164,0.011921076517539396
GLU 600,L GLU 600,0.0,0.0,0.0,-0.8186399999999998,0.4088995602834513,0.02891356519006259,97.83430999999992,7.229993660018965,0.5112377544935156,-97.54102500000005,6.111145447815982,0.43212323869679814,-0.18618191999999986,0.08798919961624418,0.0062217759719823025,-0.71153692,1.7091770887783715,0.12085707097238682
TYR 601,L TYR 601,0.0,0.0,0.0,-0.6958900000000001,0.3373376467280213,0.023853373755089582,1.4428500000000013,1.4622061610798929,0.10339358919923414,-0.8583449999999994,1.3032148119074627,0.09215120308425179,-0.08741818799999995,0.06544998040677984,0.004628012497416069,-0.19880318800000019,0.5615536375035673,0.03970783850787448
PRO 602,L PRO 602,0.0,0.0,0.0,-0.16779999999999998,0.09315970158818665,0.006587385672632196,-0.3840250000000001,0.5431858285844725,0.03840903828365141,0.33879000000000004,0.5626151490139596,0.03978289870660508,-0.02733004799999999,0.039901356450417765,0.002821451972463199,-0.2403650480000003,0.1660887655629457,0.011744249240846162
ASP 603,L ASP 603,0.0,0.0,0.0,-0.06344000000000001,0.35870310341562417,0.02536413968578473,82.67705000000004,9.281152019415163,0.6562765530151682,-83.02050500000001,8.239748693374825,0.5826382176358332,-0.10154523600000002,0.08593014364680363,0.006076178728098897,-0.5084402359999993,1.1497370782077576,0.08129868845823134
ARG 604,L ARG 604,0.0,0.0,0.0,-0.16747499999999996,0.08157333740260969,0.005768106004140354,-86.77357000000003,3.3353744624992947,0.23584659002296873,87.35855000000004,3.0801426829780145,0.21779897781558802,-0.020965679999999997,0.028241418744305333,0.0019969698704427174,0.3965393200000015,0.31625526687865774,0.022362624379586023
ILE 605,L ILE 605,0.0,0.0,0.0,-0.014864999999999982,0.0022531699891484916,0.0001593231778492918,0.5585100000000003,0.14217369623105258,0.010053198471133357,-0.5531549999999997,0.14114156359839705,0.009980215672769892,0.0,0.0,0.0,-0.009509999999999987,0.010652225119664219,0.0007532260616840251
MET 606,L MET 606,0.0,0.0,0.0,-0.011960000000000002,0.001135077089893115,8.02620707432914e-05,-0.16474999999999998,0.2384808115970759,0.016863139906316382,0.17063000000000003,0.24105871297258674,0.017045425060701766,0.0,0.0,0.0,-0.0060800000000000905,0.006065772827925444,0.0004289149099763182
ASN 607,L ASN 607,0.0,0.0,0.0,-0.004784999999999996,0.0005184351454136012,3.665890069273913e-05,1.0525500000000003,0.16077754040910247,0.011368688908577052,-1.04463,0.16080569983678855,0.011370680080804168,0.0,0.0,0.0,0.0031350000000001897,0.0039858217471429695,0.00028184015860056063
THR 608,L THR 608,0.0,0.0,0.0,-0.0031649999999999938,0.00042163372730373555,2.9814006775343097e-05,-0.10504500000000004,0.17233062111824465,0.012185615079880044,0.11193999999999997,0.17268580254323174,0.01221073019929603,0.0,0.0,0.0,0.0037299999999998623,0.004225766202713708,0.000298806793764779
PHE 609,L PHE 609,0.0,0.0,0.0,-0.002989999999999986,0.00034626579386358924,2.4484689093388716e-05,0.6452549999999992,0.11040190204430735,0.007806593359142269,-0.6509949999999999,0.11104748972849332,0.00785224330207611,0.0,0.0,0.0,-0.008730000000000243,0.002087366762215037,0.00014759911923856604
SER 610,L SER 610,0.0,0.0,0.0,-0.0012950000000000095,0.0004560427611529663,3.224709289222995e-05,-0.5521850000000004,0.26760368228968745,0.01892243784175284,0.5535650000000002,0.26862798769860124,0.01899486717181774,0.0,0.0,0.0,8.500000000002839e-05,0.0017657222318360531,0.00012485541638231182
VAL 611,L VAL 611,0.0,0.0,0.0,-0.0012049999999999483,0.0004037016224887406,2.854601548378001e-05,0.38386000000000003,0.1037358684351759,0.0073352336022788405,-0.38239500000000015,0.1039735974899393,0.007352043584949667,0.0,0.0,0.0,0.0002600000000000493,0.0009604165762831441,6.791170738537783e-05
VAL 612,L VAL 612,0.0,0.0,0.0,-0.0007400000000000206,0.00043863424398923797,3.101612483854248e-05,-0.20459500000000014,0.08545028364493566,0.006042247501964794,0.2046500000000001,0.08546764007505964,0.006043474786908579,0.0,0.0,0.0,-0.0006850000000001666,0.0008097993578658349,5.726146173474436e-05
PRO 613,L PRO 613,0.0,0.0,0.0,-0.0006550000000000145,0.0004753682782853817,3.361361331365672e-05,-0.225755,0.07000646380870833,0.004950204528602828,0.22436000000000006,0.07004969949971225,0.004953261753632644,0.0,0.0,0.0,-0.002050000000000063,0.0008046738469714268,5.689903338369621e-05
SER 614,L SER 614,0.0,0.0,0.0,-0.000365000000000007,0.00048143016108259033,3.404225315692315e-05,0.151465,0.08840796782530402,0.0062513873560194584,-0.15122500000000008,0.08839436845749828,0.006250425735499929,0.0,0.0,0.0,-0.00012500000000010392,0.0007137051211811563,5.046657309547622e-05
PRO 615,L PRO 615,0.0,0.0,0.0,-0.0003099999999999992,0.000462493243193886,3.270321085153559e-05,-0.055819999999999925,0.09201509441390576,0.006506449723159317,0.055855000000000016,0.09198154149067082,0.006504077173204511,0.0,0.0,0.0,-0.0002750000000006292,0.0007996092795860059,5.6540914389495474e-05
LYS 616,L LYS 616,0.0,0.0,0.0,-0.00028500000000000053,0.0004514144437210675,3.1919821428071996e-05,-66.567015,1.0521300465114531,0.07439682905783661,66.56550000000004,1.0519054425154626,0.07438094715697197,0.0,0.0,0.0,-0.0017999999999983628,0.000842614977317713,5.958187643907038e-05
VAL 617,L VAL 617,0.0,0.0,0.0,-0.0003600000000000059,0.0004800000000000078,3.3941125496954834e-05,-0.10275499999999978,0.1728354563595097,0.01222131232212809,0.10284999999999994,0.17287358820826282,0.012224008651011342,0.0,0.0,0.0,-0.00026499999999989255,0.0008029788291108261,5.67791775213499e-05
SER 618,L SER 618,0.0,0.0,0.0,-0.0003650000000000089,0.000481430161082593,3.404225315692334e-05,-0.15767000000000014,0.28133233212697034,0.019893199981400673,0.15758499999999998,0.28125830258856355,0.019887965302539116,0.0,0.0,0.0,-0.00045000000000014473,0.0007858116822750488,5.5565276927229575e-05
ASP 619,L ASP 619,0.0,0.0,0.0,-0.00032499999999999527,0.00046837484987987315,3.311910324872895e-05,69.29087,0.6965176473709798,0.049251235167212026,-69.28819999999997,0.6959914008111981,0.04921402391611226,0.0,0.0,0.0,0.0023449999999999704,0.0009622759479474232,6.804318481663362e-05
THR 620,L THR 620,0.0,0.0,0.0,-0.0004550000000000171,0.0004979708826829319,3.521185879785518e-05,-0.2042700000000001,0.23720604355707295,0.016773000193763783,0.20430999999999996,0.23713277694152685,0.01676781946169506,0.0,0.0,0.0,-0.0004149999999999787,0.000832331063940406,5.8854693950447496e-05
VAL 621,L VAL 621,0.0,0.0,0.0,-0.0004699999999999932,0.0004990991885387039,3.529164207004207e-05,0.11049000000000016,0.07523430002332718,0.005319868372431788,-0.11041000000000006,0.07517540754794745,0.005315704045561601,0.0,0.0,0.0,-0.000389999999999906,0.0007732399368890307,5.467632028584916e-05
VAL 622,L VAL 622,0.0,0.0,0.0,-0.0007449999999999946,0.0004358612164439463,3.0820042180373194e-05,0.22851000000000007,0.07275548020596133,0.005144589342211889,-0.2274600000000001,0.0728155093369534,0.005148834042771211,0.0,0.0,0.0,0.0003050000000000891,0.0007886539164931788,5.576625323616559e-05
GLU 623,L GLU 623,0.0,0.0,0.0,-0.0007950000000000057,0.00040370162248869066,2.854601548377648e-05,77.46366999999996,0.9421215214139284,0.06661805164935758,-77.45845500000003,0.9410972999487422,0.06654562825501059,0.0,0.0,0.0,0.004420000000001778,0.0014084033513171255,9.958915603621989e-05
PRO 624,L PRO 624,0.0,0.0,0.0,-0.0005600000000000427,0.0004963869458396707,3.5099857549571065e-05,0.6072599999999998,0.07004236146790052,0.00495274287642718,-0.6075250000000003,0.0700067094998724,0.004950221901591646,0.0,0.0,0.0,-0.0008250000000003511,0.0008150920193452835,5.763570941700865e-05
TYR 625,L TYR 625,0.0,0.0,0.0,-0.0010450000000001402,0.0002509482018265837,1.7744717523814766e-05,0.44031,0.11564438551006315,0.008177292920031696,-0.43866499999999997,0.11561065165026958,0.008174907575930134,0.0,0.0,0.0,0.000600000000000116,0.0007141428428538793,5.04975246917817e-05
ASN 626,L ASN 626,0.0,0.0,0.0,-0.0012399999999999612,0.0004270831300812526,3.019933774108301e-05,0.9433850000000007,0.15624281351472968,0.01104803529479305,-0.9403350000000006,0.1561753910672187,0.01104326780780913,0.0,0.0,0.0,0.0018100000000001871,0.001110810514894692,7.854616476953572e-05
ALA 627,L ALA 627,0.0,0.0,0.0,-0.0006899999999999951,0.00046249324319388226,3.270321085153532e-05,0.6579199999999996,0.10614812103848248,0.007505805619652139,-0.6580149999999999,0.10620882625752004,0.0075100981268556265,0.0,0.0,0.0,-0.0007850000000000268,0.0008881300580434366,6.280027866181161e-05
THR 628,L THR 628,0.0,0.0,0.0,-0.0007849999999999846,0.00041082234603291964,2.904952667428438e-05,0.11873499999999983,0.10155695335623273,0.007181161039483807,-0.11762500000000001,0.10143502538571172,0.007172539430006635,0.0,0.0,0.0,0.00032499999999983985,0.0009536115561376881,6.743051979628153e-05
LEU 629,L LEU 629,0.0,0.0,0.0,-0.0016349999999999954,0.00048143016108263126,3.404225315692604e-05,0.4946100000000001,0.10788766333552703,0.007628809835092241,-0.49176999999999993,0.10795456034832403,0.00763354016823123,0.0,0.0,0.0,0.0012050000000000472,0.0009964813094078637,7.046186912079506e-05
SER 630,L SER 630,0.0,0.0,0.0,-0.001450000000000029,0.000497493718553325,3.5178118198676786e-05,0.3887899999999997,0.09647526055938037,0.006821831095827693,-0.3869049999999997,0.0962882961475597,0.006808610715483798,0.0,0.0,0.0,0.0004350000000000365,0.0013325820800238037,9.42277825272506e-05
VAL 631,L VAL 631,0.0,0.0,0.0,-0.001344999999999974,0.0004753682782853665,3.3613613313655645e-05,0.5520549999999999,0.11083254023525804,0.007837044077648183,-0.5505400000000001,0.11098683885938829,0.007847954637993208,0.0,0.0,0.0,0.00016999999999984584,0.001127430707404884,7.972138985239398e-05
HID 632,L HID 632,0.0,0.0,0.0,-0.0019350000000000688,0.00040096757973672023,2.8352689466779258e-05,0.9611900000000003,0.2092156158129677,0.014793778067146893,-0.9600549999999997,0.20937259126972851,0.014804877908142437,0.0,0.0,0.0,-0.0007999999999999119,0.0011269427669586753,7.968688725256104e-05
GLN 633,L GLN 633,0.0,0.0,0.0,-0.0033799999999999677,0.0005878775382679488,4.156921938165207e-05,1.1103899999999995,0.6717004152894352,0.047496391857697974,-1.1025200000000006,0.6729497377962176,0.04758473229934145,0.0,0.0,0.0,0.004489999999999057,0.003567898541157566,0.0002522885253038105
LEU 634,L LEU 634,0.0,0.0,0.0,-0.003299999999999983,0.00045825756949565387,3.240370349204424e-05,0.6845299999999994,0.09820060641361088,0.006943831471169542,-0.6847750000000002,0.09867884461727194,0.006977648018852663,0.0,0.0,0.0,-0.003544999999999794,0.0020707426204144425,0.00014642361489870532
VAL 635,L VAL 635,0.0,0.0,0.0,-0.0021799999999999797,0.0003841874542459523,2.716615541441093e-05,0.3379299999999999,0.08824825833975494,0.006240094189994301,-0.33563999999999994,0.08827712274423107,0.006242135211608299,0.0,0.0,0.0,0.00011000000000013665,0.0014621559424358018,0.00010339003820485627
GLU 636,L GLU 636,0.0,0.0,0.0,-0.003974999999999994,0.0005606915373001208,3.964687881788255e-05,91.05331999999999,1.8114397830461735,0.12808813543030376,-91.03802500000002,1.8052545483604097,0.12765077329135038,0.0,0.0,0.0,0.011320000000004455,0.006691606683005846,0.00047316804625866535
ASN 637,L ASN 637,0.0,0.0,0.0,-0.006949999999999994,0.0008817596044273838,6.234981956669707e-05,1.2127350000000001,0.48650862764703395,0.03440135497149788,-1.1798300000000002,0.48964746614273347,0.034623304370033726,0.0,0.0,0.0,0.025955000000000013,0.008119912253220474,0.0005741645016891936
THR 638,L THR 638,0.0,0.0,0.0,-0.004095000000000005,0.0005440358444073427,3.846914347889814e-05,0.24483000000000024,0.18021886998868905,0.01274339850667788,-0.23451999999999995,0.18044045998611277,0.012759067285660022,0.0,0.0,0.0,0.00621500000000013,0.003090109221370526,0.0002185037185038181
ASP 639,L ASP 639,0.0,0.0,0.0,-0.0053099999999999935,0.0006737210105080633,4.763926951581048e-05,89.97970499999998,1.4899732708949907,0.10535702036365487,-89.99534500000003,1.484934286750206,0.10500071037774798,0.0,0.0,0.0,-0.020949999999998425,0.010034814397881288,0.0007095685308690261
GLU 640,L GLU 640,0.0,0.0,0.0,-0.003449999999999983,0.0005074445782546482,3.5881750236020936e-05,85.79187499999995,1.2140686674904504,0.08584761876086132,-85.80671999999997,1.2119422311342138,0.08569725700413568,0.0,0.0,0.0,-0.018294999999998965,0.004431475487910833,0.0003133526368163714
THR 641,L THR 641,0.0,0.0,0.0,-0.001699999999999975,0.00045825756949558367,3.2403703492039275e-05,-0.13856499999999988,0.14382772950651748,0.0101701562856723,0.14139000000000007,0.14399888159287905,0.010182258565760348,0.0,0.0,0.0,0.0011250000000001326,0.0015295015527939002,0.0001081520919815921
TYR 642,L TYR 642,0.0,0.0,0.0,-0.00246999999999999,0.0004990991885387951,3.5291642070048514e-05,0.1065999999999998,0.10878051296073199,0.007691943837548471,-0.10779500000000004,0.1089836362716898,0.007706306824608005,0.0,0.0,0.0,-0.003665000000000259,0.0010501309442161827,7.425547117890949e-05
CYS 643,L CYS 643,0.0,0.0,0.0,-0.0008450000000000468,0.0003619046835839698,2.5590525590539682e-05,-0.18207499999999985,0.1254697946718653,0.00887205426465597,0.181875,0.12571344150487634,0.008889282697439644,0.0,0.0,0.0,-0.0010450000000000958,0.0008324511997707473,5.886318883647727e-05
ILE 644,L ILE 644,0.0,0.0,0.0,-0.0011050000000000337,0.000306553421119358,2.1676600286943343e-05,0.2558000000000001,0.10148113125108496,0.007175799607012424,-0.2557249999999999,0.10162366542789165,0.007185878295309509,0.0,0.0,0.0,-0.0010299999999996068,0.0007477298977571518,5.287248812000058e-05
ASP 645,L ASP 645,0.0,0.0,0.0,-0.0005300000000000105,0.00049909918853872,3.5291642070043215e-05,72.68875000000004,0.704954996789411,0.049847845866113336,-72.686275,0.7044632704256888,0.04981307556148572,0.0,0.0,0.0,0.0019450000000006185,0.0010449760762799986,7.38909669715298e-05
ASN 646,L ASN 646,0.0,0.0,0.0,-0.0005450000000000022,0.000497970882682914,3.5211858797853915e-05,-0.23061499999999974,0.11918446532581331,0.008427614364397554,0.23100000000000012,0.11911754698615946,0.008422882523222056,0.0,0.0,0.0,-0.00016000000000047975,0.0007838367176905202,5.5425625842197224e-05
GLU 647,L GLU 647,0.0,0.0,0.0,-0.0004049999999999837,0.0004908920451585872,3.4711309396216994e-05,68.586345,0.602513830525406,0.04260416153231968,-68.58470000000005,0.6021509943439127,0.04257850513988031,0.0,0.0,0.0,0.0012400000000019418,0.0008845337754978332,6.254598308430571e-05
ALA 648,L ALA 648,0.0,0.0,0.0,-0.0002849999999999886,0.00045141444372104864,3.191982142807066e-05,-0.5179699999999997,0.05088102888110817,0.0035978320555580157,0.518095,0.050921370513763296,0.0036006846397594735,0.0,0.0,0.0,-0.00015999999999985137,0.0007241546796092739,5.1205468457968924e-05
LEU 649,L LEU 649,0.0,0.0,0.0,-0.0006299999999999705,0.00048280430818290897,3.4139420030221467e-05,-0.5528800000000001,0.069058856057713,0.004883198541939455,0.5531050000000004,0.06901741791025913,0.0048802684224330106,0.0,0.0,0.0,-0.0004050000000000331,0.0007489826433235863,5.296107060851331e-05
TYR 650,L TYR 650,0.0,0.0,0.0,-0.0005699999999999616,0.0004950757517794279,3.500714212842614e-05,-0.3955450000000002,0.14716541025322444,0.010406165954615527,0.3954300000000001,0.14704239218674317,0.010397467263713791,0.0,0.0,0.0,-0.0006850000000000419,0.000752180164587836,5.318716950540722e-05
ASP 651,L ASP 651,0.0,0.0,0.0,-0.0002049999999999941,0.00040370162248867743,2.8546015483775545e-05,65.84753499999998,0.5729226900530944,0.04051175192321816,-65.84591000000002,0.5727315094303432,0.040498233411740275,0.0,0.0,0.0,0.0014200000000002433,0.0007704544113700102,5.4479353887482406e-05
ILE 652,L ILE 652,0.0,0.0,0.0,-0.00031500000000001747,0.0004645158770160866,3.284623266068911e-05,-0.5497200000000001,0.05193507100216476,0.0036723640887035528,0.549715,0.05193355153462872,0.0036722566461236997,0.0,0.0,0.0,-0.00032000000000015127,0.0007194442299440483,5.087238936789703e-05
CYS 653,L CYS 653,0.0,0.0,0.0,-0.0002550000000000052,0.0004358612164439592,3.082004218037411e-05,-0.15076499999999998,0.06665335531689315,0.004713103953341157,0.15087499999999993,0.0666897246583011,0.004715675654134842,0.0,0.0,0.0,-0.0001450000000000662,0.0007238611745357303,5.118471451518739e-05
PHE 654,L PHE 654,0.0,0.0,0.0,-0.00024999999999999523,0.00043301270189221116,3.061862178478915e-05,-0.21923000000000006,0.06018510696177215,0.004255729725910678,0.2192200000000001,0.060185808958590326,0.004255779364581728,0.0,0.0,0.0,-0.0002600000000000513,0.0008014985963806018,5.667450926122232e-05
ARG 655,L ARG 655,0.0,0.0,0.0,-0.0002899999999999969,0.0004537620521815324,3.208582241426856e-05,-65.76887,0.5872817067650038,0.04152708773203437,65.76749499999998,0.5870182876005204,0.0415084611842843,0.0,0.0,0.0,-0.0016650000000016972,0.0008442600310317828,5.9698199302733866e-05
THR 656,L THR 656,0.0,0.0,0.0,-0.00019000000000000906,0.0003923009049186793,2.7739863013361715e-05,-0.32659499999999986,0.17716560325017944,0.012527499945120733,0.32650999999999997,0.17707128479795914,0.012520830623405133,0.0,0.0,0.0,-0.00027499999999993643,0.000699553428981778,4.946589734353171e-05
LEU 657,L LEU 657,0.0,0.0,0.0,-0.0003350000000000097,0.0004719904660054193,3.337476591678306e-05,-0.21713999999999983,0.0719175249852219,0.0050853369603203365,0.21707999999999988,0.0718836810409713,0.005082943832072167,0.0,0.0,0.0,-0.00039499999999989,0.0007930794411659879,5.6079185086810756e-05
LYS 658,L LYS 658,0.0,0.0,0.0,-0.00025499999999999357,0.0004358612164439393,3.08200421803727e-05,-62.262329999999984,0.5975400999937759,0.04225246567364866,62.26090500000003,0.5973692626597369,0.042240385649910776,0.0,0.0,0.0,-0.0016800000000007742,0.000779487010796541,5.511805511810657e-05
LEU 659,L LEU 659,0.0,0.0,0.0,-0.0003650000000000075,0.00048143016108259093,3.4042253156923197e-05,-0.25070500000000023,0.1589631025584237,0.0112403887777514,0.25053500000000006,0.15888860492495974,0.011235120999570929,0.0,0.0,0.0,-0.0005350000000001831,0.0007475125417005,5.285711872584154e-05
THR 660,L THR 660,0.0,0.0,0.0,-0.00017000000000000015,0.0003756327994198593,2.656124997058687e-05,0.13219500000000023,0.22250417293839708,0.015733420952704486,-0.13221500000000003,0.22235705245168197,0.015723017963323715,0.0,0.0,0.0,-0.00018999999999987693,0.0006956292115776389,4.9188413269800004e-05
THR 661,L THR 661,0.0,0.0,0.0,-0.0003000000000000041,0.00045825756949559033,3.240370349203975e-05,0.0054650000000000445,0.11420047624681773,0.008075193116885806,-0.00534499999999998,0.11410081496203253,0.008068145999856469,0.0,0.0,0.0,-0.00017999999999974926,0.0007124605252219619,5.037856687121785e-05
PRO 662,L PRO 662,0.0,0.0,0.0,-0.00033500000000000305,0.00047199046600541,3.3374765916782406e-05,-0.12852000000000002,0.08385952301319159,0.005929763738969711,0.12841499999999997,0.0838235216093907,0.005927218055293727,0.0,0.0,0.0,-0.00044000000000005813,0.0006681317235392992,4.724404724404941e-05
THR 663,L THR 663,0.0,0.0,0.0,-0.0005750000000000016,0.0004943429983321309,3.495532863527399e-05,-0.25704,0.2762657568356964,0.01953493900681547,0.2567800000000002,0.2760198753713214,0.019517552561732706,0.0,0.0,0.0,-0.0008350000000001168,0.0008931825121439852,6.315754111742477e-05
TYR 664,L TYR 664,0.0,0.0,0.0,-0.0011349999999999705,0.0003417235724968842,2.416350554038396e-05,-0.10385500000000009,0.16678757140446654,0.011793662275773378,0.10369500000000008,0.16673272616676063,0.011789784131823616,0.0,0.0,0.0,-0.001294999999999933,0.0006308525976804691,4.460801497490086e-05
GLY 665,L GLY 665,0.0,0.0,0.0,-0.0004649999999999821,0.0004987734956871516,3.526861210765041e-05,0.19477,0.08471710039891578,0.005990403617453491,-0.19494500000000003,0.08457063305308764,0.005980046812107744,0.0,0.0,0.0,-0.0006400000000000339,0.0007552483035398754,5.3404119691268194e-05
ASP 666,L ASP 666,0.0,0.0,0.0,-0.0006049999999999827,0.0004888506929523421,3.456696399743439e-05,73.41297499999997,0.7720814557923402,0.054594403301914535,-73.40506999999998,0.7711973904927368,0.05453189044507841,0.0,0.0,0.0,0.007300000000001745,0.0013711309200786306,9.695359714821498e-05
LEU 667,L LEU 667,0.0,0.0,0.0,-0.0007050000000000245,0.00045604276115295727,3.224709289222931e-05,-0.026925000000000202,0.07498779484022726,0.005302437823775029,0.028040000000000002,0.07503777981790238,0.005305972295442183,0.0,0.0,0.0,0.0004099999999996795,0.0008074032449773188,5.7092030967548534e-05
ASN 668,L ASN 668,0.0,0.0,0.0,-0.0012149999999999817,0.00041082234603290435,2.90495266742833e-05,-0.3001799999999999,0.1647365703175828,0.01164863459809773,0.30167500000000014,0.16487664896825122,0.01165853965447644,0.0,0.0,0.0,0.00028000000000140803,0.0011582745788443242,8.19023809176814e-05
HIE 669,L HIE 669,0.0,0.0,0.0,-0.0011200000000000099,0.00032496153618543565,2.297825058615192e-05,0.7278899999999999,0.47660930320336803,0.033701367027169686,-0.7284800000000001,0.47601644887545586,0.03365944589561743,0.0,0.0,0.0,-0.0017100000000000648,0.0010657860948613332,7.536245749707777e-05
LEU 670,L LEU 670,0.0,0.0,0.0,-0.0007900000000000063,0.00040730823708832727,2.8801041647829422e-05,0.2520850000000002,0.07573835075442302,0.005355510141433779,-0.25138999999999995,0.0757551839810321,0.005356700430302232,0.0,0.0,0.0,-9.49999999997142e-05,0.0007321031348109826,5.17675091152775e-05
VAL 671,L VAL 671,0.0,0.0,0.0,-0.0011649999999999694,0.00037118054905931866,2.624642832843902e-05,-0.021035000000000234,0.09110742985618679,0.0064422681467787395,0.024520000000000004,0.09112233315713553,0.0064433219692950315,0.0,0.0,0.0,0.002319999999999872,0.0012196720870793786,8.624384035977779e-05
SER 672,L SER 672,0.0,0.0,0.0,-0.0011550000000000282,0.0003619046835839316,2.5590525590536985e-05,0.045099999999999876,0.23467724644711513,0.016594187235294173,-0.044095,0.23439331469775318,0.016574110228757374,0.0,0.0,0.0,-0.00015000000000003717,0.0011608186766242873,8.208227579690275e-05
ALA 673,L ALA 673,0.0,0.0,0.0,-0.0007300000000000262,0.00044395945760847705,3.139267430468557e-05,0.32913999999999993,0.08304017341022346,0.005871826972927584,-0.32908000000000015,0.08288512291117044,0.005860863246996909,0.0,0.0,0.0,-0.0006699999999999867,0.0008432674546073666,5.962801355067881e-05
THR 674,L THR 674,0.0,0.0,0.0,-0.0009799999999999275,0.0001399999999999856,9.899494936610646e-06,-0.2703400000000002,0.15221791747360108,0.010763432166367758,0.27305500000000016,0.15232344525712344,0.010770894107500983,0.0,0.0,0.0,0.0017349999999997884,0.0012226099132589974,8.645157604113338e-05
MET 675,L MET 675,0.0,0.0,0.0,-0.002600000000000051,0.0004898979485566142,3.464101615137603e-05,-0.15757000000000013,0.13226188075178716,0.00935232727720752,0.1600999999999999,0.1319530219434174,0.009330487661424774,0.0,0.0,0.0,-7.000000000021097e-05,0.001566875872556641,0.00011079485547623894
SER 676,L SER 676,0.0,0.0,0.0,-0.001409999999999968,0.0004918333050942548,3.4777866524553963e-05,0.49096999999999985,0.17224534565554994,0.01217958519408602,-0.49288999999999994,0.17206524314922006,0.012166850023732564,0.0,0.0,0.0,-0.003330000000000228,0.001543081332918005,0.00010911232744286978
GLY 677,L GLY 677,0.0,0.0,0.0,-0.0006850000000000161,0.00046451587701607053,3.284623266068798e-05,0.2456700000000001,0.10681451727176378,0.007552926949203177,-0.24525000000000002,0.1066318315513711,0.007540009118031615,0.0,0.0,0.0,-0.0002650000000000371,0.0010123117108874903,7.158124754431e-05
VAL 678,L VAL 678,0.0,0.0,0.0,-0.001670000000000018,0.0004702127178203291,3.324906013709112e-05,-0.05211000000000004,0.09548312887625743,0.006751676791731068,0.057280000000000005,0.09614255873441269,0.006798305524172914,0.0,0.0,0.0,0.003499999999999753,0.0018027756377320555,0.00012747548783982392
THR 679,L THR 679,0.0,0.0,0.0,-0.002790000000000019,0.0004073082370883546,2.8801041647831357e-05,0.34209500000000026,0.1688546889340061,0.01193982955803808,-0.33166500000000004,0.1680863253658664,0.011885498049093252,0.0,0.0,0.0,0.0076400000000001024,0.003595886538810615,0.0002542675755970409
THR 680,L THR 680,0.0,0.0,0.0,-0.001980000000000003,0.00026381811916547954,1.8654758106179125e-05,0.43411999999999984,0.1421445939879538,0.010051140631789067,-0.4313049999999998,0.1424797598783783,0.010074840439183228,0.0,0.0,0.0,0.0008349999999997065,0.002387001256807,0.00016878647753890412
CYS 681,L CYS 681,0.0,0.0,0.0,-0.002249999999999992,0.00043301270189224613,3.061862178479162e-05,0.42095,0.11710114218059564,0.008280301172058923,-0.41664000000000007,0.1170621646818474,0.008277545046691065,0.0,0.0,0.0,0.0020600000000002084,0.0022553048574415102,0.00015947413583398517
LEU 682,L LEU 682,0.0,0.0,0.0,-0.006235000000000045,0.000499774949352203,3.533942557541061e-05,0.15156999999999987,0.15002344850055957,0.010608259777173645,-0.14252499999999999,0.1505822013884775,0.010647769572779079,0.0,0.0,0.0,0.0028099999999997606,0.0035290083592985876,0.00024953857417240433
ARG 683,L ARG 683,0.0,0.0,0.0,-0.005744999999999969,0.0004898724323739902,3.463921188479968e-05,-83.62345,1.0601178318953792,0.0749616507790003,83.62585500000003,1.0569023247059532,0.07473428008514059,0.0,0.0,0.0,-0.003340000000005148,0.005742334020244572,0.0004060443325553146
PHE 684,L PHE 684,0.0,0.0,0.0,-0.0042449999999999875,0.0004743152959793553,3.353915622075065e-05,0.21664000000000003,0.10696658543676159,0.007563679792270432,-0.21962999999999988,0.10736052859407894,0.007591535780064545,0.0,0.0,0.0,-0.007234999999999765,0.0021330201593046942,0.0001508273019051959
PRO 685,L PRO 685,0.0,0.0,0.0,-0.0029249999999999615,0.00039921798556679825,2.822897447659163e-05,-0.23898500000000017,0.09898754858566777,0.0069994766857958525,0.2368500000000001,0.09919439248263962,0.007014102758015436,0.0,0.0,0.0,-0.005059999999999989,0.0013024592124130556,9.209777413161615e-05
GLY 686,L GLY 686,0.0,0.0,0.0,-0.0011049999999999632,0.0003065534211193801,2.1676600286944905e-05,0.4506000000000001,0.06338146416737152,0.004481746311428057,-0.45146000000000036,0.06329453688905363,0.004475599624631191,0.0,0.0,0.0,-0.0019650000000001255,0.0006810102789239976,4.815469862849009e-05
GLN 687,L GLN 687,0.0,0.0,0.0,-0.001759999999999982,0.0004270831300812447,3.019933774108245e-05,0.6747300000000009,0.1662541040094938,0.011755940434520665,-0.6750400000000002,0.16656475737682247,0.011777906944784318,0.0,0.0,0.0,-0.0020699999999995986,0.0010368702908271016,7.331780138547112e-05
LEU 688,L LEU 688,0.0,0.0,0.0,-0.0014150000000000113,0.000492722031169771,3.484070894801545e-05,0.0880850000000001,0.07400390378216536,0.005232866219864591,-0.08559999999999995,0.07412631111825281,0.0052415217256060334,0.0,0.0,0.0,0.0010699999999999766,0.0010271806072936133,7.2632637292063e-05
ASN 689,L ASN 689,0.0,0.0,0.0,-0.001659999999999996,0.0004737087712930723,3.3496268448887874e-05,0.6086400000000001,0.11865289882678955,0.008390026936786423,-0.6055999999999997,0.11910289669021519,0.008421846590861197,0.0,0.0,0.0,0.001380000000000372,0.0011338430226457755,8.0174809011388e-05
ALA 690,L ALA 690,0.0,0.0,0.0,-0.0018100000000000032,0.00041701318923986866,2.9487285395574012e-05,0.38184500000000016,0.06274879261786503,0.004437009677136074,-0.37836499999999995,0.06254535774140275,0.004422624659068441,0.0,0.0,0.0,0.001669999999999976,0.0012732242536175383,9.003055037041419e-05
ASP 691,L ASP 691,0.0,0.0,0.0,-0.003924999999999996,0.0004115519408288257,2.9101116817054742e-05,84.28799500000001,1.2550615024642315,0.08874624991986349,-84.34487500000003,1.2528738800742605,0.08859156165720108,0.0,0.0,0.0,-0.06080499999999745,0.010400816073752855,0.0007354487575624686
LEU 692,L LEU 692,0.0,0.0,0.0,-0.004120000000000054,0.0004955804677344998,3.504283093586658e-05,-0.5737450000000002,0.0976374926705892,0.006904013316542545,0.5800249999999998,0.09804776578280716,0.006933024006521328,0.0,0.0,0.0,0.002160000000000172,0.0030910192493739013,0.00021856806720104376
ARG 693,L ARG 693,0.0,0.0,0.0,-0.00921499999999995,0.0008937421328325503,6.319711227580244e-05,-86.23130999999998,1.4096987174211062,0.09968075225184428,86.34423500000003,1.4078338324413673,0.09954888497031365,0.0,0.0,0.0,0.10371000000000066,0.017409936817806924,0.0012310684383900618
LYS 694,L LYS 694,0.0,0.0,0.0,-0.00313499999999995,0.00039594822893911937,2.799776776816549e-05,-79.85316500000002,1.0015259945571076,0.0708185822285932,79.89806999999996,0.999422485792346,0.07066984169740838,0.0,0.0,0.0,0.04177000000000006,0.006973313416164325,0.0004930877203908924
LEU 695,L LEU 695,0.0,0.0,0.0,-0.0019450000000000211,0.0002863127660444188,2.02453698410286e-05,-0.4619299999999998,0.061021759233897695,0.004314889975422188,0.46449999999999997,0.06148772235170367,0.0043478385434605315,0.0,0.0,0.0,0.0006250000000003819,0.0012224463178395733,8.644000809808879e-05
ALA 696,L ALA 696,0.0,0.0,0.0,-0.0014350000000000146,0.0004957569969249015,3.505531343462763e-05,-0.45348000000000005,0.06315409408739824,0.004465668818889254,0.45800500000000033,0.06315556171074607,0.004465772595531402,0.0,0.0,0.0,0.003090000000000025,0.0013348782716038475,9.439014779096585e-05
VAL 697,L VAL 697,0.0,0.0,0.0,-0.0018949999999999668,0.00037944037739806304,2.6830486391415316e-05,-0.26785000000000003,0.06681884090584021,0.004724805551554468,0.2695600000000001,0.06665317996915003,0.004713091554383334,0.0,0.0,0.0,-0.00018500000000018054,0.0011003522163380304,7.780665138662681e-05
ASN 698,L ASN 698,0.0,0.0,0.0,-0.0011499999999999623,0.00035707142142715797,2.5248762345906288e-05,-0.7532649999999999,0.14281146583870793,0.010098295592574136,0.7547400000000002,0.14287239901394422,0.010102604218715016,0.0,0.0,0.0,0.0003250000000013742,0.0009794769012086964,6.925947588602553e-05
MET 699,L MET 699,0.0,0.0,0.0,-0.0012599999999999966,0.0004386342439891565,3.1016124838536714e-05,-0.5864449999999998,0.12277913900577832,0.00868179617792316,0.5879249999999999,0.12303808099527634,0.008700106141593958,0.0,0.0,0.0,0.00021999999999992165,0.0009064215354898365,6.409368143583862e-05
VAL 700,L VAL 700,0.0,0.0,0.0,-0.0014449999999999962,0.0004969657935914592,3.514078826662749e-05,0.13951,0.06757262685437054,0.004778106267131361,-0.13840000000000002,0.06772163612908363,0.004788642813992293,0.0,0.0,0.0,-0.00033499999999999643,0.0008618439533926843,6.094157037685898e-05
PRO 701,L PRO 701,0.0,0.0,0.0,-0.0009299999999999908,0.0002551470164434555,1.8041618552668293e-05,0.3890199999999997,0.07639345259902965,0.005401832837102694,-0.3904099999999998,0.07637540114460993,0.005400556406519649,0.0,0.0,0.0,-0.0023199999999998287,0.0007665507158697262,5.420332093148858e-05
PHE 702,L PHE 702,0.0,0.0,0.0,-0.0013449999999999907,0.00047536827828541326,3.361361331365895e-05,-0.2671899999999999,0.09708539488512154,0.006864974107744319,0.26724499999999995,0.09715685758092417,0.006870027283424711,0.0,0.0,0.0,-0.0012900000000002087,0.0008098765338000727,5.726691889738875e-05
PRO 703,L PRO 703,0.0,0.0,0.0,-0.0017199999999999759,0.000448998886412846,3.174901573277318e-05,0.037524999999999996,0.1480785243544789,0.010470732871914936,-0.03741999999999998,0.14798045006013466,0.010463797972055846,0.0,0.0,0.0,-0.0016149999999996467,0.0007789576368456227,5.508062272705879e-05
ARG 704,L ARG 704,0.0,0.0,0.0,-0.002089999999999998,0.0003491418050019286,2.4688053791257494e-05,-85.28123000000004,1.876787235436352,0.1327088981021398,85.28059999999999,1.8763379253206047,0.13267712707916973,0.0,0.0,0.0,-0.002720000000001477,0.002381512124675788,0.00016839833728362323
LEU 705,L LEU 705,0.0,0.0,0.0,-0.0010550000000000392,0.00022798026230352707,1.612063894515118e-05,-0.14688499999999993,0.08063331678034817,0.005701636508494722,0.147625,0.08066371163664598,0.00570378574939486,0.0,0.0,0.0,-0.0003149999999998876,0.0006601325624451649,4.667842113870281e-05
HID 706,L HID 706,0.0,0.0,0.0,-0.002339999999999889,0.0004737087712930598,3.349626844888699e-05,0.6206700000000005,0.14480656442302406,0.010239370366384696,-0.6200599999999997,0.14500457372097025,0.01025337173811627,0.0,0.0,0.0,-0.001729999999999774,0.0009576533819702545,6.77163200417398e-05
PHE 707,L PHE 707,0.0,0.0,0.0,-0.0015999999999998726,0.0004898979485565814,3.4641016151373705e-05,-0.38398000000000015,0.07028875870293796,0.004970165792003239,0.38229499999999983,0.07030773766094404,0.004971507806993835,0.0,0.0,0.0,-0.0032849999999999646,0.0009400930804976554,6.64746192166443e-05
PHE 708,L PHE 708,0.0,0.0,0.0,-0.0015999999999999747,0.0004898979485566013,3.464101615137512e-05,0.43815999999999994,0.05777442686864186,0.004085268901798293,-0.4397249999999997,0.057842712375892905,0.004090097416321691,0.0,0.0,0.0,-0.003164999999999738,0.0008232709153128501,5.8214044697137215e-05
MET 709,L MET 709,0.0,0.0,0.0,-0.0007450000000000156,0.00043586121644395787,3.0820042180374014e-05,-0.12284999999999995,0.2369231890296938,0.01675299935832387,0.12287,0.23706474453195273,0.016763008843880028,0.0,0.0,0.0,-0.0007249999999999534,0.0007741931283601763,5.4743721101150784e-05
PRO 710,L PRO 710,0.0,0.0,0.0,-0.0007800000000000162,0.0004142463035441671,2.9291637031754148e-05,-0.42673,0.07503957022798101,0.005306098896552953,0.426065,0.07503886176508762,0.005306048800661339,0.0,0.0,0.0,-0.0014450000000000118,0.0007595887044974314,5.371103238628383e-05
GLY 711,L GLY 711,0.0,0.0,0.0,-0.0002999999999999986,0.000458257569495582,3.240370349203916e-05,0.4276400000000001,0.074682196004134,0.005280828722842604,-0.4278950000000003,0.07454920505947549,0.0052714248429621595,0.0,0.0,0.0,-0.0005550000000000332,0.0007259304374388766,5.133103349827464e-05
PHE 712,L PHE 712,0.0,0.0,0.0,-0.0007949999999999747,0.00040370162248867504,2.8546015483775375e-05,-0.28632500000000005,0.06463845121133378,0.004570628717692992,0.2862649999999999,0.06464158703961453,0.004570850454237188,0.0,0.0,0.0,-0.0008550000000001923,0.000651133626838599,4.604210029961643e-05
ALA 713,L ALA 713,0.0,0.0,0.0,-0.000259999999999978,0.00043863424398918923,3.101612483853903e-05,0.43182999999999994,0.05725234580347041,0.00404835219564711,-0.4319299999999998,0.05717687557046394,0.00404301564429345,0.0,0.0,0.0,-0.00035999999999988044,0.0007213875518748239,5.100980297942503e-05
PRO 714,L PRO 714,0.0,0.0,0.0,-0.0003500000000000159,0.0004769696007084942,3.3726843908081615e-05,0.6700150000000005,0.06122985199230089,0.004329604355480459,-0.6699,0.06121846126782044,0.004328798909628184,0.0,0.0,0.0,-0.0002350000000000829,0.0007209542287830476,5.0979162409761056e-05
LEU 715,L LEU 715,0.0,0.0,0.0,-0.0004150000000000148,0.0004927220311697225,3.484070894801202e-05,-0.12411000000000011,0.2056679311414398,0.014542918878271999,0.12416500000000003,0.205453176599925,0.014527733439012428,0.0,0.0,0.0,-0.0003600000000000314,0.0008064738061463016,5.70263097175375e-05
THR 716,L THR 716,0.0,0.0,0.0,-0.0002000000000000052,0.0004000000000000104,2.8284271247462634e-05,0.47513500000000053,0.11111362101470587,0.007856919490169059,-0.47492499999999976,0.11109864704396802,0.007855860670544057,0.0,0.0,0.0,1.0000000000291997e-05,0.0006854925236646759,4.847164119359722e-05
SER 717,L SER 717,0.0,0.0,0.0,-0.00017500000000001182,0.0003799671038392923,2.6867731575257664e-05,-0.1876050000000001,0.2138942471760285,0.01512460726349613,0.18747000000000008,0.2138168821678961,0.015119136731308432,0.0,0.0,0.0,-0.00030999999999999696,0.0006884039511798451,4.867751020748815e-05
ARG 718,L ARG 718,0.0,0.0,0.0,-0.0003999999999999943,0.0004898979485566284,3.464101615137703e-05,-68.74897000000004,1.37975198100792,0.09756319821262727,68.74485999999996,1.3790746427975167,0.09751530316845398,0.0,0.0,0.0,-0.0045100000000022076,0.0013341289293027872,9.433716128871489e-05
GLY 719,L GLY 719,0.0,0.0,0.0,-8.49999999999973e-05,0.00027888169534767796,1.9719913792914392e-05,-0.1313150000000001,0.09940978711877405,0.007029333458799623,0.1312150000000001,0.09935083681076863,0.007025165042545256,0.0,0.0,0.0,-0.00018500000000002848,0.0006409173113592476,4.531969770419738e-05
SER 720,L SER 720,0.0,0.0,0.0,-0.00014500000000000347,0.00035210083782917355,2.4897289009047345e-05,-0.37755999999999995,0.13760311188341612,0.009730009352513473,0.37744000000000033,0.1375799273149967,0.009728369955958648,0.0,0.0,0.0,-0.00026499999999991754,0.0006362193018133442,4.498749826339864e-05
GLN 721,L GLN 721,0.0,0.0,0.0,-0.0003099999999999925,0.000462493243193876,3.2703210851534876e-05,-0.10786999999999981,0.21625774691326097,0.0152917319326491,0.10770499999999986,0.21617721428263445,0.015286037415726818,0.0,0.0,0.0,-0.00047500000000020746,0.0007344215410788562,5.193144519463338e-05
GLN 722,L GLN 722,0.0,0.0,0.0,-0.00022999999999999632,0.0004208325082500096,2.975735203273255e-05,-0.09064999999999991,0.4672774309765024,0.033041504013891373,0.0904749999999999,0.46719352454309543,0.03303557093308665,0.0,0.0,0.0,-0.0004050000000004417,0.0006789513973774928,4.8009113718170745e-05
TYR 723,L TYR 723,0.0,0.0,0.0,-0.00019999999999999627,0.00039999999999999254,2.8284271247461374e-05,-0.10105999999999997,0.0597844996633742,0.004227402512181676,0.10112,0.059772532153155616,0.004226556281418728,0.0,0.0,0.0,-0.00013999999999970037,0.0006931089380466347,4.9010203019378205e-05
ARG 724,L ARG 724,0.0,0.0,0.0,-0.00020999999999998797,0.0004073082370883028,2.8801041647827694e-05,-60.76082999999997,0.5559715110529453,0.03931312256120691,60.76043499999999,0.5557080220559224,0.03929449107555062,0.0,0.0,0.0,-0.0006049999999973466,0.0008360472474704195,5.911746780786812e-05
ALA 725,L ALA 725,0.0,0.0,0.0,-0.00012500000000000233,0.00033071891388307997,2.3385358667337567e-05,0.2325700000000001,0.24372739915733702,0.01723412967051134,-0.23260500000000014,0.24372123209724647,0.017233693593510343,0.0,0.0,0.0,-0.00015999999999999793,0.0006814690014960319,4.818713521262696e-05
LEU 726,L LEU 726,0.0,0.0,0.0,-0.00030499999999998465,0.00046040742826324895,3.255572146336022e-05,0.25307500000000016,0.2175709065454295,0.015384586340717779,-0.2530799999999999,0.21758886368562172,0.015385856102277842,0.0,0.0,0.0,-0.0003099999999998437,0.0007706490770771796,5.4493118831642803e-05
THR 727,L THR 727,0.0,0.0,0.0,-0.00021999999999999188,0.0004142463035441444,2.9291637031752545e-05,0.3810949999999997,0.15523062189851686,0.010976462539224624,-0.3809349999999998,0.15525695081058388,0.01097832427445101,0.0,0.0,0.0,-5.999999999996008e-05,0.0007255342858883997,5.130302135350266e-05
VAL 728,L VAL 728,0.0,0.0,0.0,-0.00032499999999999527,0.00046837484987987315,3.311910324872895e-05,0.16074999999999995,0.05648749861695047,0.00399426933243114,-0.16073000000000004,0.0564522550479605,0.003991777235768538,0.0,0.0,0.0,-0.00030500000000004856,0.0006495960283130422,4.593337566520007e-05
PRO 729,L PRO 729,0.0,0.0,0.0,-0.00020499999999998853,0.0004037016224886665,2.854601548377477e-05,0.28788499999999995,0.06654879243833071,0.004705710241291968,-0.28795000000000015,0.0665332811456033,0.0047046134272647165,0.0,0.0,0.0,-0.00027000000000000136,0.0008044252606675458,5.6881455677577776e-05
GLU 730,L GLU 730,0.0,0.0,0.0,-0.00020000000000000462,0.00040000000000000934,2.828427124746256e-05,62.70620999999996,0.5083229641709657,0.03594386149981362,-62.70620499999996,0.5081271917334329,0.03593001829799874,0.0,0.0,0.0,-0.00019500000000135742,0.0007327857804283587,5.1815779449796886e-05
LEU 731,L LEU 731,0.0,0.0,0.0,-0.00037500000000000977,0.00048412291827593947,3.4232659844073756e-05,0.08103000000000014,0.06553814995863079,0.004634247026216868,-0.08093500000000003,0.06546022284563349,0.004628736747213,0.0,0.0,0.0,-0.000279999999999907,0.0007426977851047582,5.251666402198037e-05
THR 732,L THR 732,0.0,0.0,0.0,-0.0002300000000000013,0.0004208325082500188,2.9757352032733198e-05,0.4765849999999996,0.07270558970945995,0.0051410615513726,-0.4766649999999998,0.07274037926076775,0.005143521544137017,0.0,0.0,0.0,-0.00030999999999999474,0.0007027801932326698,4.969406403184131e-05
GLN 733,L GLN 733,0.0,0.0,0.0,-0.00019500000000000572,0.00039620070671316236,2.8015620642777957e-05,0.1378599999999998,0.2408693014894173,0.017032031646283394,-0.13787500000000014,0.24092168722429302,0.0170357358771202,0.0,0.0,0.0,-0.00021000000000029217,0.0007522632517937504,5.319304465808042e-05
GLN 734,L GLN 734,0.0,0.0,0.0,-0.00028500000000000416,0.0004514144437210732,3.1919821428072396e-05,0.6381199999999994,0.13607246451799102,0.009621776239343733,-0.6379350000000005,0.1360956677304579,0.009623416954231797,0.0,0.0,0.0,-0.0001000000000007617,0.0007416198487095241,5.244044240850459e-05
MET 735,L MET 735,0.0,0.0,0.0,-0.00046499999999998653,0.0004987734956871559,3.5268612107650714e-05,0.4115900000000004,0.17652544264212966,0.012482233754420681,-0.4116450000000003,0.17652166715448825,0.01248196678712933,0.0,0.0,0.0,-0.0005200000000001204,0.0007807688518376972,5.520869496736705e-05
PHE 736,L PHE 736,0.0,0.0,0.0,-0.000439999999999986,0.0004963869458396178,3.5099857549567324e-05,0.0020950000000000113,0.11230728371303432,0.007941324189012807,-0.0020650000000000035,0.11223591570883182,0.007936277709039673,0.0,0.0,0.0,-0.0004100000000001902,0.0007428997240545728,5.253094326206033e-05
ASP 737,L ASP 737,0.0,0.0,0.0,-0.0002500000000000119,0.00043301270189223995,3.061862178479118e-05,65.19092500000001,0.6367116846549249,0.0450223149880208,-65.19067,0.6364629848634242,0.04500472925711582,0.0,0.0,0.0,5.000000001160743e-06,0.0007449664421945811,5.267708230322044e-05
ALA 738,L ALA 738,0.0,0.0,0.0,-0.00010499999999999565,0.00030655342111937395,2.167660028694447e-05,0.4468750000000001,0.05192917652919138,0.0036719472865224525,-0.4467999999999997,0.05192581246355511,0.0036717094111600765,0.0,0.0,0.0,-3.0000000000045547e-05,0.000623778806950021,4.4107822435481415e-05
LYS 739,L LYS 739,0.0,0.0,0.0,-0.00023000000000001185,0.00042083250825003803,2.975735203273456e-05,-63.23188999999999,0.6123945688029195,0.04330283523623561,63.23158499999999,0.6122267903116129,0.04329097150534159,0.0,0.0,0.0,-0.000534999999998682,0.0007607726335788467,5.37947488144751e-05
ASN 740,L ASN 740,0.0,0.0,0.0,-0.0003000000000000086,0.00045825756949559716,3.240370349204023e-05,-0.015409999999999827,0.2910879281248202,0.02058302478986027,0.015550000000000038,0.29101351772726985,0.020577763180190407,0.0,0.0,0.0,-0.00015999999999838366,0.0007241546796093751,5.120546845797609e-05
MET 741,L MET 741,0.0,0.0,0.0,-0.0005399999999999894,0.0004983974317750742,3.524202037341146e-05,-0.21944500000000006,0.10586508855614307,0.007485792200896313,0.21988500000000008,0.10580326920752495,0.007481420912834672,0.0,0.0,0.0,-9.999999999990683e-05,0.0007549834435270587,5.33853912601554e-05
MET 742,L MET 742,0.0,0.0,0.0,-0.0007350000000000634,0.000441333207452184,3.120697037522486e-05,0.28779999999999967,0.15445743750302254,0.010921790146308459,-0.2876300000000001,0.15444291210670666,0.010920763045685022,0.0,0.0,0.0,-0.0005650000000001909,0.0006824771058431365,4.825841895462509e-05
ALA 743,L ALA 743,0.0,0.0,0.0,-0.00029000000000001025,0.0004537620521815532,3.208582241427003e-05,-0.18835499999999994,0.05464557598744852,0.0038640257342569613,0.18818999999999997,0.0545565202336073,0.0038577285415124806,0.0,0.0,0.0,-0.00045499999999998764,0.0007667952790673227,5.422061416103349e-05
ALA 744,L ALA 744,0.0,0.0,0.0,-0.0001950000000000035,0.00039620070671315776,2.801562064277763e-05,-0.43306,0.08026435323355038,0.0056755468458995866,0.43289999999999956,0.08020704457839352,0.0056714945120313765,0.0,0.0,0.0,-0.0003550000000001152,0.0006920801976650873,4.893746008939094e-05
CYS 745,L CYS 745,0.0,0.0,0.0,-0.00033000000000000363,0.000470212717820355,3.324906013709296e-05,-0.016294999999999997,0.16130901392978633,0.011406269761626717,0.016225000000000035,0.16133237237144943,0.011407921452876509,0.0,0.0,0.0,-0.0003999999999998849,0.0007141428428541903,5.049752469180369e-05
ASP 746,L ASP 746,0.0,0.0,0.0,-0.00015500000000000458,0.0003619046835839621,2.559052559053914e-05,65.62501999999998,0.5848236311932052,0.041353275541485594,-65.62465500000002,0.5846623350010592,0.041341870178360995,0.0,0.0,0.0,0.00020999999999986584,0.0007320519107272959,5.1763887025584005e-05
PRO 747,L PRO 747,0.0,0.0,0.0,-0.0003249999999999997,0.0004683748498798795,3.3119103248729396e-05,0.10487499999999995,0.07091304093747502,0.005014309212144784,-0.10489500000000003,0.07085812568082792,0.005010426117108207,0.0,0.0,0.0,-0.0003450000000000752,0.0008037256994773867,5.683198923143614e-05
ARG 748,L ARG 748,0.0,0.0,0.0,-0.00020999999999999686,0.00040730823708832,2.880104164782891e-05,-63.24446500000001,0.5552861323413436,0.03926465896774147,63.24421500000001,0.5551510594155423,0.03925510786956259,0.0,0.0,0.0,-0.00046000000000262275,0.0007472616676902784,5.2839379254456426e-05
HID 749,L HID 749,0.0,0.0,0.0,-0.00026000000000002464,0.0004386342439892679,3.1016124838544595e-05,-0.18728999999999985,0.12485990509366883,0.008828928559004197,0.18732,0.12492156579230039,0.008833288628817704,0.0,0.0,0.0,-0.00022999999999975706,0.000753060422542528,5.324941314230284e-05
GLY 750,L GLY 750,0.0,0.0,0.0,-0.00011999999999999455,0.0003249615361854237,2.2978250586151075e-05,-0.46407,0.06366918485421316,0.004502091236303395,0.46411499999999983,0.06365439321052496,0.004501045309147713,0.0,0.0,0.0,-7.500000000009166e-05,0.000685109480302206,4.844455593768813e-05
ARG 751,L ARG 751,0.0,0.0,0.0,-0.0003550000000000009,0.00047851332269854407,3.383600153682472e-05,-66.89456500000001,0.6870414003322965,0.04858116331308684,66.89494999999998,0.6869040453386479,0.04857145084834296,0.0,0.0,0.0,2.9999999998437943e-05,0.0007543871685027245,5.3343228248839514e-05
TYR 752,L TYR 752,0.0,0.0,0.0,-0.00048499999999999764,0.0004997749493522028,3.5339425575410593e-05,-0.4021899999999996,0.2201447794066447,0.015566586636125508,0.40231000000000017,0.2201517746919156,0.015567081277490647,0.0,0.0,0.0,-0.00036499999999980217,0.0007561580522615876,5.346844864029804e-05
LEU 753,L LEU 753,0.0,0.0,0.0,-0.0005999999999999473,0.000489897948556591,3.464101615137439e-05,-0.41955999999999993,0.1159392789351388,0.008198145034091529,0.41968000000000016,0.11591508788764193,0.008196434468718625,0.0,0.0,0.0,-0.0004799999999997051,0.0007934733769948762,5.6107040556406686e-05
THR 754,L THR 754,0.0,0.0,0.0,-0.0006450000000000177,0.00047851332269855453,3.383600153682546e-05,-0.018584999999999886,0.151335100934978,0.010701007610267358,0.019250000000000003,0.15139678827504896,0.01070536956391511,0.0,0.0,0.0,2.000000000020652e-05,0.0008059776671844531,5.6991227395104107e-05
VAL 755,L VAL 755,0.0,0.0,0.0,-0.0005250000000000105,0.0004993746088859634,3.531111722956446e-05,-0.04253,0.0841316177189052,0.005949003740123217,0.04263999999999999,0.08416371189532931,0.005951273141101825,0.0,0.0,0.0,-0.00041500000000010555,0.0007763858576766378,5.4898770478048436e-05
ALA 756,L ALA 756,0.0,0.0,0.0,-0.0005549999999999866,0.0004969657935914576,3.514078826662737e-05,-0.12449999999999996,0.1332311900419717,0.009420867794423181,0.12487500000000001,0.1332831923949903,0.009424544916068893,0.0,0.0,0.0,-0.00018000000000000015,0.0008047359815492827,5.690342696183102e-05
ALA 757,L ALA 757,0.0,0.0,0.0,-0.0004400000000000004,0.0004963869458396341,3.5099857549568476e-05,0.07089500000000001,0.12412487250748741,0.008776953906396,-0.070825,0.12419265024549557,0.008781746516211907,0.0,0.0,0.0,-0.0003700000000000414,0.0007701298591795768,5.4456404582011964e-05
VAL 758,L VAL 758,0.0,0.0,0.0,-0.0009449999999999676,0.000248947785690079,1.760326674228302e-05,-0.20171000000000014,0.09455794995662738,0.006686256762942942,0.20308499999999996,0.0944353100010797,0.006677584808521725,0.0,0.0,0.0,0.00042999999999987384,0.0007450503338700643,5.268301434048237e-05
PHE 759,L PHE 759,0.0,0.0,0.0,-0.0009049999999999736,0.00029321493822790225,2.0733427116614432e-05,0.6196,0.08007683809941572,0.005662287523607415,-0.6198900000000002,0.07995059662066321,0.005653360903038123,0.0,0.0,0.0,-0.0011950000000001371,0.0006906337669127946,4.883518199004465e-05
ARG 760,L ARG 760,0.0,0.0,0.0,-0.0015949999999999686,0.0004908920451586182,3.471130939621918e-05,-78.13534500000009,0.8846015068732821,0.06255077241579361,78.13605999999994,0.882992568718221,0.06243700330779826,0.0,0.0,0.0,-0.0008800000000020702,0.002505114767832395,0.000177138363998485
GLY 761,L GLY 761,0.0,0.0,0.0,-0.00043499999999999263,0.0004957569969248961,3.505531343462724e-05,0.00848500000000002,0.1112342563017347,0.007865449693119905,-0.008670000000000011,0.11129533278624043,0.00786976845275641,0.0,0.0,0.0,-0.0006199999999999689,0.0007909487973314006,5.5928525816437765e-05
ARG 762,L ARG 762,0.0,0.0,0.0,-0.0011899999999999856,0.0003923009049186691,2.7739863013360993e-05,-71.81701,1.399772577921384,0.09897886819671857,71.82430000000005,1.4000410493970725,0.09899785199682001,0.0,0.0,0.0,0.006099999999999568,0.002939387691340488,0.00020784609690831292
MET 763,L MET 763,0.0,0.0,0.0,-0.0006650000000000333,0.0004719904660054278,3.337476591678366e-05,0.5186349999999997,0.12214377501534933,0.008636869159307751,-0.5190499999999998,0.12221230502695021,0.008641714962899527,0.0,0.0,0.0,-0.001080000000000077,0.0007704544113702292,5.447935388749789e-05
SER 764,L SER 764,0.0,0.0,0.0,-0.000370000000000002,0.00048280430818293483,3.4139420030223296e-05,-0.1845599999999999,0.0854496717372282,0.006042204233555853,0.1850449999999999,0.08546697008201504,0.006043427411246061,0.0,0.0,0.0,0.0001149999999999024,0.000775741580682756,5.4853213214914804e-05
MET 765,L MET 765,0.0,0.0,0.0,-0.0006799999999999806,0.00046647615158760885,3.298484500494021e-05,-0.17270000000000002,0.11996457810537238,0.008482776668049204,0.17288499999999998,0.11999625733746866,0.00848501672803301,0.0,0.0,0.0,-0.0004949999999999743,0.0007745805316427229,5.4771114649965047e-05
LYS 766,L LYS 766,0.0,0.0,0.0,-0.0004350000000000348,0.0004957569969249437,3.505531343463061e-05,-64.06497500000003,0.5690608090266777,0.04023867569702667,64.06758,0.5688430658768108,0.04022327893124389,0.0,0.0,0.0,0.0021700000000016927,0.0008432674546087664,5.962801355077779e-05
GLU 767,L GLU 767,0.0,0.0,0.0,-0.0003199999999999859,0.00046647615158760343,3.298484500493983e-05,63.78861000000002,0.5963469442342002,0.042168096820787884,-63.79016499999997,0.5961651011058013,0.04215523856986758,0.0,0.0,0.0,-0.001875000000001066,0.0008656644846610499,6.121172273361865e-05
VAL 768,L VAL 768,0.0,0.0,0.0,-0.00029000000000000857,0.00045376205218155066,3.208582241426985e-05,-0.15321000000000004,0.07924396443894027,0.005603394462288029,0.15335000000000007,0.07928075113165856,0.0056059956742758816,0.0,0.0,0.0,-0.00015000000000004758,0.0007262919523166704,5.135659646043343e-05
ASP 769,L ASP 769,0.0,0.0,0.0,-0.0003050000000000208,0.00046040742826330353,3.255572146336408e-05,65.23486999999996,0.6885654748139501,0.048688931653187904,-65.237495,0.6883816964262938,0.04867593655877317,0.0,0.0,0.0,-0.002930000000001627,0.0008916838004562979,6.305156619768405e-05
GLU 770,L GLU 770,0.0,0.0,0.0,-0.00023000000000000188,0.00042083250825001965,2.975735203273326e-05,62.74953000000002,0.6667266899562235,0.047144696366610644,-62.751279999999944,0.6666104271644049,0.04713647534576118,0.0,0.0,0.0,-0.001980000000000004,0.0008423775875487259,5.9565090447526865e-05
GLN 771,L GLN 771,0.0,0.0,0.0,-0.00026000000000001353,0.0004386342439892492,3.101612483854327e-05,-0.18767999999999957,0.20596916662452114,0.01456421944355408,0.18775499999999998,0.20594141151065273,0.014562256860631185,0.0,0.0,0.0,-0.0001849999999992491,0.0006639088792896409,4.694544706356661e-05
MET 772,L MET 772,0.0,0.0,0.0,-0.0004000000000000137,0.0004898979485566522,3.464101615137871e-05,-0.06077000000000003,0.10898388458850242,0.007706324383258212,0.06091500000000002,0.10906066098736063,0.007711753294484985,0.0,0.0,0.0,-0.00025500000000011955,0.000707089103296088,4.9998749984377897e-05
LEU 773,L LEU 773,0.0,0.0,0.0,-0.0002100000000000024,0.00040730823708833074,2.880104164782967e-05,0.12657999999999986,0.07004965096272776,0.004953258321549556,-0.126545,0.07005988848834985,0.004953982223928551,0.0,0.0,0.0,-0.00017500000000021388,0.0006514407110397472,4.606381443171915e-05
ASN 774,L ASN 774,0.0,0.0,0.0,-0.00019500000000001406,0.0003962007067131792,2.801562064277915e-05,-0.23111500000000043,0.21324350347665952,0.015078592735232306,0.23124499999999987,0.21324224481795354,0.015078503734621686,0.0,0.0,0.0,-6.50000000000972e-05,0.0006713977956474706,4.747499341760263e-05
VAL 775,L VAL 775,0.0,0.0,0.0,-0.00018000000000000904,0.0003841874542459903,2.716615541441362e-05,-0.10429499999999994,0.07773054724495367,0.005496379706224804,0.10441999999999997,0.07772350738354519,0.00549588191285075,0.0,0.0,0.0,-5.4999999999842955e-05,0.0006722908596732529,4.7538142580469076e-05
GLN 776,L GLN 776,0.0,0.0,0.0,-0.00025000000000000467,0.0004330127018922275,3.06186217847903e-05,-0.019069999999999043,0.4118088089150112,0.02911928013361596,0.019135000000000082,0.41194404568460513,0.02912884281730052,0.0,0.0,0.0,-0.00018499999999896488,0.0007620859531577514,5.388761453248596e-05
ASN 777,L ASN 777,0.0,0.0,0.0,-0.000139999999999999,0.0003469870314579471,2.4535688292770426e-05,0.10058,0.29017297186333574,0.020518327612161796,-0.10052000000000007,0.2902034451897497,0.02052048240173706,0.0,0.0,0.0,-8.000000000009777e-05,0.000723602100604826,5.116639522185028e-05
LYS 778,L LYS 778,0.0,0.0,0.0,-0.00010499999999999565,0.00030655342111937395,2.167660028694447e-05,-61.461389999999994,1.2009924803673235,0.0849229927021786,61.46180000000002,1.2008712004196018,0.08491441691483301,0.0,0.0,0.0,0.0003050000000007458,0.0007014092956319295,4.9597126932861716e-05
ASN 779,L ASN 779,0.0,0.0,0.0,-0.00019500000000000628,0.00039620070671316345,2.8015620642778035e-05,0.08058499999999981,0.2021926377863448,0.014297178528471977,-0.08049500000000005,0.20218202188869314,0.014296427871150189,0.0,0.0,0.0,-0.0001049999999998974,0.0007028335507082889,4.9697836975125026e-05
SER 780,L SER 780,0.0,0.0,0.0,-0.00010999999999999954,0.00031288975694323905,2.2124646889837497e-05,0.34912500000000013,0.16755718240350023,0.011848081991402627,-0.349135,0.16759846889217095,0.011851001387013671,0.0,0.0,0.0,-0.00011999999999992017,0.0006289674077405778,4.447471191586867e-05
SER 781,L SER 781,0.0,0.0,0.0,-9.999999999999897e-05,0.00029999999999999694,2.1213203435596207e-05,0.3381500000000001,0.162942743011157,0.011521791852832603,-0.33813500000000013,0.16291604210451438,0.01151990381361752,0.0,0.0,0.0,-8.499999999986407e-05,0.0006306940621251344,4.459680481827722e-05
TYR 782,L TYR 782,0.0,0.0,0.0,-0.00027499999999999357,0.0004465142774872835,3.157332735078699e-05,0.3728050000000001,0.14815922845034005,0.01047643951326023,-0.37285500000000005,0.1481589483460249,0.010476419706894162,0.0,0.0,0.0,-0.00032499999999995087,0.0006923691212063023,4.89578900689147e-05
PHE 783,L PHE 783,0.0,0.0,0.0,-0.00041000000000005697,0.0004918333050943856,3.477786652456322e-05,-0.43636999999999987,0.03627537870236833,0.0025650566270554705,0.43654499999999996,0.03636657771911004,0.0025715053713730317,0.0,0.0,0.0,-0.00023500000000031384,0.000754834418929099,5.337485362977731e-05
VAL 784,L VAL 784,0.0,0.0,0.0,-0.00035999999999999146,0.0004799999999999884,3.394112549695346e-05,-0.05021999999999995,0.10206116597413534,0.007216814255611682,0.05012500000000003,0.1020131333456629,0.0072134178358805754,0.0,0.0,0.0,-0.0004549999999998194,0.000760246670495708,5.375755760820099e-05
GLU 785,L GLU 785,0.0,0.0,0.0,-0.00026000000000000025,0.00043863424398922664,3.1016124838541674e-05,67.02485500000003,0.7298650313356472,0.05160925130083681,-67.02546500000004,0.7296394306556594,0.05159329892377085,0.0,0.0,0.0,-0.000869999999998754,0.0008385105843122109,5.929165202638586e-05
TRP 786,L TRP 786,0.0,0.0,0.0,-0.0005750000000000189,0.0004943429983321445,3.495532863527495e-05,0.37257500000000016,0.1585900828393752,0.011214012300465852,-0.37275000000000014,0.15857902604064583,0.011213230466729876,0.0,0.0,0.0,-0.0007499999999995843,0.0008291561975889684,5.8630196997801236e-05
ILE 787,L ILE 787,0.0,0.0,0.0,-0.000495000000000041,0.0004999749993750092,3.5353571248180884e-05,-0.3802,0.1033386665290395,0.007307147186145914,0.38037500000000013,0.1034018586631783,0.007311615544802633,0.0,0.0,0.0,-0.0003200000000000536,0.0007533923280731204,5.327288240744236e-05
PRO 788,L PRO 788,0.0,0.0,0.0,-0.00039499999999998537,0.0004888506929523389,3.4566963997434166e-05,0.5151800000000002,0.10438528440350148,0.007381154245780225,-0.5155250000000002,0.10446357917953951,0.007386690522487022,0.0,0.0,0.0,-0.0007400000000001316,0.0007499333303700443,5.302829433424697e-05
ASN 789,L ASN 789,0.0,0.0,0.0,-0.00044500000000001537,0.0004969657935914872,3.5140788266629466e-05,0.6378350000000002,0.2430952648140226,0.01718943102243349,-0.6381600000000005,0.24315600835677342,0.01719372623953273,0.0,0.0,0.0,-0.0007699999999998042,0.0007596709814123241,5.3716850242729404e-05
ASN 790,L ASN 790,0.0,0.0,0.0,-0.000390000000000027,0.0004877499359303214,3.4489128721963435e-05,-0.26716999999999996,0.21233473832606856,0.015014333335183419,0.26726500000000003,0.21245671270873046,0.015022958226494545,0.0,0.0,0.0,-0.00029500000000016514,0.0008233923730531465,5.822263305631633e-05
VAL 791,L VAL 791,0.0,0.0,0.0,-0.00041999999999998874,0.0004935585071701088,3.4899856733229315e-05,-0.11287499999999996,0.07757686107983494,0.0054855124532718035,0.11288500000000004,0.07770631747161877,0.005494666402521633,0.0,0.0,0.0,-0.0004099999999998735,0.0007886063656857634,5.576289088632816e-05
LYS 792,L LYS 792,0.0,0.0,0.0,-0.000880000000000003,0.0003249615361854363,2.2978250586151963e-05,-72.05425,0.7898827302218849,0.05585314348820391,72.06019499999998,0.7894988707915568,0.055826000527583165,0.0,0.0,0.0,0.005065000000001731,0.0011361227926583884,8.033601309493444e-05
THR 793,L THR 793,0.0,0.0,0.0,-0.0007049999999999784,0.00045604276115292827,3.224709289222726e-05,0.2606950000000001,0.13655127965346947,0.00965563358226689,-0.2605700000000001,0.13659328350984157,0.009658603703434559,0.0,0.0,0.0,-0.0005799999999999228,0.0007372923436467316,5.213444159095262e-05
ALA 794,L ALA 794,0.0,0.0,0.0,-0.0006099999999999889,0.0004877499359302785,3.44891287219604e-05,-0.42537000000000025,0.0598220954163248,0.004230060933367194,0.42685,0.05980273823162359,0.004228692173710504,0.0,0.0,0.0,0.0008699999999999442,0.0008204267182388169,5.801292959332924e-05
VAL 795,L VAL 795,0.0,0.0,0.0,-0.0010450000000000175,0.00023016298572965717,1.6274980798758315e-05,0.3758850000000003,0.08840476104260311,0.006251160602240098,-0.37597500000000006,0.08845040630206191,0.006254388209489332,0.0,0.0,0.0,-0.001134999999999975,0.0006608895520432707,4.673194838651364e-05
CYS 796,L CYS 796,0.0,0.0,0.0,-0.001210000000000065,0.00040730823708829946,2.8801041647827457e-05,-0.30463500000000004,0.12112353931007831,0.008564727600747174,0.30643999999999993,0.121171516454982,0.00856812009719751,0.0,0.0,0.0,0.0005949999999998346,0.0008312490601498244,5.8778184728688515e-05
ASP 797,L ASP 797,0.0,0.0,0.0,-0.0012399999999999566,0.0004270831300812333,3.0199337741081643e-05,73.61430000000001,1.0110774846645376,0.0714939745711332,-73.62153499999998,1.0108149874135572,0.07147541321251209,0.0,0.0,0.0,-0.008475000000000463,0.0026285690023278904,0.0001858678966362809
ILE 798,L ILE 798,0.0,0.0,0.0,-0.0017499999999999833,0.00043301270189220504,3.0618621784788714e-05,0.0029799999999999783,0.07529641160108491,0.005324260324214057,-0.002259999999999998,0.07545563199655807,0.005335518906348284,0.0,0.0,0.0,-0.0010299999999999444,0.0007804485889538868,5.518604896167658e-05
PRO 799,L PRO 799,0.0,0.0,0.0,-0.0009049999999999891,0.0002932149382279104,2.0733427116615008e-05,0.7974350000000001,0.0774146999929549,0.005474045932854058,-0.7971999999999997,0.07728583311319494,0.005464933668399196,0.0,0.0,0.0,-0.0006700000000000018,0.0006641535966926836,4.696275119708319e-05
PRO 800,L PRO 800,0.0,0.0,0.0,-0.000885000000000038,0.00031902194281899714,2.255825791146199e-05,-0.5338650000000004,0.0855337171821706,0.006048147143960514,0.5327199999999997,0.08547819371044389,0.006044221041623217,0.0,0.0,0.0,-0.002029999999999932,0.0007064700984469999,4.9954979731740136e-05
ARG 801,L ARG 801,0.0,0.0,0.0,-0.0018249999999999942,0.00040543186850565676,2.8668362352948252e-05,-79.11132500000002,1.2872578527120428,0.09102287567883195,79.10435499999997,1.286033191242604,0.09093627903586214,0.0,0.0,0.0,-0.008795000000004051,0.002458246326147769,0.00017382426470460046
GLY 802,L GLY 802,0.0,0.0,0.0,-0.0002399999999999991,0.00042708313008125087,3.0199337741082887e-05,-0.377495,0.062151508227878044,0.0043947752928904064,0.3773649999999996,0.06208930483585824,0.004390376848859406,0.0,0.0,0.0,-0.0003700000000000947,0.0007437069315261968,5.258802144976131e-05
LEU 803,L LEU 803,0.0,0.0,0.0,-0.0006450000000000017,0.00047851332269854363,3.383600153682469e-05,0.3854350000000001,0.06966387711719697,0.004925979991331634,-0.3852750000000002,0.06972495518105358,0.004930298862645109,0.0,0.0,0.0,-0.0004850000000002508,0.0007346938137755427,5.195069778164928e-05
LYS 804,L LYS 804,0.0,0.0,0.0,-0.0005450000000000088,0.0004979708826829214,3.521185879785444e-05,-66.31376000000006,1.2166614000585945,0.08603095263893511,66.31371500000006,1.2164137633916245,0.08601344208228662,0.0,0.0,0.0,-0.0005899999999997974,0.001020735029280273,7.217686609987301e-05
MET 805,L MET 805,0.0,0.0,0.0,-0.0005949999999999323,0.0004908920451585497,3.471130939621434e-05,-0.30252999999999997,0.18600408355732406,0.013152474881177304,0.3027949999999999,0.18599382509911466,0.013151749498640865,0.0,0.0,0.0,-0.0003299999999999333,0.0008006872048433867,5.66171352154061e-05
SER 806,L SER 806,0.0,0.0,0.0,-0.000420000000000007,0.0004935585071701305,3.489985673323085e-05,0.15308000000000002,0.11422431264840256,0.008076878605005777,-0.15313500000000005,0.11417699757394216,0.008073532924005448,0.0,0.0,0.0,-0.00047500000000001567,0.0007411983540187643,5.241063823309755e-05
ALA 807,L ALA 807,0.0,0.0,0.0,-0.0004549999999999854,0.0004979708826828969,3.521185879785271e-05,-0.08449499999999993,0.1102502606572882,0.007795870693835291,0.08504999999999999,0.11023324135667971,0.00779466724754816,0.0,0.0,0.0,0.0001000000000000495,0.0007416198487095586,5.244044240850703e-05
THR 808,L THR 808,0.0,0.0,0.0,-0.0007249999999999646,0.0004465142774872702,3.1573327350786056e-05,0.1078150000000004,0.15325635639346255,0.010836860886575966,-0.10711000000000005,0.15330635309731946,0.010840396187409387,0.0,0.0,0.0,-1.99999999995467e-05,0.0007345747068885523,5.1942275652901585e-05
PHE 809,L PHE 809,0.0,0.0,0.0,-0.000739999999999974,0.00043863424398920935,3.1016124838540454e-05,0.4380299999999997,0.08973025743861594,0.006344887351245998,-0.43744499999999986,0.08971781860366478,0.006344007792791595,0.0,0.0,0.0,-0.00015500000000024273,0.0007556288771615117,5.3431030310128163e-05
ILE 810,L ILE 810,0.0,0.0,0.0,-0.001020000000000023,0.00019899748742130966,1.4071247279469275e-05,-0.2733699999999999,0.09723848569368014,0.006875799262631231,0.27359,0.09719712907282782,0.006872874907926068,0.0,0.0,0.0,-0.0008000000000000895,0.0006782329983122418,4.795831523310704e-05
GLY 811,L GLY 811,0.0,0.0,0.0,-0.0002749999999999997,0.0004465142774872934,3.1573327350787696e-05,0.2236500000000001,0.12434314416163028,0.008792388043074523,-0.2235300000000002,0.12450646208129072,0.008803936363922642,0.0,0.0,0.0,-0.00015500000000003442,0.0007148251534465135,5.0545771336474406e-05
ASN 812,L ASN 812,0.0,0.0,0.0,-0.0006850000000000067,0.0004645158770160636,3.2846232660687486e-05,-0.7488450000000003,0.12730471701787033,0.009001802868037059,0.7496949999999998,0.12730970887956905,0.00900215584596285,0.0,0.0,0.0,0.00016499999999972204,0.000753508460470052,5.3281094207980935e-05
SER 813,L SER 813,0.0,0.0,0.0,-0.00030499999999997527,0.0004604074282632349,3.255572146335923e-05,0.5351499999999999,0.07964827367872032,0.005631983442802514,-0.5350949999999999,0.07966966784793472,0.00563349623901545,0.0,0.0,0.0,-0.0002499999999999303,0.000746659226153481,5.279678020486264e-05
THR 814,L THR 814,0.0,0.0,0.0,-0.00032500000000001137,0.00046837484987989636,3.311910324873059e-05,-0.016480000000000033,0.08605062231035887,0.006084697856097717,0.016620000000000003,0.08604182471333345,0.0060840757720462355,0.0,0.0,0.0,-0.0001850000000000529,0.0007554965254720444,5.342167163241578e-05
ALA 815,L ALA 815,0.0,0.0,0.0,-0.00024499999999998747,0.0004300872004605358,3.041175759471829e-05,-0.04013000000000002,0.04796658315952886,0.0033917496222451307,0.04023499999999998,0.04802686513817034,0.003396012201833204,0.0,0.0,0.0,-0.0001399999999999113,0.0006483826030978698,4.584757354538895e-05
ILE 816,L ILE 816,0.0,0.0,0.0,-0.0006700000000000018,0.0004702127178203497,3.3249060137092585e-05,-0.039244999999999995,0.06712127065990334,0.00474619056454753,0.03969,0.06714278740117957,0.004747712027914076,0.0,0.0,0.0,-0.00022499999999971542,0.0007031180555212771,4.9717954503379444e-05
GLN 817,L GLN 817,0.0,0.0,0.0,-0.0003649999999999826,0.00048143016108255786,3.404225315692086e-05,0.1203750000000003,0.3490111952000973,0.024678818283601064,-0.12021000000000001,0.34903946180911977,0.024680817034693155,0.0,0.0,0.0,-0.00019999999999946284,0.0007416198487089108,5.2440442408461224e-05
GLU 818,L GLU 818,0.0,0.0,0.0,-0.0003150000000000136,0.0004645158770160808,3.2846232660688706e-05,68.51857500000001,0.7855730738611906,0.05554840476448084,-68.51745500000001,0.7852551228581945,0.055525922233450486,0.0,0.0,0.0,0.0008050000000009305,0.0008526282894705771,6.0289924531613164e-05
LEU 819,L LEU 819,0.0,0.0,0.0,-0.0005500000000000238,0.0004974937185533302,3.517811819867715e-05,-0.08211000000000032,0.09085118546282193,0.006424148931959807,0.08256000000000002,0.09080515624126198,0.006420894174490029,0.0,0.0,0.0,-0.00010000000000027875,0.0007745966692416217,5.4772255750526385e-05
PHE 820,L PHE 820,0.0,0.0,0.0,-0.0008250000000000312,0.00037996710383927983,2.686773157525678e-05,0.07770000000000003,0.07339257455628602,0.005189638715748911,-0.07781500000000002,0.07343609994410105,0.005192716425436689,0.0,0.0,0.0,-0.0009400000000003051,0.0007592101158442749,5.3684262125891105e-05
LYS 821,L LYS 821,0.0,0.0,0.0,-0.0003150000000000364,0.00046451587701611433,3.284623266069108e-05,-70.18292000000002,1.4955391548184342,0.10575058779021128,70.18136000000001,1.495131689985404,0.1057217756755582,0.0,0.0,0.0,-0.001874999999999858,0.0008884677821945667,6.282415936555506e-05
ARG 822,L ARG 822,0.0,0.0,0.0,-0.0004299999999999765,0.000495075751779435,3.500714212842665e-05,-69.23718000000001,0.9442587291623781,0.0667691750585309,69.23591499999996,0.9440416822274021,0.06675382752257518,0.0,0.0,0.0,-0.00169499999999843,0.0008613797072134942,6.0908743214714456e-05
ILE 823,L ILE 823,0.0,0.0,0.0,-0.00059000000000001,0.0004918333050943244,3.477786652455889e-05,-0.2458699999999999,0.09409332122951122,0.0066534025505751515,0.2462299999999999,0.09406623783271045,0.006651487465221612,0.0,0.0,0.0,-0.00023000000000014342,0.0007855571271401316,5.554727716102099e-05
SER 824,L SER 824,0.0,0.0,0.0,-0.00032000000000000973,0.0004664761515876383,3.298484500494229e-05,0.20180999999999993,0.30644137106467834,0.02166867715159371,-0.20169999999999993,0.30637925843633734,0.02166428512552399,0.0,0.0,0.0,-0.00021000000000020696,0.0006825686778633188,4.826489407426888e-05
GLU 825,L GLU 825,0.0,0.0,0.0,-0.0002899999999999897,0.00045376205218152106,3.208582241426776e-05,70.54361999999999,0.9951142173643858,0.07036520111535012,-70.54155000000002,0.9948760965556884,0.07034836343149296,0.0,0.0,0.0,0.0017800000000018912,0.0009008884503646609,6.370243323454921e-05
GLN 826,L GLN 826,0.0,0.0,0.0,-0.0003499999999999748,0.00047696960070843833,3.3726843908077664e-05,-0.3429399999999997,0.33839355253905146,0.02392803757101695,0.3429900000000001,0.3383596753456294,0.02392564209169732,0.0,0.0,0.0,-0.00029999999999958505,0.0007810249675897821,5.5226805085873845e-05
PHE 827,L PHE 827,0.0,0.0,0.0,-0.0007650000000000178,0.0004239988207530857,2.9981244136960634e-05,-0.172905,0.08761435941100044,0.0061952707668833824,0.17283499999999996,0.08760683634854097,0.0061947388060353435,0.0,0.0,0.0,-0.0008350000000001501,0.0006691599210950645,4.7316751790457516e-05
THR 828,L THR 828,0.0,0.0,0.0,-0.0003150000000000108,0.0004645158770160767,3.2846232660688414e-05,0.21201000000000014,0.23718745729907392,0.016771685946856983,-0.21189500000000008,0.2370816820739214,0.016764206508958296,0.0,0.0,0.0,-0.00019999999999975815,0.0007416198487095116,5.244044240850371e-05
ALA 829,L ALA 829,0.0,0.0,0.0,-0.00015000000000000346,0.0003570714214271508,2.5248762345905783e-05,0.041350000000000095,0.07169761153622903,0.005069786731214638,-0.04130500000000004,0.0716640912521745,0.005067416489198413,0.0,0.0,0.0,-0.00010499999999995291,0.00068845842285505,4.868136193658014e-05
MET 830,L MET 830,0.0,0.0,0.0,-0.00038000000000007364,0.00048538644398055764,3.432200460346766e-05,-0.26446000000000003,0.18069725620495758,0.012777225520432846,0.26447499999999996,0.18064631016159713,0.012773623091159366,0.0,0.0,0.0,-0.00036500000000009745,0.0007757415806827179,5.485321321491211e-05
PHE 831,L PHE 831,0.0,0.0,0.0,-0.0006100000000000128,0.00048774993593029664,3.448912872196168e-05,-0.050395,0.07664260548154653,0.005419450606380681,0.050469999999999994,0.07662955761323437,0.005418527982764325,0.0,0.0,0.0,-0.0005350000000002897,0.000805465703801556,5.695502611712753e-05
ARG 832,L ARG 832,0.0,0.0,0.0,-0.0003100000000000208,0.00046249324319391826,3.2703210851537864e-05,-69.84455499999996,0.6594771011814001,0.04663207302826149,69.84212999999998,0.6591810624576838,0.046611139929358135,0.0,0.0,0.0,-0.0027349999999991327,0.0008091816854079932,5.7217785696395156e-05
ARG 833,L ARG 833,0.0,0.0,0.0,-0.0003699999999999876,0.00048280430818291623,3.413942003022198e-05,-68.56357000000001,0.8765422494662364,0.061980896859408614,68.56144500000002,0.876337307759009,0.06196640529231577,0.0,0.0,0.0,-0.0024949999999995497,0.0008306473379218525,5.8735636541909554e-05
LYS 834,L LYS 834,0.0,0.0,0.0,-0.0004349999999999954,0.0004957569969248994,3.505531343462747e-05,-75.74698999999998,1.2791647274286186,0.0904506053019418,75.74180500000001,1.2785165298001053,0.09040477080807471,0.0,0.0,0.0,-0.005619999999999408,0.001133843022643468,8.017480901122484e-05
ALA 835,L ALA 835,0.0,0.0,0.0,-0.00020000000000000017,0.00040000000000000034,2.8284271247461923e-05,0.50226,0.06924624466352071,0.004896448917327827,-0.5021149999999999,0.06921785734187562,0.00489444163056433,0.0,0.0,0.0,-5.500000000004057e-05,0.0006796874281608664,4.806115895397929e-05
PHE 836,L PHE 836,0.0,0.0,0.0,-0.0007150000000000051,0.0004514144437210691,3.1919821428072104e-05,0.5991699999999998,0.04776213039637397,0.0033772926287192156,-0.5989299999999999,0.04772939450694741,0.0033749778517790465,0.0,0.0,0.0,-0.0004750000000001009,0.0006995534289816227,4.9465897343520726e-05
LEU 837,L LEU 837,0.0,0.0,0.0,-0.00074500000000003,0.0004358612164439665,3.0820042180374624e-05,0.8198899999999993,0.041692300248381726,0.0029480908228896297,-0.8194799999999998,0.041639519689842495,0.0029443586738038393,0.0,0.0,0.0,-0.00033499999999994976,0.000657856367301943,4.651746983659521e-05
HIP 838,L HIP 838,0.0,0.0,0.0,-0.0008600000000000696,0.00034698703145797635,2.4535688292772496e-05,-78.19464999999992,0.9248104927546755,0.06539397707393035,78.18911999999999,0.9240161554892101,0.06533780894723437,0.0,0.0,0.0,-0.00639000000000074,0.0012115692303781428,8.567088186773511e-05
TRP 839,L TRP 839,0.0,0.0,0.0,-0.0015750000000000076,0.0004943429983320986,3.4955328635271706e-05,1.3609049999999996,0.06665107632290324,0.004712942804130702,-1.3597500000000002,0.06650516897203139,0.004702625596408057,0.0,0.0,0.0,-0.00042000000000022906,0.0008565045242141637,6.056401571887927e-05
TYR 840,L TYR 840,0.0,0.0,0.0,-0.0017049999999999054,0.00045604276115303365,3.224709289223471e-05,0.7006000000000001,0.08153422594223933,0.005765340406255355,-0.6999850000000001,0.08148327911295643,0.0057617379214087655,0.0,0.0,0.0,-0.001089999999999709,0.0007361385739114314,5.2052857750576765e-05
THR 841,L THR 841,0.0,0.0,0.0,-0.0010549999999999926,0.0002682815685059453,1.8970371635791724e-05,0.8334800000000001,0.21881597199473235,0.015472625762940092,-0.8329750000000002,0.21867666627923607,0.015462775361331544,0.0,0.0,0.0,-0.0005500000000000371,0.0006538348415312186,4.6233105022275635e-05
GLY 842,L GLY 842,0.0,0.0,0.0,-0.0007949999999999974,0.0004037016224886868,2.8546015483776205e-05,0.7876099999999999,0.10122839473191309,0.007157928436356432,-0.7866200000000003,0.1011297958071691,0.007150956439526015,0.0,0.0,0.0,0.0001949999999999874,0.000752977423300383,5.3243544209607423e-05
GLU 843,L GLU 843,0.0,0.0,0.0,-0.0028200000000000117,0.00045563142999578015,3.2218007387173984e-05,93.07933500000003,1.485402370663955,0.10503380890870562,-93.063915,1.482155837885293,0.10480424437439198,0.0,0.0,0.0,0.012599999999997493,0.0038157568056682366,0.0002698147512646729
GLY 844,L GLY 844,0.0,0.0,0.0,-0.0011749999999999927,0.0003929058411375445,2.7782638463616207e-05,0.554695,0.2383088793456927,0.016850982460230608,-0.5538299999999999,0.23803035751769155,0.0168312879929018,0.0,0.0,0.0,-0.00030999999999993034,0.0007771100308192452,5.494997725203752e-05
MET 845,L MET 845,0.0,0.0,0.0,-0.0020100000000000473,0.0003315116890850481,2.3441416339464384e-05,-0.10801000000000012,0.37624812278601477,0.02660475990306998,0.10775999999999998,0.3758019324058884,0.026573209478721223,0.0,0.0,0.0,-0.002259999999999951,0.0008260750571227724,5.84123274660577e-05
ASP 846,L ASP 846,0.0,0.0,0.0,-0.0011400000000000117,0.00034698703145793683,2.45356882927697e-05,89.66446500000002,2.392208228555851,0.16915466604221005,-89.64805000000003,2.389155335573311,0.16893879390919098,0.0,0.0,0.0,0.015275000000000033,0.003339067983732781,0.00023610776141403417
GLU 847,L GLU 847,0.0,0.0,0.0,-0.000714999999999999,0.00045141444372106545,3.191982142807185e-05,80.75238999999998,1.6795360692483805,0.11876113438129286,-80.74445,1.6780946151816072,0.11865920818675443,0.0,0.0,0.0,0.007225000000000747,0.00179286781442586,0.00012677489893516303
MET 848,L MET 848,0.0,0.0,0.0,-0.001089999999999993,0.0003766961640367395,2.6636441203733853e-05,-0.3935899999999999,0.38056271743301395,0.02690984781636641,0.39315999999999995,0.3801113973560909,0.026877934667678616,0.0,0.0,0.0,-0.0015199999999997926,0.0007934733769949723,5.6107040556413476e-05
GLU 849,L GLU 849,0.0,0.0,0.0,-0.0017250000000000132,0.0004465142774873001,3.157332735078816e-05,91.86563000000002,1.5767611020996308,0.11149384676058231,-91.84828999999999,1.5738513608041398,0.11128809698042828,0.0,0.0,0.0,0.015615000000002795,0.003291925728200375,0.00023277430055729484
PHE 850,L PHE 850,0.0,0.0,0.0,-0.0012199999999999679,0.000414246303544134,2.929163703175181e-05,-0.09830499999999999,0.12111099031466961,0.008563840252772115,0.09780499999999996,0.12102523280291597,0.008557776280962248,0.0,0.0,0.0,-0.0017200000000002014,0.0007222188034108929,5.106858133922764e-05
THR 851,L THR 851,0.0,0.0,0.0,-0.0005999999999999889,0.000489897948556626,3.464101615137687e-05,-0.3664349999999999,0.4198049973201842,0.029684696038110265,0.3659849999999998,0.4196332979817022,0.029672555061453675,0.0,0.0,0.0,-0.0010499999999999843,0.0008231038816578004,5.8202233634120015e-05
GLU 852,L GLU 852,0.0,0.0,0.0,-0.001290000000000009,0.0004537620521815259,3.20858224142681e-05,89.36556000000004,2.473850902215313,0.17492767486009064,-89.35131500000001,2.4706671964822005,0.174702552868772,0.0,0.0,0.0,0.012955000000001746,0.003400437471855658,0.00024044723953499755
ALA 853,L ALA 853,0.0,0.0,0.0,-0.0005950000000000211,0.000490892045158623,3.471130939621952e-05,-0.15641500000000005,0.0845025015901896,0.005975229190165008,0.15632500000000005,0.08444826448779144,0.005971394047875243,0.0,0.0,0.0,-0.000684999999999962,0.0007387658627739052,5.2238635127655875e-05
GLU 854,L GLU 854,0.0,0.0,0.0,-0.0005999999999999873,0.0004898979485566236,3.46410161513767e-05,76.45917500000002,0.9945407002086496,0.07032464732835533,-76.45513,0.9938902721626919,0.07027865512015827,0.0,0.0,0.0,0.00344499999999897,0.0011605925210850594,8.206628418536366e-05
SER 855,L SER 855,0.0,0.0,0.0,-0.000510000000000006,0.0004998999899980046,3.5348267284267637e-05,-0.6230699999999999,0.35163261381731975,0.024864180571657728,0.6225250000000002,0.35152674062580175,0.024856694206490903,0.0,0.0,0.0,-0.0010550000000000973,0.0007496499182951488,5.30082540742441e-05
ASN 856,L ASN 856,0.0,0.0,0.0,-0.001030000000000028,0.00024310491562283822,1.7190113437669234e-05,-0.30586000000000046,0.42714268154798146,0.030203548665678367,0.30561,0.4269587777526069,0.030190544703598835,0.0,0.0,0.0,-0.0012800000000004986,0.0006794115100583786,4.804164859784717e-05
MET 857,L MET 857,0.0,0.0,0.0,-0.0008250000000000446,0.0003799671038392848,2.6867731575257136e-05,0.10437999999999999,0.24128851112309513,0.017061674243754626,-0.10477000000000004,0.24130009759633333,0.017062493531134305,0.0,0.0,0.0,-0.0012150000000001216,0.0006548091324958229,4.630199779706768e-05
ASN 858,L ASN 858,0.0,0.0,0.0,-0.0004700000000000032,0.0004990991885387142,3.5291642070042795e-05,-0.9191250000000002,0.23648515677521706,0.016722025800571978,0.91852,0.23652934194302289,0.016725150163750317,0.0,0.0,0.0,-0.0010749999999999816,0.000830286095271446,5.8710092829133925e-05
ASP 859,L ASP 859,0.0,0.0,0.0,-0.000700000000000004,0.00045825756949558594,3.240370349203944e-05,80.45934999999996,1.1864827885427514,0.0838970025539704,-80.45468999999999,1.1856350382410088,0.08383705755525889,0.0,0.0,0.0,0.003960000000000008,0.0015193419628223813,0.00010743370048529851
LEU 860,L LEU 860,0.0,0.0,0.0,-0.0009449999999999914,0.000286312766044439,2.0245369841030028e-05,-0.3115699999999998,0.06777554942602844,0.004792455059778873,0.3116800000000002,0.06781214935393107,0.004795043065499961,0.0,0.0,0.0,-0.0008349999999997882,0.000676590718233639,4.784218849508828e-05
VAL 861,L VAL 861,0.0,0.0,0.0,-0.000499999999999976,0.0004999999999999752,3.535533905932562e-05,-0.1940449999999998,0.07640833053404553,0.0054028848659766725,0.193775,0.07636107892768386,0.005399543672848644,0.0,0.0,0.0,-0.0007699999999996513,0.0007596709814120942,5.371685024271315e-05
SER 862,L SER 862,0.0,0.0,0.0,-0.0003100000000000136,0.0004624932431939075,3.2703210851537106e-05,-0.6308099999999996,0.2525554273817927,0.01785836553271323,0.630675,0.25250576107289135,0.017854853594331165,0.0,0.0,0.0,-0.0004449999999998283,0.0007259304374387572,5.133103349826619e-05
GLU 863,L GLU 863,0.0,0.0,0.0,-0.000720000000000004,0.00044899888641287413,3.174901573277517e-05,80.098055,1.1295360605017002,0.07987026079754905,-80.09702000000007,1.1288777921418744,0.07982371419544172,0.0,0.0,0.0,0.00031500000000121985,0.0014818147657526812,0.00010478012693260764
TYR 864,L TYR 864,0.0,0.0,0.0,-0.0008650000000000536,0.00034172357249685325,2.4163505540381772e-05,-0.015454999999999988,0.07561684980875612,0.005346918727173614,0.015175000000000004,0.07563976715326402,0.005348539228144446,0.0,0.0,0.0,-0.001145000000000157,0.0006737766692312218,4.764320518186824e-05
GLN 865,L GLN 865,0.0,0.0,0.0,-0.00033999999999998696,0.0004737087712930623,3.349626844888717e-05,-0.1686850000000002,0.30205538527726983,0.021358541122347273,0.16870000000000002,0.301978095232088,0.021353075890840647,0.0,0.0,0.0,-0.00032499999999959785,0.000741198354018522,5.2410638233080414e-05
GLN 866,L GLN 866,0.0,0.0,0.0,-0.0004549999999999971,0.0004979708826829103,3.521185879785366e-05,-0.4760550000000007,0.47971760648844214,0.03392115726025571,0.47608000000000006,0.4797023593854832,0.03392007912726615,0.0,0.0,0.0,-0.0004300000000004545,0.0007842831121478751,5.54571906969852e-05
TYR 867,L TYR 867,0.0,0.0,0.0,-0.0007649999999999963,0.0004239988207530737,2.9981244136959787e-05,-0.14499000000000004,0.16511562585049305,0.011675437871874444,0.14484500000000003,0.1651198079425967,0.011675733590443048,0.0,0.0,0.0,-0.0009100000000002906,0.0006941901756722669,4.908665806509406e-05
GLN 868,L GLN 868,0.0,0.0,0.0,-0.00029000000000001247,0.00045376205218155673,3.208582241427028e-05,0.11712000000000017,0.3108886225000843,0.021983145316355427,-0.11716999999999995,0.31085300561519424,0.02198062682227238,0.0,0.0,0.0,-0.0003399999999998116,0.0007102112361820444,5.021951811792043e-05
ASP 869,L ASP 869,0.0,0.0,0.0,-0.00024499999999999994,0.0004300872004605577,3.0411757594719838e-05,139.55007500000008,1.7240616924443446,0.12190957139113519,-139.54959500000004,1.7234518301823452,0.12186644761703024,0.0,0.0,0.0,0.00023500000000183262,0.001195731993384543,8.455102010039183e-05
gtp 870,L gtp 870,0.0,0.0,0.0,-0.006010000000000026,0.00037403208418533047,2.6448062310878477e-05,344.729285,4.35217144237292,0.3077449939788329,-344.78505999999993,4.343767693648997,0.30715075920782553,0.0,0.0,0.0,-0.06178499999999588,0.0196257171843446,0.001387747770669942
Mg+ 871,L Mg+ 871,0.0,0.0,0.0,-8.00000000000134e-05,0.0002712931993250561,1.9183326093254086e-05,-175.33851000000016,2.3198073217071085,0.16403514882252992,175.34148499999992,2.31460464654682,0.16366726413391486,0.0,0.0,0.0,0.0028949999999935017,0.009433131770522993,0.0006670231442763071
MET 872,R MET   1,0.0,0.0,0.0,-0.0003449999999999931,0.0004753682782853636,3.361361331365544e-05,-85.70753500000001,0.7442993609930607,0.05262991253910073,85.69615000000003,0.7437800195565509,0.05259318955395001,0.0,0.0,0.0,-0.011729999999997177,0.000887186564367914,6.273356358421475e-05
ARG 873,R ARG   2,0.0,0.0,0.0,-0.0007400000000000095,0.0004386342439892305,3.101612483854195e-05,-95.48325500000009,0.8743871339165006,0.06182850717746274,95.46170000000004,0.8732483380949735,0.061747982152683865,0.0,0.0,0.0,-0.022294999999994757,0.001434564393811909,0.00010143902109131697
GLU 874,R GLU   3,0.0,0.0,0.0,-0.00043500000000004315,0.0004957569969249533,3.5055313434631286e-05,85.68463000000007,0.9468646804520445,0.0669534436413674,-85.67267000000001,0.9461136618297946,0.06690033860530838,0.0,0.0,0.0,0.011524999999997192,0.0010859903314509773,7.679111276720125e-05
CYS 875,R CYS   4,0.0,0.0,0.0,-0.0003450000000000264,0.0004753682782854094,3.361361331365868e-05,-0.21504500000000015,0.17534338588894627,0.01239864971982835,0.21489500000000014,0.17512279684552765,0.012383051718982673,0.0,0.0,0.0,-0.0004949999999999743,0.0007483147733405619,5.291384506911856e-05
ILE 876,R ILE   5,0.0,0.0,0.0,-0.0003849999999999704,0.0004865953144040367,3.440748465086945e-05,0.6447200000000002,0.1220492589080317,0.008630185861266185,-0.6438999999999999,0.12191763613193897,0.008620878725512808,0.0,0.0,0.0,0.00043500000000012306,0.000765359392703795,5.4119081662567125e-05
SER 877,R SER   6,0.0,0.0,0.0,-0.00041000000000000145,0.0004918333050943187,3.477786652455849e-05,-0.6568999999999998,0.3956544957409185,0.027976997694534742,0.6563300000000001,0.39514971985312064,0.027941304649210612,0.0,0.0,0.0,-0.0009800000000000529,0.0009484724561103114,6.706713054842613e-05
ILE 878,R ILE   7,0.0,0.0,0.0,-0.0004099999999999826,0.0004918333050942963,3.4777866524556904e-05,0.9030650000000002,0.061608284954214075,0.004356363606839792,-0.9017500000000003,0.06149355657302033,0.004348251085206127,0.0,0.0,0.0,0.0009050000000000047,0.000778443960731825,5.50443003407188e-05
HID 879,R HID   8,0.0,0.0,0.0,-0.0006849999999999933,0.0004645158770160553,3.28462326606869e-05,-1.5424849999999986,0.1178823980711477,0.008335544305864053,1.540095000000001,0.11781717181717298,0.00833093211321436,0.0,0.0,0.0,-0.003074999999999939,0.0007206767652700966,5.0959542776607105e-05
VAL 880,R VAL   9,0.0,0.0,0.0,-0.0003850000000000042,0.0004865953144040794,3.4407484650872465e-05,0.9239900000000002,0.06491948782915123,0.0045905010075150375,-0.9225049999999997,0.0648610050415565,0.0045863656499459445,0.0,0.0,0.0,0.0011000000000000705,0.0007615773105860981,5.385164807132434e-05
GLY 881,R GLY  10,0.0,0.0,0.0,-0.0003200000000000114,0.00046647615158764067,3.298484500494246e-05,0.5588249999999998,0.12100253871303762,0.008556171566477663,-0.5580849999999998,0.12085225597811701,0.008545544972381901,0.0,0.0,0.0,0.000420000000000047,0.0007025667228100427,4.967896939349906e-05
GLN 882,R GLN  11,0.0,0.0,0.0,-0.000840000000000043,0.00036660605559648456,2.5922962793632668e-05,-0.7686349999999992,0.3726135018688941,0.026347753393316128,0.7684399999999997,0.3720602053431681,0.026308629420781347,0.0,0.0,0.0,-0.0010349999999996484,0.0008624239096867476,6.098257947969138e-05
ALA 883,R ALA  12,0.0,0.0,0.0,-0.0005850000000000244,0.000492722031169724,3.484070894801213e-05,0.24076499999999992,0.15632155889383947,0.011053603433948615,-0.23977,0.15603463429636386,0.011033314801092192,0.0,0.0,0.0,0.00040999999999995435,0.0009175510884959332,6.488065967605723e-05
GLY 884,R GLY  13,0.0,0.0,0.0,-0.00035000000000001474,0.00047696960070849276,3.372684390808151e-05,0.6703899999999997,0.14520760276239095,0.010267728059312909,-0.669375,0.14485611611181537,0.010242874199901055,0.0,0.0,0.0,0.0006649999999999939,0.0008959771202435825,6.335514975122319e-05
VAL 885,R VAL  14,0.0,0.0,0.0,-0.0004800000000000049,0.0004995998398718761,3.532704346531169e-05,0.4099250000000004,0.11521696652403196,0.008147069833688644,-0.4088750000000003,0.11503377493153771,0.00813411623195774,0.0,0.0,0.0,0.0005700000000002509,0.0008216446920656577,5.809905334855592e-05
GLN 886,R GLN  15,0.0,0.0,0.0,-0.0010199999999999786,0.0002638181191654037,1.8654758106173762e-05,-0.7721800000000006,0.8529586963036374,0.0603132878228339,0.7722899999999998,0.8515039318171116,0.06021042043948872,0.0,0.0,0.0,-0.0009100000000010766,0.0015911945198504595,0.00011251444351731324
ILE 887,R ILE  16,0.0,0.0,0.0,-0.001589999999999986,0.000491833305094288,3.4777866524556315e-05,0.062230000000000105,0.11138126907159931,0.007875845065769134,-0.061380000000000025,0.11131520830506494,0.007871173864170451,0.0,0.0,0.0,-0.0007399999999997498,0.0010594338110522723,7.491328320133691e-05
GLY 888,R GLY  17,0.0,0.0,0.0,-0.00044500000000001537,0.0004969657935914872,3.5140788266629466e-05,0.6005750000000002,0.13972964744462682,0.009880378124090117,-0.6001699999999994,0.1395160962039889,0.009865277771051529,0.0,0.0,0.0,-3.999999999998116e-05,0.0007800000000000994,5.515432893255773e-05
ASN 889,R ASN  18,0.0,0.0,0.0,-0.0007800000000000095,0.0004142463035441635,2.9291637031753897e-05,-0.7089549999999992,0.3056725257117494,0.02161431157531973,0.7083999999999997,0.30539060234394955,0.021594376582805108,0.0,0.0,0.0,-0.0013349999999996598,0.0008847457261838604,6.25609702610424e-05
ALA 890,R ALA  19,0.0,0.0,0.0,-0.0009200000000000341,0.00027129319932501876,1.9183326093251447e-05,-0.03486500000000004,0.23628752987620813,0.01670805146852857,0.03654000000000002,0.23594219292021507,0.016683632458190868,0.0,0.0,0.0,0.000754999999999805,0.0009407310986674246,6.65197339140807e-05
CYS 891,R CYS  20,0.0,0.0,0.0,-0.0010850000000000692,0.0002788816953476311,1.971991379291108e-05,0.5083099999999999,0.3880746370223131,0.02744102074449856,-0.50595,0.3873174505492881,0.02738747957552869,0.0,0.0,0.0,0.0012750000000000883,0.0013376752221672197,9.458792206196626e-05
TRP 892,R TRP  21,0.0,0.0,0.0,-0.001175000000000046,0.00037996710383931534,2.686773157525929e-05,0.2158899999999999,0.17296204178952126,0.01223026326372415,-0.21640000000000012,0.172816000416628,0.012219936579213489,0.0,0.0,0.0,-0.0016849999999999543,0.0007783154887322643,5.50352159985106e-05
GLU 893,R GLU  22,0.0,0.0,0.0,-0.0012200000000000483,0.00041424630354419277,2.9291637031755964e-05,96.58459499999994,1.4239237483052576,0.10068661383192143,-96.55711000000001,1.4216546971395099,0.10052616768530549,0.0,0.0,0.0,0.026265000000002345,0.0024361393638282955,0.00017226106640784696
LEU 894,R LEU  23,0.0,0.0,0.0,-0.002310000000000013,0.0004624932431938667,3.270321085153422e-05,-0.4111749999999998,0.20188616687381078,0.014275507762423053,0.4125149999999998,0.2016110358462554,0.01425605306089313,0.0,0.0,0.0,-0.0009700000000001374,0.001081249277456409,7.645586962424817e-05
TYR 895,R TYR  24,0.0,0.0,0.0,-0.001494999999999993,0.0004999749993749121,3.535357124817402e-05,-0.3240449999999994,0.17946836204467947,0.012690329581023526,0.32238999999999995,0.17919388354516996,0.012670921020194218,0.0,0.0,0.0,-0.003149999999999729,0.0010185774393736578,7.202430145447428e-05
CYS 896,R CYS  25,0.0,0.0,0.0,-0.0006700000000000573,0.0004702127178203883,3.3249060137095315e-05,-0.5433250000000002,0.16588336075387372,0.01172972492750785,0.5424249999999998,0.16568435162983938,0.011715652857395583,0.0,0.0,0.0,-0.001570000000000249,0.0008155366331440002,5.766714836021682e-05
LEU 897,R LEU  26,0.0,0.0,0.0,-0.001734999999999981,0.00046343823752471294,3.2770032041486644e-05,-0.41819,0.19340960136456467,0.01367612406714706,0.41871499999999995,0.1933180378935192,0.013669649552018538,0.0,0.0,0.0,-0.0012099999999996736,0.000914275669587469,6.464905258391706e-05
GLU 898,R GLU  27,0.0,0.0,0.0,-0.002049999999999996,0.0003968626966597139,2.806243040080635e-05,109.81853499999994,1.3365825634014503,0.09451065941968641,-109.7731,1.3333716098707864,0.09428361071812567,0.0,0.0,0.0,0.04338500000000138,0.0036765166938256626,0.00025996898853496717
HIP 899,R HIP  28,0.0,0.0,0.0,-0.0010799999999999894,0.00027129319932497176,1.9183326093248123e-05,-94.67123000000004,1.0648547070347898,0.07529659843227142,94.64942999999995,1.0634179211895523,0.07519500233084339,0.0,0.0,0.0,-0.022879999999999255,0.0017394251924113154,0.00012299593489207563
GLY 900,R GLY  29,0.0,0.0,0.0,-0.0004149999999999954,0.0004927220311696995,3.4840708948010396e-05,-0.934405,0.0927957486903356,0.006561650316421899,0.9333550000000003,0.09270657460503617,0.0065553447563797655,0.0,0.0,0.0,-0.001464999999999925,0.0007929533403675016,5.607026841383849e-05
ILE 901,R ILE  30,0.0,0.0,0.0,-0.0006499999999999928,0.0004769696007084661,3.372684390807963e-05,0.5463049999999998,0.10767219685229806,0.00761357405395128,-0.5456799999999999,0.1075504421190353,0.007604964694198114,0.0,0.0,0.0,-2.499999999962199e-05,0.0008027297179002581,5.676156269872368e-05
GLN 902,R GLN  31,0.0,0.0,0.0,-0.0005200000000000188,0.0004995998398718893,3.5327043465312616e-05,-0.0630850000000002,0.7757042269931241,0.0548505719101907,0.06303500000000004,0.7750697992922957,0.05480571109724786,0.0,0.0,0.0,-0.0005700000000001993,0.00095660859289406,6.764244229767112e-05
PRO 903,R PRO  32,0.0,0.0,0.0,-0.0003649999999999909,0.0004814301610825688,3.404225315692163e-05,-0.3439299999999998,0.11948964432117155,0.008449193778106904,0.3436449999999999,0.11935279207039971,0.008439516862652763,0.0,0.0,0.0,-0.0006499999999999684,0.0007664854858376932,5.419870847168983e-05
ASP 904,R ASP  33,0.0,0.0,0.0,-0.00023000000000000104,0.00042083250825001824,2.975735203273316e-05,79.90146499999996,1.1057175764076028,0.07818603963549704,-79.89337499999998,1.104916292929416,0.07812938033738918,0.0,0.0,0.0,0.007860000000000653,0.0010725670142249276,7.584194090354545e-05
GLY 905,R GLY  34,0.0,0.0,0.0,-0.00016000000000001012,0.0003666060555964904,2.592296279363308e-05,-0.2785500000000001,0.1568916425435083,0.011093914435401054,0.2783800000000001,0.15684372987148676,0.011090526497871935,0.0,0.0,0.0,-0.0003300000000000386,0.000664153596692934,4.69627511971009e-05
GLN 906,R GLN  35,0.0,0.0,0.0,-0.0004450000000000071,0.0004969657935914779,3.5140788266628816e-05,0.4124350000000005,0.5618346961295639,0.039727712353909796,-0.41203999999999996,0.5614095282411941,0.03969764844420889,0.0,0.0,0.0,-4.999999999942162e-05,0.000904157066001296,6.393355926272492e-05
MET 907,R MET  36,0.0,0.0,0.0,-0.0005150000000000498,0.0004997749493522535,3.533942557541418e-05,-0.1948900000000001,0.30436344704974017,0.021521745735418395,0.19471500000000003,0.3040735828298802,0.02150124923986976,0.0,0.0,0.0,-0.0006900000000000439,0.0007442445834536836,5.26260391821457e-05
PRO 908,R PRO  37,0.0,0.0,0.0,-0.0005850000000000139,0.0004927220311697156,3.4840708948011535e-05,0.5463900000000002,0.1989693893542416,0.014069260446093069,-0.5458949999999999,0.19870544525754694,0.014050596780030374,0.0,0.0,0.0,-8.999999999997232e-05,0.0007428997240543524,5.2530943262044746e-05
SER 909,R SER  38,0.0,0.0,0.0,-0.0005250000000000199,0.0004993746088859726,3.5311117229565114e-05,0.10589000000000005,0.5336363255064256,0.03773378644530653,-0.10577500000000001,0.5330455931484659,0.037692015359688566,0.0,0.0,0.0,-0.00040999999999990545,0.0010009495491781816,7.077782138495098e-05
ASP 910,R ASP  39,0.0,0.0,0.0,-0.0010599999999999943,0.00046518813398452276,3.289376840679723e-05,98.76755500000004,4.798878920848563,0.33933198270252,-98.73925000000003,4.791866232220128,0.3388361107341684,0.0,0.0,0.0,0.027244999999999492,0.006976745301356824,0.0004933303913200794
LYS 911,R LYS  40,0.0,0.0,0.0,-0.0017250000000000065,0.0007411983540186686,5.241063823309079e-05,-101.57171,7.780922526661028,0.5501943082489178,101.54016500000007,7.770772353360928,0.5494765826118458,0.0,0.0,0.0,-0.033270000000001264,0.010947013291303384,0.0007740707332019889
THR 912,R THR  41,0.0,0.0,0.0,-0.000684999999999989,0.00046451587701605237,3.284623266068669e-05,-0.54283,0.27971617954633965,0.019778920736481062,0.5423250000000001,0.2794303121978717,0.01975870686241891,0.0,0.0,0.0,-0.0011900000000000033,0.0008389874850082733,5.932537399799969e-05
ILE 913,R ILE  42,0.0,0.0,0.0,-0.0006650000000000062,0.00048246761549352023,3.411561226183719e-05,-0.6273650000000004,0.2410910653155764,0.017047712716813292,0.62676,0.2408470518814796,0.017030458361418244,0.0,0.0,0.0,-0.0012700000000003264,0.0008527015890690257,6.029510759592529e-05
GLY 914,R GLY  43,0.0,0.0,0.0,-0.00022999999999999743,0.0004208325082500116,2.9757352032732686e-05,0.28627500000000006,0.4841799555692079,0.034236692989758816,-0.28601499999999996,0.48377216205048423,0.034207857633517476,0.0,0.0,0.0,3.0000000000005578e-05,0.0008056674251824687,5.69692899727629e-05
GLY 915,R GLY  44,0.0,0.0,0.0,-0.00020500000000000214,0.0004037016224886932,2.854601548377666e-05,0.33644499999999977,0.540547395678677,0.03822247290371204,-0.33619000000000004,0.5400836175075118,0.038189678834732316,0.0,0.0,0.0,4.999999999987681e-05,0.0008046738469714695,5.689903338369923e-05
GLY 916,R GLY  45,0.0,0.0,0.0,-0.0001799999999999985,0.0003841874542459678,2.716615541441203e-05,0.160305,0.34456349483803395,0.024364318374930975,-0.16011999999999996,0.34422929218763465,0.02434068667889219,0.0,0.0,0.0,5.0000000000050004e-06,0.000744966442197223,5.267708230340725e-05
ASP 917,R ASP  46,0.0,0.0,0.0,-0.0005300000000000032,0.0004990991885387137,3.529164207004277e-05,92.136405,1.3278803037080076,0.09389531673559844,-92.11797499999999,1.3263140444018748,0.09378456547795214,0.0,0.0,0.0,0.017899999999998785,0.0017720045146649161,0.00012529964086127393
ASP 918,R ASP  47,0.0,0.0,0.0,-0.0004350000000000019,0.0004957569969249069,3.5055313434628e-05,88.40794499999998,1.9495798013879813,0.1378561098025764,-88.39383999999998,1.9477220269852507,0.13772474531476783,0.0,0.0,0.0,0.013669999999995923,0.002000274981091528,0.00014144080033676127
SER 919,R SER  48,0.0,0.0,0.0,-0.0005599999999999932,0.0004963869458396277,3.509985754956802e-05,0.6215099999999996,0.25196055226959696,0.017816301510133956,-0.6205449999999998,0.2517789466476497,0.017803460053455906,0.0,0.0,0.0,0.00040499999999994983,0.0007943393481378739,5.616827396315924e-05
PHE 920,R PHE  49,0.0,0.0,0.0,-0.0009800000000000076,0.00019899748742131177,1.4071247279469424e-05,0.07861499999999982,0.22163812121338697,0.01567218184794319,-0.07886499999999998,0.22134445277666218,0.015651416353640337,0.0,0.0,0.0,-0.0012300000000002153,0.0007050531894830296,4.98547891380654e-05
ASN 921,R ASN  50,0.0,0.0,0.0,-0.00038999999999999257,0.0004877499359302785,3.44891287219604e-05,0.1397950000000003,0.46834622126691705,0.03311707890009323,-0.13959500000000014,0.4679561528337884,0.033089496896674016,0.0,0.0,0.0,-0.00018999999999934401,0.0008508231308554655,6.016228054182689e-05
THR 922,R THR  51,0.0,0.0,0.0,-0.00047499999999999707,0.0004993746088859506,3.531111722956356e-05,-1.1090300000000002,0.15676941378980472,0.011085271557341077,1.1081249999999998,0.15662231442231228,0.011074870061314862,0.0,0.0,0.0,-0.0013800000000004254,0.0007386474125049135,5.223025942881214e-05
PHE 923,R PHE  52,0.0,0.0,0.0,-0.000684999999999989,0.00046451587701605134,3.2846232660686625e-05,-0.47294,0.11790681235619943,0.008337270656515842,0.4720900000000001,0.11775229042358344,0.00832634430587636,0.0,0.0,0.0,-0.0015350000000002328,0.0007607726335774251,5.3794748814374575e-05
PHE 924,R PHE  53,0.0,0.0,0.0,-0.0005249999999999977,0.0004993746088859517,3.5311117229563636e-05,-0.007550000000000012,0.08550197366143078,0.006045902538083128,0.0073649999999999775,0.08548047598721004,0.006044382422961006,0.0,0.0,0.0,-0.0007100000000000418,0.0008342062095191754,5.898728676589348e-05
SER 925,R SER  54,0.0,0.0,0.0,-0.00022500000000000298,0.0004175823272122572,2.952752952754468e-05,0.7998500000000002,0.24066168681366648,0.01701735107177367,-0.7993600000000001,0.24041998752183602,0.017000260350947538,0.0,0.0,0.0,0.0002649999999997421,0.0007776728103770955,5.498977177620443e-05
GLU 926,R GLU  55,0.0,0.0,0.0,-0.00021999999999999963,0.00041424630354415905,2.9291637031753582e-05,80.37293499999998,1.0415740879944082,0.07365041007290397,-80.36482,1.040968086735723,0.07360755931296159,0.0,0.0,0.0,0.007895000000002312,0.0009612361832553329,6.796966235017208e-05
THR 927,R THR  56,0.0,0.0,0.0,-0.00014000000000000235,0.00034698703145795526,2.4535688292771006e-05,0.4177300000000003,0.2143801462356064,0.015158965515496099,-0.4175149999999997,0.2143083987504929,0.015153892202170414,0.0,0.0,0.0,7.500000000014495e-05,0.0006703543838896143,4.740121306464763e-05
GLY 928,R GLY  57,0.0,0.0,0.0,-5.00000000000006e-05,0.00021794494717703632,1.541103500742263e-05,0.006079999999999943,0.1678086517435856,0.011865863558966114,-0.006104999999999983,0.16770433499167517,0.011858487250699391,0.0,0.0,0.0,-7.499999999990958e-05,0.0006475916923495028,4.5791647710040587e-05
ALA 929,R ALA  58,0.0,0.0,0.0,-7.500000000000228e-05,0.0002633913438213265,1.8624580532189743e-05,0.03511000000000001,0.11012455629876564,0.007786982053401691,-0.03513500000000005,0.11009417230262465,0.007784833580430607,0.0,0.0,0.0,-0.00010000000000006449,0.000648074069840744,4.582575694955543e-05
GLY 930,R GLY  59,0.0,0.0,0.0,-8.500000000000507e-05,0.0002788816953477035,1.9719913792916198e-05,0.43360500000000024,0.11285507952679755,0.007980059202474564,-0.4333949999999999,0.11282516995333997,0.007977944276253139,0.0,0.0,0.0,0.0001250000000000101,0.0006552671211040545,4.6334382482126355e-05
LYS 931,R LYS  60,0.0,0.0,0.0,-0.000250000000000003,0.00043301270189222455,3.0618621784790096e-05,-76.62552499999998,1.0765798574078915,0.07612569176619664,76.61921500000001,1.0760075923415895,0.07608522651529481,0.0,0.0,0.0,-0.00656000000000013,0.0009361623790768196,6.619667665369504e-05
HIP 932,R HIP  61,0.0,0.0,0.0,-0.00028999999999997696,0.0004537620521815011,3.208582241426634e-05,-83.24770500000001,0.9564104077090602,0.0676284284888467,83.23751499999997,0.9556483818708659,0.06757454512508405,0.0,0.0,0.0,-0.010480000000000444,0.001104355015382603,7.808969202144125e-05
VAL 933,R VAL  62,0.0,0.0,0.0,-0.0002200000000000063,0.0004142463035441715,2.9291637031754463e-05,0.15691500000000008,0.10042344235784809,0.007101009708133075,-0.15680499999999994,0.10030516923369415,0.007092646535320938,0.0,0.0,0.0,-0.0001100000000000062,0.0007056202944928977,4.9894889517877664e-05
PRO 934,R PRO  63,0.0,0.0,0.0,-0.00032999999999998585,0.0004702127178203297,3.324906013709117e-05,-0.9268000000000004,0.09634837829459868,0.006812859164843749,0.9260049999999999,0.09620849741576899,0.006802968093045868,0.0,0.0,0.0,-0.0011250000000000515,0.0007545694136391173,5.335611492601767e-05
ARG 935,R ARG  64,0.0,0.0,0.0,-0.00042500000000002204,0.0004943429983321553,3.495532863527571e-05,-84.28181500000002,0.6456080008577305,0.04565137953947916,84.27087999999999,0.6451428489900816,0.045618488335489545,0.0,0.0,0.0,-0.011360000000004361,0.0009002221947919774,6.365532185120443e-05
ALA 936,R ALA  65,0.0,0.0,0.0,-0.0002300000000000002,0.0004208325082500167,2.9757352032733052e-05,-0.7332049999999998,0.0842063713444553,0.005954289619677692,0.7325899999999999,0.08408241135933497,0.005945524325070255,0.0,0.0,0.0,-0.0008450000000000535,0.0007006960824780891,4.9546695147110525e-05
VAL 937,R VAL  66,0.0,0.0,0.0,-0.00022500000000001298,0.0004175823272122758,2.9527529527545998e-05,0.7755899999999997,0.08057035372890017,0.005697184348430415,-0.7748149999999997,0.08049870045535087,0.005692117696868323,0.0,0.0,0.0,0.0005499999999999755,0.000733143914930591,5.184110338330742e-05
PHE 938,R PHE  67,0.0,0.0,0.0,-0.000529999999999986,0.0004990991885386975,3.5291642070041616e-05,-0.8218200000000004,0.05508609261872705,0.003895174963977212,0.820875,0.055034892341129904,0.003891554557628454,0.0,0.0,0.0,-0.0014749999999999108,0.0007545694136390534,5.335611492601316e-05
VAL 939,R VAL  68,0.0,0.0,0.0,-0.00025000000000000575,0.00043301270189222943,3.061862178479044e-05,0.7282150000000001,0.07516554247126593,0.0053150064792997585,-0.7275099999999998,0.07508521758642028,0.0053093266522225195,0.0,0.0,0.0,0.00045499999999977226,0.0006693093455196503,4.732731769284747e-05
ASP 940,R ASP  69,0.0,0.0,0.0,-0.0003450000000000353,0.00047536827828542177,3.3613613313659555e-05,86.74251000000005,0.6553445276278794,0.046339855949916825,-86.72570000000007,0.6547144492011696,0.046295302677096244,0.0,0.0,0.0,0.016464999999999036,0.0010764641192350535,7.611750784151106e-05
LEU 941,R LEU  70,0.0,0.0,0.0,-0.000264999999999988,0.00044133320745212744,3.120697037522086e-05,-0.46034500000000006,0.1770015140471966,0.012515897086305867,0.4599249999999997,0.1768049189785182,0.012501995715684833,0.0,0.0,0.0,-0.0006849999999999357,0.0008036012692870498,5.682319068829898e-05
GLU 942,R GLU  71,0.0,0.0,0.0,-0.00032000000000000637,0.00046647615158763346,3.298484500494195e-05,83.079905,0.7497644670012474,0.05301635389092995,-83.06626,0.7491341885110222,0.05297178647148252,0.0,0.0,0.0,0.013324999999999108,0.001034105894000188,7.312232901125099e-05
PRO 943,R PRO  72,0.0,0.0,0.0,-0.00020999999999999464,0.0004073082370883157,2.8801041647828606e-05,0.4797499999999999,0.10806987323023927,0.0076416940203072724,-0.47944499999999984,0.10801396657377346,0.007637740822717229,0.0,0.0,0.0,9.50000000000717e-05,0.0006899094143433934,4.87839625286653e-05
THR 944,R THR  73,0.0,0.0,0.0,-0.00031000000000000526,0.00046249324319389505,3.2703210851536225e-05,-0.0679249999999999,0.20010479598200553,0.014149545818682671,0.06789999999999999,0.19987431050537732,0.01413324803433379,0.0,0.0,0.0,-0.00033499999999987316,0.0007633970133555614,5.3980320488127486e-05
VAL 945,R VAL  74,0.0,0.0,0.0,-0.0003449999999999942,0.0004753682782853651,3.361361331365555e-05,0.346465,0.10231392268406073,0.007234686853969547,-0.3459850000000001,0.10218108814746446,0.007225294033809247,0.0,0.0,0.0,0.0001349999999999602,0.0007979818293670722,5.642583628091032e-05
ILE 946,R ILE  75,0.0,0.0,0.0,-0.0002700000000000219,0.0004439594576084983,3.139267430468707e-05,0.49738000000000043,0.12815551334218764,0.009061963253070394,-0.49701500000000043,0.12804141820129744,0.009053895508288005,0.0,0.0,0.0,9.500000000004505e-05,0.000732103134810882,5.176750911527038e-05
ASP 947,R ASP  76,0.0,0.0,0.0,-0.0003249999999999925,0.00046837484987986914,3.3119103248728665e-05,80.43745000000001,0.9299152743647818,0.06575493964322861,-80.426995,0.9291407239881624,0.06570017066086078,0.0,0.0,0.0,0.01013000000000126,0.0010407209039893141,7.359008085334379e-05
GLU 948,R GLU  77,0.0,0.0,0.0,-0.0006599999999999989,0.00047370877129307827,3.3496268448888294e-05,92.86601499999999,1.6631414506203859,0.11760185978061063,-92.84164000000004,1.6610457309747289,0.11745367002331965,0.0,0.0,0.0,0.023714999999999264,0.0022458350340145497,0.00015880451819780088
VAL 949,R VAL  78,0.0,0.0,0.0,-0.0004299999999999604,0.0004950757517794165,3.5007142128425334e-05,0.09734999999999985,0.13964937343217823,0.009874701894234571,-0.09734000000000002,0.1395886614306477,0.009870408907436406,0.0,0.0,0.0,-0.0004200000000001841,0.0007304792947100059,5.1652686280581164e-05
ARG 950,R ARG  79,0.0,0.0,0.0,-0.00032500000000000806,0.0004683748498798915,3.311910324873024e-05,-78.62524500000004,0.8598290033293133,0.0607990918915028,78.61622500000006,0.8592216153962334,0.06075614307887363,0.0,0.0,0.0,-0.009344999999999572,0.000941262450116393,6.655730613535659e-05
THR 951,R THR  80,0.0,0.0,0.0,-0.0004099999999999848,0.000491833305094299,3.4777866524557094e-05,-0.5538649999999996,0.19788083983802063,0.01399228837163535,0.553305,0.19770875543333938,0.013980120166686694,0.0,0.0,0.0,-0.000969999999999886,0.0007675285010993709,5.427246078813117e-05
GLY 952,R GLY  81,0.0,0.0,0.0,-0.0002599999999999958,0.00043863424398921905,3.101612483854114e-05,-1.1470899999999997,0.07567352178933029,0.0053509260413503405,1.14589,0.0756133447216821,0.005346670880089745,0.0,0.0,0.0,-0.001460000000000068,0.0007059745037889045,4.991993589739424e-05
THR 953,R THR  82,0.0,0.0,0.0,-0.0006050000000000005,0.0004888506929523576,3.456696399743548e-05,-0.9668350000000011,0.2778941665004815,0.019650084958467397,0.9658500000000001,0.2776261470034842,0.019631133118085696,0.0,0.0,0.0,-0.001590000000000153,0.0007693503753166508,5.440128674948192e-05
TYR 954,R TYR  83,0.0,0.0,0.0,-0.0008100000000000196,0.0003923009049186686,2.7739863013360956e-05,-0.030100000000000078,0.15129887640032222,0.010698446148857314,0.029935,0.15115168135022516,0.010688037887049242,0.0,0.0,0.0,-0.0009749999999999371,0.0007241374178977681,5.120424787064286e-05
ARG 955,R ARG  84,0.0,0.0,0.0,-0.0005099999999999927,0.0004998999899979913,3.534826728426669e-05,-81.53911000000005,2.3778074833547356,0.1681363795836252,81.52849999999998,2.3760495491473317,0.1680120748637317,0.0,0.0,0.0,-0.011119999999999379,0.0019988996973311053,0.0001413435530894562
GLN 956,R GLN  85,0.0,0.0,0.0,-0.0002849999999999997,0.0004514144437210662,3.19198214280719e-05,-0.31882499999999986,0.500689978304939,0.03540412789315677,0.3185700000000002,0.5003792112987909,0.03538215334741514,0.0,0.0,0.0,-0.0005399999999991678,0.0008296987405078908,5.866856057550672e-05
LEU 957,R LEU  86,0.0,0.0,0.0,-0.00043999999999999763,0.000496386945839631,3.509985754956826e-05,-0.7112900000000004,0.11857025723173313,0.008384183293559177,0.7106850000000001,0.11848221712560714,0.00837795791795337,0.0,0.0,0.0,-0.0010450000000000426,0.000736868373591834,5.210446238086881e-05
PHE 958,R PHE  87,0.0,0.0,0.0,-0.0004849999999999932,0.000499774949352198,3.5339425575410255e-05,-0.5307650000000002,0.10078680357566601,0.007126703226247001,0.5302250000000002,0.10071302981739577,0.00712148663377235,0.0,0.0,0.0,-0.001024999999999885,0.0007310095758609338,5.169018282035682e-05
HIE 959,R HIE  88,0.0,0.0,0.0,-0.000250000000000008,0.0004330127018922333,3.061862178479071e-05,1.2645899999999997,0.09367802250262094,0.006624036495974926,-1.2638799999999997,0.09360499772982306,0.006618872864770927,0.0,0.0,0.0,0.000460000000000349,0.0007059745037889572,4.9919935897397965e-05
PRO 960,R PRO  89,0.0,0.0,0.0,-0.00015999999999999793,0.0003666060555964625,2.5922962793631106e-05,0.4314349999999999,0.11237431101012361,0.00794606373464245,-0.4311699999999998,0.11231954905536343,0.007942191479686255,0.0,0.0,0.0,0.00010500000000018161,0.000723861174535504,5.118471451517139e-05
GLU 961,R GLU  90,0.0,0.0,0.0,-0.00015000000000000568,0.00035707142142715607,2.5248762345906152e-05,75.046,0.5380555268719887,0.03804627117060838,-75.04032000000002,0.5378523566909301,0.03803190486933224,0.0,0.0,0.0,0.00553000000000047,0.0006993568473948502,4.94519969262144e-05
GLN 962,R GLN  91,0.0,0.0,0.0,-0.0002300000000000002,0.0004208325082500167,2.9757352032733052e-05,-0.07023999999999951,0.1633609573919057,0.011551364075294317,0.07025,0.16321230805303868,0.011540852979741141,0.0,0.0,0.0,-0.00021999999999945175,0.0007756287771866929,5.484523680321403e-05
LEU 963,R LEU  92,0.0,0.0,0.0,-0.00028000000000001467,0.00044899888641289663,3.174901573277676e-05,-0.6080149999999999,0.07595277990304139,0.005370672571940989,0.6075499999999999,0.07593337540238748,0.005369300466541198,0.0,0.0,0.0,-0.0007449999999998971,0.0007210929205032694,5.098896939534738e-05
ILE 964,R ILE  93,0.0,0.0,0.0,-0.0002049999999999952,0.0004037016224886796,2.8546015483775697e-05,0.6721400000000003,0.05199942691991576,0.0036769147392886744,-0.6716399999999997,0.051994138131140476,0.0036765407654479475,0.0,0.0,0.0,0.00029499999999990753,0.0006913573605595409,4.888634778748843e-05
THR 965,R THR  94,0.0,0.0,0.0,-0.00015000000000000123,0.00035707142142714544,2.5248762345905403e-05,-0.7005899999999999,0.09449022118716745,0.0066814676157262885,0.7000850000000001,0.09450702500343429,0.006682655824969498,0.0,0.0,0.0,-0.0006549999999998457,0.0006899094143435904,4.8783962528679234e-05
GLY 966,R GLY  95,0.0,0.0,0.0,-5.9999999999995055e-05,0.0002374868417407388,1.679285562374528e-05,0.20752500000000002,0.25066192246729463,0.017724474516188065,-0.20735999999999996,0.2505727048183821,0.01771816587573331,0.0,0.0,0.0,0.00010499999999998843,0.0006115349540294613,4.3242051292683565e-05
LYS 967,R LYS  96,0.0,0.0,0.0,-9.000000000000396e-05,0.00028618176042509636,2.0236106344848957e-05,-69.82822499999999,0.7714702031676369,0.05455118121431996,69.82400000000005,0.7711029957094891,0.0545252157259441,0.0,0.0,0.0,-0.004314999999998648,0.0007910594162250548,5.593634775342079e-05
GLU 968,R GLU  97,0.0,0.0,0.0,-0.00011999999999999511,0.0003249615361854252,2.2978250586151177e-05,73.14722499999999,0.4985314477334307,0.03525149673270558,-73.14118,0.49830483401081116,0.035235472722708154,0.0,0.0,0.0,0.005925000000002853,0.0007806247498010799,5.519850541463956e-05
ASP 969,R ASP  98,0.0,0.0,0.0,-0.00016500000000000737,0.0003711805490593659,2.6246428328442358e-05,77.92279500000001,0.6548589412775832,0.046305519809802215,-77.91355,0.654325773221392,0.04626781913499773,0.0,0.0,0.0,0.009080000000000865,0.0009019977827039193,6.378087487651713e-05
ALA 970,R ALA  99,0.0,0.0,0.0,-0.000114999999999994,0.0003190219428189688,2.2558257911459984e-05,-0.06074500000000003,0.11087876250662249,0.007840312485800548,0.06071500000000001,0.11075637126143126,0.007831658117857288,0.0,0.0,0.0,-0.00014499999999997403,0.0006355902768293967,4.494301948023013e-05
ALA 971,R ALA 100,0.0,0.0,0.0,-0.00014500000000000014,0.00035210083782916547,2.4897289009046776e-05,0.08917499999999995,0.09616238544774153,0.006799707484517261,-0.08921000000000001,0.0960051347585118,0.006788588181647201,0.0,0.0,0.0,-0.00017999999999999795,0.0006764613810113326,4.7833042972393006e-05
ASN 972,R ASN 101,0.0,0.0,0.0,-0.00042000000000001536,0.0004935585071701404,3.489985673323155e-05,0.5736800000000004,0.18602222340354962,0.013153757562004882,-0.57269,0.1858235827337309,0.013139711545540056,0.0,0.0,0.0,0.000569999999999915,0.0007969316156367803,5.635157495587186e-05
ASN 973,R ASN 102,0.0,0.0,0.0,-0.00030500000000002194,0.00046040742826330516,3.25557214633642e-05,0.14858000000000018,0.28118949767016577,0.01988310006010131,-0.1486049999999999,0.28084493759902474,0.019858735983818317,0.0,0.0,0.0,-0.00033000000000008354,0.0008432674546078138,5.9628013550710425e-05
TYR 974,R TYR 103,0.0,0.0,0.0,-0.0004449999999999621,0.0004969657935914279,3.514078826662527e-05,-0.4597500000000004,0.35421711915151693,0.02504693269644009,0.45916500000000016,0.35382728523249835,0.025019367275672635,0.0,0.0,0.0,-0.0010300000000002195,0.0008240752392834935,5.82709189905285e-05
ALA 975,R ALA 104,0.0,0.0,0.0,-0.00013000000000001232,0.0003363034344160367,2.378024390119049e-05,-0.36566500000000013,0.07308011203466969,0.005167544278958755,0.365225,0.07304453692782191,0.005165028739029406,0.0,0.0,0.0,-0.000569999999999955,0.000667158152164801,4.717520535196173e-05
ARG 976,R ARG 105,0.0,0.0,0.0,-0.00028000000000001803,0.00044899888641290194,3.174901573277713e-05,-78.02471500000006,0.6042202940689615,0.04272482672666925,78.01546500000003,0.6037613177148193,0.042692372197427435,0.0,0.0,0.0,-0.009529999999999888,0.0008179853299408647,5.7840297371230086e-05
GLY 977,R GLY 106,0.0,0.0,0.0,-0.00012499999999999735,0.0003307189138830668,2.3385358667336635e-05,-0.6626200000000001,0.10626591927800659,0.007514135213050072,0.6620399999999997,0.1061399001318547,0.007505224313769739,0.0,0.0,0.0,-0.000705000000000151,0.0007056734372214124,4.989864727624801e-05
HID 978,R HID 107,0.0,0.0,0.0,-0.00028500000000002856,0.00045141444372111185,3.191982142807513e-05,-0.8960899999999998,0.18436233861610857,0.013036385983086086,0.8951999999999994,0.18420252441267163,0.013025085412388067,0.0,0.0,0.0,-0.0011750000000000948,0.0007445636305918162,5.264859922163488e-05
TYR 979,R TYR 108,0.0,0.0,0.0,-0.00017500000000000515,0.0003799671038392778,2.686773157525664e-05,-0.22210500000000002,0.0980108360080657,0.006930412677106591,0.2218850000000001,0.09788545231544839,0.006921546711176599,0.0,0.0,0.0,-0.0003950000000003229,0.0006848174939357347,4.8423909383713535e-05
THR 980,R THR 109,0.0,0.0,0.0,-0.000145000000000009,0.00035210083782918704,2.48972890090483e-05,-0.3279600000000002,0.09719618511032113,0.006872808159697101,0.327635,0.09717274193414534,0.006871150476812455,0.0,0.0,0.0,-0.000470000000000175,0.0006921704992272634,4.894384537408758e-05
ILE 981,R ILE 110,0.0,0.0,0.0,-0.00013000000000000622,0.0003363034344160209,2.378024390118937e-05,-0.6285849999999997,0.0834387965816889,0.005900013887695714,0.6281049999999999,0.08338761283907856,0.005896394650547086,0.0,0.0,0.0,-0.0006099999999999284,0.0006913031173083011,4.88825122104099e-05
GLY 982,R GLY 111,0.0,0.0,0.0,-8.999999999999675e-05,0.0002861817604250734,2.023610634484733e-05,-0.28830000000000017,0.07512469633882005,0.005312118221575985,0.2880649999999999,0.0750373292102004,0.00530594043266601,0.0,0.0,0.0,-0.0003250000000000333,0.0006777720855863221,4.792572378170374e-05
LYS 983,R LYS 112,0.0,0.0,0.0,-0.00011500000000000177,0.00031902194281899037,2.255825791146151e-05,-71.99195500000002,0.6108543222214082,0.043193923355987006,71.98704499999998,0.6105495827331663,0.04317237502012389,0.0,0.0,0.0,-0.005024999999999551,0.0007901740314629126,5.587374159649379e-05
GLU 984,R GLU 113,0.0,0.0,0.0,-0.00010500000000000217,0.00030655342111939304,2.167660028694582e-05,70.89379000000001,0.5325032261860776,0.037653664223988935,-70.88952999999998,0.5322638716869149,0.037636739305042397,0.0,0.0,0.0,0.004154999999997955,0.0006640594852871824,4.695609651578151e-05
ILE 985,R ILE 114,0.0,0.0,0.0,-0.00019000000000000627,0.0003923009049186736,2.7739863013361312e-05,-0.14812499999999995,0.10911301194174776,0.007715455065969858,0.14795000000000008,0.10905607502564901,0.00771142901802253,0.0,0.0,0.0,-0.0003650000000000553,0.0006941001368675706,4.9080291360156987e-05
ILE 986,R ILE 115,0.0,0.0,0.0,-0.00016999999999999015,0.00037563279941983733,2.656124997058532e-05,0.2688149999999999,0.07653156717982426,0.005411599012768755,-0.2687049999999999,0.07650658778824257,0.005409832703051023,0.0,0.0,0.0,-6.00000000000378e-05,0.0006529931086925112,4.617358552245589e-05
ASP 987,R ASP 116,0.0,0.0,0.0,-9.499999999999673e-05,0.0002932149382279049,2.0733427116614618e-05,73.20880500000001,1.0061007191010098,0.07114206410329858,-73.20393999999999,1.005811615763899,0.07112162141028511,0.0,0.0,0.0,0.004769999999998049,0.0007050531894797974,4.985478913783685e-05
LEU 988,R LEU 117,0.0,0.0,0.0,-9.999999999999288e-05,0.0002999999999999786,2.1213203435594913e-05,0.002149999999999892,0.08526949923624506,0.006029464113833002,-0.0021749999999999907,0.08515506077151255,0.006021372092388908,0.0,0.0,0.0,-0.0001250000000000062,0.0006851094803021699,4.8444555937685575e-05
VAL 989,R VAL 118,0.0,0.0,0.0,-0.00018499999999998406,0.0003882975663070451,2.7456784225394465e-05,-0.024074999999999916,0.08770170679639015,0.00620144715973618,0.02399999999999997,0.08766401770395879,0.0061987821384526815,0.0,0.0,0.0,-0.0002599999999999275,0.0007296574538781595,5.1594573358055716e-05
LEU 990,R LEU 119,0.0,0.0,0.0,-0.00016500000000000182,0.0003711805490593534,2.6246428328441477e-05,0.2479249999999994,0.09754332050427666,0.0068973543388026835,-0.2478300000000001,0.09739969763813414,0.0068871986685444,0.0,0.0,0.0,-7.000000000060957e-05,0.0007315052973151429,5.1725235620541914e-05
ASP 991,R ASP 120,0.0,0.0,0.0,-7.499999999999841e-05,0.00026339134382131286,1.8624580532188778e-05,73.00711500000006,0.6998923144037019,0.049489860161520474,-73.00248999999997,0.6995651577277147,0.04946672669111037,0.0,0.0,0.0,0.00455000000000183,0.0007262919523205423,5.135659646070721e-05
ARG 992,R ARG 121,0.0,0.0,0.0,-0.00018500000000002182,0.00038829756630712425,2.7456784225400062e-05,-75.15057,0.813924753957374,0.05755317128988514,75.14459499999997,0.8135796893857182,0.05752877154002863,0.0,0.0,0.0,-0.006159999999996018,0.0008151073548957025,5.76367938041781e-05
ILE 993,R ILE 122,0.0,0.0,0.0,-0.0002850000000000186,0.0004514144437210961,3.1919821428074015e-05,0.067645,0.07191424737143534,0.005085105198026878,-0.06758999999999997,0.07191037407773655,0.005084831314802884,0.0,0.0,0.0,-0.00022999999999992582,0.0007190966555339133,5.084781214565969e-05
ARG 994,R ARG 123,0.0,0.0,0.0,-0.00020499999999997576,0.0004037016224886414,2.8546015483772993e-05,-72.96017500000002,0.4828782811151348,0.03414465070642158,72.95576500000001,0.4826881910432762,0.03413120930853684,0.0,0.0,0.0,-0.004615000000000009,0.0007257926701192584,5.132129187768185e-05
LYS 995,R LYS 124,0.0,0.0,0.0,-0.00014999999999999348,0.00035707142142712707,2.5248762345904102e-05,-73.37577999999996,0.48215923884800915,0.03409380674011715,73.37090500000002,0.4820272772070352,0.034084475642998234,0.0,0.0,0.0,-0.00502500000000083,0.0006437196594797331,4.551785364012145e-05
LEU 996,R LEU 125,0.0,0.0,0.0,-0.00021999999999999575,0.0004142463035441517,2.929163703175306e-05,-0.16056000000000026,0.11250131732562048,0.007955044437336587,0.16042500000000007,0.11238048929863212,0.0079465006056125,0.0,0.0,0.0,-0.0003550000000002118,0.0007409284715813191,5.239155466293349e-05
ALA 997,R ALA 126,0.0,0.0,0.0,-0.0001250000000000051,0.00033071891388308734,2.338535866733809e-05,0.19494499999999995,0.07602494311079727,0.005375775281296625,-0.19479,0.07594995655034965,0.0053704729307575885,0.0,0.0,0.0,2.9999999999941186e-05,0.0006701492371106053,4.7386706996790054e-05
ASP 998,R ASP 127,0.0,0.0,0.0,-0.00011500000000000232,0.0003190219428189919,2.2558257911461617e-05,74.82991999999996,0.5521080271131533,0.039039932991923695,-74.82483500000004,0.5519209705832065,0.039026706097844636,0.0,0.0,0.0,0.004970000000000994,0.0006473793323849662,4.5776631592942954e-05
GLN 999,R GLN 128,0.0,0.0,0.0,-0.00021499999999999243,0.000410822346032915,2.9049526674284052e-05,0.46471499999999955,0.5281686508824622,0.03734716346491392,-0.4644900000000003,0.5278647931999252,0.037325677482130164,0.0,0.0,0.0,9.99999999990564e-06,0.0007745321168293731,5.476769120568209e-05
CYS1000,R CYS 129,0.0,0.0,0.0,-0.0002000000000000135,0.000400000000000027,2.828427124746381e-05,-0.238455,0.20080071706794272,0.014198754870586361,0.23832499999999995,0.20061804349310172,0.014185837898234995,0.0,0.0,0.0,-0.00033000000000001697,0.0007078841713161808,5.0054969783229116e-05
THR1001,R THR 130,0.0,0.0,0.0,-0.0001949999999999974,0.00039620070671314534,2.8015620642776754e-05,0.5300999999999999,0.28606951952279086,0.020228169714534287,-0.5296599999999995,0.2858721119661737,0.02021421089234014,0.0,0.0,0.0,0.0002450000000001329,0.0007245515854648533,5.1233533940166206e-05
GLY1002,R GLY 131,0.0,0.0,0.0,-0.00011499999999999732,0.00031902194281897806,2.2558257911460638e-05,0.86124,0.08211657810698166,0.005806518922728152,-0.8605550000000001,0.08213395750236288,0.00580774783156085,0.0,0.0,0.0,0.0005700000000000016,0.0006519969325080764,4.6103145228928854e-05
LEU1003,R LEU 132,0.0,0.0,0.0,-0.00026000000000001353,0.00043863424398924914,3.1016124838543267e-05,-0.15084500000000003,0.08855450849617981,0.006261749346229048,0.150665,0.088434115447603,0.0062532362721234094,0.0,0.0,0.0,-0.00044000000000007146,0.0006974238309664854,4.9315312023750226e-05
GLN1004,R GLN 133,0.0,0.0,0.0,-0.00046000000000000153,0.0004983974317750856,3.5242020373412266e-05,0.48182,0.1735876654604235,0.012274501537740729,-0.48105499999999984,0.17343189434184292,0.012263486856314594,0.0,0.0,0.0,0.0003050000000000708,0.0007693991161934889,5.440473324993524e-05
GLY1005,R GLY 134,0.0,0.0,0.0,-0.00018499999999998295,0.0003882975663070427,2.74567842253943e-05,-0.9179600000000002,0.08709803901351805,0.0061587614014509085,0.9170599999999998,0.08706891753088906,0.006156702201666392,0.0,0.0,0.0,-0.0010849999999998695,0.0006839407869107007,4.8361916835461995e-05
PHE1006,R PHE 135,0.0,0.0,0.0,-0.0005200000000000005,0.0004995998398718713,3.532704346531134e-05,0.77813,0.07073636335012144,0.005001816220134644,-0.7769799999999997,0.07067057096133213,0.0049971639957083055,0.0,0.0,0.0,0.0006299999999999351,0.0007437069315263402,5.2588021449771455e-05
SER1007,R SER 136,0.0,0.0,0.0,-0.000509999999999986,0.000499899989997985,3.534826728426625e-05,-1.1535550000000006,0.43655455211805955,0.030869068416053597,1.152525,0.4359734044354081,0.03082797506932623,0.0,0.0,0.0,-0.0015400000000000962,0.0009531002045955211,6.739436178197788e-05
VAL1008,R VAL 137,0.0,0.0,0.0,-0.000619999999999995,0.0004853864439804582,3.4322004603460626e-05,1.0170750000000004,0.07925767707293771,0.005604364091936781,-1.014705,0.07914712865922423,0.005596547138638159,0.0,0.0,0.0,0.0017499999999999567,0.0007729812416869388,5.46580277726832e-05
PHE1009,R PHE 138,0.0,0.0,0.0,-0.0012100000000000288,0.00040730823708838186,2.8801041647833285e-05,-1.054915,0.06883108146033935,0.0048670924457009605,1.0526999999999993,0.06869570583378053,0.004857519943346248,0.0,0.0,0.0,-0.0034249999999999316,0.0007578753195614377,5.358987777558143e-05
HID1010,R HID 139,0.0,0.0,0.0,-0.0009049999999999425,0.0002932149382278923,2.073342711661373e-05,1.5861050000000012,0.20570166254796346,0.014545304048901184,-1.5832599999999988,0.2053872255034477,0.014523069992257848,0.0,0.0,0.0,0.0019400000000003058,0.000697423830966874,4.931531202377771e-05
SER1011,R SER 140,0.0,0.0,0.0,-0.0006000000000000188,0.0004898979485566497,3.4641016151378536e-05,-0.45739500000000016,0.22494243480277337,0.01590583210256539,0.45673499999999984,0.2245752541465782,0.015879868509373778,0.0,0.0,0.0,-0.0012599999999999725,0.0008558037158132701,6.0514461081620825e-05
PHE1012,R PHE 141,0.0,0.0,0.0,-0.0012450000000000093,0.0004300872004605394,3.041175759471854e-05,-1.0226750000000002,0.16463878454057942,0.011641720099495463,1.019935,0.16439863373823962,0.011624738873411276,0.0,0.0,0.0,-0.003984999999999923,0.0007776728103771369,5.498977177620736e-05
GLY1013,R GLY 142,0.0,0.0,0.0,-0.0003700000000000003,0.0004828043081829329,3.4139420030223154e-05,-0.8746200000000002,0.13120440388950255,0.009277552371180588,0.8729499999999994,0.13093424876632148,0.009258449519223225,0.0,0.0,0.0,-0.0020400000000000027,0.0008236504112790655,5.82408791142516e-05
GLY1014,R GLY 143,0.0,0.0,0.0,-0.00025499999999998744,0.00043586121644392887,3.082004218037196e-05,0.07952500000000012,0.1188978526929734,0.00840734779077207,-0.07968,0.11874938989316954,0.008396849885522544,0.0,0.0,0.0,-0.0004099999999998527,0.000756240702422139,5.3474292889197247e-05
GLY1015,R GLY 144,0.0,0.0,0.0,-0.00018500000000000626,0.00038829756630709173,2.7456784225397762e-05,0.12645000000000015,0.13340216452516807,0.009432957516070982,-0.12649,0.13323588067784148,0.00942119947246634,0.0,0.0,0.0,-0.0002249999999997465,0.0006959705453537467,4.921254921257339e-05
THR1016,R THR 145,0.0,0.0,0.0,-0.0003100000000000119,0.000462493243193905,3.270321085153693e-05,-0.8017350000000006,0.08988300604117977,0.006355688308514963,0.8009000000000002,0.08975115598141374,0.006346365101378922,0.0,0.0,0.0,-0.0011450000000003246,0.0007962254705797719,5.630164296004066e-05
GLY1017,R GLY 146,0.0,0.0,0.0,-0.00023999999999999578,0.000427083130081245,3.0199337741082473e-05,-0.297105,0.1742602478335208,0.012322060293433091,0.2966649999999999,0.17406729381190492,0.012308416383718912,0.0,0.0,0.0,-0.0006800000000000872,0.0006982836100037701,4.9376107582508836e-05
SER1018,R SER 147,0.0,0.0,0.0,-0.0003600000000000081,0.0004800000000000106,3.394112549695503e-05,-0.51835,0.12676220848502118,0.00896344172179414,0.5173199999999999,0.1265014529560831,0.008945003521519737,0.0,0.0,0.0,-0.0013899999999998536,0.0007732399368888081,5.467632028583342e-05
GLY1019,R GLY 148,0.0,0.0,0.0,-0.0001399999999999846,0.0003469870314579113,2.4535688292767895e-05,0.030949999999999988,0.10811363235041174,0.007644788257368544,-0.031030000000000044,0.10803346287146404,0.007639119419147733,0.0,0.0,0.0,-0.00021999999999998356,0.0007082372483849927,5.007993610219295e-05
PHE1020,R PHE 149,0.0,0.0,0.0,-0.0003000000000000158,0.0004582575694956082,3.240370349204101e-05,-0.3107949999999997,0.06943819536105653,0.004910021881315933,0.310305,0.06933824323560558,0.004902954198745897,0.0,0.0,0.0,-0.0007900000000000151,0.0007455870170545734,5.272096357239389e-05
THR1021,R THR 150,0.0,0.0,0.0,-0.00038000000000000035,0.0004853864439804641,3.432200460346104e-05,-0.7828099999999995,0.17541566036132927,0.01240376029678122,0.7819349999999998,0.17527838079752098,0.012394053165732501,0.0,0.0,0.0,-0.0012550000000001922,0.0007937096446436358,5.612374720206797e-05
SER1022,R SER 151,0.0,0.0,0.0,-0.00023500000000002076,0.0004239988207531146,2.9981244136962677e-05,0.13005500000000011,0.2926182700635762,0.020691236306103124,-0.13014000000000006,0.2923036099674446,0.020668986477328778,0.0,0.0,0.0,-0.0003200000000001357,0.0007665507158694665,5.4203320931470224e-05
LEU1023,R LEU 152,0.0,0.0,0.0,-0.00019500000000001184,0.00039620070671317467,2.8015620642778827e-05,-0.018654999999999918,0.09899811096682593,0.007000223558930093,0.018494999999999987,0.09898075557905185,0.006998996347691576,0.0,0.0,0.0,-0.0003549999999999187,0.000692080197664866,4.893746008937529e-05
LEU1024,R LEU 153,0.0,0.0,0.0,-0.0002599999999999941,0.0004386342439892164,3.101612483854095e-05,-0.5524799999999997,0.0884920877819055,0.00625733553519406,0.551905,0.08837938659551815,0.006249366357879834,0.0,0.0,0.0,-0.0008350000000001545,0.0006984089060144758,4.938496734839139e-05
MET1025,R MET 154,0.0,0.0,0.0,-0.0003600000000000181,0.0004800000000000241,3.394112549695598e-05,-0.51919,0.25954742129329667,0.01835277416359718,0.5184949999999997,0.2592601010086211,0.018332457551430526,0.0,0.0,0.0,-0.0010549999999998803,0.0008012334241655166,5.665575875407541e-05
GLU1026,R GLU 155,0.0,0.0,0.0,-0.00024000000000000575,0.00042708313008126274,3.0199337741083727e-05,82.96336500000001,1.0911879452118072,0.07715863956082837,-82.95311500000001,1.0904530626197013,0.07710667551440298,0.0,0.0,0.0,0.010009999999995358,0.0010816191566373739,7.648202403195616e-05
ARG1027,R ARG 156,0.0,0.0,0.0,-0.0002450000000000002,0.0004300872004605582,3.0411757594719872e-05,-77.25172500000002,0.8008092902614974,0.056625767958109106,77.24477499999999,0.8003347014697333,0.05659220946281595,0.0,0.0,0.0,-0.007195000000002807,0.0009417935017856319,6.659485715900452e-05
LEU1028,R LEU 157,0.0,0.0,0.0,-0.0002900000000000169,0.0004537620521815636,3.208582241427077e-05,-0.5549099999999997,0.17611746619799062,0.012453385463399172,0.5543849999999998,0.1759327336654558,0.012440322900753059,0.0,0.0,0.0,-0.00081500000000021,0.0007620859531576209,5.388761453247673e-05
SER1029,R SER 158,0.0,0.0,0.0,-0.0001600000000000018,0.0003666060555964714,2.5922962793631736e-05,-0.18777999999999992,0.3744297151669455,0.026476179067229464,0.18746000000000007,0.3741633712698236,0.026457345709651206,0.0,0.0,0.0,-0.0004799999999999746,0.0007743384273043648,5.475399528802428e-05
VAL1030,R VAL 159,0.0,0.0,0.0,-0.0001249999999999979,0.0003307189138830682,2.3385358667336737e-05,-0.09893999999999997,0.15024871513593746,0.010624188533718723,0.09884499999999999,0.15016907462923243,0.010618557099483898,0.0,0.0,0.0,-0.00021999999999999575,0.0006720119046565341,4.7518417482072284e-05
ASP1031,R ASP 160,0.0,0.0,0.0,-0.0001250000000000001,0.00033071891388307417,2.3385358667337157e-05,76.66159499999999,0.7453435120650825,0.05270374516946171,-76.65566000000004,0.7449709352660979,0.052677400011354236,0.0,0.0,0.0,0.005810000000000315,0.0007575618786565414,5.356771415664609e-05
TYR1032,R TYR 161,0.0,0.0,0.0,-0.00029999999999998084,0.0004582575694955549,3.240370349203724e-05,0.11629999999999999,0.15687262348797498,0.011092569585087118,-0.11625499999999997,0.15673276611800097,0.011082680175616363,0.0,0.0,0.0,-0.00025500000000014037,0.0007810089628167051,5.522567337751643e-05
GLY1033,R GLY 162,0.0,0.0,0.0,-8.500000000000063e-05,0.0002788816953476889,1.9719913792915165e-05,0.42341999999999963,0.12115656647495655,0.008567062973972051,-0.42298,0.1210408179086717,0.008558878314358786,0.0,0.0,0.0,0.00035499999999977883,0.0006774769368769034,4.79048536163149e-05
LYS1034,R LYS 163,0.0,0.0,0.0,-0.0004499999999999995,0.0004974937185533092,3.517811819867567e-05,-91.90758499999997,2.603338236338539,0.18408381206372076,91.89071999999999,2.6005736600983704,0.18388832700306773,0.0,0.0,0.0,-0.01731499999999599,0.002972503153908173,0.00021018771372268688
LYS1035,R LYS 164,0.0,0.0,0.0,-0.00036500000000000974,0.0004814301610825938,3.40422531569234e-05,-85.41832999999995,0.724313413587683,0.0512166926452227,85.40707500000002,0.723750529788585,0.05117689075008648,0.0,0.0,0.0,-0.01161999999999936,0.0009568698971118044,6.76609192961031e-05
SER1036,R SER 165,0.0,0.0,0.0,-0.0004099999999999948,0.0004918333050943109,3.4777866524557934e-05,-0.34717000000000003,0.263508882392985,0.018632891764296812,0.34726500000000016,0.26316016943108994,0.01860823403429245,0.0,0.0,0.0,-0.000315000000000073,0.0008635826538322349,6.106451506398481e-05
LYS1037,R LYS 166,0.0,0.0,0.0,-0.0006950000000000084,0.00046040742826327616,3.2555721463362145e-05,-95.18393999999995,0.8246663849138421,0.058312719298917334,95.1625,0.8238117260639792,0.05825228579208342,0.0,0.0,0.0,-0.02213499999999726,0.0011690915276433495,8.266725470243525e-05
LEU1038,R LEU 167,0.0,0.0,0.0,-0.0011399999999999865,0.0003469870314579707,2.4535688292772097e-05,-1.1874249999999997,0.10896368374371806,0.0077048959678249415,1.1873099999999996,0.10875469599056985,0.007690118302081337,0.0,0.0,0.0,-0.0012549999999998552,0.0009055247097677302,6.403026628087423e-05
GLU1039,R GLU 168,0.0,0.0,0.0,-0.0009499999999999753,0.00021794494717702583,1.5411035007421887e-05,102.02221500000002,0.9406977457045471,0.06651737550345838,-101.99022000000001,0.9394864084164106,0.06643172102238383,0.0,0.0,0.0,0.0310450000000003,0.001575745855140397,0.00011142205795963699
PHE1040,R PHE 169,0.0,0.0,0.0,-0.002265000000000037,0.0004413332074521724,3.120697037522404e-05,-1.4509150000000006,0.10754379468383107,0.007604494649547073,1.4442300000000006,0.1072109000988234,0.007580955447699152,0.0,0.0,0.0,-0.008950000000000378,0.0015708278072408145,0.00011107429945763748
SER1041,R SER 170,0.0,0.0,0.0,-0.0009999999999999788,0.00017320508075690461,1.2247448713917083e-05,1.2845800000000003,0.1512781993546974,0.010696984060939694,-1.2805200000000005,0.1511220354547903,0.010685941605679608,0.0,0.0,0.0,0.003060000000000001,0.0008404760555780059,5.943063183241295e-05
ILE1042,R ILE 171,0.0,0.0,0.0,-0.0021500000000000507,0.00043301270189222265,3.061862178478996e-05,-1.1383950000000005,0.15716389208402373,0.011113165385028394,1.1381249999999998,0.15700709975985402,0.011102078493462553,0.0,0.0,0.0,-0.002420000000000231,0.0012544321424455334,8.870174744616058e-05
TYR1043,R TYR 172,0.0,0.0,0.0,-0.0038900000000000427,0.00048774993593031214,3.448912872196278e-05,0.20067000000000007,0.4434860325872732,0.03135919810039791,-0.197405,0.4419020490730948,0.031247193551981585,0.0,0.0,0.0,-0.0006250000000000972,0.002028392220454474,0.0001434289893989397
PRO1044,R PRO 173,0.0,0.0,0.0,-0.0016849999999999454,0.0004645158770160092,3.2846232660683644e-05,1.0898600000000003,0.4485049725476849,0.03171409074843543,-1.0874449999999996,0.44659379415191347,0.03157895002806471,0.0,0.0,0.0,0.0007300000000001639,0.0020897607518566377,0.00014776839986953264
ALA1045,R ALA 174,0.0,0.0,0.0,-0.002074999999999995,0.0003596873642484845,2.5433737436721912e-05,-1.3588200000000004,0.3464720156087628,0.02449927117283275,1.3567799999999999,0.34599695316577733,0.024465679185340542,0.0,0.0,0.0,-0.0041149999999999486,0.001005870269965524,7.112576888865653e-05
PRO1046,R PRO 175,0.0,0.0,0.0,-0.0031000000000000094,0.0005656854249492698,4.0000000000002246e-05,-1.3289550000000008,0.31608475599908,0.02235056743966447,1.3266300000000004,0.31516078928064445,0.022285233126444825,0.0,0.0,0.0,-0.005425000000000102,0.0015213070038623815,0.00010757264986976792
GLN1047,R GLN 176,0.0,0.0,0.0,-0.006925000000000023,0.000842244026396136,5.9555646247856926e-05,-2.465984999999998,0.7701274990383147,0.054456237694822864,2.479235000000001,0.7683376469853568,0.054329676042426146,0.0,0.0,0.0,0.006325000000000358,0.0038819292883820167,0.00027449385239015927
VAL1048,R VAL 177,0.0,0.0,0.0,-0.0031349999999999976,0.00044359328218537765,3.1366781792207826e-05,-0.27923999999999993,0.2905624758980413,0.020545869706585777,0.27948999999999996,0.28965765983312103,0.02048188954906261,0.0,0.0,0.0,-0.002884999999999949,0.0011712279880533173,8.281832526679773e-05
SER1049,R SER 178,0.0,0.0,0.0,-0.0011799999999999938,0.0003841874542459768,2.7166155414412663e-05,-0.2897699999999999,0.19934414237694592,0.014095759486455507,0.2898849999999999,0.19900166274430992,0.014071542519389987,0.0,0.0,0.0,-0.0010649999999997766,0.0008128806800512954,5.747934411598033e-05
THR1050,R THR 179,0.0,0.0,0.0,-0.0008300000000000002,0.0003756327994198579,2.6561249970586773e-05,0.32187499999999986,0.3604074213650432,0.025484653163717945,-0.32074500000000006,0.3598771734564446,0.025447158974529937,0.0,0.0,0.0,0.00029999999999972713,0.0008944271910001606,6.324555320338488e-05
ALA1051,R ALA 180,0.0,0.0,0.0,-0.0005200000000000016,0.0004995998398718731,3.532704346531147e-05,0.9400199999999999,0.13254312354852685,0.00937221414608097,-0.9383150000000003,0.13215833600268573,0.009345005557782933,0.0,0.0,0.0,0.0011850000000001603,0.0008128806800506209,5.747934411593264e-05
VAL1052,R VAL 181,0.0,0.0,0.0,-0.0007400000000000017,0.00043863424398922577,3.101612483854161e-05,0.8411700000000002,0.1484156363056138,0.010494570286581587,-0.8398200000000006,0.14809610933444262,0.010471976317772873,0.0,0.0,0.0,0.0006100000000000394,0.0007924014134260589,5.6031241285537116e-05
VAL1053,R VAL 182,0.0,0.0,0.0,-0.0005100000000000177,0.0004998999899980158,3.534826728426842e-05,0.15101499999999987,0.1057310965373951,0.007476317534388157,-0.15099500000000007,0.10555252235261824,0.007463690432688098,0.0,0.0,0.0,-0.000490000000000308,0.0007745321168291095,5.476769120566346e-05
GLU1054,R GLU 183,0.0,0.0,0.0,-0.0010000000000000115,0.0001732050807568918,1.2247448713916177e-05,102.13105,1.0054630214488451,0.07109697206987935,-102.08776000000006,1.0033644564093893,0.07094858111286333,0.0,0.0,0.0,0.04229000000000255,0.0023676781875946926,0.00016742013021156816
PRO1055,R PRO 184,0.0,0.0,0.0,-0.000829999999999993,0.0003756327994198539,2.6561249970586492e-05,-0.31003499999999995,0.1100782620456918,0.007783708555373843,0.3084200000000001,0.10985751499100992,0.007768099381444591,0.0,0.0,0.0,-0.0024450000000000617,0.0006833556906912058,4.832054428501685e-05
TYR1056,R TYR 185,0.0,0.0,0.0,-0.0006749999999999723,0.00046837484987985976,3.3119103248728e-05,0.2957500000000003,0.2216557409588117,0.015673427752090453,-0.29561500000000007,0.22125545592143014,0.01564512332565645,0.0,0.0,0.0,-0.0005399999999999983,0.0007927168473040849,5.6053545828953935e-05
ASN1057,R ASN 186,0.0,0.0,0.0,-0.00045500000000002814,0.0004979708826829438,3.521185879785602e-05,-1.275095,0.15437896869392326,0.010916241563605886,1.2732150000000007,0.1540885744466416,0.010895707589458842,0.0,0.0,0.0,-0.0023350000000002067,0.000814109943435348,5.756626616345312e-05
SER1058,R SER 187,0.0,0.0,0.0,-0.0005650000000000277,0.0004957569969249277,3.505531343462948e-05,0.2795599999999998,0.19374466805566543,0.013699816860089769,-0.27914000000000005,0.19341450410969696,0.013676470743580008,0.0,0.0,0.0,-0.00014500000000020275,0.000783565568411535,5.54064526928088e-05
ILE1059,R ILE 188,0.0,0.0,0.0,-0.0007099999999999929,0.00045376205218153093,3.208582241426846e-05,0.31723999999999997,0.14415443940441136,0.010193258164100452,-0.3170999999999999,0.14385162494737466,0.010171845948499255,0.0,0.0,0.0,-0.0005700000000002525,0.0008031811750782922,5.6793485541924005e-05
LEU1060,R LEU 189,0.0,0.0,0.0,-0.00046000000000002706,0.0004983974317751131,3.524202037341421e-05,0.17570999999999992,0.10609300589577028,0.007501908390536353,-0.17573,0.10595266443086744,0.007491984750384908,0.0,0.0,0.0,-0.0004800000000002136,0.000842377587546084,5.956509044734006e-05
THR1061,R THR 190,0.0,0.0,0.0,-0.00047000000000001316,0.0004990991885387244,3.529164207004352e-05,-1.050915,0.1785548032817923,0.012625731221398534,1.0496200000000002,0.17834992458646973,0.012611244109920209,0.0,0.0,0.0,-0.0017650000000001408,0.0008305269411648917,5.872712320558157e-05
THR1062,R THR 191,0.0,0.0,0.0,-0.0006999999999999818,0.0004582575694955703,3.2403703492038326e-05,0.4809700000000003,0.29175199930763085,0.02062998171351587,-0.4800749999999998,0.29123464659102677,0.020593399352098266,0.0,0.0,0.0,0.00019499999999993744,0.0008700431023807689,6.152133776180233e-05
HID1063,R HID 192,0.0,0.0,0.0,-0.0004549999999999854,0.0004979708826828969,3.521185879785271e-05,-0.855665,0.18019265460889275,0.012741544799395346,0.8545150000000001,0.1798854351385881,0.012719821102318849,0.0,0.0,0.0,-0.0016049999999998078,0.000859636551107583,6.07854834643988e-05
THR1064,R THR 193,0.0,0.0,0.0,-0.0003450000000000164,0.00047536827828539564,3.3613613313657705e-05,-0.7514749999999998,0.161676248642156,0.011432237177167084,0.7504000000000001,0.16149263141084902,0.0114192534782271,0.0,0.0,0.0,-0.0014200000000003199,0.0007096477999683455,5.0179677161173165e-05
THR1065,R THR 194,0.0,0.0,0.0,-0.0005100000000000126,0.0004998999899980111,3.53482672842681e-05,-0.47158500000000003,0.24143798950248016,0.01707224396132502,0.4709500000000002,0.24110111468012704,0.01704842331419533,0.0,0.0,0.0,-0.001144999999999794,0.000796225470579898,5.630164296004958e-05
LEU1066,R LEU 195,0.0,0.0,0.0,-0.0006749999999999512,0.0004683748498798446,3.311910324872693e-05,0.052150000000000085,0.13273205151733333,0.009385573370870858,-0.052474999999999966,0.13249871461640678,0.009369073960376235,0.0,0.0,0.0,-0.0010000000000000763,0.0007810249675905567,5.522680508592861e-05
GLU1067,R GLU 196,0.0,0.0,0.0,-0.00038499999999999754,0.0004865953144040714,3.44074846508719e-05,90.58926000000001,1.5786580447947633,0.11162798086490736,-90.57276500000009,1.5772642263620114,0.11152942301835318,0.0,0.0,0.0,0.01610999999999606,0.0016425285385668687,0.00011614430679130624
HIE1068,R HIE 197,0.0,0.0,0.0,-0.00041499999999997425,0.0004927220311696742,3.48407089480086e-05,0.1993,0.20312156458633346,0.014362863572421766,-0.19936000000000006,0.20291261764611854,0.014348088792588351,0.0,0.0,0.0,-0.00047499999999997214,0.0007741931283599745,5.474372110113652e-05
SER1069,R SER 198,0.0,0.0,0.0,-0.00040500000000000925,0.0004908920451586182,3.471130939621918e-05,0.18918499999999988,0.21952066138521,0.015522454827603787,-0.18848499999999985,0.21910935574502519,0.015493371126872291,0.0,0.0,0.0,0.0002950000000001074,0.0008988742959947187,6.356001101321495e-05
ASP1070,R ASP 199,0.0,0.0,0.0,-0.0006300000000000105,0.00048280430818293916,3.41394200302236e-05,98.84416000000002,0.8471207082863029,0.05990047973127959,-98.81646500000002,0.8460720943118698,0.05982633152606273,0.0,0.0,0.0,0.027065000000004887,0.001421539658260299,0.00010051803320814648
CYS1071,R CYS 200,0.0,0.0,0.0,-0.0010000000000000076,0.00019999999999999746,1.414213562373077e-05,0.3665349999999998,0.20221955586688498,0.014299081924200626,-0.3626500000000001,0.20189102877542622,0.014275851550783227,0.0,0.0,0.0,0.002884999999999973,0.0010732078083949743,7.588725189384393e-05
ALA1072,R ALA 201,0.0,0.0,0.0,-0.0008549999999999697,0.0003521008378291507,2.4897289009045732e-05,1.0842699999999994,0.1461232599554232,0.010332474800356442,-1.0799849999999998,0.14579144273584788,0.010309011779748826,0.0,0.0,0.0,0.003430000000000002,0.0009192932067627243,6.500384604006492e-05
PHE1073,R PHE 202,0.0,0.0,0.0,-0.0029199999999999005,0.00032186953878863504,2.275961335348303e-05,-1.2640149999999997,0.17780521582619688,0.012572727384104145,1.2601949999999997,0.17746953816077973,0.01254899138875321,0.0,0.0,0.0,-0.006739999999999853,0.0013499629624547627,9.545679651024433e-05
MET1074,R MET 203,0.0,0.0,0.0,-0.0036899999999999845,0.0006510760324262947,4.603802775966655e-05,1.54482,0.7230066027361022,0.05112428716373461,-1.5316499999999993,0.7222691932375361,0.05107214443803987,0.0,0.0,0.0,0.009479999999999933,0.0026418932605233817,0.00018681006396871214
VAL1075,R VAL 204,0.0,0.0,0.0,-0.0035150000000000545,0.0004997749493522387,3.533942557541313e-05,-1.21841,0.2262227484140356,0.015996363946222288,1.2276899999999997,0.22663643550850304,0.016025616041201014,0.0,0.0,0.0,0.00576499999999972,0.0031559111204214093,0.00022315661540720134
ASP1076,R ASP 205,0.0,0.0,0.0,-0.0052149999999999965,0.0005086993218002562,3.597047400299589e-05,129.44605499999997,1.5062711482279019,0.10650945432175966,-129.3201349999999,1.4989796452234558,0.10599386719981108,0.0,0.0,0.0,0.1207049999999981,0.009542954207159988,0.0006747887632435521
ASN1077,R ASN 206,0.0,0.0,0.0,-0.004234999999999936,0.0005565743436415787,3.935574926234121e-05,2.0959849999999998,0.2946443360646876,0.020834500806954863,-2.08372,0.29396013607290583,0.020786120561567194,0.0,0.0,0.0,0.008029999999999654,0.003042876928169647,0.00021516389102248484
GLU1078,R GLU 207,0.0,0.0,0.0,-0.011960000000000044,0.0012523577763563576,8.855506761332861e-05,138.28242,2.8982358692153936,0.20493622366002925,-138.00852000000003,2.879088979101867,0.20358233407623844,0.0,0.0,0.0,0.2619399999999987,0.02659147231727012,0.0018803010397276058
ALA1079,R ALA 208,0.0,0.0,0.0,-0.00990500000000002,0.001037292147854239,7.334763118192912e-05,1.7734299999999998,0.26017625775615827,0.01839723961631186,-1.7309350000000006,0.25307412110881383,0.017895042717886785,0.0,0.0,0.0,0.032589999999999904,0.010150463043625272,0.0007177461250330872
ILE1080,R ILE 209,0.0,0.0,0.0,-0.01071499999999999,0.0012781920825917308,9.038182892595685e-05,1.634750000000001,0.29924837092287604,0.02116005523385929,-1.6399399999999997,0.29937355661447856,0.02116890719900326,0.0,0.0,0.0,-0.01590499999999987,0.008529711308127309,0.0006031416707540397
TYR1081,R TYR 210,0.0,0.0,0.0,-0.012700000000000012,0.0015394804318340628,0.00010885770528538603,0.6937250000000003,0.2744280950904983,0.019404996698659804,-0.68442,0.2737870223367061,0.019359666009515764,0.0,0.0,0.0,-0.0033949999999998864,0.010265426196705053,0.0007258752475460172
ASP1082,R ASP 211,0.0,0.0,0.0,-0.034650000000000014,0.005625611077918447,0.00039779077415142967,152.08016,3.5909035540374203,0.25391522536467337,-151.60646000000008,3.5401446521823448,0.25032602899394274,0.0,0.0,0.0,0.43904999999999816,0.0597556482685933,0.00422536241049205
ILE1083,R ILE 212,0.0,0.0,0.0,-0.03594,0.0054723303993820084,0.0003869521934296306,1.4852549999999995,0.3496379984712793,0.024723139967953334,-1.4533300000000002,0.3449362855658993,0.02439067866009468,0.0,0.0,0.0,-0.004014999999999853,0.02306544547586296,0.0016309732907071272
CYS1084,R CYS 213,0.0,0.0,0.0,-0.016054999999999955,0.002435564616264538,0.0001722204256178666,-0.14178000000000002,0.45685254907902173,0.032304353545613625,0.149875,0.45555264171662974,0.032212436214527455,0.0,0.0,0.0,-0.007960000000000083,0.015467979829312044,0.0010937513428563282
ARG1085,R ARG 214,0.0,0.0,0.0,-0.04966499999999998,0.009866244219559867,0.0006976488192493357,-135.8368349999999,2.596260704900227,0.18358335501631165,135.90691999999993,2.6102685500987173,0.18457385924927802,0.0,0.0,0.0,0.020420000000002433,0.02985219589912831,0.002110869015358287
ARG1086,R ARG 215,0.0,0.0,0.0,-0.4551,0.6288862138733841,0.04446897064246033,-194.08958000000007,15.927778914637354,1.1262640479780182,193.94085499999994,15.096624248950718,1.0674925379458322,-0.27328532400000005,0.18713188620022786,0.013232222570841043,-0.8771103239999961,1.744607886770909,0.12336240672472422
ASN1087,R ASN 216,0.0,0.0,0.0,-0.15122999999999995,0.04822143817847003,0.0034097705934564033,0.3265849999999997,2.1781944777211697,0.15402160859397293,0.12543999999999988,2.205224427671705,0.15593291468448858,-0.004848228,0.012046113396345565,0.0008517888469498062,0.29594677199999897,0.11362303686082928,0.008034361986330143
LEU1088,R LEU 217,0.0,0.0,0.0,-0.04156500000000003,0.00529299300963074,0.0003742711249882889,-0.9506500000000002,0.22905793481126122,0.016196841898962894,0.9827550000000008,0.2252400385699616,0.015926875866753936,0.0,0.0,0.0,-0.009460000000000189,0.023309620331528468,0.0016482390603307598
ASP1089,R ASP 218,0.0,0.0,0.0,-0.09078500000000007,0.01799607665576003,0.0012725147838040843,142.93485999999996,5.1236379273340775,0.36229591227625135,-142.21890000000008,5.132543405562798,0.36292562468077505,0.0,0.0,0.0,0.6251750000000013,0.15029249607016074,0.01062728431326632
ILE1090,R ILE 219,0.0,0.0,0.0,-0.02031000000000001,0.002881648833567406,0.00020376334312138176,1.8563699999999996,0.3413658054052907,0.024138207586728844,-1.795874999999999,0.3347636470332486,0.023671364491194995,0.0,0.0,0.0,0.040185000000000366,0.01351816463133906,0.0009558785880015994
GLU1091,R GLU 220,0.0,0.0,0.0,-0.02473999999999998,0.005947470050366046,0.00042054964035177284,129.44465999999997,4.301633370524052,0.3041714126475902,-129.05438499999997,4.210311173390757,0.2977139581610094,0.0,0.0,0.0,0.3655349999999992,0.09912425926583339,0.007009143590696426
ARG1092,R ARG 221,0.0,0.0,0.0,-0.013574999999999995,0.002316112043921863,0.0001637738532244984,-123.08816500000006,2.6733239399229927,0.18903254862278865,123.04760499999995,2.6775548638642572,0.18933172012374394,0.0,0.0,0.0,-0.054134999999997574,0.010549728669498142,0.000745978468188027
PRO1093,R PRO 222,0.0,0.0,0.0,-0.007555000000000023,0.0009038666937109476,6.391302684116752e-05,-1.03665,0.3124370616620234,0.022092636499521624,1.0411899999999996,0.31140027922274066,0.02201932491017843,0.0,0.0,0.0,-0.003015000000000061,0.002807984152377122,0.00019855446356102226
THR1094,R THR 223,0.0,0.0,0.0,-0.002964999999999986,0.000569012302151714,4.023524574300456e-05,1.5955550000000012,0.4750239014775963,0.03358926219604988,-1.5941450000000001,0.474304178745033,0.03353837011357291,0.0,0.0,0.0,-0.0015549999999996244,0.0018646648492423113,0.00013185171595394296
TYR1095,R TYR 224,0.0,0.0,0.0,-0.0032749999999999867,0.00045757513044313556,3.235544776386602e-05,1.4234149999999994,0.29861902614368585,0.021115553837752318,-1.42298,0.29776677047649275,0.021055290261594625,0.0,0.0,0.0,-0.0028400000000001935,0.0014914422550000978,0.00010546089322587251
THR1096,R THR 225,0.0,0.0,0.0,-0.0021399999999999935,0.00044766058571197817,3.165438358268814e-05,0.40286000000000016,0.5621119109216596,0.0397473143998434,-0.39731499999999975,0.5622679128093651,0.03975834539911085,0.0,0.0,0.0,0.0034050000000002134,0.001682550147841058,0.00011897426192248402
ASN1097,R ASN 226,0.0,0.0,0.0,-0.004874999999999965,0.000720676765269999,5.0959542776600207e-05,-0.4848099999999995,0.4530311732099681,0.03203414146656658,0.5116649999999999,0.45029689403214895,0.03184079873173727,0.0,0.0,0.0,0.021980000000000288,0.006967754301065244,0.0004926946315924967
LEU1098,R LEU 227,0.0,0.0,0.0,-0.0050150000000000515,0.0005785974420959798,4.09130174883258e-05,0.6683349999999997,0.17700291741945987,0.012515996319710255,-0.6642500000000002,0.17650752816806395,0.012480967009811356,0.0,0.0,0.0,-0.0009300000000001396,0.00282756078626065,0.00019993874061820718
ASN1099,R ASN 228,0.0,0.0,0.0,-0.002169999999999992,0.00044844174649556816,3.170961999141549e-05,2.028700000000001,0.2936957098767326,0.02076742280592345,-2.023705000000001,0.2933500093318508,0.02074297808596887,0.0,0.0,0.0,0.0028250000000000597,0.0015311351997782342,0.00010826760826766085
ARG1100,R ARG 229,0.0,0.0,0.0,-0.005045000000000004,0.0006655636708835861,4.706245849931952e-05,-110.13378999999993,1.472209124383142,0.10410090551760291,110.10772000000003,1.4753242801527284,0.1043211802945156,0.0,0.0,0.0,-0.03111500000000149,0.007954355725005371,0.0005624578873121334
LEU1101,R LEU 230,0.0,0.0,0.0,-0.008659999999999985,0.001012126474310418,7.156814934033284e-05,-0.25353000000000026,0.265578291846303,0.018779221110046082,0.27575499999999986,0.2637517487619751,0.018650065009940316,0.0,0.0,0.0,0.013564999999999721,0.005858820273741349,0.0004142811545315732
ILE1102,R ILE 231,0.0,0.0,0.0,-0.003859999999999986,0.00047999999999995805,3.394112549695131e-05,0.4908099999999996,0.2037236213599207,0.01440543541514805,-0.489825,0.20234138077763536,0.01430769624625153,0.0,0.0,0.0,-0.00287499999999981,0.0035481509268915305,0.00025089215810783353
GLY1103,R GLY 232,0.0,0.0,0.0,-0.0012900000000000255,0.0004537620521815021,3.208582241426642e-05,-0.09505999999999998,0.14124997840707798,0.009987881757409825,0.098665,0.14166228423613675,0.010017036182174845,0.0,0.0,0.0,0.0023150000000000514,0.002255166290986217,0.0001594643377059669
GLN1104,R GLN 233,0.0,0.0,0.0,-0.00524,0.0007761443164773291,5.4881690936051725e-05,-1.8438850000000013,1.0124173950377362,0.07158872054224029,1.8705600000000002,1.0147938393585179,0.07175676053167399,0.0,0.0,0.0,0.021434999999998858,0.007851482344118189,0.0005551836407892421
ILE1105,R ILE 234,0.0,0.0,0.0,-0.005280000000000034,0.0005491812087098614,3.883297567789676e-05,-0.40046499999999985,0.1855509061551578,0.013120430399762077,0.40470500000000015,0.18466994334487663,0.01305813692204978,0.0,0.0,0.0,-0.0010399999999998676,0.0044708388474646015,0.0003161360466634468
VAL1106,R VAL 235,0.0,0.0,0.0,-0.0019099999999999562,0.00031921779399022584,2.2572106680589902e-05,-0.12623000000000018,0.1720208042650656,0.012163707720099167,0.12430999999999998,0.1714498291046101,0.01212333367931445,0.0,0.0,0.0,-0.0038300000000000976,0.0024333310502269454,0.00017206248864872566
SER1107,R SER 236,0.0,0.0,0.0,-0.0015449999999999791,0.0004979708826829415,3.521185879785587e-05,-0.9727750000000001,0.6188329777694461,0.043758099500263936,0.9760549999999995,0.618417797265732,0.043728741805304665,0.0,0.0,0.0,0.0017349999999998755,0.0027558619341322378,0.00019486886616387799
SER1108,R SER 237,0.0,0.0,0.0,-0.002354999999999978,0.00047851332269854016,3.3836001536824446e-05,-0.4735349999999999,0.42826122726088567,0.030282641791544537,0.47736999999999985,0.42700167809974726,0.03019357821623666,0.0,0.0,0.0,0.001480000000000103,0.0038012629480213976,0.0002687898807619097
ILE1109,R ILE 238,0.0,0.0,0.0,-0.0025150000000000072,0.0004997749493522098,3.533942557541109e-05,-0.24678,0.16297101460075653,0.011523790956104679,0.24744999999999995,0.16251891428384577,0.01149182263611826,0.0,0.0,0.0,-0.0018450000000000077,0.001941899842936965,0.00013731305473258196
THR1110,R THR 239,0.0,0.0,0.0,-0.001105000000000027,0.00030655342111941776,2.1676600286947568e-05,-0.7279550000000001,0.21253762719810318,0.015028679744907715,0.7293099999999997,0.2121611979132856,0.015002062174914545,0.0,0.0,0.0,0.0002499999999998803,0.0015483862567199757,0.00010948744220227492
ALA1111,R ALA 240,0.0,0.0,0.0,-0.0011749999999999595,0.0003799671038392816,2.686773157525691e-05,0.2627999999999999,0.3043854464326439,0.021523301326701712,-0.26106,0.3034470075647474,0.02145694367797985,0.0,0.0,0.0,0.0005650000000000405,0.0012867692100760701,9.098832342668463e-05
SER1112,R SER 241,0.0,0.0,0.0,-0.0014250000000000434,0.0004943429983321328,3.4955328635274125e-05,-0.509705,0.4845147448478735,0.034260366166680115,0.5111149999999997,0.4831577504035303,0.034164412169317364,0.0,0.0,0.0,-1.5000000000091607e-05,0.0018800997313971018,0.0001329431269377897
LEU1113,R LEU 242,0.0,0.0,0.0,-0.0018600000000000105,0.0003469870314579735,2.4535688292772293e-05,-0.8968699999999997,0.16465917253527376,0.011643161748425779,0.8954750000000002,0.16456150635856276,0.011636255706841288,0.0,0.0,0.0,-0.0032549999999998925,0.0011661796602582437,8.246135458504283e-05
ARG1114,R ARG 243,0.0,0.0,0.0,-0.0012099999999999444,0.0004073082370883106,2.8801041647828247e-05,-99.54159999999996,0.8383117737529248,0.05927759399692159,99.51284999999996,0.8371148831020255,0.05919296104736262,0.0,0.0,0.0,-0.02996000000000535,0.001564736399526246,0.00011064357188744314
PHE1115,R PHE 244,0.0,0.0,0.0,-0.0015400000000000546,0.0004983974317750153,3.52420203734073e-05,0.7720950000000008,0.22943691066390876,0.0162236395384942,-0.7712900000000004,0.22881629290764902,0.016179755236096594,0.0,0.0,0.0,-0.0007349999999996282,0.0010699415871906538,7.565629517760089e-05
ASP1116,R ASP 245,0.0,0.0,0.0,-0.0008150000000000013,0.0004009675797368136,2.8352689466785858e-05,97.0349949999999,2.2267803629898,0.15745714948831294,-97.01127000000002,2.2235978968983807,0.15723211515289906,0.0,0.0,0.0,0.022910000000005936,0.003209657302578793,0.0002269570443938387
GLY1117,R GLY 246,0.0,0.0,0.0,-0.000669999999999994,0.0004702127178203453,3.324906013709227e-05,-0.969815,0.38651688291069436,0.027330870894923875,0.9681599999999999,0.3858222056854702,0.02728174979725469,0.0,0.0,0.0,-0.002324999999999944,0.001067415102010409,7.547764569724906e-05
ALA1118,R ALA 247,0.0,0.0,0.0,-0.0012250000000000039,0.0005332682251925571,3.77077578224972e-05,-0.42915499999999995,0.3828387924113752,0.027070790621535237,0.4287050000000001,0.3820289622201435,0.027013526979552283,0.0,0.0,0.0,-0.001675000000000071,0.0011486405007660972,8.122114872372191e-05
LEU1119,R LEU 248,0.0,0.0,0.0,-0.002670000000000012,0.0006253798845501872,4.422103571830976e-05,-0.6182200000000003,0.5738600888718429,0.04057803602935949,0.6177799999999997,0.5727940219660118,0.04050265371552832,0.0,0.0,0.0,-0.0031100000000000455,0.0014655715608596594,0.0001036315588998018
ASN1120,R ASN 249,0.0,0.0,0.0,-0.0012250000000000021,0.0004175823272122769,2.9527529527546076e-05,0.4841849999999999,1.1184318981390857,0.07908507794694895,-0.48308499999999993,1.1160524619277539,0.07891682639890558,0.0,0.0,0.0,-0.0001250000000002416,0.0024737370515078216,0.00017491962439935963
VAL1121,R VAL 250,0.0,0.0,0.0,-0.001685000000000011,0.00046451587701605026,3.2846232660686544e-05,-0.9555549999999999,0.341263310326499,0.024130960090203657,0.9562749999999995,0.34099986711874297,0.024112331842337475,0.0,0.0,0.0,-0.000965000000000014,0.0010971668059144323,7.758140885548797e-05
ASP1122,R ASP 251,0.0,0.0,0.0,-0.0009600000000000198,0.00024166091947189,1.708800749063496e-05,102.90698000000002,0.971670720766311,0.06870749557342788,-102.87364499999998,0.970317349624781,0.06861179778226408,0.0,0.0,0.0,0.032374999999998974,0.0016776099069818876,0.00011862493414126259
LEU1123,R LEU 252,0.0,0.0,0.0,-0.0011999999999999468,0.0003999999999999719,2.8284271247459913e-05,1.041115,0.13276604149781998,0.009387976825440307,-1.0387199999999996,0.13242145445508688,0.009363610841977748,0.0,0.0,0.0,0.0011950000000002703,0.001032944819436229,7.304022864148714e-05
THR1124,R THR 253,0.0,0.0,0.0,-0.0006799999999999878,0.00046647615158761503,3.298484500494065e-05,-0.08033000000000005,0.21197285463002094,0.014988744293635807,0.07994,0.21149502689188704,0.014954956770248455,0.0,0.0,0.0,-0.0010700000000002819,0.001017398643600232,7.194094800597195e-05
GLU1125,R GLU 254,0.0,0.0,0.0,-0.001274999999999995,0.00044651427748734773,3.157332735079153e-05,108.47590499999995,1.0948277837105405,0.07741601500931619,-108.4335150000001,1.0926596541228182,0.07726270509591923,0.0,0.0,0.0,0.04111499999999737,0.0024782604786429325,0.00017523947899950366
PHE1126,R PHE 255,0.0,0.0,0.0,-0.002805000000000041,0.00040862574564017626,2.889420357095779e-05,0.871505,0.11194270844945656,0.007915544824899937,-0.874825000000001,0.11142340137959478,0.007878824269838198,0.0,0.0,0.0,-0.0061249999999999985,0.0014997916521970387,0.0001060512847635502
GLN1127,R GLN 256,0.0,0.0,0.0,-0.0012099999999999177,0.0004073082370883842,2.8801041647833447e-05,0.6185299999999998,0.35958681719440044,0.025426627686344797,-0.6165400000000001,0.3589677261259007,0.025382851337073978,0.0,0.0,0.0,0.0007799999999999585,0.000995791142760296,7.041306696913067e-05
THR1128,R THR 257,0.0,0.0,0.0,-0.0010350000000000198,0.00023189437250611595,1.6397408331807385e-05,0.3153150000000005,0.16451706833942786,0.01163311346437401,-0.31314999999999993,0.16422404665578078,0.011612393702419855,0.0,0.0,0.0,0.0011300000000004978,0.0008620324819864733,6.095490136157056e-05
ASN1129,R ASN 258,0.0,0.0,0.0,-0.002084999999999997,0.00029626845934053846,2.094934366513857e-05,2.8985049999999997,0.24418404938694588,0.017266419717910025,-2.8870500000000003,0.2437135562499354,0.01723315082914184,0.0,0.0,0.0,0.009369999999999372,0.0016380170939291675,0.00011582529948167962
LEU1130,R LEU 259,0.0,0.0,0.0,-0.002649999999999997,0.0004769696007084559,3.3726843908078905e-05,1.1594899999999992,0.1770987010116136,0.012522769242464085,-1.1560349999999997,0.1765738479362145,0.012485656525589953,0.0,0.0,0.0,0.0008049999999997404,0.0013255093360668505,9.372766400589483e-05
VAL1131,R VAL 260,0.0,0.0,0.0,-0.0013000000000000195,0.0004582575694956278,3.24037034920424e-05,-0.474125,0.14489323440036858,0.010245498859255256,0.47368499999999997,0.14456889629169895,0.010222564691651505,0.0,0.0,0.0,-0.0017399999999999794,0.0008901685233708745,6.294441992743611e-05
PRO1132,R PRO 261,0.0,0.0,0.0,-0.0014400000000000456,0.0004963869458396384,3.509985754956878e-05,-1.2377400000000003,0.21188551720209542,0.014982568604882052,1.2330450000000006,0.21163814158841893,0.01496507650748897,0.0,0.0,0.0,-0.006135000000000126,0.0010182214886755795,7.199913193923636e-05
TYR1133,R TYR 262,0.0,0.0,0.0,-0.0016500000000000243,0.0004769696007085038,3.372684390808229e-05,1.072235,0.2379660055028871,0.016826737618296676,-1.0704999999999998,0.23745608014957204,0.016790680450773872,0.0,0.0,0.0,8.500000000011721e-05,0.0009043091285614414,6.394431170946925e-05
PRO1134,R PRO 263,0.0,0.0,0.0,-0.0005700000000000032,0.0004950757517794652,3.5007142128428776e-05,0.12393499999999998,0.24248371239116265,0.017146187735907956,-0.12363500000000005,0.24193976889920352,0.017107725122733296,0.0,0.0,0.0,-0.0002700000000001701,0.0009628603221653499,6.808450631385827e-05
ARG1135,R ARG 264,0.0,0.0,0.0,-0.0010500000000000253,0.00021794494717700154,1.541103500742017e-05,-101.97252000000005,1.1324933861120139,0.08007937529687201,101.94290000000005,1.1309472931962357,0.07997005001836288,0.0,0.0,0.0,-0.030669999999997515,0.0018058515996592457,0.0001276929911935627
GLY1136,R GLY 265,0.0,0.0,0.0,-0.0005749999999999966,0.0004943429983321263,3.4955328635273664e-05,0.7664250000000001,0.16518112596480206,0.011680069429374083,-0.7640349999999997,0.1648270116667791,0.011655029767229368,0.0,0.0,0.0,0.0018149999999999577,0.0009114685951804079,6.445056244906426e-05
HID1137,R HID 266,0.0,0.0,0.0,-0.0012300000000001177,0.0004208325082499654,2.9757352032729424e-05,-0.9802200000000006,0.2518059602153983,0.017805370201149813,0.9795649999999999,0.25142296190881097,0.017778288131172725,0.0,0.0,0.0,-0.0018850000000000654,0.0009009855714715933,6.370930073388004e-05
PHE1138,R PHE 267,0.0,0.0,0.0,-0.00206999999999999,0.00029171904291630556,2.0627651344736912e-05,1.095795,0.1076080060915523,0.007609035081729994,-1.0898899999999998,0.10735365806529625,0.007591049960315287,0.0,0.0,0.0,0.003834999999999944,0.001061967513627657,7.509244302859335e-05
PRO1139,R PRO 268,0.0,0.0,0.0,-0.002359999999999989,0.000480000000000033,3.3941125496956616e-05,-1.054895,0.1643427636831032,0.011620788263926053,1.0574800000000002,0.1638199914540341,0.011583822685106977,0.0,0.0,0.0,0.00022499999999985753,0.0017246376431009362,0.00012195029725262567
LEU1140,R LEU 269,0.0,0.0,0.0,-0.007154999999999963,0.0008837278992992743,6.248899903182592e-05,-1.1058550000000005,0.4136672986531549,0.02925069520327666,1.1220700000000003,0.4112776982769662,0.029081724940243765,0.0,0.0,0.0,0.00906000000000007,0.006560975537219818,0.0004639310293567185
ALA1141,R ALA 270,0.0,0.0,0.0,-0.00449000000000001,0.0004998999899980121,3.5348267284268165e-05,0.9745200000000004,0.2982403051232331,0.021088774217578314,-0.9505600000000004,0.29843620155738354,0.02110262618727812,0.0,0.0,0.0,0.019470000000000008,0.006071169574307654,0.0004292965175726387
THR1142,R THR 271,0.0,0.0,0.0,-0.01513499999999998,0.0013952687913085416,9.866040239122275e-05,-3.092679999999998,0.3567963391067993,0.025229311088495274,3.222165,0.36432058379263393,0.025761355532561325,0.0,0.0,0.0,0.11435000000000013,0.02504930138746394,0.0017712530875061345
TYR1143,R TYR 272,0.0,0.0,0.0,-0.027394999999999906,0.002424659769947243,0.00017144933653999098,0.8938999999999999,0.42607602607985334,0.030128124734208055,-0.8408949999999998,0.43666486459869946,0.0308768686863646,0.0,0.0,0.0,0.025610000000000098,0.02221301195245706,0.0015706971382160218
ALA1144,R ALA 273,0.0,0.0,0.0,-0.03277,0.003631404686894686,0.0002567790879335844,-1.3156549999999998,0.3216659384749955,0.022745216637240412,1.5151949999999996,0.3254977680031014,0.023016167901607862,0.0,0.0,0.0,0.16677,0.03681354506156691,0.0026031107352550496
PRO1145,R PRO 274,0.0,0.0,0.0,-0.07688499999999998,0.012464019215325285,0.000881339250799594,-2.501255,0.2547831626599341,0.018015890204899458,2.6670749999999996,0.2750897296792436,0.01945178132909674,-6.688799999999999e-05,0.0007675252648975146,5.427223195410338e-05,0.08886811199999986,0.0494598465686282,0.0034973392905123194
VAL1146,R VAL 275,0.0,0.0,0.0,-0.067165,0.013737458826143863,0.0009713850292237314,0.4079349999999999,1.5523611534610748,0.10976850984628968,-0.22346000000000013,1.5085487921840646,0.10667050807041278,0.0,0.0,0.0,0.11730999999999982,0.0668696784798612,0.004728400310887399
ILE1147,R ILE 276,0.0,0.0,0.0,-0.3428050000000001,0.2141836991346447,0.015145074607772653,-1.7477250000000004,0.5453910242889959,0.0385649691673026,1.9473849999999993,0.6156506044624694,0.04353307172570091,-0.040380084,0.04747636334429317,0.0033570858466826134,-0.18352508399999998,0.19816113022245135,0.014012107894788585
SER1148,R SER 277,0.0,0.0,0.0,-0.07597500000000006,0.025296726566889926,0.0017887486897269758,1.671540000000001,1.1406730111648977,0.08065776213111776,-1.74303,1.1275648580458677,0.07973087573518799,0.0,0.0,0.0,-0.14746500000000004,0.09616797166936614,0.006800102490036458
ALA1149,R ALA 278,0.0,0.0,0.0,-0.05293500000000001,0.013731379209678844,0.0009709551354207885,0.6268999999999999,0.35815290030935076,0.025325234451037144,-0.5213450000000003,0.35985871668614583,0.02544585388378623,0.0,0.0,0.0,0.05261999999999991,0.02437058883162239,0.0017232608624349333
GLU1150,R GLU 279,0.0,0.0,0.0,-0.24403500000000006,0.1392639356581593,0.009847447327861148,128.641895,4.2966966420694455,0.30382233323087726,-127.60320499999996,4.065306153658793,0.2874605548851533,-0.032418864000000006,0.04508027393005396,0.003187656739368829,0.7622361360000011,0.24482514545783352,0.017311752055821694
LYS1151,R LYS 280,0.0,0.0,0.0,-1.7382299999999995,0.5378005179432266,0.0380282393163293,-165.04118000000008,9.2593942813547,0.6547380486025847,167.772605,9.771850382040597,0.6909741669881261,-0.40418244000000025,0.0897403848285467,0.006345603465855574,0.5890125599999977,0.9746580754602006,0.06891873344961376
ALA1152,R ALA 281,0.0,0.0,0.0,-0.4378200000000001,0.27765917524908096,0.019633468567728914,0.31625499999999995,0.44028348819255075,0.031132744014541986,-0.032020000000000035,0.37488744924310274,0.026508545754152558,-0.03965284799999999,0.05583028848052368,0.003947797558017948,-0.193237848,0.19487845567598908,0.01377998775156539
TYR1153,R TYR 282,0.0,0.0,0.0,-0.9512849999999999,0.5566419349770558,0.03936052869150774,0.7961450000000001,1.1596546615156598,0.08199996749923134,0.4167749999999997,1.244545360513228,0.088002646391316,-0.143872632,0.16847890997245848,0.011913257972844324,0.11776236800000003,0.536829984150614,0.0379596122137166
HIE1154,R HIE 283,0.0,0.0,0.0,-2.2419250000000006,0.9792722702982067,0.06924500629558077,1.0056049999999992,1.3943367344278788,0.09859449601714593,0.13323500000000002,1.2312819010182035,0.0870647781762235,-0.4415634360000001,0.19720951049716925,0.0139448182187028,-1.5446484360000008,0.9841501837206627,0.06958992686148671
GLU1155,R GLU 284,0.0,0.0,0.0,0.02750499999999998,1.1325112052315416,0.08008063529889729,119.58412500000006,7.471621318654187,0.528323410087835,-124.95784500000002,6.2373186860209735,0.44104503393069966,-0.3742808039999999,0.055196031922912954,0.0039029488467280903,-5.720495804000002,2.1946429487042574,0.15518469113120206
GLN1156,R GLN 285,0.0,0.0,0.0,-2.925694999999998,0.7537148810890046,0.05329569034992475,-3.874214999999997,6.135611737942275,0.4338532666626761,6.1577350000000015,6.03731710901249,0.4269027867956295,-0.5694946560000004,0.10361897991844286,0.007326968335996364,-1.2116696560000004,1.0011110665199643,0.07078924238571636
LEU1157,R LEU 286,0.0,0.0,0.0,-0.7713150000000004,0.19352784237674772,0.01368448496929996,-2.2384649999999984,0.5142746530551602,0.03636470945676628,2.4994199999999993,0.5438688661800778,0.038457336335217196,-0.10659725999999996,0.03802584861363128,0.0026888335415071753,-0.6169572599999995,0.2217394796593233,0.0156793489723884
SER1158,R SER 287,0.0,0.0,0.0,-0.35598500000000016,0.09324684860626616,0.0065935478973766165,-0.9208950000000001,1.6895853585939362,0.11947172644552768,1.1169450000000005,1.632333024224836,0.11542337505841264,-0.011297015999999995,0.013159844329707862,0.0009305415164895765,-0.17123201599999985,0.18460881439915638,0.013053814452845224
VAL1159,R VAL 288,0.0,0.0,0.0,-0.10019500000000005,0.016334533204227078,0.001155025919622579,-0.39134500000000033,0.5497999417742782,0.03887672671245611,0.4568800000000002,0.5612700558554677,0.039687786257235354,0.0,0.0,0.0,-0.03465999999999987,0.05675133831021093,0.004012925616056205
ALA1160,R ALA 289,0.0,0.0,0.0,-0.560235,0.21798857716632744,0.015414120113551711,-1.6596050000000013,1.0296953185165976,0.07281045422791281,1.652195000000001,0.9731352819495327,0.06881105568783974,-0.06784894799999991,0.03716353002161805,0.002627858409111596,-0.635493948,0.3155538086662047,0.022313023793711566
GLU1161,R GLU 290,0.0,0.0,0.0,-1.931400000000001,0.9307218435171678,0.0658119726949434,182.15632000000005,6.658014403527725,0.470792713397216,-179.7785849999999,5.683526810246879,0.40188603485811164,-0.531174564,0.041418891892338376,0.0029287579326304977,-0.0848395640000009,1.4575089604810203,0.10306144695962852
ILE1162,R ILE 291,0.0,0.0,0.0,-0.16857499999999995,0.021680506797582474,0.0015330433376131607,0.5323700000000001,0.5465359851830434,0.03864593012854004,-0.5048600000000001,0.5731836532909846,0.04053020481073342,0.0,0.0,0.0,-0.14106500000000016,0.08657534738596165,0.006121801522019452
THR1163,R THR 292,0.0,0.0,0.0,-0.10993499999999998,0.013718993221078809,0.0009700793137677102,-3.9479500000000005,0.5266313202801348,0.03723845777553079,4.396269999999997,0.5468032983624166,0.038664832024723574,0.0,0.0,0.0,0.33838499999999977,0.12480279153528523,0.008824890020561124
ASN1164,R ASN 293,0.0,0.0,0.0,-1.0636600000000003,0.635833511542132,0.044960218771709644,-7.803975,7.304637083002479,0.5165158415497775,7.453549999999998,5.7343076519750875,0.4054767826121493,-0.17191062000000001,0.02697968243168931,0.0019077516401707073,-1.5859956200000014,1.4608348119926888,0.10329662017534055
ALA1165,R ALA 294,0.0,0.0,0.0,-0.2901900000000001,0.06716661298591683,0.004749396751167421,0.6919050000000003,0.5564553225327259,0.03934733319902379,-0.443525,0.5467772209730394,0.038662988074837146,-0.016720848000000003,0.019582958281058972,0.0013847242596230055,-0.058530847999999934,0.08236637331628553,0.00582418211136882
CYS1166,R CYS 295,0.0,0.0,0.0,-0.06052500000000002,0.006258544159786384,0.0004425459015740416,-2.7614899999999993,0.3871186121849555,0.02737341957995073,2.9476150000000003,0.4056149242508153,0.02868130634882193,0.0,0.0,0.0,0.12560000000000002,0.0592698911758743,0.004191014197064943
PHE1167,R PHE 296,0.0,0.0,0.0,-0.14437999999999995,0.017314895321659786,0.0012243479897480862,0.859485,0.5864426312735121,0.04146775613503825,-0.6869700000000004,0.5705357561976281,0.04034297021167376,0.0,0.0,0.0,0.02813499999999978,0.06374289587867786,0.0045073033928281145
GLU1168,R GLU 297,0.0,0.0,0.0,-1.4835549999999986,0.43978893457544566,0.03109777379291045,196.8169549999999,7.254259411754712,0.5129536022538093,-195.6389200000001,7.255732078401971,0.5130577355110796,-0.25327965599999996,0.06997294695571452,0.004947834529199232,-0.5587996559999988,1.076338777095492,0.07610864481382582
PRO1169,R PRO 298,0.0,0.0,0.0,-0.25828500000000004,0.07314317312641001,0.005172003371518617,-4.123469999999998,0.3836375621599274,0.02712727217211603,4.1200600000000005,0.3985261803194195,0.028180056458423433,-0.017062200000000003,0.024747071084005083,0.001749882177800552,-0.2787572,0.09131239379315875,0.006456761285751896
ALA1170,R ALA 299,0.0,0.0,0.0,-0.15632500000000005,0.05636753830885279,0.003985786857698231,-3.736289999999997,0.5257711915843489,0.037177637492182454,3.8388250000000013,0.5329946100806208,0.03768841031238867,-0.020998188,0.022216190113047204,0.001570921868106521,-0.074788188,0.07391180166995717,0.00522635361705419
ASN1171,R ASN 300,0.0,0.0,0.0,-0.09164000000000001,0.011629290606051532,0.0008223150247928053,2.3567799999999983,0.7170859931695814,0.050705636846410135,-1.8723000000000007,0.6980358085370684,0.049358585372759556,0.0,0.0,0.0,0.3928399999999993,0.055611549160223504,0.003932330352348309
GLN1172,R GLN 301,0.0,0.0,0.0,-0.03649999999999997,0.004195235392680735,0.0002966479394838356,-3.3171650000000015,0.44478024661059923,0.03145071285161796,3.5936750000000006,0.4513075773516198,0.03191226483462027,0.0,0.0,0.0,0.24000999999999972,0.04518218564877155,0.003194862986107587
MET1173,R MET 302,0.0,0.0,0.0,-0.011535000000000007,0.0014521621810253515,0.00010268337255856728,-1.5252099999999993,0.6325451572022364,0.044727697006441205,1.5203100000000003,0.6347200831075054,0.044881487492060605,0.0,0.0,0.0,-0.01643499999999993,0.009561159709993484,0.0006760760866943997
VAL1174,R VAL 303,0.0,0.0,0.0,-0.010404999999999984,0.0014390882530269016,0.00010175890624412241,1.6504099999999997,0.23298996094252547,0.01647487813308486,-1.5917049999999993,0.23330809667691255,0.016497373726597146,0.0,0.0,0.0,0.04829999999999995,0.015811704525445745,0.0011180563492060708
LYS1175,R LYS 304,0.0,0.0,0.0,-0.029419999999999988,0.005462929616972928,0.00038628745773063857,-154.57526500000006,3.522407173333463,0.24907179983642302,154.559515,3.5317127997305287,0.2497298069892784,0.0,0.0,0.0,-0.045169999999999454,0.05536714820180249,0.00391504859484551
CYS1176,R CYS 305,0.0,0.0,0.0,-0.018984999999999978,0.004877988827375533,0.00034492589783894544,0.5369300000000001,1.0098966061434211,0.0714104738501293,-0.4518049999999994,1.008372980089709,0.07130273721867207,0.0,0.0,0.0,0.06613999999999988,0.01922317351531755,0.0013592836348606681
ASP1177,R ASP 306,0.0,0.0,0.0,-0.08327000000000001,0.044794386925149456,0.00316744147538672,176.97101500000008,5.287368090529274,0.37387338314426166,-176.1725199999999,5.242688798663152,0.3707140801185469,-0.0015345359999999998,0.007589330018644857,0.0005366466720846405,0.7136904640000032,0.10460950854645713,0.007397009286979193
PRO1178,R PRO 307,0.0,0.0,0.0,-0.06467000000000002,0.010831948116566811,0.0007659343966685243,-1.2815800000000002,0.43099302036111997,0.030475808734141966,1.3748250000000002,0.4334767633622358,0.03065143588602333,0.0,0.0,0.0,0.028574999999999864,0.03315741809912242,0.0023445835184527026
ARG1179,R ARG 308,0.0,0.0,0.0,-1.5256349999999994,0.44006060011662307,0.031116983447548575,-205.342635,6.849797006612214,0.4843537913126811,207.24919500000004,6.0114446198016,0.42507332553890986,-0.28482238800000004,0.0662630985198356,0.0046855086305808025,0.09610261200000281,1.4383305292074788,0.10170532707902438
HIE1180,R HIE 309,0.0,0.0,0.0,-0.029784999999999985,0.004053242529136464,0.0002866075278146106,3.091435,1.3036151793282396,0.09217951333607154,-2.993915,1.2935644814909697,0.09146882167643249,0.0,0.0,0.0,0.06773499999999986,0.016394961878577294,0.0011592988721636941
GLY1181,R GLY 310,0.0,0.0,0.0,-0.0073100000000000075,0.0008148005891013648,5.7615102186836876e-05,3.2564000000000006,0.24348277146441724,0.01721683188045838,-3.2059299999999995,0.23954426542917936,0.0169383374479323,0.0,0.0,0.0,0.043160000000000004,0.008437084804599385,0.0005965919878778202
LYS1182,R LYS 311,0.0,0.0,0.0,-0.010460000000000032,0.0011394735626595832,8.057294831393857e-05,-149.65449999999993,3.80868475592549,0.26931468183167445,149.5408,3.8036237287637347,0.2689568131690898,0.0,0.0,0.0,-0.12415999999999869,0.008807065345505509,0.000622753562815999
TYR1183,R TYR 312,0.0,0.0,0.0,-0.020094999999999995,0.0014580723576009774,0.00010310128515203077,1.17404,0.38845838696056,0.02746815596285999,-1.1781100000000004,0.38865476698478635,0.027482042127541993,0.0,0.0,0.0,-0.0241649999999999,0.011665237888701548,0.0008248568815255109
MET1184,R MET 313,0.0,0.0,0.0,-0.004414999999999995,0.0004927220311696248,3.484070894800512e-05,0.7858150000000005,0.8441502595954113,0.05969043729002998,-0.7891849999999998,0.8423563977171422,0.05956359210016637,0.0,0.0,0.0,-0.007784999999999978,0.0037535016984145382,0.0002654126504144143
ALA1185,R ALA 314,0.0,0.0,0.0,-0.0031349999999999477,0.0004083809496046156,2.8876893877282542e-05,0.35139000000000004,0.3736815461057717,0.02642327552556647,-0.33619499999999997,0.37253971194357244,0.02634253565765831,0.0,0.0,0.0,0.01206000000000006,0.004598521501526353,0.00032516457371614286
CYS1186,R CYS 315,0.0,0.0,0.0,-0.007170000000000023,0.0006863672486359354,4.85334935894823e-05,1.04516,0.6486037267854696,0.04586320935128723,-1.0184450000000003,0.646065760565439,0.045683748038826626,0.0,0.0,0.0,0.019545000000000156,0.007922624249577676,0.0005602141331669357
CYS1187,R CYS 316,0.0,0.0,0.0,-0.004089999999999965,0.00044933283877315785,3.177262973063016e-05,-0.4594050000000001,0.4341973640811281,0.030702390051508995,0.46874499999999986,0.4340101265811664,0.03068915036091746,0.0,0.0,0.0,0.005249999999999835,0.0057295287764351785,0.0004051388650820777
LEU1188,R LEU 317,0.0,0.0,0.0,-0.013430000000000011,0.0011726465793239274,8.291863481751578e-05,-1.6681849999999985,0.40585804263929953,0.028698497414934764,1.696779999999999,0.4053374909874529,0.028661688854636904,0.0,0.0,0.0,0.015165000000000081,0.008756584665267424,0.000619184039684473
LEU1189,R LEU 318,0.0,0.0,0.0,-0.006089999999999952,0.0004380639222762528,3.09757970034715e-05,0.6333849999999999,0.2921000458319033,0.020654592319264014,-0.62249,0.2939894554231488,0.020788193752704874,0.0,0.0,0.0,0.004805000000000112,0.004898670738067946,0.00034638832976879543
TYR1190,R TYR 319,0.0,0.0,0.0,-0.02228500000000012,0.0015823321395965887,0.00011188777859981665,-3.039370000000001,0.2655591894474634,0.01877787036647044,3.0489000000000006,0.26341896287093075,0.018626533493916252,0.0,0.0,0.0,-0.012755000000000358,0.012445279225473586,0.0008800141334092436
ARG1191,R ARG 320,0.0,0.0,0.0,-0.01013000000000003,0.0008325262758617038,5.886849751777931e-05,-115.96828000000001,1.4482283699737797,0.10240521011151998,115.93380499999995,1.4430075665043323,0.10203604355787113,0.0,0.0,0.0,-0.0446050000000028,0.011496041710086174,0.0008128929050005328
GLY1192,R GLY 321,0.0,0.0,0.0,-0.005389999999999965,0.0006386704940734279,4.516082373030836e-05,0.5180800000000001,0.27839794108433985,0.019685707200910965,-0.4931950000000002,0.27695296888641513,0.019583532236933102,0.0,0.0,0.0,0.019495000000000016,0.006370241361204657,0.0004504440864302836
ASP1193,R ASP 322,0.0,0.0,0.0,-0.020799999999999992,0.002709243436828782,0.00019157244060667795,144.30368499999994,3.2011607872451795,0.22635625003295332,-144.02836999999994,3.173809799452062,0.22442224313888695,0.0,0.0,0.0,0.25451500000000016,0.035408894009836475,0.0025037869068671092
VAL1194,R VAL 323,0.0,0.0,0.0,-0.016970000000000002,0.0017317909804591951,0.00012245611458803967,-2.2730250000000005,0.2305375552377436,0.016301466862677676,2.326035,0.22981676130126047,0.01625049903464514,0.0,0.0,0.0,0.03604000000000011,0.009789708882290723,0.0006922369536509946
VAL1195,R VAL 324,0.0,0.0,0.0,-0.020040000000000023,0.00329520864286311,0.00023300643767930253,1.6037700000000013,0.2733579102568576,0.019329323203360768,-1.5780699999999999,0.2765649563845711,0.0195560956098092,0.0,0.0,0.0,0.005660000000000256,0.010466346067276859,0.000740082427841662
PRO1196,R PRO 325,0.0,0.0,0.0,-0.011810000000000017,0.0016043378696521838,0.00011344381869454384,2.273615,0.2492747616085544,0.017626387431206886,-2.2652799999999997,0.25417083152871883,0.017972591855378063,0.0,0.0,0.0,-0.003474999999999655,0.009242260275495306,0.000653526491429378
LYS1197,R LYS 326,0.0,0.0,0.0,-0.041494999999999976,0.01145992910100237,0.0008103393579235831,-163.11566000000005,6.61731792906891,0.4679150380911947,163.20304,6.6811708807965795,0.47243012360773595,0.0,0.0,0.0,0.04588500000000252,0.07787741505083697,0.005506764828372612
ASP1198,R ASP 327,0.0,0.0,0.0,-0.056595000000000034,0.012184866638580753,0.0008616001827994183,174.56643500000007,4.847765566294937,0.34278879055297934,-173.79664999999997,4.7425132174307585,0.3353463255912121,0.0,0.0,0.0,0.7131899999999983,0.11627550859918688,0.008221920061639977
VAL1199,R VAL 328,0.0,0.0,0.0,-0.02434500000000001,0.0027831591761882093,0.0001967990726604248,2.96028,0.3388129005808404,0.023957689955419578,-2.931289999999999,0.33965710047046754,0.024017383902082808,0.0,0.0,0.0,0.00464499999999978,0.018192277894755193,0.0012863883064611525
ASN1200,R ASN 329,0.0,0.0,0.0,-0.024520000000000004,0.003834005738128255,0.00027110514565386234,3.3612449999999994,1.6067638578755126,0.1136153619669233,-3.254105,1.5890437734609446,0.11236236278164939,0.0,0.0,0.0,0.08262000000000061,0.026866067817973696,0.0018997178737906871
ALA1201,R ALA 330,0.0,0.0,0.0,-0.054114999999999976,0.011114035045832778,0.0007858809547253299,1.8755450000000007,0.6526668813223158,0.04615051776388851,-1.7324699999999995,0.6245083338915514,0.044159407780222856,0.0,0.0,0.0,0.08896000000000001,0.04348239183853624,0.0030746694131239564
ALA1202,R ALA 331,0.0,0.0,0.0,-0.06485500000000002,0.013727489755960292,0.0009706801095108386,2.813559999999999,0.4367113307437838,0.030880154338993073,-2.707755,0.4314230927697265,0.03050621944579466,0.0,0.0,0.0,0.04094999999999996,0.0476521510532315,0.0033695159147865673
ILE1203,R ILE 332,0.0,0.0,0.0,-0.0359,0.0050199601592044495,0.0003549647869859767,2.2405999999999993,0.34056182992226675,0.024081357935133448,-2.230385,0.3464173159283447,0.02449540332133751,0.0,0.0,0.0,-0.025685000000000048,0.028936236365498413,0.0020461008956060706
ALA1204,R ALA 333,0.0,0.0,0.0,-0.03946000000000001,0.008370089605255076,0.0005918547119014896,0.5245549999999999,0.4630217996757821,0.03274058543879447,-0.46369499999999997,0.4507765654678602,0.03187471662423056,0.0,0.0,0.0,0.021399999999999853,0.042497294031502646,0.003005012479175411
THR1205,R THR 334,0.0,0.0,0.0,-0.32147499999999996,0.1954198540962508,0.013818270400994464,0.33875500000000003,2.1384947287695146,0.15121441242446104,0.14612500000000003,2.1008976032579505,0.14855589418422616,-0.02512961999999999,0.033297159065788194,0.002354464696966596,0.13827538000000017,0.2518126917711902,0.01780584619402465
ILE1206,R ILE 335,0.0,0.0,0.0,-0.10849500000000006,0.022344126185644197,0.0015799683145556918,2.278829999999999,0.7305416080552876,0.051657092499481874,-2.176235000000001,0.6987149560264152,0.049406608352273854,0.0,0.0,0.0,-0.005899999999999821,0.04562707529526751,0.0032263214346992847
LYS1207,R LYS 336,0.0,0.0,0.0,-0.03643999999999999,0.00741393282947724,0.0005242442178984924,-160.02835499999992,3.803783764753811,0.2689681294224715,160.00884500000015,3.8178024059570674,0.2699593970482559,0.0,0.0,0.0,-0.055949999999999916,0.03940783551528577,0.002786554772474263
THR1208,R THR 337,0.0,0.0,0.0,-0.082965,0.029981724016473803,0.0021200280363712198,-1.1071850000000003,0.6315254474484772,0.04465559263826868,1.5448200000000003,0.6453803201213978,0.04563528008021852,0.0,0.0,0.0,0.3546700000000002,0.11944442682687231,0.008445996418422178
LYS1209,R LYS 338,0.0,0.0,0.0,-0.755405,0.5012410308175089,0.03544309318999958,-225.75454999999994,8.694998135566642,0.6148292144063561,227.44236500000005,8.395083031258697,0.5936220140027141,-0.250513344,0.16362831850372628,0.011570269360813708,0.6818966559999999,1.1921801263342868,0.08429986517268091
ARG1210,R ARG 339,0.0,0.0,0.0,-0.570535,1.2122755292321128,0.08572082473865376,-244.53881999999993,6.302025755073762,0.445620514662493,239.19058500000014,6.465997204816618,0.4572150470659092,-0.39849962399999983,0.1528016002940688,0.01080470477440924,-6.317269623999993,2.2653280180944053,0.1601828803206436
THR1211,R THR 340,0.0,0.0,0.0,-0.33291000000000004,0.07905777570865472,0.005590228930911486,-5.375194999999995,1.2408889261231453,0.08774409743609687,5.887144999999996,1.2387341902018587,0.08759173459793608,-0.030944519999999986,0.040602508727121754,0.0028710309254133767,0.14809548000000017,0.09945527033061649,0.007032549607552016
ILE1212,R ILE 341,0.0,0.0,0.0,-0.09245499999999994,0.012008246125059428,0.0008491112265186604,1.49134,0.5867355489485878,0.041488468542475794,-1.3756599999999997,0.58233628978452,0.04117739394376485,0.0,0.0,0.0,0.023225000000000086,0.03595697950328976,0.0025425424037761883
GLN1213,R GLN 342,0.0,0.0,0.0,-0.027530000000000013,0.004638868396494948,0.00032801753001935436,-0.29174999999999995,2.4655196891324964,0.17433856913345366,0.376835,2.45080534677379,0.1732981080071995,0.0,0.0,0.0,0.057555000000000155,0.02476039125296725,0.0017508240559805219
PHE1214,R PHE 343,0.0,0.0,0.0,-0.016539999999999992,0.0024266025632557965,0.0001715867127722832,1.2658299999999998,0.2942158919908993,0.020804205235961375,-1.2674550000000002,0.29156029903778213,0.020616426457439337,0.0,0.0,0.0,-0.018165000000000146,0.010096919084552559,0.0007139599953778982
VAL1215,R VAL 344,0.0,0.0,0.0,-0.004604999999999997,0.000528180840243156,3.7348025382874414e-05,1.2805050000000002,0.3527942459493911,0.024946320367440912,-1.272085,0.3507373914697445,0.024800878792393705,0.0,0.0,0.0,0.0038150000000000696,0.0026383280690615183,0.00018655796686282094
ASP1216,R ASP 345,0.0,0.0,0.0,-0.004449999999999984,0.0007193747284968936,5.08674748734385e-05,146.15049500000003,3.556473722659357,0.25148066864041957,-145.99899,3.5368395948773435,0.2500923261506851,0.0,0.0,0.0,0.14705500000000327,0.01969979631874549,0.0013929859564978722
TRP1217,R TRP 346,0.0,0.0,0.0,-0.0043149999999999265,0.00048556667925219463,3.4334749161746006e-05,-0.07079500000000002,0.4725382449865831,0.033413499740000296,0.06863999999999998,0.4713057504423217,0.03332634921499803,0.0,0.0,0.0,-0.006469999999999327,0.0014625662378165262,0.00010341905046945624
CYS1218,R CYS 347,0.0,0.0,0.0,-0.003629999999999971,0.0005771481612203159,4.081053785482322e-05,1.9206099999999993,0.7080027598110056,0.050063355256115244,-1.9077650000000008,0.7050821156255458,0.04985683452521808,0.0,0.0,0.0,0.009214999999999645,0.00324018132208657,0.00022911541851214064
PRO1219,R PRO 348,0.0,0.0,0.0,-0.004189999999999946,0.0006433506042586676,4.549175749517668e-05,2.4770450000000013,0.2784474689685534,0.019689209351189486,-2.4624900000000007,0.275934955922582,0.019511547849926883,0.0,0.0,0.0,0.010365000000000003,0.003862871341372596,0.00027314625203357374
THR1220,R THR 349,0.0,0.0,0.0,-0.005529999999999996,0.0007931582439841524,5.608475728752083e-05,-1.35677,0.5418922928959218,0.038317571497943306,1.3688949999999993,0.5416501675205136,0.03830045064845847,0.0,0.0,0.0,0.006595000000000069,0.005307633653522008,0.00037530637484593424
GLY1221,R GLY 350,0.0,0.0,0.0,-0.00314499999999999,0.000603303406255963,4.26599929676534e-05,-1.3312950000000003,0.5138191101691311,0.03633249771038303,1.3342250000000004,0.5093323810391384,0.036015238051066524,0.0,0.0,0.0,-0.00021499999999997132,0.006714817570120595,0.00047480930382628485
PHE1222,R PHE 351,0.0,0.0,0.0,-0.016350000000000007,0.0015223337347636747,0.00010764525070804374,-1.37906,0.4517404192675245,0.03194287138001207,1.3376800000000006,0.4506243530924604,0.031863953583947995,0.0,0.0,0.0,-0.05773000000000034,0.011838374043761457,0.0008370994564566536
LYS1223,R LYS 352,0.0,0.0,0.0,-0.004979999999999956,0.0004237924020082708,2.996664812753837e-05,-121.12452999999998,1.2675045282346458,0.08962610470993738,121.06983000000005,1.2662781965588465,0.08953938996554323,0.0,0.0,0.0,-0.05968000000000117,0.004360917334689019,0.000308363421955257
VAL1224,R VAL 353,0.0,0.0,0.0,-0.006334999999999947,0.0005681329069856757,4.017306311447974e-05,-1.3749699999999996,0.251242251820833,0.01776550999830892,1.3847850000000008,0.2500511323209647,0.017681285130752882,0.0,0.0,0.0,0.0034799999999999454,0.0034899283660270244,0.00024677520134729964
GLY1225,R GLY 354,0.0,0.0,0.0,-0.0023650000000000155,0.0004814301610825899,3.404225315692312e-05,1.51671,0.39092450153450325,0.027642536596701815,-1.5126449999999994,0.39072470996214514,0.02762840919913798,0.0,0.0,0.0,0.0016999999999999665,0.00259422435421449,0.0001834393632784358
ILE1226,R ILE 355,0.0,0.0,0.0,-0.00647500000000004,0.0006475916923494594,4.579164771003752e-05,-1.3146550000000006,0.19302698250503145,0.013649068828128481,1.3163400000000005,0.19234051679248082,0.01360052837208882,0.0,0.0,0.0,-0.004790000000000516,0.0022728616323920373,0.00016071558729631355
ASN1227,R ASN 356,0.0,0.0,0.0,-0.003919999999999992,0.0004728636167014745,3.34365069946009e-05,1.282955000000001,0.5923161680850839,0.04188307790593937,-1.2739000000000003,0.5905513694844843,0.04175828780014812,0.0,0.0,0.0,0.005135000000000858,0.0035534173692371887,0.0002512645518173678
TYR1228,R TYR 357,0.0,0.0,0.0,-0.008325000000000004,0.000969213598748981,6.85337508093622e-05,0.8373600000000002,0.9373878068334365,0.06628332748135084,-0.8264750000000004,0.9373780984080009,0.06628264099200483,0.0,0.0,0.0,0.0025600000000000757,0.0022707707942457053,0.00016056774271315006
GLU1229,R GLU 358,0.0,0.0,0.0,-0.004710000000000019,0.0006371028174478369,4.5049972253042054e-05,112.17679,2.2381478829387436,0.15826095453243005,-112.10868999999998,2.2274983353327005,0.15750791779954987,0.0,0.0,0.0,0.0633899999999963,0.011385864042750975,0.0008051021674297293
PRO1230,R PRO 359,0.0,0.0,0.0,-0.007920000000000017,0.0010017983829094378,7.08378429936981e-05,-2.0572199999999996,0.18177555281170427,0.012853472604708947,2.074155000000001,0.1822249186444951,0.012885247567468942,0.0,0.0,0.0,0.009014999999999773,0.005268280079874347,0.0003725236569669157
PRO1231,R PRO 360,0.0,0.0,0.0,-0.00829500000000003,0.0013183227981037353,9.32194990331975e-05,0.029800000000000038,0.5508383338149228,0.0389501521178031,-0.029854999999999954,0.5520731237571703,0.03903746495195352,0.0,0.0,0.0,-0.008350000000000204,0.007477131803037776,0.0005287130601753608
THR1232,R THR 361,0.0,0.0,0.0,-0.0042899999999999935,0.0007847929663293168,5.549324283189657e-05,1.0755400000000004,0.5052393080511449,0.03572581408449636,-1.058865,0.5050344411770356,0.035711327808904035,0.0,0.0,0.0,0.012384999999999946,0.004474011063911449,0.00031636035623954254
VAL1233,R VAL 362,0.0,0.0,0.0,-0.006604999999999989,0.0011571408730141838,8.18222158096451e-05,-0.7962650000000003,0.2946738956456775,0.020836590984971558,0.80269,0.2943567799456975,0.020814167518783903,0.0,0.0,0.0,-0.0001800000000000751,0.002854400112107895,0.0002018365675491134
VAL1234,R VAL 363,0.0,0.0,0.0,-0.0033150000000000024,0.0006211078811285529,4.391895945944078e-05,1.2792749999999997,0.2663763491284494,0.018835652281644185,-1.2748750000000002,0.26681613402303545,0.018866749769766704,0.0,0.0,0.0,0.0010849999999997806,0.001935917095332425,0.00013689001059245215
PRO1235,R PRO 364,0.0,0.0,0.0,-0.0025400000000000045,0.000631189353522389,4.463182720884343e-05,0.23973500000000011,0.3338396842423022,0.02360603045569077,-0.23829999999999982,0.33353070323435013,0.023584182199092692,0.0,0.0,0.0,-0.0011050000000002048,0.0011506411256337625,8.136261426477556e-05
GLY1236,R GLY 365,0.0,0.0,0.0,-0.002054999999999996,0.0005674284095813272,4.012324762528542e-05,0.172805,0.2949042674750569,0.020852880733246412,-0.16508000000000006,0.2943052897927592,0.020810526615153205,0.0,0.0,0.0,0.005670000000000008,0.002073909351924702,0.00014664753663121548
GLY1237,R GLY 366,0.0,0.0,0.0,-0.003154999999999999,0.0006172317230991845,4.364487369668907e-05,-0.029235,0.39670925093196396,0.02805158014934274,0.05642,0.3952507351036806,0.02794844750607803,0.0,0.0,0.0,0.024030000000000076,0.005525314470688689,0.00039069873304121316
ASP1238,R ASP 367,0.0,0.0,0.0,-0.010405000000000036,0.0014494740425410248,0.00010249329246346368,118.30672499999997,1.6831891692200762,0.1190194475575267,-118.20097500000011,1.6782748923659083,0.11867195570870569,0.0,0.0,0.0,0.09534499999999924,0.012357021283464033,0.0008737733544803912
LEU1239,R LEU 368,0.0,0.0,0.0,-0.017815000000000004,0.0026908688188018557,0.00019027315890582272,-1.710439999999999,0.21187101359082156,0.014981543044693709,1.7712850000000007,0.2170860976087523,0.01535030517204735,0.0,0.0,0.0,0.04303000000000004,0.015262342546280547,0.0010792105911266933
ALA1240,R ALA 369,0.0,0.0,0.0,-0.023569999999999983,0.004639515060865728,0.00032806325609552735,-0.06985000000000006,0.49293951708094985,0.03485608752427616,0.153,0.49102690353991796,0.034720845323810874,0.0,0.0,0.0,0.05958000000000012,0.01439873605564027,0.0010181443905458477
LYS1241,R LYS 370,0.0,0.0,0.0,-0.03299999999999998,0.011942361575500958,0.0008444524853418389,-116.01347,2.7394011004420276,0.19370490945124483,116.16009000000007,2.7893239596505985,0.197234988679505,0.0,0.0,0.0,0.11362000000000058,0.08095811015580913,0.005724602868322014
VAL1242,R VAL 371,0.0,0.0,0.0,-0.03943499999999999,0.009598738198325798,0.0006787332870870514,-1.9852700000000008,0.24324672063564728,0.01720014056628559,2.14078,0.2448709488689914,0.017314990846084816,0.0,0.0,0.0,0.11607499999999987,0.02256212257302103,0.0015953829869345246
GLN1243,R GLN 372,0.0,0.0,0.0,-0.06533500000000006,0.02812708258956116,0.0019888850834072773,-1.5828250000000006,1.8679122796253051,0.13208134395846757,1.8471549999999999,1.824433320506672,0.12900691727529576,-0.0017788320000000019,0.00770554988432208,0.0005448646575975359,0.19721616799999978,0.06123803502480965,0.004330182983258221
ARG1244,R ARG 373,0.0,0.0,0.0,-0.07929000000000001,0.010203229880777782,0.0007214773038703178,-153.80329499999996,3.194973836823998,0.2259187665731851,154.18228,3.2281741405326425,0.22826638256216863,0.0,0.0,0.0,0.29969500000000093,0.07719476650006697,0.005458494286430949
ALA1245,R ALA 374,0.0,0.0,0.0,-0.01423499999999999,0.0013891634173128077,9.82286872558164e-05,-0.3266700000000002,0.30965128951774124,0.02189565266211537,0.38927500000000015,0.31140451084561993,0.022019624131101763,0.0,0.0,0.0,0.04836999999999989,0.018077972784579583,0.0012783057146082077
VAL1246,R VAL 375,0.0,0.0,0.0,-0.021424999999999965,0.001845094848510681,0.00013046790793142681,0.7685949999999997,0.3475660095219329,0.02457662822429069,-0.7238249999999996,0.34766365121335435,0.024583532534503752,0.0,0.0,0.0,0.023344999999999914,0.01595888388954548,0.0011284635018466353
CYS1247,R CYS 376,0.0,0.0,0.0,-0.007454999999999976,0.0006387292070978934,4.516497536808271e-05,-0.12486499999999996,0.5405300516853805,0.03822124649818476,0.16122999999999998,0.5470880250014616,0.038684965238448894,0.0,0.0,0.0,0.028910000000000102,0.015007061671093176,0.0010611595073314706
MET1248,R MET 377,0.0,0.0,0.0,-0.015254999999999993,0.0016309429787701648,0.00011532508400169709,0.062240000000000004,0.6321511467995609,0.044699836263682215,-0.046435000000000025,0.6363886436565316,0.04499947253996428,0.0,0.0,0.0,0.0005500000000000104,0.012004894835024607,0.0008488742545277259
LEU1249,R LEU 378,0.0,0.0,0.0,-0.005074999999999981,0.0005471517157060139,3.868946885135764e-05,1.1504499999999995,0.36922425096410016,0.02610809716352389,-1.1496350000000006,0.3677974874506326,0.026007209747971643,0.0,0.0,0.0,-0.00426000000000007,0.005956710501610664,0.00042120303892540217
SER1250,R SER 379,0.0,0.0,0.0,-0.004850000000000001,0.0005454356057318092,3.8568121551355435e-05,-1.1967799999999995,0.4236609748371943,0.029957354823148333,1.207165,0.422016170039727,0.029841049560546607,0.0,0.0,0.0,0.005534999999999896,0.004852708006876206,0.00034313827387804204
ASN1251,R ASN 380,0.0,0.0,0.0,-0.00368000000000003,0.00047707441767504225,3.3734255586864565e-05,1.792019999999999,0.32851123207586136,0.02322925198967892,-1.7829449999999998,0.327827899933793,0.023180933110532997,0.0,0.0,0.0,0.005394999999999612,0.003163696414007651,0.00022370711879603732
THR1252,R THR 381,0.0,0.0,0.0,-0.006105,0.0005691880181452098,4.024767074006095e-05,-2.059205,0.2874532709415536,0.02032601571570265,2.0752850000000005,0.28454717319804423,0.02012052357358001,0.0,0.0,0.0,0.009975000000000393,0.007467554820689454,0.0005280358652591805
THR1253,R THR 382,0.0,0.0,0.0,-0.00463500000000001,0.0005017718605103166,3.5480628517543525e-05,-0.2331949999999997,0.3407777823963881,0.02409662808101997,0.23392000000000007,0.3395005944030142,0.0240063172519235,0.0,0.0,0.0,-0.003909999999999945,0.003843422953566521,0.0002717710433434916
ALA1254,R ALA 383,0.0,0.0,0.0,-0.0055600000000000285,0.0006529931086925542,4.6173585522458934e-05,-0.6771250000000002,0.21742782566865693,0.015374468994895378,0.6888099999999996,0.21503233222006551,0.015205082028716685,0.0,0.0,0.0,0.006124999999999854,0.0038857914251797603,0.0002747669467021147
ILE1255,R ILE 384,0.0,0.0,0.0,-0.004590000000000023,0.0006495382975621784,4.592929348465819e-05,-0.42641500000000016,0.24124500569959983,0.017058597945757436,0.4278199999999998,0.24002211898073106,0.016972126796603926,0.0,0.0,0.0,-0.003185000000000491,0.0022518381380547997,0.0001592290017553038
ALA1256,R ALA 385,0.0,0.0,0.0,-0.0022350000000000013,0.00043563172519916435,3.080381469883237e-05,-1.4021850000000002,0.18599424930625869,0.013151779494615682,1.3987949999999998,0.1856066619898172,0.013124372932639915,0.0,0.0,0.0,-0.005624999999999991,0.0010790620927455079,7.630121231016958e-05
GLU1257,R GLU 386,0.0,0.0,0.0,-0.007139999999999992,0.0009541488353500881,6.746851117372939e-05,138.08429999999996,3.602424371170738,0.25472987015665133,-137.89281500000004,3.5743075861980818,0.2527417132247184,0.0,0.0,0.0,0.18434499999999843,0.02985525037577185,0.0021110849994730495
ALA1258,R ALA 387,0.0,0.0,0.0,-0.002489999999999998,0.0004998999899980274,3.534826728426924e-05,-0.8498300000000001,0.18919276175371869,0.013377948478746538,0.8497599999999995,0.18842487203127034,0.01332365047575187,0.0,0.0,0.0,-0.002560000000000058,0.0013477388471064237,9.529952780574918e-05
TRP1259,R TRP 388,0.0,0.0,0.0,-0.0031699999999999307,0.0004910193478876489,3.4720311058515296e-05,-1.6741449999999996,0.245351164609018,0.01734894722670535,1.6681700000000002,0.2445542089190051,0.017292593949434016,0.0,0.0,0.0,-0.009144999999999808,0.0014608131297324796,0.00010329508700801801
ALA1260,R ALA 389,0.0,0.0,0.0,-0.001684999999999981,0.00046451587701603746,3.284623266068564e-05,-1.46149,0.20632588276801328,0.014589443083956282,1.4585650000000003,0.20570234751941946,0.014545352483697328,0.0,0.0,0.0,-0.004609999999999945,0.000993931587182812,7.028157653324744e-05
ARG1261,R ARG 390,0.0,0.0,0.0,-0.007135000000000022,0.0011860754613429612,8.386820017145706e-05,-134.91714499999992,3.4458906604820174,0.24366126532542257,134.81166500000006,3.441606253300721,0.24335831198829666,0.0,0.0,0.0,-0.11261500000000084,0.010205722659372899,0.0007216535699351782
LEU1262,R LEU 391,0.0,0.0,0.0,-0.0017849999999999722,0.00042281792771828514,2.9897742389684292e-05,-0.6382949999999997,0.16608075738929023,0.011743682977456493,0.6375599999999999,0.16566618967067545,0.011714368612947139,0.0,0.0,0.0,-0.0025199999999999446,0.0008243785538206646,5.8292366567135116e-05
ASP1263,R ASP 392,0.0,0.0,0.0,-0.0011900000000000426,0.00039230090491866295,2.7739863013360556e-05,107.82418000000011,1.8430053927154206,0.130320161095245,-107.7752,1.8389940130398874,0.13003651371819666,0.0,0.0,0.0,0.047790000000004225,0.004140760799656847,0.0002927960040708788
HIE1264,R HIE 393,0.0,0.0,0.0,-0.0026899999999999815,0.0006355312738174616,4.4938847337245164e-05,-2.1303749999999995,1.1894705311082745,0.08410826785682252,2.12734,1.1864961628256545,0.08389794825858383,0.0,0.0,0.0,-0.005724999999999892,0.0035425097035855033,0.0002504932633824456
LYS1265,R LYS 394,0.0,0.0,0.0,-0.0021350000000000145,0.0004204461915631896,2.9730035317838957e-05,-115.03008,3.269089505292698,0.23115953574982426,114.955565,3.2616478834739264,0.23063333362471636,0.0,0.0,0.0,-0.07665000000000234,0.00786241057182787,0.0005559563831812287
PHE1266,R PHE 395,0.0,0.0,0.0,-0.0009750000000000414,0.0002537222891272713,1.7940875118006734e-05,-0.8601399999999998,0.1037105124854758,0.0073334406658812044,0.8585850000000002,0.10343651567507492,0.0073140661656154096,0.0,0.0,0.0,-0.002530000000000183,0.000774015503720518,5.473116114242996e-05
ASP1267,R ASP 396,0.0,0.0,0.0,-0.0007449999999999849,0.0004358612164439405,3.082004218037279e-05,101.96016999999998,1.4376320604036812,0.10165593787626312,-101.92047500000008,1.4347423912889603,0.10145160741362268,0.0,0.0,0.0,0.03895000000000124,0.003049180217695389,0.00021560960089922826
LEU1268,R LEU 397,0.0,0.0,0.0,-0.0009950000000000002,0.00029150471694297286,2.0612496209824117e-05,-1.4183549999999991,0.09583130477564188,0.006776296545681114,1.415405,0.09552131162730033,0.006754376719949748,0.0,0.0,0.0,-0.003944999999999785,0.0007155242833054864,5.059520728289538e-05
MET1269,R MET 398,0.0,0.0,0.0,-0.000740000000000014,0.0004386342439892325,3.101612483854209e-05,-1.30998,0.2434559089445147,0.017214932413460098,1.3079250000000004,0.24296497561376812,0.01718021818473196,0.0,0.0,0.0,-0.0027949999999999377,0.0008734844016925414,6.176467436974703e-05
TYR1270,R TYR 399,0.0,0.0,0.0,-0.0006050000000000089,0.0004888506929523631,3.456696399743587e-05,-0.9322949999999998,0.19602682973256427,0.013861190059839693,0.9309049999999992,0.1958883507894263,0.013851398119865252,0.0,0.0,0.0,-0.0019950000000002284,0.0007314198520686223,5.171919372921843e-05
ALA1271,R ALA 400,0.0,0.0,0.0,-0.00028500000000000747,0.0004514144437210785,3.1919821428072775e-05,-1.1735900000000001,0.08738004291598929,0.006178702088626756,1.1718749999999993,0.08724683017165631,0.0061692825251409246,0.0,0.0,0.0,-0.0020000000000000104,0.0007071067811864938,4.99999999999962e-05
LYS1272,R LYS 401,0.0,0.0,0.0,-0.0005899999999999898,0.0004918333050943085,3.477786652455777e-05,-91.94311999999996,1.9176783269395217,0.13560033491134088,91.91748000000005,1.9148976028996774,0.13540370802882265,0.0,0.0,0.0,-0.026229999999997988,0.002957549661459004,0.00020913034213136398
ARG1273,R ARG 402,0.0,0.0,0.0,-0.0004399999999999932,0.0004963869458396262,3.5099857549567914e-05,-87.87553499999996,0.9819362091202858,0.06943337521615658,87.85761000000007,0.9808970118673022,0.06935989287369908,0.0,0.0,0.0,-0.018364999999997026,0.0013607993974137204,9.622304817458093e-05
ALA1274,R ALA 403,0.0,0.0,0.0,-0.0002599999999999983,0.00043863424398922333,3.1016124838541444e-05,0.2586599999999999,0.1487287611728142,0.010516711558277141,-0.258525,0.14854039644150668,0.010503392160392748,0.0,0.0,0.0,-0.00012500000000001065,0.0007066647012551934,4.9968740228271304e-05
PHE1275,R PHE 404,0.0,0.0,0.0,-0.0005450000000000072,0.0004979708826829195,3.521185879785431e-05,-0.04249500000000003,0.1496780878251724,0.0105838390896215,0.04234500000000005,0.1494843000953613,0.010570136227835484,0.0,0.0,0.0,-0.0006950000000000145,0.0007693991161941688,5.440473324998332e-05
VAL1276,R VAL 405,0.0,0.0,0.0,-0.0002650000000000019,0.00044133320745215053,3.1206970375222496e-05,-0.3880950000000001,0.08758519266976664,0.006193208366832228,0.38770999999999994,0.08752871471694279,0.0061892147724893,0.0,0.0,0.0,-0.0006500000000002015,0.000739932429347558,5.232112384114942e-05
HIE1277,R HIE 406,0.0,0.0,0.0,-0.00026000000000001575,0.0004386342439892529,3.101612483854353e-05,0.05169999999999988,0.16504726595736152,0.011670604097474994,-0.05177500000000006,0.16484257452187526,0.01165613022726668,0.0,0.0,0.0,-0.0003349999999999742,0.0007501833109317431,5.304597062928118e-05
TRP1278,R TRP 407,0.0,0.0,0.0,-0.000359999999999967,0.0004799999999999559,3.394112549695116e-05,-1.1327950000000007,0.16342500718983635,0.011555893079939357,1.1316000000000002,0.16328021925511765,0.011545655026891997,0.0,0.0,0.0,-0.0015549999999995912,0.0007981071356652256,5.643469677422529e-05
TYR1279,R TYR 408,0.0,0.0,0.0,-0.0003299999999999814,0.0004702127178203235,3.324906013709073e-05,-0.6160450000000001,0.12387615983311576,0.008759367264534476,0.6155449999999998,0.12376044592275921,0.008751185055465405,0.0,0.0,0.0,-0.0008299999999999952,0.0007688302803610697,5.436451048248669e-05
VAL1280,R VAL 409,0.0,0.0,0.0,-0.000145000000000004,0.00035210083782917485,2.489728900904744e-05,-0.5257450000000001,0.07303656601319523,0.005164465110250927,0.5253000000000001,0.07296601948852574,0.005159476717652633,0.0,0.0,0.0,-0.0005899999999999627,0.0006647555941847406,4.700531884797228e-05
GLY1281,R GLY 410,0.0,0.0,0.0,-8.49999999999973e-05,0.00027888169534767796,1.9719913792914392e-05,-0.6534349999999998,0.07899547945927046,0.005585823920873276,0.65298,0.07898417309815937,0.005585024440412058,0.0,0.0,0.0,-0.0005399999999998917,0.0006988562083862605,4.941659640242437e-05
GLU1282,R GLU 411,0.0,0.0,0.0,-0.0001649999999999946,0.0003711805490593372,2.6246428328440332e-05,76.45952000000005,0.6296763689307538,0.04452484304238583,-76.45181000000005,0.6292950769628869,0.04449788162877676,0.0,0.0,0.0,0.007545000000001636,0.0007602466704943081,5.3757557608102e-05
GLY1283,R GLY 412,0.0,0.0,0.0,-5.4999999999999494e-05,0.0002279802623035579,1.6120638945153363e-05,-0.08716000000000002,0.1127601188364042,0.007973344467662236,0.08704499999999996,0.1127381167795525,0.007971788687302247,0.0,0.0,0.0,-0.00017000000000000793,0.0006489221833162945,4.588572762853317e-05
MET1284,R MET 413,0.0,0.0,0.0,-0.00022999999999997689,0.00042083250824997406,2.9757352032730037e-05,-0.31424499999999994,0.3084269199907817,0.021809076662596245,0.3141499999999999,0.3082050575509755,0.021793388619028492,0.0,0.0,0.0,-0.00032499999999998806,0.0007206767652700617,5.095954277660464e-05
GLU1285,R GLU 414,0.0,0.0,0.0,-0.00022000000000000903,0.00041424630354417667,2.9291637031754825e-05,79.00610499999998,1.163099399870148,0.08224354728421854,-78.99723000000002,1.162402519395077,0.08219427039325863,0.0,0.0,0.0,0.008654999999999973,0.0010029830507036475,7.092161165677199e-05
GLU1286,R GLU 415,0.0,0.0,0.0,-0.00025999999999999857,0.0004386342439892238,3.101612483854148e-05,82.42233000000002,0.9861288613016282,0.06972984049501497,-82.41022000000002,0.9853582097892241,0.0696753472039797,0.0,0.0,0.0,0.011849999999999455,0.0010943034314106223,7.73789377026159e-05
GLY1287,R GLY 416,0.0,0.0,0.0,-0.00010999999999999788,0.00031288975694323434,2.212464688983716e-05,0.8580099999999998,0.12816419117678787,0.009062576868639578,-0.8572300000000004,0.12800448078094614,0.009051283638247011,0.0,0.0,0.0,0.0006699999999998524,0.0007287660804402054,5.153154373780102e-05
GLU1288,R GLU 417,0.0,0.0,0.0,-0.00021499999999998853,0.0004108223460329076,2.904952667428353e-05,83.61088999999998,1.29474424420686,0.0915522434980922,-83.599075,1.2939184941014739,0.0914938541481838,0.0,0.0,0.0,0.011599999999998546,0.0010677078252045555,7.549834435280822e-05
PHE1289,R PHE 418,0.0,0.0,0.0,-0.0005200000000000271,0.000499599839871897,3.532704346531316e-05,0.8690850000000004,0.07700186864615266,0.005444854348373034,-0.8681499999999993,0.07693034186848415,0.005439796641420451,0.0,0.0,0.0,0.0004150000000000986,0.0007954715582594949,5.624833330863186e-05
SER1290,R SER 419,0.0,0.0,0.0,-0.0002699999999999847,0.0004439594576084372,3.139267430468275e-05,1.26592,0.3829149169201962,0.02707617343717542,-1.264435,0.38237082233742736,0.027037700140267146,0.0,0.0,0.0,0.0012149999999999106,0.0008824822944400734,6.240092146756394e-05
GLU1291,R GLU 420,0.0,0.0,0.0,-0.00029000000000001247,0.00045376205218155673,3.208582241427028e-05,87.86425500000001,1.727309740599746,0.12213924307876567,-87.84899999999996,1.725776520876447,0.12203082807242631,0.0,0.0,0.0,0.0149649999999977,0.0016714589435591048,0.00011818999534655457
ALA1292,R ALA 421,0.0,0.0,0.0,-0.00028000000000000247,0.000448998886412877,3.174901573277537e-05,0.85435,0.08243565672692792,0.005829081188317716,-0.8532349999999999,0.08228924458882833,0.005818728286747892,0.0,0.0,0.0,0.0008349999999998658,0.000753508460470088,5.328109420798348e-05
ARG1293,R ARG 422,0.0,0.0,0.0,-0.0009149999999999825,0.0002962684593405011,2.0949343665135926e-05,-101.84604999999999,2.060603066458838,0.14570664016268384,101.80924999999999,2.0575715825941225,0.14549228188290406,0.0,0.0,0.0,-0.03771500000000344,0.0032532714304220546,0.00023004102894918943
GLU1294,R GLU 423,0.0,0.0,0.0,-0.0004750000000000265,0.000499374608885982,3.5311117229565784e-05,98.73807999999995,1.9379947506661868,0.1370369230099993,-98.70996000000001,1.935121582329763,0.13683375932858172,0.0,0.0,0.0,0.02764500000000325,0.0030543370802834516,0.0002159742461497949
ASP1295,R ASP 424,0.0,0.0,0.0,-0.00047000000000000817,0.0004990991885387192,3.5291642070043154e-05,95.5526900000001,0.9875474995584932,0.06983015336816295,-95.529185,0.9863738088441184,0.06974716090184795,0.0,0.0,0.0,0.023034999999998574,0.0015439478618141159,0.0001091736002887232
MET1296,R MET 425,0.0,0.0,0.0,-0.0010499999999999954,0.00025980762113532707,1.8371173070873514e-05,1.3424450000000006,0.34675617799110486,0.02451936448758397,-1.339905,0.34601648223025344,0.024467060098732674,0.0,0.0,0.0,0.0014900000000001897,0.0009848350115628907,6.96383515026052e-05
ALA1297,R ALA 426,0.0,0.0,0.0,-0.0005649999999999744,0.0004957569969248818,3.505531343462623e-05,1.3157699999999999,0.12457968173021018,0.008809113774949346,-1.3135000000000006,0.124255744334007,0.008786207941995828,0.0,0.0,0.0,0.0017049999999999906,0.0008111565816783377,5.7357431950885216e-05
ALA1298,R ALA 427,0.0,0.0,0.0,-0.00046499999999998544,0.0004987734956871547,3.526861210765063e-05,1.1164100000000001,0.13365037186629933,0.009450508425476402,-1.1143900000000009,0.13322701640432583,0.009420572673675019,0.0,0.0,0.0,0.0015550000000000553,0.000887116114158635,6.272858200214303e-05
LEU1299,R LEU 428,0.0,0.0,0.0,-0.0012050000000000116,0.0004037016224886795,2.854601548377569e-05,1.0097050000000005,0.13641296850006387,0.009645853506818207,-1.0071449999999995,0.1361525393630285,0.00962743838593658,0.0,0.0,0.0,0.0013550000000000395,0.0008055898460134106,5.6963804297110924e-05
GLU1300,R GLU 429,0.0,0.0,0.0,-0.0018149999999999844,0.0004132493194186964,2.9221139608168583e-05,120.56921500000003,2.136860067660749,0.15109882442896602,-120.49543000000001,2.131077411800776,0.15068992891178054,0.0,0.0,0.0,0.07197000000000017,0.0058769975327592075,0.00041556648084306445
LYS1301,R LYS 430,0.0,0.0,0.0,-0.0013949999999999913,0.0004888506929523566,3.456696399743541e-05,-111.35312499999998,4.007798118589715,0.28339412272814746,111.30584,3.9990647587154946,0.28277658092918706,0.0,0.0,0.0,-0.04868000000000237,0.00903203188656782,0.0006386610994885231
ASP1302,R ASP 431,0.0,0.0,0.0,-0.0010700000000000115,0.0002917190429162856,2.0627651344735503e-05,109.80604500000001,1.288121672423424,0.09108395695639596,-109.76280999999997,1.2858697072059615,0.09092471896876957,0.0,0.0,0.0,0.04216500000000508,0.002361731356441259,0.00016699962574805174
TYR1303,R TYR 432,0.0,0.0,0.0,-0.0031749999999999747,0.0004175823272122186,2.9527529527541953e-05,0.4768400000000006,0.2456619311167266,0.01737092173720199,-0.4758299999999999,0.24492999224268155,0.01731916584307686,0.0,0.0,0.0,-0.002164999999999787,0.001085253426624451,7.673900572720866e-05
GLU1304,R GLU 433,0.0,0.0,0.0,-0.002504999999999983,0.0005384932682958996,3.807722416353375e-05,127.44629499999999,3.722877918758631,0.26324722218838886,-127.35557999999997,3.71001871607217,0.26233793924636395,0.0,0.0,0.0,0.08821000000000083,0.012948586795474433,0.0009156033529862558
GLU1305,R GLU 434,0.0,0.0,0.0,-0.0016849999999999888,0.0004645158770160434,3.284623266068606e-05,119.83151499999998,3.234463623195998,0.22871111614631,-119.76926000000005,3.2262790041139544,0.22813237618087584,0.0,0.0,0.0,0.06056999999999903,0.008202139964666219,0.0005799788789256673
VAL1306,R VAL 435,0.0,0.0,0.0,-0.002035000000000028,0.00030622703995565224,2.1653521653532552e-05,-0.18611500000000017,0.5588996169036083,0.0395201709115105,0.186165,0.557385358414625,0.03941309666690756,0.0,0.0,0.0,-0.001985000000000117,0.0016567362493770128,0.00011714894365720527
GLY1307,R GLY 436,0.0,0.0,0.0,-0.0010050000000000085,0.0004183001314845567,2.957828595439545e-05,0.04252500000000014,0.48268801453423316,0.034131196827462705,-0.04282500000000007,0.4810914407625644,0.03401830201340155,0.0,0.0,0.0,-0.0013049999999998907,0.0016589077732049953,0.00011730249357963274
VAL1308,R VAL 437,0.0,0.0,0.0,-0.0012799999999999674,0.0005114684741017694,3.616628264004972e-05,-0.4984950000000001,0.31772634447744497,0.02246664527416143,0.49710999999999994,0.3172139780968044,0.022430415499941136,0.0,0.0,0.0,-0.0026649999999999716,0.0007434883993711825,5.257256889288952e-05
ASP1309,R ASP 438,0.0,0.0,0.0,-0.001485000000000006,0.0006780671058236108,4.794658486274115e-05,123.71625000000003,6.163356083944236,0.4358150881824333,-123.64625999999998,6.146093779174049,0.43459445890624254,0.0,0.0,0.0,0.06850499999999556,0.017210461208233364,0.0012169633827689833
SER1310,R SER 439,0.0,0.0,0.0,-0.000999999999999996,0.0004795831523312734,3.3911649915626444e-05,1.1837100000000003,1.2992163006597475,0.09186846564246078,-1.1812450000000003,1.2965165000781902,0.09167756091255372,0.0,0.0,0.0,0.001465000000000023,0.002951063367669507,0.0002086716918990318
VAL1311,R VAL 440,0.0,0.0,0.0,-0.001665000000000027,0.0008790762196760971,6.216007561128034e-05,120.89112999999993,6.0720774330635425,0.42936071288090355,-120.834015,6.05865940739201,0.428411915186656,0.0,0.0,0.0,0.055450000000001366,0.012842020869004916,0.0009080680040612536
gtp1312,R gtp 441,0.0,0.0,0.0,-0.004215000000000171,0.0004886460886981532,3.4552496291874734e-05,365.61351499999984,2.875226669305206,0.2033092275314122,-365.5193250000001,2.8716606779494316,0.20305707386448013,0.0,0.0,0.0,0.08997499999999206,0.004110276754663261,0.0002906404565775827
Mg+1313,R Mg+ 442,0.0,0.0,0.0,-1.500000000000501e-05,0.00012155245781147276,8.595056718838412e-06,-178.77417499999996,1.3575526672526255,0.09599346968322162,178.73296499999992,1.3560399086350519,0.09588650149554315,0.0,0.0,0.0,-0.04122499999999889,0.0017984368212352114,0.00012716868718309966
MET1314,R MET 443,0.0,0.0,0.0,-0.0003800000000000131,0.00048538644398048034,3.432200460346219e-05,-76.01739500000002,0.653449109704999,0.046205829663271705,76.01269999999994,0.6531303851497565,0.04618329243383744,0.0,0.0,0.0,-0.005075000000005261,0.0008540345426299423,6.038936164611838e-05
ARG1315,R ARG 444,0.0,0.0,0.0,-0.0006350000000000072,0.00048143016108258524,3.404225315692279e-05,-81.047885,0.7033596887610251,0.04973504055361803,81.04049000000003,0.7026213844555035,0.049682834555516676,0.0,0.0,0.0,-0.00802999999999699,0.0012284543133553609,8.686483753514397e-05
GLU1316,R GLU 445,0.0,0.0,0.0,-0.0003499999999999964,0.00047696960070846793,3.372684390807976e-05,77.42147500000003,0.6171414257443621,0.04363848870949726,-77.41598499999998,0.6167733577051617,0.0436124623688516,0.0,0.0,0.0,0.005140000000001877,0.0008662563131078249,6.125357132442002e-05
ILE1317,R ILE 446,0.0,0.0,0.0,-0.000649999999999974,0.0004769696007084524,3.3726843908078654e-05,-0.2734449999999999,0.1780709605045134,0.01259151837051433,0.27336999999999995,0.17792499290431352,0.012581196902520844,0.0,0.0,0.0,-0.0007250000000000511,0.0008120190884457915,5.74184203892938e-05
VAL1318,R VAL 447,0.0,0.0,0.0,-0.00036000000000000365,0.0004800000000000047,3.394112549695461e-05,0.5022599999999998,0.10774108965478521,0.00761844551073264,-0.5018050000000001,0.1077027714360224,0.007615736003499623,0.0,0.0,0.0,9.500000000000605e-05,0.0006678135967468544,4.7221552282827924e-05
HIE1319,R HIE 448,0.0,0.0,0.0,-0.0007450000000001067,0.0004358612164440112,3.082004218037779e-05,-1.7816399999999997,0.32232071047327926,0.02279151600925216,1.7799449999999997,0.3220417550178832,0.022771790879836204,0.0,0.0,0.0,-0.0024399999999999487,0.0008163332652782161,5.772347875863834e-05
ILE1320,R ILE 449,0.0,0.0,0.0,-0.0005699999999999755,0.0004950757517794401,3.500714212842701e-05,0.5499549999999995,0.0679349172002164,0.004803724063161964,-0.5491750000000003,0.0678738121442977,0.004799403283221475,0.0,0.0,0.0,0.0002099999999999813,0.0007847929663294081,5.549324283190303e-05
GLN1321,R GLN 450,0.0,0.0,0.0,-0.0006749999999999634,0.00046837484987985304,3.3119103248727526e-05,-0.6756050000000009,0.20187694017643396,0.014274855336394743,0.6751949999999998,0.20174832582948615,0.014265760928706276,0.0,0.0,0.0,-0.001085000000000562,0.0008048447055172553,5.691111490733411e-05
ALA1322,R ALA 451,0.0,0.0,0.0,-0.00041999999999998706,0.0004935585071701069,3.489985673322918e-05,0.68024,0.07820199741694725,0.005529716267585627,-0.6791800000000001,0.07807174649000745,0.00552050613621613,0.0,0.0,0.0,0.0006400000000000108,0.0007812809993849883,5.5244909267732805e-05
GLY1323,R GLY 452,0.0,0.0,0.0,-0.0003450000000000075,0.00047536827828538345,3.3613613313656844e-05,-0.3272350000000001,0.14922751011458943,0.010551978434161028,0.32694499999999993,0.14912941351390072,0.010545041957005195,0.0,0.0,0.0,-0.0006350000000001899,0.0007292290449506802,5.156428027228156e-05
GLN1324,R GLN 453,0.0,0.0,0.0,-0.0012200000000000722,0.00041424630354417027,2.9291637031754375e-05,-0.8214400000000001,0.5464565366065269,0.038640312265819,0.8231949999999998,0.5449138711530476,0.03853122934549325,0.0,0.0,0.0,0.0005349999999999966,0.0019490446377646907,0.00013781826801986908
CYS1325,R CYS 454,0.0,0.0,0.0,-0.0012249999999999982,0.0004175823272122503,2.9527529527544196e-05,-0.5394549999999999,0.1926277186050859,0.013620836607015033,0.539685,0.1924575687651699,0.013608805196452791,0.0,0.0,0.0,-0.000994999999999955,0.0011554111822204632,8.169990820068552e-05
GLY1326,R GLY 455,0.0,0.0,0.0,-0.0004600000000000382,0.0004983974317751249,3.524202037341505e-05,0.050979999999999984,0.1552425186603207,0.010977303767319192,-0.05095499999999995,0.15493402781506715,0.010955490170457915,0.0,0.0,0.0,-0.0004350000000001419,0.0008577732800688337,6.065373030572999e-05
ASN1327,R ASN 456,0.0,0.0,0.0,-0.0007750000000000723,0.00041758232721228906,2.9527529527546937e-05,-1.3283599999999998,0.14774329223353125,0.010447028381315572,1.3272049999999995,0.14765189797290693,0.010440565831170673,0.0,0.0,0.0,-0.0019300000000012929,0.0008337265738836504,5.895337140485563e-05
GLN1328,R GLN 457,0.0,0.0,0.0,-0.0014499999999999713,0.0004974937185533182,3.5178118198676305e-05,-1.1972149999999984,0.7559276544584153,0.05345215705539867,1.1970649999999996,0.754818554869315,0.053373731871352276,0.0,0.0,0.0,-0.0015999999999993264,0.0014491376746182483,0.00010246950765954679
ILE1329,R ILE 458,0.0,0.0,0.0,-0.0019550000000000036,0.0003049180217698083,2.1560960089941875e-05,-0.353965,0.11003451174517984,0.007780614941956747,0.35504,0.10988211137396255,0.007769838608362438,0.0,0.0,0.0,-0.0008800000000001695,0.0011070682002474628,7.828154316309677e-05
GLY1330,R GLY 459,0.0,0.0,0.0,-0.0005750000000000022,0.0004943429983321308,3.495532863527398e-05,-0.06852000000000012,0.11738896711360922,0.008300653468251769,0.06805999999999995,0.11726975910267745,0.008292224188961608,0.0,0.0,0.0,-0.0010350000000002569,0.0008023559060664796,5.673513021046842e-05
ALA1331,R ALA 460,0.0,0.0,0.0,-0.0005899999999999572,0.0004918333050942806,3.477786652455579e-05,-0.55317,0.0988370937452127,0.00698883792200104,0.5529150000000004,0.09871386819996304,0.006980124560134896,0.0,0.0,0.0,-0.0008450000000000291,0.0008191306367119469,5.7921282789667195e-05
LYS1332,R LYS 461,0.0,0.0,0.0,-0.0022950000000000453,0.0004560427611529422,3.224709289222824e-05,-104.31585,1.1095029506485943,0.07845370601501044,104.28732499999997,1.1078342066320213,0.07833570799399212,0.0,0.0,0.0,-0.030820000000001225,0.0027563744302958443,0.0001949051051151398
PHE1333,R PHE 462,0.0,0.0,0.0,-0.0017349999999999887,0.00044133320745207735,3.1206970375217326e-05,-0.03552500000000015,0.12451915264327813,0.008804833722166477,0.034650000000000014,0.12426897239456033,0.00878714330712775,0.0,0.0,0.0,-0.0026100000000000767,0.0009736015612146959,6.88440266108721e-05
TRP1334,R TRP 463,0.0,0.0,0.0,-0.0012550000000001171,0.0004358612164440258,3.082004218037882e-05,-0.5779599999999998,0.12191131366694531,0.008620431659725725,0.57629,0.12179813586422336,0.008612428780547278,0.0,0.0,0.0,-0.0029250000000003774,0.0007870038119350337,5.564957322389247e-05
GLU1335,R GLU 464,0.0,0.0,0.0,-0.0014499999999999923,0.000497493718553285,3.517811819867395e-05,98.44622000000003,1.0905213760373536,0.07711150600248977,-98.42121999999999,1.0889546278894757,0.07700072017851217,0.0,0.0,0.0,0.023550000000003023,0.001888782676753604,0.0001335571038920152
VAL1336,R VAL 465,0.0,0.0,0.0,-0.0018199999999999788,0.00038418745424600244,2.716615541441448e-05,-0.7543100000000001,0.10173708222668704,0.007193898074062378,0.7573800000000003,0.10146090675723085,0.007174369519337393,0.0,0.0,0.0,0.0012499999999999011,0.0014958275301654085,0.00010577097900654853
ILE1337,R ILE 466,0.0,0.0,0.0,-0.0013050000000000206,0.00046040742826323664,3.255572146335935e-05,-0.3995700000000003,0.09505874552086137,0.006721668356888742,0.39905,0.0947476516859393,0.006699670700862869,0.0,0.0,0.0,-0.0018250000000000898,0.0011244443072023565,7.951021946893957e-05
SER1338,R SER 467,0.0,0.0,0.0,-0.0006249999999999801,0.0004841229182759099,3.423265984407167e-05,-1.1663850000000004,0.07788303265152412,0.0055071620527265995,1.1649800000000006,0.07778810706013164,0.005500449799788424,0.0,0.0,0.0,-0.0020300000000001584,0.000859709253178019,6.0790624277099964e-05
ASP1339,R ASP 468,0.0,0.0,0.0,-0.0013350000000000267,0.0004719904660054516,3.337476591678535e-05,92.54114000000006,1.0663901211049,0.07540516860236185,-92.52362000000001,1.0645195797146874,0.07527290135221089,0.0,0.0,0.0,0.016185000000000047,0.002216026850018539,0.00015669676129395732
GLU1340,R GLU 469,0.0,0.0,0.0,-0.00190999999999999,0.0003192177939902464,2.2572106680591356e-05,95.70693000000004,0.9823753076555922,0.06946442417134902,-95.69565499999993,0.9808013030089254,0.0693531252354213,0.0,0.0,0.0,0.00936499999999775,0.003211195260333936,0.00022706579442962268
HID1341,R HID 470,0.0,0.0,0.0,-0.0009950000000001058,0.00018701604209260466,1.3224031155434956e-05,-0.14083499999999996,0.121325544610358,0.008579011532513512,0.14014500000000002,0.12139276739163676,0.008583764900962755,0.0,0.0,0.0,-0.0016849999999998123,0.0006370047095587597,4.5043034977676614e-05
GLY1342,R GLY 471,0.0,0.0,0.0,-0.00040499999999999537,0.0004908920451586014,3.4711309396217996e-05,-0.8003300000000002,0.10367208447793408,0.00733072339540918,0.79967,0.10362929653336382,0.007327697830833314,0.0,0.0,0.0,-0.0010650000000001093,0.0007686188912587853,5.434956301571726e-05
ILE1343,R ILE 472,0.0,0.0,0.0,-0.0006599999999999645,0.00047370877129305323,3.3496268448886526e-05,0.8447349999999999,0.05475842195498413,0.00387200514914436,-0.8441299999999997,0.0546613492332622,0.003865141071164579,0.0,0.0,0.0,-5.500000000019156e-05,0.0006648120035016759,4.700930758902498e-05
ASP1344,R ASP 473,0.0,0.0,0.0,-0.0005000000000000025,0.0005000000000000023,3.535533905932754e-05,80.829715,0.7799959639482877,0.055154043540597206,-80.82249999999999,0.7793615463981136,0.055109183445414024,0.0,0.0,0.0,0.006715000000000942,0.0010458369853853465,7.395184243816747e-05
PRO1345,R PRO 474,0.0,0.0,0.0,-0.00046499999999997433,0.0004987734956871424,3.526861210764976e-05,-0.414155,0.07843660481560887,0.005546305515836644,0.4138100000000001,0.0784375796413929,0.005546374446428881,0.0,0.0,0.0,-0.0008099999999997154,0.0007238093671679066,5.118105118107703e-05
THR1346,R THR 475,0.0,0.0,0.0,-0.0003050000000000036,0.00046040742826327746,3.255572146336224e-05,-0.8455199999999992,0.09686129051380908,0.006849127535679461,0.8450950000000002,0.096913445790559,0.006852815470665913,0.0,0.0,0.0,-0.0007299999999997464,0.0007596709814120387,5.3716850242709224e-05
GLY1347,R GLY 476,0.0,0.0,0.0,-0.00013500000000002066,0.00034172357249688784,2.4163505540384215e-05,-0.54362,0.09586326512277764,0.006778556483499992,0.5433649999999998,0.09585296956798069,0.006777828477838692,0.0,0.0,0.0,-0.0003899999999999909,0.0006984983894041197,4.939129477955347e-05
SER1348,R SER 477,0.0,0.0,0.0,-0.0002550000000000208,0.00043586121644398573,3.0820042180375986e-05,0.7581300000000003,0.167569099478393,0.011848924655849484,-0.7577650000000002,0.16752820590873532,0.011846033043808298,0.0,0.0,0.0,0.00010999999999993792,0.0007196526940129575,5.088713000357298e-05
TYR1349,R TYR 478,0.0,0.0,0.0,-0.000710000000000034,0.0004537620521815573,3.208582241427032e-05,-0.7836900000000013,0.17218505713329899,0.012175322151794883,0.7832550000000001,0.1720821605367625,0.012168046263677687,0.0,0.0,0.0,-0.001145000000000005,0.0006737766692312787,4.7643205181872263e-05
HIP1350,R HIP 479,0.0,0.0,0.0,-0.0006150000000000011,0.000486595314404075,3.440748465087215e-05,-79.68376999999994,0.9080684154342141,0.06421013343348557,79.67720500000003,0.9072986018755206,0.06415569939472542,0.0,0.0,0.0,-0.0071800000000006034,0.0011478675881808286,8.116649555069111e-05
GLY1351,R GLY 480,0.0,0.0,0.0,-0.0003200000000000036,0.00046647615158762934,3.298484500494166e-05,-0.7725700000000004,0.11395492573820415,0.00805783007390936,0.77207,0.11397326484750701,0.008059126844764257,0.0,0.0,0.0,-0.0008200000000000429,0.0007400000000000137,5.232590180780548e-05
ASP1352,R ASP 481,0.0,0.0,0.0,-0.0011200000000000092,0.0004069397989875173,2.8774989139876403e-05,85.478425,1.6670012250682296,0.11787478704920272,-85.46661,1.665163270642469,0.11774482404540601,0.0,0.0,0.0,0.010694999999996924,0.002468192658606959,0.00017452757661758338
SER1353,R SER 482,0.0,0.0,0.0,-0.0006350000000000161,0.00048143016108259293,3.404225315692334e-05,0.09850999999999996,0.34324864151224266,0.024271344204637706,-0.09841499999999996,0.34302924478096625,0.024255830512992134,0.0,0.0,0.0,-0.0005400000000000061,0.0007269112738153258,5.140038910357681e-05
ASP1354,R ASP 483,0.0,0.0,0.0,-0.0005899999999999988,0.0004918333050943162,3.4777866524558314e-05,77.73829999999998,0.9841297881880315,0.06958848467954377,-77.73245500000002,0.9833496621091381,0.06953332143548717,0.0,0.0,0.0,0.0052550000000010045,0.0012288104003474176,8.689001668782152e-05
LEU1355,R LEU 484,0.0,0.0,0.0,-0.0010399999999999964,0.0002615339366124158,1.849324200890519e-05,-0.10195500000000003,0.11233113092549184,0.007943010441576918,0.10236000000000008,0.11235221582149583,0.007944501368871421,0.0,0.0,0.0,-0.0006349999999999134,0.0007223399476699741,5.107714753193745e-05
GLN1356,R GLN 485,0.0,0.0,0.0,-0.0010200000000000309,0.00026381811916548437,1.8654758106179468e-05,-0.5197849999999995,0.2159145636009763,0.015267465207918444,0.5195749999999997,0.21574465086068897,0.015255450562831728,0.0,0.0,0.0,-0.0012299999999994071,0.0006535288822994153,4.621147043751816e-05
LEU1357,R LEU 486,0.0,0.0,0.0,-0.0004900000000000198,0.0004998999899980193,3.5348267284268666e-05,-0.08770499999999987,0.11525770245410911,0.008149950298928193,0.08754999999999998,0.11527457438654895,0.008151143324712186,0.0,0.0,0.0,-0.0006449999999998335,0.0008179089191347609,5.78348943113149e-05
GLU1358,R GLU 487,0.0,0.0,0.0,-0.0005100000000000021,0.0004998999899980014,3.5348267284267406e-05,76.87661499999999,0.9897293401612746,0.06998443279673244,-76.87121000000003,0.9890012871034248,0.06993295167130553,0.0,0.0,0.0,0.004894999999998788,0.0011331262065619166,8.012412246001197e-05
[truncated: 112,790 more chars]
