# Supplementary material for: Detailed Per-residue Energetic Analysis Explains the Driving Force for Microtubule Disassembly
Source: PLoS Comput Biol. 2015 Jun 1;11(6):e1004313. doi: 10.1371/journal.pcbi.1004313 (PMC4452272; doi:10.1371/journal.pcbi.1004313)
Supplement: S2 Dataset — 13 text files with energy contribution per residue in the 13 lateral GTP subsystems, plus one text file with the overall residual contributions, per MT ring. (ZIP) [file pcbi.1004313.s002.zip › LatGTP/R2_L3.txt]

| Run on Tue Jan 20 06:05:08 2015
| GB non-polar solvation energies calculated with gbsa=2
idecomp = 2: Per-residue decomp adding 1-4 interactions to EEL and VDW.
Energy Decomposition Analysis (All units kcal/mol): Generalized Born solvent
DELTAS:
Total Energy Decomposition:
Residue,Location,Internal,,,van der Waals,,,Electrostatic,,,Polar Solvation,,,Non-Polar Solv.,,,TOTAL,,
,,Avg.,Std. Dev.,Std. Err. of Mean,Avg.,Std. Dev.,Std. Err. of Mean,Avg.,Std. Dev.,Std. Err. of Mean,Avg.,Std. Dev.,Std. Err. of Mean,Avg.,Std. Dev.,Std. Err. of Mean
MET   1,R MET   1,0.0,0.0,0.0,-0.0002450000000000069,0.00043008720046056997,3.0411757594720702e-05,-73.82223999999998,0.9825016653445545,0.06947335900922104,73.81852000000003,0.9818750631291363,0.06942905154165817,0.0,0.0,0.0,-0.003964999999998895,0.0009868003850820495,6.977732439690136e-05
ARG   2,R ARG   2,0.0,0.0,0.0,-0.0005349999999999949,0.0004987734956871651,3.5268612107651365e-05,-78.79347499999999,1.4731018733879695,0.10416403240512402,78.787375,1.4718601544897911,0.10407622961980108,0.0,0.0,0.0,-0.006634999999998854,0.0015465364528500563,0.0001093566413162464
GLU   3,R GLU   3,0.0,0.0,0.0,-0.00027000000000001247,0.0004439594576084828,3.1392674304685975e-05,75.17992500000001,0.9349332379231597,0.0661097632492162,-75.17581499999997,0.93426862345887,0.0660627679097588,0.0,0.0,0.0,0.003840000000000501,0.001036532681587645,7.329392880721002e-05
CYS   4,R CYS   4,0.0,0.0,0.0,-0.00030499999999999527,0.000460407428263265,3.255572146336136e-05,0.14899500000000002,0.1943900588378943,0.013745452879952701,-0.14881999999999998,0.1943370721195521,0.013741706153167442,0.0,0.0,0.0,-0.00013000000000000346,0.0007765951326143087,5.491356845080438e-05
ILE   5,R ILE   5,0.0,0.0,0.0,-0.00034500000000000475,0.00047536827828537965,3.361361331365658e-05,0.2955050000000003,0.09620644456064197,0.006802822934267757,-0.2952950000000001,0.09616120826507947,0.006799624245132957,0.0,0.0,0.0,-0.00013499999999974755,0.000690488957189021,4.8824942396278444e-05
SER   6,R SER   6,0.0,0.0,0.0,-0.0003700000000000192,0.0004828043081829572,3.4139420030224875e-05,-0.2277500000000001,0.11835268269033838,0.0083687984501958,0.22776500000000005,0.11821793338998932,0.008359270235792103,0.0,0.0,0.0,-0.00035499999999994927,0.0007674470665785369,5.4266702497940724e-05
ILE   7,R ILE   7,0.0,0.0,0.0,-0.0004599999999999849,0.0004983974317750674,3.5242020373410985e-05,0.5825400000000001,0.08165579220116356,0.005773936438860236,-0.5821,0.08156249137930943,0.005767339074477902,0.0,0.0,0.0,-1.9999999999829043e-05,0.0008059776671843053,5.699122739509366e-05
HID   8,R HID   8,0.0,0.0,0.0,-0.0007449999999999957,0.0004358612164439461,3.082004218037318e-05,-1.47678,0.12863911380292203,0.009096158969587417,1.4754100000000014,0.12851876088725406,0.009087648733306978,0.0,0.0,0.0,-0.0021149999999999693,0.0007757415806829041,5.485321321492528e-05
VAL   9,R VAL   9,0.0,0.0,0.0,-0.0004400000000000026,0.0004963869458396366,3.509985754956865e-05,0.7809149999999997,0.07065400041753306,0.0049959922813194784,-0.7800699999999995,0.07054746699918366,0.004988459231065694,0.0,0.0,0.0,0.0004050000000000009,0.000742276902510391,5.248690312832433e-05
GLY  10,R GLY  10,0.0,0.0,0.0,-0.0002599999999999941,0.0004386342439892164,3.101612483854095e-05,0.04045500000000007,0.09706671919355261,0.006863653536929146,-0.04047999999999999,0.09693162332283516,0.006854100816299684,0.0,0.0,0.0,-0.0002849999999998437,0.00075084951887853,5.309307864496652e-05
GLN  11,R GLN  11,0.0,0.0,0.0,-0.0011000000000000497,0.00029999999999999786,2.1213203435596275e-05,-0.279425,0.2972943564466038,0.021021885545188412,0.280315,0.29692281113952823,0.020995613324573295,0.0,0.0,0.0,-0.00021000000000004349,0.00079113842025273,5.5941934181791804e-05
ALA  12,R ALA  12,0.0,0.0,0.0,-0.0007300000000000063,0.00044395945760846415,3.139267430468466e-05,0.06372499999999999,0.12048173876152357,0.008519345448741942,-0.06350999999999998,0.12032082072525936,0.008507966825276178,0.0,0.0,0.0,-0.0005150000000000443,0.0007744514187474712,5.476198498958793e-05
GLY  13,R GLY  13,0.0,0.0,0.0,-0.000424999999999971,0.0004943429983320953,3.4955328635271475e-05,0.314315,0.12898944055619416,0.009120930811874395,-0.3140349999999999,0.12887406168426593,0.009112772293599785,0.0,0.0,0.0,-0.00014500000000007728,0.0008209598041317733,5.805062445831567e-05
VAL  14,R VAL  14,0.0,0.0,0.0,-0.0007150000000000012,0.00045141444372106567,3.191982142807187e-05,-0.05996999999999996,0.08437925752221315,0.005966514518544292,0.06013500000000001,0.08431949226009366,0.005962288476331883,0.0,0.0,0.0,-0.0005499999999998729,0.0007921489758881837,5.601339125605136e-05
GLN  15,R GLN  15,0.0,0.0,0.0,-0.0014400000000000612,0.0004963869458396285,3.509985754956808e-05,-0.3290499999999998,0.6040159414287004,0.04271037681290105,0.32941000000000004,0.6032400450069607,0.04265551265077,0.0,0.0,0.0,-0.001079999999999508,0.0011061645447211263,7.821764506804383e-05
ILE  16,R ILE  16,0.0,0.0,0.0,-0.0015599999999999813,0.0004963869458396401,3.50998575495689e-05,0.03440499999999992,0.1116509336055906,0.00789491322783221,-0.03414499999999999,0.11153566234617521,0.007886762318911356,0.0,0.0,0.0,-0.0013000000000002387,0.0009000000000000319,6.363961030679153e-05
GLY  17,R GLY  17,0.0,0.0,0.0,-0.0004649999999999882,0.0004987734956871574,3.526861210765082e-05,0.10939000000000008,0.11254940204194769,0.007958444540235227,-0.10966499999999998,0.11239881127040445,0.007947796164660993,0.0,0.0,0.0,-0.0007399999999998697,0.0008138795979749663,5.7549978279747975e-05
ASN  18,R ASN  18,0.0,0.0,0.0,-0.001064999999999957,0.00028420942982249075,2.009664151046454e-05,-1.2173799999999995,0.4597476868892359,0.03250907070342083,1.216155000000001,0.45919997928462186,0.03247034192728782,0.0,0.0,0.0,-0.0022899999999994947,0.0008578461400506529,6.065888228445214e-05
ALA  19,R ALA  19,0.0,0.0,0.0,-0.0011600000000000189,0.0003666060555965067,2.592296279363423e-05,-0.03457500000000001,0.2294039981669893,0.016221312273518446,0.03556500000000006,0.22920420104134215,0.016207184483277775,0.0,0.0,0.0,-0.00017000000000013115,0.0007880989785554953,5.572701319827822e-05
CYS  20,R CYS  20,0.0,0.0,0.0,-0.0010800000000000009,0.00027129319932499475,1.9183326093249746e-05,-0.11605499999999999,0.2901804128038281,0.020518853766109853,0.11703,0.28995189100952584,0.020502694835069845,0.0,0.0,0.0,-0.00010500000000002619,0.0009401994469259977,6.648214045892145e-05
TRP  21,R TRP  21,0.0,0.0,0.0,-0.0013250000000000074,0.0004683748498799076,3.311910324873138e-05,-0.3952999999999998,0.11653990732792029,0.008240615875042425,0.3940799999999999,0.11648915657691086,0.008237027255023517,0.0,0.0,0.0,-0.002544999999999833,0.0008172973755003077,5.7791651646223564e-05
GLU  22,R GLU  22,0.0,0.0,0.0,-0.001825000000000016,0.00039290584113753645,2.7782638463615638e-05,99.28995499999999,1.0639462876359744,0.07523236348056506,-99.26989500000002,1.0613796606145491,0.07505087554340241,0.0,0.0,0.0,0.018235000000000525,0.0032202135022388056,0.0002277034804301541
LEU  23,R LEU  23,0.0,0.0,0.0,-0.0025550000000000217,0.0005069270164431449,3.584515308936122e-05,-0.5212450000000005,0.10092524448818373,0.007136492477050494,0.522735,0.10077978356297616,0.0071262068363893,0.0,0.0,0.0,-0.0010650000000002847,0.0011535922156457891,8.157128784071515e-05
TYR  24,R TYR  24,0.0,0.0,0.0,-0.0016700000000000137,0.00047021271782036463,3.3249060137093635e-05,-0.036055000000000274,0.2706757875669709,0.019139668489161453,0.034609999999999995,0.27070767979501426,0.019141923610233112,0.0,0.0,0.0,-0.0031150000000002404,0.0008954188963827593,6.331567736348236e-05
CYS  25,R CYS  25,0.0,0.0,0.0,-0.0008550000000000258,0.00035210083782917355,2.4897289009047345e-05,-0.9152699999999999,0.07320523956657847,0.0051763921315913395,0.9148949999999999,0.07318568148893724,0.005175009166658631,0.0,0.0,0.0,-0.0012299999999999844,0.0007727224598780426,5.463972913549138e-05
LEU  26,R LEU  26,0.0,0.0,0.0,-0.0024599999999999934,0.0005180733538795339,3.6633318168027636e-05,-0.6812649999999999,0.11733961298299873,0.008297163604208345,0.6840650000000003,0.11737836587293116,0.008299903847334525,0.0,0.0,0.0,0.0003400000000001846,0.0011065260954898047,7.82432105680714e-05
GLU  27,R GLU  27,0.0,0.0,0.0,-0.002434999999999996,0.0004957569969248895,3.505531343462677e-05,95.55718999999998,1.265968978255039,0.08951752492959429,-95.54606500000004,1.262326324992982,0.08925995044728312,0.0,0.0,0.0,0.008690000000000496,0.004515960584413737,0.00031932663528101175
HIP  28,R HIP  28,0.0,0.0,0.0,-0.0012899999999999867,0.00045376205218154156,3.20858224142692e-05,-87.79791999999996,1.312502172800793,0.09280791867095185,87.788395,1.310481109736387,0.09266500793114714,0.0,0.0,0.0,-0.010815000000000125,0.002476040185457158,0.00017508248056271532
GLY  29,R GLY  29,0.0,0.0,0.0,-0.0005700000000000139,0.000495075751779474,3.5007142128429406e-05,-0.6610149999999999,0.10909204725826728,0.00771397263898441,0.6608599999999994,0.1089579294957498,0.007704489081049042,0.0,0.0,0.0,-0.000724999999999957,0.0007411983540186354,5.241063823308844e-05
ILE  30,R ILE  30,0.0,0.0,0.0,-0.0008849999999999647,0.0003190219428189709,2.2558257911460133e-05,0.8442000000000003,0.06126826258349085,0.00433232039443044,-0.8436350000000004,0.061301074827441765,0.004334640570450804,0.0,0.0,0.0,-0.00031999999999980487,0.0006838128398908056,4.835286961492195e-05
GLN  31,R GLN  31,0.0,0.0,0.0,-0.0008500000000000046,0.00035707142142714403,2.5248762345905302e-05,-0.02787500000000019,0.6022916065951776,0.042588447927519035,0.027839999999999986,0.6020394375786357,0.04257061688535885,0.0,0.0,0.0,-0.0008850000000000513,0.0007627417649505676,5.39339874290742e-05
PRO  32,R PRO  32,0.0,0.0,0.0,-0.0006750000000000023,0.00046837484987987993,3.311910324872943e-05,-0.2844700000000001,0.08840944010681229,0.0062514914620432896,0.28420999999999985,0.08830716788573914,0.006244259723938506,0.0,0.0,0.0,-0.0009350000000002145,0.000735374054478842,5.199879806306348e-05
ASP  33,R ASP  33,0.0,0.0,0.0,-0.00043500000000000813,0.0004957569969249138,3.5055313434628494e-05,80.20508500000001,0.8733557109060548,0.06175557455696693,-80.19874499999997,0.8727400300093772,0.061712039343258154,0.0,0.0,0.0,0.005905000000000271,0.0011601616266717824,8.203581534920331e-05
GLY  34,R GLY  34,0.0,0.0,0.0,-0.00021499999999999964,0.0004108223460329288,2.9049526674285028e-05,-0.5784149999999995,0.07831527804330762,0.005537726417493275,0.5782199999999996,0.07828021205898815,0.005535246877963147,0.0,0.0,0.0,-0.00041000000000010917,0.0007154718722631879,5.0591501262553543e-05
GLN  35,R GLN  35,0.0,0.0,0.0,-0.0004499999999999993,0.0004974937185533087,3.517811819867563e-05,0.5331799999999997,0.4239360182857784,0.029976803331909812,-0.5329450000000001,0.4238469676369051,0.029970506500141072,0.0,0.0,0.0,-0.00021500000000095553,0.000805465703800457,5.695502611704983e-05
MET  36,R MET  36,0.0,0.0,0.0,-0.0005800000000000183,0.0004935585071701371,3.489985673323132e-05,0.030714999999999996,0.1696690418874345,0.01199741300760293,-0.030714999999999968,0.16953602500648648,0.011988007293749868,0.0,0.0,0.0,-0.0005799999999997319,0.0007304792947097218,5.165268628056108e-05
PRO  37,R PRO  37,0.0,0.0,0.0,-0.0007599999999999895,0.00042708313008124545,3.0199337741082504e-05,-0.8361500000000003,0.11529070864557733,0.008152284189109025,0.8357950000000003,0.11517227520110526,0.008143909679938477,0.0,0.0,0.0,-0.0011150000000001192,0.0007561580522616777,5.346844864030441e-05
SER  38,R SER  38,0.0,0.0,0.0,-0.0004149999999999948,0.0004927220311696989,3.484070894801035e-05,-0.28718499999999986,0.3132866271882667,0.02215270985398852,0.28711000000000003,0.31315952468350694,0.022143722349686375,0.0,0.0,0.0,-0.0004900000000000038,0.0007140728254178151,5.049257371139747e-05
ASP  39,R ASP  39,0.0,0.0,0.0,-0.0010199999999999983,0.00039949968710876587,2.824889378365123e-05,84.67244000000001,1.7165304880468053,0.12137703482113499,-84.66041999999999,1.714560787373661,0.1212377559508462,0.0,0.0,0.0,0.010999999999999873,0.002738612787525493,0.00019364916731034695
LYS  40,R LYS  40,0.0,0.0,0.0,-0.0019400000000000055,0.0007116178749862899,5.031898250163664e-05,-86.95519500000005,3.2743646508856212,0.2315325448718745,86.94837500000007,3.2773337889755627,0.2317424946396422,0.0,0.0,0.0,-0.008760000000000474,0.004725716876836176,0.0003341586449578573
THR  41,R THR  41,0.0,0.0,0.0,-0.0006699999999999984,0.0004702127178203481,3.324906013709247e-05,-0.05607999999999956,0.3412250922778099,0.02412825766606448,0.056134999999999956,0.34095414174783073,0.024109098570353045,0.0,0.0,0.0,-0.0006149999999995304,0.0007789576368453934,5.5080622727042574e-05
ILE  42,R ILE  42,0.0,0.0,0.0,-0.0009999999999999953,0.0005385164807134514,3.807886552931961e-05,-0.271105,0.24018131479155494,0.01698338364034093,0.2709450000000002,0.23995956320805376,0.016967703435497677,0.0,0.0,0.0,-0.0011600000000002097,0.0008212186067055525,5.8068924563806456e-05
GLY  43,R GLY  43,0.0,0.0,0.0,-0.0002500000000000013,0.00043301270189222173,3.061862178478989e-05,-0.18078500000000003,0.40579962885024945,0.028694366936299554,0.18071000000000004,0.4055950762768208,0.028679902885121497,0.0,0.0,0.0,-0.00032500000000003305,0.0007870038119350181,5.564957322389136e-05
GLY  44,R GLY  44,0.0,0.0,0.0,-0.00022000000000000242,0.0004142463035441641,2.9291637031753937e-05,-0.2149700000000001,0.4768701700672836,0.03371981310001584,0.21485500000000005,0.4766343713739075,0.03370313961450772,0.0,0.0,0.0,-0.0003350000000000253,0.0006948201206068277,4.913120189859426e-05
GLY  45,R GLY  45,0.0,0.0,0.0,-0.0002149999999999956,0.00041082234603292115,2.904952667428449e-05,-0.33282999999999996,0.23624713987686735,0.016705195464285973,0.332675,0.2361992154411188,0.016701806694935737,0.0,0.0,0.0,-0.0003699999999999881,0.0007232565243396629,5.1141959289798886e-05
ASP  46,R ASP  46,0.0,0.0,0.0,-0.00043500000000000537,0.0004957569969249105,3.5055313434628264e-05,79.10102000000002,3.010014391925883,0.2128401587999894,-79.09470000000005,3.0077982246145423,0.21268345210658013,0.0,0.0,0.0,0.005884999999999679,0.002317708998128979,0.00016388677493940802
ASP  47,R ASP  47,0.0,0.0,0.0,-0.0003449999999999909,0.0004753682782853607,3.361361331365524e-05,76.75400999999998,1.1355933866928722,0.08029857844011272,-76.74867500000006,1.1346634652476084,0.08023282306412104,0.0,0.0,0.0,0.004989999999998531,0.0012569407305053658,8.88791314089917e-05
SER  48,R SER  48,0.0,0.0,0.0,-0.0003700000000000231,0.0004828043081829625,3.413942003022525e-05,0.282205,0.2624787476635012,0.018560050239021436,-0.2820950000000001,0.2624413762633477,0.018557407681974336,0.0,0.0,0.0,-0.0002599999999999869,0.0008199999999999492,5.7982756057293305e-05
PHE  49,R PHE  49,0.0,0.0,0.0,-0.0007699999999999685,0.0004208325082499975,2.975735203273169e-05,0.33009499999999997,0.11144938750392473,0.007880661766311244,-0.3299850000000001,0.11137789176941686,0.007875606254441602,0.0,0.0,0.0,-0.0006599999999999274,0.0007709734106958561,5.45160526817561e-05
ASN  50,R ASN  50,0.0,0.0,0.0,-0.00033999999999999807,0.0004737087712930777,3.3496268448888253e-05,0.14288500000000043,0.32230872122082005,0.022790668241080635,-0.1428250000000001,0.32219469948309204,0.02278260568668562,0.0,0.0,0.0,-0.0002799999999995961,0.0007691553809210026,5.43874985635363e-05
THR  51,R THR  51,0.0,0.0,0.0,-0.00038999999999996535,0.0004877499359302444,3.448912872195799e-05,0.0930549999999998,0.20321678566250378,0.014369596719288958,-0.09284999999999996,0.20310540982455386,0.014361721258261486,0.0,0.0,0.0,-0.0001849999999999774,0.0008067062662460477,5.704274712882608e-05
PHE  52,R PHE  52,0.0,0.0,0.0,-0.0007350000000000101,0.00044133320745215184,3.120697037522259e-05,0.0051449999999999465,0.1058607291444755,0.007485483943941101,-0.0053299999999999815,0.10581919060359521,0.007482546725547396,0.0,0.0,0.0,-0.0009200000000001118,0.0007236021006045176,5.1166395221828474e-05
PHE  53,R PHE  53,0.0,0.0,0.0,-0.0006149999999999877,0.0004865953144040641,3.440748465087138e-05,-0.2549950000000002,0.06628721577348023,0.0046872139779403745,0.25469000000000014,0.06628977221261131,0.004687394745484902,0.0,0.0,0.0,-0.0009200000000001029,0.0007372923436464728,5.2134441590934324e-05
SER  54,R SER  54,0.0,0.0,0.0,-0.00020999999999998076,0.00040730823708828883,2.8801041647826705e-05,0.36175500000000005,0.15724466596676667,0.011118876961051424,-0.3616649999999999,0.15726011183704533,0.01111996914901296,0.0,0.0,0.0,-0.00011999999999994487,0.0006675327707311962,4.720169488482737e-05
GLU  55,R GLU  55,0.0,0.0,0.0,-0.00024500000000000075,0.00043008720046055923,3.0411757594719943e-05,72.2405,1.0745498871632038,0.07598215119363408,-72.23725999999995,1.0741078355577323,0.07595089342484776,0.0,0.0,0.0,0.002994999999997745,0.0009300403217059953,6.576378182552275e-05
THR  56,R THR  56,0.0,0.0,0.0,-0.00016999999999999904,0.0003756327994198568,2.6561249970586695e-05,-0.2712750000000002,0.11470047678628,0.008110548494090876,0.2710749999999999,0.11464178721129582,0.00810639851444525,0.0,0.0,0.0,-0.0003700000000002057,0.000716309988762126,5.065076504853589e-05
GLY  57,R GLY  57,0.0,0.0,0.0,-4.000000000000004e-05,0.00019595917942265444,1.385640646055103e-05,-0.22160999999999992,0.05811469607595005,0.004109329568189953,0.22158000000000008,0.05806378905996389,0.0041057298985685735,0.0,0.0,0.0,-7.000000000000117e-05,0.0006285698051926666,4.444659717008417e-05
ALA  58,R ALA  58,0.0,0.0,0.0,-0.00011000000000000121,0.0003128897569432438,2.2124646889837833e-05,-0.0036050000000000266,0.09901201429624587,0.0070012066727814844,0.0036050000000000036,0.09898282161567226,0.006999142438542023,0.0,0.0,0.0,-0.00011000000000024323,0.0007126710321038985,5.039345195558823e-05
GLY  59,R GLY  59,0.0,0.0,0.0,-0.00014000000000000457,0.0003469870314579608,2.4535688292771395e-05,0.28478999999999993,0.06268624968842872,0.004432587224184104,-0.28471499999999983,0.06267027824256147,0.004431457872416296,0.0,0.0,0.0,-6.500000000003392e-05,0.0007005533527149611,4.9536602628772026e-05
LYS  60,R LYS  60,0.0,0.0,0.0,-0.000329999999999982,0.0004702127178203242,3.3249060137090775e-05,-77.4505,0.8663364992874732,0.061259241343558694,77.445375,0.8658309213574742,0.06122349158528663,0.0,0.0,0.0,-0.005455000000000396,0.000898874295995011,6.356001101323562e-05
HIP  61,R HIP  61,0.0,0.0,0.0,-0.0005300000000000171,0.0004990991885387271,3.529164207004371e-05,-76.73398500000002,0.8950892496126786,0.06329236781683033,76.72933,0.8943965904981765,0.06324338942113883,0.0,0.0,0.0,-0.0051850000000014515,0.0010444017426252926,7.385035544933917e-05
VAL  62,R VAL  62,0.0,0.0,0.0,-0.00023499999999999633,0.00042399882075307057,2.9981244136959563e-05,-0.23825999999999994,0.08189738945778403,0.005791019944707476,0.23812499999999986,0.08185773863844534,0.005788216208384076,0.0,0.0,0.0,-0.00036999999999981823,0.0007636098480243158,5.399537017188226e-05
PRO  63,R PRO  63,0.0,0.0,0.0,-0.0004150000000000453,0.0004927220311697586,3.484070894801458e-05,-0.7451349999999998,0.09192935752522388,0.006500387209620838,0.7447149999999999,0.09191090128488764,0.006499082156351142,0.0,0.0,0.0,-0.0008350000000000168,0.0007468433570702645,5.2809800226851006e-05
ARG  64,R ARG  64,0.0,0.0,0.0,-0.0004850000000000243,0.0004997749493522308,3.533942557541257e-05,-76.52952999999995,0.8052472596072144,0.05693957978001456,76.52509500000006,0.8045724740291402,0.056891865234204246,0.0,0.0,0.0,-0.0049199999999997605,0.001069392350820534,7.56174583014223e-05
ALA  65,R ALA  65,0.0,0.0,0.0,-0.0002549999999999769,0.00043586121644391076,3.082004218037068e-05,-0.6001649999999997,0.09983815791069077,0.007059623847982279,0.599865,0.09980369118925252,0.007057186682736854,0.0,0.0,0.0,-0.0005549999999999658,0.0007327857804297628,5.181577944989617e-05
VAL  66,R VAL  66,0.0,0.0,0.0,-0.0002800000000000158,0.0004489988864128983,3.174901573277688e-05,0.554385,0.0859406002713503,0.0060769181231114236,-0.554035,0.08586177132461033,0.006071344074832062,0.0,0.0,0.0,7.000000000002448e-05,0.000751731334986196,5.315543245991553e-05
PHE  67,R PHE  67,0.0,0.0,0.0,-0.0006649999999999112,0.0004719904660053414,3.3374765916777554e-05,-0.7874749999999997,0.07055628515589873,0.004989082768906774,0.7868150000000002,0.07045743945815454,0.00498209332259017,0.0,0.0,0.0,-0.0013249999999995232,0.0007066647012553873,4.9968740228285006e-05
VAL  68,R VAL  68,0.0,0.0,0.0,-0.00031499999999997865,0.0004645158770160292,3.284623266068506e-05,0.509025,0.08686733779160072,0.006142448361606332,-0.5086049999999999,0.08677354997348061,0.006135816561387789,0.0,0.0,0.0,0.00010500000000005005,0.0007509826895476117,5.31024952332828e-05
ASP  69,R ASP  69,0.0,0.0,0.0,-0.000420000000000047,0.0004935585071701772,3.489985673323415e-05,91.11154499999999,1.0386378329230321,0.07344278548567763,-91.09629500000004,1.0372667005047274,0.07334583178258884,0.0,0.0,0.0,0.014829999999999188,0.0016435023577712408,0.00011621316620761236
LEU  70,R LEU  70,0.0,0.0,0.0,-0.0004200000000000359,0.0004935585071701642,3.489985673323323e-05,-0.4477850000000004,0.11868588279572276,0.008392359255596735,0.4474249999999999,0.11861962053134456,0.008387673805948875,0.0,0.0,0.0,-0.0007800000000001761,0.0007560423268575885,5.3460265618505706e-05
GLU  71,R GLU  71,0.0,0.0,0.0,-0.0005299999999999993,0.0004990991885387102,3.529164207004252e-05,89.99263000000002,1.0473899193224447,0.07406165144993315,-89.97782999999993,1.0461326307493037,0.07397274772233552,0.0,0.0,0.0,0.014269999999997366,0.0015643209389372174,0.00011061419438746135
PRO  72,R PRO  72,0.0,0.0,0.0,-0.00042500000000000204,0.0004943429983321315,3.495532863527404e-05,0.39578,0.09185674498914045,0.006495252727954463,-0.39562000000000014,0.0917705050656244,0.006489154644481742,0.0,0.0,0.0,-0.000265000000000164,0.0008091816854081478,5.721778569640609e-05
THR  73,R THR  73,0.0,0.0,0.0,-0.0006549999999999967,0.0004753682782853702,3.361361331365591e-05,0.12686500000000014,0.18283683101333822,0.01292851630601903,-0.126685,0.18266854073704103,0.01291661638646128,0.0,0.0,0.0,-0.00047499999999959906,0.0007411983540182252,5.2410638233059435e-05
VAL  74,R VAL  74,0.0,0.0,0.0,-0.0007050000000000084,0.0004560427611529472,3.2247092892228596e-05,0.315545,0.09429489898716696,0.006667656250512626,-0.3151700000000001,0.09419135363715661,0.006660334488597362,0.0,0.0,0.0,-0.00033000000000003605,0.0007557115851964077,5.3436878651361516e-05
ILE  75,R ILE  75,0.0,0.0,0.0,-0.0005550000000000055,0.0004969657935914741,3.5140788266628544e-05,0.2652300000000002,0.1108609358611045,0.00783905195160739,-0.2651649999999998,0.11081149658316165,0.007835556066738355,0.0,0.0,0.0,-0.0004899999999997373,0.0007809609465267367,5.522227811309202e-05
ASP  76,R ASP  76,0.0,0.0,0.0,-0.0005099999999999944,0.0004998999899979935,3.5348267284266844e-05,86.71980499999998,0.9496306950484557,0.06714903040916574,-86.70853500000004,0.9487680057680863,0.06708802906514512,0.0,0.0,0.0,0.010760000000000502,0.001217538500417285,8.609297300007624e-05
GLU  77,R GLU  77,0.0,0.0,0.0,-0.0010550000000000075,0.00026828156850591215,1.897037163578938e-05,97.94826,1.2989733840227207,0.0918512888423303,-97.92541999999999,1.2970262347406483,0.09171360459619672,0.0,0.0,0.0,0.02178500000000028,0.002235794042394406,0.00015809451287135677
VAL  78,R VAL  78,0.0,0.0,0.0,-0.0005949999999999716,0.0004908920451585824,3.4711309396216655e-05,0.04999000000000002,0.20525981072776983,0.01451406040706733,-0.04995000000000002,0.2050227731253286,0.01449729931745909,0.0,0.0,0.0,-0.0005549999999999847,0.0007661429370553358,5.417448661500062e-05
ARG  79,R ARG  79,0.0,0.0,0.0,-0.0006000000000000083,0.000489897948556641,3.4641016151377926e-05,-83.63938499999995,0.8254649337090962,0.05836918522574058,83.63034499999999,0.8248280826781588,0.05832415305748243,0.0,0.0,0.0,-0.00964000000000695,0.0011137324633871556,7.87527777288656e-05
THR  80,R THR  80,0.0,0.0,0.0,-0.0006099999999999944,0.00048774993593028314,3.448912872196073e-05,-0.36901000000000006,0.33473369997656305,0.023669246914509102,0.3687349999999996,0.3344306875497524,0.023647820700330942,0.0,0.0,0.0,-0.0008850000000002912,0.0007821604694686579,5.530709719373416e-05
GLY  81,R GLY  81,0.0,0.0,0.0,-0.0004049999999999993,0.0004908920451586064,3.471130939621835e-05,-1.0915800000000009,0.12802352752520865,0.009052630446449765,1.0906800000000003,0.12776904006839554,0.009034635465805818,0.0,0.0,0.0,-0.0013050000000000127,0.0008437861103385815,5.9664688049143136e-05
THR  82,R THR  82,0.0,0.0,0.0,-0.0009649999999999903,0.00028943911276811565,2.046643593789524e-05,-0.7951400000000003,0.20047663305233207,0.014175838670075115,0.7946499999999997,0.200206337312285,0.014156725875003802,0.0,0.0,0.0,-0.0014549999999998798,0.0007402533350144149,5.2343815298464994e-05
TYR  83,R TYR  83,0.0,0.0,0.0,-0.0012950000000000001,0.0004560427611529596,3.2247092892229476e-05,-0.5861299999999998,0.4011744546952114,0.028367317735379937,0.5854099999999998,0.4008716526520683,0.028345906397573575,0.0,0.0,0.0,-0.00201500000000004,0.0008687778772502644,6.14318728348516e-05
ARG  84,R ARG  84,0.0,0.0,0.0,-0.0008399999999999375,0.00039293765408773736,2.77848879788973e-05,-87.24687000000003,1.703632112017253,0.12046498190545596,87.23559500000003,1.7024038624751394,0.12037813154743417,0.0,0.0,0.0,-0.012115000000001572,0.0016497802884023471,0.00011665708293971977
GLN  85,R GLN  85,0.0,0.0,0.0,-0.0004749999999999854,0.0004993746088859392,3.5311117229562755e-05,-0.6114150000000003,0.6231317539453436,0.044062068878741964,0.6110849999999998,0.6227484145102258,0.04403496268733516,0.0,0.0,0.0,-0.000805000000000291,0.0008467437628944366,5.987382566700702e-05
LEU  86,R LEU  86,0.0,0.0,0.0,-0.0005350000000000232,0.000498773495687191,3.52686121076532e-05,-0.8395399999999991,0.07933882025843927,0.005610101781608304,0.8391349999999993,0.0792798636161885,0.005605932917455153,0.0,0.0,0.0,-0.0009399999999996678,0.0008101851640212105,5.728874234961332e-05
PHE  87,R PHE  87,0.0,0.0,0.0,-0.0006299999999999618,0.0004828043081829012,3.413942003022092e-05,-0.33574000000000015,0.11620792744042828,0.00821714135207611,0.33552000000000015,0.11620232183566678,0.00821674497596216,0.0,0.0,0.0,-0.0008499999999997598,0.0007331439149307874,5.184110338332131e-05
HIE  88,R HIE  88,0.0,0.0,0.0,-0.00029499999999998527,0.00045604276115292013,3.2247092892226685e-05,1.0554100000000006,0.13321742340999695,0.009419894346540838,-1.0549550000000003,0.1331302481594612,0.00941373012546029,0.0,0.0,0.0,0.0001599999999996804,0.0007031358332497935,4.971921157861825e-05
PRO  89,R PRO  89,0.0,0.0,0.0,-0.00022499999999999186,0.00041758232721223664,2.952752952754323e-05,0.40156000000000014,0.11644834219515521,0.008234141242412582,-0.4013550000000001,0.11640424809687981,0.008231023318822498,0.0,0.0,0.0,-1.9999999999891216e-05,0.0006852736679602381,4.845616575832629e-05
GLU  90,R GLU  90,0.0,0.0,0.0,-0.00020999999999999464,0.0004073082370883156,2.88010416478286e-05,74.22705499999995,0.7128112527032262,0.0504033670492529,-74.22306499999998,0.7124829687625877,0.05038015386919488,0.0,0.0,0.0,0.0037799999999990775,0.0007560423268578463,5.3460265618523934e-05
GLN  91,R GLN  91,0.0,0.0,0.0,-0.0003350000000000097,0.00047199046600541935,3.337476591678306e-05,0.1716400000000003,0.23591500672911817,0.016681710104182942,-0.17151000000000008,0.2358115559085263,0.01667439502650696,0.0,0.0,0.0,-0.00020499999999991304,0.0006655636708834901,4.706245849931274e-05
LEU  92,R LEU  92,0.0,0.0,0.0,-0.00043000000000000595,0.0004950757517794687,3.500714212842903e-05,-0.5313199999999999,0.2209789754705187,0.01562557320548595,0.5310599999999998,0.22092172007297164,0.015621524637499445,0.0,0.0,0.0,-0.0006899999999999229,0.0007835177087980978,5.540306850708816e-05
ILE  93,R ILE  93,0.0,0.0,0.0,-0.0002799999999999764,0.0004489988864128352,3.1749015732772416e-05,0.7389600000000003,0.08557744095262435,0.006051238881419203,-0.7384550000000004,0.08553793295959135,0.006048445244440733,0.0,0.0,0.0,0.00022500000000024833,0.0008027297179001974,5.676156269871939e-05
THR  94,R THR  94,0.0,0.0,0.0,-0.0002500000000000002,0.0004330127018922198,3.061862178478976e-05,-0.6647100000000001,0.08225403272788458,0.00581623843218274,0.6642850000000002,0.08220415911010759,0.0058127118348494985,0.0,0.0,0.0,-0.0006750000000004897,0.0007611668673820147,5.382262535403441e-05
GLY  95,R GLY  95,0.0,0.0,0.0,-0.00010500000000000175,0.00030655342111939184,2.1676600286945735e-05,-0.04682,0.1352074243523631,0.009560608662632308,0.04674,0.13511581106591483,0.009554130625022873,0.0,0.0,0.0,-0.0001850000000000751,0.0006788040954502625,4.7998697899008105e-05
LYS  96,R LYS  96,0.0,0.0,0.0,-0.00028999999999999247,0.0004537620521815254,3.2085822414268064e-05,-77.65191500000002,0.8847310200148201,0.06255993037785704,77.64603999999999,0.8842319539571482,0.06252464107849305,0.0,0.0,0.0,-0.006164999999999878,0.0008987630388509769,6.355214394513542e-05
GLU  97,R GLU  97,0.0,0.0,0.0,-0.00032499999999999695,0.0004683748498798756,3.3119103248729125e-05,81.71100500000001,1.1127297223392505,0.07868187322939081,-81.70275000000001,1.1118703195535273,0.07862110427563528,0.0,0.0,0.0,0.007929999999999637,0.0012104131526045432,8.558913482440599e-05
ASP  98,R ASP  98,0.0,0.0,0.0,-0.00035000000000001143,0.0004769696007084882,3.372684390808119e-05,89.75784499999997,1.115171982692612,0.07885456711511932,-89.74311,1.1138483145856597,0.07876096964567268,0.0,0.0,0.0,0.014385000000000332,0.0015927256512011634,0.00011262271085341024
ALA  99,R ALA  99,0.0,0.0,0.0,-0.0002399999999999869,0.0004270831300812292,3.0199337741081352e-05,-0.0039799999999999966,0.11217704578031998,0.007932114976473803,0.004155000000000003,0.11211646165929427,0.007927831032192854,0.0,0.0,0.0,-6.500000000002504e-05,0.0006933794055205503,4.902932795786782e-05
ALA 100,R ALA 100,0.0,0.0,0.0,-0.0003550000000000042,0.00047851332269854856,3.3836001536825035e-05,-0.15396,0.13347358690018038,0.009438007840640947,0.15409999999999996,0.1333739104922699,0.009430959654245166,0.0,0.0,0.0,-0.00021499999999989637,0.0006846714540565973,4.8413582804827367e-05
ASN 101,R ASN 101,0.0,0.0,0.0,-0.0006950000000000045,0.0004604074282632734,3.2555721463361955e-05,0.42473499999999964,0.22734604631486346,0.016075793102519085,-0.423425,0.22697185811241036,0.016049334000979625,0.0,0.0,0.0,0.0006149999999992061,0.000881348398762289,6.232074293527199e-05
ASN 102,R ASN 102,0.0,0.0,0.0,-0.0004249999999999732,0.0004943429983320981,3.495532863527167e-05,-0.4967600000000001,0.2075397128262445,0.014675273830494618,0.49629499999999976,0.20734868693821099,0.01466176626041355,0.0,0.0,0.0,-0.0008899999999999508,0.0007860661549762841,5.55832708644966e-05
TYR 103,R TYR 103,0.0,0.0,0.0,-0.0005500000000000327,0.0004974937185533389,3.517811819867777e-05,-0.6838299999999994,0.21671786059298567,0.015324266882954102,0.6832300000000002,0.21653791146124943,0.01531154255782217,0.0,0.0,0.0,-0.0011499999999999755,0.0007984359711334246,5.64579489531711e-05
ALA 104,R ALA 104,0.0,0.0,0.0,-0.00017000000000001682,0.0003756327994198961,2.6561249970589477e-05,-0.69636,0.06567221939298074,0.004643727166834737,0.6958249999999999,0.06562182849479449,0.0046401639922529795,0.0,0.0,0.0,-0.0007050000000000934,0.0006985520739358528,4.93950908491968e-05
ARG 105,R ARG 105,0.0,0.0,0.0,-0.00047500000000000764,0.0004993746088859624,3.5311117229564395e-05,-86.450605,1.232607735241755,0.08715852881324375,86.43888500000001,1.231437920387376,0.08707581041161734,0.0,0.0,0.0,-0.012194999999997833,0.0014307253405176493,0.00010116755902954621
GLY 106,R GLY 106,0.0,0.0,0.0,-0.00012499999999998846,0.0003307189138830433,2.3385358667334975e-05,-0.8533049999999998,0.08613804023194814,0.006090879236613018,0.8526850000000004,0.0861013691819082,0.0060882862017973705,0.0,0.0,0.0,-0.0007450000000000533,0.0006855472266736702,4.847550928045834e-05
HID 107,R HID 107,0.0,0.0,0.0,-0.0002949999999999697,0.0004560427611528961,3.2247092892224984e-05,-1.3352149999999992,0.15499441530262503,0.010959760210653015,1.3342549999999995,0.1548554163566777,0.010949931500927301,0.0,0.0,0.0,-0.0012550000000000371,0.0007348299122925411,5.196032140007718e-05
TYR 108,R TYR 108,0.0,0.0,0.0,-0.00025499999999999747,0.00043586121644394594,3.082004218037317e-05,-0.3757050000000004,0.20116947575365335,0.014224830047315102,0.37544,0.20102372098834526,0.014214523629021142,0.0,0.0,0.0,-0.0005200000000001736,0.0007208328516375608,5.097057974949558e-05
THR 109,R THR 109,0.0,0.0,0.0,-0.0001500000000000168,0.0003570714214271825,2.5248762345908022e-05,-0.6557550000000002,0.14248092846061725,0.010074923070425781,0.6553349999999999,0.1424025729226828,0.010069382497204083,0.0,0.0,0.0,-0.0005699999999999905,0.0006819824044653142,4.8223438284733046e-05
ILE 110,R ILE 110,0.0,0.0,0.0,-0.00027500000000000636,0.00044651427748730415,3.1573327350788455e-05,-0.7613899999999997,0.10274472200556378,0.0072651489661260844,0.7609249999999999,0.10270642324119869,0.007262440834526722,0.0,0.0,0.0,-0.0007399999999999096,0.0007088018058669612,5.01198563445799e-05
GLY 111,R GLY 111,0.0,0.0,0.0,-9.999999999998676e-05,0.0002999999999999603,2.121320343559362e-05,-0.38993999999999995,0.08067426107501703,0.0057045317073358475,0.38968,0.08062020590397871,0.005700709429535908,0.0,0.0,0.0,-0.0003599999999999615,0.000583438085832535,4.1255302689468444e-05
LYS 112,R LYS 112,0.0,0.0,0.0,-0.00017000000000000015,0.00037563279941985934,2.6561249970586875e-05,-75.78813500000003,0.9706010698361935,0.06863185983080902,75.78325500000001,0.9701282543917991,0.06859842673011092,0.0,0.0,0.0,-0.005050000000001092,0.0008529361054620118,6.031169040910328e-05
GLU 113,R GLU 113,0.0,0.0,0.0,-0.00017499999999999932,0.00037996710383926514,2.6867731575255743e-05,74.40093499999998,0.952739781251417,0.06736887600290649,-74.39673,0.9522354315507559,0.0673332130935638,0.0,0.0,0.0,0.004030000000001337,0.0008301204731801569,5.8698381578747447e-05
ILE 114,R ILE 114,0.0,0.0,0.0,-0.00026999999999999637,0.00044395945760845635,3.1392674304684105e-05,-0.36900000000000005,0.11110148513858893,0.007856061354139266,0.36881499999999984,0.11105674574288654,0.007852897801130531,0.0,0.0,0.0,-0.00045499999999988106,0.0007197048005953041,5.089081449534515e-05
ILE 115,R ILE 115,0.0,0.0,0.0,-0.0001449999999999929,0.00035210083782914785,2.489728900904553e-05,0.02504500000000003,0.07309229080416076,0.005168405448008119,-0.025039999999999986,0.07306742365787917,0.005166647075231673,0.0,0.0,0.0,-0.00014000000000001124,0.0006483826030981449,4.58475735454084e-05
ASP 116,R ASP 116,0.0,0.0,0.0,-9.499999999999453e-05,0.0002932149382278982,2.0733427116614144e-05,72.63179999999997,0.8332309943847428,0.058918328642426174,-72.62842500000001,0.8328992342262987,0.05889486965664984,0.0,0.0,0.0,0.0032800000000021614,0.0007493997598092103,5.299056519806625e-05
LEU 117,R LEU 117,0.0,0.0,0.0,-0.00019000000000000573,0.0003923009049186725,2.7739863013361234e-05,-0.2704799999999999,0.07725237601523957,0.00546256789431489,0.27037500000000003,0.07729343034825113,0.005465470874041847,0.0,0.0,0.0,-0.00029499999999987316,0.0006913573605599439,4.8886347787516924e-05
VAL 118,R VAL 118,0.0,0.0,0.0,-0.00020999999999999464,0.0004073082370883157,2.8801041647828606e-05,-0.24282500000000035,0.06815676323740708,0.004819410946889653,0.24269999999999997,0.06813626053725008,0.004817961187058288,0.0,0.0,0.0,-0.0003350000000003361,0.0007827994634643403,5.535228089248261e-05
LEU 119,R LEU 119,0.0,0.0,0.0,-0.00015499999999998404,0.0003619046835839142,2.5590525590535755e-05,-0.013125000000000355,0.08519336461837893,0.006024080583375382,0.013135000000000016,0.08514556227426062,0.006020700447207116,0.0,0.0,0.0,-0.00014500000000027268,0.0006956831175186591,4.919222499544417e-05
ASP 120,R ASP 120,0.0,0.0,0.0,-0.0001450000000000057,0.0003521008378291789,2.4897289009047724e-05,71.45122500000001,0.8236946305374957,0.058244005888001105,-71.44837999999997,0.8233407348160249,0.058218981681552616,0.0,0.0,0.0,0.002700000000002518,0.0007615773105850047,5.385164807124703e-05
ARG 121,R ARG 121,0.0,0.0,0.0,-0.0002099999999999591,0.0004073082370882468,2.8801041647823737e-05,-74.19637499999996,1.014303492245096,0.0717220877547704,74.19250500000003,1.013817246829728,0.07168770501171765,0.0,0.0,0.0,-0.004080000000002997,0.0008852118390544331,6.259392941820043e-05
ILE 122,R ILE 122,0.0,0.0,0.0,-0.0002150000000000274,0.0004108223460329818,2.904952667428878e-05,-0.14083,0.061717267437889675,0.004364069832163549,0.14078500000000008,0.06167332304165213,0.004360962494106077,0.0,0.0,0.0,-0.000259999999999998,0.0006421837743202468,4.540925015898179e-05
ARG 123,R ARG 123,0.0,0.0,0.0,-0.00025499999999998804,0.0004358612164439298,3.082004218037203e-05,-69.65257499999998,0.655802191502769,0.04637221767286068,69.65014000000002,0.6555794081566518,0.04635646451138319,0.0,0.0,0.0,-0.002689999999998349,0.0007238093671673074,5.118105118103466e-05
LYS 124,R LYS 124,0.0,0.0,0.0,-0.00016500000000003402,0.0003711805490594258,2.6246428328446593e-05,-71.81423000000001,0.9003520462015363,0.063664503732429,71.81117500000002,0.9000796100205987,0.06364523958533085,0.0,0.0,0.0,-0.003219999999998748,0.0007082372483833485,5.007993610207669e-05
LEU 125,R LEU 125,0.0,0.0,0.0,-0.00023499999999998744,0.0004239988207530545,2.998124413695843e-05,-0.38722999999999996,0.08443540193544408,0.0059704845280764245,0.3870800000000002,0.08445462450333836,0.005971843768887411,0.0,0.0,0.0,-0.000385000000000022,0.000725792670119963,5.132129187773168e-05
ALA 126,R ALA 126,0.0,0.0,0.0,-9.000000000000341e-05,0.00028618176042509457,2.023610634484883e-05,-0.08596000000000015,0.06391453981685219,0.004519440452091378,0.08600500000000004,0.06385080246167615,0.0045149335404853904,0.0,0.0,0.0,-4.5000000000135765e-05,0.0005770398599750714,4.080287980033088e-05
ASP 127,R ASP 127,0.0,0.0,0.0,-8.999999999999786e-05,0.0002861817604250769,2.023610634484758e-05,69.23852500000002,0.69831044627164,0.049378005193208084,-69.23629,0.6979784494522754,0.04935452947297758,0.0,0.0,0.0,0.0021449999999988735,0.0007375466086962869,5.215242084502855e-05
GLN 128,R GLN 128,0.0,0.0,0.0,-0.0001950000000000046,0.00039620070671316003,2.8015620642777794e-05,-0.41717000000000015,0.3823296236233865,0.027034786951259705,0.4171049999999999,0.3822554825963914,0.027029544388964467,0.0,0.0,0.0,-0.00025999999999992696,0.0007631513611328532,5.3962950252878435e-05
CYS 129,R CYS 129,0.0,0.0,0.0,-0.0001549999999999807,0.0003619046835839064,2.5590525590535203e-05,-0.17931500000000014,0.1065464019805453,0.007533968335147138,0.179335,0.10654817114807738,0.007534093434183036,0.0,0.0,0.0,-0.00013500000000002732,0.0006758513150092831,4.778990479169095e-05
THR 130,R THR 130,0.0,0.0,0.0,-0.00016500000000000458,0.0003711805490593596,2.6246428328441914e-05,-0.05527000000000037,0.11235989987535594,0.00794504471353057,0.05529500000000005,0.11229286698183462,0.007940304772173421,0.0,0.0,0.0,-0.00014000000000033875,0.0006711184694226771,4.745524207083116e-05
GLY 131,R GLY 131,0.0,0.0,0.0,-0.00010999999999999899,0.0003128897569432375,2.2124646889837385e-05,0.28512000000000015,0.05275533717075358,0.0037303656657222584,-0.28496999999999995,0.0526858529398549,0.00372545238863686,0.0,0.0,0.0,4.0000000000027515e-05,0.0006468384651518094,4.573838650411427e-05
LEU 132,R LEU 132,0.0,0.0,0.0,-0.000255000000000003,0.00043586121644395543,3.082004218037384e-05,-0.2757199999999998,0.07939597974708763,0.0056141435678115454,0.2756600000000002,0.07932682018081849,0.005609253247982262,0.0,0.0,0.0,-0.00031499999999986096,0.0006676638375710264,4.7210962709950635e-05
GLN 133,R GLN 133,0.0,0.0,0.0,-0.0003849999999999737,0.0004865953144040409,3.440748465086974e-05,-1.019025,0.14728826964493716,0.010414853425516778,1.0186200000000003,0.1471539180586096,0.01040535333374124,0.0,0.0,0.0,-0.0007899999999995799,0.0007719455939373644,5.458479641801874e-05
GLY 134,R GLY 134,0.0,0.0,0.0,-0.00016000000000000015,0.0003666060555964676,2.592296279363147e-05,-0.20586499999999996,0.12861118448642025,0.009094184068678186,0.20579999999999984,0.12847482243614902,0.009084541815633857,0.0,0.0,0.0,-0.0002249999999999819,0.0006590713163231467,4.660337970576411e-05
PHE 135,R PHE 135,0.0,0.0,0.0,-0.000490000000000006,0.0004998999899980048,3.534826728426765e-05,0.27397000000000005,0.0861195628182123,0.006089572686157878,-0.2736750000000002,0.08602040092326889,0.006082560881322898,0.0,0.0,0.0,-0.00019499999999986528,0.0007790860029546955,5.508969958167878e-05
SER 136,R SER 136,0.0,0.0,0.0,-0.00043500000000001204,0.0004957569969249178,3.505531343462878e-05,-0.19261999999999993,0.19276533817053312,0.0136305677798102,0.1927150000000001,0.19261937538835483,0.013620246652502287,0.0,0.0,0.0,-0.0003399999999999125,0.0008212186067058714,5.8068924563829e-05
VAL 137,R VAL 137,0.0,0.0,0.0,-0.000510000000000026,0.000499899989998024,3.5348267284269005e-05,0.5843700000000002,0.07606985671078736,0.005378951152408674,-0.5835250000000002,0.07593826028425771,0.0053696458798507705,0.0,0.0,0.0,0.00033500000000003286,0.0007633970133555364,5.398032048812571e-05
PHE 138,R PHE 138,0.0,0.0,0.0,-0.0011600000000000432,0.00036660605559649627,2.5922962793633495e-05,-0.7871149999999995,0.08434649829720381,0.0059641980915292395,0.7860200000000002,0.08432395626392185,0.005962604129069698,0.0,0.0,0.0,-0.0022549999999997273,0.0007141253391388735,5.0496286992224045e-05
HID 139,R HID 139,0.0,0.0,0.0,-0.0008849999999999846,0.0003190219428189764,2.255825791146052e-05,0.5677350000000001,0.2397344880800418,0.01695178822056831,-0.5671,0.23956529381360736,0.016939824379254943,0.0,0.0,0.0,-0.0002499999999997904,0.0007399324293473631,5.232112384113564e-05
SER 140,R SER 140,0.0,0.0,0.0,-0.0007050000000000245,0.00045604276115295694,3.224709289222929e-05,-0.7823699999999999,0.23575116775956806,0.016670124939543795,0.7822899999999998,0.23525808360181844,0.016635258624379753,0.0,0.0,0.0,-0.0007849999999999122,0.000958527516558709,6.777813069125639e-05
PHE 141,R PHE 141,0.0,0.0,0.0,-0.0011399999999999366,0.00034698703145793347,2.4535688292769464e-05,-0.45710999999999996,0.243504061362434,0.017218337303584224,0.4560500000000001,0.24317236171078319,0.017194882596284274,0.0,0.0,0.0,-0.002200000000000415,0.0007745966692412856,5.477225575050262e-05
GLY 142,R GLY 142,0.0,0.0,0.0,-0.0004749999999999982,0.0004993746088859519,3.531111722956365e-05,-0.35906000000000016,0.14947353076715555,0.010569374721335173,0.3588350000000002,0.14923591315430673,0.010552572618797697,0.0,0.0,0.0,-0.000700000000000042,0.0008185352771871856,5.787918451394693e-05
GLY 143,R GLY 143,0.0,0.0,0.0,-0.00034500000000000253,0.00047536827828537667,3.361361331365636e-05,-0.10903000000000006,0.14091372928142956,0.00996410535371842,0.10891999999999999,0.1406898489586225,0.009948274624275309,0.0,0.0,0.0,-0.00045500000000002315,0.0007602466704957608,5.375755760820472e-05
GLY 144,R GLY 144,0.0,0.0,0.0,-0.00024000000000002464,0.0004270831300812963,3.01993377410861e-05,-0.31442000000000003,0.11820602184322103,0.008358427962242674,0.31407499999999994,0.11807933508874478,0.008349469855925008,0.0,0.0,0.0,-0.0005850000000000732,0.0007827994634644845,5.53522808924928e-05
THR 145,R THR 145,0.0,0.0,0.0,-0.0004450000000000065,0.000496965793591477,3.514078826662874e-05,-1.0541350000000003,0.07803317739910366,0.005517778889643904,1.05348,0.0780067920119805,0.0055159131610280025,0.0,0.0,0.0,-0.0011000000000002076,0.0007483314773545016,5.291502622127154e-05
GLY 146,R GLY 146,0.0,0.0,0.0,-0.0002849999999999897,0.00045141444372105043,3.191982142807079e-05,-0.21655000000000016,0.24899997489959722,0.01760695707667853,0.21627999999999992,0.2487434051387092,0.017588814854901397,0.0,0.0,0.0,-0.0005550000000001232,0.00080434756169208,5.687596153033346e-05
SER 147,R SER 147,0.0,0.0,0.0,-0.00038999999999998145,0.0004877499359302645,3.448912872195941e-05,-0.8054449999999994,0.20060108916703553,0.01418463904634181,0.804525,0.20031824523742156,0.014164638960277061,0.0,0.0,0.0,-0.0013100000000001173,0.0008148005891015027,5.761510218684663e-05
GLY 148,R GLY 148,0.0,0.0,0.0,-0.00017500000000000737,0.0003799671038392827,2.6867731575256983e-05,-0.55594,0.07066170391378845,0.004996537000763582,0.5554600000000004,0.07059878469208651,0.004992087939930339,0.0,0.0,0.0,-0.0006550000000000722,0.0006752592094892105,4.774803660884882e-05
PHE 149,R PHE 149,0.0,0.0,0.0,-0.00039999999999997373,0.000489897948556603,3.464101615137524e-05,-0.6365799999999997,0.05155893327057894,0.003645767134637107,0.6360950000000001,0.051529175958864894,0.0036436629749468184,0.0,0.0,0.0,-0.0008849999999998471,0.0008011086068693596,5.664693283842321e-05
THR 150,R THR 150,0.0,0.0,0.0,-0.00036000000000002366,0.0004800000000000313,3.3941125496956495e-05,-1.094145,0.13426412020715045,0.009493906986852185,1.093425,0.1340850266621886,0.009481243160841259,0.0,0.0,0.0,-0.001080000000000092,0.0007704544113701956,5.447935388749551e-05
SER 151,R SER 151,0.0,0.0,0.0,-0.0002649999999999952,0.00044133320745213937,3.120697037522171e-05,-0.9866950000000001,0.10510914315605724,0.007432338789035566,0.9859849999999999,0.10506657306203679,0.007429328628819805,0.0,0.0,0.0,-0.0009750000000000085,0.0007031180555212263,4.9717954503375846e-05
LEU 152,R LEU 152,0.0,0.0,0.0,-0.00017999999999998462,0.00038418745424593815,2.7166155414409932e-05,-0.48019000000000034,0.060635335407661285,0.004287565684627807,0.4798550000000006,0.06058988343774586,0.004284351745013258,0.0,0.0,0.0,-0.0005150000000000832,0.0006998392672606984,4.9486109162066444e-05
LEU 153,R LEU 153,0.0,0.0,0.0,-0.00029499999999998305,0.00045604276115291666,3.224709289222644e-05,-0.7773499999999995,0.058547395330621727,0.004139926025909223,0.7769249999999999,0.05848341110948031,0.004135401658243419,0.0,0.0,0.0,-0.0007199999999994677,0.0007493997598075972,5.2990565197952194e-05
MET 154,R MET 154,0.0,0.0,0.0,-0.00035999999999999146,0.00047999999999998863,3.394112549695348e-05,-1.01475,0.1507737958001999,0.010661317343555713,1.0140149999999997,0.15064244015217276,0.010652029096609,0.0,0.0,0.0,-0.0010950000000000371,0.000718313998193033,5.079246991435151e-05
GLU 155,R GLU 155,0.0,0.0,0.0,-0.0002800000000000069,0.0004489988864128841,3.174901573277587e-05,79.69217,1.2540026240389468,0.08867137590836639,-79.68596000000001,1.2531388903073655,0.08861030071049232,0.0,0.0,0.0,0.005930000000004867,0.0010747557862161876,7.599671045529455e-05
ARG 156,R ARG 156,0.0,0.0,0.0,-0.00019499999999999517,0.0003962007067131409,2.801562064277644e-05,-75.21057,0.8558675978810617,0.06051897822595399,75.20621499999993,0.855445736904199,0.060489148150208234,0.0,0.0,0.0,-0.004549999999999415,0.0008529361054628897,6.031169040916536e-05
LEU 157,R LEU 157,0.0,0.0,0.0,-0.0003049999999999997,0.00046040742826327177,3.255572146336184e-05,-0.6968300000000002,0.08807860750488954,0.0062280980644175725,0.6965350000000002,0.08801215129173844,0.00622339890052046,0.0,0.0,0.0,-0.0006000000000003647,0.0007549834435264372,5.338539126011146e-05
SER 158,R SER 158,0.0,0.0,0.0,-0.00012499999999999957,0.00033071891388307265,2.338535866733705e-05,-0.3352799999999999,0.2437279663887592,0.017234169779829858,0.33503000000000005,0.24357358046389194,0.017223253046390517,0.0,0.0,0.0,-0.0003750000000000803,0.0006437196594791172,4.55178536400779e-05
VAL 159,R VAL 159,0.0,0.0,0.0,-0.00012499999999999957,0.00033071891388307265,2.338535866733705e-05,-0.3070899999999997,0.11137837267620726,0.007875640259686862,0.3069950000000001,0.11137591739240543,0.007875466644904261,0.0,0.0,0.0,-0.00021999999999984976,0.0006493073232300061,4.5912961133002285e-05
ASP 160,R ASP 160,0.0,0.0,0.0,-0.00014000000000000012,0.0003469870314579498,2.4535688292770616e-05,72.158065,0.8996797212215779,0.06361696317718003,-72.15499499999997,0.8993095545914436,0.06359078844374634,0.0,0.0,0.0,0.0029299999999996373,0.0007450503338694809,5.268301434044112e-05
TYR 161,R TYR 161,0.0,0.0,0.0,-0.00022500000000000742,0.0004175823272122654,2.9527529527545263e-05,-0.027125000000000128,0.20881156427506584,0.014765207308906968,0.02713999999999999,0.2086700275554686,0.014755199151485557,0.0,0.0,0.0,-0.00021000000000018782,0.0007182617907144786,5.078877828814006e-05
GLY 162,R GLY 162,0.0,0.0,0.0,-0.00013000000000000124,0.0003363034344160079,2.3780243901188453e-05,0.6445949999999999,0.08800273277006813,0.006222732910466278,-0.6443350000000002,0.08797688773194869,0.006220905390294849,0.0,0.0,0.0,0.0001299999999998458,0.0006656575696256452,4.7069098143045014e-05
LYS 163,R LYS 163,0.0,0.0,0.0,-0.00020500000000000458,0.0004037016224886981,2.8546015483777005e-05,-75.20818999999997,3.170216851242609,0.22416818333455132,75.20387,3.168844829445536,0.22407116674288668,0.0,0.0,0.0,-0.004524999999999721,0.0015904008928573177,0.00011245832561445491
LYS 164,R LYS 164,0.0,0.0,0.0,-0.00030500000000000584,0.0004604074282632809,3.2555721463362484e-05,-75.03723000000002,1.1598591065707995,0.08201442394771828,75.03318999999998,1.1592255233149165,0.08196962284605017,0.0,0.0,0.0,-0.00434500000000213,0.0010079558522083515,7.127324182331908e-05
SER 165,R SER 165,0.0,0.0,0.0,-0.0002700000000000058,0.00044395945760847185,3.13926743046852e-05,-0.17928999999999995,0.10764597484346537,0.007611719877925086,0.1792549999999999,0.10757829695156951,0.007606934328295489,0.0,0.0,0.0,-0.0003049999999999742,0.0007496499182953661,5.3008254074259466e-05
LYS 166,R LYS 166,0.0,0.0,0.0,-0.0003600000000000292,0.0004800000000000388,3.394112549695702e-05,-81.84559499999995,1.3874702522887128,0.09810896240879587,81.83867000000001,1.3863734349364087,0.09803140571004214,0.0,0.0,0.0,-0.007285000000001247,0.0013870021629356717,9.807586349322221e-05
LEU 167,R LEU 167,0.0,0.0,0.0,-0.0008349999999999813,0.00037118054905933975,2.624642832844051e-05,-0.6525900000000001,0.13048970035983679,0.009227015199944125,0.6526199999999999,0.13037294811424754,0.009218759569486635,0.0,0.0,0.0,-0.000805000000000291,0.000746307577343227,5.277191487902996e-05
GLU 168,R GLU 168,0.0,0.0,0.0,-0.0007750000000000251,0.0004175823272122631,2.95275295275451e-05,92.92230499999998,1.4503704188850968,0.10255667584260253,-92.90657500000002,1.4484611021256293,0.10242166675979728,0.0,0.0,0.0,0.01495500000000135,0.002126728708603923,0.0001503824291597943
PHE 169,R PHE 169,0.0,0.0,0.0,-0.0014999999999999458,0.0004999999999999459,3.535533905932355e-05,-0.06827999999999995,0.19383101299843636,0.013705922369545218,0.06780000000000005,0.19366682730917043,0.013694312688119846,0.0,0.0,0.0,-0.001979999999999782,0.0008657944328763278,6.122091146004124e-05
SER 170,R SER 170,0.0,0.0,0.0,-0.0008750000000000285,0.0003307189138830833,2.33853586673378e-05,0.5998949999999996,0.18899829093142778,0.013364197315028055,-0.5982050000000003,0.1887923806063151,0.013349637256307703,0.0,0.0,0.0,0.0008149999999998405,0.0007686188912589141,5.434956301572637e-05
ILE 171,R ILE 171,0.0,0.0,0.0,-0.0017200000000000292,0.000448998886412895,3.1749015732776644e-05,-0.8580799999999997,0.12740495908716112,0.009008891052732627,0.8585500000000001,0.12731408995079757,0.009002465634480305,0.0,0.0,0.0,-0.0012500000000007017,0.0008703447592765885,6.154266812546491e-05
TYR 172,R TYR 172,0.0,0.0,0.0,-0.0021150000000000023,0.00038958311051688,2.75476859282234e-05,0.7111800000000004,0.22384373477942052,0.01582814227886513,-0.7104750000000002,0.22355571872577942,0.015807776468403107,0.0,0.0,0.0,-0.0014100000000002654,0.0008555115428795123,6.049380133534689e-05
PRO 173,R PRO 173,0.0,0.0,0.0,-0.0016650000000000187,0.00047199046600540986,3.337476591678239e-05,0.68662,0.17390559392957963,0.012296982475387986,-0.6853199999999997,0.1734650616118407,0.012265832136467482,0.0,0.0,0.0,-0.0003649999999998199,0.0009065180638023736,6.410050701827577e-05
ALA 174,R ALA 174,0.0,0.0,0.0,-0.0019000000000000139,0.00041231056256177797,2.9154759474227342e-05,-1.5525249999999995,0.15219681131679696,0.010761939735707661,1.5515049999999997,0.1517919298744188,0.010733310294359442,0.0,0.0,0.0,-0.002919999999999865,0.001011731189595503,7.154019849009128e-05
PRO 175,R PRO 175,0.0,0.0,0.0,-0.003504999999999996,0.0005567539851676027,3.936845183646463e-05,-1.4013999999999993,0.2990261527024058,0.02114434203279952,1.3987549999999995,0.29848561937721824,0.021106120554829775,0.0,0.0,0.0,-0.00614999999999978,0.0011694015563525212,8.268917704269702e-05
GLN 176,R GLN 176,0.0,0.0,0.0,-0.005915000000000019,0.0008931825121440667,6.315754111743053e-05,-2.0429350000000004,0.8841191496483937,0.06251666460932631,2.059265,0.8774782360691347,0.06204708110680953,0.0,0.0,0.0,0.010414999999999636,0.008478371010989855,0.000599511363528637
VAL 177,R VAL 177,0.0,0.0,0.0,-0.004425000000000035,0.0005695392874947034,4.027250923396594e-05,-0.9636350000000006,0.17233659441627125,0.01218603745583411,0.9623750000000002,0.1716548699425671,0.012137832256008407,0.0,0.0,0.0,-0.005685000000000044,0.0016690641090147925,0.00011802065497194427
SER 178,R SER 178,0.0,0.0,0.0,-0.0017550000000000126,0.0004415597354832138,3.122298832591187e-05,1.7516900000000004,0.27589132625003,0.019508462766194633,-1.7460999999999987,0.2750590482060248,0.019449611821319757,0.0,0.0,0.0,0.0038350000000002852,0.0014310048916760423,0.00010118732628152504
THR 179,R THR 179,0.0,0.0,0.0,-0.0013900000000000169,0.00048774993593030694,3.448912872196241e-05,1.3559500000000007,0.23722052503946398,0.016774024189203818,-1.3514950000000001,0.23661513048619962,0.016731216329813153,0.0,0.0,0.0,0.003065000000000266,0.001410948262694236,9.976910844544724e-05
ALA 180,R ALA 180,0.0,0.0,0.0,-0.000865000000000029,0.0003417235724968458,2.4163505540381247e-05,0.3776499999999998,0.22714895443298908,0.016061856601900064,-0.37581999999999993,0.2267008548726713,0.016030171178125326,0.0,0.0,0.0,0.0009649999999999892,0.0009766140486394232,6.905704163949849e-05
VAL 181,R VAL 181,0.0,0.0,0.0,-0.0012499999999999612,0.00043301270189220943,3.0618621784789025e-05,0.13872000000000012,0.13893441474307208,0.00982414668050105,-0.13837500000000003,0.13862284939720432,0.009802115683616467,0.0,0.0,0.0,-0.0009049999999998475,0.0009305777775123624,6.580178569004977e-05
VAL 182,R VAL 182,0.0,0.0,0.0,-0.0008549999999999957,0.0003521008378291617,2.4897289009046508e-05,-0.2936999999999998,0.10006412943707678,0.0070756024478485415,0.29304000000000013,0.09991505592251809,0.007065061358544566,0.0,0.0,0.0,-0.001515000000000069,0.000727856441889278,5.1467222579022074e-05
GLU 183,R GLU 183,0.0,0.0,0.0,-0.0013750000000000118,0.00048412291827589735,3.4232659844070774e-05,109.55825500000006,2.0476773647149713,0.14479265502721556,-109.51726999999997,2.0431823039327814,0.14447480623112233,0.0,0.0,0.0,0.03961000000000084,0.00460085861551919,0.00032532983263141695
PRO 184,R PRO 184,0.0,0.0,0.0,-0.000999999999999983,0.00017320508075689057,1.224744871391609e-05,-1.0283249999999997,0.08877257107350678,0.006277168698944139,1.02574,0.0885201242656128,0.006259318013969066,0.0,0.0,0.0,-0.003584999999999985,0.0007230318111950277,5.112606967095956e-05
TYR 185,R TYR 185,0.0,0.0,0.0,-0.0008850000000000024,0.0003190219428189834,2.2558257911461014e-05,-0.5623150000000002,0.19294241569701537,0.013643089051787334,0.5613199999999999,0.19266454681648124,0.013623440754816694,0.0,0.0,0.0,-0.0018800000000000138,0.0007586830695354382,5.364699432399333e-05
ASN 186,R ASN 186,0.0,0.0,0.0,-0.0005450000000000288,0.000497970882682939,3.521185879785569e-05,-1.8347950000000008,0.20791289756770187,0.014701661976626604,1.8326149999999997,0.2075973188049371,0.01467934718831166,0.0,0.0,0.0,-0.0027250000000011453,0.0008302860952696287,5.871009282900543e-05
SER 187,R SER 187,0.0,0.0,0.0,-0.0006650000000000023,0.0004719904660054058,3.337476591678211e-05,-0.6452700000000005,0.37197178266637254,0.02630237699334407,0.64443,0.37141346919571966,0.026262898269231425,0.0,0.0,0.0,-0.0015050000000001167,0.0009433848631392742,6.670738339945237e-05
ILE 188,R ILE 188,0.0,0.0,0.0,-0.0006799999999999351,0.00046647615158757817,3.298484500493804e-05,-0.55043,0.11464621712032261,0.008106711756316538,0.5496249999999996,0.11442571553195759,0.008091119939477006,0.0,0.0,0.0,-0.0014849999999997276,0.0008365255525086042,5.915128908146573e-05
LEU 189,R LEU 189,0.0,0.0,0.0,-0.00047999999999998933,0.00049959983987186,3.532704346531054e-05,-0.5333749999999999,0.10212602202670894,0.007221400271069261,0.53279,0.10194236557977196,0.007208413799165484,0.0,0.0,0.0,-0.0010649999999997784,0.0007942134473805617,5.615937143523404e-05
THR 190,R THR 190,0.0,0.0,0.0,-0.0005349999999999794,0.0004987734956871504,3.526861210765032e-05,-1.2017049999999996,0.14568945732276273,0.010301800322031363,1.2006750000000006,0.1455002727660615,0.010288422953737443,0.0,0.0,0.0,-0.0015650000000001674,0.0008864395072427229,6.268073866829911e-05
THR 191,R THR 191,0.0,0.0,0.0,-0.0005350000000000227,0.0004987734956871906,3.526861210765317e-05,-0.2729850000000002,0.22588799165736956,0.015972693068953627,0.2726700000000001,0.22562276281439317,0.015953938557610143,0.0,0.0,0.0,-0.0008500000000002561,0.0008587782018660233,6.0724789007465486e-05
HID 192,R HID 192,0.0,0.0,0.0,-0.0004449999999999399,0.0004969657935914028,3.5140788266623496e-05,-0.8493300000000003,0.13822286750027712,0.009773832692449561,0.8486099999999998,0.13805900151746886,0.009762245617684608,0.0,0.0,0.0,-0.0011649999999999894,0.0007986081642455587,5.647012484489747e-05
THR 193,R THR 193,0.0,0.0,0.0,-0.00022999999999999244,0.0004208325082500025,2.975735203273205e-05,-0.9645000000000007,0.28867961479813303,0.02041273132140803,0.9637200000000001,0.28836978274430913,0.020390822886779243,0.0,0.0,0.0,-0.0010099999999998877,0.0007745321168290047,5.4767691205656045e-05
THR 194,R THR 194,0.0,0.0,0.0,-0.0003399999999999664,0.0004737087712930337,3.349626844888514e-05,-0.3335849999999999,0.22173254784762683,0.015678858819282753,0.3332299999999998,0.2215836345491248,0.01566832905896479,0.0,0.0,0.0,-0.0006950000000000006,0.000756290288183143,5.347779913198287e-05
LEU 195,R LEU 195,0.0,0.0,0.0,-0.00046999999999997597,0.0004990991885386851,3.529164207004074e-05,0.17536000000000027,0.15734011058849556,0.011125625914976652,-0.17531,0.15724688836349043,0.01111903410823081,0.0,0.0,0.0,-0.00041999999999974057,0.0007166589146866351,5.067543783727111e-05
GLU 196,R GLU 196,0.0,0.0,0.0,-0.0003300000000000016,0.0004702127178203523,3.324906013709276e-05,82.37446,1.3722974125167706,0.09703608061953614,-82.36686999999998,1.3714529933981112,0.09697637117103938,0.0,0.0,0.0,0.007259999999999139,0.0010734989520268241,7.590783885748196e-05
HIE 197,R HIE 197,0.0,0.0,0.0,-0.00037000000000001366,0.00048280430818294995,3.413942003022437e-05,0.017709999999999795,0.42572178227100343,0.030103075914264945,-0.017805000000000005,0.42551923220343413,0.03008875346163414,0.0,0.0,0.0,-0.00046500000000028853,0.0007738055311251848,5.471631383782762e-05
SER 198,R SER 198,0.0,0.0,0.0,-0.00029499999999998917,0.0004560427611529261,3.2247092892227105e-05,-0.17961499999999994,0.2018978622348439,0.014276334749332547,0.17963999999999994,0.20166873927309606,0.014260133309334804,0.0,0.0,0.0,-0.00027000000000001025,0.000746391318277327,5.2777836257266464e-05
ASP 199,R ASP 199,0.0,0.0,0.0,-0.00045999999999997264,0.0004983974317750545,3.524202037341007e-05,84.93321499999998,1.2680865935622367,0.0896672629439607,-84.923735,1.2667449328019025,0.08957239320179226,0.0,0.0,0.0,0.009019999999998021,0.0015587174214706585,0.00011021796586755125
CYS 200,R CYS 200,0.0,0.0,0.0,-0.0007099999999999617,0.000453762052181511,3.208582241426704e-05,-0.2728149999999998,0.21207039108513026,0.014995641162517876,0.27331500000000014,0.21194467621292098,0.014986751778654358,0.0,0.0,0.0,-0.00020999999999974595,0.0007654410493304329,5.4124855658009574e-05
ALA 201,R ALA 201,0.0,0.0,0.0,-0.000669999999999984,0.0004702127178203369,3.3249060137091676e-05,0.5088050000000002,0.12341846286111256,0.008727003201271276,-0.50636,0.12313797302213428,0.00870716957455173,0.0,0.0,0.0,0.0017750000000000415,0.0008912771734989519,6.302281332978879e-05
PHE 202,R PHE 202,0.0,0.0,0.0,-0.0018949999999999668,0.0003521008378291554,2.489728900904606e-05,-0.029164999999999983,0.1589810296073088,0.011241656411534734,0.02964500000000003,0.1586225991938097,0.011216311553937862,0.0,0.0,0.0,-0.0014150000000000683,0.001016255381289756,7.186010715273069e-05
MET 203,R MET 203,0.0,0.0,0.0,-0.002160000000000082,0.0003800000000000109,2.6870057685089576e-05,0.42847000000000013,0.5237570802385394,0.03703521831311379,-0.42474500000000026,0.5229336955819538,0.03697699622569412,0.0,0.0,0.0,0.0015649999999997998,0.0014818147657518401,0.00010478012693254815
VAL 204,R VAL 204,0.0,0.0,0.0,-0.0024149999999999953,0.000492722031169704,3.484070894801071e-05,-0.9592949999999995,0.15649475382581118,0.011065850165035048,0.9641699999999997,0.15649805462049757,0.011066083566465653,0.0,0.0,0.0,0.002459999999999867,0.0015160474926596632,0.00010720074626605105
ASP 205,R ASP 205,0.0,0.0,0.0,-0.0031900000000000136,0.0004515528761950628,3.192961008218185e-05,122.22223500000004,2.7790347190657023,0.196507429500421,-122.16046500000002,2.769422376375183,0.19582773423046548,0.0,0.0,0.0,0.058580000000003025,0.009923386518724634,0.0007016893899725355
ASN 206,R ASN 206,0.0,0.0,0.0,-0.003029999999999977,0.00039887341350354423,2.8204609552338193e-05,0.6872999999999999,0.2711998525073344,0.019176725476472766,-0.682085,0.27063136879342,0.019136527607562466,0.0,0.0,0.0,0.0021850000000006274,0.0018002152649049439,0.0001272944421409823
GLU 207,R GLU 207,0.0,0.0,0.0,-0.006904999999999978,0.0007042549254354296,4.979834334594187e-05,137.07405500000002,2.6045743609974426,0.18417121927659102,-136.93657499999995,2.58940168656292,0.18309834917845236,0.0,0.0,0.0,0.13057499999999847,0.016381525417376457,0.0011583487708806681
ALA 208,R ALA 208,0.0,0.0,0.0,-0.004659999999999973,0.000560713830755067,3.96484552031994e-05,1.5416799999999997,0.17706978172461119,0.012520724340069437,-1.5304749999999996,0.17710451539980349,0.012523180381795838,0.0,0.0,0.0,0.0065449999999999285,0.004319487816859713,0.0003054339126554179
ILE 209,R ILE 209,0.0,0.0,0.0,-0.006584999999999987,0.0006105530280000499,4.3172618637281524e-05,1.3345150000000001,0.18123319170339394,0.01281512188295514,-1.3324499999999997,0.18243589970178548,0.012900166181100134,0.0,0.0,0.0,-0.004519999999999733,0.0058931825018408,0.00041671093098215333
TYR 210,R TYR 210,0.0,0.0,0.0,-0.010484999999999998,0.0008483955445428588,5.999062426747091e-05,1.29669,0.4116161365884496,0.029105656142750087,-1.2919500000000008,0.4097430017706201,0.0289732055095737,0.0,0.0,0.0,-0.00574500000000031,0.006930366151943253,0.0004900508902144793
ASP 211,R ASP 211,0.0,0.0,0.0,-0.01674999999999999,0.0016695807857064102,0.00011805718953117667,145.81364499999995,2.921007201118726,0.20654639998057886,-145.60637500000004,2.9153745701647362,0.2061481128262301,0.0,0.0,0.0,0.19052000000000205,0.027679407508104974,0.0019572296748206863
ILE 212,R ILE 212,0.0,0.0,0.0,-0.01951500000000002,0.0017028725730366084,0.00012041127438907702,1.3756249999999997,0.25579064559714043,0.01808713000658229,-1.3719449999999997,0.25465490762009857,0.01800682120406055,0.0,0.0,0.0,-0.015835000000000102,0.011210609929883413,0.0007927098302657808
CYS 213,R CYS 213,0.0,0.0,0.0,-0.012260000000000009,0.0012658593918757396,8.950977600240147e-05,-0.025070000000000023,0.6440223327649438,0.0455392558733671,0.041925000000000025,0.6434385746712735,0.04549797794270642,0.0,0.0,0.0,0.004594999999999869,0.010565082820309456,0.0007470641706038311
ARG 214,R ARG 214,0.0,0.0,0.0,-0.05638500000000001,0.00760373427994418,0.000537665207168914,-161.16124999999997,4.011280960929848,0.2836403968717986,161.27147500000004,4.004595398957981,0.2831676562511636,0.0,0.0,0.0,0.05383999999999887,0.07893348085571937,0.005581439957573769
ARG 215,R ARG 215,0.0,0.0,0.0,-0.07874999999999997,0.010785059109712766,0.0007626188431975646,-144.370295,3.5910598697284164,0.25392627855318434,144.6325449999999,3.5745494174789227,0.25275881327857697,0.0,0.0,0.0,0.18349999999999794,0.05235398743171426,0.0037019859535120433
ASN 216,R ASN 216,0.0,0.0,0.0,-0.060340000000000005,0.009629870196425257,0.0006809346517838529,2.1794700000000007,1.18043641467891,0.08346945935789926,-1.89809,1.187131383588186,0.08394286514945748,0.0,0.0,0.0,0.22103999999999907,0.05386862166419321,0.0038090867671923584
LEU 217,R LEU 217,0.0,0.0,0.0,-0.03168999999999998,0.00589015279937628,0.0004164966986663893,-0.17461499999999994,0.24916463789029128,0.017618600508411554,0.21044000000000002,0.2432662253581453,0.01720151975843994,0.0,0.0,0.0,0.004135000000000118,0.016116040922013252,0.001139576182183547
ASP 218,R ASP 218,0.0,0.0,0.0,-0.073905,0.017965967132330916,0.0012703857189845821,145.32592,3.4162488600245724,0.24156527351441875,-144.64660500000002,3.314363299184695,0.23436087641693157,0.0,0.0,0.0,0.6054099999999994,0.17655444457730318,0.012484284500923554
ILE 219,R ILE 219,0.0,0.0,0.0,-0.023585000000000002,0.003309497696025869,0.00023401682631811474,1.2722349999999993,0.6021762530812734,0.04258029120232751,-1.219105000000001,0.6037638809791424,0.042692553447585914,0.0,0.0,0.0,0.02954499999999995,0.01419499823881656,0.0010037379513598288
GLU 220,R GLU 220,0.0,0.0,0.0,-0.055244999999999995,0.008732982022195907,0.0006175150807874935,164.53000999999992,4.864479419210409,0.3439706384266078,-163.75591999999997,4.797571033721651,0.3392395011168734,0.0,0.0,0.0,0.7188449999999972,0.1288482478538239,0.00911094698014439
ARG 221,R ARG 221,0.0,0.0,0.0,-0.05191499999999994,0.010453122739162938,0.0007391473973437411,-165.00247999999993,4.276855081669396,0.30241932304005753,165.03976000000006,4.287454595954252,0.30316882188286803,0.0,0.0,0.0,-0.014634999999999253,0.047468429245138964,0.003356524821151159
PRO 222,R PRO 222,0.0,0.0,0.0,-0.010459999999999962,0.001038460398859855,7.343023900274904e-05,1.1045699999999998,0.22982148528803853,0.01625083307095364,-1.106765,0.229049863075708,0.016196271141068332,0.0,0.0,0.0,-0.012655000000000038,0.005146452661785568,0.0003639091576204133
THR 223,R THR 223,0.0,0.0,0.0,-0.004945000000000003,0.0005585472227126533,3.9495252879302995e-05,0.15506999999999976,0.3863566553069843,0.027319541092412213,-0.15383999999999998,0.38565412535068244,0.027269864722803436,0.0,0.0,0.0,-0.0037150000000001505,0.002650240555119706,0.00018740030683007442
TYR 224,R TYR 224,0.0,0.0,0.0,-0.004305000000000001,0.0004604074282632304,3.255572146335891e-05,-0.44975999999999955,0.2847172674777561,0.02013255105544254,0.44366499999999964,0.28406922180165944,0.020086727306233884,0.0,0.0,0.0,-0.010399999999999845,0.0017776388834632065,0.0001256980508997716
THR 225,R THR 225,0.0,0.0,0.0,-0.003065000000000006,0.0004698670024592115,3.3224614369470464e-05,-0.30528999999999984,0.5325615325011748,0.03765778710306806,0.3078849999999999,0.5321449913087597,0.03762833319288804,0.0,0.0,0.0,-0.00046999999999979393,0.001584013888827848,0.00011200669622838453
ASN 226,R ASN 226,0.0,0.0,0.0,-0.0059350000000000435,0.0007146852454052812,5.053587834400462e-05,-0.22051000000000015,0.48661127185876013,0.034408613013313986,0.2392950000000001,0.4859885574527449,0.0343645804553904,0.0,0.0,0.0,0.012849999999999646,0.004165033013073558,0.0002945123087410151
LEU 227,R LEU 227,0.0,0.0,0.0,-0.004754999999999981,0.0006204635363983921,4.387339740662893e-05,-0.54048,0.1656638149989309,0.011714200698297771,0.5417200000000001,0.16507020203537656,0.01167222592310482,0.0,0.0,0.0,-0.0035149999999997883,0.0029495380994317855,0.00020856383914762968
ASN 228,R ASN 228,0.0,0.0,0.0,-0.002414999999999994,0.0004927220311697134,3.484070894801138e-05,0.06171500000000002,0.3287090260017208,0.023243238132304195,-0.05999499999999999,0.32782633355940155,0.023180822351137588,0.0,0.0,0.0,-0.0006950000000002277,0.0019421573056783758,0.00013733126009761738
ARG 229,R ARG 229,0.0,0.0,0.0,-0.004834999999999959,0.0006227158260395182,4.403265833447258e-05,-106.22963000000006,1.2842001374719512,0.09080666256071132,106.21036499999998,1.2809002270970888,0.09057332366037402,0.0,0.0,0.0,-0.024100000000002522,0.005709640969451424,0.0004037325847639635
LEU 230,R LEU 230,0.0,0.0,0.0,-0.00737499999999999,0.0007310095758606012,5.16901828203333e-05,-1.1363249999999994,0.13279834100997073,0.00939026074584739,1.147504999999999,0.1328622217750469,0.009394777798064663,0.0,0.0,0.0,0.0038050000000002405,0.00425405394888215,0.0003008070394787979
ILE 231,R ILE 231,0.0,0.0,0.0,-0.00330500000000002,0.0004919095445303602,3.478325746678036e-05,-0.49284000000000006,0.13437817679965772,0.009501972005852276,0.49014500000000005,0.13370083760021753,0.009454076891743515,0.0,0.0,0.0,-0.00600000000000029,0.0026381811916544504,0.00018654758106176686
GLY 232,R GLY 232,0.0,0.0,0.0,-0.0012450000000000282,0.000430087200460565,3.041175759472035e-05,-0.7592100000000002,0.10158009598341483,0.0071827974703453,0.7612149999999996,0.10182479450016452,0.007200100268399299,0.0,0.0,0.0,0.0007600000000000096,0.0015272196960490478,0.00010799074034379396
GLN 233,R GLN 233,0.0,0.0,0.0,-0.005495000000000015,0.0006999821426293689,4.949621197627158e-05,-1.5912100000000016,0.5510100234115488,0.03896229240560645,1.624785,0.5503319986835207,0.03891434881730636,0.0,0.0,0.0,0.028079999999999466,0.008500211762068232,0.0006010557378480099
ILE 234,R ILE 234,0.0,0.0,0.0,-0.004509999999999998,0.0005743692192309648,4.06140369823038e-05,-0.8436549999999999,0.09895234193792694,0.006996987199859813,0.8454999999999996,0.09840457306447184,0.006958254091365511,0.0,0.0,0.0,-0.002664999999999802,0.003233075161513618,0.00022861293707920717
VAL 235,R VAL 235,0.0,0.0,0.0,-0.0017049999999999943,0.0004668779283709499,3.301325491374259e-05,-0.5701750000000003,0.08944838944888744,0.006324956274552354,0.5698300000000002,0.08959258395648584,0.006335152365965622,0.0,0.0,0.0,-0.0020499999999999486,0.0017797471730560132,0.0001258471294865495
SER 236,R SER 236,0.0,0.0,0.0,-0.0015450000000000342,0.0004979708826828683,3.521185879785069e-05,-1.4132950000000002,0.18794253902456323,0.0132895443817686,1.41898,0.18863925784416907,0.013338809841960958,0.0,0.0,0.0,0.004139999999999877,0.0024270146270675553,0.0001716158500838408
SER 237,R SER 237,0.0,0.0,0.0,-0.002374999999999964,0.00048412291827598284,3.423265984407682e-05,-0.6564349999999998,0.19146763636447783,0.013538806405108227,0.6654650000000001,0.191015415019311,0.01350682952713175,0.0,0.0,0.0,0.006654999999999975,0.0032993900951539127,0.000233302111006306
ILE 238,R ILE 238,0.0,0.0,0.0,-0.002130000000000035,0.00041605288125424973,2.941938136670814e-05,-0.6135949999999999,0.08893942306424384,0.006288966916354604,0.61259,0.08876802295872092,0.00627684709866347,0.0,0.0,0.0,-0.003135000000000154,0.0014514733893529542,0.00010263466763232958
THR 239,R THR 239,0.0,0.0,0.0,-0.0010399999999999986,0.0002973213749463905,2.102379604163008e-05,-0.7537500000000005,0.23324323677225628,0.01649278743875619,0.7540600000000005,0.23380657903489288,0.016532621752160123,0.0,0.0,0.0,-0.0007299999999998162,0.001143284741436388,8.084243934967785e-05
ALA 240,R ALA 240,0.0,0.0,0.0,-0.0009249999999999748,0.00029895651857755,2.1139418156610766e-05,-0.73359,0.07388729187079487,0.005224620512534872,0.7362249999999997,0.07375726659116537,0.005215426336839702,0.0,0.0,0.0,0.0017100000000001448,0.0012024558203942682,8.502646646780203e-05
SER 241,R SER 241,0.0,0.0,0.0,-0.0019049999999999805,0.00044269063690120287,3.130295513206322e-05,-0.73848,0.2844509265233633,0.020113717905946654,0.7411450000000005,0.2848141042416955,0.02013939844868751,0.0,0.0,0.0,0.0007600000000000056,0.0016740370366274025,0.00011837229405566691
LEU 242,R LEU 242,0.0,0.0,0.0,-0.0026599999999999723,0.0004737087712930938,3.349626844888939e-05,-0.48372500000000007,0.09082636938136478,0.006422394170011724,0.48297500000000004,0.09060824672732605,0.006406970569231605,0.0,0.0,0.0,-0.003410000000000022,0.0011453820323367725,8.099074021145613e-05
ARG 243,R ARG 243,0.0,0.0,0.0,-0.0012949999999999479,0.00045604276115292106,3.224709289222675e-05,-86.73649499999999,1.1624445535065573,0.08219724265378552,86.72639000000002,1.1624161165010278,0.08219523185384085,0.0,0.0,0.0,-0.011399999999999294,0.0015937377450503825,0.00011269427669580825
PHE 244,R PHE 244,0.0,0.0,0.0,-0.001360000000000008,0.0004799999999999975,3.39411254969541e-05,-0.74477,0.10790526910211586,0.007630054750786536,0.7445599999999998,0.10771497760293333,0.007616599109839125,0.0,0.0,0.0,-0.0015699999999996895,0.0008093824806607423,5.7231984064880054e-05
ASP 245,R ASP 245,0.0,0.0,0.0,-0.00141499999999998,0.0004927220311697018,3.484070894801056e-05,89.11919999999996,0.9910014177617814,0.07007438226648383,-89.10354500000001,0.9881718413186309,0.0698743009974001,0.0,0.0,0.0,0.014239999999996372,0.003647245536016224,0.00025789920511694363
GLY 246,R GLY 246,0.0,0.0,0.0,-0.0008099999999999785,0.00039230090491865053,2.773986301335968e-05,-0.9451850000000002,0.12141651771896585,0.008585444302713735,0.9463399999999997,0.12119057059029208,0.00856946742802625,0.0,0.0,0.0,0.0003449999999999459,0.0008402231846360832,5.9412751156633096e-05
ALA 247,R ALA 247,0.0,0.0,0.0,-0.0012850000000000055,0.0004514144437210467,3.1919821428070526e-05,0.7004699999999999,0.08936027696913196,0.006318725781358127,-0.7004600000000001,0.08931969771556435,0.006315856394820812,0.0,0.0,0.0,-0.001275000000000004,0.0008362864341839532,5.9134380862579064e-05
LEU 248,R LEU 248,0.0,0.0,0.0,-0.001900000000000001,0.00034641016151376705,2.4494897427831185e-05,0.6542350000000005,0.2033202886457702,0.01437691548542303,-0.6539800000000001,0.2033180011705794,0.014376753736501111,0.0,0.0,0.0,-0.0016450000000001563,0.000734149167404164,5.191218546739422e-05
ASN 249,R ASN 249,0.0,0.0,0.0,-0.0012249999999999555,0.0004175823272122396,2.952752952754344e-05,-0.09611499999999971,0.551896558944699,0.03902497993433178,0.09776500000000002,0.5518716968417569,0.039023221918173284,0.0,0.0,0.0,0.0004249999999998977,0.000839270516579902,5.934538735235855e-05
VAL 250,R VAL 250,0.0,0.0,0.0,-0.0011350000000000132,0.0003417235724968176,2.4163505540379248e-05,0.08978000000000012,0.09950498278980813,0.007036064809252403,-0.08902500000000003,0.09940439816728437,0.007028952402385439,0.0,0.0,0.0,-0.0003799999999997153,0.0007249827584155886,5.126402247189912e-05
ASP 251,R ASP 251,0.0,0.0,0.0,-0.0005549999999999644,0.0004969657935914379,3.514078826662598e-05,83.96087,1.083193285199123,0.07659333173000338,-83.95237499999999,1.081759577896841,0.07649195331443535,0.0,0.0,0.0,0.007940000000001462,0.0016989408465263437,0.00012013325934135911
LEU 252,R LEU 252,0.0,0.0,0.0,-0.0006100000000000261,0.0004877499359303073,3.448912872196244e-05,0.5617449999999999,0.10004229093238516,0.0070740582323727,-0.56123,0.09992445696625138,0.007065726112721969,0.0,0.0,0.0,-9.500000000012943e-05,0.0008520416656478587,6.0248443963308184e-05
THR 253,R THR 253,0.0,0.0,0.0,-0.00039499999999999036,0.0004888506929523454,3.4566963997434626e-05,-0.2027549999999997,0.2108750458802562,0.01491111749249535,0.20252999999999993,0.2107252217936904,0.014900523329735774,0.0,0.0,0.0,-0.0006199999999996386,0.0008158431221746839,5.7688820407412396e-05
GLU 254,R GLU 254,0.0,0.0,0.0,-0.0006149999999999877,0.0004865953144040641,3.440748465087138e-05,85.38192500000005,1.1237162672878909,0.07945873927289025,-85.37112499999999,1.1221449146069509,0.07934762785925742,0.0,0.0,0.0,0.010185000000001807,0.0018949340357883137,0.00013399207066071086
PHE 255,R PHE 255,0.0,0.0,0.0,-0.001274999999999975,0.0004465142774872837,3.1573327350787005e-05,0.4395150000000001,0.08374675978806602,0.005921790174854235,-0.4402200000000001,0.08353401462877222,0.00590674682037411,0.0,0.0,0.0,-0.001980000000000226,0.0008304215796808103,5.871967302359458e-05
GLN 256,R GLN 256,0.0,0.0,0.0,-0.0005900000000000371,0.0004918333050943471,3.4777866524560496e-05,0.8870449999999996,0.5005119808506088,0.035391541572457684,-0.8864050000000008,0.5001906846143762,0.03536882249771671,0.0,0.0,0.0,4.9999999999919e-05,0.0008351646544243412,5.905505905507712e-05
THR 257,R THR 257,0.0,0.0,0.0,-0.0005350000000000011,0.0004987734956871711,3.526861210765179e-05,0.26232500000000003,0.15285110197509247,0.010808205071842436,-0.26187999999999995,0.1527854233884896,0.010803560894445874,0.0,0.0,0.0,-9.000000000003894e-05,0.0007693503753168054,5.4401286749492853e-05
ASN 258,R ASN 258,0.0,0.0,0.0,-0.000985000000000047,0.0002116010396949911,1.4962453007445202e-05,1.118079999999999,0.17368691257547028,0.012281519368547007,-1.11554,0.17351146475089121,0.012269113333896579,0.0,0.0,0.0,0.0015549999999993603,0.0006906337669125837,4.883518199002974e-05
LEU 259,R LEU 259,0.0,0.0,0.0,-0.0014549999999999997,0.000497970882682865,3.521185879785045e-05,0.7018400000000001,0.07316990091561087,0.005173893311617622,-0.700505,0.0730087664256828,0.005162499382566504,0.0,0.0,0.0,-0.0001199999999996515,0.0007652450587883744,5.411099703387577e-05
VAL 260,R VAL 260,0.0,0.0,0.0,-0.0006650000000000073,0.0004719904660054101,3.3374765916782406e-05,-0.5528599999999997,0.049654812455595665,0.0035111254605897937,0.5523349999999998,0.04958863554283641,0.0035064460462127874,0.0,0.0,0.0,-0.0011900000000000489,0.0007641334961904284,5.403239768880368e-05
PRO 261,R PRO 261,0.0,0.0,0.0,-0.0006400000000000072,0.0004800000000000042,3.394112549695458e-05,-1.093125,0.09426706410512856,0.006665688027128338,1.09173,0.09408133236726195,0.0066525548099956346,0.0,0.0,0.0,-0.00203500000000008,0.0007441606009457163,5.262010072205723e-05
TYR 262,R TYR 262,0.0,0.0,0.0,-0.0008049999999999916,0.00039620070671314485,2.801562064277672e-05,1.0635800000000002,0.2092455581368454,0.014795895309172734,-1.0626900000000006,0.20899843037687782,0.014778420737683482,0.0,0.0,0.0,8.500000000032593e-05,0.0007666648550706332,5.421139179178464e-05
PRO 263,R PRO 263,0.0,0.0,0.0,-0.0003749999999999931,0.00048412291827591833,3.423265984407226e-05,0.6058799999999998,0.12943707196935714,0.009152583132646362,-0.6054400000000002,0.12935388049842142,0.009146700607322809,0.0,0.0,0.0,6.500000000036365e-05,0.0007942134473806531,5.6159371435240504e-05
ARG 264,R ARG 264,0.0,0.0,0.0,-0.00064499999999999,0.0004785133226985343,3.383600153682403e-05,-88.77532999999998,2.0026463170274558,0.14160847910883784,88.76327499999994,2.0008137293087773,0.14147889558853816,0.0,0.0,0.0,-0.012699999999998112,0.002029778313021524,0.00014352700094429102
GLY 265,R GLY 265,0.0,0.0,0.0,-0.0003600000000000064,0.0004800000000000086,3.394112549695489e-05,0.2895849999999999,0.1682300887921061,0.011895663658451322,-0.28902000000000005,0.16806385572156782,0.011883909205307814,0.0,0.0,0.0,0.00020499999999998408,0.0007635279955574748,5.398958232844626e-05
HID 266,R HID 266,0.0,0.0,0.0,-0.0008150000000000591,0.00038829756630710474,2.7456784225398683e-05,-0.1125999999999999,0.3893364226475607,0.02753024246170019,0.11292999999999993,0.3890496434903906,0.027509964113026395,0.0,0.0,0.0,-0.0004850000000000598,0.0007548344189287315,5.3374853629751325e-05
PHE 267,R PHE 267,0.0,0.0,0.0,-0.0013550000000000218,0.00047851332269856515,3.383600153682621e-05,0.7476200000000003,0.11587931480639511,0.008193904929885268,-0.7443100000000001,0.1156144190834349,0.00817517397368402,0.0,0.0,0.0,0.001954999999999405,0.0008619599758688352,6.0949774404824624e-05
PRO 268,R PRO 268,0.0,0.0,0.0,-0.0014299999999999712,0.0004950757517794723,3.5007142128429284e-05,-0.043434999999999974,0.13725529416018897,0.009705414925442395,0.04570500000000001,0.13724065715013173,0.009704379932535619,0.0,0.0,0.0,0.0008400000000003515,0.0011065260954899836,7.824321056808406e-05
LEU 269,R LEU 269,0.0,0.0,0.0,-0.003999999999999971,0.0005916079783099917,4.18330013267059e-05,-1.230455000000001,0.20856032214924644,0.014747441807818305,1.2371650000000003,0.2086975030396849,0.01475714196160613,0.0,0.0,0.0,0.0027099999999999546,0.0022750604387576524,0.0001608710663854778
ALA 270,R ALA 270,0.0,0.0,0.0,-0.0026449999999999794,0.0004785133226985596,3.383600153682582e-05,0.6934499999999996,0.2209127372968807,0.015620889459310668,-0.6774849999999998,0.22263889995910416,0.01574294759169959,0.0,0.0,0.0,0.013320000000000064,0.0032661292074871724,0.00023095021108456238
THR 271,R THR 271,0.0,0.0,0.0,-0.008364999999999994,0.0007821604694690071,5.530709719375885e-05,-1.3777999999999995,0.18716332439877478,0.013234445587179124,1.4140400000000009,0.18642604002659777,0.013182311709256201,0.0,0.0,0.0,0.027875000000000028,0.011871789039567779,0.0008394622534694506
TYR 272,R TYR 272,0.0,0.0,0.0,-0.017889999999999927,0.002130234728850441,0.0001506303422289233,0.8264449999999997,0.4483347487926855,0.03170205411128752,-0.7579599999999996,0.4544923634121923,0.03213746321662619,0.0,0.0,0.0,0.050594999999999786,0.017904775201045997,0.0012660587960280354
ALA 273,R ALA 273,0.0,0.0,0.0,-0.020854999999999957,0.0023693828310343036,0.00016754066670513358,-0.7349800000000003,0.1554852391707958,0.010994466699208191,0.882565,0.148756767156993,0.010518691880409804,0.0,0.0,0.0,0.12672999999999993,0.030225437962087612,0.0021372612147325452
PRO 274,R PRO 274,0.0,0.0,0.0,-0.05770000000000005,0.009543584232351797,0.0006748333127520967,-0.7593550000000003,0.2535365042257224,0.017927738141634005,0.8897400000000002,0.23633942201841718,0.016711720797093203,0.0,0.0,0.0,0.07268500000000004,0.028931570558820518,0.002045770973251906
VAL 275,R VAL 275,0.0,0.0,0.0,-0.034699999999999974,0.006417164482853798,0.00045376205218153847,0.7126350000000005,0.31034953161717416,0.021945025834457267,-0.6108850000000001,0.316817237180996,0.02240236168074691,0.0,0.0,0.0,0.0670500000000002,0.030337559229443676,0.0021451893855788154
ILE 276,R ILE 276,0.0,0.0,0.0,-0.24891000000000005,0.11573846335596485,0.008183945228311349,-1.55975,0.25111544655795437,0.017756543512181762,1.7543849999999999,0.2665806196537918,0.018850096389010803,-0.015264072,0.026348117576199172,0.0018630932609630894,-0.0695390719999997,0.08691465981760046,0.006145794534154723
SER 277,R SER 277,0.0,0.0,0.0,-0.09426000000000004,0.037583671986648526,0.0026575669323650056,-1.6202649999999996,0.7243165915364648,0.05121691736013609,1.5396000000000003,0.7261311314080928,0.051345224704932246,0.0,0.0,0.0,-0.1749249999999999,0.10712086339737956,0.007574588891484491
ALA 278,R ALA 278,0.0,0.0,0.0,-0.08179,0.026204310714079092,0.0018529245802244628,-1.0639150000000004,0.48314388930731494,0.034163432041804505,1.1904799999999995,0.5082149344519508,0.03593622264512511,0.0,0.0,0.0,0.044775000000000065,0.04595872468857245,0.0032497725881975178
GLU 279,R GLU 279,0.0,0.0,0.0,-1.0553750000000002,0.6113257023674038,0.043227254965762026,128.86045499999997,5.229175517993411,0.36975854687878185,-127.02322500000005,5.026831254812423,0.3554506468158346,-0.19908367199999996,0.10841254137273056,0.007665924317032492,0.5827713279999998,0.7975023407495515,0.056391931315615255
LYS 280,R LYS 280,0.0,0.0,0.0,-1.721810000000001,1.0623518738628912,0.0751196214014686,-144.494045,3.130541289135884,0.221362697433246,145.60098500000004,3.1886585870495203,0.22547221097914308,-0.2765342879999999,0.16713775230228337,0.011818423804522206,-0.8914042879999972,1.2325872319067508,0.08715707900852192
ALA 281,R ALA 281,0.0,0.0,0.0,-0.29028499999999985,0.06870010025465807,0.004857830675826438,-0.9788250000000005,0.22932061480599486,0.016215416179518716,1.0631100000000004,0.20866415096992416,0.014754783614136688,0.0,0.0,0.0,-0.20600000000000013,0.11900352935942685,0.008414820259518311
TYR 282,R TYR 282,0.0,0.0,0.0,-2.059915000000001,0.7649707169395419,0.0540915981357085,-2.023785000000002,1.9581419991346374,0.13846154861142848,4.064374999999997,1.7473211880976587,0.12355426610147893,-0.4231561680000003,0.2352078247555766,0.016631704787280533,-0.4424811679999999,0.9254991437554386,0.0654426720531814
HIE 283,R HIE 283,0.0,0.0,0.0,-4.697870000000002,0.7434164802450748,0.05256748344271274,-3.447290000000003,1.7370225691970687,0.12282604377533261,6.298334999999997,1.2763379500645675,0.09025072195763928,-0.9164349359999993,0.08346992168688545,0.005902214764990677,-2.7632599359999994,1.097231614971524,0.07758599154786315
GLU 284,R GLU 284,0.0,0.0,0.0,-1.8010400000000015,0.8258668769238732,0.058397606903022654,98.99876,6.081514661036134,0.4300280256704058,-98.64487500000004,5.663384787330179,0.40046177875899025,-0.41006307599999997,0.06851387763527551,0.004844662748128865,-1.8572180760000045,1.3797963233847428,0.0975663336921618
GLN 285,R GLN 285,0.0,0.0,0.0,-3.8102900000000015,0.9136998609499722,0.06460833676469309,-4.347169999999998,2.1994713731031013,0.155526112294689,7.655595000000001,1.5675118758640978,0.11083982770139492,-0.8507344679999997,0.12294660110657683,0.008693637536629797,-1.3525994680000004,1.124477087267243,0.07951253736955646
LEU 286,R LEU 286,0.0,0.0,0.0,-0.470435,0.21632527770697552,0.015296507080866545,0.08687500000000008,0.4622856685805864,0.03268853310986895,0.23183500000000015,0.4170351996834319,0.02948884176896406,-0.022426488,0.03524790764470788,0.002492403451821009,-0.1741514879999999,0.2239751691789292,0.015837436094382505
SER 287,R SER 287,0.0,0.0,0.0,-0.5043450000000004,0.2245281184506736,0.01587653551235277,-1.3431300000000002,1.3898855539575914,0.0982797500276634,1.9942499999999996,1.231964304474769,0.08711303138738777,-0.125130456,0.08040776509023531,0.005685687595536034,0.021644544000000012,0.36563844258038075,0.02585454222110753
VAL 288,R VAL 288,0.0,0.0,0.0,-0.08606000000000007,0.016278402870060292,0.001151056905630619,-0.14633000000000004,0.2478841888866652,0.017528059091068797,0.17935499999999993,0.2671618965627396,0.018891198873417215,0.0,0.0,0.0,-0.05303500000000007,0.05655575810649186,0.003999096007224645
ALA 289,R ALA 289,0.0,0.0,0.0,-0.18874499999999994,0.04527482716698111,0.003201413730682127,-0.5918300000000003,0.438321002348735,0.030993975309727514,0.8616249999999998,0.45483540360772273,0.0321617198214741,-0.012396779999999994,0.02017773414980979,0.0014267812646309877,0.06865321999999992,0.07360159137831439,0.005204418436972743
GLU 290,R GLU 290,0.0,0.0,0.0,-0.8198999999999995,0.9499635256155897,0.0671725650842664,108.20746000000001,5.638165192543046,0.3986784841097144,-111.28838499999998,5.668852329773466,0.40084839239279757,-0.5190436799999998,0.04801559562862306,0.003395215327171051,-4.41986868,1.836026590077215,0.12982668522824123
ILE 291,R ILE 291,0.0,0.0,0.0,-0.12963000000000002,0.017616273726302076,0.0012456586611106608,0.44605000000000017,0.2011797144346317,0.014225554031390123,-0.4419899999999999,0.22679137968626564,0.016036572249081147,0.0,0.0,0.0,-0.12557000000000004,0.07484654367437411,0.005292449858052503
THR 292,R THR 292,0.0,0.0,0.0,-0.05073000000000004,0.00521316602459599,0.00036862650474431404,-0.8366600000000001,0.23379455596741167,0.016531771592905458,1.0715299999999996,0.25781789910710357,0.018230478476990206,0.0,0.0,0.0,0.18414000000000047,0.0805172677132059,0.005693430600262055
ASN 293,R ASN 293,0.0,0.0,0.0,-0.6848550000000002,0.1674934445732114,0.01184357504620109,3.08822,1.2457497307244336,0.08808780822565626,-1.1042649999999998,0.930606218964283,0.06580379680440175,-0.08177810399999995,0.023366926494795815,0.0016522912179957724,1.2173218960000007,0.735407246922829,0.05200114512328621
ALA 294,R ALA 294,0.0,0.0,0.0,-0.10249000000000005,0.017659838617608947,0.001248739164117135,1.1992700000000003,0.23802230378684677,0.01683071850813238,-1.1360099999999995,0.2316493036898674,0.016380079349624713,-0.00014327999999999964,0.000949549528566043,6.714329107215382e-05,-0.03937328000000011,0.0445888311072088,0.0031529064841089014
CYS 295,R CYS 295,0.0,0.0,0.0,-0.025399999999999943,0.002545584412271764,0.00018000000000001365,-0.10518499999999995,0.35056940935426756,0.024789000663096528,0.16390999999999997,0.3510965563773019,0.024826275586563515,0.0,0.0,0.0,0.03332500000000016,0.03543359105425217,0.00250553325162527
PHE 296,R PHE 296,0.0,0.0,0.0,-0.05481999999999991,0.00943226377917849,0.0006669617680197362,0.34787500000000016,0.3316275310872122,0.023449607605992035,-0.3033849999999999,0.3396557327280081,0.024017287188086007,0.0,0.0,0.0,-0.010330000000000306,0.039636613124736174,0.0028027317923768657
GLU 297,R GLU 297,0.0,0.0,0.0,-0.15791999999999992,0.070953037989927,0.00501713743084641,144.40429999999998,6.604288911759737,0.46699374744204347,-143.35407499999997,6.317806096216962,0.44673635328567235,-0.014338728,0.03397942163559021,0.002402707945932272,0.8779662719999983,0.29760379634300616,0.02104376625009999
PRO 298,R PRO 298,0.0,0.0,0.0,-0.03536999999999999,0.011089774569395004,0.0007841654799849332,-1.910365,0.41926237820128903,0.02964632707225304,1.8981800000000009,0.42556905150633295,0.030092276218325515,0.0,0.0,0.0,-0.047555000000000264,0.019138625211859016,0.0013533051669893333
ALA 299,R ALA 299,0.0,0.0,0.0,-0.030160000000000017,0.01092082414472465,0.0007722188808880578,-0.8230950000000001,0.34718536255867616,0.024549712419395,0.8689449999999996,0.3533163058436445,0.024983235576582122,0.0,0.0,0.0,0.01569000000000001,0.01648617299436114,0.0011657484720127291
ASN 300,R ASN 300,0.0,0.0,0.0,-0.037474999999999994,0.008212148013765954,0.0005806865548641544,0.7166499999999995,0.6960960404283307,0.04922142305439778,-0.5230799999999999,0.6995519949224651,0.04946579594022523,0.0,0.0,0.0,0.1560949999999988,0.05185919373650165,0.0036669987557947244
GLN 301,R GLN 301,0.0,0.0,0.0,-0.013600000000000015,0.002128379665379362,0.00015049916943293018,-0.7380649999999999,0.26306227546913585,0.018601311885858954,0.8372049999999994,0.2747117634448889,0.019425055080359566,0.0,0.0,0.0,0.08554000000000009,0.01914623722823942,0.0013538434178294422
MET 302,R MET 302,0.0,0.0,0.0,-0.007280000000000029,0.0008726969691708434,6.170899448216507e-05,-0.04324,0.5516028937560064,0.03900421466969948,0.04296000000000004,0.5523700104096891,0.0390584580084775,0.0,0.0,0.0,-0.007560000000000004,0.002921711826994796,0.00020659622455409572
VAL 303,R VAL 303,0.0,0.0,0.0,-0.00445000000000003,0.0006461423991660362,4.568916720624492e-05,0.19421500000000003,0.23702033409604326,0.016759868551841323,-0.183685,0.2363152889150423,0.016710014328988457,0.0,0.0,0.0,0.006079999999999737,0.005050108909716678,0.0003570966255791265
LYS 304,R LYS 304,0.0,0.0,0.0,-0.010504999999999995,0.0026343832295245284,0.0001862790245840911,-140.49795000000006,3.7609359735958656,0.26593833305380665,140.48610999999997,3.7930577187694468,0.2682096834373852,0.0,0.0,0.0,-0.022345000000003595,0.046535534540823216,0.0032905592039956903
CYS 305,R CYS 305,0.0,0.0,0.0,-0.006220000000000022,0.0013753544997563505,9.725224933131472e-05,0.8853800000000004,0.5476012195019293,0.03872125356958373,-0.8642699999999996,0.545839790689539,0.03859670174380188,0.0,0.0,0.0,0.014890000000000176,0.0069316592530216095,0.0004901423262686058
ASP 306,R ASP 306,0.0,0.0,0.0,-0.011860000000000008,0.004228522200485722,0.0002990016722361316,136.50905000000003,5.792287932025749,0.4095766075320411,-136.2941000000001,5.753766930452702,0.40685276138900117,0.0,0.0,0.0,0.20308999999999647,0.04390412167439986,0.003104490215800742
PRO 307,R PRO 307,0.0,0.0,0.0,-0.010199999999999964,0.0029832867780353275,0.00021095023109729465,-0.7307650000000003,0.2915115945807295,0.020612982532253743,0.7457849999999999,0.29211382845562167,0.020655566897933395,0.0,0.0,0.0,0.004820000000000189,0.0065641145632906375,0.00046415299201881823
ARG 308,R ARG 308,0.0,0.0,0.0,-0.06444499999999992,0.02999861621808586,0.0021212224954021254,-142.90025000000006,10.171437898718272,0.7192292712601538,143.10786999999996,10.144930805240529,0.717354936705388,-0.0002476800000000001,0.0024321287742222874,0.0001719774748971505,0.14292732000000113,0.12423659731888632,0.008784854043572696
HIE 309,R HIE 309,0.0,0.0,0.0,-0.008829999999999966,0.002908797002198695,0.00020568300853497981,-0.42826000000000014,1.115888171995743,0.07890520934640503,0.44705,1.1155890943801845,0.07888406136539879,0.0,0.0,0.0,0.00995999999999981,0.011029886672128465,0.0007799307661581159
GLY 310,R GLY 310,0.0,0.0,0.0,-0.0025550000000000104,0.0006534332406604601,4.620470755237126e-05,1.187435,0.17443430217419734,0.012334367793891826,-1.1720750000000013,0.17414895743299133,0.012314190873743558,0.0,0.0,0.0,0.012804999999999926,0.003281306904268523,0.000232023436316251
LYS 311,R LYS 311,0.0,0.0,0.0,-0.0036200000000000485,0.000682348884369336,4.824935232726328e-05,-111.20574000000005,3.4894749350560392,0.24674313893586128,111.16376,3.483814607926712,0.24634289336617313,0.0,0.0,0.0,-0.045600000000001015,0.0064412731660781234,0.00045546679352087837
TYR 312,R TYR 312,0.0,0.0,0.0,-0.007899999999999933,0.0008485281374238769,6.0000000000001404e-05,0.07151499999999988,0.1700783930280387,0.0120263585043437,-0.064445,0.17049529898211271,0.012055838207067977,0.0,0.0,0.0,-0.0008300000000001162,0.0039725432659696875,0.0002809012281924121
MET 313,R MET 313,0.0,0.0,0.0,-0.0017750000000000376,0.00042938910093291585,3.036239450372597e-05,-0.5788649999999996,0.49207232880441476,0.034794768053185814,0.5777649999999998,0.49159727397026964,0.03476117660371987,0.0,0.0,0.0,-0.0028750000000000832,0.0011355064949176055,8.029243426376068e-05
ALA 314,R ALA 314,0.0,0.0,0.0,-0.0013850000000000056,0.0004865953144040713,3.440748465087189e-05,0.7149300000000001,0.15553383908333226,0.010997903231980152,-0.7105600000000004,0.1552076235241019,0.010974836308574116,0.0,0.0,0.0,0.0029849999999999916,0.0014017043197479687,9.911546297122653e-05
CYS 315,R CYS 315,0.0,0.0,0.0,-0.003159999999999972,0.0004737087712931492,3.349626844889331e-05,-0.6281350000000002,0.30061265238675466,0.02125652450131486,0.6361949999999998,0.29931658319411664,0.021164878569814728,0.0,0.0,0.0,0.004900000000000198,0.0028142494558941232,0.0001989974874213286
CYS 316,R CYS 316,0.0,0.0,0.0,-0.0026149999999999663,0.0004865953144040848,3.4407484650872844e-05,0.32559000000000005,0.3074037278563811,0.021736726052927105,-0.3120800000000001,0.3086239193581727,0.02182300662145341,0.0,0.0,0.0,0.010894999999999962,0.004221844975837042,0.00029852952115327284
LEU 317,R LEU 317,0.0,0.0,0.0,-0.008114999999999978,0.0009283183721116576,6.564202160202099e-05,-0.9425349999999996,0.155818929450183,0.011018062165145262,0.9582050000000001,0.15564971241540962,0.01100609671386721,0.0,0.0,0.0,0.007554999999999594,0.0042245680252544476,0.00029872206982412816
LEU 318,R LEU 318,0.0,0.0,0.0,-0.0044999999999999684,0.00051961524227062,3.6742346141744616e-05,0.6329149999999997,0.14288973992208417,0.010103830406088785,-0.6225550000000001,0.14532992456820437,0.010276377517150674,0.0,0.0,0.0,0.005860000000000211,0.004497821694998711,0.000318044022110156
TYR 319,R TYR 319,0.0,0.0,0.0,-0.01655,0.0014203872711341023,0.0001004365471329979,-1.3598249999999998,0.16444480647013401,0.011628003778594121,1.3845199999999993,0.16219404921266903,0.011468851206638287,0.0,0.0,0.0,0.008144999999999973,0.007665766432653669,0.0005420515427521619
ARG 320,R ARG 320,0.0,0.0,0.0,-0.010595000000000052,0.0013118593674628742,9.276246546960933e-05,-97.28877,1.3518312975738491,0.09558890775346783,97.30757999999994,1.3459375370391622,0.09517215594939116,0.0,0.0,0.0,0.00821499999999773,0.012517538695768826,0.0008851236495543149
GLY 321,R GLY 321,0.0,0.0,0.0,-0.00675499999999998,0.001129147908823293,7.984281432915599e-05,-0.2066450000000001,0.24666738530863763,0.01744201808492926,0.23057499999999997,0.24680361499581022,0.01745165097848913,0.0,0.0,0.0,0.01717500000000015,0.0071221046748836175,0.0005036088511930617
ASP 322,R ASP 322,0.0,0.0,0.0,-0.03442999999999999,0.008978034306015983,0.000634842893950936,108.25112000000001,2.593941141504676,0.18341933711567301,-108.09144999999998,2.5984350496991193,0.1837371044115051,0.0,0.0,0.0,0.1252400000000002,0.05630046536219766,0.0039810440841568295
VAL 323,R VAL 323,0.0,0.0,0.0,-0.016565000000000014,0.002452707687434373,0.00017343262380532202,-1.0607799999999996,0.11660536694337983,0.008245244568840956,1.0913299999999992,0.11801339373139731,0.008344807097830904,0.0,0.0,0.0,0.013985000000000088,0.005856174092357509,0.00041409404125149695
VAL 324,R VAL 324,0.0,0.0,0.0,-0.013784999999999999,0.0016120716485318557,0.00011399067944354518,0.5564700000000004,0.1266488811636316,0.00895542827004931,-0.547055,0.12812611745854222,0.00905988465020393,0.0,0.0,0.0,-0.004369999999999887,0.005734378780652852,0.00040548181216918777
PRO 325,R PRO 325,0.0,0.0,0.0,-0.005444999999999997,0.0005890458386237896,4.1651830692059835e-05,0.6721250000000001,0.14172963478044986,0.010021798584834886,-0.6717750000000003,0.1425523916845993,0.010079976283454096,0.0,0.0,0.0,-0.005094999999999912,0.002096658055096035,0.0001482561128587804
LYS 326,R LYS 326,0.0,0.0,0.0,-0.012589999999999988,0.0016798511838850975,0.00011878341635094023,-105.80780499999999,2.160102080220235,0.15274228289788958,105.81542999999999,2.1634883903315942,0.15298173118218383,0.0,0.0,0.0,-0.004964999999999446,0.013048516199170732,0.0009226694288856139
ASP 327,R ASP 327,0.0,0.0,0.0,-0.02370499999999999,0.003152455392230071,0.00022291225852339805,114.57009000000002,2.185374361955125,0.15452930307696933,-114.22985999999997,2.163965947144728,0.15301549954828073,0.0,0.0,0.0,0.31652500000000017,0.03271283196239675,0.0023131465312426778
VAL 328,R VAL 328,0.0,0.0,0.0,-0.00787999999999996,0.0011556816170554764,8.171903083125622e-05,0.8159499999999995,0.1805012396079331,0.012763365053934734,-0.8036,0.1801522411739574,0.012738687138005963,0.0,0.0,0.0,0.004469999999999946,0.003633056564382239,0.00025689589331089817
ASN 329,R ASN 329,0.0,0.0,0.0,-0.0052300000000000055,0.0006686553671361965,4.728107443787851e-05,0.9091050000000003,0.2807322994865388,0.019850771266502434,-0.8886749999999999,0.2799166471916243,0.01979309593961999,0.0,0.0,0.0,0.0152000000000006,0.004267317658670504,0.0003017449253923014
ALA 330,R ALA 330,0.0,0.0,0.0,-0.009209999999999994,0.001471699697628566,0.00010406488360633504,0.9539450000000003,0.15126051029597828,0.010695733255602384,-0.9473700000000004,0.14979974332420848,0.010592441432455206,0.0,0.0,0.0,-0.0026349999999999156,0.010422656811005565,0.0007369931309042191
ALA 331,R ALA 331,0.0,0.0,0.0,-0.011204999999999958,0.0018283804308732155,0.00012928602012592322,1.6823850000000007,0.1432101140806701,0.01012648428009409,-1.6386100000000006,0.1400842528623301,0.009905452513640464,0.0,0.0,0.0,0.03257000000000012,0.012526974894203355,0.0008857908895444826
ILE 332,R ILE 332,0.0,0.0,0.0,-0.012744999999999972,0.001385631624927878,9.797895182130372e-05,1.7938800000000004,0.1753505506121934,0.012399156342267686,-1.7921550000000002,0.17885860609711002,0.012647213324484007,0.0,0.0,0.0,-0.011020000000000092,0.010373022703147104,0.0007334834694797328
ALA 333,R ALA 333,0.0,0.0,0.0,-0.010930000000000011,0.0019937652820731155,0.00014098049510482096,1.4171000000000007,0.19774852717529626,0.013982932453530425,-1.3773850000000005,0.19821310949329018,0.014015783384277712,0.0,0.0,0.0,0.028785000000000078,0.01661892821453895,0.0011751356836552935
THR 334,R THR 334,0.0,0.0,0.0,-0.06770499999999999,0.019420555476092883,0.0013732406471554817,1.8780249999999998,0.46967505189758746,0.03321104141509277,-1.6252500000000005,0.4618913589795746,0.032660651210592716,0.0,0.0,0.0,0.18507000000000026,0.04191473607217396,0.0029638194108278604
ILE 335,R ILE 335,0.0,0.0,0.0,-0.05818499999999996,0.011371049863579024,0.0008040546467747093,2.3083200000000006,0.23880797222873457,0.01688627365643469,-2.269110000000001,0.24520164742512351,0.01733837476524178,0.0,0.0,0.0,-0.018975000000000027,0.030361725494444717,0.0021468981985646343
LYS 336,R LYS 336,0.0,0.0,0.0,-0.02061,0.0035969292458984553,0.0002543413061223012,-113.24337000000001,4.4205695043855275,0.3125814673257462,113.24551000000002,4.430217324228419,0.3132636712092037,0.0,0.0,0.0,-0.018469999999997634,0.02118133848461944,0.0014977468077081995
THR 337,R THR 337,0.0,0.0,0.0,-0.04410499999999997,0.013562226034099352,0.0009589941996696388,0.7630949999999992,0.9030671104491629,0.0638564877665144,-0.5437400000000001,0.9203718066086122,0.06508011456658633,0.0,0.0,0.0,0.17525000000000035,0.05302082138179272,0.0037491382343146323
LYS 338,R LYS 338,0.0,0.0,0.0,-0.5240699999999997,0.5986089083032426,0.04232804183398991,-156.94664999999998,9.237649569966662,0.6532004653148421,157.73076499999996,8.690381808630264,0.6145027907982673,-0.20362723199999988,0.07787162689353169,0.005506355543844498,0.05641776800000118,1.1028132137787086,0.07798067018450545
ARG 339,R ARG 339,0.0,0.0,0.0,-0.55137,0.7693111029356069,0.05439850977278697,-157.27095499999993,4.776563341253387,0.3377540329367343,157.27084000000005,4.331899467252423,0.3063115488712581,-0.28525820399999996,0.03944005071238161,0.0027888327309066358,-0.8367432039999998,1.3390398600957762,0.09468441653528092
THR 340,R THR 340,0.0,0.0,0.0,-0.03305999999999998,0.008334050635795454,0.0005893063719323023,-0.025015000000000107,0.6385109746707571,0.045149544005172425,0.14751999999999996,0.6340353220444426,0.044833067572942184,0.0,0.0,0.0,0.08944499999999998,0.03485766737749396,0.0024648092978971077
ILE 341,R ILE 341,0.0,0.0,0.0,-0.016490000000000036,0.0028565538678624294,0.00020198886107901848,0.47817500000000007,0.40810225970337416,0.028857187525380936,-0.45836500000000024,0.405538150825542,0.028675877647859362,0.0,0.0,0.0,0.0033200000000000963,0.008958660614176678,0.000633472967063317
GLN 342,R GLN 342,0.0,0.0,0.0,-0.006645000000000033,0.0013743998690337884,9.718474674556946e-05,0.14004000000000003,1.4911360965384748,0.10543924455343938,-0.12580499999999983,1.4898251531555644,0.10534654685785863,0.0,0.0,0.0,0.007590000000000359,0.004728837066341142,0.00033437927567361213
PHE 343,R PHE 343,0.0,0.0,0.0,-0.004974999999999967,0.0008027297179001046,5.676156269871282e-05,0.6964449999999998,0.16949485825534752,0.01198509636486089,-0.6964050000000002,0.16926021675219424,0.011968504705058142,0.0,0.0,0.0,-0.004935000000000081,0.0018603158334002596,0.0001315441940946027
VAL 344,R VAL 344,0.0,0.0,0.0,-0.0016300000000000303,0.0004930517214248255,3.486402156951946e-05,0.0015150000000000042,0.17047738787006358,0.012054571700189124,-0.0009949999999999863,0.17017818595519232,0.012033414929894177,0.0,0.0,0.0,-0.0011100000000000157,0.0009262289133906594,6.549427455895827e-05
ASP 345,R ASP 345,0.0,0.0,0.0,-0.0012600000000000033,0.00043863424398920864,3.101612483854041e-05,102.52103999999996,2.476683673463525,0.17512798203600674,-102.48823000000004,2.471854212346153,0.1747864875654497,0.0,0.0,0.0,0.03155000000000058,0.004893618293246698,0.00034603106796932793
TRP 346,R TRP 346,0.0,0.0,0.0,-0.0015199999999999953,0.0004995998398718771,3.5327043465311756e-05,-0.9576000000000003,0.14137800394686395,0.009996934530144597,0.9562250000000005,0.141206106011742,0.009984779510584928,0.0,0.0,0.0,-0.0028950000000004293,0.000820959804131427,5.805062445829119e-05
CYS 347,R CYS 347,0.0,0.0,0.0,-0.0010449999999999947,0.000230162985729671,1.627498079875929e-05,0.3702099999999998,0.22206340513466022,0.015702253962409384,-0.36884500000000003,0.22157066812870355,0.01566741219458403,0.0,0.0,0.0,0.000319999999999645,0.0008292164976649384,5.863446085706369e-05
PRO 348,R PRO 348,0.0,0.0,0.0,-0.0012999999999999997,0.00045825756949558275,3.2403703492039214e-05,0.8929750000000004,0.23409795892958896,0.016553225422104224,-0.8909299999999998,0.23351105990937637,0.016511725394397818,0.0,0.0,0.0,0.0007450000000000578,0.0009539260977664207,6.745276124814575e-05
THR 349,R THR 349,0.0,0.0,0.0,-0.001330000000000006,0.00047021271782035114,3.3249060137092686e-05,-0.26182000000000033,0.2329211403028926,0.01647001177898786,0.26196999999999987,0.2326994823801722,0.01645433819696193,0.0,0.0,0.0,-0.0011800000000003453,0.0008874683092930672,6.27534859589288e-05
GLY 350,R GLY 350,0.0,0.0,0.0,-0.0010149999999999899,0.00023404059476937996,1.6549169163436138e-05,0.6579400000000003,0.19720952411077822,0.013944819181330321,-0.655345,0.19639441431720994,0.013887182215085952,0.0,0.0,0.0,0.001579999999999973,0.0011634431657798028,8.226785520480432e-05
PHE 351,R PHE 351,0.0,0.0,0.0,-0.004139999999999986,0.0005102940328868915,3.60832371053352e-05,0.09148999999999993,0.2856941894753898,0.020201629872364252,-0.08722499999999997,0.2851539485523565,0.020163429070349115,0.0,0.0,0.0,0.000125000000000437,0.001378178145233987,9.745191121780508e-05
LYS 352,R LYS 352,0.0,0.0,0.0,-0.002470000000000019,0.0004990991885387196,3.529164207004318e-05,-90.66190499999995,1.518997497031738,0.10740934307565345,90.65074999999999,1.5168763125270124,0.10725935268090951,0.0,0.0,0.0,-0.013625000000000895,0.0033457996054729474,0.00023658375895211964
VAL 353,R VAL 353,0.0,0.0,0.0,-0.0035999999999999817,0.0005099019513592777,3.6055512754639834e-05,-0.8914000000000002,0.09443468642400639,0.006677540714964012,0.8974400000000002,0.09418113611546446,0.006659612000709817,0.0,0.0,0.0,0.0024399999999997353,0.0022773669006113575,0.0001610341578672081
GLY 354,R GLY 354,0.0,0.0,0.0,-0.0016399999999999848,0.00048000000000000126,3.394112549695437e-05,0.9282349999999993,0.08109987530817439,0.0057346271783793555,-0.9257900000000003,0.08049475697210803,0.005691838850494071,0.0,0.0,0.0,0.0008050000000000418,0.001793592763143379,0.00012682616055058004
ILE 355,R ILE 355,0.0,0.0,0.0,-0.005310000000000033,0.0007641334961903278,5.403239768879657e-05,-0.7791549999999998,0.06334004242973446,0.004478817352270887,0.7893750000000004,0.06280027368570397,0.004440649938353238,0.0,0.0,0.0,0.004909999999999641,0.0027752297202212083,0.00019623837545188613
ASN 356,R ASN 356,0.0,0.0,0.0,-0.0037500000000000376,0.0005172040216394549,3.657184709582124e-05,0.5677400000000006,0.1948788146515674,0.013780013134971961,-0.5615800000000001,0.19451651240961462,0.013754394497759571,0.0,0.0,0.0,0.0024100000000000675,0.0026574235642803246,0.00018790822227875427
TYR 357,R TYR 357,0.0,0.0,0.0,-0.008539999999999982,0.001076289923765868,7.610519036175975e-05,0.1260450000000002,0.2383823671646039,0.01685617883373928,-0.10805500000000005,0.23745286263804025,0.016790452938351606,0.0,0.0,0.0,0.00945000000000025,0.002901292815281153,0.00020515238238931127
GLU 358,R GLU 358,0.0,0.0,0.0,-0.005874999999999999,0.0008884677821958628,6.28241593656467e-05,93.60497499999998,1.7670671108869735,0.12495051369198999,-93.57553499999993,1.7574602865450588,0.1242712086282064,0.0,0.0,0.0,0.02356500000000196,0.011568309081282046,0.0008180029798236454
PRO 359,R PRO 359,0.0,0.0,0.0,-0.012445000000000006,0.002507384095028149,0.00017729882966336988,-1.0408749999999993,0.14243966924632112,0.010072005603404259,1.0753099999999995,0.14110954574372656,0.009977951668554237,0.0,0.0,0.0,0.0219899999999998,0.008631332457969617,0.0006103273711705867
PRO 360,R PRO 360,0.0,0.0,0.0,-0.012629999999999988,0.0024048076846184523,0.0001700455821243228,-0.3393300000000002,0.1882370874721552,0.013310372102236625,0.34637999999999974,0.19022372512386623,0.013450848597765163,0.0,0.0,0.0,-0.00557999999999987,0.012352878207122515,0.0008734803947427852
THR 361,R THR 361,0.0,0.0,0.0,-0.005355000000000024,0.000899430375293148,6.359933175749463e-05,0.671215,0.2641168657526433,0.01867588267994311,-0.6541699999999996,0.2652418539748215,0.018755431360008828,0.0,0.0,0.0,0.011689999999999869,0.004312064470760956,0.00030490900281886533
VAL 362,R VAL 362,0.0,0.0,0.0,-0.007394999999999993,0.0010143840495591056,7.172778401707145e-05,-0.64957,0.19750854437213525,0.013965963106782095,0.6585950000000002,0.19668841088127212,0.013907970911495343,0.0,0.0,0.0,0.001629999999999977,0.003116584669153131,0.00022037581537002115
VAL 363,R VAL 363,0.0,0.0,0.0,-0.003675000000000018,0.0006239991987174275,4.412340648680649e-05,1.1838099999999998,0.09899203957894737,0.006999794246976079,-1.1807699999999997,0.09907036438814715,0.0070053326473481095,0.0,0.0,0.0,-0.0006350000000000833,0.0015562053206437884,0.00011004033351458083
PRO 364,R PRO 364,0.0,0.0,0.0,-0.0032649999999999862,0.0006440302787913027,4.5539817742279285e-05,0.031630000000000026,0.25231429428393465,0.01784131484784683,-0.031005000000000026,0.25213790864326613,0.017828842499584767,0.0,0.0,0.0,-0.002640000000000322,0.0010346013725101883,7.315736463268634e-05
GLY 365,R GLY 365,0.0,0.0,0.0,-0.0025949999999999975,0.0005924314306314402,4.18912281987539e-05,0.5112250000000002,0.2116161250354044,0.014963519702095477,-0.502415,0.21054425372115973,0.014887726954609303,0.0,0.0,0.0,0.0062150000000000885,0.0025881991808978525,0.00018301331918743393
GLY 366,R GLY 366,0.0,0.0,0.0,-0.003545000000000004,0.000622876392232029,4.404401207882795e-05,0.46589500000000006,0.26897511776184796,0.019019412973985288,-0.44153000000000003,0.26695898392824297,0.018876850783433114,0.0,0.0,0.0,0.02082000000000008,0.004675211225174746,0.000330587356080053
ASP 367,R ASP 367,0.0,0.0,0.0,-0.010949999999999998,0.0016515144564913983,0.00011677970714126831,119.50417500000002,1.9031229924455237,0.13457111733902644,-119.39753499999999,1.8958235199442692,0.13405496668855427,0.0,0.0,0.0,0.09569000000000032,0.014228629589669457,0.0010061160469846835
LEU 368,R LEU 368,0.0,0.0,0.0,-0.016084999999999974,0.0027942396103412307,0.00019758257767323403,-0.26711000000000007,0.29610426862846784,0.02093773362854727,0.33315000000000006,0.29120971395199025,0.020591636348284707,0.0,0.0,0.0,0.049955,0.013261333831858504,0.0009377179080085731
ALA 369,R ALA 369,0.0,0.0,0.0,-0.022629999999999956,0.004589455305371277,0.0003245234968380607,-0.27258000000000016,0.2654461971850414,0.018769880606972423,0.35629,0.263278210074438,0.018616580768229155,0.0,0.0,0.0,0.06108,0.012894712094498724,0.0009117938363468237
LYS 370,R LYS 370,0.0,0.0,0.0,-0.033935,0.009071426293588111,0.0006414467047230101,-102.37489000000005,1.980816747681072,0.14006489545731685,102.58733500000002,1.9967330499515579,0.14119034798400437,0.0,0.0,0.0,0.1785100000000023,0.0570421765012528,0.0040334909817675785
VAL 371,R VAL 371,0.0,0.0,0.0,-0.05984500000000006,0.0191690107986822,0.0013554537524386341,-0.5500150000000006,0.2340987073330382,0.016553278342219625,0.7788550000000004,0.23152618421033783,0.016371373487737564,0.0,0.0,0.0,0.16899500000000003,0.04319160769177259,0.003054107868920144
GLN 372,R GLN 372,0.0,0.0,0.0,-0.23357000000000017,0.18590528529334482,0.013145488788934387,-0.81726,0.7110355563542516,0.05027780635628409,1.245425,0.7261954243693638,0.05134977090382197,-0.05218394400000001,0.07317459138967887,0.005174224978219668,0.14241105600000017,0.18988294949627965,0.013426752122052207
ARG 373,R ARG 373,0.0,0.0,0.0,-0.15362500000000007,0.05559203517591349,0.003930950505284951,-111.09857999999998,3.0018418518658168,0.21226227295039027,111.80503000000003,3.000108097902138,0.21213967803192763,-0.024735455999999992,0.029393325369982622,0.0020784219690737297,0.5280895440000023,0.13427187177404543,0.00949445510540381
ALA 374,R ALA 374,0.0,0.0,0.0,-0.013515000000000017,0.0018519651724586948,0.0001309537131966857,-0.5907800000000003,0.12121762083129409,0.008571380168910774,0.6209199999999999,0.1215086976310747,0.00859196240680787,0.0,0.0,0.0,0.016625000000000053,0.010905703782883473,0.0007711497098488686
VAL 375,R VAL 375,0.0,0.0,0.0,-0.015605000000000025,0.001542392621870185,0.00010906362821765061,0.6873900000000003,0.15077323336719656,0.010661277573536652,-0.662035,0.1595630401283455,0.01128281077014943,0.0,0.0,0.0,0.009750000000000035,0.014525408772216796,0.001027101504234106
CYS 376,R CYS 376,0.0,0.0,0.0,-0.005459999999999976,0.0005902541825349984,4.1737273509421956e-05,-0.8268950000000005,0.22353219896694762,0.015806113370306924,0.8552949999999995,0.22782029754831026,0.016109327728834718,0.0,0.0,0.0,0.022939999999999974,0.010317771077127303,0.0007295765895367144
MET 377,R MET 377,0.0,0.0,0.0,-0.010229999999999927,0.0009783148777361907,6.917730841829486e-05,0.6303099999999999,0.31377312488484466,0.02218711043601671,-0.6258650000000001,0.31769481704144925,0.02246441594778283,0.0,0.0,0.0,-0.005784999999999814,0.010454605444491994,0.0007392522404430088
LEU 378,R LEU 378,0.0,0.0,0.0,-0.0035300000000000374,0.0004990991885387509,3.52916420700454e-05,0.4205149999999999,0.24123098842188648,0.017057606774544945,-0.42419500000000004,0.24232434251432516,0.017134918583845093,0.0,0.0,0.0,-0.007209999999999835,0.0039301272244037806,0.0002779019611301777
SER 379,R SER 379,0.0,0.0,0.0,-0.002584999999999958,0.0005027673418192649,3.555101967595371e-05,0.33508499999999997,0.40750772725802387,0.028815147733006675,-0.3311050000000002,0.40638976854123615,0.028736096114033955,0.0,0.0,0.0,0.001395000000000023,0.002372546100711326,0.000167764343649068
ASN 380,R ASN 380,0.0,0.0,0.0,-0.001829999999999995,0.000375632799419848,2.6561249970586075e-05,1.2905450000000003,0.20602504210653638,0.014568170436777586,-1.2875999999999999,0.2053526479011173,0.014520624986549348,0.0,0.0,0.0,0.0011149999999986093,0.001414840980462748,0.00010004436515858327
THR 381,R THR 381,0.0,0.0,0.0,-0.0026699999999999758,0.0005010987926547257,3.5433035433054824e-05,-0.40002500000000024,0.23910005097239095,0.01690692674246268,0.4041149999999996,0.2382249604365592,0.016845048497258798,0.0,0.0,0.0,0.0014199999999999346,0.002060000000000155,0.00014566399692443973
THR 382,R THR 382,0.0,0.0,0.0,-0.0020700000000000098,0.0005613376880274707,3.9692568573980316e-05,0.5675400000000003,0.2926026117450073,0.020690129095778918,-0.5662099999999998,0.29145932117535794,0.02060928624431235,0.0,0.0,0.0,-0.000739999999999843,0.001588206535687318,0.00011230316113092971
ALA 383,R ALA 383,0.0,0.0,0.0,-0.002379999999999982,0.0005706137047074693,4.0348482003662976e-05,0.5389250000000003,0.2387539724800396,0.016882455297586235,-0.5328300000000004,0.2366809901534122,0.016735873311542426,0.0,0.0,0.0,0.0037150000000000793,0.0024927444714611295,0.0001762636519535441
ILE 384,R ILE 384,0.0,0.0,0.0,-0.0025549999999999735,0.0005540532465386465,3.9177480776589894e-05,0.20531999999999984,0.17225410764333032,0.012180204760183637,-0.20620999999999995,0.17192529162400738,0.012156953956481035,0.0,0.0,0.0,-0.0034450000000001957,0.0012988360173628005,9.184157555265646e-05
ALA 385,R ALA 385,0.0,0.0,0.0,-0.0011499999999999865,0.00042130748865879805,2.9790938219531055e-05,-0.4337649999999998,0.21115835236854827,0.014931150286397896,0.43256499999999976,0.210773968447245,0.014903970238664634,0.0,0.0,0.0,-0.002350000000000084,0.0009630680142130317,6.80991923593897e-05
GLU 386,R GLU 386,0.0,0.0,0.0,-0.003195000000000004,0.0006759992603546594,4.780036610738701e-05,123.51551500000001,4.494046884466287,0.3177771026976388,-123.43836499999996,4.475746615010879,0.3164830782346928,0.0,0.0,0.0,0.07395499999999856,0.0183747918355527,0.0012992939909810524
ALA 387,R ALA 387,0.0,0.0,0.0,-0.0013150000000000156,0.0004645158770160653,3.284623266068761e-05,0.13421999999999998,0.24166055035938333,0.01708798139043931,-0.13360000000000002,0.2410263471075309,0.01704313644843577,0.0,0.0,0.0,-0.0006950000000000823,0.0010207717668508393,7.217946383840019e-05
TRP 388,R TRP 388,0.0,0.0,0.0,-0.0020450000000000346,0.0004037016224886774,2.854601548377554e-05,0.005820000000000023,0.24793795110874003,0.017531860654248874,-0.006635000000000022,0.24755468441336348,0.017504759606318504,0.0,0.0,0.0,-0.0028600000000004932,0.000889044430835812,6.286493458201372e-05
ALA 389,R ALA 389,0.0,0.0,0.0,-0.0009649999999999808,0.00040469124033020137,2.861599203242802e-05,-0.25229500000000005,0.37667812250647087,0.02663516547489426,0.25183500000000003,0.3758771179188752,0.02657852589732922,0.0,0.0,0.0,-0.0014249999999999252,0.0009971835337588514,7.051152388084484e-05
ARG 390,R ARG 390,0.0,0.0,0.0,-0.004009999999999998,0.0007549172140043082,5.338070812569024e-05,-125.77836999999998,5.019517265943399,0.35493346970315365,125.71052000000005,5.005936911268024,0.353973193614966,0.0,0.0,0.0,-0.07185999999999837,0.014510010337696567,0.0010260126704872148
LEU 391,R LEU 391,0.0,0.0,0.0,-0.0014249999999999996,0.0004943429983321443,3.495532863527494e-05,0.3378999999999999,0.21372089275501355,0.015112349254831296,-0.33711499999999994,0.21331599043437885,0.015083718337167398,0.0,0.0,0.0,-0.0006400000000000538,0.000824863625091922,5.83266662856616e-05
ASP 392,R ASP 392,0.0,0.0,0.0,-0.0009000000000000192,0.0003316624790355376,2.345207879911698e-05,105.81979000000005,3.9674662110582086,0.2805422261967757,-105.78785500000002,3.9606958080583277,0.28006348640951756,0.0,0.0,0.0,0.0310349999999994,0.0067663708884462045,0.0004784546739243555
HIE 393,R HIE 393,0.0,0.0,0.0,-0.0017900000000000116,0.000475289385532618,3.3608034753610154e-05,-1.8351749999999993,0.8595634615169517,0.06078031524988185,1.8312,0.8574494445738483,0.060630831678280685,0.0,0.0,0.0,-0.005765000000000091,0.0023621547366760947,0.000167029563251559
LYS 394,R LYS 394,0.0,0.0,0.0,-0.0020700000000000098,0.0004063249930782096,2.87315157971179e-05,-121.37575999999999,3.6758658058210503,0.25992296380278174,121.31083000000001,3.6663336333587937,0.2592489374240316,0.0,0.0,0.0,-0.06699999999999831,0.009736529155707524,0.000688476579122132
PHE 395,R PHE 395,0.0,0.0,0.0,-0.0009600000000000098,0.00021999999999999117,1.555634918610342e-05,-0.0684149999999999,0.14801227237969153,0.01046604814985102,0.06833500000000003,0.14781902034244446,0.010452383167249469,0.0,0.0,0.0,-0.0010399999999998455,0.0006311893535222842,4.463182720883602e-05
ASP 396,R ASP 396,0.0,0.0,0.0,-0.0006850000000000084,0.0004645158770160647,3.284623266068757e-05,103.91756500000001,2.362529050777837,0.16705603125552257,-103.88848999999999,2.359055219765249,0.16681039430895284,0.0,0.0,0.0,0.028389999999999846,0.0035267407049552855,0.0002493782267960507
LEU 397,R LEU 397,0.0,0.0,0.0,-0.001245000000000035,0.00043008720046061794,3.0411757594724097e-05,-1.2436849999999995,0.1716322690376176,0.012136234130693332,1.2415399999999999,0.1713328584948056,0.01211506260817522,0.0,0.0,0.0,-0.0033900000000001173,0.0008049223565044763,5.691660566129709e-05
MET 398,R MET 398,0.0,0.0,0.0,-0.0010149999999999393,0.00023404059476931437,1.65491691634315e-05,-0.5501499999999999,0.2019323092028613,0.01427877051780019,0.5494399999999997,0.2016884885163267,0.014261529791715973,0.0,0.0,0.0,-0.001725000000000022,0.0006703543838896623,4.740121306465103e-05
TYR 399,R TYR 399,0.0,0.0,0.0,-0.0006749999999999833,0.00046837484987986665,3.311910324872849e-05,-0.7274900000000004,0.19836063092256948,0.014026214724579085,0.7265299999999993,0.19810873049919098,0.014008402674823615,0.0,0.0,0.0,-0.001635000000000226,0.0007627417649508294,5.3933987429092715e-05
ALA 400,R ALA 400,0.0,0.0,0.0,-0.0003200000000000092,0.00046647615158763747,3.2984845004942233e-05,-1.0796599999999998,0.14131094932806967,0.009992193052578667,1.0782699999999998,0.1411053404375639,0.009977654308503779,0.0,0.0,0.0,-0.001710000000000127,0.0007847929663293443,5.549324283189852e-05
LYS 401,R LYS 401,0.0,0.0,0.0,-0.0007349999999999757,0.00044133320745213096,3.1206970375221114e-05,-104.01232000000002,2.6328119506705834,0.18616791839081515,103.98044000000003,2.6284547868278576,0.18585982038082194,0.0,0.0,0.0,-0.03261500000000069,0.004537265145435526,0.0003208330952378827
ARG 402,R ARG 402,0.0,0.0,0.0,-0.0005150000000000021,0.0004997749493522071,3.53394255754109e-05,-92.97255999999999,1.7998028576488052,0.12726528054423966,92.95582499999996,1.797935203052698,0.1271332174212575,0.0,0.0,0.0,-0.017250000000000227,0.002113646138787987,0.0001494573517765748
ALA 403,R ALA 403,0.0,0.0,0.0,-0.0003399999999999859,0.0004737087712930606,3.349626844888705e-05,-0.5354850000000002,0.12824164602421406,0.00906805375342466,0.5346599999999999,0.12812733666162077,0.009059970860880378,0.0,0.0,0.0,-0.001164999999999988,0.0008232709153127464,5.821404469712988e-05
PHE 404,R PHE 404,0.0,0.0,0.0,-0.0008899999999999597,0.0003128897569432231,2.212464688983637e-05,-0.5134000000000001,0.10493021490495402,0.007419686651065473,0.5122049999999999,0.10473553826185332,0.007405920933617959,0.0,0.0,0.0,-0.002085000000000079,0.000712583328460772,5.0387250371509275e-05
VAL 405,R VAL 405,0.0,0.0,0.0,-0.00037500000000000977,0.0004841229182759395,3.4232659844073756e-05,-0.5959649999999995,0.10307508804265288,0.0072885093726360265,0.59537,0.10293003983289083,0.007278252915363855,0.0,0.0,0.0,-0.0009700000000000175,0.0007609862022403296,5.3809850399353454e-05
HIE 406,R HIE 406,0.0,0.0,0.0,-0.00039000000000001924,0.0004877499359303117,3.448912872196275e-05,-0.5799949999999999,0.2027177963943976,0.01433431284976724,0.5792850000000002,0.20239247460071275,0.014311309125129006,0.0,0.0,0.0,-0.0010999999999999322,0.0008660254037847732,6.123724356960311e-05
TRP 407,R TRP 407,0.0,0.0,0.0,-0.0007050000000000578,0.0004560427611529792,3.2247092892230866e-05,-1.4417799999999987,0.1736024527476625,0.012275547156848934,1.4400200000000007,0.17328332175947955,0.012252981188265842,0.0,0.0,0.0,-0.00246500000000033,0.0009158466028762063,6.476013434204284e-05
TYR 408,R TYR 408,0.0,0.0,0.0,-0.0005600000000000316,0.0004963869458396618,3.5099857549570434e-05,-0.5392250000000001,0.11145736572788725,0.007881225911937817,0.53888,0.11138830997909896,0.007876342933113005,0.0,0.0,0.0,-0.0009050000000002589,0.0007389012112588558,5.224820571080907e-05
VAL 409,R VAL 409,0.0,0.0,0.0,-0.0002700000000000036,0.00044395945760846816,3.139267430468494e-05,-0.7507250000000001,0.055295473368080626,0.003909980418748995,0.7502249999999997,0.055206560977849206,0.003903693363342581,0.0,0.0,0.0,-0.0007700000000000884,0.0007190966555337766,5.084781214565003e-05
GLY 410,R GLY 410,0.0,0.0,0.0,-9.000000000000063e-05,0.00028618176042508574,2.0236106344848205e-05,-0.7946549999999997,0.11450648878994216,0.008096831471322948,0.7940949999999997,0.11447316705237327,0.008094475268663361,0.0,0.0,0.0,-0.0006500000000000727,0.0006304760106459385,4.4581386250318505e-05
GLU 411,R GLU 411,0.0,0.0,0.0,-0.0002149999999999891,0.00041082234603290863,2.90495266742836e-05,83.27082499999999,1.1820206869508074,0.08358148432456972,-83.26155999999997,1.1811495233072484,0.08351988375258133,0.0,0.0,0.0,0.009049999999997737,0.0011258330249191719,7.960841664041097e-05
GLY 412,R GLY 412,0.0,0.0,0.0,-9.499999999999898e-05,0.0002932149382279119,2.0733427116615113e-05,-0.35559000000000024,0.150853577683792,0.010666958774646096,0.35534000000000004,0.1507693748743425,0.010661004736890425,0.0,0.0,0.0,-0.0003450000000000353,0.0006752592094891588,4.7748036608845164e-05
MET 413,R MET 413,0.0,0.0,0.0,-0.00018999999999999462,0.00039230090491864956,2.773986301335961e-05,-0.139285,0.26729143977127273,0.018900358961538258,0.13924999999999998,0.267089418547422,0.018886073903805416,0.0,0.0,0.0,-0.0002250000000000063,0.0007378177281687359,5.217159188677659e-05
GLU 414,R GLU 414,0.0,0.0,0.0,-0.0002399999999999977,0.00042708313008124843,3.0199337741082714e-05,80.38985499999995,1.6038665667635144,0.11341049254768676,-80.38286499999998,1.6029541124992628,0.11334597228790927,0.0,0.0,0.0,0.006749999999998693,0.00114345966260016,8.085480814378547e-05
GLU 415,R GLU 415,0.0,0.0,0.0,-0.00023499999999999243,0.0004239988207530635,2.9981244136959065e-05,87.62461999999998,1.7471872525867491,0.12354479543067835,-87.61292000000002,1.7457379853808412,0.12344231676377347,0.0,0.0,0.0,0.011465000000000457,0.0016848664635477554,0.00011913805017684148
GLY 416,R GLY 416,0.0,0.0,0.0,-9.000000000000007e-05,0.00028618176042508395,2.023610634484808e-05,0.5109749999999998,0.14691706631634063,0.010388605386431816,-0.5105849999999997,0.14675991542311614,0.01037749314020496,0.0,0.0,0.0,0.0002999999999999381,0.0006557438524301338,4.636809247747383e-05
GLU 417,R GLU 417,0.0,0.0,0.0,-0.0002000000000000035,0.00040000000000000707,2.82842712474624e-05,82.19268499999998,1.4454562656051837,0.10220919273180087,-82.18498000000001,1.4445277808303754,0.10214353894375133,0.0,0.0,0.0,0.007504999999999598,0.0011661796602583541,8.246135458505063e-05
PHE 418,R PHE 418,0.0,0.0,0.0,-0.0004100000000000037,0.0004918333050943214,3.477786652455868e-05,0.4593700000000001,0.11377048430942008,0.008044788095406864,-0.45910500000000015,0.11373844545710943,0.008042522606433834,0.0,0.0,0.0,-0.0001450000000002216,0.0007509826895475719,5.3102495233279984e-05
SER 419,R SER 419,0.0,0.0,0.0,-0.0001650000000000129,0.0003711805490593784,2.6246428328443246e-05,0.6702300000000005,0.40006251648961005,0.028288691830835825,-0.669665,0.39975775511551975,0.028267141947409525,0.0,0.0,0.0,0.0004000000000000142,0.0008124038404637733,5.7445626465392816e-05
GLU 420,R GLU 420,0.0,0.0,0.0,-0.0003050000000000069,0.0004604074282632826,3.2555721463362606e-05,83.84127500000001,2.4504140873267204,0.17327044178637688,-83.83263500000001,2.4487270696787484,0.17315115162449063,0.0,0.0,0.0,0.008334999999998302,0.0018419486963549548,0.00013024544137903095
ALA 421,R ALA 421,0.0,0.0,0.0,-0.0002399999999999669,0.0004270831300811937,3.019933774107884e-05,0.34531999999999996,0.12511062145157786,0.008846656882687385,-0.3450500000000001,0.12497046651109196,0.008836746431803946,0.0,0.0,0.0,3.000000000005887e-05,0.0007740155037205889,5.4731161142434975e-05
ARG 422,R ARG 422,0.0,0.0,0.0,-0.00062999999999997,0.0004828043081829081,3.4139420030221406e-05,-97.46313000000002,3.030771563992068,0.21430791251261494,97.44239000000009,3.0272897660924145,0.21406171222205836,0.0,0.0,0.0,-0.021369999999996166,0.003614291078486453,0.0002555689730779811
GLU 423,R GLU 423,0.0,0.0,0.0,-0.00032000000000000474,0.000466476151587631,3.298484500494178e-05,89.97575999999998,2.203302844005233,0.1557970382003706,-89.96284500000003,2.2015718046363877,0.15567463523274946,0.0,0.0,0.0,0.012594999999998038,0.001852289124300428,0.00013097662005109243
ASP 424,R ASP 424,0.0,0.0,0.0,-0.0003349999999999709,0.0004719904660053646,3.3374765916779194e-05,88.11065499999997,1.8308246027350314,0.12945884917571077,-88.09905000000006,1.8291404012495285,0.1293397581465824,0.0,0.0,0.0,0.011270000000000805,0.0017991942641106876,0.00012722224648246074
MET 425,R MET 425,0.0,0.0,0.0,-0.0007400000000000318,0.0004386342439892435,3.101612483854287e-05,0.625985,0.3105638014563193,0.021960177000083594,-0.6252099999999998,0.31011880932958613,0.02192871130504483,0.0,0.0,0.0,3.499999999991344e-05,0.0008448520580552446,5.974006193502742e-05
ALA 426,R ALA 426,0.0,0.0,0.0,-0.00030499999999998914,0.00046040742826325583,3.255572146336071e-05,0.6617799999999998,0.1353531735867334,0.009570914689829908,-0.66107,0.13518692651288408,0.00955915924650278,0.0,0.0,0.0,0.00040500000000012135,0.0007556288771612889,5.343103031011241e-05
ALA 427,R ALA 427,0.0,0.0,0.0,-0.0002649999999999864,0.0004413332074521246,3.120697037522067e-05,0.43941499999999983,0.12745568945716068,0.009012478231596507,-0.43882499999999985,0.12732801881361505,0.00900345055381555,0.0,0.0,0.0,0.0003250000000000175,0.0007479137650825476,5.2885489503263186e-05
LEU 428,R LEU 428,0.0,0.0,0.0,-0.0007799999999999607,0.00041424630354413666,2.9291637031752e-05,0.1588550000000002,0.14448741805084675,0.01021680330998893,-0.15831999999999993,0.14426294603951517,0.010200930741849017,0.0,0.0,0.0,-0.00024499999999964215,0.0007582710597140988,5.3617860830134875e-05
GLU 429,R GLU 429,0.0,0.0,0.0,-0.000950000000000058,0.000259807621135332,1.8371173070873863e-05,105.77381000000001,2.8012480118506637,0.19807814649649386,-105.74206500000004,2.7966713608811107,0.19775452840292435,0.0,0.0,0.0,0.03079500000000252,0.004605754552730612,0.000325676027671663
LYS 430,R LYS 430,0.0,0.0,0.0,-0.0007699999999999913,0.0004208325082500108,2.9757352032732636e-05,-94.93766999999998,2.5155726566932315,0.1778778484115243,94.92007499999993,2.512874869425412,0.1776870860443969,0.0,0.0,0.0,-0.01836500000000413,0.002819889182218479,0.00019939627629412743
ASP 431,R ASP 431,0.0,0.0,0.0,-0.0006099999999999728,0.00048774993593026503,3.448912872195945e-05,93.00806999999995,2.2316449012130946,0.1578011242848162,-92.99167500000004,2.2289895713912924,0.15761336411248789,0.0,0.0,0.0,0.015785000000003463,0.002758400804814018,0.00019504839143144224
TYR 432,R TYR 432,0.0,0.0,0.0,-0.0016700000000000315,0.0004702127178203777,3.324906013709456e-05,0.11570499999999977,0.27252726097585184,0.01927058742942208,-0.11555499999999995,0.27219253658945186,0.019246918841076887,0.0,0.0,0.0,-0.001519999999999936,0.0007743384273040384,5.4753995288001195e-05
GLU 433,R GLU 433,0.0,0.0,0.0,-0.001180000000000011,0.0004214261501141289,2.9799328851504046e-05,108.10007,4.181744428477298,0.2956939842565361,-108.06400499999992,4.1739748735460065,0.2951445937586643,0.0,0.0,0.0,0.034885000000000874,0.0077253980479989074,0.0005462681347105344
GLU 434,R GLU 434,0.0,0.0,0.0,-0.0007899999999999796,0.00041940433951020246,2.965636525267292e-05,96.70527000000004,2.8538593863559467,0.20179833246451692,-96.68451000000005,2.850319275080056,0.20154800879558318,0.0,0.0,0.0,0.01996999999999957,0.003566384724060119,0.0002521814822703024
VAL 435,R VAL 435,0.0,0.0,0.0,-0.0010249999999999975,0.0004408798022137072,3.117490978334962e-05,0.057084999999999934,0.20962031813495569,0.01482239484277086,-0.05649499999999998,0.20934373641215065,0.014802837561596088,0.0,0.0,0.0,-0.0004350000000000781,0.0007387658627742309,5.223863512767891e-05
GLY 436,R GLY 436,0.0,0.0,0.0,-0.000704999999999989,0.0004560427611529352,3.224709289222775e-05,0.47244000000000014,0.22248390144008093,0.01573198754131207,-0.47142,0.2220742524472387,0.015703020983237573,0.0,0.0,0.0,0.00031500000000000695,0.0008519242924108919,6.0240144422129284e-05
VAL 437,R VAL 437,0.0,0.0,0.0,-0.000979999999999999,0.00026381811916545786,1.865475810617759e-05,-0.25405500000000003,0.353789488220043,0.02501669462329106,0.2538200000000001,0.3532683365375393,0.024979843634418544,0.0,0.0,0.0,-0.0012150000000000522,0.0008116495549188858,5.7392290423018725e-05
ASP 438,R ASP 438,0.0,0.0,0.0,-0.0011350000000000028,0.00035605477106760616,2.5176874309572804e-05,106.338515,2.644600177676955,0.18700147191625233,-106.30107500000003,2.639255864703598,0.18662357192182794,0.0,0.0,0.0,0.03630499999999927,0.00537605571027662,0.0003801445448773259
SER 439,R SER 439,0.0,0.0,0.0,-0.000540000000000001,0.0004983974317750851,3.524202037341223e-05,0.36655,0.36294803691437694,0.02566430181205013,-0.3659850000000002,0.36250746857823485,0.025633148926243916,0.0,0.0,0.0,2.5000000000123814e-05,0.0009188987974746086,6.497595709184597e-05
VAL 440,R VAL 440,0.0,0.0,0.0,-0.000574999999999995,0.0004943429983321251,3.495532863527358e-05,91.51605499999998,2.141309349901432,0.15141343619334602,-91.49938499999999,2.1388658061640884,0.15124065155866587,0.0,0.0,0.0,0.01609499999999926,0.002637418245178799,0.00018649363259910532
gtp 441,R gtp 441,0.0,0.0,0.0,-0.004819999999999971,0.0004331281565541168,3.0626785662224455e-05,388.0348700000003,5.217727594731004,0.36894905646184667,-387.95591,5.210320024896267,0.3684252621756211,0.0,0.0,0.0,0.07413999999999703,0.008076533910034498,0.0005710971896268495
Mg+ 442,R Mg+ 442,0.0,0.0,0.0,-3.4999999999998364e-05,0.00018377975949488248,1.299519141836642e-05,-189.877915,2.3568777583450293,0.16665642453535193,189.83864499999993,2.353313907876791,0.1664044222520293,0.0,0.0,0.0,-0.039304999999997675,0.00374192129794285,0.0002645937924441757
MET 443,R MET 443,0.0,0.0,0.0,-0.00035499999999999865,0.0004785133226985411,3.383600153682451e-05,-80.84022999999998,0.8798298682716537,0.06221336661453531,80.83233999999997,0.8791057242465825,0.06216216189946696,0.0,0.0,0.0,-0.008245000000001852,0.0011157844773947813,7.889787703085378e-05
ARG 444,R ARG 444,0.0,0.0,0.0,-0.0005399999999999983,0.0004983974317750817,3.524202037341199e-05,-88.58250999999998,1.0797066730839537,0.07634679102300304,88.568805,1.0784183265213323,0.07625569116390825,0.0,0.0,0.0,-0.014245000000000374,0.001617088432956464,0.00011434541967218432
GLU 445,R GLU 445,0.0,0.0,0.0,-0.00033500000000001253,0.0004719904660054232,3.3374765916783334e-05,81.17031500000006,0.9434262375869461,0.06671030901470405,-81.16193000000004,0.9426856979376718,0.06665794495393011,0.0,0.0,0.0,0.008049999999998647,0.0010571187255937237,7.474958193866032e-05
ILE 446,R ILE 446,0.0,0.0,0.0,-0.0004300000000000104,0.000495075751779474,3.5007142128429406e-05,-0.32196499999999995,0.12787690868565765,0.009042262928880144,0.321745,0.12773550788641336,0.00903226438247906,0.0,0.0,0.0,-0.0006500000000002348,0.0007193747284968849,5.086747487343788e-05
VAL 447,R VAL 447,0.0,0.0,0.0,-0.0002550000000000008,0.00043586121644395164,3.0820042180373574e-05,0.5317249999999996,0.128142847537428,0.009061067645426921,-0.5313400000000003,0.1280349342952915,0.009053437026897468,0.0,0.0,0.0,0.0001300000000000684,0.0007437069315262121,5.258802144976239e-05
HIE 448,R HIE 448,0.0,0.0,0.0,-0.000455000000000001,0.0004979708826829144,3.521185879785395e-05,-1.4951500000000004,0.24093583689438683,0.01703673640988769,1.4936500000000006,0.24073142192077346,0.01702228208848588,0.0,0.0,0.0,-0.0019549999999998536,0.0007892876535205303,5.581106521111851e-05
ILE 449,R ILE 449,0.0,0.0,0.0,-0.0003049999999999869,0.0004604074282632526,3.255572146336048e-05,0.6501849999999996,0.10190530297781658,0.007205793077448378,-0.64961,0.10169015635743782,0.007190579914026459,0.0,0.0,0.0,0.0002700000000001612,0.0008106170489203892,5.7319281223703454e-05
GLN 450,R GLN 450,0.0,0.0,0.0,-0.0004199999999999804,0.0004935585071700995,3.489985673322866e-05,0.08272499999999923,0.15147606865442503,0.010710975533302297,-0.08267999999999999,0.15126356996977167,0.010695949607211135,0.0,0.0,0.0,-0.0003750000000007958,0.0007901740314644236,5.587374159660062e-05
ALA 451,R ALA 451,0.0,0.0,0.0,-0.00024999999999997247,0.00043301270189217175,3.061862178478636e-05,0.7545749999999998,0.04882995366576183,0.0034527991362085105,-0.7537900000000001,0.048756803627799265,0.003447626647419772,0.0,0.0,0.0,0.0005350000000000202,0.0006846714540565956,4.8413582804827245e-05
GLY 452,R GLY 452,0.0,0.0,0.0,-0.00018499999999999962,0.00038829756630707774,2.7456784225396772e-05,0.5214349999999998,0.11350949640889033,0.008026333463979641,-0.5211250000000001,0.11331292677801424,0.00801243389208286,0.0,0.0,0.0,0.0001249999999997753,0.0007741931283600813,5.474372110114407e-05
GLN 453,R GLN 453,0.0,0.0,0.0,-0.0004600000000000243,0.0004983974317751102,3.524202037341401e-05,0.08598499999999966,0.38404157948717005,0.027155840511297043,-0.08565999999999999,0.38354512694075515,0.027120736015086314,0.0,0.0,0.0,-0.00013500000000032486,0.0008583559867560876,6.069493389072999e-05
CYS 454,R CYS 454,0.0,0.0,0.0,-0.00046999999999997933,0.0004990991885386886,3.5291642070040986e-05,0.5946850000000002,0.1718965263610628,0.012154919945231964,-0.59382,0.1716943726509408,0.012140625519305035,0.0,0.0,0.0,0.0003949999999998877,0.0008420065320410299,5.953885286095802e-05
GLY 455,R GLY 455,0.0,0.0,0.0,-0.00029000000000003025,0.0004537620521815845,3.208582241427224e-05,0.6756950000000002,0.11939749568144101,0.008442677885303845,-0.67499,0.11924332224489573,0.008431776177057846,0.0,0.0,0.0,0.0004150000000000134,0.0007763858576765053,5.4898770478039064e-05
ASN 456,R ASN 456,0.0,0.0,0.0,-0.00039000000000001035,0.00048774993593030065,3.4489128721961964e-05,0.10121499999999962,0.1694060765586642,0.011978818550883888,-0.101295,0.16926088731600106,0.011968552121079643,0.0,0.0,0.0,-0.00047000000000089413,0.0007609862022406773,5.380985039937804e-05
GLN 457,R GLN 457,0.0,0.0,0.0,-0.000750000000000024,0.0004330127018922318,3.061862178479061e-05,0.31813,0.9670070129528534,0.06837772163139103,-0.3175549999999999,0.96579774641226,0.06829221357427946,0.0,0.0,0.0,-0.00017500000000037375,0.0014333091083220796,0.00010135025900309863
ILE 458,R ILE 458,0.0,0.0,0.0,-0.0010099999999999554,0.00024474476501044,1.7306068299879017e-05,0.28115500000000004,0.09717999266824438,0.0068716631811374575,-0.28057000000000004,0.09709873892074963,0.006865917673552421,0.0,0.0,0.0,-0.00042499999999966675,0.0006740734381354974,4.766418991233409e-05
GLY 459,R GLY 459,0.0,0.0,0.0,-0.0003799999999999837,0.000485386443980443,3.432200460345955e-05,0.6516050000000001,0.11193189435991847,0.007914780153295463,-0.6510000000000001,0.11173804186578429,0.00790107271198024,0.0,0.0,0.0,0.00022499999999996912,0.0007901740314640159,5.5873741596571795e-05
ALA 460,R ALA 460,0.0,0.0,0.0,-0.0004049999999999909,0.0004908920451585957,3.471130939621759e-05,0.1283150000000001,0.08574617061420278,0.006063169870208145,-0.12826500000000005,0.08568695802162643,0.006058982907633908,0.0,0.0,0.0,-0.00035499999999994537,0.0007674470665786579,5.426670249794928e-05
LYS 461,R LYS 461,0.0,0.0,0.0,-0.0014899999999999913,0.0004998999899980418,3.5348267284270266e-05,-96.33625499999995,1.7111618129164035,0.12099741216206553,96.30939500000005,1.7088814906146519,0.12083616902577958,0.0,0.0,0.0,-0.02835000000000136,0.0027762384623800126,0.00019630970429398206
PHE 462,R PHE 462,0.0,0.0,0.0,-0.0012100000000000533,0.0004073082370883239,2.8801041647829185e-05,0.40502499999999986,0.09266619866488551,0.006552489746272034,-0.40481500000000026,0.0925455065089589,0.006543955522082861,0.0,0.0,0.0,-0.0010000000000000408,0.0008124038404636435,5.744562646538364e-05
TRP 463,R TRP 463,0.0,0.0,0.0,-0.000929999999999982,0.0002740437921208976,1.9377822375076326e-05,0.33044500000000004,0.1672877669616038,0.011829031442810493,-0.33072,0.1671449418917603,0.011818932185269514,0.0,0.0,0.0,-0.0012049999999996874,0.0006877317791114586,4.862998046472012e-05
GLU 464,R GLU 464,0.0,0.0,0.0,-0.0011050000000000398,0.0003224515467476847,2.2800767530937887e-05,93.61507999999995,1.2548964115057792,0.08873457622624006,-93.590995,1.2529048068281037,0.08859374850893735,0.0,0.0,0.0,0.022979999999997745,0.0022537967965156535,0.00015936749982327358
VAL 465,R VAL 465,0.0,0.0,0.0,-0.0014649999999999796,0.0004987734956871286,3.526861210764878e-05,-0.21957499999999983,0.14710773050727138,0.010402087380665474,0.22143999999999997,0.1469557634119872,0.010391341684306209,0.0,0.0,0.0,0.0003999999999999239,0.0009899494936611768,7.000000000000073e-05
ILE 466,R ILE 466,0.0,0.0,0.0,-0.001090000000000042,0.00030315012782449483,2.1435951110226897e-05,0.19645500000000019,0.15527858182956206,0.010979853818471354,-0.196515,0.1549843855844839,0.010959051002481917,0.0,0.0,0.0,-0.0011499999999999577,0.0008930285549742921,6.314665470155455e-05
SER 467,R SER 467,0.0,0.0,0.0,-0.0006000000000000311,0.0004898979485566595,3.4641016151379234e-05,-0.4567550000000001,0.1528635501844696,0.010809085293168857,0.45588999999999985,0.15273950995076557,0.010800314324129649,0.0,0.0,0.0,-0.0014649999999998692,0.0008299246953790291,5.868453799766912e-05
ASP 468,R ASP 468,0.0,0.0,0.0,-0.0013850000000000273,0.00048659531440410826,3.4407484650874504e-05,96.04893499999999,1.576919278458174,0.11150503151815724,-96.02476999999995,1.5744255101811233,0.1113286954722162,0.0,0.0,0.0,0.022779999999998565,0.002944758054573998,0.00020822583893429793
GLU 469,R GLU 469,0.0,0.0,0.0,-0.001974999999999996,0.00033819373146174597,2.391390808713828e-05,102.73386999999991,1.2223738188941986,0.08643488164849845,-102.70739500000008,1.2199779215025606,0.08626546611923301,0.0,0.0,0.0,0.024500000000000383,0.0035028559776262677,0.00024768932152993673
HID 470,R HID 470,0.0,0.0,0.0,-0.001134999999999995,0.0003417235724968647,2.416350554038258e-05,0.3053350000000002,0.18660804584743887,0.013195181464269418,-0.306095,0.18653671481775352,0.013190137598789465,0.0,0.0,0.0,-0.0018949999999998985,0.0007706977358214875,5.4496559524449215e-05
GLY 471,R GLY 471,0.0,0.0,0.0,-0.0004249999999999998,0.0004943429983321292,3.4955328635273874e-05,-0.7552700000000003,0.06920532566211572,0.004893555506990542,0.7544300000000003,0.06908795191637523,0.004885255929835906,0.0,0.0,0.0,-0.00126500000000005,0.0007840758891842621,5.544253782070637e-05
ILE 472,R ILE 472,0.0,0.0,0.0,-0.0007100000000000228,0.0004537620521815503,3.2085822414269825e-05,0.725215,0.08068313810828122,0.00570515940837764,-0.7246149999999999,0.08065610190804193,0.005703247660324968,0.0,0.0,0.0,-0.00010999999999982358,0.0007402026749481253,5.234023309082412e-05
ASP 473,R ASP 473,0.0,0.0,0.0,-0.000464999999999991,0.0004987734956871608,3.526861210765106e-05,83.74081999999997,1.1285961224458905,0.07980379714023322,-83.73053499999995,1.1276259613810153,0.07973519639345159,0.0,0.0,0.0,0.009820000000000845,0.0014168980203264736,0.0001001898198422644
PRO 474,R PRO 474,0.0,0.0,0.0,-0.000369999999999997,0.00048280430818292827,3.413942003022283e-05,-0.45117499999999994,0.08768023936441048,0.0061999291830634315,0.4508150000000004,0.08761758256765399,0.006195498678476037,0.0,0.0,0.0,-0.0007300000000002616,0.0007328710664230669,5.182181008031673e-05
THR 475,R THR 475,0.0,0.0,0.0,-0.0002900000000000041,0.0004537620521815436,3.208582241426935e-05,-0.17051000000000005,0.13401667769348724,0.009476410158915675,0.17042499999999997,0.1339668405800482,0.009472886142828924,0.0,0.0,0.0,-0.0003750000000000009,0.0007644442425713257,5.4054370776119844e-05
GLY 476,R GLY 476,0.0,0.0,0.0,-0.00016500000000000626,0.0003711805490593634,2.6246428328442182e-05,-0.2190900000000002,0.11817720550089167,0.008356390339135666,0.21889499999999987,0.11807850767603746,0.008349411349011389,0.0,0.0,0.0,-0.0003600000000001469,0.0007144228439796743,5.051732376126065e-05
SER 477,R SER 477,0.0,0.0,0.0,-0.0002500000000000013,0.00043301270189222173,3.061862178478989e-05,0.8045399999999993,0.23545260329841627,0.01664901324403362,-0.8039550000000001,0.2353890035133338,0.016644516060102237,0.0,0.0,0.0,0.00033500000000005856,0.000716083095736674,5.0634721288845786e-05
TYR 478,R TYR 478,0.0,0.0,0.0,-0.0008250000000000268,0.00037996710383927734,2.6867731575256604e-05,-0.9589400000000002,0.1422884970754824,0.010061316116691584,0.95807,0.14217223744458474,0.010053095319352985,0.0,0.0,0.0,-0.0016950000000002738,0.0006942441933496098,4.9090477691689365e-05
HIP 479,R HIP 479,0.0,0.0,0.0,-0.0007449999999999873,0.0004358612164439423,3.0820042180372916e-05,-81.10373999999999,0.854087075417473,0.06039307627514814,81.09570000000004,0.8533530394837884,0.06034117209651384,0.0,0.0,0.0,-0.008784999999999456,0.0011826981863516837,8.362939076663066e-05
GLY 480,R GLY 480,0.0,0.0,0.0,-0.0004299999999999904,0.0004950757517794515,3.5007142128427814e-05,-0.7259599999999996,0.12550341987372493,0.008874431925481341,0.7253499999999999,0.12543766380158666,0.008869782269030025,0.0,0.0,0.0,-0.0010400000000000253,0.0007800000000000145,5.515432893255173e-05
ASP 481,R ASP 481,0.0,0.0,0.0,-0.001590000000000013,0.0004918333050943039,3.477786652455744e-05,96.07508000000011,1.254120374438668,0.08867970211897942,-96.05198000000001,1.2512795289620986,0.08847882400890089,0.0,0.0,0.0,0.02150999999999982,0.003223336780418795,0.00022792432954821433
SER 482,R SER 482,0.0,0.0,0.0,-0.0009650000000000225,0.000271615537110813,1.920611881666822e-05,-0.5015799999999999,0.39971960622416297,0.028264444413432215,0.501625,0.3992976137857573,0.0282346050419516,0.0,0.0,0.0,-0.0009200000000003339,0.0009075241043630737,6.417164482853774e-05
ASP 483,R ASP 483,0.0,0.0,0.0,-0.0007849999999999969,0.0004108223460329269,2.9049526674284896e-05,88.45610500000006,2.190002891314458,0.15485658952665987,-88.44304500000004,2.187836838745204,0.15470342648064728,0.0,0.0,0.0,0.012275000000002763,0.002345074625676624,0.00016582181702044454
LEU 484,R LEU 484,0.0,0.0,0.0,-0.0012949999999999939,0.00045604276115295055,3.224709289222883e-05,-0.472505,0.15379232742565518,0.010874759761714262,0.4724549999999999,0.1536500503579486,0.010864699253775997,0.0,0.0,0.0,-0.0013450000000001182,0.0008099228358307449,5.7270192945375855e-05
GLN 485,R GLN 485,0.0,0.0,0.0,-0.0011599999999999922,0.000366606055596537,2.5922962793636375e-05,-1.2549550000000003,0.20886213868243186,0.014768783459547269,1.2541399999999996,0.20871607604590747,0.01475845527147083,0.0,0.0,0.0,-0.001974999999999909,0.000744563630591808,5.2648599221634295e-05
LEU 486,R LEU 486,0.0,0.0,0.0,-0.0005600000000000055,0.0004963869458396384,3.509985754956878e-05,-0.38946500000000034,0.10698812445781022,0.007565202831054793,0.38909500000000014,0.1069397305728787,0.007561780866634488,0.0,0.0,0.0,-0.0009300000000001485,0.0007450503338697161,5.2683014340457746e-05
GLU 487,R GLU 487,0.0,0.0,0.0,-0.0006749999999999956,0.00046837484987987673,3.31191032487292e-05,86.32717000000001,1.469665856955245,0.10392106935313922,-86.31579000000004,1.4682788855981805,0.10382299566795004,0.0,0.0,0.0,0.010705000000003082,0.001589960691337197,0.00011242719866645831
ARG 488,R ARG 488,0.0,0.0,0.0,-0.000760000000000024,0.00042708313008126426,3.0199337741083832e-05,-88.966495,1.0177922528592733,0.07196878038359254,88.95251,1.016518607748034,0.0718787200740943,0.0,0.0,0.0,-0.014744999999998072,0.0015362210127448535,0.00010862722955131515
ILE 489,R ILE 489,0.0,0.0,0.0,-0.0005799999999999906,0.0004935585071701133,3.489985673322963e-05,0.07148999999999994,0.12308951986257799,0.008703743418782512,-0.07135499999999999,0.12303369040632733,0.008699795680072033,0.0,0.0,0.0,-0.0004450000000000065,0.000697835940604857,4.934445257573871e-05
ASN 490,R ASN 490,0.0,0.0,0.0,-0.0002899999999999886,0.0004537620521815193,3.208582241426763e-05,0.34408000000000016,0.24336327496152724,0.017208382201706222,-0.34374499999999986,0.2431419338061619,0.017192731018514772,0.0,0.0,0.0,4.5000000000001704e-05,0.0008018572192110649,5.669986772475319e-05
VAL 491,R VAL 491,0.0,0.0,0.0,-0.0004149999999999876,0.0004927220311696899,3.484070894800971e-05,-0.5162349999999997,0.14187575471164987,0.01003213082425669,0.5159150000000003,0.14172620708605643,0.010021556210239943,0.0,0.0,0.0,-0.0007349999999998236,0.0007840758891840382,5.544253782069054e-05
TYR 492,R TYR 492,0.0,0.0,0.0,-0.0007249999999999424,0.00044651427748725655,3.157332735078509e-05,0.0012649999999999827,0.12183080388391102,0.008614738758372185,-0.001235000000000006,0.12171031088202841,0.008606218616500513,0.0,0.0,0.0,-0.0006950000000001435,0.0007822883100237991,5.531613688607925e-05
TYR 493,R TYR 493,0.0,0.0,0.0,-0.0005749999999999655,0.0004943429983320994,3.495532863527177e-05,0.3244150000000002,0.13290994234819287,0.009398152152152025,-0.32425500000000007,0.13280696508466694,0.009390870560017304,0.0,0.0,0.0,-0.0004150000000000087,0.000736732651645009,5.209486538997323e-05
ASN 494,R ASN 494,0.0,0.0,0.0,-0.00022500000000002406,0.0004175823272122964,2.952752952754745e-05,0.21777999999999956,0.1770294371001617,0.012517871544316172,-0.2176350000000001,0.17695378429126607,0.012512522082897581,0.0,0.0,0.0,-8.000000000137675e-05,0.0007573638491516256,5.3553711356065985e-05
GLU 495,R GLU 495,0.0,0.0,0.0,-0.0001899999999999985,0.0003923009049186575,2.7739863013360173e-05,76.115625,0.99712085244147,0.07050709164238743,-76.11006,0.996545812493654,0.07046643017773205,0.0,0.0,0.0,0.0053750000000000854,0.0009024272823886597,6.381124509047687e-05
ALA 496,R ALA 496,0.0,0.0,0.0,-9.000000000000118e-05,0.0002861817604250875,2.0236106344848333e-05,0.24380500000000002,0.10449223404157851,0.007388716727213196,-0.24370999999999993,0.10446030777285732,0.0073864591991021225,0.0,0.0,0.0,4.999999999999449e-06,0.0006123520229410617,4.329982678949251e-05
ALA 497,R ALA 497,0.0,0.0,0.0,-0.00010999999999999839,0.00031288975694323574,2.2124646889837263e-05,0.6671900000000002,0.08819338920803414,0.006236214356482542,-0.6669599999999999,0.08817606477950773,0.006234989334393422,0.0,0.0,0.0,0.00012000000000016885,0.0007039886362719456,4.977951385861626e-05
GLY 498,R GLY 498,0.0,0.0,0.0,-6.49999999999995e-05,0.0002465258607124192,1.743201078476019e-05,0.5024750000000001,0.0736179962712909,0.005205578438079576,-0.5023050000000001,0.07365549521250941,0.005208230013641869,0.0,0.0,0.0,0.00010499999999994514,0.0006196571632765364,4.3816378216365855e-05
ASN 499,R ASN 499,0.0,0.0,0.0,-0.00017999999999999543,0.0003841874542459612,2.7166155414411562e-05,0.3494799999999998,0.4524665839595231,0.03199421897780911,-0.34931500000000015,0.45229768491005995,0.031982276011487974,0.0,0.0,0.0,-1.5000000000782166e-05,0.000696257854533428,4.923286503949837e-05
LYS 500,R LYS 500,0.0,0.0,0.0,-0.0002949999999999936,0.000456042761152933,3.224709289222759e-05,-74.23288499999998,0.883580319936123,0.062478563594981176,74.22793500000002,0.8831670401298586,0.062449340299627475,0.0,0.0,0.0,-0.005245000000002375,0.000891613705592333,6.304660974232046e-05
TYR 501,R TYR 501,0.0,0.0,0.0,-0.00047999999999998266,0.0004995998398718529,3.532704346531005e-05,-0.19608000000000017,0.1970646939459222,0.013934578142161315,0.19596999999999995,0.19691548720199742,0.013924027632118518,0.0,0.0,0.0,-0.0005900000000000538,0.0008318052656721874,5.8817514398348145e-05
VAL 502,R VAL 502,0.0,0.0,0.0,-0.00023499999999998799,0.0004239988207530555,2.99812441369585e-05,0.09853000000000009,0.09503293692189052,0.006719843413354221,-0.09855,0.09496392736191994,0.006714963700572032,0.0,0.0,0.0,-0.0002549999999999311,0.0006480547816349421,4.582439306744348e-05
PRO 503,R PRO 503,0.0,0.0,0.0,-0.00031500000000001194,0.00046451587701607834,3.284623266068853e-05,-0.9528749999999997,0.06922296855090845,0.004894803047621048,0.9521749999999998,0.0691673649563143,0.004890871279741461,0.0,0.0,0.0,-0.0010149999999996772,0.0007581391692823661,5.36085347682697e-05
ARG 504,R ARG 504,0.0,0.0,0.0,-0.00039500000000003866,0.0004888506929524051,3.456696399743884e-05,-79.73227500000003,0.8150623469222507,0.05763361125985458,79.72453999999995,0.8144054017559313,0.057587158221657365,0.0,0.0,0.0,-0.008129999999996187,0.0010502856754246478,7.426641232758617e-05
ALA 505,R ALA 505,0.0,0.0,0.0,-0.00020500000000001295,0.0004037016224887146,2.8546015483778174e-05,-0.5863250000000001,0.08226456937831679,0.005816983485879901,0.58597,0.0822097871302442,0.005813109795969823,0.0,0.0,0.0,-0.0005600000000000298,0.000739188744503006,5.226853738148458e-05
ILE 506,R ILE 506,0.0,0.0,0.0,-0.00022500000000001962,0.0004175823272122881,2.9527529527546865e-05,0.7580899999999998,0.05671033327358045,0.004010026122109784,-0.7575800000000005,0.05667454102151416,0.004007495227694782,0.0,0.0,0.0,0.0002850000000002062,0.0007026912551042667,4.968777515647131e-05
LEU 507,R LEU 507,0.0,0.0,0.0,-0.00028499999999999305,0.00045141444372105564,3.1919821428071156e-05,-0.6407800000000001,0.04292064305202999,0.003034947775497768,0.6402750000000001,0.042900458913624144,0.0030335205413838497,0.0,0.0,0.0,-0.0007900000000001639,0.0007112664760831667,5.029413484690665e-05
VAL 508,R VAL 508,0.0,0.0,0.0,-0.00017500000000000902,0.0003799671038392863,2.6867731575257237e-05,0.7002449999999999,0.03568858325851599,0.0025235639233037346,-0.6998049999999997,0.03560417075287791,0.0025175950577883714,0.0,0.0,0.0,0.00026499999999999967,0.0006669145372531894,4.715797917636186e-05
ASP 509,R ASP 509,0.0,0.0,0.0,-0.00019499999999997186,0.00039620070671309357,2.8015620642773095e-05,78.62835,0.9028980438024329,0.06384453294927687,-78.618705,0.9021697112968777,0.06379303206391321,0.0,0.0,0.0,0.009449999999998937,0.0010712142642838765,7.574628703788875e-05
LEU 510,R LEU 510,0.0,0.0,0.0,-0.0001799999999999935,0.0003841874542459571,2.7166155414411274e-05,-0.6012800000000001,0.05039942063158961,0.00356377720964702,0.6009149999999996,0.05042685569218341,0.003565717161385834,0.0,0.0,0.0,-0.0005450000000000399,0.0006617967966074136,4.679610026486365e-05
GLU 511,R GLU 511,0.0,0.0,0.0,-0.0002300000000000102,0.000420832508250035,2.9757352032734343e-05,76.76394000000005,2.1860216870811042,0.15457507587559058,-76.75501000000006,2.1842484336475874,0.15444968792283037,0.0,0.0,0.0,0.008699999999998624,0.001878829422806694,0.00013285330255594202
PRO 512,R PRO 512,0.0,0.0,0.0,-0.00011500000000001842,0.00031902194281903655,2.2558257911464775e-05,0.4716650000000001,0.07508603581891782,0.005309384509997279,-0.4714700000000001,0.07504151584289709,0.005306236472303027,0.0,0.0,0.0,8.000000000017326e-05,0.0006431174076324615,4.547526800360267e-05
GLY 513,R GLY 513,0.0,0.0,0.0,-7.499999999999563e-05,0.00026339134382130316,1.862458053218809e-05,0.1917,0.09669674244771648,0.00683749223034294,-0.19161500000000026,0.09670892810387215,0.006838353886353028,0.0,0.0,0.0,1.0000000000071617e-05,0.0006402343321003656,4.527140377766086e-05
THR 514,R THR 514,0.0,0.0,0.0,-0.00024499999999999023,0.0004300872004605407,3.0411757594718636e-05,0.3355749999999999,0.12430802216671293,0.008789904542997037,-0.33527,0.12421186376510074,0.008783105117212234,0.0,0.0,0.0,6.00000000000378e-05,0.0006529931086923529,4.6173585522444704e-05
MET 515,R MET 515,0.0,0.0,0.0,-0.000250000000000008,0.0004330127018922332,3.0618621784790706e-05,0.3564849999999993,0.18705394883562482,0.01322671156693918,-0.3563199999999999,0.18688857000897635,0.013215017517960401,0.0,0.0,0.0,-8.500000000003428e-05,0.0007401182337977972,5.23342621998233e-05
ASP 516,R ASP 516,0.0,0.0,0.0,-0.00016499999999999515,0.00037118054905933845,2.624642832844042e-05,74.388135,0.9177469840708595,0.06489451158500072,-74.38139999999997,0.9172009867028212,0.06485590374085573,0.0,0.0,0.0,0.006570000000000675,0.0009354677974167733,6.614756231350438e-05
SER 517,R SER 517,0.0,0.0,0.0,-0.00019999999999998909,0.0003999999999999782,2.828427124746036e-05,0.376515,0.28614954093096173,0.020233828082570057,-0.37615499999999974,0.2857961703294851,0.02020884100771245,0.0,0.0,0.0,0.0001600000000000562,0.0008272847151979195,5.8497863208843054e-05
VAL 518,R VAL 518,0.0,0.0,0.0,-0.000310000000000028,0.000462493243193929,3.270321085153862e-05,0.3724700000000001,0.09066558939310908,0.006411025308014255,-0.37222,0.09052066946283598,0.006400777921471735,0.0,0.0,0.0,-6.000000000007722e-05,0.0007186097689289364,5.081338406365489e-05
ARG 519,R ARG 519,0.0,0.0,0.0,-0.0002799999999999869,0.0004489988864128521,3.1749015732773615e-05,-73.27133,0.8057346220054428,0.05697404150568282,73.26567000000004,0.805223727353339,0.05693791579838537,0.0,0.0,0.0,-0.005940000000000651,0.0009361623790753031,6.61966766535878e-05
SER 520,R SER 520,0.0,0.0,0.0,-0.0002399999999999991,0.00042708313008125087,3.0199337741082887e-05,0.07444500000000011,0.3748357866786467,0.026504892659186523,-0.07441999999999997,0.37455799764522457,0.02648525000825932,0.0,0.0,0.0,-0.00021499999999988306,0.0007475125417006468,5.285711872585192e-05
GLY 521,R GLY 521,0.0,0.0,0.0,-0.00023000000000000188,0.00042083250825001965,2.975735203273326e-05,-0.8724999999999996,0.09216447254772617,0.006517012352297857,0.8715749999999997,0.09207884868415898,0.006510957830841883,0.0,0.0,0.0,-0.001155000000000047,0.0007148251534467436,5.0545771336490676e-05
PRO 522,R PRO 522,0.0,0.0,0.0,-0.0006099999999999966,0.0004877499359302852,3.4489128721960873e-05,-0.28888499999999984,0.16698060299028752,0.0118073116701051,0.28870499999999993,0.16674689794715825,0.01179078622802568,0.0,0.0,0.0,-0.0007900000000000506,0.0007911384202530583,5.594193418181501e-05
PHE 523,R PHE 523,0.0,0.0,0.0,-0.0007099999999999751,0.0004537620521815197,3.2085822414267664e-05,-0.17033499999999996,0.11762424399331979,0.008317290055961745,0.17018,0.11749505351290325,0.008308154909485017,0.0,0.0,0.0,-0.0008649999999999114,0.0007594570428928517,5.3701722504941806e-05
GLY 524,R GLY 524,0.0,0.0,0.0,-0.00015999999999998348,0.00036660605559642943,2.592296279362877e-05,-0.3841150000000002,0.08359307252996422,0.00591092284461566,0.3837549999999999,0.08346678965313116,0.0059019932967600205,0.0,0.0,0.0,-0.0005199999999999854,0.0006925315877271532,4.896937818677564e-05
GLN 525,R GLN 525,0.0,0.0,0.0,-0.00034999999999999533,0.00047696960070846636,3.372684390807964e-05,-0.14548000000000008,0.5323571353893924,0.037643334044688434,0.1452599999999999,0.5320255091628595,0.037619884529328365,0.0,0.0,0.0,-0.000570000000000217,0.0007714272486763752,5.4548143873114594e-05
ILE 526,R ILE 526,0.0,0.0,0.0,-0.0004000000000000037,0.0004898979485566398,3.464101615137784e-05,-0.6269699999999999,0.07648515607619423,0.005408317252158841,0.6264699999999999,0.07640235009474414,0.005402461985058224,0.0,0.0,0.0,-0.000900000000000185,0.0007615773105865366,5.3851648071355346e-05
PHE 527,R PHE 527,0.0,0.0,0.0,-0.0003550000000000209,0.000478513322698571,3.383600153682662e-05,-0.5250199999999999,0.08383567021262457,0.005928077091266588,0.5245800000000002,0.08378468595154986,0.005924471959592617,0.0,0.0,0.0,-0.000794999999999888,0.0007162227307199347,5.064459497320124e-05
ARG 528,R ARG 528,0.0,0.0,0.0,-0.0002149999999999863,0.0004108223460329034,2.9049526674283235e-05,-74.022755,0.6434710055447528,0.04550027115176212,74.01771500000004,0.6431806929409407,0.04547974295068018,0.0,0.0,0.0,-0.005254999999999513,0.0007745805316423914,5.4771114649941614e-05
PRO 529,R PRO 529,0.0,0.0,0.0,-0.00017499999999999406,0.0003799671038392537,2.6867731575254933e-05,0.21201500000000006,0.10627014997166397,0.007514434368267498,-0.21187999999999982,0.10623034218150693,0.0075116195324310886,0.0,0.0,0.0,-4.000000000002668e-05,0.0006770524351927017,4.787483681436248e-05
ASP 530,R ASP 530,0.0,0.0,0.0,-0.0001050000000000001,0.00030655342111938697,2.167660028694539e-05,69.12210000000003,0.6300236503462647,0.044549399546774615,-69.11867000000001,0.6298441323862956,0.04453670571009071,0.0,0.0,0.0,0.0033249999999976866,0.0006995534289840978,4.946589734369574e-05
ASN 531,R ASN 531,0.0,0.0,0.0,-0.00014999999999998348,0.00035707142142710327,2.524876234590242e-05,-0.6588700000000003,0.0903372187971267,0.006387806000498113,0.6584900000000005,0.09034865743329792,0.006388614834218534,0.0,0.0,0.0,-0.0005299999999995464,0.0006550572494074255,4.631954231213981e-05
PHE 532,R PHE 532,0.0,0.0,0.0,-0.00025499999999999633,0.00043586121644394405,3.082004218037304e-05,-0.5749050000000002,0.04922444489275159,0.0034806938783808164,0.5745950000000001,0.04914388034129723,0.0034749971043151534,0.0,0.0,0.0,-0.0005650000000001398,0.0007653593927039343,5.411908166257698e-05
VAL 533,R VAL 533,0.0,0.0,0.0,-0.0001249999999999929,0.0003307189138830551,2.338535866733581e-05,0.56428,0.06401149584254519,0.00452629627841582,-0.5639799999999997,0.06386861200934457,0.0045161928656780115,0.0,0.0,0.0,0.00017500000000008947,0.0006036348233824652,4.2683427697408507e-05
PHE 534,R PHE 534,0.0,0.0,0.0,-0.00018500000000001293,0.00038829756630710566,2.7456784225398748e-05,-0.40392500000000026,0.04801946870801342,0.003395489195241151,0.40372000000000013,0.04807797416697165,0.0033996261559177303,0.0,0.0,0.0,-0.0003900000000000148,0.0007196526940132845,5.08871300035961e-05
GLY 535,R GLY 535,0.0,0.0,0.0,-4.999999999999893e-05,0.00021794494717702906,1.5411035007422114e-05,-0.12493999999999997,0.11649783860655955,0.008237641167227423,0.12484999999999995,0.11644774579183577,0.008234099070329431,0.0,0.0,0.0,-0.00013999999999999123,0.0006003332407921211,4.244997055358053e-05
GLN 536,R GLN 536,0.0,0.0,0.0,-8.999999999999953e-05,0.0002861817604250822,2.0236106344847957e-05,0.05075499999999959,0.3178696823778574,0.022476780794299697,-0.050750000000000045,0.31776067645320744,0.022469072911448746,0.0,0.0,0.0,-8.500000000047692e-05,0.0006064445564108091,4.288210582517508e-05
SER 537,R SER 537,0.0,0.0,0.0,-7.499999999999785e-05,0.00026339134382131097,1.8624580532188642e-05,-0.21109000000000003,0.2490615624700047,0.017611311975545725,0.21091000000000007,0.2489122976070086,0.017600757355863982,0.0,0.0,0.0,-0.00025499999999997194,0.0006999821426294487,4.9496211976277225e-05
GLY 538,R GLY 538,0.0,0.0,0.0,-6.500000000000228e-05,0.00024652586071242965,1.7432010784760927e-05,-0.84368,0.06031896550836753,0.004265194954512414,0.8432499999999996,0.06023435481517537,0.004259212075020708,0.0,0.0,0.0,-0.000494999999999991,0.0006244797834998108,4.415738896266232e-05
ALA 539,R ALA 539,0.0,0.0,0.0,-0.00010999999999999565,0.000312889756943228,2.2124646889836714e-05,-0.2519949999999999,0.11562078089599644,0.008175623821764311,0.25185500000000005,0.11550464914885461,0.008167412067172808,0.0,0.0,0.0,-0.00024999999999998244,0.0006763874629234266,4.782781617427194e-05
GLY 540,R GLY 540,0.0,0.0,0.0,-6.000000000000116e-05,0.000237486841740763,1.6792855623746995e-05,-0.05986999999999999,0.08665975478848296,0.006127770026689968,0.05978999999999999,0.08660378686870455,0.006123812497129547,0.0,0.0,0.0,-0.00013999999999997792,0.0006560487786742352,4.6389654018970416e-05
ASN 541,R ASN 541,0.0,0.0,0.0,-0.0002149999999999952,0.0004108223460329203,2.9049526674284428e-05,0.16731000000000024,0.2099815084715802,0.014847934856403483,-0.1670699999999999,0.20981068871723382,0.01483585607573759,0.0,0.0,0.0,2.500000000051017e-05,0.0007378177281673321,5.2171591886677324e-05
ASN 542,R ASN 542,0.0,0.0,0.0,-0.00011999999999999567,0.0003249615361854267,2.2978250586151285e-05,0.12734499999999996,0.18576177210341177,0.013135340873955249,-0.1274399999999999,0.18564847535059387,0.013127329583734854,0.0,0.0,0.0,-0.00021500000000045815,0.0007062400441774886,4.993871243833891e-05
TRP 543,R TRP 543,0.0,0.0,0.0,-0.00029999999999995807,0.00045825756949552013,3.240370349203478e-05,-0.7695750000000002,0.09206945408222891,0.006510293532168752,0.7688749999999994,0.09199679002552635,0.006505155407444462,0.0,0.0,0.0,-0.0009999999999999076,0.0007483314773543746,5.291502622126256e-05
ALA 544,R ALA 544,0.0,0.0,0.0,-0.00011499999999999178,0.0003190219428189626,2.2558257911459547e-05,-0.249225,0.07321635319380514,0.0051771779837088945,0.24903000000000006,0.07321597571568629,0.005177151291975136,0.0,0.0,0.0,-0.00031000000000004136,0.0006811020481542489,4.8161187692991576e-05
LYS 545,R LYS 545,0.0,0.0,0.0,-0.00010999999999999011,0.00031288975694321216,2.2124646889835596e-05,-71.11730500000003,1.0185058526948556,0.07201923951187192,71.11205999999999,1.0178971394019234,0.07197619698214885,0.0,0.0,0.0,-0.005354999999998427,0.0009104806422989143,6.438070363086457e-05
GLY 546,R GLY 546,0.0,0.0,0.0,-9.000000000001451e-05,0.00028618176042512986,2.0236106344851325e-05,-0.39750500000000016,0.12277401995129114,0.008681434206109045,0.3971900000000003,0.1227609217137107,0.008680508020847572,0.0,0.0,0.0,-0.00040499999999993986,0.0006172317230992187,4.3644873696691496e-05
HID 547,R HID 547,0.0,0.0,0.0,-0.00019499999999996742,0.0003962007067130845,2.8015620642772454e-05,-0.750155,0.13746145268765314,0.00971999253471933,0.7496550000000002,0.13727063041670393,0.00970649936254037,0.0,0.0,0.0,-0.0006950000000001965,0.0007496499182952694,5.300825407425263e-05
TYR 548,R TYR 548,0.0,0.0,0.0,-0.00010499999999999899,0.0003065534211193837,2.1676600286945162e-05,-0.21073,0.11317944645561763,0.008002995407970698,0.21067000000000008,0.11309863438609674,0.007997281131734705,0.0,0.0,0.0,-0.0001650000000000551,0.0006463551655245926,4.570421205973928e-05
THR 549,R THR 549,0.0,0.0,0.0,-8.499999999999952e-05,0.0002788816953476853,1.971991379291491e-05,-0.25887499999999997,0.09964692356013789,0.007046101537375105,0.25869000000000003,0.09965984095913438,0.007047014935417676,0.0,0.0,0.0,-0.00027000000000006354,0.0006834471449935006,4.832701108074898e-05
GLU 550,R GLU 550,0.0,0.0,0.0,-8.999999999999453e-05,0.0002861817604250663,2.023610634484683e-05,68.11284000000002,1.0100901417193817,0.07142415888194556,-68.10921499999996,1.0097153305653195,0.07139765573107539,0.0,0.0,0.0,0.0035350000000019576,0.0007992340082898027,5.651437870166248e-05
GLY 551,R GLY 551,0.0,0.0,0.0,-3.0000000000001136e-05,0.00017058722109232626,1.2062338081815275e-05,-0.26630499999999985,0.08341973372649969,0.005898665940278407,0.2661449999999997,0.08337621948133754,0.00589558901849517,0.0,0.0,0.0,-0.00019000000000006956,0.0005691221310052388,4.02430118157143e-05
ALA 552,R ALA 552,0.0,0.0,0.0,-4.5000000000001704e-05,0.00020730412441628666,1.4658615214269603e-05,-0.151465,0.09420843261088675,0.00666154215441139,0.15139999999999992,0.09409659930093128,0.006653634345228186,0.0,0.0,0.0,-0.00011000000000000232,0.0006617401302625762,4.679209334919369e-05
GLU 553,R GLU 553,0.0,0.0,0.0,-5.499999999999783e-05,0.00022798026230355095,1.612063894515287e-05,65.55123999999998,0.7665074966391706,0.05420026487038823,-65.54868500000002,0.7662658975661221,0.05418318123610013,0.0,0.0,0.0,0.0024999999999967314,0.0006557438524278046,4.6368092477309136e-05
LEU 554,R LEU 554,0.0,0.0,0.0,-0.0001050000000000001,0.0003065534211193869,2.1676600286945386e-05,-0.2933750000000001,0.08892521787996882,0.0062879624581417175,0.2931850000000001,0.08884892106829409,0.006282567458849906,0.0,0.0,0.0,-0.0002950000000000319,0.0006465098607133977,4.5715150661441376e-05
VAL 555,R VAL 555,0.0,0.0,0.0,-0.00010500000000001507,0.00030655342111943066,2.167660028694848e-05,0.1274500000000003,0.06180572384496434,0.0043703246446917384,-0.12742999999999993,0.061775845603277736,0.004368211933961085,0.0,0.0,0.0,-8.49999999997847e-05,0.0006616456755694376,4.6785414393790373e-05
ASP 556,R ASP 556,0.0,0.0,0.0,-9.000000000000063e-05,0.00028618176042508574,2.0236106344848205e-05,67.76507,0.8670631378982571,0.061310622452474414,-67.76205999999993,0.8667770511522088,0.06129039306466058,0.0,0.0,0.0,0.0029200000000007263,0.000730479294711443,5.165268628068279e-05
SER 557,R SER 557,0.0,0.0,0.0,-7.00000000000034e-05,0.00025514701644347386,1.804161855266959e-05,0.14070500000000005,0.18932564003589153,0.013387344392186222,-0.14060500000000004,0.1892109906295086,0.013379237454914983,0.0,0.0,0.0,2.999999999996783e-05,0.0006396092557179198,4.522720420278216e-05
VAL 558,R VAL 558,0.0,0.0,0.0,-0.00010999999999999454,0.0003128897569432248,2.2124646889836487e-05,0.028955000000000196,0.07066005218650777,0.004996420206007497,-0.028939999999999962,0.0706920533016265,0.004998683026558096,0.0,0.0,0.0,-9.499999999977797e-05,0.0006526676029954283,4.615056879388368e-05
LEU 559,R LEU 559,0.0,0.0,0.0,-0.00012999999999999234,0.00033630343441598494,2.3780243901186827e-05,0.2543700000000001,0.07541924886923781,0.005332946230743391,-0.25437,0.07543396516159026,0.005333986829755025,0.0,0.0,0.0,-0.00012999999999975477,0.0007163099887616879,5.065076504850491e-05
ASP 560,R ASP 560,0.0,0.0,0.0,-8.000000000000341e-05,0.00027129319932502223,1.918332609325169e-05,67.94448499999997,0.6105092380794842,0.043169522222303566,-67.94159499999999,0.6102843034014436,0.04315361693868691,0.0,0.0,0.0,0.0028099999999976434,0.000643350604257742,4.549175749511123e-05
VAL 561,R VAL 561,0.0,0.0,0.0,-0.00012499999999999957,0.00033071891388307265,2.338535866733705e-05,-0.061730000000000146,0.08812852602874954,0.006231627837090396,0.06170999999999999,0.08804172817476949,0.006225490301976222,0.0,0.0,0.0,-0.00014500000000018553,0.000702833550707509,4.969783697506988e-05
VAL 562,R VAL 562,0.0,0.0,0.0,-8.999999999998565e-05,0.00028618176042503803,2.0236106344844833e-05,0.159025,0.0645622519356318,0.004565240615235954,-0.15906999999999993,0.06457735748697058,0.004566308739014476,0.0,0.0,0.0,-0.00013500000000004806,0.0006684122979120635,4.7263886848210284e-05
ARG 563,R ARG 563,0.0,0.0,0.0,-0.00011499999999999344,0.0003190219428189673,2.2558257911459875e-05,-69.08138000000001,0.8295717181767086,0.05865957874033261,69.07816,0.8292094273467323,0.05863396091006882,0.0,0.0,0.0,-0.0033350000000024237,0.0007090662874504563,5.013855801669874e-05
LYS 564,R LYS 564,0.0,0.0,0.0,-0.00012999999999999012,0.00033630343441597925,2.3780243901186427e-05,-68.87480499999998,0.8342357142802636,0.05898937306755775,68.87171999999998,0.8339774646843701,0.05897111206350825,0.0,0.0,0.0,-0.0032150000000001366,0.0007132846556610067,5.043684169342094e-05
GLU 565,R GLU 565,0.0,0.0,0.0,-0.00016999999999998906,0.00037563279941983484,2.6561249970585144e-05,75.79444500000002,0.8049562826454054,0.056919004601728135,-75.78863000000003,0.8044665456665542,0.056884374967853785,0.0,0.0,0.0,0.005645000000000522,0.0008538003279458403,6.0372800166980185e-05
SER 566,R SER 566,0.0,0.0,0.0,-0.00014999999999999682,0.0003570714214271349,2.5248762345904658e-05,0.37610500000000013,0.32576017862071466,0.023034723134324833,-0.375925,0.3256104257774927,0.02302413400923041,0.0,0.0,0.0,2.9999999999977822e-05,0.0007064700984471927,4.995497973175378e-05
GLU 567,R GLU 567,0.0,0.0,0.0,-0.00011000000000000232,0.0003128897569432469,2.2124646889838053e-05,69.76370000000001,0.9999376680576003,0.07070627058473922,-69.76046999999998,0.9996700101066917,0.07068734430952661,0.0,0.0,0.0,0.003120000000001966,0.0006968500556043563,4.927473997880631e-05
SER 568,R SER 568,0.0,0.0,0.0,-0.000134999999999999,0.0003417235724968331,2.4163505540380346e-05,0.046695000000000056,0.24845271577304215,0.0175682600127332,-0.04670000000000002,0.24839188795127748,0.01756395883620774,0.0,0.0,0.0,-0.00013999999999992713,0.0006560487786742436,4.6389654018971005e-05
CYS 569,R CYS 569,0.0,0.0,0.0,-0.00014000000000001565,0.00034698703145798833,2.4535688292773343e-05,-0.3463950000000001,0.09978601592908627,0.007055936853104575,0.34625500000000003,0.09970050137787638,0.007049890061199511,0.0,0.0,0.0,-0.00027999999999992473,0.0007493997598077713,5.29905651979645e-05
ASP 570,R ASP 570,0.0,0.0,0.0,-0.0001500000000000007,0.00035707142142714414,2.524876234590531e-05,76.83980000000004,0.8088769313014064,0.057196236326858954,-76.83412999999997,0.8084305245964821,0.05716467060603705,0.0,0.0,0.0,0.005520000000000209,0.0008423775875463493,5.956509044735882e-05
CYM 571,R CYM 571,0.0,0.0,0.0,-0.00016500000000000848,0.00037118054905936837,2.6246428328442534e-05,79.652375,1.2664152851141397,0.08954908359025031,-79.64514,1.2655480830078054,0.08948776314124549,0.0,0.0,0.0,0.007069999999998373,0.0011554652742533725,8.170373308501335e-05
LEU 572,R LEU 572,0.0,0.0,0.0,-0.0002450000000000263,0.000430087200460604,3.041175759472311e-05,-0.16866000000000003,0.07667042715415119,0.0054214178957169516,0.1685099999999999,0.07663282521217687,0.0054187590369013695,0.0,0.0,0.0,-0.0003949999999999898,0.0006992674738606866,4.9445677263007834e-05
GLN 573,R GLN 573,0.0,0.0,0.0,-0.0003249999999999997,0.00046837484987987944,3.3119103248729396e-05,-0.4659199999999997,0.202431898672122,0.014314096827952552,0.46550000000000025,0.20223523431884918,0.014300190558170865,0.0,0.0,0.0,-0.0007449999999994717,0.0007680983010006853,5.431275172554504e-05
GLY 574,R GLY 574,0.0,0.0,0.0,-0.00013000000000000788,0.00033630343441602516,2.3780243901189673e-05,-0.18461000000000005,0.16180095148051507,0.011441054999430775,0.1844350000000001,0.16169828624632962,0.011433795471102312,0.0,0.0,0.0,-0.00030499999999994946,0.0007085019407171217,5.00986526764906e-05
PHE 575,R PHE 575,0.0,0.0,0.0,-0.0004100000000000259,0.0004918333050943482,3.477786652456058e-05,0.5723300000000003,0.11383071246372578,0.008049046869039655,-0.571855,0.11369025452957669,0.008039114993268828,0.0,0.0,0.0,6.499999999982187e-05,0.0008004842284519324,5.660278261712428e-05
GLN 576,R GLN 576,0.0,0.0,0.0,-0.0004699999999999982,0.0004990991885387087,3.529164207004241e-05,-1.0653999999999997,0.2886858846566656,0.020413174667356575,1.06454,0.28836220001934915,0.020390286707155335,0.0,0.0,0.0,-0.001330000000000382,0.0008432674546075874,5.962801355069442e-05
LEU 577,R LEU 577,0.0,0.0,0.0,-0.00041000000000001257,0.0004918333050943321,3.477786652455943e-05,0.9544850000000007,0.08946026925400585,0.006325796303628194,-0.9533000000000006,0.08940732632172115,0.006322052672984752,0.0,0.0,0.0,0.0007749999999999924,0.0008089344843683669,5.720030594325154e-05
THR 578,R THR 578,0.0,0.0,0.0,-0.00044999999999996155,0.0004974937185532668,3.5178118198672666e-05,-0.9724150000000006,0.22902589979082896,0.016194576680944584,0.9713650000000001,0.2286863611477514,0.01617056767324508,0.0,0.0,0.0,-0.0015000000000001945,0.0008124038404639886,5.744562646540804e-05
HID 579,R HID 579,0.0,0.0,0.0,-0.0005049999999999732,0.0004999749993749418,3.535357124817612e-05,0.8283849999999995,0.19991347322029207,0.014136017256462378,-0.8275200000000004,0.19963035741088894,0.014115997945593373,0.0,0.0,0.0,0.0003599999999999404,0.0008064738061462325,5.702630971753261e-05
SER 580,R SER 580,0.0,0.0,0.0,-0.0003500000000000003,0.0004769696007084731,3.372684390808012e-05,-0.49011500000000013,0.27583578769804296,0.019504535597521903,0.489315,0.27557217888422636,0.019485895639538876,0.0,0.0,0.0,-0.0011499999999999677,0.0008170067319184066,5.77711000414565e-05
LEU 581,R LEU 581,0.0,0.0,0.0,-0.00046999999999992604,0.0004990991885386321,3.5291642070036995e-05,-0.9418499999999997,0.10278072533311382,0.007267694785831675,0.9406149999999998,0.10263345836032454,0.007257281438321264,0.0,0.0,0.0,-0.0017049999999999017,0.0007334677907039128,5.186400485886521e-05
GLY 582,R GLY 582,0.0,0.0,0.0,-0.00020999999999998353,0.0004073082370882942,2.8801041647827085e-05,-0.8089950000000005,0.10223186868584269,0.007228884760113203,0.8079599999999999,0.10208422209137008,0.007218444569296134,0.0,0.0,0.0,-0.0012450000000000271,0.000744966442197282,5.2677082303411425e-05
GLY 583,R GLY 583,0.0,0.0,0.0,-0.00014500000000000068,0.00035210083782916677,2.4897289009046867e-05,0.142895,0.1301652948177816,0.009204076264079954,-0.1428950000000001,0.12995720055079665,0.009189361777348843,0.0,0.0,0.0,-0.00014499999999996626,0.0007442949684095851,5.262960193654448e-05
GLY 584,R GLY 584,0.0,0.0,0.0,-0.00010500000000000398,0.0003065534211193983,2.1676600286946192e-05,0.06298500000000001,0.12434192685896427,0.008792301966777534,-0.06309000000000001,0.12418583614889418,0.008781264686820455,0.0,0.0,0.0,-0.00021000000000001684,0.0006898550572403214,4.878011890104651e-05
THR 585,R THR 585,0.0,0.0,0.0,-0.00021500000000000186,0.000410822346032933,2.9049526674285326e-05,-0.7119599999999994,0.07777775003174375,0.005499717447287822,0.7113299999999997,0.0776559791645198,0.005491106946691319,0.0,0.0,0.0,-0.0008449999999997893,0.0007148251534468247,5.054577133649641e-05
GLY 586,R GLY 586,0.0,0.0,0.0,-0.00012499999999998623,0.0003307189138830374,2.338535866733456e-05,-0.37781000000000015,0.1225136886229452,0.008663026001346172,0.37743499999999985,0.12246128275908315,0.008659320347175092,0.0,0.0,0.0,-0.0005000000000001581,0.0006999999999999335,4.9497474683053624e-05
SER 587,R SER 587,0.0,0.0,0.0,-0.00026499999999999744,0.0004413332074521431,3.1206970375221974e-05,-0.5606699999999998,0.11415108891289696,0.008071700905013796,0.560025,0.11411815970738305,0.008069372458562,0.0,0.0,0.0,-0.0009099999999998554,0.0007361385739111478,5.205285775055671e-05
GLY 588,R GLY 588,0.0,0.0,0.0,-6.000000000000672e-05,0.00023748684174078493,1.6792855623748544e-05,0.09430499999999985,0.10247307926963063,0.0072459409240622445,-0.09435499999999998,0.10240141100102092,0.007240873212189262,0.0,0.0,0.0,-0.00011000000000006006,0.0005726255320889566,4.049073968206561e-05
MET 589,R MET 589,0.0,0.0,0.0,-0.00020000000000001795,0.00040000000000003585,2.8284271247464437e-05,-0.28337000000000023,0.13740503302281143,0.009716003061959145,0.28302999999999995,0.13732821669271036,0.009710571327167112,0.0,0.0,0.0,-0.0005400000000000976,0.0006696267617115164,4.734976240702016e-05
GLY 590,R GLY 590,0.0,0.0,0.0,-7.500000000000284e-05,0.0002633913438213285,1.8624580532189882e-05,-0.4816800000000001,0.0965717743442664,0.0068286556510047825,0.4811300000000001,0.09648146505935709,0.006822269820228434,0.0,0.0,0.0,-0.0006250000000000183,0.000635904867098964,4.496526437152077e-05
THR 591,R THR 591,0.0,0.0,0.0,-0.00014499999999998515,0.00035210083782912904,2.48972890090442e-05,-0.5470349999999998,0.16105972114405262,0.011388642099697397,0.5464999999999999,0.16086208378608063,0.01137466702809362,0.0,0.0,0.0,-0.0006800000000000422,0.0006690291473471571,4.7307504690062866e-05
LEU 592,R LEU 592,0.0,0.0,0.0,-0.00015500000000001624,0.00036190468358398935,2.5590525590541068e-05,-0.06429999999999993,0.08942482876695934,0.00632329028275628,0.06415000000000004,0.0892837471211866,0.0063133143039135935,0.0,0.0,0.0,-0.0003049999999998132,0.0007014092956326195,4.9597126932910505e-05
LEU 593,R LEU 593,0.0,0.0,0.0,-0.00017000000000000348,0.0003756327994198667,2.6561249970587397e-05,-0.45131999999999983,0.07880778895515286,0.005572552198050689,0.45095499999999966,0.07877596698867162,0.005570302045221731,0.0,0.0,0.0,-0.0005349999999998589,0.0007132846556601751,5.043684169336213e-05
ILE 594,R ILE 594,0.0,0.0,0.0,-0.00025499999999999633,0.000435861216443944,3.082004218037303e-05,-0.4304050000000004,0.10163444777731469,0.0071866407225489246,0.43005500000000013,0.10162687624344256,0.007186105334254428,0.0,0.0,0.0,-0.0006049999999998423,0.0006920801976651995,4.8937460089398874e-05
SER 595,R SER 595,0.0,0.0,0.0,-9.000000000000563e-05,0.00028618176042510157,2.0236106344849326e-05,-0.31727499999999986,0.2766803198187397,0.019564253036469356,0.3169450000000001,0.27649528382053806,0.019551169015560154,0.0,0.0,0.0,-0.0004200000000001114,0.0006352952069707266,4.49221548904312e-05
LYS 596,R LYS 596,0.0,0.0,0.0,-0.00014000000000000457,0.0003469870314579608,2.4535688292771395e-05,-71.40689000000003,1.1327622071273549,0.08009838381315931,71.40252,1.1322331471915732,0.08006097362633478,0.0,0.0,0.0,-0.004509999999998229,0.0008999444427289892,6.363568181448167e-05
ILE 597,R ILE 597,0.0,0.0,0.0,-0.00013999999999997348,0.00034698703145788376,2.4535688292765947e-05,-0.498785,0.08069881520195915,0.0057062679463025364,0.4985249999999997,0.0806968362143167,0.00570612801074435,0.0,0.0,0.0,-0.0004000000000000625,0.0007141428428539538,5.049752469178697e-05
ARG 598,R ARG 598,0.0,0.0,0.0,-0.00023000000000000798,0.00042083250825003093,2.9757352032734055e-05,-82.13385000000004,1.3019538499873953,0.09206203961180202,82.124095,1.300861082505281,0.09198476928211571,0.0,0.0,0.0,-0.009984999999997796,0.0013545386668577797,9.578034767145218e-05
GLU 599,R GLU 599,0.0,0.0,0.0,-0.0001050000000000001,0.0003065534211193869,2.1676600286945386e-05,71.87010500000002,1.053289197690408,0.07447879342374254,-71.86595000000001,1.0528130971339935,0.07444512803054582,0.0,0.0,0.0,0.004049999999997311,0.0008587782018638048,6.0724789007308615e-05
GLU 600,R GLU 600,0.0,0.0,0.0,-0.00010999999999999565,0.000312889756943228,2.2124646889836714e-05,70.19546,0.854246766690646,0.060404368153363835,-70.19205500000001,0.8539049256056772,0.06038019633843687,0.0,0.0,0.0,0.0032950000000030854,0.0007334677907044946,5.186400485890635e-05
TYR 601,R TYR 601,0.0,0.0,0.0,-0.00016499999999997905,0.0003711805490593022,2.6246428328437855e-05,0.49793500000000057,0.11400175777153333,0.008061141598743741,-0.49772000000000033,0.11387599220204211,0.008052248630041038,0.0,0.0,0.0,4.999999999994564e-05,0.0006689544080129592,4.730221982105959e-05
PRO 602,R PRO 602,0.0,0.0,0.0,-0.00010500000000000231,0.0003065534211193934,2.1676600286945847e-05,0.7681950000000005,0.0997287670383989,0.0070518887452225305,-0.7677550000000001,0.09962702933943222,0.007044694803538365,0.0,0.0,0.0,0.00033499999999985874,0.0006802756794125086,4.8102754598887067e-05
ASP 603,R ASP 603,0.0,0.0,0.0,-0.000149999999999999,0.0003570714214271402,2.524876234590503e-05,77.34458500000001,1.2087812137738965,0.0854737393230428,-77.33831500000001,1.2080709936797833,0.08542351917857456,0.0,0.0,0.0,0.006119999999999095,0.00099779757466072,7.055494312940856e-05
ARG 604,R ARG 604,0.0,0.0,0.0,-0.0002599999999999847,0.00043863424398920045,3.1016124838539824e-05,-78.03882499999997,1.433692311613009,0.10137735556765753,78.03210000000001,1.4328288557935003,0.10131630002113458,0.0,0.0,0.0,-0.006985000000002231,0.001155324629699814,8.169378801325754e-05
ILE 605,R ILE 605,0.0,0.0,0.0,-0.00038000000000000533,0.0004853864439804704,3.4322004603461486e-05,-0.6457849999999997,0.24651074778800341,0.01743094213962639,0.6452199999999998,0.24637948697081116,0.01742166059823232,0.0,0.0,0.0,-0.0009449999999999736,0.0007293661631854929,5.15739759956476e-05
MET 606,R MET 606,0.0,0.0,0.0,-0.0003500000000000192,0.00047696960070849883,3.372684390808194e-05,0.5965999999999997,0.31664630109950814,0.022390274674509953,-0.5960350000000003,0.31634434367473613,0.022368923060241363,0.0,0.0,0.0,0.00021499999999991914,0.0007992340082854933,5.6514378701357756e-05
ASN 607,R ASN 607,0.0,0.0,0.0,-0.0005300000000000194,0.0004990991885387283,3.52916420700438e-05,-1.1055449999999996,0.3478281299363229,0.02459516293654095,1.1048700000000002,0.347379465570433,0.024563437574981195,0.0,0.0,0.0,-0.0012050000000008154,0.0008734844016920349,6.176467436971121e-05
THR 608,R THR 608,0.0,0.0,0.0,-0.0004749999999999921,0.0004993746088859453,3.531111722956318e-05,0.7942649999999998,0.14098444869914167,0.009969105971701,-0.7926450000000004,0.14068066311686175,0.009947625087175317,0.0,0.0,0.0,0.0011450000000003202,0.0009612361832561769,6.796966235023176e-05
PHE 609,R PHE 609,0.0,0.0,0.0,-0.0010899999999999888,0.00028618176042517215,2.0236106344854317e-05,-0.14352999999999982,0.6179089245997343,0.04369275907401592,0.14270500000000008,0.6169987990061245,0.04362840347611863,0.0,0.0,0.0,-0.0019150000000002442,0.00114794381395593,8.117188552693865e-05
SER 610,R SER 610,0.0,0.0,0.0,-0.0004950000000000143,0.0004999749993749822,3.535357124817898e-05,0.957225,0.22448845042674237,0.015873730559480964,-0.9555650000000001,0.2240551623484706,0.015843092465645636,0.0,0.0,0.0,0.0011649999999999478,0.0008987630388486322,6.355214394496962e-05
VAL 611,R VAL 611,0.0,0.0,0.0,-0.0008699999999999586,0.00033630343441598716,2.3780243901186986e-05,-0.9087499999999998,0.12176057448944579,0.008609772790265686,0.907915,0.12164402071207296,0.008601531193630363,0.0,0.0,0.0,-0.0017049999999998405,0.0006913573605593969,4.8886347787478245e-05
VAL 612,R VAL 612,0.0,0.0,0.0,-0.0009199999999999864,0.0003059411708155628,2.163330765278363e-05,0.7234700000000003,0.15205774922706,0.010752106561041763,-0.72116,0.1517554756837454,0.010730732593816659,0.0,0.0,0.0,0.001390000000000129,0.0007402026749478162,5.234023309080226e-05
PRO 613,R PRO 613,0.0,0.0,0.0,-0.0007900000000000085,0.0004073082370883291,2.8801041647829554e-05,0.7901250000000003,0.1933560947449024,0.013672340577786905,-0.7891649999999999,0.19300885413628105,0.013647786958880954,0.0,0.0,0.0,0.0001699999999999413,0.0007622991538759462,5.39026900998449e-05
SER 614,R SER 614,0.0,0.0,0.0,-0.0010849999999999983,0.00034318362431794706,2.426674679473969e-05,-0.7483999999999991,0.4625427115413244,0.032706708791928364,0.7470549999999995,0.46129850636545644,0.032618730200224,0.0,0.0,0.0,-0.0024300000000000944,0.0014405207391772095,0.00010186019831120627
PRO 615,R PRO 615,0.0,0.0,0.0,-0.0013449999999999818,0.0004753682782853658,3.36136133136556e-05,-0.65155,0.18475707699571378,0.01306429820158743,0.6503950000000001,0.1841983685459783,0.013024791548236011,0.0,0.0,0.0,-0.002499999999999707,0.0009110433579144464,6.44204936336268e-05
LYS 616,R LYS 616,0.0,0.0,0.0,-0.0041699999999999975,0.0008432674546073425,5.96280135506771e-05,-123.23024,3.7552048655687833,0.2655330825188404,123.140255,3.74904604799395,0.2650975883517149,0.0,0.0,0.0,-0.09415500000000158,0.008467052320613434,0.0005987110112567052
VAL 617,R VAL 617,0.0,0.0,0.0,-0.001874999999999995,0.0004115519408288494,2.9101116817056416e-05,-0.4284799999999999,0.1255305524563644,0.008876350488798888,0.4277249999999998,0.12515925605004272,0.008850095868124862,0.0,0.0,0.0,-0.0026300000000000034,0.0008562125904236426,6.054337288258576e-05
SER 618,R SER 618,0.0,0.0,0.0,-0.0007699999999999944,0.00042083250825001233,2.975735203273274e-05,0.5482099999999999,0.5681906862137044,0.04017714872287481,-0.54665,0.5671343293259541,0.04010245301100668,0.0,0.0,0.0,0.0007900000000001317,0.001218974979234742,8.61945473913617e-05
ASP 619,R ASP 619,0.0,0.0,0.0,-0.0007199999999999921,0.0004489988864128673,3.1749015732774686e-05,93.64076500000006,1.6798802188726267,0.1187854694345976,-93.6102550000001,1.6769532253363264,0.11857849973679688,0.0,0.0,0.0,0.029789999999998287,0.003128242317979146,0.00022120013562377782
THR 620,R THR 620,0.0,0.0,0.0,-0.00040500000000001315,0.0004908920451586231,3.471130939621953e-05,0.3083500000000002,0.1684653302611548,0.011912297742249384,-0.30796999999999997,0.1682275812701355,0.011895486349872385,0.0,0.0,0.0,-2.5000000000030552e-05,0.0007512489600656501,5.31213234021763e-05
VAL 621,R VAL 621,0.0,0.0,0.0,-0.0003500000000000003,0.0004769696007084733,3.372684390808014e-05,0.45836999999999994,0.1652868207087305,0.01168754317639084,-0.4578900000000001,0.16506070974038575,0.011671554716489117,0.0,0.0,0.0,0.0001300000000000212,0.0007636098480246076,5.39953701719029e-05
VAL 622,R VAL 622,0.0,0.0,0.0,-0.00027499999999998636,0.0004465142774872718,3.1573327350786164e-05,-0.052084999999999916,0.1005690199564458,0.007111303598848804,0.05189,0.10042832220046297,0.007101354765113485,0.0,0.0,0.0,-0.00046999999999988105,0.0007868290792793814,5.563721775932182e-05
GLU 623,R GLU 623,0.0,0.0,0.0,-0.0006599999999999667,0.00047370877129305523,3.349626844888667e-05,94.78998500000003,1.6929328234677277,0.11970842795673185,-94.75922499999997,1.6897433338761707,0.11948289698486048,0.0,0.0,0.0,0.030099999999998205,0.0032832910318776145,0.0002321637353249638
PRO 624,R PRO 624,0.0,0.0,0.0,-0.0003249999999999975,0.0004683748498798763,3.311910324872917e-05,-0.15143999999999994,0.13579177589235664,0.009601928556284932,0.15095500000000006,0.13560871275474884,0.009588984037686156,0.0,0.0,0.0,-0.0008100000000000573,0.0008086408349818105,5.717954179599901e-05
TYR 625,R TYR 625,0.0,0.0,0.0,-0.000389999999999997,0.00048774993593028395,3.4489128721960785e-05,0.20377500000000012,0.1690011963715049,0.011950189198293047,-0.2037650000000001,0.16886127375748405,0.011940295175371497,0.0,0.0,0.0,-0.00037999999999995817,0.0008400000000001346,5.939696961967951e-05
ASN 626,R ASN 626,0.0,0.0,0.0,-0.0002750000000000252,0.00044651427748733483,3.157332735079062e-05,-1.1365999999999996,0.11001009044628712,0.007778888095351505,1.1352499999999999,0.10988142472683766,0.007769790055078609,0.0,0.0,0.0,-0.0016249999999998722,0.0007445636305927841,5.264859922170332e-05
ALA 627,R ALA 627,0.0,0.0,0.0,-0.0002900000000000169,0.00045376205218156367,3.208582241427077e-05,-0.3178549999999998,0.16609028862338757,0.011744356937482823,0.317275,0.16591741733464851,0.011732133091428839,0.0,0.0,0.0,-0.000870000000000003,0.0007503998933902264,5.306128532178914e-05
THR 628,R THR 628,0.0,0.0,0.0,-0.00030000000000002025,0.000458257569495615,3.240370349204149e-05,0.22586500000000018,0.2921215787561743,0.020656114926941093,-0.2257550000000001,0.29178073098647206,0.020632013350010216,0.0,0.0,0.0,-0.00018999999999977257,0.0007374957626994197,5.2148825490110454e-05
LEU 629,R LEU 629,0.0,0.0,0.0,-0.00020499999999997964,0.000403701622488649,2.8546015483773535e-05,-0.17331499999999989,0.10713937546485877,0.007575897892329325,0.17302500000000007,0.10706187171444355,0.007570417549580725,0.0,0.0,0.0,-0.0004949999999999344,0.000734829912292902,5.1960321400102696e-05
SER 630,R SER 630,0.0,0.0,0.0,-0.0001850000000000107,0.00038829756630710105,2.7456784225398422e-05,0.05670500000000006,0.10473188614266421,0.0074056626897935265,-0.05678000000000001,0.10463542230048106,0.007398841666098825,0.0,0.0,0.0,-0.0002599999999999558,0.0007825599018604743,5.5335341329022045e-05
VAL 631,R VAL 631,0.0,0.0,0.0,-0.00036500000000000367,0.00048143016108258583,3.404225315692283e-05,-0.03590499999999997,0.11623921874737464,0.008219353981609508,0.03577000000000001,0.11611816007843047,0.008210793841036323,0.0,0.0,0.0,-0.0004999999999999289,0.0008124038404636525,5.744562646538428e-05
HID 632,R HID 632,0.0,0.0,0.0,-0.00026999999999999247,0.00044395945760844995,3.139267430468365e-05,-0.6957549999999998,0.14728076919611885,0.010414323063694641,0.6949300000000003,0.14713821767304355,0.01040424314883114,0.0,0.0,0.0,-0.001095000000000006,0.0006678135967466317,4.7221552282812176e-05
GLN 633,R GLN 633,0.0,0.0,0.0,-0.00031999999999999585,0.0004664761515876181,3.2984845004940865e-05,-0.36041999999999996,0.3673394936567536,0.025974824696232322,0.359985,0.36698279901788333,0.025949602576436515,0.0,0.0,0.0,-0.0007549999999997681,0.0007582710597142213,5.361786083014354e-05
LEU 634,R LEU 634,0.0,0.0,0.0,-0.0004200000000000237,0.0004935585071701499,3.489985673323222e-05,-0.6637799999999995,0.1371276106406023,0.009696386337187845,0.6630550000000001,0.13694076082379653,0.009683174059935162,0.0,0.0,0.0,-0.0011450000000000316,0.0008086872077632927,5.7182820846823864e-05
VAL 635,R VAL 635,0.0,0.0,0.0,-0.0002900000000000147,0.0004537620521815602,3.208582241427052e-05,-0.17348499999999997,0.09072480242469545,0.006415212301631188,0.17325000000000002,0.09068780237716638,0.0064125960031799845,0.0,0.0,0.0,-0.0005249999999998644,0.0007137051211809353,5.04665730954606e-05
GLU 636,R GLU 636,0.0,0.0,0.0,-0.00023000000000001353,0.00042083250825004106,2.9757352032734774e-05,83.01023999999995,1.4168907799861323,0.10018930787288907,-82.99974499999999,1.4156613507394835,0.10010237409715962,0.0,0.0,0.0,0.010264999999997287,0.0014299562930399504,0.00010111317916089268
ASN 637,R ASN 637,0.0,0.0,0.0,-0.00022999999999999686,0.00042083250825001065,2.9757352032732622e-05,-1.0850899999999992,0.17770976872417732,0.01256597825479588,1.0841399999999997,0.17760461818320095,0.012558542988738899,0.0,0.0,0.0,-0.001180000000000021,0.0006910861017254843,4.8867166891386614e-05
THR 638,R THR 638,0.0,0.0,0.0,-0.00029000000000000136,0.0004537620521815394,3.208582241426905e-05,-0.4218149999999997,0.21742711600672096,0.015374418814218652,0.4214350000000004,0.21720114128383336,0.015358439988325595,0.0,0.0,0.0,-0.0006700000000000505,0.0008069076774949877,5.705698905481935e-05
ASP 639,R ASP 639,0.0,0.0,0.0,-0.0002549999999999808,0.0004358612164439175,3.082004218037116e-05,87.11021500000001,1.4888491927561942,0.10527753603620221,-87.09654499999999,1.4872843836903002,0.10516688732602662,0.0,0.0,0.0,0.013414999999999679,0.0016860530833865866,0.00011922195687031428
GLU 640,R GLU 640,0.0,0.0,0.0,-0.0005899999999999794,0.000491833305094299,3.4777866524557094e-05,93.70018999999998,1.6753384296633957,0.11846431643974088,-93.67883999999995,1.6728274221826325,0.1182867613980151,0.0,0.0,0.0,0.02075999999999766,0.0027078404679786085,0.00019147323572790283
THR 641,R THR 641,0.0,0.0,0.0,-0.0005849999999999733,0.0004927220311696813,3.484070894800911e-05,0.2806200000000001,0.17664547998745964,0.012490721676508528,-0.27936500000000003,0.17640011840982409,0.012473371992969655,0.0,0.0,0.0,0.0006700000000000262,0.0008006872048432703,5.661713521539787e-05
TYR 642,R TYR 642,0.0,0.0,0.0,-0.0015200000000000413,0.0004995998398718525,3.5327043465310014e-05,-0.25700499999999976,0.15842586586476382,0.011202400406832487,0.25665999999999994,0.15817491710129014,0.011184655649594226,0.0,0.0,0.0,-0.0018650000000001422,0.0008982065464023702,6.351279398672653e-05
CYS 643,R CYS 643,0.0,0.0,0.0,-0.0010000000000000497,0.00031622776601685886,2.2360679774999375e-05,0.7366749999999996,0.1746021459633318,0.012346236142039528,-0.7344499999999998,0.17427431681117014,0.012323055120383114,0.0,0.0,0.0,0.0012250000000001914,0.0008452070752186638,5.976516543939655e-05
ILE 644,R ILE 644,0.0,0.0,0.0,-0.0016499999999999826,0.0004769696007084523,3.3726843908078654e-05,-0.6599149999999997,0.10252257202684811,0.0072494405904870544,0.6598549999999996,0.10232650670769629,0.007235576678814279,0.0,0.0,0.0,-0.001710000000000278,0.000880851860417166,6.228563237217642e-05
ASP 645,R ASP 645,0.0,0.0,0.0,-0.00187499999999999,0.00039921798556683485,2.8228974476594217e-05,112.47217,2.411415961858514,0.17051285788916362,-112.40781499999999,2.404151917159125,0.16999921236258558,0.0,0.0,0.0,0.06248000000000175,0.0075365509352732915,0.0005329146273089561
ASN 646,R ASN 646,0.0,0.0,0.0,-0.0018750000000000643,0.0003992179855667723,2.8228974476589792e-05,1.689445000000001,0.22015264471496632,0.015567142797410541,-1.685495,0.21973038018216326,0.015537284185950581,0.0,0.0,0.0,0.0020749999999982193,0.000937749966675205,6.630893604934965e-05
GLU 647,R GLU 647,0.0,0.0,0.0,-0.004004999999999996,0.0006363764609097369,4.499861108967708e-05,119.72829500000002,2.763947028791197,0.1954405686898665,-119.62037500000002,2.749180724208963,0.19439643327955014,0.0,0.0,0.0,0.10391500000000448,0.014933110024373145,0.001055930336243906
ALA 648,R ALA 648,0.0,0.0,0.0,-0.003294999999999999,0.0005726910161684543,4.0495370105732876e-05,1.4136999999999995,0.1537546096869954,0.010872092714836527,-1.4032099999999996,0.15229315775832392,0.01076875245792235,0.0,0.0,0.0,0.007195000000000004,0.0028083758651577186,0.00019858216183736598
LEU 649,R LEU 649,0.0,0.0,0.0,-0.0039499999999999804,0.0004974937185532595,3.517811819867215e-05,1.5378499999999997,0.2291453632522407,0.01620302402331141,-1.5355850000000004,0.22897210042928745,0.016190772491607636,0.0,0.0,0.0,-0.0016849999999999988,0.0018988878323904794,0.00013427164629959323
TYR 650,R TYR 650,0.0,0.0,0.0,-0.005025000000000006,0.0007031180555212676,4.971795450337877e-05,0.8773199999999995,0.25458455884047704,0.018001846794148693,-0.8712899999999998,0.25356130599916105,0.0179294918918524,0.0,0.0,0.0,0.0010049999999998424,0.0028186832031997476,0.00019931100069991607
ASP 651,R ASP 651,0.0,0.0,0.0,-0.009700000000000012,0.0014071247279470787,9.949874371066552e-05,130.462375,3.1865670013937226,0.2253243135390784,-130.24725999999998,3.156682019527409,0.22321112620574765,0.0,0.0,0.0,0.205414999999999,0.03198097520401552,0.0022613964435718205
ILE 652,R ILE 652,0.0,0.0,0.0,-0.011984999999999982,0.0014982573210233579,0.00010594279116580063,1.5509199999999992,0.28095669346004665,0.019866638316534912,-1.5412850000000002,0.27968245167510764,0.01977653581583475,0.0,0.0,0.0,-0.0023500000000002074,0.006017266821406641,0.0004254850173625458
CYS 653,R CYS 653,0.0,0.0,0.0,-0.006294999999999988,0.0008648554792565087,6.115451741286188e-05,0.07888499999999993,0.3936299553832254,0.027833841072963685,-0.061294999999999995,0.3924199765238767,0.0277482826473099,0.0,0.0,0.0,0.011294999999999828,0.005263836528616723,0.00037220945044423413
PHE 654,R PHE 654,0.0,0.0,0.0,-0.02489000000000001,0.005414600631625541,0.0003828700824039383,-0.001790000000000027,0.6387163344552884,0.04516406513479493,0.08033999999999997,0.6337207779456185,0.04481082594641612,0.0,0.0,0.0,0.05365999999999964,0.014873614221163787,0.0010517233476537583
ARG 655,R ARG 655,0.0,0.0,0.0,-0.07768000000000003,0.04379266605266237,0.0030966091132075477,-149.46859500000005,9.164737402182002,0.6480447964876876,149.61156000000008,9.271003036693184,0.6555589115646825,-0.001336103999999999,0.01491808910600764,0.0010548681969203162,0.0639488959999997,0.09516809104345333,0.0067294002529404585
THR 656,R THR 656,0.0,0.0,0.0,-0.03329999999999999,0.0059270566050949386,0.00041910619179391477,0.9982600000000003,0.8865628192068511,0.06268945814090275,-0.8652600000000003,0.88826374033842,0.06280973142754234,0.0,0.0,0.0,0.0996999999999996,0.036311155310731286,0.002567586415293601
LEU 657,R LEU 657,0.0,0.0,0.0,-0.01622499999999998,0.0026896793489187363,0.00019018905068378565,0.1837750000000002,0.3165437479638479,0.022383023072744222,-0.15257500000000004,0.31095016381246693,0.021987496944286315,0.0,0.0,0.0,0.014974999999999891,0.015407283180366122,0.001089459441649832
LYS 658,R LYS 658,0.0,0.0,0.0,-0.10097000000000002,0.0379146291027619,0.0026809691344735764,-150.54594500000002,6.504128146952004,0.45991131184160555,150.949415,6.584385648090788,0.46558637417123766,-0.004710492000000003,0.01531947756125959,0.001083250646780181,0.2977895080000008,0.1348083652180011,0.009532390920632128
LEU 659,R LEU 659,0.0,0.0,0.0,-0.012655000000000001,0.0025329774969391353,0.000179108556467859,1.4101199999999994,0.35929683494292064,0.025406122844700285,-1.3744899999999998,0.3556371464006529,0.025147343786173462,0.0,0.0,0.0,0.022975000000000058,0.007060054886472222,0.0004992212685773729
THR 660,R THR 660,0.0,0.0,0.0,-0.010650000000000001,0.0024469368606483957,0.00017302456472998026,0.4760149999999998,0.9646146146389238,0.06820855352428314,-0.434655,0.9557848115423261,0.06758419215966852,0.0,0.0,0.0,0.030710000000000064,0.01469169493285222,0.0010388597114143845
THR 661,R THR 661,0.0,0.0,0.0,-0.004230000000000009,0.000798185442112266,5.6440233876196575e-05,-0.42540499999999976,0.5018790501455509,0.035488207969338235,0.43608000000000013,0.5009269743186121,0.03542088604199502,0.0,0.0,0.0,0.0064450000000001225,0.0037171191802256418,0.00026284001788161315
PRO 662,R PRO 662,0.0,0.0,0.0,-0.004390000000000024,0.0006541406576570152,4.625472948791033e-05,-0.9813599999999998,0.2583474799567451,0.018267925497987014,0.98095,0.25749197560312315,0.018207432205008943,0.0,0.0,0.0,-0.004799999999999804,0.0013784048752089923,9.746794344808752e-05
THR 663,R THR 663,0.0,0.0,0.0,-0.0019149999999999922,0.0004096034667821861,2.8963338895920255e-05,1.6768650000000005,0.5148375149258247,0.0364045098013281,-1.6741900000000003,0.5140466748263224,0.03634858896160887,0.0,0.0,0.0,0.0007600000000003138,0.0013085870242364552,9.253107586103224e-05
TYR 664,R TYR 664,0.0,0.0,0.0,-0.0019400000000000125,0.0003693237062523724,2.6115129714400103e-05,0.6204699999999999,0.21687597630904187,0.015335447352457654,-0.6196299999999999,0.21649617340729135,0.01530859123172344,0.0,0.0,0.0,-0.001100000000000292,0.0008888194417314238,6.284902544987312e-05
GLY 665,R GLY 665,0.0,0.0,0.0,-0.0008349999999999896,0.00037118054905934533,2.6246428328440905e-05,0.544015,0.14392471912426943,0.01017701448731401,-0.5427700000000002,0.1437625024128333,0.010165544033646183,0.0,0.0,0.0,0.00040999999999999923,0.0008377947242612222,5.924103307674239e-05
ASP 666,R ASP 666,0.0,0.0,0.0,-0.00287000000000001,0.00046162755550341187,3.2641997487903184e-05,105.59548000000007,1.645735227669203,0.116371053952248,-105.53803000000005,1.639873500941069,0.1159565672803554,0.0,0.0,0.0,0.05457999999999792,0.006124018288672332,0.00043303348600306417
LEU 667,R LEU 667,0.0,0.0,0.0,-0.002849999999999995,0.00045552167895724206,3.221024681681473e-05,1.01165,0.14761523464737406,0.010437973342560159,-1.00765,0.14737614291329462,0.010421067003910838,0.0,0.0,0.0,0.0011499999999999976,0.0012718097341980032,8.993052874304687e-05
ASN 668,R ASN 668,0.0,0.0,0.0,-0.0014950000000000397,0.0004999749993749845,3.5353571248179136e-05,1.3402400000000003,0.24329739497166844,0.01720372378294886,-1.3366799999999999,0.24300847228029127,0.01718329386351771,0.0,0.0,0.0,0.0020649999999989887,0.0010053730650857122,7.109061119444113e-05
HIE 669,R HIE 669,0.0,0.0,0.0,-0.0034549999999999702,0.0005079123940208718,3.591482980608521e-05,-0.040860000000000014,1.1223414455503284,0.07936152469553495,0.04587500000000004,1.1207986346239895,0.07925243148872466,0.0,0.0,0.0,0.0015600000000006008,0.0024548727054570225,0.00017358571369784266
LEU 670,R LEU 670,0.0,0.0,0.0,-0.005015000000000005,0.0006669145372534659,4.715797917638141e-05,-0.048399999999999735,0.18552813802763207,0.01311882045002524,0.05245000000000004,0.184774342104092,0.013065519029108645,0.0,0.0,0.0,-0.0009649999999997738,0.002136299370406493,0.00015105917714589834
VAL 671,R VAL 671,0.0,0.0,0.0,-0.001919999999999964,0.0003218695387885778,2.2759613353478982e-05,0.49784999999999996,0.16786055969166802,0.01186953400517477,-0.49725500000000017,0.16739235339465114,0.011836426820413281,0.0,0.0,0.0,-0.0013250000000000074,0.0016850445097981745,0.0001191506399479451
SER 672,R SER 672,0.0,0.0,0.0,-0.0013299999999999911,0.000470212717820366,3.3249060137093736e-05,-0.8509499999999989,0.23143130190188715,0.016364664295365552,0.8525049999999998,0.23133886395286019,0.01635812794530596,0.0,0.0,0.0,0.00022499999999985352,0.0014263151825595912,0.00010085571376972155
ALA 673,R ALA 673,0.0,0.0,0.0,-0.0020200000000000027,0.0003310589071449622,2.3409399821441033e-05,-0.37683,0.18086763419694496,0.012789273063782768,0.38187999999999994,0.18049081860305233,0.012762628177612936,0.0,0.0,0.0,0.003030000000000033,0.0017632640188015977,0.00012468159447168536
THR 674,R THR 674,0.0,0.0,0.0,-0.002424999999999986,0.0004943429983320677,3.495532863526952e-05,0.8231199999999999,0.3983045011043684,0.028164381370802356,-0.8184550000000002,0.39833170596250467,0.028166305044769295,0.0,0.0,0.0,0.002239999999999936,0.0023435869943317293,0.00016571662559925648
MET 675,R MET 675,0.0,0.0,0.0,-0.0015049999999999163,0.0004999749993749498,3.535357124817668e-05,0.25715000000000005,0.18394324532311593,0.013006751612143597,-0.25673,0.18368382372979944,0.012988407735361565,0.0,0.0,0.0,-0.001085000000000102,0.0011125533695065509,7.866940320100248e-05
SER 676,R SER 676,0.0,0.0,0.0,-0.0013100000000000123,0.0004624932431938912,3.2703210851535954e-05,-0.7299799999999997,0.26240072332217373,0.01855453308493641,0.732225,0.2620913855413797,0.018532659600688742,0.0,0.0,0.0,0.0009350000000000802,0.001552667060254752,0.00010979014072311168
GLY 677,R GLY 677,0.0,0.0,0.0,-0.0011749999999999922,0.0003799671038392752,2.6867731575256455e-05,-0.5237649999999999,0.18359294587483585,0.012981981700611121,0.5268549999999997,0.18302342466198182,0.012941710469447254,0.0,0.0,0.0,0.0019149999999999532,0.001663663126958155,0.00011763874786821275
VAL 678,R VAL 678,0.0,0.0,0.0,-0.0016649999999999866,0.00047199046600538926,3.3374765916780935e-05,-0.12403499999999981,0.1750004964992956,0.012374403778566459,0.12337,0.17438260549722268,0.012330712286806466,0.0,0.0,0.0,-0.0023299999999999155,0.001581486642371844,0.00011182799291770753
THR 679,R THR 679,0.0,0.0,0.0,-0.0010500000000000288,0.0002783882181415389,1.96850196850322e-05,-0.63129,0.26515981200023486,0.018749630116351616,0.6324049999999998,0.2649909828182843,0.018737692090409673,0.0,0.0,0.0,6.499999999997952e-05,0.0011183805255819538,7.908144535859746e-05
THR 680,R THR 680,0.0,0.0,0.0,-0.0016599999999999792,0.0004737087712930982,3.349626844888971e-05,-1.2245700000000002,0.2422442261437789,0.01712925350095536,1.2271999999999998,0.24196113324251348,0.017109235809936302,0.0,0.0,0.0,0.0009700000000002584,0.0018944920163457301,0.00013396081516618415
CYS 681,R CYS 681,0.0,0.0,0.0,-0.00118000000000005,0.00038418745424593793,2.7166155414409915e-05,-0.447165,0.34291174925190304,0.024247522324456164,0.44471500000000036,0.3427412490130123,0.024235466136944807,0.0,0.0,0.0,-0.0036299999999997823,0.001026206606877834,7.25637650621754e-05
LEU 682,R LEU 682,0.0,0.0,0.0,-0.0009100000000000352,0.0002861817604250933,2.0236106344848743e-05,-0.6399149999999999,0.16161963919957265,0.011428234285094097,0.6390099999999999,0.16130802800852834,0.011406200046465993,0.0,0.0,0.0,-0.0018149999999997912,0.000812880680050875,5.7479344115950595e-05
ARG 683,R ARG 683,0.0,0.0,0.0,-0.0015399999999999281,0.0004983974317749639,3.524202037340367e-05,-99.82500499999996,1.123476868913248,0.07944181125147876,99.80420500000002,1.121641289795108,0.07931201620729464,0.0,0.0,0.0,-0.022339999999996394,0.003100709596201573,0.00021925327819643337
PHE 684,R PHE 684,0.0,0.0,0.0,-0.001780000000000026,0.0004142463035441097,2.9291637031750092e-05,0.05186000000000002,0.26942592748286126,0.01905129003506062,-0.05233500000000002,0.26922004526966403,0.019036731964152873,0.0,0.0,0.0,-0.0022550000000001623,0.0008062102703386391,5.700767492186914e-05
PRO 685,R PRO 685,0.0,0.0,0.0,-0.0012349999999999928,0.0004469619670620803,3.160498378420753e-05,1.074835,0.1427713128573077,0.01009545634803084,-1.0735050000000004,0.1425657040630695,0.010080917610763098,0.0,0.0,0.0,9.499999999992959e-05,0.0008160729134089335,5.770506910141191e-05
GLY 686,R GLY 686,0.0,0.0,0.0,-0.0007350000000000068,0.00044133320745215113,3.1206970375222544e-05,-1.1522499999999998,0.13757335316114358,0.009727905093081638,1.1507899999999995,0.13734040155759097,0.009711432927225604,0.0,0.0,0.0,-0.0021949999999999535,0.0006978359406049737,4.934445257574697e-05
GLN 687,R GLN 687,0.0,0.0,0.0,-0.002065000000000009,0.00028420942982244343,2.0096641510461193e-05,-0.38950500000000055,0.6177524261182625,0.04368169296026651,0.39097499999999985,0.6168882105981602,0.04362058369479941,0.0,0.0,0.0,-0.0005949999999999456,0.0012128375818709594,8.576056786188499e-05
LEU 688,R LEU 688,0.0,0.0,0.0,-0.002225000000000016,0.000429389100932938,3.0362394503727535e-05,-0.3482249999999997,0.22659160261360106,0.016022445876800472,0.34887999999999997,0.22629789128491662,0.016001677349578063,0.0,0.0,0.0,-0.0015699999999998877,0.0007969316156358468,5.6351574955805855e-05
ASN 689,R ASN 689,0.0,0.0,0.0,-0.0013599999999999923,0.0004799999999999887,3.394112549695348e-05,-0.9229700000000007,0.7625932592804624,0.0539234864924366,0.9226300000000002,0.761123172095029,0.05381953563066106,0.0,0.0,0.0,-0.001699999999999946,0.001694107434609631,0.00011979148550710157
ALA 690,R ALA 690,0.0,0.0,0.0,-0.0007149999999999929,0.00045141444372106166,3.191982142807158e-05,-0.7024749999999994,0.08179033790736458,0.0057834502569836625,0.70136,0.08168488477068576,0.005775993594179365,0.0,0.0,0.0,-0.001830000000000047,0.0008130805618141886,5.749347789097806e-05
ASP 691,R ASP 691,0.0,0.0,0.0,-0.0006800000000000262,0.0004664761515876408,3.2984845004942464e-05,94.07259000000002,1.3414098709560747,0.0948520016103612,-94.05235499999999,1.339450345843723,0.09471344226087629,0.0,0.0,0.0,0.019555000000001856,0.0022241796240405625,0.00015727324947360276
LEU 692,R LEU 692,0.0,0.0,0.0,-0.000744999999999989,0.0004358612164439427,3.082004218037294e-05,0.8180950000000007,0.14562773078984217,0.010297435597030637,-0.8170650000000004,0.14540079358449026,0.010281388713349852,0.0,0.0,0.0,0.0002849999999999644,0.0007374110115803313,5.21428326810084e-05
ARG 693,R ARG 693,0.0,0.0,0.0,-0.0006500000000000106,0.00047696960070848,3.372684390808061e-05,-87.06844000000002,1.1166898747633254,0.07896189829275038,87.05619500000003,1.115569037297192,0.0788826431154593,0.0,0.0,0.0,-0.012894999999994211,0.0013942650393701664,9.858942641099733e-05
LYS 694,R LYS 694,0.0,0.0,0.0,-0.000985000000000057,0.0002340405947693302,1.654916916343262e-05,-98.52902499999996,1.3471653069984222,0.09525897239578414,98.50727000000005,1.3451185736168974,0.09511424649044843,0.0,0.0,0.0,-0.02273999999999802,0.002356353114453186,0.00016661932660998888
LEU 695,R LEU 695,0.0,0.0,0.0,-0.0012749999999999895,0.00044651427748732046,3.157332735078961e-05,0.834749999999999,0.1158756984876524,0.008193649217534679,-0.8331450000000005,0.11554853514865075,0.008170515275978308,0.0,0.0,0.0,0.0003299999999997549,0.0008491760712600029,6.004581584092989e-05
ALA 696,R ALA 696,0.0,0.0,0.0,-0.0004649999999999843,0.000498773495687153,3.526861210765051e-05,0.8261150000000002,0.1217718020520344,0.008610566698829947,-0.8247499999999998,0.12161524369913689,0.008599496351531424,0.0,0.0,0.0,0.0008999999999999699,0.0007810249675906802,5.5226805085937345e-05
VAL 697,R VAL 697,0.0,0.0,0.0,-0.0006650000000000494,0.00047199046600543914,3.3374765916784466e-05,0.5428850000000003,0.12084565269383778,0.008545078049672706,-0.5417099999999999,0.12055150724897644,0.008524278825801047,0.0,0.0,0.0,0.0005099999999999887,0.0008306021911842905,5.8732444185481697e-05
ASN 698,R ASN 698,0.0,0.0,0.0,-0.00120499999999997,0.00040370162248874085,2.8546015483780027e-05,1.5529349999999997,0.4366334856318273,0.030874649858338404,-1.548924999999999,0.4355898866766806,0.03080085626853606,0.0,0.0,0.0,0.002804999999999538,0.0013255093360666327,9.372766400587943e-05
MET 699,R MET 699,0.0,0.0,0.0,-0.0012700000000000777,0.00044395945760854904,3.139267430469066e-05,1.07167,0.27078406729348053,0.01914732502204945,-1.070145,0.2702816937474682,0.019111801847942044,0.0,0.0,0.0,0.0002550000000001407,0.0009110296372784774,6.441952343815321e-05
VAL 700,R VAL 700,0.0,0.0,0.0,-0.0006800000000000011,0.0004664761515876236,3.298484500494125e-05,-0.26365500000000003,0.12073945492257307,0.008537568733251889,0.2632849999999999,0.12054963199860888,0.008524146225575915,0.0,0.0,0.0,-0.0010500000000000654,0.0007921489758875138,5.601339125600399e-05
PRO 701,R PRO 701,0.0,0.0,0.0,-0.0007550000000000301,0.0004300872004605736,3.041175759472096e-05,-0.850275,0.1259855919341574,0.00890852663884439,0.8482049999999995,0.1258465056129916,0.008898691750757727,0.0,0.0,0.0,-0.0028250000000000376,0.0008212033852829193,5.806784824669013e-05
PHE 702,R PHE 702,0.0,0.0,0.0,-0.0006649999999999884,0.0004719904660053962,3.337476591678143e-05,0.6815750000000002,0.16663878412602465,0.011783141426419324,-0.68068,0.1663991814883718,0.011766198961431872,0.0,0.0,0.0,0.0002300000000000324,0.0008106170489202609,5.7319281223694374e-05
PRO 703,R PRO 703,0.0,0.0,0.0,-0.00030999999999997696,0.00046249324319385277,3.2703210851533236e-05,0.21172500000000005,0.22411173413054486,0.015847092694718488,-0.21143499999999996,0.22378881959338368,0.015824259188821452,0.0,0.0,0.0,-1.999999999975799e-05,0.0007997499609251174,5.6550862062382686e-05
ARG 704,R ARG 704,0.0,0.0,0.0,-0.00048500000000001043,0.0004997749493522162,3.533942557541154e-05,-87.81887499999999,1.6635206819811261,0.11762867548729244,87.80445999999995,1.6617817932598762,0.11750571748663997,0.0,0.0,0.0,-0.014900000000005775,0.0018867962264096472,0.000133416640641145
LEU 705,R LEU 705,0.0,0.0,0.0,-0.0006999999999999784,0.0004582575694955684,3.24037034920382e-05,0.46997500000000014,0.1641399536219005,0.011606447426969126,-0.46908000000000016,0.16388863169847945,0.011588676283337937,0.0,0.0,0.0,0.00019499999999977646,0.0007726415727880643,5.463400955450797e-05
HID 706,R HID 706,0.0,0.0,0.0,-0.0006449999999999533,0.00047851332269850764,3.383600153682214e-05,-0.8730550000000008,0.201891931426193,0.01427591537783105,0.8721050000000002,0.20158111016412064,0.014253936995616218,0.0,0.0,0.0,-0.0015949999999996444,0.0007816488981636693,5.527092363985237e-05
PHE 707,R PHE 707,0.0,0.0,0.0,-0.0009650000000000669,0.00023189437250612028,1.6397408331807693e-05,0.7076549999999997,0.1239511435001726,0.008764669410479889,-0.705845,0.12366046650000935,0.008744115442684849,0.0,0.0,0.0,0.0008449999999997359,0.0007489826433235539,5.296107060851101e-05
PHE 708,R PHE 708,0.0,0.0,0.0,-0.0015299999999999825,0.000499099188538742,3.529164207004477e-05,-0.9797850000000001,0.11014971073497945,0.007788760740644061,0.9785549999999997,0.10984920106673784,0.007767511498221486,0.0,0.0,0.0,-0.0027599999999996516,0.0008788629017088827,6.214499175316372e-05
MET 709,R MET 709,0.0,0.0,0.0,-0.00267000000000007,0.0005109794516416337,3.613170353027827e-05,0.6592700000000002,0.2607251370696728,0.018436051244775774,-0.6524249999999999,0.2598404594650345,0.01837349509143541,0.0,0.0,0.0,0.004174999999999702,0.0019142557300423524,0.00013535832076381525
PRO 710,R PRO 710,0.0,0.0,0.0,-0.0024099999999999833,0.0004918333050943082,3.4777866524557745e-05,0.8391550000000005,0.23488188728592707,0.016608657527777335,-0.8355300000000001,0.23432842145160185,0.01656952158331669,0.0,0.0,0.0,0.0012150000000000593,0.0015260324374008682,0.00010790678847967895
GLY 711,R GLY 711,0.0,0.0,0.0,-0.002420000000000001,0.0004935585071701103,3.489985673322942e-05,-1.1628700000000003,0.20371976610039474,0.014405162807132646,1.1769699999999998,0.20522901622334072,0.014511882906776819,0.0,0.0,0.0,0.011679999999999887,0.004291573138139408,0.0003034600467936407
PHE 712,R PHE 712,0.0,0.0,0.0,-0.010085000000000025,0.0011170384953080373,7.898654948787306e-05,0.8219449999999999,0.27372356854132907,0.01935517914861545,-0.8050649999999994,0.2772199862473854,0.019602413215596765,0.0,0.0,0.0,0.006794999999999818,0.00748418165199096,0.0005292115597754745
ALA 713,R ALA 713,0.0,0.0,0.0,-0.011175000000000001,0.001518016798326063,0.00010733999720514509,-1.0252849999999993,0.23243546152642477,0.016435669103355983,1.0750649999999997,0.2335775262626961,0.01651642527531313,0.0,0.0,0.0,0.038605,0.011399516437112697,0.0008060675374929899
PRO 714,R PRO 714,0.0,0.0,0.0,-0.02413999999999999,0.0035539274049986866,0.00025130061679192806,-2.122585000000001,0.18941560858333426,0.013393706129185246,2.1703599999999996,0.189970209243456,0.013432922317947509,0.0,0.0,0.0,0.023634999999999656,0.012949585900715313,0.0009156740003953503
LEU 715,R LEU 715,0.0,0.0,0.0,-0.01898999999999999,0.0037629642570718037,0.0002660817543538071,-1.9451099999999997,0.31491797011285405,0.02226806321843016,1.9742049999999998,0.31815839290359804,0.02249719571135481,0.0,0.0,0.0,0.01010499999999993,0.007966427995030006,0.0005633115257120068
THR 716,R THR 716,0.0,0.0,0.0,-0.034475,0.005765359919380748,0.00040767250949752537,-2.1622600000000007,0.5879547707094461,0.041574680539963105,2.268835,0.5925408068437147,0.04189896226489389,0.0,0.0,0.0,0.07210000000000023,0.032891792289262936,0.0023258009373117216
SER 717,R SER 717,0.0,0.0,0.0,-0.013655000000000011,0.0028365427900879313,0.00020057386419969857,1.55751,0.6395312657720494,0.04522168948082323,-1.5255450000000004,0.6381250958667903,0.04512225825327232,0.0,0.0,0.0,0.01830999999999993,0.0240011228903987,0.001697135675189259
ARG 718,R ARG 718,0.0,0.0,0.0,-0.014070000000000017,0.0032596165418649686,0.0002304896960820563,-106.52266999999992,3.1538104415318013,0.22300807497840763,106.50616999999993,3.1561723497165466,0.22317508710780495,0.0,0.0,0.0,-0.030569999999995476,0.014476363493639299,0.0010236334793273729
GLY 719,R GLY 719,0.0,0.0,0.0,-0.01202,0.0036358767855910385,0.000257095313065017,0.45109000000000016,0.37821335499952907,0.026743722805548202,-0.39653499999999986,0.3797999983873092,0.026855915435430616,0.0,0.0,0.0,0.04253499999999999,0.01671013988571023,0.0011815853227761504
SER 720,R SER 720,0.0,0.0,0.0,-0.050389999999999976,0.017948200466899218,0.0012691294260239994,1.2132149999999995,0.9876047330663219,0.06983420038831263,-0.9830050000000001,0.9888072537026615,0.06991923143795989,0.0,0.0,0.0,0.1798200000000001,0.05551322004712011,0.003925377434081962
GLN 721,R GLN 721,0.0,0.0,0.0,-0.07149500000000002,0.018704009596875334,0.0013225732021328812,0.9554499999999989,1.6457090014641107,0.11636919947950145,-0.6660299999999999,1.5987163472924153,0.11304631703642544,0.0,0.0,0.0,0.2179249999999995,0.08255573496129745,0.005837572001697277
GLN 722,R GLN 722,0.0,0.0,0.0,-0.06282499999999996,0.033692645710896724,0.002382429825829092,0.09235499999999995,1.037409359402064,0.07335591928995916,0.11278999999999995,1.0275863204130347,0.07266132554185892,-0.0016119719999999982,0.008831008576737761,0.0006244466049327832,0.14070802799999943,0.04440328445692296,0.003139786354644545
TYR 723,R TYR 723,0.0,0.0,0.0,-0.2947699999999999,0.19664520614548459,0.01390491587532987,0.44972000000000006,0.6537079405973283,0.04622413177118636,0.21287500000000015,0.7083959128728793,0.05009115537572476,-0.039433391999999984,0.057192404953678416,0.00404411373751131,0.3283916079999998,0.07284133562878649,0.00515066023738002
ARG 724,R ARG 724,0.0,0.0,0.0,0.048819999999999995,1.0483571088135948,0.07413004207472161,-172.95690000000002,6.995541828191633,0.49465950647884416,168.20251000000005,5.899670378918153,0.4171696931698434,-0.46038888000000006,0.09029096749668704,0.006384535539680156,-5.165958880000002,1.329253595460355,0.09399242312666169
ALA 725,R ALA 725,0.0,0.0,0.0,-0.7270050000000002,0.2950653571244843,0.02086427149159532,0.4096450000000002,1.1799073094845207,0.0834320459708079,0.11456499999999989,1.2149404000917083,0.08590925956423441,-0.2450749320000001,0.09383404464489925,0.006635068927456951,-0.44786993199999975,0.34007612527718123,0.02404701343031407
LEU 726,R LEU 726,0.0,0.0,0.0,-0.1729849999999999,0.046564630085506126,0.0032926165696904506,-0.4560600000000001,0.4779231595141626,0.03379427069785644,0.7034349999999998,0.47080750394933196,0.03329111786760849,-0.001212696,0.005029412053310407,0.00035563313682771463,0.07317730400000019,0.06436764743628574,0.0045514799991222534
THR 727,R THR 727,0.0,0.0,0.0,-0.23159999999999992,0.07515936402072652,0.005314569596872394,-2.34014,1.237995541349,0.08753950423665888,2.6364350000000005,1.2487645557810318,0.08830098854981742,-0.014798376000000004,0.02499519788015738,0.00176742739181589,0.049896624,0.15161636358489883,0.010720895882972708
VAL 728,R VAL 728,0.0,0.0,0.0,-0.05882000000000006,0.013684575258296914,0.0009676455962799398,-1.1151350000000004,0.5051982945091933,0.03572291398913291,1.2724200000000006,0.5047381237830146,0.03569037500503446,0.0,0.0,0.0,0.09846500000000014,0.05375815077734698,0.003801275295871092
PRO 729,R PRO 729,0.0,0.0,0.0,-0.3321299999999998,0.22034466887129364,0.01558072095571961,-1.4976499999999993,0.8988944473629829,0.06356143593012993,1.7168,0.8805822789495594,0.06226657008379374,-0.05336074800000002,0.07747819565965441,0.005478535754503977,-0.1663407479999998,0.27578187038417856,0.019500723067696214
GLU 730,R GLU 730,0.0,0.0,0.0,-0.025505000000000035,0.6905836154840341,0.04883163574850838,138.77753000000004,8.17177782303714,0.5778319513019404,-138.844945,7.274750355303862,0.5144025307674607,-0.269273628,0.056634353188989704,0.004004653518804859,-0.362193627999998,1.224859598548999,0.08661065281354294
LEU 731,R LEU 731,0.0,0.0,0.0,-0.05089500000000003,0.008961806458521621,0.0006336954118502036,-0.27256500000000006,0.38122605600221,0.02695675293641652,0.2563950000000001,0.383250791225537,0.0270999233370687,0.0,0.0,0.0,-0.06706500000000007,0.039404831873769045,0.00278634238294579
THR 732,R THR 732,0.0,0.0,0.0,-0.050405000000000026,0.014427784826507415,0.001020198448832377,-0.48492000000000024,0.5570397055865937,0.03938865532104383,0.6128649999999999,0.5406238681144223,0.03822788032150097,-6.541199999999999e-05,0.0009227498139019048,6.524826507486616e-05,0.07747458800000002,0.04674607585861134,0.003305446723348484
GLN 733,R GLN 733,0.0,0.0,0.0,-0.42814499999999983,0.29017176632987596,0.02051824236807336,-1.9193799999999988,3.8612011376772393,0.2730281507976788,2.837905,3.693893119186722,0.2611976873555259,-0.12616045200000006,0.10240814147880477,0.00724134912883742,0.36421954799999967,0.4033780274638955,0.02852313386013739
GLN 734,R GLN 734,0.0,0.0,0.0,-0.08038999999999995,0.016634238786310682,0.0011762183045676568,-1.640225,1.00916526613583,0.07135876030225723,1.926914999999999,0.9860372091229646,0.06972335970731061,-0.0010088999999999992,0.00524920373447249,0.0003711747556475247,0.20529110000000042,0.07047587507683707,0.004983396917688749
MET 735,R MET 735,0.0,0.0,0.0,-0.017964999999999995,0.0028484688869637115,0.00020141716659709377,-1.1896599999999997,0.45980830179543397,0.03251335682454219,1.2189750000000006,0.4619709994956372,0.032666282645489216,0.0,0.0,0.0,0.011350000000000058,0.011708010078574447,0.0008278813320760435
PHE 736,R PHE 736,0.0,0.0,0.0,-0.030590000000000027,0.006647698849978068,0.0004700632936105505,-0.11986999999999991,0.8550708468308345,0.06046263941890067,0.153345,0.8430165632862737,0.05961027285523024,0.0,0.0,0.0,0.002884999999999973,0.015155915511773055,0.0010716850633465112
ASP 737,R ASP 737,0.0,0.0,0.0,-0.04391999999999998,0.010981967036920202,0.0007765423362573411,153.948175,5.125340969571726,0.3624163355477401,-153.540945,5.043977980915642,0.3566631034461081,0.0,0.0,0.0,0.36330999999999924,0.09567347542553478,0.0067651363253080155
ALA 738,R ALA 738,0.0,0.0,0.0,-0.010374999999999997,0.0022168389657347917,0.00015675418654696437,-2.1120650000000007,0.2863843759268222,0.020250433424373344,2.1259049999999977,0.2871185921792768,0.020302350353470146,0.0,0.0,0.0,0.003464999999999927,0.004619391193653292,0.00032664028379856625
LYS 739,R LYS 739,0.0,0.0,0.0,-0.05645000000000001,0.02041635373909837,0.0014436542176019783,-163.77805999999998,6.580937024192493,0.465342519636813,163.86027499999992,6.607523516371436,0.46722246852758237,-0.0011197079999999981,0.008554076683005346,0.0006048645629342809,0.02464529199999819,0.05292454164315889,0.0037423302287067474
ASN 740,R ASN 740,0.0,0.0,0.0,-0.018969999999999994,0.003029702955736756,0.00021423235049823863,-0.6403800000000004,1.8437270745964538,0.1303711917104388,0.7391299999999997,1.826581928931741,0.12915884683404386,0.0,0.0,0.0,0.07978000000000023,0.023223298645971332,0.0016421351954086696
MET 741,R MET 741,0.0,0.0,0.0,-0.007024999999999965,0.0011680646386223615,8.259464268340858e-05,1.07144,0.7380660244178697,0.05218914908292716,-1.051375,0.7359571009067037,0.05204002567135224,0.0,0.0,0.0,0.013040000000000076,0.0041422699091198285,0.00029290271422436145
MET 742,R MET 742,0.0,0.0,0.0,-0.004459999999999988,0.0006232174580353082,4.40681290730609e-05,-1.3738349999999997,0.25117330227354867,0.017760634529064474,1.36854,0.25077912273552433,0.017732761826630274,0.0,0.0,0.0,-0.009755000000000057,0.001831659083999959,0.0001295178559118311
ALA 743,R ALA 743,0.0,0.0,0.0,-0.0022050000000000047,0.00048267483878905204,3.413026516158623e-05,1.2359350000000004,0.12257557168946283,0.008667401794943696,-1.2276699999999994,0.12135971778148429,0.008581427940617318,0.0,0.0,0.0,0.0060599999999999665,0.0021740285186722208,0.0001537270308046072
ALA 744,R ALA 744,0.0,0.0,0.0,-0.0026300000000000308,0.0005505451843400304,3.892942331964333e-05,-1.4269699999999998,0.261880829958972,0.018517771072675025,1.4263650000000003,0.26127439938692326,0.018474889955693578,0.0,0.0,0.0,-0.003235000000000037,0.001385559453794848,9.797384855154659e-05
CYS 745,R CYS 745,0.0,0.0,0.0,-0.002955000000000037,0.0006426313095391696,4.544089567779381e-05,-0.36352000000000007,0.5130532619524019,0.036278344063642144,0.36828999999999973,0.5121735408042869,0.03621613838470362,0.0,0.0,0.0,0.0018149999999999178,0.002291456960102221,0.00016203047552853925
ASP 746,R ASP 746,0.0,0.0,0.0,-0.007180000000000003,0.0015676734353812323,0.00011085125168440801,137.42097,4.465188969024487,0.3157365399276583,-137.22495000000004,4.431479406191115,0.3133529138806272,0.0,0.0,0.0,0.188840000000001,0.03342595398788468,0.0023635718732462774
PRO 747,R PRO 747,0.0,0.0,0.0,-0.005704999999999999,0.001108140334073271,7.835735447295362e-05,-0.9489700000000002,0.3275638855246396,0.023162264472628664,0.9461449999999998,0.3257069756314728,0.023030961114877596,0.0,0.0,0.0,-0.008529999999999998,0.0025197420502903237,0.00017817266906011825
ARG 748,R ARG 748,0.0,0.0,0.0,-0.01905999999999998,0.005149407732933964,0.0003641181127052052,-151.00838499999998,5.384456331588807,0.38073855850692867,150.88069000000004,5.374911694519262,0.38006365074734466,0.0,0.0,0.0,-0.14675499999999603,0.018888223182713337,0.0013355990697061554
HID 749,R HID 749,0.0,0.0,0.0,-0.004520000000000044,0.0009325234581499774,6.593936608733786e-05,-0.9673499999999996,0.494939034124406,0.03499747473032875,0.9737,0.4926475819488003,0.03483544459311521,0.0,0.0,0.0,0.0018299999999997806,0.003830287195498786,0.00027084220498291945
GLY 750,R GLY 750,0.0,0.0,0.0,-0.0014649999999999882,0.0004987734956871617,3.526861210765112e-05,1.6314949999999997,0.12737778446416867,0.009006969516713212,-1.6227250000000009,0.1254510238100803,0.008870726964290282,0.0,0.0,0.0,0.007304999999999951,0.002322062660653263,0.00016419462536879992
ARG 751,R ARG 751,0.0,0.0,0.0,-0.003770000000000016,0.000834925146345492,5.9038123276406796e-05,-128.1809,4.255130549112926,0.30088316661117875,128.09519500000005,4.243896888116899,0.3000888268243946,0.0,0.0,0.0,-0.08947499999999607,0.01212226773339149,0.0008571737717640002
TYR 752,R TYR 752,0.0,0.0,0.0,-0.005504999999999947,0.00092734837035494,6.55734321200272e-05,0.6342349999999997,0.5759088988503306,0.04072290877227462,-0.62912,0.5745487843516857,0.04062673415375643,0.0,0.0,0.0,-0.00038999999999999257,0.002127886275156581,0.0001504642814757002
LEU 753,R LEU 753,0.0,0.0,0.0,-0.001719999999999986,0.00044899888641288557,3.174901573277598e-05,1.1517050000000004,0.24304534139743994,0.01718590090379293,-1.1492000000000002,0.24232496776023466,0.01713496279540734,0.0,0.0,0.0,0.0007849999999997937,0.0010671340122025649,7.545776964632415e-05
THR 754,R THR 754,0.0,0.0,0.0,-0.0017299999999999594,0.0004439594576084458,3.139267430468336e-05,-0.2620300000000001,0.34835582254355957,0.024632476438636853,0.26614,0.34771939894115766,0.0245874744941403,0.0,0.0,0.0,0.0023799999999998835,0.0014918444959177307,0.00010548933595392541
VAL 755,R VAL 755,0.0,0.0,0.0,-0.0033800000000000214,0.0005963220606350659,4.216633728461907e-05,0.1243499999999999,0.2899002026560172,0.02049903991654241,-0.11738500000000003,0.28931088257270937,0.020457368693822774,0.0,0.0,0.0,0.0035849999999998626,0.0016919736995590364,0.00011964060765474849
ALA 756,R ALA 756,0.0,0.0,0.0,-0.0016700000000000048,0.0004807286136688931,3.399264626356823e-05,0.536405,0.2864104763708892,0.020252279004472518,-0.5317200000000001,0.2855369181034213,0.020190509107003707,0.0,0.0,0.0,0.003015000000000042,0.0018800997313970893,0.00013294312693778884
ALA 757,R ALA 757,0.0,0.0,0.0,-0.0025800000000000167,0.0005035871324806026,3.5608987629532236e-05,-0.7924950000000003,0.2667876683338258,0.018864736941579575,0.7979549999999997,0.26694029852197304,0.018875529525684845,0.0,0.0,0.0,0.0028800000000000847,0.0021249941176389783,0.00015025977505640455
VAL 758,R VAL 758,0.0,0.0,0.0,-0.003314999999999972,0.0005057420291017976,3.576136183089253e-05,0.22062499999999993,0.20916597327242276,0.014790267809441428,-0.21029499999999984,0.20874665979363605,0.014760617869012128,0.0,0.0,0.0,0.007014999999999923,0.003183516137857593,0.00022510858490959118
PHE 759,R PHE 759,0.0,0.0,0.0,-0.012950000000000083,0.001551612064918312,0.00010971554128745999,-1.8572250000000003,0.2224219736784102,0.015727608587289964,1.8341100000000012,0.221892243893286,0.01569015103496418,0.0,0.0,0.0,-0.0360650000000002,0.007699400950723489,0.000544429862333073
ARG 760,R ARG 760,0.0,0.0,0.0,-0.007270000000000016,0.000772722459878039,5.463972913549112e-05,-107.51833000000008,1.4052546000951558,0.09936650570208747,107.50163500000001,1.4016995012404079,0.09911512225128939,0.0,0.0,0.0,-0.02396499999999648,0.007806649409317875,0.0005520134735674625
GLY 761,R GLY 761,0.0,0.0,0.0,-0.004265000000000006,0.0007244135559195057,5.122377377741427e-05,0.272815,0.44363527900179456,0.03136975141557549,-0.25437,0.44533068960043604,0.03148963504869498,0.0,0.0,0.0,0.014180000000000042,0.004818464485704868,0.00034071689127484627
ARG 762,R ARG 762,0.0,0.0,0.0,-0.015179999999999997,0.0046279152974098145,0.00032724302895554376,-115.01954000000002,3.807666501729726,0.26924268038699484,115.02781500000005,3.818789780907645,0.2700292150005686,0.0,0.0,0.0,-0.006905000000003127,0.025622957967416055,0.0018118167332817768
MET 763,R MET 763,0.0,0.0,0.0,-0.01582000000000006,0.00223105356278145,0.000157759310343317,-1.7870049999999995,0.8301561087982188,0.05870090139746578,1.8096800000000002,0.8337406956602276,0.05895436996525364,0.0,0.0,0.0,0.0068550000000000165,0.005993661235004661,0.0004238158503406733
SER 764,R SER 764,0.0,0.0,0.0,-0.00866500000000001,0.0010875545963306525,7.690172299760027e-05,1.1806199999999998,0.6807966257260689,0.048139591065982326,-1.1704299999999996,0.6812405633107895,0.04817098219364028,0.0,0.0,0.0,0.0015250000000000376,0.007376271076905954,0.0005215811298350398
MET 765,R MET 765,0.0,0.0,0.0,-0.006620000000000008,0.0007110555533852214,5.027922035990432e-05,1.1139350000000006,0.37704542269466584,0.02666113752027464,-1.0925999999999996,0.37512524575133677,0.026525360506504034,0.0,0.0,0.0,0.01471500000000015,0.004858371640786661,0.0003435387532724661
LYS 766,R LYS 766,0.0,0.0,0.0,-0.014750000000000011,0.0020118399538730587,0.00014225856740456708,-139.61831500000002,2.7145392087344105,0.19194690822928664,139.560455,2.7184958521181177,0.1922266851660223,0.0,0.0,0.0,-0.07261000000000037,0.016829970291118587,0.0011900586120018085
GLU 767,R GLU 767,0.0,0.0,0.0,-0.03933500000000003,0.006956491572624725,0.0004918982364270013,162.12652000000003,5.086113189813954,0.3596425126399789,-161.67222000000007,5.0557701432699185,0.35749693524266424,0.0,0.0,0.0,0.41496499999999953,0.07424078242448552,0.005249616069294877
VAL 768,R VAL 768,0.0,0.0,0.0,-0.013919999999999993,0.0019322525714823243,0.00013663088962602955,1.3395000000000004,0.737596956338624,0.05215598096095988,-1.3261849999999995,0.73732180950722,0.05213652514192911,0.0,0.0,0.0,-0.0006049999999998922,0.006809476852152384,0.00048150272584897763
ASP 769,R ASP 769,0.0,0.0,0.0,-0.013615000000000018,0.002629976235634137,0.00018596740305763674,145.63568500000005,3.756126848998506,0.26559827659237023,-145.44422000000006,3.7268881471814317,0.2635307881595758,0.0,0.0,0.0,0.17784999999999954,0.03063245827549717,0.0021660418971018026
GLU 770,R GLU 770,0.0,0.0,0.0,-0.042685000000000015,0.01394832516827742,0.0009862955312683955,163.4908,6.2807005325829195,0.44411259371913425,-162.9808549999999,6.187359715905836,0.43751240127574864,-1.1880000000000223e-05,0.00016758802343843387,1.1850262781896666e-05,0.467248120000001,0.0881497499902599,0.006233128597801158
GLN 771,R GLN 771,0.0,0.0,0.0,-0.14746999999999993,0.07395944226398694,0.005229722315764011,6.264954999999999,1.9087861359971647,0.13497156205984626,-5.773284999999999,1.7877071666732847,0.1264099860330469,-0.013551228000000002,0.0263157020815941,0.0018608011393580132,0.33064877199999976,0.0902802495524196,0.006383777666572967
MET 772,R MET 772,0.0,0.0,0.0,-0.030425000000000004,0.008929410674843026,0.0006314046840181049,0.7050449999999998,0.8115545594567262,0.05738557322947122,-0.6844650000000004,0.817142147227151,0.05778067534976546,0.0,0.0,0.0,-0.009845000000000003,0.016641543648352138,0.0011767348363161715
LEU 773,R LEU 773,0.0,0.0,0.0,-0.039935000000000005,0.014482084622042495,0.0010240380241963666,-1.0031700000000001,0.8371278224381264,0.059193875996592725,1.0410300000000001,0.8409357401728144,0.05946313644183256,0.0,0.0,0.0,-0.0020750000000002,0.017907243646077684,0.0012662333414501245
ASN 774,R ASN 774,0.0,0.0,0.0,-0.2692500000000002,0.33918765823655783,0.023984189323385516,-4.656424999999998,5.192744033203932,0.3671824518844483,4.847779999999997,4.710653807233134,0.33309352509167767,-0.12161278800000001,0.09579238633078854,0.0067735445960542115,-0.19950778800000038,0.8829511081568596,0.062434071603389214
VAL 775,R VAL 775,0.0,0.0,0.0,-0.08290000000000008,0.03775274824433313,0.002669522429199648,0.1691399999999999,0.7960407215714533,0.0562885792323807,-0.09531500000000002,0.7857418315038345,0.0555603377318299,-0.001132704,0.006139685994086669,0.00043414136007747524,-0.010207703999999982,0.029887432099562915,0.002113360590985343
GLN 776,R GLN 776,0.0,0.0,0.0,-0.019584999999999995,0.005045074330473214,0.00035674062706677907,-0.049415000000000334,1.789016289130706,0.12650255496975152,0.09465500000000007,1.7843942098020276,0.12617572460610246,0.0,0.0,0.0,0.025654999999999893,0.013894098567377446,0.0009824611315466887
ASN 777,R ASN 777,0.0,0.0,0.0,-0.029969999999999993,0.011809280249024516,0.0008350422145017596,-3.686555000000001,2.7382432081491577,0.19362303410202764,3.807325000000003,2.725193453568937,0.19270027710637821,0.0,0.0,0.0,0.09080000000000062,0.042798130800305575,0.0030262848511004915
LYS 778,R LYS 778,0.0,0.0,0.0,-0.16709999999999994,0.20685299127641354,0.014626715284027376,-195.89186999999976,11.921588820421759,0.8429836297437959,196.31842499999988,11.963766901541135,0.8459660704614906,-0.043604064000000005,0.07861155105365561,0.005558676082963236,0.2158509360000002,0.5253967332447923,0.03715115928906522
ASN 779,R ASN 779,0.0,0.0,0.0,-0.02247499999999999,0.007037000426318063,0.0004975910720662128,-2.5523849999999992,0.801299205525007,0.056660410198612544,2.654964999999998,0.7941507626232032,0.05615493895353352,0.0,0.0,0.0,0.08010499999999851,0.0252617096610664,0.0017862726205705771
SER 780,R SER 780,0.0,0.0,0.0,-0.007445000000000012,0.0018619814714437815,0.00013166197249016038,-2.3696999999999995,0.8546131581013758,0.06043027593847339,2.3884299999999996,0.8543520849743413,0.06041181528062222,0.0,0.0,0.0,0.011285000000000055,0.007184968684691765,0.0005080540079558536
SER 781,R SER 781,0.0,0.0,0.0,-0.005959999999999997,0.0014485855169785737,0.00010243046421841701,-2.646315000000001,0.8266974814132414,0.05845633950971428,2.6608049999999968,0.8258527453335844,0.058396607648690445,0.0,0.0,0.0,0.008530000000000015,0.008120905121967769,0.0005742347081115975
TYR 782,R TYR 782,0.0,0.0,0.0,-0.012070000000000016,0.0031233155460184125,0.00022085176023749838,-1.985505,1.2002623838040567,0.0848713670790979,2.0090999999999983,1.1989301897942208,0.0847771667372768,0.0,0.0,0.0,0.01152500000000025,0.0074154821151427245,0.0005243537689384982
PHE 783,R PHE 783,0.0,0.0,0.0,-0.00610500000000007,0.001146287485755619,8.105476543670762e-05,0.7328199999999999,0.2140189655147421,0.0151334261818004,-0.7343950000000006,0.21379454851562307,0.01511755750361134,0.0,0.0,0.0,-0.0076799999999998736,0.0022017265951978188,0.00015568558057831462
VAL 784,R VAL 784,0.0,0.0,0.0,-0.0019149999999999634,0.00048762177966127,3.448006670527365e-05,0.9881350000000003,0.345278781240608,0.02441489676150604,-0.98523,0.3442619309479337,0.02434299458776589,0.0,0.0,0.0,0.0009900000000000453,0.0012999615378927075,9.192116187256265e-05
GLU 785,R GLU 785,0.0,0.0,0.0,-0.0022599999999999947,0.000502394267483214,3.552463933666288e-05,125.033665,3.6807730251640582,0.2602699566102028,-124.95570500000002,3.669660251027995,0.2594841648152624,0.0,0.0,0.0,0.07570000000000064,0.011019528120567463,0.0007791983059529104
TRP 786,R TRP 786,0.0,0.0,0.0,-0.0017549999999999844,0.00045274164818358736,3.201366895561888e-05,-0.8203400000000005,0.3090990042041528,0.021856600193076562,0.8184250000000003,0.30839099269433873,0.021806536219101794,0.0,0.0,0.0,-0.0036700000000003817,0.0011794490239084778,8.33996402869539e-05
ILE 787,R ILE 787,0.0,0.0,0.0,-0.0016350000000000093,0.00048143016108257586,3.4042253156922126e-05,1.0401099999999999,0.14375443610546393,0.010164973659582181,-1.0363249999999997,0.14323560791577292,0.010128286966462055,0.0,0.0,0.0,0.0021500000000000876,0.0009096702699329204,6.432340165133651e-05
PRO 788,R PRO 788,0.0,0.0,0.0,-0.0017749999999999945,0.00045207853300066565,3.1966779631363705e-05,-1.3197050000000001,0.16798683869577294,0.011878463279187177,1.3174050000000002,0.1675738373822104,0.011849259676241274,0.0,0.0,0.0,-0.004074999999999988,0.0008714212528964549,6.161878771931606e-05
ASN 789,R ASN 789,0.0,0.0,0.0,-0.0028799999999999915,0.0005249761899362638,3.712142238654091e-05,-0.7897299999999994,1.6939778974650177,0.11978232584776441,0.7926050000000003,1.6894844388081833,0.11946459033904151,0.0,0.0,0.0,-5.000000000237037e-06,0.005090675299014382,0.0003599651024751925
ASN 790,R ASN 790,0.0,0.0,0.0,-0.002665000000000027,0.0005502499432076352,3.890854661896315e-05,0.9869549999999998,0.5293112911841202,0.03742796033548986,-0.9790350000000003,0.5278350062045898,0.03732357122349088,0.0,0.0,0.0,0.005255000000000542,0.002491982142792268,0.0001762097471764196
VAL 791,R VAL 791,0.0,0.0,0.0,-0.004485000000000005,0.0007139852939661978,5.0486384303096904e-05,-0.0951599999999999,0.2373092800545314,0.016780300116505664,0.10251999999999993,0.2363927866919801,0.016715494249348418,0.0,0.0,0.0,0.002875000000000132,0.0025630792028337466,0.00018123706850419526
LYS 792,R LYS 792,0.0,0.0,0.0,-0.0033400000000000183,0.0004943682837723624,3.495711658589929e-05,-121.34343000000003,2.730064833498486,0.1930447356845702,121.28398499999996,2.724746945091987,0.19266870418918733,0.0,0.0,0.0,-0.06278500000000121,0.006336306100560773,0.00044804450113802125
THR 793,R THR 793,0.0,0.0,0.0,-0.004194999999999986,0.0006300595209978219,4.455193598487078e-05,-0.45186499999999996,0.5310450892108879,0.03755055836968339,0.46221999999999985,0.5292951460196854,0.03742681869996434,0.0,0.0,0.0,0.006159999999999892,0.003338322932251985,0.00023605507831859381
ALA 794,R ALA 794,0.0,0.0,0.0,-0.00209499999999995,0.0004194937425039627,2.9662686998987546e-05,1.3942899999999998,0.2560774802672029,0.018107412280610347,-1.3887949999999996,0.25511846851021963,0.018039599908950297,0.0,0.0,0.0,0.0034000000000001186,0.0017464249196573669,0.00012349089035228956
VAL 795,R VAL 795,0.0,0.0,0.0,-0.004420000000000006,0.0005509990925582287,3.896151947755577e-05,-0.9580400000000003,0.23428580494771636,0.0165665081414279,0.9609950000000005,0.23379626809467927,0.016531892658585578,0.0,0.0,0.0,-0.0014649999999998596,0.0016878314489309878,0.00011934770630390174
CYS 796,R CYS 796,0.0,0.0,0.0,-0.002644999999999972,0.000508895863610644,3.598437160768708e-05,0.9037799999999996,0.2624893552127406,0.01856080030602133,-0.9012500000000003,0.26143949108732467,0.01848656370178072,0.0,0.0,0.0,-0.00011500000000005173,0.0018307853506078482,0.00012945607363118003
ASP 797,R ASP 797,0.0,0.0,0.0,-0.0039049999999999814,0.0006826236151789331,4.8268778729109983e-05,113.04108500000004,1.8986934133153783,0.13425789879495362,-112.97477499999997,1.890539561707139,0.13368133441845614,0.0,0.0,0.0,0.06240499999999983,0.008901739998450835,0.0006294480717264112
ILE 798,R ILE 798,0.0,0.0,0.0,-0.0034599999999999974,0.0005462600113499333,3.862641583165782e-05,0.42981500000000034,0.20256887908807641,0.014323782806053665,-0.42394000000000004,0.20258096258039615,0.014324637237989634,0.0,0.0,0.0,0.002414999999999683,0.001610209613684278,0.0001138590136967924
PRO 799,R PRO 799,0.0,0.0,0.0,-0.0059200000000000355,0.0008681013765684003,6.138403701288925e-05,-1.8153799999999995,0.1199809801593588,0.008483936468409121,1.8272049999999984,0.1201643581724942,0.008496903252069978,0.0,0.0,0.0,0.005904999999999827,0.002921639094755085,0.00020659108160810466
PRO 800,R PRO 800,0.0,0.0,0.0,-0.005109999999999972,0.0006984983894040268,4.9391294779546904e-05,0.57594,0.20884495780362952,0.01476756858795648,-0.5750549999999995,0.20965949054359698,0.014825164750349425,0.0,0.0,0.0,-0.004225000000000163,0.0034848780466467054,0.0002464180898392015
ARG 801,R ARG 801,0.0,0.0,0.0,-0.004814999999999993,0.0007488491169788464,5.2951628870130045e-05,-97.34882999999992,1.2628560967560052,0.0892974109678946,97.34008,1.2619038804906064,0.08923007911005264,0.0,0.0,0.0,-0.013564999999999543,0.004389279553640096,0.0003103689336902374
GLY 802,R GLY 802,0.0,0.0,0.0,-0.005149999999999993,0.0011434596626029392,8.0854808143982e-05,0.9230700000000001,0.17230825604131703,0.012184033630124316,-0.8963899999999997,0.1708915969262395,0.012083860703434212,0.0,0.0,0.0,0.021530000000000053,0.009324113898918176,0.0006593144166480781
LEU 803,R LEU 803,0.0,0.0,0.0,-0.01592999999999999,0.002691672342615284,0.00019032997661955472,-1.3644850000000002,0.19340064574607702,0.013675490809290827,1.4185800000000006,0.19288756725097272,0.013639210680973903,0.0,0.0,0.0,0.03816500000000007,0.010265854810973902,0.0007259055551516189
LYS 804,R LYS 804,0.0,0.0,0.0,-0.073725,0.04327203918236347,0.0030597952341619196,-124.25755499999995,4.739403828224323,0.3351264585718902,124.63809999999991,4.8506781948523345,0.3429947444933807,-0.014833835999999998,0.035775480176080156,0.002529708463271118,0.29198616399999955,0.2060993772355197,0.014573426724156032
MET 805,R MET 805,0.0,0.0,0.0,-0.03507999999999997,0.006811284753994671,0.0004816305638142177,0.8412699999999996,0.3935846885995446,0.02783064022799336,-0.8026249999999996,0.3979639108951969,0.028140298006151268,0.0,0.0,0.0,0.003564999999999856,0.014590948392753787,0.001031735855245916
SER 806,R SER 806,0.0,0.0,0.0,-0.008315000000000025,0.0009087216295434005,6.425632264610282e-05,-0.51711,0.3379587369783477,0.023897291467863048,0.5497000000000005,0.3378760275604048,0.023891443028833503,0.0,0.0,0.0,0.02427499999999992,0.009632724173358193,0.0006811364584281158
ALA 807,R ALA 807,0.0,0.0,0.0,-0.006669999999999981,0.0008432674546074269,5.962801355068307e-05,0.016135000000000007,0.28474981435463653,0.0201348524671774,-0.014470000000000007,0.2863335801124276,0.020246841617891913,0.0,0.0,0.0,-0.00500499999999997,0.005211043561514322,0.0003684764239405275
THR 808,R THR 808,0.0,0.0,0.0,-0.004135000000000032,0.0005628276823326817,3.979792708169472e-05,0.19497000000000003,0.30876314401171606,0.021832851291116295,-0.1842949999999999,0.30856903275442277,0.021819125552482624,0.0,0.0,0.0,0.006540000000000066,0.00429516006686557,0.0003037136809562309
PHE 809,R PHE 809,0.0,0.0,0.0,-0.00973500000000004,0.0011596443420291015,8.199923780133898e-05,-0.4312700000000001,0.3146352445292801,0.022248071500694154,0.3959100000000004,0.31177128139070137,0.02204555872505842,0.0,0.0,0.0,-0.04509500000000008,0.008685964252747144,0.0006141904224261448
ILE 810,R ILE 810,0.0,0.0,0.0,-0.0026750000000000103,0.000468374849879925,3.3119103248732615e-05,0.48250999999999983,0.3380345690902043,0.023902653607915596,-0.4819899999999997,0.3376249544983314,0.023873689482356967,0.0,0.0,0.0,-0.002155000000000431,0.0015814471221005401,0.00011182519841252418
GLY 811,R GLY 811,0.0,0.0,0.0,-0.001144999999999996,0.00035210083782914574,2.489728900904538e-05,-0.6539849999999997,0.2847674573665337,0.020136100016512705,0.65288,0.2838633220407314,0.02007216799451419,0.0,0.0,0.0,-0.0022499999999999725,0.001215524578114344,8.595056718835699e-05
ASN 812,R ASN 812,0.0,0.0,0.0,-0.0014800000000000223,0.0004995998398718508,3.532704346530989e-05,1.5517050000000014,0.3062945934472172,0.021658298406730395,-1.5477399999999994,0.3053109765468636,0.021588746188697425,0.0,0.0,0.0,0.00248499999999936,0.001367397162495436,9.668958061757662e-05
SER 813,R SER 813,0.0,0.0,0.0,-0.0014149999999999907,0.0004927220311696992,3.4840708948010376e-05,-1.68705,0.25175259184366094,0.017801596487394176,1.6836099999999998,0.2508757220218833,0.017739592427674495,0.0,0.0,0.0,-0.004855000000000113,0.0012976806232659428,9.175987685257337e-05
THR 814,R THR 814,0.0,0.0,0.0,-0.001284999999999969,0.0004514144437210455,3.191982142807044e-05,-0.10197500000000023,0.1723645392039789,0.0121880134507228,0.10238499999999996,0.1720066184046416,0.012162704628288888,0.0,0.0,0.0,-0.0008749999999999383,0.0009161741100901657,6.478329259923067e-05
ALA 815,R ALA 815,0.0,0.0,0.0,-0.0013899999999999924,0.00048774993593030564,3.448912872196232e-05,-0.57197,0.14105243386769256,0.009973913249071244,0.5716199999999997,0.14067883849392596,0.009947496066850216,0.0,0.0,0.0,-0.0017400000000000805,0.0009178235124468438,6.489992295836188e-05
ILE 816,R ILE 816,0.0,0.0,0.0,-0.0014100000000000167,0.0004918333050942845,3.4777866524556064e-05,-0.19201999999999997,0.16538757389840397,0.011694667502755269,0.19217499999999998,0.16500401320877017,0.011667545666291605,0.0,0.0,0.0,-0.001254999999999926,0.0008306473379236621,5.873563654203752e-05
GLN 817,R GLN 817,0.0,0.0,0.0,-0.0012899999999999934,0.00046465040621956926,3.2855745311894134e-05,-2.1790000000000016,0.752322490691323,0.05319723348069877,2.174745,0.7505400322267964,0.05307119463395377,0.0,0.0,0.0,-0.005545000000000506,0.0020707426204137434,0.00014642361489865588
GLU 818,R GLU 818,0.0,0.0,0.0,-0.0020699999999999447,0.0004848711168960207,3.428556547586714e-05,114.33738999999997,3.307691977482518,0.23388914273542297,-114.266175,3.2960891196046336,0.23306869678676337,0.0,0.0,0.0,0.06914499999999806,0.011709140660185711,0.0008279612762684444
LEU 819,R LEU 819,0.0,0.0,0.0,-0.0016899999999999348,0.0004624932431939322,3.2703210851538854e-05,-0.47948499999999994,0.16232615246780227,0.01147819231739044,0.47893500000000006,0.16194026915810664,0.011450906246887192,0.0,0.0,0.0,-0.0022399999999997066,0.0008957678270624763,6.334035048846156e-05
PHE 820,R PHE 820,0.0,0.0,0.0,-0.001055000000000015,0.00037679570061246445,2.6643479502500977e-05,-0.726895,0.12413639262923622,0.008777768502016867,0.7255800000000002,0.12389303289531521,0.008760560370204538,0.0,0.0,0.0,-0.0023699999999997876,0.000743706931526094,5.258802144975404e-05
LYS 821,R LYS 821,0.0,0.0,0.0,-0.0010300000000000081,0.00028124722220851937,1.9887181801352382e-05,-103.44134499999987,3.230571030947898,0.22843586830880744,103.40009499999998,3.224569107024672,0.22801146819817955,0.0,0.0,0.0,-0.04228000000000236,0.006404029981189285,0.00045283330266209014
ARG 822,R ARG 822,0.0,0.0,0.0,-0.0017449999999999432,0.0004898724323739974,3.46392118848002e-05,-109.99083,2.672800026395015,0.18899550234194984,109.93188,2.6652929230393814,0.18846466997296615,0.0,0.0,0.0,-0.060694999999994226,0.008038157438119356,0.0005683835632739283
ILE 823,R ILE 823,0.0,0.0,0.0,-0.0006600000000000039,0.00047370877129308163,3.349626844888854e-05,-0.5821299999999997,0.17368244902695326,0.012281203748004553,0.58153,0.1733954414048996,0.012260909244423916,0.0,0.0,0.0,-0.0012600000000000345,0.0007761443164775074,5.488169093606433e-05
SER 824,R SER 824,0.0,0.0,0.0,-0.0003750000000000103,0.0004841229182759403,3.423265984407381e-05,-0.6407850000000002,0.3788967389342384,0.026792045346986895,0.6399350000000003,0.3782671288586943,0.02674752519159483,0.0,0.0,0.0,-0.0012250000000001192,0.0009820259670703275,6.943972206167058e-05
GLU 825,R GLU 825,0.0,0.0,0.0,-0.0007899999999999896,0.00040730823708831946,2.8801041647828873e-05,102.24666,2.433998147986619,0.1721096595836836,-102.20397499999999,2.428350560436879,0.17171031483830704,0.0,0.0,0.0,0.04189500000000244,0.0057891255816384475,0.0004093529955917062
GLN 826,R GLN 826,0.0,0.0,0.0,-0.0007599999999999724,0.00042708313008123526,3.0199337741081782e-05,-0.75642,0.35740974189297114,0.025272685215465357,0.7556649999999998,0.35674069402718905,0.025225376387182065,0.0,0.0,0.0,-0.0015150000000005903,0.0009745640050816106,6.891208166935278e-05
PHE 827,R PHE 827,0.0,0.0,0.0,-0.00039500000000000754,0.0004888506929523665,3.456696399743611e-05,-0.5790099999999998,0.09607523041866979,0.0067935446933101475,0.5783650000000001,0.09597333887595967,0.006786339873230559,0.0,0.0,0.0,-0.0010400000000002053,0.0007472616676905226,5.283937925447369e-05
THR 828,R THR 828,0.0,0.0,0.0,-0.0002850000000000064,0.00045141444372107667,3.191982142807264e-05,-0.9844450000000002,0.3726761422133156,0.026352182734547758,0.98332,0.3721027917121823,0.026311640731812955,0.0,0.0,0.0,-0.0014100000000001234,0.0009653496775776664,6.826053032314151e-05
ALA 829,R ALA 829,0.0,0.0,0.0,-0.0002450000000000052,0.000430087200460567,3.0411757594720492e-05,-0.8487399999999997,0.10214941213732184,0.00722305420165197,0.8477850000000003,0.10205091266127633,0.007216089236906459,0.0,0.0,0.0,-0.0011999999999999988,0.0006782329983125575,4.7958315233129365e-05
MET 830,R MET 830,0.0,0.0,0.0,-0.0003299999999999814,0.0004702127178203234,3.324906013709072e-05,-0.7041549999999994,0.24544015762503285,0.017355239983215583,0.7035099999999999,0.24518570492587943,0.017337247460309322,0.0,0.0,0.0,-0.0009750000000000369,0.0007101936355671078,5.021827356650295e-05
PHE 831,R PHE 831,0.0,0.0,0.0,-0.0002399999999999647,0.0004270831300811897,3.0199337741078563e-05,-0.7542249999999998,0.04850004510307268,0.00342947107802361,0.7535599999999999,0.04842516288047372,0.0034241761052846054,0.0,0.0,0.0,-0.0009050000000000224,0.0007183139981930576,5.079246991435324e-05
ARG 832,R ARG 832,0.0,0.0,0.0,-0.0003149999999999881,0.00046451587701604316,3.284623266068604e-05,-85.58956999999995,2.263346271588482,0.16004274968135046,85.57287000000001,2.2605992641551773,0.15984850692294453,0.0,0.0,0.0,-0.017015000000000242,0.002955465276397355,0.00020898295385019436
ARG 833,R ARG 833,0.0,0.0,0.0,-0.000305000000000003,0.00046040742826327665,3.2555721463362186e-05,-86.12895999999995,1.669775418555973,0.11807095215195341,86.11056999999997,1.6674310795673652,0.11790518235232895,0.0,0.0,0.0,-0.018694999999996895,0.002538104607771451,0.00017947109795160153
LYS 834,R LYS 834,0.0,0.0,0.0,-0.0001650000000000057,0.0003711805490593621,2.624642832844209e-05,-74.73454000000001,1.301951630590277,0.09206188267672677,74.72725999999999,1.3011945328815053,0.09200834778433745,0.0,0.0,0.0,-0.0074450000000024375,0.0010473657431859784,7.405994193892934e-05
ALA 835,R ALA 835,0.0,0.0,0.0,-0.0001400000000000029,0.0003469870314579566,2.45356882927711e-05,0.10786999999999992,0.0877998468108004,0.006208386706705703,-0.10792500000000002,0.08768403147095827,0.006200197325488923,0.0,0.0,0.0,-0.000194999999999943,0.0006833556906912529,4.8320544285020176e-05
PHE 836,R PHE 836,0.0,0.0,0.0,-0.00026500000000001414,0.00044133320745217076,3.1206970375223926e-05,-0.05719000000000003,0.09434502583602379,0.0066712007539872446,0.05710500000000002,0.09427854461647145,0.006666499821870543,0.0,0.0,0.0,-0.00035000000000028563,0.0007399324293475687,5.2321123841150174e-05
LEU 837,R LEU 837,0.0,0.0,0.0,-0.00010999999999999732,0.0003128897569432327,2.212464688983705e-05,-0.22285499999999986,0.08297200717712006,0.005867006892360048,0.22270999999999994,0.08287572563784913,0.0058601987594278935,0.0,0.0,0.0,-0.00025499999999990754,0.0006402929017255393,4.5275545275574045e-05
HIP 838,R HIP 838,0.0,0.0,0.0,-8.000000000000007e-05,0.00027129319932501096,1.9183326093250895e-05,-69.98550000000004,0.892010280206242,0.06307465180219461,69.980365,0.891526343847253,0.06304043233408423,0.0,0.0,0.0,-0.0052150000000006,0.0008299246953770652,5.868453799753025e-05
TRP 839,R TRP 839,0.0,0.0,0.0,-0.00019000000000001015,0.00039230090491868165,2.773986301336188e-05,-0.8791099999999996,0.11401968207288,0.008062409038246768,0.8784650000000004,0.11396841130330189,0.008058783647362233,0.0,0.0,0.0,-0.0008349999999997238,0.0007195658413239176,5.0880988591034535e-05
TYR 840,R TYR 840,0.0,0.0,0.0,-0.0001750000000000229,0.00037996710383931637,2.6867731575259365e-05,-0.48850499999999997,0.11095327834273389,0.007845581551102564,0.48827000000000015,0.11089962623922472,0.007841787774480937,0.0,0.0,0.0,-0.0004100000000000903,0.000672235077930129,4.7534198215586146e-05
THR 841,R THR 841,0.0,0.0,0.0,-6.49999999999995e-05,0.0002465258607124191,1.7432010784760182e-05,-0.3748899999999998,0.1586231631887347,0.011216351434401466,0.3746949999999999,0.15861882604218216,0.011216044751827635,0.0,0.0,0.0,-0.00025999999999978487,0.0006102458520955828,4.315089802077495e-05
GLY 842,R GLY 842,0.0,0.0,0.0,-2.999999999999836e-05,0.0001705872210923105,1.2062338081814159e-05,-0.5182149999999998,0.06394567049456944,0.004521641723423057,0.51801,0.06393019552605896,0.004520547477905817,0.0,0.0,0.0,-0.00023500000000003406,0.0006080912760432095,4.299854648705342e-05
GLU 843,R GLU 843,0.0,0.0,0.0,-0.0001250000000000162,0.0003307189138831167,2.3385358667340166e-05,69.96158500000004,0.936241695701793,0.066202285186033,-69.95704000000003,0.9358818506583029,0.06617684029899017,0.0,0.0,0.0,0.004420000000002204,0.0007440430095059616,5.2611785751611225e-05
GLY 844,R GLY 844,0.0,0.0,0.0,-2.4999999999998914e-05,0.00015612494995995317,1.1039701082909328e-05,-0.02807500000000005,0.11539254471151937,0.008159485086388722,0.02811499999999996,0.11536000942701079,0.008157184494358337,0.0,0.0,0.0,1.499999999990287e-05,0.0006593747037913487,4.662483243937337e-05
MET 845,R MET 845,0.0,0.0,0.0,-0.00010000000000000453,0.0003000000000000136,2.1213203435597386e-05,-0.4524899999999999,0.22137314629376398,0.015653445291692214,0.452285,0.22120891432082931,0.015641832337517238,0.0,0.0,0.0,-0.0003050000000000763,0.000694244193349946,4.909047769171314e-05
ASP 846,R ASP 846,0.0,0.0,0.0,-0.00010499999999999621,0.00030655342111937564,2.167660028694459e-05,70.34876,0.9522076991905255,0.06733125211956607,-70.34435500000001,0.9518387358030004,0.06730516246823322,0.0,0.0,0.0,0.004300000000000494,0.0007549834435275078,5.338539126018716e-05
GLU 847,R GLU 847,0.0,0.0,0.0,-0.00010500000000000453,0.00030655342111939987,2.1676600286946304e-05,73.18204000000006,1.5724389076826086,0.11118822146239402,-73.17597999999994,1.5715995735589137,0.11112887157733942,0.0,0.0,0.0,0.005954999999997029,0.0010549763030494987,7.459808978774147e-05
MET 848,R MET 848,0.0,0.0,0.0,-7.000000000000617e-05,0.000255147016443484,1.804161855267031e-05,0.6293549999999999,0.2533731220453352,0.017916185276866323,-0.6290449999999999,0.25321783700008244,0.017905204966014814,0.0,0.0,0.0,0.00023999999999987142,0.000687313611097595,4.860041152089229e-05
GLU 849,R GLU 849,0.0,0.0,0.0,-0.00011999999999999622,0.0003249615361854282,2.2978250586151394e-05,74.19396999999998,1.0994920504965022,0.07774582847667787,-74.18807,1.0988257573899616,0.0776987144392886,0.0,0.0,0.0,0.00578000000000003,0.000906421535492772,6.409368143604619e-05
PHE 850,R PHE 850,0.0,0.0,0.0,-0.00023499999999998522,0.0004239988207530505,2.9981244136958147e-05,0.7112349999999998,0.05716248573146641,0.004041998129019916,-0.710685,0.05705292082794392,0.004034250720393836,0.0,0.0,0.0,0.00031499999999998527,0.0007251034408966556,5.127255601197241e-05
THR 851,R THR 851,0.0,0.0,0.0,-0.00012000000000000122,0.0003249615361854417,2.2978250586152346e-05,0.7161599999999999,0.2403653768744581,0.016996398795038947,-0.7156900000000005,0.2401819391627926,0.016983427790054545,0.0,0.0,0.0,0.00034999999999985374,0.000712390342438954,5.037360419903911e-05
GLU 852,R GLU 852,0.0,0.0,0.0,-0.00016000000000000066,0.0003666060555964688,2.5922962793631554e-05,78.21000499999995,2.1376964319056198,0.15115796431187503,-78.20202499999999,2.1363756281079835,0.1510645693796825,0.0,0.0,0.0,0.007819999999995702,0.0015025311976777954,0.00010624499988223141
ALA 853,R ALA 853,0.0,0.0,0.0,-0.00015499999999999848,0.0003619046835839479,2.5590525590538133e-05,0.6350150000000002,0.07218140186363589,0.005103995873332824,-0.634475,0.07209139598453965,0.005097631496587263,0.0,0.0,0.0,0.00038500000000006975,0.0006904889571891138,4.882494239628501e-05
GLU 854,R GLU 854,0.0,0.0,0.0,-0.00028500000000000525,0.00045141444372107505,3.1919821428072525e-05,88.11831000000005,1.854473683796122,0.1311310917344235,-88.10101000000007,1.8521676597691545,0.13096803121171874,0.0,0.0,0.0,0.01701499999999683,0.0024545417087477785,0.000173562308696077
SER 855,R SER 855,0.0,0.0,0.0,-0.00015499999999999737,0.00036190468358394533,2.5590525590537954e-05,1.0604349999999994,0.3009843281219152,0.021282805944588312,-1.0596200000000007,0.3007286577631056,0.021264727320142042,0.0,0.0,0.0,0.00066000000000001,0.0007644605941446652,5.405552700695899e-05
ASN 856,R ASN 856,0.0,0.0,0.0,-0.0001750000000000207,0.00037996710383931154,2.6867731575259023e-05,0.7874599999999997,0.22008938729525387,0.01556266982236664,-0.7869899999999997,0.21992503245424444,0.015551048180106778,0.0,0.0,0.0,0.00029499999999938354,0.0007127236491096313,5.0397172539744176e-05
MET 857,R MET 857,0.0,0.0,0.0,-0.0004050000000000065,0.0004908920451586147,3.471130939621894e-05,0.6785550000000002,0.2220584989929453,0.015701907045801777,-0.6778699999999998,0.22182469001443525,0.015685374254381098,0.0,0.0,0.0,0.00027999999999998247,0.0007626270385976167,5.392587505085897e-05
ASN 858,R ASN 858,0.0,0.0,0.0,-0.00035499999999997925,0.00047851332269851506,3.383600153682267e-05,1.773509999999999,0.6341906810258294,0.04484405311186787,-1.7714800000000002,0.6334100880156542,0.0447888568507837,0.0,0.0,0.0,0.0016749999999994003,0.001081376437695175,7.646486121096103e-05
ASP 859,R ASP 859,0.0,0.0,0.0,-0.00026500000000001246,0.000441333207452168,3.120697037522373e-05,88.01130500000005,1.884459801098243,0.133251430423002,-87.99625999999996,1.8824397686002996,0.1331085925552507,0.0,0.0,0.0,0.014779999999999944,0.0021027600909250418,0.00014868759195015382
LEU 860,R LEU 860,0.0,0.0,0.0,-0.00058499999999993,0.0004927220311696449,3.4840708948006534e-05,0.5759200000000003,0.14164326175289751,0.010015691089485497,-0.5752600000000002,0.14134915068722428,0.009994894296589544,0.0,0.0,0.0,7.500000000034923e-05,0.0007741931283602422,5.4743721101155446e-05
VAL 861,R VAL 861,0.0,0.0,0.0,-0.0005299999999999916,0.0004990991885387024,3.529164207004196e-05,0.8812599999999997,0.11219399449168396,0.007933313431347589,-0.8801600000000004,0.11188898247816506,0.007911745825037331,0.0,0.0,0.0,0.0005699999999998418,0.0007969316156358105,5.635157495580329e-05
SER 862,R SER 862,0.0,0.0,0.0,-0.00032999999999999474,0.00047021271782034246,3.324906013709207e-05,0.8873599999999999,0.3621361075617836,0.025606889736943816,-0.8863300000000001,0.36173591347832745,0.02557859174192356,0.0,0.0,0.0,0.0006999999999999124,0.0008246211251236095,5.830951894845847e-05
GLU 863,R GLU 863,0.0,0.0,0.0,-0.00044500000000000095,0.000496965793591471,3.514078826662832e-05,92.51638999999997,1.956143133287609,0.13832020745191687,-92.497415,1.953715320300852,0.138148535149278,0.0,0.0,0.0,0.018530000000002787,0.0025882619651021485,0.00018301775870109484
TYR 864,R TYR 864,0.0,0.0,0.0,-0.0011450000000000138,0.0003794403773981596,2.6830486391422143e-05,0.15438499999999983,0.15255112839635113,0.010786993736671956,-0.154375,0.15225575317537268,0.010766107554497124,0.0,0.0,0.0,-0.001135000000000202,0.0008104165595546613,5.730510448469725e-05
GLN 865,R GLN 865,0.0,0.0,0.0,-0.0007649999999999913,0.0004239988207530714,2.998124413695962e-05,0.3637800000000009,1.1552266407939185,0.08168685915127356,-0.36352000000000007,1.1531697358151574,0.08154141400539973,0.0,0.0,0.0,-0.0005049999999993204,0.0022293440739379997,0.00015763843122796036
GLN 866,R GLN 866,0.0,0.0,0.0,-0.0006699999999999782,0.0004702127178203342,3.324906013709149e-05,0.6534100000000004,0.7028001080677203,0.04969547222333234,-0.6525550000000001,0.7019527740346923,0.04963555665926392,0.0,0.0,0.0,0.00018500000000006621,0.0011272865651636723,7.971119745677235e-05
TYR 867,R TYR 867,0.0,0.0,0.0,-0.0011750000000000115,0.0004736823830374103,3.3494402517435644e-05,1.134065,0.38125281739942596,0.026958645252961065,-1.13222,0.3806681121396949,0.026917300347545938,0.0,0.0,0.0,0.0006699999999998246,0.0008666602563864553,6.128213442757344e-05
GLN 868,R GLN 868,0.0,0.0,0.0,-0.0013700000000000058,0.0005030904491241785,3.5573866812589235e-05,0.8924300000000005,1.2846623272673634,0.09083934431456445,-0.8903300000000002,1.2817619362034427,0.09063425569562532,0.0,0.0,0.0,0.0007300000000004658,0.003104367890569528,0.00021951195867194912
ASP 869,R ASP 869,0.0,0.0,0.0,-0.0012049999999999956,0.000427755771439746,3.024690066767273e-05,226.79333500000007,7.247244706282783,0.5124575876730865,-226.69152499999996,7.230650404315097,0.5112841933280456,0.0,0.0,0.0,0.10060500000000673,0.016957563946509827,0.0011990808458981611
gtp 870,R gtp 870,0.0,0.0,0.0,-0.0024549999999999308,0.0004979708826829781,3.521185879785845e-05,332.82563500000003,3.98016415136124,0.28144010616631326,-332.76900500000005,3.975446124007159,0.28110649125272386,0.0,0.0,0.0,0.05417500000000189,0.005002436906143513,0.0003537257058791931
Mg+ 871,R Mg+ 871,0.0,0.0,0.0,-2.4999999999997247e-05,0.00015612494995994277,1.1039701082908593e-05,-162.875045,1.9281447411867236,0.1363404221602313,162.84999499999992,1.9260752801979586,0.13619408917037562,0.0,0.0,0.0,-0.02507499999999027,0.002280213805759797,0.00016123546446079377
MET 872,L MET   1,0.0,0.0,0.0,-0.016155000000000027,0.0017807231677044722,0.0001259161427299822,-80.242605,1.214046806747898,0.08584607297293126,80.51685,1.2186302136006506,0.08617016877958308,0.0,0.0,0.0,0.25809,0.029668196777021313,0.0020978583126608644
ARG 873,L ARG   2,0.0,0.0,0.0,-0.008474999999999924,0.0007344215410784158,5.1931445194602234e-05,-76.08321500000007,0.9657917263914408,0.06829178789452506,76.134005,0.9646369239140806,0.0682101310282578,0.0,0.0,0.0,0.04231499999999883,0.009555405538229892,0.0006756692053069849
GLU 874,L GLU   3,0.0,0.0,0.0,-0.025455000000000002,0.003039403724417092,0.00021491829842989742,84.51665000000007,1.5972988942232438,0.11294608796870295,-84.59067999999998,1.5872463978865539,0.11223526913595032,0.0,0.0,0.0,-0.09948499999999967,0.03741924337824023,0.002645940073962348
CYS 875,L CYS   4,0.0,0.0,0.0,-0.009219999999999973,0.0011097747519204083,7.847292526725392e-05,0.5678350000000004,0.23916431124856263,0.01691147063016687,-0.51707,0.24241341773919986,0.017141217153399554,0.0,0.0,0.0,0.041545000000000165,0.014500619814338879,0.0010253486602127037
ILE 876,L ILE   5,0.0,0.0,0.0,-0.026155000000000036,0.0029412539842726807,0.00020797806374711636,-0.8909399999999996,0.1464664685175431,0.01035674331052007,0.9110300000000003,0.1449296004962391,0.010248070330554788,0.0,0.0,0.0,-0.006064999999999738,0.010512886140351835,0.0007433733079684853
SER 877,L SER   6,0.0,0.0,0.0,-0.007184999999999964,0.0009801913078577894,6.930999206463537e-05,0.8044500000000001,0.29989492743292595,0.02120577368312695,-0.7945249999999995,0.3027073659080676,0.021404643114871214,0.0,0.0,0.0,0.002740000000000109,0.008696114074688555,0.0006149081232184056
ILE 878,L ILE   7,0.0,0.0,0.0,-0.009869999999999938,0.0008143095234615646,5.7580378602445836e-05,-0.9445049999999998,0.10798694353948866,0.007635830005638127,0.950025,0.1096481845494953,0.007753297483974216,0.0,0.0,0.0,-0.004349999999999934,0.0051650266214222215,0.00036522253490166957
HID 879,L HID   8,0.0,0.0,0.0,-0.007974999999999994,0.0008150920193450375,5.7635709416991256e-05,1.4042550000000003,0.18155572140530396,0.012837928176890605,-1.415795,0.18256522937021766,0.012909311169655836,0.0,0.0,0.0,-0.019514999999999984,0.007418205645571913,0.000524546351622023
VAL 880,L VAL   9,0.0,0.0,0.0,-0.004470000000000018,0.0005187484939737017,3.668105778191133e-05,-0.85422,0.05633783453417824,0.003983686483648309,0.85978,0.05666843565866363,0.004007063513347461,0.0,0.0,0.0,0.0010900000000001575,0.0023878651553218377,0.000168847564388714
GLY 881,L GLY  10,0.0,0.0,0.0,-0.0017450000000000087,0.00044718564377671267,3.162080011637853e-05,-0.21378999999999984,0.12979879005599407,0.009178160463840242,0.21319500000000005,0.12909352026728507,0.009128290358824028,0.0,0.0,0.0,-0.0023399999999999576,0.0016746342884342677,0.00011841452613593794
GLN 882,L GLN  11,0.0,0.0,0.0,-0.0026300000000000255,0.00048280430818291266,3.4139420030221724e-05,1.3639149999999995,0.41487249580443347,0.029335915511110238,-1.3568650000000002,0.4146042773235715,0.029316949600444536,0.0,0.0,0.0,0.004419999999999575,0.001628987415542863,0.00011518680479979068
ALA 883,L ALA  12,0.0,0.0,0.0,-0.0012649999999999805,0.00044133320745216685,3.1206970375223655e-05,-0.013840000000000035,0.09714290710082751,0.006869040835516995,0.016434999999999998,0.09719498842532981,0.00687272354128987,0.0,0.0,0.0,0.0013300000000000495,0.0013345785851720565,9.436895676015095e-05
GLY 884,L GLY  13,0.0,0.0,0.0,-0.0014949999999999775,0.0004999749993749112,3.535357124817396e-05,-0.43298500000000006,0.12806324521501114,0.009055438911229006,0.44195000000000034,0.12859128080861337,0.009092776666123407,0.0,0.0,0.0,0.007469999999999834,0.0021187496312684135,0.00014981822319063922
VAL 885,L VAL  14,0.0,0.0,0.0,-0.004729999999999965,0.0005358171329848279,3.788799282095059e-05,-0.2301649999999999,0.10801933981931204,0.00763812076855296,0.24014499999999994,0.1082512539188346,0.007654519571795477,0.0,0.0,0.0,0.00525000000000019,0.0033357907608238717,0.00023587602675979923
GLN 886,L GLN  15,0.0,0.0,0.0,-0.002734999999999994,0.0004634382375246897,3.2770032041485e-05,0.3218449999999995,0.4612962724486287,0.03261857223845025,-0.31719,0.46069290628356774,0.03257590780776494,0.0,0.0,0.0,0.0019199999999999307,0.0018717905865779758,0.00013235558167304322
ILE 887,L ILE  16,0.0,0.0,0.0,-0.0023199999999999775,0.00047707441767508134,3.373425558686733e-05,-0.19065000000000024,0.08666958809178639,0.0061284653462347,0.1973649999999999,0.0869503408561465,0.00614831756458629,0.0,0.0,0.0,0.004394999999999554,0.002451321072401221,0.00017333457531603833
GLY 888,L GLY  17,0.0,0.0,0.0,-0.0021299999999999887,0.00045066617356977326,3.186691073825803e-05,-0.5378149999999998,0.16439921160090806,0.011624779734472422,0.5473900000000002,0.16317306119577404,0.011538077807849932,0.0,0.0,0.0,0.007445000000000059,0.003160217555802172,0.00022346112637324923
ASN 889,L ASN  18,0.0,0.0,0.0,-0.0043300000000000205,0.0007218725649309726,5.1044098581521704e-05,0.14296500000000023,0.8528926332047896,0.060308616456315745,-0.12581999999999996,0.8487052595571681,0.06001252442615625,0.0,0.0,0.0,0.012815000000000402,0.007020738921225076,0.0004964412100138577
ALA 890,L ALA  19,0.0,0.0,0.0,-0.001514999999999963,0.0004997749493522496,3.53394255754139e-05,-0.27820999999999985,0.160068878611678,0.011318578952324384,0.2793100000000001,0.158998943078248,0.011242923085212303,0.0,0.0,0.0,-0.00041500000000003703,0.0016561325430049759,0.000117106255170254
CYS 891,L CYS  20,0.0,0.0,0.0,-0.002535000000000014,0.0005086993218002361,3.597047400299447e-05,-0.7759450000000004,0.2910840118848842,0.02058274786987872,0.7867250000000002,0.29034458730102025,0.020530462656136096,0.0,0.0,0.0,0.008244999999999702,0.004237331117578527,0.00029962455673725484
TRP 892,L TRP  21,0.0,0.0,0.0,-0.014470000000000014,0.0016670632861410975,0.00011787917542974998,-0.3443100000000001,0.22700135219861556,0.016051419547815686,0.3215200000000001,0.2256381164608496,0.01595502422436267,0.0,0.0,0.0,-0.03725999999999999,0.010325328081954965,0.0007301109504726244
GLU 893,L GLU  22,0.0,0.0,0.0,-0.004004999999999985,0.0006284703652520063,4.4439565704448e-05,81.86965000000004,1.362425138308586,0.0963380054157021,-81.83817500000005,1.3552132542023556,0.0958280482000374,0.0,0.0,0.0,0.027470000000002485,0.008379683764916908,0.0005925331214371565
LEU 894,L LEU  23,0.0,0.0,0.0,-0.002424999999999995,0.0005043560250457966,3.56633565442175e-05,-0.14462999999999998,0.08828512388845626,0.006242700977942188,0.1477700000000001,0.08811905072116916,0.006230957831666004,0.0,0.0,0.0,0.0007150000000001855,0.0024746262344039465,0.00017498249912491613
TYR 895,L TYR  24,0.0,0.0,0.0,-0.005705000000000004,0.0007536411612962473,5.329047757338811e-05,-0.23447499999999985,0.23659255984709252,0.01672962034461632,0.24928500000000003,0.23583666757949232,0.01667617068978966,0.0,0.0,0.0,0.009105000000000137,0.0042182905305348075,0.00029827818391561615
CYS 896,L CYS  25,0.0,0.0,0.0,-0.00606999999999994,0.0008689649014775923,6.144509744479056e-05,0.14531500000000006,0.13303926403509594,0.00940729657632839,-0.14837500000000012,0.13279899990210756,0.00939030733655719,0.0,0.0,0.0,-0.009130000000000162,0.004410566856992364,0.0003118741733455938
LEU 897,L LEU  26,0.0,0.0,0.0,-0.0026399999999999636,0.0005003998401279003,3.5383612025910254e-05,-0.19683500000000007,0.09942211914357893,0.007030205464636152,0.19668499999999997,0.09903249858001163,0.0070026551303773365,0.0,0.0,0.0,-0.002789999999999888,0.0018099447505380408,0.00012798242066784426
GLU 898,L GLU  27,0.0,0.0,0.0,-0.0021149999999999915,0.0004491937221288747,3.17627926983753e-05,73.37494500000001,0.7480720433053465,0.05289668146372871,-73.36475000000002,0.7466142293690214,0.052793598451720346,0.0,0.0,0.0,0.008079999999998507,0.0021572204338005923,0.00015253851972545844
HIP 899,L HIP  28,0.0,0.0,0.0,-0.005079999999999951,0.0011417530380953885,8.073413156775917e-05,-79.13351500000003,1.092470974338617,0.07724936342043108,79.13312500000002,1.0926081865743287,0.07725906579066442,0.0,0.0,0.0,-0.005469999999999331,0.004552922138585757,0.00032194021184083464
GLY 900,L GLY  29,0.0,0.0,0.0,-0.0019250000000000011,0.00045757513044307404,3.235544776386167e-05,0.22863000000000003,0.09914314449320201,0.0070104789779300855,-0.21991000000000002,0.0993082670274735,0.007022154904301093,0.0,0.0,0.0,0.0067949999999999625,0.0021709387370443104,0.0001535085502504591
ILE 901,L ILE  30,0.0,0.0,0.0,-0.01238999999999998,0.0019768409141860785,0.000139783761574799,-0.7399749999999998,0.1535191661487257,0.010855444342586822,0.7651450000000004,0.1528932764218203,0.010811187255569841,0.0,0.0,0.0,0.012780000000000147,0.005461831194754999,0.00038620978755074824
GLN 902,L GLN  31,0.0,0.0,0.0,-0.012434999999999979,0.002023802114832427,0.0001431044199177685,1.2152099999999997,0.7706283318824976,0.05449165192485913,-1.1777900000000008,0.7693722934314695,0.05440283659424383,0.0,0.0,0.0,0.024984999999999823,0.014856472495178803,0.001050511244585236
PRO 903,L PRO  32,0.0,0.0,0.0,-0.017025,0.0033067166494878033,0.00023382017663152856,1.2285349999999995,0.14239399135848863,0.010068775688980595,-1.1976999999999993,0.14698156346971494,0.010393166023883637,0.0,0.0,0.0,0.01380999999999987,0.011832324370131205,0.000836671679931862
ASP 904,L ASP  33,0.0,0.0,0.0,-0.11061499999999996,0.04837754411914685,0.0034208089503800117,96.117295,2.894250880275564,0.20465444238979857,-95.93552000000004,2.849888524064427,0.20151755009916775,-0.0015252840000000007,0.006023824916391911,0.00042594874470612077,0.06963471599999956,0.09331512600593464,0.006598375838607354
GLY 905,L GLY  34,0.0,0.0,0.0,-0.04050500000000005,0.0073661370473267354,0.0005208645457314187,0.766635,0.3293245386772745,0.023286761450983226,-0.7486500000000003,0.33004729585318376,0.02333786810100689,0.0,0.0,0.0,-0.022520000000000127,0.02688474660472006,0.0019010386634679562
GLN 906,L GLN  35,0.0,0.0,0.0,-0.09103999999999997,0.055444552482638056,0.00392052190403268,-0.7201450000000003,1.0093622511145341,0.07137268924368059,0.9114849999999993,1.0403570011178866,0.07356434903453582,-0.007420103999999999,0.01145989117918596,0.0008103366764462292,0.09287989599999885,0.0657826591757942,0.004651536438768754
MET 907,L MET  36,0.0,0.0,0.0,-0.01485999999999999,0.002603920121662703,0.0001841249575695797,0.4760250000000002,0.4491150903443349,0.03175723259156881,-0.45936499999999997,0.4513766517831866,0.031917149134517014,0.0,0.0,0.0,0.0017999999999999438,0.008497646733066919,0.000600874362907933
PRO 908,L PRO  37,0.0,0.0,0.0,-0.005144999999999968,0.0010019855288375958,7.08510762091853e-05,0.3871950000000002,0.32131406283416813,0.02272033527206407,-0.3878849999999999,0.3198455592547752,0.022616496388145522,0.0,0.0,0.0,-0.005834999999999901,0.003229206558893308,0.00022833938556455344
SER 909,L SER  38,0.0,0.0,0.0,-0.003289999999999999,0.0012553485571744545,8.87665477530805e-05,-0.465115,0.353956708899549,0.02502851891093439,0.47444500000000006,0.3539853485315459,0.02503054403873396,0.0,0.0,0.0,0.006040000000000045,0.005692837605272112,0.00040254440748816963
ASP 910,L ASP  39,0.0,0.0,0.0,-0.001994999999999989,0.0007106159300212693,5.024813429372246e-05,75.74555999999998,1.6774279228638378,0.11861206592086847,-75.72727499999998,1.6722388254604734,0.11824514132465282,0.0,0.0,0.0,0.016289999999999763,0.005385712580522208,0.00038082738872089535
LYS 911,L LYS  40,0.0,0.0,0.0,-0.002394999999999992,0.000876912196288802,6.200705605010007e-05,-74.30728499999998,2.0527689309270705,0.1451526831267591,74.30150000000002,2.053075103349361,0.1451743327863605,0.0,0.0,0.0,-0.00818000000000037,0.0036589069406037017,0.0002587237909431402
THR 912,L THR  41,0.0,0.0,0.0,-0.0016200000000000014,0.0005706137047074856,4.034848200366412e-05,0.45034000000000035,0.34101252821560657,0.024113227117082428,-0.4473600000000001,0.34068090700830317,0.024089777956635475,0.0,0.0,0.0,0.0013600000000001966,0.0013305637902784279,9.408506789071516e-05
ILE 913,L ILE  42,0.0,0.0,0.0,-0.002080000000000006,0.0009130169768410698,6.456004956627615e-05,0.34472499999999995,0.22188246747997015,0.015689459738149048,-0.3419500000000003,0.2208468417252097,0.015616229938752795,0.0,0.0,0.0,0.0006949999999996237,0.0022587551881509487,0.00015971811105818318
GLY 914,L GLY  43,0.0,0.0,0.0,-0.0018649999999999945,0.000739442357455932,5.228647052536566e-05,0.2897400000000001,0.4149025456658466,0.029338040357188132,-0.28122,0.41255165931068544,0.029171807588834794,0.0,0.0,0.0,0.006654999999999876,0.0037757085427770048,0.0002669829114381598
GLY 915,L GLY  44,0.0,0.0,0.0,-0.001934999999999999,0.0006006454861230506,4.247204963266994e-05,0.3114799999999997,0.4263537141857687,0.030147760248482813,-0.30463999999999997,0.4258563260067884,0.030112589593058917,0.0,0.0,0.0,0.004904999999999771,0.0024404866318010515,0.00017256846467416403
GLY 916,L GLY  45,0.0,0.0,0.0,-0.001600000000000002,0.0005656854249492274,3.999999999999925e-05,0.6454349999999998,0.27467614708052157,0.01942253662308303,-0.6385499999999997,0.27418940077982634,0.019388118462089123,0.0,0.0,0.0,0.005285000000000042,0.002500754886029472,0.00017683007379968313
ASP 917,L ASP  46,0.0,0.0,0.0,-0.003080000000000006,0.0006273754856543296,4.4362146025638e-05,76.36937000000003,0.8702992549071978,0.06153945048064793,-76.35168500000003,0.8682390948200808,0.06139377516385489,0.0,0.0,0.0,0.014604999999999535,0.004664651648298136,0.00032984068123846183
ASP 918,L ASP  47,0.0,0.0,0.0,-0.0064999999999999815,0.0010816653826391923,7.648529270389145e-05,79.09467499999997,1.0355682157065995,0.07322573077073899,-79.05947499999998,1.029014994728584,0.07276234807152213,0.0,0.0,0.0,0.02869999999999976,0.011422346518993435,0.0008076818680642814
SER 919,L SER  48,0.0,0.0,0.0,-0.003615000000000005,0.0005355137719984255,3.7866541959887334e-05,0.5217650000000001,0.1348681940822217,0.009536621460192235,-0.5178000000000004,0.1364262438096117,0.009646792212958569,0.0,0.0,0.0,0.0003499999999999304,0.003906084996514868,0.0002762019188926695
PHE 920,L PHE  49,0.0,0.0,0.0,-0.013934999999999982,0.0024435169326197815,0.00017278273929995997,0.38763499999999984,0.12314244505855873,0.008707485795279874,-0.3841150000000002,0.1246845691134226,0.008816530432942388,0.0,0.0,0.0,-0.01041499999999985,0.010850934291571569,0.0007672769219779902
ASN 921,L ASN  50,0.0,0.0,0.0,-0.022164999999999976,0.0049170900947613705,0.00034769077497109684,1.6858450000000003,0.8300181931590396,0.05869114928909625,-1.593145,0.8411959902276057,0.05948153889968728,0.0,0.0,0.0,0.07053499999999907,0.027970319536966767,0.0019778002616543775
THR 922,L THR  51,0.0,0.0,0.0,-0.00911500000000003,0.0010870947520801102,7.686920709881546e-05,0.7803500000000004,0.20189949851349273,0.014276450451705398,-0.7448299999999999,0.20331271750680086,0.014376380125052378,0.0,0.0,0.0,0.02640500000000017,0.012143351061383615,0.0008586645881833214
PHE 923,L PHE  52,0.0,0.0,0.0,-0.014284999999999978,0.0026064870995269164,0.00018430647031507383,0.8021249999999995,0.15183523759325654,0.01073637261252623,-0.7763199999999999,0.1585117585543753,0.011208473937160351,0.0,0.0,0.0,0.011519999999999841,0.012997292025648857,0.0009190473328398145
PHE 924,L PHE  53,0.0,0.0,0.0,-0.04669500000000007,0.014108223665649672,0.0009976020624477414,-0.9359599999999988,0.2751961998284176,0.019459309905544227,1.0635899999999996,0.2713107478519815,0.019184566961492965,0.0,0.0,0.0,0.08093500000000024,0.04593909854361517,0.0032483848101787336
SER 925,L SER  54,0.0,0.0,0.0,-0.29607500000000003,0.42320203139280865,0.029924902620977717,-2.444690000000001,2.2970430152480805,0.16242546927591117,2.254790000000001,1.3633226455612013,0.09640146876215094,-0.05054670000000001,0.04379996956466066,0.0030971255494935943,-0.5365217000000002,1.299902692904305,0.09191700090352882
GLU 926,L GLU  55,0.0,0.0,0.0,-0.640985,0.5266071446296564,0.0372367482988915,95.03442999999999,4.338364191155413,0.30676867388228835,-94.67714999999997,3.451494617916243,0.2440575249557447,-0.08751938400000006,0.037416278820916075,0.0026457304481036356,-0.37122438399999724,0.912230440511808,0.06450443304906908
THR 927,L THR  56,0.0,0.0,0.0,-2.5932200000000005,0.6416639008078869,0.045372489550386905,-8.487819999999997,1.6549196801053538,0.11702049281215676,8.389494999999997,1.057977580090897,0.0748103121225607,-0.3545523,0.07050609723554696,0.004985533947025334,-3.0460972999999982,0.9713265826216256,0.06868316133185068
GLY 928,L GLY  57,0.0,0.0,0.0,-0.97404,0.6120618338043964,0.04327930731885623,-3.035785,1.1618762966749074,0.082157060827874,3.6105399999999985,1.1544189310644593,0.08162974544858047,-0.24820354800000005,0.14974237661583062,0.010588384993604373,-0.6474885479999997,0.7003490583153497,0.049522156833239656
ALA 929,L ALA  58,0.0,0.0,0.0,-0.8120299999999999,0.35969015707967283,0.025433934919709113,-2.1215500000000014,0.5141080698646892,0.0363529302464049,2.4006549999999987,0.5531350883599851,0.039112557189156565,-0.15932116799999999,0.05948679387076586,0.004206351533706489,-0.692246168,0.3875663075800357,0.027405076424927444
GLY 930,L GLY  59,0.0,0.0,0.0,-0.2026049999999999,0.08918911915138536,0.006306623095999956,-1.5473600000000003,0.37065447575875765,0.026209229328616232,1.7141149999999987,0.4068272628217078,0.02876703163127914,-0.00046771199999999936,0.0027540365023463256,0.0001947397886444368,-0.03631771199999987,0.09518576869814242,0.006730650251891072
LYS 931,L LYS  60,0.0,0.0,0.0,-1.8988999999999994,0.40515051524094237,0.028648467672809402,-107.51601000000001,4.100614058881677,0.28995720080641263,108.96617499999998,4.0811616513418345,0.28858170787822995,-0.31506825600000005,0.04565144940761456,0.003228044944711885,-0.7638032559999979,0.7714662268743175,0.05455090004792294
HIP 932,L HIP  61,0.0,0.0,0.0,-0.11871000000000002,0.02202216837643398,0.0015572024595408409,-93.31881,1.8286482067091914,0.12930495473686887,93.651555,1.8157256392336742,0.12839119122764098,0.0,0.0,0.0,0.21403500000000114,0.10893609950333336,0.007702945467481951
VAL 933,L VAL  62,0.0,0.0,0.0,-0.4348099999999998,0.21452958746988776,0.015169532606511023,-1.27615,0.40228155252260944,0.02844560137349894,1.4245349999999997,0.380677696713377,0.026917978079250476,-0.032247,0.035899828028802594,0.00253850118425972,-0.31867200000000023,0.1842707118928498,0.013029906995350667
PRO 934,L PRO  63,0.0,0.0,0.0,-0.05156999999999996,0.014360539683451846,0.0010154434991667316,2.233840000000001,0.2310281896219479,0.01633615995269309,-2.222405,0.2167796138362634,0.015328633496662298,-8.323199999999999e-05,0.0011741318490595509,8.302365924771083e-05,-0.04021823199999984,0.04296749459718349,0.003038260680026479
ARG 935,L ARG  64,0.0,0.0,0.0,-0.09918499999999991,0.0386169752181602,0.0027306325045673933,-95.10920499999999,1.9308017746465205,0.13652830279795747,95.683745,1.9312568731192288,0.13656048311957344,-0.00042451199999999994,0.0028165372840166696,0.0001991592612992928,0.47493048800000226,0.10453862817539414,0.007391997287876027
ALA 936,L ALA  65,0.0,0.0,0.0,-0.01853499999999998,0.0035859134122284845,0.00025356236905345526,1.3292149999999996,0.16611080270410064,0.011745807502041026,-1.2973750000000004,0.1664950881407562,0.011772980585858064,0.0,0.0,0.0,0.013305000000000025,0.015113304569153555,0.0010686720146986111
VAL 937,L VAL  66,0.0,0.0,0.0,-0.025165000000000028,0.0031397093814555153,0.00022201097945822153,-1.4083500000000004,0.13663461311102829,0.009661526147560846,1.4478099999999996,0.13854827281493848,0.00979684232291268,0.0,0.0,0.0,0.014294999999999955,0.012879362367757177,0.0009107084467599929
PHE 938,L PHE  67,0.0,0.0,0.0,-0.020365000000000057,0.002679883392985634,0.00018949637199693552,1.3346200000000004,0.11565723323683189,0.008178201391503798,-1.348925,0.115815583472174,0.008189398444025086,0.0,0.0,0.0,-0.03467000000000014,0.010357176256103605,0.0007323629564635157
VAL 939,L VAL  68,0.0,0.0,0.0,-0.01074499999999998,0.0009433848631391859,6.670738339944614e-05,-0.8864749999999998,0.1174387899077666,0.008304176471812403,0.8930449999999996,0.11757262851106165,0.00831364029020985,0.0,0.0,0.0,-0.004174999999999678,0.003482007323369679,0.000246215099049592
ASP 940,L ASP  69,0.0,0.0,0.0,-0.006880000000000042,0.0006446704584514241,4.558508528016424e-05,95.87974499999997,1.381075823400953,0.09765680800596085,-95.837045,1.3771003605297403,0.09737570033050187,0.0,0.0,0.0,0.03581999999999951,0.013593292463564086,0.0009611909279638156
LEU 941,L LEU  70,0.0,0.0,0.0,-0.009229999999999999,0.001608446455434535,0.00011373433958132257,0.7455600000000004,0.4178911298412534,0.029549365170845825,-0.733115,0.41413216703728783,0.029283566361954623,0.0,0.0,0.0,0.0032150000000000347,0.004263657467480284,0.0003014861107911971
GLU 942,L GLU  71,0.0,0.0,0.0,-0.006255000000000007,0.0006928022805967525,4.8988519063146895e-05,94.02966999999994,1.791023124114022,0.12664445963229404,-93.97800000000005,1.7832766274450753,0.12609669959978892,0.0,0.0,0.0,0.04541499999999871,0.008708201593896445,0.0006157628398983677
PRO 943,L PRO  72,0.0,0.0,0.0,-0.009814999999999977,0.0013895232995528115,9.825413477304994e-05,0.14267499999999994,0.21889846818787936,0.015478459124699724,-0.13342999999999988,0.2152064708599628,0.015217395490030483,0.0,0.0,0.0,-0.0005699999999999505,0.005660839160407516,0.0004002817757530517
THR 944,L THR  73,0.0,0.0,0.0,-0.005105000000000009,0.0008390321805509074,5.932853445012823e-05,0.6611349999999997,0.3750779209377703,0.02652201413684491,-0.6454749999999998,0.37322698103834967,0.026391132921400003,0.0,0.0,0.0,0.010554999999999537,0.004078844811953594,0.0002884178825939954
VAL 945,L VAL  74,0.0,0.0,0.0,-0.0053899999999999886,0.0007986864215697937,5.647565847336187e-05,0.22882000000000005,0.19379829101413665,0.013703608575845998,-0.2111100000000001,0.19337194186334253,0.013673461138278033,0.0,0.0,0.0,0.01232000000000022,0.003072067707587159,0.00021722799082990918
ILE 946,L ILE  75,0.0,0.0,0.0,-0.017989999999999996,0.0026888473366853414,0.00019013021853455926,0.30398499999999995,0.26355197736879143,0.018635939039259593,-0.2925749999999999,0.26030102645783015,0.01840606209581506,0.0,0.0,0.0,-0.006580000000000013,0.01026906032702127,0.0007261322193650485
ASP 947,L ASP  76,0.0,0.0,0.0,-0.01715999999999999,0.0041345374590152,0.0002923559474339445,107.91778000000001,3.534999853125589,0.24996223676385532,-107.76077999999995,3.501366563444704,0.24758400404315883,0.0,0.0,0.0,0.13984000000000107,0.035577582829640755,0.0025157150077065055
GLU 948,L GLU  77,0.0,0.0,0.0,-0.010824999999999987,0.002456496488904496,0.00017370053252653138,92.907335,1.96224022045433,0.13875133662002428,-92.83172,1.9518340123067142,0.1380155065852625,0.0,0.0,0.0,0.06479000000000014,0.015446226076298657,0.0010922131202291258
VAL 949,L VAL  78,0.0,0.0,0.0,-0.02856499999999994,0.007905426933442636,0.0005589980992812061,0.6244250000000001,0.364357948143031,0.025763997591115365,-0.5293399999999999,0.3509093820347357,0.024813040361874247,0.0,0.0,0.0,0.06651999999999963,0.021732454992475916,0.001536716629701116
ARG 950,L ARG  79,0.0,0.0,0.0,-0.13867499999999996,0.06846502300445108,0.004841208204054033,-116.90743500000008,5.3169945971167385,0.3759682935153481,117.09440999999995,5.31260107404099,0.375657624519332,-0.012289248000000001,0.03285202906256013,0.0023229892525873804,0.03601075199999897,0.12631627937176487,0.008931909771802934
THR 951,L THR  80,0.0,0.0,0.0,-0.04013500000000001,0.016542272365065218,0.0011697152965572442,-0.34123999999999993,0.8187634227296675,0.05789531683996557,0.4098549999999998,0.8084170792202502,0.05716371987436613,-0.0003831840000000003,0.002825023122267145,0.00019975930067638912,0.028096815999999837,0.019260557943147447,0.001361927113103598
GLY 952,L GLY  81,0.0,0.0,0.0,-0.01050999999999998,0.002603824110803249,0.00018411816857660096,1.6411149999999992,0.2774647757373916,0.019619722446431422,-1.6207300000000011,0.2790655068259062,0.019732911227185904,0.0,0.0,0.0,0.009874999999999983,0.012404006409221095,0.0008770957045841633
THR 953,L THR  82,0.0,0.0,0.0,-0.01233000000000001,0.0032436245158772694,0.00022935888907997493,0.576345,0.6075182844779242,0.04295802986491583,-0.53915,0.6080982465852041,0.04299903937880471,0.0,0.0,0.0,0.024865000000000217,0.010095383846094786,0.0007138514376254752
TYR 954,L TYR  83,0.0,0.0,0.0,-0.029420000000000012,0.00495112108516853,0.00035009712937983655,0.62616,0.28074656614106575,0.019851780071318516,-0.6209700000000001,0.2855674160334123,0.020192665636314583,0.0,0.0,0.0,-0.024229999999999963,0.020930769216634188,0.0014800288848532675
ARG 955,L ARG  84,0.0,0.0,0.0,-0.9446699999999997,0.5505721488597117,0.038931329999115145,-120.29284999999996,8.842425848007206,0.6252539279265104,121.81269999999994,9.403022915531396,0.664894126722475,-0.280641276,0.17019840743572862,0.012034844804495461,0.2945387239999999,0.6496827023532458,0.045939504445358145
GLN 956,L GLN  85,0.0,0.0,0.0,-0.28486499999999987,0.23562437644479836,0.016661159439696874,1.3666950000000009,1.464926930592444,0.1035859766564712,-1.1705800000000006,1.2883493755965416,0.09110005800217688,-0.042360336000000005,0.052807817019913876,0.003734076551443948,-0.13111033599999963,0.18283837196389763,0.012928625267678033
LEU 957,L LEU  86,0.0,0.0,0.0,-0.11440999999999998,0.02847616371634346,0.002013568846600478,1.4454900000000006,0.4855675338199617,0.03433480958881232,-1.3215549999999998,0.4660689079685543,0.03295604853247737,-8.330399999999999e-05,0.0007283434412308521,5.150165863270811e-05,0.009441695999999798,0.047143184792379174,0.0033335265653421835
PHE 958,L PHE  87,0.0,0.0,0.0,-0.18992,0.05257997337389962,0.0037179655727292535,0.7831399999999995,0.40907503028173264,0.028925972792630542,-0.6147000000000004,0.4145308673669542,0.029311758732631463,-0.007715376000000003,0.013080334292036422,0.0009249193078085892,-0.029195376000000276,0.06905152540119162,0.0048826801862457735
HIE 959,L HIE  88,0.0,0.0,0.0,-2.9975999999999976,0.6239336823733844,0.04411877378169136,-9.858999999999991,1.4722752901547276,0.10410558414417997,10.276295000000006,1.0508380978889533,0.0743054744946452,-0.5606614080000001,0.07561370915485567,0.005346696649406577,-3.1409664079999984,0.78154139746035,0.05526332219222243
PRO 960,L PRO  89,0.0,0.0,0.0,-1.4786,0.5900750884421407,0.041724609644668946,-2.420074999999999,0.5853576593630638,0.04139103703551076,2.7905899999999986,0.5359289802763136,0.03789590161877728,-0.2647426319999999,0.09087335494679932,0.006425716551205389,-1.3728276319999997,0.5314266193547784,0.0375775366248806
GLU 961,L GLU  90,0.0,0.0,0.0,-1.0624900000000004,0.29155598073097194,0.020616121107036464,141.08647999999994,4.619297496332047,0.3266336583974431,-139.12964999999997,4.337607124615462,0.3067151411938675,-0.08601775199999999,0.05186731607911191,0.003667573092148608,0.8083222480000016,0.8076211489285129,0.0571074391037022
GLN 962,L GLN  91,0.0,0.0,0.0,-0.13578500000000016,0.03667217985067108,0.0025931147053302192,0.29309500000000005,0.6327442658570681,0.04474177611444365,-0.09586499999999998,0.6167250171470264,0.04360904417520522,-0.00040014000000000006,0.0031738504427902712,0.0002244251170568927,0.06104486000000008,0.04839519044526225,0.0034220567340659345
LEU 963,L LEU  92,0.0,0.0,0.0,-0.07858499999999996,0.020103800013927767,0.0014215533317466532,1.3691249999999997,0.3739749849588892,0.026444024785856765,-1.2452699999999999,0.35400505236507784,0.025031937310164537,0.0,0.0,0.0,0.045270000000000046,0.02660032142662922,0.001880926766251134
ILE 964,L ILE  93,0.0,0.0,0.0,-0.04456999999999999,0.0075236360890197215,0.000532001409772568,-1.1561199999999996,0.25205385456287194,0.017822898978561454,1.1951,0.24483688447617433,0.017312582129769022,0.0,0.0,0.0,-0.005590000000000064,0.014774366314667869,0.0010447054608835752
THR 965,L THR  94,0.0,0.0,0.0,-0.035634999999999986,0.015549976688085481,0.0010995493963437974,1.1532649999999998,0.9599925024577015,0.0678817208376084,-1.0145100000000002,0.966762261313503,0.0683604150770019,-4.752000000000089e-06,6.703520937537355e-05,4.740105112758666e-06,0.10311524800000013,0.04555206904410981,0.0032210176918167858
GLY 966,L GLY  95,0.0,0.0,0.0,-0.011025000000000002,0.0023461404476288372,0.0001658971820134393,-0.49585000000000007,0.8408757919574089,0.05945889746286924,0.5504899999999996,0.8300835559749395,0.058695771138132284,0.0,0.0,0.0,0.043614999999999966,0.014413423430954943,0.0010191829448141314
LYS 967,L LYS  96,0.0,0.0,0.0,-0.031150000000000008,0.004889529629729129,0.0003457419557994016,-115.53420999999997,3.255840394719941,0.23022268215675556,115.62597000000004,3.2765906746313593,0.23168994852044386,0.0,0.0,0.0,0.06061000000000049,0.04544873925644036,0.0032137111724608223
GLU 968,L GLU  97,0.0,0.0,0.0,-0.013344999999999997,0.0014953176919973606,0.0001057349280039551,109.36582,2.3698974065554683,0.16757705268917839,-109.22541,2.3456265776770633,0.16586084592068454,0.0,0.0,0.0,0.12706500000000007,0.028925607599497548,0.002045349328354585
ASP 969,L ASP  98,0.0,0.0,0.0,-0.004799999999999994,0.0005291502622129508,3.741657386774173e-05,97.44715499999997,1.5595877920093901,0.11027951035855946,-97.41809,1.5550929528158848,0.10996167723115238,0.0,0.0,0.0,0.02426499999999706,0.008169135511177697,0.0005776451116385582
ALA 970,L ALA  99,0.0,0.0,0.0,-0.002085,0.00032829102942361516,2.3213681310815066e-05,-0.3242049999999997,0.10454464584568744,0.007392422801423161,0.32324499999999984,0.10441309771767214,0.0073831209440859595,0.0,0.0,0.0,-0.0030450000000000455,0.0009863949513253594,6.974865590103361e-05
ALA 971,L ALA 100,0.0,0.0,0.0,-0.0015050000000000046,0.000499974999374996,3.535357124817995e-05,-0.54774,0.09237273623748468,0.006531738819028175,0.5470099999999999,0.09224131341215935,0.0065224458219291515,0.0,0.0,0.0,-0.0022350000000000403,0.000888692860329205,6.284007479308502e-05
ASN 972,L ASN 101,0.0,0.0,0.0,-0.0013400000000000285,0.0004737087712930882,3.3496268448889e-05,-1.729895,0.11694410620034473,0.008269197051406354,1.7318600000000004,0.11706506908552144,0.008277750419044388,0.0,0.0,0.0,0.0006250000000004263,0.0015311351997780028,0.00010826760826764449
ASN 973,L ASN 102,0.0,0.0,0.0,-0.0016300000000000114,0.00048280430818289027,3.4139420030220145e-05,1.1588799999999992,0.45408590112444636,0.03210872199263001,-1.1564599999999994,0.4538603952759067,0.03209277632116005,0.0,0.0,0.0,0.0007900000000004326,0.0008751571287488977,6.18829540342094e-05
TYR 974,L TYR 103,0.0,0.0,0.0,-0.002234999999999925,0.0004239988207530945,2.9981244136961254e-05,1.2528050000000008,0.19769698271596958,0.013979287709858177,-1.2517800000000008,0.1975675874226266,0.01397013808092053,0.0,0.0,0.0,-0.001209999999999819,0.0009251486367065563,6.541788746206956e-05
ALA 975,L ALA 104,0.0,0.0,0.0,-0.0012800000000000344,0.00044899888641283326,3.174901573277228e-05,0.8990249999999997,0.06293770233334439,0.0044503676112208216,-0.8979099999999999,0.06283909531493902,0.004443395042082118,0.0,0.0,0.0,-0.0001650000000000551,0.0008530972980851449,6.032308844879275e-05
ARG 976,L ARG 105,0.0,0.0,0.0,-0.0050450000000000945,0.0005594416859691547,3.9558500982722425e-05,-95.90462499999995,1.5169695693657048,0.10726594693521266,95.89339500000004,1.515464248659413,0.10715950468728472,0.0,0.0,0.0,-0.016274999999999977,0.0051912787441992965,0.0003670788403052907
GLY 977,L GLY 106,0.0,0.0,0.0,-0.0017649999999999832,0.0004239988207530755,2.9981244136959912e-05,1.1587099999999995,0.12036538497425557,0.008511117993542549,-1.15513,0.11999709621486233,0.008485076045622375,0.0,0.0,0.0,0.0018149999999998645,0.0010491782498697627,7.418810551563432e-05
HID 978,L HID 107,0.0,0.0,0.0,-0.003710000000000009,0.0005795688052336852,4.098170323449242e-05,0.4440850000000004,0.5115993039234897,0.036175533705461706,-0.44216000000000016,0.5109664219887644,0.03613078219468823,0.0,0.0,0.0,-0.0017850000000000942,0.0015520228735427146,0.0001097445898438685
TYR 979,L TYR 108,0.0,0.0,0.0,-0.006719999999999977,0.0011711532777566136,8.281304245105536e-05,1.1055749999999995,0.3272900615279981,0.023142902192140984,-1.101685,0.3268592292945076,0.023112437752755496,0.0,0.0,0.0,-0.00283000000000012,0.002339038263902267,0.00016539498178601023
THR 980,L THR 109,0.0,0.0,0.0,-0.004505000000000014,0.0006855472266737006,4.8475509280460495e-05,1.1364250000000007,0.151760121161653,0.01073106107870969,-1.1261249999999996,0.150865003811357,0.010667766723874487,0.0,0.0,0.0,0.005795000000000108,0.002474464588552412,0.00017497106903713907
ILE 981,L ILE 110,0.0,0.0,0.0,-0.00786999999999999,0.000826498638837281,5.844227921632926e-05,1.1832150000000001,0.16915025502493083,0.011960729236756248,-1.1724400000000001,0.16923136943250072,0.011966464891520708,0.0,0.0,0.0,0.0029049999999997134,0.003846553652297082,0.0002719924171737148
GLY 982,L GLY 111,0.0,0.0,0.0,-0.004244999999999969,0.0006818907537135266,4.821695759792406e-05,1.02096,0.13703995183887138,0.009690187923874383,-1.0212300000000005,0.13795490966253726,0.009754885212035767,0.0,0.0,0.0,-0.004514999999999995,0.004402246585551535,0.0003112858413098815
LYS 983,L LYS 112,0.0,0.0,0.0,-0.013800000000000003,0.0022068076490713785,0.00015604486534327144,-109.20682500000001,2.4588575425135275,0.17386748422830048,109.24031000000001,2.466904180121046,0.1744364674301032,0.0,0.0,0.0,0.019684999999999064,0.018258580859421163,0.0012910766340539605
GLU 984,L GLU 113,0.0,0.0,0.0,-0.021610000000000015,0.002977901946001554,0.00021056946597263146,116.42211000000009,2.2846922676543757,0.16155213953828795,-116.17005500000005,2.2557922936230685,0.15950860277692272,0.0,0.0,0.0,0.23044499999999998,0.03456569072071273,0.002444163430501289
ILE 985,L ILE 114,0.0,0.0,0.0,-0.022165000000000035,0.0028315675870443156,0.0002002220642187065,0.8421699999999998,0.2232897693581148,0.015788971008270314,-0.816315,0.22636946740892508,0.016006738545843807,0.0,0.0,0.0,0.0036899999999999624,0.011657353902151524,0.0008242993994902804
ILE 986,L ILE 115,0.0,0.0,0.0,-0.019940000000000006,0.0031680277776560102,0.00022401339245679128,0.047324999999999964,0.19176589732014393,0.013559896639539696,-0.022395,0.19548426784526676,0.013822825140867549,0.0,0.0,0.0,0.004989999999999832,0.01026157395334659,0.0007256028528058623
ASP 987,L ASP 116,0.0,0.0,0.0,-0.050320000000000004,0.014126131813061925,0.0009988683596951107,113.02678499999995,2.8329357509111825,0.20031880801351012,-112.66270999999999,2.7752225398873036,0.1962378677256066,0.0,0.0,0.0,0.31375500000000217,0.09001497083819149,0.006365019628799452
LEU 988,L LEU 117,0.0,0.0,0.0,-0.08806499999999998,0.016261020109451914,0.0011498277588404262,0.4610049999999998,0.27184665709734257,0.0192224614676425,-0.33013499999999985,0.2722837247706885,0.019253366819208535,0.0,0.0,0.0,0.042804999999999975,0.03188584286168386,0.002254669571134533
VAL 989,L VAL 118,0.0,0.0,0.0,-0.030180000000000026,0.0027762564723023066,0.00019631097778780035,0.6283250000000001,0.2571859237497258,0.018185791070915745,-0.5801099999999998,0.26030981137867254,0.018406683283525047,0.0,0.0,0.0,0.018035000000000107,0.027105788588417824,0.0019166686920279179
LEU 990,L LEU 119,0.0,0.0,0.0,-0.05227000000000002,0.008105991611147514,0.0005731801636483675,-0.6781800000000002,0.2353991028020278,0.016645230187654306,0.7139650000000001,0.2443385638310086,0.017277345539028828,0.0,0.0,0.0,-0.016484999999999896,0.03196951321180811,0.0022605859583302436
ASP 991,L ASP 120,0.0,0.0,0.0,-0.24568,0.06070022734718578,0.004292154237676018,126.80897000000006,4.017274166531075,0.28406418050396587,-125.65474999999991,4.011227475166818,0.283636614857225,-0.014104907999999998,0.03257730577969172,0.0023035633829607723,0.8944350920000003,0.3536793924227175,0.025008909674804156
ARG 992,L ARG 121,0.0,0.0,0.0,-0.3814649999999997,0.126887583218376,0.008972307054208603,-130.98269999999994,4.2351932163730375,0.299473384293264,132.07853500000002,4.390886252088862,0.31048254442708184,-0.013242203999999997,0.0199256752974845,0.0014089580122572567,0.7011277960000016,0.27428073786363727,0.019394576969222775
ILE 993,L ILE 122,0.0,0.0,0.0,-0.06689499999999995,0.00512191126436272,0.00036217381876666425,-0.3325499999999999,0.30387707629895316,0.021487354129813167,0.46074499999999996,0.32816607072486953,0.02320484539648994,0.0,0.0,0.0,0.06130000000000016,0.052138373584146615,0.003686739752138763
ARG 994,L ARG 123,0.0,0.0,0.0,-0.7323850000000001,0.9467787369681474,0.06694736651934116,-131.00004,5.18427902011515,0.3665838850686572,127.162205,4.4354178859466495,0.3136314064548977,-0.4835778479999998,0.04787526572907875,0.0033852925048139504,-5.053797848000002,1.984016017207396,0.14029111797500757
LYS 995,L LYS 124,0.0,0.0,0.0,-1.4216699999999989,0.722562710842459,0.05109289926692373,-161.95409,6.239828153234621,0.44122248005909315,159.78039,5.575967193044902,0.3942804213875769,-0.4848680880000002,0.04933711168163878,0.003488660623424481,-4.080238087999998,1.1382639270010895,0.08048741415624996
LEU 996,L LEU 125,0.0,0.0,0.0,-0.20162500000000005,0.04354875859309838,0.0030793622513435796,-0.65519,0.34530756420906844,0.024416932024724145,0.7593249999999999,0.33410186975681544,0.02362456977121489,-0.003969540000000001,0.01417242202271722,0.0010021415718100913,-0.1014595400000001,0.08062077529266298,0.005700749691395886
ALA 997,L ALA 126,0.0,0.0,0.0,-0.11367999999999999,0.020121570515245893,0.0014228098959453664,-1.126045,0.4395861610367185,0.031083435538482532,1.3865200000000006,0.46796373748400477,0.03309003321243411,-0.0006939720000000001,0.004288995924551105,0.00030327781027315523,0.14610102799999983,0.0975099369116854,0.006894993762332518
ASP 998,L ASP 127,0.0,0.0,0.0,-0.3192299999999999,1.0089420831246958,0.07134297888019536,61.27736500000001,10.529321564173745,0.7445354679321,-65.193405,8.53728772274755,0.603677404169545,-0.3906110159999997,0.0738297870123977,0.005220554305002491,-4.625881016,2.3519345897506683,0.16630688973198982
GLN 999,L GLN 128,0.0,0.0,0.0,-1.3663800000000001,0.4420239197147573,0.03125581110769629,-0.15545000000000112,2.4890086053487237,0.17599948632737536,1.93499,2.3487785953341795,0.1660837272266612,-0.3503256119999997,0.09300557370740337,0.006576487185665019,0.06283438799999946,0.7689817862293504,0.05437522356517177
CYS1000,L CYS 129,0.0,0.0,0.0,-0.08355,0.011641627893039462,0.0008231874027218662,-0.39496499999999996,0.4065191677830212,0.028745246022168616,0.5422700000000001,0.42148727987923895,0.02980365137864821,-7.135199999999995e-05,0.0009256649947448596,6.545439948911e-05,0.06368364800000002,0.04422343528269237,0.0031270690975756196
THR1001,L THR 130,0.0,0.0,0.0,-0.043684999999999974,0.0063091818011529925,0.00044612652353340367,-0.31347499999999967,0.31582502968415876,0.022332202015811133,0.4795050000000002,0.3012679205873072,0.02130285896012552,0.0,0.0,0.0,0.12234500000000008,0.03474760387422368,0.0024570266329447515
GLY1002,L GLY 131,0.0,0.0,0.0,-0.013095000000000008,0.001853638314235012,0.00013107202218627775,-0.26846000000000003,0.17876484106221785,0.012640583135282962,0.3317550000000001,0.18341563448899303,0.012969443892280018,0.0,0.0,0.0,0.050200000000000064,0.014619849520429499,0.0010337794735822592
LEU1003,L LEU 132,0.0,0.0,0.0,-0.028259999999999966,0.003915660863762402,0.00027687903495931686,-0.46443500000000026,0.1521037664721026,0.010755360471643879,0.5183050000000001,0.157403722875286,0.011130123982912282,0.0,0.0,0.0,0.02560999999999994,0.013847667673655629,0.0009791779715659639
GLN1004,L GLN 133,0.0,0.0,0.0,-0.007165000000000028,0.0007195658413237253,5.088098859102094e-05,0.06804000000000088,0.11288688320615461,0.007982308062208572,-0.05202499999999995,0.11530968899012783,0.008153626302143117,0.0,0.0,0.0,0.008850000000001827,0.00577905701650391,0.0004086410405233612
GLY1005,L GLY 134,0.0,0.0,0.0,-0.004065000000000005,0.00054842957615356,3.877982723014463e-05,-0.015904999999999933,0.1796547410312347,0.012703508565549913,0.02218999999999999,0.17828711086334872,0.012606802508963167,0.0,0.0,0.0,0.002220000000000067,0.006193674192270707,0.00043795890218147293
PHE1006,L PHE 135,0.0,0.0,0.0,-0.01481000000000004,0.0017899441332064419,0.00012656816345353518,-1.119425,0.10426919187852177,0.007372945264614403,1.1084149999999995,0.10418950414989876,0.0073673104912857345,0.0,0.0,0.0,-0.025819999999999885,0.007576120379191245,0.0005357126095211727
SER1007,L SER 136,0.0,0.0,0.0,-0.0033649999999999713,0.000511639521538371,3.617837752028228e-05,0.5242999999999999,0.27449604733037614,0.019409801647621246,-0.5220349999999996,0.27579482187851195,0.01950163887664318,0.0,0.0,0.0,-0.0011000000000000675,0.003827531841800912,0.00027064737205448607
VAL1008,L VAL 137,0.0,0.0,0.0,-0.0033850000000000026,0.00048659531440408565,3.4407484650872905e-05,-0.7934350000000003,0.062296835995092024,0.004405051517859577,0.7975949999999996,0.0625590199331841,0.004423590721913888,0.0,0.0,0.0,0.0007750000000000826,0.0019350387593016747,0.00013682790285610177
PHE1009,L PHE 138,0.0,0.0,0.0,-0.003964999999999979,0.0004401988187171673,3.112675697852167e-05,0.8463399999999995,0.055284305186926085,0.0039091907090862054,-0.8519599999999994,0.05497688969013489,0.0038874531508439167,0.0,0.0,0.0,-0.009585000000000203,0.002103039467056961,0.000148707346825892
HID1010,L HID 139,0.0,0.0,0.0,-0.002405000000000026,0.0004908920451585251,3.4711309396212596e-05,-1.2408200000000007,0.14581655461572543,0.010310787457803802,1.2399700000000002,0.14603444490940548,0.01032619462822539,0.0,0.0,0.0,-0.0032550000000002455,0.001109042379713001,7.842113873183289e-05
SER1011,L SER 140,0.0,0.0,0.0,-0.0012100000000000088,0.00040730823708832494,2.880104164782926e-05,0.5577150000000004,0.12029885192718895,0.008506413396667167,-0.5581499999999999,0.12033020194448303,0.008508630177649064,0.0,0.0,0.0,-0.0016449999999998243,0.0011175755008050535,7.902452151072052e-05
PHE1012,L PHE 141,0.0,0.0,0.0,-0.0012749999999999019,0.0004465142774873534,3.157332735079194e-05,0.4710250000000002,0.11556329164141971,0.008171558717588654,-0.47157500000000013,0.11540136210201261,0.008160108570049738,0.0,0.0,0.0,-0.0018250000000000456,0.0008452070752190918,5.976516543942681e-05
GLY1013,L GLY 142,0.0,0.0,0.0,-0.0005650000000000244,0.0004957569969249246,3.505531343462926e-05,0.11982000000000007,0.09916686745077707,0.007012156444347198,-0.11962999999999999,0.09915312955222343,0.007011185028224545,0.0,0.0,0.0,-0.00037500000000005194,0.0007709571972554395,5.4514906218389595e-05
GLY1014,L GLY 143,0.0,0.0,0.0,-0.0007050000000000112,0.0004560427611529494,3.224709289222875e-05,-0.18139000000000005,0.12416749937080966,0.008779968080807589,0.18261000000000002,0.12430892124059319,0.00878996811712079,0.0,0.0,0.0,0.000515000000000061,0.0009163923832071929,6.479872683935074e-05
GLY1015,L GLY 144,0.0,0.0,0.0,-0.0010150000000000393,0.00021160103969497206,1.4962453007443857e-05,-0.09459,0.13727487716257478,0.009706799652820695,0.09869000000000001,0.1371163516871711,0.009695590208955818,0.0,0.0,0.0,0.0030850000000000976,0.0013408113215511485,9.480967777605135e-05
THR1016,L THR 145,0.0,0.0,0.0,-0.0031650000000000137,0.00046666369046670885,3.299810600625498e-05,0.7522450000000006,0.11375642827989879,0.008043794184027758,-0.7389499999999997,0.11351219097524398,0.008026523998593743,0.0,0.0,0.0,0.010130000000000533,0.0026689136366691503,0.00018872069308900055
GLY1017,L GLY 146,0.0,0.0,0.0,-0.001129999999999995,0.0003363034344160133,2.3780243901188833e-05,0.11746500000000003,0.15582470527807823,0.011018470577852432,-0.11750000000000005,0.15577685964224589,0.011015087380497708,0.0,0.0,0.0,-0.0011650000000000894,0.0010429645248044373,7.374872880262227e-05
SER1018,L SER 147,0.0,0.0,0.0,-0.0012750000000000066,0.00044651427748723367,3.157332735078347e-05,0.37124000000000007,0.1370082566855006,0.009687946738086461,-0.3703100000000001,0.13718627445921763,0.009700534495583165,0.0,0.0,0.0,-0.00034499999999995147,0.0009777397404214952,6.913664006876139e-05
GLY1019,L GLY 148,0.0,0.0,0.0,-0.0013350000000000107,0.00047199046600542515,3.3374765916783476e-05,-0.010569999999999951,0.12004326345114089,0.008488340562206495,0.012845000000000013,0.11999075370627517,0.008484627562539203,0.0,0.0,0.0,0.0009400000000001152,0.001340298474221355,9.477341399359031e-05
PHE1020,L PHE 149,0.0,0.0,0.0,-0.008520000000000026,0.0008715503427800129,6.162791575252071e-05,0.11118,0.1252025063646891,0.008853154127202353,-0.11735499999999999,0.12422591909501014,0.008784098979121309,0.0,0.0,0.0,-0.014695000000000062,0.0036016628104251244,0.0002546760196799004
THR1021,L THR 150,0.0,0.0,0.0,-0.003060000000000013,0.00040792156108740283,2.88444102037105e-05,0.8309100000000009,0.14751593778300492,0.010430951993945562,-0.8289750000000002,0.1475308251688428,0.010432004691093573,0.0,0.0,0.0,-0.0011249999999998312,0.0022845951501304527,0.00016154527229231416
SER1022,L SER 151,0.0,0.0,0.0,-0.001980000000000004,0.00042379240200831676,2.996664812754162e-05,-0.5008299999999997,0.11799246204737106,0.008343327004259242,0.5015850000000002,0.11783773917977161,0.008332386445370822,0.0,0.0,0.0,-0.001225000000000146,0.0014947825928877101,0.00010569709078305101
LEU1023,L LEU 152,0.0,0.0,0.0,-0.006409999999999994,0.0008842510955605085,6.252599459424694e-05,-0.3832699999999997,0.1536225800460341,0.010862756809392391,0.39192499999999997,0.1535315582380377,0.010856320595625382,0.0,0.0,0.0,0.002244999999999975,0.0023611384965731507,0.00016695770422474847
LEU1024,L LEU 153,0.0,0.0,0.0,-0.008725000000000038,0.0010813764376940431,7.6464861210881e-05,0.11492499999999971,0.11453566857097398,0.008098894793427062,-0.10998500000000004,0.11402773686695704,0.00806297859819806,0.0,0.0,0.0,-0.003785000000000047,0.003833898146794942,0.0002710975377977241
MET1025,L MET 154,0.0,0.0,0.0,-0.003960000000000012,0.0006151422599692124,4.349712634186482e-05,-0.2658150000000001,0.1508865493508283,0.010669290223580935,0.26642,0.15107893168804173,0.010682893709103348,0.0,0.0,0.0,-0.0033549999999999257,0.0019465289620243641,0.00013764038288234396
GLU1026,L GLU 155,0.0,0.0,0.0,-0.004960000000000026,0.0008935323161475314,6.318227599572415e-05,90.37091500000002,1.977527306453783,0.13983229683750378,-90.34773499999991,1.9726077599950587,0.13948443237137115,0.0,0.0,0.0,0.018220000000002016,0.00613771944618162,0.00043400230414155646
ARG1027,L ARG 156,0.0,0.0,0.0,-0.022464999999999968,0.005124331663739214,0.00036234496684789413,-103.79717499999998,2.2166036326715903,0.15673754598648165,103.87449999999998,2.223897448176248,0.15725329662688836,0.0,0.0,0.0,0.05486000000000374,0.04173164746327746,0.0029508730911369874
LEU1028,L LEU 157,0.0,0.0,0.0,-0.012944999999999977,0.002328513474300749,0.00016465076677623072,-0.10260000000000041,0.22793999210318505,0.016117791411977025,0.11282500000000004,0.22869181090498186,0.016170953029274432,0.0,0.0,0.0,-0.002720000000000189,0.004793912806883436,0.00033898082541643134
SER1029,L SER 158,0.0,0.0,0.0,-0.004835000000000012,0.0010429645248041797,7.374872880260405e-05,-0.43064499999999983,0.28144851922687353,0.019901415650023468,0.4423450000000001,0.2817037202008518,0.019919461083950013,0.0,0.0,0.0,0.006865000000000355,0.003999596854684243,0.00028281420579596143
VAL1030,L VAL 159,0.0,0.0,0.0,-0.012725000000000007,0.0036904437402567555,0.00026095377943229976,-0.5451050000000004,0.3215192435531654,0.02273484373984124,0.568245,0.3219702858572513,0.022766737247023355,0.0,0.0,0.0,0.010415000000000015,0.005572501682368427,0.0003940353727776159
ASP1031,L ASP 160,0.0,0.0,0.0,-0.03786999999999998,0.014197291995306753,0.0010039001444366894,97.07613000000009,2.8604171746587936,0.2022620381223698,-96.78093499999999,2.8743493665123006,0.20324719285601048,-0.0003794760000000008,0.004587771343977819,0.00032440442278600367,0.2569455240000034,0.07521307413146214,0.005318367475224337
TYR1032,L TYR 161,0.0,0.0,0.0,-0.06205000000000002,0.017967679315927156,0.001270506788647736,-0.9427300000000001,0.6887832656939334,0.04870433179399958,1.0579600000000005,0.6695089009117053,0.04734142838994192,-0.0006879600000000003,0.004779148851919138,0.00033793685614919255,0.052492040000000094,0.024378484476045674,0.0017238191688062874
GLY1033,L GLY 162,0.0,0.0,0.0,-0.004574999999999993,0.0010836858400846629,7.662816061997056e-05,0.015495000000000002,0.1428392452199325,0.010100259891458241,0.0007100000000000329,0.1419673409626313,0.01003860695016993,0.0,0.0,0.0,0.01163000000000002,0.003295921722371471,0.00023305686001489126
LYS1034,L LYS 163,0.0,0.0,0.0,-0.0045900000000000055,0.0008555115428794667,6.0493801335343674e-05,-78.62019499999998,2.330312386136333,0.16477796905200054,78.6372,2.3267770133802177,0.16452798044701342,0.0,0.0,0.0,0.012415000000000233,0.00803758514729452,0.0005683430962016231
LYS1035,L LYS 164,0.0,0.0,0.0,-0.013419999999999977,0.003640549409086477,0.0002574257174409726,-81.55361999999997,1.9878845201886814,0.1405646624441183,81.73061999999997,1.9628747911170097,0.13879620754189656,0.0,0.0,0.0,0.16357999999999898,0.05283165339074686,0.003735762037389436
SER1036,L SER 165,0.0,0.0,0.0,-0.0024900000000000286,0.0004998999899979681,3.534826728426505e-05,0.6725749999999998,0.17893469304469856,0.01265259348414397,-0.668085,0.1794694619566238,0.01269040735654298,0.0,0.0,0.0,0.0020000000000000534,0.0018920887928424058,0.00013379088160259337
LYS1037,L LYS 166,0.0,0.0,0.0,-0.0037700000000000255,0.0005070502933634734,3.585387008399403e-05,-82.65982500000004,1.266200969186647,0.08953392916568567,82.67095500000005,1.2647532537871755,0.08943156022806623,0.0,0.0,0.0,0.007359999999993223,0.006050652857334135,0.00042784576660267267
LEU1038,L LEU 167,0.0,0.0,0.0,-0.0022149999999999757,0.00041082234603294376,2.9049526674286085e-05,0.7098249999999996,0.062062503776437294,0.004388481727773452,-0.7092149999999998,0.06202127679272761,0.004385566539798554,0.0,0.0,0.0,-0.0016050000000001718,0.0013412587371569424,9.48413148369379e-05
GLU1039,L GLU 168,0.0,0.0,0.0,-0.001935000000000039,0.000332828784812777,2.353454907151928e-05,79.28262499999997,1.074531713995797,0.07598086615664319,-79.28549500000001,1.0732240586080755,0.07588840095743188,0.0,0.0,0.0,-0.004804999999998501,0.004075165640806733,0.0002881577259072863
PHE1040,L PHE 169,0.0,0.0,0.0,-0.0019799999999999996,0.000331058907144911,2.3409399821437415e-05,0.6364900000000001,0.08776360236453294,0.006205823837332096,-0.6368349999999998,0.08770038640165806,0.0062013537937292895,0.0,0.0,0.0,-0.002324999999999813,0.0009216154295583844,6.516805198868865e-05
SER1041,L SER 170,0.0,0.0,0.0,-0.000795000000000019,0.0004037016224886973,2.854601548377695e-05,-0.4613300000000001,0.20477988451017323,0.014480124498774153,0.46161500000000005,0.20486995088348103,0.014486493153106435,0.0,0.0,0.0,-0.0005100000000001419,0.0007745321168292666,5.4767691205674564e-05
ILE1042,L ILE 171,0.0,0.0,0.0,-0.0012349999999999462,0.000423998820753067,2.9981244136959312e-05,0.2643650000000002,0.061606832210396464,0.004356260882339316,-0.263935,0.06152544819015927,0.0043505061630803215,0.0,0.0,0.0,-0.0008049999999998292,0.0008043475616924988,5.6875961530363075e-05
TYR1043,L TYR 172,0.0,0.0,0.0,-0.0007699999999999995,0.00042083250825001434,2.9757352032732883e-05,0.16585499999999997,0.07666344614612636,0.005420924263905564,-0.16590000000000013,0.07649333304282104,0.005408895451013976,0.0,0.0,0.0,-0.0008150000000003121,0.0007620859531577681,5.388761453248714e-05
PRO1044,L PRO 173,0.0,0.0,0.0,-0.00048499999999998214,0.0004997749493521866,3.533942557540945e-05,-0.5623300000000001,0.05249639130454457,0.003712055427926597,0.561555,0.052513302838423974,0.0037132512539552365,0.0,0.0,0.0,-0.0012599999999998346,0.0008014985963804251,5.6674509261209815e-05
ALA1045,L ALA 174,0.0,0.0,0.0,-0.00023500000000000742,0.0004239988207530906,2.998124413696098e-05,0.44350999999999985,0.05089508718923832,0.0035988261280590996,-0.44341499999999995,0.050868779963746356,0.0035969659263051425,0.0,0.0,0.0,-0.0001399999999998247,0.0007144228439799524,5.0517323761280315e-05
PRO1046,L PRO 175,0.0,0.0,0.0,-0.00022499999999999075,0.00041758232721223463,2.9527529527543088e-05,0.3848599999999998,0.12351052748652673,0.008733513153365052,-0.3848449999999998,0.12345866099630287,0.008729845638669688,0.0,0.0,0.0,-0.00020999999999987473,0.0007522632517942212,5.3193044658113704e-05
GLN1047,L GLN 176,0.0,0.0,0.0,-0.0002599999999999847,0.00043863424398920045,3.1016124838539824e-05,0.36192000000000085,0.18771234269487974,0.013273267043196254,-0.3619000000000001,0.1876976291805521,0.01327222664062064,0.0,0.0,0.0,-0.00023999999999901433,0.0007499333303694904,5.3028294334207805e-05
VAL1048,L VAL 177,0.0,0.0,0.0,-0.0003699999999999759,0.0004828043081829008,3.4139420030220884e-05,0.011305000000000067,0.09749718957487952,0.006894092389502767,-0.011195000000000009,0.09739413213844043,0.00688680512828699,0.0,0.0,0.0,-0.0002599999999999297,0.0008260750571223928,5.841232746603085e-05
SER1049,L SER 178,0.0,0.0,0.0,-0.00040499999999999147,0.0004908920451585966,3.471130939621766e-05,-0.09460499999999994,0.0881245651053099,0.006231347757508002,0.09465000000000005,0.08809357241025013,0.006229156243023602,0.0,0.0,0.0,-0.0003599999999999912,0.0007812809993852466,5.5244909267751074e-05
THR1050,L THR 179,0.0,0.0,0.0,-0.0008050000000000373,0.0003962007067131681,2.8015620642778363e-05,0.004420000000000321,0.10432268976593773,0.007376728136511501,-0.00256,0.10415429131821692,0.007364820568079034,0.0,0.0,0.0,0.0010550000000002103,0.0009909465172248501,7.007050021228834e-05
ALA1051,L ALA 180,0.0,0.0,0.0,-0.00045500000000003095,0.0004979708826829466,3.5211858797856226e-05,-0.09096999999999998,0.08321201295486132,0.005883977863656528,0.09115499999999999,0.0831073460952761,0.005876576799038707,0.0,0.0,0.0,-0.00027000000000009905,0.0007791662210337808,5.509537185644827e-05
VAL1052,L VAL 181,0.0,0.0,0.0,-0.0004949999999999799,0.0004999749993749476,3.5353571248176534e-05,-0.29307500000000014,0.05526725409317771,0.003907985014684593,0.2929250000000001,0.055283717087402304,0.003909149124170078,0.0,0.0,0.0,-0.0006450000000000572,0.0007203991948913936,5.093991558690337e-05
VAL1053,L VAL 182,0.0,0.0,0.0,-0.000710000000000019,0.0004537620521815476,3.2085822414269636e-05,-0.04118500000000005,0.08159884052485082,0.005769909347208168,0.04150500000000001,0.08161580713930357,0.005771109068021499,0.0,0.0,0.0,-0.00038999999999992985,0.0006913031173082952,4.888251221040949e-05
GLU1054,L GLU 183,0.0,0.0,0.0,-0.0007499999999999923,0.0004330127018922139,3.0618621784789344e-05,76.80898500000004,0.9046946693604496,0.06397157356080954,-76.80073000000003,0.9040359379453581,0.06392499421575036,0.0,0.0,0.0,0.0075049999999998816,0.0013378994730540023,9.460377899423936e-05
PRO1055,L PRO 184,0.0,0.0,0.0,-0.00043000000000003257,0.0004950757517794993,3.5007142128431195e-05,0.379335,0.07775488907457802,0.005498100933504191,-0.3793549999999999,0.07767746761448914,0.0054926264095603704,0.0,0.0,0.0,-0.00044999999999999484,0.0007193747284971342,5.0867474873455506e-05
TYR1056,L TYR 185,0.0,0.0,0.0,-0.0007849999999999691,0.00041082234603291156,2.9049526674283808e-05,-0.12664499999999992,0.12414865675874222,0.008778635706930773,0.12703000000000006,0.12400237538047394,0.008768292051477292,0.0,0.0,0.0,-0.00040000000000000034,0.0007141428428539761,5.049752469178855e-05
ASN1057,L ASN 186,0.0,0.0,0.0,-0.0009499999999999087,0.0002179449471770086,1.5411035007420667e-05,0.47765999999999936,0.1602129657674439,0.011328767452816777,-0.47652,0.16010068581989273,0.011320828061586307,0.0,0.0,0.0,0.0001899999999987756,0.00066625820820572,4.7111569704346324e-05
SER1058,L SER 187,0.0,0.0,0.0,-0.0005649999999999511,0.0004957569969248606,3.5055313434624726e-05,0.2709149999999999,0.12094845089954673,0.008552346980507768,-0.2707650000000001,0.12094180325677292,0.008551876921179341,0.0,0.0,0.0,-0.00041500000000008224,0.0009125650661734756,6.45280946565215e-05
ILE1059,L ILE 188,0.0,0.0,0.0,-0.0006399999999999917,0.0004799999999999921,3.394112549695372e-05,0.02945999999999998,0.06615767831476557,0.004678054296392894,-0.029125000000000033,0.0660887235086289,0.00467317845529143,0.0,0.0,0.0,-0.00030500000000017736,0.0007628728596563537,5.3943257224618106e-05
LEU1060,L LEU 189,0.0,0.0,0.0,-0.0010099999999999775,0.00022338307903687572,1.5795568998930533e-05,-0.09216499999999966,0.10372698672476764,0.007334605570513019,0.09272499999999992,0.1036212785821523,0.007327130876066025,0.0,0.0,0.0,-0.00044999999999969733,0.0006763874629231867,4.782781617425498e-05
THR1061,L THR 190,0.0,0.0,0.0,-0.0009700000000000198,0.0002215851980616134,1.5668439615993104e-05,0.45178500000000016,0.1318519577973717,0.0093233413471244,-0.4505500000000001,0.13173423055531136,0.009315016774005275,0.0,0.0,0.0,0.0002649999999998931,0.000751515136241666,5.314014490008141e-05
THR1062,L THR 191,0.0,0.0,0.0,-0.0006349999999999901,0.0004814301610825719,3.404225315692185e-05,-0.08629999999999985,0.11524209300424877,0.00814884654414351,0.08627000000000008,0.11527184001307522,0.00815094997530963,0.0,0.0,0.0,-0.0006649999999997996,0.0007367326516450928,5.209486538997916e-05
HID1063,L HID 192,0.0,0.0,0.0,-0.001035000000000057,0.00028943911276813246,2.0466435937896428e-05,0.7109399999999999,0.10651153177003608,0.0075315026389158905,-0.7102099999999997,0.10646180488795186,0.007527986417362988,0.0,0.0,0.0,-0.00030500000000041713,0.0006418527868599733,4.5385845811217086e-05
THR1064,L THR 193,0.0,0.0,0.0,-0.0012400000000000438,0.0004270831300812395,3.019933774108208e-05,0.14129500000000023,0.34392926303965504,0.02431947141438319,-0.13918000000000005,0.3435225285188731,0.02429071094060443,0.0,0.0,0.0,0.0008749999999998314,0.0010194974252050106,7.20893542764688e-05
THR1065,L THR 194,0.0,0.0,0.0,-0.0010349999999999982,0.00018377975949489147,1.2995191418367055e-05,0.18500500000000006,0.14753025105042,0.010431964094790575,-0.18477000000000007,0.14741996845746497,0.010424165937858042,0.0,0.0,0.0,-0.0007999999999997598,0.0006782329983128886,4.795831523315278e-05
LEU1066,L LEU 195,0.0,0.0,0.0,-0.0008549999999999558,0.00035210083782914514,2.489728900904534e-05,-0.11277000000000033,0.06658068113199246,0.0047079651124451085,0.112075,0.06652134525849572,0.004703769432593391,0.0,0.0,0.0,-0.0015500000000003577,0.0006982120021883851,4.9371044145324364e-05
GLU1067,L GLU 196,0.0,0.0,0.0,-0.0015650000000000065,0.0005057420291018022,3.576136183089286e-05,81.902445,2.8745509852794457,0.20326144945575675,-81.89447500000001,2.8715089533851748,0.20304634531765428,0.0,0.0,0.0,0.006404999999995056,0.0036126133200217346,0.00025545033763922154
HIE1068,L HIE 197,0.0,0.0,0.0,-0.002805000000000064,0.0005357004760124449,3.787974392732612e-05,-0.3261200000000003,0.20336726776942238,0.014380237411113897,0.32537,0.20357714287217993,0.014395077821950104,0.0,0.0,0.0,-0.0035550000000002992,0.0013217318184865624,9.346055317618752e-05
SER1069,L SER 198,0.0,0.0,0.0,-0.0010649999999999727,0.0002842094298224263,2.0096641510459983e-05,-0.6259950000000003,0.10964627205244781,0.007753162250011087,0.6284349999999997,0.10972878280105092,0.007758996640996891,0.0,0.0,0.0,0.0013750000000001927,0.0009871043511201563,6.979881804158094e-05
ASP1070,L ASP 199,0.0,0.0,0.0,-0.0015900000000000024,0.0004918333050943255,3.4777866524558964e-05,78.2384,1.152401713813772,0.08148710664887172,-78.23705499999998,1.150523229656384,0.08135427776026767,0.0,0.0,0.0,-0.00024499999999648024,0.004120069780965678,0.00029133292810826043
CYS1071,L CYS 200,0.0,0.0,0.0,-0.0008600000000000164,0.000361109401705357,2.5534290669607497e-05,-0.022865000000000045,0.09017581036508618,0.006376392700814459,0.024585000000000017,0.09034280699092759,0.006388201145471233,0.0,0.0,0.0,0.0008599999999998875,0.0008368990381161743,5.9177698502044575e-05
ALA1072,L ALA 201,0.0,0.0,0.0,-0.0004899999999999971,0.0004998999899979955,3.534826728426699e-05,-0.5755100000000002,0.06671506501533073,0.0047174674879641755,0.5754900000000001,0.06671768805946282,0.004717652965193491,0.0,0.0,0.0,-0.0005099999999998894,0.0007549172140043145,5.338070812569069e-05
PHE1073,L PHE 202,0.0,0.0,0.0,-0.00109999999999997,0.00031622776601677413,2.2360679774993385e-05,0.499585,0.0645603808461524,0.004565108309230045,-0.4997850000000001,0.06451851497826035,0.004562147945321372,0.0,0.0,0.0,-0.0013000000000000433,0.0006928203230273245,4.898979485564755e-05
MET1074,L MET 203,0.0,0.0,0.0,-0.0006700000000000239,0.00047021271782036583,3.324906013709372e-05,-0.4127000000000001,0.22512967374382242,0.015919071895057188,0.41276500000000005,0.2251302506883515,0.015919112691196075,0.0,0.0,0.0,-0.0006049999999999046,0.0007930794411656979,5.607918508679025e-05
VAL1075,L VAL 204,0.0,0.0,0.0,-0.0006800000000000073,0.0004664761515876276,3.2984845004941535e-05,0.3260600000000002,0.05974241709204558,0.0042244268250260526,-0.32523999999999986,0.05981439960410874,0.004229516757266723,0.0,0.0,0.0,0.00014000000000000012,0.000836899038116321,5.917769850205494e-05
ASP1076,L ASP 205,0.0,0.0,0.0,-0.00035000000000000254,0.00047696960070847606,3.3726843908080334e-05,69.03605499999998,0.7057408745266988,0.049903415813835304,-69.03152500000006,0.7053849370143991,0.04987824723097273,0.0,0.0,0.0,0.00418000000000049,0.0010037928073076967,7.097887009535537e-05
ASN1077,L ASN 206,0.0,0.0,0.0,-0.0005400000000000116,0.000498397431775094,3.524202037341286e-05,-0.46734000000000026,0.09216612392848006,0.006517129122550797,0.46771500000000005,0.09213557279900031,0.006514968831467993,0.0,0.0,0.0,-0.00016500000000064575,0.000817175011854275,5.778299922983552e-05
GLU1078,L GLU 207,0.0,0.0,0.0,-0.0003049999999999997,0.0004604074282632717,3.255572146336183e-05,66.96456500000004,0.6790824587427213,0.04801838115618121,-66.96113,0.6788026982128305,0.047998599099401795,0.0,0.0,0.0,0.003130000000002866,0.0009017205775621185,6.376127351296242e-05
ALA1079,L ALA 208,0.0,0.0,0.0,-0.00021499999999999853,0.00041082234603292663,2.9049526674284875e-05,-0.42779999999999985,0.04120643153683784,0.0029137347168197245,0.4277050000000001,0.04112271847774536,0.002907815309643908,0.0,0.0,0.0,-0.0003099999999999492,0.000681102048154312,4.816118769299604e-05
ILE1080,L ILE 209,0.0,0.0,0.0,-0.0004749999999999677,0.0004993746088859198,3.531111722956138e-05,-0.5101600000000003,0.05673503679385301,0.004011772924780174,0.51008,0.056735734770953866,0.004011822279214287,0.0,0.0,0.0,-0.0005550000000002786,0.0008043475616923591,5.68759615303532e-05
TYR1081,L TYR 210,0.0,0.0,0.0,-0.0005849999999999956,0.000492722031169701,3.48407089480105e-05,-0.39220499999999986,0.07696981859794058,0.005442588067730222,0.3919199999999997,0.07693681563465007,0.005440254405816026,0.0,0.0,0.0,-0.0008700000000000127,0.0007570336848517411,5.3530365214530585e-05
ASP1082,L ASP 211,0.0,0.0,0.0,-0.0001799999999999985,0.0003841874542459678,2.716615541441203e-05,64.31384000000003,0.6338031432542606,0.044816650053243645,-64.31101499999998,0.6335526061619894,0.044798934405555275,0.0,0.0,0.0,0.0026449999999980634,0.00080558984601327,5.6963804297100976e-05
ILE1083,L ILE 212,0.0,0.0,0.0,-0.0003350000000000164,0.00047199046600542873,3.337476591678373e-05,-0.47084999999999994,0.052618794170903385,0.003720710617610496,0.4707400000000001,0.052598977176366295,0.0037193093444885046,0.0,0.0,0.0,-0.00044500000000000203,0.0007049645381150084,4.9848520539716475e-05
CYS1084,L CYS 213,0.0,0.0,0.0,-0.00023999999999996024,0.0004270831300811818,3.0199337741078e-05,-0.1370050000000001,0.09109563642129061,0.006441434224999883,0.13697500000000004,0.09103457790861662,0.0064371167361637885,0.0,0.0,0.0,-0.0002699999999998326,0.0007050531894827988,4.985478913804908e-05
ARG1085,L ARG 214,0.0,0.0,0.0,-0.0002500000000000013,0.00043301270189222173,3.061862178478989e-05,-63.345939999999985,0.9576520695954808,0.0677162272428296,63.34345000000001,0.9572107226201843,0.06768501929892076,0.0,0.0,0.0,-0.002739999999998446,0.0009286549413009145,6.566582063762719e-05
ARG1086,L ARG 215,0.0,0.0,0.0,-0.00022499999999999297,0.0004175823272122387,2.9527529527543376e-05,-60.68747500000001,0.6446161411063192,0.045581244463858264,60.68557999999998,0.6444318611000943,0.045568213899654396,0.0,0.0,0.0,-0.002120000000000033,0.0007717512552641945,5.4571054598654214e-05
ASN1087,L ASN 216,0.0,0.0,0.0,-0.00021499999999999409,0.0004108223460329182,2.9049526674284282e-05,-0.407945,0.3606221318430144,0.025499835487214465,0.40773000000000026,0.36048322721036535,0.02549001344644603,0.0,0.0,0.0,-0.0004300000000010229,0.000681982404464058,4.8223438284644216e-05
LEU1088,L LEU 217,0.0,0.0,0.0,-0.0003850000000000331,0.00048659531440411585,3.440748465087504e-05,-0.08823000000000006,0.06999390759201839,0.004949316670006077,0.08829000000000006,0.07007478790549411,0.004955035771818395,0.0,0.0,0.0,-0.0003250000000001618,0.0007411983540187599,5.2410638233097246e-05
ASP1089,L ASP 218,0.0,0.0,0.0,-0.00022499999999999132,0.00041758232721223555,2.9527529527543152e-05,61.62485999999999,0.5022986167614045,0.0355178758092612,-61.62244499999999,0.5021009728883946,0.03550390027697466,0.0,0.0,0.0,0.0021899999999985906,0.0007771100308190704,5.494997725202516e-05
ILE1090,L ILE 219,0.0,0.0,0.0,-0.0002950000000000019,0.00045604276115294583,3.22470928922285e-05,-0.29808000000000007,0.10946964693466399,0.007740672968159806,0.29790999999999995,0.10946169147240553,0.007740110432028763,0.0,0.0,0.0,-0.00046499999999976004,0.0007340129426648367,5.190255292369985e-05
GLU1091,L GLU 220,0.0,0.0,0.0,-0.00020000000000000185,0.0004000000000000037,2.8284271247462163e-05,62.43142000000001,0.5798168190019922,0.040999240456232176,-62.42913999999999,0.5794645807999854,0.040974333454108974,0.0,0.0,0.0,0.0020800000000002683,0.0007959899496868571,5.6284989117991544e-05
ARG1092,L ARG 221,0.0,0.0,0.0,-0.00041499999999999594,0.0004927220311697002,3.4840708948010444e-05,-66.15731999999998,2.8360299606315427,0.20053760168107812,66.15372,2.8343730755840033,0.20042044221580194,0.0,0.0,0.0,-0.004014999999998849,0.0018587025044408192,0.0001314301145098522
PRO1093,L PRO 222,0.0,0.0,0.0,-0.0002999999999999825,0.0004582575694955574,3.240370349203742e-05,-0.047205000000000025,0.0653848069126153,0.004623404035448333,0.047059999999999984,0.06534727538314052,0.0046207501555483406,0.0,0.0,0.0,-0.0004450000000000276,0.0007854775617417327,5.5541651037745424e-05
THR1094,L THR 223,0.0,0.0,0.0,-0.0005199999999999882,0.0004995998398718601,3.5327043465310556e-05,-0.2530749999999999,0.12467914571009893,0.008816146940415659,0.2533500000000001,0.12456932808681274,0.008808381661803715,0.0,0.0,0.0,-0.0002449999999998942,0.0007713462257635721,5.4542414688007146e-05
TYR1095,L TYR 224,0.0,0.0,0.0,-0.0011250000000000227,0.00033071891388310025,2.3385358667339e-05,-0.38902499999999973,0.13192184949810323,0.009328283436677994,0.38860500000000026,0.13179024612997678,0.009318977673275074,0.0,0.0,0.0,-0.0015449999999998848,0.0006840869827734925,4.837225444405814e-05
THR1096,L THR 225,0.0,0.0,0.0,-0.0008999999999999997,0.00029999999999999943,2.1213203435596384e-05,0.046224999999999954,0.3249635893065559,0.02297839576373859,-0.04584499999999998,0.32458955771096515,0.022951947735976565,0.0,0.0,0.0,-0.0005200000000003679,0.000812157620169727,5.7428216061434226e-05
ASN1097,L ASN 226,0.0,0.0,0.0,-0.0004999999999999716,0.0004999999999999705,3.535533905932529e-05,-0.008299999999999983,0.18992864449576846,0.013429983246452691,0.008540000000000006,0.18974627374470357,0.013417087686975885,0.0,0.0,0.0,-0.0002600000000003888,0.0008077128202520355,5.7113921245152524e-05
LEU1098,L LEU 227,0.0,0.0,0.0,-0.000694999999999979,0.00046040742826325664,3.255572146336077e-05,-0.14007999999999987,0.07229705111551928,0.005112173510357413,0.14092000000000002,0.0722731181007157,0.005110481190651228,0.0,0.0,0.0,0.00014500000000023717,0.0007641825698091075,5.403586771765822e-05
ASN1099,L ASN 228,0.0,0.0,0.0,-0.0011449999999999872,0.0003521008378292101,2.489728900904993e-05,-0.6614099999999996,0.16178872612144507,0.011440190536000693,0.6619300000000001,0.16175792128980726,0.011438012305466252,0.0,0.0,0.0,-0.0006249999999998223,0.0008569568250506415,6.059599821774024e-05
ARG1100,L ARG 229,0.0,0.0,0.0,-0.0014649999999999553,0.0004987734956871341,3.5268612107649176e-05,-76.01305499999995,1.078584522410105,0.07626744298790389,75.99946,1.0774495850850119,0.07618719080002438,0.0,0.0,0.0,-0.015060000000004124,0.0017766260157969873,0.0001256264303402488
LEU1101,L LEU 230,0.0,0.0,0.0,-0.0006100000000000238,0.0004877499359303056,3.448912872196232e-05,0.12942000000000026,0.07040620427206687,0.004978470447838375,-0.12841999999999995,0.07031161781668813,0.004971782175437704,0.0,0.0,0.0,0.0003900000000002435,0.0008172514912802939,5.7788407141911435e-05
ILE1102,L ILE 231,0.0,0.0,0.0,-0.001035000000000017,0.00020922475952904048,1.4794424625510925e-05,-0.225815,0.08335118940363113,0.005893819124727188,0.2273350000000001,0.0834010358149103,0.005897343798270519,0.0,0.0,0.0,0.0004850000000000776,0.0008716507328046651,6.163501439924021e-05
GLY1103,L GLY 232,0.0,0.0,0.0,-0.000674999999999999,0.0004683748498798781,3.31191032487293e-05,0.02181,0.07365544039648396,0.005208226137563538,-0.02084,0.07352335955327396,0.005198886611573675,0.0,0.0,0.0,0.0002949999999999342,0.0008820289110908635,6.23688624234936e-05
GLN1104,L GLN 233,0.0,0.0,0.0,-0.0009599999999999986,0.00026153393661244195,1.849324200890704e-05,0.7689750000000005,0.23890365081973827,0.016893039154486002,-0.7674300000000003,0.2386614654693954,0.016875914064132854,0.0,0.0,0.0,0.0005850000000008749,0.0008017324990290896,5.669104867611064e-05
ILE1105,L ILE 234,0.0,0.0,0.0,-0.0008799999999999786,0.000324961536185429,2.2978250586151448e-05,-0.13312000000000002,0.06860091544578689,0.004850817250732088,0.13474,0.06866907892203007,0.004855637136360168,0.0,0.0,0.0,0.0007399999999997764,0.0009286549412998338,6.566582063755077e-05
VAL1106,L VAL 235,0.0,0.0,0.0,-0.0015449999999999492,0.000497970882682896,3.521185879785265e-05,-0.20745999999999945,0.10898742312762522,0.007706574595759135,0.21248500000000003,0.10941640541984557,0.007736908224542931,0.0,0.0,0.0,0.0034800000000005994,0.00181923060660308,0.00012863902984711542
SER1107,L SER 236,0.0,0.0,0.0,-0.0010550000000000015,0.0002682815685058877,1.8970371635787648e-05,0.16476999999999983,0.23225892254120178,0.016423185911996485,-0.1653400000000001,0.23221159402579358,0.016419839280577622,0.0,0.0,0.0,-0.001625000000000209,0.0011892749892265931,8.409444095776822e-05
SER1108,L SER 237,0.0,0.0,0.0,-0.0006150000000000066,0.00048659531440407844,3.44074846508724e-05,-0.4996949999999996,0.1577338960876843,0.01115347075465758,0.4992249999999995,0.1576884725495189,0.011150258825471356,0.0,0.0,0.0,-0.0010850000000000835,0.0009368964724023723,6.624858489054726e-05
ILE1109,L ILE 238,0.0,0.0,0.0,-0.0011800000000000354,0.0003841874542459958,2.716615541441401e-05,-0.39146499999999984,0.07829769329297039,0.005536482987872382,0.394135,0.07847322329941583,0.005548894833658311,0.0,0.0,0.0,0.0014900000000000536,0.0010816191566356173,7.648202403183195e-05
THR1110,L THR 239,0.0,0.0,0.0,-0.0018849999999999922,0.0003343276835681097,2.3640537218940063e-05,-0.5994499999999998,0.16138050532824566,0.011411324966891427,0.6055849999999997,0.161249318680732,0.011402048670085622,0.0,0.0,0.0,0.004249999999999868,0.0017825543469976394,0.00012604562665955888
ALA1111,L ALA 240,0.0,0.0,0.0,-0.0013749999999999873,0.00048412291827589426,3.423265984407056e-05,0.06776499999999995,0.09525906662885161,0.006735833198276212,-0.06945500000000002,0.09523385939360016,0.006734050777578085,0.0,0.0,0.0,-0.003065000000000105,0.0012691631100846938,8.974338415726956e-05
SER1112,L SER 241,0.0,0.0,0.0,-0.000935000000000028,0.0002465258607124265,1.7432010784760707e-05,0.12368000000000005,0.20846195720082825,0.014740486355612549,-0.12306999999999998,0.20814181487630007,0.014717848874750679,0.0,0.0,0.0,-0.00032499999999991314,0.001104253141267961,7.808248843371218e-05
LEU1113,L LEU 242,0.0,0.0,0.0,-0.001605000000000001,0.0004888506929522778,3.456696399742984e-05,-0.093235,0.0903661981882609,0.006389855152896679,0.09551500000000003,0.09076149940916575,0.006417807170287993,0.0,0.0,0.0,0.0006749999999999764,0.0012407155193679186,8.773183572684444e-05
ARG1114,L ARG 243,0.0,0.0,0.0,-0.0055349999999999835,0.0005733890476806206,4.0544728387306345e-05,-80.27388999999997,1.034554545639708,0.0731540534729205,80.34814,1.032652327940951,0.07301954636951209,0.0,0.0,0.0,0.06871500000000197,0.011762813226439663,0.0008317564998246297
PHE1115,L PHE 244,0.0,0.0,0.0,-0.0034699999999999818,0.0005282991576748792,3.735639168870482e-05,-0.4981500000000001,0.10550150472860562,0.0074600829418981635,0.4949600000000004,0.1049908491250527,0.007423974137885846,0.0,0.0,0.0,-0.006659999999999742,0.00207470479827855,0.0001467037831823031
ASP1116,L ASP 245,0.0,0.0,0.0,-0.002030000000000032,0.0002984962311319855,2.1106870919205397e-05,74.81271,0.9034431448104687,0.06388307741119824,-74.80479500000001,0.9013616327400555,0.06373589228118716,0.0,0.0,0.0,0.005885000000000957,0.0034207857284540948,0.0002418860785576054
GLY1117,L GLY 246,0.0,0.0,0.0,-0.000484999999999996,0.0004997749493522017,3.533942557541051e-05,0.34843500000000005,0.07145967936535942,0.005052962386066204,-0.34857500000000013,0.0713992603253007,0.005048690114772374,0.0,0.0,0.0,-0.0006249999999999956,0.0007901740314639154,5.5873741596564694e-05
ALA1118,L ALA 247,0.0,0.0,0.0,-0.0003450000000000036,0.00047536827828537835,3.3613613313656485e-05,0.30031,0.14898507945428616,0.01053483599777423,-0.300445,0.1489669324883882,0.01053355281350979,0.0,0.0,0.0,-0.00047999999999981835,0.0006779380502670104,4.7937459256818954e-05
LEU1119,L LEU 248,0.0,0.0,0.0,-0.0004900000000000038,0.0004998999899980032,3.5348267284267535e-05,0.178425,0.13744487758734414,0.009718820498136596,-0.17822500000000013,0.1373211723478939,0.009710073216768238,0.0,0.0,0.0,-0.0002899999999998387,0.0007182617907142231,5.0788778288121995e-05
ASN1120,L ASN 249,0.0,0.0,0.0,-0.0009050000000000535,0.000293214938227931,2.073342711661646e-05,-0.3763849999999998,0.3652417785180116,0.025826493836272106,0.3765449999999998,0.3653234292719263,0.025832267416450314,0.0,0.0,0.0,-0.0007450000000005374,0.0007416029935207591,5.24392505666772e-05
VAL1121,L VAL 250,0.0,0.0,0.0,-0.0007950000000000307,0.0004037016224887037,2.85460154837774e-05,0.25364499999999973,0.07817230311945553,0.00552761656367373,-0.25226499999999996,0.07821147470160647,0.005530386412810604,0.0,0.0,0.0,0.0005849999999999467,0.0007160830957365711,5.063472128883851e-05
ASP1122,L ASP 251,0.0,0.0,0.0,-0.0014299999999999918,0.0004950757517794338,3.500714212842656e-05,73.807175,0.8500944326235199,0.06011075379570215,-73.81278500000002,0.8491004409200028,0.06004046796830214,0.0,0.0,0.0,-0.007040000000000362,0.0033523722943624304,0.00023704851824055793
LEU1123,L LEU 252,0.0,0.0,0.0,-0.0019699999999999575,0.0002984962311320522,2.1106870919210113e-05,-0.6091099999999997,0.06697729391368436,0.004736009871189068,0.6122650000000004,0.06680407753273378,0.004723761623430794,0.0,0.0,0.0,0.0011850000000002403,0.0011535922156462883,8.157128784075046e-05
THR1124,L THR 253,0.0,0.0,0.0,-0.0013250000000000078,0.00046837484987988047,3.3119103248729464e-05,0.014929999999999985,0.10229171569584708,0.0072331165827739866,-0.01553999999999999,0.10167825922978814,0.007189738660062685,0.0,0.0,0.0,-0.0019349999999998912,0.001526687590831129,0.00010795311482300445
GLU1125,L GLU 254,0.0,0.0,0.0,-0.0008950000000000014,0.000306553421119386,2.167660028694532e-05,67.90596499999998,0.7250538006075518,0.05126904591346788,-67.90672500000001,0.7247972194855508,0.05125090288833874,0.0,0.0,0.0,-0.001654999999999589,0.0014751186392961242,0.00010430663929009622
PHE1126,L PHE 255,0.0,0.0,0.0,-0.0010249999999999337,0.00021065374432935693,1.4895469109762551e-05,-0.5580049999999998,0.05309439683243819,0.0037543408043226594,0.558205,0.05305047572831087,0.0037512351132660965,0.0,0.0,0.0,-0.0008250000000001734,0.0007031180555215335,4.971795450339758e-05
GLN1127,L GLN 256,0.0,0.0,0.0,-0.001189999999999991,0.0004048456495999074,2.8626910416596742e-05,-0.5939650000000004,0.1755782269388771,0.012415255489719054,0.5951799999999999,0.17610535937330285,0.012452529381615637,0.0,0.0,0.0,2.4999999999231193e-05,0.001150814928647885,8.137490399376323e-05
THR1128,L THR 257,0.0,0.0,0.0,-0.0005800000000000044,0.0004935585071701259,3.489985673323053e-05,-0.2606349999999999,0.0804125100652879,0.005686023115939658,0.26061500000000004,0.08038175648118161,0.005683848509152923,0.0,0.0,0.0,-0.0005999999999998074,0.0007416198487097004,5.244044240851706e-05
ASN1129,L ASN 258,0.0,0.0,0.0,-0.00044999999999999375,0.0004974937185533027,3.517811819867521e-05,-1.0581800000000006,0.050648372135724325,0.003581380739323045,1.058335,0.050601806044839034,0.0035780880194592113,0.0,0.0,0.0,-0.0002949999999998809,0.000760246670495383,5.3757557608178e-05
LEU1130,L LEU 259,0.0,0.0,0.0,-0.0005399999999999561,0.000498397431775043,3.524202037340926e-05,-0.3334900000000001,0.090909954900439,0.006428304558746363,0.33386000000000005,0.09087293546485639,0.006425686889352746,0.0,0.0,0.0,-0.00016999999999998684,0.000721872564931174,5.104409858153595e-05
VAL1131,L VAL 260,0.0,0.0,0.0,-0.0005099999999999944,0.0004998999899979938,3.534826728426687e-05,0.03268999999999986,0.058318383893931784,0.00412373247192395,-0.03274,0.058286897326929356,0.004121506035419579,0.0,0.0,0.0,-0.0005600000000001138,0.0007657675887629717,5.4147945482716874e-05
PRO1132,L PRO 261,0.0,0.0,0.0,-0.0002099999999999991,0.00040730823708832434,2.8801041647829216e-05,0.27677999999999975,0.07945509171853073,0.005618323415397217,-0.27690499999999985,0.07941023847716458,0.0056151518122843965,0.0,0.0,0.0,-0.0003350000000002229,0.0007019793444255477,4.963743546961918e-05
TYR1133,L TYR 262,0.0,0.0,0.0,-0.0004499999999999957,0.0004974937185533052,3.517811819867538e-05,0.13022500000000015,0.08607673538767598,0.006086544329502575,-0.13023500000000002,0.0860883835078811,0.0060873679759810865,0.0,0.0,0.0,-0.000459999999999674,0.0007863841300531168,5.560575509780428e-05
PRO1134,L PRO 263,0.0,0.0,0.0,-0.0004349999999999987,0.0004957569969249034,3.5055313434627755e-05,0.36762999999999985,0.09222127249176378,0.006521028714857858,-0.3676149999999997,0.09222665978446878,0.006521409653978253,0.0,0.0,0.0,-0.0004199999999999804,0.000770454411370062,5.4479353887486065e-05
ARG1135,L ARG 264,0.0,0.0,0.0,-0.0005799999999999733,0.0004935585071700986,3.4899856733228596e-05,-71.47881999999996,1.1564774176802683,0.0817753024330825,71.47607500000002,1.1561151972756813,0.08174968958264574,0.0,0.0,0.0,-0.0033250000000005285,0.0011913752557498431,8.424295222785714e-05
GLY1136,L GLY 265,0.0,0.0,0.0,-0.00018000000000000015,0.0003841874542459713,2.7166155414412277e-05,-0.10766000000000021,0.04372155532457641,0.0030915808254030784,0.10781499999999995,0.04372631673260411,0.0030919175077935165,0.0,0.0,0.0,-2.5000000000225952e-05,0.0007031180555213183,4.971795450338236e-05
HID1137,L HID 266,0.0,0.0,0.0,-0.0008349999999999547,0.0003711805490593261,2.6246428328439546e-05,0.3463649999999998,0.14751353082005764,0.010430781795963353,-0.3462599999999998,0.1475857120455777,0.010435885779367311,0.0,0.0,0.0,-0.0007300000000000129,0.0006611353870427698,4.674933154603352e-05
PHE1138,L PHE 267,0.0,0.0,0.0,-0.0007799999999999919,0.0004142463035441535,2.929163703175319e-05,-0.3838200000000002,0.05647749640343323,0.003993562069130648,0.38343500000000036,0.056488014436690284,0.00399430580639473,0.0,0.0,0.0,-0.0011649999999999495,0.0006912127024295166,4.887611891301904e-05
PRO1139,L PRO 268,0.0,0.0,0.0,-0.00046499999999999986,0.0004987734956871698,3.52686121076517e-05,0.4174800000000002,0.08037306514000764,0.005683233938524751,-0.41751499999999986,0.080357761137305,0.0056821517821157175,0.0,0.0,0.0,-0.0004999999999999272,0.0007681145747868916,5.431390245600325e-05
LEU1140,L LEU 269,0.0,0.0,0.0,-0.0003549999999999809,0.00047851332269851723,3.383600153682282e-05,-0.02163499999999985,0.10883203469107773,0.007695586974039065,0.021685000000000006,0.10881445572624991,0.0076943439535154656,0.0,0.0,0.0,-0.0003049999999999531,0.0007293661631857087,5.1573975995662865e-05
ALA1141,L ALA 270,0.0,0.0,0.0,-0.0002999999999999825,0.00045825756949555743,3.240370349203742e-05,-0.268065,0.07306100721315008,0.005166193364073768,0.26812,0.07301736505790929,0.005163107397682132,0.0,0.0,0.0,-0.0002450000000000019,0.0006891843004595769,4.873268923422739e-05
THR1142,L THR 271,0.0,0.0,0.0,-0.0002549999999999858,0.000435861216443926,3.082004218037176e-05,0.34873999999999994,0.15608251791920838,0.011036700684534306,-0.348525,0.15603380843586398,0.011033256403936214,0.0,0.0,0.0,-4.000000000010134e-05,0.000669626761711259,4.734976240700196e-05
TYR1143,L TYR 272,0.0,0.0,0.0,-0.0005449999999999556,0.0004979708826828719,3.521185879785094e-05,-0.04308499999999995,0.1297167983531815,0.009172362774934262,0.04293000000000001,0.12960306747913028,0.009164320787707073,0.0,0.0,0.0,-0.0006999999999998407,0.0007615773105861696,5.385164807132939e-05
ALA1144,L ALA 273,0.0,0.0,0.0,-0.00018999999999997686,0.00039230090491861286,2.7739863013357016e-05,0.263125,0.06755278954269771,0.004776703557370924,-0.26302,0.06760044082696501,0.00478007301199469,0.0,0.0,0.0,-8.499999999982854e-05,0.0006912127024294543,4.887611891301463e-05
PRO1145,L PRO 274,0.0,0.0,0.0,-0.00026499999999999744,0.0004413332074521431,3.1206970375221974e-05,0.6364700000000002,0.044322219032889444,0.0031340541635391586,-0.6362650000000001,0.044317996062540096,0.0031337555544420814,0.0,0.0,0.0,-6.000000000000227e-05,0.0007255342858888651,5.130302135353557e-05
VAL1146,L VAL 275,0.0,0.0,0.0,-0.00024999999999999355,0.0004330127018922083,3.0618621784788944e-05,-0.11205999999999973,0.29134676315346286,0.020601327190256456,0.11206500000000005,0.2911395554970158,0.020586675396357706,0.0,0.0,0.0,-0.0002449999999996458,0.0007245515854648499,5.123353394016597e-05
ILE1147,L ILE 276,0.0,0.0,0.0,-0.00019999999999998963,0.0003999999999999793,2.828427124746044e-05,0.5510650000000004,0.09658224875720951,0.006829396303846885,-0.5507600000000001,0.09654093639487864,0.006826475078691785,0.0,0.0,0.0,0.00010499999999993292,0.0007028335507074875,4.9697836975068356e-05
SER1148,L SER 277,0.0,0.0,0.0,-0.00013500000000000122,0.00034172357249683867,2.416350554038074e-05,-0.4492350000000003,0.10182828573142085,0.007200347135728904,0.449025,0.10174445623718364,0.007194419495345048,0.0,0.0,0.0,-0.00034500000000005555,0.0006292654447846478,4.449578631735934e-05
ALA1149,L ALA 278,0.0,0.0,0.0,-0.000135000000000004,0.0003417235724968457,2.4163505540381237e-05,-0.34793499999999994,0.07376097053998099,0.005215688245572171,0.34779,0.07377327361585619,0.005216558204410251,0.0,0.0,0.0,-0.00028000000000004687,0.0006939740629158422,4.907137658553718e-05
GLU1150,L GLU 279,0.0,0.0,0.0,-0.00017999999999999684,0.0003841874542459642,2.7166155414411775e-05,59.846805000000025,0.7837777089006545,0.05542145329065086,-59.84474000000004,0.7834232970723001,0.055396392589934645,0.0,0.0,0.0,0.00188500000000019,0.0007821604694709153,5.530709719389378e-05
LYS1151,L LYS 280,0.0,0.0,0.0,-0.00016500000000000404,0.0003711805490593584,2.624642832844183e-05,-60.53735499999996,0.5670180058688885,0.040094227700476465,60.535205000000026,0.5667674328785252,0.04007650951440965,0.0,0.0,0.0,-0.0023150000000014613,0.0008036012692873686,5.682319068832152e-05
ALA1152,L ALA 281,0.0,0.0,0.0,-8.00000000000045e-05,0.00027129319932502603,1.918332609325196e-05,-0.29838000000000003,0.06119220211759056,0.00432694210730861,0.298285,0.061120158499467406,0.004321847854217,0.0,0.0,0.0,-0.0001749999999999874,0.0006740734381356972,4.766418991234822e-05
TYR1153,L TYR 282,0.0,0.0,0.0,-0.00021500000000000067,0.0004108223460329308,2.904952667428517e-05,-0.20916999999999975,0.15835539491915043,0.011197417358480502,0.20911999999999992,0.15829464804597781,0.011193121905884878,0.0,0.0,0.0,-0.0002649999999999153,0.0006669145372534877,4.715797917638295e-05
HIE1154,L HIE 283,0.0,0.0,0.0,-9.999999999999121e-05,0.00029999999999997363,2.121320343559456e-05,-0.58012,0.06533127581794217,0.0046196188154435614,0.5799850000000003,0.06535284825468277,0.0046211442170741605,0.0,0.0,0.0,-0.00023499999999990084,0.0006706526671834646,4.7422304878627255e-05
GLU1155,L GLU 284,0.0,0.0,0.0,-0.00013500000000000456,0.00034172357249684707,2.4163505540381335e-05,58.75121499999998,0.5676273326542441,0.040137313610664825,-58.749569999999984,0.5673964531969711,0.04012098796767738,0.0,0.0,0.0,0.0015099999999974756,0.0007809609465233995,5.522227811285605e-05
GLN1156,L GLN 285,0.0,0.0,0.0,-8.000000000000395e-05,0.0002712931993250242,1.918332609325183e-05,0.48948999999999976,0.1783048510276715,0.012608056928012366,-0.48943999999999993,0.1782969893183842,0.01260750102121749,0.0,0.0,0.0,-3.0000000000391936e-05,0.0006701492371108804,4.73867069968095e-05
LEU1157,L LEU 286,0.0,0.0,0.0,-0.00018499999999999127,0.0003882975663070601,2.745678422539553e-05,0.17261500000000018,0.053788351666508846,0.003803410821223514,-0.17257,0.05372555351041061,0.0037989703210212066,0.0,0.0,0.0,-0.0001399999999997803,0.000714422843979417,5.0517323761242456e-05
SER1158,L SER 287,0.0,0.0,0.0,-9.999999999999399e-05,0.000299999999999982,2.121320343559515e-05,0.555585,0.08531279373575698,0.006032525497252297,-0.5554649999999999,0.08517780682196473,0.006022980481040902,0.0,0.0,0.0,2.000000000006108e-05,0.0006554387843270106,4.634652090502962e-05
VAL1159,L VAL 288,0.0,0.0,0.0,-0.00015500000000001624,0.00036190468358398935,2.5590525590541068e-05,0.2541600000000002,0.03994389064675456,0.002824459594329406,-0.25410999999999995,0.039953822095013594,0.0028251618537705023,0.0,0.0,0.0,-0.00010500000000004394,0.0006276742785873287,4.438327387654743e-05
ALA1160,L ALA 289,0.0,0.0,0.0,-6.50000000000106e-05,0.00024652586071246125,1.7432010784763163e-05,0.26238500000000003,0.069039313257013,0.00488181665724962,-0.2623199999999999,0.06906415568151146,0.004883573281932017,0.0,0.0,0.0,1.7763568394002505e-17,0.0006633249580710369,4.690415759823125e-05
GLU1161,L GLU 290,0.0,0.0,0.0,-0.0001100000000000001,0.0003128897569432406,2.212464688983761e-05,57.21152999999998,0.5118513935726728,0.03619335913550214,-57.21029999999997,0.5117507791906846,0.03618624462432326,0.0,0.0,0.0,0.0011200000000000188,0.0006209669878489023,4.390899680009433e-05
ILE1162,L ILE 291,0.0,0.0,0.0,-0.0002150000000000052,0.0004108223460329394,2.904952667428578e-05,0.12434999999999992,0.04832170837211784,0.0034168607668443292,-0.12434,0.048404177505665835,0.0034226922152013656,0.0,0.0,0.0,-0.00020500000000034824,0.0007231701044705715,5.113584848225251e-05
THR1163,L THR 292,0.0,0.0,0.0,-0.00016999999999999237,0.00037563279941984216,2.6561249970585662e-05,0.4974700000000001,0.050410505849474006,0.003564561052920719,-0.4973550000000001,0.05041179400695857,0.003564652139409976,0.0,0.0,0.0,-5.4999999999898466e-05,0.0007429502002155697,5.253451246563325e-05
ASN1164,L ASN 293,0.0,0.0,0.0,-0.00011500000000001066,0.000319021942819015,2.255825791146325e-05,0.2838600000000001,0.12647545374498517,0.008943165099672454,-0.28386,0.12646671657001318,0.008942547288105344,0.0,0.0,0.0,-0.00011499999999983857,0.0006416969689808922,4.5374827823324256e-05
ALA1165,L ALA 294,0.0,0.0,0.0,-0.00010000000000000675,0.00030000000000002025,2.1213203435597857e-05,0.09004000000000004,0.062413767711940016,0.004413319838851478,-0.09005499999999998,0.062378377463669255,0.0044108173703974645,0.0,0.0,0.0,-0.00011499999999996513,0.0006097335483636171,4.3114672676484936e-05
CYS1166,L CYS 295,0.0,0.0,0.0,-0.00022000000000000242,0.0004142463035441642,2.9291637031753944e-05,0.33009,0.12023556836477298,0.00850193857305497,-0.3299649999999999,0.1201944415312126,0.008499030466765043,0.0,0.0,0.0,-9.499999999988517e-05,0.0007321031348109389,5.176750911527441e-05
PHE1167,L PHE 296,0.0,0.0,0.0,-0.00018500000000000626,0.0003882975663070917,2.745678422539776e-05,-0.07410000000000003,0.06431212949358768,0.004547554287746321,0.07401000000000002,0.06429758860175082,0.004546526091424087,0.0,0.0,0.0,-0.00027500000000015847,0.0007137051211812287,5.0466573095481344e-05
GLU1168,L GLU 297,0.0,0.0,0.0,-0.00010999999999999676,0.00031288975694323114,2.2124646889836938e-05,59.665884999999975,0.5235033541226051,0.03701727716739966,-59.664379999999966,0.5233842141330873,0.03700885269794981,0.0,0.0,0.0,0.0013950000000000529,0.0006848174939341049,4.842390938359829e-05
PRO1169,L PRO 298,0.0,0.0,0.0,-0.00014500000000000624,0.00035210083782918027,2.4897289009047823e-05,0.552065,0.03812205103348694,0.0026956360798518248,-0.5519299999999999,0.03812591113665116,0.0026959090303641745,0.0,0.0,0.0,-9.999999999781295e-06,0.0006402343321005403,4.527140377767321e-05
ALA1170,L ALA 299,0.0,0.0,0.0,-0.00014499999999999182,0.0003521008378291452,2.4897289009045342e-05,0.45569000000000004,0.05314737905108702,0.0037580872129315485,-0.4555499999999999,0.05306634997811839,0.003752357592234611,0.0,0.0,0.0,-4.99999999990175e-06,0.0006595263451903801,4.663555510552975e-05
ASN1171,L ASN 300,0.0,0.0,0.0,-0.00024499999999998633,0.0004300872004605339,3.0411757594718154e-05,0.1396550000000007,0.29717245157483835,0.02101326556903991,-0.13960000000000006,0.2970616097714412,0.021005427869957804,0.0,0.0,0.0,-0.00018999999999937955,0.0007706490770767776,5.449311883161437e-05
GLN1172,L GLN 301,0.0,0.0,0.0,-0.000259999999999998,0.0004386342439892229,3.101612483854141e-05,-0.4169399999999995,0.18527748487066778,0.013101096595323715,0.4169700000000001,0.18523582024003843,0.01309815046103835,0.0,0.0,0.0,-0.00022999999999928633,0.0006907242575733632,4.8841580646016866e-05
MET1173,L MET 302,0.0,0.0,0.0,-0.0005249999999999977,0.0004993746088859517,3.5311117229563636e-05,0.2439999999999999,0.059488654380478574,0.0042064830916099215,-0.24399500000000007,0.059468604952528974,0.004205065382963714,0.0,0.0,0.0,-0.0005199999999997607,0.0006925315877273138,4.8969378186787e-05
VAL1174,L VAL 303,0.0,0.0,0.0,-0.00035000000000000363,0.00047696960070847764,3.372684390808044e-05,-0.2720900000000002,0.03412538497951255,0.0024130291129614875,0.27204999999999996,0.03404625530069328,0.0024074337997128654,0.0,0.0,0.0,-0.0003900000000000625,0.0007796794213006957,5.51316605953325e-05
LYS1175,L LYS 304,0.0,0.0,0.0,-0.000255000000000013,0.0004358612164439724,3.0820042180375044e-05,-64.33857500000002,0.6949375974648405,0.0491395087668876,64.33595000000001,0.6947362287239088,0.049125269846664425,0.0,0.0,0.0,-0.0028799999999996116,0.000784601809837632,5.5479726026742756e-05
CYS1176,L CYS 305,0.0,0.0,0.0,-0.000129999999999999,0.0003363034344160022,2.3780243901188047e-05,0.16071499999999986,0.1412641277005597,0.009988882263546817,-0.16065500000000005,0.14112450522499617,0.009979009463619114,0.0,0.0,0.0,-6.999999999996343e-05,0.0007246378405797135,5.1239633097829175e-05
ASP1177,L ASP 306,0.0,0.0,0.0,-0.00010999999999999788,0.00031288975694323434,2.212464688983716e-05,59.84955499999999,0.6219436204143267,0.04397805515106825,-59.84833000000003,0.6218254265426182,0.04396969758225027,0.0,0.0,0.0,0.001115000000002695,0.0007153845119947313,5.0585323958730357e-05
PRO1178,L PRO 307,0.0,0.0,0.0,-0.00013000000000000565,0.0003363034344160194,2.3780243901189267e-05,0.002859999999999988,0.06439254925843518,0.004553240823852831,-0.0028350000000000384,0.06447307790853478,0.0045589350593093535,0.0,0.0,0.0,-0.00010499999999982634,0.0006737766692307745,4.764320518183661e-05
ARG1179,L ARG 308,0.0,0.0,0.0,-0.00015500000000000014,0.0003619046835839518,2.559052559053841e-05,-57.640885,0.7995055295458056,0.05653357815379807,57.63998999999994,0.7993838501658195,0.056524974122326196,0.0,0.0,0.0,-0.0010500000000008925,0.000712390342437853,5.0373604198961256e-05
HIE1180,L HIE 309,0.0,0.0,0.0,-0.000129999999999999,0.0003363034344160022,2.3780243901188047e-05,-0.11775999999999989,0.2585070645069492,0.018279209829749204,0.11770500000000009,0.2585118526779768,0.018279548404569513,0.0,0.0,0.0,-0.00018499999999990635,0.0006486717197471777,4.586801717971691e-05
GLY1181,L GLY 310,0.0,0.0,0.0,-3.99999999999967e-05,0.0001959591794226381,1.3856406460549875e-05,-0.2892899999999998,0.10391172166796218,0.0073476683036185165,0.28927499999999995,0.10398066827540584,0.007352543564984837,0.0,0.0,0.0,-5.4999999999940235e-05,0.0006572480505866549,4.647445534914627e-05
LYS1182,L LYS 311,0.0,0.0,0.0,-0.00011999999999999567,0.0003249615361854267,2.2978250586151285e-05,-57.66438,0.7431688809402499,0.05254997552796686,57.66381500000004,0.7430432899714458,0.05254109490539714,0.0,0.0,0.0,-0.0006849999999998602,0.0007181747698142856,5.078262498127692e-05
TYR1183,L TYR 312,0.0,0.0,0.0,-0.00021999999999998908,0.00041424630354413916,2.9291637031752176e-05,-0.40715499999999993,0.17091901876327317,0.012085799720126121,0.4070599999999998,0.17088287333726607,0.012083243852542272,0.0,0.0,0.0,-0.00031500000000003194,0.0006676638375710653,4.7210962709953386e-05
MET1184,L MET 313,0.0,0.0,0.0,-0.00026499999999997305,0.0004413332074521024,3.1206970375219095e-05,-0.3669449999999999,0.1492361617537791,0.010552590197434968,0.36689499999999986,0.14918345744418193,0.010548863439963578,0.0,0.0,0.0,-0.0003149999999998901,0.00073196652928936,5.175784964620881e-05
ALA1185,L ALA 314,0.0,0.0,0.0,-0.00015500000000000512,0.0003619046835839634,2.559052559053923e-05,0.06414499999999994,0.09210501601433012,0.006512808140502838,-0.064085,0.0921188784940416,0.006513788365843643,0.0,0.0,0.0,-9.500000000008418e-05,0.0007183139981929175,5.0792469914343336e-05
CYS1186,L CYS 315,0.0,0.0,0.0,-0.00019999999999997575,0.0003999999999999516,2.8284271247458477e-05,-0.22485500000000003,0.11819087940699974,0.0083573572303091,0.22488000000000016,0.11822975767546816,0.00836010633903658,0.0,0.0,0.0,-0.00017499999999984084,0.0007031180555211336,4.971795450336929e-05
CYS1187,L CYS 316,0.0,0.0,0.0,-0.00031499999999999416,0.00046451587701605215,3.284623266068668e-05,0.1663850000000001,0.12204833786250403,0.008630120733512346,-0.16613500000000003,0.12203440816015784,0.008629135754813456,0.0,0.0,0.0,-6.500000000002615e-05,0.0007421421696683572,5.247737607769926e-05
LEU1188,L LEU 317,0.0,0.0,0.0,-0.0003649999999999598,0.0004814301610825278,3.404225315691873e-05,0.11958499999999997,0.08517483651290456,0.006022770448473036,-0.1195399999999999,0.08514968232471586,0.006020991778768688,0.0,0.0,0.0,-0.0003199999999998937,0.0007467261881038132,5.280151512977878e-05
LEU1189,L LEU 318,0.0,0.0,0.0,-0.0005900000000000305,0.0004918333050943417,3.4777866524560116e-05,-0.09420500000000004,0.08648822448749864,0.00611564100278947,0.09444500000000002,0.08643429281830217,0.006111827457888516,0.0,0.0,0.0,-0.00035000000000009026,0.0008170067319182101,5.7771100041442605e-05
TYR1190,L TYR 319,0.0,0.0,0.0,-0.0004399999999999915,0.0004963869458396247,3.509985754956781e-05,0.5254850000000001,0.08241528847853391,0.005827640935661686,-0.5253300000000001,0.08240607441202236,0.005826989402770424,0.0,0.0,0.0,-0.00028500000000003745,0.0008023559060664655,5.673513021046743e-05
ARG1191,L ARG 320,0.0,0.0,0.0,-0.000950000000000053,0.0002783882181415273,1.968501968503138e-05,-71.25367499999999,0.7032750026692248,0.049729052342639614,71.24700000000001,0.7025723165627424,0.04967936493154569,0.0,0.0,0.0,-0.007625000000000881,0.0012978347352457268,9.17707742151701e-05
GLY1192,L GLY 321,0.0,0.0,0.0,-0.0001999999999999913,0.0003999999999999827,2.828427124746068e-05,-0.09070000000000004,0.06375398026790155,0.004508087177506653,0.09050000000000001,0.06367550549465628,0.004502538173075272,0.0,0.0,0.0,-0.00040000000000006697,0.000670820393249962,4.7434164902527465e-05
ASP1193,L ASP 322,0.0,0.0,0.0,-0.00024000000000000854,0.0004270831300812676,3.019933774108407e-05,62.403910000000025,0.6433742316076839,0.04549342820104777,-62.40130500000003,0.6429584294276126,0.04546402654693171,0.0,0.0,0.0,0.002365000000000421,0.0008898173969998352,6.291959154363458e-05
VAL1194,L VAL 323,0.0,0.0,0.0,-0.00026499999999999804,0.000441333207452144,3.1206970375222035e-05,0.2383549999999999,0.05223254708512637,0.003693398824253849,-0.23828000000000002,0.05223295511456318,0.0036934276762920185,0.0,0.0,0.0,-0.00019000000000020224,0.0007098591409567501,5.019462122577753e-05
VAL1195,L VAL 324,0.0,0.0,0.0,-0.0002249999999999991,0.00041758232721224997,2.9527529527544172e-05,-0.006720000000000024,0.054929878936695216,0.003884128988589329,0.006840000000000008,0.05483606842216169,0.0038774955834920033,0.0,0.0,0.0,-0.00010500000000005283,0.0007576113779504561,5.3571214285285194e-05
PRO1196,L PRO 325,0.0,0.0,0.0,-0.00019500000000001406,0.0003962007067131792,2.801562064277915e-05,-0.1378650000000001,0.0402394927279157,0.0028453618179415958,0.13792000000000007,0.04022963584224911,0.002844664830871973,0.0,0.0,0.0,-0.0001400000000002244,0.0006931089380465418,4.901020301937163e-05
LYS1197,L LYS 326,0.0,0.0,0.0,-0.00015999999999999625,0.00036660605559645865,2.5922962793630835e-05,-55.48969500000001,0.509660074925372,0.036038409507977445,55.48918499999997,0.5095843608056393,0.03603305571122799,0.0,0.0,0.0,-0.0006699999999996465,0.0006790434448559046,4.801562245778835e-05
ASP1198,L ASP 327,0.0,0.0,0.0,-0.00013500000000000344,0.00034172357249684425,2.4163505540381135e-05,57.224325000000015,0.4859753073694179,0.034363643533013216,-57.223460000000024,0.4858905209979561,0.03435764823119193,0.0,0.0,0.0,0.0007300000000005014,0.00069072425757437,4.884158064608805e-05
VAL1199,L VAL 328,0.0,0.0,0.0,-0.00017500000000002347,0.00037996710383931756,2.686773157525945e-05,-0.2331749999999999,0.03971541734641607,0.002808304092330464,0.233135,0.039628610561057175,0.002802165925672436,0.0,0.0,0.0,-0.00021499999999987474,0.0007202603695886196,5.093009915560419e-05
ASN1200,L ASN 329,0.0,0.0,0.0,-0.00010999999999999232,0.0003128897569432185,2.2124646889836044e-05,-0.05367999999999903,0.31066795393152485,0.021967541692233115,0.05358499999999993,0.31067581620557466,0.021968097638962732,0.0,0.0,0.0,-0.00020499999999859853,0.000642631309538719,4.544089567776195e-05
ALA1201,L ALA 330,0.0,0.0,0.0,-4.000000000000115e-05,0.00019595917942265986,1.3856406460551415e-05,-0.16357500000000008,0.03653004756361512,0.002583064434929937,0.16352000000000003,0.03654544568068667,0.0025841532462298165,0.0,0.0,0.0,-9.500000000001924e-05,0.0006131680030790898,4.335752529838382e-05
ALA1202,L ALA 331,0.0,0.0,0.0,-0.00012000000000000677,0.0003249615361854568,2.2978250586153413e-05,-0.27136499999999986,0.054040556760641276,0.003821244414454597,0.2713250000000001,0.054014344159676264,0.0038193909036651074,0.0,0.0,0.0,-0.00015999999999996044,0.0006514598989959786,4.606517122511598e-05
ILE1203,L ILE 332,0.0,0.0,0.0,-0.0001949999999999924,0.00039620070671313526,2.8015620642776042e-05,-0.16285499999999992,0.041110630924373,0.002906960590548153,0.16285500000000003,0.04112218349017938,0.002907777480310333,0.0,0.0,0.0,-0.00019499999999983864,0.0006906337669129827,4.8835181990057955e-05
ALA1204,L ALA 333,0.0,0.0,0.0,-5.500000000000283e-05,0.00022798026230357165,1.6120638945154335e-05,-0.12493000000000005,0.060597071711428294,0.004284860032719846,0.12497,0.06057696839558736,0.0042834385136243,0.0,0.0,0.0,-1.5000000000051639e-05,0.0005956299186574796,4.211739545602955e-05
THR1205,L THR 334,0.0,0.0,0.0,-7.000000000000673e-05,0.000255147016443486,1.804161855267045e-05,-0.40209000000000034,0.08720345119317133,0.0061662151681561575,0.402045,0.08714942899985077,0.006162395222233004,0.0,0.0,0.0,-0.00011500000000025199,0.0006259193238748586,4.425917983876114e-05
ILE1206,L ILE 335,0.0,0.0,0.0,-0.00012500000000001065,0.00033071891388310203,2.338535866733913e-05,-0.23687999999999987,0.07514656079954712,0.0053136642724206954,0.23685999999999996,0.07517765891539856,0.005315863241280763,0.0,0.0,0.0,-0.00014500000000001735,0.0006196571632762172,4.381637821634329e-05
LYS1207,L LYS 336,0.0,0.0,0.0,-9.499999999999842e-05,0.00029321493822791016,2.073342711661499e-05,-56.56728000000005,1.0005145584120378,0.0707470628929016,56.56680500000005,1.0004259077858948,0.07074079434701139,0.0,0.0,0.0,-0.0005699999999998795,0.0006442825467131994,4.555765577810419e-05
THR1208,L THR 337,0.0,0.0,0.0,-3.499999999999753e-05,0.0001837797594948781,1.299519141836611e-05,-0.04166,0.15997563689512226,0.011311985767317779,0.04176000000000002,0.15996075268640123,0.011310933294825855,0.0,0.0,0.0,6.500000000007056e-05,0.000592262610671814,4.187929082492877e-05
LYS1209,L LYS 338,0.0,0.0,0.0,-9.999999999999815e-05,0.00029999999999999444,2.121320343559603e-05,-54.859559999999995,0.7434537486637665,0.05257011871787084,54.85895000000002,0.7433448375398424,0.052562417538443505,0.0,0.0,0.0,-0.0007100000000002993,0.0006825686778644781,4.8264894074350854e-05
ARG1210,L ARG 339,0.0,0.0,0.0,-0.00016999999999998795,0.00037563279941983234,2.6561249970584967e-05,-58.480629999999984,0.47864519542363954,0.03384532634664157,58.47948,0.47855409265884125,0.0338388844083642,0.0,0.0,0.0,-0.00132000000000005,0.0006063002556476603,4.287190222035979e-05
THR1211,L THR 340,0.0,0.0,0.0,-5.499999999999838e-05,0.00022798026230355328,1.6120638945153034e-05,0.05285999999999987,0.1597523721263635,0.011296198564118842,-0.052875,0.1596851257162043,0.01129144352485544,0.0,0.0,0.0,-7.000000000016548e-05,0.0005788782255363364,4.093287187579791e-05
ILE1212,L ILE 341,0.0,0.0,0.0,-9.499999999999564e-05,0.0002932149382279016,2.0733427116614384e-05,-0.42541499999999977,0.1152934203456566,0.008152475935260485,0.4254399999999999,0.11530926415514148,0.008153596261773142,0.0,0.0,0.0,-7.000000000016548e-05,0.0006442825467140535,4.555765577816458e-05
GLN1213,L GLN 342,0.0,0.0,0.0,-0.0001449999999999957,0.0003521008378291547,2.4897289009046013e-05,0.30254999999999965,0.2199896531657797,0.015555617554439946,-0.30244999999999983,0.22004071782286164,0.015559228370970107,0.0,0.0,0.0,-4.500000000028592e-05,0.0006949640278453214,4.914137767701434e-05
PHE1214,L PHE 343,0.0,0.0,0.0,-0.0001500000000000079,0.0003570714214271613,2.5248762345906525e-05,-0.4073000000000003,0.033863402073621644,0.002394504124030446,0.4073050000000001,0.03382546341145851,0.002391821455501976,0.0,0.0,0.0,-0.0001449999999997953,0.0006811571037579067,4.816508071206046e-05
VAL1215,L VAL 344,0.0,0.0,0.0,-9.000000000000674e-05,0.00028618176042510514,2.0236106344849577e-05,-0.15450499999999973,0.06817462852850745,0.0048206742137381475,0.1544350000000001,0.06817408433561815,0.004820635733489918,0.0,0.0,0.0,-0.00015999999999977878,0.0006740919818540653,4.766550115124887e-05
ASP1216,L ASP 345,0.0,0.0,0.0,-7.000000000000006e-05,0.0002551470164434617,1.8041618552668733e-05,56.51145499999997,0.7862952549635702,0.055599470679954584,-56.51114500000001,0.7862147887015672,0.05559378085600268,0.0,0.0,0.0,0.0002399999999983038,0.0007017121917138209,4.961854492021174e-05
TRP1217,L TRP 346,0.0,0.0,0.0,-0.0002350000000000141,0.00042399882075310255,2.9981244136961826e-05,-0.03886500000000006,0.10413019146722054,0.0073631164512725205,0.03878000000000003,0.10411263900218842,0.007361875304567446,0.0,0.0,0.0,-0.00031999999999976936,0.0006838128398914718,4.835286961496906e-05
CYS1218,L CYS 347,0.0,0.0,0.0,-0.00010499999999998899,0.0003065534211193545,2.1676600286943095e-05,-0.44457000000000024,0.12597037389799137,0.008907450561187457,0.44456500000000027,0.12601482363198283,0.008910593632020186,0.0,0.0,0.0,-0.00011000000000001009,0.0006386704940732315,4.5160823730294466e-05
PRO1219,L PRO 348,0.0,0.0,0.0,-0.00013499999999999897,0.0003417235724968329,2.4163505540380332e-05,-0.354145,0.17149776667642055,0.012126723377524528,0.3541500000000001,0.17156219717641738,0.012131279301870829,0.0,0.0,0.0,-0.00013000000000018552,0.0006878226515605988,4.8636406117221124e-05
THR1220,L THR 349,0.0,0.0,0.0,-0.00013000000000000067,0.0003363034344160065,2.3780243901188355e-05,-0.13801500000000005,0.17825626153097693,0.01260462113175165,0.13796999999999998,0.17822566902665843,0.01260245791502594,0.0,0.0,0.0,-0.0001749999999999674,0.0006740734381358145,4.7664189912356514e-05
GLY1221,L GLY 350,0.0,0.0,0.0,-0.00011500000000000003,0.00031902194281898554,2.2558257911461166e-05,0.18851500000000004,0.07011711470817947,0.004958028728738871,-0.18847999999999987,0.07014349292699959,0.004959893950479204,0.0,0.0,0.0,-7.999999999994345e-05,0.0006508456038109624,4.602173399601846e-05
PHE1222,L PHE 351,0.0,0.0,0.0,-0.00025000000000002185,0.0004330127018922573,3.061862178479241e-05,-0.08378000000000001,0.07719308000073577,0.005458375032919592,0.08368499999999994,0.07725494013330148,0.0054627492048418234,0.0,0.0,0.0,-0.00034500000000029727,0.0006899094143433211,4.8783962528660186e-05
LYS1223,L LYS 352,0.0,0.0,0.0,-0.0004600000000000259,0.000498397431775112,3.5242020373414136e-05,-65.76220500000001,0.6682302469748882,0.04725101390299049,65.76222000000003,0.6679509499921992,0.04723126462394805,0.0,0.0,0.0,-0.00044499999999985106,0.0011388481022523375,8.052872158440585e-05
VAL1224,L VAL 353,0.0,0.0,0.0,-0.00031500000000000305,0.00046451587701606533,3.2846232660687615e-05,0.09433499999999995,0.07914690628824352,0.005596531414635318,-0.094505,0.07915680624557815,0.005597231447331797,0.0,0.0,0.0,-0.000485000000000142,0.0007744514187471618,5.4761984989566066e-05
GLY1225,L GLY 354,0.0,0.0,0.0,-0.00019000000000000627,0.0003923009049186736,2.7739863013361312e-05,-0.2183499999999999,0.08574116572568866,0.006062815971147404,0.21845499999999998,0.08571381437668003,0.006060881938711544,0.0,0.0,0.0,-8.499999999994012e-05,0.0006984089060141636,4.938496734836932e-05
ILE1226,L ILE 355,0.0,0.0,0.0,-0.000424999999999971,0.0004943429983320955,3.495532863527149e-05,0.08451999999999997,0.0781170890394668,0.00552371233863603,-0.08439,0.07812789450637965,0.005524476400528826,0.0,0.0,0.0,-0.00029500000000004967,0.0007602466704961471,5.3757557608232036e-05
ASN1227,L ASN 356,0.0,0.0,0.0,-0.0007449999999999796,0.0004358612164439366,3.082004218037251e-05,-0.6070350000000002,0.16134141989892112,0.011408561209679329,0.6073150000000003,0.16110349398755933,0.011391737307144939,0.0,0.0,0.0,-0.000465000000000515,0.000747512541700494,5.285711872584112e-05
TYR1228,L TYR 357,0.0,0.0,0.0,-0.0006250000000000166,0.0004841229182759393,3.423265984407374e-05,-0.3019999999999999,0.11929195278810714,0.008435214875745603,0.30191000000000023,0.11928538007651993,0.008434750114852193,0.0,0.0,0.0,-0.0007149999999997014,0.0007770296004654983,5.494428996718275e-05
GLU1229,L GLU 358,0.0,0.0,0.0,-0.0008549999999999961,0.00036602595536381775,2.5881943512804007e-05,69.91223,1.1340121856050749,0.08018677063895262,-69.904695,1.1323565171682939,0.08006969720104817,0.0,0.0,0.0,0.006679999999998358,0.0018861601204557645,0.00013337166115779065
PRO1230,L PRO 359,0.0,0.0,0.0,-0.00046000000000001487,0.0004983974317751005,3.524202037341332e-05,0.7605850000000004,0.05512796726707202,0.0038981359487576645,-0.7600500000000003,0.055073927588284104,0.003894314766425257,0.0,0.0,0.0,7.499999999964757e-05,0.0007806247497996362,5.5198505414537474e-05
PRO1231,L PRO 360,0.0,0.0,0.0,-0.0005400000000000271,0.0004983974317751081,3.524202037341386e-05,-0.297335,0.10859803301625694,0.007679040556931586,0.29697,0.10852068512500286,0.007673571235089962,0.0,0.0,0.0,-0.0009049999999998537,0.0007848407481775628,5.5496621518787816e-05
THR1232,L THR 361,0.0,0.0,0.0,-0.0008800000000000012,0.0003249615361854379,2.2978250586152078e-05,-0.10895500000000016,0.23547743623328302,0.016650769197697726,0.10955999999999994,0.23535459715076743,0.016642083162873574,0.0,0.0,0.0,-0.0002750000000001118,0.0006628536791780777,4.68708331481271e-05
VAL1233,L VAL 362,0.0,0.0,0.0,-0.000744999999999994,0.0004358612164439461,3.082004218037318e-05,-0.08561000000000002,0.1525171069093563,0.010784588054255948,0.08616999999999994,0.15236607594868357,0.010773908552609866,0.0,0.0,0.0,-0.00018500000000016585,0.0007942134473803873,5.615937143522171e-05
VAL1234,L VAL 363,0.0,0.0,0.0,-0.001224999999999994,0.0004175823272122589,2.9527529527544806e-05,-0.8362200000000004,0.09453000370252768,0.006684280664364676,0.8357699999999997,0.09436311302622508,0.006672479711471639,0.0,0.0,0.0,-0.0016749999999999638,0.0007545694136391398,5.335611492601927e-05
PRO1235,L PRO 364,0.0,0.0,0.0,-0.001095000000000005,0.00036874788134983664,2.6074412745064192e-05,0.5424399999999996,0.1302845209531832,0.009212506824963669,-0.54187,0.13001443419866857,0.009193408807401071,0.0,0.0,0.0,-0.0005250000000000554,0.000741198354018323,5.2410638233066347e-05
GLY1236,L GLY 365,0.0,0.0,0.0,-0.00036500000000000145,0.00048143016108258296,3.404225315692263e-05,0.24561000000000002,0.15395118674437025,0.010885992811866073,-0.24540000000000003,0.1537893039193559,0.010874545967533546,0.0,0.0,0.0,-0.0001549999999999274,0.0007752257735652463,5.4816740143857266e-05
GLY1237,L GLY 366,0.0,0.0,0.0,-0.00032499999999999305,0.00046837484987987006,3.311910324872873e-05,-0.550715,0.16831762764190789,0.011901853589882534,0.5502000000000001,0.16813673007406746,0.011889062200190521,0.0,0.0,0.0,-0.0008399999999999786,0.0007901898506054416,5.587486017878927e-05
ASP1238,L ASP 367,0.0,0.0,0.0,-0.0005200000000000003,0.000499599839871872,3.53270434653114e-05,71.02838499999999,0.7868732024792079,0.05564033774070232,-71.02018999999999,0.7858769457754962,0.0555698917536026,0.0,0.0,0.0,0.007675000000000622,0.0014385322380830083,0.00010171959005039562
LEU1239,L LEU 368,0.0,0.0,0.0,-0.0006099999999999817,0.00048774993593027246,3.448912872195997e-05,0.20272499999999993,0.12102119390834012,0.00855749068798794,-0.202525,0.12093382229550174,0.008551312581995816,0.0,0.0,0.0,-0.00041000000000016354,0.0007822403722644026,5.5312747174604836e-05
ALA1240,L ALA 369,0.0,0.0,0.0,-0.00018999999999998684,0.0003923009049186335,2.7739863013358476e-05,0.2987800000000002,0.1252348657523131,0.008855442281444751,-0.29864500000000016,0.12510894842096573,0.008846538581558287,0.0,0.0,0.0,-5.4999999999951755e-05,0.0006796874281608801,4.806115895398027e-05
LYS1241,L LYS 370,0.0,0.0,0.0,-0.0005449999999999878,0.0004979708826829018,3.521185879785306e-05,-68.03079499999994,1.4538552379740013,0.1028030897634998,68.02439000000003,1.4526867583531369,0.10272046577714065,0.0,0.0,0.0,-0.006949999999998617,0.0015992185591706966,0.00011308182877889795
VAL1242,L VAL 371,0.0,0.0,0.0,-0.0003150000000000003,0.0004645158770160611,3.284623266068731e-05,0.5001399999999998,0.055231244780469195,0.0039054387717643874,-0.49985499999999994,0.055164336078666804,0.0039007076120879014,0.0,0.0,0.0,-2.9999999999975047e-05,0.0007204859471216472,5.09460498959329e-05
GLN1243,L GLN 372,0.0,0.0,0.0,-0.00030499999999999305,0.0004604074282632617,3.255572146336112e-05,0.3863099999999999,0.3118425947493381,0.022050601341006542,-0.386095,0.3116447592612462,0.022036612259487626,0.0,0.0,0.0,-9.000000000035869e-05,0.0007428997240543473,5.253094326204439e-05
ARG1244,L ARG 373,0.0,0.0,0.0,-0.0003850000000000153,0.0004865953144040937,3.4407484650873474e-05,-60.824725000000036,0.5336751534108979,0.037736531992761696,60.82262000000001,0.5334696763638637,0.03772200257142808,0.0,0.0,0.0,-0.0024900000000019416,0.0007936623967386891,5.612040627066951e-05
ALA1245,L ALA 374,0.0,0.0,0.0,-0.0002849999999999864,0.0004514144437210451,3.191982142807041e-05,-0.13058499999999995,0.07101818622719108,0.0050217441068815885,0.13064500000000004,0.07097865154396776,0.0050189485826216615,0.0,0.0,0.0,-0.00022499999999998826,0.0007171994143891494,5.0713656937758824e-05
VAL1246,L VAL 375,0.0,0.0,0.0,-0.0002899999999999503,0.0004537620521814595,3.20858224142634e-05,-0.03659000000000004,0.08696603877376491,0.006149427574986139,0.03686500000000001,0.08695376228203121,0.006148559495930731,0.0,0.0,0.0,-1.4999999999993109e-05,0.0006517476505519395,4.6085518332767675e-05
CYS1247,L CYS 376,0.0,0.0,0.0,-0.00037500000000001643,0.000484122918275948,3.423265984407436e-05,0.010029999999999985,0.1369932447239644,0.009686885232106346,-0.009880000000000005,0.13685772027912782,0.009677302206710295,0.0,0.0,0.0,-0.00022499999999995524,0.0008027297179001964,5.676156269871932e-05
MET1248,L MET 377,0.0,0.0,0.0,-0.00033999999999999363,0.0004737087712930717,3.349626844888783e-05,0.3072750000000001,0.1591694674709944,0.011254980980659171,-0.3068199999999999,0.1591428213900963,0.011253096818209664,0.0,0.0,0.0,0.00011500000000022714,0.0006868587918926896,4.856825094649204e-05
LEU1249,L LEU 378,0.0,0.0,0.0,-0.000525000000000005,0.0004993746088859582,3.53111172295641e-05,-0.4368100000000003,0.08170602119795099,0.005777488165284295,0.43681,0.081680682538775,0.0057756964515113425,0.0,0.0,0.0,-0.0005250000000001409,0.0007933315826311191,5.609701418079202e-05
SER1250,L SER 379,0.0,0.0,0.0,-0.00017000000000000514,0.0003756327994198704,2.6561249970587658e-05,0.38811000000000023,0.16743651901541629,0.011839549801407116,-0.38791499999999973,0.16730665789202823,0.011830367233311096,0.0,0.0,0.0,2.4999999999972266e-05,0.0007031180555213837,4.971795450338698e-05
ASN1251,L ASN 380,0.0,0.0,0.0,-0.0003600000000000314,0.0004800000000000416,3.394112549695722e-05,-0.6468100000000004,0.12190428171315312,0.00861993442550458,0.6467700000000001,0.121813123677213,0.00861348857896729,0.0,0.0,0.0,-0.0003999999999997428,0.0007071067811870801,5.000000000003766e-05
THR1252,L THR 381,0.0,0.0,0.0,-0.00019499999999997408,0.00039620070671309807,2.8015620642773413e-05,0.39552,0.07567192081611188,0.005350812835448417,-0.395315,0.07563091811554297,0.005347913506686493,0.0,0.0,0.0,9.99999999985235e-06,0.0007070360669726288,4.9994999749981175e-05
THR1253,L THR 382,0.0,0.0,0.0,-0.00015499999999999515,0.00036190468358394013,2.5590525590537585e-05,0.09157499999999985,0.09744067105167097,0.006890095926400426,-0.09159999999999996,0.09745660572788288,0.006891222678160971,0.0,0.0,0.0,-0.00018000000000003346,0.0006910861017272449,4.886716689151111e-05
ALA1254,L ALA 383,0.0,0.0,0.0,-9.500000000001619e-05,0.00029321493822796497,2.0733427116618867e-05,0.07495499999999997,0.0438673338031844,0.003101888920480555,-0.07490999999999999,0.04380173398394174,0.0030972503127774456,0.0,0.0,0.0,-5.0000000000001154e-05,0.0006461423991660459,4.56891672062456e-05
ILE1255,L ILE 384,0.0,0.0,0.0,-0.00033500000000002197,0.00047199046600543654,3.337476591678428e-05,0.16065499999999996,0.05401264643581186,0.0038192708564593974,-0.16052499999999997,0.05402313740426412,0.003820012679952778,0.0,0.0,0.0,-0.00020500000000044593,0.0007765146489282074,5.490787739478266e-05
ALA1256,L ALA 385,0.0,0.0,0.0,-0.00011999999999999344,0.0003249615361854207,2.297825058615086e-05,0.14438999999999985,0.13515475537323893,0.009556884403402622,-0.14439500000000005,0.13513700076218949,0.009555628962815583,0.0,0.0,0.0,-0.00012500000000010726,0.0006077622890572552,4.297528359418438e-05
GLU1257,L GLU 386,0.0,0.0,0.0,-0.0001849999999999885,0.0003882975663070544,2.7456784225395122e-05,63.434580000000054,0.7805421280058676,0.05519266317147272,-63.43301000000003,0.7804784493478792,0.05518816041038468,0.0,0.0,0.0,0.0013849999999996497,0.0006832093383471168,4.831019561152206e-05
ALA1258,L ALA 387,0.0,0.0,0.0,-0.0001849999999999974,0.0003882975663070731,2.7456784225396444e-05,0.12063499999999998,0.092491576778645,0.006540142114281609,-0.12054999999999998,0.09250874283007,0.0065413559374184905,0.0,0.0,0.0,-0.00010000000000009002,0.0007211102550928566,5.0990195135932e-05
TRP1259,L TRP 388,0.0,0.0,0.0,-0.0005149999999999633,0.0004997749493521698,3.533942557540826e-05,0.4346000000000001,0.0824692063742579,0.005831453506631061,-0.43451999999999996,0.08244804182028856,0.00582995694666781,0.0,0.0,0.0,-0.0004349999999996612,0.0007455031857744178,5.271503580572653e-05
ALA1260,L ALA 389,0.0,0.0,0.0,-0.000129999999999999,0.00033630343441600223,2.378024390118805e-05,0.19446000000000008,0.06645952452432977,0.0046993980465587235,-0.19444999999999996,0.06646862041595276,0.00470004122322348,0.0,0.0,0.0,-0.00012000000000002231,0.0006749814812277166,4.772839825514587e-05
ARG1261,L ARG 390,0.0,0.0,0.0,-0.0004700000000000443,0.0004990991885387577,3.529164207004587e-05,-68.73550000000002,0.7620476822325728,0.053884908369414355,68.73180500000001,0.7617861491080629,0.05386641518482976,0.0,0.0,0.0,-0.004165000000002692,0.0009207469793605236,6.510664328628563e-05
LEU1262,L LEU 391,0.0,0.0,0.0,-0.00042499999999999873,0.0004943429983321277,3.4955328635273766e-05,-0.04093000000000032,0.07190664155695206,0.00508456738572712,0.040939999999999976,0.07193077505490958,0.005086273881733072,0.0,0.0,0.0,-0.0004150000000004095,0.0007891609468290423,5.5802105695041226e-05
ASP1263,L ASP 392,0.0,0.0,0.0,-0.00020000000000003183,0.00040000000000006366,2.8284271247466402e-05,67.75123500000001,1.0678277622223313,0.07550682518066668,-67.74875,1.0676605815993419,0.07549500372544679,0.0,0.0,0.0,0.0022849999999989736,0.000770567972340614,5.4487383860721606e-05
HIE1264,L HIE 393,0.0,0.0,0.0,-0.000219999999999978,0.00041424630354411823,2.9291637031750695e-05,0.263765,0.2647581911386312,0.01872123123288102,-0.26376,0.26472189633651383,0.01871866480281112,0.0,0.0,0.0,-0.00021500000000008513,0.0006991244524398226,4.943556412135304e-05
LYS1265,L LYS 394,0.0,0.0,0.0,-0.0002650000000000419,0.000441333207452217,3.12069703752272e-05,-69.21784499999998,1.07047113037961,0.0756937395355851,69.21446000000002,1.070184684246976,0.07567348473530208,0.0,0.0,0.0,-0.003650000000000659,0.0009205976319771979,6.509608283153543e-05
PHE1266,L PHE 395,0.0,0.0,0.0,-0.00047999999999999156,0.0004995998398718623,3.5327043465310706e-05,0.03301499999999988,0.05908946416240372,0.004178256080591514,-0.033125,0.059045739685433724,0.004175164293174583,0.0,0.0,0.0,-0.0005899999999998595,0.000701355829803951,4.9593346327909186e-05
ASP1267,L ASP 396,0.0,0.0,0.0,-0.00017999999999999738,0.00038418745424596536,2.7166155414411857e-05,67.22304500000003,1.0096216137598282,0.07139102895220797,-67.220885,1.0094291514401748,0.071377419811073,0.0,0.0,0.0,0.0019799999999953856,0.0008182909018176806,5.7861904565853726e-05
LEU1268,L LEU 397,0.0,0.0,0.0,-0.00017999999999997573,0.0003841874542459192,2.7166155414408594e-05,0.07467999999999984,0.0875121568697742,0.0061880439558878245,-0.07473999999999996,0.08743599030147715,0.00618265816619357,0.0,0.0,0.0,-0.00024000000000020004,0.0007227724399838971,5.1107729356736055e-05
MET1269,L MET 398,0.0,0.0,0.0,-0.0003299999999999681,0.0004702127178203046,3.324906013708939e-05,0.11505999999999984,0.17567992600180585,0.012422446699422779,-0.11512000000000003,0.17567195450611917,0.012421883029557153,0.0,0.0,0.0,-0.0003900000000000977,0.0007334166619322275,5.186038950874797e-05
TYR1270,L TYR 399,0.0,0.0,0.0,-0.00047499999999996823,0.0004993746088859203,3.531111722956142e-05,-0.05462000000000014,0.09387121816616596,0.006637697492353778,0.05443999999999999,0.09381394565841472,0.006633647714493132,0.0,0.0,0.0,-0.0006550000000001332,0.0008221769882452988,5.8136692372378316e-05
ALA1271,L ALA 400,0.0,0.0,0.0,-0.00012000000000000178,0.0003249615361854433,2.2978250586152457e-05,0.24907000000000004,0.11427692286721741,0.008080598709254146,-0.24903000000000014,0.11422972073851842,0.008077261014725197,0.0,0.0,0.0,-8.000000000001783e-05,0.0006431174076325497,4.5475268003608896e-05
LYS1272,L LYS 401,0.0,0.0,0.0,-0.000295000000000018,0.0004560427611529708,3.224709289223027e-05,-67.49421000000001,1.066672482957902,0.07542513460046245,67.49258500000002,1.066514009646626,0.0754139288451584,0.0,0.0,0.0,-0.0019200000000009253,0.0008022468448075634,5.672741841489399e-05
ARG1273,L ARG 402,0.0,0.0,0.0,-0.00040000000000004144,0.0004898979485566859,3.46410161513811e-05,-72.96008499999998,1.4045140219214922,0.09931413891722783,72.956495,1.4040399139524131,0.0992806144212328,0.0,0.0,0.0,-0.003989999999999299,0.0010439827584753435,7.382072879597529e-05
ALA1274,L ALA 403,0.0,0.0,0.0,-0.0002650000000000152,0.00044133320745217265,3.120697037522406e-05,0.1656249999999998,0.07199676642044428,0.005090940175940006,-0.16547499999999998,0.07195949815694953,0.0050883049117559885,0.0,0.0,0.0,-0.00011500000000014901,0.0007292290449509399,5.1564280272299926e-05
PHE1275,L PHE 404,0.0,0.0,0.0,-0.0007100000000000018,0.0004537620521815371,3.208582241426889e-05,0.4447750000000002,0.07736733403058432,0.005470696653535092,-0.4444850000000001,0.07734733204836468,0.005469282299808624,0.0,0.0,0.0,-0.00041999999999975835,0.0007236021006049329,5.1166395221857836e-05
VAL1276,L VAL 405,0.0,0.0,0.0,-0.0006050000000000105,0.0004888506929523645,3.4566963997435975e-05,0.7309050000000004,0.05836159674820117,0.00412678808215278,-0.7304949999999999,0.05831912186410436,0.004123784654295284,0.0,0.0,0.0,-0.00019499999999983086,0.0007190097356781628,5.08416659837176e-05
HIE1277,L HIE 406,0.0,0.0,0.0,-0.0009950000000000792,0.00029150471694290385,2.0612496209819238e-05,0.24477499999999983,0.15344563980445994,0.010850245244924204,-0.24431999999999998,0.15336644874287209,0.010844645591258391,0.0,0.0,0.0,-0.0005400000000004068,0.000691664658631831,4.8908077042564616e-05
TRP1278,L TRP 407,0.0,0.0,0.0,-0.0018900000000000583,0.00037134889255256617,2.6258332011003415e-05,1.3722549999999996,0.07835917288360021,0.005540830251416274,-1.37147,0.07832125573559343,0.005538149104168389,0.0,0.0,0.0,-0.0011050000000005866,0.0007375466086969633,5.215242084507638e-05
TYR1279,L TYR 408,0.0,0.0,0.0,-0.0015199999999999836,0.0004995998398719851,3.532704346531939e-05,0.6869199999999996,0.10145281464799547,0.007173797320805949,-0.6867749999999999,0.10134695049679787,0.007166311594886311,0.0,0.0,0.0,-0.001374999999999993,0.000802729717900104,5.676156269871279e-05
VAL1280,L VAL 409,0.0,0.0,0.0,-0.0009599999999999763,0.00029732137494635887,2.1023796041627843e-05,0.8768500000000006,0.08244893874392278,0.005830020368746206,-0.8761949999999996,0.08237000045526686,0.00582443858882582,0.0,0.0,0.0,-0.00030499999999977214,0.0006495960283130405,4.5933375665199945e-05
GLY1281,L GLY 410,0.0,0.0,0.0,-0.0008899999999999914,0.00031288975694323564,2.2124646889837257e-05,0.8490699999999997,0.08349008983107102,0.005903640868142433,-0.848305,0.08337980555865677,0.0058958425924541995,0.0,0.0,0.0,-0.00012499999999986188,0.0006077622890572254,4.297528359418227e-05
GLU1282,L GLU 411,0.0,0.0,0.0,-0.002415000000000016,0.0004927220311697005,3.4840708948010464e-05,94.761215,1.548429797818819,0.10949052102290016,-94.74368499999997,1.5464481678276003,0.10935039862244082,0.0,0.0,0.0,0.015114999999998276,0.003468684909300144,0.0002452730621165576
GLY1283,L GLY 412,0.0,0.0,0.0,-0.0007650000000000157,0.0004356317251991714,3.080381469883287e-05,0.1802599999999999,0.15935762422927888,0.011268285672630076,-0.17986999999999992,0.15917821176279126,0.011255599295461795,0.0,0.0,0.0,-0.0003750000000000564,0.0007644442425710918,5.40543707761033e-05
MET1284,L MET 413,0.0,0.0,0.0,-0.0012399999999999744,0.00042708313008124247,3.019933774108229e-05,0.1538400000000001,0.2771251421289667,0.019595706723667814,-0.15396500000000007,0.27690011515887797,0.019579794914017852,0.0,0.0,0.0,-0.0013649999999999023,0.0007153845119934416,5.0585323958639155e-05
GLU1285,L GLU 414,0.0,0.0,0.0,-0.0008799999999999944,0.0003682390527904429,2.603843313258332e-05,83.78067999999999,2.18345047289891,0.1543932635771793,-83.77110000000005,2.181963973120158,0.15428815216980052,0.0,0.0,0.0,0.008699999999999477,0.0018138357147224238,0.0001282575533838574
GLU1286,L GLU 415,0.0,0.0,0.0,-0.0005250000000000087,0.0004993746088859627,3.5311117229564416e-05,78.94553999999998,2.2428238937564067,0.1585915984282372,-78.93962500000004,2.241745091300497,0.15851531557502374,0.0,0.0,0.0,0.0053899999999957515,0.0014518608748761085,0.00010266206699643299
GLY1287,L GLY 416,0.0,0.0,0.0,-0.0002200000000000002,0.0004142463035441599,2.9291637031753643e-05,-0.4883000000000002,0.0799335348899308,0.005652154456488156,0.48803000000000013,0.07985292167478783,0.005646454241380072,0.0,0.0,0.0,-0.0004899999999999776,0.0007279423054062477,5.1473294046532654e-05
GLU1288,L GLU 417,0.0,0.0,0.0,-0.0007599999999999918,0.0004270831300812471,3.019933774108262e-05,81.96006500000004,1.900842363472402,0.13440985251779997,-81.950985,1.899622297925263,0.13432358085561255,0.0,0.0,0.0,0.008320000000001358,0.0018076504086748269,0.0001278201861988604
PHE1289,L PHE 418,0.0,0.0,0.0,-0.0008399999999999963,0.0003666060555964639,2.5922962793631208e-05,-0.2574150000000001,0.07713444609900263,0.0054542289899673,0.2572750000000001,0.07705919396801349,0.0054489078607551835,0.0,0.0,0.0,-0.0009799999999998389,0.0006852736679604148,4.845616575833878e-05
SER1290,L SER 419,0.0,0.0,0.0,-0.00026500000000000465,0.00044133320745215514,3.120697037522282e-05,-0.3923000000000002,0.26125849268492685,0.01847376518200878,0.3921050000000001,0.26103285995253533,0.01845781053849561,0.0,0.0,0.0,-0.00046000000000006035,0.0007472616676906939,5.283937925448581e-05
GLU1291,L GLU 420,0.0,0.0,0.0,-0.0005099999999999932,0.0004998999899979926,3.534826728426678e-05,77.66251000000001,1.8316882949617515,0.12951992143874794,-77.65597000000004,1.8304757794334654,0.12943418364351345,0.0,0.0,0.0,0.00602999999999966,0.0015997187252762464,0.00011311719586339334
ALA1292,L ALA 421,0.0,0.0,0.0,-0.0003300000000000214,0.0004702127178203803,3.3249060137094746e-05,-0.34503500000000004,0.06674461607500634,0.004719557063432963,0.34493,0.06665452047685871,0.004713186342592438,0.0,0.0,0.0,-0.00043500000000003426,0.0007455031857746705,5.27150358057444e-05
ARG1293,L ARG 422,0.0,0.0,0.0,-0.0004650000000000271,0.000498773495687199,3.526861210765376e-05,-69.71942000000001,1.0590964420656344,0.07488942761151555,69.71629499999995,1.0588103220038283,0.07486919586792189,0.0,0.0,0.0,-0.0035899999999969624,0.0009653496775747988,6.826053032293875e-05
GLU1294,L GLU 423,0.0,0.0,0.0,-0.0004200000000000137,0.0004935585071701386,3.489985673323142e-05,69.36558500000001,1.1497692693637755,0.08130096471670278,-69.36281500000001,1.1493691620956321,0.08127267286045216,0.0,0.0,0.0,0.0023500000000001363,0.0009526279441652353,6.736096792670376e-05
ASP1295,L ASP 424,0.0,0.0,0.0,-0.0004999999999999771,0.0004999999999999764,3.53553390593257e-05,75.56042499999998,1.300319035614097,0.09194644077886797,-75.5554,1.2996269541683334,0.09189750323052469,0.0,0.0,0.0,0.004525000000001285,0.0014454670525404134,0.00010220995548330578
MET1296,L MET 425,0.0,0.0,0.0,-0.00044500000000004204,0.0004969657935915172,3.514078826663159e-05,-0.5588149999999996,0.1694514112511323,0.011982024197730609,0.5585750000000003,0.16937005158822982,0.011976271200795268,0.0,0.0,0.0,-0.0006849999999999773,0.0007587983921963845,5.365514886755129e-05
ALA1297,L ALA 426,0.0,0.0,0.0,-0.000149999999999999,0.00035707142142714024,2.5248762345905034e-05,-0.4355649999999999,0.03954435199874078,0.002796207945593741,0.43536000000000014,0.03964467681795254,0.0028033019815923363,0.0,0.0,0.0,-0.00035500000000001394,0.0006395115323433264,4.522029411669662e-05
ALA1298,L ALA 427,0.0,0.0,0.0,-0.00023499999999998967,0.0004239988207530585,2.998124413695871e-05,-0.5436650000000003,0.059233375515832264,0.00418843214998142,0.543495,0.0591850485764774,0.0041850149193282385,0.0,0.0,0.0,-0.00040499999999993097,0.000686276183471358,4.8527054309942046e-05
LEU1299,L LEU 428,0.0,0.0,0.0,-0.00039499999999998537,0.0004888506929523388,3.456696399743416e-05,-0.49014,0.04692334600174888,0.00331798161537993,0.4899800000000004,0.0468460201084309,0.003312513849027285,0.0,0.0,0.0,-0.0005549999999998545,0.0007395775821375115,5.229603235429852e-05
GLU1300,L GLU 429,0.0,0.0,0.0,-0.00019500000000001406,0.0003962007067131792,2.801562064277915e-05,65.57552,0.9232700198762059,0.06528504919207037,-65.57361499999998,0.9230232373978331,0.06526759903567683,0.0,0.0,0.0,0.001710000000005465,0.0008036790404124963,5.682868993731735e-05
LYS1301,L LYS 430,0.0,0.0,0.0,-0.00021500000000000214,0.00041082234603293357,2.9049526674285367e-05,-65.75175999999999,1.575585504630178,0.11141071946632274,65.74992499999996,1.5752304496111735,0.11138561328515949,0.0,0.0,0.0,-0.002050000000001404,0.0008703447592779963,6.154266812556445e-05
ASP1302,L ASP 431,0.0,0.0,0.0,-0.00029499999999998803,0.00045604276115292436,3.224709289222698e-05,67.78488500000005,1.029223640309279,0.07277710154201952,-67.78307999999998,1.028860356706419,0.0727514135121119,0.0,0.0,0.0,0.0015100000000025204,0.0009898989847485376,6.999642848053697e-05
TYR1303,L TYR 432,0.0,0.0,0.0,-0.00039500000000003866,0.0004888506929524053,3.4566963997438855e-05,-0.10684499999999997,0.05200847022360884,0.003677554197425245,0.106815,0.05199991129800118,0.0036769489899915603,0.0,0.0,0.0,-0.0004249999999999411,0.000770957197255406,5.451490621838723e-05
GLU1304,L GLU 433,0.0,0.0,0.0,-0.00019499999999999628,0.0003962007067131431,2.8015620642776598e-05,62.195370000000054,0.9496235480934374,0.06714852504312992,-62.19416000000001,0.9494328751415387,0.06713504242940227,0.0,0.0,0.0,0.0010150000000005831,0.0007904270997377565,5.589163622581831e-05
GLU1305,L GLU 434,0.0,0.0,0.0,-0.0001649999999999935,0.0003711805490593347,2.6246428328440156e-05,61.682774999999985,0.9370260692086395,0.06625774876860041,-61.681755000000024,0.9368439437666,0.06624487055509114,0.0,0.0,0.0,0.0008550000000019509,0.0007771582850346793,5.4953389340332944e-05
VAL1306,L VAL 435,0.0,0.0,0.0,-0.00021499999999999685,0.0004108223460329235,2.904952667428465e-05,-0.4705950000000004,0.04402193742896422,0.003112821047699049,0.47058,0.044048763887310834,0.00311471796476026,0.0,0.0,0.0,-0.00022999999999998022,0.0007260165287373141,5.1337121072367274e-05
GLY1307,L GLY 436,0.0,0.0,0.0,-6.999999999999673e-05,0.0002551470164434496,1.8041618552667873e-05,-0.38807000000000047,0.038167199268478856,0.0026988285421639634,0.3880199999999999,0.03812990427472951,0.0026961913878655163,0.0,0.0,0.0,-0.00012000000000016553,0.0005793099343184084,4.0963398296528e-05
VAL1308,L VAL 437,0.0,0.0,0.0,-9.00000000000023e-05,0.00028618176042509105,2.023610634484858e-05,-0.2801299999999997,0.048546195525501296,0.0034327344056889995,0.28014499999999987,0.04850900921478468,0.0034301049364414966,0.0,0.0,0.0,-7.500000000005392e-05,0.0006995534289816152,4.94658973435202e-05
ASP1309,L ASP 438,0.0,0.0,0.0,-9.500000000000841e-05,0.000293214938227941,2.0733427116617173e-05,57.428434999999965,0.8013569777454911,0.0566644953114994,-57.427964999999986,0.8013302526288655,0.056662605560380004,0.0,0.0,0.0,0.00037500000000477483,0.000674073438133191,4.766418991217101e-05
SER1310,L SER 439,0.0,0.0,0.0,-0.00011999999999999956,0.0003249615361854372,2.297825058615203e-05,-0.18677499999999994,0.22727490925088936,0.016070762952486106,0.18677000000000007,0.22721843477147705,0.016066769603750464,0.0,0.0,0.0,-0.00012499999999979972,0.0006995534289815408,4.946589734351494e-05
VAL1311,L VAL 440,0.0,0.0,0.0,-0.00013999999999999896,0.00034698703145794686,2.453568829277041e-05,60.916974999999965,1.1622420506855033,0.08218292354198785,-60.916280000000015,1.1621332159432372,0.08217522776355933,0.0,0.0,0.0,0.0005550000000020816,0.0008348502859782147,5.903282984907241e-05
gtp1312,L gtp 441,0.0,0.0,0.0,-0.005754999999999888,0.00044155973548318304,3.122298832590969e-05,350.4338999999997,4.30757645784802,0.30459165238238634,-350.43492500000025,4.303983739426278,0.3043376088264956,0.0,0.0,0.0,-0.0067799999999994046,0.01642929091592576,0.001161726301673765
Mg+1313,L Mg+ 442,0.0,0.0,0.0,-0.00012000000000001566,0.00032496153618548086,2.2978250586155114e-05,-179.52589,2.2640552462134362,0.16009288175784991,179.49915999999993,2.259434009749272,0.15976611099372223,0.0,0.0,0.0,-0.026850000000000592,0.007609697760094761,0.0005380868888943086
MET1314,L MET 443,0.0,0.0,0.0,-0.020070000000000015,0.002583621489305309,0.0001826896275107071,-109.9181,2.248939076542279,0.15902400714984577,110.18237499999994,2.24548561883336,0.15877981081339398,0.0,0.0,0.0,0.24420499999999631,0.045657343056730915,0.003228461688637496
ARG1315,L ARG 444,0.0,0.0,0.0,-0.011254999999999977,0.001048796929820141,7.416114211634533e-05,-97.53654000000004,1.433719490831099,0.10137927742859942,97.55786499999996,1.4310513536485134,0.1011906116391052,0.0,0.0,0.0,0.010070000000003602,0.010622386737451035,0.0007511161694437673
GLU1316,L GLU 445,0.0,0.0,0.0,-0.02063499999999996,0.0024580022375904915,0.00017380700503719437,106.42380500000007,2.134374343210953,0.15092305716750484,-106.493445,2.122691465327964,0.15009695295002123,0.0,0.0,0.0,-0.09027499999999776,0.04408581829794806,0.003117338107263705
ILE1317,L ILE 446,0.0,0.0,0.0,-0.008184999999999956,0.0008250909040826588,5.8342737337218725e-05,0.43887500000000024,0.21265521243317725,0.015036994276616544,-0.42115500000000017,0.2145172276881272,0.015168658637961335,0.0,0.0,0.0,0.009535000000000168,0.004650674682237014,0.00032885236049023844
VAL1318,L VAL 447,0.0,0.0,0.0,-0.013610000000000028,0.0015962142713307878,0.00011286939354847437,-0.4041350000000001,0.12614522097566755,0.008919814116617004,0.4300250000000002,0.12640927329511845,0.00893848543518418,0.0,0.0,0.0,0.012280000000000036,0.005027086631439726,0.00035546870467032687
HIE1319,L HIE 448,0.0,0.0,0.0,-0.008044999999999924,0.0007892876535204295,5.5811065211111384e-05,1.0818750000000001,0.2187771226042593,0.015469878696195245,-1.0925249999999997,0.22125365392463162,0.01564499590524086,0.0,0.0,0.0,-0.018695000000000447,0.0067654988729584555,0.00047839301311788685
ILE1320,L ILE 449,0.0,0.0,0.0,-0.007934999999999996,0.0009223746527306204,6.522173717404085e-05,-0.21898000000000004,0.07969177874787359,0.00563505971574394,0.225895,0.07924332132741559,0.0056033489874360125,0.0,0.0,0.0,-0.0010200000000000298,0.003244934513977323,0.0002294515199339639
GLN1321,L GLN 450,0.0,0.0,0.0,-0.005710000000000015,0.0005881326381013156,4.158725766385739e-05,0.5654749999999996,0.1606967621795789,0.011362977025190216,-0.5525849999999999,0.16076175781260976,0.011367572910476579,0.0,0.0,0.0,0.00717999999999968,0.003682064638216396,0.00026036128744500055
ALA1322,L ALA 451,0.0,0.0,0.0,-0.0022499999999999786,0.0004663689526544199,3.297726489568082e-05,-0.3013350000000001,0.0627586071786168,0.004437703671382268,0.3064999999999998,0.06270390737426262,0.004433835811123426,0.0,0.0,0.0,0.002915000000000052,0.001434494684549254,0.00010143409190208348
GLY1323,L GLY 452,0.0,0.0,0.0,-0.0012900000000000073,0.00045376205218153527,3.208582241426876e-05,0.26561500000000005,0.06362772017760757,0.004499159240902642,-0.2691549999999997,0.06396523254862871,0.004523024969530983,0.0,0.0,0.0,-0.004830000000000034,0.0013345785851720763,9.436895676015235e-05
GLN1324,L GLN 453,0.0,0.0,0.0,-0.002074999999999985,0.00033071891388306246,2.338535866733633e-05,0.58274,0.16895091713275798,0.011946633919225961,-0.58341,0.1695364913521568,0.011988040269368453,0.0,0.0,0.0,-0.002745000000000033,0.001131359801300828,7.999921874616805e-05
CYS1325,L CYS 454,0.0,0.0,0.0,-0.001125000000000016,0.00033071891388311656,2.3385358667340156e-05,0.16445,0.09926246773075936,0.007018916404973079,-0.16143000000000005,0.09938810341283286,0.0070278001892483954,0.0,0.0,0.0,0.0018949999999999377,0.001021750948127917,7.224870241050345e-05
GLY1326,L GLY 455,0.0,0.0,0.0,-0.0010599999999999876,0.00025768197453448263,1.822086715828719e-05,-0.017470000000000225,0.09163093964376877,0.0064792858788604146,0.021239999999999978,0.09232308703677534,0.006528228090377969,0.0,0.0,0.0,0.0027099999999998323,0.0014233411397131695,0.00010064541718329713
ASN1327,L ASN 456,0.0,0.0,0.0,-0.00351500000000005,0.0005096812729539725,3.603990843495456e-05,0.6113599999999998,0.11806536494671056,0.008348482017708355,-0.6028399999999999,0.11803924940459391,0.00834663537001585,0.0,0.0,0.0,0.0050049999999995974,0.00249097872331358,0.0001761387947046441
GLN1328,L GLN 457,0.0,0.0,0.0,-0.001945000000000009,0.00041469868579488303,2.9323625287471117e-05,0.23875500000000002,0.2887261764630979,0.020416023728312027,-0.23730499999999974,0.28975778156073767,0.020488969224316797,0.0,0.0,0.0,-0.000494999999999095,0.0018920821863756855,0.00013379041445485163
ILE1329,L ILE 458,0.0,0.0,0.0,-0.0015950000000000263,0.0004908920451585988,3.4711309396217813e-05,0.025349999999999956,0.07514757148438002,0.005313735738630594,-0.021234999999999993,0.07524134352202916,0.005320366423001333,0.0,0.0,0.0,0.002519999999999598,0.001352627073512714,9.564517760973548e-05
GLY1330,L GLY 459,0.0,0.0,0.0,-0.0013899999999999657,0.00048774993593030087,3.4489128721961985e-05,0.07597000000000007,0.07999455668981485,0.005656469349337978,-0.068805,0.07966697543524538,0.005633305856688411,0.0,0.0,0.0,0.005775000000000079,0.0015698327936440036,0.0001110039413714697
ALA1331,L ALA 460,0.0,0.0,0.0,-0.0021349999999999737,0.00043217473318094175,3.055936844897307e-05,0.2788499999999998,0.08490169315155045,0.006003456296168079,-0.27699500000000005,0.0845590029210373,0.005979224437583855,0.0,0.0,0.0,-0.00028000000000008465,0.0011711532777565108,8.28130424510481e-05
LYS1332,L LYS 461,0.0,0.0,0.0,-0.001920000000000035,0.0004044749683231683,2.8600699292152627e-05,-74.86514,0.8755679701786554,0.0619120049103068,74.87606499999998,0.8749315234793761,0.061867001332614385,0.0,0.0,0.0,0.00900499999999802,0.002331303283574647,0.00016484803608180976
PHE1333,L PHE 462,0.0,0.0,0.0,-0.0033200000000000074,0.0004874423042781255,3.44673758792259e-05,-0.12022499999999997,0.07631994742529648,0.005396635236422792,0.12174000000000007,0.07632648557348876,0.005397097553315109,0.0,0.0,0.0,-0.0018050000000000921,0.0016634226762911777,0.0001176217454384967
TRP1334,L TRP 463,0.0,0.0,0.0,-0.008980000000000042,0.0009431860898041416,6.669332800213325e-05,0.2585000000000002,0.10064179052461236,0.007116449255070942,-0.27623000000000003,0.10154401557945174,0.007180246200514275,0.0,0.0,0.0,-0.026709999999999817,0.004998589801133908,0.0003534536744751702
GLU1335,L GLU 464,0.0,0.0,0.0,-0.002475000000000005,0.0005190134873006619,3.6699795639757605e-05,77.01986000000002,0.9784701990341652,0.0691882912926009,-77.0275,0.9764632097531138,0.06904637571956089,0.0,0.0,0.0,-0.010115000000000691,0.0027021796757404726,0.0001910729572700554
VAL1336,L VAL 465,0.0,0.0,0.0,-0.0014599999999999908,0.0004983974317751028,3.5242020373413486e-05,0.12968,0.06564402181463283,0.004641733296948453,-0.12741000000000008,0.06554053631150718,0.004634415766846988,0.0,0.0,0.0,0.000809999999999692,0.0012016239012268982,8.496764089933739e-05
ILE1337,L ILE 466,0.0,0.0,0.0,-0.0031050000000000144,0.0004516359153123195,3.193548183447344e-05,-0.029534999999999957,0.10959511291567704,0.007749544752758061,0.03610000000000001,0.10941576668835253,0.007736863059405922,0.0,0.0,0.0,0.0034599999999998052,0.001512745847788222,0.00010696728471828447
SER1338,L SER 467,0.0,0.0,0.0,-0.002800000000000016,0.0005830951894845621,4.123105625617887e-05,0.75137,0.0907187582586969,0.0064147849145547685,-0.7525649999999995,0.09080405153406278,0.006420816059894851,0.0,0.0,0.0,-0.00399500000000001,0.0020579054885975635,0.00014551589260283524
ASP1339,L ASP 468,0.0,0.0,0.0,-0.0017149999999999637,0.00047304862329365584,3.344958893619046e-05,78.08835000000002,1.0602140904071233,0.07496845728364042,-78.09024500000001,1.0588503647715517,0.07487202731918136,0.0,0.0,0.0,-0.003609999999999687,0.0025471356461740425,0.0001801096888011644
GLU1340,L GLU 469,0.0,0.0,0.0,-0.001899999999999984,0.0003605551275463667,2.5495097567961644e-05,79.81825000000002,1.0179157467549929,0.07197751272070238,-79.81548499999998,1.016349555897228,0.0718667663030866,0.0,0.0,0.0,0.0008650000000005775,0.0022465028377441822,0.00015885173905237334
HID1341,L HID 470,0.0,0.0,0.0,-0.004245000000000103,0.0005612263358039699,3.9684694782746555e-05,0.02056999999999988,0.1740274837489756,0.012305601387173234,-0.021744999999999987,0.17419382875119313,0.012317363755081684,0.0,0.0,0.0,-0.005419999999999841,0.0017474552927040337,0.00012356374872913456
GLY1342,L GLY 471,0.0,0.0,0.0,-0.001570000000000017,0.0005050742519669873,3.5714142856857966e-05,0.4979249999999999,0.1383734417256437,0.009784479898032421,-0.4964800000000002,0.13843655442114894,0.009788942639529494,0.0,0.0,0.0,-0.00012499999999982526,0.001053268721647149,7.447734554883851e-05
ILE1343,L ILE 472,0.0,0.0,0.0,-0.00683999999999996,0.0012939860895697444,9.149863386958296e-05,-0.7559500000000005,0.09319590924498262,0.006589945940597326,0.7643200000000001,0.09365317720184306,0.00662227966790886,0.0,0.0,0.0,0.001530000000000138,0.0021069171791981496,0.00014898154248094438
ASP1344,L ASP 473,0.0,0.0,0.0,-0.007274999999999989,0.002158558546808503,0.00015263313860364722,86.96821000000001,1.7747665215172341,0.1254949442387697,-86.97617999999997,1.769443773508128,0.1251185691175911,0.0,0.0,0.0,-0.015245000000000229,0.01039061956766877,0.000734727755702822
PRO1345,L PRO 474,0.0,0.0,0.0,-0.009739999999999971,0.0035217041329447304,0.00024902208737379093,0.4703749999999999,0.10066153374055127,0.007117845311258225,-0.4534299999999998,0.10122912179802918,0.007157979847694538,0.0,0.0,0.0,0.007205000000000017,0.0057517801592203086,0.000406712275447892
THR1346,L THR 475,0.0,0.0,0.0,-0.025555000000000005,0.01676654332293928,0.0011855736480708395,0.8865750000000002,0.14632444899947425,0.010346701014091337,-0.8288349999999999,0.14262814510116814,0.010085332858909484,-0.0004397039999999991,0.006102056644409648,0.0004314805632446491,0.031745296000000325,0.018037542647810368,0.0012754468722208266
GLY1347,L GLY 476,0.0,0.0,0.0,-0.009450000000000023,0.003191786333700917,0.0002256933760658467,0.7294350000000002,0.09804802789959549,0.0069330425409771775,-0.7137499999999999,0.10009134577974237,0.007077526933894335,0.0,0.0,0.0,0.006234999999999952,0.005252596976734468,0.00037141469410889
SER1348,L SER 477,0.0,0.0,0.0,-0.008699999999999979,0.0027166155414412524,0.0001920937271229874,-0.7155999999999999,0.2927979166592553,0.020703939238705303,0.7393899999999997,0.2968888477191434,0.020993211748086656,0.0,0.0,0.0,0.015089999999999945,0.006774356057958648,0.00047901931067547283
TYR1349,L TYR 478,0.0,0.0,0.0,-0.007259999999999964,0.0014602739469017332,0.000103256961024426,0.2566850000000001,0.2012745035393208,0.01423225663326095,-0.25032500000000013,0.1995781786042751,0.014112308346794285,0.0,0.0,0.0,-0.0008999999999998573,0.0018867962264113261,0.00013341664064126372
HIP1350,L HIP 479,0.0,0.0,0.0,-0.004889999999999994,0.001139254141971834,8.055743292831454e-05,-86.12646000000002,1.6646887872493439,0.1177112730029221,86.13949500000007,1.6639784373488016,0.11766104367975323,0.0,0.0,0.0,0.008144999999996756,0.007201664738099823,0.0005092345972142427
GLY1351,L GLY 480,0.0,0.0,0.0,-0.0011500000000000232,0.00035707142142712566,2.5248762345904004e-05,0.15460500000000002,0.21547774589270233,0.015236577531552154,-0.15401,0.21493464099581527,0.01519817421600371,0.0,0.0,0.0,-0.000554999999999985,0.0009679746897519248,6.844614671405304e-05
ASP1352,L ASP 481,0.0,0.0,0.0,-0.001429999999999999,0.0004950757517794651,3.500714212842877e-05,79.45904000000003,1.2764180225900312,0.09025638394021349,-79.45298999999999,1.2745712219805445,0.09012579541676674,0.0,0.0,0.0,0.004620000000000104,0.002852297319707839,0.00020168787767256267
SER1353,L SER 482,0.0,0.0,0.0,-0.0015150000000000053,0.0004997749493522205,3.533942557541184e-05,0.4626000000000002,0.28478381274222675,0.020137256516218845,-0.4626050000000001,0.28443262642495826,0.020112423893578795,0.0,0.0,0.0,-0.0015200000000000202,0.0008772684879783537,6.203224967707631e-05
ASP1354,L ASP 483,0.0,0.0,0.0,-0.003145000000000007,0.0007099119663732929,5.019835654680317e-05,89.686685,2.5190657446316234,0.17812484702837605,-89.65189000000004,2.5089905954177008,0.17741242639531296,0.0,0.0,0.0,0.03164999999999907,0.010597523295563111,0.0007493580586075085
LEU1355,L LEU 484,0.0,0.0,0.0,-0.0027449999999999875,0.0005195911854525583,3.67406450678261e-05,0.8274499999999996,0.12916662688171487,0.009133459777105318,-0.8250699999999993,0.12893628310138733,0.009117172012197944,0.0,0.0,0.0,-0.00036499999999998865,0.0010157632598199202,7.182530890988184e-05
GLN1356,L GLN 485,0.0,0.0,0.0,-0.0030899999999999517,0.0005309425580983072,3.754330832518455e-05,0.6075000000000003,0.2763214251555611,0.01953887535146283,-0.6045050000000005,0.27627781303427057,0.019535791508792186,0.0,0.0,0.0,-9.500000000024045e-05,0.0012945945311173112,9.154165718400696e-05
LEU1357,L LEU 486,0.0,0.0,0.0,-0.006770000000000016,0.0009935290634902705,7.025311380998901e-05,0.75277,0.14651609843290359,0.010360252675490182,-0.7425350000000003,0.14404946641692098,0.010185835452970866,0.0,0.0,0.0,0.0034650000000001646,0.0034754532078566896,0.0002457516530972005
GLU1358,L GLU 487,0.0,0.0,0.0,-0.006465000000000033,0.000859520215003652,6.077725725960016e-05,97.96521000000003,2.2153840222163286,0.1566513065041495,-97.87365499999994,2.198420190953177,0.1554517824920416,0.0,0.0,0.0,0.08508999999999745,0.017594371259010897,0.0012441099227960299
ARG1359,L ARG 488,0.0,0.0,0.0,-0.008499999999999973,0.0011874342087037925,8.396427811873338e-05,-95.172705,2.3200073573101396,0.16404929347566813,95.16868499999995,2.319351940906441,0.1640029485373125,0.0,0.0,0.0,-0.012519999999999101,0.007526592854668896,0.0005322104846766591
ILE1360,L ILE 489,0.0,0.0,0.0,-0.009159999999999974,0.0011551623262554564,8.168231142664602e-05,-0.29088999999999987,0.14518852537304708,0.01026637908417567,0.29718999999999995,0.14637815376619567,0.010350498514564413,0.0,0.0,0.0,-0.0028599999999997516,0.0038936358329971932,0.0002753216300983247
ASN1361,L ASN 490,0.0,0.0,0.0,-0.017319999999999967,0.0026865591376330866,0.00018996841842790387,-0.6556799999999998,0.7612954863914532,0.053831720091410754,0.7206599999999997,0.7539813090521542,0.05331452965186882,0.0,0.0,0.0,0.047660000000000764,0.02021149178066781,0.0014291682896006377
[truncated: 112,218 more chars]
