# Supplementary material for: Detailed Per-residue Energetic Analysis Explains the Driving Force for Microtubule Disassembly
Source: PLoS Comput Biol. 2015 Jun 1;11(6):e1004313. doi: 10.1371/journal.pcbi.1004313 (PMC4452272; doi:10.1371/journal.pcbi.1004313)
Supplement: S2 Dataset — 13 text files with energy contribution per residue in the 13 lateral GTP subsystems, plus one text file with the overall residual contributions, per MT ring. (ZIP) [file pcbi.1004313.s002.zip › LatGTP/R3_L4.txt]

| Run on Tue Jan 20 06:08:55 2015
| GB non-polar solvation energies calculated with gbsa=2
idecomp = 2: Per-residue decomp adding 1-4 interactions to EEL and VDW.
Energy Decomposition Analysis (All units kcal/mol): Generalized Born solvent
DELTAS:
Total Energy Decomposition:
Residue,Location,Internal,,,van der Waals,,,Electrostatic,,,Polar Solvation,,,Non-Polar Solv.,,,TOTAL,,
,,Avg.,Std. Dev.,Std. Err. of Mean,Avg.,Std. Dev.,Std. Err. of Mean,Avg.,Std. Dev.,Std. Err. of Mean,Avg.,Std. Dev.,Std. Err. of Mean,Avg.,Std. Dev.,Std. Err. of Mean
MET   1,R MET   1,0.0,0.0,0.0,-0.0003950000000000231,0.0004888506929523857,3.456696399743747e-05,-74.36504000000001,0.8088896268342888,0.05719713403659815,74.36062499999998,0.80838358740049,0.057161351645079454,0.0,0.0,0.0,-0.004809999999998879,0.001041105182006422,7.361725341251958e-05
ARG   2,R ARG   2,0.0,0.0,0.0,-0.0005750000000000333,0.0004943429983321569,3.4955328635275826e-05,-78.18469499999998,0.7874536443354789,0.05568138117796769,78.17852000000002,0.7867176619313843,0.05562933936309076,0.0,0.0,0.0,-0.006750000000002388,0.0013407087677794844,9.480242612931336e-05
GLU   3,R GLU   3,0.0,0.0,0.0,-0.0003299999999999692,0.0004702127178203059,3.324906013708949e-05,73.532225,0.6071587719663173,0.04293260849142796,-73.52812499999999,0.6067891968156899,0.04290647558191129,0.0,0.0,0.0,0.0037700000000000246,0.000909450383472994,6.4307853330646e-05
CYS   4,R CYS   4,0.0,0.0,0.0,-0.000410000000000017,0.0004918333050943374,3.477786652455981e-05,-0.14867499999999997,0.2080251171733837,0.014709597101042573,0.14858499999999997,0.20784978415913738,0.014697199184708628,0.0,0.0,0.0,-0.0005000000000001581,0.0007810249675906132,5.522680508593261e-05
ILE   5,R ILE   5,0.0,0.0,0.0,-0.0003700000000000192,0.00048280430818295727,3.413942003022488e-05,0.10002000000000005,0.09233157423113732,0.0065288282256466285,-0.09983500000000001,0.09230123387582642,0.006526682838548234,0.0,0.0,0.0,-0.0001849999999996932,0.0008067062662456589,5.704274712879859e-05
SER   6,R SER   6,0.0,0.0,0.0,-0.00034999999999998146,0.00047696960070844733,3.37268439080783e-05,-0.6387949999999996,0.3510485051599001,0.02482287785239661,0.6386299999999999,0.3508823493708395,0.024811128863878793,0.0,0.0,0.0,-0.0005150000000000481,0.0008305269411645684,5.8727123205558706e-05
ILE   7,R ILE   7,0.0,0.0,0.0,-0.000454999999999981,0.0004979708826828921,3.521185879785237e-05,0.5381800000000001,0.08434356881232694,0.005963990945667057,-0.5377599999999997,0.08436369124214652,0.005965413816324995,0.0,0.0,0.0,-3.500000000053127e-05,0.0007574793726565852,5.3561880101440325e-05
HID   8,R HID   8,0.0,0.0,0.0,-0.0007950000000000124,0.00040370162248869364,2.854601548377669e-05,-1.3406550000000002,0.15122012423946746,0.010692877530159964,1.3393700000000002,0.15114712402159902,0.010687715635251678,0.0,0.0,0.0,-0.0020800000000002062,0.0007440430095097485,5.2611785751878996e-05
VAL   9,R VAL   9,0.0,0.0,0.0,-0.00042500000000003315,0.0004943429983321675,3.495532863527658e-05,0.7263000000000001,0.07361929095013206,0.005205669985698381,-0.7255100000000002,0.07355073011194309,0.005200822002337655,0.0,0.0,0.0,0.00036499999999998936,0.0008073258326102821,5.7086557086580596e-05
GLY  10,R GLY  10,0.0,0.0,0.0,-0.00035500000000001085,0.00047851332269855756,3.383600153682567e-05,0.018215000000000012,0.09432798511046449,0.006669995792727312,-0.018205,0.09420468658723939,0.006661277270539037,0.0,0.0,0.0,-0.00034500000000001527,0.0007654900391254668,5.4128319759637314e-05
GLN  11,R GLN  11,0.0,0.0,0.0,-0.0011850000000000304,0.00038829756630711943,2.745678422539972e-05,-1.45964,0.6132014028033531,0.04335988701553546,1.458735,0.6121591172031997,0.0432861862939553,0.0,0.0,0.0,-0.002090000000000849,0.0012774584141958692,9.032995073617125e-05
ALA  12,R ALA  12,0.0,0.0,0.0,-0.0007200000000000406,0.0004489988864128963,3.174901573277674e-05,0.11887499999999998,0.10190495265196882,0.00720576830567012,-0.11848500000000001,0.10178924194137612,0.007197586322858518,0.0,0.0,0.0,-0.0003300000000002115,0.0007622991538758917,5.390269009984104e-05
GLY  13,R GLY  13,0.0,0.0,0.0,-0.0004249999999999865,0.0004943429983321134,3.4955328635272756e-05,0.32461499999999993,0.12155088142420058,0.008594945251425418,-0.3243849999999999,0.1214754163400977,0.008589609064154222,0.0,0.0,0.0,-0.0001949999999998986,0.0007981071356652963,5.643469677423029e-05
VAL  14,R VAL  14,0.0,0.0,0.0,-0.0007850000000000134,0.00041082234603293514,2.904952667428548e-05,-0.04938500000000014,0.09135861631504699,0.0064600297116189686,0.049865000000000013,0.09124481779805363,0.00645198294131347,0.0,0.0,0.0,-0.0003050000000002173,0.0007361895136442403,5.2056459733626864e-05
GLN  15,R GLN  15,0.0,0.0,0.0,-0.0016300000000000004,0.00048280430818289905,3.413942003022076e-05,-0.5772750000000001,0.5058581514367447,0.035769572919941366,0.577835,0.5052289656927836,0.035725082769323284,0.0,0.0,0.0,-0.0010699999999998155,0.0010512373661546593,7.433370702446452e-05
ILE  16,R ILE  16,0.0,0.0,0.0,-0.0017399999999999933,0.0004386342439892499,3.101612483854332e-05,0.1452849999999999,0.11355661044166479,0.008029664929186027,-0.14493499999999998,0.11332996415335185,0.008013638616446344,0.0,0.0,0.0,-0.0013899999999997358,0.00097872365864882,6.920621359382884e-05
GLY  17,R GLY  17,0.0,0.0,0.0,-0.0005100000000000038,0.0004998999899980024,3.5348267284267474e-05,0.12539500000000006,0.11576367726968577,0.00818572812124858,-0.12550999999999998,0.11572475923500544,0.008182976200625289,0.0,0.0,0.0,-0.0006250000000000261,0.0007709571972555586,5.4514906218398025e-05
ASN  18,R ASN  18,0.0,0.0,0.0,-0.0011899999999999949,0.00039230090491868615,2.77398630133622e-05,-0.6328299999999996,0.8638468215488214,0.061083194542361705,0.6327700000000003,0.862745731429602,0.06100533571336195,0.0,0.0,0.0,-0.0012499999999995737,0.0012990381056763515,9.185586535434751e-05
ALA  19,R ALA  19,0.0,0.0,0.0,-0.0012849999999999817,0.0004514144437210455,3.191982142807044e-05,-0.019439999999999995,0.21242025892084776,0.015020380554433365,0.020964999999999952,0.2122255021786967,0.015006609173127685,0.0,0.0,0.0,0.0002399999999999891,0.0009551963149005923,6.754257916306096e-05
CYS  20,R CYS  20,0.0,0.0,0.0,-0.0013050000000000095,0.00046040742826326515,3.255572146336137e-05,0.015390000000000008,0.3060420525025932,0.021640441065283306,-0.014719999999999997,0.30612824371495023,0.02164653570435694,0.0,0.0,0.0,-0.0006350000000000077,0.001179735139766624,8.341987173330392e-05
TRP  21,R TRP  21,0.0,0.0,0.0,-0.0015099999999998736,0.000499899989998005,3.534826728426766e-05,-0.39719999999999994,0.12328000648929242,0.008717212857330025,0.39617000000000024,0.12329185333994974,0.008718050556173574,0.0,0.0,0.0,-0.0025399999999997113,0.0009583318840568811,6.776429738439009e-05
GLU  22,R GLU  22,0.0,0.0,0.0,-0.002115000000000054,0.0003895831105168898,2.7547685928224094e-05,97.44821499999998,1.7734638560683929,0.12540283188152038,-97.42474999999993,1.771052087744886,0.12523229410790013,0.0,0.0,0.0,0.02135000000000055,0.002827985148478527,0.0001999687475584012
LEU  23,R LEU  23,0.0,0.0,0.0,-0.0032699999999999205,0.0005264028875300544,3.722230514086809e-05,-0.5336700000000002,0.09370656914005551,0.006626055048065932,0.5353899999999999,0.09359603570664779,0.006618239154034889,0.0,0.0,0.0,-0.001550000000000078,0.0014309088021251287,0.00010118053172421982
TYR  24,R TYR  24,0.0,0.0,0.0,-0.002005000000000021,0.0003535180334862737,2.499749987498771e-05,-0.7526799999999997,0.25035202735348594,0.017702561622544993,0.7510500000000002,0.2502765620268897,0.017697225418126926,0.0,0.0,0.0,-0.003634999999999821,0.0009120169954554433,6.448934020439246e-05
CYS  25,R CYS  25,0.0,0.0,0.0,-0.0011150000000000547,0.000363008264368688,2.5668560536185826e-05,-0.9218500000000001,0.09377551652749777,0.0066309303645864836,0.9217050000000007,0.09377807832856731,0.006631111511277316,0.0,0.0,0.0,-0.0012599999999998745,0.0008321057625086365,5.883876273342597e-05
LEU  26,R LEU  26,0.0,0.0,0.0,-0.003455000000000012,0.0005638927202935008,3.9873236638126353e-05,-0.6201050000000001,0.12177961231257005,0.008611118967648705,0.6258450000000001,0.12169873037546489,0.00860539975102845,0.0,0.0,0.0,0.0022850000000002478,0.001556847776759169,0.00011008576202216087
GLU  27,R GLU  27,0.0,0.0,0.0,-0.0033399999999999814,0.0006118823416311599,4.326661530556969e-05,94.07068,1.1379618831941272,0.08046605643383813,-94.05691000000003,1.1359870078009293,0.08032641165558525,0.0,0.0,0.0,0.0104300000000012,0.00646800587507062,0.00045735708150168645
HIP  28,R HIP  28,0.0,0.0,0.0,-0.0017700000000000094,0.0004550824101193363,3.217918581941002e-05,-84.42897,1.6441704349287913,0.11626040639645835,84.42150500000001,1.6435958231812773,0.11621977521013668,0.0,0.0,0.0,-0.009234999999999332,0.002696252028277093,0.00019065380929827154
GLY  29,R GLY  29,0.0,0.0,0.0,-0.0008650000000000036,0.00038311225508980834,2.7090127352967388e-05,-0.6038750000000002,0.1300094972492382,0.009193059712359012,0.6042150000000002,0.12984340096824232,0.009181314931696808,0.0,0.0,0.0,-0.0005249999999999154,0.0007806247497996394,5.5198505414537705e-05
ILE  30,R ILE  30,0.0,0.0,0.0,-0.0011600000000000121,0.00036660605559643214,2.592296279362896e-05,0.8921350000000003,0.08363496143957765,0.005913884837820077,-0.8912300000000002,0.08353261099714465,0.005906647568629895,0.0,0.0,0.0,-0.00025500000000012514,0.0007416029935218622,5.24392505667552e-05
GLN  31,R GLN  31,0.0,0.0,0.0,-0.0011249999999999889,0.0003733296130766878,2.6398390102427595e-05,-0.39330999999999966,0.6957668028154256,0.04919814243952709,0.39309000000000005,0.6953188994267305,0.04916647088718082,0.0,0.0,0.0,-0.0013450000000000627,0.0008520416656468031,6.024844396323354e-05
PRO  32,R PRO  32,0.0,0.0,0.0,-0.0009350000000000036,0.0003012888979036657,2.130434228039034e-05,-0.3929299999999998,0.16307055252252067,0.011530829350051142,0.3924549999999998,0.16291586164336555,0.011519891053087313,0.0,0.0,0.0,-0.001409999999999849,0.0007013558298037461,4.959334632789469e-05
ASP  33,R ASP  33,0.0,0.0,0.0,-0.0004999999999999844,0.0004999999999999842,3.535533905932626e-05,80.20568999999999,1.6465408904425933,0.1164280229132894,-80.19782000000002,1.645542387054853,0.11635741806163849,0.0,0.0,0.0,0.007370000000000516,0.0013539202339858734,9.573661786370882e-05
GLY  34,R GLY  34,0.0,0.0,0.0,-0.00021000000000000852,0.0004073082370883426,2.880104164783051e-05,-0.6652849999999998,0.12974545762761794,0.00917438929166405,0.6649449999999999,0.1296945333273536,0.009170788399859641,0.0,0.0,0.0,-0.0005500000000000382,0.0006461423991660533,4.568916720624613e-05
GLN  35,R GLN  35,0.0,0.0,0.0,-0.000615,0.000486595314404073,3.440748465087202e-05,0.7797749999999999,0.5137936398740258,0.03633069668854426,-0.7793949999999998,0.5134630064327907,0.03630731737370582,0.0,0.0,0.0,-0.0002349999999996655,0.0008542686930940102,6.040591858421441e-05
MET  36,R MET  36,0.0,0.0,0.0,-0.0008299999999999952,0.00037563279941985544,2.65612499705866e-05,-0.2256299999999999,0.32761970804577684,0.02316621172095257,0.22566000000000005,0.3275237615807441,0.023159427281347015,0.0,0.0,0.0,-0.0007999999999998142,0.000707106781186617,5.000000000000491e-05
PRO  37,R PRO  37,0.0,0.0,0.0,-0.0009549999999999737,0.00035067791490197826,2.4796673163954786e-05,-0.5483549999999999,0.28822565634412195,0.020380631611287208,0.5481799999999999,0.2881941491425525,0.020378403715698608,0.0,0.0,0.0,-0.0011299999999999245,0.0006805145112338075,4.8119642558927424e-05
SER  38,R SER  38,0.0,0.0,0.0,-0.0006149999999999965,0.00048659531440407123,3.440748465087189e-05,-0.09558499999999995,0.29841459879670756,0.021101098641421484,0.09579500000000006,0.29828235444792883,0.02109174755384198,0.0,0.0,0.0,-0.00040500000000005977,0.0007816488981635837,5.527092363984631e-05
ASP  39,R ASP  39,0.0,0.0,0.0,-0.0013700000000000058,0.0006427285585688535,4.544777222262913e-05,80.80983499999998,2.6612779576321923,0.18818076904640085,-80.79690499999994,2.6573329516612927,0.1879018149990164,0.0,0.0,0.0,0.011560000000001196,0.005036506725894745,0.000356134805937183
LYS  40,R LYS  40,0.0,0.0,0.0,-0.00262499999999998,0.0008452070752188551,5.976516543941008e-05,-86.36160500000011,2.808376445378906,0.19858220286519962,86.35894500000006,2.810780509390913,0.19875219586172926,0.0,0.0,0.0,-0.005284999999996706,0.007129079533854051,0.0005041020482006431
THR  41,R THR  41,0.0,0.0,0.0,-0.0019950000000000063,0.0009513017397230014,6.726719111126943e-05,-0.3330899999999996,0.3204066508360907,0.022656171554347012,0.3378399999999999,0.3200579859962879,0.02263151722708842,0.0,0.0,0.0,0.0027550000000001584,0.003788795982895028,0.0002679083332037425
ILE  42,R ILE  42,0.0,0.0,0.0,-0.0018700000000000134,0.001055035544424948,7.460227878557217e-05,-0.39744000000000007,0.20493766466904043,0.014491281240801322,0.3976550000000001,0.2048515950023332,0.014485195196303006,0.0,0.0,0.0,-0.0016550000000000332,0.000875199977148242,6.188598387358333e-05
GLY  43,R GLY  43,0.0,0.0,0.0,-0.0004900000000000077,0.0004998999899980073,3.5348267284267826e-05,-0.48090000000000027,0.21970744184027916,0.015535662200241038,0.48096499999999986,0.21942660225004634,0.01551580384237311,0.0,0.0,0.0,-0.000425000000000153,0.0008856494791959521,6.262487524937919e-05
GLY  44,R GLY  44,0.0,0.0,0.0,-0.0004599999999999882,0.0004983974317750719,3.52420203734113e-05,0.18080500000000008,0.4572632469103548,0.03233339426776905,-0.18030500000000008,0.4570602279514154,0.0323190386595115,0.0,0.0,0.0,4.000000000009995e-05,0.0008765842800324065,6.198386886924422e-05
GLY  45,R GLY  45,0.0,0.0,0.0,-0.00047500000000000764,0.000499374608885962,3.531111722956436e-05,-0.6571500000000001,0.12824892787076095,0.009068568657731948,0.6569000000000007,0.12825829407877998,0.009069230948652373,0.0,0.0,0.0,-0.0007250000000000645,0.0008422440263962186,5.955564624786277e-05
ASP  46,R ASP  46,0.0,0.0,0.0,-0.000789999999999988,0.0004073082370883188,2.8801041647828826e-05,79.07822000000002,1.084039483413978,0.07665316697959856,-79.07103500000002,1.0822288084174219,0.07652513292273959,0.0,0.0,0.0,0.006394999999998276,0.0022845076055875747,0.00016153908195832168
ASP  47,R ASP  47,0.0,0.0,0.0,-0.00046499999999999265,0.0004987734956871626,3.526861210765119e-05,75.12295999999998,0.8140854490786225,0.057564534150878977,-75.117895,0.813107313935766,0.0574953695516359,0.0,0.0,0.0,0.0045999999999988,0.0015779733838040889,0.00011157956802197539
SER  48,R SER  48,0.0,0.0,0.0,-0.0005049999999999994,0.0004999749993749678,3.535357124817796e-05,0.49015999999999976,0.11351772724997629,0.008026915472334317,-0.48970999999999976,0.11345882909672643,0.008022750743978083,0.0,0.0,0.0,-5.500000000004057e-05,0.0007886539164929908,5.57662532361523e-05
PHE  49,R PHE  49,0.0,0.0,0.0,-0.0010249999999999647,0.00025372228912730365,1.7940875118009024e-05,0.23095999999999986,0.08365631117853588,0.00591539449233947,-0.23101999999999998,0.08358360844088995,0.005910253632459444,0.0,0.0,0.0,-0.0010849999999997895,0.0006146340374566064,4.346118958336328e-05
ASN  50,R ASN  50,0.0,0.0,0.0,-0.0004399999999999771,0.0004963869458396077,3.509985754956661e-05,0.1420399999999998,0.37682063160076584,0.026645242389589936,-0.1419999999999999,0.37670591978358936,0.026637131039209165,0.0,0.0,0.0,-0.00040000000000048883,0.0008062257748299148,5.700877125496113e-05
THR  51,R THR  51,0.0,0.0,0.0,-0.00047499999999995826,0.0004993746088859098,3.5311117229560675e-05,0.11940000000000009,0.12707710257949684,0.008985708096750072,-0.11904500000000008,0.12697437920698798,0.008978444457421336,0.0,0.0,0.0,-0.00011999999999998844,0.0007717512552631163,5.4571054598577974e-05
PHE  52,R PHE  52,0.0,0.0,0.0,-0.0008500000000000729,0.00035707142142717146,2.5248762345907243e-05,0.05328,0.11844594378871734,0.008375393005704265,-0.0537,0.11837280092994332,0.008370221024560818,0.0,0.0,0.0,-0.0012700000000000688,0.0007190966555337032,5.084781214564484e-05
PHE  53,R PHE  53,0.0,0.0,0.0,-0.0007950000000000124,0.00040370162248869353,2.8546015483776683e-05,-0.278535,0.077586911106191,0.00548622309745055,0.2780350000000001,0.07751724824192316,0.005481297189078484,0.0,0.0,0.0,-0.001294999999999975,0.0007602466704959627,5.3757557608219e-05
SER  54,R SER  54,0.0,0.0,0.0,-0.00026000000000001467,0.000438634243989251,3.1016124838543395e-05,0.5879499999999998,0.3584935250461297,0.02534932025715877,-0.5876949999999997,0.35838034540833874,0.02534131724822135,0.0,0.0,0.0,-5.000000000140448e-06,0.0007516481889820887,5.314955314958225e-05
GLU  55,R GLU  55,0.0,0.0,0.0,-0.0003149999999999953,0.0004645158770160538,3.2846232660686795e-05,72.36160499999994,0.8995073534911915,0.06360477493807863,-72.35792000000005,0.8989387373965748,0.06356456770843912,0.0,0.0,0.0,0.0033699999999994646,0.0010644716999515876,7.526951574169395e-05
THR  56,R THR  56,0.0,0.0,0.0,-0.00019500000000000295,0.0003962007067131566,2.801562064277755e-05,0.11133500000000007,0.22443647826278137,0.015870055572523988,-0.11139500000000002,0.22437891829447795,0.015865985468132764,0.0,0.0,0.0,-0.00025499999999998744,0.0006855472266736663,4.847550928045806e-05
GLY  57,R GLY  57,0.0,0.0,0.0,-8.500000000000007e-05,0.00027888169534768707,1.9719913792915036e-05,-0.011859999999999982,0.1579122553825383,0.011166082661345472,0.01186500000000002,0.1578568236567555,0.011162163046426083,0.0,0.0,0.0,-7.999999999996898e-05,0.0006584831053261503,4.656178690728965e-05
ALA  58,R ALA  58,0.0,0.0,0.0,-0.00016500000000000013,0.00037118054905934956,2.6246428328441206e-05,0.1602350000000001,0.13090618692407163,0.00925646524732848,-0.16021499999999997,0.13092638685536237,0.009257893598168,0.0,0.0,0.0,-0.00014499999999995961,0.00066631449031217,4.711554945025935e-05
GLY  59,R GLY  59,0.0,0.0,0.0,-0.0001549999999999968,0.00036190468358394403,2.5590525590537862e-05,0.41404,0.08631800739127357,0.006103604836488007,-0.4138100000000001,0.08624258750756444,0.0060982718453673045,0.0,0.0,0.0,7.500000000007917e-05,0.0006475916923494736,4.5791647710038527e-05
LYS  60,R LYS  60,0.0,0.0,0.0,-0.0004049999999999704,0.000490892045158571,3.471130939621585e-05,-77.85803999999995,0.9125595423927512,0.0645277040662407,77.85187999999998,0.9119978265349789,0.06448798475702762,0.0,0.0,0.0,-0.00656499999999781,0.001017730317911115,7.196440092140903e-05
HIP  61,R HIP  61,0.0,0.0,0.0,-0.0005149999999999655,0.0004997749493521718,3.53394255754084e-05,-76.32243499999996,0.844028966194501,0.05968186055140029,76.31724999999999,0.8432871915934795,0.05962940916635087,0.0,0.0,0.0,-0.005700000000000491,0.0012649110640665475,8.944271909993471e-05
VAL  62,R VAL  62,0.0,0.0,0.0,-0.0003300000000000192,0.00047021271782037727,3.324906013709453e-05,-0.2113149999999999,0.09357593587563008,0.006616817881353556,0.21128499999999995,0.09355738225816297,0.006615505942480902,0.0,0.0,0.0,-0.00036000000000006085,0.0008002499609497957,5.6586217403187036e-05
PRO  63,R PRO  63,0.0,0.0,0.0,-0.0005000000000000471,0.0005000000000000463,3.535533905933065e-05,-0.7110599999999999,0.09763962515290778,0.006904164105813368,0.7105850000000001,0.09759217578781455,0.006900808929031326,0.0,0.0,0.0,-0.0009749999999997882,0.000815092019345093,5.7635709416995186e-05
ARG  64,R ARG  64,0.0,0.0,0.0,-0.00048000000000000045,0.0004995998398718718,3.532704346531138e-05,-74.92272499999999,0.609906918618497,0.043126931804773096,74.91832,0.60946346699088,0.043095575039471486,0.0,0.0,0.0,-0.004884999999995045,0.0010352656663860428,7.320433730311808e-05
ALA  65,R ALA  65,0.0,0.0,0.0,-0.00028999999999999084,0.0004537620521815229,3.208582241426789e-05,-0.567195,0.12164627809760556,0.008601690814892147,0.56694,0.12162950464422631,0.00860050475262931,0.0,0.0,0.0,-0.0005449999999999864,0.0007197048005952736,5.089081449534299e-05
VAL  66,R VAL  66,0.0,0.0,0.0,-0.0003700000000000103,0.00048280430818294567,3.413942003022406e-05,0.504435,0.08558467021026625,0.006051750067129357,-0.5041399999999999,0.0855916491253681,0.006052243550948741,0.0,0.0,0.0,-7.50000000000299e-05,0.0008181534085977862,5.785218232703828e-05
PHE  67,R PHE  67,0.0,0.0,0.0,-0.0007250000000000201,0.0004465142774873047,3.157332735078849e-05,-0.7912599999999997,0.0822082866869293,0.005813003698605548,0.7906000000000003,0.08215680130092264,0.005809363132047816,0.0,0.0,0.0,-0.0013850000000001383,0.0007660124019882512,5.41652563918888e-05
VAL  68,R VAL  68,0.0,0.0,0.0,-0.0003549999999999981,0.0004785133226985403,3.383600153682445e-05,0.4578649999999999,0.10977516465485265,0.007762276333331612,-0.45746999999999993,0.10971868163626522,0.007758282380785106,0.0,0.0,0.0,3.999999999979603e-05,0.0007670723564308364,5.424020648929888e-05
ASP  69,R ASP  69,0.0,0.0,0.0,-0.00036999999999997923,0.00048280430818290507,3.413942003022119e-05,89.650735,0.9930905622211822,0.07022210708789589,-89.63606000000006,0.9920201945481806,0.07014642066390166,0.0,0.0,0.0,0.014305000000002224,0.0014113734445551308,9.979917334315488e-05
LEU  70,R LEU  70,0.0,0.0,0.0,-0.00042999999999998763,0.0004950757517794481,3.5007142128427576e-05,-0.32693999999999995,0.20202132659697095,0.014285064998102039,0.3266499999999998,0.20195721700399805,0.014280531765309013,0.0,0.0,0.0,-0.0007199999999999162,0.0007884161337772566,5.5749439459077836e-05
GLU  71,R GLU  71,0.0,0.0,0.0,-0.00062999999999999,0.0004828043081829245,3.4139420030222564e-05,92.50793000000004,1.2608881374199534,0.08915825522873244,-92.48969000000001,1.2593473960343753,0.08904930836055273,0.0,0.0,0.0,0.017609999999999494,0.0018269920634736072,0.0001291878477256191
PRO  72,R PRO  72,0.0,0.0,0.0,-0.00043999999999999595,0.0004963869458396294,3.5099857549568144e-05,-0.02980000000000002,0.14541819005887813,0.010282618829850692,0.029694999999999975,0.14524541980730407,0.01027040212820316,0.0,0.0,0.0,-0.0005450000000001065,0.0008111565816784363,5.735743195089219e-05
THR  73,R THR  73,0.0,0.0,0.0,-0.000764999999999994,0.00042399882075307296,2.9981244136959733e-05,-0.46338499999999994,0.27257510299915544,0.019273970371332445,0.46308000000000016,0.2722587254800103,0.019251599102412194,0.0,0.0,0.0,-0.0010700000000000267,0.0007246378405800217,5.123963309785097e-05
VAL  74,R VAL  74,0.0,0.0,0.0,-0.0008650000000000057,0.0003417235724968365,2.4163505540380586e-05,-0.18724,0.15916762359223677,0.011254850598741852,0.18708000000000002,0.15885469335213234,0.011232723089260235,0.0,0.0,0.0,-0.0010250000000000526,0.0007512489600656986,5.312132340217973e-05
ILE  75,R ILE  75,0.0,0.0,0.0,-0.0006050000000000233,0.0004888506929523752,3.456696399743673e-05,-0.14155499999999985,0.15563346997031197,0.01100494819956005,0.14151500000000003,0.15550755536307553,0.010996044692297317,0.0,0.0,0.0,-0.0006449999999996603,0.0007134248383675022,5.044675410765774e-05
ASP  76,R ASP  76,0.0,0.0,0.0,-0.00046500000000001374,0.0004987734956871852,3.526861210765279e-05,84.78995499999999,1.4331106597098737,0.10133622656715784,-84.77903500000001,1.4318297677355758,0.1012456538270585,0.0,0.0,0.0,0.010454999999998762,0.0015646005880099788,0.00011063396856303156
GLU  77,R GLU  77,0.0,0.0,0.0,-0.001024999999999981,0.0002727178028658945,1.9284060775677006e-05,92.97988500000002,1.7568569041820294,0.12422854305215175,-92.96072999999996,1.7546312139886575,0.12407116298929638,0.0,0.0,0.0,0.018130000000000025,0.002419318085742127,0.00017107162242755152
VAL  78,R VAL  78,0.0,0.0,0.0,-0.0005949999999999833,0.0004908920451585918,3.471130939621731e-05,-0.36632499999999996,0.15565493687962428,0.011006466139274635,0.3661649999999998,0.15555557776884824,0.010999440389174393,0.0,0.0,0.0,-0.0007549999999999779,0.0007713462257636862,5.454241468801521e-05
ARG  79,R ARG  79,0.0,0.0,0.0,-0.0005599999999999638,0.0004963869458396013,3.509985754956616e-05,-81.79217000000006,1.1834222919528603,0.08368059276471937,81.78329000000004,1.1825743045959574,0.08362063100367671,0.0,0.0,0.0,-0.00943999999999761,0.00124755761390044,8.821564487099098e-05
THR  80,R THR  80,0.0,0.0,0.0,-0.00042999999999999235,0.0004950757517794538,3.500714212842797e-05,-0.07862000000000023,0.33623031630119227,0.023775073669707082,0.07861499999999998,0.3360079712968132,0.02375935150367114,0.0,0.0,0.0,-0.000435000000000354,0.0007587983921965207,5.365514886756092e-05
GLY  81,R GLY  81,0.0,0.0,0.0,-0.00036500000000000193,0.0004814301610825836,3.4042253156922675e-05,-1.1208149999999995,0.08742191244191432,0.006181662711197422,1.119815,0.08735657259187438,0.006177042486092927,0.0,0.0,0.0,-0.0013649999999999969,0.0007692691336586914,5.4395542096756126e-05
THR  82,R THR  82,0.0,0.0,0.0,-0.0009049999999999991,0.000340551024077151,2.408059384649767e-05,-0.70514,0.34314658733550024,0.024264127884595407,0.7045399999999998,0.3427599574045955,0.024236789020000166,0.0,0.0,0.0,-0.0015050000000010322,0.0007210929205034078,5.0988969395357166e-05
TYR  83,R TYR  83,0.0,0.0,0.0,-0.0013399999999999363,0.0004737087712930408,3.349626844888565e-05,-0.8431900000000002,0.2541961327400555,0.017974380921188898,0.8422450000000006,0.2539601247735553,0.017957692637836267,0.0,0.0,0.0,-0.002285000000000123,0.0007834379362781616,5.539742773810823e-05
ARG  84,R ARG  84,0.0,0.0,0.0,-0.0006950000000000078,0.0004604074282632757,3.255572146336212e-05,-79.492255,2.346985734932559,0.16595695285189052,79.48470500000003,2.3453794102376797,0.16584336854343687,0.0,0.0,0.0,-0.008244999999996736,0.001885464133843031,0.00013332244747244273
GLN  85,R GLN  85,0.0,0.0,0.0,-0.0006000000000000044,0.0004898979485566386,3.464101615137776e-05,-0.4901349999999993,0.660408976903707,0.046697966592508126,0.4899299999999995,0.6600309273814376,0.046671234454426024,0.0,0.0,0.0,-0.0008049999999992252,0.0008584724806298514,6.07031712515405e-05
LEU  86,R LEU  86,0.0,0.0,0.0,-0.0006500000000000206,0.0004769696007084863,3.372684390808106e-05,-0.8238550000000001,0.12097236864259554,0.008554038220337817,0.8234699999999995,0.1209713151949697,0.008553963730341832,0.0,0.0,0.0,-0.001035000000000057,0.0007834379362782675,5.5397427738115725e-05
PHE  87,R PHE  87,0.0,0.0,0.0,-0.0006649999999999867,0.0004719904660053949,3.3374765916781335e-05,-0.30271499999999996,0.10047742918188131,0.007104827153069937,0.3024499999999999,0.10043842641140921,0.007102069240721348,0.0,0.0,0.0,-0.0009299999999997421,0.000764918296290276,5.4087891436051494e-05
HIE  88,R HIE  88,0.0,0.0,0.0,-0.0002750000000000252,0.00044651427748733483,3.157332735079062e-05,1.1506399999999999,0.14775676092821896,0.010447980761850313,-1.1501800000000002,0.14769274728299617,0.010443454313587763,0.0,0.0,0.0,0.0001850000000000307,0.0007353740544783813,5.199879806303091e-05
PRO  89,R PRO  89,0.0,0.0,0.0,-0.00026499999999998525,0.0004413332074521227,3.120697037522053e-05,0.3700850000000001,0.10402085259696635,0.007355385025612119,-0.36995499999999987,0.10401010996532992,0.007354625406844328,0.0,0.0,0.0,-0.0001349999999999163,0.0007528446054794313,5.323415257142169e-05
GLU  90,R GLU  90,0.0,0.0,0.0,-0.00022499999999999964,0.00041758232721225106,2.952752952754425e-05,72.60190499999996,0.712953649253111,0.05041343600585701,-72.59820500000002,0.7126523226441634,0.050392128997003134,0.0,0.0,0.0,0.0034749999999981896,0.0008181534085961106,5.785218232691979e-05
GLN  91,R GLN  91,0.0,0.0,0.0,-0.00031500000000000305,0.0004645158770160652,3.28462326606876e-05,0.16113500000000022,0.23288262445919014,0.016467288297561347,-0.16097499999999987,0.2327801846700016,0.016460044710601494,0.0,0.0,0.0,-0.0001549999999994256,0.0007687489837389417,5.435876194320726e-05
LEU  92,R LEU  92,0.0,0.0,0.0,-0.00040500000000002925,0.0004908920451586422,3.4711309396220876e-05,-0.5533700000000006,0.16870392141263177,0.011929168684363431,0.5530349999999999,0.16859069895756357,0.0119211626477873,0.0,0.0,0.0,-0.0007400000000001117,0.0007761443164771762,5.488169093604091e-05
ILE  93,R ILE  93,0.0,0.0,0.0,-0.00022000000000001684,0.0004142463035441913,2.9291637031755862e-05,0.683575,0.08907330899321075,0.006298434081182401,-0.6831150000000002,0.08904864836144084,0.006296690311187117,0.0,0.0,0.0,0.00024000000000019562,0.00067999999999986,4.808326112067533e-05
THR  94,R THR  94,0.0,0.0,0.0,-0.00029999999999998306,0.00045825756949555824,3.240370349203748e-05,-0.6986500000000001,0.3228682355079236,0.0228302318757388,0.6982849999999998,0.3227347111405903,0.0228207902771793,0.0,0.0,0.0,-0.000665000000000061,0.0007367326516452531,5.209486538999049e-05
GLY  95,R GLY  95,0.0,0.0,0.0,-0.00012999999999999622,0.0003363034344159951,2.3780243901187545e-05,0.44513500000000017,0.33695016957259405,0.023825974982673834,-0.4448350000000001,0.3367842748333123,0.023814244453162905,0.0,0.0,0.0,0.0001700000000000279,0.0007078841713160687,5.0054969783221195e-05
LYS  96,R LYS  96,0.0,0.0,0.0,-0.00027000000000000304,0.0004439594576084673,3.139267430468488e-05,-75.41691999999999,1.2147425709178767,0.08589527092920113,75.41179499999997,1.2141825657532666,0.08585567258426159,0.0,0.0,0.0,-0.005394999999996344,0.0009428547077855342,6.66698957548812e-05
GLU  97,R GLU  97,0.0,0.0,0.0,-0.0002549999999999908,0.0004358612164439345,3.082004218037236e-05,78.16193500000003,1.1618617821275392,0.08215603449438699,-78.15541499999999,1.1611963627118496,0.08210898223627026,0.0,0.0,0.0,0.006265000000002487,0.0009771258874865369,6.909323411146536e-05
ASP  98,R ASP  98,0.0,0.0,0.0,-0.0003350000000000042,0.00047199046600541165,3.337476591678252e-05,84.40047500000009,1.589889143731865,0.11242213948676752,-84.389705,1.5885796826004797,0.11232954660219724,0.0,0.0,0.0,0.010434999999999804,0.0015445954162796496,0.00010921938930409985
ALA  99,R ALA  99,0.0,0.0,0.0,-0.00022999999999999022,0.0004208325082499984,2.9757352032731758e-05,-0.12649999999999997,0.10547544737994717,0.007458240409104551,0.12645500000000004,0.1053536804055748,0.007449630183774224,0.0,0.0,0.0,-0.0002749999999998964,0.0007137051211809233,5.046657309545975e-05
ALA 100,R ALA 100,0.0,0.0,0.0,-0.00030999999999999696,0.00046249324319388264,3.2703210851535344e-05,0.01714,0.12784365608038595,0.00903991161461217,-0.01702,0.12767282247996245,0.009027831854880774,0.0,0.0,0.0,-0.00019000000000002126,0.0008330066026147955,5.890246174820895e-05
ASN 101,R ASN 101,0.0,0.0,0.0,-0.0005800000000000299,0.000493558507170147,3.489985673323202e-05,1.0978899999999998,0.18970771702806333,0.013414361315396224,-1.09581,0.189443379140046,0.013395669804082065,0.0,0.0,0.0,0.0015000000000001635,0.0008831760866328376,6.244997998398771e-05
ASN 102,R ASN 102,0.0,0.0,0.0,-0.00034000000000001585,0.00047370877129310245,3.349626844889001e-05,-1.023514999999999,0.3914623733834445,0.02768056987988138,1.0225450000000005,0.3911980291041854,0.027661877916638187,0.0,0.0,0.0,-0.0013099999999991495,0.0007771100308206055,5.494997725213371e-05
TYR 103,R TYR 103,0.0,0.0,0.0,-0.00043000000000000595,0.0004950757517794692,3.500714212842906e-05,-0.8346450000000003,0.199729940106633,0.014123039505538318,0.8340050000000001,0.19955273732775358,0.014110509376879243,0.0,0.0,0.0,-0.0010699999999998972,0.0007315052973150354,5.172523562053431e-05
ALA 104,R ALA 104,0.0,0.0,0.0,-0.00019499999999999184,0.0003962007067131341,2.801562064277596e-05,-0.6327100000000003,0.058461661796422267,0.0041338637495684704,0.6322650000000004,0.05839284866316547,0.004128997926252413,0.0,0.0,0.0,-0.000640000000000036,0.0007002856560005868,4.951767361256848e-05
ARG 105,R ARG 105,0.0,0.0,0.0,-0.0004099999999999726,0.0004918333050942844,3.477786652455606e-05,-82.88714500000002,1.0621806268090008,0.0751075124061622,82.87773500000002,1.0614245638612774,0.07505405068242829,0.0,0.0,0.0,-0.009820000000000703,0.0011391224692739628,8.054812226255837e-05
GLY 106,R GLY 106,0.0,0.0,0.0,-0.0001249999999999929,0.00033071891388305503,2.3385358667335805e-05,-0.7618899999999997,0.0780240213011366,0.005517131455747732,0.7613850000000002,0.07790139135470829,0.005508460209078132,0.0,0.0,0.0,-0.0006299999999999573,0.0006581033353507898,4.6534933114802805e-05
HID 107,R HID 107,0.0,0.0,0.0,-0.000334999999999992,0.00047199046600539436,3.3374765916781295e-05,-0.5896400000000002,0.3313804767936695,0.023432138229363506,0.58927,0.33122244353304325,0.02342096359033932,0.0,0.0,0.0,-0.0007050000000000001,0.0007667952790674847,5.422061416104496e-05
TYR 108,R TYR 108,0.0,0.0,0.0,-0.00022999999999999797,0.0004208325082500126,2.975735203273276e-05,-0.3965150000000001,0.18519997239470617,0.013095615635585813,0.3962350000000003,0.1850620700602904,0.013085864468005129,0.0,0.0,0.0,-0.0005099999999999516,0.0007210409142345358,5.098529199681881e-05
THR 109,R THR 109,0.0,0.0,0.0,-0.00022999999999999076,0.00042083250824999954,2.9757352032731836e-05,-0.6943449999999999,0.13559213094792524,0.009587811526881228,0.6939800000000002,0.13552796611769755,0.009583274388224459,0.0,0.0,0.0,-0.0005949999999997743,0.0007355100271238067,5.200841278099452e-05
ILE 110,R ILE 110,0.0,0.0,0.0,-0.0002349999999999941,0.0004239988207530665,2.998124413695928e-05,-0.5321100000000001,0.10983746127801744,0.007766681369800096,0.5318400000000001,0.10978394418128724,0.007762897139599362,0.0,0.0,0.0,-0.000505000000000031,0.000761560897105017,5.3850487462946806e-05
GLY 111,R GLY 111,0.0,0.0,0.0,-0.00010999999999999676,0.0003128897569432312,2.212464688983694e-05,-0.2715100000000001,0.08362858303235796,0.005913433816320255,0.27130499999999996,0.08357363205581055,0.005909548195505306,0.0,0.0,0.0,-0.000315000000000009,0.0006370047095587471,4.504303497767572e-05
LYS 112,R LYS 112,0.0,0.0,0.0,-0.00016000000000000625,0.0003666060555964815,2.592296279363245e-05,-73.46270499999997,0.9086372972656067,0.06425035945355273,73.45860000000005,0.908261239948536,0.06422376818565118,0.0,0.0,0.0,-0.004264999999998338,0.0007967276824628709,5.633715470285384e-05
GLU 113,R GLU 113,0.0,0.0,0.0,-0.00014999999999999682,0.0003570714214271349,2.5248762345904658e-05,72.60106999999999,0.8958555492380187,0.0633465533829802,-72.59725,0.8954884184063527,0.06332059331291484,0.0,0.0,0.0,0.0036699999999991917,0.0007753063910461703,5.4822440660601614e-05
ILE 114,R ILE 114,0.0,0.0,0.0,-0.0002250000000000052,0.00041758232721226136,2.9527529527544978e-05,-0.27215500000000004,0.10312938948233898,0.0072923490642590495,0.27209500000000014,0.10311603161002626,0.007291404520049596,0.0,0.0,0.0,-0.0002849999999998509,0.0007574793726564549,5.356188010143111e-05
ILE 115,R ILE 115,0.0,0.0,0.0,-0.00019500000000000558,0.00039620070671316204,2.8015620642777936e-05,0.08978000000000001,0.0730048053212938,0.005162219290189059,-0.08982499999999999,0.07290640832601761,0.005155261571928242,0.0,0.0,0.0,-0.00023999999999999133,0.0006726068688319491,4.7560487802372184e-05
ASP 116,R ASP 116,0.0,0.0,0.0,-9.000000000000396e-05,0.00028618176042509636,2.0236106344848957e-05,70.75033000000002,0.722664930030955,0.05110012725505902,-70.74733499999998,0.7224507268882585,0.0510849808055838,0.0,0.0,0.0,0.0029050000000000863,0.0006602840297952671,4.668913149774137e-05
LEU 117,R LEU 117,0.0,0.0,0.0,-0.00018500000000001404,0.000388297566307108,2.7456784225398914e-05,-0.2719900000000003,0.08004711050375243,0.005660185465159226,0.271805,0.08008899409406976,0.005663147082232608,0.0,0.0,0.0,-0.000370000000000032,0.0007636098480244184,5.399537017188952e-05
VAL 118,R VAL 118,0.0,0.0,0.0,-0.00018500000000000626,0.0003882975663070917,2.745678422539776e-05,-0.23926500000000012,0.07664394806506208,0.005419545541371497,0.23913000000000006,0.07659767033010857,0.005416273211351138,0.0,0.0,0.0,-0.0003200000000000969,0.0007600000000000358,5.374011537018014e-05
LEU 119,R LEU 119,0.0,0.0,0.0,-0.00013499999999999236,0.00034172357249681617,2.416350554037915e-05,-0.026629999999999824,0.09262285409120147,0.006549424822074071,0.02659000000000002,0.09254556661450614,0.006543959772186864,0.0,0.0,0.0,-0.00017499999999969206,0.0006887488656978415,4.870189934694864e-05
ASP 120,R ASP 120,0.0,0.0,0.0,-0.0001299999999999968,0.00033630343441599643,2.378024390118764e-05,69.74483000000002,0.8134774004841673,0.057521538622435954,-69.74207999999997,0.8132267172221131,0.05750381263898311,0.0,0.0,0.0,0.002619999999999294,0.0007782030583353024,5.502726596890027e-05
ARG 121,R ARG 121,0.0,0.0,0.0,-0.0002600000000000202,0.00043863424398926036,3.101612483854406e-05,-72.10537999999995,0.9002356500446502,0.06365627328124518,72.10188000000001,0.8999374342675632,0.06363518624142168,0.0,0.0,0.0,-0.003760000000006869,0.0007952358140850684,5.623166367819564e-05
ILE 122,R ILE 122,0.0,0.0,0.0,-0.00021999999999998743,0.00041424630354413596,2.929163703175195e-05,-0.14415000000000006,0.06525854350198135,0.004614475864060831,0.14407499999999993,0.06520145224609664,0.004610438902642578,0.0,0.0,0.0,-0.0002949999999999342,0.0006693093455195582,4.732731769284095e-05
ARG 123,R ARG 123,0.0,0.0,0.0,-0.00016499999999999127,0.0003711805490593297,2.6246428328439803e-05,-68.11661,0.49806019506026444,0.035218174136620754,68.11432999999998,0.49782452842745306,0.035201509989204724,0.0,0.0,0.0,-0.0024450000000011585,0.0007395775821365518,5.229603235423066e-05
LYS 124,R LYS 124,0.0,0.0,0.0,-0.00016500000000002735,0.0003711805490594108,2.6246428328445536e-05,-70.67661999999997,0.6546612831105425,0.04629154326677508,70.67364000000003,0.6545153477159328,0.046281224076060716,0.0,0.0,0.0,-0.0031449999999990296,0.0007238611745362363,5.118471451522317e-05
LEU 125,R LEU 125,0.0,0.0,0.0,-0.00022000000000001573,0.0004142463035441893,2.929163703175572e-05,-0.4018899999999999,0.07596925628173644,0.005371837627851456,0.40168,0.07589781024509155,0.005366785630151406,0.0,0.0,0.0,-0.00043000000000032124,0.0007315052973148515,5.172523562052131e-05
ALA 126,R ALA 126,0.0,0.0,0.0,-9.499999999998954e-05,0.0002932149382278827,2.0733427116613046e-05,-0.09017500000000002,0.0662077365192315,0.004681593945976082,0.09019500000000004,0.06620398005407219,0.004681328323777338,0.0,0.0,0.0,-7.500000000001794e-05,0.0006703543838896673,4.740121306465138e-05
ASP 127,R ASP 127,0.0,0.0,0.0,-0.0001249999999999929,0.00033071891388305503,2.3385358667335805e-05,67.49537500000001,0.48763149444542203,0.03448075364424882,-67.49326,0.4874761352108434,0.034469768087419764,0.0,0.0,0.0,0.0019900000000006913,0.0006707458535094672,4.742889414693029e-05
GLN 128,R GLN 128,0.0,0.0,0.0,-0.00022999999999999965,0.0004208325082500157,2.9757352032732978e-05,-0.003930000000000291,0.4299727027382081,0.030403661383129454,0.003874999999999966,0.42984194697004613,0.030394415554094795,0.0,0.0,0.0,-0.00028500000000006406,0.0007237230133131473,5.117494504144884e-05
CYS 129,R CYS 129,0.0,0.0,0.0,-0.000145000000000004,0.0003521008378291749,2.4897289009047443e-05,-0.2935000000000002,0.08678986115900815,0.006136969936377361,0.293335,0.08675005922188174,0.006134155514412717,0.0,0.0,0.0,-0.0003099999999999259,0.000688403951179932,4.867751020749429e-05
THR 130,R THR 130,0.0,0.0,0.0,-0.00018999999999999627,0.000392300904918653,2.7739863013359855e-05,-0.6867100000000002,0.12260479558320558,0.008669468236287513,0.6864999999999998,0.12250310200154384,0.008662277414167897,0.0,0.0,0.0,-0.0003999999999998627,0.0007141428428542399,5.04975246918072e-05
GLY 131,R GLY 131,0.0,0.0,0.0,-0.0001250000000000001,0.00033071891388307417,2.3385358667337157e-05,0.25644500000000003,0.05570652542566231,0.003939046188482664,-0.25644,0.05567788070679387,0.003937020700986959,0.0,0.0,0.0,-0.00011999999999998276,0.0006823488843692648,4.8249352327258255e-05
LEU 132,R LEU 132,0.0,0.0,0.0,-0.00021000000000002573,0.00040730823708837595,2.8801041647832865e-05,-0.34479,0.07537045774041681,0.005329496176938284,0.34470999999999985,0.07534146202457281,0.0053274458702084184,0.0,0.0,0.0,-0.0002899999999998737,0.0006898550572401722,4.8780118901035966e-05
GLN 133,R GLN 133,0.0,0.0,0.0,-0.00037499999999999643,0.00048412291827592223,3.4232659844072536e-05,-0.17850499999999933,0.24733596579349268,0.017489293864390264,0.17847000000000005,0.24727607870556328,0.017485059207792225,0.0,0.0,0.0,-0.00040999999999915106,0.000756240702421962,5.3474292889184724e-05
GLY 134,R GLY 134,0.0,0.0,0.0,-0.0001450000000000018,0.0003521008378291695,2.489728900904706e-05,0.015595000000000052,0.11682911013527399,0.008261065601664223,-0.015524999999999987,0.11680406403460455,0.008259294574901661,0.0,0.0,0.0,-7.499999999997397e-05,0.000655267121104096,4.6334382482129296e-05
PHE 135,R PHE 135,0.0,0.0,0.0,-0.00048499999999998875,0.0004997749493521936,3.533942557540994e-05,0.22482000000000002,0.07280822481011356,0.005148318948938593,-0.22450499999999998,0.07280487603862802,0.005148082155035986,0.0,0.0,0.0,-0.00016999999999968375,0.0007287660804400468,5.1531543737789804e-05
SER 136,R SER 136,0.0,0.0,0.0,-0.0004200000000000048,0.0004935585071701278,3.4899856733230656e-05,-0.2348249999999998,0.1903543652638417,0.013460086250652344,0.23491499999999996,0.1902456511329495,0.013452399000735877,0.0,0.0,0.0,-0.00032999999999992676,0.0007817288532476597,5.527657731806036e-05
VAL 137,R VAL 137,0.0,0.0,0.0,-0.0004850000000000099,0.0004997749493522153,3.5339425575411474e-05,0.44955999999999996,0.09619675878115733,0.006802138046232291,-0.4488100000000002,0.09617153373010003,0.006800354365766451,0.0,0.0,0.0,0.0002650000000000398,0.0008275113292276608,5.851388724055726e-05
PHE 138,R PHE 138,0.0,0.0,0.0,-0.001129999999999931,0.0003363034344160243,2.3780243901189612e-05,-0.7254099999999998,0.09528767968630715,0.006737856446971942,0.7242899999999994,0.09522938569580738,0.006733734439373461,0.0,0.0,0.0,-0.0022499999999999964,0.000766485485837763,5.419870847169477e-05
HID 139,R HID 139,0.0,0.0,0.0,-0.0008750000000001013,0.0003307189138831091,2.3385358667339627e-05,0.5008050000000003,0.21092542989170293,0.014914680180111085,-0.5001049999999997,0.21075583971743267,0.014902688343886174,0.0,0.0,0.0,-0.00017500000000008064,0.0007101936355673964,5.021827356652336e-05
SER 140,R SER 140,0.0,0.0,0.0,-0.0006149999999999733,0.00048659531440405193,3.440748465087053e-05,-0.9994550000000001,0.1994563811338194,0.014103695965065225,0.9985850000000001,0.19908611899125395,0.014077514477882757,0.0,0.0,0.0,-0.001484999999999931,0.0008658954902296227,6.122805729402161e-05
PHE 141,R PHE 141,0.0,0.0,0.0,-0.0010600000000000431,0.00023748684174068746,1.6792855623741652e-05,-0.834625,0.12076561752005391,0.008539418708261104,0.8332950000000002,0.1206294656168198,0.008529791314856275,0.0,0.0,0.0,-0.0023899999999997235,0.000661740130262368,4.679209334917897e-05
GLY 142,R GLY 142,0.0,0.0,0.0,-0.0003550000000000009,0.00047851332269854407,3.383600153682472e-05,-0.3688499999999999,0.16574304661131337,0.011719803219337771,0.36845500000000037,0.1655309275482976,0.011704804136550031,0.0,0.0,0.0,-0.0007499999999999307,0.0008046738469714681,5.689903338369913e-05
GLY 143,R GLY 143,0.0,0.0,0.0,-0.000280000000000003,0.00044899888641287787,3.174901573277543e-05,-0.4459750000000002,0.11679188488503767,0.008258433378976877,0.4455749999999999,0.11668112261630026,0.008250601303844494,0.0,0.0,0.0,-0.0006800000000000339,0.0007467261881038555,5.2801515129781765e-05
GLY 144,R GLY 144,0.0,0.0,0.0,-0.0002950000000000097,0.0004560427611529578,3.224709289222935e-05,-0.48103999999999997,0.09672904630978235,0.006839776458335469,0.4806550000000002,0.096728258409835,0.006839720745395902,0.0,0.0,0.0,-0.0006799999999999762,0.0007599999999998292,5.374011537016553e-05
THR 145,R THR 145,0.0,0.0,0.0,-0.0003599999999999848,0.0004799999999999795,3.394112549695283e-05,-1.0858600000000005,0.0984496338235956,0.006961440368199694,1.0850749999999996,0.09838434517239417,0.006956823763399788,0.0,0.0,0.0,-0.0011450000000004668,0.0007962254705798801,5.630164296004831e-05
GLY 146,R GLY 146,0.0,0.0,0.0,-0.0002700000000000041,0.0004439594576084692,3.139267430468501e-05,-0.6434900000000005,0.1508300033149892,0.01066529181504183,0.6428800000000001,0.15068293068559496,0.01065489220968467,0.0,0.0,0.0,-0.0008800000000001573,0.0007782030583337933,5.5027265968793566e-05
SER 147,R SER 147,0.0,0.0,0.0,-0.00040500000000001754,0.0004908920451586281,3.471130939621988e-05,-1.0217300000000005,0.09894966952950632,0.006996798232048181,1.0207600000000001,0.09889106329694056,0.006992654145601476,0.0,0.0,0.0,-0.001375000000000036,0.0007964766161037756,5.631940163034942e-05
GLY 148,R GLY 148,0.0,0.0,0.0,-0.0001500000000000079,0.0003570714214271614,2.5248762345906528e-05,-0.5434549999999999,0.06268594718914246,0.004432565834254443,0.5430050000000003,0.06264507143422925,0.004429675481905918,0.0,0.0,0.0,-0.0005999999999999442,0.0006557438524301003,4.636809247747146e-05
PHE 149,R PHE 149,0.0,0.0,0.0,-0.00039000000000005475,0.0004877499359303562,3.4489128721965895e-05,-0.6483899999999997,0.04914985147486044,0.003475419327218545,0.647935,0.04906904090156809,0.0034697051567818857,0.0,0.0,0.0,-0.0008449999999999313,0.0008607990473970537,6.08676843653377e-05
THR 150,R THR 150,0.0,0.0,0.0,-0.0003549999999999831,0.0004785133226985201,3.383600153682302e-05,-0.921395,0.10837268555775378,0.007663106085328512,0.9209150000000004,0.10820946250212861,0.007651564472380657,0.0,0.0,0.0,-0.0008350000000000507,0.000779599256028524,5.512599205457567e-05
SER 151,R SER 151,0.0,0.0,0.0,-0.00014500000000000846,0.00035210083782918563,2.4897289009048202e-05,-0.4508700000000001,0.08311072794772073,0.005876815932118364,0.4504900000000001,0.08304534845492553,0.005872192903847762,0.0,0.0,0.0,-0.0005250000000000888,0.0006398241946034812,4.524240267713428e-05
LEU 152,R LEU 152,0.0,0.0,0.0,-0.000224999999999973,0.0004175823272122016,2.9527529527540753e-05,-0.4295450000000002,0.05854056691730944,0.0041394431841734365,0.4292899999999998,0.058434115891319895,0.004131915959939289,0.0,0.0,0.0,-0.0004800000000002402,0.0007413501197140473,5.242136968832616e-05
LEU 153,R LEU 153,0.0,0.0,0.0,-0.00026499999999999967,0.00044133320745214674,3.120697037522223e-05,-0.7599750000000001,0.061509628311344294,0.004349387528721559,0.7595849999999998,0.06147188605371054,0.004346718748090548,0.0,0.0,0.0,-0.0006549999999998368,0.0006971190716083683,4.929376228287476e-05
MET 154,R MET 154,0.0,0.0,0.0,-0.000315000000000083,0.000464515877016183,3.2846232660695936e-05,-0.6463949999999998,0.0851570841151805,0.006021515164391735,0.6459849999999999,0.08513362893122796,0.006019856632429054,0.0,0.0,0.0,-0.0007250000000000241,0.0007344215410784482,5.1931445194604524e-05
GLU 155,R GLU 155,0.0,0.0,0.0,-0.00017500000000001737,0.00037996710383930433,2.6867731575258515e-05,75.36179499999999,0.9174063837666402,0.06487042750652194,-75.35729,0.9170346645028156,0.06484414298530713,0.0,0.0,0.0,0.004329999999999928,0.0007817288532436672,5.5276577317778046e-05
ARG 156,R ARG 156,0.0,0.0,0.0,-0.0001950000000000074,0.0003962007067131657,2.8015620642778197e-05,-72.612305,0.8200594380752405,0.05798695896390322,72.60866500000003,0.8197664867321901,0.057966244175780356,0.0,0.0,0.0,-0.0038350000000039585,0.0007535084604707193,5.3281094208028125e-05
LEU 157,R LEU 157,0.0,0.0,0.0,-0.0002200000000000013,0.0004142463035441621,2.9291637031753795e-05,-0.6938549999999993,0.10250855561854803,0.007248449480751368,0.6935699999999997,0.10255873975435068,0.007251998035024771,0.0,0.0,0.0,-0.0005049999999999688,0.0006999821426293711,4.949621197627174e-05
SER 158,R SER 158,0.0,0.0,0.0,-0.00014500000000000236,0.00035210083782917083,2.4897289009047155e-05,-0.5036349999999996,0.2498314067026009,0.017665748183278335,0.5033599999999999,0.24976176729035215,0.017660823933214442,0.0,0.0,0.0,-0.0004199999999999701,0.0006112282715974659,4.3220365569950094e-05
VAL 159,R VAL 159,0.0,0.0,0.0,-0.00012499999999999735,0.0003307189138830668,2.3385358667336635e-05,-0.3502349999999999,0.09859705763865383,0.0069718648061333,0.350085,0.09851775360309406,0.006966257164001323,0.0,0.0,0.0,-0.00027499999999988975,0.0006628536791780699,4.687083314812654e-05
ASP 160,R ASP 160,0.0,0.0,0.0,-9.499999999999898e-05,0.0002932149382279119,2.0733427116615113e-05,69.85936500000001,0.7188738427387888,0.05083205690182293,-69.85668499999998,0.7187030720515758,0.05081998159072731,0.0,0.0,0.0,0.00258500000000339,0.0006654134053340152,4.705183312041149e-05
TYR 161,R TYR 161,0.0,0.0,0.0,-0.0002050000000000007,0.0004037016224886905,2.8546015483776466e-05,-0.23483999999999966,0.16376881388103176,0.011580203884215514,0.23476,0.16366044849015898,0.011572541293942308,0.0,0.0,0.0,-0.00028499999999985606,0.0007167809986323054,5.068407047585686e-05
GLY 162,R GLY 162,0.0,0.0,0.0,-0.0001000000000000012,0.00030000000000000366,2.1213203435596685e-05,0.5745499999999997,0.09032916195781016,0.006387236295926547,-0.5743100000000001,0.0903488455930663,0.00638862813912335,0.0,0.0,0.0,0.00014000000000002454,0.0006086049621880521,4.3034869582695396e-05
LYS 163,R LYS 163,0.0,0.0,0.0,-0.0002449999999999972,0.0004300872004605529,3.0411757594719496e-05,-75.33769000000001,1.9535574815957764,0.13813737426740874,75.33309499999997,1.9528117564116185,0.13808464353394678,0.0,0.0,0.0,-0.0048399999999998045,0.001036532681586121,7.329392880710227e-05
LYS 164,R LYS 164,0.0,0.0,0.0,-0.0002450000000000102,0.00043008720046057577,3.0411757594721116e-05,-72.29328999999998,0.7574998850857605,0.05356333054921717,72.28983,0.7572054814245132,0.05354251306668976,0.0,0.0,0.0,-0.0037049999999975115,0.000811156581677351,5.735743195081545e-05
SER 165,R SER 165,0.0,0.0,0.0,-0.0002450000000000041,0.000430087200460565,3.041175759472035e-05,0.012105000000000086,0.25730813040982603,0.018194432386722047,-0.011989999999999999,0.25719591734706826,0.018186497724960674,0.0,0.0,0.0,-0.00012999999999992038,0.0007232565243398225,5.114195928981017e-05
LYS 166,R LYS 166,0.0,0.0,0.0,-0.0004950000000000193,0.0004999749993749876,3.535357124817936e-05,-81.67876000000007,0.8491480627032915,0.060043835336891706,81.67158,0.8486720235754077,0.060010174287348034,0.0,0.0,0.0,-0.007675000000001404,0.0009483538369167311,6.705874290481017e-05
LEU 167,R LEU 167,0.0,0.0,0.0,-0.0008250000000000735,0.0003799671038392985,2.68677315752581e-05,-0.6509349999999995,0.09732821160897155,0.006882143842946304,0.6513099999999998,0.09724856759870754,0.006876512160972446,0.0,0.0,0.0,-0.0004499999999999105,0.0007331439149304119,5.184110338329476e-05
GLU 168,R GLU 168,0.0,0.0,0.0,-0.0006750000000000267,0.000468374849879897,3.3119103248730636e-05,86.46758500000001,0.9877028970136004,0.0698411416275915,-86.457055,0.9869618999630649,0.06978874522366421,0.0,0.0,0.0,0.009855000000000445,0.0011549783547781286,8.166930267872968e-05
PHE 169,R PHE 169,0.0,0.0,0.0,-0.0016049999999999853,0.0004888506929523112,3.45669639974322e-05,-0.3505,0.16316295535445538,0.01153736321695733,0.34955000000000014,0.16299032946773254,0.011525156723446324,0.0,0.0,0.0,-0.0025549999999999163,0.0008526282894673075,6.0289924531381965e-05
SER 170,R SER 170,0.0,0.0,0.0,-0.0008299999999999863,0.0003756327994198511,2.6561249970586292e-05,0.38289999999999985,0.14335211892399802,0.01013652553886194,-0.38179,0.14311483466084127,0.010119747007707241,0.0,0.0,0.0,0.00027999999999996707,0.000749399759807666,5.299056519795705e-05
ILE 171,R ILE 171,0.0,0.0,0.0,-0.0015399999999999036,0.0004983974317751147,3.5242020373414326e-05,-0.601785,0.14037716614535198,0.009926164610512902,0.6024799999999998,0.14026464130350316,0.009918207902640579,0.0,0.0,0.0,-0.0008450000000001446,0.000883727899299486,6.248899903184088e-05
TYR 172,R TYR 172,0.0,0.0,0.0,-0.0021900000000000253,0.0004170131892398722,2.9487285395574263e-05,0.36449499999999996,0.14760623284604255,0.01043733681908372,-0.36405500000000024,0.14734399198813558,0.0104187935901907,0.0,0.0,0.0,-0.0017500000000002791,0.0008046738469714134,5.689903338369526e-05
PRO 173,R PRO 173,0.0,0.0,0.0,-0.001464999999999994,0.0004987734956871574,3.526861210765082e-05,0.40133999999999964,0.1401535743390094,0.009910354282264644,-0.40124000000000015,0.13986487193001615,0.009889939939150242,0.0,0.0,0.0,-0.001365000000000003,0.000960091141507186,6.788869567168643e-05
ALA 174,R ALA 174,0.0,0.0,0.0,-0.0017800000000000682,0.0004377213725648211,3.095157508108682e-05,-1.3731299999999995,0.142727233210771,0.010092339446332997,1.3726450000000008,0.1424020329033187,0.010069344312068651,0.0,0.0,0.0,-0.0022650000000003258,0.0009668376285605722,6.83657443461501e-05
PRO 175,R PRO 175,0.0,0.0,0.0,-0.0029649999999999967,0.0005232351287901045,3.699831077224994e-05,-1.1677350000000002,0.28005823461380286,0.019803107682255308,1.1643150000000002,0.2795690179097105,0.019768514837361965,0.0,0.0,0.0,-0.006385000000000089,0.0009730236379452788,6.880316126459106e-05
GLN 176,R GLN 176,0.0,0.0,0.0,-0.004764999999999994,0.0009485647052257565,6.707365354593509e-05,-1.7273850000000002,1.2692861445611863,0.08975208400853432,1.7313749999999997,1.2623892840067217,0.08926440232183833,0.0,0.0,0.0,-0.0007750000000002899,0.0070784443912482444,0.0005005216029303517
VAL 177,R VAL 177,0.0,0.0,0.0,-0.0034449999999999993,0.0004969657935914699,3.5140788266628246e-05,-0.8613900000000001,0.1812441941139076,0.0128158998708635,0.8620649999999997,0.18094620961766594,0.012794829185065406,0.0,0.0,0.0,-0.002769999999999988,0.001023279043076695,7.235675504056122e-05
SER 178,R SER 178,0.0,0.0,0.0,-0.0014249999999999875,0.0004943429983321401,3.495532863527464e-05,0.5562000000000004,0.1373916664139402,0.009715057899981715,-0.5540600000000001,0.13714184773437998,0.009697393051743304,0.0,0.0,0.0,0.0007150000000001266,0.0009076205154138564,6.417846211931673e-05
THR 179,R THR 179,0.0,0.0,0.0,-0.001154999999999991,0.00036190468358397867,2.5590525590540312e-05,0.49060999999999977,0.19238871562542406,0.013603936544250765,-0.48739000000000027,0.19205964672465575,0.013580667859129677,0.0,0.0,0.0,0.002064999999999948,0.0010250731681199273,7.248361883899784e-05
ALA 180,R ALA 180,0.0,0.0,0.0,-0.0007649999999999945,0.00042399882075307285,2.9981244136959726e-05,0.10241999999999991,0.1849728996366765,0.013079559166883263,-0.10123000000000001,0.1846983678866709,0.013060146840675265,0.0,0.0,0.0,0.0004249999999999554,0.0008856494791959914,6.262487524938197e-05
VAL 181,R VAL 181,0.0,0.0,0.0,-0.001095000000000007,0.0003405510240771813,2.408059384649981e-05,-0.027619999999999756,0.1343994627965455,0.009503477153126643,0.027599999999999972,0.13418852409949225,0.009488561534816543,0.0,0.0,0.0,-0.0011149999999997117,0.000722339947670151,5.107714753194997e-05
VAL 182,R VAL 182,0.0,0.0,0.0,-0.000685000000000015,0.0004645158770160693,3.284623266068789e-05,-0.42024500000000004,0.08401609949884603,0.0059408353684477725,0.4195749999999998,0.08387773467971196,0.005931051498259037,0.0,0.0,0.0,-0.001354999999999973,0.0007674470665783537,5.426670249792777e-05
GLU 183,R GLU 183,0.0,0.0,0.0,-0.0011649999999999764,0.0003711805490593315,2.624642832843993e-05,105.03107999999999,1.6040133146602227,0.11342086919097548,-104.99678999999998,1.601379560223953,0.11323463462878883,0.0,0.0,0.0,0.033124999999997726,0.002796314538811627,0.00019772929727242348
PRO 184,R PRO 184,0.0,0.0,0.0,-0.0008199999999999763,0.0003841874542459581,2.716615541441134e-05,-0.9985899999999998,0.0889331316214638,0.006288522044169283,0.996405,0.08868952009679447,0.006271296108062395,0.0,0.0,0.0,-0.0030049999999999244,0.000764836583852915,5.408211349419497e-05
TYR 185,R TYR 185,0.0,0.0,0.0,-0.0007750000000000767,0.0004175823272122917,2.9527529527547123e-05,-0.6456099999999999,0.18443421022142223,0.013041468073035292,0.6446700000000001,0.18408612413758932,0.013016854670003799,0.0,0.0,0.0,-0.001715000000000163,0.0008023559060668606,5.6735130210495365e-05
ASN 186,R ASN 186,0.0,0.0,0.0,-0.0005200000000000404,0.0004995998398719102,3.5327043465314094e-05,-1.9254100000000003,0.14207333282498233,0.010046101706631831,1.9234100000000012,0.14192255599444517,0.010035440174699968,0.0,0.0,0.0,-0.0025200000000002378,0.0007934733769948002,5.610704055640131e-05
SER 187,R SER 187,0.0,0.0,0.0,-0.0005400000000000027,0.0004983974317750857,3.524202037341227e-05,-0.64067,0.16593652732294975,0.011733484371660458,0.6399350000000006,0.16570320085924414,0.011716985699188808,0.0,0.0,0.0,-0.0012750000000000318,0.0008828221791503823,6.242495494591204e-05
ILE 188,R ILE 188,0.0,0.0,0.0,-0.0005200000000000116,0.000499599839871882,3.53270434653121e-05,-0.44212999999999986,0.09228641882747568,0.006525635256432992,0.44155500000000003,0.09215002428106073,0.006515990705564305,0.0,0.0,0.0,-0.0010949999999999615,0.0008099228358308282,5.7270192945381744e-05
LEU 189,R LEU 189,0.0,0.0,0.0,-0.0003749999999999942,0.0004841229182759193,3.4232659844072326e-05,-0.5173049999999992,0.06827160445602969,0.00482753144733443,0.5168900000000003,0.06822615261026907,0.004824317516498953,0.0,0.0,0.0,-0.000789999999999682,0.0007974333827979153,5.638705525209339e-05
THR 190,R THR 190,0.0,0.0,0.0,-0.0003799999999999848,0.0004853864439804443,3.432200460345964e-05,-1.1509999999999998,0.1398284305854852,0.009887363146966902,1.1501299999999994,0.13979400237492473,0.00988492870485176,0.0,0.0,0.0,-0.001250000000000111,0.0007794228634060123,5.511351921262274e-05
THR 191,R THR 191,0.0,0.0,0.0,-0.00046999999999999267,0.0004990991885387026,3.5291642070041975e-05,-0.1441599999999999,0.11488913960858092,0.008123888970191553,0.14407999999999999,0.1147938744010324,0.008117152702764684,0.0,0.0,0.0,-0.000550000000000112,0.0007262919523168987,5.135659646044957e-05
HID 192,R HID 192,0.0,0.0,0.0,-0.00038499999999999537,0.0004865953144040682,3.440748465087167e-05,-0.8089800000000001,0.12064584369135767,0.008530949419613127,0.8083549999999995,0.1205306972310421,0.008522807335321248,0.0,0.0,0.0,-0.0010100000000004973,0.0007745321168293007,5.476769120567698e-05
THR 193,R THR 193,0.0,0.0,0.0,-0.0002750000000000019,0.00044651427748729694,3.157332735078794e-05,-0.8723050000000001,0.2957199045972394,0.020910554987254686,0.8716950000000001,0.2955210685805665,0.02089649515768133,0.0,0.0,0.0,-0.0008850000000002755,0.0007495165108253495,5.299882074158849e-05
THR 194,R THR 194,0.0,0.0,0.0,-0.00037499999999999643,0.00048412291827592234,3.423265984407254e-05,-1.0717300000000003,0.12028323698670654,0.008505309253636874,1.0709899999999997,0.1202033689211753,0.008499661728563134,0.0,0.0,0.0,-0.0011150000000002926,0.000742815589497139,5.2524994050450976e-05
LEU 195,R LEU 195,0.0,0.0,0.0,-0.00045500000000000873,0.0004979708826829226,3.5211858797854525e-05,-0.43055999999999983,0.08351464781701476,0.005905377379981743,0.43021999999999977,0.0835370073679933,0.005906958438993864,0.0,0.0,0.0,-0.0007949999999998347,0.0008080686851997837,5.7139084696926464e-05
GLU 196,R GLU 196,0.0,0.0,0.0,-0.00024499999999999744,0.0004300872004605534,3.041175759471953e-05,77.55672999999999,1.214448820288914,0.0858744996230294,-77.55121,1.2139289130348159,0.08583773662853329,0.0,0.0,0.0,0.005274999999999181,0.0008828221791553814,6.242495494626553e-05
HIE 197,R HIE 197,0.0,0.0,0.0,-0.00031500000000000527,0.0004645158770160685,3.284623266068784e-05,-0.44684500000000016,0.14295737467860897,0.010108612905587044,0.4465449999999999,0.14289236499897429,0.010104016027055799,0.0,0.0,0.0,-0.0006150000000000189,0.0007789576368453047,5.50806227270363e-05
SER 198,R SER 198,0.0,0.0,0.0,-0.0003000000000000014,0.0004582575694955862,3.240370349203946e-05,-0.37187000000000014,0.1417054448495186,0.010020088098415094,0.37182000000000015,0.14162160004744995,0.010014159375604093,0.0,0.0,0.0,-0.00035000000000003583,0.0007729812416871146,5.465802777269563e-05
ASP 199,R ASP 199,0.0,0.0,0.0,-0.00046999999999999044,0.0004990991885387004,3.5291642070041826e-05,81.34337000000005,0.8647348975799387,0.06114599100074293,-81.33545000000005,0.8641395301032089,0.06110389216273357,0.0,0.0,0.0,0.007450000000000756,0.0009682458365514565,6.846531968811764e-05
CYS 200,R CYS 200,0.0,0.0,0.0,-0.0006400000000000273,0.0004800000000000187,3.39411254969556e-05,0.1116,0.1381118025369303,0.009765979213576083,-0.11041000000000001,0.13803199592848026,0.00976033603417423,0.0,0.0,0.0,0.0005499999999999572,0.0008108637370113887,5.733672470590182e-05
ALA 201,R ALA 201,0.0,0.0,0.0,-0.0005400000000000049,0.0004983974317750877,3.524202037341242e-05,0.5049500000000002,0.12223729995381816,0.008643482371127886,-0.5034850000000002,0.12222352382008847,0.008642508251370007,0.0,0.0,0.0,0.0009249999999999892,0.0008481597726844052,5.997395267947836e-05
PHE 202,R PHE 202,0.0,0.0,0.0,-0.0018050000000000167,0.00039620070671318573,2.801562064277961e-05,-0.12244999999999993,0.12968129202009057,0.009169852098043895,0.12126,0.12949780847566494,0.009156877852193945,0.0,0.0,0.0,-0.002994999999999752,0.0008916137055923026,6.30466097423183e-05
MET 203,R MET 203,0.0,0.0,0.0,-0.0016800000000000458,0.0004664761515875939,3.298484500493915e-05,0.5593199999999999,0.4374943972212673,0.030935525500627916,-0.5561999999999999,0.4367293097560548,0.030881425647142656,0.0,0.0,0.0,0.001439999999999948,0.001151694403911097,8.143709228601353e-05
VAL 204,R VAL 204,0.0,0.0,0.0,-0.002079999999999962,0.0003515679166249714,2.4859605789314403e-05,-0.24565000000000003,0.15673894697872642,0.011083117228469618,0.25130499999999995,0.15661798100792906,0.011074563642645256,0.0,0.0,0.0,0.0035750000000000005,0.0014914338738271696,0.00010546030058745133
ASP 205,R ASP 205,0.0,0.0,0.0,-0.002954999999999975,0.0004505274686409117,3.185710281867983e-05,116.71932999999997,1.8636296684434768,0.13177851761768197,-116.6771,1.861601025997256,0.1316350709346494,0.0,0.0,0.0,0.039274999999999734,0.004371427112509795,0.00030910657547184045
ASN 206,R ASN 206,0.0,0.0,0.0,-0.0030900000000000194,0.00046032597145939164,3.25499615975221e-05,1.0932,0.3063537008100285,0.021662477928436587,-1.0877100000000002,0.3058697204693522,0.021628255350351264,0.0,0.0,0.0,0.0024000000000003754,0.001685229954634146,0.00011916375287805024
GLU 207,R GLU 207,0.0,0.0,0.0,-0.006350000000000026,0.000792148975887756,5.601339125602112e-05,131.30270500000006,2.535150038550112,0.17926217835841213,-131.18623500000004,2.521916001725516,0.17832639064029773,0.0,0.0,0.0,0.11012000000000192,0.013685598269717714,0.0009677179341112276
ALA 208,R ALA 208,0.0,0.0,0.0,-0.004515,0.0006162588741754949,4.357608288958797e-05,1.6135449999999993,0.17590118810003177,0.01243809229243029,-1.59973,0.1756855346919612,0.01242284329370702,0.0,0.0,0.0,0.009299999999999909,0.004174925149029676,0.00029521178838251414
ILE 209,R ILE 209,0.0,0.0,0.0,-0.006964999999999976,0.0006509800304156328,4.603123939239189e-05,1.3586000000000005,0.1472549150283238,0.010412494897957661,-1.360855,0.14723574285818494,0.010411139220806135,0.0,0.0,0.0,-0.009220000000000166,0.0052907088371976965,0.0003741096096066085
TYR 210,R TYR 210,0.0,0.0,0.0,-0.010524999999999927,0.0008714212528967639,6.161878771933791e-05,1.6539400000000006,0.26988233806605594,0.019083563136898844,-1.6516149999999994,0.26668488291427744,0.0188574689148626,0.0,0.0,0.0,-0.0081999999999997,0.007278049189171721,0.0005146357935472578
ASP 211,R ASP 211,0.0,0.0,0.0,-0.015549999999999984,0.002192601194928006,0.00015504031733713203,139.31937999999997,2.572322955151774,0.18189070049896386,-139.137755,2.5480704022796785,0.18017578603926948,0.0,0.0,0.0,0.16607500000000117,0.029474724341373607,0.0020841777455389474
ILE 212,R ILE 212,0.0,0.0,0.0,-0.02049499999999999,0.0025019942046296552,0.00017691770685830717,1.7301549999999997,0.2642984884084643,0.018688725341097924,-1.72734,0.264176332020871,0.018680087580094675,0.0,0.0,0.0,-0.017680000000000043,0.013679459053632426,0.00096728382597872
CYS 213,R CYS 213,0.0,0.0,0.0,-0.014385000000000004,0.001815702343447231,0.00012838954396678426,0.21432000000000007,0.23134398111902546,0.01635848978359555,-0.19785999999999995,0.2307305580108538,0.01631511421964308,0.0,0.0,0.0,0.0020749999999998005,0.014682621530230805,0.0010382181249621806
ARG 214,R ARG 214,0.0,0.0,0.0,-0.052399999999999995,0.010606130302801086,0.0007499666659258778,-150.98537500000003,6.2057513053906455,0.43881288303989946,151.08587000000006,6.24068605307796,0.44128314273877356,0.0,0.0,0.0,0.048094999999998576,0.05336783652163634,0.0037736759101704145
ARG 215,R ARG 215,0.0,0.0,0.0,-0.19000999999999998,0.08027863912648261,0.005676557011076356,-143.028925,6.927445799815044,0.4898443901351484,143.66216999999997,6.908455132742733,0.48850154718853966,-0.012153240000000003,0.039555901711496866,0.0027970246336147995,0.43108176000000087,0.15463708767953932,0.010934493332114097
ASN 216,R ASN 216,0.0,0.0,0.0,-0.09003999999999998,0.029511326639105908,0.0020867659188322993,2.0115199999999995,1.2791925811229494,0.09045257485555604,-1.686125000000001,1.2913116739869566,0.09130952413015292,-0.0007806239999999999,0.006487752297200009,0.00045875336440087276,0.23457437599999975,0.0652338937969342,0.004612732866701523
LEU 217,R LEU 217,0.0,0.0,0.0,-0.045790000000000004,0.006185943743682008,0.0004374122769196046,0.17732000000000006,0.2667593252353138,0.01886273278186381,-0.09678000000000003,0.2662696032219975,0.01882810420621258,0.0,0.0,0.0,0.03475000000000008,0.016838868726847374,0.0011906878264263863
ASP 218,R ASP 218,0.0,0.0,0.0,-0.1992699999999999,0.05842325821109268,0.004131148206007627,153.0286399999999,4.560286932905083,0.3224609814413586,-152.079895,4.421973973689269,0.3126807783026106,-0.004726259999999998,0.011764318207852084,0.000831862918080858,0.7447487399999977,0.2616646739338263,0.01850248653355754
ILE 219,R ILE 219,0.0,0.0,0.0,-0.03039,0.0030704885604737743,0.00021711632826667263,1.0734400000000004,0.5764744542475402,0.04076289957792498,-1.00064,0.5707061156146829,0.0403550164415776,0.0,0.0,0.0,0.04240999999999993,0.013008531815697137,0.0009198421060160396
GLU 220,R GLU 220,0.0,0.0,0.0,-0.057844999999999945,0.007570401244320317,0.0005353082056161973,166.09092000000004,4.501506463794698,0.31830457461043066,-165.26528,4.446797606322707,0.3144360741994893,0.0,0.0,0.0,0.767795000000001,0.1041745793128062,0.007366255145934109
ARG 221,R ARG 221,0.0,0.0,0.0,-0.03864999999999997,0.009477209504912425,0.0006701399107649178,-152.10792999999995,12.635820212598507,0.8934874158182446,152.11017999999996,12.635113494449719,0.8934374432987051,0.0,0.0,0.0,-0.03639999999999745,0.035613620989727944,0.002518263290444419
PRO 222,R PRO 222,0.0,0.0,0.0,-0.011700000000000021,0.000938083151964732,6.633249580711126e-05,0.9191250000000002,0.2538139069771392,0.017947353478298667,-0.9193250000000002,0.25279452006520975,0.017875271938490856,0.0,0.0,0.0,-0.011899999999999853,0.004155718951035841,0.00029385370509828895
THR 223,R THR 223,0.0,0.0,0.0,-0.005560000000000002,0.0005800000000000167,4.1012193308820936e-05,0.055610000000000215,0.33228085695688214,0.023495804721268856,-0.05430500000000001,0.33142632963450575,0.023435380514832703,0.0,0.0,0.0,-0.004254999999999716,0.002280345368578908,0.00016124476735694828
TYR 224,R TYR 224,0.0,0.0,0.0,-0.004585000000000044,0.0004927220311697314,3.484070894801265e-05,0.10499499999999994,0.25352637924878746,0.017927022197649002,-0.10947499999999996,0.2532267153658949,0.017905832761282,0.0,0.0,0.0,-0.009065000000000052,0.001649477189899614,0.00011663565063905476
THR 225,R THR 225,0.0,0.0,0.0,-0.0036049999999999928,0.0004989739472156741,3.528278617116215e-05,-0.6526849999999997,0.5636321546673858,0.039854811866009345,0.6569799999999998,0.5631268148472423,0.03981907894464664,0.0,0.0,0.0,0.0006900000000002305,0.0019245518958969149,0.0001360863696334135
ASN 226,R ASN 226,0.0,0.0,0.0,-0.007109999999999937,0.0006386704940734041,4.516082373030667e-05,0.13110999999999984,0.40090837843577215,0.028348503302643713,-0.10495000000000002,0.39940142400847795,0.02824194553319583,0.0,0.0,0.0,0.019049999999999977,0.004797655677515998,0.0003392454863369702
LEU 227,R LEU 227,0.0,0.0,0.0,-0.005509999999999935,0.00051951900831444,3.673554137344509e-05,-0.6484649999999996,0.1510545556247816,0.01068117006114036,0.6486449999999999,0.1511299076126234,0.010686498251298244,0.0,0.0,0.0,-0.005329999999999684,0.002532015007854496,0.00017904049821200235
ASN 228,R ASN 228,0.0,0.0,0.0,-0.002729999999999977,0.0004439594576084863,3.1392674304686226e-05,-0.20875500000000094,0.28847621214755353,0.02039834858205442,0.20988500000000002,0.2882484202471888,0.02038224126230969,0.0,0.0,0.0,-0.0016000000000006053,0.001892088792842205,0.0001337908816025792
ARG 229,R ARG 229,0.0,0.0,0.0,-0.006579999999999971,0.0008506468127254661,6.014981296729002e-05,-110.76354,2.6790009739452283,0.18943397554820363,110.74258499999996,2.677645591332367,0.18933813552453796,0.0,0.0,0.0,-0.027534999999998463,0.006966259756852366,0.0004925889513577257
LEU 230,R LEU 230,0.0,0.0,0.0,-0.00829499999999998,0.0007197048005952628,5.089081449534223e-05,-1.2223700000000006,0.1235785705533045,0.00873832452475818,1.2330199999999996,0.12305766778223057,0.008701491136581656,0.0,0.0,0.0,0.0023549999999999604,0.004328853774384576,0.0003060961858632315
ILE 231,R ILE 231,0.0,0.0,0.0,-0.0034400000000000043,0.0005063595560469264,3.580502757993913e-05,-0.6183550000000004,0.10780959593190009,0.007623289636042818,0.6161750000000001,0.1076674248554315,0.007613236622816865,0.0,0.0,0.0,-0.005619999999999674,0.0024342555330122825,0.00017212785945338585
GLY 232,R GLY 232,0.0,0.0,0.0,-0.0014700000000000034,0.0004990991885386984,3.529164207004168e-05,-0.8619700000000003,0.08090351722885432,0.005720742565436557,0.865715,0.08139781185633917,0.005755694473736418,0.0,0.0,0.0,0.0022749999999999615,0.002183889878176144,0.00015442433422230143
GLN 233,R GLN 233,0.0,0.0,0.0,-0.006804999999999994,0.0008105399434944348,5.7313829046747585e-05,-1.357529999999999,0.6283114507153301,0.044428328749796714,1.399545,0.6290371753521408,0.04447964523099301,0.0,0.0,0.0,0.0352099999999998,0.006947366407494949,0.0004912529898127301
ILE 234,R ILE 234,0.0,0.0,0.0,-0.004585000000000019,0.0005317659259486312,3.760152922422206e-05,-0.8374600000000004,0.0867804609344706,0.006136305240125844,0.838125,0.08647294013158037,0.006114560235617883,0.0,0.0,0.0,-0.003920000000000537,0.0034005293705538535,0.0002404537377542652
VAL 235,R VAL 235,0.0,0.0,0.0,-0.001845000000000029,0.0003619046835839199,2.5590525590536155e-05,-0.6544099999999996,0.09185097658708102,0.00649484484033318,0.6575199999999998,0.09074001102049872,0.00641628771175367,0.0,0.0,0.0,0.0012650000000002702,0.0026617240653382915,0.0001882123136248131
SER 236,R SER 236,0.0,0.0,0.0,-0.002009999999999965,0.00036041642581876703,2.5485289874746843e-05,-1.308755,0.3024493924196254,0.02138640163456683,1.3161100000000001,0.3029251523066359,0.021420042938798997,0.0,0.0,0.0,0.005344999999999961,0.0027867498990762846,0.00019705297511077676
SER 237,R SER 237,0.0,0.0,0.0,-0.0028200000000000286,0.00044452221541783026,3.14324672910015e-05,-0.3749650000000002,0.24532611718893654,0.017347176106646267,0.3858650000000001,0.24520749738741648,0.017338788420042484,0.0,0.0,0.0,0.00807999999999985,0.0034472597813335892,0.0002437580767892636
ILE 238,R ILE 238,0.0,0.0,0.0,-0.0023,0.00045825756949554024,3.2403703492036205e-05,-0.45802,0.1256438999713077,0.008884365368443593,0.45881500000000003,0.1257137254837361,0.00888930277777739,0.0,0.0,0.0,-0.0015050000000000363,0.001452575299252779,0.00010271258442857186
THR 239,R THR 239,0.0,0.0,0.0,-0.0010400000000000398,0.00024166091947188124,1.708800749063434e-05,-0.1941450000000002,0.1535729923358926,0.010859250428781934,0.19446499999999994,0.15361500179018983,0.010862220945782687,0.0,0.0,0.0,-0.0007200000000003249,0.0010447966309290418,7.38782782690784e-05
ALA 240,R ALA 240,0.0,0.0,0.0,-0.000965000000000028,0.00020922475952909588,1.4794424625514842e-05,-0.9116849999999999,0.07288460588491875,0.0051537199065334995,0.913165,0.07280870672522645,0.005148353025483021,0.0,0.0,0.0,0.0005149999999999777,0.0009218324142705692,6.518339512482861e-05
SER 241,R SER 241,0.0,0.0,0.0,-0.0014000000000000579,0.0004898979485566407,3.46410161513779e-05,-0.93574,0.26387493704404674,0.018658775736901875,0.9367449999999994,0.2639061575162683,0.018660983357663845,0.0,0.0,0.0,-0.0003950000000001375,0.0016878906955134958,0.00011935189566992709
LEU 242,R LEU 242,0.0,0.0,0.0,-0.0012199999999999167,0.0004142463035441504,2.929163703175297e-05,-0.6919899999999995,0.07298458672898595,0.0051607896198163665,0.6914399999999997,0.07300422179573181,0.0051621780287008714,0.0,0.0,0.0,-0.0017700000000000471,0.0007981854421121888,5.644023387619112e-05
ARG 243,R ARG 243,0.0,0.0,0.0,-0.0008900000000000841,0.0003284813541131582,2.322713929867538e-05,-81.64394000000003,0.7794620557765012,0.05511629053171709,81.63666500000004,0.7787108081754667,0.05506316930441293,0.0,0.0,0.0,-0.008164999999997775,0.0012156376927323108,8.595856559969855e-05
PHE 244,R PHE 244,0.0,0.0,0.0,-0.0015649999999999852,0.0004957569969249084,3.505531343462811e-05,0.021130000000000003,0.14836991979508532,0.0104913376411209,-0.02155500000000002,0.14818656138462766,0.01047837224357868,0.0,0.0,0.0,-0.001990000000000132,0.0008717224328878364,6.164008436074242e-05
ASP 245,R ASP 245,0.0,0.0,0.0,-0.0007850000000000168,0.00041082234603293807,2.9049526674285685e-05,79.33642999999998,0.8338211589448042,0.05896005957866971,-79.32891500000004,0.8324690971869222,0.05886445437491157,0.0,0.0,0.0,0.006729999999997176,0.0018807179480187276,0.0001329868414543291
GLY 246,R GLY 246,0.0,0.0,0.0,-0.0006850000000000029,0.00046451587701606186,3.2846232660687364e-05,0.5131500000000001,0.11825319234591464,0.008361763420475338,-0.5126400000000002,0.11817508366825738,0.008356240302911242,0.0,0.0,0.0,-0.0001750000000000096,0.0007578753195612825,5.3589877775570455e-05
ALA 247,R ALA 247,0.0,0.0,0.0,-0.0012849999999999977,0.00045141444372105325,3.1919821428070986e-05,-0.8422900000000001,0.09341983675858054,0.00660578000693326,0.8429300000000001,0.09341035863329127,0.006605109802266761,0.0,0.0,0.0,-0.0006449999999998957,0.0009321882857019186,6.591566581624894e-05
LEU 248,R LEU 248,0.0,0.0,0.0,-0.0025299999999999945,0.0005090186637049789,3.599305488563053e-05,0.33758500000000025,0.09530893334310238,0.006739359307456433,-0.33723000000000014,0.09544803350514845,0.006749195174241126,0.0,0.0,0.0,-0.0021750000000000085,0.0009297176990892655,6.574096896151736e-05
ASN 249,R ASN 249,0.0,0.0,0.0,-0.001134999999999997,0.00035605477106763294,2.5176874309574698e-05,-0.4624149999999998,0.3347171384542486,0.023668075838035568,0.463065,0.3346527316114424,0.02366352158650526,0.0,0.0,0.0,-0.00048499999999922493,0.0007744514187482151,5.4761984989640544e-05
VAL 250,R VAL 250,0.0,0.0,0.0,-0.0010899999999999831,0.0002861817604250885,2.02361063448484e-05,0.24752500000000005,0.17663297929605332,0.012489837744142234,-0.24689000000000008,0.17667296878696506,0.012492665428162224,0.0,0.0,0.0,-0.00045500000000010143,0.0006985520739360092,4.939509084920786e-05
ASP 251,R ASP 251,0.0,0.0,0.0,-0.0006450000000000195,0.0004785133226985568,3.383600153682562e-05,81.2955,0.8268671114510483,0.0584683341647169,-81.28746999999994,0.8260616981276275,0.058411382842452016,0.0,0.0,0.0,0.007384999999998172,0.0013102576082592624,9.264920399013914e-05
LEU 252,R LEU 252,0.0,0.0,0.0,-0.0007599999999999701,0.000427083130081234,3.0199337741081694e-05,0.4915899999999999,0.0814916676722233,0.0057623310821229646,-0.49101000000000034,0.08149674778787024,0.0057626903005452805,0.0,0.0,0.0,-0.00017999999999976257,0.0007124605252222391,5.0378566871237455e-05
THR 253,R THR 253,0.0,0.0,0.0,-0.0004350000000000115,0.0004957569969249176,3.505531343462876e-05,0.4014250000000004,0.2353941256170168,0.016644878247527056,-0.4013849999999997,0.23527192092342883,0.01663623707077417,0.0,0.0,0.0,-0.0003949999999995324,0.0007609040675408392,5.3804042599055416e-05
GLU 254,R GLU 254,0.0,0.0,0.0,-0.0007350000000000062,0.00044133320745214994,3.1206970375222456e-05,83.21447499999995,0.8983582578153079,0.06352352160361369,-83.20354499999999,0.8971340078125172,0.06343695405572959,0.0,0.0,0.0,0.010195000000003418,0.0016813610558121612,0.00011889018041877524
PHE 255,R PHE 255,0.0,0.0,0.0,-0.0014549999999999884,0.0004979708826829168,3.521185879785412e-05,0.2509950000000001,0.0889380963086122,0.006288873100564194,-0.2518749999999999,0.08886826978736576,0.006283935619896191,0.0,0.0,0.0,-0.002335000000000038,0.0008442600310333198,5.9698199302842543e-05
GLN 256,R GLN 256,0.0,0.0,0.0,-0.0006849999999999823,0.0004645158770160472,3.2846232660686334e-05,-0.1828100000000002,0.2574209663178199,0.018202411090292428,0.18255000000000002,0.2572532555673493,0.018190552149398864,0.0,0.0,0.0,-0.0009450000000005332,0.0007085019407173386,5.009865267650594e-05
THR 257,R THR 257,0.0,0.0,0.0,-0.0004949999999999926,0.0004999749993749614,3.53535712481775e-05,-0.24388499999999996,0.1269180514150764,0.00897446148105834,0.24383499999999989,0.1268646041061103,0.008970682185597732,0.0,0.0,0.0,-0.0005449999999998401,0.0008111565816780847,5.735743195086733e-05
ASN 258,R ASN 258,0.0,0.0,0.0,-0.0008650000000000274,0.00034172357249684566,2.4163505540381234e-05,0.8614100000000002,0.17252371402215985,0.012199268810055789,-0.8595249999999999,0.17233412133120943,0.012185862582312343,0.0,0.0,0.0,0.0010200000000003939,0.0007613146524275048,5.383307533481681e-05
LEU 259,R LEU 259,0.0,0.0,0.0,-0.0012649999999999884,0.00044133320745215194,3.12069703752226e-05,0.5875400000000005,0.07845545487727293,0.005547638416479488,-0.58625,0.07842695646268663,0.0055456232742587845,0.0,0.0,0.0,2.5000000000250377e-05,0.0007901740314638521,5.5873741596560215e-05
VAL 260,R VAL 260,0.0,0.0,0.0,-0.0005950000000000166,0.0004908920451586205,3.4711309396219345e-05,-0.5297900000000001,0.03986032990329932,0.0028185509574955867,0.5292950000000001,0.039870765919403535,0.0028192888952711733,0.0,0.0,0.0,-0.001089999999999971,0.0007293147468688124,5.157034031302876e-05
PRO 261,R PRO 261,0.0,0.0,0.0,-0.0006149999999999922,0.0004865953144040669,3.4407484650871584e-05,-1.0883349999999998,0.06027414682099863,0.004262025794736172,1.0872000000000002,0.060269312257563615,0.004261683939477274,0.0,0.0,0.0,-0.0017499999999996874,0.000733143914930601,5.184110338330813e-05
TYR 262,R TYR 262,0.0,0.0,0.0,-0.0006900000000000072,0.0004624932431938915,3.2703210851535974e-05,0.797904999999999,0.12563783655810615,0.008883936620384399,-0.797385,0.1255311784976141,0.008876394756600186,0.0,0.0,0.0,-0.00016999999999984362,0.0007355949972638591,5.201442107721746e-05
PRO 263,R PRO 263,0.0,0.0,0.0,-0.0002899999999999975,0.0004537620521815332,3.208582241426861e-05,0.4577950000000002,0.1380602512492276,0.009762333987064735,-0.45746000000000014,0.1379461068678638,0.009754262760455067,0.0,0.0,0.0,4.499999999982407e-05,0.0006655636708834553,4.706245849931027e-05
ARG 264,R ARG 264,0.0,0.0,0.0,-0.0006099999999999722,0.0004877499359302643,3.4489128721959396e-05,-83.11960500000004,1.1902574549098364,0.08416391177245866,83.11102499999998,1.1894468480684717,0.08410659321301814,0.0,0.0,0.0,-0.009189999999999542,0.0011330931117961194,8.012178230668028e-05
GLY 265,R GLY 265,0.0,0.0,0.0,-0.0003399999999999892,0.0004737087712930654,3.3496268448887386e-05,0.4214350000000001,0.1375651691926414,0.009727326399119145,-0.42089500000000024,0.13745473427641455,0.00971951747130477,0.0,0.0,0.0,0.00020000000000009344,0.0007745966692414195,5.477225575051209e-05
HID 266,R HID 266,0.0,0.0,0.0,-0.0006500000000000217,0.0004769696007084879,3.372684390808117e-05,-0.5025199999999996,0.19012106563976666,0.013443589476029172,0.5025700000000004,0.18993626588937607,0.013430522160362895,0.0,0.0,0.0,-0.0005999999999998762,0.0008366600265339127,5.9160797830984644e-05
PHE 267,R PHE 267,0.0,0.0,0.0,-0.0011599999999999876,0.0003666060555964726,2.592296279363182e-05,0.5365400000000001,0.12103337721471556,0.008558352177843474,-0.5348650000000003,0.12102233998316045,0.00855757172771566,0.0,0.0,0.0,0.0005149999999997945,0.0007481811278029215,5.290439490252447e-05
PRO 268,R PRO 268,0.0,0.0,0.0,-0.0012399999999999477,0.00042708313008126626,3.0199337741083974e-05,0.24976499999999988,0.11834479192174031,0.008368240488597353,-0.24780500000000016,0.11816292555196801,0.008355380594263774,0.0,0.0,0.0,0.0007199999999999029,0.0008435638683584839,5.9648973168024005e-05
LEU 269,R LEU 269,0.0,0.0,0.0,-0.0034149999999999437,0.0005592629077633737,3.954585945455882e-05,-0.7529299999999991,0.256303462910669,0.018123391666572883,0.759175,0.2564688565401263,0.018135086762268313,0.0,0.0,0.0,0.0028300000000005053,0.0019700507607672978,0.0001393036252220273
ALA 270,R ALA 270,0.0,0.0,0.0,-0.002359999999999972,0.00048000000000001096,3.394112549695506e-05,0.92812,0.14438841920320242,0.010209803034339035,-0.9168599999999997,0.14463557791912973,0.01022727979474519,0.0,0.0,0.0,0.008899999999999965,0.0028948229652259903,0.00020469489490458468
THR 271,R THR 271,0.0,0.0,0.0,-0.006785000000000028,0.0007541717311063472,5.332799452444956e-05,-1.4935049999999996,0.49861703738942,0.035257548835320514,1.5301750000000005,0.49979012032552117,0.03534049832522165,0.0,0.0,0.0,0.02988499999999977,0.013328982519307626,0.0009425013925719374
TYR 272,R TYR 272,0.0,0.0,0.0,-0.017104999999999967,0.0015079704904275085,0.0001066296159610495,0.5467749999999998,0.3801007424025901,0.026877181248691255,-0.5130350000000001,0.382070469645326,0.027016461997733894,0.0,0.0,0.0,0.016634999999999844,0.013989345052574728,0.000989196075103407
ALA 273,R ALA 273,0.0,0.0,0.0,-0.017364999999999974,0.0018060384824248662,0.00012770620580064841,-0.73166,0.11317289604848031,0.008002532224240065,0.8611899999999997,0.10670559451125512,0.007545224946945054,0.0,0.0,0.0,0.11216500000000007,0.020305363207783193,0.0014358060018679322
PRO 274,R PRO 274,0.0,0.0,0.0,-0.05379499999999998,0.00723968058687692,0.0005119227236605274,-0.6017250000000001,0.23130767253811524,0.016355922379217864,0.7535249999999993,0.22516036368553144,0.015921242001646855,0.0,0.0,0.0,0.09800500000000013,0.026000864889460986,0.0018385387880053075
VAL 275,R VAL 275,0.0,0.0,0.0,-0.04364500000000002,0.008109190773437192,0.0005734063785832822,0.6669299999999998,0.343372705816872,0.024280116875748367,-0.49482000000000015,0.3708123617141149,0.026220393551584956,0.0,0.0,0.0,0.12846500000000002,0.05028408073138052,0.0035556214470890976
ILE 276,R ILE 276,0.0,0.0,0.0,-0.2509999999999999,0.05367056921628508,0.003795082344297715,-1.3163050000000005,0.32342115264001997,0.022869329021092757,1.5590849999999998,0.32069567782400976,0.02267660884865736,-0.002923884,0.005379990444242814,0.000380422772584292,-0.011143883999999984,0.08105482561957797,0.005731441684349668
SER 277,R SER 277,0.0,0.0,0.0,-0.13212999999999991,0.0260223576948748,0.0018400585588507906,-2.66768,0.9361495594187911,0.0661957701669826,2.6533500000000005,0.8804558180283659,0.062257627946300645,-1.4364000000000044e-05,0.00020262915561192137,1.4328044999929377e-05,-0.146474364,0.11812979429295001,0.008353037860471688
ALA 278,R ALA 278,0.0,0.0,0.0,-0.09383999999999998,0.016586874328818266,0.0011728691316596459,-1.03771,0.29353568079536885,0.020756107041061515,1.2405399999999995,0.30159591907053546,0.02132605195529648,0.0,0.0,0.0,0.10899,0.03824839735204612,0.0027045701137149397
GLU 279,R GLU 279,0.0,0.0,0.0,-1.1783050000000002,0.39178708755521974,0.02770353063916235,128.06379500000006,8.315385102505061,0.5879865194158923,-124.73307499999999,8.217109249570255,0.581037367212183,-0.22176356400000002,0.09095721581680213,0.006431646410190908,1.9306514360000022,0.5489882495520879,0.0388193314050014
LYS 280,R LYS 280,0.0,0.0,0.0,-2.5195849999999997,0.6634427878687064,0.04691248942312704,-161.09729,10.279965289138246,0.7269033166311981,161.02321999999998,9.147562066561344,0.6468303168590355,-0.5036988239999998,0.07585722408170453,0.005363915755016075,-3.097353824,1.6305402669351459,0.1152966079747565
ALA 281,R ALA 281,0.0,0.0,0.0,-0.6378600000000003,0.10813968004391113,0.007646630107439312,-1.883764999999999,0.35755486260852637,0.02528294679967133,2.670885,0.3849817291443807,0.02722231913109143,-0.07099174800000001,0.024819152420735346,0.0017549790980004479,0.07826825199999984,0.1390180695155982,0.009830061966194235
TYR 282,R TYR 282,0.0,0.0,0.0,-3.705240000000003,0.6561774778213463,0.04639875442293593,-4.728689999999998,0.8132191118634774,0.05750327485891664,6.206364999999998,0.5045085249775547,0.03567413991780516,-0.6479817839999997,0.07170507569791074,0.005070314527148739,-2.8755467840000004,0.7365154232138847,0.05207950502030178
HIE 283,R HIE 283,0.0,0.0,0.0,-7.930739999999999,0.8012662057019504,0.05665807675874642,-4.2813099999999995,1.5969298118264266,0.11291998990214235,8.755815000000002,1.5133917010394016,0.1070129534396405,-1.0070657279999993,0.06530774727911598,0.00461795509650802,-4.463300728000002,0.946697235125088,0.06694160346875051
GLU 284,R GLU 284,0.0,0.0,0.0,-2.2997350000000014,0.6332216316385546,0.044775530972563204,93.70362499999999,10.522807683046267,0.7440748669803917,-92.65864499999992,9.37887778036331,0.6631868078414731,-0.3615147719999999,0.06930290476950095,0.004900455391843964,-1.6162697720000012,1.5586426942332738,0.11021268185392184
GLN 285,R GLN 285,0.0,0.0,0.0,-3.896139999999998,0.7844826833015567,0.05547130250859495,-8.766950000000003,3.2324353415807043,0.228567694977877,12.18638,2.7670156045096785,0.19565754975977878,-0.7503343920000003,0.08552219449131714,0.0060473323666765146,-1.2270443919999998,1.1352103859523004,0.08027149619802694
LEU 286,R LEU 286,0.0,0.0,0.0,-1.085150000000001,0.2886678844277589,0.02041190185896429,-0.2292100000000003,0.3170055928528702,0.022415680438032628,0.8153100000000001,0.29341246377752966,0.020747394282174345,-0.15784261200000002,0.04048459752733448,0.0028626933445186345,-0.6568926120000004,0.25747111107025117,0.018205956859740937
SER 287,R SER 287,0.0,0.0,0.0,-0.23186500000000007,0.042227914641857246,0.0029859644798623957,-1.897025,0.5543293194257364,0.0391970020776462,1.8746650000000002,0.534357364293783,0.037784771586910425,-0.0028500839999999993,0.006325146813105923,0.00044725542035476784,-0.257075084,0.16579115250038956,0.01172320481937585
VAL 288,R VAL 288,0.0,0.0,0.0,-0.05339499999999999,0.006997783577676201,0.0004948180221050701,-0.16135500000000008,0.18520998616435339,0.013096323716028093,0.16961500000000004,0.18671322067545187,0.01320261844767923,0.0,0.0,0.0,-0.04513499999999989,0.03574908075741234,0.002527841742475178
ALA 289,R ALA 289,0.0,0.0,0.0,-0.09859499999999992,0.02539352230392649,0.0017955931819318262,-0.48362500000000014,0.4164824058408707,0.029449753341496743,0.6577300000000001,0.3944462664292815,0.027891562980586055,-0.0006773399999999994,0.0041354310470856585,0.00029241913365236536,0.07483266000000004,0.058412510173294116,0.004130388204966446
GLU 290,R GLU 290,0.0,0.0,0.0,-0.36767499999999986,0.7384015434538311,0.05221287386148171,104.60285000000002,15.01591613813476,1.0617856127003602,-104.31390000000003,13.236331934867568,0.9359500069180913,-0.34082045999999994,0.09686067025048152,0.006849083676438957,-0.4195454600000015,1.7805804391549866,0.1259060502974612
ILE 291,R ILE 291,0.0,0.0,0.0,-0.08240000000000001,0.01254511857257605,0.0008870738413457826,0.306025,0.1617707154431853,0.011438916988727567,-0.3108900000000001,0.17239346826373647,0.012190059044155592,0.0,0.0,0.0,-0.08726499999999972,0.05466319396998297,0.003865271513749055
THR 292,R THR 292,0.0,0.0,0.0,-0.03231499999999997,0.004441370846934524,0.00031405234436316417,-0.8271149999999992,0.30330325051835677,0.02144677851974523,0.9459050000000003,0.30195154574037103,0.021351198558277634,0.0,0.0,0.0,0.0864749999999999,0.047995826641490366,0.0033938174486851796
ASN 293,R ASN 293,0.0,0.0,0.0,-0.20469500000000007,0.06934192076226352,0.004903214239149679,0.6504050000000007,1.4966505974926139,0.10582917865539253,0.0059249999999999355,1.3047162677666744,0.09225737204622188,-0.0395325,0.0380795958795731,0.0026926340471289455,0.4121024999999998,0.2462608403468801,0.017413271014997664
ALA 294,R ALA 294,0.0,0.0,0.0,-0.06523499999999999,0.016606317322031536,0.0011742439588944126,1.1409949999999995,0.3429849777687085,0.024252700362537103,-1.0898849999999995,0.32894048363647915,0.023259604658613698,-0.005279328,0.011564554095459798,0.0008177374622298283,-0.01940432799999998,0.04789168118187965,0.003386453252613127
CYS 295,R CYS 295,0.0,0.0,0.0,-0.018439999999999995,0.00249727851870788,0.00017658425750898384,-0.02079499999999998,0.2948070097114381,0.020846003570828622,0.052185000000000044,0.2937883094593792,0.020773970585205897,0.0,0.0,0.0,0.012949999999999906,0.022146275081828252,0.001565978128838342
PHE 296,R PHE 296,0.0,0.0,0.0,-0.02725000000000001,0.004926205436235872,0.00034833532694804195,0.7668349999999995,0.23665613825760037,0.016734116017137035,-0.7199200000000003,0.23452655201490355,0.016583531529803786,0.0,0.0,0.0,0.01966499999999999,0.015217843966869826,0.0010760640664012444
GLU 297,R GLU 297,0.0,0.0,0.0,-0.09200000000000003,0.035212071793633434,0.0024898694744905758,133.5854850000001,4.165702335710993,0.2945596369985883,-133.03365500000004,4.0990168072312185,0.2898442580590826,-0.006905303999999998,0.01889802898307609,0.0013362924444993017,0.4529246959999994,0.1344582967469291,0.009507637341654667
PRO 298,R PRO 298,0.0,0.0,0.0,-0.023905000000000013,0.0059863156448687485,0.0004232964386809812,-1.5269049999999995,0.2797447335965456,0.01978093981273416,1.5271350000000004,0.27852178868986066,0.019694464549080713,0.0,0.0,0.0,-0.023675000000000158,0.012495174068415521,0.0008835422315882916
ALA 299,R ALA 299,0.0,0.0,0.0,-0.018969999999999994,0.0038077683753085386,0.000269249883936835,-0.7526649999999997,0.294175411574456,0.02080134283826414,0.8112249999999994,0.291210567073039,0.02059169667305258,0.0,0.0,0.0,0.03959000000000001,0.0124744498876702,0.0008820768107143364
ASN 300,R ASN 300,0.0,0.0,0.0,-0.025725000000000033,0.0038078044855271143,0.00026925243731487755,1.1013750000000002,0.3727766145763465,0.026359287203469858,-0.9542250000000003,0.36804197365925523,0.026024497533574005,0.0,0.0,0.0,0.1214250000000013,0.027003414135994417,0.0019094297250750328
GLN 301,R GLN 301,0.0,0.0,0.0,-0.009295000000000064,0.001244176434433615,8.79765593780509e-05,1.0290650000000001,0.6866818992626794,0.04855574274866983,-0.972385,0.682551204507765,0.048263658521448656,0.0,0.0,0.0,0.04738500000000105,0.00910256969212493,0.0006436488755524682
MET 302,R MET 302,0.0,0.0,0.0,-0.005634999999999941,0.0006259193238749961,4.4259179838770867e-05,-0.38088500000000003,0.19676206894368656,0.013913179323037574,0.37271499999999974,0.1964486288447955,0.013891015761095409,0.0,0.0,0.0,-0.013804999999999807,0.0035506302257486094,0.00025106747101127637
VAL 303,R VAL 303,0.0,0.0,0.0,-0.0035200000000000053,0.0005653317610040888,3.997499218261238e-05,0.30718499999999976,0.16795115592040444,0.011875940125943714,-0.29881,0.16754502051687478,0.011847222016152138,0.0,0.0,0.0,0.004854999999999857,0.003519087239611911,0.0002488370450716631
LYS 304,R LYS 304,0.0,0.0,0.0,-0.008735000000000015,0.0015410304993736907,0.00010896731161224283,-131.58314499999994,2.57860844138583,0.18233515149287946,131.57036999999997,2.5808799745644375,0.1824957731443078,0.0,0.0,0.0,-0.021509999999998756,0.032963614789644435,0.002330879555017875
CYS 305,R CYS 305,0.0,0.0,0.0,-0.0036849999999999826,0.0007251034408965369,5.1272556011964016e-05,0.044529999999999986,0.5255666837804693,0.03716317660668957,-0.04064999999999998,0.5234659468389514,0.03701463207300593,0.0,0.0,0.0,0.00019500000000003515,0.0034142312458298463,0.00024142260664652786
ASP 306,R ASP 306,0.0,0.0,0.0,-0.006929999999999994,0.0013656866404852797,9.656862844630158e-05,125.61186999999998,2.6959327575275784,0.1906312334470699,-125.47961999999995,2.677125868468122,0.18930138556837342,0.0,0.0,0.0,0.12532000000000187,0.021036577668431533,0.0014875106722305428
PRO 307,R PRO 307,0.0,0.0,0.0,-0.007115000000000034,0.001389883088608566,9.827957570116201e-05,-1.3242900000000006,0.1848127590292404,0.013068235515937122,1.3244799999999994,0.1848287845547914,0.013069368691716042,0.0,0.0,0.0,-0.0069249999999999815,0.002681300990190987,0.00018959661125662514
ARG 308,R ARG 308,0.0,0.0,0.0,-0.015919999999999993,0.005126753358608158,0.00036251620653427363,-133.82519499999998,4.932265363601033,0.34876382852138227,133.77646000000004,4.941112941269498,0.3493894467380269,0.0,0.0,0.0,-0.06465500000000318,0.017860458420773148,0.0012629251264429067
HIE 309,R HIE 309,0.0,0.0,0.0,-0.0041049999999999845,0.0008390321805508852,5.932853445012666e-05,-1.0363650000000004,1.2927656677739396,0.09141233701681081,1.0386249999999995,1.290137428483881,0.09122649243435267,0.0,0.0,0.0,-0.0018449999999996436,0.0037471289009053037,0.00026496202558102345
GLY 310,R GLY 310,0.0,0.0,0.0,-0.0013150000000000067,0.0004751578685026735,3.3598735095238626e-05,1.160195,0.12003785642454534,0.008487958227689319,-1.154965000000001,0.11943669358701287,0.008445449595787663,0.0,0.0,0.0,0.003915000000000102,0.0014344946845492451,0.00010143409190208286
LYS 311,R LYS 311,0.0,0.0,0.0,-0.0024550000000000184,0.0005272333449241544,3.728102734635356e-05,-104.17545,3.2787087058027833,0.2318397159408517,104.14201999999997,3.273946494614432,0.23150297675837914,0.0,0.0,0.0,-0.035884999999999466,0.005489241750914244,0.0003881480065643779
TYR 312,R TYR 312,0.0,0.0,0.0,-0.005100000000000016,0.000748331477354787,5.2915026221291716e-05,-0.2693950000000001,0.3981386429059609,0.028152653425121427,0.27173999999999987,0.3975750776897366,0.02811280334651812,0.0,0.0,0.0,-0.0027549999999999606,0.002916329028076274,0.00020621560319239067
MET 313,R MET 313,0.0,0.0,0.0,-0.0014049999999999007,0.0004908920451585936,3.471130939621744e-05,-0.549335,0.43993882844663795,0.031108372890188286,0.5482300000000004,0.43951692470256437,0.031078539790344046,0.0,0.0,0.0,-0.002509999999999971,0.0009694843990491663,6.855289928222303e-05
ALA 314,R ALA 314,0.0,0.0,0.0,-0.0010650000000000243,0.0002842094298224602,2.009664151046238e-05,0.5260050000000001,0.16213403398114737,0.011464607488919943,-0.5233599999999998,0.16164943674507487,0.01143034128974283,0.0,0.0,0.0,0.001580000000000118,0.0011373653766489917,8.042387705152938e-05
CYS 315,R CYS 315,0.0,0.0,0.0,-0.0024449999999999993,0.0005166962357130221,3.653594120862407e-05,-0.3937150000000001,0.2880045898505786,0.020364999849619442,0.39942500000000003,0.28753922232453777,0.020332093396278696,0.0,0.0,0.0,0.003265000000000047,0.0021435426284541217,0.00015157135283423454
CYS 316,R CYS 316,0.0,0.0,0.0,-0.0019699999999999475,0.0003988734135035729,2.820460955234022e-05,0.21468999999999996,0.2684268129304522,0.018980641967541557,-0.20597000000000013,0.26924566681749945,0.019038543681174767,0.0,0.0,0.0,0.00674999999999987,0.0031492062491998217,0.00022268250941642463
LEU 317,R LEU 317,0.0,0.0,0.0,-0.006080000000000045,0.000730479294709953,5.1652686280577424e-05,-0.9573800000000007,0.13512451887055166,0.009554746359793668,0.9685350000000001,0.13498673555205196,0.009545003607909115,0.0,0.0,0.0,0.0050749999999999415,0.0028212364310707763,0.00019949154117406795
LEU 318,R LEU 318,0.0,0.0,0.0,-0.003870000000000009,0.0005129327441293039,3.62698221666455e-05,0.7242900000000002,0.1269505647880288,0.00897676052370773,-0.7186100000000003,0.12835800676233464,0.009076281700123555,0.0,0.0,0.0,0.0018099999999998762,0.002661559693112403,0.00018820069075325664
TYR 319,R TYR 319,0.0,0.0,0.0,-0.01358999999999996,0.0013160167172189333,9.305643449003668e-05,-1.4098750000000007,0.11732552738001151,0.008296167601669409,1.4281199999999996,0.11702126131606012,0.008274652741958911,0.0,0.0,0.0,0.00465500000000015,0.006375419594034813,0.0004508102427851602
ARG 320,R ARG 320,0.0,0.0,0.0,-0.011609999999999995,0.0017081861725234122,0.00012078700261203985,-94.82466500000004,1.1141015136724122,0.07877887352479597,94.85849499999999,1.1131247773635409,0.07870980783805256,0.0,0.0,0.0,0.022219999999997384,0.014217651001485102,0.0010053397435693823
GLY 321,R GLY 321,0.0,0.0,0.0,-0.00793,0.001665863139636621,0.0001177943122565767,-0.4138599999999994,0.147240484921778,0.010411474535338482,0.4473400000000002,0.15179052803123083,0.010733211169077004,0.0,0.0,0.0,0.02555000000000013,0.008613797072139561,0.0006090874321474713
ASP 322,R ASP 322,0.0,0.0,0.0,-0.043484999999999975,0.014183080589209161,0.0010028952462745092,102.87211499999995,2.607475946539693,0.18437639235790285,-102.61120500000007,2.553299836086036,0.18054556284989362,0.0,0.0,0.0,0.21742500000000106,0.07265331633862283,0.005137365265873159
VAL 323,R VAL 323,0.0,0.0,0.0,-0.01618999999999997,0.002309523760431991,0.00016330799123129164,-0.8097850000000002,0.09978391040142547,0.007055787969815882,0.8391550000000005,0.10047467827765676,0.0071046326347667796,0.0,0.0,0.0,0.013179999999999891,0.006164219334189906,0.00043587612919269075
VAL 324,R VAL 324,0.0,0.0,0.0,-0.011589999999999991,0.0018766725873204896,0.00013270079125612215,1.0155699999999999,0.08802263970138446,0.006224140543078917,-1.0068650000000006,0.08851517821819614,0.006258968275602228,0.0,0.0,0.0,-0.002885000000000195,0.005414035001733945,0.0003828300863307394
PRO 325,R PRO 325,0.0,0.0,0.0,-0.005335000000000022,0.0006654134053353575,4.705183312050641e-05,1.0342000000000002,0.1487681417508446,0.010519496185654375,-1.0375499999999998,0.15009822617206522,0.010613547357033943,0.0,0.0,0.0,-0.008684999999999912,0.003899458295712017,0.0002757333403852105
LYS 326,R LYS 326,0.0,0.0,0.0,-0.013355000000000011,0.0016849258143906262,0.00011914224691518779,-103.47643500000004,2.088553764154258,0.1476830529506165,103.52121000000008,2.0963097542785443,0.14823148427178637,0.0,0.0,0.0,0.031419999999999955,0.02042629677646098,0.0014443572965164473
ASP 327,R ASP 327,0.0,0.0,0.0,-0.023524999999999997,0.003157431709475246,0.00022326413729033793,110.07429000000002,2.293103404971354,0.16214689676172064,-109.76229499999995,2.2623058188454714,0.1599691785623418,0.0,0.0,0.0,0.28847000000000184,0.03779350605593309,0.0026724044416965138
VAL 328,R VAL 328,0.0,0.0,0.0,-0.01041500000000003,0.0012053111631442316,8.522836968991311e-05,1.328455,0.15024655728169234,0.01062403595038177,-1.3262499999999997,0.15085913131130216,0.010667351475413357,0.0,0.0,0.0,-0.00821000000000002,0.006333711392225319,0.00044786102755210114
ASN 329,R ASN 329,0.0,0.0,0.0,-0.00781000000000002,0.0010168087332433217,7.18992350446056e-05,0.9775000000000011,0.4032982767134016,0.0285174946304895,-0.95034,0.4036148466050282,0.028539879502198363,0.0,0.0,0.0,0.019350000000000166,0.0072586155704791,0.0005132616291912031
ALA 330,R ALA 330,0.0,0.0,0.0,-0.016965,0.0029263928307730197,0.0002069272215055299,0.9951749999999996,0.24510229369591952,0.017331349395676147,-0.9589399999999998,0.23903760457300435,0.016902511115215985,0.0,0.0,0.0,0.01926999999999999,0.014391563500884797,0.001017637214335245
ALA 331,R ALA 331,0.0,0.0,0.0,-0.020424999999999985,0.003676190283432083,0.0002599459078346922,1.4063100000000015,0.17484088166100167,0.012363117305112895,-1.38312,0.1706594140386066,0.01206744289400214,0.0,0.0,0.0,0.002764999999999993,0.015895275241404182,0.0011239656912023534
ILE 332,R ILE 332,0.0,0.0,0.0,-0.012845000000000018,0.0020930778771942374,0.0001480029560515589,1.377289999999999,0.23768547683862104,0.0168069012462147,-1.3732300000000002,0.23884862800527057,0.016889148453962995,0.0,0.0,0.0,-0.008784999999999812,0.008297516194620753,0.0005867229968221532
ALA 333,R ALA 333,0.0,0.0,0.0,-0.013464999999999994,0.0033479508658282122,0.0002367358760306502,0.7875100000000002,0.2629512690594967,0.018593462547357848,-0.7384000000000002,0.2528433507134409,0.017878724786740255,0.0,0.0,0.0,0.03564499999999987,0.016821978926392773,0.0011894935371829529
THR 334,R THR 334,0.0,0.0,0.0,-0.10251499999999995,0.041397944091464425,0.0029272766994256063,1.8882699999999988,0.9633386305448384,0.06811832782372174,-1.6230800000000003,0.9238601645270774,0.06532677872052159,-0.005738471999999999,0.014892561645318643,0.0010530631328643499,0.1569365279999997,0.06385298377178264,0.004515087782402207
ILE 335,R ILE 335,0.0,0.0,0.0,-0.03982499999999999,0.011832767005227418,0.0008367029789596743,1.399375,0.3320845289606236,0.023481922235519738,-1.3659499999999998,0.333494254073439,0.02358160485420781,0.0,0.0,0.0,-0.006399999999999686,0.017239199517379147,0.0012189954880966651
LYS 336,R LYS 336,0.0,0.0,0.0,-0.015210000000000008,0.0037075463584424553,0.000262163117161815,-105.41081000000004,2.7252872204402223,0.19270690742543184,105.41125500000003,2.734329272412314,0.19334627705196256,0.0,0.0,0.0,-0.014764999999998772,0.015348282477201507,0.0010852874619195847
THR 337,R THR 337,0.0,0.0,0.0,-0.03773000000000001,0.017874761536870867,0.0012639365094813863,0.8881049999999995,0.9709941935845965,0.06865965787764314,-0.708285,0.9634119335855245,0.0681235111314368,0.0,0.0,0.0,0.14208999999999997,0.03993609770621077,0.0028239085502190157
LYS 338,R LYS 338,0.0,0.0,0.0,-0.13697000000000004,0.5997052518529417,0.04240556502984014,-156.80642499999993,8.612101741410445,0.60896755416198,156.48828999999986,7.583580619730349,0.536240128188621,-0.28466805599999995,0.08400184273009326,0.005939827262661483,-0.7397730559999992,1.2391870835484409,0.08762375899358833
ARG 339,R ARG 339,0.0,0.0,0.0,-0.10236500000000005,0.03802185917337537,0.002688551445481366,-130.19121500000006,3.111886517655956,0.22004360589175173,130.60601499999996,3.0531345654559305,0.21588921551089316,-0.004622400000000002,0.01482145240882958,0.0010480349505317085,0.30781260000000077,0.2415501809117656,0.017080177091954682
THR 340,R THR 340,0.0,0.0,0.0,-0.017229999999999995,0.005051445337722666,0.00035719112530968665,-0.41473499999999985,0.7596369098292947,0.05371444101798882,0.47372,0.7505390939851169,0.05307112829024836,0.0,0.0,0.0,0.04175500000000005,0.02021076384009242,0.0014291168164289217
ILE 341,R ILE 341,0.0,0.0,0.0,-0.009780000000000016,0.0018280043763623972,0.00012925942905645367,0.42188999999999977,0.4693115786979904,0.033185339978671305,-0.4064950000000003,0.4650406541099388,0.03288334000485654,0.0,0.0,0.0,0.005614999999999828,0.006101374845065697,0.0004314323527506975
GLN 342,R GLN 342,0.0,0.0,0.0,-0.004189999999999998,0.0008209141246196097,5.804739442903446e-05,0.9636050000000005,1.1510704622111534,0.08139297294530401,-0.9548199999999996,1.1490962046756579,0.08125337185618826,0.0,0.0,0.0,0.004595000000000411,0.004151020958752634,0.00029352150687814713
PHE 343,R PHE 343,0.0,0.0,0.0,-0.0034950000000000345,0.0007416029935214605,5.2439250566726795e-05,0.6022699999999999,0.14315333422592724,0.010122469338061744,-0.60249,0.14301227185105547,0.010112494721877533,0.0,0.0,0.0,-0.003715000000000268,0.0012303556396425985,8.699928160623936e-05
VAL 344,R VAL 344,0.0,0.0,0.0,-0.0012449999999999968,0.0004527416481836201,3.2013668955621196e-05,0.23534,0.22363439896402354,0.015813340001403886,-0.2348399999999999,0.223183185746597,0.015781434408823555,0.0,0.0,0.0,-0.0007449999999999745,0.0008366450860428828,5.9159741378732494e-05
ASP 345,R ASP 345,0.0,0.0,0.0,-0.0009499999999999984,0.00029580398915497795,2.0916500663351686e-05,95.26316499999997,2.400621056680088,0.16974954282377053,-95.23988999999997,2.397233932661604,0.16951003698755154,0.0,0.0,0.0,0.02232499999999675,0.003563618245543244,0.0002519858626983735
TRP 346,R TRP 346,0.0,0.0,0.0,-0.001219999999999996,0.00042614551505327353,3.0133038346640368e-05,-0.6644350000000001,0.17820529109709368,0.012601016977807763,0.6638200000000001,0.17792449971828,0.012581162029001974,0.0,0.0,0.0,-0.0018350000000003064,0.0007859866411080407,5.557764838495328e-05
CYS 347,R CYS 347,0.0,0.0,0.0,-0.0009099999999999952,0.0003345145736735499,2.3653752345029407e-05,0.41495500000000013,0.3652202116189629,0.025824968826215457,-0.414085,0.36469492425176414,0.02578782540027367,0.0,0.0,0.0,-3.999999999996007e-05,0.0007989993742175299,5.6497787567302326e-05
PRO 348,R PRO 348,0.0,0.0,0.0,-0.0009549999999999988,0.0003506779149019774,2.4796673163954725e-05,0.9380049999999999,0.19077619079696392,0.01348991382014718,-0.9366549999999999,0.19036968239454444,0.013461169335351167,0.0,0.0,0.0,0.00039499999999984323,0.0007803685026961408,5.518038600808338e-05
THR 349,R THR 349,0.0,0.0,0.0,-0.001685000000000004,0.0005251428377117941,3.713320616375562e-05,0.9394349999999997,0.36462924426738047,0.025783181124039076,-0.9353800000000002,0.36401212287504897,0.02573954405190579,0.0,0.0,0.0,0.002369999999999579,0.0013722609081365093,9.703349937005356e-05
GLY 350,R GLY 350,0.0,0.0,0.0,-0.0009199999999999997,0.0003218695387886245,2.275961335348229e-05,0.5994850000000003,0.21513865244302277,0.01521260000377972,-0.5983350000000001,0.21472729862548964,0.015183512896395255,0.0,0.0,0.0,0.00022999999999994246,0.0008106170489202084,5.731928122369067e-05
PHE 351,R PHE 351,0.0,0.0,0.0,-0.004719999999999957,0.0006493073232299427,4.59129611329978e-05,-0.8760949999999998,0.19288702904809446,0.013639172624283416,0.8718450000000004,0.1929530538110226,0.013643841280042687,0.0,0.0,0.0,-0.00896999999999986,0.0024513465687250615,0.00017333637817838662
LYS 352,R LYS 352,0.0,0.0,0.0,-0.0020450000000000012,0.0003646573734342852,2.5785170156505823e-05,-85.96698999999995,0.9277775918312214,0.06560378266167814,85.95659000000003,0.9265181551891842,0.06551472704267222,0.0,0.0,0.0,-0.012445000000001514,0.0021135219421625127,0.00014944856974896748
VAL 353,R VAL 353,0.0,0.0,0.0,-0.0029200000000000025,0.0004166533331199844,2.946183972531185e-05,-0.8403049999999993,0.07238322992931777,0.005118267272720566,0.8439049999999998,0.07282551733424507,0.005149541715046315,0.0,0.0,0.0,0.0006800000000001616,0.0017993332098307946,0.0001272320714285512
GLY 354,R GLY 354,0.0,0.0,0.0,-0.001459999999999992,0.0004983974317750824,3.524202037341204e-05,0.818535,0.06108182033142284,0.004319136936356742,-0.8167000000000005,0.06109091585497175,0.00431978008699473,0.0,0.0,0.0,0.0003750000000000689,0.0013543910070581361,9.576990654688851e-05
ILE 355,R ILE 355,0.0,0.0,0.0,-0.005174999999999978,0.0006740734381356597,4.7664189912345564e-05,-0.7589499999999997,0.06594965883156793,0.004663345097674096,0.7656149999999999,0.06596125207271275,0.00466416486361704,0.0,0.0,0.0,0.0014899999999999202,0.0018600806434129597,0.00013152756365111403
ASN 356,R ASN 356,0.0,0.0,0.0,-0.003749999999999982,0.0006461423991660114,4.5689167206243164e-05,0.8950800000000004,0.4826094213750903,0.034125639451884224,-0.8859750000000003,0.4834773773145945,0.03418701320494368,0.0,0.0,0.0,0.005355000000000203,0.004032241932225298,0.0002851225613661255
TYR 357,R TYR 357,0.0,0.0,0.0,-0.00846499999999998,0.0016907912348956382,0.00011955699477654825,0.9215800000000007,0.5140463049181456,0.03634856280515085,-0.9002199999999999,0.5139156074687756,0.03633932109987752,0.0,0.0,0.0,0.01289500000000038,0.005138479833569612,0.00036334539353073946
GLU 358,R GLU 358,0.0,0.0,0.0,-0.006784999999999983,0.001693745848703396,0.00011976591752247354,91.03685000000003,1.6721572914931038,0.1182393760025304,-90.98973000000005,1.6585030772012108,0.11727387725077322,0.0,0.0,0.0,0.040334999999999115,0.017829267371376536,0.0012607195861888399
PRO 359,R PRO 359,0.0,0.0,0.0,-0.015784999999999997,0.004580259272137337,0.0003238732390920871,-1.044165,0.18182067477325045,0.012856663209207923,1.090775,0.18574513284336763,0.013134164300594135,0.0,0.0,0.0,0.03082500000000012,0.009546956321257705,0.0006750717554453099
PRO 360,R PRO 360,0.0,0.0,0.0,-0.01675000000000003,0.0035295183807426134,0.0002495746381345665,0.012989999999999955,0.2985872065243252,0.021113303850889848,0.004449999999999992,0.30498973343376656,0.02156603087032938,0.0,0.0,0.0,0.0006899999999999729,0.016256810880366925,0.00114953012139747
THR 361,R THR 361,0.0,0.0,0.0,-0.00764499999999999,0.001344981412510936,9.510454773563441e-05,0.6644900000000002,0.3029298431980574,0.02142037463491239,-0.6367000000000005,0.304797424529801,0.021552432577321725,0.0,0.0,0.0,0.02014500000000008,0.0065653617569789435,0.00046424118193026366
VAL 362,R VAL 362,0.0,0.0,0.0,-0.011065,0.0015332237279667262,0.00010841528951213905,-0.6113300000000004,0.1895765046096164,0.013405083196310253,0.62849,0.18879856964500544,0.013350074887430402,0.0,0.0,0.0,0.006094999999999788,0.005110379144447179,0.0003613583747472907
VAL 363,R VAL 363,0.0,0.0,0.0,-0.005185000000000022,0.0009169378386782744,6.483729636559444e-05,1.1995299999999989,0.13243390464681756,0.009364491203477732,-1.190355,0.13360729386900866,0.009447462351075986,0.0,0.0,0.0,0.003989999999999893,0.0031384550339298425,0.00022192228369408477
PRO 364,R PRO 364,0.0,0.0,0.0,-0.005384999999999997,0.001602115788574639,0.00011328669383471603,-0.021685000000000003,0.23429433577233577,0.01656711136182165,0.02685999999999998,0.23371634602654556,0.016526241314951198,0.0,0.0,0.0,-0.00020999999999982144,0.0026392991493952938,0.00018662663261172989
GLY 365,R GLY 365,0.0,0.0,0.0,-0.004145000000000002,0.0013542433311631778,9.575946428421424e-05,0.40755,0.27125640545432306,0.019180724373703942,-0.39166999999999985,0.2675226366123065,0.01891670704694665,0.0,0.0,0.0,0.01173499999999986,0.006210054347588251,0.00043911715407166536
GLY 366,R GLY 366,0.0,0.0,0.0,-0.004805000000000009,0.0010232179630948596,7.235243603362617e-05,0.9862700000000011,0.23645884863966998,0.016720165534467406,-0.9501250000000002,0.23434352855370147,0.016570589816750563,0.0,0.0,0.0,0.03133999999999994,0.006266131182795255,0.0004430823851159006
ASP 367,R ASP 367,0.0,0.0,0.0,-0.012105000000000015,0.001701168715912751,0.00012029079349643176,119.484565,2.070684991922903,0.1464195399489896,-119.35946999999999,2.056339346776507,0.14540514965263834,0.0,0.0,0.0,0.11298999999999886,0.016697002725040246,0.001180656385236622
LEU 368,R LEU 368,0.0,0.0,0.0,-0.018900000000000017,0.0030099833886585133,0.0002128379665379298,-0.12146500000000017,0.29125057729556525,0.02059452582301909,0.20006999999999994,0.2880053213050065,0.020365051571258053,0.0,0.0,0.0,0.05970499999999989,0.01246145958545788,0.0008811582576359369
ALA 369,R ALA 369,0.0,0.0,0.0,-0.03544499999999997,0.006223100111680603,0.0004400396288972115,-0.4169899999999999,0.24584997437461742,0.01738421840348309,0.5250199999999999,0.25053570523979213,0.017715549610441104,0.0,0.0,0.0,0.07258499999999984,0.015279161462593772,0.0010803998681044222
LYS 370,R LYS 370,0.0,0.0,0.0,-0.08935499999999992,0.035789788697336684,0.0025307202285120424,-102.16118000000002,2.5643228341214246,0.18132500651587655,102.57269500000001,2.6650529473111595,0.18844770112649156,-0.003182075999999996,0.010485429470833512,0.0007414318282479649,0.3189779240000007,0.12377369074043088,0.008752121605504525
VAL 371,R VAL 371,0.0,0.0,0.0,-0.13461500000000004,0.0410165426992573,0.0029003075483472413,-0.6203100000000004,0.22861046323386006,0.016165200880286036,0.9679700000000002,0.1893962489068873,0.013392337193335525,-0.0030086640000000003,0.008154401928425163,0.0005766032900110093,0.2100363359999999,0.0859472806409275,0.006077390496574311
GLN 372,R GLN 372,0.0,0.0,0.0,-0.4986750000000001,0.39139692049759417,0.027675941661938083,-0.47346500000000064,1.3470393345314755,0.09525006479722206,1.1109900000000001,1.332414770219844,0.0942159519375567,-0.131824116,0.09553289150295076,0.006755195540809518,0.00702588399999934,0.29672246468394486,0.020981446690840327
ARG 373,R ARG 373,0.0,0.0,0.0,-0.17984999999999993,0.052139404484516344,0.003686812647802979,-109.38329999999998,2.2233943060108987,0.1572177191031864,110.15982500000013,2.229331907622857,0.1576375709395664,-0.02671221599999999,0.02945144802521847,0.0020825318614395134,0.5699627840000028,0.1349257757190314,0.00954069309677823
ALA 374,R ALA 374,0.0,0.0,0.0,-0.013959999999999964,0.002085281755542834,0.00014745168700289264,-0.5559600000000001,0.0955792780889235,0.0067584755677592605,0.5702149999999997,0.09679642955708853,0.006844541173446326,0.0,0.0,0.0,0.0002950000000000623,0.012064326545646943,0.0008530767110875829
VAL 375,R VAL 375,0.0,0.0,0.0,-0.013004999999999978,0.0013285236166511545,9.394080583005087e-05,0.7603550000000006,0.09571718223495213,0.006768226863440318,-0.7437550000000002,0.099163879386598,0.007011945156302834,0.0,0.0,0.0,0.003595000000000044,0.009197878831556846,0.0006503882494326044
CYS 376,R CYS 376,0.0,0.0,0.0,-0.004600000000000009,0.0005385164807134588,3.8078865529320135e-05,-0.8195950000000001,0.2673944669865099,0.018907644085792357,0.8388950000000002,0.2706543256166432,0.019138150900100032,0.0,0.0,0.0,0.014700000000000112,0.00763085840518611,0.0005395831724581461
MET 377,R MET 377,0.0,0.0,0.0,-0.006914999999999996,0.0009735373644601056,6.8839487214822e-05,-0.02056499999999996,0.23567818264531828,0.016664964112622624,0.033780000000000025,0.23645494623712146,0.01671988959293691,0.0,0.0,0.0,0.006300000000000223,0.0060844062980704725,0.0004302324952859769
LEU 378,R LEU 378,0.0,0.0,0.0,-0.0029899999999999875,0.0003604164258188258,2.5485289874750997e-05,0.11424500000000011,0.21642524107645103,0.015303575558509185,-0.11963500000000009,0.21755457194690256,0.015383431310179144,0.0,0.0,0.0,-0.008379999999999914,0.002802784329912824,0.00019818678058847514
SER 379,R SER 379,0.0,0.0,0.0,-0.0018999999999999983,0.00042426406871189006,2.999999999999728e-05,-0.07469999999999995,0.44294972626698853,0.031321275516811256,0.07548499999999995,0.4420536164030333,0.03125791098066217,0.0,0.0,0.0,-0.0011149999999999305,0.002093268974594615,0.00014801646867832632
ASN 380,R ASN 380,0.0,0.0,0.0,-0.001329999999999978,0.00047021271782035065,3.324906013709265e-05,0.8087050000000002,0.2391134834654855,0.01690787656315822,-0.80683,0.23875912778362915,0.01688281983259896,0.0,0.0,0.0,0.0005449999999998312,0.0011081403340726386,7.835735447290889e-05
THR 381,R THR 381,0.0,0.0,0.0,-0.0018450000000000055,0.00041349123328064403,2.92382455013932e-05,-0.48236000000000023,0.19570730798823033,0.013838596460624185,0.48520000000000024,0.1950529671653313,0.013792327577316275,0.0,0.0,0.0,0.0009949999999998393,0.0014577293987568089,0.00010307703429959283
THR 382,R THR 382,0.0,0.0,0.0,-0.001390000000000028,0.000487749935930293,3.448912872196143e-05,0.5343200000000001,0.17413580217749525,0.012313260656706605,-0.5332949999999999,0.17378975221514129,0.012288791229205622,0.0,0.0,0.0,-0.000365000000000304,0.0010206737970578684,7.217253632790407e-05
ALA 383,R ALA 383,0.0,0.0,0.0,-0.0016050000000000242,0.0005088958636106424,3.5984371607686964e-05,0.43675000000000025,0.1479397090033631,0.010460917144304258,-0.4345900000000001,0.14745552515928326,0.010426680176355275,0.0,0.0,0.0,0.0005550000000001076,0.0010232179630948188,7.235243603362329e-05
ILE 384,R ILE 384,0.0,0.0,0.0,-0.0018099999999999954,0.0004938623289946044,3.492134018046665e-05,0.5555350000000002,0.1900391769478066,0.013437799071090425,-0.5540199999999998,0.18958760402515817,0.013405868043509933,0.0,0.0,0.0,-0.0002949999999998898,0.0009208555804250862,6.511432254120527e-05
ALA 385,R ALA 385,0.0,0.0,0.0,-0.0007549999999999873,0.00043008720046054937,3.041175759471925e-05,-0.1476850000000001,0.13698648026356466,0.009686406912524372,0.14693499999999995,0.13684816686751786,0.00967662667849701,0.0,0.0,0.0,-0.0015049999999999892,0.0006855472266735962,4.847550928045311e-05
GLU 386,R GLU 386,0.0,0.0,0.0,-0.0020250000000000042,0.00044087980221371205,3.1174909783349964e-05,109.03161500000002,2.71925466934799,0.19228034164691468,-108.99136999999997,2.7144929550677417,0.19194363760115105,0.0,0.0,0.0,0.038220000000000025,0.004783471542721457,0.00033824251654712185
ALA 387,R ALA 387,0.0,0.0,0.0,-0.0011350000000000103,0.0003959482289390809,2.7997767768162767e-05,0.7113900000000002,0.21176729657810725,0.01497420914439224,-0.7096749999999997,0.2113572080034191,0.014945211503187327,0.0,0.0,0.0,0.000579999999999976,0.0008268010643438282,5.846366392897759e-05
TRP 388,R TRP 388,0.0,0.0,0.0,-0.0016849999999999587,0.00046451587701601285,3.28462326606839e-05,0.13111500000000004,0.200507410773268,0.014178014983593442,-0.1316850000000001,0.20022501286053143,0.014158046435684546,0.0,0.0,0.0,-0.0022550000000002867,0.0008717654501072536,6.164312613749818e-05
ALA 389,R ALA 389,0.0,0.0,0.0,-0.000965000000000007,0.0003373054995104593,2.3851100603536145e-05,-0.4520650000000001,0.18665548686015132,0.013198536050448951,0.45134999999999975,0.1863608260874596,0.013177700387396954,0.0,0.0,0.0,-0.001679999999999966,0.0007533923280736102,5.327288240747699e-05
ARG 390,R ARG 390,0.0,0.0,0.0,-0.0030500000000000136,0.0004769696007085447,3.3726843908085186e-05,-114.82634500000003,2.2108546822360413,0.15633103380271346,114.78428499999991,2.2081613174293575,0.15614058415081192,0.0,0.0,0.0,-0.0451099999999991,0.003989724301254315,0.0002821161108481686
LEU 391,R LEU 391,0.0,0.0,0.0,-0.0011600000000000121,0.0003800000000000388,2.687005768509155e-05,0.3715449999999999,0.20156663408163542,0.014252913382007185,-0.3708549999999998,0.20122451136727879,0.014228721652875235,0.0,0.0,0.0,-0.00047000000000035235,0.0007342342950311513,5.1918204899625126e-05
ASP 392,R ASP 392,0.0,0.0,0.0,-0.0008250000000000251,0.00037996710383927734,2.6867731575256604e-05,101.70398999999996,2.2832649802218654,0.16145121507606494,-101.67724000000004,2.2804558672329156,0.16125258079170438,0.0,0.0,0.0,0.025924999999998165,0.0029050602403412704,0.0002054187795700734
HIE 393,R HIE 393,0.0,0.0,0.0,-0.0018250000000000189,0.0005141740950300806,3.635759893062263e-05,-1.2864250000000013,0.6224808626576371,0.044016043914406715,1.2836899999999998,0.6211519008262001,0.043922072122111994,0.0,0.0,0.0,-0.004559999999999667,0.0016206171663908915,0.00011459493880623267
LYS 394,R LYS 394,0.0,0.0,0.0,-0.0016600000000000282,0.0004841487374764666,3.423448553725151e-05,-115.54592999999996,3.104682063450589,0.21953417404941544,115.49327999999997,3.0984001229030733,0.21908997377339953,0.0,0.0,0.0,-0.05430999999999656,0.006619206901133806,0.00046804860858685077
PHE 395,R PHE 395,0.0,0.0,0.0,-0.0007850000000000357,0.00041082234603294647,2.9049526674286278e-05,-0.27033999999999997,0.11445830856691831,0.008093424615081024,0.2699850000000001,0.11429472767805149,0.008081857699502,0.0,0.0,0.0,-0.0011399999999998878,0.0007418894796397991,5.24595081944261e-05
ASP 396,R ASP 396,0.0,0.0,0.0,-0.0006249999999999895,0.00048412291827591784,3.4232659844072224e-05,100.17400499999994,2.4010975875595486,0.16978323864540168,-100.14940999999997,2.398268071317491,0.16958316163317802,0.0,0.0,0.0,0.023969999999996928,0.002923884402636946,0.00020674984885101622
LEU 397,R LEU 397,0.0,0.0,0.0,-0.0009950000000000308,0.0003673894391514498,2.5978356376031263e-05,-1.2459850000000003,0.16991240324060874,0.012014621253913756,1.2441299999999995,0.16958910077007053,0.01199176031698456,0.0,0.0,0.0,-0.002849999999999912,0.0008351646544249443,5.905505905511976e-05
MET 398,R MET 398,0.0,0.0,0.0,-0.0008799999999999875,0.0003400000000000026,2.40416305603428e-05,-0.5295749999999999,0.34201193601247354,0.02418389592011596,0.529015,0.3414847943540098,0.0241466213759814,0.0,0.0,0.0,-0.0014399999999999858,0.0008924124606929573,6.310309025713634e-05
TYR 399,R TYR 399,0.0,0.0,0.0,-0.0004999999999999738,0.0004999999999999728,3.535533905932545e-05,-0.60067,0.09709186938152946,0.0068654319237758,0.5999450000000003,0.09693271880536282,0.006854178278612083,0.0,0.0,0.0,-0.0012249999999999067,0.0008027297179001607,5.676156269871679e-05
ALA 400,R ALA 400,0.0,0.0,0.0,-0.00025500000000000576,0.00043586121644396015,3.0820042180374177e-05,-0.9824,0.14398593681328647,0.01018134323161726,0.9813200000000001,0.14378253579625097,0.010166960607772656,0.0,0.0,0.0,-0.0013350000000000417,0.0008017324990293504,5.6691048676129076e-05
LYS 401,R LYS 401,0.0,0.0,0.0,-0.0006149999999999845,0.0004865953144040606,3.440748465087114e-05,-99.211015,2.9536898338813624,0.20885741110592784,99.18587499999992,2.9499670878486,0.20859417320948767,0.0,0.0,0.0,-0.02575499999999934,0.0038980732420002906,0.00027563540229802355
ARG 402,R ARG 402,0.0,0.0,0.0,-0.000480000000000006,0.0004995998398718772,3.532704346531176e-05,-88.65468999999996,2.007132834145937,0.14192572377667662,88.64154000000003,2.005541265692217,0.1418131828920418,0.0,0.0,0.0,-0.013630000000001417,0.0017813197354770382,0.00012595832644172406
ALA 403,R ALA 403,0.0,0.0,0.0,-0.0003699999999999859,0.0004828043081829139,3.413942003022181e-05,-0.4676750000000003,0.12873196718375654,0.009102724695111836,0.4671050000000001,0.12859581631997122,0.009093097375207134,0.0,0.0,0.0,-0.0009399999999999012,0.0007722693830522117,5.460769176589703e-05
PHE 404,R PHE 404,0.0,0.0,0.0,-0.0008849999999999891,0.00031902194281897806,2.2558257911460638e-05,-0.33426,0.12993541626515864,0.00918782139573905,0.3334149999999999,0.12977100128688232,0.009176195501132267,0.0,0.0,0.0,-0.001730000000000178,0.0007396620850093265,5.230200760966753e-05
VAL 405,R VAL 405,0.0,0.0,0.0,-0.0003199999999999925,0.0004664761515876132,3.298484500494052e-05,-0.48352500000000015,0.08675787788437488,0.0061347083773395875,0.48310999999999993,0.08661696081022495,0.006124744035467949,0.0,0.0,0.0,-0.0007350000000001745,0.0007712165713985655,5.453324673993649e-05
HIE 406,R HIE 406,0.0,0.0,0.0,-0.00043500000000000315,0.0004957569969249082,3.5055313434628094e-05,-0.6491150000000004,0.21344468083088874,0.015092818122371971,0.6484199999999999,0.21321124172988634,0.015076311485240683,0.0,0.0,0.0,-0.0011300000000004618,0.0007893668348746723,5.581666417836425e-05
TRP 407,R TRP 407,0.0,0.0,0.0,-0.0006300000000000239,0.00048280430818294984,3.413942003022435e-05,-1.4695550000000004,0.1552260190013227,0.010976137065242716,1.4680650000000006,0.15495615758980924,0.010957054981836542,0.0,0.0,0.0,-0.0021199999999998555,0.0008034923770639109,5.681549084535897e-05
TYR 408,R TYR 408,0.0,0.0,0.0,-0.0004699999999999571,0.0004990991885386653,3.529164207003934e-05,-0.48763999999999974,0.0949062716578852,0.006710886826642327,0.48734999999999984,0.09486341497121072,0.006707856401265655,0.0,0.0,0.0,-0.0007599999999997776,0.000769675256195544,5.442425929673624e-05
VAL 409,R VAL 409,0.0,0.0,0.0,-0.00017500000000000016,0.000379967103839267,2.6867731575255872e-05,-0.7723999999999995,0.056386789232943615,0.003987148103595103,0.7718950000000003,0.05633075514317062,0.003983185895109493,0.0,0.0,0.0,-0.0006799999999997353,0.0006838128398910106,4.8352869614936444e-05
GLY 410,R GLY 410,0.0,0.0,0.0,-0.00010499999999999565,0.00030655342111937395,2.167660028694447e-05,-0.76086,0.12353420740831192,0.00873518757669228,0.7604200000000002,0.12342651092856562,0.008727572285578427,0.0,0.0,0.0,-0.0005449999999999533,0.0006308525976803168,4.4608014974890086e-05
GLU 411,R GLU 411,0.0,0.0,0.0,-0.00023500000000000297,0.00042399882075308255,2.998124413696041e-05,80.75845999999997,1.1171452942211544,0.0789941013114419,-80.75055000000002,1.116466980029252,0.07894613725495497,0.0,0.0,0.0,0.007674999999997283,0.0009692135987459537,6.853375080914813e-05
GLY 412,R GLY 412,0.0,0.0,0.0,-7.500000000000228e-05,0.0002633913438213266,1.8624580532189747e-05,-0.40170000000000017,0.08590547130421801,0.006074434130023892,0.40147000000000027,0.08590022758991808,0.006074063343429884,0.0,0.0,0.0,-0.00030499999999997196,0.0005674284095812939,4.012324762528307e-05
MET 413,R MET 413,0.0,0.0,0.0,-0.0002350000000000163,0.0004239988207531065,2.9981244136962108e-05,0.04153000000000006,0.2353516498773696,0.01664187475917301,-0.04149500000000002,0.2352637243074248,0.016635657482498244,0.0,0.0,0.0,-0.00019999999999994577,0.0007000000000000174,4.949747468305956e-05
GLU 414,R GLU 414,0.0,0.0,0.0,-0.00017999999999999627,0.00038418745424596303,2.716615541441169e-05,77.95913500000003,1.5598943158976155,0.11030118487055544,-77.95310999999998,1.5591743289013853,0.11025027410181538,0.0,0.0,0.0,0.0058450000000003395,0.000959674423957692,6.785922929117778e-05
GLU 415,R GLU 415,0.0,0.0,0.0,-0.0002649999999999958,0.0004413332074521402,3.1206970375221764e-05,83.31376499999996,2.2271850416574335,0.15748576459132144,-83.30459499999998,2.225745947087989,0.15738400523843915,0.0,0.0,0.0,0.008905000000000314,0.0016204860382019977,0.00011458566664307553
GLY 416,R GLY 416,0.0,0.0,0.0,-9.500000000000009e-05,0.00029321493822791526,2.073342711661535e-05,0.49281499999999995,0.1381245480535597,0.00976688045769992,-0.4925499999999998,0.13802067779865526,0.00975953572153927,0.0,0.0,0.0,0.00017000000000007122,0.000625379884550045,4.42210357182997e-05
GLU 417,R GLU 417,0.0,0.0,0.0,-0.00023499999999999633,0.00042399882075307057,2.9981244136959563e-05,80.34478499999997,1.2016192153834326,0.08496730956016837,-80.33782500000001,1.2009710089651187,0.08492147444476854,0.0,0.0,0.0,0.006724999999999284,0.0009588404455344046,6.780025811133079e-05
PHE 418,R PHE 418,0.0,0.0,0.0,-0.00042999999999997484,0.0004950757517794331,3.5007142128426506e-05,0.30386000000000024,0.10746413541270325,0.007598861888467186,-0.303625,0.107345863334364,0.007590498789605315,0.0,0.0,0.0,-0.00019499999999990082,0.0007190097356784173,5.08416659837356e-05
SER 419,R SER 419,0.0,0.0,0.0,-0.0002399999999999791,0.00042708313008121536,3.0199337741080376e-05,0.3864800000000001,0.3323135411023751,0.02349811583936039,-0.3861299999999999,0.33199645043283216,0.02347569414309191,0.0,0.0,0.0,0.00011000000000005672,0.0007732399368889376,5.467632028584258e-05
GLU 420,R GLU 420,0.0,0.0,0.0,-0.00024000000000000077,0.0004270831300812539,3.01993377410831e-05,79.97912999999997,1.2585130365264265,0.08899031023395093,-79.97242500000003,1.2578674391081754,0.08894465960271475,0.0,0.0,0.0,0.006465000000000316,0.0009532969107263266,6.740827100587723e-05
ALA 421,R ALA 421,0.0,0.0,0.0,-0.00019500000000000073,0.00039620070671315217,2.801562064277724e-05,0.144785,0.10255768510940566,0.007251923460365535,-0.14464500000000005,0.10247330859789773,0.007245957140019523,0.0,0.0,0.0,-5.499999999997396e-05,0.0007361895136444226,5.205645973363976e-05
ARG 422,R ARG 422,0.0,0.0,0.0,-0.0007149999999999795,0.0004514144437210523,3.191982142807092e-05,-95.55292500000002,1.8155482971715613,0.12837865125017,95.53346000000003,1.8136515978524788,0.1282445343551305,0.0,0.0,0.0,-0.02018000000000157,0.0021065611787932565,0.00014895636945090387
GLU 423,R GLU 423,0.0,0.0,0.0,-0.000274999999999998,0.00044651427748729076,3.1573327350787506e-05,86.63298499999999,1.7192932079140777,0.12157238861640171,-86.62212000000001,1.718027303506183,0.12148287565728608,0.0,0.0,0.0,0.010589999999996706,0.0014737367471837916,0.00010420892476174636
ASP 424,R ASP 424,0.0,0.0,0.0,-0.00030499999999999863,0.00046040742826327003,3.255572146336172e-05,83.708055,1.3412929143081582,0.09484373152647654,-83.69911500000002,1.340474330888265,0.09478584893775921,0.0,0.0,0.0,0.008634999999999735,0.0010778566695108793,7.621597601582902e-05
MET 425,R MET 425,0.0,0.0,0.0,-0.0006550000000001299,0.0004753682782854676,3.3613613313662794e-05,0.5068000000000004,0.21073227090315202,0.014901021777045937,-0.5061650000000001,0.2105221075683023,0.014886160985123036,0.0,0.0,0.0,-2.000000000019042e-05,0.0007480641683706774,5.289612462175812e-05
ALA 426,R ALA 426,0.0,0.0,0.0,-0.00024999999999999854,0.0004330127018922169,3.0618621784789554e-05,0.4434050000000002,0.11169924339492932,0.007898329245796119,-0.4430300000000002,0.11165217910994624,0.007895001298289796,0.0,0.0,0.0,0.00012499999999997555,0.0007206767652699678,5.0959542776598e-05
ALA 427,R ALA 427,0.0,0.0,0.0,-0.0002749999999999897,0.0004465142774872772,3.157332735078655e-05,0.23190500000000014,0.09259020453050064,0.006547116149496639,-0.23162500000000008,0.09247299267894356,0.006538828019989495,0.0,0.0,0.0,5.000000000112692e-06,0.0007106159300212664,5.024813429372226e-05
LEU 428,R LEU 428,0.0,0.0,0.0,-0.0006399999999999805,0.0004799999999999842,3.394112549695316e-05,-0.11188500000000007,0.11389443259000835,0.008053552562378902,0.11210500000000004,0.11380243395903268,0.008047047276796624,0.0,0.0,0.0,-0.00042000000000001146,0.0007440430095094042,5.2611785751854656e-05
GLU 429,R GLU 429,0.0,0.0,0.0,-0.0007200000000000128,0.0004489988864128798,3.174901573277557e-05,100.02138499999997,1.9588599252574552,0.13851231365441202,-99.99639500000004,1.9563827128053992,0.13833714828208316,0.0,0.0,0.0,0.02426999999999822,0.0026808767222692266,0.00018956661098417347
LYS 430,R LYS 430,0.0,0.0,0.0,-0.00044000000000001037,0.0004963869458396456,3.509985754956929e-05,-86.34144000000008,2.040274424283892,0.14426918808926192,86.33065499999995,2.038824660431503,0.14416667430414756,0.0,0.0,0.0,-0.01122500000000059,0.0016746268240992288,0.00011841399832774563
ASP 431,R ASP 431,0.0,0.0,0.0,-0.0003950000000000037,0.0004888506929523618,3.4566963997435785e-05,86.00956499999992,1.3825092570360245,0.09775816707033486,-85.99870000000004,1.3813749346203423,0.09767795836311678,0.0,0.0,0.0,0.010470000000003808,0.0013817018491682066,9.770107471248311e-05
TYR 432,R TYR 432,0.0,0.0,0.0,-0.0012250000000000006,0.0004175823272122145,2.9527529527541665e-05,-0.30786499999999967,0.1933236063573198,0.013670043301869958,0.30746499999999993,0.19309098574247371,0.013653594540449813,0.0,0.0,0.0,-0.001624999999999726,0.0007310095758599937,5.169018282029035e-05
GLU 433,R GLU 433,0.0,0.0,0.0,-0.000934999999999982,0.0002842094298224492,2.00966415104616e-05,102.00601999999994,2.420504924517744,0.1711555446021929,-101.97738999999997,2.416959682722642,0.17090485815076664,0.0,0.0,0.0,0.02769499999999823,0.003664965893432041,0.000259152223606321
GLU 434,R GLU 434,0.0,0.0,0.0,-0.0006199999999999867,0.00048538644398045297,3.432200460346025e-05,90.01495499999999,1.6442088714578005,0.11626312426948911,-90.00063,1.6425537078279437,0.11614608652682461,0.0,0.0,0.0,0.013704999999999358,0.0018595631207364472,0.00013149096927171603
VAL 435,R VAL 435,0.0,0.0,0.0,-0.0007350000000000234,0.00044133320745216035,3.1206970375223194e-05,-0.04608,0.13877313716998713,0.009812742633942884,0.04626500000000004,0.13861949637406712,0.009801878589076688,0.0,0.0,0.0,-0.0005499999999999225,0.0007123903424387611,5.037360419902547e-05
GLY 436,R GLY 436,0.0,0.0,0.0,-0.0004850000000000004,0.0004997749493522064,3.5339425575410844e-05,0.2754599999999997,0.2133436157938647,0.015085671745069916,-0.2748849999999998,0.21311982961470313,0.015069847672587818,0.0,0.0,0.0,8.9999999999969e-05,0.0007495998932764387,5.300471677124821e-05
VAL 437,R VAL 437,0.0,0.0,0.0,-0.0007499999999999971,0.00043301270189221593,3.0618621784789486e-05,-0.20466500000000004,0.12448354419360012,0.008802315824542991,0.20448500000000003,0.12433418586615656,0.00879175459592679,0.0,0.0,0.0,-0.0009300000000000864,0.0007649182962903771,5.4087891436058636e-05
ASP 438,R ASP 438,0.0,0.0,0.0,-0.0006200000000000228,0.0004853864439804816,3.432200460346228e-05,93.07760500000002,2.1662444781166146,0.15317661601841717,-93.05844500000003,2.163703040384751,0.15299690923300077,0.0,0.0,0.0,0.018539999999999425,0.002708948135342388,0.00019155155963832557
SER 439,R SER 439,0.0,0.0,0.0,-0.0003050000000000019,0.00046040742826327497,3.2555721463362064e-05,-0.7051999999999999,0.319116154401497,0.022564919676347182,0.7047050000000001,0.3188002634487619,0.022542582812867737,0.0,0.0,0.0,-0.0008000000000000829,0.0008246211251235979,5.830951894845765e-05
VAL 440,R VAL 440,0.0,0.0,0.0,-0.00034500000000000296,0.00047536827828537716,3.36136133136564e-05,83.98692499999999,1.6758836115234592,0.11850286661876397,-83.97684999999997,1.6746100852163972,0.11841281470998967,0.0,0.0,0.0,0.00973000000000212,0.0015056892109570562,0.00010646830514271566
gtp 441,R gtp 441,0.0,0.0,0.0,-0.005079999999999965,0.00040447496832325046,2.860069929215844e-05,380.1725099999999,4.959369152426094,0.35068035580878715,-380.0981199999999,4.953396851222473,0.35025805034075025,0.0,0.0,0.0,0.06931000000000324,0.00686031340392308,0.0004850974128978976
Mg+ 442,R Mg+ 442,0.0,0.0,0.0,-3.4999999999998364e-05,0.00018377975949488248,1.299519141836642e-05,-187.97472499999995,2.381679585789566,0.16841017857253696,187.936305,2.37845802400967,0.1681823797544794,0.0,0.0,0.0,-0.03845500000000158,0.0034173052248847795,0.00024163996979002472
MET 443,R MET 443,0.0,0.0,0.0,-0.00037500000000000256,0.00048412291827593015,3.42326598440731e-05,-79.18587000000001,1.019004329284604,0.07205448712955931,79.17866,1.018264840011133,0.07200219734157069,0.0,0.0,0.0,-0.007584999999999446,0.0010405647505083652,7.35790391348153e-05
ARG 444,R ARG 444,0.0,0.0,0.0,-0.0005499999999999955,0.0004974937185533049,3.5178118198675356e-05,-86.00515499999997,1.3283814064433912,0.09393075004982453,85.99299499999998,1.327131453539979,0.09384236503240787,0.0,0.0,0.0,-0.012710000000004839,0.0015639373389002558,0.00011058706976872146
GLU 445,R GLU 445,0.0,0.0,0.0,-0.00029500000000003856,0.0004560427611530025,3.2247092892232505e-05,79.06658999999999,1.1022910150674432,0.07794374515951918,-79.05917999999998,1.1014402242535957,0.0778835851641349,0.0,0.0,0.0,0.007115000000001288,0.0011188275112817495,7.911305202053935e-05
ILE 446,R ILE 446,0.0,0.0,0.0,-0.0004299999999999815,0.0004950757517794407,3.500714212842705e-05,-0.25822500000000015,0.15005640397863712,0.010610590081376233,0.2580149999999998,0.1499484403886885,0.010602955902718841,0.0,0.0,0.0,-0.0006399999999998673,0.0007812809993847896,5.524490926771876e-05
VAL 447,R VAL 447,0.0,0.0,0.0,-0.00021999999999999575,0.0004142463035441517,2.929163703175306e-05,0.4835500000000001,0.14159024507359222,0.010011942244140221,-0.48318999999999973,0.1415597184936454,0.010009783688971537,0.0,0.0,0.0,0.0001399999999999757,0.0006931089380466918,4.901020301938224e-05
HIE 448,R HIE 448,0.0,0.0,0.0,-0.0004650000000000576,0.0004987734956872321,3.52686121076561e-05,-0.8133249999999999,0.5493025299186235,0.038841554382838504,0.8125100000000001,0.5487899232857689,0.03880530762022124,0.0,0.0,0.0,-0.0012799999999999368,0.0009547774609825118,6.751296171848084e-05
ILE 449,R ILE 449,0.0,0.0,0.0,-0.00031500000000000804,0.0004645158770160726,3.284623266068812e-05,0.7230299999999997,0.09016939114799717,0.006375938793621105,-0.7224749999999999,0.09008728753270351,0.006370133191307697,0.0,0.0,0.0,0.00024000000000008016,0.0007017121917138461,4.9618544920213524e-05
GLN 450,R GLN 450,0.0,0.0,0.0,-0.0004149999999999876,0.0004927220311696904,3.484070894800975e-05,0.10680500000000002,0.1487717277408579,0.010519749753439942,-0.10672500000000004,0.1486255004196789,0.010509409920399901,0.0,0.0,0.0,-0.00033499999999989425,0.0008323310639409955,5.885469395048918e-05
ALA 451,R ALA 451,0.0,0.0,0.0,-0.0002149999999999963,0.0004108223460329224,2.9049526674284577e-05,0.7191450000000005,0.04983085364509964,0.0035235734524764347,-0.718465,0.049799586092659026,0.003521362502640248,0.0,0.0,0.0,0.00046500000000003055,0.0007062400441776249,4.9938712438348545e-05
GLY 452,R GLY 452,0.0,0.0,0.0,-0.0001450000000000118,0.00035210083782919377,2.4897289009048775e-05,0.5289899999999996,0.11816848099218487,0.008355773423208757,-0.5286250000000003,0.11808219330195256,0.008349671962119137,0.0,0.0,0.0,0.00022000000000000687,0.000656962708226238,4.645427859734522e-05
GLN 453,R GLN 453,0.0,0.0,0.0,-0.000509999999999971,0.0004998999899979704,3.534826728426521e-05,-0.4807850000000004,0.33947519611158705,0.02400452132151363,0.4802500000000002,0.33912366107365594,0.023979664040599053,0.0,0.0,0.0,-0.0010450000000000869,0.0008080686851988981,5.713908469686384e-05
CYS 454,R CYS 454,0.0,0.0,0.0,-0.0005550000000000033,0.0004969657935914724,3.514078826662842e-05,0.7364950000000005,0.1647688986884338,0.011650920559123078,-0.7354250000000004,0.16452411487377575,0.011633611729596136,0.0,0.0,0.0,0.0005150000000000343,0.0007808809128158346,5.5216618875121785e-05
GLY 455,R GLY 455,0.0,0.0,0.0,-0.0002599999999999936,0.00043863424398921536,3.101612483854088e-05,0.7337499999999999,0.12006834512060184,0.008490114104062427,-0.73298,0.11990529429512237,0.008478584669624967,0.0,0.0,0.0,0.0005099999999999994,0.0007279423054061415,5.1473294046525146e-05
ASN 456,R ASN 456,0.0,0.0,0.0,-0.0004000000000000181,0.0004898979485566576,3.46410161513791e-05,0.2071400000000005,0.1863928657432998,0.013179965933188102,-0.20699499999999993,0.1863032876118938,0.013173631802771781,0.0,0.0,0.0,-0.0002549999999990149,0.000787384912224151,5.567652108376716e-05
GLN 457,R GLN 457,0.0,0.0,0.0,-0.0007949999999999658,0.00040370162248867006,2.8546015483775023e-05,-0.15394999999999967,0.7937121880757523,0.05612392704987768,0.15412,0.7927713955485526,0.056057402972310426,0.0,0.0,0.0,-0.000624999999999929,0.0011892749892262373,8.409444095774306e-05
ILE 458,R ILE 458,0.0,0.0,0.0,-0.0010250000000000448,0.00023318447632723357,1.648863244784208e-05,0.4292750000000001,0.10978674498772571,0.007763095186521906,-0.42848500000000006,0.10966330186074098,0.007754366439303728,0.0,0.0,0.0,-0.00023500000000010958,0.0006322776288940128,4.470877989835078e-05
GLY 459,R GLY 459,0.0,0.0,0.0,-0.00036500000000000643,0.0004814301610825894,3.404225315692309e-05,0.6396950000000001,0.12393184407164896,0.00876330473480168,-0.6391700000000001,0.12385068066022008,0.00875756561494112,0.0,0.0,0.0,0.00015999999999987636,0.0007774316690231219,5.497272050754251e-05
ALA 460,R ALA 460,0.0,0.0,0.0,-0.0004300000000000026,0.000495075751779465,3.500714212842876e-05,0.18022500000000008,0.0870923898799429,0.0061583619473850265,-0.18016000000000004,0.08696059107434827,0.0061490423644662015,0.0,0.0,0.0,-0.0003650000000000375,0.0008317301244995111,5.881220111507357e-05
LYS 461,R LYS 461,0.0,0.0,0.0,-0.0016750000000000066,0.0004683748498798237,3.311910324872545e-05,-96.66781499999999,1.7091650683216915,0.12085622099774368,96.64037500000002,1.7061036587426701,0.12063974665041213,0.0,0.0,0.0,-0.029114999999998257,0.003558338797810059,0.000251612549369068
PHE 462,R PHE 462,0.0,0.0,0.0,-0.0012949999999999928,0.0004560427611528997,3.224709289222524e-05,0.5414999999999999,0.11091546330426694,0.007842907624089481,-0.5412699999999996,0.11072130373148788,0.007829178469035046,0.0,0.0,0.0,-0.0010649999999999783,0.0007878927591998811,5.571243128780155e-05
TRP 463,R TRP 463,0.0,0.0,0.0,-0.0010549999999999748,0.00026828156850598793,1.8970371635794736e-05,0.3943900000000003,0.16452038749042563,0.011633348163791841,-0.3946050000000001,0.16431913757989333,0.011619117646146784,0.0,0.0,0.0,-0.0012699999999998023,0.0007260165287376729,5.1337121072392644e-05
GLU 464,R GLU 464,0.0,0.0,0.0,-0.0014199999999999797,0.0004935585071700729,3.489985673322678e-05,94.60543000000001,1.6530052707406868,0.11688512362778446,-94.580015,1.6496860837073801,0.1166504216618567,0.0,0.0,0.0,0.023994999999999322,0.003590957393227046,0.00025391903237028117
VAL 465,R VAL 465,0.0,0.0,0.0,-0.0019150000000000033,0.00032829102942356355,2.3213681310811417e-05,0.025305,0.14786200314820555,0.010455422510592277,-0.023174999999999998,0.14755569922913855,0.010433763552764649,0.0,0.0,0.0,0.0002149999999998843,0.0009585275165584611,6.777813069123885e-05
ILE 466,R ILE 466,0.0,0.0,0.0,-0.0013299999999999822,0.0004702127178203322,3.3249060137091344e-05,0.5104449999999996,0.1447854515308794,0.010237877459464102,-0.5099800000000001,0.14453860937479576,0.010220423083219157,0.0,0.0,0.0,-0.0008649999999998137,0.000925621412889654,6.545131778657475e-05
SER 467,R SER 467,0.0,0.0,0.0,-0.0008100000000000263,0.000392300904918672,2.7739863013361197e-05,-0.4554299999999998,0.1399673358323296,0.00989718523116551,0.4545650000000001,0.139820226630484,0.009886783039745512,0.0,0.0,0.0,-0.001675000000000061,0.000720676765270088,5.09595427766065e-05
ASP 468,R ASP 468,0.0,0.0,0.0,-0.002075000000000009,0.000528559362796656,3.73747909693156e-05,99.24839499999995,1.8576066561516742,0.1313526263342116,-99.21286999999998,1.8525127835198387,0.13099243514616446,0.0,0.0,0.0,0.033449999999999494,0.005551351186871402,0.00039253980689847573
GLU 469,R GLU 469,0.0,0.0,0.0,-0.002495000000000004,0.0005098774362530799,3.6053779274856445e-05,103.15198999999993,1.9121549309381969,0.13520977183456934,-103.12075999999998,1.907180173032115,0.13485800332955414,0.0,0.0,0.0,0.028735000000001065,0.005815047291297431,0.00041118593725968783
HID 470,R HID 470,0.0,0.0,0.0,-0.001454999999999882,0.0004979708826829313,3.521185879785514e-05,0.0379299999999999,0.24702355171116783,0.017467202852775254,-0.03863999999999998,0.24677202110450036,0.0174494169530102,0.0,0.0,0.0,-0.0021649999999996715,0.0008705027283127567,6.15538382231341e-05
GLY 471,R GLY 471,0.0,0.0,0.0,-0.0006449999999999989,0.0004785133226985417,3.383600153682455e-05,-0.6908550000000002,0.09499733667319131,0.006717326095627507,0.6902050000000003,0.09483339588456943,0.006705733731292747,0.0,0.0,0.0,-0.001295000000000024,0.0008294425839080715,5.865044756862893e-05
ILE 472,R ILE 472,0.0,0.0,0.0,-0.0008449999999999807,0.00037546637665707177,2.6549482104175787e-05,0.8691550000000003,0.09906508454041697,0.0070049593057347455,-0.8683099999999996,0.09897653206695345,0.006998697700287056,0.0,0.0,0.0,9.769962616701378e-17,0.0006403124237435961,4.527692569070909e-05
ASP 473,R ASP 473,0.0,0.0,0.0,-0.0006400000000000089,0.0004800000000000061,3.394112549695471e-05,82.23714499999998,1.1572925403622776,0.08183294031067727,-82.22723500000001,1.156093447681349,0.08174815165408168,0.0,0.0,0.0,0.009269999999998432,0.001583382455376489,0.00011196204714085213
PRO 474,R PRO 474,0.0,0.0,0.0,-0.0005550000000000277,0.0004969657935914938,3.5140788266629934e-05,-0.5231349999999999,0.07638243760839072,0.005401053959645146,0.5226050000000001,0.07633190011390939,0.005397480419139952,0.0,0.0,0.0,-0.0010850000000001937,0.0007731591039367436,5.467060453297861e-05
THR 475,R THR 475,0.0,0.0,0.0,-0.00036999999999999924,0.00048280430818293136,3.4139420030223045e-05,-0.83419,0.07096945751518915,0.005018298466612084,0.8336300000000008,0.07088640983995953,0.005012426109180419,0.0,0.0,0.0,-0.0009300000000000686,0.0007315052973147557,5.172523562051454e-05
GLY 476,R GLY 476,0.0,0.0,0.0,-0.00019000000000000072,0.0003923009049186622,2.7739863013360505e-05,-0.3525550000000001,0.13432701506026212,0.009498354324565883,0.35233999999999993,0.13424226011208215,0.009492361244706166,0.0,0.0,0.0,-0.00040499999999994734,0.0006935236117104896,4.903952487534733e-05
SER 477,R SER 477,0.0,0.0,0.0,-0.00040000000000000923,0.0004898979485566464,3.4641016151378306e-05,0.8447799999999998,0.1949940296521943,0.013788160065795732,-0.8442050000000003,0.19484941102040795,0.013777933984273526,0.0,0.0,0.0,0.00017499999999987304,0.0008272696053887885,5.849679478399316e-05
TYR 478,R TYR 478,0.0,0.0,0.0,-0.0012100000000000066,0.0004194043395102473,2.965636525267609e-05,-0.9062549999999997,0.17658558824264498,0.012486486690618973,0.9056000000000001,0.17639410420986223,0.012472946724812011,0.0,0.0,0.0,-0.0018650000000000233,0.0007118813103320012,5.033761019357231e-05
HIP 479,R HIP 479,0.0,0.0,0.0,-0.0011149999999999815,0.00038958311051689385,2.7547685928224382e-05,-84.14601500000002,1.2636806300539425,0.08935571427652315,84.13555999999998,1.2624903906170721,0.08927155163881849,0.0,0.0,0.0,-0.011569999999999468,0.001820741607147645,0.00012874587372025927
GLY 480,R GLY 480,0.0,0.0,0.0,-0.0006900000000000051,0.00046249324319389007,3.270321085153587e-05,-0.8006299999999997,0.14858049367262305,0.010506227462795666,0.8005300000000003,0.14816794221423008,0.01047705566941386,0.0,0.0,0.0,-0.0007900000000000107,0.0009305374790949129,6.57989361616248e-05
ASP 481,R ASP 481,0.0,0.0,0.0,-0.002675000000000003,0.000677772085586305,4.7925723781702526e-05,99.61346000000002,1.9346295636112356,0.13679896835134758,-99.567885,1.9275020289935034,0.13629497554521355,0.0,0.0,0.0,0.04289999999999566,0.007835815209666874,0.0005540758070880135
SER 482,R SER 482,0.0,0.0,0.0,-0.0015549999999999976,0.0005069270164432202,3.584515308936654e-05,-0.6283200000000001,0.4456679342290625,0.03151348184507703,0.629875,0.4451732801673974,0.031478504520942543,0.0,0.0,0.0,-9.048317650695025e-17,0.0014071247279469849,9.949874371065888e-05
ASP 483,R ASP 483,0.0,0.0,0.0,-0.0011600000000000043,0.00040546269865426437,2.8670542373662795e-05,92.88537000000004,2.544180701738126,0.1799007426762978,-92.86361000000007,2.5391978256702785,0.1795484001305591,0.0,0.0,0.0,0.020599999999998318,0.005073460357586709,0.0003587478222930688
LEU 484,R LEU 484,0.0,0.0,0.0,-0.0019749999999999967,0.0004175823272122358,2.9527529527543172e-05,-0.7820900000000002,0.14711241246067563,0.010402418444765608,0.7823650000000002,0.14699031184061048,0.010393784627122094,0.0,0.0,0.0,-0.0017000000000001892,0.0007615773105862676,5.3851648071336325e-05
GLN 485,R GLN 485,0.0,0.0,0.0,-0.0017249999999999733,0.00046837484987991506,3.311910324873191e-05,-0.9414249999999993,0.44349195525398316,0.031359616896177236,0.9419350000000005,0.44272994113228814,0.03130573436089619,0.0,0.0,0.0,-0.0012150000000002237,0.0012242446650895522,8.656717045162761e-05
LEU 486,R LEU 486,0.0,0.0,0.0,-0.0008599999999999972,0.00034698703145794816,2.45356882927705e-05,-0.49683499999999997,0.09232143724509594,0.006528111432489563,0.4961700000000003,0.09229155486825197,0.006525998429359129,0.0,0.0,0.0,-0.0015250000000002163,0.000631961232988335,4.468640732930634e-05
GLU 487,R GLU 487,0.0,0.0,0.0,-0.0008749999999999885,0.0003307189138830684,2.338535866733675e-05,88.71954000000004,1.3274092957320256,0.09386201144221745,-88.70451499999999,1.3256782904521414,0.09373961088504987,0.0,0.0,0.0,0.014150000000001058,0.0020266968199501283,0.0001433091064795947
ARG 488,R ARG 488,0.0,0.0,0.0,-0.0009749999999999526,0.0002331844763271977,1.6488632447839544e-05,-91.15877,1.1667464150790017,0.08250143020274564,91.141775,1.1655444797939727,0.08241644054368649,0.0,0.0,0.0,-0.017970000000002245,0.0016730511050179451,0.00011830257816298356
ILE 489,R ILE 489,0.0,0.0,0.0,-0.0006299999999999895,0.0004828043081829228,3.413942003022244e-05,-0.04881000000000004,0.10188726073459838,0.007204517298195636,0.04894000000000002,0.10175743904010161,0.007195337518143257,0.0,0.0,0.0,-0.0004999999999998916,0.0007280109889278856,5.147815070492325e-05
ASN 490,R ASN 490,0.0,0.0,0.0,-0.00038500000000001754,0.00048659531440409644,3.440748465087367e-05,0.18498499999999943,0.4518240860943558,0.03194878751807335,-0.18482000000000004,0.45156241827680926,0.0319302848092528,0.0,0.0,0.0,-0.0002200000000005531,0.0008316249154514167,5.8804761711938595e-05
VAL 491,R VAL 491,0.0,0.0,0.0,-0.000454999999999981,0.0004979708826828919,3.521185879785236e-05,-0.7327350000000001,0.1156278287221535,0.008176122178331139,0.7323600000000003,0.11557305222239153,0.008172248894888004,0.0,0.0,0.0,-0.0008300000000000577,0.0007287660804403224,5.153154373780929e-05
TYR 492,R TYR 492,0.0,0.0,0.0,-0.0008100000000000351,0.0003923009049186762,2.773986301336149e-05,-0.19207000000000002,0.14711266124980535,0.01040243603681368,0.19165500000000008,0.14696120568027474,0.010391726510787323,0.0,0.0,0.0,-0.001225000000000097,0.0007241374178977299,5.120424787064016e-05
TYR 493,R TYR 493,0.0,0.0,0.0,-0.0006850000000000422,0.0004645158770160881,3.284623266068922e-05,0.3676350000000001,0.10526818975834996,0.007443585082136153,-0.36754,0.10513638000235707,0.007434264724907241,0.0,0.0,0.0,-0.0005899999999999305,0.0007693503753166787,5.440128674948389e-05
ASN 494,R ASN 494,0.0,0.0,0.0,-0.00022000000000000242,0.0004142463035441642,2.9291637031753944e-05,0.4747200000000006,0.2636191411866751,0.018640688238367186,-0.47452499999999964,0.2635486660467103,0.018635704893429764,0.0,0.0,0.0,-2.499999999972857e-05,0.0006814506585225079,4.818583816853037e-05
GLU 495,R GLU 495,0.0,0.0,0.0,-0.00023500000000000075,0.0004239988207530786,2.9981244136960132e-05,76.71701499999999,1.464948929068478,0.10358753218362914,-76.71087000000006,1.4641446523801285,0.10353066123360091,0.0,0.0,0.0,0.005910000000001219,0.0011366177897597592,8.037101467563913e-05
ALA 496,R ALA 496,0.0,0.0,0.0,-0.00012500000000000344,0.00033071891388308295,2.3385358667337777e-05,0.3774649999999999,0.17657609910460706,0.01248581570723355,-0.377345,0.17645315518573157,0.0124771222593593,0.0,0.0,0.0,-5.000000000019433e-06,0.0006891843004596386,4.873268923423175e-05
ALA 497,R ALA 497,0.0,0.0,0.0,-0.00011499999999999954,0.0003190219428189842,2.255825791146107e-05,0.5726700000000002,0.19430435172687105,0.013739392472012658,-0.5724199999999996,0.19426850902809834,0.013736858010476836,0.0,0.0,0.0,0.00013499999999995625,0.0006299007858386273,4.4540711714122855e-05
GLY 498,R GLY 498,0.0,0.0,0.0,-0.00010500000000000175,0.0003065534211193918,2.167660028694573e-05,0.4677049999999999,0.16870944838686444,0.011929559500459368,-0.467515,0.16863579031451162,0.011924351088214387,0.0,0.0,0.0,8.500000000005614e-05,0.0006540451054782764,4.6247972928556e-05
ASN 499,R ASN 499,0.0,0.0,0.0,-0.00024500000000000135,0.00043008720046056016,3.041175759472001e-05,0.5500999999999995,0.4709864647736706,0.033303772308854146,-0.5498300000000004,0.4707463872405177,0.03328679626368385,0.0,0.0,0.0,2.499999999972857e-05,0.0007101936355676932,5.021827356654435e-05
LYS 500,R LYS 500,0.0,0.0,0.0,-0.0002850000000000025,0.0004514144437210706,3.191982142807221e-05,-75.72534999999998,1.2154067580447936,0.08594223605134309,75.71930499999999,1.2147118143734286,0.08589309611308661,0.0,0.0,0.0,-0.006329999999999032,0.0011050339361313598,7.813769896797467e-05
TYR 501,R TYR 501,0.0,0.0,0.0,-0.0005049999999999843,0.0004999749993749524,3.5353571248176866e-05,-0.10092500000000008,0.22440133550181934,0.0158675706040654,0.10088499999999997,0.22421251475999288,0.015854218961367985,0.0,0.0,0.0,-0.0005450000000001437,0.0007602466704958698,5.3757557608212425e-05
VAL 502,R VAL 502,0.0,0.0,0.0,-0.00025999999999999244,0.0004386342439892136,3.101612483854075e-05,0.057304999999999995,0.107895282450161,0.007629348587854673,-0.05721499999999993,0.10778130067409657,0.0076212888591759885,0.0,0.0,0.0,-0.00016999999999992355,0.0007078841713160286,5.0054969783218355e-05
PRO 503,R PRO 503,0.0,0.0,0.0,-0.00036499999999995537,0.000481430161082522,3.4042253156918324e-05,-0.9670600000000005,0.06877046168231626,0.0048628059800895455,0.966365,0.06863812187843826,0.004853448142815242,0.0,0.0,0.0,-0.0010600000000001231,0.0007525955088890929,5.321653878260181e-05
ARG 504,R ARG 504,0.0,0.0,0.0,-0.000434999999999981,0.0004957569969248828,3.50553134346263e-05,-78.89764500000003,1.070757469726506,0.07571398678497618,78.89003499999997,1.0699658329945632,0.07565800961483686,0.0,0.0,0.0,-0.00804499999999905,0.0010502261661175874,7.426220438412955e-05
ALA 505,R ALA 505,0.0,0.0,0.0,-0.00022999999999999909,0.0004208325082500147,2.975735203273291e-05,-0.537995,0.07926900387288797,0.005605165017642178,0.5375749999999999,0.07918702150605342,0.0055993679888895346,0.0,0.0,0.0,-0.0006499999999998534,0.0007053367989833282,4.987484335815241e-05
ILE 506,R ILE 506,0.0,0.0,0.0,-0.0002549999999999852,0.0004358612164439251,3.0820042180371696e-05,0.7335699999999994,0.07032222337213662,0.004972532101455292,-0.7330799999999994,0.07026431242103441,0.004968437178832359,0.0,0.0,0.0,0.00023500000000005626,0.0006854013422806008,4.846519369609747e-05
LEU 507,R LEU 507,0.0,0.0,0.0,-0.00027000000000002353,0.0004439594576085011,3.139267430468727e-05,-0.6314950000000001,0.04535934275316943,0.0032073898850930984,0.6309999999999998,0.04528432399848979,0.0032020852580780844,0.0,0.0,0.0,-0.0007650000000001144,0.0007069476642581652,4.998874873409393e-05
VAL 508,R VAL 508,0.0,0.0,0.0,-0.0002049999999999974,0.000403701622488684,2.854601548377601e-05,0.6777899999999998,0.037345092047016734,0.002640696783048134,-0.6773249999999996,0.03731674389601285,0.0026386922660672388,0.0,0.0,0.0,0.00025999999999971933,0.0006800000000001961,4.808326112069909e-05
ASP 509,R ASP 509,0.0,0.0,0.0,-0.00023500000000000075,0.0004239988207530786,2.9981244136960132e-05,77.61269999999999,1.0266772472410417,0.07259704436140782,-77.60383500000003,1.0259012173547777,0.07254217076190975,0.0,0.0,0.0,0.008629999999996585,0.001073824939179156,7.593088963008131e-05
LEU 510,R LEU 510,0.0,0.0,0.0,-0.00016999999999997795,0.0003756327994198103,2.656124997058341e-05,-0.557445,0.06815524172798587,0.004819303359926716,0.5571649999999999,0.06811173008373601,0.0048162266220557505,0.0,0.0,0.0,-0.0004499999999999016,0.000698212002188497,4.937104414533228e-05
GLU 511,R GLU 511,0.0,0.0,0.0,-0.000124999999999989,0.00033071891388304473,2.3385358667335077e-05,73.44617999999997,1.0341388048043412,0.0731246561565301,-73.439755,1.033395952659718,0.0730721285776419,0.0,0.0,0.0,0.0063000000000023705,0.0010099504938365803,7.141428428545484e-05
PRO 512,R PRO 512,0.0,0.0,0.0,-0.00014499999999998404,0.00035210083782912633,2.4897289009044007e-05,0.5363449999999996,0.06840691467242506,0.004837099324492129,-0.536075,0.06842586773289701,0.004838439508250525,0.0,0.0,0.0,0.0001250000000002416,0.0006077622890570088,4.297528359416695e-05
GLY 513,R GLY 513,0.0,0.0,0.0,-7.500000000000173e-05,0.0002633913438213246,1.8624580532189605e-05,0.245375,0.10804399277609097,0.007639863995844428,-0.24526500000000007,0.10789487835388646,0.007629320013933075,0.0,0.0,0.0,3.500000000015519e-05,0.000619495762697355,4.3804965471963196e-05
THR 514,R THR 514,0.0,0.0,0.0,-0.00027500000000000804,0.00044651427748730696,3.157332735078865e-05,0.4446350000000001,0.15666959429002142,0.011078213252821935,-0.444215,0.156501721316412,0.011066342841020217,0.0,0.0,0.0,0.0001449999999999374,0.0006956831175181128,4.919222499540554e-05
MET 515,R MET 515,0.0,0.0,0.0,-0.00027999999999999136,0.0004489988864128593,3.1749015732774116e-05,0.4331350000000002,0.2241057937113624,0.01584667264364979,-0.43294000000000005,0.2239659938472798,0.015836787300459614,0.0,0.0,0.0,-8.500000000002229e-05,0.0007333314393915522,5.185436336510582e-05
ASP 516,R ASP 516,0.0,0.0,0.0,-0.00022000000000000353,0.0004142463035441663,2.9291637031754093e-05,73.78047000000001,0.9986891053271908,0.07061798386739827,-73.77411,0.9979876491739829,0.07056838342713444,0.0,0.0,0.0,0.006140000000000114,0.0010001999800070332,7.072481884056225e-05
SER 517,R SER 517,0.0,0.0,0.0,-0.0002150000000000041,0.0004108223460329373,2.904952667428563e-05,0.349415,0.2974204982428077,0.021030805117137095,-0.3492200000000003,0.29717646542079956,0.021013549390809693,0.0,0.0,0.0,-1.9999999999990857e-05,0.0007208328516376648,5.097057974950293e-05
VAL 518,R VAL 518,0.0,0.0,0.0,-0.0003399999999999859,0.00047370877129306076,3.349626844888706e-05,0.46278499999999995,0.10596206290460682,0.007492649322836299,-0.46242999999999995,0.10589511367386174,0.007487915297330793,0.0,0.0,0.0,1.5000000000078839e-05,0.0006962578545340387,4.9232865039541556e-05
ARG 519,R ARG 519,0.0,0.0,0.0,-0.0003449999999999964,0.0004753682782853683,3.3613613313655774e-05,-74.21592999999999,1.0839225226457723,0.07664489660436546,74.20982999999997,1.0831360215155412,0.07658928257610574,0.0,0.0,0.0,-0.006444999999998941,0.001061590787446383,7.506580446485041e-05
SER 520,R SER 520,0.0,0.0,0.0,-0.0002749999999999978,0.0004465142774872904,3.157332735078748e-05,-0.01234999999999995,0.23620056625673017,0.016701902212023632,0.012305000000000009,0.23600856335099377,0.01668832555635826,0.0,0.0,0.0,-0.0003199999999999947,0.0007922120928137141,5.601785429665638e-05
GLY 521,R GLY 521,0.0,0.0,0.0,-0.0003049999999999992,0.00046040742826327095,3.255572146336178e-05,-0.8641249999999998,0.08217176750563582,0.005810421402531948,0.8631849999999999,0.08207911290334372,0.005803869732773059,0.0,0.0,0.0,-0.0012450000000001292,0.0006964014646739668,4.924301980992058e-05
PRO 522,R PRO 522,0.0,0.0,0.0,-0.0008150000000000201,0.0003882975663070873,2.745678422539745e-05,-0.39137499999999986,0.19256529898971952,0.01361642287368457,0.39096500000000034,0.19232195344005779,0.013599215744850832,0.0,0.0,0.0,-0.0012250000000002003,0.0007964766161038141,5.6319401630352146e-05
PHE 523,R PHE 523,0.0,0.0,0.0,-0.0010350000000000348,0.00028943911276812953,2.046643593789622e-05,-0.2563150000000002,0.11513907145274306,0.008141561820375705,0.255945,0.11495817489417628,0.008128770502050117,0.0,0.0,0.0,-0.0014049999999997543,0.0006789513973768947,4.8009113718128454e-05
GLY 524,R GLY 524,0.0,0.0,0.0,-0.00018500000000000073,0.00038829756630708,2.7456784225396935e-05,-0.44243499999999975,0.08769655509197759,0.0062010828792237,0.44207999999999975,0.08766266936387548,0.006198686796411056,0.0,0.0,0.0,-0.0005400000000000332,0.000713021738799098,5.041825066382654e-05
GLN 525,R GLN 525,0.0,0.0,0.0,-0.0003999999999999998,0.0004898979485566354,3.464101615137753e-05,-0.41119999999999995,0.6109162217522129,0.04319830031378544,0.41092999999999996,0.6104338826605221,0.04316419378952884,0.0,0.0,0.0,-0.0006700000000000728,0.0009225508116082058,6.523419348773154e-05
ILE 526,R ILE 526,0.0,0.0,0.0,-0.000499999999999991,0.00049999999999999,3.535533905932667e-05,-0.6576550000000002,0.08794302686966954,0.006218511065761409,0.6572199999999998,0.08785096243069801,0.006212001126851118,0.0,0.0,0.0,-0.0009349999999995174,0.0007878927592000613,5.571243128781429e-05
PHE 527,R PHE 527,0.0,0.0,0.0,-0.0004349999999999965,0.0004957569969249001,3.5055313434627525e-05,-0.45098000000000027,0.10046262787723538,0.007103780542781383,0.4506350000000001,0.10030938029416712,0.007092944302262582,0.0,0.0,0.0,-0.0007800000000001184,0.0008195120499418693,5.794825277779844e-05
ARG 528,R ARG 528,0.0,0.0,0.0,-0.00022999999999999133,0.00042083250825000046,2.9757352032731904e-05,-72.34474499999999,1.6941381850291823,0.11979365989012047,72.34029000000004,1.6932860348723233,0.11973340377467005,0.0,0.0,0.0,-0.004685000000003612,0.0011383211321944946,8.049145917426755e-05
PRO 529,R PRO 529,0.0,0.0,0.0,-0.00014000000000000123,0.00034698703145795255,2.4535688292770813e-05,0.16453999999999996,0.10021091956468621,0.007085982077312928,-0.16445,0.10020233280717565,0.0070853749018665165,0.0,0.0,0.0,-4.999999999995453e-05,0.0007053367989833579,4.987484335815451e-05
ASP 530,R ASP 530,0.0,0.0,0.0,-8.999999999999391e-05,0.0002861817604250644,2.0236106344846697e-05,69.00021000000001,0.9631277308333486,0.06810341496210726,-68.99684,0.9627405073018376,0.06807603412361062,0.0,0.0,0.0,0.003280000000003298,0.0007884161337753185,5.574943945894079e-05
ASN 531,R ASN 531,0.0,0.0,0.0,-0.00017500000000000293,0.00037996710383927294,2.6867731575256295e-05,-0.6834800000000005,0.10516905248218081,0.007436575018111395,0.6831149999999997,0.10516621023408601,0.007436374040821231,0.0,0.0,0.0,-0.0005400000000013705,0.0006468384651522116,4.573838650414271e-05
PHE 532,R PHE 532,0.0,0.0,0.0,-0.00028000000000000914,0.0004489988864128877,3.174901573277613e-05,-0.5715199999999998,0.060906974970032265,0.004306773502286913,0.5711600000000003,0.06084467437664194,0.0043023681850810885,0.0,0.0,0.0,-0.000640000000000125,0.000721387551874598,5.100980297940905e-05
VAL 533,R VAL 533,0.0,0.0,0.0,-0.00015500000000001068,0.0003619046835839764,2.559052559054015e-05,0.5646250000000004,0.04469904221568432,0.003160699586325414,-0.5642999999999997,0.044724154547630235,0.0031624752963464505,0.0,0.0,0.0,0.00017000000000010139,0.0007078841713159355,5.005496978321177e-05
PHE 534,R PHE 534,0.0,0.0,0.0,-0.00012000000000000454,0.00032496153618545077,2.2978250586152986e-05,-0.38966500000000004,0.04675823750955451,0.003306306681933718,0.3894750000000001,0.046688857075321735,0.0033014007443809518,0.0,0.0,0.0,-0.0003099999999998904,0.0006510760324261356,4.6038027759655294e-05
GLY 535,R GLY 535,0.0,0.0,0.0,-4.500000000000059e-05,0.00020730412441628154,1.465861521426924e-05,-0.06145000000000006,0.12951516320493134,0.009158105016868937,0.061405,0.12948401822232736,0.009155902734029015,0.0,0.0,0.0,-9.000000000003492e-05,0.0006647555941848473,4.700531884797982e-05
GLN 536,R GLN 536,0.0,0.0,0.0,-0.00010999999999999843,0.00031288975694323585,2.212464688983727e-05,-0.1151250000000001,0.20301682042382532,0.014355457041661846,0.11509999999999987,0.20287698243024022,0.01434556900230869,0.0,0.0,0.0,-0.0001350000000003604,0.0006976926257315452,4.933431868386235e-05
SER 537,R SER 537,0.0,0.0,0.0,-0.000114999999999994,0.0003190219428189688,2.2558257911459984e-05,-0.1868999999999999,0.2593489926720365,0.01833874314122972,0.18683000000000002,0.25923354547588934,0.018330579791703258,0.0,0.0,0.0,-0.00018500000000003513,0.000640917311359263,4.531969770419847e-05
GLY 538,R GLY 538,0.0,0.0,0.0,-7.000000000000173e-05,0.0002551470164434678,1.804161855266916e-05,-0.7112099999999998,0.06854623184392046,0.004846950536162142,0.710805,0.06847230808874473,0.004841723337304589,0.0,0.0,0.0,-0.000474999999999971,0.0006239991987174666,4.4123406486809264e-05
ALA 539,R ALA 539,0.0,0.0,0.0,-0.00010000000000000231,0.00030000000000000697,2.121320343559692e-05,-0.31061000000000005,0.15338480335417864,0.01084594345827048,0.31045000000000006,0.15328146495907458,0.01083863633027698,0.0,0.0,0.0,-0.0002600000000000363,0.0005936328831862132,4.197618372362929e-05
GLY 540,R GLY 540,0.0,0.0,0.0,-6.500000000000228e-05,0.00024652586071242965,1.7432010784760927e-05,-0.4609949999999998,0.08656000794246774,0.006120716859568035,0.46062999999999993,0.08644971428524136,0.006112917920273371,0.0,0.0,0.0,-0.00042999999999994155,0.0006042350536009215,4.272587038318286e-05
ASN 541,R ASN 541,0.0,0.0,0.0,-0.00028500000000000525,0.00045141444372107505,3.1919821428072525e-05,0.25313499999999955,0.15303106473850367,0.01082093036087935,-0.2527700000000001,0.15294713825371156,0.010814995862227585,0.0,0.0,0.0,7.99999999988188e-05,0.000737292343646217,5.213444159091624e-05
ASN 542,R ASN 542,0.0,0.0,0.0,-0.00013000000000002343,0.0003363034344160654,2.3780243901192516e-05,0.05084499999999977,0.12949042812115527,0.00915635598232181,-0.050965000000000045,0.12944880754568586,0.009153412963206679,0.0,0.0,0.0,-0.00025000000000058976,0.0007053367989846097,4.987484335824303e-05
TRP 543,R TRP 543,0.0,0.0,0.0,-0.00030000000000002025,0.000458257569495615,3.240370349204149e-05,-0.8647499999999997,0.08089881025083547,0.005720409731828954,0.8640700000000001,0.08089440709962396,0.0057200983820209295,0.0,0.0,0.0,-0.0009800000000000253,0.0007345747068881523,5.1942275652873294e-05
ALA 544,R ALA 544,0.0,0.0,0.0,-6.49999999999995e-05,0.00024652586071241913,1.7432010784760185e-05,-0.26806999999999986,0.05980355424220222,0.0042287498743718704,0.26788999999999985,0.059845199473308665,0.0042316946369038155,0.0,0.0,0.0,-0.00024499999999996194,0.0006041316081782993,4.271855568720097e-05
LYS 545,R LYS 545,0.0,0.0,0.0,-0.0001850000000000207,0.000388297566307122,2.7456784225399903e-05,-70.84368000000003,0.9686368295693584,0.06849296706955314,70.83862499999995,0.9681271891542221,0.06845693005020219,0.0,0.0,0.0,-0.005240000000001004,0.0009013323471399393,6.373382147654383e-05
GLY 546,R GLY 546,0.0,0.0,0.0,-6.999999999999895e-05,0.00025514701644345765,1.8041618552668445e-05,-0.4535150000000001,0.1146470661421384,0.008106771791224869,0.4532150000000001,0.11464008363133632,0.008106278053151084,0.0,0.0,0.0,-0.00037000000000002363,0.000610819122163017,4.3191434335988345e-05
HID 547,R HID 547,0.0,0.0,0.0,-0.00011499999999998955,0.00031902194281895643,2.255825791145911e-05,0.02407999999999997,0.21595535094088308,0.01527034930838191,-0.024110000000000017,0.21589742448672242,0.0152662532895272,0.0,0.0,0.0,-0.00014500000000011503,0.0006511336268385247,4.604210029961118e-05
TYR 548,R TYR 548,0.0,0.0,0.0,-9.499999999999842e-05,0.00029321493822791016,2.073342711661499e-05,-0.12387999999999995,0.10493872307208628,0.007420288269332942,0.12380999999999996,0.1049001139179554,0.0074175581898627595,0.0,0.0,0.0,-0.00016499999999987746,0.000654045105478179,4.624797292854911e-05
THR 549,R THR 549,0.0,0.0,0.0,-6.999999999999784e-05,0.00025514701644345364,1.804161855266816e-05,-0.23368999999999993,0.11221494508308674,0.007934794861872665,0.23354500000000006,0.11217387385215852,0.007931890687282563,0.0,0.0,0.0,-0.00021500000000008513,0.0006624009359894445,4.683881937024524e-05
GLU 550,R GLU 550,0.0,0.0,0.0,-6.49999999999995e-05,0.00024652586071241913,1.7432010784760185e-05,67.84531000000004,0.8132567822609533,0.05750593855826716,-67.84177999999999,0.8129590774454312,0.057484887648882405,0.0,0.0,0.0,0.00346500000000276,0.0007407934934912751,5.238201027065531e-05
GLY 551,R GLY 551,0.0,0.0,0.0,-3.000000000000336e-05,0.0001705872210923389,1.2062338081816168e-05,-0.21453499999999995,0.08632154293685926,0.006103854837313891,0.21443,0.08631265897885416,0.0061032266466189726,0.0,0.0,0.0,-0.0001350000000000609,0.0005355137719984231,3.7866541959887165e-05
ALA 552,R ALA 552,0.0,0.0,0.0,-4.4999999999998377e-05,0.00020730412441627132,1.4658615214268519e-05,-0.18128999999999998,0.09913453434600879,0.007009870148583351,0.18120999999999995,0.09905869926462828,0.007004507798553752,0.0,0.0,0.0,-0.0001249999999999274,0.000623999198717434,4.412340648680695e-05
GLU 553,R GLU 553,0.0,0.0,0.0,-6.499999999999728e-05,0.00024652586071241073,1.743201078475959e-05,65.14448500000002,1.378191488789889,0.09745285474969141,-65.14193499999998,1.3777347570476244,0.09742055893847758,0.0,0.0,0.0,0.002484999999996802,0.000806086223673782,5.699890349807873e-05
LEU 554,R LEU 554,0.0,0.0,0.0,-0.00010499999999997955,0.00030655342111932695,2.1676600286941147e-05,-0.24806500000000006,0.10332246016718688,0.007306001223309478,0.24797999999999998,0.10326020336993372,0.0073015990029582116,0.0,0.0,0.0,-0.00018999999999997353,0.0006510760324262235,4.6038027759661515e-05
VAL 555,R VAL 555,0.0,0.0,0.0,-9.500000000000064e-05,0.00029321493822791694,2.073342711661547e-05,0.17306000000000027,0.0601501986696632,0.00425326133690369,-0.17299000000000003,0.060098584841907825,0.004249611688142808,0.0,0.0,0.0,-2.499999999981517e-05,0.0006359048670988137,4.4965264371510144e-05
ASP 556,R ASP 556,0.0,0.0,0.0,-8.999999999999509e-05,0.0002861817604250681,2.023610634484696e-05,67.456525,1.142239072775647,0.08076849940958944,-67.453665,1.141867953300524,0.08074225729984046,0.0,0.0,0.0,0.00276999999999731,0.000746391318276711,5.27778362572229e-05
SER 557,R SER 557,0.0,0.0,0.0,-3.500000000000281e-05,0.00018377975949490579,1.2995191418368068e-05,0.09290499999999997,0.1980985764083124,0.014007684672171913,-0.09287999999999991,0.19809438558424625,0.014007388336160317,0.0,0.0,0.0,-9.999999999992237e-06,0.0006081940479814816,4.3005813560500203e-05
VAL 558,R VAL 558,0.0,0.0,0.0,-0.00011499999999999456,0.0003190219428189703,2.2558257911460092e-05,0.04505500000000009,0.06961215393162307,0.004922322609805245,-0.04493,0.0696265401984043,0.004923339872484942,0.0,0.0,0.0,1.0000000000085843e-05,0.0006479969135728351,4.5820301177530484e-05
LEU 559,R LEU 559,0.0,0.0,0.0,-0.00012000000000000677,0.0003249615361854568,2.2978250586153413e-05,0.33135500000000023,0.06451991146150142,0.0045622466915983305,-0.3312300000000002,0.0644654721537028,0.004558397251227579,0.0,0.0,0.0,5.000000000245919e-06,0.0006204635363985412,4.387339740663947e-05
ASP 560,R ASP 560,0.0,0.0,0.0,-9.499999999999731e-05,0.0002932149382279067,2.0733427116614747e-05,67.11365999999995,0.8283136570182398,0.05857062038270254,-67.11098500000006,0.8279976055352464,0.05854827216801967,0.0,0.0,0.0,0.002580000000000098,0.000763937170191835,5.401851534431082e-05
VAL 561,R VAL 561,0.0,0.0,0.0,-8.50000000000073e-05,0.00027888169534771075,1.971991379291671e-05,-0.047665000000000186,0.07523305639810209,0.0053197804348487955,0.047674999999999995,0.07513480801199932,0.0053128332248434055,0.0,0.0,0.0,-7.500000000017549e-05,0.000655267121104107,4.633438248213007e-05
VAL 562,R VAL 562,0.0,0.0,0.0,-0.0001900000000000035,0.0003923009049186679,2.7739863013360905e-05,0.16648999999999992,0.05347803193835742,0.00378146790281233,-0.16642500000000013,0.053440475063382106,0.003778812230714808,0.0,0.0,0.0,-0.00012500000000000038,0.0007137051211810719,5.046657309547026e-05
ARG 563,R ARG 563,0.0,0.0,0.0,-0.00016000000000000237,0.00036660605559647264,2.5922962793631825e-05,-68.06849000000003,0.7889932445172005,0.05579024735084883,68.06560499999999,0.7886891776720903,0.05576874657803769,0.0,0.0,0.0,-0.0030449999999963497,0.000756951121270837,5.352452708773695e-05
LYS 564,R LYS 564,0.0,0.0,0.0,-0.00010500000000000065,0.00030655342111938854,2.16766002869455e-05,-68.39069500000004,0.9283421955115874,0.0656437061707851,68.38762000000003,0.9279159582618888,0.0656135666458195,0.0,0.0,0.0,-0.003179999999999552,0.0007665507158688273,5.420332093142502e-05
GLU 565,R GLU 565,0.0,0.0,0.0,-0.00019499999999999406,0.0003962007067131387,2.8015620642776283e-05,75.47092500000001,0.9477816833923286,0.0670182855411117,-75.46513500000003,0.9471439789014169,0.06697319302412001,0.0,0.0,0.0,0.005594999999999715,0.0009904418206014363,7.003481277180255e-05
SER 566,R SER 566,0.0,0.0,0.0,-0.00011000000000001231,0.0003128897569432753,2.2124646889840062e-05,0.570515,0.08875499859162857,0.006275926136834304,-0.57026,0.0887455486207614,0.006275257922986084,0.0,0.0,0.0,0.0001449999999999907,0.0006511336268387293,4.6042100299625644e-05
GLU 567,R GLU 567,0.0,0.0,0.0,-0.00011500000000000232,0.0003190219428189919,2.2558257911461617e-05,69.36715,0.9870161384198707,0.06979258046172505,-69.36408499999999,0.9865911756022565,0.06976253105271635,0.0,0.0,0.0,0.0029499999999967486,0.000792148975888635,5.601339125608327e-05
SER 568,R SER 568,0.0,0.0,0.0,-0.000114999999999994,0.0003190219428189688,2.2558257911459984e-05,-0.07263999999999995,0.19495125134248317,0.013785135182507288,0.072525,0.1948547904851199,0.013778314369871222,0.0,0.0,0.0,-0.0002299999999998639,0.0006834471449936021,4.832701108075616e-05
CYS 569,R CYS 569,0.0,0.0,0.0,-0.0001550000000000007,0.0003619046835839531,2.5590525590538503e-05,-0.37534,0.09387137156769346,0.006637708339479811,0.3752799999999999,0.0938201556170104,0.006634086824876521,0.0,0.0,0.0,-0.00021500000000014728,0.0006393551438754111,4.520923578208039e-05
ASP 570,R ASP 570,0.0,0.0,0.0,-0.00016999999999999738,0.0003756327994198532,2.6561249970586445e-05,74.15549500000003,1.0043400370247704,0.07101756507973633,-74.15067999999998,1.0037474869709855,0.07097566546361396,0.0,0.0,0.0,0.004644999999999158,0.0009534018040679382,6.741568808519272e-05
CYM 571,R CYM 571,0.0,0.0,0.0,-0.00023000000000000188,0.00042083250825001976,2.9757352032733266e-05,77.39411999999997,1.0774001743108246,0.07618369693067524,-77.38777500000002,1.076666315239629,0.07613180525810746,0.0,0.0,0.0,0.006114999999998503,0.0010824855657210098,7.654328840578821e-05
LEU 572,R LEU 572,0.0,0.0,0.0,-0.00024999999999998857,0.00043301270189219967,3.0618621784788334e-05,-0.47716999999999987,0.08725967625426975,0.00617019088035369,0.4768349999999998,0.08723604630541337,0.006168519990646146,0.0,0.0,0.0,-0.0005850000000000366,0.0007367326516449092,5.2094865389966175e-05
GLN 573,R GLN 573,0.0,0.0,0.0,-0.0003649999999999931,0.0004814301610825718,3.404225315692184e-05,-1.1990300000000003,0.34566082957141553,0.02444191165805154,1.1980350000000002,0.3454001647003083,0.02442347986825384,0.0,0.0,0.0,-0.001360000000000383,0.0008002499609499258,5.658621740319624e-05
GLY 574,R GLY 574,0.0,0.0,0.0,-9.500000000001174e-05,0.00029321493822795125,2.0733427116617898e-05,-0.24898000000000003,0.18499862053539767,0.013081377909073658,0.24876499999999982,0.18482605274960587,0.013069175523918885,0.0,0.0,0.0,-0.00030999999999999696,0.0006587108622151308,4.657789175135566e-05
PHE 575,R PHE 575,0.0,0.0,0.0,-0.0003500000000000014,0.0004769696007084746,3.3726843908080226e-05,0.5571499999999999,0.11632956417007664,0.008225742367713682,-0.5567849999999998,0.11625166138597891,0.0082202338090228,0.0,0.0,0.0,1.5000000000142676e-05,0.0006962578545339267,4.9232865039533635e-05
GLN 576,R GLN 576,0.0,0.0,0.0,-0.0005150000000000144,0.0004997749493522186,3.533942557541171e-05,-0.2656600000000001,0.5282121963756612,0.037350242596267035,0.26556,0.5275923013085009,0.03730640939570572,0.0,0.0,0.0,-0.0006150000000001299,0.001027995622558242,7.269026757410195e-05
LEU 577,R LEU 577,0.0,0.0,0.0,-0.0004150000000000098,0.0004927220311697165,3.4840708948011596e-05,0.8127600000000003,0.13351450258305286,0.009440901016322549,-0.8117499999999999,0.13335358075432488,0.0094295221246891,0.0,0.0,0.0,0.0005950000000002276,0.0007489826433237863,5.296107060852745e-05
THR 578,R THR 578,0.0,0.0,0.0,-0.0004450000000000065,0.000496965793591477,3.514078826662874e-05,-0.8150250000000002,0.39758301570238125,0.028113364648775136,0.814265,0.3971195472083943,0.02808059247727869,0.0,0.0,0.0,-0.0012050000000000827,0.0009071796955400705,6.414729144711314e-05
HID 579,R HID 579,0.0,0.0,0.0,-0.0005049999999999777,0.0004999749993749462,3.535357124817643e-05,1.40694,0.2562535002687753,0.01811985877428398,-1.4055649999999997,0.2559442239531926,0.018097989636283087,0.0,0.0,0.0,0.0008699999999998687,0.0008385105843101639,5.929165202624112e-05
SER 580,R SER 580,0.0,0.0,0.0,-0.00033499999999999974,0.0004719904660054053,3.3374765916782074e-05,-0.635915,0.1549789268739465,0.010958665013358163,0.6350849999999998,0.15478836446903912,0.010945190216483242,0.0,0.0,0.0,-0.0011649999999998727,0.0008171750118547902,5.778299922987195e-05
LEU 581,R LEU 581,0.0,0.0,0.0,-0.0004999999999999827,0.0004999999999999816,3.535533905932607e-05,-0.8803199999999998,0.11326874061275868,0.008009309458374176,0.8792350000000003,0.1131326202958248,0.007999684298458055,0.0,0.0,0.0,-0.0015850000000001202,0.0008017324990295248,5.669104867614141e-05
GLY 582,R GLY 582,0.0,0.0,0.0,-0.00019500000000000295,0.00039620070671315667,2.8015620642777557e-05,-0.7482550000000004,0.09821562999339509,0.006944893798683853,0.7474349999999998,0.0980921290165527,0.006936160960863012,0.0,0.0,0.0,-0.0010150000000000814,0.0007034024452616549,4.9738063894771544e-05
GLY 583,R GLY 583,0.0,0.0,0.0,-0.0001349999999999957,0.00034172357249682457,2.4163505540379743e-05,0.10642999999999997,0.0990717169529225,0.007005428288120574,-0.10630500000000001,0.09903717471232705,0.007002985782864332,0.0,0.0,0.0,-1.0000000000010001e-05,0.0007070360669726517,4.9994999749982794e-05
GLY 584,R GLY 584,0.0,0.0,0.0,-6.999999999999673e-05,0.0002551470164434495,1.804161855266787e-05,-0.042220000000000014,0.09480818319111486,0.006703950924641377,0.04207499999999997,0.09476064254214409,0.006700589293114452,0.0,0.0,0.0,-0.0002150000000000052,0.0006235182435180721,4.4089397818515384e-05
THR 585,R THR 585,0.0,0.0,0.0,-0.00020000000000001795,0.00040000000000003596,2.8284271247464443e-05,-0.7555649999999997,0.0705284040298666,0.00498711127557833,0.75492,0.07048442097371407,0.004984001203852053,0.0,0.0,0.0,-0.0008449999999997359,0.0006715467221272182,4.7485524109975414e-05
GLY 586,R GLY 586,0.0,0.0,0.0,-0.0001449999999999907,0.00035210083782914254,2.4897289009045153e-05,-0.3434750000000001,0.1391077976786347,0.009836406705448887,0.3430699999999999,0.13901670798864463,0.00982996569170007,0.0,0.0,0.0,-0.0005500000000000471,0.000676387462923385,4.7827816174269006e-05
SER 587,R SER 587,0.0,0.0,0.0,-0.0001849999999999885,0.0003882975663070544,2.7456784225395122e-05,-0.6201400000000001,0.09345100534504597,0.00660798395881823,0.6195000000000002,0.0933391129162898,0.0066000719693045376,0.0,0.0,0.0,-0.0008249999999998914,0.0007378177281686949,5.2171591886773696e-05
GLY 588,R GLY 588,0.0,0.0,0.0,-6.500000000000173e-05,0.00024652586071242753,1.7432010784760778e-05,0.026220000000000056,0.12314999634591955,0.008708019751929827,-0.026304999999999988,0.12310293243867104,0.008704691831133371,0.0,0.0,0.0,-0.00014999999999994906,0.0005979130371550423,4.2278836313217454e-05
MET 589,R MET 589,0.0,0.0,0.0,-0.00020500000000001962,0.0004037016224887277,2.8546015483779095e-05,-0.28545000000000004,0.23371111976112752,0.01652587176217946,0.28515500000000005,0.23364242118031564,0.016521014038944463,0.0,0.0,0.0,-0.0005000000000000232,0.0006782329983124923,4.795831523312476e-05
GLY 590,R GLY 590,0.0,0.0,0.0,-0.00012499999999999512,0.00033071891388306094,2.3385358667336222e-05,-0.4131449999999999,0.11063839286161105,0.007823315785202649,0.41280000000000017,0.11044537111169436,0.00780966708637439,0.0,0.0,0.0,-0.0004700000000000659,0.000647379332385691,4.57766315929942e-05
THR 591,R THR 591,0.0,0.0,0.0,-0.0001600000000000046,0.00036660605559647773,2.5922962793632184e-05,-0.5737299999999997,0.09982848841888906,0.007058940111659917,0.5732549999999998,0.09970476405368005,0.007050191477896189,0.0,0.0,0.0,-0.0006349999999998191,0.0006494420682401499,4.592248904404265e-05
LEU 592,R LEU 592,0.0,0.0,0.0,-0.00015000000000002124,0.00035707142142719304,2.5248762345908768e-05,-0.03571000000000001,0.08236422706490971,0.005824030348478623,0.03561000000000003,0.08229871141154028,0.005819397692201483,0.0,0.0,0.0,-0.000249999999999857,0.0007262919523167061,5.135659646043595e-05
LEU 593,R LEU 593,0.0,0.0,0.0,-0.00016999999999999904,0.00037563279941985685,2.65612499705867e-05,-0.48331500000000005,0.07069303908448007,0.00499875273193215,0.48304499999999984,0.0705760084943891,0.00499047741954619,0.0,0.0,0.0,-0.00044000000000004924,0.0006452906321959502,4.5628938186191066e-05
ILE 594,R ILE 594,0.0,0.0,0.0,-0.0002150000000000052,0.00041082234603293937,2.9049526674285776e-05,-0.4320100000000002,0.07513946965476864,0.005313162852764772,0.43166000000000015,0.07510901676896048,0.005311009508558606,0.0,0.0,0.0,-0.0005650000000002021,0.0006824771058432774,4.825841895463506e-05
SER 595,R SER 595,0.0,0.0,0.0,-8.500000000000174e-05,0.00027888169534769254,1.9719913792915422e-05,-0.3761500000000001,0.22185555548599598,0.01568755677280561,0.37587499999999985,0.22170956085608962,0.01567723339352325,0.0,0.0,0.0,-0.0003600000000000747,0.0007144228439796968,5.051732376126224e-05
LYS 596,R LYS 596,0.0,0.0,0.0,-0.00017000000000000126,0.00037563279941986183,2.6561249970587055e-05,-69.84826000000002,1.0374111202379979,0.0733560437998621,69.84454000000001,1.0370477850127957,0.07333035211970367,0.0,0.0,0.0,-0.003890000000003084,0.0007601973427984527,5.375406961327803e-05
ILE 597,R ILE 597,0.0,0.0,0.0,-0.00017999999999996908,0.000384187454245905,2.716615541440759e-05,-0.47598999999999975,0.07817282072434288,0.0055276531638663124,0.47565000000000013,0.07807949474734022,0.005521054020746368,0.0,0.0,0.0,-0.0005199999999996763,0.0006925315877270154,4.89693781867659e-05
ARG 598,R ARG 598,0.0,0.0,0.0,-0.0002250000000000174,0.000417582327212284,2.952752952754658e-05,-80.23684499999999,1.2893687257649586,0.09117213694382602,80.22834499999995,1.2885203630465247,0.09111214864071497,0.0,0.0,0.0,-0.008724999999999596,0.0011486405007658364,8.122114872370346e-05
GLU 599,R GLU 599,0.0,0.0,0.0,-0.00010999999999999788,0.00031288975694323434,2.212464688983716e-05,69.98994500000002,1.5149982712773586,0.1071265551106117,-69.98640999999996,1.5144814960584156,0.10709001358444532,0.0,0.0,0.0,0.0034250000000001536,0.0008332916656247332,5.892261874694819e-05
GLU 600,R GLU 600,0.0,0.0,0.0,-0.0001400000000000051,0.0003469870314579622,2.4535688292771494e-05,68.98067499999999,0.8431441213580193,0.05961929257298288,-68.97761000000006,0.8428402801801018,0.059597807757251965,0.0,0.0,0.0,0.0029250000000021715,0.0007137051211817816,5.046657309552044e-05
TYR 601,R TYR 601,0.0,0.0,0.0,-0.00018500000000000848,0.00038829756630709634,2.745678422539809e-05,0.4543099999999996,0.10762129854262269,0.00760997499995904,-0.4541200000000001,0.10753964664252937,0.007604201338733765,0.0,0.0,0.0,5.000000000032756e-06,0.0006519010661136715,4.6096366451171694e-05
PRO 602,R PRO 602,0.0,0.0,0.0,-0.00012499999999999512,0.00033071891388306094,2.3385358667336222e-05,0.7188000000000002,0.1063591086837411,0.007520724699123034,-0.7184200000000003,0.10628040082724394,0.007515159213216854,0.0,0.0,0.0,0.0002550000000003294,0.0006480547816352057,4.582439306746212e-05
ASP 603,R ASP 603,0.0,0.0,0.0,-0.00017500000000000127,0.00037996710383926937,2.686773157525604e-05,75.76422000000004,1.145291339177748,0.08098432723668078,-75.75854499999998,1.1447120021983639,0.08094336192600932,0.0,0.0,0.0,0.005500000000005372,0.0009055385138138889,6.40312423743389e-05
ARG 604,R ARG 604,0.0,0.0,0.0,-0.000240000000000003,0.0004270831300812578,3.0199337741083378e-05,-76.62392500000001,0.8703778888327226,0.06154501073884491,76.61775999999998,0.8698178443834174,0.06150540961605795,0.0,0.0,0.0,-0.006404999999999887,0.0009224830621779045,6.522940287957278e-05
ILE 605,R ILE 605,0.0,0.0,0.0,-0.00036499999999998144,0.0004814301610825566,3.404225315692077e-05,-0.6493000000000001,0.17621603218776577,0.01246035513137561,0.6488400000000004,0.1760190455604142,0.012446426073375275,0.0,0.0,0.0,-0.0008249999999998536,0.0007964766161035721,5.6319401630335035e-05
MET 606,R MET 606,0.0,0.0,0.0,-0.00031000000000001914,0.00046249324319391576,3.270321085153769e-05,0.5200149999999998,0.28646143680258307,0.02025588245115481,-0.5194599999999998,0.28618802979859276,0.020236549656500267,0.0,0.0,0.0,0.00024500000000004607,0.0007778013885304884,5.499886362462209e-05
ASN 607,R ASN 607,0.0,0.0,0.0,-0.00047999999999998266,0.000499599839871853,3.5327043465310055e-05,-1.219149999999999,0.21963835616759084,0.015530777105476963,1.2184,0.21937497578347367,0.015512153299912887,0.0,0.0,0.0,-0.0012300000000008283,0.0007981854421133765,5.64402338762751e-05
THR 608,R THR 608,0.0,0.0,0.0,-0.00044499999999998485,0.0004969657935914529,3.514078826662704e-05,0.75603,0.24259404176524996,0.017153989200766075,-0.75467,0.2424828264022012,0.017146125087027685,0.0,0.0,0.0,0.0009150000000001901,0.0007986081642459968,5.647012484492845e-05
PHE 609,R PHE 609,0.0,0.0,0.0,-0.0011250000000000426,0.00034550687402713445,2.44310253571153e-05,-0.8272449999999999,0.27354053625559954,0.019342236811573908,0.8252550000000001,0.27307235300374105,0.019309131256351197,0.0,0.0,0.0,-0.003115000000000245,0.0009283183721115782,6.564202160201538e-05
SER 610,R SER 610,0.0,0.0,0.0,-0.0005650000000000099,0.0004957569969249121,3.505531343462837e-05,0.9988650000000002,0.2263706181795653,0.016006819917616138,-0.9971499999999999,0.2260282891586813,0.015982613600409735,0.0,0.0,0.0,0.0011499999999998478,0.0008760707733966254,6.194755846680971e-05
VAL 611,R VAL 611,0.0,0.0,0.0,-0.0008099999999999929,0.0003923009049186558,2.773986301336005e-05,-0.9565599999999992,0.0934207493012212,0.006605844533442193,0.9557899999999999,0.09329676253761285,0.0065970773453097094,0.0,0.0,0.0,-0.0015799999999998857,0.0007769169839821904,5.4936326779280715e-05
VAL 612,R VAL 612,0.0,0.0,0.0,-0.0007600000000000101,0.0004270831300812577,3.0199337741083368e-05,0.7488200000000004,0.11214765980616521,0.007930037074314144,-0.7470549999999999,0.11190957052459712,0.00791320161976168,0.0,0.0,0.0,0.0010049999999997361,0.0007778013885308571,5.499886362464816e-05
PRO 613,R PRO 613,0.0,0.0,0.0,-0.0009500000000000153,0.0002958039891549665,2.0916500663350877e-05,-0.8400750000000002,0.14587165377481562,0.010314683556706837,0.8383549999999999,0.14557128485728216,0.01029344426686228,0.0,0.0,0.0,-0.0026700000000003275,0.0007490660852021537,5.29669708403303e-05
SER 614,R SER 614,0.0,0.0,0.0,-0.0010899999999999938,0.00034914180500192555,2.468805379125728e-05,-0.5118899999999998,0.25689503284415655,0.018165221977724393,0.5116199999999997,0.25623141025252977,0.018118296774255607,0.0,0.0,0.0,-0.0013599999999999157,0.0009850888284819153,6.965629906906742e-05
PRO 615,R PRO 615,0.0,0.0,0.0,-0.000995000000000014,0.0002738156314018739,1.9361688975914118e-05,-0.49079499999999976,0.15569458235597078,0.011009269497791433,0.48981000000000025,0.15533606760826682,0.010983918676865748,0.0,0.0,0.0,-0.0019799999999995867,0.0007613146524268079,5.3833075334767536e-05
LYS 616,R LYS 616,0.0,0.0,0.0,-0.003,0.0005916079783099645,4.1833001326703976e-05,-117.17395000000002,2.5779202329591024,0.18228648780833856,117.09252499999988,2.5723603167923272,0.18189334236590302,0.0,0.0,0.0,-0.0844250000000018,0.006630563701527248,0.0004688516556439292
VAL 617,R VAL 617,0.0,0.0,0.0,-0.0016850000000000031,0.0004645158770160389,3.284623266068574e-05,-0.36904000000000026,0.14138439942228334,0.009997386758548395,0.3688900000000001,0.1411343257326152,0.009979703878372326,0.0,0.0,0.0,-0.0018349999999998246,0.0007731591039367031,5.467060453297575e-05
SER 618,R SER 618,0.0,0.0,0.0,-0.0006150000000000089,0.00048659531440408066,3.440748465087255e-05,-0.08387499999999996,0.2727478494415675,0.01928618538941799,0.08403500000000001,0.2721850359130714,0.019246388463163677,0.0,0.0,0.0,-0.00045499999999985526,0.0008876795593005466,6.276842359021025e-05
ASP 619,R ASP 619,0.0,0.0,0.0,-0.0006699999999999956,0.0004702127178203461,3.324906013709233e-05,92.457915,1.5783837707517792,0.1116085867613376,-92.43028000000004,1.5760256824025158,0.1114418447350975,0.0,0.0,0.0,0.026964999999998584,0.0025775521333228123,0.00018226045923344127
THR 620,R THR 620,0.0,0.0,0.0,-0.0004600000000000043,0.0004983974317750888,3.5242020373412497e-05,0.4076799999999999,0.29126048066979515,0.020595226097326547,-0.40721499999999994,0.29085745439132205,0.020566727835876077,0.0,0.0,0.0,5.000000000061622e-06,0.0008573068295539375,6.062074727351289e-05
VAL 621,R VAL 621,0.0,0.0,0.0,-0.00031999999999999585,0.0004664761515876181,3.2984845004940865e-05,0.40771499999999994,0.14351429815527061,0.010147993342281987,-0.40725,0.1433073881556708,0.010133362595900754,0.0,0.0,0.0,0.0001449999999997531,0.0007899208821142872,5.585584123438718e-05
VAL 622,R VAL 622,0.0,0.0,0.0,-0.00028000000000000746,0.00044899888641288503,3.174901573277594e-05,-0.09268499999999973,0.08569740821635147,0.006059721847989388,0.09253,0.08565178982368085,0.006056496140508965,0.0,0.0,0.0,-0.0004349999999998189,0.0007111785992282137,5.028792101490199e-05
GLU 623,R GLU 623,0.0,0.0,0.0,-0.00047500000000000266,0.0004993746088859568,3.5311117229563996e-05,91.71601500000003,1.659306989310568,0.11733072242117368,-91.69113499999999,1.6569927449362234,0.11716708063213148,0.0,0.0,0.0,0.024404999999999434,0.0024961920999775284,0.00017650743610383987
PRO 624,R PRO 624,0.0,0.0,0.0,-0.00028499999999997527,0.00045141444372102756,3.191982142806917e-05,-0.24277000000000018,0.09100553334825247,0.006435062975604781,0.2422650000000001,0.09093104406636941,0.006429795787970259,0.0,0.0,0.0,-0.0007899999999999041,0.0007654410493303552,5.412485565800408e-05
TYR 625,R TYR 625,0.0,0.0,0.0,-0.0002999999999999803,0.00045825756949555396,3.2403703492037174e-05,-0.02798000000000016,0.12411897356971667,0.008776536788506052,0.027710000000000012,0.12396050137039626,0.008765331111829151,0.0,0.0,0.0,-0.0005700000000001193,0.0007714272486763438,5.4548143873112385e-05
ASN 626,R ASN 626,0.0,0.0,0.0,-0.00021999999999997133,0.0004142463035441057,2.9291637031749807e-05,-1.2589450000000009,0.12763593528077247,0.009025223536012152,1.2576250000000002,0.12747515199049364,0.009013854440526388,0.0,0.0,0.0,-0.0015400000000001769,0.0007059745037892174,4.991993589741636e-05
ALA 627,R ALA 627,0.0,0.0,0.0,-0.0002149999999999963,0.00041082234603292245,2.904952667428458e-05,-0.39649500000000004,0.12492509745843706,0.008833538355325118,0.39596,0.12474513377282513,0.008820813001078766,0.0,0.0,0.0,-0.0007499999999999096,0.0007331439149307028,5.184110338331533e-05
THR 628,R THR 628,0.0,0.0,0.0,-0.00019499999999999406,0.0003962007067131387,2.8015620642776283e-05,0.23792500000000005,0.13632193284647887,0.009639416314020235,-0.23787000000000005,0.13615907277886402,0.009627900368200739,0.0,0.0,0.0,-0.0001399999999999113,0.0006931089380463549,4.901020301935842e-05
LEU 629,R LEU 629,0.0,0.0,0.0,-0.00022000000000003573,0.0004142463035442269,2.929163703175838e-05,-0.17199,0.08930660613862797,0.006314930680537998,0.171825,0.08921566216197696,0.0063084999702781985,0.0,0.0,0.0,-0.00038500000000003977,0.000718870642049242,5.083183057889463e-05
SER 630,R SER 630,0.0,0.0,0.0,-0.00018499999999999962,0.00038829756630707774,2.7456784225396772e-05,-0.6214999999999997,0.13507312834165253,0.009551112500646334,0.62088,0.13496612760244758,0.009543546405817956,0.0,0.0,0.0,-0.0008050000000000041,0.0006833556906911182,4.8320544285010655e-05
VAL 631,R VAL 631,0.0,0.0,0.0,-0.0002500000000000019,0.0004330127018922227,3.061862178478997e-05,-0.06826499999999985,0.11084089847614932,0.007837635094529484,0.06815999999999998,0.11082172350220874,0.007836279219119238,0.0,0.0,0.0,-0.0003549999999998621,0.0007476463067520074,5.2866577343342207e-05
HID 632,R HID 632,0.0,0.0,0.0,-0.00016999999999999904,0.00037563279941985685,2.65612499705867e-05,-0.671565,0.21673676608965092,0.015325603703443472,0.6710150000000001,0.21657821860704263,0.015314392703434234,0.0,0.0,0.0,-0.0007200000000001872,0.0007152621896898261,5.0576674465601463e-05
GLN 633,R GLN 633,0.0,0.0,0.0,-0.00019000000000000128,0.0003923009049186633,2.7739863013360583e-05,-0.41550500000000024,0.46319255172660123,0.03275265943209804,0.41510500000000033,0.46296790814807,0.03273677473232509,0.0,0.0,0.0,-0.000589999999999975,0.0007293147468690161,5.157034031304316e-05
LEU 634,R LEU 634,0.0,0.0,0.0,-0.0003749999999999926,0.00048412291827591724,3.4232659844072184e-05,-0.31027499999999963,0.24285009651017253,0.017172095005415052,0.30996999999999997,0.24270131664249384,0.017161574680081088,0.0,0.0,0.0,-0.0006799999999995942,0.0007922120928131418,5.601785429661591e-05
VAL 635,R VAL 635,0.0,0.0,0.0,-0.00026499999999998416,0.0004413332074521209,3.12069703752204e-05,0.106005,0.11713280913134463,0.008282540363620335,-0.105905,0.11703249965287414,0.008275447412375958,0.0,0.0,0.0,-0.0001650000000000107,0.000740118233797978,5.2334262199836086e-05
GLU 636,R GLU 636,0.0,0.0,0.0,-0.00018499999999999905,0.0003882975663070765,2.7456784225396684e-05,79.34077999999998,1.586048023107143,0.11215053124265788,-79.33277499999997,1.5850067584652325,0.11207690271372742,0.0,0.0,0.0,0.007819999999994422,0.001256025477450453,8.881441324482862e-05
ASN 637,R ASN 637,0.0,0.0,0.0,-0.00018000000000001348,0.0003841874542459997,2.7166155414414282e-05,-0.7197699999999998,0.18397113115921057,0.013008723438523754,0.7191799999999998,0.18387263961775216,0.013001759034838278,0.0,0.0,0.0,-0.0007699999999994844,0.000697925497456688,4.935078520146186e-05
THR 638,R THR 638,0.0,0.0,0.0,-0.00029499999999999524,0.00045604276115293553,3.2247092892227776e-05,-0.31316500000000025,0.24773229053758802,0.017517318255800447,0.31296,0.24745152737455445,0.017497465302151603,0.0,0.0,0.0,-0.0005000000000002403,0.0008062257748301005,5.700877125497426e-05
ASP 639,R ASP 639,0.0,0.0,0.0,-0.00028500000000001023,0.0004514144437210829,3.191982142807308e-05,84.63537500000004,1.5102635943325708,0.10679176289317299,-84.62363999999998,1.5089178507807128,0.1066966044540473,0.0,0.0,0.0,0.011450000000002092,0.0015898113095582703,0.00011241663577957184
GLU 640,R GLU 640,0.0,0.0,0.0,-0.0005399999999999339,0.0004983974317750223,3.5242020373407794e-05,92.46949500000001,1.5298770604116843,0.10817864437988434,-92.44943,1.5278388478814662,0.10803452098972267,0.0,0.0,0.0,0.019524999999996878,0.0022021296510412857,0.00015571408093032586
THR 641,R THR 641,0.0,0.0,0.0,-0.0005800000000000472,0.0004935585071701612,3.489985673323302e-05,0.3509900000000002,0.32037193993856544,0.022653717123244894,-0.3498449999999999,0.32002412561399207,0.022629122936494928,0.0,0.0,0.0,0.0005649999999998534,0.0009087216295435723,6.425632264611496e-05
TYR 642,R TYR 642,0.0,0.0,0.0,-0.0015199999999999725,0.000499599839871933,3.532704346531571e-05,-0.37411500000000003,0.2024727185943824,0.014316983232336336,0.37327000000000027,0.2021766977176147,0.014296051395402814,0.0,0.0,0.0,-0.002365000000000053,0.0009390287535535959,6.63993599366899e-05
CYS 643,R CYS 643,0.0,0.0,0.0,-0.0009099999999999642,0.00030315012782446615,2.143595111022487e-05,0.7855799999999998,0.36828894037155163,0.02604196071727322,-0.7832000000000003,0.3674062057178668,0.02597954195131233,0.0,0.0,0.0,0.0014699999999999802,0.0012763620176109928,9.025242379016766e-05
ILE 644,R ILE 644,0.0,0.0,0.0,-0.0016799999999999938,0.00046647615158766333,3.298484500494406e-05,-0.9093600000000002,0.13757870620121265,0.009728283610174918,0.90911,0.13728622618456426,0.009707602149861555,0.0,0.0,0.0,-0.0019299999999994454,0.0009301075206661874,6.576853350956679e-05
ASP 645,R ASP 645,0.0,0.0,0.0,-0.0017950000000000466,0.00042775577143974524,3.0246900667672677e-05,108.77528000000004,2.3876670667381283,0.16883355741063233,-108.72112000000003,2.3826449411501622,0.1684784395047102,0.0,0.0,0.0,0.052365000000000494,0.0053853296092239095,0.0003808003085606926
ASN 646,R ASN 646,0.0,0.0,0.0,-0.0018700000000000305,0.0004038564101262266,2.855696062259103e-05,1.8361750000000001,0.21317787027503526,0.015073951767038357,-1.8322049999999999,0.21282390132454349,0.015048922382516134,0.0,0.0,0.0,0.0020999999999985874,0.0009797958971127002,6.928203230271471e-05
GLU 647,R GLU 647,0.0,0.0,0.0,-0.0039000000000000328,0.0006708203932499273,4.743416490252501e-05,119.22486500000002,2.6590362627793764,0.18802225728322317,-119.11272999999997,2.645183821044402,0.18704274173454397,0.0,0.0,0.0,0.10823499999999989,0.01386108852146748,0.000980126968815667
ALA 648,R ALA 648,0.0,0.0,0.0,-0.003144999999999967,0.0005603347213942758,3.962164812321672e-05,1.6382800000000004,0.1503125463825244,0.010628702084450044,-1.6282249999999998,0.14866746239510562,0.010512377080137523,0.0,0.0,0.0,0.00691000000000001,0.002789605706905611,0.000197254911218965
LEU 649,R LEU 649,0.0,0.0,0.0,-0.004254999999999969,0.0006324357674894214,4.4719961985668855e-05,1.737274999999999,0.2254975152302254,0.015945082216000914,-1.7351299999999998,0.2253099933425083,0.01593182241615835,0.0,0.0,0.0,-0.0021099999999999587,0.0025294070451391216,0.00017885608739989006
TYR 650,R TYR 650,0.0,0.0,0.0,-0.0060500000000000284,0.00086458082328956,6.11350963031896e-05,1.292694999999999,0.2573526995681273,0.01819758390212871,-1.2885750000000002,0.25578822172844407,0.018086958613183098,0.0,0.0,0.0,-0.001930000000000107,0.0035616148023050113,0.00025184419786842584
ASP 651,R ASP 651,0.0,0.0,0.0,-0.010510000000000002,0.0016673032117764882,0.00011789614073412651,131.42246,4.002652231759014,0.28303025358082673,-131.21483999999998,3.9704762389929384,0.2807550673131966,0.0,0.0,0.0,0.1971100000000019,0.03346143900073671,0.002366081042568094
ILE 652,R ILE 652,0.0,0.0,0.0,-0.013405000000000035,0.0016973435126691296,0.00012002031078113361,2.031519999999999,0.28899299230258296,0.020434890457254815,-2.0270550000000003,0.2857584853945697,0.020206176280409723,0.0,0.0,0.0,-0.008940000000000099,0.007858524034448056,0.0005556815634875686
CYS 653,R CYS 653,0.0,0.0,0.0,-0.009105000000000012,0.0012976806232660434,9.175987685258048e-05,0.9968500000000003,0.3244987788883017,0.02294552870386722,-0.9951650000000012,0.3261005945640056,0.023058794176517333,0.0,0.0,0.0,-0.00742000000000002,0.007366383101631436,0.000520881944398158
PHE 654,R PHE 654,0.0,0.0,0.0,-0.03172500000000001,0.007911976680956495,0.0005594612363694171,1.1098100000000004,0.32540702804334043,0.023009751617520703,-1.004305,0.3250311861575748,0.022983175582912824,0.0,0.0,0.0,0.07377999999999936,0.01567072429723653,0.0011080875416680745
ARG 655,R ARG 655,0.0,0.0,0.0,-0.08624499999999996,0.05356617379466263,0.0037877004732423084,-151.24741999999998,12.235973959746794,0.8652140161358969,151.409165,12.373924855427664,0.8749686175165671,-0.002830284000000002,0.01505158149796041,0.0010643075344789778,0.07266971599999962,0.1183834461636837,0.008370973756257331
THR 656,R THR 656,0.0,0.0,0.0,-0.04620000000000002,0.008774394566008521,0.0006204433898431018,2.466100000000001,0.6670915004705064,0.0471704923654604,-2.3002550000000013,0.6433818539366807,0.04549396718109997,0.0,0.0,0.0,0.11964499999999965,0.036160461487653214,0.002556930752875458
LEU 657,R LEU 657,0.0,0.0,0.0,-0.03155499999999999,0.004772522917703118,0.0003374683318476082,0.4088950000000001,0.36897202329580475,0.02609026197405843,-0.3453300000000001,0.3678235053663644,0.026009049492436268,0.0,0.0,0.0,0.03201000000000005,0.015137367670767454,0.001070373532931368
LYS 658,R LYS 658,0.0,0.0,0.0,-0.1571649999999999,0.04806815759939233,0.003398932019767399,-158.50879499999996,6.412917026049704,0.4534617116306413,159.0969849999999,6.503016174422479,0.4598326835099935,-0.013961484,0.02821239085059158,0.0019949172883938614,0.4170635160000005,0.18366964362873367,0.012987405050799414
LEU 659,R LEU 659,0.0,0.0,0.0,-0.01717000000000004,0.002867246065478109,0.00020274491362300183,1.432475,0.5320347821101556,0.03762054022571983,-1.3813750000000002,0.5217641558932549,0.03689429728121954,0.0,0.0,0.0,0.03393000000000001,0.011715165385089694,0.0008283872886518834
THR 660,R THR 660,0.0,0.0,0.0,-0.013639999999999985,0.002636361128525521,0.0001864188831637015,-0.17820000000000027,1.066308998367734,0.075399432358606,0.22625499999999996,1.0538952604386267,0.07452164853165155,0.0,0.0,0.0,0.034414999999999925,0.017882191560320514,0.0012644618914779485
THR 661,R THR 661,0.0,0.0,0.0,-0.004984999999999974,0.000815337353492405,5.7653057160917274e-05,-0.474745,0.49079377540368213,0.0347043606752091,0.4921400000000002,0.49031054485907205,0.034670191115712075,0.0,0.0,0.0,0.012409999999999779,0.006068105140816153,0.0004290798294024051
PRO 662,R PRO 662,0.0,0.0,0.0,-0.004704999999999985,0.0007266188822209371,5.137971389566139e-05,-0.68261,0.22152839073130046,0.015664422731144566,0.6833149999999999,0.2211025006077506,0.01563430775170432,0.0,0.0,0.0,-0.003999999999999928,0.0013453624047072884,9.51314879521964e-05
THR 663,R THR 663,0.0,0.0,0.0,-0.0020250000000000003,0.00041758232721224395,2.9527529527543745e-05,1.2786450000000003,0.19221009072106854,0.013591305856134906,-1.2770150000000002,0.19160139554554168,0.013548264607505847,0.0,0.0,0.0,-0.00039499999999975666,0.0011309177688942022,7.99679623349451e-05
TYR 664,R TYR 664,0.0,0.0,0.0,-0.002000000000000021,0.00033166247903555117,2.345207879911794e-05,1.3749749999999998,0.2139326164356456,0.015127320379862565,-1.3734649999999993,0.2135615339310957,0.015101080884327872,0.0,0.0,0.0,-0.000490000000000168,0.0009054832963673691,6.40273379112515e-05
GLY 665,R GLY 665,0.0,0.0,0.0,-0.0010199999999999864,0.0002441311123146724,1.726267650163195e-05,0.39191000000000026,0.13920288035812958,0.009843130066193308,-0.3907299999999998,0.1390401276610465,0.009831621712616924,0.0,0.0,0.0,0.00016000000000001568,0.0006740919818541052,4.7665501151251694e-05
ASP 666,R ASP 666,0.0,0.0,0.0,-0.0036350000000000245,0.0006494420682401254,4.5922489044040925e-05,108.02857000000003,2.603639365405942,0.1841051051042781,-107.95748499999995,2.5937931393588416,0.18340887178357804,0.0,0.0,0.0,0.06744999999999819,0.010246828777724,0.0007245602114386102
LEU 667,R LEU 667,0.0,0.0,0.0,-0.003184999999999949,0.000510661335916472,3.610920935163188e-05,0.7959649999999999,0.1543165051930605,0.010911824727102216,-0.79322,0.1540001025973674,0.010889451685002254,0.0,0.0,0.0,-0.0004400000000000004,0.0013101144988128654,9.263908462413922e-05
ASN 668,R ASN 668,0.0,0.0,0.0,-0.001684999999999971,0.0004645158770160735,3.284623266068819e-05,1.1204449999999992,0.20382854798825684,0.014412854848190403,-1.1175300000000004,0.20349247922220373,0.014389091197848288,0.0,0.0,0.0,0.0012299999999994071,0.0011692305161939882,8.267708267710164e-05
HIE 669,R HIE 669,0.0,0.0,0.0,-0.004389999999999974,0.0005898304841223599,4.170731350734649e-05,-0.31516999999999956,1.2107487894274358,0.08561286793175431,0.3263149999999998,1.2079740501248364,0.08541666423406502,0.0,0.0,0.0,0.006755000000000049,0.004286604133810488,0.00030310868512796826
LEU 670,R LEU 670,0.0,0.0,0.0,-0.005574999999999977,0.0007378177281686895,5.217159188677331e-05,-0.13376999999999992,0.15563392014596314,0.011004980031785617,0.13921499999999995,0.15495637700656273,0.010957070496943971,0.0,0.0,0.0,-0.0001299999999999568,0.0026140198928087006,0.0001848391192361564
VAL 671,R VAL 671,0.0,0.0,0.0,-0.0019449999999999956,0.0004265852786958189,3.016413433201668e-05,0.49158,0.17558600058091145,0.012415805169218756,-0.4911100000000001,0.17503647591287955,0.01237694790729929,0.0,0.0,0.0,-0.0014749999999999785,0.0017086178624842738,0.0001208175277019094
SER 672,R SER 672,0.0,0.0,0.0,-0.001429999999999998,0.0004950757517794527,3.5007142128427895e-05,-0.9138950000000001,0.14220785482877013,0.010055613848741547,0.9145149999999999,0.14229009022064748,0.010061428769066547,0.0,0.0,0.0,-0.0008100000000002761,0.001487918008493548,0.00010521169136553708
ALA 673,R ALA 673,0.0,0.0,0.0,-0.002384999999999977,0.00048659531440409785,3.440748465087377e-05,-0.408645,0.1954202368614875,0.013818297466583912,0.4140499999999998,0.19525375156447078,0.013806525178335074,0.0,0.0,0.0,0.0030200000000000617,0.0019797979694908523,0.0001399928569606339
THR 674,R THR 674,0.0,0.0,0.0,-0.0024300000000000033,0.0004950757517794655,3.50071421284288e-05,-0.08466499999999998,0.5901958003705212,0.04173314526698174,0.08885500000000002,0.5899878930749342,0.04171844400112496,0.0,0.0,0.0,0.0017599999999998437,0.002117167919651334,0.00014970637928960736
MET 675,R MET 675,0.0,0.0,0.0,-0.0015350000000000153,0.0004987734956870721,3.526861210764479e-05,0.03892999999999999,0.21606092913805586,0.01527781481429854,-0.03876499999999998,0.21580528208317795,0.015259737837689087,0.0,0.0,0.0,-0.0013700000000000183,0.0012818346227183874,9.063939540838714e-05
SER 676,R SER 676,0.0,0.0,0.0,-0.0015050000000000063,0.0004999749993750011,3.535357124818031e-05,-0.7987850000000004,0.4123716027747291,0.029159075669077626,0.8004949999999994,0.4116448711875334,0.02910768798573677,0.0,0.0,0.0,0.00020500000000009817,0.0019165007174536469,0.00013551706534603572
GLY 677,R GLY 677,0.0,0.0,0.0,-0.0011799999999999905,0.0003841874542459404,2.716615541441009e-05,-0.5143099999999999,0.24008774208609665,0.016976767050884578,0.5167249999999998,0.24002491407143614,0.016972324439363085,0.0,0.0,0.0,0.001235000000000018,0.001452506454374621,0.0001027077163605523
VAL 678,R VAL 678,0.0,0.0,0.0,-0.0015799999999999614,0.0004935585071700803,3.48998567332273e-05,-0.03192000000000007,0.21092143940339475,0.014914398009976789,0.031775000000000005,0.2104313293571089,0.014879741996251151,0.0,0.0,0.0,-0.0017250000000000243,0.0013709029870853403,9.69374798516938e-05
THR 679,R THR 679,0.0,0.0,0.0,-0.0010550000000000203,0.00024894778569010555,1.7603266742284897e-05,-0.511835,0.20433670197739737,0.014448786761351229,0.51282,0.2042018795212228,0.014439253374049502,0.0,0.0,0.0,-6.99999999996792e-05,0.0012629726837899717,8.930565491612621e-05
THR 680,R THR 680,0.0,0.0,0.0,-0.0017999999999999882,0.00041231056256180155,2.9154759474229012e-05,-0.8243599999999992,0.3177455277419354,0.022468001735802077,0.8284999999999998,0.31765282935934985,0.02246144697030895,0.0,0.0,0.0,0.0023400000000000486,0.0020333224043421827,0.00014377760604488926
CYS 681,R CYS 681,0.0,0.0,0.0,-0.0011199999999999676,0.0003400000000000215,2.4041630560344135e-05,-0.3281600000000001,0.46434690092645176,0.0328342842468052,0.3262749999999998,0.46389795146669927,0.032802538726065096,0.0,0.0,0.0,-0.003004999999999738,0.001146723593548055,8.108560291444359e-05
LEU 682,R LEU 682,0.0,0.0,0.0,-0.000890000000000058,0.00032848135411315095,2.3227139298674866e-05,-0.37504999999999983,0.16997881485644048,0.012019317264304172,0.37495500000000015,0.1698287460208072,0.012008705795172067,0.0,0.0,0.0,-0.000984999999999764,0.0008454436705068377,5.978189525266301e-05
ARG 683,R ARG 683,0.0,0.0,0.0,-0.0017150000000000398,0.00045141444372107315,3.1919821428072396e-05,-99.09293000000001,1.8416190689440868,0.13022213320128198,99.07260500000002,1.8385371546330087,0.13000420895044204,0.0,0.0,0.0,-0.022039999999999935,0.004227103026898888,0.00029890132150943845
PHE 684,R PHE 684,0.0,0.0,0.0,-0.0019849999999999655,0.00039341453963978134,2.7818608879667318e-05,0.016699999999999996,0.17829035307609897,0.01260703176802534,-0.018000000000000006,0.1779882299479379,0.012585668436757742,0.0,0.0,0.0,-0.0032850000000001246,0.0009293949644797324,6.571814817842492e-05
PRO 685,R PRO 685,0.0,0.0,0.0,-0.0011599999999999944,0.0003666060555964934,2.592296279363329e-05,0.9372349999999996,0.1646883717054764,0.01164522644155131,-0.9361250000000012,0.16429607230545004,0.011617486684949906,0.0,0.0,0.0,-5.0000000000061104e-05,0.0009096702699328253,6.432340165132979e-05
GLY 686,R GLY 686,0.0,0.0,0.0,-0.0007749999999999785,0.0004175823272122398,2.952752952754345e-05,-1.0135949999999996,0.13119626890655575,0.009276977141019936,1.0129649999999994,0.13081939372662404,0.009250328041480875,0.0,0.0,0.0,-0.0014049999999998875,0.0008372424977268779,5.9201984764023796e-05
GLN 687,R GLN 687,0.0,0.0,0.0,-0.0027150000000000065,0.0004835028438386045,3.418881396012575e-05,0.032630000000000055,1.087114001887566,0.07687056826575431,-0.03012999999999998,1.0852436791338615,0.07673831647553912,0.0,0.0,0.0,-0.00021500000000042264,0.0021327857370113407,0.00015081072574586675
LEU 688,R LEU 688,0.0,0.0,0.0,-0.0023750000000000017,0.00048412291827592337,3.423265984407262e-05,0.16293999999999995,0.16416295684471544,0.011608074000453284,-0.16080000000000005,0.16395892778375934,0.011593646967197165,0.0,0.0,0.0,-0.0002350000000000263,0.0009796810705532,6.927391283882642e-05
ASN 689,R ASN 689,0.0,0.0,0.0,-0.0013299999999999872,0.00047021271782031216,3.324906013708993e-05,-1.0344400000000005,0.238799992462311,0.016885709401739654,1.033605,0.23842394798971103,0.01685911904207934,0.0,0.0,0.0,-0.00216500000000007,0.0009043091285620273,6.394431170951068e-05
ALA 690,R ALA 690,0.0,0.0,0.0,-0.0006900000000000211,0.00046249324319390096,3.2703210851536645e-05,-0.7035600000000001,0.09557032175314449,0.006757842259182868,0.7026950000000002,0.09551733860927918,0.006754095785151294,0.0,0.0,0.0,-0.0015549999999999286,0.0007190097356783142,5.0841665983728306e-05
ASP 691,R ASP 691,0.0,0.0,0.0,-0.0006749999999999884,0.00046837484987987115,3.311910324872881e-05,92.41509499999997,1.4414013514570378,0.10192246700267255,-92.39614000000003,1.4394458448974714,0.10178419180778013,0.0,0.0,0.0,0.01827999999999662,0.0021798165060394267,0.00015413630331628455
LEU 692,R LEU 692,0.0,0.0,0.0,-0.0008900000000000119,0.00032848135411313594,2.3227139298673805e-05,0.7664349999999999,0.13636471601921382,0.009642441541176392,-0.7654099999999999,0.13616351163215498,0.009628214242527014,0.0,0.0,0.0,0.00013500000000006286,0.0007118813103317579,5.033761019355511e-05
ARG 693,R ARG 693,0.0,0.0,0.0,-0.00065499999999999,0.00047536827828536463,3.3613613313655516e-05,-88.39199000000004,2.0775333450740505,0.14690379164430328,88.37800500000002,2.0756160109642496,0.1467682156492192,0.0,0.0,0.0,-0.014640000000000555,0.002181834090847823,0.00015427896810624812
LYS 694,R LYS 694,0.0,0.0,0.0,-0.0009349999999999469,0.00024652586071240417,1.7432010784759125e-05,-97.40415999999999,1.327164384843588,0.09384469362721738,97.38272999999998,1.3255412543975826,0.09372992097270531,0.0,0.0,0.0,-0.022365000000000208,0.0020302155058030767,0.0001435579151423432
LEU 695,R LEU 695,0.0,0.0,0.0,-0.0013050000000000693,0.0004604074282633344,3.2555721463366265e-05,0.44909999999999994,0.13134119688810555,0.009287225096873691,-0.44746500000000033,0.13127524052539294,0.009282561277740041,0.0,0.0,0.0,0.00033000000000008354,0.0007944180259790204,5.617383732665962e-05
ALA 696,R ALA 696,0.0,0.0,0.0,-0.0004600000000000093,0.0004983974317750941,3.524202037341287e-05,0.485225,0.16249004392577354,0.011489781193521445,-0.48446999999999996,0.1622661366397807,0.011473948557493183,0.0,0.0,0.0,0.0002949999999999764,0.0007861138594376745,5.5586644079310806e-05
VAL 697,R VAL 697,0.0,0.0,0.0,-0.0006999999999999818,0.0004582575694955703,3.2403703492038326e-05,0.10540000000000001,0.15826989606365463,0.011191371676430025,-0.10466000000000004,0.15817507515408363,0.011184666825614432,0.0,0.0,0.0,3.999999999999844e-05,0.0007863841300534823,5.560575509783012e-05
ASN 698,R ASN 698,0.0,0.0,0.0,-0.001069999999999942,0.00029171904291630995,2.0627651344737224e-05,0.9576099999999996,0.3837154387042557,0.02713277887537502,-0.9553449999999998,0.38308292310543013,0.027088053268461438,0.0,0.0,0.0,0.0011949999999996664,0.0010280928946342625,7.269714574855937e-05
MET 699,R MET 699,0.0,0.0,0.0,-0.0011800000000000076,0.00038418745424585195,2.7166155414403837e-05,0.7167600000000003,0.3590964388573068,0.02539195270159421,-0.7159400000000004,0.35850663369036784,0.025350247178282066,0.0,0.0,0.0,-0.00036000000000000864,0.000969742233791893,6.857113095172378e-05
VAL 700,R VAL 700,0.0,0.0,0.0,-0.0006000000000000233,0.0004898979485566532,3.4641016151378794e-05,-0.10811499999999986,0.1380474620375181,0.009761429653232154,0.10801499999999999,0.13789686281783212,0.009750780680284017,0.0,0.0,0.0,-0.0006999999999998985,0.0007615773105864633,5.385164807135016e-05
PRO 701,R PRO 701,0.0,0.0,0.0,-0.0005950000000000211,0.0004908920451586237,3.4711309396219575e-05,-0.7401449999999999,0.11436727667912847,0.008086987688564983,0.7383299999999997,0.11419606429295517,0.008074881144636356,0.0,0.0,0.0,-0.0024099999999999035,0.0008074032449773401,5.7092030967550046e-05
PHE 702,R PHE 702,0.0,0.0,0.0,-0.0006250000000000066,0.00048412291827593074,3.423265984407314e-05,0.6554800000000002,0.09652325937306344,0.006825225124492114,-0.6548450000000002,0.09635782778269376,0.006813527344554826,0.0,0.0,0.0,9.999999999923404e-06,0.0007873372847766656,5.5673153314658414e-05
PRO 703,R PRO 703,0.0,0.0,0.0,-0.0002750000000000008,0.0004465142774872952,3.157332735078782e-05,0.33509999999999995,0.17751002788575088,0.01255185444466276,-0.33477499999999993,0.17734975155043234,0.012540521196306012,0.0,0.0,0.0,5.0000000000007815e-05,0.0007466592261535115,5.279678020486479e-05
ARG 704,R ARG 704,0.0,0.0,0.0,-0.0004299999999999904,0.0004950757517794511,3.500714212842778e-05,-83.72064999999995,1.838260307330365,0.12998463288993678,83.7097,1.836909581334714,0.12988912213883183,0.0,0.0,0.0,-0.011380000000005594,0.001663009320477613,0.00011759251676861525
LEU 705,R LEU 705,0.0,0.0,0.0,-0.0004949999999999732,0.000499974999374941,3.5353571248176066e-05,0.4751899999999998,0.13603688433656583,0.009619260340587573,-0.47431500000000026,0.13584629466790657,0.009605783615874266,0.0,0.0,0.0,0.0003799999999998871,0.0007652450587881425,5.411099703385938e-05
HID 706,R HID 706,0.0,0.0,0.0,-0.0005799999999999805,0.0004935585071701053,3.489985673322907e-05,-0.79888,0.1990808268015794,0.014077140263562138,0.798055,0.19883943767522588,0.014060071474747209,0.0,0.0,0.0,-0.0014049999999999497,0.0007622171606568369,5.389689230372055e-05
PHE 707,R PHE 707,0.0,0.0,0.0,-0.0008249999999999713,0.0003799671038392514,2.6867731575254774e-05,0.5470750000000002,0.12499559742246868,0.008838523455589135,-0.5457849999999999,0.1247675389474361,0.008822397286168874,0.0,0.0,0.0,0.0004649999999999466,0.0007271691687631834,5.14186250302232e-05
PHE 708,R PHE 708,0.0,0.0,0.0,-0.0013699999999999735,0.0004828043081828802,3.413942003021943e-05,-0.8745700000000001,0.12259973531782328,0.00866911042149087,0.8740949999999998,0.1224208968068793,0.00865646462910829,0.0,0.0,0.0,-0.0018449999999998567,0.000872338810325681,6.168366882734945e-05
MET 709,R MET 709,0.0,0.0,0.0,-0.0021699999999999697,0.0004910193478876101,3.472031105851255e-05,0.11757499999999997,0.5549123303504797,0.039238227175485384,-0.11343499999999987,0.5536185291109755,0.03914674161248929,0.0,0.0,0.0,0.001970000000000107,0.0017231076576930604,0.00012184211094692312
PRO 710,R PRO 710,0.0,0.0,0.0,-0.0022049999999999926,0.0004392891985924482,3.1062437122672404e-05,0.7131000000000001,0.1895350363389311,0.013402150946769689,-0.7087799999999997,0.18921916287733817,0.013379815320100765,0.0,0.0,0.0,0.0021149999999998804,0.0015237371820625478,0.00010774448941825084
GLY 711,R GLY 711,0.0,0.0,0.0,-0.002285000000000015,0.0004835028438385896,3.41888139601247e-05,-1.2948949999999997,0.21056007212907082,0.014888845484959454,1.3059000000000005,0.21272945259178094,0.015042243848575047,0.0,0.0,0.0,0.008719999999999983,0.0038381766504422374,0.0002714000736919575
PHE 712,R PHE 712,0.0,0.0,0.0,-0.011995000000000009,0.0015890169917280024,0.00011236046902715185,0.8827249999999995,0.21752514653483263,0.015381350619337757,-0.86528,0.21940565535099474,0.01551432267293669,0.0,0.0,0.0,0.00545000000000023,0.00819740812696315,0.0005796442874729358
ALA 713,R ALA 713,0.0,0.0,0.0,-0.011370000000000016,0.001761561807033776,0.00012456122992328115,-1.5080250000000008,0.19698996008679362,0.01392929366030391,1.576530000000001,0.1999478409485716,0.014138447421834422,0.0,0.0,0.0,0.05713500000000009,0.013841848684334149,0.0009787665068850767
PRO 714,R PRO 714,0.0,0.0,0.0,-0.03408499999999997,0.005891330494888237,0.00041657997431465715,-2.2884550000000004,0.2918388390447678,0.02063612221021647,2.349774999999999,0.2905346526234118,0.020543902303969245,0.0,0.0,0.0,0.027235000000000273,0.014585258825265748,0.0010313335420706349
LEU 715,R LEU 715,0.0,0.0,0.0,-0.034894999999999995,0.007217615603507913,0.0005103624937238281,2.009765000000001,0.40494925580249114,0.028634236481438737,-1.8585499999999997,0.4088794412782319,0.028912142561560453,0.0,0.0,0.0,0.11631999999999985,0.021292195753374193,0.00150558560035623
THR 716,R THR 716,0.0,0.0,0.0,-0.12731500000000007,0.04758556267398761,0.00336480740533541,-2.144485000000001,0.8145944817975369,0.057600528199618,2.3829650000000004,0.820331014758675,0.05800616233535009,-0.0021948840000000002,0.00766196524550614,0.0005417827582313042,0.10897011600000008,0.08878279462904562,0.0062778916134890745
SER 717,R SER 717,0.0,0.0,0.0,-0.1443000000000001,0.060505536936713296,0.00427838754672831,-0.015020000000000177,1.9294344273905757,0.13643161674626594,0.3041349999999999,1.9446388319621206,0.13750673050391024,-0.008903016000000001,0.019234169452797902,0.0013600611650564543,0.1359119839999999,0.08024835224239173,0.0056744154049641875
ARG 718,R ARG 718,0.0,0.0,0.0,-0.08739500000000001,0.05521484379222676,0.003904279046763949,-116.75194500000002,3.6684802128364185,0.25940072351453003,117.04303999999993,3.7336593455237375,0.26400958418603615,-0.002435147999999996,0.00904397479450799,0.0006395055906076812,0.2012648519999979,0.08509176834032346,0.0060168966416597495
GLY 719,R GLY 719,0.0,0.0,0.0,-0.19610500000000006,0.151997282788213,0.010747830938147471,0.7462449999999998,0.42198634453617073,0.029838940578964912,-0.2577850000000002,0.39664427233353533,0.028046985468584654,-0.015497675999999985,0.01905530695592765,0.001347413676612763,0.2768573239999999,0.09560921566535706,0.006760592474090106
SER 720,R SER 720,0.0,0.0,0.0,-0.9068399999999999,0.39802224108710255,0.028144422573575707,2.0418150000000006,1.38062748443416,0.0976251056535919,-1.3043600000000006,1.339161065891627,0.09469298707929745,-0.13653176399999994,0.04167682388426836,0.0029469964786883623,-0.30591676399999995,0.4232793676778971,0.029930371122139497
GLN 721,R GLN 721,0.0,0.0,0.0,-0.47765,0.09570484574983587,0.006767354542212147,2.832884999999999,0.829054516768954,0.058623007078066364,-2.0514099999999997,0.8698846486172742,0.06151013338873517,-0.011239559999999992,0.012488642995041535,0.0008830804149611743,0.2925854399999999,0.1413901017640832,0.009997789975003927
GLN 722,R GLN 722,0.0,0.0,0.0,-1.4712649999999987,0.37903760337861475,0.02680200596737155,-1.7340250000000024,2.3947408407539603,0.16933374876814994,3.805475,2.3937337862375174,0.1692625392603898,-0.312940764,0.07865295777665585,0.005561603980425255,0.28724423599999943,0.6203935880460854,0.04386845131120404
TYR 723,R TYR 723,0.0,0.0,0.0,-6.208785000000002,0.9111579603861152,0.06442859725211257,-9.317625,2.0926621620259267,0.14797356055010344,9.326375,1.1967711161182595,0.08462449717354144,-1.1569616999999999,0.06833052079162248,0.004831697461376463,-7.3569967,1.2742965825551047,0.09010637547675576
ARG 724,R ARG 724,0.0,0.0,0.0,-2.51396,0.9424427825602982,0.06664076824287057,-178.8773899999999,8.293537570779145,0.586441665632334,176.09383499999996,6.179051520887261,0.4369249231720432,-0.5978374560000002,0.0776208093206226,0.005488620063180021,-5.895352456000008,2.247343975748004,0.15891121649101497
ALA 725,R ALA 725,0.0,0.0,0.0,-1.4875999999999996,0.3816070492011408,0.026983693223871515,-0.6928049999999999,1.619657277628511,0.11452706442092628,0.9429949999999995,1.6500510976860696,0.11667623204781262,-0.2937131280000001,0.08198943079491865,0.005797528250071212,-1.531123128,0.4947988951898676,0.03498756541123672
LEU 726,R LEU 726,0.0,0.0,0.0,-0.23512000000000008,0.0649571058468585,0.004593161003056598,0.9455100000000003,0.7167008859349899,0.05067840565270377,-0.7186749999999997,0.7075178862580086,0.05002906951838103,-0.006370128000000002,0.01358583372250728,0.0009606635153257773,-0.014655128000000097,0.07638268877157746,0.005401071719564398
THR 727,R THR 727,0.0,0.0,0.0,-0.13511,0.03692096829716142,0.0026107067050896377,-2.3756,0.8222183104261314,0.05813961429180633,2.482100000000001,0.79986825790251,0.05655922692187351,-0.0018121680000000003,0.007476451411771231,0.0005286649492475174,-0.03042216799999995,0.07722133231661137,0.005460372773333578
VAL 728,R VAL 728,0.0,0.0,0.0,-0.031355000000000015,0.005471651944339946,0.00038690421941353333,-0.8416949999999995,0.2615410139442765,0.018493742451840326,0.893525,0.2602716453534655,0.01840398453800156,0.0,0.0,0.0,0.02047500000000034,0.02657516462790012,0.0018791479119537047
PRO 729,R PRO 729,0.0,0.0,0.0,-0.08995999999999998,0.039267268812587346,0.002776615205605554,-2.0730500000000003,0.6582318341587552,0.04654401935265147,2.0823299999999993,0.637856842167585,0.04510328985229367,-0.004001507999999998,0.015229653952350194,0.0010768991584831327,-0.08468150799999982,0.07620315371838836,0.005388376674207328
GLU 730,R GLU 730,0.0,0.0,0.0,-0.21811499999999998,0.4465044364561231,0.03157263148480025,155.190575,10.101174489353975,0.7142608979370757,-154.200685,9.449979364303282,0.668214449057179,-0.143154936,0.10511648757989156,0.007432858118225282,0.628620063999999,0.8234144693208466,0.0582241954983893
LEU 731,R LEU 731,0.0,0.0,0.0,-0.038550000000000056,0.007932055219172363,0.0005608810034222925,-0.17158,0.3125554568392622,0.02210100830279016,0.17952999999999997,0.3131077276274096,0.022140059744725184,0.0,0.0,0.0,-0.030600000000000193,0.024938123425791252,0.001763391618444409
THR 732,R THR 732,0.0,0.0,0.0,-0.021740000000000002,0.004516901592906456,0.00031939317462964734,-2.6438449999999993,0.48299584985277977,0.03415296407158601,2.709405,0.4803726063952916,0.033967472747836694,0.0,0.0,0.0,0.04381999999999934,0.02615392131210914,0.001849361511441174
GLN 733,R GLN 733,0.0,0.0,0.0,-0.21154499999999996,0.18453378545675586,0.013048509105449557,-2.0484800000000005,2.963075923698212,0.20952110788175987,2.4439250000000015,2.466211728415668,0.1743875037004515,-0.066884328,0.08386233606420236,0.005929962651714265,0.11701567199999925,0.7809207843312576,0.05521943821701496
GLN 734,R GLN 734,0.0,0.0,0.0,-0.07813499999999994,0.035957151931152814,0.002542554596267312,-2.5075499999999975,1.0186522750674107,0.07202959313712703,2.6993250000000004,0.9468938427168055,0.06695550572488414,-0.001536084000000001,0.007693263798996112,0.0005439959001727131,0.11210391600000115,0.11270204629642241,0.007969238118980052
MET 735,R MET 735,0.0,0.0,0.0,-0.013875000000000075,0.0020831166553988037,0.00014729859130351345,-2.129045000000001,0.27905621830554733,0.019732254429612607,2.152939999999999,0.27919241823517266,0.019741885218996127,0.0,0.0,0.0,0.010020000000000029,0.007624932786589054,0.0005391641679488758
PHE 736,R PHE 736,0.0,0.0,0.0,-0.016775000000000026,0.0033278183544178234,0.00023531229249659004,-0.5027200000000002,0.5823112497625302,0.04117562334682985,0.5188050000000003,0.5765994163845465,0.04077173573537185,0.0,0.0,0.0,-0.0006900000000003104,0.007519567806729289,0.0005317137387730334
ASP 737,R ASP 737,0.0,0.0,0.0,-0.027539999999999964,0.006280000000000005,0.0004440630585851522,148.59279999999993,4.394293545044708,0.31072347642253867,-148.23126499999998,4.318724403661881,0.3053799311905145,0.0,0.0,0.0,0.3339949999999961,0.08573835183277531,0.0060626169988713475
ALA 738,R ALA 738,0.0,0.0,0.0,-0.007140000000000022,0.001417885749981225,0.00010025966287594979,-1.7010249999999993,0.25969941158001103,0.0183635214998382,1.7123749999999989,0.26056053879090135,0.01842441238886668,0.0,0.0,0.0,0.004210000000000145,0.0038283024958852157,0.00027070186552738206
LYS 739,R LYS 739,0.0,0.0,0.0,-0.03589999999999999,0.010336343647538038,0.000730889868584864,-154.18242500000008,6.213944175349499,0.439392206430428,154.21295999999995,6.266667169110468,0.44312028507171164,0.0,0.0,0.0,-0.0053649999999982705,0.07980345716195199,0.00564295657213464
ASN 740,R ASN 740,0.0,0.0,0.0,-0.01703500000000002,0.003051847800923271,0.00021579822751820977,-0.42187000000000047,1.2489441753337096,0.08831368957019065,0.5206500000000003,1.2417410267443048,0.08780435004884439,0.0,0.0,0.0,0.0817449999999993,0.019957203586675458,0.0014111873989658705
MET 741,R MET 741,0.0,0.0,0.0,-0.005810000000000035,0.000814800589101556,5.7615102186850395e-05,0.5451050000000002,0.4652323333292732,0.03289689377243693,-0.5268749999999998,0.46491774474093833,0.03287464900002738,0.0,0.0,0.0,0.012419999999999931,0.0035837968692434964,0.00025341270686371947
MET 742,R MET 742,0.0,0.0,0.0,-0.004310000000000094,0.000619596642986429,4.381209878561242e-05,-1.046315,0.33779512396569544,0.02388572228078937,1.0420449999999994,0.3374143046389717,0.023858794287956044,0.0,0.0,0.0,-0.008580000000000263,0.002091315375547269,0.0001478783283649165
ALA 743,R ALA 743,0.0,0.0,0.0,-0.0018500000000000016,0.0004974937185532897,3.5178118198674285e-05,1.29363,0.1615990194895965,0.011426776251419074,-1.2858400000000003,0.16060269113560915,0.011356325197879786,0.0,0.0,0.0,0.005939999999999903,0.002046069402537352,0.00014467895493124695
ALA 744,R ALA 744,0.0,0.0,0.0,-0.0020800000000000037,0.0005509990925582372,3.8961519477556364e-05,1.13288,0.4106253104717229,0.02903559415613867,-1.1273949999999995,0.40894890753613855,0.028917054567763396,0.0,0.0,0.0,0.003405000000000106,0.002083500659947037,0.00014732574452551968
CYS 745,R CYS 745,0.0,0.0,0.0,-0.001980000000000032,0.0005095095681142566,3.6027767069302e-05,-0.128495,0.4280855872077451,0.03027022216428217,0.13100499999999998,0.42627179706731716,0.03014196783348758,0.0,0.0,0.0,0.0005300000000002125,0.0023300429180594527,0.000164758914781553
ASP 746,R ASP 746,0.0,0.0,0.0,-0.004719999999999996,0.0010254754994635424,7.251206796113326e-05,126.05209999999992,3.641412453982083,0.25748674393078774,-125.91991499999989,3.622094559477151,0.2561207625105194,0.0,0.0,0.0,0.12746499999999938,0.019609915221641284,0.0013866304031715851
PRO 747,R PRO 747,0.0,0.0,0.0,-0.004610000000000008,0.0009475758544834253,6.700373123938672e-05,-1.459355,0.4023925309632379,0.02845344873429233,1.4542249999999997,0.4009460117958531,0.02835116438305492,0.0,0.0,0.0,-0.009740000000000446,0.0021336353952818494,0.00015087080565834356
ARG 748,R ARG 748,0.0,0.0,0.0,-0.006900000000000002,0.0019287301521985782,0.00013638181696985766,-129.48789999999994,5.762599588728112,0.4074773246452458,129.38129000000012,5.750335695928587,0.4066101364690169,0.0,0.0,0.0,-0.11351000000000255,0.015045594039453901,0.0010638841572277753
HID 749,R HID 749,0.0,0.0,0.0,-0.002805000000000004,0.0005540532465386052,3.917748077658697e-05,-2.412795000000001,0.30806051836448556,0.02178316815513707,2.4079499999999987,0.30675392010536356,0.021690777706205897,0.0,0.0,0.0,-0.007650000000000061,0.0016209565077446475,0.00011461893386347047
GLY 750,R GLY 750,0.0,0.0,0.0,-0.0009599999999999787,0.00035832945734337303,2.533771891863948e-05,1.182295,0.2455247807757912,0.017361223743590243,-1.1777299999999997,0.24445992943629843,0.01728592738327915,0.0,0.0,0.0,0.0036049999999999416,0.001385270731662219,9.795343281376053e-05
ARG 751,R ARG 751,0.0,0.0,0.0,-0.0025250000000000016,0.0005471517157059451,3.8689468851352777e-05,-117.50767000000009,3.317301750078511,0.23456865627225168,117.44677,3.31026019477382,0.23407074312164697,0.0,0.0,0.0,-0.06342500000000215,0.007566662077826902,0.0005350438066178494
TYR 752,R TYR 752,0.0,0.0,0.0,-0.0039950000000000775,0.00071761758618363,5.074322614891664e-05,-0.7879550000000002,0.4521828424155432,0.03197415542082386,0.786845,0.4510181714465612,0.03189180074682203,0.0,0.0,0.0,-0.005105000000000099,0.0015949843259420386,0.000112782423275987
LEU 753,R LEU 753,0.0,0.0,0.0,-0.0012200000000000277,0.00041424630354418307,2.929163703175528e-05,0.5000149999999999,0.22326138218464903,0.01578696373198468,-0.49907000000000035,0.22284300549938674,0.015757380032860747,0.0,0.0,0.0,-0.0002750000000000624,0.0008828221791505989,6.242495494592736e-05
THR 754,R THR 754,0.0,0.0,0.0,-0.00129000000000003,0.0004537620521815044,3.208582241426658e-05,0.2873750000000001,0.23298159664445614,0.01647428668789639,-0.2831800000000001,0.23239734852187943,0.01643297410695944,0.0,0.0,0.0,0.0029050000000002065,0.0012553784290004956,8.876866001015653e-05
VAL 755,R VAL 755,0.0,0.0,0.0,-0.0025750000000000274,0.0005043560250457856,3.566335654421672e-05,-0.4262850000000002,0.20237068407998196,0.014309768302631573,0.430715,0.2020432225416135,0.014286613275195762,0.0,0.0,0.0,0.0018549999999998232,0.0015079704904275312,0.00010662961596105111
ALA 756,R ALA 756,0.0,0.0,0.0,-0.0015149999999999864,0.0004997749493522174,3.5339425575411623e-05,0.4478999999999998,0.2813351737696521,0.01989340091588167,-0.4431249999999999,0.28047816202870424,0.0198328010345236,0.0,0.0,0.0,0.0032600000000001595,0.0017613631085042557,0.0001245471798155176
ALA 757,R ALA 757,0.0,0.0,0.0,-0.002379999999999956,0.0004955804677345665,3.50428309358713e-05,-0.5845049999999999,0.29510801408128506,0.02086728779393718,0.5893700000000001,0.29534752936159825,0.020884224081827905,0.0,0.0,0.0,0.002485000000000086,0.0017691170113929835,0.00012509546354684572
VAL 758,R VAL 758,0.0,0.0,0.0,-0.0031399999999999367,0.00045869379764718553,3.243454948045349e-05,0.5368500000000006,0.21421563318301332,0.015147332685987872,-0.527645,0.21409037571782566,0.015138475645685028,0.0,0.0,0.0,0.006065000000000078,0.0023959914440584177,0.00016942217977586555
PHE 759,R PHE 759,0.0,0.0,0.0,-0.010469999999999974,0.0011220962525560912,7.934418693264249e-05,-1.8420850000000002,0.17543756090130677,0.012405308898814194,1.8267949999999993,0.1744800073790778,0.012337599639922476,0.0,0.0,0.0,-0.025760000000000137,0.005116874045743305,0.0003618176336222535
ARG 760,R ARG 760,0.0,0.0,0.0,-0.008090000000000024,0.0008613361713059269,6.0905664761167866e-05,-107.775705,2.2081410457611312,0.15613915072740503,107.76080500000002,2.2056185134735493,0.15596078075877393,0.0,0.0,0.0,-0.022989999999994806,0.007534580280280219,0.000532775280958058
GLY 761,R GLY 761,0.0,0.0,0.0,-0.004220000000000013,0.0006415605972938423,4.5365184888856765e-05,-0.9960400000000004,0.26614212067990833,0.018819089829213168,1.0109350000000004,0.2667254783011928,0.018860339442199878,0.0,0.0,0.0,0.010675000000000007,0.00425198483064088,0.00030066073072485
ARG 762,R ARG 762,0.0,0.0,0.0,-0.015535000000000012,0.00447423457140991,0.0003163761606063234,-118.39143499999999,5.701718587914848,0.4031723877931975,118.37339499999993,5.710018815118067,0.40375930248727604,0.0,0.0,0.0,-0.033575000000000445,0.020052789706170727,0.0014179463582941116
MET 763,R MET 763,0.0,0.0,0.0,-0.01258000000000001,0.0013090454537563233,9.256349172325173e-05,-3.3005800000000005,0.32416798669825225,0.02292213816379247,3.311585000000002,0.3261014608599577,0.023058855432891563,0.0,0.0,0.0,-0.0015750000000001058,0.004971355448969777,0.0003515279149655223
SER 764,R SER 764,0.0,0.0,0.0,-0.005994999999999967,0.0006123520229410591,4.3299826789492325e-05,-0.014470000000000014,0.42762771086542095,0.03023784541762194,0.02104999999999997,0.42797333737044896,0.030262284902168254,0.0,0.0,0.0,0.0005849999999999411,0.004247678777873805,0.0003003562468136754
MET 765,R MET 765,0.0,0.0,0.0,-0.004980000000000027,0.0004894895300207339,3.46121365997477e-05,1.0251200000000003,0.44171412202916904,0.031233905103268757,-1.021115,0.440352735627928,0.031137640547655488,0.0,0.0,0.0,-0.0009749999999999837,0.0027137381966578873,0.00019189026812217448
LYS 766,R LYS 766,0.0,0.0,0.0,-0.009790000000000009,0.0009674192472760023,6.840687099992466e-05,-133.42929,2.8053920253497178,0.19837117250114483,133.36414999999997,2.798273572670464,0.19786782188503924,0.0,0.0,0.0,-0.07493000000000266,0.010699303715663756,0.0007565550211320266
GLU 767,R GLU 767,0.0,0.0,0.0,-0.018355000000000014,0.0026549905837874883,0.00018773618457825636,148.43985999999998,7.3295159615350824,0.5182750439216495,-148.1179400000001,7.258642024260504,0.513263499756025,0.0,0.0,0.0,0.30356499999999803,0.07302702085529446,0.005163790165663014
VAL 768,R VAL 768,0.0,0.0,0.0,-0.0075500000000000254,0.0007664854858377465,5.4198708471693595e-05,1.6083250000000007,0.2880259873257942,0.020366512879601967,-1.5985350000000005,0.2889242093958165,0.02043002677127438,0.0,0.0,0.0,0.002240000000000084,0.003390044247498832,0.00023971232759288706
ASP 769,R ASP 769,0.0,0.0,0.0,-0.004584999999999968,0.0005502499432076252,3.890854661896244e-05,121.53962500000007,2.1096572741483124,0.1491752964529799,-121.47524000000001,2.104147528667991,0.14878569861380517,0.0,0.0,0.0,0.05979999999999848,0.0064714758749450894,0.00045760244754588185
GLU 770,R GLU 770,0.0,0.0,0.0,-0.009884999999999984,0.001030424669735763,7.286202714720666e-05,137.8139150000001,2.569964090750604,0.18172390359756718,-137.6660050000001,2.553653908607136,0.18057059955796378,0.0,0.0,0.0,0.13802499999999937,0.017209717458457,0.001216910791717946
GLN 771,R GLN 771,0.0,0.0,0.0,-0.027610000000000034,0.006236016356617395,0.00044095294533543877,1.1499649999999995,0.8762785138156693,0.061962247932712954,-1.0079499999999997,0.8749246410405881,0.061866514670700576,0.0,0.0,0.0,0.11440499999999912,0.02087967851763965,0.0014764162268818075
MET 772,R MET 772,0.0,0.0,0.0,-0.008190000000000008,0.0011506085346460048,8.136030973393065e-05,1.9057849999999998,0.3458872341891221,0.024457920882098767,-1.9011699999999991,0.3455062678157974,0.024430982491500573,0.0,0.0,0.0,-0.003575000000000039,0.0035908738490790975,0.0002539131249069269
LEU 773,R LEU 773,0.0,0.0,0.0,-0.007054999999999971,0.0008786210787364157,6.21278922867959e-05,0.4281100000000004,0.2850485185016756,0.020155974039971387,-0.4220799999999998,0.2851899254882614,0.020165973023883583,0.0,0.0,0.0,-0.0010249999999996462,0.0030617601147050998,0.00021649913394744777
ASN 774,R ASN 774,0.0,0.0,0.0,-0.02055,0.0036698092593484546,0.0002594947012946474,0.9249949999999998,1.0918353332691686,0.07720441680937032,-0.8050499999999999,1.0850071508980947,0.07672159140359384,0.0,0.0,0.0,0.09939500000000016,0.02446853029914172,0.0017301863700191612
VAL 775,R VAL 775,0.0,0.0,0.0,-0.019834999999999985,0.0047135734851595935,0.0003332999774977457,0.6650549999999997,0.32720787272772023,0.023137090566339575,-0.64523,0.32574989961625517,0.023033996298949116,0.0,0.0,0.0,-1.00000000001646e-05,0.006201604631061162,0.00043851966888612445
GLN 776,R GLN 776,0.0,0.0,0.0,-0.00696499999999998,0.0011462002442854682,8.104859653319318e-05,1.4819100000000003,0.9918514364056729,0.07013448766120689,-1.4694999999999996,0.9890576777923523,0.06993693909515916,0.0,0.0,0.0,0.0054449999999995665,0.003819289855457108,0.000270064575611071
ASN 777,R ASN 777,0.0,0.0,0.0,-0.009230000000000014,0.0015707004806772955,0.00011106529610998853,-0.9369200000000003,1.95021832203474,0.13790126003050146,0.9746650000000003,1.9412420670217816,0.1372665429515692,0.0,0.0,0.0,0.028514999999999766,0.013126681797012077,0.0009281965713145255
LYS 778,R LYS 778,0.0,0.0,0.0,-0.04950500000000003,0.019436048338075267,0.0013743361579322548,-172.25365500000007,6.95305380649006,0.4916551496524058,172.31122000000008,6.9933577637331155,0.49450506979992753,-0.0009708119999999986,0.007786686382888152,0.0005506018744313162,0.007089187999999041,0.0678700693845621,0.004799138630142535
ASN 779,R ASN 779,0.0,0.0,0.0,-0.011745,0.002771276781557604,0.00019595886047842122,-0.6622950000000002,0.7395515248953246,0.05229418982903358,0.72289,0.7312694700997716,0.051708560118224174,0.0,0.0,0.0,0.048850000000001434,0.01469583274265096,0.0010391522987511794
SER 780,R SER 780,0.0,0.0,0.0,-0.003980000000000006,0.0008364209466530447,5.9143892330483944e-05,-1.6518400000000006,0.801227773108246,0.056655359163983725,1.6553500000000003,0.7992570534565206,0.05651600824102847,0.0,0.0,0.0,-0.0004700000000001442,0.003813017178036552,0.0002696210303370439
SER 781,R SER 781,0.0,0.0,0.0,-0.0033999999999999924,0.0008246211251235241,5.8309518948452434e-05,-1.9270349999999985,0.7480541850527975,0.05289541869458096,1.9309050000000016,0.7465640133136562,0.05279004764039302,0.0,0.0,0.0,0.0004700000000001614,0.0036944688386828643,0.00026123839687150426
TYR 782,R TYR 782,0.0,0.0,0.0,-0.00790499999999999,0.0017452721850760174,0.0001234093797083515,-1.5719549999999998,0.9761013999452117,0.06902079190269415,1.5853149999999996,0.9735582806257669,0.06884096621107956,0.0,0.0,0.0,0.005455000000000076,0.005670800208083653,0.00040098612818900356
PHE 783,R PHE 783,0.0,0.0,0.0,-0.004249999999999989,0.0007599342076785682,5.373546315051417e-05,0.5221900000000003,0.16642461927250943,0.01176799768439808,-0.5266900000000001,0.16633257017193018,0.01176148883007591,0.0,0.0,0.0,-0.008750000000000018,0.0018887826767525347,0.00013355710389193962
VAL 784,R VAL 784,0.0,0.0,0.0,-0.0013200000000000035,0.0004664761515876404,3.2984845004942443e-05,1.0383,0.28544936503695256,0.020184318170302334,-1.0360950000000009,0.2848165479304147,0.020139571243573958,0.0,0.0,0.0,0.0008850000000000663,0.0009548691009764789,6.751944164459703e-05
GLU 785,R GLU 785,0.0,0.0,0.0,-0.0015400000000000075,0.0004983974317750904,3.524202037341261e-05,115.82653499999996,3.3725312880368885,0.23847397435346854,-115.77128999999994,3.3655463309713918,0.23798006330273758,0.0,0.0,0.0,0.05370500000000206,0.006964766686688336,0.0004924833753539485
TRP 786,R TRP 786,0.0,0.0,0.0,-0.0013099999999999668,0.00046249324319388573,3.270321085153557e-05,-0.6086299999999999,0.27086109558221894,0.019152771744580462,0.60747,0.27047716927681703,0.0191256240551779,0.0,0.0,0.0,-0.0024700000000000342,0.0008479976415057893,5.996248827389425e-05
ILE 787,R ILE 787,0.0,0.0,0.0,-0.001255000000000019,0.00044718564377670936,3.16208001163783e-05,0.7647400000000001,0.15497023068963842,0.010958050100268693,-0.7624099999999998,0.1546134919727271,0.010932824863684716,0.0,0.0,0.0,0.0010749999999996262,0.0008714212528969833,6.161878771935343e-05
PRO 788,R PRO 788,0.0,0.0,0.0,-0.0013999999999999991,0.0004898979485565792,3.4641016151373556e-05,-1.38876,0.17151064806594507,0.012127634229312918,1.3868699999999992,0.17129420042722682,0.012112329070001968,0.0,0.0,0.0,-0.0032899999999999084,0.0009197282207260191,6.503460617240059e-05
ASN 789,R ASN 789,0.0,0.0,0.0,-0.002210000000000026,0.0004537620521815446,3.208582241426942e-05,-1.4818650000000004,0.951729298054335,0.0672974240508133,1.4816399999999987,0.949345638005465,0.06712887383235337,0.0,0.0,0.0,-0.002434999999999903,0.00255455964894129,0.00018063464507119125
ASN 790,R ASN 790,0.0,0.0,0.0,-0.0018549999999999834,0.00039239648316469184,2.774662141595065e-05,2.1110749999999987,0.25559546039592657,0.018073328328645732,-2.1034749999999995,0.25466625095407036,0.018007623298897824,0.0,0.0,0.0,0.005744999999999401,0.0013964150529121536,9.874145532651554e-05
VAL 791,R VAL 791,0.0,0.0,0.0,-0.003194999999999972,0.0005069270164432001,3.5845153089365125e-05,0.7200449999999996,0.16081533812109092,0.011371361610423089,-0.7119200000000001,0.1606218341322231,0.011357678812151582,0.0,0.0,0.0,0.004930000000000237,0.0017846848461285194,0.00012619627569783462
LYS 792,R LYS 792,0.0,0.0,0.0,-0.0028350000000000007,0.0004333301281932241,3.064106721378647e-05,-116.67377,2.3577224533644654,0.1667161534929797,116.622725,2.3535508214986725,0.1664211745748881,0.0,0.0,0.0,-0.053879999999994224,0.005189951830216264,0.00036698501331774535
THR 793,R THR 793,0.0,0.0,0.0,-0.002805000000000018,0.00047641893329297366,3.3687905841712307e-05,-0.6629749999999999,0.27447729300435786,0.019408475516510836,0.6676100000000001,0.273787778945664,0.019359719509848244,0.0,0.0,0.0,0.0018300000000004335,0.0019186192952227196,0.00013566687141673396
ALA 794,R ALA 794,0.0,0.0,0.0,-0.001720000000000015,0.0004489988864128677,3.174901573277471e-05,1.2504799999999998,0.12106902824422112,0.008560873086315441,-1.245315,0.12042468922525396,0.008515311437345963,0.0,0.0,0.0,0.0034449999999999316,0.0016084075975945837,0.00011373159191710939
VAL 795,R VAL 795,0.0,0.0,0.0,-0.0035400000000000344,0.0005276362383309542,3.7309516212357905e-05,-1.0518100000000004,0.13243943483720774,0.009364882246990346,1.054595,0.13228991259729242,0.009354309428012115,0.0,0.0,0.0,-0.000754999999999969,0.0015149174895023815,0.00010712084297652343
CYS 796,R CYS 796,0.0,0.0,0.0,-0.00256000000000002,0.0004963869458396153,3.509985754956715e-05,0.9193599999999997,0.31696256939897666,0.022412638220432806,-0.9176700000000002,0.3157191965972285,0.022324718486466905,0.0,0.0,0.0,-0.0008699999999998842,0.002383925334401257,0.00016856897697975368
ASP 797,R ASP 797,0.0,0.0,0.0,-0.004155000000000017,0.0007006960824779769,4.954669514710259e-05,111.5421349999999,3.096155459078774,0.21893125207223493,-111.47254999999994,3.0823046698070726,0.21795185337035433,0.0,0.0,0.0,0.06543000000000049,0.01427498161119572,0.001009393629858976
ILE 798,R ILE 798,0.0,0.0,0.0,-0.004420000000000003,0.0006734983296192908,4.762352359916131e-05,-0.25835000000000014,0.22412895283742326,0.015848310241158188,0.26523,0.2239587620523027,0.015836275935332766,0.0,0.0,0.0,0.0024600000000002888,0.001920520762710987,0.0001358013254722499
PRO 799,R PRO 799,0.0,0.0,0.0,-0.00910499999999998,0.0014120817964976488,9.984926138935699e-05,-1.8633849999999987,0.22852209253156303,0.01615895212800079,1.8786450000000017,0.22900091479073081,0.01619280997464485,0.0,0.0,0.0,0.006154999999999937,0.0037935438576615368,0.00026824405864810477
PRO 800,R PRO 800,0.0,0.0,0.0,-0.00837000000000001,0.0015915715503865698,0.00011254110360219303,1.091965,0.21084720480717778,0.014909148831338422,-1.0830799999999996,0.21116989274042172,0.014931966313918809,0.0,0.0,0.0,0.0005149999999997678,0.006536801587932793,0.000462221673009827
ARG 801,R ARG 801,0.0,0.0,0.0,-0.012004999999999988,0.002684208449431647,0.00018980219967113454,-101.93991000000001,2.519784260983624,0.17817565380686537,101.96161000000001,2.5211692640314918,0.1782735883115765,0.0,0.0,0.0,0.009694999999999539,0.01151746391355136,0.0008144076835343518
GLY 802,R GLY 802,0.0,0.0,0.0,-0.02223,0.008917796813114795,0.0006305834599797254,0.9496650000000001,0.2382425712902712,0.016846293772667026,-0.8504200000000001,0.23394117551213453,0.01654213916033826,-5.943600000000021e-05,0.0007588731679958136,5.366043631503579e-05,0.07695556399999992,0.01708606866909746,0.0012081675019737822
LEU 803,R LEU 803,0.0,0.0,0.0,-0.04475999999999995,0.0128429903059997,0.000908136553608548,-1.4600999999999997,0.21290991052555755,0.015055004151444283,1.57432,0.22247655516930215,0.01573146808152366,0.0,0.0,0.0,0.06946000000000006,0.019107548246700527,0.001351107693709107
LYS 804,R LYS 804,0.0,0.0,0.0,-0.26449500000000004,0.20569022819521582,0.014544495518064549,-136.03214999999997,10.482541201326462,0.7412275967525319,136.80779,10.67815150510064,0.7550593339794002,-0.0828468,0.10583646541444966,0.0074837682391372855,0.42829819999999996,0.6626919381480536,0.04685939633021448
MET 805,R MET 805,0.0,0.0,0.0,-0.04266500000000004,0.006950019784144534,0.0004914406118749265,1.164525000000001,0.4340917176991495,0.030694919724198504,-1.1096399999999995,0.4393330745573359,0.031065539621902727,0.0,0.0,0.0,0.012219999999999795,0.018864294314922116,0.0013339070432380265
SER 806,R SER 806,0.0,0.0,0.0,-0.009624999999999969,0.0011551515052147761,8.168154626352157e-05,-0.51701,0.35210151930941747,0.02489733719697752,0.5440600000000001,0.352046241848993,0.02489342849026623,0.0,0.0,0.0,0.01742500000000028,0.008994685931148442,0.0006360203416558299
ALA 807,R ALA 807,0.0,0.0,0.0,-0.006084999999999969,0.0008589382981332028,6.073610952308201e-05,0.38837499999999997,0.31018185694040834,0.02193316944435983,-0.388675,0.3132565711601279,0.02215058457185727,0.0,0.0,0.0,-0.006385000000000066,0.00610301359985383,0.00043154823021303654
THR 808,R THR 808,0.0,0.0,0.0,-0.004010000000000004,0.000565597029695138,3.999374951164011e-05,-0.42240500000000053,0.4787568077583858,0.03385321853051789,0.4339949999999999,0.4807325295577576,0.03399292315872528,0.0,0.0,0.0,0.007579999999999554,0.00480037498535284,0.00033943777043812665
PHE 809,R PHE 809,0.0,0.0,0.0,-0.005899999999999952,0.0007999999999999708,5.656854249492173e-05,-0.9492450000000001,0.2119119509961623,0.014984437756385771,0.9419550000000004,0.21185250287640942,0.014980234139525166,0.0,0.0,0.0,-0.013190000000000124,0.002423613005411543,0.00017137531910984107
ILE 810,R ILE 810,0.0,0.0,0.0,-0.002405000000000024,0.0004908920451585871,3.471130939621699e-05,0.6758099999999996,0.24049711827795517,0.017005714319016527,-0.6757849999999999,0.24014813922868472,0.016981037773793412,0.0,0.0,0.0,-0.0023800000000001554,0.001534796403435764,0.00010852649446101527
GLY 811,R GLY 811,0.0,0.0,0.0,-0.0009549999999999792,0.0003361175389651474,2.3767099107798934e-05,-0.5905400000000003,0.22675327649231333,0.01603387794639829,0.5887649999999999,0.22600588438135885,0.015981029343412168,0.0,0.0,0.0,-0.0027300000000000306,0.0011946129080167328,8.447188881516131e-05
ASN 812,R ASN 812,0.0,0.0,0.0,-0.0012050000000000493,0.00040370162248867293,2.8546015483775226e-05,1.253725,0.23757522887498067,0.01679910553794449,-1.2510249999999998,0.23700665470614862,0.016758901272905625,0.0,0.0,0.0,0.0014950000000007436,0.0008944132154663736,6.324456498391375e-05
SER 813,R SER 813,0.0,0.0,0.0,-0.0010499999999999997,0.0003708099243547988,2.6220221204254895e-05,-1.5822400000000008,0.194023174904441,0.013719510268227379,1.5794799999999996,0.1935990433860718,0.013689519640952,0.0,0.0,0.0,-0.003810000000000037,0.000844926032265548,5.9745292701601256e-05
THR 814,R THR 814,0.0,0.0,0.0,-0.0009399999999999903,0.0002764054992217015,1.954482028569181e-05,-0.22755999999999957,0.20765439171854802,0.014683382852735296,0.22754499999999994,0.20721954052405403,0.01465263422989192,0.0,0.0,0.0,-0.0009549999999994596,0.0008443784696449988,5.97065741773898e-05
ALA 815,R ALA 815,0.0,0.0,0.0,-0.0008550000000000035,0.00035210083782916547,2.4897289009046776e-05,-0.7513750000000006,0.11241073958923625,0.007948639624174405,0.7502699999999994,0.11210012087415847,0.007926675564194909,0.0,0.0,0.0,-0.001960000000000091,0.0008357032966310268,5.909314681077519e-05
ILE 816,R ILE 816,0.0,0.0,0.0,-0.0009350000000000081,0.00033282878481284987,2.3534549071524435e-05,-0.4415499999999998,0.116391698587142,0.008230135934478881,0.44104499999999985,0.11606322834989585,0.00820690958126141,0.0,0.0,0.0,-0.0014399999999996282,0.0007459222479587081,5.2744667976951586e-05
GLN 817,R GLN 817,0.0,0.0,0.0,-0.0008000000000000346,0.00040000000000001504,2.8284271247462963e-05,-2.1099149999999995,0.707683677765006,0.05004079274826712,2.1067449999999996,0.7064599280744818,0.04995426057780267,0.0,0.0,0.0,-0.003969999999999914,0.001417427246810157,0.000100227241805804
GLU 818,R GLU 818,0.0,0.0,0.0,-0.001135000000000047,0.0004083809496046571,2.8876893877285473e-05,103.60819499999994,2.637646152724933,0.1865097480962408,-103.56697,2.6325606619967457,0.18615014959828455,0.0,0.0,0.0,0.04008999999999929,0.005072662023039615,0.00035869137151587824
LEU 819,R LEU 819,0.0,0.0,0.0,-0.0009650000000000248,0.0003221412733569017,2.2778827889073446e-05,-0.5074399999999991,0.13084386267609424,0.009252058257490764,0.5070000000000001,0.13056649646827365,0.00923244550484857,0.0,0.0,0.0,-0.0014049999999995188,0.0006789513973766165,4.800911371810878e-05
PHE 820,R PHE 820,0.0,0.0,0.0,-0.0006599999999999984,0.00047370877129307773,3.349626844888826e-05,-0.5664950000000001,0.11179266512164232,0.007904935159443011,0.5658000000000002,0.11154447543468791,0.00788738549837641,0.0,0.0,0.0,-0.001355000000000306,0.0007867496425167293,5.563160073196714e-05
LYS 821,R LYS 821,0.0,0.0,0.0,-0.0007500000000000023,0.00043301270189221956,3.0618621784789743e-05,-99.772535,2.726530505748307,0.19279482097266148,99.73932500000006,2.722227646499699,0.19249056287734329,0.0,0.0,0.0,-0.0339600000000032,0.004540748836921655,0.0003210794294252231
ARG 822,R ARG 822,0.0,0.0,0.0,-0.0012350000000000594,0.000423998820753037,2.998124413695719e-05,-102.85926499999994,2.2837267863709525,0.16148386970202624,102.81634999999999,2.2793704542041215,0.16117583050039952,0.0,0.0,0.0,-0.044149999999998496,0.004661276649153027,0.00032960203276026127
ILE 823,R ILE 823,0.0,0.0,0.0,-0.000540000000000036,0.0004983974317751166,3.5242020373414455e-05,-0.4956100000000002,0.12163991080233343,0.008601240579125674,0.4951149999999997,0.1214394160682609,0.008587063460520187,0.0,0.0,0.0,-0.001034999999999795,0.0008329315698184229,5.889715612829631e-05
SER 824,R SER 824,0.0,0.0,0.0,-0.00022500000000001187,0.0004175823272122737,2.9527529527545852e-05,-0.9081899999999997,0.3058112717020082,0.021624122398377174,0.9072700000000001,0.30541951001859613,0.0215964206640822,0.0,0.0,0.0,-0.0011449999999998727,0.0007576113779506606,5.3571214285299655e-05
GLU 825,R GLU 825,0.0,0.0,0.0,-0.0004899999999999921,0.0004998999899979912,3.534826728426668e-05,91.18710499999999,2.871771560199913,0.203064914423603,-91.16404999999997,2.867622626411828,0.20277154050197813,0.0,0.0,0.0,0.022564999999999457,0.00422442599651522,0.000298712026875665
GLN 826,R GLN 826,0.0,0.0,0.0,-0.0005899999999999439,0.0004918333050942692,3.477786652455499e-05,-0.7654449999999997,0.4751127202833032,0.033595542634031104,0.7643749999999996,0.4742700542676092,0.03353595714863383,0.0,0.0,0.0,-0.0016599999999994354,0.0011551623262554631,8.16823114266465e-05
PHE 827,R PHE 827,0.0,0.0,0.0,-0.00032500000000000194,0.00046837484987988275,3.311910324872963e-05,-0.45984499999999984,0.07243480499732094,0.005121914180753085,0.45941000000000026,0.07233997442631389,0.005115208646770798,0.0,0.0,0.0,-0.0007600000000000051,0.0006873136110976352,4.8600411520895135e-05
THR 828,R THR 828,0.0,0.0,0.0,-0.00018500000000000406,0.000388297566307087,2.745678422539743e-05,-1.0288900000000003,0.22655237341506695,0.016019671953570076,1.02789,0.22623829892394487,0.01599746353332306,0.0,0.0,0.0,-0.0011850000000003403,0.000714685245405794,5.053587834404088e-05
ALA 829,R ALA 829,0.0,0.0,0.0,-0.00018000000000000405,0.0003841874542459796,2.7166155414412863e-05,-0.9400850000000002,0.08182156057543621,0.005785658033015681,0.9391699999999996,0.08165470653918705,0.0057738596709656686,0.0,0.0,0.0,-0.0010950000000001126,0.0007042549254354872,4.979834334594594e-05
MET 830,R MET 830,0.0,0.0,0.0,-0.00024000000000002687,0.0004270831300813003,3.0199337741086383e-05,-0.8181399999999996,0.1345623662098758,0.009514996163951073,0.8174849999999999,0.13444504369816096,0.009506700209589132,0.0,0.0,0.0,-0.0008949999999998592,0.0007099119663733868,5.0198356546809814e-05
PHE 831,R PHE 831,0.0,0.0,0.0,-0.00022999999999997244,0.00042083250824996593,2.975735203272946e-05,-0.675605,0.04320195568490004,0.0030548395825313536,0.6750650000000001,0.0431452288787515,0.003050828391601085,0.0,0.0,0.0,-0.0007699999999998575,0.0007530604225428085,5.324941314232267e-05
ARG 832,R ARG 832,0.0,0.0,0.0,-0.0001899999999999702,0.00039230090491859914,2.7739863013356047e-05,-79.68364000000001,3.0930653598652538,0.21871274906139299,79.67353999999995,3.090780829889096,0.21855120839759648,0.0,0.0,0.0,-0.010289999999995985,0.0024302057526078935,0.00017184149673475988
ARG 833,R ARG 833,0.0,0.0,0.0,-0.00024500000000001354,0.0004300872004605816,3.041175759472153e-05,-77.39318,1.848968330610427,0.13074180447738032,77.38402499999998,1.847658173034166,0.1306491623467206,0.0,0.0,0.0,-0.00939999999999813,0.0015231546211727253,0.00010770329614268609
LYS 834,R LYS 834,0.0,0.0,0.0,-0.0001550000000000057,0.0003619046835839648,2.559052559053933e-05,-71.91106500000002,1.529307745606154,0.10813838774392229,71.90538499999998,1.5285109508197894,0.10808204584425704,0.0,0.0,0.0,-0.005835000000000648,0.0010989881709999592,7.771019881578721e-05
ALA 835,R ALA 835,0.0,0.0,0.0,-0.00011999999999999733,0.0003249615361854312,2.2978250586151604e-05,0.08231500000000003,0.09074775906324073,0.00641683558111005,-0.08230500000000003,0.09063460693907155,0.00640883451767948,0.0,0.0,0.0,-0.00011000000000001898,0.000661740130262644,4.6792093349198483e-05
PHE 836,R PHE 836,0.0,0.0,0.0,-0.0002300000000000102,0.00042083250825003494,2.975735203273434e-05,-0.10678000000000001,0.09071301780891203,0.006414379003457774,0.10668000000000007,0.09063877536683727,0.006409129270033484,0.0,0.0,0.0,-0.0003300000000001013,0.0007007852738178388,4.955300192722653e-05
LEU 837,R LEU 837,0.0,0.0,0.0,-0.00013999999999999123,0.0003469870314579277,2.4535688292769058e-05,-0.13604499999999986,0.07111134209814911,0.005028331221687764,0.13598499999999997,0.07111606551968425,0.005028665218027554,0.0,0.0,0.0,-0.00019999999999994022,0.0007211102550926856,5.099019513591991e-05
HIP 838,R HIP 838,0.0,0.0,0.0,-0.000125000000000004,0.00033071891388308447,2.3385358667337886e-05,-71.783655,1.0684930678187936,0.07555386939054866,71.77770500000001,1.0678951203058609,0.07551158811642981,0.0,0.0,0.0,-0.0060749999999992,0.0008940777371117293,6.32208430819627e-05
TRP 839,R TRP 839,0.0,0.0,0.0,-0.00024000000000000245,0.0004270831300812569,3.019933774108331e-05,-0.7292049999999997,0.1116567193455032,0.007895322341424848,0.7287349999999998,0.1115765870377831,0.007889656131606746,0.0,0.0,0.0,-0.0007099999999999263,0.00071826179071415,5.078877828811682e-05
TYR 840,R TYR 840,0.0,0.0,0.0,-0.00020500000000002848,0.00040370162248874514,2.8546015483780332e-05,-0.44390500000000016,0.09881526185261076,0.006987294174070543,0.44373999999999986,0.09876012555682666,0.006983395449206699,0.0,0.0,0.0,-0.00037000000000023017,0.0007232565243400862,5.1141959289828824e-05
THR 841,R THR 841,0.0,0.0,0.0,-0.00011000000000000232,0.0003128897569432469,2.2124646889838053e-05,-0.3337899999999999,0.14619447971794275,0.01033751079805965,0.3336399999999998,0.1460937726256672,0.010330389731273487,0.0,0.0,0.0,-0.00026000000000000247,0.000679999999999972,4.808326112068325e-05
GLY 842,R GLY 842,0.0,0.0,0.0,-4.499999999999949e-05,0.00020730412441627644,1.465861521426888e-05,-0.5114399999999997,0.06567660466254574,0.004644037252219411,0.5111949999999996,0.06563243843558048,0.004640914228360755,0.0,0.0,0.0,-0.0002900000000000036,0.0006212084996198944,4.3926074261194815e-05
GLU 843,R GLU 843,0.0,0.0,0.0,-9.999999999999731e-05,0.00029999999999999195,2.1213203435595855e-05,68.79019500000001,0.9058506979493273,0.06405331712625363,-68.78609500000002,0.9054673246299474,0.06402620853886767,0.0,0.0,0.0,0.003999999999999204,0.0007348469228334123,5.196152422695734e-05
GLY 844,R GLY 844,0.0,0.0,0.0,-4.999999999999783e-05,0.0002179449471770242,1.541103500742177e-05,-0.09837999999999993,0.091935551338968,0.006500825178390825,0.09824000000000005,0.09192612468716385,0.006500158613449365,0.0,0.0,0.0,-0.0001899999999999258,0.0005864298764558657,4.1466854233233194e-05
MET 845,R MET 845,0.0,0.0,0.0,-0.0001250000000000151,0.0003307189138831138,2.338535866733996e-05,-0.29998,0.2847895180655354,0.020137659943498885,0.2998800000000001,0.284665866587478,0.02012891646363507,0.0,0.0,0.0,-0.00022500000000002406,0.0007310095758607677,5.169018282034508e-05
ASP 846,R ASP 846,0.0,0.0,0.0,-2.9999999999996697e-05,0.000170587221092301,1.2062338081813488e-05,67.78635,1.1126978194916866,0.07867961735740565,-67.78292000000002,1.1123981722376808,0.07865842909687851,0.0,0.0,0.0,0.003400000000001171,0.0006928203230260047,4.898979485555423e-05
GLU 847,R GLU 847,0.0,0.0,0.0,-9.999999999999288e-05,0.00029999999999997867,2.1213203435594916e-05,70.56229000000005,0.979187793987603,0.06923903291837302,-70.55771,0.9787620527484631,0.06920892846665035,0.0,0.0,0.0,0.004479999999996238,0.0007413501197120802,5.242136968818707e-05
MET 848,R MET 848,0.0,0.0,0.0,-6.500000000000338e-05,0.0002465258607124339,1.7432010784761225e-05,0.574735,0.23252587979620673,0.01644206264052658,-0.5744849999999999,0.2325464034875621,0.016443513884659814,0.0,0.0,0.0,0.00018500000000002182,0.0006330679268449393,4.4764662402376576e-05
GLU 849,R GLU 849,0.0,0.0,0.0,-0.00010999999999999343,0.00031288975694322165,2.2124646889836267e-05,71.101305,1.0324523582121568,0.07300540637438585,-71.096865,1.0320577681380145,0.07297750464266436,0.0,0.0,0.0,0.004330000000001774,0.0007880989785549418,5.572701319823908e-05
PHE 850,R PHE 850,0.0,0.0,0.0,-0.00022499999999999075,0.00041758232721223463,2.9527529527543088e-05,0.60324,0.059203060731686755,0.004186288571037471,-0.6028900000000003,0.059104127605436256,0.0041792929425919,0.0,0.0,0.0,0.00012500000000001955,0.0007411983540184699,5.2410638233076735e-05
THR 851,R THR 851,0.0,0.0,0.0,-0.00010499999999999621,0.0003065534211193756,2.1676600286944586e-05,0.5942550000000004,0.19034781316053953,0.013459622946984745,-0.59395,0.19030062401369074,0.013456286170411226,0.0,0.0,0.0,0.00020000000000010342,0.0006164414002967099,4.3588989435393457e-05
GLU 852,R GLU 852,0.0,0.0,0.0,-0.00011999999999999678,0.0003249615361854297,2.2978250586151495e-05,73.85763999999996,1.6491642733234593,0.1166135240957603,-73.85216,1.6484904138028473,0.11656587503210111,0.0,0.0,0.0,0.005359999999997882,0.0009329523031696705,6.596969000948818e-05
ALA 853,R ALA 853,0.0,0.0,0.0,-9.000000000001451e-05,0.00028618176042512986,2.0236106344851325e-05,0.5894949999999999,0.062223307329327605,0.004399852256042215,-0.5891449999999998,0.06219151047369582,0.00439760387881845,0.0,0.0,0.0,0.00026000000000003353,0.0006421837743200571,4.540925015896838e-05
GLU 854,R GLU 854,0.0,0.0,0.0,-0.000259999999999978,0.00043863424398918923,3.101612483853903e-05,82.56575499999997,1.7795663024956085,0.12583434000657157,-82.55416000000007,1.7781673302552548,0.12573541773078697,0.0,0.0,0.0,0.011334999999999696,0.0015693231024896442,0.00011096790076431387
SER 855,R SER 855,0.0,0.0,0.0,-0.00012000000000000122,0.0003249615361854417,2.2978250586152346e-05,0.9561450000000002,0.25712408283744925,0.018181418258073193,-0.9555250000000004,0.25696044321062245,0.01816984718909319,0.0,0.0,0.0,0.000499999999999935,0.0007348469228349241,5.1961524227064244e-05
ASN 856,R ASN 856,0.0,0.0,0.0,-0.00016500000000000458,0.00037118054905935964,2.6246428328441918e-05,0.9285650000000003,0.32646506057310254,0.02308456581517178,-0.9279499999999995,0.3261614592498635,0.023063097959727826,0.0,0.0,0.0,0.00044999999999976835,0.0007533259586661293,5.326818938166768e-05
MET 857,R MET 857,0.0,0.0,0.0,-0.00029999999999999363,0.00045825756949557434,3.240370349203862e-05,0.9721049999999997,0.17238948336543267,0.012189777269294296,-0.9712250000000001,0.17222080122621478,0.012177849640843695,0.0,0.0,0.0,0.0005799999999998445,0.0007639371701914224,5.401851534428164e-05
ASN 858,R ASN 858,0.0,0.0,0.0,-0.00025000000000001134,0.000433012701892239,3.061862178479112e-05,1.5403599999999997,0.5211446444126658,0.0368504912043248,-1.5389899999999996,0.520606713268281,0.03681245372832421,0.0,0.0,0.0,0.0011200000000004095,0.000874985714169402,6.187083319305383e-05
ASP 859,R ASP 859,0.0,0.0,0.0,-0.00022999999999998965,0.0004208325082499974,2.9757352032731687e-05,82.81713499999995,1.0924169290090637,0.07724554183852922,-82.80650000000006,1.0917148162372101,0.07719589496831568,0.0,0.0,0.0,0.010404999999997245,0.0010396994758082704,7.351785497401268e-05
LEU 860,R LEU 860,0.0,0.0,0.0,-0.0003700000000000081,0.00048280430818294263,3.4139420030223845e-05,0.576385,0.1025862406709592,0.007253942643487045,-0.5758900000000002,0.10243055159472596,0.007242933763330925,0.0,0.0,0.0,0.00012500000000005508,0.0007545694136392548,5.3356114926027396e-05
VAL 861,R VAL 861,0.0,0.0,0.0,-0.00036999999999997533,0.0004828043081829001,3.4139420030220836e-05,0.891575,0.082048366071483,0.005801695603442188,-0.8906050000000003,0.08192685136754423,0.005793103216325289,0.0,0.0,0.0,0.0006000000000001479,0.0007416198487095572,5.244044240850693e-05
SER 862,R SER 862,0.0,0.0,0.0,-0.0002950000000000025,0.00045604276115294664,3.224709289222856e-05,0.8087850000000008,0.2564412189469525,0.018133132489313426,-0.8079699999999999,0.2560869951793732,0.018108085086502152,0.0,0.0,0.0,0.0005200000000000612,0.0008121576201698942,5.742821606144605e-05
GLU 863,R GLU 863,0.0,0.0,0.0,-0.00038999999999999257,0.0004877499359302784,3.448912872196039e-05,88.79201499999998,1.8883318550449726,0.13352522598328728,-88.77687500000002,1.886629507712863,0.13340485184904033,0.0,0.0,0.0,0.014750000000001507,0.0018861336113847695,0.00013336978668340428
TYR 864,R TYR 864,0.0,0.0,0.0,-0.0008900000000000307,0.0003284813541131274,2.3227139298673202e-05,0.15553499999999998,0.13334908614235058,0.009429204307628516,-0.15562499999999985,0.13314801678958665,0.009414986557345701,0.0,0.0,0.0,-0.0009799999999999275,0.0006852736679601873,4.8456165758322695e-05
GLN 865,R GLN 865,0.0,0.0,0.0,-0.0006299999999999734,0.00048280430818291103,3.413942003022161e-05,1.7471749999999997,0.32681564279421954,0.023109355721763307,-1.7447599999999985,0.3262595016240972,0.023070030602494254,0.0,0.0,0.0,0.0017849999999998544,0.0009689040200134023,6.851186028703831e-05
GLN 866,R GLN 866,0.0,0.0,0.0,-0.0004949999999999915,0.0004999749993749601,3.5353571248177415e-05,0.4219999999999998,0.5861861137898098,0.041449617609816365,-0.4215349999999999,0.5855429094225291,0.04140413619283707,0.0,0.0,0.0,-3.0000000000143244e-05,0.0009945350672553297,7.032424901840628e-05
TYR 867,R TYR 867,0.0,0.0,0.0,-0.0007249999999999934,0.0004465142774872883,3.157332735078733e-05,0.7278550000000001,0.22691177575216265,0.01604508553654354,-0.7267600000000002,0.22670618077149962,0.016030547776043066,0.0,0.0,0.0,0.00037000000000007806,0.0007503998933901156,5.30612853217813e-05
GLN 868,R GLN 868,0.0,0.0,0.0,-0.0010100000000000376,0.00029983328701127705,2.1201415047112638e-05,2.3088200000000008,0.9470891550429642,0.06696931639191174,-2.304749999999998,0.9451850123124098,0.06683467316819953,0.0,0.0,0.0,0.0030599999999997964,0.002026425424238659,0.00014328991590479822
ASP 869,R ASP 869,0.0,0.0,0.0,-0.0007849999999999846,0.00044584190022920763,3.152578309891688e-05,205.75113500000006,7.2915178102185765,0.5155881688748041,-205.687905,7.281003697705501,0.5148447088491886,0.0,0.0,0.0,0.062444999999996184,0.010454519357681909,0.0007392461531862906
gtp 870,R gtp 870,0.0,0.0,0.0,-0.0024549999999999906,0.0004979708826829219,3.521185879785448e-05,327.38144000000017,4.54789928937298,0.32158504276691147,-327.33149499999973,4.543495386829149,0.32127363983166873,0.0,0.0,0.0,0.04748999999999398,0.00459237411367572,0.00032472988775256623
Mg+ 871,R Mg+ 871,0.0,0.0,0.0,-4.999999999997229e-06,7.053367989829033e-05,4.9874843358122365e-06,-161.46575499999986,2.1019279328819516,0.14862874949062502,161.4425750000001,2.099991855784804,0.14849184816619573,0.0,0.0,0.0,-0.023184999999997444,0.0021238585169440836,0.00015017947596119655
MET 872,L MET   1,0.0,0.0,0.0,-0.011705000000000014,0.002237850531201771,0.00015823992858946898,-78.91608500000001,1.46510328911347,0.10359844708708496,79.079705,1.4891975114060754,0.10530216588413668,0.0,0.0,0.0,0.15191500000000013,0.03665702899854368,0.002592043378302215
ARG 873,L ARG   2,0.0,0.0,0.0,-0.006509999999999976,0.0008306021911842085,5.87324441854759e-05,-74.98706499999994,1.0302318577783032,0.07284839328294529,75.01914999999998,1.030758598072593,0.07288563944634695,0.0,0.0,0.0,0.025575000000000046,0.008183787326173043,0.0005786811514125482
GLU 874,L GLU   3,0.0,0.0,0.0,-0.02183000000000005,0.003062858142323969,0.000216576776224971,84.996315,1.6217651111600422,0.11467611075930208,-84.93963000000004,1.621324502711933,0.11464495503715147,0.0,0.0,0.0,0.034855000000000164,0.05057068295959508,0.0035758872849964668
CYS 875,L CYS   4,0.0,0.0,0.0,-0.008639999999999941,0.0010200000000000222,7.212489168102942e-05,0.46540500000000024,0.2063464101335417,0.014590894587892787,-0.40981500000000004,0.20726152748399757,0.014655603156301667,0.0,0.0,0.0,0.04695000000000002,0.016576715597488086,0.0011721508008784636
ILE 876,L ILE   5,0.0,0.0,0.0,-0.024544999999999963,0.0034478942849223418,0.000243802942968293,-1.0021449999999996,0.12399562078961011,0.008767814429776895,1.02744,0.1220592741253219,0.00863089404407228,0.0,0.0,0.0,0.000750000000000135,0.010906305515618057,0.0007711922587785773
SER 877,L SER   6,0.0,0.0,0.0,-0.008170000000000016,0.001105033936130452,7.813769896791049e-05,0.7963999999999999,0.5433029081460915,0.03841731705884732,-0.7818450000000002,0.5475115167510176,0.038714910627237656,0.0,0.0,0.0,0.006385000000000012,0.01077110834594099,0.0007616323752309892
ILE 878,L ILE   7,0.0,0.0,0.0,-0.00930999999999999,0.0009766780431647263,6.906156673577855e-05,-0.8127250000000003,0.07751076941302776,0.005480839066693876,0.8256249999999997,0.08070442599387129,0.005706664689203426,0.0,0.0,0.0,0.003589999999999698,0.006795726598385199,0.0004805304360807964
HID 879,L HID   8,0.0,0.0,0.0,-0.009114999999999967,0.0009958790087154356,7.041928003040214e-05,1.4435,0.1474049524269806,0.010423104144159841,-1.4712500000000008,0.15170691315822932,0.010727298704706262,0.0,0.0,0.0,-0.036864999999999905,0.012520653936596425,0.0008853439303457373
VAL 880,L VAL   9,0.0,0.0,0.0,-0.004315000000000026,0.0005345792738219198,3.780046296012597e-05,-0.6503899999999999,0.05834224798548452,0.00412541991802033,0.6569299999999997,0.05912913917858671,0.004181061527890183,0.0,0.0,0.0,0.002225000000000094,0.003186593008214276,0.00022532615249899542
GLY 881,L GLY  10,0.0,0.0,0.0,-0.001879999999999965,0.00038157568056681036,2.6981475126466353e-05,0.04359000000000006,0.17226561438662105,0.012181018409804662,-0.04236499999999999,0.17048320085861834,0.012054982740551726,0.0,0.0,0.0,-0.0006549999999999412,0.002656308528766966,0.00018782937736147828
GLN 882,L GLN  11,0.0,0.0,0.0,-0.003069999999999986,0.0003938273733503726,2.7847800631293467e-05,0.6538850000000006,0.2247597423361227,0.015892913794361353,-0.64378,0.22463550832403997,0.01588412912312158,0.0,0.0,0.0,0.007035000000000267,0.002492744471460584,0.00017626365195350552
ALA 883,L ALA  12,0.0,0.0,0.0,-0.001460000000000049,0.0004983974317750302,3.524202037340835e-05,0.18532499999999985,0.10812455491237892,0.007645560599132036,-0.18115499999999998,0.10816053335205045,0.007648104658998861,0.0,0.0,0.0,0.00270999999999997,0.0018455080601287135,0.0001304971264051444
GLY 884,L GLY  13,0.0,0.0,0.0,-0.0016800000000000747,0.00046647615158765243,3.298484500494329e-05,-0.18641999999999995,0.10971583112750881,0.007758080819377957,0.1993499999999999,0.11071724120479164,0.00782889120501748,0.0,0.0,0.0,0.01124999999999981,0.0033507461855533257,0.00023693353498397142
VAL 885,L VAL  14,0.0,0.0,0.0,-0.006455000000000021,0.0007602466704958678,5.375755760821229e-05,0.013164999999999996,0.11191947004431348,0.007913901621513873,0.004604999999999986,0.11187121602539235,0.00791048954711401,0.0,0.0,0.0,0.011314999999999947,0.004949320660453828,0.0003499698201273584
GLN 886,L GLN  15,0.0,0.0,0.0,-0.004070000000000034,0.000533947562968476,3.7755794257304044e-05,-0.4230849999999997,0.5101324708102793,0.0360718129413397,0.4367850000000001,0.5103012137698671,0.0360837448704399,0.0,0.0,0.0,0.00963000000000033,0.003776651956428378,0.00026704962085719475
ILE 887,L ILE  16,0.0,0.0,0.0,-0.002765000000000016,0.0004896682550462329,3.462477436749751e-05,-0.03082999999999988,0.08824081311955372,0.00623956773342513,0.04502000000000002,0.08925368115657749,0.006311188319167792,0.0,0.0,0.0,0.011425000000000178,0.004239619676339013,0.00029978638227912314
GLY 888,L GLY  17,0.0,0.0,0.0,-0.0029499999999999683,0.0005172040216394402,3.65718470958202e-05,-0.25034499999999993,0.16201217847742203,0.011455991003619034,0.2623900000000001,0.1604963174032349,0.01134880343912959,0.0,0.0,0.0,0.009095000000000006,0.004075042944559076,0.00028814904997241186
ASN 889,L ASN  18,0.0,0.0,0.0,-0.00645999999999999,0.001043264108459615,7.376991256603315e-05,1.1282250000000003,0.3511091060838499,0.024827162984823712,-1.0958549999999996,0.3488668140924288,0.0246686089975703,0.0,0.0,0.0,0.02590999999999937,0.006523181738997304,0.00046125860425572486
ALA 890,L ALA  19,0.0,0.0,0.0,-0.0021099999999999964,0.0003576310948449677,2.5288337232804598e-05,0.06319499999999997,0.13690663597868435,0.009680761068996587,-0.05699,0.13602021871765968,0.009618081903373451,0.0,0.0,0.0,0.0040950000000000535,0.002862861330906485,0.000202434866068072
CYS 891,L CYS  20,0.0,0.0,0.0,-0.003344999999999987,0.0005253332275803975,3.7146668760471486e-05,-0.7807649999999998,0.10484612427267027,0.007413740545433262,0.80216,0.10594538404291011,0.007491469949215478,0.0,0.0,0.0,0.01804999999999997,0.005812701609406796,0.00041102007250255036
TRP 892,L TRP  21,0.0,0.0,0.0,-0.023034999999999917,0.0035586198167267256,0.00025163242040722965,0.22143499999999994,0.2298279046917498,0.01625128699134318,-0.29230499999999987,0.2316755316709127,0.016381933947950112,0.0,0.0,0.0,-0.09390499999999967,0.021761800821623024,0.0015387916931800623
GLU 893,L GLU  22,0.0,0.0,0.0,-0.0054500000000000355,0.0007262919523167077,5.135659646043606e-05,82.74512499999999,1.2379073872385777,0.08753327079973197,-82.70265500000001,1.2322056346145434,0.08713009600522167,0.0,0.0,0.0,0.03701999999999906,0.00702492704588774,0.0004967373551488002
LEU 894,L LEU  23,0.0,0.0,0.0,-0.0032750000000000504,0.0004892596447695713,3.459588125774852e-05,0.01400500000000001,0.10907481366016612,0.0077127540395762525,-0.0010849999999999963,0.1099515701343096,0.00777475008440786,0.0,0.0,0.0,0.009644999999999895,0.00535153949812589,0.000378410986891247
TYR 895,L TYR  24,0.0,0.0,0.0,-0.009224999999999933,0.0010219466717984738,7.226254216397239e-05,-0.4039400000000002,0.225686433796983,0.01595844077596555,0.427535,0.22551718066479984,0.015946472772215173,0.0,0.0,0.0,0.01436999999999989,0.006565295119033096,0.0004642364699159244
CYS 896,L CYS  25,0.0,0.0,0.0,-0.009034999999999968,0.0011286164095918715,7.980523165808264e-05,0.32887,0.14959302490423812,0.010577824232799486,-0.34241000000000016,0.15089294847672588,0.010669742710112519,0.0,0.0,0.0,-0.02257500000000003,0.00784502230717051,0.0005547268471960002
LEU 897,L LEU  26,0.0,0.0,0.0,-0.0035749999999999953,0.0005695392874947495,4.02725092339692e-05,-0.10453000000000014,0.14170087896692793,0.010019765241760896,0.102075,0.14072082068762967,0.009950464656235914,0.0,0.0,0.0,-0.006030000000000064,0.003096627197451902,0.0002189646090124934
GLU 898,L GLU  27,0.0,0.0,0.0,-0.0029999999999999975,0.00039999999999999384,2.8284271247461465e-05,75.21907999999999,0.7548227564151937,0.0533740289655105,-75.20208499999998,0.752880965211483,0.05323672359273127,0.0,0.0,0.0,0.013995000000001881,0.0033037819237968407,0.00023361266018782835
HIP 899,L HIP  28,0.0,0.0,0.0,-0.01088500000000002,0.0016284271552636988,0.00011514718841552803,-86.37754000000004,1.5190446893996639,0.10741268007999151,86.39081500000006,1.5212961515644368,0.10757188249642109,0.0,0.0,0.0,0.0023899999999982668,0.012364784672610558,0.000874322308991441
GLY 900,L GLY  29,0.0,0.0,0.0,-0.002654999999999996,0.00048577258053537496,3.4349308581105193e-05,0.2121799999999999,0.1583284800659693,0.0111955141909606,-0.1972950000000001,0.15740971372504273,0.011130547599961087,0.0,0.0,0.0,0.01222999999999995,0.003446316874577803,0.0002436914032131593
ILE 901,L ILE  30,0.0,0.0,0.0,-0.018020000000000008,0.0019948934808655346,0.00014106027080648556,-0.97822,0.17770231174635984,0.012565450966837692,1.0202050000000003,0.17820396453221662,0.012600923175505737,0.0,0.0,0.0,0.023965000000000156,0.008230053159002158,0.0005819526398256193
GLN 902,L GLN  31,0.0,0.0,0.0,-0.024415000000000006,0.004729986786450916,0.0003344605731622209,-0.18964499999999948,1.3711548668822937,0.09695529044294077,0.2834299999999999,1.3884226860362094,0.09817630964494445,0.0,0.0,0.0,0.0693700000000006,0.02405791138066608,0.0017011512278454
PRO 903,L PRO  32,0.0,0.0,0.0,-0.029795,0.0050122824142300616,0.00035442188843241564,1.25153,0.2049073671198757,0.01448913888055455,-1.2278849999999997,0.20848113050105999,0.014741842112673707,0.0,0.0,0.0,-0.006149999999999976,0.01663963641429678,0.0011765999745027862
ASP 904,L ASP  33,0.0,0.0,0.0,-0.16241000000000005,0.027551985409403512,0.0019482195718142038,103.77424500000001,2.4253225692629456,0.1714962035290609,-103.67900999999998,2.396499591050964,0.16945811119429247,0.0,0.0,0.0,-0.0671750000000015,0.0978924122442594,0.0069220388524624836
GLY 905,L GLY  34,0.0,0.0,0.0,-0.06359499999999998,0.010021026644012228,0.0007085935894432117,0.6556450000000004,0.35253219565736077,0.024927790613590257,-0.6197550000000001,0.3667127008640418,0.025930503752819783,0.0,0.0,0.0,-0.027704999999999997,0.029054741007277986,0.0020544804391865123
GLN 906,L GLN  35,0.0,0.0,0.0,-0.6749650000000001,0.31350037284666743,0.02216782395443895,0.35155000000000036,1.59386168079291,0.11270304027620551,0.2183800000000003,1.5974296465259434,0.11295533355269242,-0.107844372,0.05514989409927109,0.003899686409931455,-0.2128793719999997,0.3412171795207867,0.02412769814964958
MET 907,L MET  36,0.0,0.0,0.0,-0.059639999999999985,0.02641382971096766,0.0018677398105731936,0.5557350000000001,0.5262917107222946,0.037214443753400335,-0.46112,0.5538301775815394,0.03916170741936563,-9.478799999999981e-05,0.0010205381638410183,7.21629456111652e-05,0.03488021200000021,0.0312825053623245,0.002212007167420419
PRO 908,L PRO  37,0.0,0.0,0.0,-0.017780000000000004,0.0055661117487883875,0.00039358353624103815,0.2846349999999999,0.577515239430961,0.04083649420402051,-0.27806499999999995,0.575015887410948,0.04065976332782816,0.0,0.0,0.0,-0.01121000000000004,0.016729193046886748,0.001182932584723246
SER 909,L SER  38,0.0,0.0,0.0,-0.01604999999999999,0.007229626546371523,0.0005112117956385583,0.06502999999999998,0.7633230240861335,0.05397508865671273,0.005694999999999895,0.7771471494993725,0.054952601939080185,0.0,0.0,0.0,0.054674999999999974,0.03359329360155077,0.0023754045708047206
ASP 910,L ASP  39,0.0,0.0,0.0,-0.009114999999999982,0.0025439683567214525,0.00017988572761617368,84.88990499999996,2.309866765850488,0.16333224537703192,-84.83271500000001,2.292703882705845,0.16211864627140296,0.0,0.0,0.0,0.04807499999999884,0.01947150161132753,0.0013768430829254482
LYS 911,L LYS  40,0.0,0.0,0.0,-0.015009999999999985,0.01092016025523437,0.0007721719368120043,-83.85377499999998,4.973903790221369,0.3517081099035001,83.90248500000001,5.035181410810897,0.35604109200888323,0.0,0.0,0.0,0.033700000000001784,0.05780977426006938,0.004087768339815858
THR 912,L THR  41,0.0,0.0,0.0,-0.03229000000000002,0.01909020429434946,0.0013498812910771054,0.30976499999999985,0.4396750615795713,0.031089721756152773,-0.18139999999999998,0.4384291048732964,0.031001619312545588,-8.02080000000005e-05,0.0011314730794570482,8.00072287214104e-05,0.09599479199999969,0.04233492465482265,0.0029935312304446653
ILE 913,L ILE  42,0.0,0.0,0.0,-0.03630500000000001,0.029932456882120435,0.0021165443238921303,0.5120500000000002,0.4784310268993848,0.033830182345059856,-0.45983,0.4576827078883361,0.03236305463796642,-0.001349892000000001,0.010105701498913185,0.0007145810058528571,0.014565107999999674,0.028054069653886612,0.0019837222892142964
GLY 914,L GLY  43,0.0,0.0,0.0,-0.008469999999999995,0.00450656188241103,0.0003186620466889652,-0.04694499999999992,0.5635389711235594,0.03984822279443589,0.08111500000000009,0.5608061891375666,0.03965498592705589,0.0,0.0,0.0,0.025700000000000126,0.018571752744423502,0.0013132212304101732
GLY 915,L GLY  44,0.0,0.0,0.0,-0.0060399999999999985,0.0033284230500343582,0.0002353550509336906,0.37684000000000006,0.5727821002789806,0.04050181072495402,-0.34794000000000014,0.5666301054479895,0.04006679899867219,0.0,0.0,0.0,0.022860000000000057,0.0156365085616963,0.0011056681238056964
GLY 916,L GLY  45,0.0,0.0,0.0,-0.005239999999999994,0.0024621941434419844,0.000174103417542563,-0.21350500000000022,0.4302014527811362,0.03041983645378457,0.23489500000000002,0.4311841995887605,0.030489327146970627,0.0,0.0,0.0,0.016149999999999855,0.009217239282995752,0.0006517572400825327
ASP 917,L ASP  46,0.0,0.0,0.0,-0.006179999999999999,0.001774147682691614,0.00012545118572576393,79.84184500000003,2.199515030857733,0.15552919936412413,-79.794665,2.18509880160454,0.15450981801771688,0.0,0.0,0.0,0.041000000000002784,0.01595180240599585,0.0011279627653427548
ASP 918,L ASP  47,0.0,0.0,0.0,-0.013499999999999998,0.002780287754891512,0.00019659603251337098,85.59281499999999,2.156274324100464,0.15247161966698775,-85.41228000000001,2.1235019264405874,0.15015426120488365,0.0,0.0,0.0,0.16703500000000213,0.038040291468388415,0.0026898548055610217
SER 919,L SER  48,0.0,0.0,0.0,-0.004190000000000017,0.0006811020481542935,4.816118769299474e-05,-0.005705000000000009,0.2832212350354401,0.02002676558695887,0.02327000000000001,0.2838922984161423,0.020074216933668915,0.0,0.0,0.0,0.013374999999999812,0.004188600601632986,0.0002961787889096737
PHE 920,L PHE  49,0.0,0.0,0.0,-0.010440000000000012,0.0012986146464598908,9.182592226599598e-05,0.36962500000000026,0.12956212554215024,0.009161425755579723,-0.35865500000000006,0.13282780572982464,0.009392344216168835,0.0,0.0,0.0,0.0005299999999997418,0.010104409928343203,0.0007144896780220155
ASN 921,L ASN  50,0.0,0.0,0.0,-0.025590000000000047,0.004880768382130002,0.00034512244204050187,0.58464,0.8316693816655747,0.058807905948095075,-0.4621900000000003,0.8442410697780579,0.059696858539624996,0.0,0.0,0.0,0.09686000000000018,0.030786367112734712,0.002176924895351323
THR 922,L THR  51,0.0,0.0,0.0,-0.008685000000000033,0.0012513093142784357,8.848093014881707e-05,0.7938750000000003,0.21971900094211175,0.015536479552170064,-0.7581849999999999,0.2261472988452435,0.015991028856049236,0.0,0.0,0.0,0.027005000000000196,0.013457896380935646,0.0009516169791465492
PHE 923,L PHE  52,0.0,0.0,0.0,-0.01716999999999998,0.0027570092491683547,0.00019494999358809755,0.7713300000000004,0.12507558154971568,0.008844179187465499,-0.7399899999999999,0.136774412446187,0.009671411453350454,0.0,0.0,0.0,0.014170000000000264,0.02005121193344699,0.001417834792914899
PHE 924,L PHE  53,0.0,0.0,0.0,-0.054105000000000035,0.01253211773803615,0.0008861545435193579,-1.147895,0.15823490125443201,0.01118889716973926,1.2589399999999997,0.17572801825548698,0.012425847335292825,0.0,0.0,0.0,0.056939999999999956,0.05452500710683128,0.0038555002269485095
SER 925,L SER  54,0.0,0.0,0.0,-0.3352800000000001,0.22275590138086118,0.015751220841572877,-0.1301099999999999,1.1814220786408218,0.08353915632504318,0.19596999999999998,1.3415914315096082,0.09486483988022115,-0.034724231999999994,0.03354205690566661,0.0023717815892941923,-0.3041442319999997,0.8676652681412245,0.061353199490270384
GLU 926,L GLU  55,0.0,0.0,0.0,-0.5900600000000001,0.5361192837419672,0.037909358105881974,95.024015,3.1468599436213136,0.22251660055789474,-94.64508,2.933678353808003,0.20744238577978263,-0.11534770800000006,0.05554114182616988,0.00392735180201285,-0.3264727080000017,0.8312101421489936,0.058775432810458744
THR 927,L THR  56,0.0,0.0,0.0,-3.0405999999999964,0.636386792760524,0.04499934166185246,-9.206264999999997,1.475438736367955,0.10432927357110917,9.952524999999998,1.3581788355643984,0.09603774646916349,-0.3111864839999998,0.02985467265703418,0.002111044148589347,-2.605526483999999,0.7503102620905208,0.0530549474318063
GLY 928,L GLY  57,0.0,0.0,0.0,-1.8088749999999993,0.5118497136611483,0.03619324034781906,-3.826420000000001,1.50135959503378,0.10616215506478746,5.145519999999997,1.3770123164300447,0.09736947467250806,-0.46451714399999994,0.11822786552277174,0.008359972543636312,-0.954292144,0.6386777612316489,0.04516133759599416
ALA 929,L ALA  58,0.0,0.0,0.0,-1.7617449999999983,0.31969390043447377,0.022605772490119334,-2.5372999999999997,0.5991856223241764,0.04236882167349067,3.0369700000000006,0.573111585208318,0.04052510882773735,-0.34260606000000005,0.05191590558064842,0.003671008888751702,-1.60468106,0.33975659069142167,0.02402441892307265
GLY 930,L GLY  59,0.0,0.0,0.0,-0.24064999999999998,0.042489969404554684,0.0030044945498369545,-1.3450799999999992,0.39819391456927267,0.028156561721914948,1.662130000000001,0.4586563453174891,0.03243190120082354,-7.563599999999976e-05,0.000756027084371981,5.345918781201219e-05,0.07632436400000002,0.10256385666379898,0.007252359855161733
LYS 931,L LYS  60,0.0,0.0,0.0,-2.614145,0.4254389662160714,0.03008307779923786,-124.27195499999992,4.545915038031291,0.3214447350089828,126.148995,4.485639366353738,0.31718260139060567,-0.28289606399999995,0.03195883673991802,0.0022598310177629807,-1.0200010639999992,0.8523994103325788,0.06027374033255809
HIP 932,L HIP  61,0.0,0.0,0.0,-0.13928999999999997,0.020049336647380556,0.001417702190165475,-96.28187000000004,2.1231355592832175,0.15012835513474562,96.59881499999997,2.121410787843242,0.15000639537662527,0.0,0.0,0.0,0.17765499999999967,0.07271565151327558,0.0051417730283435
VAL 933,L VAL  62,0.0,0.0,0.0,-1.1155700000000004,0.3706799496870566,0.026211030607360596,-2.1558899999999985,0.43953839183853266,0.03108005774608563,2.1878300000000004,0.4325104288915995,0.030583105720315206,-0.076020768,0.04345979871142261,0.0030730718377849305,-1.159650768,0.4465993975682868,0.03157934624943625
PRO 934,L PRO  63,0.0,0.0,0.0,-0.11475499999999983,0.03293713671526445,0.00232900727242319,2.389694999999999,0.27320181546798533,0.019318285634988823,-2.349090000000001,0.2541148399838033,0.01796863265526817,-0.00047858399999999994,0.001868226152836963,0.0001321035381461072,-0.0746285839999999,0.045164343034723164,0.0031936013227688164
ARG 935,L ARG  64,0.0,0.0,0.0,-0.0916,0.02670056179184255,0.0018880148304502302,-93.961705,2.0057104122920095,0.1418251433628146,94.456245,2.06159290234065,0.14577663212911293,-4.2984000000000116e-05,0.0004805766250495339,3.3981899045227024e-05,0.4028970160000038,0.1090034436695098,0.007707707419139623
ALA 936,L ALA  65,0.0,0.0,0.0,-0.02796999999999998,0.005383223941097016,0.0003806514153395471,1.4616500000000001,0.1520498520222892,0.010751548144337179,-1.4494999999999998,0.1502029626871633,0.010620953347040314,0.0,0.0,0.0,-0.015819999999999917,0.017921149516702393,0.001267216634991828
VAL 937,L VAL  66,0.0,0.0,0.0,-0.02804999999999999,0.0038919789310837504,0.00027520446944044905,-1.1037550000000003,0.10098655838773338,0.007140828024465749,1.1389349999999998,0.10302917438764421,0.007285262786955458,0.0,0.0,0.0,0.007130000000000208,0.012207501791931037,0.0008632007298421367
PHE 938,L PHE  67,0.0,0.0,0.0,-0.03243000000000005,0.005077903110536824,0.0003590619723668851,0.9762849999999991,0.10498268321490593,0.007423396720841913,-1.0148999999999997,0.10950954296316291,0.007743494043389206,0.0,0.0,0.0,-0.07104500000000039,0.018978223705078286,0.0013419630676736142
VAL 939,L VAL  68,0.0,0.0,0.0,-0.010995000000000015,0.0012308432069115043,8.703375781845215e-05,-0.76276,0.06528914458008996,0.004616639687045053,0.7722100000000001,0.0651751171843972,0.004608576732571514,0.0,0.0,0.0,-0.0015450000000000374,0.004122860050983948,0.00029153022999338645
ASP 940,L ASP  69,0.0,0.0,0.0,-0.007574999999999976,0.0008392705165797287,5.934538735234629e-05,92.25320500000005,1.396217111687716,0.09872745876830792,-92.230685,1.3911755086169653,0.09837096359637004,0.0,0.0,0.0,0.014945000000001868,0.00980061095034388,0.000693007846275929
LEU 941,L LEU  70,0.0,0.0,0.0,-0.008730000000000002,0.0011862124598907182,8.387788743167023e-05,0.9423500000000007,0.1878995143687158,0.013286502079177805,-0.9385100000000003,0.1883628410807146,0.013319264225173728,0.0,0.0,0.0,-0.00488999999999963,0.004340264968869574,0.0003069030791634095
GLU 942,L GLU  71,0.0,0.0,0.0,-0.007880000000000002,0.0009977975746613143,7.055494312945058e-05,91.1941100000001,2.1460503018059756,0.15174867211744422,-91.16046,2.1418724374719194,0.15145325249729535,0.0,0.0,0.0,0.025770000000001562,0.008416477885672026,0.0005951348586665305
PRO 943,L PRO  72,0.0,0.0,0.0,-0.015185000000000011,0.002387629577635491,0.0001688309065307628,-0.38037499999999985,0.21205361203007186,0.014994454704156506,0.39148000000000005,0.20791086936473527,0.014701518561019472,0.0,0.0,0.0,-0.004080000000000035,0.008083538829003246,0.0005715925121972959
THR 944,L THR  73,0.0,0.0,0.0,-0.007205000000000021,0.0008848587457893639,6.256896195398827e-05,0.309795,0.3044814985758573,0.02153009323888308,-0.29555499999999996,0.30196279071269694,0.021351993697896223,0.0,0.0,0.0,0.007035000000000359,0.005531163982382138,0.0003911123559797199
VAL 945,L VAL  74,0.0,0.0,0.0,-0.0054549999999999885,0.0006693093455196866,4.732731769285004e-05,-0.2076150000000002,0.12743397025518705,0.009010942452096755,0.22307000000000005,0.1284678757510996,0.009084050610823336,0.0,0.0,0.0,0.009999999999999771,0.004085339643163077,0.0002888771365130842
ILE 946,L ILE  75,0.0,0.0,0.0,-0.018374999999999985,0.00255819760769177,0.00018089188760140538,-0.11654499999999991,0.17984314825702974,0.012716830968248334,0.13054000000000004,0.181131439568066,0.012807926920466079,0.0,0.0,0.0,-0.004379999999999793,0.007514359586817615,0.0005313454620112879
ASP 947,L ASP  76,0.0,0.0,0.0,-0.016295,0.002671698897705334,0.00018891764078560655,103.53164499999994,2.594591705640633,0.18346533894688621,-103.39069999999994,2.5698106175382693,0.18171305140264996,0.0,0.0,0.0,0.1246500000000053,0.029907482341381294,0.0021147783571807636
GLU 948,L GLU  77,0.0,0.0,0.0,-0.007389999999999985,0.0009262289133901707,6.54942745589237e-05,89.00450000000005,1.566018393886483,0.11073422257799978,-88.94034499999997,1.558263615689521,0.11018587695303285,0.0,0.0,0.0,0.05676500000000132,0.010106917185771981,0.0007146669678950225
VAL 949,L VAL  78,0.0,0.0,0.0,-0.01829500000000001,0.0031429245934320293,0.00022223832927737607,0.30296499999999993,0.2258397524241471,0.015969282040060546,-0.23196999999999995,0.22476772254930205,0.015893478080646794,0.0,0.0,0.0,0.05270000000000003,0.010994089321085311,0.000777399511191003
ARG 950,L ARG  79,0.0,0.0,0.0,-0.09106999999999997,0.021360128744930325,0.0015103891882557931,-107.51652999999995,2.9433583776204064,0.2081268668277624,107.73425999999994,2.9286349281567516,0.20708576173194165,-7.08839999999994e-05,0.000999941873182628,7.07065679319815e-05,0.1265891160000048,0.05062054328658981,0.0035794129425294817
THR 951,L THR  80,0.0,0.0,0.0,-0.02622000000000001,0.0070612746724652885,0.0004993075204721023,-0.5867099999999998,0.4093250369816139,0.02894365093591335,0.6514900000000003,0.40652373842126294,0.028745569215098125,0.0,0.0,0.0,0.03856000000000077,0.013605748784980132,0.000962071722898008
GLY 952,L GLY  81,0.0,0.0,0.0,-0.009905000000000018,0.0017076226163880398,0.00012074715317554973,1.9281500000000014,0.21216742799024216,0.015002502707880873,-1.9195099999999994,0.21314851606334,0.015071876110823747,0.0,0.0,0.0,-0.0012650000000000298,0.018180340343348908,0.0012855441941061379
THR 953,L THR  82,0.0,0.0,0.0,-0.012615000000000003,0.0018991511261613734,0.00013429026398067756,1.1751800000000001,0.3663821060040995,0.025907127166090723,-1.1014249999999997,0.3662984225669023,0.02590120985349921,0.0,0.0,0.0,0.06113999999999946,0.010454683161149142,0.0007392577358405369
TYR 954,L TYR  83,0.0,0.0,0.0,-0.046000000000000006,0.009381364506296438,0.0006633626459184999,0.7951299999999998,0.30012156387037525,0.021221799299305386,-0.80707,0.30305431047916104,0.021429175800762815,0.0,0.0,0.0,-0.05793999999999988,0.03497293810934383,0.0024729601695134456
ARG 955,L ARG  84,0.0,0.0,0.0,-0.31276499999999996,0.1341935906628926,0.009488919794950312,-107.31322000000007,7.2921546919674975,0.5156332032151517,107.72474000000005,7.126613610430938,0.5039276810832061,-0.03840285599999997,0.05261073021020774,0.003720140409481385,0.0603521440000037,0.5298281765976672,0.03746450965359141
GLN 956,L GLN  85,0.0,0.0,0.0,-0.8592799999999998,0.36804842290111806,0.02602495356383948,-0.2564799999999996,3.817240390596326,0.2699196565609847,0.6308050000000001,3.292009311495792,0.23278021078879318,-0.16755627599999998,0.08469743422016408,0.005989013008617957,-0.6525112759999988,1.060024240792311,0.07495503288863649
LEU 957,L LEU  86,0.0,0.0,0.0,-0.5391900000000003,0.14612930541133723,0.01033290227864366,1.9778400000000003,0.6728033846526046,0.04757438356931178,-1.813945000000001,0.47399468559783786,0.03351648564326167,-0.0005562719999999999,0.0014168420511884877,0.00010018586222656371,-0.37585127199999974,0.21712465271340783,0.01535303142964248
PHE 958,L PHE  87,0.0,0.0,0.0,-1.0009350000000001,0.28226294616013514,0.01995900433075249,-0.106355,0.851864630663229,0.0602359256994943,0.3100350000000002,0.6050199036188809,0.04278136766017421,-0.030849911999999983,0.013436202437007903,0.0009500829856603504,-0.8281049119999997,0.5036491315189656,0.03561337162357759
HIE 959,L HIE  88,0.0,0.0,0.0,-4.141125000000001,0.7502119829588152,0.053047998047758484,-12.07541,2.121273917225213,0.14999671716240992,11.081040000000003,1.1674818921079297,0.08255343628220184,-0.619473384,0.05523074262732689,0.0039054032641751757,-5.754968383999999,1.0891500102079703,0.07701453579474532
PRO 960,L PRO  89,0.0,0.0,0.0,-2.39221,0.4267239809291229,0.030173942060990177,-1.7403949999999997,0.6532172448542682,0.04618943434244465,2.205540000000001,0.6473845290088357,0.04577699904974069,-0.4391632079999998,0.06267190716796867,0.004431573054836444,-2.366228208,0.41818391474808103,0.02957006819015052
GLU 961,L GLU  90,0.0,0.0,0.0,-0.7633249999999996,0.5777063175827322,0.04085000546970591,110.97440499999998,7.1579786840269435,0.5061455267064211,-109.79713500000001,6.508995267840921,0.4602554692601463,-0.19895770799999998,0.056278791058041955,0.00397951147941223,0.21498729199999844,0.9315377569750345,0.0658696664888353
GLN 962,L GLN  91,0.0,0.0,0.0,-0.2816,0.05620133450372879,0.003974034473932012,1.7811699999999993,0.8492294396098172,0.06004958955313534,-1.4008900000000006,0.8021523221309012,0.05672073465232961,-0.005155956,0.010237584863690457,0.0007239065680088279,0.09352404399999979,0.08216419694734022,0.005809886083221129
LEU 963,L LEU  92,0.0,0.0,0.0,-0.09632499999999998,0.01786223320304641,0.0012630506225009622,0.8122100000000003,0.3318228079864306,0.023463415767956675,-0.7068050000000002,0.3267733112954599,0.023106362432780234,0.0,0.0,0.0,0.009079999999999986,0.023180241586316267,0.0016390906015226645
ILE 964,L ILE  93,0.0,0.0,0.0,-0.04399500000000001,0.0063588501319029505,0.00044963860488175485,-0.7912549999999996,0.1402994653411071,0.009920670333954383,0.8255750000000003,0.1406689886755415,0.009946799579512906,0.0,0.0,0.0,-0.009674999999999904,0.008968800086967875,0.0006341899360601481
THR 965,L THR  94,0.0,0.0,0.0,-0.025189999999999987,0.003754184332181899,0.0002654609199110111,0.997665,0.21929758953303474,0.01550668126566729,-0.9234199999999998,0.21721996593315313,0.01535977109204434,0.0,0.0,0.0,0.04905499999999991,0.010195193720572635,0.0007209090615327417
GLY 966,L GLY  95,0.0,0.0,0.0,-0.010099999999999993,0.0016340134638368358,0.0001155422000829146,1.27527,0.2813775348175464,0.019896396294304095,-1.2089499999999993,0.28136026283041626,0.019895174980381666,0.0,0.0,0.0,0.05622000000000009,0.01022700347120313,0.0007231583505706093
LYS 967,L LYS  96,0.0,0.0,0.0,-0.022265000000000007,0.0032824952399051065,0.0002321074643349464,-103.42329499999992,2.3066036239438077,0.16310150640001314,103.51934500000004,2.306429620857976,0.16308920252381928,0.0,0.0,0.0,0.07378499999999946,0.05196401423100344,0.003674410684041679
GLU 968,L GLU  97,0.0,0.0,0.0,-0.007105000000000028,0.0007962254705797632,5.630164296004004e-05,91.74971499999998,1.3211308465784322,0.09341805804503336,-91.73431500000001,1.3169343779296032,0.093121322901171,0.0,0.0,0.0,0.008295000000006497,0.007165052337563709,0.0005066457095447822
ASP 969,L ASP  98,0.0,0.0,0.0,-0.0036700000000000023,0.0005010987926546986,3.5433035433052906e-05,88.18582,1.2714201813698567,0.08990298319840558,-88.17014500000003,1.2689778737113824,0.08973028596770048,0.0,0.0,0.0,0.01200499999999579,0.004540371680818858,0.00032105276046143775
ALA 970,L ALA  99,0.0,0.0,0.0,-0.0017050000000000266,0.00045604276115298307,3.224709289223114e-05,-0.3523800000000001,0.08624422067593783,0.006098387327810468,0.35357,0.08597967841298268,0.006079681365005867,0.0,0.0,0.0,-0.0005150000000000815,0.0012164600281143034,8.601671349220022e-05
ALA 971,L ALA 100,0.0,0.0,0.0,-0.0011999999999999838,0.00040000000000001504,2.8284271247462963e-05,-0.38433000000000006,0.0863503972196996,0.006105895143220159,0.3861199999999998,0.08583679630554769,0.006069578074298116,0.0,0.0,0.0,0.0005900000000000549,0.001364514565697374,9.648575024324299e-05
ASN 972,L ASN 101,0.0,0.0,0.0,-0.0012099999999999978,0.00040730823708831767,2.8801041647828745e-05,-0.3488500000000002,0.1489224882279372,0.010530410129714817,0.35163000000000005,0.1492078184948761,0.010550586026377845,0.0,0.0,0.0,0.0015699999999999647,0.0013435400998861526,9.500263154255498e-05
ASN 973,L ASN 102,0.0,0.0,0.0,-0.0013199999999999234,0.0004664761515876032,3.298484500493981e-05,0.608115,0.42233003892098486,0.029863243441980693,-0.6061150000000002,0.4221927779758906,0.02985353762747387,0.0,0.0,0.0,0.0006800000000003337,0.0008170679286331192,5.777542730265246e-05
TYR 974,L TYR 103,0.0,0.0,0.0,-0.0018049999999999234,0.00042068396689199213,2.9746848572578466e-05,0.9397950000000003,0.16761552128308113,0.011852207173138474,-0.9397099999999999,0.16763733444552203,0.011853749596646583,0.0,0.0,0.0,-0.0017199999999998915,0.0009173875952945283,6.48690989609181e-05
ALA 975,L ALA 104,0.0,0.0,0.0,-0.0010699999999999887,0.0003083828789022568,2.180596248736157e-05,0.7198800000000004,0.06163420803417147,0.004358196645402503,-0.7191950000000001,0.06160963378401287,0.004356458983509531,0.0,0.0,0.0,-0.0003849999999999509,0.0007789576368456215,5.50806227270587e-05
ARG 976,L ARG 105,0.0,0.0,0.0,-0.004000000000000015,0.0005830951894845214,4.123105625617599e-05,-88.35492,1.389964461272162,0.0982853296173852,88.35241999999998,1.3894173899908364,0.09824664583610343,0.0,0.0,0.0,-0.006500000000004462,0.004070626487407964,0.00028783675929237477
GLY 977,L GLY 106,0.0,0.0,0.0,-0.0014300000000000467,0.0004950757517794595,3.5007142128428376e-05,0.9361200000000005,0.0910647879259533,0.006439252906975641,-0.9341200000000004,0.09084627455212005,0.006423801678133897,0.0,0.0,0.0,0.000570000000000055,0.001079397980357717,7.632496315100055e-05
HID 978,L HID 107,0.0,0.0,0.0,-0.0026549999999999096,0.000515727641299194,3.646745124080034e-05,0.4847349999999999,0.2972996884878959,0.021022262577443933,-0.4847049999999997,0.2971932333936964,0.021014735065543903,0.0,0.0,0.0,-0.002624999999999673,0.0009350802104635206,6.612015577720994e-05
TYR 979,L TYR 108,0.0,0.0,0.0,-0.004549999999999988,0.0007123903424387586,5.037360419902529e-05,0.7881200000000002,0.27624600558198137,0.019533542382271587,-0.7877099999999997,0.2760160428308477,0.019517281560196893,0.0,0.0,0.0,-0.004139999999999825,0.0012330450113439285,8.718944890295353e-05
THR 980,L THR 109,0.0,0.0,0.0,-0.003310000000000002,0.000577840808527722,4.085951541562696e-05,0.8235449999999999,0.12465210778402103,0.00881423507032777,-0.8186849999999999,0.12401179691867982,0.008768958254832749,0.0,0.0,0.0,0.0015499999999996318,0.0015835087622112168,0.00011197097838278676
ILE 981,L ILE 110,0.0,0.0,0.0,-0.00636999999999999,0.0008444524853417806,5.971180787750067e-05,1.0554999999999994,0.10182308186261692,0.007199979166636937,-1.048355,0.10148836866853432,0.007176311369708096,0.0,0.0,0.0,0.000774999999999979,0.0031991209730174615,0.0002262120133856753
GLY 982,L GLY 111,0.0,0.0,0.0,-0.0031149999999999416,0.0005401620127332352,3.819522221430448e-05,0.8224900000000003,0.13980421989339042,0.009885651192511159,-0.8232350000000004,0.1417474154085349,0.010023055865104153,0.0,0.0,0.0,-0.0038599999999998965,0.003258895518423418,0.0002304387120255648
LYS 983,L LYS 112,0.0,0.0,0.0,-0.008729999999999996,0.0013405595846511023,9.479187728914161e-05,-98.38870999999997,2.6509825246305994,0.18745277199733304,98.41025999999992,2.6574339845832653,0.1879089591054414,0.0,0.0,0.0,0.012819999999999103,0.012248575427367183,0.0008661050744566249
GLU 984,L GLU 113,0.0,0.0,0.0,-0.015604999999999997,0.0031319283197416056,0.00022146077530794787,104.17087499999994,2.953938326943786,0.2088749822188796,-104.03368500000005,2.915547802003629,0.20616036216702996,0.0,0.0,0.0,0.12158500000000316,0.04198288669208019,0.0029686383873756363
ILE 985,L ILE 114,0.0,0.0,0.0,-0.01927499999999999,0.0033465467275984747,0.00023663658846425313,0.59471,0.16988559650541354,0.012012725731489956,-0.5813099999999997,0.17111640453212132,0.012099757001692345,0.0,0.0,0.0,-0.005875000000000607,0.007162358201039934,0.0005064552053242418
ILE 986,L ILE 115,0.0,0.0,0.0,-0.01291499999999997,0.0019641219412245814,0.0001388843943717187,0.22095999999999996,0.14677598032375755,0.010378629100223222,-0.21270499999999978,0.14950771878067073,0.010571792178954362,0.0,0.0,0.0,-0.00466000000000018,0.006659909909300482,0.0004709267458957855
ASP 987,L ASP 116,0.0,0.0,0.0,-0.025934999999999972,0.0052431645978359255,0.000370747724200702,100.49676499999991,2.55252048763383,0.18049045459234742,-100.367155,2.5256145155143064,0.17858791505833427,0.0,0.0,0.0,0.10367499999999609,0.036099575828533945,0.0025526254866314333
LEU 988,L LEU 117,0.0,0.0,0.0,-0.07272999999999996,0.02396324477194204,0.0016944572877473298,0.41634,0.2165799953827681,0.015314518340450646,-0.30730999999999997,0.20743886786231758,0.014668143014710493,-0.0028210319999999994,0.015329211997300318,0.0010839389753537234,0.03347896799999977,0.030641813517776516,0.0021667034126273393
VAL 989,L VAL 118,0.0,0.0,0.0,-0.022454999999999968,0.0033567804515637887,0.0002373602220255196,0.6416350000000003,0.18528861749983344,0.013101883791081263,-0.60696,0.18637161371839892,0.013178463188095966,0.0,0.0,0.0,0.012220000000000014,0.01403180672614897,0.0009921985688358945
LEU 990,L LEU 119,0.0,0.0,0.0,-0.02745500000000004,0.004879341656412193,0.0003450215572975063,-0.0768600000000002,0.1899813422418106,0.013433709539810657,0.11127,0.19669874707277626,0.013908701790605766,0.0,0.0,0.0,0.006954999999999609,0.01637965124781386,0.0011582162470799877
ASP 991,L ASP 120,0.0,0.0,0.0,-0.100135,0.02544497543720549,0.0017992314678773138,105.02728,3.4615109925576597,0.2447657895989298,-104.393475,3.3886038215438883,0.23961047409683328,0.0,0.0,0.0,0.5336699999999968,0.11262176121869273,0.007963561106690976
ARG 992,L ARG 121,0.0,0.0,0.0,-0.3325500000000001,0.09245040562377199,0.0065372308740016104,-121.61578500000002,4.97208862539412,0.3515797583676682,122.62676999999998,5.01223293224755,0.3544183895278776,-0.020742984,0.025715969108173718,0.001818393614117341,0.6576920159999989,0.2268575212203727,0.016041249161809663
ILE 993,L ILE 122,0.0,0.0,0.0,-0.04188000000000001,0.006880087208749634,0.0004864956320461692,0.4600900000000002,0.26175637890985515,0.018508971054599397,-0.41481999999999986,0.2737747387908537,0.019358797431658838,0.0,0.0,0.0,0.0033899999999999243,0.03550475883596423,0.00251056557373033
ARG 994,L ARG 123,0.0,0.0,0.0,-0.16467999999999997,0.054465012622783845,0.0038512579762981364,-98.68009000000002,3.075555488345966,0.2174746141724936,99.0889,3.0536417095012314,0.21592507601024022,-0.008101871999999998,0.020217170152353574,0.0014295698111131477,0.2360281280000018,0.0802290164198019,0.005673048155836879
LYS 995,L LYS 124,0.0,0.0,0.0,-0.6544599999999999,0.6595482760192765,0.046637105849312716,-149.65496000000005,21.372821634926446,1.5112867111147044,149.75489000000005,18.821632012869966,1.330890362929816,-0.3678000480000002,0.13392807665149503,0.009470145119154385,-0.9223300480000012,2.8710879259522306,0.20301657418236424
LEU 996,L LEU 125,0.0,0.0,0.0,-0.20671499999999995,0.06118556835561802,0.0043264730295010535,-0.0668399999999998,0.3851785357467369,0.027236235459402264,0.12093500000000004,0.38661143383893853,0.02733755665517677,-0.009052308000000004,0.016288427372129446,0.0011517657449697308,-0.1616723079999996,0.06728854990514489,0.004758018993413737
ALA 997,L ALA 126,0.0,0.0,0.0,-0.06705000000000001,0.014169244863435609,0.0010019169127227976,-0.5837300000000003,0.335565145836095,0.02372803901505555,0.7032250000000001,0.34193195869207654,0.024178240669556577,0.0,0.0,0.0,0.05244499999999988,0.051281936147146406,0.0036261804802022756
ASP 998,L ASP 127,0.0,0.0,0.0,-0.3828949999999998,0.6102015683157496,0.04314776668467329,77.48975000000006,9.247284986280572,0.6538817921363542,-76.45246499999998,8.407697137075218,0.5945139659788607,-0.3282369840000002,0.09358159953818881,0.006617218362773719,0.32615301600000324,0.9445752872691758,0.06679155909692654
GLN 999,L GLN 128,0.0,0.0,0.0,-1.1908949999999996,0.613157609408055,0.04335679035485681,-10.164219999999998,3.743933040480289,0.2647360441231981,9.242045000000001,2.268480871194424,0.16040582070135442,-0.37739581199999983,0.07764437422398082,0.005490286353476282,-2.490465812,1.6500932243527804,0.1166792108529826
CYS1000,L CYS 129,0.0,0.0,0.0,-0.06772499999999998,0.010162154053152326,0.0007185728042446368,0.23362499999999986,0.32262818285915446,0.022813257590160157,-0.12084000000000007,0.3307371681562265,0.02338664943937032,0.0,0.0,0.0,0.04505999999999991,0.0379547941635836,0.002683809233160956
THR1001,L THR 130,0.0,0.0,0.0,-0.04006000000000001,0.008218661691540773,0.0005811471414366581,-0.3185950000000001,0.3632233073124574,0.02568376636856439,0.4641449999999999,0.3659627084485523,0.025877471280536673,0.0,0.0,0.0,0.10549,0.027538698226314214,0.0019472800260876728
GLY1002,L GLY 131,0.0,0.0,0.0,-0.008600000000000002,0.0012609520212918128,8.916277250063247e-05,-0.40286000000000016,0.12183948621034126,0.008615352691561714,0.4389550000000002,0.12659207311281326,0.008951411334253347,0.0,0.0,0.0,0.027494999999999954,0.011013172794431163,0.0007787489165321474
LEU1003,L LEU 132,0.0,0.0,0.0,-0.019430000000000006,0.002629657772410731,0.00018594488430715388,-0.537865,0.10682343738618462,0.00755355769654277,0.5711,0.11028481309772366,0.007798313920329137,0.0,0.0,0.0,0.013804999999999686,0.00863232153015655,0.000610397309135633
GLN1004,L GLN 133,0.0,0.0,0.0,-0.005559999999999958,0.0006974238309665048,4.9315312023751595e-05,0.24718999999999988,0.12156818621662444,0.008596168885032411,-0.23761000000000007,0.12209712486377383,0.008633570495455508,0.0,0.0,0.0,0.004019999999999904,0.004201142701694514,0.00029706564931005635
GLY1005,L GLY 134,0.0,0.0,0.0,-0.003169999999999977,0.0005487257967327776,3.880077318817381e-05,0.4020200000000001,0.12884447834501872,0.009110680435620602,-0.40093499999999993,0.12748231553827355,0.00901436097984764,0.0,0.0,0.0,-0.0020849999999999385,0.004957597704533839,0.00035055509552707394
PHE1006,L PHE 135,0.0,0.0,0.0,-0.010630000000000021,0.0013686124360095398,9.677551343185855e-05,-0.9597100000000002,0.0872315074958572,0.0061681990483445776,0.9617200000000001,0.08812248067320606,0.006231200365900448,0.0,0.0,0.0,-0.008620000000000383,0.00527878773962303,0.0003732666607131852
SER1007,L SER 136,0.0,0.0,0.0,-0.0032750000000000036,0.0004993746088859965,3.531111722956681e-05,0.4251499999999994,0.3103479297498219,0.021944912565330533,-0.42121499999999995,0.31182135715021203,0.022049099615970725,0.0,0.0,0.0,0.000660000000000109,0.0038567343699041834,0.00027271230261944745
VAL1008,L VAL 137,0.0,0.0,0.0,-0.003065,0.00036162826216990543,2.5570979644904674e-05,-0.6640350000000003,0.06604440759822033,0.004670044847214994,0.6701799999999998,0.06654064622469463,0.004705134217001661,0.0,0.0,0.0,0.0030800000000000575,0.0024766105870723315,0.00017512281404772422
PHE1009,L PHE 138,0.0,0.0,0.0,-0.004004999999999983,0.0005431160097069483,3.8404101343476193e-05,0.7490200000000001,0.0484342812478906,0.003424820871227988,-0.7542899999999997,0.04853190600007581,0.0034317239836561693,0.0,0.0,0.0,-0.009275000000000028,0.0022493054483550654,0.00015904991354917142
HID1010,L HID 139,0.0,0.0,0.0,-0.002259999999999973,0.0004386342439892678,3.101612483854459e-05,-0.6388800000000002,0.14271620650787803,0.010091559740694023,0.639275,0.14271947791033932,0.01009179106378046,0.0,0.0,0.0,-0.0018649999999997924,0.001314068110867567,9.291864721354524e-05
SER1011,L SER 140,0.0,0.0,0.0,-0.0010200000000000187,0.000198997487421332,1.4071247279470854e-05,0.36164499999999977,0.19771476670952048,0.01398054522810182,-0.36009000000000035,0.19762864645592187,0.01397445560657011,0.0,0.0,0.0,0.0005349999999997443,0.00118691827856855,8.392779634900854e-05
PHE1012,L PHE 141,0.0,0.0,0.0,-0.0011400000000000188,0.0003469870314579527,2.4535688292770823e-05,0.050860000000000044,0.16927398028049082,0.011969477933477298,-0.052230000000000006,0.16902132143608392,0.01195161225525661,0.0,0.0,0.0,-0.00250999999999995,0.0008601744009214835,6.0823515189465704e-05
GLY1013,L GLY 142,0.0,0.0,0.0,-0.0005749999999999755,0.0004943429983321076,3.495532863527234e-05,0.012105000000000078,0.08321919234767909,0.0058844855233911525,-0.010759999999999994,0.0832839264204084,0.005889062913571224,0.0,0.0,0.0,0.0007700000000001506,0.0009039358384310124,6.391791611121162e-05
GLY1014,L GLY 143,0.0,0.0,0.0,-0.00068000000000002,0.00046647615158763726,3.298484500494222e-05,-0.315585,0.08296458747562069,0.005866482240235589,0.31843,0.08288621779282745,0.005860940666821336,0.0,0.0,0.0,0.0021650000000002613,0.0013884433729900746,9.817777243348046e-05
GLY1015,L GLY 144,0.0,0.0,0.0,-0.0009349999999999925,0.00028420942982243524,2.0096641510460613e-05,-0.11809499999999992,0.1024647059967479,0.007245348844258634,0.12317499999999998,0.10215319072354037,0.007223321388045811,0.0,0.0,0.0,0.004145000000000098,0.0016504469091733545,0.00011670422014648568
THR1016,L THR 145,0.0,0.0,0.0,-0.0029500000000000203,0.00045552167895722347,3.221024681681342e-05,0.48829500000000037,0.1013313277076716,0.007165206896873088,-0.46935500000000024,0.10077399949887789,0.007125797841294629,0.0,0.0,0.0,0.01599000000000007,0.004768637121862174,0.0003371935645886644
GLY1017,L GLY 146,0.0,0.0,0.0,-0.001060000000000022,0.00027640549922169704,1.9544820285691495e-05,-0.005615000000000059,0.13215868028623784,0.009345029902306366,0.004320000000000001,0.13177961754383716,0.009318226118741698,0.0,0.0,0.0,-0.0023550000000001825,0.001333782216105874,9.431264496344847e-05
SER1018,L SER 147,0.0,0.0,0.0,-0.0011150000000000443,0.0003343276835680378,2.364053721893498e-05,0.09680500000000007,0.18232812996079334,0.012892545709633909,-0.09576000000000004,0.18256358453974333,0.012909194862577605,0.0,0.0,0.0,-7.00000000000503e-05,0.0009772921773964203,6.910499258375752e-05
GLY1019,L GLY 148,0.0,0.0,0.0,-0.001015000000000006,0.00025450933185246026,1.7996527442813202e-05,-0.01360500000000004,0.09776195054825783,0.0069128138174697025,0.016270000000000007,0.09789870836737323,0.006922484055597381,0.0,0.0,0.0,0.001649999999999941,0.0011736694594305182,8.299096336348689e-05
PHE1020,L PHE 149,0.0,0.0,0.0,-0.006735000000000029,0.0008091816854080973,5.7217785696402515e-05,0.03396999999999998,0.10113722905043424,0.007151482049197914,-0.038580000000000024,0.10070185499781027,0.007120696454701606,0.0,0.0,0.0,-0.011345000000000134,0.00233366128647677,0.00016501477206602464
THR1021,L THR 150,0.0,0.0,0.0,-0.0024600000000000143,0.0004983974317750888,3.5242020373412497e-05,0.7710100000000009,0.11716236554456917,0.008284630317642197,-0.7708900000000003,0.1172001190272406,0.008287299892003235,0.0,0.0,0.0,-0.0023399999999997464,0.0017419529270328762,0.0001231746727212702
SER1022,L SER 151,0.0,0.0,0.0,-0.0015200000000000359,0.0004995998398719182,3.532704346531466e-05,-0.04626500000000003,0.24621296630153316,0.017409885808786902,0.04757000000000005,0.24599751035325546,0.017394650772579484,0.0,0.0,0.0,-0.00021500000000002949,0.0013033706303274813,9.216222111039469e-05
LEU1023,L LEU 152,0.0,0.0,0.0,-0.004270000000000043,0.0006458327956987218,4.566727493512323e-05,-0.24785500000000013,0.11532867802502551,0.00815496902967755,0.25373000000000007,0.1152490221216647,0.008149336506734753,0.0,0.0,0.0,0.0016049999999997434,0.0016819557069077918,0.00011893222860099128
LEU1024,L LEU 153,0.0,0.0,0.0,-0.0062049999999999675,0.0008264230151683361,5.8436931815416346e-05,0.12159499999999979,0.10181473849595626,0.00719938920152257,-0.118935,0.10148369708972958,0.007175981039202928,0.0,0.0,0.0,-0.0035450000000003135,0.0023617736978807963,0.00016700261973995393
MET1025,L MET 154,0.0,0.0,0.0,-0.0028299999999999857,0.0005206726418778135,3.681711558501167e-05,0.05104999999999989,0.23258163620544064,0.01644600521403297,-0.051340000000000025,0.233055646573946,0.01647952280862526,0.0,0.0,0.0,-0.0031199999999999423,0.001384052022143798,9.786725703728332e-05
GLU1026,L GLU 155,0.0,0.0,0.0,-0.0029099999999999994,0.0005673623181001678,4.011857425183477e-05,83.32557999999999,1.7555799450895084,0.12413824840878981,-83.31943500000003,1.7538452000592675,0.1240155834113385,0.0,0.0,0.0,0.0032350000000009515,0.003095121160792077,0.0002188581161390056
ARG1027,L ARG 156,0.0,0.0,0.0,-0.011394999999999971,0.002031987942877683,0.00014368324536981125,-95.06753499999995,2.121550781569655,0.15001629442795228,95.10404499999997,2.124124801648515,0.1501983051332195,0.0,0.0,0.0,0.025114999999997847,0.018569915858722967,0.001313091342976662
LEU1028,L LEU 157,0.0,0.0,0.0,-0.007000000000000007,0.001284523257866526,9.082951062292566e-05,0.14027499999999968,0.14409114953736787,0.010188782894683768,-0.13712000000000008,0.14494300811008426,0.010249018392021733,0.0,0.0,0.0,-0.0038450000000004535,0.0026927634504350833,0.0001904071295933933
SER1029,L SER 158,0.0,0.0,0.0,-0.002775000000000008,0.0006118619125260382,4.326517074969318e-05,-0.0975099999999998,0.21149763568418442,0.014955141239720873,0.10197500000000001,0.21160716995177647,0.014962886482059538,0.0,0.0,0.0,0.0016900000000003473,0.002261393375775111,0.00015990465909409196
VAL1030,L VAL 159,0.0,0.0,0.0,-0.006445000000000005,0.0013773071552852679,9.739032292789661e-05,-0.27374500000000024,0.17904644641824052,0.012660495640969171,0.2892150000000001,0.17913410835181537,0.01266669427573744,0.0,0.0,0.0,0.009024999999999733,0.0038812852252829,0.0002744483102516695
ASP1031,L ASP 160,0.0,0.0,0.0,-0.014630000000000006,0.003448637412080301,0.0002438554899935607,93.73099500000001,2.3670689269600147,0.1673770489789391,-93.64533500000005,2.3501974050638377,0.16618405222476668,0.0,0.0,0.0,0.07102999999999739,0.03426848552241932,0.0024231478493895726
TYR1032,L TYR 161,0.0,0.0,0.0,-0.028385000000000014,0.007696543055164399,0.0005442277786000975,0.227515,0.12714298948428102,0.008990367004466501,-0.15793999999999989,0.12227896957367616,0.008646428858204993,-0.00010630799999999996,0.0014996588885263203,0.00010604189695436417,0.04108369200000009,0.01121318660425929,0.00079289202865819
GLY1033,L GLY 162,0.0,0.0,0.0,-0.0024549999999999962,0.0005983101202553759,4.23069143285115e-05,0.03152999999999999,0.15576963471742497,0.011014576501164264,-0.024514999999999995,0.15533112944609656,0.010983569496070029,0.0,0.0,0.0,0.0045599999999999695,0.0021062763351469816,0.000148936227963518
LYS1034,L LYS 163,0.0,0.0,0.0,-0.0029449999999999975,0.0006098975323773846,4.3126268097299054e-05,-76.50001499999996,1.5867270196167729,0.11219854354629401,76.50402499999997,1.5865751366951513,0.1121878038019115,0.0,0.0,0.0,0.0010650000000024561,0.0038079883140588536,0.00026926543595501436
LYS1035,L LYS 164,0.0,0.0,0.0,-0.007449999999999968,0.0011651180197730876,8.238628526641922e-05,-82.04509499999996,1.655481206773559,0.11706019874364726,82.12498500000001,1.6574626254550378,0.1172003062022516,0.0,0.0,0.0,0.07244000000000156,0.019712594958554704,0.001393890956997778
SER1036,L SER 165,0.0,0.0,0.0,-0.0021350000000000006,0.0004865953144040839,3.440748465087278e-05,0.92157,0.2238395521350077,0.01582784652124237,-0.9176949999999999,0.22394653820722418,0.015835411578958045,0.0,0.0,0.0,0.0017400000000001444,0.0018553705829294999,0.0001311945120803487
LYS1037,L LYS 166,0.0,0.0,0.0,-0.0029349999999999836,0.0004803904661835149,3.396873562557302e-05,-79.32396,1.2970976980943538,0.09171865781839787,79.32465500000004,1.2961123431121,0.09164898269941511,0.0,0.0,0.0,-0.00223999999999833,0.003297332255018488,0.00023315659973487034
LEU1038,L LEU 167,0.0,0.0,0.0,-0.002115000000000024,0.000348962748728285,2.467539260072676e-05,0.691705,0.06739642405202229,0.004765646847490909,-0.6910449999999999,0.06754319340244182,0.004776025007786108,0.0,0.0,0.0,-0.001454999999999771,0.0011348898624978423,8.024883176720928e-05
GLU1039,L GLU 168,0.0,0.0,0.0,-0.0016049999999999858,0.0004888506929523805,3.45669639974371e-05,76.043615,1.1573091837429914,0.08183411717541374,-76.04056499999996,1.1564747925388494,0.08177511680755262,0.0,0.0,0.0,0.0014450000000043417,0.002058391362206783,0.0001455502490552231
PHE1040,L PHE 169,0.0,0.0,0.0,-0.0016999999999999826,0.0004582575694955407,3.240370349203624e-05,0.6837299999999997,0.05273155696544679,0.0037286841512792148,-0.6844500000000001,0.052806225958685636,0.003733964046425571,0.0,0.0,0.0,-0.002419999999999609,0.0009816312953451298,6.941181455634759e-05
SER1041,L SER 170,0.0,0.0,0.0,-0.0007599999999999902,0.0004270831300812452,3.0199337741082483e-05,-0.3463649999999998,0.18181969578403784,0.012856593984216827,0.34673499999999996,0.18177924737164025,0.01285373384954737,0.0,0.0,0.0,-0.00039000000000002027,0.0008705745229445059,6.155891487023036e-05
ILE1042,L ILE 171,0.0,0.0,0.0,-0.0010299999999999936,0.00022158519806162222,1.566843961599373e-05,0.44532999999999967,0.08109285480238315,0.005734130753654121,-0.44493499999999975,0.08126069637284794,0.005745998944918187,0.0,0.0,0.0,-0.0006350000000006162,0.0006494420682398896,4.592248904402425e-05
TYR1043,L TYR 172,0.0,0.0,0.0,-0.0007699999999999396,0.0004208325082499816,2.975735203273057e-05,-0.17399,0.10729585220314916,0.007586962468603633,0.17415499999999998,0.10722308974749796,0.007581817386022959,0.0,0.0,0.0,-0.0006050000000002559,0.0007203991948912384,5.093991558689239e-05
PRO1044,L PRO 173,0.0,0.0,0.0,-0.0005600000000000272,0.0004963869458396568,3.509985754957008e-05,-0.5184199999999999,0.05935641161660757,0.004197132116100317,0.5175500000000002,0.059465010720589635,0.004204811232385967,0.0,0.0,0.0,-0.0014300000000000068,0.0008216446920657584,5.809905334856304e-05
ALA1045,L ALA 174,0.0,0.0,0.0,-0.0002700000000000008,0.00044395945760846356,3.139267430468461e-05,0.4655150000000002,0.04792660821506029,0.003388922966814003,-0.46527,0.04784597266228495,0.0033832211721967855,0.0,0.0,0.0,-2.500000000002167e-05,0.0007171994143888892,5.0713656937740427e-05
PRO1046,L PRO 175,0.0,0.0,0.0,-0.00031499999999998305,0.00046451587701603573,3.284623266068552e-05,0.34284499999999984,0.112473423416379,0.007953072040098742,-0.34278500000000006,0.1123697858634602,0.007945743758453295,0.0,0.0,0.0,-0.0002549999999998054,0.0007141253391384983,5.0496286992197516e-05
GLN1047,L GLN 176,0.0,0.0,0.0,-0.00027000000000000965,0.00044395945760847825,3.1392674304685656e-05,0.6013600000000004,0.15413821849236645,0.0108992179535966,-0.6010750000000001,0.1541649096746728,0.010901105305197273,0.0,0.0,0.0,1.500000000065782e-05,0.0008091816854079794,5.721778569639418e-05
VAL1048,L VAL 177,0.0,0.0,0.0,-0.00047000000000001153,0.000499099188538723,3.529164207004342e-05,-0.15338999999999992,0.06848604164353496,0.004842694446276785,0.153845,0.06854342400989308,0.004846751992314021,0.0,0.0,0.0,-1.4999999999880733e-05,0.0008335316430706996,5.893958771488566e-05
SER1049,L SER 178,0.0,0.0,0.0,-0.00045499999999998764,0.0004979708826828995,3.521185879785289e-05,-0.36025499999999994,0.12753583800249993,0.009018145589587669,0.3606749999999998,0.12764356378211994,0.00902576295251546,0.0,0.0,0.0,-3.499999999996173e-05,0.0008329315698182978,5.889715612828746e-05
THR1050,L THR 179,0.0,0.0,0.0,-0.0008200000000000324,0.00038418745424598493,2.716615541441324e-05,-0.46143000000000056,0.10042034206274988,0.007100790484164314,0.4639200000000001,0.1003571302897805,0.007096320736832565,0.0,0.0,0.0,0.0016699999999996407,0.0011274307074050406,7.972138985240506e-05
ALA1051,L ALA 180,0.0,0.0,0.0,-0.00045000000000000595,0.0004974937185533158,3.5178118198676135e-05,0.00978,0.0846332771432136,0.005984476418200677,-0.009625,0.08461409087734735,0.00598311974433071,0.0,0.0,0.0,-0.00029500000000011185,0.0007402533350145101,5.234381529847172e-05
VAL1052,L VAL 181,0.0,0.0,0.0,-0.0004550000000000365,0.0004979708826829529,3.5211858797856667e-05,-0.17743500000000012,0.049217332058940175,0.0034801909250786658,0.17734999999999995,0.049126545777206924,0.0034737713655334365,0.0,0.0,0.0,-0.0005400000000001154,0.0008052328855679291,5.693856338194939e-05
VAL1053,L VAL 182,0.0,0.0,0.0,-0.0005399999999999789,0.0004983974317750642,3.5242020373410755e-05,-0.1650849999999999,0.09558466286491805,0.0067588563289213525,0.16531500000000002,0.09563935264837375,0.006762723480595667,0.0,0.0,0.0,-0.00030999999999999333,0.0007961783719744339,5.6298312585718765e-05
GLU1054,L GLU 183,0.0,0.0,0.0,-0.0008249999999999979,0.0003799671038392644,2.686773157525569e-05,75.59097500000001,0.8881701888542285,0.06280311633865615,-75.58524499999996,0.8875343965053444,0.0627581590305239,0.0,0.0,0.0,0.004904999999999262,0.0013475811663919016,9.528837809549908e-05
PRO1055,L PRO 184,0.0,0.0,0.0,-0.00047499999999997436,0.0004993746088859266,3.531111722956187e-05,0.28663999999999995,0.06725556036492443,0.004755686280653926,-0.2867250000000001,0.06728171649861416,0.0047575357986040885,0.0,0.0,0.0,-0.0005599999999998806,0.0007977468270070563,5.640921910467411e-05
TYR1056,L TYR 185,0.0,0.0,0.0,-0.0007500000000000773,0.0004330127018922626,3.0618621784792786e-05,-0.12687500000000004,0.10866208802981839,0.007683569930377415,0.12728999999999993,0.10860789980475652,0.007679738244237244,0.0,0.0,0.0,-0.0003350000000000608,0.0007434883993712725,5.257256889289588e-05
ASN1057,L ASN 186,0.0,0.0,0.0,-0.0008099999999999708,0.0003923009049186435,2.773986301335918e-05,0.18561499999999975,0.17266402860758234,0.012209190549540951,-0.1844600000000001,0.17266872444076256,0.012209522595089456,0.0,0.0,0.0,0.0003450000000008302,0.0009088316675832764,6.426410351052129e-05
SER1058,L SER 187,0.0,0.0,0.0,-0.0003750000000000009,0.0004841229182759279,3.4232659844072936e-05,0.06950000000000006,0.20509185746879377,0.014502184318232894,-0.06972000000000003,0.20497851497169162,0.01449416979340314,0.0,0.0,0.0,-0.0005950000000000166,0.0007816488981633823,5.5270923639832076e-05
ILE1059,L ILE 188,0.0,0.0,0.0,-0.0005650000000000199,0.0004957569969249208,3.505531343462899e-05,0.066705,0.06405246267708987,0.004529193071066849,-0.06639,0.06396849146259426,0.004523255409547417,0.0,0.0,0.0,-0.00025000000000016345,0.000785811682275153,5.556527692723694e-05
LEU1060,L LEU 189,0.0,0.0,0.0,-0.0007849999999999735,0.00041082234603291335,2.9049526674283937e-05,-0.0953249999999999,0.09545998834590315,0.006750040509137691,0.09580000000000004,0.09549858637697202,0.006752769802088616,0.0,0.0,0.0,-0.0003099999999998904,0.0007168681887206114,5.06902357461262e-05
THR1061,L THR 190,0.0,0.0,0.0,-0.0008749999999999919,0.00033071891388306983,2.3385358667336852e-05,0.55026,0.13400019552224637,0.009475244693410365,-0.5496749999999999,0.13392979270871774,0.009470266462724294,0.0,0.0,0.0,-0.0002900000000000791,0.0007455870170541061,5.272096357236085e-05
THR1062,L THR 191,0.0,0.0,0.0,-0.0005499999999999928,0.000497493718553302,3.517811819867516e-05,0.005354999999999848,0.1330267603717386,0.009406412433813426,-0.005160000000000013,0.13295162428492555,0.009401099510163692,0.0,0.0,0.0,-0.0003550000000001585,0.0007476463067523813,5.286657734336865e-05
HID1063,L HID 192,0.0,0.0,0.0,-0.000869999999999973,0.0003508560958569743,2.4809272460110387e-05,0.4970550000000001,0.11716190496488138,0.008284597749740144,-0.4968699999999998,0.11713250232108985,0.008282518668859165,0.0,0.0,0.0,-0.0006849999999993095,0.0006601325624446283,4.667842113866487e-05
THR1064,L THR 193,0.0,0.0,0.0,-0.0010550000000000192,0.0003193352470367296,2.2580411865155283e-05,-0.3316899999999999,0.13946140648939362,0.009861410624246381,0.33326000000000017,0.13929613203531474,0.009849723955522773,0.0,0.0,0.0,0.0005150000000002353,0.0008365255525084751,5.9151289081456604e-05
THR1065,L THR 194,0.0,0.0,0.0,-0.000805000000000029,0.00039620070671316356,2.801562064277804e-05,0.22391000000000016,0.22266302319873388,0.015744653362332228,-0.2235500000000002,0.22257643069291932,0.015738530347526085,0.0,0.0,0.0,-0.0004449999999997874,0.00076614293705521,5.417448661499172e-05
LEU1066,L LEU 195,0.0,0.0,0.0,-0.0006300000000000122,0.000482804308182941,3.413942003022373e-05,-0.06689000000000014,0.06803637189033529,0.004810897993098588,0.06652500000000001,0.06807517443973243,0.004813641747679193,0.0,0.0,0.0,-0.0009950000000001724,0.0007968531859758162,5.6346029141360466e-05
GLU1067,L GLU 196,0.0,0.0,0.0,-0.0011199999999999854,0.0003249615361854298,2.2978250586151505e-05,78.50563,1.4052889251294722,0.09936893284854043,-78.50156000000001,1.404100949504345,0.09928493028649925,0.0,0.0,0.0,0.002950000000000159,0.0019943670675243797,0.0001410230477621618
HIE1068,L HIE 197,0.0,0.0,0.0,-0.0019100000000000672,0.00041460824883258774,2.9317230428540226e-05,-0.20919499999999996,0.19452006830915902,0.013754645937827678,0.20865499999999992,0.19457108206257168,0.013758253154924864,0.0,0.0,0.0,-0.002450000000000037,0.0007466592261533156,5.279678020485094e-05
SER1069,L SER 198,0.0,0.0,0.0,-0.0007800000000000207,0.00041424630354417016,2.9291637031754368e-05,-0.6135849999999997,0.10265803804378876,0.007259019484406961,0.6144799999999999,0.1027159656528613,0.007263115584926272,0.0,0.0,0.0,0.00011499999999997401,0.000922916572610869,6.526005669625921e-05
ASP1070,L ASP 199,0.0,0.0,0.0,-0.0011500000000000043,0.00035707142142715325,2.5248762345905956e-05,75.43751000000002,1.2059975662900178,0.08527690572181444,-75.43489,1.2047734093598614,0.08519034475515944,0.0,0.0,0.0,0.0014700000000023295,0.0022801535036025456,0.0001612312004543625
CYS1071,L CYS 200,0.0,0.0,0.0,-0.0006900000000000129,0.0004624932431938936,3.270321085153612e-05,-0.05353500000000004,0.13556012973953668,0.009585548699735456,0.054669999999999996,0.13553420638348096,0.009583715641649644,0.0,0.0,0.0,0.00044499999999989546,0.0008227849050631844,5.817967858281074e-05
ALA1072,L ALA 201,0.0,0.0,0.0,-0.0005350000000000166,0.0004987734956871849,3.526861210765276e-05,-0.5451900000000005,0.07709418849692655,0.005451382347625069,0.5452300000000003,0.07709057724521044,0.005451126993567366,0.0,0.0,0.0,-0.0004950000000000376,0.0007873849122252838,5.567652108384727e-05
PHE1073,L PHE 202,0.0,0.0,0.0,-0.0010500000000000576,0.0002397915761656993,1.6955824957817647e-05,0.494555,0.0612114121304185,0.004328300460342342,-0.49486000000000013,0.06117777701093628,0.004325922098235152,0.0,0.0,0.0,-0.0013550000000001905,0.0006472827820977896,4.576980445666415e-05
MET1074,L MET 203,0.0,0.0,0.0,-0.0005099999999999749,0.0004998999899979746,3.534826728426551e-05,-0.15672500000000003,0.18715159463654057,0.013233616167737373,0.15693500000000007,0.18710355628635184,0.013230219343419825,0.0,0.0,0.0,-0.00029999999999997027,0.0007874007874012759,5.567764362830692e-05
VAL1075,L VAL 204,0.0,0.0,0.0,-0.0005999999999999978,0.0004898979485566323,3.464101615137731e-05,0.20001999999999995,0.06723287588672662,0.00475408224581779,-0.19948999999999997,0.06715079969739772,0.004748278582812949,0.0,0.0,0.0,-7.000000000007667e-05,0.0007107038764492651,5.025435304528416e-05
ASP1076,L ASP 205,0.0,0.0,0.0,-0.00034999999999998476,0.00047696960070845194,3.372684390807863e-05,67.08123500000002,0.7354669671540609,0.052005367981334025,-67.07736999999999,0.7352060412570435,0.05198691773421721,0.0,0.0,0.0,0.0035149999999980253,0.0009432788559069292,6.669988755616778e-05
ASN1077,L ASN 206,0.0,0.0,0.0,-0.00047999999999996933,0.0004995998398718392,3.532704346530907e-05,-0.2806149999999999,0.13783946015201906,0.009746721698858558,0.28106499999999995,0.13771634171368358,0.009738015910594946,0.0,0.0,0.0,-2.999999999968139e-05,0.0007868290792807668,5.563721775941978e-05
GLU1078,L GLU 207,0.0,0.0,0.0,-0.00023500000000000186,0.00042399882075308055,2.998124413696027e-05,64.23549000000003,0.6255715785550297,0.04423459053138345,-64.23315499999998,0.6253811965318821,0.04422112848942508,0.0,0.0,0.0,0.0021000000000012875,0.0007416198487110264,5.2440442408610817e-05
ALA1079,L ALA 208,0.0,0.0,0.0,-0.00021999999999998022,0.0004142463035441224,2.929163703175099e-05,-0.3724,0.06493188738978717,0.004591377788855978,0.37225000000000014,0.06492347418307086,0.004590782885303915,0.0,0.0,0.0,-0.0003699999999999504,0.0007301369734509117,5.1628480512216186e-05
ILE1080,L ILE 209,0.0,0.0,0.0,-0.0005150000000000288,0.0004997749493522328,3.5339425575412714e-05,-0.49264999999999987,0.07381441254931351,0.0052194671662920975,0.49260500000000024,0.07370243533968002,0.005211549181865078,0.0,0.0,0.0,-0.0005600000000000626,0.0007255342858886406,5.1303021353519694e-05
TYR1081,L TYR 210,0.0,0.0,0.0,-0.0006500000000000483,0.00047696960070850734,3.372684390808254e-05,-0.15958999999999995,0.0950894415800196,0.006723838896047391,0.15931,0.0951080643268487,0.00672515572310411,0.0,0.0,0.0,-0.0009299999999998843,0.0007177046746403678,5.074938423274888e-05
ASP1082,L ASP 211,0.0,0.0,0.0,-0.0001649999999999918,0.00037118054905933097,2.624642832843989e-05,63.137140000000024,0.6149515268675204,0.0434836394749045,-63.13457,0.6146977184753565,0.04346569251138239,0.0,0.0,0.0,0.0024050000000011094,0.0007286803139920463,5.1525479134091864e-05
ILE1083,L ILE 212,0.0,0.0,0.0,-0.0002900000000000291,0.0004537620521815828,3.208582241427212e-05,-0.32887500000000003,0.07459818613746588,0.005274888328201843,0.32880000000000004,0.07465514047940637,0.005278915608342256,0.0,0.0,0.0,-0.00036500000000015296,0.000736053666522309,5.2046853891514635e-05
CYS1084,L CYS 213,0.0,0.0,0.0,-0.00025000000000000353,0.00043301270189222553,3.0618621784790164e-05,-0.03666999999999999,0.1402945868520949,0.009920325372688134,0.036689999999999966,0.14019862303175445,0.009913539705877005,0.0,0.0,0.0,-0.00022999999999981924,0.0007596709814120953,5.371685024271323e-05
ARG1085,L ARG 214,0.0,0.0,0.0,-0.00041000000000000704,0.0004918333050943257,3.477786652455898e-05,-64.52429999999995,0.590959051040655,0.041787115239441425,64.52133,0.5906691469021342,0.041766615921217214,0.0,0.0,0.0,-0.0033800000000024965,0.0008692525524885877,6.146543744283957e-05
ARG1086,L ARG 215,0.0,0.0,0.0,-0.00019500000000000517,0.0003962007067131611,2.801562064277787e-05,-59.25222500000001,0.4740618782125488,0.03352123687861245,59.250395,0.4739467153331766,0.03351309363331794,0.0,0.0,0.0,-0.002024999999998869,0.0007578753195604928,5.358987777551462e-05
ASN1087,L ASN 216,0.0,0.0,0.0,-0.00022499999999999186,0.00041758232721223664,2.952752952754323e-05,-0.2894349999999997,0.2907265653066465,0.02055747257994034,0.2893049999999999,0.290662436470556,0.020552937986453423,0.0,0.0,0.0,-0.0003549999999997766,0.0007543043152476209,5.33373696389868e-05
LEU1088,L LEU 217,0.0,0.0,0.0,-0.0003499999999999859,0.00047696960070845335,3.372684390807873e-05,0.019504999999999894,0.061530886349865144,0.004350890699040841,-0.019395000000000013,0.061529171739915386,0.004350769457808585,0.0,0.0,0.0,-0.00024000000000019118,0.0008260750571227412,5.841232746605549e-05
ASP1089,L ASP 218,0.0,0.0,0.0,-0.0002349999999999941,0.00042399882075306656,2.9981244136959282e-05,62.09714999999999,0.5528105529927221,0.039089609073263906,-62.09418500000001,0.5526218515180691,0.0390762658640292,0.0,0.0,0.0,0.0027299999999990375,0.0008228608630866805,5.81850496261607e-05
ILE1090,L ILE 219,0.0,0.0,0.0,-0.00042999999999998817,0.0004950757517794486,3.5007142128427604e-05,-0.397845,0.11252213548897806,0.007956516503784787,0.397565,0.11239700073845398,0.00794766814071902,0.0,0.0,0.0,-0.0007099999999999884,0.0007654410493303132,5.412485565800111e-05
GLU1091,L GLU 220,0.0,0.0,0.0,-0.00032000000000000013,0.0004664761515876243,3.2984845004941305e-05,64.56311999999998,0.8667764392293724,0.061290349795181866,-64.55985000000004,0.8663422403969059,0.061259647301299826,0.0,0.0,0.0,0.00294999999999952,0.0008930285549753267,6.31466547016277e-05
ARG1092,L ARG 221,0.0,0.0,0.0,-0.0006599999999999939,0.00047370877129307524,3.3496268448888084e-05,-68.82560500000001,1.4963356204323426,0.10580690641386893,68.82059,1.4952487157323189,0.1057300506454799,0.0,0.0,0.0,-0.00567500000000237,0.001466074691138575,0.00010366713558300595
PRO1093,L PRO 222,0.0,0.0,0.0,-0.00046499999999999986,0.0004987734956871696,3.526861210765168e-05,0.17954499999999995,0.08632773583848918,0.006104292741587664,-0.17948499999999992,0.08630046219459088,0.006102364203732849,0.0,0.0,0.0,-0.00040500000000001976,0.0008191306367118709,5.792128278966182e-05
THR1094,L THR 223,0.0,0.0,0.0,-0.0007250000000000178,0.000446514277487304,3.157332735078844e-05,-0.6285700000000002,0.2863551904540933,0.02024836969980547,0.6289899999999996,0.28602394987133584,0.02022494745357827,0.0,0.0,0.0,-0.00030500000000005506,0.0008613797072141697,6.090874321476223e-05
TYR1095,L TYR 224,0.0,0.0,0.0,-0.001460000000000079,0.0004983974317749923,3.524202037340567e-05,-0.3862800000000003,0.22481021240148266,0.015896482566907646,0.3860550000000002,0.22474532692583388,0.01589189447092447,0.0,0.0,0.0,-0.0016850000000002616,0.0009087216295434259,6.42563226461046e-05
THR1096,L THR 225,0.0,0.0,0.0,-0.0011399999999999971,0.00034698703145793076,2.453568829276927e-05,0.03662999999999975,0.2567205350181398,0.018152883118116518,-0.03539999999999992,0.2565995128600208,0.018144325559248543,0.0,0.0,0.0,8.999999999972919e-05,0.0010591978096648783,7.489659538319736e-05
ASN1097,L ASN 226,0.0,0.0,0.0,-0.0007249999999999912,0.0004465142774872867,3.157332735078722e-05,0.04176000000000016,0.31528617540260206,0.022294099264155116,-0.04163999999999998,0.31485617414940426,0.02226369358394963,0.0,0.0,0.0,-0.0006049999999996913,0.0009321882857018767,6.591566581624598e-05
LEU1098,L LEU 227,0.0,0.0,0.0,-0.0009299999999999553,0.0002917190429162758,2.0627651344734808e-05,-0.14436499999999972,0.08904449323231658,0.0062963964991890695,0.146935,0.08910825312506128,0.006300905004441819,0.0,0.0,0.0,0.0016400000000003968,0.0011001818031577263,7.779460135508717e-05
ASN1099,L ASN 228,0.0,0.0,0.0,-0.0015099999999999448,0.0004998999899979965,3.534826728426706e-05,-0.5296099999999999,0.19695356787832,0.013926720342564505,0.53293,0.19690519317681787,0.013923299734617502,0.0,0.0,0.0,0.0018100000000006843,0.0016074513989529258,0.00011366397846274162
ARG1100,L ARG 229,0.0,0.0,0.0,-0.0017950000000000388,0.00043928919859246456,3.106243712267356e-05,-76.75443500000002,1.6337387844372282,0.11552277731630312,76.73797500000003,1.6321591081663978,0.11541107733598475,0.0,0.0,0.0,-0.018255000000003605,0.0023579599233228225,0.00016673294515476793
LEU1101,L LEU 230,0.0,0.0,0.0,-0.000809999999999973,0.0003923009049186459,2.7739863013359353e-05,0.0007250000000001222,0.07182311170507762,0.005078660933257928,0.000530000000000003,0.07169887795495829,0.005069876280541766,0.0,0.0,0.0,0.0004450000000001175,0.0009984863544387885,7.060364721459019e-05
ILE1102,L ILE 231,0.0,0.0,0.0,-0.0013149999999999768,0.00046451587701608533,3.2846232660689024e-05,-0.3155900000000002,0.09291233448794524,0.006569894177229881,0.31897000000000003,0.09311481675866609,0.006584211835899557,0.0,0.0,0.0,0.0020649999999998326,0.0015622979869410524,0.00011047115008001103
GLY1103,L GLY 232,0.0,0.0,0.0,-0.0007299999999999917,0.0004439594576084569,3.1392674304684145e-05,-0.032374999999999876,0.07648237950665503,0.00540812091904388,0.032830000000000005,0.07635005631956009,0.005398764256753575,0.0,0.0,0.0,-0.0002749999999998359,0.0009536115561379991,6.743051979630352e-05
GLN1104,L GLN 233,0.0,0.0,0.0,-0.0009149999999999725,0.0002962684593404825,2.094934366513461e-05,0.7142550000000003,0.21146262075128094,0.01495266531007099,-0.7127150000000002,0.21116932489118623,0.014931926160914297,0.0,0.0,0.0,0.0006249999999998579,0.0009769211841291153,6.907875939824892e-05
ILE1105,L ILE 234,0.0,0.0,0.0,-0.0010099999999999732,0.0002447447650103955,1.7306068299875873e-05,-0.2872950000000001,0.07029472224143114,0.004970587477854079,0.28995,0.07028575602495864,0.004969953470607149,0.0,0.0,0.0,0.0016450000000002873,0.0012365172865753374,8.743497583918106e-05
VAL1106,L VAL 235,0.0,0.0,0.0,-0.0019100000000000228,0.0004264973622427362,3.0157917700001415e-05,-0.3465450000000001,0.08644372721603324,0.006112494570549722,0.355695,0.08677858016238837,0.006136172249456523,0.0,0.0,0.0,0.007240000000000146,0.0031815719385232047,0.00022497110925625874
SER1107,L SER 236,0.0,0.0,0.0,-0.0009099999999999863,0.00028618176042507815,2.023610634484767e-05,-0.6002849999999998,0.12214378320242113,0.00863686973822115,0.5974000000000002,0.12193248131650436,0.008621928438580223,0.0,0.0,0.0,-0.003795000000000088,0.0012421654479176036,8.783436115781627e-05
SER1108,L SER 237,0.0,0.0,0.0,-0.0006050000000000067,0.0004888506929523611,3.456696399743573e-05,-0.6420549999999996,0.16100537871450205,0.011384799509653262,0.6421249999999996,0.16094651091278894,0.011380636927474774,0.0,0.0,0.0,-0.0005349999999998267,0.0010764641192347888,7.611750784149233e-05
ILE1109,L ILE 238,0.0,0.0,0.0,-0.0014500000000000112,0.0004974937185533336,3.517811819867739e-05,-0.06171999999999977,0.05915683899601128,0.0041830202007640364,0.06760500000000001,0.05937338608332868,0.004198332392152869,0.0,0.0,0.0,0.004435000000000322,0.0019354004753542708,0.00013685348004346723
THR1110,L THR 239,0.0,0.0,0.0,-0.0022750000000000153,0.00046837484987985716,3.311910324872782e-05,-0.0877949999999997,0.10511718686780021,0.007432907565347502,0.09785499999999997,0.10603746495932473,0.007497981053256943,0.0,0.0,0.0,0.007785000000000383,0.0029118336147517625,0.0002058977294677908
ALA1111,L ALA 240,0.0,0.0,0.0,-0.0016699999999999916,0.0004702127178203403,3.3249060137091914e-05,0.16242500000000004,0.09123028211619194,0.006450955113392113,-0.1642700000000001,0.09071933145697221,0.006414825445793512,0.0,0.0,0.0,-0.003514999999999997,0.001873439350499379,0.0001324721668879832
SER1112,L SER 241,0.0,0.0,0.0,-0.0010900000000000087,0.0002861817604250822,2.0236106344847957e-05,0.02782499999999999,0.15982945402834856,0.011301649077678881,-0.025875000000000016,0.1595199654432009,0.011279764929953109,0.0,0.0,0.0,0.0008599999999998409,0.0012729493312777856,9.001111042534032e-05
LEU1113,L LEU 242,0.0,0.0,0.0,-0.0013499999999999912,0.0004769696007084985,3.372684390808192e-05,-0.09855499999999998,0.08678679032548654,0.006136752795656659,0.1004350000000001,0.08692431060986319,0.006146476948220002,0.0,0.0,0.0,0.0005300000000002042,0.0010291258426451063,7.277018620286745e-05
ARG1114,L ARG 243,0.0,0.0,0.0,-0.00416999999999996,0.0005206726418777777,3.681711558500914e-05,-77.69639499999998,0.9658670296566344,0.06829711263947144,77.71425500000005,0.9658770159646654,0.0682978187780842,0.0,0.0,0.0,0.01368999999999957,0.006077326714927444,0.00042973189316113596
PHE1115,L PHE 244,0.0,0.0,0.0,-0.003295000000000005,0.0007266188822209394,5.137971389566155e-05,-0.06305499999999994,0.08344987702207847,0.005900797393149514,0.061120000000000056,0.08351033229487227,0.005905072226484612,0.0,0.0,0.0,-0.005229999999999775,0.0017598579488126284,0.00012444074895304576
ASP1116,L ASP 245,0.0,0.0,0.0,-0.0011649999999999842,0.00037118054905934463,2.6246428328440857e-05,71.47084,0.836552923850316,0.05915322452759919,-71.46812,0.835492989558637,0.05907827585507336,0.0,0.0,0.0,0.0015549999999992536,0.0018539080343967888,0.00013109109428181926
GLY1117,L GLY 246,0.0,0.0,0.0,-0.0004299999999999943,0.0004950757517794561,3.500714212842813e-05,0.06537500000000004,0.07552763980821844,0.00534061062754063,-0.06569499999999996,0.07552629988950875,0.005340515880980043,0.0,0.0,0.0,-0.0007499999999999108,0.0007794228634058754,5.511351921261307e-05
ALA1118,L ALA 247,0.0,0.0,0.0,-0.00033000000000000417,0.00047021271782035574,3.324906013709301e-05,-0.08889500000000006,0.09739339800520352,0.006886753217227978,0.08866500000000002,0.09734404334626737,0.006883263315826288,0.0,0.0,0.0,-0.0005600000000000138,0.0007116178749861437,5.03189825016263e-05
LEU1119,L LEU 248,0.0,0.0,0.0,-0.00045000000000000264,0.0004974937185533129,3.5178118198675925e-05,0.25342500000000007,0.05630749839053366,0.003981541394359696,-0.253075,0.056285516565098614,0.003979987044576898,0.0,0.0,0.0,-9.999999999996234e-05,0.0007483314773546795,5.291502622128412e-05
ASN1120,L ASN 249,0.0,0.0,0.0,-0.0007299999999999851,0.0004439594576084514,3.139267430468376e-05,-0.3285649999999996,0.10125831212794419,0.007160043915717336,0.3294,0.10125107406837691,0.00715953210761707,0.0,0.0,0.0,0.00010500000000057241,0.0007169204976856984,5.069393454851919e-05
VAL1121,L VAL 250,0.0,0.0,0.0,-0.0007400000000000051,0.00043863424398922783,3.101612483854176e-05,0.24148500000000006,0.04384096001457974,0.0031000240120037615,-0.23976000000000017,0.04387120239975133,0.0031021624715671697,0.0,0.0,0.0,0.0009849999999999544,0.000784075889184204,5.544253782070226e-05
ASP1122,L ASP 251,0.0,0.0,0.0,-0.0012750000000000244,0.00044651427748730317,3.157332735078838e-05,73.50304000000001,0.8786453598568045,0.06212960922128407,-73.50610500000003,0.8777992162042735,0.06206977782982781,0.0,0.0,0.0,-0.004339999999999904,0.002989046670763178,0.0002113575170179717
LEU1123,L LEU 252,0.0,0.0,0.0,-0.002449999999999982,0.0004974937185533029,3.517811819867522e-05,-0.47888500000000034,0.1190816601118732,0.008420344938005715,0.48253999999999997,0.1191809061888693,0.008427362695410725,0.0,0.0,0.0,0.0012050000000000248,0.001616469919299389,0.00011430168415206691
THR1124,L THR 253,0.0,0.0,0.0,-0.0013399999999999946,0.0004737087712930779,3.349626844888827e-05,-0.07167499999999966,0.23764854170602426,0.01680428953794238,0.07044499999999998,0.23773894711426646,0.01681068216566478,0.0,0.0,0.0,-0.0025699999999994195,0.001120312456415692,7.921805349792942e-05
GLU1125,L GLU 254,0.0,0.0,0.0,-0.0008799999999999974,0.00035440090293339493,2.5059928172283896e-05,68.463705,0.768024438397961,0.054307528850818805,-68.46236000000002,0.7674752571881922,0.05426869587506603,0.0,0.0,0.0,0.0004649999999982413,0.0012762346962821474,9.024342081266603e-05
PHE1126,L PHE 255,0.0,0.0,0.0,-0.0010800000000000564,0.000271293199324994,1.9183326093249695e-05,-0.6460950000000001,0.04697399253842163,0.003321562866332422,0.6455,0.046933357007570176,0.003318689500390204,0.0,0.0,0.0,-0.0016749999999999688,0.0006703543838897637,4.74012130646582e-05
GLN1127,L GLN 256,0.0,0.0,0.0,-0.000929999999999972,0.0002917190429162876,2.0627651344735645e-05,-0.48169500000000026,0.21170187050425324,0.014969582822343381,0.4816899999999997,0.2115291561463823,0.014957370072977498,0.0,0.0,0.0,-0.0009349999999995617,0.0006639088792899365,4.694544706358751e-05
THR1128,L THR 257,0.0,0.0,0.0,-0.00045000000000001316,0.000497493718553324,3.517811819867672e-05,-0.16775999999999996,0.060699690279275895,0.004292116261239915,0.1676449999999999,0.06071259321590555,0.00429302863663872,0.0,0.0,0.0,-0.0005649999999999489,0.0007521801645878735,5.3187169505409875e-05
ASN1129,L ASN 258,0.0,0.0,0.0,-0.00036499999999999364,0.00048143016108257266,3.40422531569219e-05,-1.1305900000000009,0.053436896429317586,0.003778559183073367,1.1304749999999997,0.053419466255289844,0.0037773266836481395,0.0,0.0,0.0,-0.0004799999999998406,0.0008121576201699117,5.742821606144729e-05
LEU1130,L LEU 259,0.0,0.0,0.0,-0.0004300000000000248,0.0004950757517794904,3.5007142128430565e-05,-0.4064650000000002,0.06560235342577123,0.004638786896915937,0.4065200000000001,0.0656013688881563,0.004638717279593553,0.0,0.0,0.0,-0.00037499999999995203,0.0008150920193450693,5.7635709416993506e-05
VAL1131,L VAL 260,0.0,0.0,0.0,-0.00037000000000000645,0.0004828043081829407,3.413942003022371e-05,0.044735000000000094,0.04972096916794753,0.0035158034465822947,-0.044775,0.049691089492986555,0.0035136906345038395,0.0,0.0,0.0,-0.00040999999999987715,0.0007084490101624044,5.009490992107335e-05
PRO1132,L PRO 261,0.0,0.0,0.0,-0.00025000000000000353,0.0004330127018922256,3.061862178479017e-05,0.10494499999999991,0.0757866213457231,0.005358923387677796,-0.10497500000000003,0.07581829841799406,0.005361163294938889,0.0,0.0,0.0,-0.000279999999999867,0.0007691553809211348,5.4387498563545645e-05
TYR1133,L TYR 262,0.0,0.0,0.0,-0.0003299999999999925,0.0004702127178203392,3.324906013709184e-05,0.13680500000000004,0.08821080985344143,0.006237446182132555,-0.13670500000000008,0.08818088214006477,0.006235329973225151,0.0,0.0,0.0,-0.00022999999999997022,0.0007791662210339296,5.50953718564588e-05
PRO1134,L PRO 263,0.0,0.0,0.0,-0.00035999999999999227,0.0004799999999999898,3.394112549695356e-05,0.41460499999999995,0.0809131569956338,0.005721424199882439,-0.4145049999999996,0.08083476959205313,0.005715881373419289,0.0,0.0,0.0,-0.00026000000000028225,0.0007631513611340826,5.396295025296536e-05
ARG1135,L ARG 264,0.0,0.0,0.0,-0.0004850000000000165,0.0004997749493522224,3.5339425575411976e-05,-66.12772499999997,1.1220587726941724,0.07934153670619042,66.12628999999997,1.1218046157445907,0.07932356509593692,0.0,0.0,0.0,-0.0019199999999995044,0.0008738420909985005,6.178996682312719e-05
GLY1136,L GLY 265,0.0,0.0,0.0,-0.00017000000000000126,0.00037563279941986183,2.6561249970587055e-05,-0.04149000000000007,0.04108223338622204,0.002904952581368599,0.04153,0.04097754385026025,0.0028975499132888128,0.0,0.0,0.0,-0.00013000000000009225,0.0006950539547402817,4.914773646873809e-05
HID1137,L HID 266,0.0,0.0,0.0,-0.0007699999999999685,0.000420832508249997,2.9757352032731656e-05,0.31916999999999984,0.10994890222280611,0.0077745614345762866,-0.3190249999999999,0.10991030149626592,0.007771831951026757,0.0,0.0,0.0,-0.0006249999999999867,0.0007031180555212071,4.971795450337449e-05
PHE1138,L PHE 267,0.0,0.0,0.0,-0.0006250000000000111,0.0004841229182759342,3.423265984407338e-05,-0.25029500000000005,0.08548472363527877,0.006044682777036355,0.250215,0.08549408619898775,0.006045344810265146,0.0,0.0,0.0,-0.0007050000000000267,0.0007334677907038132,5.1864004858858165e-05
PRO1139,L PRO 268,0.0,0.0,0.0,-0.0004349999999999721,0.0004957569969248724,3.505531343462557e-05,0.52497,0.06685042333448435,0.004727038766500529,-0.5248949999999999,0.06686227617274272,0.004727876888731409,0.0,0.0,0.0,-0.00035999999999986265,0.0007683749084917466,5.4332310828810696e-05
LEU1140,L LEU 269,0.0,0.0,0.0,-0.00037499999999999036,0.0004841229182759144,3.423265984407198e-05,0.07261999999999985,0.1537049628346463,0.010868582152240465,-0.07253499999999999,0.15361877741669475,0.010862487922893172,0.0,0.0,0.0,-0.00029000000000004353,0.0007783957862165811,5.504089388807786e-05
ALA1141,L ALA 270,0.0,0.0,0.0,-0.00025999999999998024,0.000438634243989193,3.1016124838539296e-05,-0.3292150000000001,0.07878158906115017,0.0055706995857791215,0.32915999999999984,0.07863195533623768,0.005560118883621139,0.0,0.0,0.0,-0.00031500000000007466,0.0007587983921965223,5.365514886756103e-05
THR1142,L THR 271,0.0,0.0,0.0,-0.00032499999999996643,0.0004683748498798315,3.311910324872601e-05,0.5125200000000002,0.09425852534386393,0.006665084245529023,-0.5121450000000001,0.09417082337433345,0.006658882779791182,0.0,0.0,0.0,4.999999999970694e-05,0.0007399324293479024,5.2321123841173776e-05
TYR1143,L TYR 272,0.0,0.0,0.0,-0.0005449999999999732,0.0004979708826828885,3.521185879785211e-05,-0.07295500000000006,0.10356376284685676,0.007323063899420784,0.07277499999999998,0.10342332606815542,0.007313133519566013,0.0,0.0,0.0,-0.0007250000000000867,0.0007996092795859344,5.654091438949042e-05
ALA1144,L ALA 273,0.0,0.0,0.0,-0.0001900000000000246,0.00039230090491871146,2.773986301336399e-05,0.2886649999999998,0.0592598749154945,0.004190305940501274,-0.28851,0.05926651584157807,0.004190775524887979,0.0,0.0,0.0,-3.49999999999806e-05,0.0007097710898593786,5.01883950729733e-05
PRO1145,L PRO 274,0.0,0.0,0.0,-0.00021999999999999353,0.00041424630354414745,2.9291637031752762e-05,0.5795449999999995,0.06095997026738384,0.004310520835699743,-0.5792299999999995,0.06091032014363679,0.004307010041780914,0.0,0.0,0.0,9.50000000003115e-05,0.0006826236151787318,4.8268778729095747e-05
VAL1146,L VAL 275,0.0,0.0,0.0,-0.00022999999999999188,0.0004208325082500015,2.9757352032731975e-05,-0.21014999999999986,0.21879153891318553,0.015470898083175387,0.21008999999999994,0.2186571789354286,0.015461397398036187,0.0,0.0,0.0,-0.00028999999999993284,0.0007042016756584438,4.9794578018101534e-05
ILE1147,L ILE 276,0.0,0.0,0.0,-0.00024499999999998243,0.00043008720046052714,3.0411757594717677e-05,0.4722150000000003,0.08644945792195446,0.00611289979265151,-0.47196499999999986,0.08634682261091045,0.006105642380208669,0.0,0.0,0.0,5.000000000006111e-06,0.0006818907537132258,4.8216957597902795e-05
SER1148,L SER 277,0.0,0.0,0.0,-0.00014499999999999846,0.0003521008378291614,2.4897289009046488e-05,-0.5360850000000001,0.09534656666603017,0.006742020385240516,0.535815,0.0953124376721106,0.006739607100936956,0.0,0.0,0.0,-0.0004150000000000197,0.0006267176397707717,4.431562929711406e-05
ALA1149,L ALA 278,0.0,0.0,0.0,-0.00014499999999999623,0.000352100837829156,2.4897289009046105e-05,-0.4310249999999998,0.058956461689964705,0.004168851385573894,0.43076499999999995,0.05891281503204585,0.00416576510079484,0.0,0.0,0.0,-0.00040500000000000204,0.0006332258680754584,4.4775830533889476e-05
GLU1150,L GLU 279,0.0,0.0,0.0,-0.00011999999999999733,0.00032496153618543125,2.2978250586151607e-05,60.602214999999994,0.9501665637009845,0.06718692204496858,-60.599559999999975,0.949786221422672,0.0671600277845519,0.0,0.0,0.0,0.002534999999998746,0.0007802403475863285,5.517132407336418e-05
LYS1151,L LYS 280,0.0,0.0,0.0,-0.00015999999999999126,0.00036660605559644727,2.592296279363003e-05,-60.56992999999994,0.5786161638810976,0.04091434131844708,60.56753999999997,0.5784822455355789,0.04090487186142292,0.0,0.0,0.0,-0.0025500000000005228,0.0006614378277661057,4.67707173346713e-05
ALA1152,L ALA 281,0.0,0.0,0.0,-9.499999999999509e-05,0.00029321493822789986,2.0733427116614262e-05,-0.28159499999999993,0.05986602521464089,0.004233167239195741,0.28147000000000016,0.05981930374051405,0.004229863532077529,0.0,0.0,0.0,-0.00021999999999990582,0.0006493073232299053,4.591296113299515e-05
TYR1153,L TYR 282,0.0,0.0,0.0,-0.00020500000000000406,0.000403701622488697,2.8546015483776927e-05,-0.08380500000000012,0.16800031837767437,0.01187941643663525,0.08374000000000001,0.16796622398565725,0.011877005599055676,0.0,0.0,0.0,-0.0002700000000001124,0.000719096655533696,5.084781214564433e-05
HIE1154,L HIE 283,0.0,0.0,0.0,-0.00011999999999999622,0.0003249615361854282,2.2978250586151394e-05,0.04412499999999997,0.16454385243757963,0.011635007386117118,-0.044150000000000016,0.1644492246865273,0.011628316193671365,0.0,0.0,0.0,-0.00014500000000036372,0.0006811571037577727,4.816508071205098e-05
GLU1155,L GLU 284,0.0,0.0,0.0,-0.00011500000000000399,0.0003190219428189965,2.2558257911461942e-05,57.936845000000034,0.46966025057474237,0.03320999480351734,-57.935145000000006,0.4695490432018112,0.033202131254765586,0.0,0.0,0.0,0.0015849999999997522,0.0007019793444272291,4.9637435469738075e-05
GLN1156,L GLN 285,0.0,0.0,0.0,-0.00010000000000000342,0.0003000000000000103,2.1213203435597153e-05,0.5909099999999997,0.10739539980837137,0.007594001547273984,-0.5907650000000002,0.10738165474139467,0.007593029624267275,0.0,0.0,0.0,4.499999999964643e-05,0.0006188497394360644,4.375928472907692e-05
LEU1157,L LEU 286,0.0,0.0,0.0,-0.00019999999999999407,0.00039999999999998815,2.8284271247461062e-05,0.23367500000000008,0.04818111014702856,0.003406918971005987,-0.2336750000000002,0.048129298509327664,0.003403255334969718,0.0,0.0,0.0,-0.00019999999999982478,0.0007280109889281173,5.147815070493963e-05
SER1158,L SER 287,0.0,0.0,0.0,-9.500000000000064e-05,0.000293214938227917,2.0733427116615475e-05,0.459485,0.08562003138868775,0.006054250480034616,-0.4593150000000001,0.08553119767079044,0.006047968987602296,0.0,0.0,0.0,7.499999999993178e-05,0.0006239991987174688,4.412340648680942e-05
VAL1159,L VAL 288,0.0,0.0,0.0,-0.00013999999999999847,0.0003469870314579456,2.453568829277032e-05,0.1620349999999999,0.053464322449648397,0.0037804984955690547,-0.161965,0.053456653234185886,0.0037799562001430624,0.0,0.0,0.0,-7.000000000020323e-05,0.0006746109990209363,4.7702201207073536e-05
ALA1160,L ALA 289,0.0,0.0,0.0,-8.500000000000007e-05,0.00027888169534768707,1.9719913792915036e-05,0.22612999999999991,0.06955978076446201,0.0049186192676400654,-0.22603499999999996,0.06952232573066032,0.004915970796800991,0.0,0.0,0.0,1.0000000000001119e-05,0.0006323764701505832,4.4715769030628974e-05
GLU1161,L GLU 290,0.0,0.0,0.0,-0.000119999999999994,0.0003249615361854222,2.2978250586150967e-05,57.19856999999998,0.6204787789309784,0.04387447521644435,-57.197154999999995,0.6203883307860231,0.04386807956677999,0.0,0.0,0.0,0.001295000000000428,0.0006693093455186339,4.732731769277559e-05
ILE1162,L ILE 291,0.0,0.0,0.0,-0.00018999999999996575,0.0003923009049185899,2.7739863013355393e-05,0.06330000000000009,0.05403193500144157,0.0038206347640150104,-0.063275,0.054039886889222885,0.00382119704739235,0.0,0.0,0.0,-0.0001649999999998908,0.0006691599210946668,4.7316751790429395e-05
THR1163,L THR 292,0.0,0.0,0.0,-0.00014000000000000346,0.0003469870314579581,2.4535688292771202e-05,0.4236450000000002,0.05951041064385272,0.004208021491746435,-0.4236000000000001,0.059543345555989,0.00421035034171737,0.0,0.0,0.0,-9.499999999987408e-05,0.0006602840297929011,4.668913149757407e-05
ASN1164,L ASN 293,0.0,0.0,0.0,-9.500000000000286e-05,0.0002932149382279238,2.0733427116615957e-05,0.16349500000000028,0.10131687902319146,0.007164185220595575,-0.163445,0.10125807115978458,0.007160026876695365,0.0,0.0,0.0,-4.499999999961091e-05,0.00065800835860909,4.652821724499171e-05
ALA1165,L ALA 294,0.0,0.0,0.0,-9.999999999999675e-05,0.0002999999999999903,2.121320343559574e-05,0.00313500000000003,0.0541828088511476,0.0038313031562380957,-0.0032249999999999974,0.054217472967669766,0.003833754279423762,0.0,0.0,0.0,-0.00018999999999995797,0.000619596642986513,4.3812098785618364e-05
CYS1166,L CYS 295,0.0,0.0,0.0,-0.00012000000000000454,0.00032496153618545077,2.2978250586152986e-05,0.4054099999999998,0.047377651904669256,0.003350105893848738,-0.40533499999999995,0.047338702717754276,0.0033473517704298095,0.0,0.0,0.0,-4.4999999999966176e-05,0.0006348031190850053,4.4887359022337866e-05
PHE1167,L PHE 296,0.0,0.0,0.0,-0.00020999999999998575,0.0004073082370882985,2.880104164782739e-05,-0.14152499999999996,0.060762647860342654,0.004296568034489855,0.14138000000000003,0.060718494711249064,0.0042934459353763735,0.0,0.0,0.0,-0.0003550000000001674,0.0007476463067518798,5.286657734333318e-05
GLU1168,L GLU 297,0.0,0.0,0.0,-0.00012499999999999344,0.0003307189138830565,2.3385358667335907e-05,58.13128999999999,0.4299513296915017,0.03040215008050338,-58.129739999999984,0.42991994882910933,0.03039993111844367,0.0,0.0,0.0,0.00142500000000382,0.0006666145812987478,4.713676908741756e-05
PRO1169,L PRO 298,0.0,0.0,0.0,-0.00010999999999999232,0.0003128897569432185,2.2124646889836044e-05,0.5464100000000003,0.02660605006384067,0.0018813318420730515,-0.5461900000000005,0.02662693936597357,0.001882808938792294,0.0,0.0,0.0,0.00010999999999988574,0.0006617401302625388,4.679209334919104e-05
ALA1170,L ALA 299,0.0,0.0,0.0,-0.00012000000000000011,0.00032496153618543874,2.2978250586152136e-05,0.46453999999999984,0.07488950794337114,0.005295487890648155,-0.4643,0.07488771594861274,0.005295361177483603,0.0,0.0,0.0,0.00011999999999992906,0.0006896375859825747,4.876474136093993e-05
ASN1171,L ASN 300,0.0,0.0,0.0,-0.00021499999999999186,0.00041082234603291394,2.9049526674283977e-05,-0.010405000000000228,0.1943701391032063,0.01374404434200497,0.010479999999999996,0.19429791455391376,0.01373893729514768,0.0,0.0,0.0,-0.00014000000000024214,0.000714422843978093,5.0517323761148836e-05
GLN1172,L GLN 301,0.0,0.0,0.0,-0.0002850000000000152,0.0004514144437210909,3.191982142807365e-05,0.4184599999999999,0.09211253117790251,0.006513339542815215,-0.4182349999999996,0.09216208425920279,0.0065168434747968264,0.0,0.0,0.0,-6.000000000014438e-05,0.0007186097689280092,5.0813384063589325e-05
MET1173,L MET 302,0.0,0.0,0.0,-0.0004799999999999871,0.0004995998398718577,3.532704346531039e-05,0.2821449999999998,0.16958347199830537,0.011991362302716071,-0.28200500000000006,0.16951234460947076,0.011986332836818768,0.0,0.0,0.0,-0.00033999999999988705,0.0007838367176906207,5.542562584220433e-05
VAL1174,L VAL 303,0.0,0.0,0.0,-0.00037999999999999476,0.00048538644398045703,3.4322004603460545e-05,-0.21592000000000014,0.038301613543035844,0.002708333066666715,0.21589499999999995,0.03834558612148231,0.0027114423975072906,0.0,0.0,0.0,-0.0004050000000003197,0.0008191306367120922,5.792128278967747e-05
LYS1175,L LYS 304,0.0,0.0,0.0,-0.00028000000000001857,0.0004489988864129028,3.174901573277719e-05,-62.215650000000004,0.6739693297910526,0.04765682834070059,62.21359499999996,0.6737360469648963,0.04764033275386964,0.0,0.0,0.0,-0.002334999999998999,0.0007891609468279028,5.580210569496065e-05
CYS1176,L CYS 305,0.0,0.0,0.0,-0.0001450000000000129,0.0003521008378291964,2.4897289009048964e-05,0.10623499999999991,0.17294513515852364,0.012229067784381606,-0.10616499999999997,0.17282195397286756,0.012220357559212405,0.0,0.0,0.0,-7.499999999999396e-05,0.0006552671211039956,4.6334382482122194e-05
ASP1177,L ASP 306,0.0,0.0,0.0,-0.00012500000000000233,0.00033071891388308,2.338535866733757e-05,58.08512500000004,0.5720451899733211,0.040449703297528214,-58.08400499999996,0.5719015955386412,0.040439549637677936,0.0,0.0,0.0,0.0009950000000002034,0.0007382242206809814,5.2200335247967626e-05
PRO1178,L PRO 307,0.0,0.0,0.0,-0.00014499999999999957,0.0003521008378291641,2.489728900904668e-05,-0.19102000000000005,0.04502387810928736,0.0031836689526393643,0.1909250000000001,0.044957194919167005,0.003178953739046839,0.0,0.0,0.0,-0.00024000000000011566,0.0006800000000000712,4.808326112069026e-05
ARG1179,L ARG 308,0.0,0.0,0.0,-9.999999999999897e-05,0.00029999999999999694,2.1213203435596207e-05,-54.59067499999998,0.5125743744837553,0.03624448160599162,54.590009999999985,0.5124399378474582,0.03623497550027507,0.0,0.0,0.0,-0.0007649999999995316,0.000591417788034788,4.181955284337468e-05
HIE1180,L HIE 309,0.0,0.0,0.0,-0.00011000000000000343,0.0003128897569432501,2.212464688983828e-05,-0.06820500000000021,0.3416338287918807,0.024157159702146283,0.0682450000000001,0.3415308990047605,0.024149881467100405,0.0,0.0,0.0,-7.000000000012996e-05,0.0006442825467138573,4.5557655778150706e-05
GLY1181,L GLY 310,0.0,0.0,0.0,-3.9999999999997815e-05,0.00019595917942264354,1.3856406460550262e-05,-0.31500499999999987,0.09314775882972186,0.006586541192082543,0.3149450000000001,0.09304661184051737,0.006579389019886233,0.0,0.0,0.0,-9.999999999998351e-05,0.0006480740698407715,4.582575694955737e-05
LYS1182,L LYS 311,0.0,0.0,0.0,-0.0001249999999999818,0.0003307189138830257,2.338535866733373e-05,-56.152564999999996,0.7287251647737407,0.05152865056327963,56.152,0.7286954713731935,0.05152655092279128,0.0,0.0,0.0,-0.0006899999999995288,0.000666258208201333,4.711156970403612e-05
TYR1183,L TYR 312,0.0,0.0,0.0,-0.00024999999999999025,0.00043301270189220243,3.061862178478853e-05,-0.5525399999999999,0.04571256282467878,0.0032323663158746446,0.5524049999999999,0.04570274581466453,0.0032316721484394392,0.0,0.0,0.0,-0.00038499999999993704,0.0007725121358269473,5.4624856979213766e-05
MET1184,L MET 313,0.0,0.0,0.0,-0.00022000000000003795,0.00041424630354423104,2.929163703175867e-05,-0.3442400000000002,0.12800481397197488,0.009051307198410597,0.34412500000000024,0.12791524293452952,0.009044973569613044,0.0,0.0,0.0,-0.0003350000000000153,0.0007019793444254947,4.963743546961543e-05
ALA1185,L ALA 314,0.0,0.0,0.0,-0.0001399999999999979,0.0003469870314579443,2.453568829277023e-05,-0.010469999999999997,0.07869637285161239,0.005564673889816004,0.010504999999999994,0.07866047276110155,0.0055621353700714615,0.0,0.0,0.0,-0.00010500000000001507,0.0006115349540295784,4.3242051292691845e-05
CYS1186,L CYS 315,0.0,0.0,0.0,-0.0002150000000000052,0.00041082234603293937,2.9049526674285776e-05,-0.12086999999999998,0.1336996376210497,0.009453992040402828,0.12081499999999996,0.13362518765187947,0.009448727632596889,0.0,0.0,0.0,-0.0002700000000001035,0.0007596709814125969,5.371685024274869e-05
CYS1187,L CYS 316,0.0,0.0,0.0,-0.0003300000000000258,0.00047021271782038675,3.32490601370952e-05,0.28277000000000013,0.0945835984724618,0.006688070386890331,-0.2824550000000001,0.09452189151196631,0.006683707045869055,0.0,0.0,0.0,-1.4999999999978364e-05,0.0007840758891841943,5.544253782070158e-05
LEU1188,L LEU 317,0.0,0.0,0.0,-0.00037499999999998537,0.000484122918275908,3.4232659844071527e-05,0.19050500000000004,0.07448590453904684,0.005266948820237386,-0.19038999999999992,0.0744339163285127,0.005263272698616342,0.0,0.0,0.0,-0.00025999999999978926,0.000807712820252344,5.711392124517434e-05
LEU1189,L LEU 318,0.0,0.0,0.0,-0.0006049999999999688,0.0004888506929523308,3.456696399743359e-05,-0.026519999999999922,0.071920300333077,0.005085533207049186,0.026790000000000008,0.07183171931674749,0.005079269583316086,0.0,0.0,0.0,-0.0003350000000000608,0.0007501833109315034,5.304597062926423e-05
TYR1190,L TYR 319,0.0,0.0,0.0,-0.0005349999999999566,0.0004987734956871297,3.526861210764886e-05,0.5686750000000005,0.07325871535182228,0.005180173440628857,-0.5683699999999996,0.07319045771137418,0.005175346896585992,0.0,0.0,0.0,-0.00023000000000001464,0.0007981854421123486,5.644023387620241e-05
ARG1191,L ARG 320,0.0,0.0,0.0,-0.0010749999999999527,0.0002817356917395616,1.992172181313268e-05,-72.13213000000002,0.6997560025476577,0.04948022145774397,72.12396500000004,0.6991850854919514,0.04943985152558548,0.0,0.0,0.0,-0.009239999999999639,0.0016680527569562227,0.0001179491415820661
GLY1192,L GLY 321,0.0,0.0,0.0,-0.00024500000000000633,0.000430087200460569,3.0411757594720635e-05,-0.13194000000000008,0.05640900991862911,0.003988719343348187,0.1317500000000001,0.056320222833365755,0.003982441148341035,0.0,0.0,0.0,-0.0004350000000000653,0.0007041129170809597,4.978830183889878e-05
ASP1193,L ASP 322,0.0,0.0,0.0,-0.0002800000000000069,0.00044899888641288405,3.174901573277587e-05,61.33518999999998,0.510906815280635,0.03612656736393598,-61.332319999999974,0.5106983332690193,0.03611182545951909,0.0,0.0,0.0,0.002590000000000856,0.0008011866199565531,5.6652449196720794e-05
VAL1194,L VAL 323,0.0,0.0,0.0,-0.00027000000000002077,0.0004439594576084965,3.1392674304686944e-05,0.26609499999999975,0.060303863682189505,0.004264127094142536,-0.26599000000000006,0.06028780888372017,0.004262991848455712,0.0,0.0,0.0,-0.00016500000000013726,0.0006691599210952229,4.731675179046872e-05
VAL1195,L VAL 324,0.0,0.0,0.0,-0.00012499999999999927,0.0003307189138830719,2.3385358667336998e-05,-0.05460999999999996,0.05357282800076939,0.0037881709966684583,0.05464000000000002,0.05356893129417461,0.003787895457902712,0.0,0.0,0.0,-9.500000000000507e-05,0.0007321031348109901,5.1767509115278026e-05
PRO1196,L PRO 325,0.0,0.0,0.0,-0.00022499999999999186,0.00041758232721223664,2.952752952754323e-05,-0.2005799999999999,0.047623666385527494,0.0033675017446172326,0.2005950000000001,0.0475475653950857,0.003362120591977592,0.0,0.0,0.0,-0.00020999999999987473,0.0006752036729759204,4.7744109584333736e-05
LYS1197,L LYS 326,0.0,0.0,0.0,-0.00012499999999999984,0.00033071891388307347,2.3385358667337106e-05,-55.691755,0.5773528600202096,0.04082501224577377,55.69084499999999,0.5771898656213017,0.040813486801297455,0.0,0.0,0.0,-0.0010349999999997904,0.000702691255106861,4.968777515665475e-05
ASP1198,L ASP 327,0.0,0.0,0.0,-0.00011999999999999067,0.0003249615361854132,2.297825058615033e-05,57.10399,0.4736127108745608,0.03348947595155456,-57.10267999999997,0.4735298170178172,0.03348361447073236,0.0,0.0,0.0,0.0011900000000004596,0.0006662582082056422,4.711156970434082e-05
VAL1199,L VAL 328,0.0,0.0,0.0,-0.00017499999999999737,0.00037996710383926096,2.686773157525545e-05,-0.2614700000000002,0.04267281453103434,0.003017423652721022,0.26142499999999996,0.0427041493885546,0.0030196393617450317,0.0,0.0,0.0,-0.00022000000000026553,0.0006569627082260164,4.6454278597329545e-05
ASN1200,L ASN 329,0.0,0.0,0.0,-0.000135000000000009,0.00034172357249685835,2.416350554038213e-05,0.044124999999999165,0.3320774147318662,0.02348141918358001,-0.044130000000000065,0.332010531610068,0.023476689832682966,0.0,0.0,0.0,-0.00014000000000070401,0.0006327716807825176,4.4743714642412753e-05
ALA1201,L ALA 330,0.0,0.0,0.0,-5.4999999999999494e-05,0.00022798026230355786,1.612063894515336e-05,-0.17023499999999983,0.03661952723616274,0.0025893916032536145,0.17020000000000002,0.03665787773453344,0.002592103392999595,0.0,0.0,0.0,-9.000000000004199e-05,0.0006260191690355917,4.426623995778345e-05
ALA1202,L ALA 331,0.0,0.0,0.0,-7.499999999999396e-05,0.00026339134382129725,1.8624580532187673e-05,-0.2931649999999999,0.05295580964351389,0.0037445412102152637,0.29311499999999985,0.052958302229207055,0.0037447174626398963,0.0,0.0,0.0,-0.000125000000000004,0.0006777720855862065,4.792572378169557e-05
ILE1203,L ILE 332,0.0,0.0,0.0,-0.00017000000000001237,0.00037563279941988634,2.6561249970588786e-05,-0.1925550000000002,0.03721810009927901,0.0026317170963079907,0.19257500000000008,0.037233511451379285,0.002632806843465726,0.0,0.0,0.0,-0.0001499999999999524,0.0006982120021885487,4.937104414533594e-05
ALA1204,L ALA 333,0.0,0.0,0.0,-0.0001100000000000001,0.0003128897569432406,2.212464688983761e-05,-0.10949500000000001,0.044981662652685536,0.0031806838690759606,0.10948000000000004,0.045072825516046765,0.0031871300569634715,0.0,0.0,0.0,-0.00012499999999990795,0.0006398241946035894,4.524240267714193e-05
THR1205,L THR 334,0.0,0.0,0.0,-0.00011000000000000065,0.0003128897569432422,2.2124646889837717e-05,-0.3931500000000001,0.08605357342957855,0.00608490653173895,0.3930950000000003,0.08603595745384457,0.006083660894149078,0.0,0.0,0.0,-0.0001649999999999835,0.0006463551655244374,4.5704212059728306e-05
ILE1206,L ILE 335,0.0,0.0,0.0,-0.00013499999999999623,0.00034172357249682604,2.4163505540379848e-05,-0.30793000000000004,0.060183179543789364,0.004255593436878096,0.3078949999999999,0.06015258909639751,0.004253430365599066,0.0,0.0,0.0,-0.00016999999999987026,0.0007007852738175757,4.955300192720793e-05
LYS1207,L LYS 336,0.0,0.0,0.0,-0.00012000000000001787,0.0003249615361854869,2.297825058615554e-05,-58.238314999999965,0.5222729035473204,0.036930271172829786,58.23736999999996,0.5221804411327997,0.03692373309279855,0.0,0.0,0.0,-0.001065000000000147,0.0006933794055207661,4.9029327957883074e-05
THR1208,L THR 337,0.0,0.0,0.0,-9.00000000000023e-05,0.00028618176042509105,2.023610634484858e-05,-0.1447499999999999,0.18188696352405212,0.012861350531728747,0.14473999999999995,0.18186077751950808,0.01285949890159022,0.0,0.0,0.0,-9.999999999997455e-05,0.0006403124237431993,4.527692569068103e-05
LYS1209,L LYS 338,0.0,0.0,0.0,-7.499999999999619e-05,0.0002633913438213051,1.862458053218823e-05,-52.91421500000002,0.5659830728671696,0.04002104688611755,52.913645000000024,0.5658821069552307,0.04001390751801748,0.0,0.0,0.0,-0.0006450000000007527,0.0006316446785970659,4.466402355363826e-05
ARG1210,L ARG 339,0.0,0.0,0.0,-0.00011999999999999844,0.0003249615361854342,2.2978250586151814e-05,-57.04088999999997,0.4575412854615492,0.032353054562267135,57.03975999999996,0.45755131122546805,0.03235376349083249,0.0,0.0,0.0,-0.0012500000000017053,0.0006910137480584885,4.886205071452897e-05
THR1211,L THR 340,0.0,0.0,0.0,-1.9999999999999985e-05,0.00013999999999999988,9.899494936611656e-06,-0.06972999999999968,0.09936023902950318,0.007025829879807796,0.0697250000000001,0.09934787051064553,0.0070249552934520485,0.0,0.0,0.0,-2.4999999999675283e-05,0.0006118619125259703,4.3265170749688375e-05
ILE1212,L ILE 341,0.0,0.0,0.0,-9.000000000000007e-05,0.000286181760425084,2.0236106344848083e-05,-0.30999999999999983,0.06947272846232605,0.004912463740324242,0.3100299999999999,0.06950481350237578,0.004914732495263622,0.0,0.0,0.0,-5.999999999948713e-05,0.000645290632196126,4.56289381862035e-05
GLN1213,L GLN 342,0.0,0.0,0.0,-9.999999999999343e-05,0.0002999999999999803,2.121320343559503e-05,0.36441000000000046,0.24390055739993696,0.01724637380726742,-0.36443,0.24381694998502484,0.017240461870263235,0.0,0.0,0.0,-0.00011999999999989797,0.0006368673331240053,4.503332099681761e-05
PHE1214,L PHE 343,0.0,0.0,0.0,-0.00016000000000000015,0.00036660605559646754,2.5922962793631465e-05,-0.3811500000000001,0.03523772836037943,0.0024916836677233815,0.38109000000000015,0.03522232104788011,0.002490594206208569,0.0,0.0,0.0,-0.0002200000000001001,0.0006645299090334455,4.698936049788289e-05
VAL1215,L VAL 344,0.0,0.0,0.0,-8.499999999999785e-05,0.0002788816953476798,1.971991379291452e-05,-0.1512999999999999,0.056226950833208396,0.0039758458219604255,0.15141000000000002,0.056193610846785626,0.003973488328912004,0.0,0.0,0.0,2.5000000000159338e-05,0.0005782516753110614,4.0888568084493325e-05
ASP1216,L ASP 345,0.0,0.0,0.0,-8.500000000000563e-05,0.00027888169534770533,1.9719913792916327e-05,56.79080499999999,0.7009603961561626,0.04956538494652313,-56.79033999999998,0.7009516990523603,0.049564769968415606,0.0,0.0,0.0,0.000380000000001246,0.0006446704584506732,4.558508528011114e-05
TRP1217,L TRP 346,0.0,0.0,0.0,-0.0002250000000000174,0.000417582327212284,2.952752952754658e-05,0.012669999999999985,0.06420063161683068,0.004539670197272043,-0.012694999999999998,0.06423178321516537,0.00454187294791477,0.0,0.0,0.0,-0.00025000000000019896,0.000712390342439085,5.037360419904838e-05
CYS1218,L CYS 347,0.0,0.0,0.0,-6.999999999999285e-05,0.0002551470164434354,1.804161855266687e-05,-0.4241100000000001,0.06418463912806498,0.004538539357546616,0.42404000000000003,0.06417934558719003,0.004538165047681699,0.0,0.0,0.0,-0.00013999999999995795,0.0005571355310875573,3.939543120719803e-05
PRO1219,L PRO 348,0.0,0.0,0.0,-0.0001550000000000068,0.00036190468358396734,2.559052559053951e-05,-0.2683499999999999,0.05779400920510828,0.004086653582088981,0.26837500000000003,0.05774819802383461,0.004083414242395703,0.0,0.0,0.0,-0.00012999999999988355,0.0006805145112339993,4.811964255894098e-05
THR1220,L THR 349,0.0,0.0,0.0,-0.00010500000000000231,0.0003065534211193934,2.1676600286945847e-05,-0.4632200000000003,0.10537177800530682,0.007450909877323595,0.4631549999999997,0.1054227251355242,0.007454512383449465,0.0,0.0,0.0,-0.0001700000000002752,0.0006333245613434033,4.4782809201791606e-05
GLY1221,L GLY 350,0.0,0.0,0.0,-9.500000000000009e-05,0.00029321493822791526,2.073342711661535e-05,0.05517499999999997,0.1054837161603629,0.007458825100174961,-0.055199999999999916,0.10543580985604455,0.007455437612910452,0.0,0.0,0.0,-0.00011999999999983579,0.000689637585982675,4.876474136094702e-05
PHE1222,L PHE 351,0.0,0.0,0.0,-0.00026000000000001635,0.0004386342439892538,3.10161248385436e-05,0.25189999999999996,0.052336125190923566,0.003700722902353015,-0.25176499999999974,0.052352266187817915,0.003701864243188925,0.0,0.0,0.0,-0.00012499999999983304,0.0007275816105428034,5.144778906814459e-05
LYS1223,L LYS 352,0.0,0.0,0.0,-0.0005150000000000171,0.0004997749493522218,3.5339425575411935e-05,-66.08475000000004,0.6772163151410799,0.04788642487664236,66.08327000000001,0.6767541112533713,0.0478537421263134,0.0,0.0,0.0,-0.0019949999999990097,0.0010885655699115506,7.697320962506562e-05
VAL1224,L VAL 353,0.0,0.0,0.0,-0.0003200000000000036,0.0004664761515876294,3.2984845004941664e-05,0.20740499999999984,0.06688655302076835,0.004729593521117885,-0.2074100000000001,0.06690502148568488,0.004730899438795943,0.0,0.0,0.0,-0.00032499999999994865,0.000692369121206488,4.895789006892783e-05
GLY1225,L GLY 354,0.0,0.0,0.0,-0.0002449999999999963,0.00043008720046055143,3.0411757594719394e-05,-0.33646999999999994,0.06487741594730842,0.004587526076220204,0.3364000000000001,0.06483702645865193,0.004584670108088438,0.0,0.0,0.0,-0.00031499999999999253,0.0006751111019676647,4.7737563825565846e-05
ILE1226,L ILE 355,0.0,0.0,0.0,-0.0005300000000000093,0.0004990991885387188,3.529164207004313e-05,0.17190499999999992,0.08094921849530128,0.005723974132977902,-0.17183999999999996,0.08095563229325063,0.0057244276569802174,0.0,0.0,0.0,-0.00046500000000044395,0.0007607726335772556,5.3794748814362595e-05
ASN1227,L ASN 356,0.0,0.0,0.0,-0.0007450000000000001,0.00043586121644394876,3.082004218037337e-05,-0.6630550000000005,0.1190811151064679,0.008420306400303928,0.6629850000000002,0.11901825395711099,0.008415861445805582,0.0,0.0,0.0,-0.0008150000000003032,0.00076208595315758,5.388761453247384e-05
TYR1228,L TYR 357,0.0,0.0,0.0,-0.0006400000000000284,0.0004800000000000208,3.394112549695575e-05,-0.2894599999999999,0.08498587176701744,0.006009408623150838,0.28933000000000003,0.08496782390999545,0.006008132446942226,0.0,0.0,0.0,-0.0007699999999999685,0.0006979254974568218,4.935078520147132e-05
GLU1229,L GLU 358,0.0,0.0,0.0,-0.0008949999999999986,0.0003065534211193856,2.1676600286945294e-05,70.55958999999997,1.0817154532981772,0.07648883323414213,-70.54996500000004,1.0801670443833924,0.07637934418977271,0.0,0.0,0.0,0.00872999999999962,0.0018780575071053055,0.0001327987198732464
PRO1230,L PRO 359,0.0,0.0,0.0,-0.0005899999999999961,0.0004918333050943134,3.477786652455812e-05,0.7648050000000001,0.05465424937733517,0.003864639035537434,-0.7640399999999999,0.054598978012413556,0.003860730759843283,0.0,0.0,0.0,0.0001750000000005869,0.0007709571972553538,5.4514906218383544e-05
PRO1231,L PRO 360,0.0,0.0,0.0,-0.0006400000000000028,0.0004800000000000004,3.3941125496954306e-05,-0.07294000000000006,0.11051618162061144,0.007814674145477844,0.07303500000000002,0.11042247857660142,0.007808048339694113,0.0,0.0,0.0,-0.0005449999999999333,0.0007797275165080468,5.513506144005855e-05
THR1232,L THR 361,0.0,0.0,0.0,-0.0011100000000000244,0.0003845776904605867,2.7193749281774188e-05,-0.02175500000000019,0.1532991355976933,0.010839885833116498,0.023374999999999986,0.15306516381920476,0.010823341529998948,0.0,0.0,0.0,0.000509999999999603,0.001034359705325309,7.31402761821645e-05
VAL1233,L VAL 362,0.0,0.0,0.0,-0.0007349999999999979,0.0004413332074521451,3.120697037522212e-05,-0.004790000000000152,0.18833800970595402,0.013317508381825788,0.0051099999999999765,0.18809401346135388,0.013300255241911708,0.0,0.0,0.0,-0.0004150000000001863,0.0007299143785403637,5.161274067514557e-05
VAL1234,L VAL 363,0.0,0.0,0.0,-0.0009250000000000063,0.00038649062084351323,2.73290138863447e-05,-0.5678949999999999,0.1659140559898397,0.011731895408458017,0.567335,0.16583568004202176,0.011726353392039618,0.0,0.0,0.0,-0.001484999999999559,0.0006998392672606922,4.9486109162066e-05
PRO1235,L PRO 364,0.0,0.0,0.0,-0.0006600000000000005,0.0004841487374764083,3.423448553724739e-05,0.6833600000000003,0.1293557513216926,0.009146832894504955,-0.6828200000000002,0.1291162174167115,0.009129895289651331,0.0,0.0,0.0,-0.00011999999999993349,0.000815843122175003,5.768882040743496e-05
GLY1236,L GLY 365,0.0,0.0,0.0,-0.0003249999999999981,0.00046837484987987717,3.3119103248729234e-05,0.317185,0.14482489694455153,0.01024066667141353,-0.3169600000000001,0.14471167333701862,0.010232660553345837,0.0,0.0,0.0,-0.00010000000000001563,0.0008185352771872652,5.787918451395256e-05
GLY1237,L GLY 366,0.0,0.0,0.0,-0.0002949999999999969,0.00045604276115293813,3.224709289222796e-05,-0.6590100000000001,0.15892284259979667,0.011237541968775855,0.6583650000000002,0.1587590683236696,0.011225961378652519,0.0,0.0,0.0,-0.0009400000000000208,0.0007255342858886551,5.1303021353520724e-05
ASP1238,L ASP 367,0.0,0.0,0.0,-0.0006549999999999994,0.0004753682782853725,3.361361331365607e-05,72.00353999999999,1.427140073154915,0.1009140423430906,-71.99300499999998,1.4259833852385522,0.10083225215615292,0.0,0.0,0.0,0.009879999999999072,0.0014918444959163635,0.00010548933595382873
LEU1239,L LEU 368,0.0,0.0,0.0,-0.000610000000000005,0.00048774993593029105,3.448912872196129e-05,0.22130500000000017,0.08998684334390175,0.006363030714604446,-0.22111500000000003,0.08991969625727145,0.0063582826985751255,0.0,0.0,0.0,-0.00041999999999982053,0.0007304792947099462,5.165268628057695e-05
ALA1240,L ALA 369,0.0,0.0,0.0,-0.00023499999999999132,0.00042399882075306146,2.998124413695892e-05,0.3295499999999999,0.09434260702355048,0.006671029718117015,-0.32928499999999994,0.094212811098067,0.00666185176020904,0.0,0.0,0.0,3.0000000000098836e-05,0.0007342342950313216,5.191820489963717e-05
LYS1241,L LYS 370,0.0,0.0,0.0,-0.00063000000000002,0.00048280430818294686,3.413942003022414e-05,-68.5532,1.5527411922150287,0.10979538264429312,68.54504999999999,1.551445102961721,0.10970373529428942,0.0,0.0,0.0,-0.008779999999999575,0.0016497272501832042,0.00011665333257127797
VAL1242,L VAL 371,0.0,0.0,0.0,-0.0003299999999999781,0.0004702127178203187,3.324906013709039e-05,0.5753899999999998,0.0658756244752188,0.004658110078132572,-0.5749749999999998,0.06581150640275715,0.004653576245749147,0.0,0.0,0.0,8.499999999998564e-05,0.0007666648550702771,5.4211391791759456e-05
GLN1243,L GLN 372,0.0,0.0,0.0,-0.00029500000000001134,0.0004560427611529604,3.224709289222953e-05,0.3364599999999999,0.4101988035087382,0.029005435559563694,-0.336205,0.40993120517350207,0.028986513499815722,0.0,0.0,0.0,-4.0000000000350865e-05,0.00077356318423256,5.469917732471017e-05
ARG1244,L ARG 373,0.0,0.0,0.0,-0.00032000000000003136,0.00046647615158766984,3.2984845004944524e-05,-61.16148499999998,0.539498526204904,0.03814830663196359,61.15864000000001,0.5391903934571572,0.03812651835641986,0.0,0.0,0.0,-0.0031650000000007592,0.0008412936467175004,5.948844425631041e-05
ALA1245,L ALA 374,0.0,0.0,0.0,-0.000229999999999988,0.00042083250824999434,2.975735203273147e-05,-0.09398499999999993,0.0785486140870735,0.005554225767377485,0.09402999999999995,0.07848629880431371,0.0055498194114763835,0.0,0.0,0.0,-0.00018499999999995216,0.0007488491169789465,5.2951628870137126e-05
VAL1246,L VAL 375,0.0,0.0,0.0,-0.0002950000000000452,0.0004560427611530127,3.224709289223323e-05,-0.06528999999999989,0.07418204567144274,0.005245462753656734,0.06546499999999994,0.07417599864511437,0.005245035164324453,0.0,0.0,0.0,-0.00011999999999991434,0.0007972452571196378,5.6373752757810855e-05
CYS1247,L CYS 376,0.0,0.0,0.0,-0.00035499999999997865,0.0004785133226985142,3.383600153682261e-05,-0.072905,0.1032690465483244,0.007302224310098941,0.07303000000000001,0.1033035773823927,0.007304666008791913,0.0,0.0,0.0,-0.00022999999999990807,0.0007530604225425405,5.324941314230372e-05
MET1248,L MET 377,0.0,0.0,0.0,-0.0002750000000000252,0.00044651427748733483,3.157332735079062e-05,0.07289999999999995,0.08863013031695262,0.00626709661645646,-0.07266499999999995,0.0886163798346559,0.0062661243105288,0.0,0.0,0.0,-4.0000000000119936e-05,0.0007337574531137946,5.188448708429343e-05
LEU1249,L LEU 378,0.0,0.0,0.0,-0.0005749999999999911,0.0004943429983321207,3.495532863527327e-05,-0.34731500000000054,0.05753377942565459,0.004068252557917143,0.34728000000000014,0.05746295850371663,0.0040632447625019216,0.0,0.0,0.0,-0.0006100000000004791,0.0007860661549766666,5.558327086452365e-05
SER1250,L SER 379,0.0,0.0,0.0,-0.00024500000000000633,0.000430087200460569,3.0411757594720635e-05,0.24749500000000005,0.08652970573739367,0.006118574170098757,-0.24738,0.08650569692222587,0.006116876490497416,0.0,0.0,0.0,-0.0001300000000000434,0.0007092954250522371,5.015476049190314e-05
ASN1251,L ASN 380,0.0,0.0,0.0,-0.00024000000000000464,0.00042708313008126084,3.019933774108359e-05,-0.4102950000000002,0.11927597400566553,0.008434085005203646,0.41028499999999984,0.11925386272569977,0.008432521501603197,0.0,0.0,0.0,-0.0002500000000003766,0.0007193747284961329,5.086747487338471e-05
THR1252,L THR 381,0.0,0.0,0.0,-0.00018500000000000626,0.00038829756630709173,2.7456784225397762e-05,0.32573499999999994,0.0590508659970375,0.004175526778144333,-0.32567999999999997,0.059035731553018014,0.0041744566113447665,0.0,0.0,0.0,-0.00013000000000001232,0.000695053954740757,4.914773646877169e-05
THR1253,L THR 382,0.0,0.0,0.0,-0.00012499999999999735,0.0003307189138830668,2.3385358667336635e-05,0.2366150000000001,0.09236610187184564,0.006531269698534951,-0.23661000000000013,0.09234190760429388,0.006529558905469782,0.0,0.0,0.0,-0.00011999999999976474,0.0007110555533853686,5.027922035991473e-05
ALA1254,L ALA 383,0.0,0.0,0.0,-0.00013000000000001232,0.0003363034344160367,2.378024390119049e-05,0.08712500000000001,0.05187484337325744,0.003668105352222037,-0.08709499999999996,0.05187047305548699,0.0036677963240888947,0.0,0.0,0.0,-9.999999999992681e-05,0.0006557438524302695,4.636809247748342e-05
ILE1255,L ILE 384,0.0,0.0,0.0,-0.00021500000000000962,0.0004108223460329478,2.9049526674286373e-05,0.16671500000000009,0.04532608272286464,0.0032050380457959997,-0.16657999999999995,0.04536478369837145,0.00320777461801794,0.0,0.0,0.0,-8.00000000001333e-05,0.0007372923436465196,5.213444159093763e-05
ALA1256,L ALA 385,0.0,0.0,0.0,-0.00010000000000000898,0.00030000000000002697,2.121320343559833e-05,0.2956950000000001,0.06606725342406727,0.004671660291052812,-0.29566500000000007,0.06605454393908043,0.0046707615947508534,0.0,0.0,0.0,-7.000000000001505e-05,0.0006364746656388247,4.500555521266534e-05
GLU1257,L GLU 386,0.0,0.0,0.0,-0.00017499999999998683,0.0003799671038392381,2.686773157525383e-05,60.601020000000005,0.5683347689505457,0.04018733691090205,-60.59982000000001,0.5681762205506237,0.04017612584602894,0.0,0.0,0.0,0.0010249999999976467,0.000695970545355907,4.921254921272614e-05
ALA1258,L ALA 387,0.0,0.0,0.0,-0.00017499999999998628,0.00037996710383923684,2.686773157525374e-05,0.11335499999999993,0.06580683076246736,0.004653245628053617,-0.11333999999999995,0.0657532082867445,0.004649453946432853,0.0,0.0,0.0,-0.00016000000000004845,0.0006437390775772764,4.551922670696651e-05
TRP1259,L TRP 388,0.0,0.0,0.0,-0.0004750000000000032,0.0004993746088859576,3.5311117229564057e-05,0.41794499999999984,0.0649676994744328,0.004593910085646113,-0.41788999999999993,0.06496605190405336,0.004593793584827335,0.0,0.0,0.0,-0.0004199999999999804,0.0007096477999680374,5.0179677161151386e-05
ALA1260,L ALA 389,0.0,0.0,0.0,-0.00011499999999999511,0.0003190219428189719,2.25582579114602e-05,0.18181500000000014,0.07044083173131858,0.00498091897896359,-0.18184000000000014,0.07045540717361545,0.004981949618372281,0.0,0.0,0.0,-0.00014000000000014,0.0006483826030979798,4.584757354539673e-05
ARG1261,L ARG 390,0.0,0.0,0.0,-0.00032500000000000584,0.0004683748498798883,3.311910324873002e-05,-65.236245,0.7343532902991047,0.05192661913571502,65.233695,0.7341192695851484,0.05191007137233736,0.0,0.0,0.0,-0.002874999999995822,0.0008422440263902566,5.9555646247441196e-05
LEU1262,L LEU 391,0.0,0.0,0.0,-0.00032499999999998866,0.00046837484987986345,3.3119103248728265e-05,0.0010149999999999081,0.0736555142199145,0.005208231357668371,-0.001084999999999996,0.07357899003791775,0.0052028202808669065,0.0,0.0,0.0,-0.00039500000000002977,0.0006992674738609055,4.944567726302332e-05
ASP1263,L ASP 392,0.0,0.0,0.0,-0.00023999999999999022,0.0004270831300812352,3.019933774108178e-05,64.97458999999999,0.9034371100969288,0.06388265069251159,-64.97315000000002,0.903327818401689,0.06387492260262843,0.0,0.0,0.0,0.001200000000000756,0.0007810249675898464,5.5226805085878385e-05
HIE1264,L HIE 393,0.0,0.0,0.0,-0.00021500000000000298,0.0004108223460329352,2.9049526674285482e-05,0.3274099999999999,0.23378218901362047,0.01653089711721662,-0.3274350000000002,0.23371663564025535,0.01652626179373301,0.0,0.0,0.0,-0.0002400000000002933,0.0006651315659329678,4.703190406524288e-05
LYS1265,L LYS 394,0.0,0.0,0.0,-0.00031499999999999416,0.00046451587701605215,3.284623266068668e-05,-66.92625499999997,0.9017692886642467,0.0637647179080258,66.92362,0.901342008118537,0.06373450461089177,0.0,0.0,0.0,-0.002950000000001438,0.0010185774393736396,7.2024301454473e-05
PHE1266,L PHE 395,0.0,0.0,0.0,-0.00038999999999999034,0.0004877499359302759,3.4489128721960216e-05,0.09415499999999978,0.062097270270117355,0.004390940090117377,-0.09421999999999998,0.062057889103642655,0.0043881554211308476,0.0,0.0,0.0,-0.0004550000000001475,0.0007987333722839781,5.647897839020001e-05
ASP1267,L ASP 396,0.0,0.0,0.0,-0.0002049999999999985,0.00040370162248868616,2.854601548377616e-05,64.34844,0.9404931346892946,0.06650290731981932,-64.34728000000004,0.9403088915855725,0.06648987936501645,0.0,0.0,0.0,0.0009550000000014335,0.0007092073039670836,5.014852939021539e-05
LEU1268,L LEU 397,0.0,0.0,0.0,-0.00022999999999999464,0.0004208325082500066,2.9757352032732334e-05,0.015805000000000114,0.08144959775836824,0.00575935628998588,-0.01592999999999999,0.0814222027459341,0.005757419170079593,0.0,0.0,0.0,-0.00035499999999989316,0.0006700559678117063,4.7380111861417255e-05
MET1269,L MET 398,0.0,0.0,0.0,-0.00040999999999999923,0.0004918333050943166,3.4777866524558334e-05,-0.0018249999999999389,0.0835616800632922,0.005908703062009465,0.001725000000000001,0.08353819111639899,0.0059070421426463526,0.0,0.0,0.0,-0.0005099999999999338,0.0007549172140043454,5.338070812569287e-05
TYR1270,L TYR 399,0.0,0.0,0.0,-0.00040500000000000534,0.0004908920451586132,3.471130939621883e-05,-0.04782,0.12586412356187945,0.008899937527870647,0.047799999999999995,0.12582889175384165,0.008897446262832948,0.0,0.0,0.0,-0.00042500000000047946,0.0007512489600658352,5.3121323402189396e-05
ALA1271,L ALA 400,0.0,0.0,0.0,-0.00011000000000000065,0.0003128897569432422,2.2124646889837717e-05,0.14330999999999997,0.10235088617105394,0.007237300567200467,-0.14336500000000002,0.10237388228938082,0.007238926638321458,0.0,0.0,0.0,-0.00016500000000005955,0.0006616456755697417,4.6785414393811874e-05
LYS1272,L LYS 401,0.0,0.0,0.0,-0.00027500000000000967,0.0004465142774873096,3.157332735078884e-05,-64.37339499999997,0.8697645595090139,0.06150164180645541,64.37294000000001,0.8696525377398575,0.06149372067119432,0.0,0.0,0.0,-0.0007300000000023488,0.0008106170489204779,5.731928122370972e-05
ARG1273,L ARG 402,0.0,0.0,0.0,-0.0004600000000000014,0.000498397431775086,3.524202037341229e-05,-70.635005,1.1819765627855618,0.08357836427492378,70.63325499999998,1.1816994372416325,0.08355876853978854,0.0,0.0,0.0,-0.002209999999996484,0.0009358952932878525,6.617779083644132e-05
ALA1274,L ALA 403,0.0,0.0,0.0,-0.00023000000000001242,0.00042083250825003906,2.975735203273463e-05,0.13249499999999997,0.05762863849684465,0.004074960107166698,-0.13235000000000002,0.057646920993232514,0.004076252874883985,0.0,0.0,0.0,-8.499999999998537e-05,0.0007468433570702889,5.2809800226852734e-05
PHE1275,L PHE 404,0.0,0.0,0.0,-0.000690000000000004,0.0004624932431938882,3.2703210851535743e-05,0.4329950000000001,0.05473595687479966,0.0038704166280905264,-0.43278999999999984,0.0547450993240504,0.0038710630968767116,0.0,0.0,0.0,-0.0004849999999995802,0.0007278564418894846,5.146722257903668e-05
VAL1276,L VAL 405,0.0,0.0,0.0,-0.0004650000000000115,0.0004987734956871822,3.526861210765257e-05,0.6224049999999997,0.05406025319031341,0.0038226371623532305,-0.6222050000000002,0.0540098414643078,0.0038190725150222416,0.0,0.0,0.0,-0.00026499999999993586,0.0007380887480512493,5.2190755886452755e-05
HIE1277,L HIE 406,0.0,0.0,0.0,-0.0008699999999999974,0.00033630343441600066,2.3780243901187942e-05,0.23690999999999998,0.3615188956334094,0.025563246262945552,-0.23658500000000005,0.3614992569494438,0.025561857598284988,0.0,0.0,0.0,-0.000544999999999738,0.0005813561730987823,4.1108089228280926e-05
TRP1278,L TRP 407,0.0,0.0,0.0,-0.0017900000000000181,0.00040730823708834,2.8801041647830324e-05,1.0990799999999994,0.06945281563767759,0.004911055690990092,-1.0986949999999998,0.06935684519209417,0.004904269555703538,0.0,0.0,0.0,-0.0014049999999998163,0.0007355100271232539,5.2008412780955434e-05
TYR1279,L TYR 408,0.0,0.0,0.0,-0.0012300000000000245,0.00042083250824999607,2.9757352032731592e-05,0.6804150000000005,0.19192738932992176,0.01357131584906183,-0.6803849999999997,0.1918854261662424,0.01356834860530206,0.0,0.0,0.0,-0.0012000000000001675,0.0006928203230275299,4.898979485566207e-05
VAL1280,L VAL 409,0.0,0.0,0.0,-0.0007450000000000051,0.0004471856437767231,3.162080011637927e-05,0.6745799999999997,0.09841846168275828,0.0069592361649826765,-0.6743549999999998,0.09838973002808969,0.00695720453019759,0.0,0.0,0.0,-0.0005200000000000915,0.000616116872030318,4.356604182160821e-05
GLY1281,L GLY 410,0.0,0.0,0.0,-0.0006099999999999973,0.0004877499359302858,3.4489128721960914e-05,0.6492600000000001,0.09176591088198395,0.006488829786641124,-0.6490649999999998,0.09170687419708763,0.006484655262618228,0.0,0.0,0.0,-0.0004150000000000165,0.0007568190008185072,5.3515184760959365e-05
GLU1282,L GLU 411,0.0,0.0,0.0,-0.0019300000000000471,0.00038091993909484,2.69351072023128e-05,87.34589000000001,1.6278209200953513,0.1151043211156748,-87.34032499999999,1.6268763810968312,0.11503753212257993,0.0,0.0,0.0,0.0036350000000001615,0.0026854748183535162,0.00018989174547634832
GLY1283,L GLY 412,0.0,0.0,0.0,-0.00057500000000001,0.0004943429983321378,3.495532863527448e-05,0.22437000000000007,0.16095348116769634,0.011381129798925934,-0.22418500000000013,0.16077649322895413,0.01136861486175865,0.0,0.0,0.0,-0.00039000000000002146,0.0007924014134262911,5.603124128555354e-05
MET1284,L MET 413,0.0,0.0,0.0,-0.001015000000000017,0.00030785548557721586,2.176867014771267e-05,-0.16371499999999992,0.2590090225745043,0.018314703625093156,0.16364000000000012,0.2589702500288403,0.018311961992096865,0.0,0.0,0.0,-0.0010900000000000699,0.0006869497798237477,4.8574684764797775e-05
GLU1285,L GLU 414,0.0,0.0,0.0,-0.0007300000000000214,0.0004439594576084744,3.139267430468538e-05,77.47480499999999,1.9612605887485137,0.13868206619779946,-77.47076499999999,1.960427874158319,0.13862318438444748,0.0,0.0,0.0,0.0033100000000010257,0.0012425377257890883,8.786068517855752e-05
GLU1286,L GLU 415,0.0,0.0,0.0,-0.00048500000000000377,0.0004997749493522096,3.5339425575411075e-05,72.04205499999996,1.5008555966464359,0.10612651699704766,-72.039965,1.5005890289399886,0.10610766781376023,0.0,0.0,0.0,0.0016050000000036846,0.0009944722218301566,7.031980517577562e-05
GLY1287,L GLY 416,0.0,0.0,0.0,-0.00020499999999999796,0.00040370162248868507,2.8546015483776083e-05,-0.4074149999999998,0.11284131679043942,0.007979086030053914,0.4073399999999998,0.11277891824272954,0.007974673786431729,0.0,0.0,0.0,-0.00028000000000001635,0.0006720119046565685,4.751841748207472e-05
GLU1288,L GLU 417,0.0,0.0,0.0,-0.0007450000000000462,0.00043586121644397576,3.082004218037528e-05,77.30885999999998,1.534956693331534,0.10853782866824074,-77.30463000000003,1.5341688378719869,0.10848211887443669,0.0,0.0,0.0,0.0034849999999968873,0.0012883225527762117,9.10981613423623e-05
PHE1289,L PHE 418,0.0,0.0,0.0,-0.0006050000000000332,0.0004888506929523826,3.4566963997437255e-05,-0.19413999999999987,0.08242797098072985,0.005828537723992203,0.19412000000000007,0.08242533348431157,0.005828351224831931,0.0,0.0,0.0,-0.0006249999999999645,0.0007378177281686625,5.21715918867714e-05
SER1290,L SER 419,0.0,0.0,0.0,-0.00021499999999999853,0.00041082234603292663,2.9049526674284875e-05,-0.3902949999999997,0.23636970612792202,0.01671386220701251,0.3902599999999999,0.2363122984527043,0.016709802871368647,0.0,0.0,0.0,-0.0002499999999999938,0.0007123903424386221,5.037360419901564e-05
GLU1291,L GLU 420,0.0,0.0,0.0,-0.0004900000000000148,0.0004998999899980141,3.53482672842683e-05,74.51675499999999,1.5258700517978658,0.10789530608357394,-74.51329999999999,1.5250211572309118,0.10783528017309338,0.0,0.0,0.0,0.0029649999999958256,0.0013129261213069346,9.283789635730852e-05
ALA1292,L ALA 421,0.0,0.0,0.0,-0.00032000000000001363,0.00046647615158764387,3.298484500494269e-05,-0.319805,0.05453564866213671,0.0038562526985403936,0.31974,0.05447836634848715,0.0038522022272980275,0.0,0.0,0.0,-0.00038500000000005305,0.000725792670120136,5.1321291877743904e-05
ARG1293,L ARG 422,0.0,0.0,0.0,-0.0003800000000000159,0.0004853864439804838,3.4322004603462435e-05,-66.08093499999997,0.9300411446695366,0.06576384001783282,66.07933500000001,0.9298089496081109,0.0657474213475836,0.0,0.0,0.0,-0.0019800000000016384,0.0008243785538223307,5.829236656725293e-05
GLU1294,L GLU 423,0.0,0.0,0.0,-0.0002799999999999925,0.000448998886412861,3.174901573277424e-05,66.00497,1.3899906219463518,0.0982871794563972,-66.00344999999999,1.3897011000580168,0.09826670716734284,0.0,0.0,0.0,0.0012399999999993837,0.0008380930735900489,5.9262129560099976e-05
ASP1295,L ASP 424,0.0,0.0,0.0,-0.0003299999999999836,0.0004702127178203266,3.3249060137090945e-05,71.09834,1.2566107688543133,0.08885579959689262,-71.09575,1.256138060684659,0.08882237408166413,0.0,0.0,0.0,0.002260000000001412,0.0010734989520237014,7.590783885726115e-05
MET1296,L MET 425,0.0,0.0,0.0,-0.0003499999999999748,0.00047696960070843833,3.3726843908077664e-05,-0.21104500000000012,0.13777471819967532,0.009742143751505606,0.210965,0.13782562815021004,0.009745743628630904,0.0,0.0,0.0,-0.00043000000000002037,0.0006964912059747241,4.924936547815238e-05
ALA1297,L ALA 426,0.0,0.0,0.0,-0.00010999999999999899,0.0003128897569432375,2.2124646889837385e-05,-0.38583000000000034,0.03890258474702907,0.0027508281480308604,0.38578999999999986,0.0388514594320488,0.0027472130423395755,0.0,0.0,0.0,-0.00015000000000002013,0.0006461423991661065,4.5689167206249886e-05
ALA1298,L ALA 427,0.0,0.0,0.0,-0.00015000000000001901,0.0003570714214271877,2.524876234590839e-05,-0.4942450000000001,0.06108260779468921,0.0043191926184183,0.4941799999999999,0.06104070445203022,0.004316229604643445,0.0,0.0,0.0,-0.00021500000000008402,0.0006991244524404164,4.9435564121395034e-05
LEU1299,L LEU 428,0.0,0.0,0.0,-0.0003149999999999653,0.0004645158770160096,3.284623266068367e-05,-0.5133400000000006,0.04782096193093265,0.0033814526464226212,0.513325,0.04782791418199205,0.0033819442448094826,0.0,0.0,0.0,-0.0003300000000003989,0.0006936137253541998,4.904589687220182e-05
GLU1300,L GLU 429,0.0,0.0,0.0,-0.00021499999999999186,0.000410822346032914,2.904952667428398e-05,62.05074000000001,0.9834389876349809,0.06953963770399282,-62.049614999999974,0.9832800856186382,0.06952840163466281,0.0,0.0,0.0,0.000910000000000366,0.0008196950652499888,5.7961193914341666e-05
LYS1301,L LYS 430,0.0,0.0,0.0,-0.00019500000000000295,0.0003962007067131566,2.801562064277755e-05,-62.11249499999999,1.6106602683300844,0.11389087979239468,62.11151499999998,1.610471312931969,0.11387751862805977,0.0,0.0,0.0,-0.0011749999999996418,0.0007171994143885844,5.071365693771888e-05
ASP1302,L ASP 431,0.0,0.0,0.0,-0.00018500000000001127,0.00038829756630710214,2.74567842253985e-05,63.95980000000002,0.9642363662494235,0.06818180732416428,-63.95856499999998,0.9640201583886953,0.0681665191197176,0.0,0.0,0.0,0.001049999999998903,0.0008291561975887223,5.863019699778384e-05
TYR1303,L TYR 432,0.0,0.0,0.0,-0.0003349999999999831,0.00047199046600538184,3.3374765916780414e-05,-0.12285000000000006,0.05442267450245348,0.003848264219099307,0.122805,0.05440585423463163,0.0038470748465554865,0.0,0.0,0.0,-0.0003799999999999196,0.0007249827584155966,5.126402247189969e-05
GLU1304,L GLU 433,0.0,0.0,0.0,-0.0001299999999999929,0.0003363034344159864,2.3780243901186932e-05,58.98704000000001,0.8196661383755379,0.05795914847543339,-58.986215,0.8196457337017599,0.05795770564711375,0.0,0.0,0.0,0.0006949999999989132,0.0007014092956313247,4.959712693281895e-05
GLU1305,L GLU 434,0.0,0.0,0.0,-0.00010999999999999732,0.0003128897569432327,2.212464688983705e-05,59.59616000000001,1.2291769947404299,0.08691593882594592,-59.59547000000001,1.2290096212381194,0.08690410373209845,0.0,0.0,0.0,0.0005799999999986482,0.0007507329751662175,5.3084837760038433e-05
VAL1306,L VAL 435,0.0,0.0,0.0,-0.00013999999999999625,0.0003469870314579402,2.453568829276994e-05,-0.32188,0.04795149215613588,0.003390682527161722,0.321865,0.047955883632771486,0.003390993051452568,0.0,0.0,0.0,-0.00015499999999986607,0.0006564868620161843,4.6420631189152126e-05
GLY1307,L GLY 436,0.0,0.0,0.0,-6.000000000000116e-05,0.00023748684174076297,1.6792855623746992e-05,-0.26509000000000016,0.043611373516548806,0.0030837897950411067,0.26504,0.043564760988670556,0.0030804937915860113,0.0,0.0,0.0,-0.0001100000000000545,0.0006065476073646833,4.28893926280043e-05
VAL1308,L VAL 437,0.0,0.0,0.0,-7.499999999999674e-05,0.000263391343821307,1.8624580532188365e-05,0.27048999999999984,0.07046112332343314,0.004982353811202118,-0.2704749999999999,0.07045040365391833,0.004981595816101517,0.0,0.0,0.0,-6.0000000000022255e-05,0.0006053098380167927,4.280186911806048e-05
ASP1309,L ASP 438,0.0,0.0,0.0,-7.000000000000173e-05,0.0002551470164434678,1.804161855266916e-05,54.79707500000004,0.7434797370275313,0.05257195637269585,-54.796760000000035,0.743364098136327,0.0525637794682819,0.0,0.0,0.0,0.0002450000000001751,0.0006123520229388054,4.329982678933296e-05
SER1310,L SER 439,0.0,0.0,0.0,-7.49999999999995e-05,0.0002633913438213168,1.8624580532189056e-05,0.11636500000000001,0.27466993241889426,0.019422097180145086,-0.11638000000000012,0.27469405818109716,0.019423803129150582,0.0,0.0,0.0,-9.000000000012332e-05,0.000641794359588747,4.538171437924805e-05
VAL1311,L VAL 440,0.0,0.0,0.0,-6.499999999999506e-05,0.00024652586071240227,1.7432010784758993e-05,55.218790000000034,2.3004500529015517,0.16266638321876392,-55.218394999999994,2.3003214186229957,0.1626572874016979,0.0,0.0,0.0,0.00033000000000008354,0.0006253798845498664,4.4221035718287075e-05
gtp1312,L gtp 441,0.0,0.0,0.0,-0.006454999999999992,0.0005983101202554169,4.2306914328514395e-05,336.29195500000003,4.3788920976591035,0.30963442963389376,-336.37512999999984,4.3827962230890884,0.30991049299050827,0.0,0.0,0.0,-0.08962999999999681,0.032606181929197446,0.002305605235073778
Mg+1313,L Mg+ 442,0.0,0.0,0.0,-9.500000000002284e-05,0.00029321493822798546,2.0733427116620317e-05,-173.163135,2.2910446976820973,0.16200132417324947,173.180085,2.2902364087072513,0.16194416951172227,0.0,0.0,0.0,0.016855000000005303,0.01609080405075958,0.0011377916659036068
MET1314,L MET 443,0.0,0.0,0.0,-0.01765500000000001,0.001932867041469645,0.00013667433921551656,-99.57080499999996,2.2608392417376812,0.15986547590053665,99.83138499999997,2.2569456388621862,0.15959015660088566,0.0,0.0,0.0,0.24292500000000275,0.043900334565923224,0.00310422242679225
ARG1315,L ARG 444,0.0,0.0,0.0,-0.01038,0.0008096912991999708,5.725382083320451e-05,-92.81274500000004,1.4095950553161398,0.0996734222341069,92.83061500000002,1.4032960902013207,0.09922801813939229,0.0,0.0,0.0,0.007490000000005068,0.01075220442513743,0.000760295666171868
GLU1316,L GLU 445,0.0,0.0,0.0,-0.01743999999999994,0.0020967594044143624,0.0001482632793378062,96.69021499999994,1.831391664497209,0.1294989464974495,-96.77583999999999,1.820441925577953,0.12872468303324666,0.0,0.0,0.0,-0.10306500000000085,0.03169780394601341,0.0022413732118947787
ILE1317,L ILE 446,0.0,0.0,0.0,-0.00755499999999997,0.000936469433564148,6.621838868471341e-05,0.3539200000000002,0.1678442539975672,0.011868381018487705,-0.3330750000000001,0.16916805069220342,0.011961987580456666,0.0,0.0,0.0,0.013289999999999998,0.004924012591372713,0.000348180269400759
VAL1318,L VAL 447,0.0,0.0,0.0,-0.012799999999999956,0.0014764823060233342,0.00010440306508910508,-0.3653000000000002,0.10768973952981718,0.007614814508574673,0.3957100000000002,0.1071107646317582,0.007573874800919244,0.0,0.0,0.0,0.01760999999999981,0.00575655278791045,0.00040704975125898047
HIE1319,L HIE 448,0.0,0.0,0.0,-0.009755000000000078,0.0007968531859760137,5.634602914137444e-05,1.099275,0.13545116970701593,0.009577844061948082,-1.1166,0.13542485000914806,0.009575982978263967,0.0,0.0,0.0,-0.027080000000000166,0.010025647111284295,0.0007089203058172446
ILE1320,L ILE 449,0.0,0.0,0.0,-0.00808500000000001,0.0007731591039365008,5.467060453296144e-05,-0.160745,0.05720384580602948,0.004044922727939309,0.17043,0.0565806954711586,0.004000859345190722,0.0,0.0,0.0,0.001599999999999815,0.00432781700167603,0.0003060228749619553
GLN1321,L GLN 450,0.0,0.0,0.0,-0.008000000000000002,0.000741619848709621,5.244044240851144e-05,0.5153550000000001,0.12733479090570504,0.009003929413039515,-0.48475,0.12756522841276155,0.009020223805427453,0.0,0.0,0.0,0.022605000000000004,0.006158650420343625,0.00043548234751823587
ALA1322,L ALA 451,0.0,0.0,0.0,-0.0023199999999999775,0.0004770744176750449,3.3734255586864755e-05,-0.19020499999999996,0.05429413389124113,0.0038391750253146954,0.19408500000000004,0.054552248120494425,0.00385742645749727,0.0,0.0,0.0,0.0015600000000000414,0.002055821003881384,0.00014536849727502622
GLY1323,L GLY 452,0.0,0.0,0.0,-0.0014300000000000374,0.0004950757517794274,3.500714212842611e-05,0.3187650000000001,0.057290224078807205,0.00405103059418214,-0.32281000000000004,0.05709232785585093,0.004037037218059781,0.0,0.0,0.0,-0.005475000000000021,0.0014280668751847512,0.00010097957714310205
GLN1324,L GLN 453,0.0,0.0,0.0,-0.002239999999999984,0.00042708313008126155,3.0199337741083642e-05,0.5646900000000002,0.28248221873243695,0.019974509243032776,-0.5637800000000002,0.2837112997397167,0.020061418394520285,0.0,0.0,0.0,-0.001329999999999707,0.001995269405367944,0.00014108685268297236
CYS1325,L CYS 454,0.0,0.0,0.0,-0.0012499999999999677,0.00043301270189220016,3.061862178478837e-05,0.2476899999999999,0.07906373315243893,0.005590650185801322,-0.24473999999999985,0.07962162017944661,0.005630098755794635,0.0,0.0,0.0,0.001699999999999951,0.0015033296378373928,0.0001063014581273537
GLY1326,L GLY 455,0.0,0.0,0.0,-0.0012949999999999806,0.0004560427611529656,3.2247092892229903e-05,0.09224000000000011,0.07479714165661679,0.005288956607876452,-0.08622999999999997,0.07546573460849645,0.005336233268889217,0.0,0.0,0.0,0.004715000000000055,0.0020208352233667673,0.00014289462901032724
ASN1327,L ASN 456,0.0,0.0,0.0,-0.004800000000000011,0.0005567764362829919,3.9370039370058324e-05,0.655695,0.1010406451632217,0.007144652537037779,-0.6425849999999995,0.10119660456260639,0.007155680531927249,0.0,0.0,0.0,0.008310000000000954,0.0035374991166097864,0.00025013896137962013
GLN1328,L GLN 457,0.0,0.0,0.0,-0.002939999999999976,0.00047581509013485556,3.364520768252447e-05,0.21047499999999927,0.3138066751600413,0.022189482798726932,-0.20003500000000007,0.3160410792523654,0.022347479027286267,0.0,0.0,0.0,0.007499999999999467,0.0037868192457523025,0.000267768556779918
ILE1329,L ILE 458,0.0,0.0,0.0,-0.0020649999999999714,0.000317450783586978,2.244716017673353e-05,0.13908000000000015,0.06304461594775533,0.004457927545395935,-0.13106999999999996,0.0632993293803339,0.004475938504939496,0.0,0.0,0.0,0.00594499999999992,0.0021936214349794433,0.00015511245920301296
GLY1330,L GLY 459,0.0,0.0,0.0,-0.002039999999999994,0.00043405068828418356,3.069201850644345e-05,0.10616499999999998,0.060984405998583,0.00431224870282316,-0.09288500000000001,0.06021786923330986,0.004258046368347816,0.0,0.0,0.0,0.011240000000000066,0.0030565339847611873,0.0002161295907551775
ALA1331,L ALA 460,0.0,0.0,0.0,-0.004010000000000022,0.0006632495759516139,4.6898827277448826e-05,0.29216500000000006,0.05852920446238738,0.004138639737280805,-0.2852,0.0584222560331243,0.004131077341323888,0.0,0.0,0.0,0.0029550000000000366,0.0025481316684975407,0.00018018011821508028
LYS1332,L LYS 461,0.0,0.0,0.0,-0.002995000000000014,0.00036738943915152534,2.5978356376036602e-05,-72.19196000000001,0.9185088178127442,0.06494838136550306,72.21556000000001,0.9174561441286833,0.06487394609546544,0.0,0.0,0.0,0.02060500000000232,0.00466036211039298,0.00032953736510437254
PHE1333,L PHE 462,0.0,0.0,0.0,-0.004645000000000073,0.0005186279977015876,3.667253740879938e-05,0.01069500000000005,0.06519802125064844,0.004610196294627814,-0.0018849999999999956,0.06497954889809561,0.004594747966428625,0.0,0.0,0.0,0.004165000000000143,0.0028244955301786915,0.00019972199428204456
TRP1334,L TRP 463,0.0,0.0,0.0,-0.017685000000000083,0.0015542763589530472,0.00010990393532536361,0.3751499999999999,0.0924140005626857,0.006534656647445247,-0.42220000000000013,0.09199146699558482,0.0065047790123876495,0.0,0.0,0.0,-0.06473500000000001,0.012580332865230689,0.0008895638678588608
GLU1335,L GLU 464,0.0,0.0,0.0,-0.004835000000000029,0.0005637153537025373,3.986069492620373e-05,74.60386999999997,1.0577447911017592,0.07479385145528021,-74.60842000000001,1.054853958423648,0.0745894387162834,0.0,0.0,0.0,-0.009384999999996424,0.0044245649503643755,0.000312863988020297
VAL1336,L VAL 465,0.0,0.0,0.0,-0.0022499999999999847,0.0004444097208657349,3.1424512724938186e-05,0.21871999999999978,0.07652301353187813,0.005410994178522096,-0.21299500000000002,0.07565061120043878,0.005349306018073725,0.0,0.0,0.0,0.0034749999999999738,0.0029222209019852375,0.00020663222159188308
ILE1337,L ILE 466,0.0,0.0,0.0,-0.004844999999999971,0.0005205525910031288,3.6808626706253974e-05,0.17665500000000015,0.07585226413891644,0.005363565034098099,-0.16325500000000012,0.07514685605532656,0.005313685150157078,0.0,0.0,0.0,0.008555000000000179,0.003421545703333536,0.00024193981689668386
SER1338,L SER 467,0.0,0.0,0.0,-0.006015,0.0007244135559195431,5.122377377741691e-05,0.806205,0.07597764786435356,0.0053724310023488,-0.8081450000000001,0.0760847157778748,0.005380001847118638,0.0,0.0,0.0,-0.007955000000000167,0.004680061431220798,0.0003309303174385845
ASP1339,L ASP 468,0.0,0.0,0.0,-0.0028100000000000035,0.0004403407771260914,3.113679495388134e-05,76.46689499999998,1.060745249328534,0.07500601589116215,-76.47327999999999,1.0589206823924213,0.07487699952583675,0.0,0.0,0.0,-0.00919499999999907,0.0031681185268218107,0.00022401980939184372
GLU1340,L GLU 469,0.0,0.0,0.0,-0.0025649999999999757,0.0004957569969249084,3.505531343462811e-05,76.894505,0.8600460510761356,0.06081443948486473,-76.89639,0.8582605244905933,0.060688183689202146,0.0,0.0,0.0,-0.00444999999999915,0.0032074132879932873,0.00022679836860078944
HID1341,L HID 470,0.0,0.0,0.0,-0.006270000000000073,0.0005975784467332063,4.2255177197597423e-05,0.023284999999999983,0.1220456626636114,0.008629931568384546,-0.018400000000000003,0.1223068681636481,0.008648401586420463,0.0,0.0,0.0,-0.0013850000000002072,0.004157736764154174,0.000293996386032203
GLY1342,L GLY 471,0.0,0.0,0.0,-0.002790000000000009,0.00045376205218155484,3.2085822414270144e-05,0.6312000000000004,0.11912174444659308,0.008423179328495692,-0.62536,0.11882217974772154,0.008401996905498074,0.0,0.0,0.0,0.0030500000000000475,0.002723508766279244,0.00019258115172570613
ILE1343,L ILE 472,0.0,0.0,0.0,-0.017554999999999953,0.0021182480968951305,0.00014978275935500457,-0.6602349999999996,0.07874642706180666,0.005568213256961535,0.6897249999999998,0.07962467817831544,0.005630314988968336,0.0,0.0,0.0,0.011934999999999895,0.005133300595133532,0.00036297916606878604
ASP1344,L ASP 473,0.0,0.0,0.0,-0.021179999999999994,0.003610761692496514,0.00025531940780129,84.00818,1.9486407179372367,0.13778970657496425,-84.02860999999997,1.9591408672957358,0.13853217925645087,0.0,0.0,0.0,-0.04160999999999923,0.036873539293104385,0.002607352968050272
PRO1345,L PRO 474,0.0,0.0,0.0,-0.068795,0.019456180894512717,0.001375759744650209,-0.022464999999999985,0.13899208169892271,0.009828224350054288,0.126565,0.15152183266777094,0.010714211537719417,-0.0005893560000000012,0.0019962732513521303,0.00014115783531324085,0.03471564399999985,0.03865958299120785,0.002733645329092718
THR1346,L THR 475,0.0,0.0,0.0,-0.15495999999999996,0.04234074160899882,0.0029939425512190473,0.8289800000000003,0.3193387693343841,0.02258066092921097,-0.6586549999999999,0.3295113138801157,0.023299968452231874,-0.012246227999999996,0.02098121133584084,0.001483595681308112,0.0031187719999998605,0.053870237038268536,0.0038092009913886396
GLY1347,L GLY 476,0.0,0.0,0.0,-0.05861499999999998,0.01187210069869699,0.000839484291097819,0.6429949999999998,0.11495544778304559,0.00812857766617276,-0.5921350000000004,0.11942171818810672,0.008444390675175911,-4.5396e-05,0.00036891917378200874,2.6086524949099676e-05,-0.007800395999999999,0.020164854980802158,0.0014258705698568534
SER1348,L SER 477,0.0,0.0,0.0,-0.02647999999999997,0.0044056327581858765,0.00031152527987308266,-0.5515250000000004,0.3050958363776856,0.021573533481444283,0.603485,0.31242466255883183,0.022091759750526883,0.0,0.0,0.0,0.02547999999999995,0.01957522924514562,0.0013841777342523689
TYR1349,L TYR 478,0.0,0.0,0.0,-0.014055000000000015,0.0019677334677237223,0.00013913976785951643,0.4557750000000002,0.23340686445561082,0.016504357663205176,-0.442915,0.23301905024053304,0.016476935057072973,0.0,0.0,0.0,-0.001194999999999995,0.002539089403703548,0.00017954073353976862
HIP1350,L HIP 479,0.0,0.0,0.0,-0.006695000000000011,0.0009444442810457604,6.678229555803106e-05,-81.98656999999997,1.4664982219917333,0.10369708373683695,82.01566000000004,1.465216323412256,0.10360643981900276,0.0,0.0,0.0,0.02239500000000042,0.006891950014326973,0.0004873344590729326
GLY1351,L GLY 480,0.0,0.0,0.0,-0.0017699999999999955,0.0004869291529575904,3.443109060137338e-05,0.41142499999999965,0.19778681547312582,0.013985639845033962,-0.40858500000000025,0.19730218644252237,0.013951371397644007,0.0,0.0,0.0,0.0010699999999999488,0.0012021231218139886,8.500294112558134e-05
ASP1352,L ASP 481,0.0,0.0,0.0,-0.0020800000000000003,0.0004399999999999857,3.111269837220708e-05,80.10118500000003,1.7403740548417996,0.12306302959797648,-80.09617999999999,1.7373151347991804,0.12284673128745213,0.0,0.0,0.0,0.0029249999999981925,0.0036275852850077717,0.000256509015436153
SER1353,L SER 482,0.0,0.0,0.0,-0.0021100000000000034,0.00043347433603384966,3.065126424798713e-05,0.32060000000000033,0.35622843794396836,0.025189154412167125,-0.32046499999999994,0.35556470406242513,0.025142221339312876,0.0,0.0,0.0,-0.0019749999999999746,0.0012745097096531187,9.01214458383818e-05
ASP1354,L ASP 483,0.0,0.0,0.0,-0.004635000000000005,0.0008495734223714856,6.0073912807474036e-05,91.39913,2.1459439585181252,0.15174115251144696,-91.35343999999998,2.132537539269525,0.15079317551523547,0.0,0.0,0.0,0.041054999999996226,0.01510403836726816,0.0010680167952797105
LEU1355,L LEU 484,0.0,0.0,0.0,-0.003449999999999995,0.0005267826876426469,3.724916106437905e-05,0.38374999999999987,0.13619297889392123,0.009630297892588804,-0.38032000000000005,0.13601565204049101,0.009617758990534107,0.0,0.0,0.0,-1.999999999991564e-05,0.0011956588142107126,8.454584555138612e-05
GLN1356,L GLN 485,0.0,0.0,0.0,-0.004199999999999934,0.0005830951894845418,4.1231056256177436e-05,0.5304699999999998,0.2537445548184232,0.017942449540126866,-0.52133,0.2542569588034907,0.01797868197338169,0.0,0.0,0.0,0.004939999999999358,0.0022948638303827112,0.000162271377636335
LEU1357,L LEU 486,0.0,0.0,0.0,-0.009795,0.0012300304874270898,8.697628987258896e-05,0.45943,0.1345413508925788,0.009513510156614122,-0.44583999999999996,0.13188068243681464,0.009325372485858125,0.0,0.0,0.0,0.0037949999999999815,0.004063616000559294,0.00028734104301336336
GLU1358,L GLU 487,0.0,0.0,0.0,-0.0072199999999999764,0.0008897190567813753,6.291263784010094e-05,94.41709999999998,1.9887446568138958,0.14062548328816188,-94.3313999999999,1.974593034024331,0.13962481244423236,0.0,0.0,0.0,0.07848,0.015911304157734188,0.0011250991067455552
ARG1359,L ARG 488,0.0,0.0,0.0,-0.008744999999999982,0.0008888053780215801,6.28480309954132e-05,-90.48119499999993,1.979258933789983,0.13995474138069527,90.49459000000004,1.979256547768627,0.1399545726635072,0.0,0.0,0.0,0.00465000000000316,0.01077160619406137,0.0007616675784091813
ILE1360,L ILE 489,0.0,0.0,0.0,-0.014599999999999948,0.0018083141320024865,0.00012786711852544238,-0.4176850000000001,0.12150599069593143,0.008591770997588266,0.4363150000000002,0.12281773395971672,0.0086845252532881,0.0,0.0,0.0,0.004030000000000125,0.007002792300218803,0.0004951721922725657
[truncated: 112,957 more chars]
