# Supplementary material for: Detailed Per-residue Energetic Analysis Explains the Driving Force for Microtubule Disassembly
Source: PLoS Comput Biol. 2015 Jun 1;11(6):e1004313. doi: 10.1371/journal.pcbi.1004313 (PMC4452272; doi:10.1371/journal.pcbi.1004313)
Supplement: S2 Dataset — 13 text files with energy contribution per residue in the 13 lateral GTP subsystems, plus one text file with the overall residual contributions, per MT ring. (ZIP) [file pcbi.1004313.s002.zip › LatGTP/R1_L2.txt]

| Run on Tue Jan 20 06:04:09 2015
| GB non-polar solvation energies calculated with gbsa=2
idecomp = 2: Per-residue decomp adding 1-4 interactions to EEL and VDW.
Energy Decomposition Analysis (All units kcal/mol): Generalized Born solvent
DELTAS:
Total Energy Decomposition:
Residue,Location,Internal,,,van der Waals,,,Electrostatic,,,Polar Solvation,,,Non-Polar Solv.,,,TOTAL,,
,,Avg.,Std. Dev.,Std. Err. of Mean,Avg.,Std. Dev.,Std. Err. of Mean,Avg.,Std. Dev.,Std. Err. of Mean,Avg.,Std. Dev.,Std. Err. of Mean,Avg.,Std. Dev.,Std. Err. of Mean
MET   1,R MET   1,0.0,0.0,0.0,-0.0002950000000000036,0.0004560427611529484,3.2247092892228684e-05,-75.99368500000003,0.9599710494436061,0.06788020388043403,75.98846999999998,0.9594762160161083,0.06784521387321989,0.0,0.0,0.0,-0.005509999999998456,0.0009219002115204444,6.518818911434188e-05
ARG   2,R ARG   2,0.0,0.0,0.0,-0.0004800000000000071,0.0004995998398718784,3.532704346531185e-05,-77.06258000000001,0.67108662898278,0.04745299061173444,77.05646499999999,0.6706230377617926,0.04742020976212856,0.0,0.0,0.0,-0.0065949999999996576,0.001034879220005492,7.317701141749284e-05
GLU   3,R GLU   3,0.0,0.0,0.0,-0.00037000000000000086,0.0004828043081829335,3.41394200302232e-05,76.317875,0.717788944869569,0.05075534303780092,-76.31269,0.7174024072282005,0.05072801069906136,0.0,0.0,0.0,0.004814999999998264,0.0008548537886682805,6.0447291089035294e-05
CYS   4,R CYS   4,0.0,0.0,0.0,-0.00031000000000002136,0.00046249324319391907,3.2703210851537925e-05,0.042295,0.31694497625770934,0.02241139419748356,-0.042245000000000005,0.3167515508643958,0.02239771695675699,0.0,0.0,0.0,-0.0002600000000000957,0.0008014985963806313,5.66745092612244e-05
ILE   5,R ILE   5,0.0,0.0,0.0,-0.0004099999999999615,0.0004918333050942708,3.47778665245551e-05,0.28115999999999985,0.12534214933532964,0.00886302837635085,-0.28086999999999995,0.12526596944102608,0.008857641644365637,0.0,0.0,0.0,-0.00011999999999995125,0.000765245058788374,5.4110997033875744e-05
SER   6,R SER   6,0.0,0.0,0.0,-0.00036999999999999257,0.0004828043081829224,3.4139420030222415e-05,-0.41632499999999995,0.28326408062971914,0.020029795227984735,0.41624999999999995,0.283068662165207,0.020015977055842175,0.0,0.0,0.0,-0.0004449999999999781,0.0008043475616920407,5.6875961530330685e-05
ILE   7,R ILE   7,0.0,0.0,0.0,-0.0005100000000000071,0.0004998999899980054,3.534826728426769e-05,0.5434449999999998,0.07295626755118534,0.005158787151550322,-0.54285,0.07298018566706849,0.00516047841774374,0.0,0.0,0.0,8.499999999983743e-05,0.0007666648550700851,5.4211391791745876e-05
HID   8,R HID   8,0.0,0.0,0.0,-0.0007600000000001117,0.0004270831300813136,3.0199337741087322e-05,-1.45145,0.14353430774557727,0.010149408233981447,1.4499800000000005,0.14338898005075992,0.010139132014131491,0.0,0.0,0.0,-0.0022299999999997365,0.0008044252606677655,5.688145567759331e-05
VAL   9,R VAL   9,0.0,0.0,0.0,-0.00048499999999999097,0.0004997749493521957,3.533942557541009e-05,0.7723900000000001,0.07600682798275614,0.00537449434830863,-0.7714550000000004,0.07596984911791742,0.005371879547699826,0.0,0.0,0.0,0.0004500000000002269,0.0007053367989833782,4.9874843358155945e-05
GLY  10,R GLY  10,0.0,0.0,0.0,-0.00043500000000000315,0.0004957569969249079,3.505531343462808e-05,0.08735500000000002,0.10395556250148427,0.00735076831868615,-0.08736000000000001,0.10385880030117811,0.007343926197886249,0.0,0.0,0.0,-0.00044000000000010475,0.0006606057825966032,4.6711882856510426e-05
GLN  11,R GLN  11,0.0,0.0,0.0,-0.0012100000000000444,0.00040730823708835096,2.88010416478311e-05,-1.4954700000000007,0.19493455081128871,0.013783954276621586,1.4948699999999997,0.19468616566156555,0.013766390794250056,0.0,0.0,0.0,-0.0018099999999999028,0.0008389874850083455,5.932537399800479e-05
ALA  12,R ALA  12,0.0,0.0,0.0,-0.0007549999999999523,0.00043008720046052893,3.0411757594717802e-05,0.2099749999999999,0.124345222566048,0.008792535008460306,-0.20938,0.12420581950939326,0.008782677723792435,0.0,0.0,0.0,-0.00015999999999987552,0.0007774316690230971,5.497272050754075e-05
GLY  13,R GLY  13,0.0,0.0,0.0,-0.0004850000000000221,0.0004997749493522278,3.533942557541236e-05,0.35643999999999987,0.12751120107661185,0.009016403495851363,-0.35584999999999994,0.1273861746815559,0.009007562794674228,0.0,0.0,0.0,0.00010500000000004728,0.0007442949684095897,5.26296019365448e-05
VAL  14,R VAL  14,0.0,0.0,0.0,-0.0007949999999999724,0.0004037016224886732,2.8546015483775243e-05,-0.055494999999999683,0.08754730135760896,0.006190529046454753,0.05607999999999999,0.08747241622363018,0.006185233867850108,0.0,0.0,0.0,-0.00020999999999958386,0.0007320519107276434,5.1763887025608576e-05
GLN  15,R GLN  15,0.0,0.0,0.0,-0.0015799999999999393,0.0004935585071700317,3.4899856733223866e-05,-0.2926700000000004,0.47392750616523643,0.0335117353400268,0.2943500000000001,0.4732652612436283,0.03346490755253925,0.0,0.0,0.0,9.999999999962483e-05,0.0011445523142261601,8.09320702812074e-05
ILE  16,R ILE  16,0.0,0.0,0.0,-0.00177499999999998,0.00041758232721230836,2.9527529527548302e-05,0.09958499999999994,0.10482577342905695,0.007412301523481078,-0.09900499999999995,0.10447748549328709,0.007387673847362245,0.0,0.0,0.0,-0.0011950000000003503,0.0009984863544383934,7.060364721456226e-05
GLY  17,R GLY  17,0.0,0.0,0.0,-0.0004999999999999899,0.0004999999999999896,3.535533905932664e-05,0.07230999999999999,0.10389852693854705,0.00734673529535398,-0.07256999999999997,0.10381721966995651,0.007340986003255967,0.0,0.0,0.0,-0.0007600000000000262,0.0007825599018604193,5.533534132901816e-05
ASN  18,R ASN  18,0.0,0.0,0.0,-0.0011749999999999994,0.00037996710383923034,2.6867731575253283e-05,-1.3959950000000012,0.2871777759071841,0.02030653527500406,1.3949749999999996,0.2868985436962005,0.020286790576012837,0.0,0.0,0.0,-0.002195000000000853,0.000828839550214558,5.860780664723219e-05
ALA  19,R ALA  19,0.0,0.0,0.0,-0.0012549999999999662,0.0004358612164439522,3.0820042180373614e-05,-0.459125,0.13008550793612642,0.009198434479573143,0.46037999999999984,0.1299414314220068,0.009188246731558773,0.0,0.0,0.0,1.285430095698814e-16,0.0008485281374239029,6.000000000000324e-05
CYS  20,R CYS  20,0.0,0.0,0.0,-0.0013449999999999762,0.0004753682782853518,3.361361331365461e-05,0.23971999999999993,0.11923494286491709,0.008431183665417343,-0.23989999999999997,0.11926893979574069,0.008433587611449831,0.0,0.0,0.0,-0.0015249999999999231,0.0010046765648705212,7.104136119191518e-05
TRP  21,R TRP  21,0.0,0.0,0.0,-0.0014600000000000435,0.0004983974317751296,3.5242020373415376e-05,-0.45513500000000007,0.11770453166722168,0.008322967251827917,0.4538799999999999,0.1176360301948349,0.008318123466263322,0.0,0.0,0.0,-0.002714999999999783,0.0008329315698183358,5.889715612829015e-05
GLU  22,R GLU  22,0.0,0.0,0.0,-0.0019050000000000445,0.00035492957047847807,2.5097310612896048e-05,97.59492999999996,1.1821539811338686,0.08359090964664324,-97.57121999999998,1.180218675334115,0.08345406286117571,0.0,0.0,0.0,0.021805000000001868,0.0023615619830929945,0.00016698764924374072
LEU  23,R LEU  23,0.0,0.0,0.0,-0.002919999999999954,0.0004166533331200434,2.946183972531602e-05,-0.5027649999999998,0.08479634293411617,0.005996006910853353,0.5047750000000003,0.08464575816306287,0.005985358959577832,0.0,0.0,0.0,-0.0009100000000000153,0.001200791405698576,8.490877457599897e-05
TYR  24,R TYR  24,0.0,0.0,0.0,-0.0018799999999999728,0.00033999999999998723,2.4041630560341713e-05,-0.02045500000000006,0.2235240433935463,0.01580553668418127,0.019150000000000004,0.22357895137959655,0.015809419265109013,0.0,0.0,0.0,-0.0031850000000003043,0.0009852791482624843,6.966975670981083e-05
CYS  25,R CYS  25,0.0,0.0,0.0,-0.0009700000000000552,0.00024310491562285475,1.7190113437670403e-05,-0.91944,0.07263681160403818,0.005136198204898509,0.9192100000000001,0.07261367570919589,0.00513456225008533,0.0,0.0,0.0,-0.0012000000000001653,0.0007348469228349602,5.196152422706679e-05
LEU  26,R LEU  26,0.0,0.0,0.0,-0.0027099999999999815,0.00046465040621954486,3.285574531189241e-05,-0.68155,0.13938467455211742,0.009855984856928223,0.6842699999999995,0.139337529402529,0.00985265119143082,0.0,0.0,0.0,1.0000000000425225e-05,0.0009109884741310709,6.44166127640866e-05
GLU  27,R GLU  27,0.0,0.0,0.0,-0.002960000000000017,0.00042237424163888744,2.9866369046138272e-05,97.17287500000003,1.082157502107298,0.0765200908051966,-97.16182500000002,1.081574618034588,0.07647887467715071,0.0,0.0,0.0,0.008090000000000187,0.004896110701361346,0.0003462073078372631
HIP  28,R HIP  28,0.0,0.0,0.0,-0.001364999999999954,0.00048143016108253867,3.40422531569195e-05,-84.54720500000003,0.8087211713360825,0.05718522243408716,84.53702000000004,0.8079625917006235,0.05713158275365686,0.0,0.0,0.0,-0.01155000000000051,0.0012951833847001642,9.15832954201631e-05
GLY  29,R GLY  29,0.0,0.0,0.0,-0.0006450000000000117,0.00047851332269855176,3.3836001536825266e-05,-0.5402600000000003,0.1561082714016126,0.011038521730739026,0.5402800000000002,0.15598756873545933,0.011029986763364598,0.0,0.0,0.0,-0.0006250000000001302,0.0007378177281687324,5.2171591886776345e-05
ILE  30,R ILE  30,0.0,0.0,0.0,-0.0009899999999999887,0.00017291616465789825,1.2227019260636948e-05,0.9499850000000003,0.08588233098256823,0.006072797862188152,-0.9493299999999999,0.08582634269267404,0.00606883889224303,0.0,0.0,0.0,-0.0003349999999995568,0.0005317659259487948,3.7601529224233624e-05
GLN  31,R GLN  31,0.0,0.0,0.0,-0.0011199999999999765,0.00033999999999999845,2.4041630560342506e-05,-0.2193849999999998,0.5396187235215254,0.038156805865729934,0.2194449999999998,0.5392256178771555,0.038129009099044264,0.0,0.0,0.0,-0.001059999999999288,0.0008224354077980265,5.815496539419081e-05
PRO  32,R PRO  32,0.0,0.0,0.0,-0.0007249999999999956,0.0004465142774872896,3.1573327350787425e-05,-0.6737600000000004,0.0604475177323213,0.004274284969441847,0.6731399999999996,0.060375577844028756,0.004269198051156901,0.0,0.0,0.0,-0.0013450000000001206,0.0007389012112589378,5.224820571081486e-05
ASP  33,R ASP  33,0.0,0.0,0.0,-0.0005499999999999949,0.0004974937185533052,3.517811819867538e-05,80.51287,0.7996054671530567,0.05654064480977636,-80.50541500000004,0.7990532227384559,0.056501595232732696,0.0,0.0,0.0,0.00690499999999922,0.0010611196916446466,7.50324929612508e-05
GLY  34,R GLY  34,0.0,0.0,0.0,-0.00018499999999999571,0.00038829756630706956,2.7456784225396196e-05,-0.6855549999999999,0.0804709697655034,0.0056901568409845095,0.685185,0.08040249234320908,0.0056853147560182605,0.0,0.0,0.0,-0.0005550000000000643,0.0006978359406050932,4.934445257575542e-05
GLN  35,R GLN  35,0.0,0.0,0.0,-0.0005150000000000094,0.0004997749493522146,3.533942557541143e-05,-0.7405199999999996,0.5810938388935141,0.041089539398732694,0.7401949999999999,0.5808138402061369,0.04106974050167592,0.0,0.0,0.0,-0.0008400000000001739,0.0008392854103333346,5.93464404997635e-05
MET  36,R MET  36,0.0,0.0,0.0,-0.0007999999999999768,0.00039999999999998695,2.8284271247460977e-05,-0.05549499999999994,0.31883178946742435,0.022544812039025742,0.05536499999999998,0.31865964880260556,0.022532639855884606,0.0,0.0,0.0,-0.000929999999999982,0.0007036334272899779,4.975439679062749e-05
PRO  37,R PRO  37,0.0,0.0,0.0,-0.0004149999999999926,0.0004927220311696962,3.484070894801016e-05,0.8591699999999999,0.10645520701215033,0.007527519877090921,-0.8587499999999996,0.10637935655004262,0.00752215643947967,0.0,0.0,0.0,5.000000000148219e-06,0.0007648365838529593,5.40821134941981e-05
SER  38,R SER  38,0.0,0.0,0.0,-0.0003099999999999825,0.0004624932431938611,3.2703210851533826e-05,0.07761000000000001,0.15245716742744506,0.010780349692843923,-0.07758000000000002,0.15236614978399896,0.010773913773555088,0.0,0.0,0.0,-0.0002799999999998998,0.0007291090453423709,5.155579501860404e-05
ASP  39,R ASP  39,0.0,0.0,0.0,-0.0006250000000000039,0.00048412291827592944,3.4232659844073044e-05,80.16008500000001,1.0021214336462085,0.07086068613036188,-80.15134000000005,1.0013959678326023,0.07080938795072989,0.0,0.0,0.0,0.00812000000000154,0.0012512393855677194,8.847598544226235e-05
LYS  40,R LYS  40,0.0,0.0,0.0,-0.0004100000000000034,0.0004918333050943213,3.477786652455867e-05,-73.11157000000001,1.3789791605028552,0.09750855155065014,73.10672999999998,1.3782372535607779,0.09745609080767491,0.0,0.0,0.0,-0.005249999999997179,0.0010897247358839675,7.705517503702729e-05
THR  41,R THR  41,0.0,0.0,0.0,-0.00027500000000000744,0.000446514277487306,3.1573327350788584e-05,-0.4358949999999999,0.1463284113731851,0.010346981196223392,0.4356600000000001,0.1463292670657511,0.010347041702824994,0.0,0.0,0.0,-0.0005100000000000904,0.0007873372847767776,5.5673153314666335e-05
ILE  42,R ILE  42,0.0,0.0,0.0,-0.00028500000000001246,0.00045141444372108643,3.191982142807333e-05,0.17704999999999987,0.19732465000602442,0.013952959811452198,-0.17705500000000002,0.19730400901907696,0.013951500273268105,0.0,0.0,0.0,-0.00029000000000033665,0.000765441049330352,5.4124855658003855e-05
GLY  43,R GLY  43,0.0,0.0,0.0,-0.00013499999999999957,0.0003417235724968344,2.4163505540380437e-05,-0.4560349999999998,0.3439281229777525,0.024319390799832964,0.4558550000000001,0.3437995113070987,0.02431029658138706,0.0,0.0,0.0,-0.0003149999999999978,0.0006969756093292883,4.9283617967836566e-05
GLY  44,R GLY  44,0.0,0.0,0.0,-0.0001399999999999929,0.00034698703145793195,2.4535688292769356e-05,0.06649000000000002,0.43697204704649023,0.03089858976555403,-0.0664150000000001,0.4367949321764163,0.030886065852986207,0.0,0.0,0.0,-6.499999999999728e-05,0.000707654576753379,5.003873499600105e-05
GLY  45,R GLY  45,0.0,0.0,0.0,-0.00021999999999999873,0.00041424630354415726,2.9291637031753453e-05,-0.3249799999999998,0.24515264550887503,0.017334909806514733,0.32475000000000004,0.24500634175465746,0.017324564568842706,0.0,0.0,0.0,-0.00045000000000000676,0.0007399324293474888,5.232112384114453e-05
ASP  46,R ASP  46,0.0,0.0,0.0,-0.0004949999999999938,0.0004999749993749624,3.535357124817758e-05,78.00001499999996,1.0822986624683373,0.07653007235004916,-77.99197499999997,1.081334885399678,0.07646192301996906,0.0,0.0,0.0,0.007544999999998367,0.0013667388192345968,9.664302871916783e-05
ASP  47,R ASP  47,0.0,0.0,0.0,-0.0004699999999999999,0.0004990991885387104,3.529164207004253e-05,78.610625,0.7516116646059323,0.05314697048617637,-78.60346499999999,0.7510439126824761,0.05310682436266561,0.0,0.0,0.0,0.006689999999997198,0.001016808733243555,7.18992350446221e-05
SER  48,R SER  48,0.0,0.0,0.0,-0.0006599999999999889,0.00047370877129307133,3.3496268448887806e-05,0.16817000000000004,0.2346838109030957,0.016594651412428038,-0.1678750000000001,0.23453677616740623,0.016584254486560437,0.0,0.0,0.0,-0.00036500000000006525,0.0007627417649506905,5.3933987429082896e-05
PHE  49,R PHE  49,0.0,0.0,0.0,-0.0012750000000000194,0.00044651427748732946,3.1573327350790244e-05,0.10421500000000006,0.06532999904331842,0.004619528533844112,-0.10502,0.06528268989556112,0.004616183271924977,0.0,0.0,0.0,-0.002079999999999753,0.000776916983981983,5.493632677926605e-05
ASN  50,R ASN  50,0.0,0.0,0.0,-0.00041999999999995817,0.0004935585071700729,3.489985673322678e-05,-0.09145000000000031,0.14878651652619612,0.010520795478479759,0.09130499999999998,0.14876216580501922,0.010519073622472662,0.0,0.0,0.0,-0.0005650000000008504,0.0007653593927049652,5.411908166264987e-05
THR  51,R THR  51,0.0,0.0,0.0,-0.00047999999999997155,0.0004995998398718414,3.5327043465309235e-05,0.04845999999999981,0.12975530201113192,0.009175085394697984,-0.048439999999999955,0.12968541321212648,0.009170143510327411,0.0,0.0,0.0,-0.0004600000000000026,0.0007337574531138147,5.1884487084294854e-05
PHE  52,R PHE  52,0.0,0.0,0.0,-0.0008899999999999975,0.0003128897569432382,2.2124646889837436e-05,0.029115000000000012,0.12106201623548157,0.008560377262422493,-0.029349999999999977,0.12100726217876351,0.00855650556594221,0.0,0.0,0.0,-0.0011250000000001138,0.0006777720855865216,4.792572378171785e-05
PHE  53,R PHE  53,0.0,0.0,0.0,-0.0007050000000000222,0.00045604276115295564,3.224709289222919e-05,-0.287385,0.060973246387247416,0.00431145959913808,0.28688500000000006,0.06098927590158786,0.004312593056967007,0.0,0.0,0.0,-0.0012049999999998963,0.0007635279955578273,5.3989582328471184e-05
SER  54,R SER  54,0.0,0.0,0.0,-0.00015999999999999904,0.000366606055596465,2.5922962793631282e-05,0.4255049999999998,0.23504784613988722,0.01662039259088065,-0.425275,0.2348602124136822,0.016607124882862766,0.0,0.0,0.0,7.000000000000395e-05,0.0007246378405796919,5.123963309782765e-05
GLU  55,R GLU  55,0.0,0.0,0.0,-0.00026999999999999355,0.0004439594576084518,3.1392674304683786e-05,72.98661000000001,1.1325324401080412,0.08008213683141434,-72.98261,1.1321672349528598,0.08005631292723903,0.0,0.0,0.0,0.0037299999999977017,0.0008289149534181635,5.861313845889145e-05
THR  56,R THR  56,0.0,0.0,0.0,-0.00014500000000000678,0.00035210083782918157,2.4897289009047914e-05,-0.3731649999999999,0.12394146914975707,0.00876398533060165,0.3730799999999999,0.12394863290895955,0.008764491884872737,0.0,0.0,0.0,-0.0002300000000000635,0.0006760917097554547,4.780690326720891e-05
GLY  57,R GLY  57,0.0,0.0,0.0,-6.999999999999895e-05,0.0002551470164434577,1.804161855266845e-05,-0.28291499999999997,0.07306755624078332,0.005166656450258732,0.28284500000000007,0.07303992726584585,0.00516470278670518,0.0,0.0,0.0,-0.00014000000000003344,0.0005919459434779253,4.1856899072910976e-05
ALA  58,R ALA  58,0.0,0.0,0.0,-9.00000000000023e-05,0.00028618176042509105,2.023610634484858e-05,-0.07040499999999998,0.12278396057710478,0.00868213711450125,0.07044499999999998,0.12275091435504668,0.008679800393730262,0.0,0.0,0.0,-4.9999999999910115e-05,0.0006689544080129018,4.730221982105554e-05
GLY  59,R GLY  59,0.0,0.0,0.0,-0.00011000000000000232,0.0003128897569432469,2.2124646889838053e-05,0.201845,0.07822525790945024,0.005531361032783888,-0.20179,0.07815584367147464,0.005526452704945543,0.0,0.0,0.0,-5.499999999998506e-05,0.00066481200350173,4.700930758902881e-05
LYS  60,R LYS  60,0.0,0.0,0.0,-0.00034499999999998643,0.0004753682782853544,3.361361331365479e-05,-76.89408000000002,1.0384936175047528,0.07343258791565593,76.88861500000002,1.0380669905032616,0.07340242083107676,0.0,0.0,0.0,-0.005809999999999959,0.000996945334509695,7.049468065040963e-05
HIP  61,R HIP  61,0.0,0.0,0.0,-0.0004699999999999749,0.0004990991885386843,3.529164207004068e-05,-75.57485000000001,0.6914563091722453,0.048893344510991664,75.56978,0.691027750237903,0.048863040818130504,0.0,0.0,0.0,-0.005539999999997675,0.0009583318840575722,6.776429738443896e-05
VAL  62,R VAL  62,0.0,0.0,0.0,-0.00040499999999998594,0.0004908920451585898,3.4711309396217177e-05,-0.35515499999999983,0.07528220888762503,0.005323256040714184,0.35503499999999993,0.07525306488775094,0.005321195248719996,0.0,0.0,0.0,-0.0005249999999998135,0.0007206767652698082,5.0959542776586715e-05
PRO  63,R PRO  63,0.0,0.0,0.0,-0.0004850000000000132,0.0004997749493522185,3.5339425575411705e-05,-0.836435,0.125420635363563,0.00886857817663007,0.835745,0.12538452845148024,0.008866025032391927,0.0,0.0,0.0,-0.001174999999999855,0.0007512489600660125,5.3121323402201925e-05
ARG  64,R ARG  64,0.0,0.0,0.0,-0.00043000000000000926,0.0004950757517794729,3.5007142128429325e-05,-77.37578499999996,0.7013983951935495,0.04959635615547208,77.37013500000005,0.700953327094589,0.0495648850883856,0.0,0.0,0.0,-0.006079999999999614,0.0009400000000009333,6.646803743160145e-05
ALA  65,R ALA  65,0.0,0.0,0.0,-0.00028000000000000914,0.0004489988864128877,3.174901573277613e-05,-0.3482249999999999,0.22063878710462514,0.015601518255445541,0.34803999999999974,0.22050169704562372,0.015591824524410224,0.0,0.0,0.0,-0.0004650000000000651,0.0007541717311063349,5.332799452444869e-05
VAL  66,R VAL  66,0.0,0.0,0.0,-0.0003400000000000025,0.00047370877129308386,3.3496268448888694e-05,0.6074400000000001,0.11563933759754944,0.008176935978714769,-0.6069200000000002,0.11560529226640046,0.00817452861026245,0.0,0.0,0.0,0.00018000000000004276,0.0007263607918935721,5.136146415359755e-05
PHE  67,R PHE  67,0.0,0.0,0.0,-0.0007149999999999457,0.0004514144437210307,3.1919821428069394e-05,-0.7825649999999998,0.07739499838491133,0.00547265281878927,0.7819349999999996,0.07737603488807293,0.005471311897068325,0.0,0.0,0.0,-0.001344999999999823,0.0007321031348112724,5.176750911529799e-05
VAL  68,R VAL  68,0.0,0.0,0.0,-0.0003849999999999809,0.00048659531440405003,3.440748465087039e-05,0.6085300000000001,0.07683390592700387,0.00543297759060337,-0.6080199999999999,0.07678039854025351,0.005429194047001895,0.0,0.0,0.0,0.00012499999999993238,0.0007275816105427319,5.1447789068139534e-05
ASP  69,R ASP  69,0.0,0.0,0.0,-0.00054499999999997,0.0004979708826828848,3.5211858797851855e-05,90.33683500000001,0.9698997978009152,0.06858227240964884,-90.322035,0.9687565606378836,0.06850143333460043,0.0,0.0,0.0,0.014255000000003121,0.0014387407688669991,0.00010173433540354023
LEU  70,R LEU  70,0.0,0.0,0.0,-0.0003999999999999715,0.0004898979485566003,3.4641016151375047e-05,-0.6057249999999998,0.12769580797739555,0.009029457174991162,0.6052099999999999,0.12754946452259278,0.009019109130063832,0.0,0.0,0.0,-0.0009149999999998615,0.000753508460470217,5.3281094207992604e-05
GLU  71,R GLU  71,0.0,0.0,0.0,-0.0005599999999999844,0.0004963869458396193,3.509985754956743e-05,88.80042499999999,1.1091121513977,0.07842607233497144,-88.78664499999994,1.1079651975532958,0.07834497045086282,0.0,0.0,0.0,0.013219999999999317,0.001493854075872863,0.00010563143471528648
PRO  72,R PRO  72,0.0,0.0,0.0,-0.0004749999999999277,0.0004993746088858777,3.5311117229558405e-05,0.3959,0.07948270252073755,0.005620275793944662,-0.395665,0.07932680993838084,0.005609252523732551,0.0,0.0,0.0,-0.00023999999999981369,0.0008077128202523715,5.711392124517628e-05
THR  73,R THR  73,0.0,0.0,0.0,-0.0006400000000000072,0.00048000000000000516,3.3941125496954645e-05,-0.42377500000000023,0.38481536400590904,0.027210555339334794,0.42343000000000003,0.3843669797212033,0.027178849782505506,0.0,0.0,0.0,-0.0009850000000004055,0.0009081712393595923,6.421740418297589e-05
VAL  74,R VAL  74,0.0,0.0,0.0,-0.0007450000000000046,0.0004358612164439523,3.082004218037362e-05,0.1735199999999999,0.09964612185127913,0.007046044847998048,-0.1730899999999999,0.09954859064798466,0.007039148350475368,0.0,0.0,0.0,-0.00031499999999999806,0.0006824771058430393,4.825841895461822e-05
ILE  75,R ILE  75,0.0,0.0,0.0,-0.0005749999999999877,0.0004943429983321181,3.495532863527308e-05,0.2771849999999998,0.10695429292459535,0.007562810580399375,-0.2770800000000001,0.10680858392470134,0.007552507398208879,0.0,0.0,0.0,-0.000469999999999855,0.0007804485889534937,5.5186048961648785e-05
ASP  76,R ASP  76,0.0,0.0,0.0,-0.0005550000000000005,0.0004969657935914707,3.51407882666283e-05,86.762585,1.0585088534230604,0.07484787882014433,-86.75107999999996,1.057423119479987,0.07477110583677317,0.0,0.0,0.0,0.010950000000001552,0.0014620191517190704,0.00010338036564051585
GLU  77,R GLU  77,0.0,0.0,0.0,-0.0011849999999999734,0.0003882975663070619,2.7456784225395654e-05,97.96579499999999,1.5625217000023262,0.11048696898227771,-97.94227500000001,1.5601302059059405,0.11031786481300553,0.0,0.0,0.0,0.022334999999998502,0.0026837986139044974,0.0001897732199230927
VAL  78,R VAL  78,0.0,0.0,0.0,-0.0006450000000000177,0.00047851332269855464,3.383600153682547e-05,0.12777999999999992,0.14880709526094515,0.010522250614768688,-0.12770500000000004,0.14861880087996937,0.010508936191403957,0.0,0.0,0.0,-0.0005700000000000865,0.0007649182962904703,5.408789143606523e-05
ARG  79,R ARG  79,0.0,0.0,0.0,-0.0007399999999999967,0.00043863424398922344,3.101612483854145e-05,-83.70405500000001,1.0437789670080229,0.07380631856312626,83.69467499999998,1.0430044675751233,0.07375155318302343,0.0,0.0,0.0,-0.010120000000001,0.001181355154055667,8.353442404224406e-05
THR  80,R THR  80,0.0,0.0,0.0,-0.0007300000000000004,0.00044395945760846117,3.1392674304684443e-05,-0.23592000000000005,0.20630730379703016,0.014588129352319318,0.235755,0.20603969271720443,0.014569206391392775,0.0,0.0,0.0,-0.0008949999999998215,0.000808687207763561,5.718282084684284e-05
GLY  81,R GLY  81,0.0,0.0,0.0,-0.0005150000000000016,0.0004997749493522073,3.533942557541091e-05,-0.9349499999999995,0.13331308075354398,0.009426658342170076,0.9340300000000002,0.13318926045293428,0.009417902924749108,0.0,0.0,0.0,-0.0014349999999999374,0.0007847133234499283,5.5487611229887694e-05
THR  82,R THR  82,0.0,0.0,0.0,-0.0011399999999999904,0.0003469870314579497,2.453568829277061e-05,-0.6202599999999997,0.16178804776620692,0.011440142569041797,0.6201150000000001,0.1615743846499191,0.01142503430520014,0.0,0.0,0.0,-0.0012849999999999912,0.0007167809986321722,5.068407047584744e-05
TYR  83,R TYR  83,0.0,0.0,0.0,-0.0014399999999999292,0.0004963869458395749,3.509985754956429e-05,-0.22382500000000013,0.14836112824793438,0.010490715984860144,0.22337999999999997,0.1482640064209787,0.010483848434615986,0.0,0.0,0.0,-0.0018850000000000288,0.000769269133658684,5.4395542096755604e-05
ARG  84,R ARG  84,0.0,0.0,0.0,-0.0009749999999999526,0.00023318447632723628,1.648863244784227e-05,-88.43293500000001,1.6169607109562631,0.11433638836293947,88.41994000000008,1.6151633869013733,0.11420929836021923,0.0,0.0,0.0,-0.013969999999999346,0.002073427114708206,0.000146613437310623
GLN  85,R GLN  85,0.0,0.0,0.0,-0.0005349999999999944,0.000498773495687165,3.526861210765136e-05,-0.11176999999999968,0.18918878692988164,0.013377667416257618,0.11168499999999999,0.1890557213495535,0.013368258258838363,0.0,0.0,0.0,-0.0006199999999994787,0.0007453858061437707,5.2706735812446156e-05
LEU  86,R LEU  86,0.0,0.0,0.0,-0.0005500000000000227,0.0004974937185533294,3.517811819867709e-05,-0.6798350000000003,0.15521432851061098,0.01097531042271695,0.679435,0.15512229296590577,0.010968802526939825,0.0,0.0,0.0,-0.0009500000000000263,0.0007533259586662998,5.326818938167974e-05
PHE  87,R PHE  87,0.0,0.0,0.0,-0.0007499999999999884,0.0004330127018922108,3.061862178478912e-05,-0.5285700000000001,0.2033507194479527,0.01437906726808105,0.5282049999999999,0.203261661350586,0.014372769909624293,0.0,0.0,0.0,-0.001115000000000137,0.0006721420980717178,4.752762354674651e-05
HIE  88,R HIE  88,0.0,0.0,0.0,-0.00032499999999998866,0.00046837484987986345,3.3119103248728265e-05,0.879715,0.21153508875597757,0.014957789571824993,-0.8792599999999995,0.21137424724880938,0.014946416359783504,0.0,0.0,0.0,0.00012999999999996348,0.000832526275861889,5.88684975177924e-05
PRO  89,R PRO  89,0.0,0.0,0.0,-0.00020499999999998853,0.0004037016224886665,2.854601548377477e-05,0.23364500000000007,0.2075822703773132,0.014678283103789755,-0.23348500000000003,0.20756594078750026,0.014677128427420682,0.0,0.0,0.0,-4.500000000012161e-05,0.0006426313095391821,4.5440895677794694e-05
GLU  90,R GLU  90,0.0,0.0,0.0,-0.0002699999999999979,0.00044395945760845884,3.139267430468428e-05,72.87855999999998,0.5382706534838086,0.03806148291921154,-72.87498499999998,0.538121384802147,0.038050928029509365,0.0,0.0,0.0,0.0033049999999967385,0.0007758704788825464,5.4862327694030254e-05
GLN  91,R GLN  91,0.0,0.0,0.0,-0.0003249999999999975,0.0004683748498798764,3.311910324872918e-05,0.9675999999999993,0.3993913744687041,0.02824123492342364,-0.96714,0.3992157191293954,0.02822881421526596,0.0,0.0,0.0,0.00013500000000014724,0.0007528446054794017,5.3234152571419595e-05
LEU  92,R LEU  92,0.0,0.0,0.0,-0.0004400000000000037,0.0004963869458396378,3.5099857549568734e-05,-0.5611049999999997,0.1516760494442027,0.01072511631055818,0.5606899999999999,0.1515593411835776,0.010716863790307332,0.0,0.0,0.0,-0.0008550000000000057,0.0007771582850361752,5.495338934043873e-05
ILE  93,R ILE  93,0.0,0.0,0.0,-0.0002949999999999986,0.00045604276115294073,3.224709289222814e-05,0.7613249999999999,0.07034045333235045,0.004973821154304088,-0.7608550000000001,0.07028971457475239,0.004970233382347432,0.0,0.0,0.0,0.0001749999999999652,0.0007378177281685989,5.21715918867669e-05
THR  94,R THR  94,0.0,0.0,0.0,-0.00027500000000000967,0.0004465142774873096,3.157332735078884e-05,-0.6565050000000006,0.09897312753975009,0.006998456963859832,0.656165,0.09895022877689744,0.006996837776810443,0.0,0.0,0.0,-0.0006150000000003419,0.0006832093383436566,4.831019561127739e-05
GLY  95,R GLY  95,0.0,0.0,0.0,-0.00013500000000000512,0.0003417235724968485,2.4163505540381434e-05,-0.14487999999999998,0.20998077435803494,0.014847882946736881,0.14480999999999997,0.20990091448109519,0.014842236000684,0.0,0.0,0.0,-0.00020500000000000628,0.0006348031190848609,4.4887359022327654e-05
LYS  96,R LYS  96,0.0,0.0,0.0,-0.0003299999999999925,0.00047021271782033926,3.3249060137091846e-05,-77.52067999999996,0.8462363780916687,0.059837948143536206,77.51473000000001,0.8457736204771127,0.05980522623880638,0.0,0.0,0.0,-0.006279999999996875,0.0008953211714236593,6.330876716535529e-05
GLU  97,R GLU  97,0.0,0.0,0.0,-0.00036500000000001196,0.00048143016108259673,3.40422531569236e-05,82.55383499999999,0.8609475580853123,0.060878185656812335,-82.54481499999999,0.8603422056214081,0.06083538077358887,0.0,0.0,0.0,0.008655000000001394,0.0010227291919184488,7.231787469229732e-05
ASP  98,R ASP  98,0.0,0.0,0.0,-0.0004550000000000193,0.0004979708826829339,3.521185879785533e-05,90.48176,0.9426000384074575,0.06665188791046134,-90.466115,0.9416226376725663,0.0665827752417035,0.0,0.0,0.0,0.01518999999999764,0.001376190393801446,9.731135596607877e-05
ALA  99,R ALA  99,0.0,0.0,0.0,-0.0002399999999999891,0.0004270831300812332,3.0199337741081636e-05,-0.1235750000000001,0.09668947396175018,0.006836978270771367,0.12358999999999998,0.09662702468771354,0.006832562440256218,0.0,0.0,0.0,-0.00022500000000000742,0.0006036348233825614,4.268342769741531e-05
ALA 100,R ALA 100,0.0,0.0,0.0,-0.00043499999999998764,0.0004957569969248899,3.505531343462681e-05,-0.20824999999999994,0.13150082699359747,0.009298512649881177,0.2083849999999999,0.13135595447104803,0.009288268615570945,0.0,0.0,0.0,-0.00029999999999998696,0.0007937253933192738,5.6124860801601806e-05
ASN 101,R ASN 101,0.0,0.0,0.0,-0.0007550000000000122,0.0004300872004605639,3.0411757594720275e-05,1.38223,0.1787612852381623,0.012640331700552723,-1.3789199999999995,0.17835039557007626,0.012611277413490411,0.0,0.0,0.0,0.0025549999999998365,0.0010377740601893953,7.338170752994177e-05
ASN 102,R ASN 102,0.0,0.0,0.0,-0.00038499999999999754,0.0004865953144040711,3.440748465087188e-05,-0.5492849999999998,0.22446392533099896,0.015871996373330022,0.548725,0.22424004855288474,0.015856165894534546,0.0,0.0,0.0,-0.0009449999999997872,0.0007886539164931268,5.576625323616191e-05
TYR 103,R TYR 103,0.0,0.0,0.0,-0.0005550000000000255,0.0004969657935914925,3.514078826662984e-05,-0.9184999999999994,0.22451463203987462,0.015875581879099786,0.9176850000000004,0.22430790395124026,0.015860963995766277,0.0,0.0,0.0,-0.0013699999999996952,0.0007636098480247848,5.3995370171915426e-05
ALA 104,R ALA 104,0.0,0.0,0.0,-0.00016999999999999681,0.00037563279941985197,2.6561249970586357e-05,-0.6767500000000001,0.0585475661321624,0.004139938103401988,0.6761949999999995,0.05851168238053633,0.0041374007389910665,0.0,0.0,0.0,-0.0007250000000000201,0.0006995534289816668,4.946589734352385e-05
ARG 105,R ARG 105,0.0,0.0,0.0,-0.0004000000000000248,0.0004898979485566656,3.464101615137967e-05,-84.38476999999997,0.877582410433008,0.06205444734672159,84.37440499999998,0.8768801520016639,0.06200479017682671,0.0,0.0,0.0,-0.010765000000001237,0.0010861744795402362,7.680413400346699e-05
GLY 106,R GLY 106,0.0,0.0,0.0,-0.00019000000000000795,0.000392300904918677,2.773986301336155e-05,-0.8258250000000003,0.07379481265644768,0.005218081244576501,0.8252850000000004,0.07371379636811445,0.005212352527889803,0.0,0.0,0.0,-0.0007300000000001461,0.0007121095421351292,5.035374861913973e-05
HID 107,R HID 107,0.0,0.0,0.0,-0.000290000000000008,0.0004537620521815497,3.208582241426978e-05,-0.57683,0.2575213022256606,0.018209505910375498,0.5764100000000001,0.25735120341665335,0.018197478108243417,0.0,0.0,0.0,-0.0007099999999998197,0.0007522632517943594,5.319304465812348e-05
TYR 108,R TYR 108,0.0,0.0,0.0,-0.00022500000000000298,0.00041758232721225724,2.9527529527544687e-05,-0.3510949999999999,0.1855809418420975,0.013122554243553344,0.3508650000000001,0.18547039325725265,0.013114737278153906,0.0,0.0,0.0,-0.0004549999999997834,0.0007797275165081351,5.51350614400648e-05
THR 109,R THR 109,0.0,0.0,0.0,-0.00018500000000001182,0.0003882975663071034,2.745678422539859e-05,-0.6586000000000002,0.13561231507499436,0.009589238760193517,0.6581950000000002,0.1355082173707543,0.009581877940936108,0.0,0.0,0.0,-0.0005899999999999239,0.0007224264668457134,5.108326536152425e-05
ILE 110,R ILE 110,0.0,0.0,0.0,-0.00024499999999999853,0.00043008720046055533,3.041175759471967e-05,-0.5748599999999996,0.17082947754998398,0.012079468200214875,0.5745350000000004,0.1707583929855264,0.01207444176245831,0.0,0.0,0.0,-0.0005699999999997907,0.000731505297314988,5.1725235620530957e-05
GLY 111,R GLY 111,0.0,0.0,0.0,-0.00010999999999999343,0.00031288975694322165,2.2124646889836267e-05,-0.335235,0.0856193890132372,0.0060542050572309,0.335115,0.0854742170189347,0.006043939847069934,0.0,0.0,0.0,-0.0002300000000000052,0.000690724257573241,4.884158064600822e-05
LYS 112,R LYS 112,0.0,0.0,0.0,-0.00018999999999999519,0.00039230090491865075,2.7739863013359696e-05,-74.93888000000004,0.8522269038206362,0.06026154228011874,74.93418499999999,0.8518517246418963,0.060235013105974046,0.0,0.0,0.0,-0.004884999999997035,0.0008073258326129118,5.708655708676655e-05
GLU 113,R GLU 113,0.0,0.0,0.0,-0.00015999999999999177,0.00036660605559644835,2.5922962793630107e-05,74.03566000000002,1.0220294342117158,0.07226839435033547,-74.031415,1.0216058402239538,0.07223844173221383,0.0,0.0,0.0,0.004084999999999752,0.0008589382981329837,6.073610952306652e-05
ILE 114,R ILE 114,0.0,0.0,0.0,-0.0002449999999999991,0.00043008720046055625,3.0411757594719733e-05,-0.3539099999999999,0.11048824326596965,0.007812698605475604,0.3537450000000002,0.11044292632396084,0.0078094942137758964,0.0,0.0,0.0,-0.00041000000000007475,0.0007224264668464465,5.108326536157608e-05
ILE 115,R ILE 115,0.0,0.0,0.0,-0.00023499999999998744,0.0004239988207530545,2.998124413695843e-05,0.016080000000000032,0.08558991529380089,0.00605212095054288,-0.016055000000000014,0.08558108421257582,0.0060514964988009345,0.0,0.0,0.0,-0.00021000000000004349,0.0007719455939375125,5.4584796418029206e-05
ASP 116,R ASP 116,0.0,0.0,0.0,-8.99999999999962e-05,0.00028618176042507164,2.023610634484721e-05,72.04453000000002,0.668826194980425,0.04729315379058545,-72.04119999999999,0.6685880196364633,0.04727631225050278,0.0,0.0,0.0,0.003239999999997849,0.000679999999998182,4.8083261120556676e-05
LEU 117,R LEU 117,0.0,0.0,0.0,-0.00018500000000000295,0.0003882975663070846,2.745678422539726e-05,-0.26266000000000017,0.0885677955015255,0.006262688879387208,0.26252500000000006,0.08851270742102514,0.0062587935638587725,0.0,0.0,0.0,-0.0003200000000003289,0.000669029147346883,4.730750469004348e-05
VAL 118,R VAL 118,0.0,0.0,0.0,-0.0002199999999999902,0.0004142463035441412,2.929163703175232e-05,-0.24247,0.07522432518806701,0.005319163045066419,0.24239999999999995,0.07523689254614374,0.005320051691478185,0.0,0.0,0.0,-0.0002900000000000713,0.0007042016756581531,4.9794578018080974e-05
LEU 119,R LEU 119,0.0,0.0,0.0,-0.00017500000000000737,0.0003799671038392827,2.6867731575256983e-05,-0.012990000000000137,0.08516407634677949,0.006022009589829663,0.012919999999999997,0.08510701263703244,0.006017974576217483,0.0,0.0,0.0,-0.0002450000000001662,0.0006284703652521984,4.4439565704461586e-05
ASP 120,R ASP 120,0.0,0.0,0.0,-0.00012499999999999786,0.0003307189138830682,2.3385358667336737e-05,70.91199999999998,0.551183490322893,0.03897455836853875,-70.90896500000004,0.5510311822144259,0.038963788558906066,0.0,0.0,0.0,0.002909999999999258,0.0006869497798236337,4.857468476478971e-05
ARG 121,R ARG 121,0.0,0.0,0.0,-0.0001949999999999985,0.0003962007067131477,2.801562064277692e-05,-72.24293999999999,0.5177140585316473,0.036607912150333696,72.23951500000003,0.5175428289271806,0.03659580438888787,0.0,0.0,0.0,-0.003619999999999521,0.0007453858061462452,5.270673581262113e-05
ILE 122,R ILE 122,0.0,0.0,0.0,-0.0002349999999999941,0.00042399882075306656,2.9981244136959282e-05,-0.10217499999999995,0.06447747184094606,0.004559245757249762,0.10218000000000002,0.06443180581048458,0.004556016681268844,0.0,0.0,0.0,-0.00023000000000019226,0.0007396620850093291,5.230200760966772e-05
ARG 123,R ARG 123,0.0,0.0,0.0,-0.00021999999999999575,0.0004142463035441517,2.929163703175306e-05,-69.73422,0.8328270058060256,0.05888976233607289,69.73144500000002,0.8326610276521557,0.058878025908259864,0.0,0.0,0.0,-0.0029950000000015108,0.000696401464674719,4.924301980997377e-05
LYS 124,R LYS 124,0.0,0.0,0.0,-0.00021000000000001017,0.00040730823708834586,2.880104164783074e-05,-70.43450000000001,0.5805926196550341,0.04105409784649366,70.43152499999995,0.5804132746441968,0.041041416239160154,0.0,0.0,0.0,-0.003185000000000073,0.0007686188912594277,5.434956301576269e-05
LEU 125,R LEU 125,0.0,0.0,0.0,-0.00024000000000000743,0.0004270831300812657,3.0199337741083937e-05,-0.3286399999999998,0.08550813060756302,0.006046337899919279,0.32850500000000016,0.085468239568859,0.0060435171775216606,0.0,0.0,0.0,-0.00037499999999980106,0.0007101936355672539,5.021827356651329e-05
ALA 126,R ALA 126,0.0,0.0,0.0,-0.00011499999999999622,0.00031902194281897497,2.255825791146042e-05,-0.06444499999999997,0.0734011374230672,0.005190244201865648,0.06441499999999994,0.07343747527659163,0.0051928136761297365,0.0,0.0,0.0,-0.00014499999999988716,0.0007375466086966639,5.215242084505521e-05
ASP 127,R ASP 127,0.0,0.0,0.0,-0.0001499999999999929,0.00035707142142712566,2.5248762345904004e-05,68.749865,0.579512249031003,0.04097770410704894,-68.74735500000001,0.5793627007096606,0.040967129443835314,0.0,0.0,0.0,0.002360000000001179,0.0007144228439776233,5.0517323761115625e-05
GLN 128,R GLN 128,0.0,0.0,0.0,-0.00017999999999998518,0.00038418745424593934,2.7166155414410017e-05,-0.3334200000000005,0.39974701199633755,0.028266382294167045,0.33336500000000013,0.39960270491451866,0.028256178242554306,0.0,0.0,0.0,-0.00023500000000019837,0.0007481811278023985,5.2904394902487494e-05
CYS 129,R CYS 129,0.0,0.0,0.0,-0.00016500000000002957,0.00037118054905941586,2.6246428328445892e-05,-0.5160600000000002,0.24043437025516878,0.017001277363774697,0.5158350000000003,0.2403670688239127,0.016996518433932226,0.0,0.0,0.0,-0.0003899999999999393,0.0007196526940126216,5.088713000354922e-05
THR 130,R THR 130,0.0,0.0,0.0,-0.00018999999999999573,0.0003923009049186519,2.7739863013359777e-05,-0.313535,0.48501836952325844,0.03429597780899388,0.31347499999999995,0.4848829130573688,0.03428639959043526,0.0,0.0,0.0,-0.000250000000000056,0.0006689544080129507,4.7302219821058995e-05
GLY 131,R GLY 131,0.0,0.0,0.0,-0.00012000000000000122,0.0003249615361854417,2.2978250586152346e-05,0.5196549999999999,0.12929545999376832,0.009142569653822754,-0.5194249999999997,0.12930794397483916,0.009143452404589894,0.0,0.0,0.0,0.00011000000000001148,0.0006307931515163138,4.4603811496321874e-05
LEU 132,R LEU 132,0.0,0.0,0.0,-0.0002800000000000069,0.0004489988864128841,3.174901573277587e-05,-0.38616500000000015,0.08007651200570644,0.005662264465300101,0.38604,0.0800583437250607,0.00566097977385539,0.0,0.0,0.0,-0.00040500000000021964,0.0007422769025098667,5.2486903128287255e-05
GLN 133,R GLN 133,0.0,0.0,0.0,-0.0003499999999999903,0.0004769696007084596,3.372684390807917e-05,-0.8617150000000007,0.26885277341883623,0.019010761922526948,0.86137,0.2687270978148651,0.019001875315347177,0.0,0.0,0.0,-0.0006950000000007961,0.0007224783733790664,5.108693570769643e-05
GLY 134,R GLY 134,0.0,0.0,0.0,-0.00019499999999999962,0.00039620070671314995,2.801562064277708e-05,-0.177625,0.14520414723760497,0.010267483716812036,0.1776850000000001,0.14511214895728056,0.010260978456024547,0.0,0.0,0.0,-0.0001350000000000584,0.0007118813103320081,5.0337610193572797e-05
PHE 135,R PHE 135,0.0,0.0,0.0,-0.00034500000000001305,0.00047536827828539114,3.3613613313657386e-05,0.14128500000000013,0.07764562946489646,0.005490375112412629,-0.14109500000000008,0.07756781532955528,0.005484872822135437,0.0,0.0,0.0,-0.00015499999999992297,0.0007217859793595987,5.103797605705456e-05
SER 136,R SER 136,0.0,0.0,0.0,-0.00040499999999996317,0.0004908920451585622,3.471130939621522e-05,-0.16739,0.20818073373873952,0.014720600853905379,0.16743000000000002,0.20798284809089435,0.014706608225556297,0.0,0.0,0.0,-0.0003649999999997894,0.0008011086068690405,5.6646932838400654e-05
VAL 137,R VAL 137,0.0,0.0,0.0,-0.0005399999999999805,0.0004983974317750652,3.524202037341082e-05,0.4788199999999999,0.08251731697044046,0.005834855439511823,-0.47800499999999974,0.08250118165820527,0.005833714500642016,0.0,0.0,0.0,0.00027500000000009017,0.0007479137650826506,5.288548950327047e-05
PHE 138,R PHE 138,0.0,0.0,0.0,-0.00128999999999998,0.00045376205218148203,3.2085822414264994e-05,-0.7294000000000005,0.10537419038834434,0.00745108045856406,0.72834,0.10517035894205232,0.007436667398774845,0.0,0.0,0.0,-0.002349999999999861,0.0008529361054611786,6.031169040904437e-05
HID 139,R HID 139,0.0,0.0,0.0,-0.0009049999999999692,0.0002932149382279003,2.0733427116614293e-05,0.6560999999999999,0.1955446496327624,0.013827094778007382,-0.6552250000000002,0.19536799731532173,0.01381460357284992,0.0,0.0,0.0,-3.000000000007219e-05,0.0006993568473963384,4.945199692631963e-05
SER 140,R SER 140,0.0,0.0,0.0,-0.0007150000000000345,0.000451414443721087,3.191982142807337e-05,-1.338125,0.14800776795492823,0.010465729638921473,1.3371449999999998,0.14784757006795926,0.010454401937700721,0.0,0.0,0.0,-0.001694999999999997,0.0007758704788815319,5.486232769395852e-05
PHE 141,R PHE 141,0.0,0.0,0.0,-0.0011450000000000782,0.00035210083782910334,2.489728900904238e-05,-0.7084950000000002,0.20176250884393723,0.014266763819275878,0.7070450000000003,0.2015511919463626,0.014251821458150444,0.0,0.0,0.0,-0.0025950000000002226,0.0007217859793593191,5.103797605703479e-05
GLY 142,R GLY 142,0.0,0.0,0.0,-0.0004149999999999987,0.0004927220311697036,3.484070894801068e-05,-0.492025,0.2040538026477331,0.014428782757911355,0.49152000000000023,0.2037278076257625,0.01440573142884451,0.0,0.0,0.0,-0.0009199999999999542,0.0008146164741766683,5.760208329565982e-05
GLY 143,R GLY 143,0.0,0.0,0.0,-0.000395000000000007,0.0004888506929523662,3.456696399743609e-05,-0.5446900000000001,0.1149163778579878,0.00812581500527788,0.5442899999999999,0.11480551336935009,0.008117975702107028,0.0,0.0,0.0,-0.0007950000000000168,0.0008018572192104678,5.669986772471097e-05
GLY 144,R GLY 144,0.0,0.0,0.0,-0.00028499999999999305,0.00045141444372105564,3.1919821428071156e-05,-0.5194100000000001,0.1108246899386587,0.007836488977852211,0.5188700000000002,0.11069405178237805,0.007827251465233435,0.0,0.0,0.0,-0.000825000000000028,0.000802729717900193,5.676156269871908e-05
THR 145,R THR 145,0.0,0.0,0.0,-0.0004899999999999883,0.0004998999899979866,3.534826728426636e-05,-1.1892249999999998,0.07215001299376987,0.005101776345059219,1.1883750000000006,0.07207221638744069,0.005096275294270352,0.0,0.0,0.0,-0.001339999999999746,0.0008151073548924063,5.763679380394502e-05
GLY 146,R GLY 146,0.0,0.0,0.0,-0.00027500000000000636,0.00044651427748730415,3.1573327350788455e-05,-0.5827500000000003,0.17092515174777417,0.012086233387619078,0.5821000000000003,0.170704364326164,0.012070621359316953,0.0,0.0,0.0,-0.0009250000000001312,0.0007344215410784758,5.193144519460648e-05
SER 147,R SER 147,0.0,0.0,0.0,-0.0003600000000000203,0.0004800000000000269,3.394112549695618e-05,-0.9793000000000002,0.1588672086995931,0.011233608057966074,0.9781899999999996,0.15872527807504638,0.011223572047258573,0.0,0.0,0.0,-0.0014699999999998963,0.0007868290792794852,5.563721775932915e-05
GLY 148,R GLY 148,0.0,0.0,0.0,-0.00015500000000002513,0.0003619046835840101,2.5590525590542535e-05,-0.6291899999999999,0.06685360050139535,0.0047272634261273025,0.6286849999999999,0.06670349147533264,0.004716649115102677,0.0,0.0,0.0,-0.0006600000000000822,0.0006514598989962566,4.606517122513564e-05
PHE 149,R PHE 149,0.0,0.0,0.0,-0.0004099999999999504,0.0004918333050942578,3.477786652455418e-05,-0.6966750000000004,0.04790312489806535,0.003387262445544815,0.696145,0.04785085135083633,0.0033835661475725837,0.0,0.0,0.0,-0.0009400000000001008,0.0007851114570551308,5.551576352709339e-05
THR 150,R THR 150,0.0,0.0,0.0,-0.0003850000000000342,0.00048659531440411726,3.440748465087514e-05,-1.0480450000000001,0.09748975830824382,0.006893566919599676,1.0472450000000006,0.09732432879295104,0.006881869286392483,0.0,0.0,0.0,-0.00118499999999998,0.0007686188912586153,5.434956301570524e-05
SER 151,R SER 151,0.0,0.0,0.0,-0.00017500000000000515,0.0003799671038392778,2.686773157525664e-05,-0.5268950000000001,0.09174352279588895,0.006487246709891568,0.5264149999999997,0.09170301399081983,0.006484382304815354,0.0,0.0,0.0,-0.0006550000000000633,0.0006826236151789599,4.826877872911188e-05
LEU 152,R LEU 152,0.0,0.0,0.0,-0.0002600000000000313,0.00043863424398927906,3.101612483854538e-05,-0.5112000000000001,0.05445135443678064,0.003850292196703979,0.5109599999999999,0.05439226415585215,0.003846113882869304,0.0,0.0,0.0,-0.000499999999999825,0.0007141428428541779,5.049752469180282e-05
LEU 153,R LEU 153,0.0,0.0,0.0,-0.00032499999999999527,0.00046837484987987315,3.311910324872895e-05,-0.8270449999999999,0.05864122248896101,0.00414656060790134,0.8265500000000001,0.05858120432357046,0.004142316682727137,0.0,0.0,0.0,-0.0008199999999999652,0.0006539113089708965,4.623851208678925e-05
MET 154,R MET 154,0.0,0.0,0.0,-0.00037999999999997145,0.0004853864439804272,3.432200460345844e-05,-1.1109600000000004,0.09428053033367316,0.006666640233280428,1.1103000000000003,0.09433567723824668,0.006670539708298966,0.0,0.0,0.0,-0.0010400000000000366,0.0007405403432628152,5.2364109846335026e-05
GLU 155,R GLU 155,0.0,0.0,0.0,-0.00022000000000000687,0.00041424630354417255,2.9291637031754534e-05,77.04018000000003,0.9239054484063085,0.06532998077432986,-77.03500500000003,0.9234762286998565,0.06529963035782475,0.0,0.0,0.0,0.004955000000003053,0.0008561395914198852,6.053821107352809e-05
ARG 156,R ARG 156,0.0,0.0,0.0,-0.00020500000000002848,0.0004037016224887452,2.8546015483780335e-05,-74.043205,0.7074793798946958,0.05002634670731929,74.03909500000003,0.707184379050847,0.050005486997605174,0.0,0.0,0.0,-0.0043149999999967294,0.0007847133234524901,5.5487611230068837e-05
LEU 157,R LEU 157,0.0,0.0,0.0,-0.0002249999999999952,0.0004175823272122428,2.9527529527543667e-05,-0.7079399999999996,0.07519099946137518,0.005316806560333243,0.7076499999999999,0.07520171208157757,0.005317564056972182,0.0,0.0,0.0,-0.0005150000000001853,0.0007278564418895513,5.14672225790414e-05
SER 158,R SER 158,0.0,0.0,0.0,-8.999999999999675e-05,0.0002861817604250734,2.023610634484733e-05,-0.3570800000000001,0.1388371117533057,0.009817266320111697,0.3569650000000001,0.13880732608547655,0.009815160155341281,0.0,0.0,0.0,-0.00020500000000003862,0.0006877317791115916,4.862998046472952e-05
VAL 159,R VAL 159,0.0,0.0,0.0,-8.999999999999731e-05,0.00028618176042507517,2.023610634484746e-05,-0.36719500000000027,0.08220411774965845,0.005812708910224093,0.3670399999999999,0.08217516899891389,0.005810661924428256,0.0,0.0,0.0,-0.00024499999999989005,0.0006284703652519324,4.4439565704442775e-05
ASP 160,R ASP 160,0.0,0.0,0.0,-0.00012999999999999844,0.00033630343441600077,2.378024390118795e-05,71.15399999999995,0.6532669286010906,0.046192947513873935,-71.15109500000004,0.6530498571844503,0.04617759824680312,0.0,0.0,0.0,0.0027749999999990395,0.0007031180555224915,4.971795450346532e-05
TYR 161,R TYR 161,0.0,0.0,0.0,-0.0002049999999999852,0.00040370162248865997,2.8546015483774308e-05,0.015375000000000033,0.27140483484087036,0.019191219916279437,-0.015405000000000018,0.27134732535073935,0.019187153381234015,0.0,0.0,0.0,-0.0002349999999998975,0.0007209542287827072,5.0979162409736986e-05
GLY 162,R GLY 162,0.0,0.0,0.0,-7.000000000000006e-05,0.0002551470164434617,1.8041618552668733e-05,0.6523650000000001,0.11057523129073596,0.00781884958769503,-0.6521500000000002,0.11048057521573458,0.007812156392443634,0.0,0.0,0.0,0.00014499999999997737,0.0006196571632766493,4.381637821637384e-05
LYS 163,R LYS 163,0.0,0.0,0.0,-0.00018499999999999954,0.0003882975663070775,2.745678422539676e-05,-71.36183500000001,1.623975116118222,0.11483238170854057,71.35874000000001,1.6234195675795324,0.114793098494642,0.0,0.0,0.0,-0.003280000000001344,0.0009282241108701185,6.563535632571145e-05
LYS 164,R LYS 164,0.0,0.0,0.0,-0.00022500000000001019,0.0004175823272122706,2.9527529527545632e-05,-73.337135,0.7481618787207099,0.052903033786868135,73.33330500000001,0.7478618802761485,0.05288182069341865,0.0,0.0,0.0,-0.004054999999999254,0.0007886539164935358,5.5766253236190834e-05
SER 165,R SER 165,0.0,0.0,0.0,-0.00020000000000000017,0.00040000000000000034,2.8284271247461923e-05,-0.1331949999999999,0.19838235046243402,0.014027750527971332,0.1332,0.19825725711811906,0.01401890509276669,0.0,0.0,0.0,-0.0001949999999999491,0.0007049645381152285,4.984852053973204e-05
LYS 166,R LYS 166,0.0,0.0,0.0,-0.0003449999999999509,0.00047536827828530544,3.361361331365133e-05,-79.76501000000003,0.9125086300391165,0.06452410401919058,79.75864499999997,0.9119686282861433,0.06448592012905258,0.0,0.0,0.0,-0.006709999999997932,0.000951787791475404,6.730156016028258e-05
LEU 167,R LEU 167,0.0,0.0,0.0,-0.0006350000000000106,0.0004814301610825875,3.404225315692295e-05,-0.5085200000000004,0.08440005687201735,0.005967985254673374,0.508405,0.08432710700006306,0.005962826919758817,0.0,0.0,0.0,-0.0007500000000001971,0.0007533259586662134,5.3268189381673625e-05
GLU 168,R GLU 168,0.0,0.0,0.0,-0.0007049999999999995,0.0004560427611529409,3.2247092892228155e-05,90.71614499999995,1.1246820412835923,0.07952702980703567,-90.70148000000005,1.1236386427999923,0.07945325039271234,0.0,0.0,0.0,0.01395999999999745,0.0013070577646009831,9.242294087518853e-05
PHE 169,R PHE 169,0.0,0.0,0.0,-0.001799999999999996,0.00039999999999997004,2.828427124745978e-05,-0.8174749999999998,0.12733608826644716,0.009004021150297355,0.8154399999999999,0.1272499760314304,0.008997932095765007,0.0,0.0,0.0,-0.0038349999999998906,0.000829322012248523,5.8641921864820364e-05
SER 170,R SER 170,0.0,0.0,0.0,-0.0008800000000000252,0.00032496153618544605,2.2978250586152654e-05,0.90195,0.20456802658284623,0.014465143881068048,-0.8999000000000003,0.20441692689207286,0.014454459519469944,0.0,0.0,0.0,0.001170000000000018,0.000714912582068558,5.0551953473626155e-05
ILE 171,R ILE 171,0.0,0.0,0.0,-0.0018649999999999544,0.0003417235724967944,2.4163505540377608e-05,-0.896875,0.16836976977771248,0.011905540595663832,0.8974199999999999,0.16800066547487175,0.01187944098011345,0.0,0.0,0.0,-0.0013200000000001299,0.000988736567544347,6.991423317177187e-05
TYR 172,R TYR 172,0.0,0.0,0.0,-0.002384999999999962,0.0004865953144040404,3.440748465086971e-05,1.191335000000001,0.4257618968097056,0.030105912440498993,-1.189535,0.4250618528814359,0.030056411859618194,0.0,0.0,0.0,-0.0005850000000001876,0.0010309097923677385,7.289633049748436e-05
PRO 173,R PRO 173,0.0,0.0,0.0,-0.0014199999999999946,0.0004935585071701154,3.489985673322978e-05,0.7892350000000001,0.14573613064370666,0.010305100624205359,-0.7884200000000001,0.14557243420373212,0.010293525537929149,0.0,0.0,0.0,-0.0006050000000001443,0.0008179089191346161,5.7834894311304653e-05
ALA 174,R ALA 174,0.0,0.0,0.0,-0.0017500000000000254,0.00043301270189220796,3.0618621784788924e-05,-1.11365,0.15677444785423542,0.011085627519450664,1.1141250000000005,0.15637365307173406,0.011057287048593574,0.0,0.0,0.0,-0.0012749999999996575,0.0011132722039109465,7.872023246919231e-05
PRO 175,R PRO 175,0.0,0.0,0.0,-0.0035700000000000198,0.0005339475629684823,3.775579425730449e-05,-0.9377749999999996,0.4291397608879895,0.03034476350006709,0.9356499999999995,0.42795473767677944,0.030260969705216082,0.0,0.0,0.0,-0.005694999999999961,0.0017383828692205336,0.00012292223151243664
GLN 176,R GLN 176,0.0,0.0,0.0,-0.00549499999999993,0.001086266541876353,7.6810643793683e-05,-1.1394149999999998,1.3021157946876312,0.09207349083137342,1.1548900000000004,1.2920446230297158,0.09136135145399285,0.0,0.0,0.0,0.009979999999999762,0.010784692856081576,0.0007625929451549396
VAL 177,R VAL 177,0.0,0.0,0.0,-0.00378499999999999,0.0004987734956871452,3.5268612107649955e-05,-0.9039999999999999,0.17010417396407376,0.012028181491813271,0.9054899999999999,0.16917437719701967,0.011962434931902343,0.0,0.0,0.0,-0.002295000000000129,0.0015741585053606366,0.00011130981538029863
SER 178,R SER 178,0.0,0.0,0.0,-0.0016100000000000103,0.00048774993593028824,3.448912872196109e-05,1.9251599999999995,0.24918231157126958,0.01761985022637838,-1.9208999999999994,0.2486118058339221,0.017579509378819958,0.0,0.0,0.0,0.0026500000000001995,0.001259960316835279,8.909264840601767e-05
THR 179,R THR 179,0.0,0.0,0.0,-0.0014199999999999924,0.0004935585071701253,3.489985673323048e-05,1.4683000000000002,0.3164600448713852,0.022377104370315558,-1.463485,0.31546621019532467,0.022306829646433483,0.0,0.0,0.0,0.003395000000000158,0.0014209064008587223,0.00010047325514785734
ALA 180,R ALA 180,0.0,0.0,0.0,-0.0009050000000000669,0.0003255380162131856,2.3019013879835975e-05,0.30321,0.18912206613719074,0.01337294954376183,-0.30121500000000023,0.1888140587323938,0.01335117013130307,0.0,0.0,0.0,0.0010899999999998888,0.001005932403295669,7.113016237856485e-05
VAL 181,R VAL 181,0.0,0.0,0.0,-0.0012650000000000161,0.0004413332074521203,3.120697037522036e-05,-0.10325999999999996,0.13114923713083512,0.009273651492265606,0.10303500000000002,0.1308504634114836,0.009252524999966228,0.0,0.0,0.0,-0.0014899999999999796,0.0009797448647476633,6.927842376957695e-05
VAL 182,R VAL 182,0.0,0.0,0.0,-0.0007849999999999962,0.00041082234603292663,2.9049526674284875e-05,-0.47808999999999996,0.07722054066114942,0.005460316794839028,0.47717499999999996,0.07702930854551406,0.005446794642264386,0.0,0.0,0.0,-0.0017000000000001896,0.0007937253933194609,5.612486080161504e-05
GLU 183,R GLU 183,0.0,0.0,0.0,-0.001264999999999995,0.00044133320745217525,3.1206970375224245e-05,109.2255,1.8345170781450475,0.12971994661588945,-109.18431500000004,1.8307855815921172,0.12945608996423433,0.0,0.0,0.0,0.03991999999999834,0.003897896868823033,0.00027562293083105774
PRO 184,R PRO 184,0.0,0.0,0.0,-0.0008350000000000812,0.00037118054905938426,2.624642832844366e-05,-0.9549599999999999,0.08381741107908416,0.0059267859755520865,0.9524900000000003,0.08368231533603576,0.005917233263950191,0.0,0.0,0.0,-0.0033050000000001667,0.0008671649208772201,6.131781959593783e-05
TYR 185,R TYR 185,0.0,0.0,0.0,-0.0007800000000000474,0.00041424630354418307,2.929163703175528e-05,-0.9142950000000001,0.16729888814633437,0.011829817829324274,0.9129200000000003,0.16701716558485388,0.011809897035960665,0.0,0.0,0.0,-0.0021549999999999413,0.0007077958745291453,5.0048726257542135e-05
ASN 186,R ASN 186,0.0,0.0,0.0,-0.000609999999999995,0.0004877499359302827,3.44891287219607e-05,-1.9068850000000013,0.23768153435847755,0.016806622470770284,1.9047700000000005,0.23735780395849448,0.01678373127465986,0.0,0.0,0.0,-0.002725000000000506,0.0008771402396417423,6.202318115022694e-05
SER 187,R SER 187,0.0,0.0,0.0,-0.0005299999999999716,0.0004990991885386835,3.529164207004063e-05,-0.7053900000000006,0.1938875908870894,0.013709923030418396,0.7045549999999998,0.19358511558226887,0.01368853479650039,0.0,0.0,0.0,-0.0013650000000000038,0.0008134955439336287,5.7522821558050786e-05
ILE 188,R ILE 188,0.0,0.0,0.0,-0.0005800000000000826,0.0004935585071701919,3.489985673323519e-05,-0.48304999999999976,0.09757985191626506,0.006899937499717014,0.4824749999999998,0.09752266082813851,0.006895893479093243,0.0,0.0,0.0,-0.0011549999999998484,0.0007556288771615857,5.3431030310133395e-05
LEU 189,R LEU 189,0.0,0.0,0.0,-0.00044499999999999987,0.0004969657935914696,3.514078826662822e-05,-0.5350549999999997,0.08207485592433343,0.005803568718900505,0.5345600000000003,0.0820590421586778,0.005802450516807387,0.0,0.0,0.0,-0.0009399999999997943,0.000772269383052099,5.460769176588906e-05
THR 190,R THR 190,0.0,0.0,0.0,-0.0004649999999999821,0.0004987734956871507,3.526861210765035e-05,-1.044335,0.18446528880794597,0.013043665660963353,1.0435349999999992,0.18422903890267112,0.013026960269955902,0.0,0.0,0.0,-0.0012649999999995941,0.0008395087849448253,5.936223547001649e-05
THR 191,R THR 191,0.0,0.0,0.0,-0.00051499999999995,0.0004997749493521563,3.53394255754073e-05,-0.07575500000000006,0.15826558367187732,0.011191066744283138,0.07564000000000001,0.15815672733083463,0.011183369438590494,0.0,0.0,0.0,-0.0006300000000000451,0.0007636098480241215,5.399537017186853e-05
HID 192,R HID 192,0.0,0.0,0.0,-0.00037499999999997426,0.00048412291827589355,3.423265984407051e-05,-0.8074000000000002,0.22480749542664183,0.01589629044777422,0.8067849999999999,0.22459314053416768,0.015881133267969322,0.0,0.0,0.0,-0.0009899999999998955,0.0007936623967402561,5.6120406270780315e-05
THR 193,R THR 193,0.0,0.0,0.0,-0.0003450000000000014,0.000475368278285375,3.361361331365625e-05,-0.850965,0.17299619583967732,0.012232678319771182,0.8504349999999999,0.1728391905066678,0.012221576366205834,0.0,0.0,0.0,-0.000875000000000109,0.0007545694136394909,5.335611492604409e-05
THR 194,R THR 194,0.0,0.0,0.0,-0.00046000000000000706,0.0004983974317750915,3.5242020373412686e-05,-0.6928799999999998,0.18240557995851012,0.01289802225149275,0.692305,0.18223339972409033,0.012885847270358299,0.0,0.0,0.0,-0.001035000000000279,0.0007960998681071346,5.6292761524027095e-05
LEU 195,R LEU 195,0.0,0.0,0.0,-0.0004450000000000093,0.0004969657935914802,3.514078826662897e-05,-0.49021499999999985,0.07951552537083673,0.005622596719932961,0.48991999999999974,0.07945271298074205,0.005618155213235113,0.0,0.0,0.0,-0.0007399999999998364,0.0007565712127751119,5.3497663500381197e-05
GLU 196,R GLU 196,0.0,0.0,0.0,-0.0002399999999999969,0.0004270831300812469,3.0199337741082605e-05,78.96860999999996,0.856284157218794,0.0605484334192017,-78.96261500000001,0.8558191963111592,0.06051555571812418,0.0,0.0,0.0,0.005755000000001758,0.0008215686216028086,5.809367435454306e-05
HIE 197,R HIE 197,0.0,0.0,0.0,-0.00029000000000001025,0.0004537620521815532,3.208582241427003e-05,-0.4557099999999999,0.2971139947898783,0.02100913205013475,0.45539000000000035,0.29695137295523605,0.020997632949930296,0.0,0.0,0.0,-0.000609999999999995,0.0007601973428002612,5.375406961340591e-05
SER 198,R SER 198,0.0,0.0,0.0,-0.0003350000000000136,0.0004719904660054248,3.337476591678345e-05,-0.0885949999999999,0.1797043710514578,0.012707017937934932,0.08860500000000013,0.17962541294315781,0.012701434756554072,0.0,0.0,0.0,-0.0003249999999999265,0.0006552671211040755,4.6334382482127846e-05
ASP 199,R ASP 199,0.0,0.0,0.0,-0.0004000000000000037,0.00048989794855664,3.464101615137786e-05,83.30898500000005,0.8413045434075627,0.059489214768653965,-83.30026500000002,0.8406299214099792,0.059441511789731075,0.0,0.0,0.0,0.008320000000000646,0.0009526804291012724,6.736467917212196e-05
CYS 200,R CYS 200,0.0,0.0,0.0,-0.0006049999999999645,0.000488850692952327,3.456696399743332e-05,-0.14959499999999995,0.15756668738981594,0.011141647314243972,0.1504950000000001,0.1575473261436067,0.011140278267395293,0.0,0.0,0.0,0.00029500000000000083,0.0007732884326044425,5.467974945077178e-05
ALA 201,R ALA 201,0.0,0.0,0.0,-0.000610000000000035,0.0004877499359303142,3.448912872196293e-05,0.35155999999999993,0.09556090413971632,0.006757176333351103,-0.34989500000000023,0.09546121712507036,0.006750127396945862,0.0,0.0,0.0,0.0010549999999998826,0.000788653916493139,5.5766253236162774e-05
PHE 202,R PHE 202,0.0,0.0,0.0,-0.0019799999999999974,0.0002993325909419152,2.116601048851672e-05,-0.3731299999999998,0.1899335228441788,0.013430328197776887,0.37256999999999985,0.18977719857770084,0.013419274402887827,0.0,0.0,0.0,-0.0025399999999996224,0.0009478396488859031,6.702238432046983e-05
MET 203,R MET 203,0.0,0.0,0.0,-0.0019700000000000715,0.0003148015247740361,2.2259829289558585e-05,0.1467799999999999,0.44340518896377373,0.03135348159295869,-0.14389500000000002,0.44271193114145896,0.03130446086223175,0.0,0.0,0.0,0.0009150000000001102,0.0011566222373792202,8.178554273220032e-05
VAL 204,R VAL 204,0.0,0.0,0.0,-0.0024900000000000135,0.0004998999899979994,3.5348267284267264e-05,-1.0168850000000003,0.1236392404336074,0.008742614533135776,1.02238,0.12407564466888726,0.008773472972546268,0.0,0.0,0.0,0.0030050000000001378,0.001853368554821377,0.00013105294731521072
ASP 205,R ASP 205,0.0,0.0,0.0,-0.0033800000000000292,0.0004853864439805179,3.432200460346485e-05,120.88295999999993,1.6826250439183636,0.11897955787489872,-120.82476000000004,1.6781074555538618,0.11866011613818385,0.0,0.0,0.0,0.054820000000001555,0.0052542934824741675,0.00037153465518017636
ASN 206,R ASN 206,0.0,0.0,0.0,-0.0035849999999999858,0.0004927220311697126,3.484070894801132e-05,1.077585000000001,0.26549537241729604,0.01877335782099179,-1.0683449999999994,0.2650932967372073,0.018744926776997694,0.0,0.0,0.0,0.005655000000000463,0.0024343325573963222,0.00017213330589981298
GLU 207,R GLU 207,0.0,0.0,0.0,-0.00681500000000001,0.0006089129658662214,4.3056648731641786e-05,133.08693499999998,2.413238021991859,0.17064169699676543,-132.96534499999999,2.3997964176123094,0.16969123203608477,0.0,0.0,0.0,0.1147749999999978,0.014162075236346766,0.0010014099435294876
ALA 208,R ALA 208,0.0,0.0,0.0,-0.00550499999999996,0.0005656633274307451,3.999843746948262e-05,1.7861100000000008,0.17498627917638393,0.012373398462022343,-1.7660400000000007,0.17418050522374134,0.012316421639420637,0.0,0.0,0.0,0.014565000000000095,0.004819312710335325,0.0003407768698136628
ILE 209,R ILE 209,0.0,0.0,0.0,-0.008189999999999942,0.0006510760324261451,4.603802775965597e-05,1.4634950000000007,0.16393352303600642,0.011591850580256123,-1.462085,0.1657739659144344,0.011721989544228416,0.0,0.0,0.0,-0.006779999999999564,0.007761546237703091,0.000548824197717279
TYR 210,R TYR 210,0.0,0.0,0.0,-0.012380000000000084,0.00079724525712012,5.637375275784495e-05,1.5425499999999999,0.27787511133601156,0.019648737554866066,-1.5375749999999997,0.2774430290618261,0.01961818472425536,0.0,0.0,0.0,-0.007405000000000297,0.007789157528256647,0.0005507766107960522
ASP 211,R ASP 211,0.0,0.0,0.0,-0.01887499999999999,0.001808141310849226,0.00012785489822450207,146.37444999999994,2.7570521281835134,0.19495302559233646,-146.16309500000003,2.739072188890908,0.1936816518924241,0.0,0.0,0.0,0.19247999999999849,0.03311162333682929,0.002341345339756673
ILE 212,R ILE 212,0.0,0.0,0.0,-0.02504500000000002,0.002575456270256031,0.0001821122593347453,1.8985499999999988,0.27244799044955853,0.019264982156753055,-1.8874099999999996,0.27066998706912315,0.019139258332025212,0.0,0.0,0.0,-0.013905000000000119,0.017027212778373154,0.0012040057620293892
CYS 213,R CYS 213,0.0,0.0,0.0,-0.016069999999999966,0.0015411359446847906,0.00010897476772169514,0.18764000000000006,0.28944997909828907,0.020467204303470463,-0.15807500000000002,0.2876143587775131,0.020337406345820014,0.0,0.0,0.0,0.013495000000000017,0.013299247159144099,0.000940398785090672
ARG 214,R ARG 214,0.0,0.0,0.0,-0.07068499999999998,0.00800286042612289,0.0005658876876200958,-159.89212500000005,3.1470015982463617,0.22252661705249052,160.14542999999992,3.1781555272092312,0.22472953249551544,0.0,0.0,0.0,0.18261999999999928,0.06579700297126079,0.004652550698272992
ARG 215,R ARG 215,0.0,0.0,0.0,-0.11934000000000003,0.029850031825778403,0.002110715992264217,-159.04848499999997,7.334051254918591,0.5185957375922644,159.42305500000003,7.40789619270913,0.5238173632190632,-0.00048258000000000025,0.0036239986405626583,0.0002562554013752685,0.2547474200000005,0.13014720230933044,0.009202796930538505
ASN 216,R ASN 216,0.0,0.0,0.0,-0.11858499999999993,0.03173047076549637,0.0022436831048523987,2.7861850000000006,1.6441459335396589,0.11625867388661794,-2.2798350000000003,1.6636837883970022,0.11764020885256454,-0.0027540000000000004,0.01224228286476015,0.0008656601230875775,0.3850110000000001,0.0722912755783225,0.00511176511820573
LEU 217,R LEU 217,0.0,0.0,0.0,-0.056764999999999954,0.010274228681511826,0.0007264976772158333,0.03771499999999975,0.2569866217821466,0.018171698293637836,0.04093000000000001,0.255389888405943,0.01805879219383179,0.0,0.0,0.0,0.02187999999999981,0.024784987391564865,0.0017525632656198596
ASP 218,R ASP 218,0.0,0.0,0.0,-0.18578499999999995,0.055819071785546806,0.003947004417909883,158.31022999999996,4.357799812645541,0.3081429798575128,-157.113915,4.182645031290325,0.2957576664921608,-0.0051201360000000026,0.009833223235577643,0.0006953138830798074,1.0054098639999962,0.2899376723424517,0.020501689423479092
ILE 219,R ILE 219,0.0,0.0,0.0,-0.030890000000000015,0.0032415891164675613,0.00022921496460747218,1.4808949999999999,0.4095983691068608,0.028962978435841176,-1.42218,0.4064674742214925,0.028741590735378554,0.0,0.0,0.0,0.02782499999999991,0.016531617434480138,0.001168961879190266
GLU 220,R GLU 220,0.0,0.0,0.0,-0.05888499999999997,0.008952752370081434,0.0006330551911168517,156.28573000000011,6.090628491958539,0.4306724708351879,-155.49442499999995,5.993258956894964,0.4237874049827443,0.0,0.0,0.0,0.7324200000000027,0.11072788086114485,0.007829643542333165
ARG 221,R ARG 221,0.0,0.0,0.0,-0.05371999999999998,0.009381449781350661,0.0006633686757754106,-152.14208500000004,4.487992903042416,0.31734902156583916,152.21977000000004,4.497878367306891,0.3180480294474979,0.0,0.0,0.0,0.023964999999999462,0.039550521804392204,0.0027966442167352136
PRO 222,R PRO 222,0.0,0.0,0.0,-0.012754999999999994,0.0009407310986674973,6.651973391408584e-05,0.6601050000000002,0.20328343261318596,0.014374309370366236,-0.6684249999999998,0.2037553542241286,0.014407679267494838,0.0,0.0,0.0,-0.021074999999999997,0.005096996664703753,0.0003604120905297239
THR 223,R THR 223,0.0,0.0,0.0,-0.0058199999999999875,0.0005268775948927528,3.725587202039242e-05,0.21104499999999984,0.4593089297792938,0.03247804589064744,-0.20935500000000015,0.45855625497314917,0.032424823744702125,0.0,0.0,0.0,-0.004130000000000025,0.002879774296711343,0.00020363079334913113
TYR 224,R TYR 224,0.0,0.0,0.0,-0.005005000000000033,0.00038075582726990214,2.6923502743884158e-05,0.149055,0.3113185217345735,0.02201354378274885,-0.1543,0.31068970050518263,0.021969079407203215,0.0,0.0,0.0,-0.010250000000000094,0.0019332614929178549,0.00013670223114490437
THR 225,R THR 225,0.0,0.0,0.0,-0.003434999999999998,0.0005251428377118046,3.713320616375636e-05,-0.568455,0.4950992809275729,0.035008805890447026,0.5743550000000001,0.49445948163120484,0.03496356524834101,0.0,0.0,0.0,0.0024649999999998896,0.0024977539910888834,0.00017661787848347128
ASN 226,R ASN 226,0.0,0.0,0.0,-0.007080000000000015,0.0006584831053260975,4.656178690728592e-05,0.5668449999999996,0.37755134879245267,0.02669691189772707,-0.5405550000000001,0.3769281323740639,0.026652843842168122,0.0,0.0,0.0,0.01920999999999907,0.0041552256256418155,0.0002938188217251442
LEU 227,R LEU 227,0.0,0.0,0.0,-0.005829999999999935,0.0005010987926548524,3.543303543306379e-05,-0.5607100000000002,0.1475441489859905,0.010432946827239215,0.5618449999999998,0.14705305496656645,0.010398221236105724,0.0,0.0,0.0,-0.004695000000000143,0.002951605495319753,0.00020871002611280758
ASN 228,R ASN 228,0.0,0.0,0.0,-0.002744999999999982,0.0004358612164439422,3.08200421803729e-05,0.08526999999999979,0.29735823025435204,0.021026402105448313,-0.08297000000000003,0.2974299061964012,0.0210314703599154,0.0,0.0,0.0,-0.00044500000000024186,0.002011709472065816,0.0001422493409474948
ARG 229,R ARG 229,0.0,0.0,0.0,-0.0064899999999999914,0.0005195190083144563,3.673554137344624e-05,-110.34860500000005,1.531434954206379,0.10828880410654404,110.33328500000005,1.5280352495166447,0.10804840868252975,0.0,0.0,0.0,-0.02180999999999841,0.006934255547639417,0.0004903259120216268
LEU 230,R LEU 230,0.0,0.0,0.0,-0.009089999999999996,0.0007562407024222481,5.347429288920496e-05,-1.0653500000000002,0.14486530813138032,0.010243524173837773,1.0772149999999996,0.14405241676209904,0.010186044073879092,0.0,0.0,0.0,0.002774999999999683,0.004673796636568192,0.00033048732956042465
ILE 231,R ILE 231,0.0,0.0,0.0,-0.0036199999999999895,0.00048538644398047774,3.432200460346201e-05,-0.446375,0.12493732178576597,0.00883440274580009,0.44624500000000006,0.124502670553687,0.008803668262434675,0.0,0.0,0.0,-0.003749999999999654,0.0033297897831547213,0.0002354516935594387
GLY 232,R GLY 232,0.0,0.0,0.0,-0.0015100000000000102,0.0004998999899980138,3.534826728426829e-05,-0.8401299999999998,0.08510395466722045,0.0060177583450984114,0.8456149999999993,0.08563105029719678,0.006055029634527417,0.0,0.0,0.0,0.003974999999999924,0.0025796075282880264,0.0001824057976052332
GLN 233,R GLN 233,0.0,0.0,0.0,-0.0069550000000000115,0.0006268771809533613,4.432691056232282e-05,-1.7075350000000018,0.3450609493625679,0.024399493721693966,1.7549250000000018,0.34746098971682415,0.02456920220265556,0.0,0.0,0.0,0.04043499999999885,0.008323807722431666,0.0005885820885824382
ILE 234,R ILE 234,0.0,0.0,0.0,-0.004455000000000055,0.0005176630178020759,3.660430302573403e-05,-0.7123650000000005,0.12137034965344429,0.00858217972749328,0.71289,0.1207968455713984,0.008541626864947997,0.0,0.0,0.0,-0.003930000000000318,0.0037141755478168788,0.00026263187163785747
VAL 235,R VAL 235,0.0,0.0,0.0,-0.001899999999999995,0.00034641016151373957,2.4494897427829244e-05,-0.64238,0.10163210909943717,0.007186475353050304,0.6436850000000001,0.1011116005955779,0.0071496698437758886,0.0,0.0,0.0,-0.0005950000000000631,0.0023792803533842066,0.00016824052722218976
SER 236,R SER 236,0.0,0.0,0.0,-0.0019999999999999684,0.000360555127546396,2.5495097567963717e-05,-0.75469,0.27695989583331326,0.019584022046045563,0.7638049999999998,0.2768468113867315,0.019576025768143095,0.0,0.0,0.0,0.0071150000000000544,0.0025420021636498743,0.0001797466967707702
SER 237,R SER 237,0.0,0.0,0.0,-0.0027300000000000002,0.0004439594576084739,3.1392674304685345e-05,-0.63402,0.20418266233938562,0.014437894514090267,0.6464449999999999,0.2038611463104238,0.014415159897656358,0.0,0.0,0.0,0.009694999999999971,0.00408313298828247,0.00028872110245010263
ILE 238,R ILE 238,0.0,0.0,0.0,-0.0020750000000000035,0.00031523800532296263,2.229069312515878e-05,-0.51361,0.12002048950075095,0.008486730200730982,0.5112400000000001,0.11972907917460868,0.008466124378958684,0.0,0.0,0.0,-0.004445000000000166,0.0018185090046515437,0.00012858800488379054
THR 239,R THR 239,0.0,0.0,0.0,-0.0012850000000000689,0.0004514144437210314,3.191982142806944e-05,-0.7539050000000006,0.36303664549876974,0.02567056738513968,0.7568950000000004,0.3638361499012978,0.02572710088360129,0.0,0.0,0.0,0.0017050000000000882,0.001740107755284175,0.00012304419937567414
ALA 240,R ALA 240,0.0,0.0,0.0,-0.001475000000000018,0.0004993746088859533,3.531111722956375e-05,-0.6447700000000001,0.18146191639018835,0.012831295160660849,0.647945,0.18227915946426843,0.012889082972616825,0.0,0.0,0.0,0.0016999999999998527,0.0016062378404209114,0.0001135781669160062
SER 241,R SER 241,0.0,0.0,0.0,-0.0013899999999999917,0.0004877499359302722,3.448912872195995e-05,-0.49787000000000015,0.355307758288501,0.025124052529398977,0.49608000000000013,0.3555535875223312,0.0251414352812245,0.0,0.0,0.0,-0.003180000000000059,0.0014274452704044712,0.00010093562304756666
LEU 242,R LEU 242,0.0,0.0,0.0,-0.0010999999999999832,0.0003000000000000589,2.1213203435600588e-05,-0.3822699999999999,0.13626374095848084,0.00963530152615889,0.3821600000000002,0.13626064875817911,0.009635082874578677,0.0,0.0,0.0,-0.0012099999999998989,0.000675203672975696,4.7744109584317866e-05
ARG 243,R ARG 243,0.0,0.0,0.0,-0.0010100000000000048,0.0001729161646579013,1.2227019260637164e-05,-82.25786999999998,0.8125268999268809,0.05745432808347807,82.248455,0.8117531508880349,0.05739961576424762,0.0,0.0,0.0,-0.010424999999994071,0.001137706025300055,8.044796454864627e-05
PHE 244,R PHE 244,0.0,0.0,0.0,-0.0019199999999999651,0.0003370459909270312,2.3832750575624333e-05,-0.38299500000000003,0.19847217682839063,0.014034102211221058,0.38177500000000025,0.19808221620074792,0.014006527830800865,0.0,0.0,0.0,-0.0031400000000000984,0.0008946507698538679,6.326136261574352e-05
ASP 245,R ASP 245,0.0,0.0,0.0,-0.0012299999999999906,0.00042083250825001017,2.9757352032732588e-05,84.29553000000004,0.9473757802961557,0.06698958385793084,-84.28078500000005,0.9457659376261595,0.06687575079107107,0.0,0.0,0.0,0.013515000000001009,0.0022135435392159446,0.00015652116470312648
GLY 246,R GLY 246,0.0,0.0,0.0,-0.000989999999999992,0.0002447447650104011,1.7306068299876266e-05,-1.0920449999999997,0.07981110809279933,0.005643497574643094,1.0938699999999992,0.07979300157282855,0.0056422172503375915,0.0,0.0,0.0,0.0008350000000000967,0.0008762277101301593,6.195865556965961e-05
ALA 247,R ALA 247,0.0,0.0,0.0,-0.001835000000000009,0.0004096034667822104,2.8963338895921973e-05,-0.8074300000000001,0.12944027618944512,0.009152809705221624,0.8089250000000002,0.12937708210884882,0.009148341208929576,0.0,0.0,0.0,-0.00034000000000014905,0.0008511169132380384,6.0183054093317936e-05
LEU 248,R LEU 248,0.0,0.0,0.0,-0.0027800000000000173,0.00042614551505327825,3.01330383466407e-05,0.32659999999999995,0.12625664338956594,0.008927692871061377,-0.3254200000000001,0.12663259296089577,0.008954276520188527,0.0,0.0,0.0,-0.0016000000000000192,0.0010392304845412816,7.348469228349217e-05
ASN 249,R ASN 249,0.0,0.0,0.0,-0.0013150000000000045,0.0004645158770160842,3.284623266068894e-05,0.1364399999999997,0.4849614174344182,0.03429195068817171,-0.134115,0.4849679079846417,0.03429240963937937,0.0,0.0,0.0,0.0010100000000003461,0.0008943712875526774,6.324160023270418e-05
VAL 250,R VAL 250,0.0,0.0,0.0,-0.001309999999999979,0.00046249324319395116,3.2703210851540195e-05,0.21804999999999994,0.09719643769192382,0.006872826019913508,-0.216845,0.09711843787355724,0.006867310599863675,0.0,0.0,0.0,-0.00010500000000007948,0.0008508672046799985,6.0165397031846904e-05
ASP 251,R ASP 251,0.0,0.0,0.0,-0.0006500000000000095,0.0004769696007084791,3.3726843908080544e-05,83.09677499999997,0.8638009055268073,0.06107994778930857,-83.08756999999997,0.8631271372755698,0.061032305179368744,0.0,0.0,0.0,0.008554999999998217,0.0010940635264917885,7.736197386312116e-05
LEU 252,R LEU 252,0.0,0.0,0.0,-0.0006550000000000126,0.00047536827828538133,3.3613613313656695e-05,0.432485,0.12742778258684456,0.009010504917872284,-0.4324799999999999,0.1273268612665851,0.009003368702880108,0.0,0.0,0.0,-0.0006500000000000794,0.0007123903424389575,5.037360419903936e-05
THR 253,R THR 253,0.0,0.0,0.0,-0.00036499999999999906,0.00048143016108257976,3.4042253156922404e-05,-0.25839,0.1901413103457528,0.013445020992917764,0.2582049999999999,0.1900265322922039,0.013436904958918182,0.0,0.0,0.0,-0.0005500000000003657,0.0007331439149306791,5.184110338331365e-05
GLU 254,R GLU 254,0.0,0.0,0.0,-0.000839999999999998,0.0003666060555964651,2.5922962793631293e-05,85.29575500000001,1.0564883506083416,0.0747050076959749,-85.28377500000002,1.055410438820707,0.07462878782251918,0.0,0.0,0.0,0.011140000000000256,0.0015001333274084314,0.00010607544484944411
PHE 255,R PHE 255,0.0,0.0,0.0,-0.0012750000000000261,0.00044651427748724197,3.157332735078406e-05,0.4681250000000001,0.08609796382609784,0.0060880454067787845,-0.467975,0.0860179886709754,0.006082390309327433,0.0,0.0,0.0,-0.0011250000000002024,0.0008540345426268635,6.038936164590067e-05
GLN 256,R GLN 256,0.0,0.0,0.0,-0.0007099999999999973,0.00045376205218153364,3.2085822414268646e-05,1.0720900000000002,0.22965141388635227,0.016238807206811815,-1.07138,0.22954403847627974,0.016231214618752317,0.0,0.0,0.0,2.842170943040401e-16,0.0007348469228351749,5.196152422708198e-05
THR 257,R THR 257,0.0,0.0,0.0,-0.0005299999999999974,0.0004990991885387084,3.5291642070042395e-05,0.20301000000000002,0.17432661844939215,0.01232675340468851,-0.20262000000000013,0.17422647789586967,0.012319672398241758,0.0,0.0,0.0,-0.00013999999999990908,0.0008064738061463934,5.702630971754399e-05
ASN 258,R ASN 258,0.0,0.0,0.0,-0.0010850000000000215,0.00027888169534766874,1.9719913792913742e-05,1.0913050000000004,0.14878115463659822,0.010520416335630294,-1.0889650000000002,0.14870159304795302,0.010514790481744996,0.0,0.0,0.0,0.0012549999999998463,0.0006999821426293663,4.94962119762714e-05
LEU 259,R LEU 259,0.0,0.0,0.0,-0.0016149999999999908,0.0004865953144041074,3.4407484650874443e-05,0.662910000000001,0.06971708470668392,0.0049297423360653144,-0.6612649999999999,0.06970541424451814,0.004928917109771613,0.0,0.0,0.0,3.0000000000112158e-05,0.0008056674251823714,5.696928997275603e-05
VAL 260,R VAL 260,0.0,0.0,0.0,-0.0006800000000000106,0.0004664761515876306,3.2984845004941746e-05,-0.5336450000000003,0.04278129234840347,0.0030250941927480253,0.5331,0.04276786176557995,0.0030241445071290452,0.0,0.0,0.0,-0.0012249999999998406,0.0007964766161036745,5.631940163034228e-05
PRO 261,R PRO 261,0.0,0.0,0.0,-0.0006799999999999784,0.0004664761515876081,3.298484500494015e-05,-1.1270099999999996,0.0693245259630439,0.0049019842411011216,1.125575,0.0692154923048279,0.004894274397190911,0.0,0.0,0.0,-0.002115000000000107,0.000807325832610252,5.7086557086578476e-05
TYR 262,R TYR 262,0.0,0.0,0.0,-0.0008099999999999963,0.00039230090491865715,2.7739863013360146e-05,0.9864999999999999,0.17192850258173908,0.012157181005479654,-0.9857699999999998,0.17178768029168962,0.012147223365856035,0.0,0.0,0.0,-8.000000000005336e-05,0.0007639371701918678,5.401851534431313e-05
PRO 263,R PRO 263,0.0,0.0,0.0,-0.0002850000000000064,0.0004514144437210766,3.191982142807264e-05,0.5119900000000002,0.21704676892319688,0.015347524214022211,-0.5116649999999999,0.21683439020367584,0.015332506770746906,0.0,0.0,0.0,4.0000000000102176e-05,0.0007670723564306823,5.4240206489287985e-05
ARG 264,R ARG 264,0.0,0.0,0.0,-0.00057500000000001,0.0004943429983321371,3.495532863527442e-05,-86.89398500000007,1.1651422036660595,0.0823879953258908,86.88311499999992,1.1641659253700105,0.08231896202554466,0.0,0.0,0.0,-0.011444999999997804,0.0012194158437530658,8.622572122041084e-05
GLY 265,R GLY 265,0.0,0.0,0.0,-0.0003200000000000092,0.00046647615158763736,3.298484500494223e-05,0.2411199999999999,0.14660315685550585,0.010366408635588327,-0.2405050000000001,0.14646378383409306,0.010356553474732784,0.0,0.0,0.0,0.00029499999999995643,0.0008172973755003752,5.7791651646228334e-05
HID 266,R HID 266,0.0,0.0,0.0,-0.0007599999999999518,0.00042708313008122376,3.019933774108097e-05,0.2763150000000001,0.2324723763697527,0.016438279376960345,-0.27560000000000007,0.2323001937149427,0.01642610422467846,0.0,0.0,0.0,-4.4999999999753015e-05,0.0007955972599250355,5.625722175864288e-05
PHE 267,R PHE 267,0.0,0.0,0.0,-0.00129999999999999,0.00045825756949561993,3.240370349204184e-05,0.7205999999999999,0.16290027624285958,0.011518788998848785,-0.7180449999999999,0.16281465835421732,0.011512734899883803,0.0,0.0,0.0,0.001254999999999562,0.0008185200058640794,5.787810466833431e-05
PRO 268,R PRO 268,0.0,0.0,0.0,-0.001424999999999983,0.000494342998332114,3.495532863527279e-05,0.002530000000000003,0.12482327146810403,0.008826338170498564,0.0005499999999999949,0.12465780160102294,0.008814637683989058,0.0,0.0,0.0,0.001655000000000042,0.001282955572106695,9.071865849977106e-05
LEU 269,R LEU 269,0.0,0.0,0.0,-0.0034750000000000037,0.0005092887196866052,3.6012150727221327e-05,-1.2361850000000003,0.22687512154266734,0.016042493692534226,1.2414849999999997,0.22741294988412578,0.016080523899270182,0.0,0.0,0.0,0.0018249999999996813,0.0020160295136727917,0.00014255481401902485
ALA 270,R ALA 270,0.0,0.0,0.0,-0.002734999999999974,0.00044133320745215894,3.120697037522309e-05,0.5588499999999997,0.18624303342675735,0.013169371188481296,-0.5367349999999996,0.18641406807159241,0.013181465164199367,0.0,0.0,0.0,0.01938000000000009,0.0030142329040737355,0.00021313845265461586
THR 271,R THR 271,0.0,0.0,0.0,-0.008655000000000017,0.0007784439607319417,5.5044300340727044e-05,-1.3703800000000004,0.16283739005523049,0.011514342273877235,1.4033999999999995,0.16343108639424123,0.011556322944605247,0.0,0.0,0.0,0.024365000000000123,0.010601970335744502,0.0007496725118343556
TYR 272,R TYR 272,0.0,0.0,0.0,-0.020319999999999963,0.0016148064899549068,0.00011418406193511611,0.4627900000000002,0.1409594831857713,0.009967340643321002,-0.4141050000000002,0.14218137703299916,0.010053741585847495,0.0,0.0,0.0,0.02836499999999969,0.01605807507143989,0.00113547737758178
ALA 273,R ALA 273,0.0,0.0,0.0,-0.022230000000000007,0.002048682503464165,0.00014486372906977437,-0.9977949999999999,0.1357522485080808,0.00959913354813853,1.1531900000000002,0.13415950916725888,0.009486509869282754,0.0,0.0,0.0,0.13316500000000026,0.02547445337980816,0.0018013158731882916
PRO 274,R PRO 274,0.0,0.0,0.0,-0.06897999999999999,0.009462536657788819,0.0006691023837948763,-0.3395650000000001,0.3800458337819266,0.026873298622889577,0.5802199999999996,0.35971923996361366,0.025435991390154213,0.0,0.0,0.0,0.17167499999999997,0.042012133663978504,0.0029707064605914834
VAL 275,R VAL 275,0.0,0.0,0.0,-0.12275000000000003,0.029688676292485578,0.002099306433086884,1.4198999999999997,0.4596580033024557,0.03250272911618349,-1.1446749999999999,0.48622551287956955,0.03438133573430506,-0.0014892119999999989,0.006712117303850997,0.00047461836616726063,0.15098578800000012,0.08099611712360456,0.005727290366788063
ILE 276,R ILE 276,0.0,0.0,0.0,-0.8954499999999999,0.22212241557303455,0.01570642663052291,-1.78731,0.5286081950745747,0.03737824393280131,1.999105000000001,0.49663666193203215,0.035117515143799086,-0.14417391600000007,0.04747142265323967,0.0033567364870678456,-0.827828916000001,0.2754935918415543,0.0194803386964602
SER 277,R SER 277,0.0,0.0,0.0,-0.15224000000000001,0.02694888494910293,0.001905573929292677,-2.0559500000000006,0.8665511395757296,0.06127441870389288,2.1704299999999996,0.8779601386737348,0.062081156766767946,-0.0003058919999999998,0.0013234814263660822,9.358426913579011e-05,-0.038065891999999824,0.13255175321075874,0.009372824355349323
ALA 278,R ALA 278,0.0,0.0,0.0,-0.052465000000000046,0.006507593641277502,0.0004601563592953779,-0.7467549999999998,0.27575419303249116,0.01949876598338987,0.8358949999999998,0.2759435340336858,0.01951215441398001,0.0,0.0,0.0,0.03667499999999988,0.016322970777404355,0.0011542083325812471
GLU 279,R GLU 279,0.0,0.0,0.0,-0.27679999999999993,0.07126654193939848,0.005039305507706415,140.69304499999996,4.5904060934719055,0.3245907277094033,-139.47228499999997,4.524506522681923,0.31993092437111537,-0.013996007999999997,0.015944823326256578,0.0011274692698817468,0.9299639920000005,0.19346705670543776,0.013680186773261736
LYS 280,R LYS 280,0.0,0.0,0.0,-1.6003100000000001,0.7923339787614805,0.05602647293467607,-171.73115,8.068426405904109,0.5705239025119399,169.69878500000002,6.650325910717738,0.4702490548569115,-0.5415449399999999,0.04946121552566692,0.0034974360903928426,-4.1742199399999995,1.6250025545934528,0.11490503257984933
ALA 281,R ALA 281,0.0,0.0,0.0,-0.39976,0.05876097684688354,0.004155028519757706,-0.8182749999999999,0.3416059855667058,0.024155190888813155,1.0253750000000001,0.3322591373837588,0.023494268915524856,-0.0007460279999999999,0.0028129749170612947,0.00019890736391617076,-0.19340602800000004,0.09208051015781782,0.006511075314770975
TYR 282,R TYR 282,0.0,0.0,0.0,-2.7454899999999993,0.6031392541528101,0.04264838566112485,-2.9691999999999994,1.7223216192105364,0.1217865296327965,5.515105000000002,1.5795219415933928,0.11168906759336299,-0.5876961479999998,0.11559003890750119,0.008173450034911095,-0.7872811479999995,0.7923044627821288,0.056024385839760785
HIE 283,R HIE 283,0.0,0.0,0.0,-8.424144999999992,0.9501672557898299,0.06718697098304015,-8.943794999999998,2.070112913098002,0.14637908786734352,14.06398,1.0629908887662034,0.07516480657860974,-1.296284148,0.04054650752332209,0.0028670710423172414,-4.600244147999998,1.2415538835009117,0.08779111702319874
GLU 284,R GLU 284,0.0,0.0,0.0,-2.7668300000000006,0.7383828553670528,0.052211552414192876,110.19575499999999,14.640961334727168,1.0352723042875627,-108.58387000000008,13.588087879576145,0.9608229083007027,-0.374720112,0.11149081012643997,0.00788359078803875,-1.5296651120000002,1.3625501986238777,0.09634684851540211
GLN 285,R GLN 285,0.0,0.0,0.0,-3.5641599999999998,0.757737780765888,0.05358015231408049,-6.342360000000002,2.6898723093113475,0.19020269504399723,8.489310000000005,1.8498776970113138,0.13080610639224535,-0.69375744,0.09412559988984884,0.006655684996536386,-2.11096744,1.490298501888069,0.10538001766772064
LEU 286,R LEU 286,0.0,0.0,0.0,-0.8778650000000002,0.3973983225618853,0.028100304871566804,-0.5394649999999999,0.8031738782947316,0.056792969581410356,0.8736600000000007,0.7793797818778714,0.05511047288855351,-0.10498165199999993,0.08274928124880666,0.005851257790934401,-0.6486516520000002,0.4774096676372547,0.03375796133903186
SER 287,R SER 287,0.0,0.0,0.0,-0.6018800000000002,0.25961135491345466,0.01835729495323313,-2.5992999999999977,1.6676617762604062,0.11792149507193363,3.038140000000002,1.3053314025181437,0.09230086864163262,-0.13692834000000004,0.04809299325088838,0.0034006881655262037,-0.29996833999999994,0.6646455987461514,0.04699754099591967
VAL 288,R VAL 288,0.0,0.0,0.0,-0.09111999999999995,0.011765440918215053,0.0008319423056919544,-0.14371500000000012,0.26235610108209784,0.01855137781608147,0.20789500000000008,0.2761035203958834,0.019523467158140736,0.0,0.0,0.0,-0.026940000000000183,0.051703156576750724,0.003655965262417028
ALA 289,R ALA 289,0.0,0.0,0.0,-0.18933500000000017,0.03953495636775031,0.0027955435741550522,-0.9306649999999996,0.5350260393429468,0.037832054053077824,1.2012650000000002,0.5263815961590981,0.0372207996135897,-0.008384616000000003,0.014085334934680964,0.0009959835847596686,0.07288038400000002,0.10302605904188591,0.007285042498744314
GLU 290,R GLU 290,0.0,0.0,0.0,-0.5121050000000001,1.1405813710450474,0.08065128219610027,104.44634500000001,8.198380668521155,0.5797130565460009,-109.52584000000004,6.39616162040927,0.4522769255356531,-0.505659816,0.057842873761403825,0.004090108828000607,-6.097259816000001,2.8003970595274126,0.19801797508067012
ILE 291,R ILE 291,0.0,0.0,0.0,-0.13835500000000003,0.01572351662319806,0.0011118205228362753,0.165615,0.32273384820157924,0.02282072925817665,-0.15293,0.34542117060191896,0.02442496520980122,0.0,0.0,0.0,-0.12566999999999984,0.07810333603630552,0.005522739854456328
THR 292,R THR 292,0.0,0.0,0.0,-0.052364999999999995,0.0044217389113331155,0.0003126641568840068,-0.8148200000000003,0.26190173271668044,0.01851924912084714,1.1203299999999998,0.27443520382778813,0.019405499362294135,0.0,0.0,0.0,0.2531449999999995,0.08340691802842257,0.00589775973357681
ASN 293,R ASN 293,0.0,0.0,0.0,-0.7338800000000001,0.126189403675585,0.00892293830528928,2.8235,1.211324349627298,0.08565356618378468,-0.6083500000000003,0.8780836677105434,0.062089891588728026,-0.08902116000000003,0.024967517526482144,0.00176547009523695,1.3922488399999988,0.6700366373101082,0.047378744988540875
ALA 294,R ALA 294,0.0,0.0,0.0,-0.1143199999999999,0.025126631290326832,0.0017767211373764193,1.0179549999999997,0.27421749210252816,0.01939010481856662,-0.9709949999999996,0.27580990731842975,0.019502705578329484,-0.007640100000000002,0.015915202911015617,0.0011253747902339024,-0.0750001,0.058447932415944356,0.004132892935764728
CYS 295,R CYS 295,0.0,0.0,0.0,-0.027685000000000067,0.0029488599492007474,0.00020851588668492665,0.19789500000000002,0.2924759887153131,0.020681175495483803,-0.11130999999999998,0.2903370522341232,0.020529929846446138,0.0,0.0,0.0,0.05889999999999996,0.037383686281585324,0.002643425807545949
PHE 296,R PHE 296,0.0,0.0,0.0,-0.045284999999999964,0.005346379616151672,0.00037804612813783784,0.9998049999999995,0.2843076801196217,0.02010358885560003,-0.9010749999999998,0.28756555665621797,0.020333955514729603,0.0,0.0,0.0,0.053445000000000215,0.027490852569536903,0.0019438968272519168
GLU 297,R GLU 297,0.0,0.0,0.0,-0.19046,0.0681574530040554,0.0048194597207571,142.71409499999993,5.0019969048371085,0.3536945930884441,-141.80160500000002,4.843675864358044,0.34249960495571846,-0.01858525199999999,0.03506220578932958,0.002479272347699317,0.7034447480000022,0.23337068668094194,0.016501799508225515
PRO 298,R PRO 298,0.0,0.0,0.0,-0.043205,0.008859626120779571,0.0006264701708780701,-1.6629600000000002,0.3389720466351149,0.023968943280837235,1.6472300000000002,0.3411550631311219,0.024123305857614102,0.0,0.0,0.0,-0.05893500000000003,0.017087152337355825,0.0012082441288911868
ALA 299,R ALA 299,0.0,0.0,0.0,-0.03426000000000002,0.0070577900223794746,0.0004990611185015281,-0.7286500000000002,0.3481072499963191,0.024614899705259798,0.805845,0.34019335821705776,0.024055303050990583,0.0,0.0,0.0,0.04293499999999998,0.019861791837595996,0.0014044407694879747
ASN 300,R ASN 300,0.0,0.0,0.0,-0.028579999999999984,0.0032130359475113935,0.00022719595066814503,-0.6253750000000009,0.4410409214290663,0.031186302632325608,0.7903050000000004,0.44357063921657314,0.03136518069252904,0.0,0.0,0.0,0.13634999999999897,0.023932979338143524,0.0016923171983998814
GLN 301,R GLN 301,0.0,0.0,0.0,-0.01165500000000006,0.0011117441252374903,7.861218098997358e-05,0.7393200000000004,0.4827842661065076,0.03413800284140822,-0.6759999999999999,0.4794894263693415,0.03390502248930091,0.0,0.0,0.0,0.05166499999999978,0.010258790133344381,0.0007254060070057458
MET 302,R MET 302,0.0,0.0,0.0,-0.007759999999999954,0.0008674099376880985,6.133514490078551e-05,-0.761755,0.5340734453003629,0.03776469548235493,0.7605000000000005,0.5354475978095325,0.037861862738116765,0.0,0.0,0.0,-0.00901499999999995,0.0037609540013140226,0.0002659396078059825
VAL 303,R VAL 303,0.0,0.0,0.0,-0.004390000000000016,0.0005458021619598318,3.859404099080753e-05,0.5456700000000001,0.4190466574261151,0.029631073309956207,-0.5332749999999998,0.41666223655978274,0.029462469293577577,0.0,0.0,0.0,0.008004999999999991,0.00519663112025479,0.0003674573104457207
LYS 304,R LYS 304,0.0,0.0,0.0,-0.008999999999999998,0.0016124515496597086,0.0001140175425099137,-136.74847499999998,3.036723515464474,0.21472877903735813,136.70865000000006,3.0369144452030805,0.214742279808648,0.0,0.0,0.0,-0.04882499999999943,0.02405357301940875,0.0017008444593789706
CYS 305,R CYS 305,0.0,0.0,0.0,-0.0038550000000000086,0.0005691880181451503,4.024767074005674e-05,-0.2715099999999998,0.5968402130386323,0.04220297619244406,0.2754000000000001,0.5953421789189809,0.042097049183998626,0.0,0.0,0.0,3.499999999995396e-05,0.0040674039632178265,0.0002876088924216364
ASP 306,R ASP 306,0.0,0.0,0.0,-0.008950000000000003,0.0017656443583009532,0.00012484990989183742,131.99966499999994,3.387241541844531,0.23951414637550444,-131.83105,3.3776206251584866,0.2388338448325112,0.0,0.0,0.0,0.15966499999999667,0.018444044431738502,0.0013041908890188277
PRO 307,R PRO 307,0.0,0.0,0.0,-0.0096,0.0012369316876853066,8.746427842268011e-05,-1.1749449999999997,0.2303403828576318,0.016287524669973703,1.1820549999999994,0.22977043320453833,0.01624722314350997,0.0,0.0,0.0,-0.002489999999999988,0.005352560135112962,0.0003784831568247158
ARG 308,R ARG 308,0.0,0.0,0.0,-0.026814999999999988,0.01189078529786825,0.0008408054917755941,-138.22848,9.556359999476657,0.6757366959089816,138.21625000000006,9.586262464458299,0.6778511194852528,0.0,0.0,0.0,-0.039044999999999844,0.029853860303151725,0.0021109867064954464
HIE 309,R HIE 309,0.0,0.0,0.0,-0.006139999999999967,0.0013417898494175772,9.487887014504453e-05,-0.40334500000000006,1.132769356919139,0.08009888937978478,0.412155,1.1332396661673116,0.08013214526564853,0.0,0.0,0.0,0.0026700000000002434,0.006280214964473828,0.0004440782588688676
GLY 310,R GLY 310,0.0,0.0,0.0,-0.0020699999999999937,0.0004302324952859684,3.0422031490351757e-05,1.313135,0.20231187996506597,0.014305610223789697,-1.3017349999999999,0.20129054815117448,0.014233391158645274,0.0,0.0,0.0,0.009330000000000012,0.0024230352865775026,0.00017133446821932416
LYS 311,R LYS 311,0.0,0.0,0.0,-0.0034449999999999646,0.0005540532465386388,3.917748077658935e-05,-109.72832999999993,2.6352090431534005,0.18633741842578827,109.69127999999999,2.63162292732273,0.18608384174358952,0.0,0.0,0.0,-0.040495000000003216,0.004681877294421402,0.00033105871835686993
TYR 312,R TYR 312,0.0,0.0,0.0,-0.007439999999999947,0.0007722693830522426,5.4607691765899216e-05,-0.25963500000000017,0.5173384789236154,0.036581354661562225,0.26452999999999993,0.516918068072688,0.03655162712520471,0.0,0.0,0.0,-0.0025450000000000173,0.0031109443903741835,0.00021997698743278352
MET 313,R MET 313,0.0,0.0,0.0,-0.0018199999999998794,0.0003969886648255836,2.807133769523636e-05,-0.16522999999999996,0.3170642948993155,0.022419831299543724,0.16361499999999984,0.31677347864838684,0.022399267485232636,0.0,0.0,0.0,-0.003435000000000101,0.0012024038423093925,8.502279106217315e-05
ALA 314,R ALA 314,0.0,0.0,0.0,-0.0014000000000000323,0.0004898979485566497,3.4641016151378536e-05,0.580275,0.149374594141708,0.010562378845459006,-0.5755899999999996,0.14879231129329376,0.010521205230390773,0.0,0.0,0.0,0.0032849999999999963,0.001613621702878309,0.00011410028483750365
CYS 315,R CYS 315,0.0,0.0,0.0,-0.003255000000000039,0.0004898724323740679,3.4639211884805184e-05,-0.684635,0.20712313191674142,0.014645817111892369,0.6937450000000004,0.2055044524456817,0.01453135918883699,0.0,0.0,0.0,0.005854999999999837,0.0036638743155298324,0.00025907503739263645
CYS 316,R CYS 316,0.0,0.0,0.0,-0.002655000000000005,0.00047536827828538117,3.361361331365668e-05,0.3910700000000001,0.2618862636718464,0.018518155294197078,-0.37359000000000014,0.26332425239616647,0.01861983645202073,0.0,0.0,0.0,0.014824999999999812,0.005281512567437423,0.00037345933513569744
LEU 317,R LEU 317,0.0,0.0,0.0,-0.008289999999999987,0.0007783957862167943,5.504089388809294e-05,-1.0506400000000005,0.12768433889870406,0.00902864618865949,1.0705550000000004,0.12831475743264592,0.009073223510693089,0.0,0.0,0.0,0.011625000000000132,0.00529380534209572,0.00037432856556774547
LEU 318,R LEU 318,0.0,0.0,0.0,-0.005080000000000006,0.0005134199061197493,3.630426972134354e-05,0.8285449999999998,0.1487691096128506,0.010519564623833143,-0.8206350000000002,0.15048668304869878,0.010641015406200558,0.0,0.0,0.0,0.0028300000000004034,0.004203700750529089,0.0002972465306778098
TYR 319,R TYR 319,0.0,0.0,0.0,-0.017310000000000002,0.0013542156401400785,9.575750623319309e-05,-1.5371999999999997,0.1475806897937584,0.010435530652535488,1.5600150000000002,0.14832101932969502,0.010487879856052833,0.0,0.0,0.0,0.005505000000000402,0.009038803847855032,0.0006391399494633352
ARG 320,R ARG 320,0.0,0.0,0.0,-0.012540000000000022,0.0014894294209530374,0.00010531856436546456,-98.63591500000003,1.1068685097005069,0.07826742290910763,98.66616000000002,1.1082703751360248,0.0783665497646842,0.0,0.0,0.0,0.01770499999999842,0.014175611979741803,0.0010023671358344688
GLY 321,R GLY 321,0.0,0.0,0.0,-0.008080000000000002,0.0015535765188750565,0.00010985444915887427,-0.4441999999999998,0.1672600370680338,0.011827070643232,0.474755,0.1715129877735209,0.012127799671622204,0.0,0.0,0.0,0.022474999999999978,0.008497609958099969,0.0006008717625250821
ASP 322,R ASP 322,0.0,0.0,0.0,-0.03687999999999999,0.01098433429935561,0.0007767097269894336,109.33373500000005,3.2424073116675296,0.22927281974489536,-109.05072000000004,3.185426095766215,0.22524363932848793,0.0,0.0,0.0,0.24613499999999752,0.05872151884105314,0.004152238417408229
VAL 323,R VAL 323,0.0,0.0,0.0,-0.017354999999999978,0.002160781108765906,0.00015279029746681592,-0.8730599999999998,0.11349421306833318,0.008025252768604926,0.9095850000000002,0.11419996836689206,0.00807515720435186,0.0,0.0,0.0,0.01916999999999992,0.008344525151259406,0.0005900470320237227
VAL 324,R VAL 324,0.0,0.0,0.0,-0.011740000000000002,0.001724064963973245,0.00012190980272316222,1.1312250000000008,0.099899371244258,0.007063952284308722,-1.1184199999999997,0.10105614083271022,0.007145748246335216,0.0,0.0,0.0,0.0010649999999999026,0.008106835079117074,0.0005732398058404664
PRO 325,R PRO 325,0.0,0.0,0.0,-0.006145000000000009,0.0007238611745355517,5.1184714515174766e-05,1.1574850000000008,0.13212868641971068,0.00934290901566483,-1.1587249999999996,0.13392785137901775,0.009470129189984756,0.0,0.0,0.0,-0.00738499999999977,0.003930238542378898,0.0002779098324996851
LYS 326,R LYS 326,0.0,0.0,0.0,-0.020825000000000003,0.004459189948858446,0.00031531234514367015,-106.5529649999999,2.6610487432202072,0.18816456113989483,106.67540000000004,2.6906624500276717,0.19025856642985767,0.0,0.0,0.0,0.1016100000000019,0.0457900414937561,0.0032378448851048324
ASP 327,R ASP 327,0.0,0.0,0.0,-0.032675,0.005054638958422205,0.00035741694839500483,113.23345500000003,2.6373438755610272,0.18648837387300124,-112.87589999999986,2.5951087742205754,0.1835019012168078,0.0,0.0,0.0,0.3248799999999997,0.05240959454145664,0.0037059179699501454
VAL 328,R VAL 328,0.0,0.0,0.0,-0.013720000000000005,0.0014005713120008763,9.903534722511593e-05,1.3340499999999997,0.176258808290537,0.012463379858609838,-1.3333200000000003,0.1761891529010734,0.012458454478786248,0.0,0.0,0.0,-0.012989999999999773,0.010468519475073627,0.0007402361109807999
ASN 329,R ASN 329,0.0,0.0,0.0,-0.01147499999999998,0.0012959070182695382,9.163446404056296e-05,1.2740599999999993,0.6905420525934682,0.04882869680833189,-1.22694,0.6920574661110167,0.04893585272578792,0.0,0.0,0.0,0.03564499999999992,0.009612958701670171,0.0006797388285217208
ALA 330,R ALA 330,0.0,0.0,0.0,-0.027625000000000042,0.004560084977278193,0.0003224467010220314,1.0865599999999995,0.24025764587209486,0.01698878106280744,-1.00375,0.23188179639635373,0.016396519066558004,0.0,0.0,0.0,0.05518499999999997,0.020037234714401053,0.001416846454277948
ALA 331,R ALA 331,0.0,0.0,0.0,-0.032320000000000036,0.00466450426090484,0.00032983025937593575,1.4530250000000007,0.19633956395744273,0.01388330370895176,-1.4148500000000004,0.20148937316891072,0.014247450210476357,0.0,0.0,0.0,0.0058549999999998655,0.028346322071831565,0.0020043876558690004
ILE 332,R ILE 332,0.0,0.0,0.0,-0.018700000000000036,0.00244335834457409,0.00017277152543170759,1.4638650000000004,0.23528214291568864,0.016636959874778583,-1.4589049999999995,0.23805853476614028,0.016833280425247125,0.0,0.0,0.0,-0.01374000000000012,0.01531673594471038,0.001083056785214845
ALA 333,R ALA 333,0.0,0.0,0.0,-0.020139999999999998,0.003967417295924378,0.0002805387673744923,0.7646650000000003,0.19386173623229344,0.01370809483024525,-0.676825,0.19521691621117215,0.013803920525524588,0.0,0.0,0.0,0.06769999999999993,0.02349021072702438,0.0016610087296579919
THR 334,R THR 334,0.0,0.0,0.0,-0.19710000000000008,0.06783922169364817,0.004796957368999617,2.4221900000000005,0.9106684050190829,0.06439398046013309,-2.1876049999999996,1.006607788056004,0.07117791929295915,-0.0038623320000000004,0.012508296821493162,0.0008844701503571953,0.03362266800000028,0.20333209709835434,0.014377750469112787
ILE 335,R ILE 335,0.0,0.0,0.0,-0.08102500000000008,0.01681619383213675,0.001189084469245129,2.104635,0.43000935079948666,0.030406252792394197,-2.086695,0.46034708859185675,0.03255145480427862,0.0,0.0,0.0,-0.063085,0.0490086500018116,0.0034654348753079085
LYS 336,R LYS 336,0.0,0.0,0.0,-0.02764999999999997,0.006917911534560167,0.0004891702157736129,-111.66252500000006,4.528572803805074,0.3202184538667544,111.69681500000007,4.555556052861215,0.32212645770535875,0.0,0.0,0.0,0.006639999999999158,0.03680109237509127,0.0026022301973499585
THR 337,R THR 337,0.0,0.0,0.0,-0.09398999999999993,0.050898329049193884,0.0035990553621749236,0.4501649999999997,1.092886173292992,0.07727872242004909,-0.07661500000000004,1.1051395824849455,0.07814516929327749,-0.0008798039999999995,0.0059424557700654326,0.00042019507719143944,0.27868019600000027,0.07329209376910371,0.0051825336511493545
LYS 338,R LYS 338,0.0,0.0,0.0,-0.5916650000000001,0.7369025395362672,0.05210687827796824,-153.913775,5.817936649222806,0.4113902457179186,154.77533,5.363420563512254,0.3792511050814889,-0.3689932319999998,0.03536585174799992,0.002500743359344886,-0.09910323199999958,1.06452898899505,0.07527356668880594
ARG 339,R ARG 339,0.0,0.0,0.0,-0.25382,0.058792240984674,0.0041572392281416645,-137.06795000000008,4.521614991070284,0.31972646221005485,137.97922000000003,4.444216136911231,0.3142535367468613,-0.007362791999999998,0.01490535125683175,0.0010539674949673159,0.6500872080000003,0.24029920631764506,0.016991719830095207
THR 340,R THR 340,0.0,0.0,0.0,-0.02733000000000001,0.00554987387244072,0.0003924353449932877,-0.7966349999999999,0.8004987893651065,0.056603812229168854,0.871395,0.7791595401296195,0.055094899445184586,0.0,0.0,0.0,0.04743000000000011,0.030767435707253734,0.0021755862428320233
ILE 341,R ILE 341,0.0,0.0,0.0,-0.01659000000000002,0.002524262268465823,0.0001784922967525521,0.3459999999999998,0.538637781816315,0.03808744281255964,-0.32016000000000006,0.5351146180025359,0.03783831751016421,0.0,0.0,0.0,0.009250000000000274,0.01207052194397557,0.0008535147919046153
GLN 342,R GLN 342,0.0,0.0,0.0,-0.006465000000000009,0.0008710769196804541,6.159443968411387e-05,-0.2607750000000004,1.107852938965727,0.07833703257001119,0.2736450000000002,1.104609731522858,0.07810770317244646,0.0,0.0,0.0,0.006404999999999674,0.006373458637192996,0.0004506715821971139
PHE 343,R PHE 343,0.0,0.0,0.0,-0.004510000000000011,0.000640234332100368,4.5271403777661027e-05,0.8201399999999996,0.15801813313667606,0.011173569349138233,-0.820525,0.15779689279260206,0.011157925294381556,0.0,0.0,0.0,-0.004895000000000138,0.0016105821928733344,0.00011388535902390347
VAL 344,R VAL 344,0.0,0.0,0.0,-0.0016250000000000025,0.0004841229182759448,3.423265984407413e-05,-0.0011849999999999383,0.16958399327471926,0.011991399162524785,0.0014950000000000083,0.1692507310914786,0.011967833967556534,0.0,0.0,0.0,-0.0013149999999999583,0.0008750857100879501,6.187790397226346e-05
ASP 345,R ASP 345,0.0,0.0,0.0,-0.001189999999999961,0.0003923009049186373,2.7739863013358744e-05,100.40132999999997,1.6935912497150927,0.11975498572317415,-100.37325499999999,1.6907310933381337,0.11955274212623399,0.0,0.0,0.0,0.026884999999999052,0.0031035101095396238,0.0002194513043936473
TRP 346,R TRP 346,0.0,0.0,0.0,-0.0011900000000000643,0.00039230090491870935,2.773986301336384e-05,-1.4146400000000003,0.088819200626892,0.006280465906284378,1.4129199999999997,0.08871659145842925,0.006273210342401186,0.0,0.0,0.0,-0.0029100000000003945,0.0007293147468684182,5.157034031300089e-05
CYS 347,R CYS 347,0.0,0.0,0.0,-0.001005000000000007,0.00023446748175386226,1.657935463158891e-05,0.3011,0.21495459985773746,0.015199585520664704,-0.29983,0.21480188802708422,0.015188787163562471,0.0,0.0,0.0,0.00026500000000014625,0.0006817440868830641,4.8206586686884545e-05
PRO 348,R PRO 348,0.0,0.0,0.0,-0.0016100000000000125,0.0004877499359303204,3.448912872196336e-05,1.0855100000000002,0.11861901154536572,0.008387630744137347,-1.0821600000000005,0.11840728187066277,0.00837265919526126,0.0,0.0,0.0,0.0017399999999999417,0.000917823512446864,6.489992295836332e-05
THR 349,R THR 349,0.0,0.0,0.0,-0.0020900000000000103,0.0004380639222761745,3.097579700346597e-05,-0.5452500000000002,0.292112131723418,0.020655446920848686,0.5470750000000001,0.29202042629754504,0.020648962367998052,0.0,0.0,0.0,-0.0002649999999996311,0.0009719953703593235,6.873045176630073e-05
GLY 350,R GLY 350,0.0,0.0,0.0,-0.0011900000000000027,0.00040484564959995686,2.862691041660024e-05,0.6130500000000001,0.15607497397084497,0.011036167246829837,-0.6097149999999999,0.15554482882757587,0.010998680324247967,0.0,0.0,0.0,0.002145000000000078,0.0010554501409351632,7.463159518595511e-05
PHE 351,R PHE 351,0.0,0.0,0.0,-0.006249999999999922,0.0007053367989832557,4.9874843358147285e-05,-0.44787499999999997,0.2264788276528293,0.0160144714828495,0.44402999999999976,0.22583232518840193,0.015968756855184455,0.0,0.0,0.0,-0.010095000000000133,0.0035980515560508747,0.00025442066543423825
LYS 352,R LYS 352,0.0,0.0,0.0,-0.0024499999999999843,0.0004974937185532901,3.517811819867431e-05,-88.46121000000002,0.991050753443656,0.07007787082600463,88.45034999999994,0.9902681391955007,0.07002253164181226,0.0,0.0,0.0,-0.013310000000002509,0.002454363461267628,0.0001735497046958826
VAL 353,R VAL 353,0.0,0.0,0.0,-0.0036049999999999815,0.0004989739472156995,3.5282786171163955e-05,-0.9397449999999998,0.07782705169155664,0.005503203601085566,0.9473549999999998,0.07817786755213989,0.005528010028482187,0.0,0.0,0.0,0.004004999999999866,0.0018371105029363606,0.00012990332944153292
GLY 354,R GLY 354,0.0,0.0,0.0,-0.001719999999999991,0.00044899888641288465,3.174901573277591e-05,0.8895399999999997,0.05751294115241256,0.004066779069485377,-0.8858349999999998,0.057175324878834984,0.0040429059938368135,0.0,0.0,0.0,0.0019850000000000353,0.00240931006721843,0.00017036394865111684
ILE 355,R ILE 355,0.0,0.0,0.0,-0.005615000000000025,0.0006219123732488958,4.397584564281134e-05,-0.8422100000000001,0.06460809469408746,0.004568482187773184,0.8499749999999999,0.06475711833459015,0.00457901975044884,0.0,0.0,0.0,0.0021500000000000165,0.002099404677522027,0.00014845032839305822
ASN 356,R ASN 356,0.0,0.0,0.0,-0.004124999999999993,0.0005285593627966503,3.73747909693152e-05,1.5589050000000009,0.33873540702884564,0.023952210333808205,-1.5474899999999996,0.3390355437118656,0.02397343320219283,0.0,0.0,0.0,0.007290000000000383,0.0040602832413514775,0.0002871053813497725
TYR 357,R TYR 357,0.0,0.0,0.0,-0.006374999999999984,0.0008799857953399457,6.22243923232713e-05,0.9789849999999993,0.21135677130151453,0.01494518062369952,-0.9637300000000003,0.2110425006959478,0.014922958336067136,0.0,0.0,0.0,0.008879999999999858,0.002665633133047289,0.00018848872645332805
GLU 358,R GLU 358,0.0,0.0,0.0,-0.0068249999999999865,0.0012745097096530868,9.012144583837955e-05,95.26700500000007,1.6525054961966847,0.11684978423087163,-95.21385500000004,1.6410512222262044,0.1160398447510621,0.0,0.0,0.0,0.04632500000000249,0.014945212444124735,0.0010567861065514175
PRO 359,R PRO 359,0.0,0.0,0.0,-0.015204999999999995,0.0034077815364251377,0.00024096654332085265,-1.3300699999999992,0.1227611302489555,0.008680522766516144,1.3670350000000004,0.1274003287868549,0.00900856364105808,0.0,0.0,0.0,0.02176000000000016,0.008640162035517332,0.0006109517165864869
PRO 360,R PRO 360,0.0,0.0,0.0,-0.012555000000000007,0.0026771206547334054,0.00018930101690165608,0.18971499999999988,0.2510996690061536,0.017755427870794874,-0.1883,0.25643375362849563,0.01813260461158297,0.0,0.0,0.0,-0.011140000000000295,0.009266088710993327,0.0006552114162619497
THR 361,R THR 361,0.0,0.0,0.0,-0.004979999999999996,0.0007997499609252986,5.655086206239551e-05,-0.19990500000000005,0.39816561375261933,0.02815456055197808,0.215565,0.39459364639461697,0.027901984317876032,0.0,0.0,0.0,0.010679999999999794,0.005697157185825118,0.00040284984795826084
VAL 362,R VAL 362,0.0,0.0,0.0,-0.008354999999999991,0.0008711917125408778,6.160255676511761e-05,-0.7702049999999998,0.16356709013429535,0.011565939861291147,0.7905799999999998,0.1627080624923047,0.01150519743420332,0.0,0.0,0.0,0.01202000000000008,0.005968215813792059,0.0004220165873517154
VAL 363,R VAL 363,0.0,0.0,0.0,-0.004129999999999986,0.0004828043081829144,3.4139420030221846e-05,1.3084650000000004,0.10448228928865638,0.00738801352699035,-1.297379999999999,0.10404895770742537,0.007357372357031276,0.0,0.0,0.0,0.006954999999999807,0.002064697314378067,0.0001459961472094384
PRO 364,R PRO 364,0.0,0.0,0.0,-0.004844999999999982,0.0006090771708084305,4.306825977445583e-05,-0.226875,0.21302612369143833,0.015063221663210028,0.2297799999999999,0.21277333385553765,0.015045346722491987,0.0,0.0,0.0,-0.0019399999999996976,0.001595744340425598,0.00011283616441549949
GLY 365,R GLY 365,0.0,0.0,0.0,-0.004004999999999997,0.0005787702480259016,4.092523671281351e-05,0.5530949999999999,0.23868811444016264,0.01687779843092697,-0.5291450000000001,0.23803614006070536,0.016831696880439555,0.0,0.0,0.0,0.01994500000000002,0.004018951977817104,0.00028418281967775613
GLY 366,R GLY 366,0.0,0.0,0.0,-0.007934999999999996,0.0008779379249126829,6.20795860166604e-05,1.5092799999999995,0.18072155820488572,0.012778943931327403,-1.4592599999999993,0.17745087320157626,0.012547671576830878,0.0,0.0,0.0,0.04208500000000001,0.006035542643375415,0.00042677731312713363
ASP 367,R ASP 367,0.0,0.0,0.0,-0.01229,0.0011558114033008206,8.172820810467497e-05,117.84314500000006,1.5217380996592709,0.10760313294590007,-117.75443000000003,1.5166458766316284,0.10724305840248403,0.0,0.0,0.0,0.0764249999999965,0.009234412542226633,0.0006529715728882557
LEU 368,R LEU 368,0.0,0.0,0.0,-0.017089999999999998,0.0013754635582230701,9.725996092945105e-05,-0.1034250000000001,0.3140706837242215,0.022208151023329244,0.18447,0.31670021960838607,0.022394087288835858,0.0,0.0,0.0,0.06395499999999954,0.010409273509712798,0.0007360467885943413
ALA 369,R ALA 369,0.0,0.0,0.0,-0.026729999999999986,0.0031854513024059004,0.00022524542170707318,-0.7190349999999994,0.33515644671556116,0.023699139623096107,0.8144550000000003,0.34513905599772415,0.02440501669483143,0.0,0.0,0.0,0.0686900000000001,0.015230361125068708,0.0010769491631456058
LYS 370,R LYS 370,0.0,0.0,0.0,-0.04151499999999996,0.009950868052587358,0.0007036326278677095,-105.45128499999998,2.5760734895933854,0.1821559033326376,105.66107000000002,2.59863754400076,0.18375142292088928,0.0,0.0,0.0,0.16826999999999992,0.06344790855497007,0.0044864446391323295
VAL 371,R VAL 371,0.0,0.0,0.0,-0.08098999999999996,0.028581810649432483,0.002021039212880359,-0.90091,0.22529296904253365,0.015930618616362646,1.1757349999999998,0.2381742739571184,0.016841464421926095,-0.0003153599999999998,0.001616247012804664,0.00011428592228266785,0.1935196400000001,0.05998584446856018,0.004241639739892045
GLN 372,R GLN 372,0.0,0.0,0.0,-0.5144900000000001,0.413301717755927,0.02922484473012645,-1.4184050000000008,1.3955309960638633,0.0986789430672775,1.981920000000001,1.2508282470427328,0.08844691355835985,-0.149754204,0.10279369610189136,0.007268611957687655,-0.10072920400000011,0.4830414263761317,0.034156186818458514
ARG 373,R ARG 373,0.0,0.0,0.0,-0.16484000000000004,0.05924849702735089,0.004189501402315081,-115.72533500000002,3.822608344150909,0.27029922819693875,116.44772999999999,3.8698534270824947,0.27363996004880325,-0.008574768,0.020846795534483858,0.0014740910488442972,0.5489802320000013,0.1595351739383421,0.011280840332957707
ALA 374,R ALA 374,0.0,0.0,0.0,-0.015280000000000047,0.0017780888616713592,0.0001257298691640087,-0.6390349999999999,0.11712025347906309,0.008281652544933285,0.6834249999999998,0.11781016244365383,0.008330436475659635,0.0,0.0,0.0,0.02910999999999994,0.01311136529885431,0.0009271135313433866
VAL 375,R VAL 375,0.0,0.0,0.0,-0.018500000000000037,0.0015524174696261417,0.0001097724920005106,0.6884750000000001,0.15125111363226454,0.010695068811139132,-0.6603549999999995,0.1599525210023293,0.01131035122686307,0.0,0.0,0.0,0.009620000000000148,0.017123539353766874,0.0012108170794963267
CYS 376,R CYS 376,0.0,0.0,0.0,-0.005960000000000014,0.0005553377350766403,3.926830783214708e-05,-0.8234999999999998,0.23584933750171935,0.016677066588582045,0.8544399999999998,0.23960205842187596,0.01694242402963638,0.0,0.0,0.0,0.024979999999999926,0.010162657132856696,0.0007186083773516806
MET 377,R MET 377,0.0,0.0,0.0,-0.009960000000000035,0.0008175573374388968,5.781003373118624e-05,0.040185,0.39632930849862724,0.02802471416223545,-0.02412,0.40664830701725546,0.028754377544993045,0.0,0.0,0.0,0.006105000000000007,0.01378600649209195,0.0009748178676039986
LEU 378,R LEU 378,0.0,0.0,0.0,-0.003674999999999996,0.0004789311015167073,3.3865542960360654e-05,0.39501499999999995,0.20134277929689967,0.014237084458378416,-0.4007750000000001,0.20222960805727705,0.014299792721399826,0.0,0.0,0.0,-0.009435000000000108,0.004145572939896278,0.000293136273770411
SER 379,R SER 379,0.0,0.0,0.0,-0.002584999999999982,0.0004927220311696747,3.484070894800864e-05,-0.1329800000000002,0.5821619960114194,0.041165069512877045,0.1359099999999998,0.5811918890521445,0.04109647259193909,0.0,0.0,0.0,0.00034500000000002763,0.002452748458362589,0.0001734355067453037
ASN 380,R ASN 380,0.0,0.0,0.0,-0.0017499999999999805,0.000433012701892184,3.061862178478723e-05,1.2463849999999992,0.21909670644489576,0.015492476686282414,-1.2434200000000002,0.21853636676763302,0.015452854687726378,0.0,0.0,0.0,0.001214999999999442,0.0014962536549682998,0.00010580111058032415
THR 381,R THR 381,0.0,0.0,0.0,-0.0023850000000000225,0.000486595314404063,3.4407484650871306e-05,-0.56778,0.22580642506359425,0.015966925439795946,0.5730000000000001,0.22516971377163494,0.0159219031525757,0.0,0.0,0.0,0.002834999999999481,0.002123152137742378,0.00015012952740883501
THR 382,R THR 382,0.0,0.0,0.0,-0.0016900000000000437,0.0004624932431938905,3.2703210851535906e-05,0.5176750000000003,0.20939214258180708,0.014806260394677622,-0.5172200000000001,0.20883218525888153,0.01476666543265605,0.0,0.0,0.0,-0.0012349999999997508,0.0013378247269352835,9.459849364549802e-05
ALA 383,R ALA 383,0.0,0.0,0.0,-0.001935,0.00038829756630706847,2.745678422539612e-05,0.195385,0.145447470844288,0.01028468929404287,-0.19286499999999995,0.14509840376447974,0.01026000652412073,0.0,0.0,0.0,0.00058499999999996,0.0013010668699186504,9.199932064966334e-05
ILE 384,R ILE 384,0.0,0.0,0.0,-0.0019999999999999974,0.0003464101615137897,2.4494897427832788e-05,0.4340300000000002,0.19274716366265918,0.01362928264803396,-0.43346500000000027,0.1923822984970283,0.013603482784750324,0.0,0.0,0.0,-0.0014349999999998353,0.0009725096400552777,6.876681612523754e-05
ALA 385,R ALA 385,0.0,0.0,0.0,-0.0009500000000000053,0.00021794494717703337,1.541103500742242e-05,-0.26729,0.1406592545835503,0.009946111275267339,0.2665199999999999,0.14040295438487058,0.009927988114416749,0.0,0.0,0.0,-0.0017199999999999223,0.000729109045342437,5.155579501860871e-05
GLU 386,R GLU 386,0.0,0.0,0.0,-0.0024749999999999963,0.000519013487300688,3.6699795639759455e-05,116.40478000000003,3.4415158668232793,0.243351920699184,-116.35080999999995,3.432355305604832,0.24270417120348012,0.0,0.0,0.0,0.051494999999997904,0.00906035181436211,0.0006406636207871287
ALA 387,R ALA 387,0.0,0.0,0.0,-0.0011099999999999689,0.000357631094844944,2.528833723280292e-05,0.34322000000000036,0.20437316751471993,0.014451365264223269,-0.34222500000000006,0.20386685452765474,0.014415563529567608,0.0,0.0,0.0,-0.0001149999999999779,0.0009283183721116489,6.564202160202038e-05
TRP 388,R TRP 388,0.0,0.0,0.0,-0.0016550000000001442,0.00047536827828531525,3.361361331365202e-05,-0.021869999999999976,0.24920482158256885,0.017621441924541813,0.021060000000000016,0.2487983046566033,0.017592696837040078,0.0,0.0,0.0,-0.0024649999999997617,0.0009585275165580705,6.777813069121123e-05
ALA 389,R ALA 389,0.0,0.0,0.0,-0.0008000000000000012,0.0004000000000000002,2.8284271247461912e-05,-0.39719499999999996,0.18156631563976888,0.012838677302393768,0.39643000000000006,0.18134159782024645,0.01282278735298999,0.0,0.0,0.0,-0.0015650000000000076,0.0007847133234500229,5.548761122989438e-05
ARG 390,R ARG 390,0.0,0.0,0.0,-0.0030800000000000146,0.0007236021006049944,5.116639522186219e-05,-121.42631499999996,4.290939383838767,0.3034152335972818,121.3643,4.282726807770237,0.302834516774375,0.0,0.0,0.0,-0.06509499999999675,0.008990326746009004,0.0006357121007185755
LEU 391,R LEU 391,0.0,0.0,0.0,-0.0011749999999999838,0.00037996710383926465,2.686773157525571e-05,0.2850649999999999,0.1749080923656759,0.012367869819617242,-0.28440999999999994,0.17454338114062065,0.0123420808415761,0.0,0.0,0.0,-0.0005200000000001736,0.0008182909018193484,5.786190456597166e-05
ASP 392,R ASP 392,0.0,0.0,0.0,-0.0007900000000000034,0.00040730823708832705,2.880104164782941e-05,100.95687500000003,1.8186054408178995,0.12859482395050872,-100.93165000000003,1.8162480688210272,0.12842813257803196,0.0,0.0,0.0,0.024435000000000002,0.002426061623286791,0.0001715484625402533
HIE 393,R HIE 393,0.0,0.0,0.0,-0.0015399999999999925,0.0004983974317750641,3.524202037341075e-05,-1.1829600000000005,0.8660661281911436,0.06124012321999354,1.1807800000000008,0.8642433115737707,0.061111230620893145,0.0,0.0,0.0,-0.003719999999999493,0.0019878631743656667,0.00014056315306649791
LYS 394,R LYS 394,0.0,0.0,0.0,-0.0016700000000000347,0.0004702127178203435,3.3249060137092144e-05,-115.59329,2.3884258238208558,0.16888720963847934,115.54142999999996,2.3831824636610546,0.16851644808595945,0.0,0.0,0.0,-0.05353000000000577,0.005564090222133085,0.0003934405927204068
PHE 395,R PHE 395,0.0,0.0,0.0,-0.0008249999999999469,0.00037996710383924,2.6867731575253964e-05,0.014410000000000069,0.17830642697334273,0.012608168364199457,-0.014374999999999995,0.17804343395643657,0.012589571949633551,0.0,0.0,0.0,-0.000789999999999913,0.0007783957862166003,5.504089388807922e-05
ASP 396,R ASP 396,0.0,0.0,0.0,-0.0005899999999999816,0.000491833305094301,3.477786652455723e-05,100.14349999999999,2.06223265661277,0.14582186958752386,-100.118915,2.059520683987882,0.1456301041641788,0.0,0.0,0.0,0.023994999999997334,0.0028416500488299096,0.0002009350019286713
LEU 397,R LEU 397,0.0,0.0,0.0,-0.0010099999999999903,0.000244744765010421,1.7306068299877672e-05,-1.2059449999999998,0.1991693550097505,0.014083400153194545,1.2042200000000003,0.1988309623775886,0.01405947218070402,0.0,0.0,0.0,-0.0027350000000000404,0.0006743700764415548,4.768516540811138e-05
MET 398,R MET 398,0.0,0.0,0.0,-0.000874999999999968,0.0003307189138830586,2.3385358667336056e-05,-0.42649999999999993,0.2715944955259589,0.019204630951934497,0.4260500000000001,0.27117305821191007,0.0191748308336736,0.0,0.0,0.0,-0.0013249999999999959,0.000854034542626952,6.0389361645906934e-05
TYR 399,R TYR 399,0.0,0.0,0.0,-0.0005700000000000272,0.000495075751779485,3.500714212843018e-05,-0.5998400000000002,0.1271249558505326,0.008989091833995207,0.599125,0.127054198572892,0.00898408853891141,0.0,0.0,0.0,-0.0012850000000001682,0.0007441606009460476,5.2620100722080654e-05
ALA 400,R ALA 400,0.0,0.0,0.0,-0.00023999999999999076,0.0004270831300812361,3.0199337741081843e-05,-1.003654999999999,0.11694809094210232,0.00826947881519816,1.0024899999999994,0.11683603853264209,0.008261555513340398,0.0,0.0,0.0,-0.0014050000000002249,0.000721785979359516,5.1037976057048715e-05
LYS 401,R LYS 401,0.0,0.0,0.0,-0.0007050000000000095,0.00045604276115294767,3.224709289222863e-05,-101.55693499999998,1.5440083551512562,0.10917787781361404,101.52808000000005,1.5417804686747034,0.10902034245008561,0.0,0.0,0.0,-0.029559999999999177,0.002471113109510551,0.0001747340836813886
ARG 402,R ARG 402,0.0,0.0,0.0,-0.0005299999999999383,0.000499099188538652,3.52916420700384e-05,-90.25421000000004,1.2270227854010904,0.0867636132227517,90.23965000000013,1.2259498470468428,0.08668774502414332,0.0,0.0,0.0,-0.015090000000000714,0.0013273658124237906,9.385893670800532e-05
ALA 403,R ALA 403,0.0,0.0,0.0,-0.0003749999999999892,0.00048412291827591307,3.4232659844071886e-05,-0.5868849999999999,0.14370038891735754,0.010161151946260771,0.5860350000000001,0.14346729165562389,0.010144669480815983,0.0,0.0,0.0,-0.001224999999999916,0.0007838207703295117,5.5424498193486115e-05
PHE 404,R PHE 404,0.0,0.0,0.0,-0.000954999999999977,0.0003049180217698045,2.1560960089941607e-05,-0.4582200000000002,0.11375298501577759,0.008043550708486806,0.45695499999999967,0.11360934369584359,0.008033393733348415,0.0,0.0,0.0,-0.002220000000000102,0.0007426977851052812,5.2516664022017354e-05
VAL 405,R VAL 405,0.0,0.0,0.0,-0.0003600000000000039,0.00048000000000000516,3.3941125496954645e-05,-0.5284300000000003,0.08015132625228154,0.005667554631408362,0.5279500000000001,0.08005752619210668,0.0056609219655458275,0.0,0.0,0.0,-0.0008400000000001104,0.0007901898506054575,5.587486017879039e-05
HIE 406,R HIE 406,0.0,0.0,0.0,-0.000504999999999991,0.0004999749993749593,3.535357124817736e-05,-0.6744000000000002,0.1826957853920004,0.012918542874488567,0.67353,0.18247246120990415,0.012902751470132248,0.0,0.0,0.0,-0.0013750000000001218,0.0007838207703294059,5.5424498193478634e-05
TRP 407,R TRP 407,0.0,0.0,0.0,-0.0007800000000000118,0.0004142463035441644,2.929163703175396e-05,-1.45223,0.14693664314935612,0.010389989677569756,1.4505099999999993,0.14679410717056318,0.010379910861853003,0.0,0.0,0.0,-0.002499999999999485,0.0007416198487094319,5.244044240849807e-05
TYR 408,R TYR 408,0.0,0.0,0.0,-0.0005849999999999755,0.0004927220311696836,3.484070894800927e-05,-0.5425999999999996,0.09980025050068779,0.007056943389315247,0.542185,0.09967658087534868,0.007048198626244838,0.0,0.0,0.0,-0.0009999999999999877,0.0007999999999998662,5.6568542494914345e-05
VAL 409,R VAL 409,0.0,0.0,0.0,-0.00016999999999999738,0.0003756327994198532,2.6561249970586445e-05,-0.7904100000000001,0.04768534261174604,0.0033718629123969455,0.7898499999999997,0.04757276006288328,0.0033639021240225333,0.0,0.0,0.0,-0.0007299999999999723,0.0006834471449937748,4.832701108076837e-05
GLY 410,R GLY 410,0.0,0.0,0.0,-0.00010000000000000286,0.00030000000000000865,2.1213203435597037e-05,-0.7978549999999999,0.11950081160812419,0.008449983424540071,0.7972999999999996,0.11939355091461414,0.008442398948166497,0.0,0.0,0.0,-0.0006550000000000656,0.0007183139981930113,5.079246991434997e-05
GLU 411,R GLU 411,0.0,0.0,0.0,-0.000250000000000003,0.00043301270189222455,3.0618621784790096e-05,82.58395499999995,0.9990683625195048,0.07064480140064817,-82.57489999999996,0.998361522699013,0.07059482027761994,0.0,0.0,0.0,0.0088049999999987,0.0010377740601875169,7.338170752980895e-05
GLY 412,R GLY 412,0.0,0.0,0.0,-5.4999999999999494e-05,0.00022798026230355788,1.6120638945153363e-05,-0.43302000000000035,0.0867792002728752,0.006136216097889554,0.43267000000000017,0.08670479283176918,0.006130954697271875,0.0,0.0,0.0,-0.00040500000000009306,0.0006332258680755615,4.477583053389677e-05
MET 413,R MET 413,0.0,0.0,0.0,-0.0002400000000000052,0.0004270831300812618,3.019933774108366e-05,0.050525000000000014,0.3909623247513756,0.027645211102015486,-0.05044000000000001,0.39071288230617635,0.027627572857563874,0.0,0.0,0.0,-0.00015499999999991687,0.0008191306367118129,5.792128278965772e-05
GLU 414,R GLU 414,0.0,0.0,0.0,-0.00021000000000000906,0.00040730823708834375,2.8801041647830588e-05,80.38472500000003,1.2839864249173951,0.09079155080105619,-80.37749000000001,1.2832605463821458,0.09074022343759694,0.0,0.0,0.0,0.007025000000002706,0.000956229574941978,6.761564168126026e-05
GLU 415,R GLU 415,0.0,0.0,0.0,-0.00023999999999999174,0.0004270831300812378,3.0199337741081962e-05,85.44374999999998,1.3030323662533676,0.09213830222833093,-85.43322999999998,1.30208316443549,0.09207118352411733,0.0,0.0,0.0,0.010280000000000058,0.001217209924376985,8.606973916545308e-05
GLY 416,R GLY 416,0.0,0.0,0.0,-0.0001050000000000012,0.0003065534211193902,2.167660028694562e-05,0.49153999999999975,0.19890992534310695,0.014065055705542083,-0.49119,0.19878574873466126,0.014056275093352413,0.0,0.0,0.0,0.000244999999999983,0.0006670644646509816,4.716858064432831e-05
GLU 417,R GLU 417,0.0,0.0,0.0,-0.0002299999999999952,0.0004208325082500076,2.975735203273241e-05,80.79885499999999,1.104432539350292,0.078095173793767,-80.79167999999997,1.103843149005945,0.07805349760284164,0.0,0.0,0.0,0.006945000000003318,0.000917591957247003,6.488354953315923e-05
PHE 418,R PHE 418,0.0,0.0,0.0,-0.00043500000000000537,0.0004957569969249102,3.5055313434628237e-05,0.3005900000000001,0.13419203366817262,0.009488809698797835,-0.30042500000000005,0.13403419106705566,0.009477648541436843,0.0,0.0,0.0,-0.0002700000000001612,0.0007855571271397706,5.5547277160995464e-05
SER 419,R SER 419,0.0,0.0,0.0,-0.00019499999999999295,0.0003962007067131364,2.801562064277612e-05,0.3468299999999999,0.36385482146042797,0.025728421162208914,-0.34651499999999985,0.3635825487767532,0.02570916857611309,0.0,0.0,0.0,0.0001199999999999235,0.0008034923770640607,5.681549084536957e-05
GLU 420,R GLU 420,0.0,0.0,0.0,-0.0002500000000000152,0.00043301270189224575,3.0618621784791593e-05,82.29062000000005,1.4351405978492275,0.10147976486953048,-82.28276500000004,1.4343101337470214,0.10142104218971028,0.0,0.0,0.0,0.007605000000004196,0.0010995339922022416,7.774879420313215e-05
ALA 421,R ALA 421,0.0,0.0,0.0,-0.00021499999999997855,0.00041082234603288846,2.9049526674282175e-05,0.16412,0.11657888144942896,0.008243371761603382,-0.16396999999999998,0.11648329966136768,0.008236613108553776,0.0,0.0,0.0,-6.500000000003503e-05,0.0006563345183669899,4.6409858866410516e-05
ARG 422,R ARG 422,0.0,0.0,0.0,-0.0005700000000000044,0.000495075751779465,3.500714212842876e-05,-96.04843499999994,1.6912801470434415,0.11959156608605986,96.02886999999998,1.6893791324314429,0.11945714405373198,0.0,0.0,0.0,-0.02013499999999411,0.0021463399078392614,0.0001517691503564451
GLU 423,R GLU 423,0.0,0.0,0.0,-0.0003150000000000058,0.00046451587701606934,3.284623266068789e-05,85.908915,1.6728192842544913,0.11828618595959776,-85.89881999999997,1.6716955935830555,0.11820672903022493,0.0,0.0,0.0,0.009779999999999803,0.0013789851340771132,9.750897394613671e-05
ASP 424,R ASP 424,0.0,0.0,0.0,-0.0003100000000000014,0.00046249324319388925,3.270321085153581e-05,85.19301999999999,1.1974838661124736,0.08467489620896138,-85.18328999999999,1.196605070983068,0.08461275600943374,0.0,0.0,0.0,0.009419999999992115,0.0011106754701537323,7.85366156643261e-05
MET 425,R MET 425,0.0,0.0,0.0,-0.0006949999999999923,0.0004604074282632657,3.2555721463361406e-05,0.49102,0.2173904312521599,0.015371824810347023,-0.49040500000000015,0.21715671984767146,0.015355298918451582,0.0,0.0,0.0,-7.999999999994483e-05,0.0008022468448051705,5.6727418414724784e-05
ALA 426,R ALA 426,0.0,0.0,0.0,-0.0003449999999999892,0.0004753682782853584,3.3613613313655076e-05,0.5837699999999998,0.10582805440902879,0.007483173491240316,-0.5831949999999999,0.10566000650672085,0.007471290710111704,0.0,0.0,0.0,0.00023000000000006154,0.0008106170489200471,5.7319281223679256e-05
ALA 427,R ALA 427,0.0,0.0,0.0,-0.0003099999999999925,0.000462493243193876,3.2703210851534876e-05,0.3794350000000001,0.11402765355386361,0.008062972707072728,-0.37911500000000026,0.11394517003804853,0.008057140241735834,0.0,0.0,0.0,1.0000000000133236e-05,0.0006479969135728486,4.582030117753144e-05
LEU 428,R LEU 428,0.0,0.0,0.0,-0.0006899999999999995,0.000462493243193885,3.270321085153551e-05,0.1135199999999999,0.11930959559063141,0.008436462410276008,-0.11307000000000007,0.1191308738321011,0.008423824873535771,0.0,0.0,0.0,-0.00023999999999995135,0.0007499333303700492,5.302829433424732e-05
GLU 429,R GLU 429,0.0,0.0,0.0,-0.0008599999999999497,0.0003469870314579265,2.453568829276897e-05,101.94641999999995,1.7364577863020099,0.1227861075938332,-101.91972000000004,1.7339567790464923,0.12260925967481587,0.0,0.0,0.0,0.025839999999997188,0.002616180421912752,0.000184991891714199
LYS 430,R LYS 430,0.0,0.0,0.0,-0.0006449999999999912,0.00047851332269853577,3.3836001536824134e-05,-90.25405999999997,2.414821210030443,0.17075364529656303,90.24067999999994,2.4127171089063606,0.17060486287924895,0.0,0.0,0.0,-0.01402500000000329,0.0022791171536373305,0.0001611579194455539
ASP 431,R ASP 431,0.0,0.0,0.0,-0.0005400000000000143,0.0004983974317750968,3.5242020373413066e-05,90.040575,1.2016405970077533,0.08496882146932337,-90.02678500000006,1.2004055934407678,0.08488149352962288,0.0,0.0,0.0,0.013250000000002017,0.0014585952145825959,0.00010313825672376009
TYR 432,R TYR 432,0.0,0.0,0.0,-0.0015699999999998625,0.0004950757517794245,3.50071421284259e-05,0.09213999999999997,0.21864635921963085,0.015460632328595078,-0.09206500000000001,0.21834321783604807,0.015439196995796111,0.0,0.0,0.0,-0.0014950000000001312,0.0008062102703388148,5.7007674921881564e-05
GLU 433,R GLU 433,0.0,0.0,0.0,-0.0010150000000000298,0.000307855485577242,2.1768670147714518e-05,103.41693000000004,2.2688257128077405,0.16043020468567556,-103.38802999999999,2.265391637024102,0.16018737885830364,0.0,0.0,0.0,0.0278850000000034,0.003454240147988673,0.0002442516632489614
GLU 434,R GLU 434,0.0,0.0,0.0,-0.0006800000000000061,0.000466476151587628,3.298484500494156e-05,93.41703000000001,2.348527044574415,0.166065939901857,-93.40004500000003,2.3460142951331036,0.1658882616849196,0.0,0.0,0.0,0.016305000000000548,0.002606141784327069,0.00018428205284312793
VAL 435,R VAL 435,0.0,0.0,0.0,-0.0008250000000000024,0.00037996710383926687,2.6867731575255865e-05,0.12069999999999992,0.13290808854242078,0.009398021068288782,-0.12014000000000005,0.13268470296156973,0.009382225322384873,0.0,0.0,0.0,-0.00026499999999999967,0.0007244135559194825,5.122377377741263e-05
GLY 436,R GLY 436,0.0,0.0,0.0,-0.00057,0.0004950757517794621,3.5007142128428566e-05,0.5358600000000002,0.13122541826947984,0.009279038312239024,-0.5349649999999998,0.13099108280719074,0.009262468292793315,0.0,0.0,0.0,0.0003250000000000519,0.000812019088445643,5.7418420389283305e-05
VAL 437,R VAL 437,0.0,0.0,0.0,-0.0008450000000000029,0.0003619046835839512,2.5590525590538367e-05,0.08653500000000011,0.1854855486958486,0.013115808929494212,-0.08633500000000009,0.18517819195304827,0.01309407552578646,0.0,0.0,0.0,-0.0006449999999999067,0.0007609040675407694,5.3804042599050476e-05
ASP 438,R ASP 438,0.0,0.0,0.0,-0.0008150000000000029,0.0004009675797368167,2.835268946678608e-05,97.27211000000005,1.861620930235427,0.1316364783768279,-97.24987999999999,1.859098129633436,0.13145808943550297,0.0,0.0,0.0,0.02141500000000434,0.0026254094918692207,0.00018564448550922538
SER 439,R SER 439,0.0,0.0,0.0,-0.0005249999999999833,0.0004993746088859387,3.5311117229562715e-05,0.39204999999999984,0.1836748962161138,0.01298777646481494,-0.39153500000000035,0.18339465307091068,0.012967960281979524,0.0,0.0,0.0,-9.999999999945608e-06,0.0007936623967406209,5.612040627080611e-05
VAL 440,R VAL 440,0.0,0.0,0.0,-0.0005300000000000088,0.0004990991885387193,3.529164207004316e-05,88.86904500000004,1.5001572827439407,0.10607713874746254,-88.85511500000003,1.4986483115691682,0.10597043837243288,0.0,0.0,0.0,0.013399999999999182,0.001757839583123538,0.00012429802894647874
gtp 441,R gtp 441,0.0,0.0,0.0,-0.005610000000000079,0.00048774993593023224,3.4489128721957126e-05,388.78284999999994,4.425043903456611,0.31289785511823603,-388.70521000000014,4.420638457943433,0.31258634307858435,0.0,0.0,0.0,0.0720299999999969,0.00625532573093055,0.0004423183242871689
Mg+ 442,R Mg+ 442,0.0,0.0,0.0,-2.5000000000003908e-05,0.00015612494995998437,1.1039701082911535e-05,-191.09962000000004,2.107052634743429,0.148991120634406,191.05869999999996,2.104259394663875,0.14879360873423253,0.0,0.0,0.0,-0.04094500000000238,0.003082527372140625,0.0002179676008033784
MET 443,R MET 443,0.0,0.0,0.0,-0.00042999999999998427,0.0004950757517794441,3.500714212842729e-05,-82.16739500000001,1.0117721477542057,0.07154309466926763,82.15890500000005,1.011040229650577,0.07149134024383272,0.0,0.0,0.0,-0.008919999999997118,0.0010970870521504238,7.757576941275241e-05
ARG 444,R ARG 444,0.0,0.0,0.0,-0.0007199999999999856,0.0004489988864128626,3.1749015732774354e-05,-89.637,1.015232273913063,0.07178776253633654,89.622135,1.0139732031834452,0.0716987327912459,0.0,0.0,0.0,-0.015584999999996683,0.0014908973807704526,0.00010542236479960492
GLU 445,R GLU 445,0.0,0.0,0.0,-0.00033999999999996257,0.00047370877129302835,3.3496268448884764e-05,79.937205,0.7317615137257018,0.05174335285667766,-79.92966499999997,0.7312003779915736,0.051703674568400845,0.0,0.0,0.0,0.007199999999999278,0.0009746794344791493,6.892024376032757e-05
ILE 446,R ILE 446,0.0,0.0,0.0,-0.0005000000000000227,0.0005000000000000216,3.53553390593289e-05,-0.18071000000000004,0.1430158938719749,0.010112750837432904,0.18060499999999993,0.14290807876043954,0.010105127157784801,0.0,0.0,0.0,-0.0006050000000002243,0.0006992674738609938,4.944567726302956e-05
VAL 447,R VAL 447,0.0,0.0,0.0,-0.0002899999999999858,0.00045376205218151505,3.208582241426733e-05,0.7117649999999996,0.16119888267292734,0.011398482305772157,-0.7111750000000002,0.16105009895991926,0.011387961708532344,0.0,0.0,0.0,0.0002999999999997681,0.0007211102550928833,5.0990195135933885e-05
HIE 448,R HIE 448,0.0,0.0,0.0,-0.0006300000000000417,0.0004828043081829635,3.413942003022532e-05,-1.9664200000000005,0.14995360482495185,0.010603321083509124,1.9642799999999994,0.14979246175960437,0.010591926548084284,0.0,0.0,0.0,-0.0027699999999999305,0.0007855571271395234,5.554727716097798e-05
ILE 449,R ILE 449,0.0,0.0,0.0,-0.00034499999999999754,0.0004753682782853697,3.361361331365587e-05,0.7921800000000003,0.06495604359872664,0.0045930858907708635,-0.7912599999999996,0.06483488567122361,0.004584518731557674,0.0,0.0,0.0,0.0005749999999998856,0.0007774155902735393,5.4971583568256224e-05
GLN 450,R GLN 450,0.0,0.0,0.0,-0.0005049999999999821,0.0004999749993749507,3.5353571248176744e-05,0.21498500000000015,0.15726332940326512,0.011120196665302253,-0.21472499999999994,0.1570334976207307,0.011103945104106026,0.0,0.0,0.0,-0.0002449999999996777,0.0007905536034959144,5.590058139234222e-05
ALA 451,R ALA 451,0.0,0.0,0.0,-0.00025999999999999136,0.0004386342439892117,3.101612483854062e-05,0.77988,0.049433648459324527,0.00349548680443803,-0.7790250000000004,0.049342318297773975,0.0034890287867821042,0.0,0.0,0.0,0.000594999999999985,0.0007077958745288281,5.004872625751971e-05
GLY 452,R GLY 452,0.0,0.0,0.0,-0.00018500000000000905,0.0003882975663070975,2.7456784225398168e-05,0.6204150000000002,0.10748015060931004,0.007599994333879457,-0.6199299999999999,0.10733207861585477,0.007589524062811853,0.0,0.0,0.0,0.00030000000000002914,0.0006708203932500668,4.743416490253487e-05
GLN 453,R GLN 453,0.0,0.0,0.0,-0.0005899999999999517,0.0004918333050942759,3.477786652455546e-05,0.5944600000000007,0.23815169199482936,0.016839867636059387,-0.5933600000000002,0.23788438452323826,0.016820966143476997,0.0,0.0,0.0,0.0005100000000006232,0.0008717224328868462,6.164008436067239e-05
CYS 454,R CYS 454,0.0,0.0,0.0,-0.0005999999999999983,0.0004898979485566331,3.4641016151377364e-05,0.5263949999999997,0.18425880976224773,0.013029065387624739,-0.5254199999999999,0.18395035634648937,0.01300725443742845,0.0,0.0,0.0,0.0003750000000000653,0.0008392705165798868,5.9345387352357467e-05
GLY 455,R GLY 455,0.0,0.0,0.0,-0.0002800000000000136,0.00044899888641289484,3.174901573277663e-05,0.7057049999999997,0.12877673693256975,0.009105890394409618,-0.7048899999999994,0.1285901936385543,0.0090926997915913,0.0,0.0,0.0,0.0005349999999998892,0.0007062400441777062,4.993871243835429e-05
ASN 456,R ASN 456,0.0,0.0,0.0,-0.00043499999999998987,0.0004957569969248927,3.5055313434626997e-05,0.005705000000000098,0.18729190579146737,0.013243537664649859,-0.005839999999999997,0.18712275222430858,0.013231576701209872,0.0,0.0,0.0,-0.0005700000000000927,0.0007969316156342006,5.6351574955689446e-05
GLN 457,R GLN 457,0.0,0.0,0.0,-0.0009100000000000363,0.00028618176042509354,2.0236106344848757e-05,0.4906200000000004,0.8116595195030979,0.057392995025525535,-0.48954999999999976,0.8106253249806599,0.05731986642953734,0.0,0.0,0.0,0.00016000000000030213,0.001246755790040839,8.815894736214687e-05
ILE 458,R ILE 458,0.0,0.0,0.0,-0.001345000000000014,0.00047536827828539835,3.36136133136579e-05,0.28125000000000006,0.09781133625505754,0.006916305914286879,-0.28037999999999996,0.09769619030443318,0.006908163866035613,0.0,0.0,0.0,-0.000474999999999719,0.0008120190884457036,5.7418420389287595e-05
GLY 459,R GLY 459,0.0,0.0,0.0,-0.0004200000000000004,0.0004935585071701227,3.48998567332303e-05,0.6146650000000003,0.1224862962743157,0.008661089069799318,-0.6143099999999997,0.12240855321422718,0.008655591805301439,0.0,0.0,0.0,-6.500000000006112e-05,0.0007750967681521574,5.480761808361677e-05
ALA 460,R ALA 460,0.0,0.0,0.0,-0.0005600000000000338,0.0004963869458396632,3.5099857549570536e-05,0.13741499999999995,0.08630679448919426,0.0061028119645783006,-0.137355,0.08620509831210689,0.0060956209589343785,0.0,0.0,0.0,-0.0004999999999998117,0.000768114574786828,5.431390245599876e-05
LYS 461,R LYS 461,0.0,0.0,0.0,-0.001995000000000029,0.00038075582726994887,2.692350274388746e-05,-97.98562000000001,1.4501697402720233,0.1025424857217882,97.95818500000003,1.4484981535276176,0.10242428668955712,0.0,0.0,0.0,-0.029430000000000688,0.002625852242611063,0.00018567579271441858
PHE 462,R PHE 462,0.0,0.0,0.0,-0.0015899999999999803,0.0004918333050942897,3.477786652455644e-05,0.4705999999999999,0.10293153064051846,0.0072783583313821495,-0.4707749999999999,0.10278017500958123,0.007267655872081501,0.0,0.0,0.0,-0.001765000000000101,0.0008122653507320318,5.7435833762548905e-05
TRP 463,R TRP 463,0.0,0.0,0.0,-0.0012549999999999883,0.0004358612164439784,3.0820042180375464e-05,0.21392499999999978,0.1416612486709054,0.0100169629566551,-0.21471000000000004,0.14156452910245557,0.010010123850382668,0.0,0.0,0.0,-0.0020400000000000153,0.0007799999999997323,5.515432893253177e-05
GLU 464,R GLU 464,0.0,0.0,0.0,-0.001529999999999968,0.0004990991885387008,3.529164207004185e-05,95.00610999999995,1.1266526740361626,0.07966637458529274,-94.98140999999995,1.1243915874383064,0.07950649161867333,0.0,0.0,0.0,0.02317000000000071,0.002510199195283685,0.00017749788731141083
VAL 465,R VAL 465,0.0,0.0,0.0,-0.002014999999999981,0.00033878459232971237,2.3955688259785963e-05,-0.17578500000000005,0.14750070771016655,0.010429875065167363,0.17686500000000013,0.1473016862598657,0.010415802123456433,0.0,0.0,0.0,-0.000934999999999859,0.0008548537886681394,6.044729108902532e-05
ILE 466,R ILE 466,0.0,0.0,0.0,-0.001365000000000046,0.0004814301610825699,3.4042253156921706e-05,0.30030500000000004,0.12158849441867367,0.008597604891770683,-0.30041000000000007,0.12141631644881953,0.008585430070765204,0.0,0.0,0.0,-0.0014700000000000557,0.0009638983348883233,6.81579048973955e-05
SER 467,R SER 467,0.0,0.0,0.0,-0.0007600000000000118,0.0004270831300812581,3.0199337741083395e-05,-0.6132850000000002,0.13667466398348968,0.009664358171911833,0.6121249999999999,0.1365692475449726,0.009656904104059437,0.0,0.0,0.0,-0.0019199999999998099,0.0007639371701911416,5.401851534426178e-05
ASP 468,R ASP 468,0.0,0.0,0.0,-0.0018449999999999923,0.0004483023533286382,3.169976340605677e-05,96.48952000000001,2.0093467021880853,0.14208226788720213,-96.46324999999997,2.004613283778731,0.14174756466165736,0.0,0.0,0.0,0.024425000000000096,0.004954227992332477,0.0003503168208922509
GLU 469,R GLU 469,0.0,0.0,0.0,-0.0024649999999999846,0.0005086993218002178,3.597047400299317e-05,103.11890499999994,1.117483076375192,0.07901798611661028,-103.09261500000007,1.1152024868885364,0.0788567240874986,0.0,0.0,0.0,0.023825000000001637,0.0034035826712431106,0.0002406696387165027
HID 470,R HID 470,0.0,0.0,0.0,-0.0013449999999999252,0.0004753682782854128,3.3613613313658925e-05,0.27171500000000015,0.1803806080902269,0.012754835117515245,-0.27231,0.18031079806822406,0.012749898803519946,0.0,0.0,0.0,-0.001939999999999924,0.0008754427451297245,6.190315016217945e-05
GLY 471,R GLY 471,0.0,0.0,0.0,-0.0005349999999999888,0.0004987734956871598,3.526861210765099e-05,-0.7598250000000004,0.07924591077777436,0.0056035320892268365,0.7591850000000001,0.07922487472378466,0.005602044615584284,0.0,0.0,0.0,-0.001174999999999924,0.0007644442425710055,5.40543707760972e-05
ILE 472,R ILE 472,0.0,0.0,0.0,-0.0007899999999999813,0.0004073082370883152,2.880104164782857e-05,0.829785,0.08158497885640402,0.005768929179232438,-0.8291549999999996,0.0814250021492193,0.005757617117784217,0.0,0.0,0.0,-0.00016000000000013337,0.0007102112361825572,5.021951811795669e-05
ASP 473,R ASP 473,0.0,0.0,0.0,-0.0006400000000000011,0.0004800000000000006,3.3941125496954326e-05,81.56755000000001,0.8139287729883496,0.057553455478290806,-81.55972999999997,0.8132919199803322,0.05750842317023199,0.0,0.0,0.0,0.007180000000002167,0.001194822162502587,8.448668534175542e-05
PRO 474,R PRO 474,0.0,0.0,0.0,-0.0005450000000000132,0.0004979708826829243,3.521185879785465e-05,-0.5157349999999997,0.08473614798301991,0.005991750485042017,0.515355,0.0847079038520013,0.005989753323384819,0.0,0.0,0.0,-0.0009250000000002511,0.0007996092795857023,5.654091438947401e-05
THR 475,R THR 475,0.0,0.0,0.0,-0.00034499999999999364,0.00047536827828536436,3.3613613313655496e-05,-0.8570850000000001,0.06479820811565558,0.004581925236731723,0.8565999999999999,0.06469420375891777,0.004574571018139498,0.0,0.0,0.0,-0.0008299999999998908,0.0007880989785553751,5.572701319826972e-05
GLY 476,R GLY 476,0.0,0.0,0.0,-0.0001750000000000007,0.00037996710383926823,2.686773157525596e-05,-0.4852699999999994,0.12479141436813876,0.008824085533357126,0.4850900000000001,0.1247334834757689,0.008819989200673636,0.0,0.0,0.0,-0.0003550000000000242,0.000670055967811683,4.738011186141561e-05
SER 477,R SER 477,0.0,0.0,0.0,-0.000359999999999997,0.0004799999999999958,3.394112549695398e-05,0.7373550000000003,0.24650932837318698,0.01743084177184219,-0.7369650000000001,0.2463915659575217,0.01742251471157361,0.0,0.0,0.0,3.000000000005554e-05,0.0007804485889539224,5.5186048961679095e-05
TYR 478,R TYR 478,0.0,0.0,0.0,-0.0009699999999999908,0.0002984962311319756,2.1106870919204695e-05,-0.833805,0.2714372800022136,0.01919351413563969,0.8332100000000001,0.2712481998096938,0.019180144147007805,0.0,0.0,0.0,-0.0015650000000001216,0.0006824771058432279,4.825841895463156e-05
HIP 479,R HIP 479,0.0,0.0,0.0,-0.0009149999999999735,0.0002962684593405025,2.0949343665136024e-05,-82.84714999999998,0.9114502550914481,0.06444926560893714,82.83968,0.910813728269812,0.06440425636573854,0.0,0.0,0.0,-0.008384999999999537,0.0012028196040948184,8.505218985995645e-05
GLY 480,R GLY 480,0.0,0.0,0.0,-0.0006199999999999934,0.00048538644398045833,3.432200460346063e-05,-0.7523149999999995,0.10749770125449509,0.007601235351901912,0.7519699999999999,0.10739296578454278,0.007593829435798507,0.0,0.0,0.0,-0.0009649999999999392,0.0008208379864502622,5.804201064744918e-05
ASP 481,R ASP 481,0.0,0.0,0.0,-0.002095000000000001,0.0004647311050489296,3.2861451580841584e-05,97.30708999999996,1.2037974463772319,0.085121333750839,-97.28078000000004,1.200528650883444,0.08489019500484206,0.0,0.0,0.0,0.02421499999999611,0.00377475495893588,0.0002669154828781108
SER 482,R SER 482,0.0,0.0,0.0,-0.001095000000000003,0.0003405510240771564,2.408059384649805e-05,-0.4424100000000002,0.3775010621177109,0.02669335609285575,0.44298000000000015,0.3770009543754496,0.026657993135268062,0.0,0.0,0.0,-0.0005249999999999866,0.0008828221791505738,6.242495494592558e-05
ASP 483,R ASP 483,0.0,0.0,0.0,-0.0008799999999999914,0.0003249615361854337,2.297825058615178e-05,88.79257500000001,1.756279324132462,0.12418770197517903,-88.77996500000003,1.7547319464171163,0.12407828584762125,0.0,0.0,0.0,0.011730000000003144,0.0019331580380309052,0.00013669491577969348
LEU 484,R LEU 484,0.0,0.0,0.0,-0.0012800000000000105,0.00044899888641285163,3.1749015732773574e-05,-0.7149250000000003,0.12563120382691356,0.008883467615463991,0.7148650000000001,0.1254398532165898,0.00886993708404958,0.0,0.0,0.0,-0.0013399999999997147,0.0007901898506057026,5.587486017880772e-05
GLN 485,R GLN 485,0.0,0.0,0.0,-0.0014550000000000507,0.0004979708826828785,3.521185879785141e-05,-1.3509749999999994,0.2820120642366273,0.01994126429981354,1.350864999999999,0.28182525929200053,0.01992805519550306,0.0,0.0,0.0,-0.0015650000000010421,0.0008693532078503159,6.147255485172365e-05
LEU 486,R LEU 486,0.0,0.0,0.0,-0.0007249999999999979,0.0004465142774872913,3.157332735078755e-05,-0.2707800000000002,0.1112582653109417,0.00786714738644189,0.27054500000000004,0.11123721488332905,0.007865658896430712,0.0,0.0,0.0,-0.0009599999999999564,0.0007269112738154952,5.140038910358879e-05
GLU 487,R GLU 487,0.0,0.0,0.0,-0.0006450000000000039,0.00047851332269854585,3.3836001536824846e-05,85.16281500000007,1.6644879425102292,0.11769707113522274,-85.15253000000003,1.6632005288285123,0.11760603724076929,0.0,0.0,0.0,0.009640000000000697,0.001615673234290044,0.00011424535001480916
ARG 488,R ARG 488,0.0,0.0,0.0,-0.0010699999999999466,0.0002551470164434984,1.804161855267133e-05,-92.07458000000004,1.0125290779011429,0.07159661771324602,92.057845,1.0111830205138226,0.07150143708260197,0.0,0.0,0.0,-0.017804999999994492,0.0016452887284625003,0.00011633948169056263
ILE 489,R ILE 489,0.0,0.0,0.0,-0.0005999999999999789,0.0004898979485566169,3.4641016151376226e-05,0.16374499999999997,0.11080094753656235,0.007834810136499813,-0.16348999999999994,0.11071472304982759,0.007828713144572364,0.0,0.0,0.0,-0.0003450000000004172,0.0007389012112593946,5.224820571084716e-05
ASN 490,R ASN 490,0.0,0.0,0.0,-0.00038499999999999976,0.0004865953144040739,3.440748465087208e-05,-0.7324599999999992,0.22674741101057952,0.0160334631942074,0.7320850000000001,0.22665532814165165,0.016026951952102398,0.0,0.0,0.0,-0.0007599999999990814,0.0007017121917138751,4.961854492021558e-05
VAL 491,R VAL 491,0.0,0.0,0.0,-0.000535000000000021,0.000498773495687189,3.526861210765305e-05,-0.6115350000000003,0.11494115353083827,0.008127566909905981,0.6114000000000002,0.11486849002228457,0.00812242882394167,0.0,0.0,0.0,-0.0006700000000000972,0.0007944180259791186,5.617383732666656e-05
TYR 492,R TYR 492,0.0,0.0,0.0,-0.0008749999999999769,0.00033071891388306295,2.3385358667336364e-05,-0.12569000000000002,0.12963191698034873,0.009166360755501615,0.12528500000000004,0.12946108981079987,0.009154281450501725,0.0,0.0,0.0,-0.0012799999999998097,0.0007011419257182309,4.957822102495556e-05
TYR 493,R TYR 493,0.0,0.0,0.0,-0.0007550000000000434,0.00043008720046058124,3.0411757594721502e-05,0.3890999999999999,0.08515427176601309,0.006021316301275002,-0.3890200000000001,0.08515192070646406,0.006021150056259993,0.0,0.0,0.0,-0.0006749999999998879,0.0007344215410779676,5.193144519457054e-05
ASN 494,R ASN 494,0.0,0.0,0.0,-0.00018000000000001294,0.00038418745424599854,2.71661554144142e-05,0.27457999999999977,0.29950529811674437,0.021178222729964842,-0.27448500000000003,0.2993414601671475,0.02116663763744728,0.0,0.0,0.0,-8.500000000065455e-05,0.0006839407869113697,4.83619168355093e-05
GLU 495,R GLU 495,0.0,0.0,0.0,-0.00031499999999999416,0.00046451587701605215,3.284623266068668e-05,75.13315000000003,0.8735647357202682,0.061770354843323584,-75.12842999999997,0.8731589002601962,0.061741657942737296,0.0,0.0,0.0,0.004405000000002133,0.0009170468908397602,6.48450075178834e-05
ALA 496,R ALA 496,0.0,0.0,0.0,-0.00010499999999999843,0.0003065534211193821,2.1676600286945047e-05,0.37580499999999994,0.08108481346713481,0.0057335621453857314,-0.3756499999999998,0.0810690909039952,0.005732450392284366,0.0,0.0,0.0,4.999999999999893e-05,0.000638357266740177,4.5138675213168886e-05
ALA 497,R ALA 497,0.0,0.0,0.0,-7.500000000000006e-05,0.0002633913438213188,1.8624580532189195e-05,0.48974499999999993,0.18172336111518492,0.012849782094455902,-0.489595,0.18165332635269824,0.01284482988890859,0.0,0.0,0.0,7.500000000012275e-05,0.0005910795208768342,4.179563374325049e-05
GLY 498,R GLY 498,0.0,0.0,0.0,-0.00011999999999999956,0.00032496153618543716,2.2978250586152024e-05,0.37956499999999976,0.09847621933746337,0.006963320247913417,-0.3794550000000001,0.09842391972991159,0.006959622107198091,0.0,0.0,0.0,-9.999999999986685e-06,0.0006479969135729117,4.5820301177535905e-05
ASN 499,R ASN 499,0.0,0.0,0.0,-0.000259999999999998,0.00043863424398922284,3.101612483854141e-05,0.9087099999999998,0.4165149768015565,0.029452056456213814,-0.9083599999999997,0.41638920543164937,0.029443163077359766,0.0,0.0,0.0,9.000000000057184e-05,0.0007013558298043518,4.9593346327937524e-05
LYS 500,R LYS 500,0.0,0.0,0.0,-0.00033499999999997974,0.0004719904660053771,3.337476591678008e-05,-75.53467500000004,1.1679341331461583,0.08258541455268806,75.52967500000001,1.1672540637658246,0.08253732638563693,0.0,0.0,0.0,-0.005334999999998615,0.0011147981880149484,7.882813583998458e-05
TYR 501,R TYR 501,0.0,0.0,0.0,-0.0004450000000000065,0.0004969657935914773,3.514078826662877e-05,-0.01188499999999994,0.2132358125995728,0.015078048908098178,0.011839999999999988,0.21310360015729443,0.01506870007664895,0.0,0.0,0.0,-0.0004900000000001431,0.0007999374975585119,5.6564122904902106e-05
VAL 502,R VAL 502,0.0,0.0,0.0,-0.0003199999999999986,0.00046647615158762213,3.298484500494115e-05,0.054045,0.1014248143947031,0.007171817403908152,-0.05396500000000004,0.10140154720220002,0.007170172164948341,0.0,0.0,0.0,-0.00024000000000001575,0.0007364781055808968,5.207686626516742e-05
PRO 503,R PRO 503,0.0,0.0,0.0,-0.00033000000000000363,0.000470212717820355,3.324906013709296e-05,-0.99374,0.06704820952121097,0.004741024361886472,0.9929849999999998,0.06701130333757431,0.004738414700614752,0.0,0.0,0.0,-0.001084999999999834,0.000760115122859769,5.3748255785658836e-05
ARG 504,R ARG 504,0.0,0.0,0.0,-0.0004100000000000081,0.0004918333050943272,3.4777866524559086e-05,-79.4735,0.6157140001632586,0.043537554478693515,79.46602500000003,0.6152004261750875,0.04350123931372584,0.0,0.0,0.0,-0.007885000000001838,0.0009755895653415278,6.898459973078308e-05
ALA 505,R ALA 505,0.0,0.0,0.0,-0.00021999999999998356,0.0004142463035441287,2.9291637031751434e-05,-0.5796100000000001,0.08323087107558028,0.005885311334160609,0.5792450000000001,0.08320357549408501,0.005883381245083435,0.0,0.0,0.0,-0.0005850000000000015,0.0007230318111950385,5.1126069670960324e-05
ILE 506,R ILE 506,0.0,0.0,0.0,-0.0003150000000000097,0.000464515877016075,3.284623266068829e-05,0.7817000000000001,0.061597808402569364,0.004355622802768649,-0.7810600000000001,0.061525981503750854,0.004350543874046033,0.0,0.0,0.0,0.0003250000000003528,0.0007344215410782601,5.193144519459122e-05
LEU 507,R LEU 507,0.0,0.0,0.0,-0.0003249999999999997,0.0004683748498798795,3.3119103248729396e-05,-0.7034549999999997,0.043417254346634196,0.0030700634969006145,0.7029499999999999,0.04337162090583716,0.003066836725356969,0.0,0.0,0.0,-0.0008299999999999819,0.0007490660852018199,5.296697084030671e-05
VAL 508,R VAL 508,0.0,0.0,0.0,-0.00027499999999998527,0.0004465142774872699,3.157332735078603e-05,0.6598899999999994,0.05634463505960696,0.003984167353412937,-0.6593199999999999,0.05631507435846914,0.003982077096189819,0.0,0.0,0.0,0.00029499999999950345,0.0007861138594378012,5.5586644079319764e-05
ASP 509,R ASP 509,0.0,0.0,0.0,-0.0002799999999999936,0.00044899888641286275,3.174901573277436e-05,79.98113500000001,0.6500274200171268,0.045963879665130644,-79.97037499999999,0.6494959309932279,0.04592629771583814,0.0,0.0,0.0,0.010480000000000586,0.0009997999799966953,7.069653456858378e-05
LEU 510,R LEU 510,0.0,0.0,0.0,-0.00021000000000000573,0.0004073082370883372,2.8801041647830127e-05,-0.6485249999999999,0.04291339388815599,0.003034435182204444,0.6479799999999999,0.04291048356753868,0.0030342293914600517,0.0,0.0,0.0,-0.0007549999999999902,0.0006595263451903591,4.663555510552826e-05
GLU 511,R GLU 511,0.0,0.0,0.0,-0.00021500000000001184,0.00041082234603295216,2.904952667428668e-05,75.55728000000003,0.6222353747534173,0.0439986852982294,-75.54950500000004,0.621789554405131,0.04396716103908298,0.0,0.0,0.0,0.007559999999999718,0.0008697125962064291,6.149796744609236e-05
PRO 512,R PRO 512,0.0,0.0,0.0,-0.000114999999999994,0.0003190219428189688,2.2558257911459984e-05,0.50003,0.07177645226674306,0.005075361612732656,-0.4998200000000002,0.07182866837133964,0.005079053848897394,0.0,0.0,0.0,9.500000000005838e-05,0.0006752592094891149,4.7748036608842054e-05
GLY 513,R GLY 513,0.0,0.0,0.0,-6.999999999999728e-05,0.00025514701644345164,1.8041618552668018e-05,0.20590999999999987,0.09291136582786882,0.00656982568261901,-0.20576500000000017,0.09285418555455599,0.00656578242671805,0.0,0.0,0.0,7.50000000000628e-05,0.0006398241946033795,4.524240267712709e-05
THR 514,R THR 514,0.0,0.0,0.0,-0.0002950000000000019,0.00045604276115294583,3.22470928922285e-05,0.2761500000000002,0.12085088952920466,0.008545448349852694,-0.27585000000000015,0.12081017134330999,0.00854256913931632,0.0,0.0,0.0,5.000000000064953e-06,0.0007648365838529716,5.4082113494198965e-05
MET 515,R MET 515,0.0,0.0,0.0,-0.000259999999999998,0.00043863424398922284,3.101612483854141e-05,0.2710199999999998,0.21579631507511904,0.015259103774468546,-0.2709600000000001,0.21566269589337866,0.015249655471518025,0.0,0.0,0.0,-0.00020000000000022056,0.0007549834435273524,5.338539126017617e-05
ASP 516,R ASP 516,0.0,0.0,0.0,-0.0002800000000000008,0.0004489988864128744,3.174901573277519e-05,76.11271,0.7425880930246312,0.05250890762061035,-76.10514,0.7420468316727953,0.05247063466338261,0.0,0.0,0.0,0.007289999999999708,0.0009142756695891453,6.464905258403559e-05
SER 517,R SER 517,0.0,0.0,0.0,-0.00027000000000001025,0.0004439594576084791,3.139267430468572e-05,0.30475500000000005,0.30321324999907256,0.02144041452199561,-0.3044899999999998,0.30298503246860264,0.02142427710565752,0.0,0.0,0.0,-4.999999999970861e-06,0.000738224220680915,5.220033524796293e-05
VAL 518,R VAL 518,0.0,0.0,0.0,-0.0004900000000000022,0.000499899989998001,3.534826728426738e-05,0.3581499999999999,0.07987369717247401,0.005647923290909714,-0.357935,0.07986952344292508,0.005647628163663025,0.0,0.0,0.0,-0.00027500000000001856,0.0007806247497999148,5.519850541455717e-05
ARG 519,R ARG 519,0.0,0.0,0.0,-0.0004149999999999809,0.000492722031169682,3.4840708948009156e-05,-74.89722499999999,1.1835027606124564,0.0836862827582067,74.89119999999998,1.1829691331578167,0.0836485495990264,0.0,0.0,0.0,-0.006440000000002186,0.0010081666528890913,7.128814768240207e-05
SER 520,R SER 520,0.0,0.0,0.0,-0.0002600000000000018,0.0004386342439892293,3.1016124838541864e-05,0.08951499999999983,0.38076072509517045,0.026923849072430187,-0.08944500000000008,0.3805043718211395,0.02690572215858552,0.0,0.0,0.0,-0.00019000000000017449,0.0006956292115776455,4.918841326980047e-05
GLY 521,R GLY 521,0.0,0.0,0.0,-0.0002299999999999977,0.00042083250825001206,2.9757352032732724e-05,-0.8648100000000001,0.07394135446419937,0.005228443315175357,0.8638300000000002,0.07386610250987632,0.005223122198455421,0.0,0.0,0.0,-0.0012100000000001099,0.0006970652767137435,4.928995840939652e-05
PRO 522,R PRO 522,0.0,0.0,0.0,-0.0007599999999999928,0.00042708313008124767,3.019933774108266e-05,-0.29255000000000014,0.15195501801520028,0.01074484236738721,0.29241000000000006,0.15178376691860027,0.01073273308621806,0.0,0.0,0.0,-0.0008999999999999364,0.0007348469228349435,5.196152422706561e-05
PHE 523,R PHE 523,0.0,0.0,0.0,-0.0010699999999999965,0.000255147016443459,1.804161855266854e-05,-0.16287999999999997,0.11325800457362839,0.008008550305766965,0.16265000000000004,0.11316022932108248,0.00800163655135622,0.0,0.0,0.0,-0.0012999999999999635,0.0006164414002968889,4.3588989435406115e-05
GLY 524,R GLY 524,0.0,0.0,0.0,-0.00023999999999999578,0.000427083130081245,3.0199337741082473e-05,-0.4258149999999999,0.08355022905414487,0.0059078933533875146,0.42533,0.08356351536406363,0.005908832837371565,0.0,0.0,0.0,-0.0007249999999999324,0.0007344215410783828,5.19314451945999e-05
GLN 525,R GLN 525,0.0,0.0,0.0,-0.000404999999999992,0.0004908920451585974,3.471130939621771e-05,-0.18982,0.47095489975155824,0.03330154032473575,0.18963500000000008,0.47067366802807226,0.03328165423885958,0.0,0.0,0.0,-0.0005899999999993355,0.0008011866199577321,5.665244919680417e-05
ILE 526,R ILE 526,0.0,0.0,0.0,-0.0005399999999999677,0.0004983974317750538,3.5242020373410016e-05,-0.7139200000000002,0.0863802847876766,0.00610800851341913,0.71343,0.08628345785838765,0.006101161815588961,0.0,0.0,0.0,-0.0010300000000001575,0.0007273926037566668,5.143442427012785e-05
PHE 527,R PHE 527,0.0,0.0,0.0,-0.0005100000000000083,0.0004998999899980065,3.5348267284267765e-05,-0.38273500000000044,0.07079339499557606,0.005005848966458963,0.38233000000000006,0.0707299165841434,0.005001360364940664,0.0,0.0,0.0,-0.000914999999999786,0.000766664855070372,5.4211391791766164e-05
ARG 528,R ARG 528,0.0,0.0,0.0,-0.00027999999999999634,0.00044899888641286725,3.174901573277468e-05,-72.03197000000002,0.5327642340626633,0.03767212026793662,72.02780000000001,0.5325793180338372,0.037659044730143316,0.0,0.0,0.0,-0.004450000000000074,0.0007193747284961801,5.086747487338804e-05
PRO 529,R PRO 529,0.0,0.0,0.0,-0.00014499999999998848,0.0003521008378291371,2.489728900904477e-05,0.31801000000000007,0.09855343677416806,0.00696878034522539,-0.3177799999999999,0.09846294531446871,0.006962381632746102,0.0,0.0,0.0,8.500000000008612e-05,0.0006463551655240766,4.5704212059702793e-05
ASP 530,R ASP 530,0.0,0.0,0.0,-0.000119999999999999,0.00032496153618543575,2.2978250586151926e-05,71.52402500000002,0.5531992356966886,0.03911709309083437,-71.51990999999997,0.5529613566116295,0.039100272499419594,0.0,0.0,0.0,0.003994999999999181,0.000724551585465851,5.123353394023675e-05
ASN 531,R ASN 531,0.0,0.0,0.0,-0.00016000000000000682,0.0003666060555964828,2.592296279363254e-05,-0.6757000000000002,0.0902488781093703,0.00638155937056139,0.6753300000000002,0.09020737830133077,0.006378624890993121,0.0,0.0,0.0,-0.0005300000000004701,0.0006473793323846518,4.577663159292072e-05
PHE 532,R PHE 532,0.0,0.0,0.0,-0.0003250000000000108,0.0004683748498798955,3.311910324873053e-05,-0.6111,0.056806865782227635,0.004016852001256721,0.6107650000000003,0.05683845331287373,0.0040190855769688,0.0,0.0,0.0,-0.0006599999999999806,0.0007512655988397297,5.3122499941174536e-05
VAL 533,R VAL 533,0.0,0.0,0.0,-0.0001499999999999796,0.000357071421427094,2.5248762345901764e-05,0.5027600000000007,0.1446596778649797,0.010228983918258865,-0.5024749999999997,0.14459785397785196,0.010224612309276132,0.0,0.0,0.0,0.00013500000000025165,0.0006299007858385373,4.454071171411649e-05
PHE 534,R PHE 534,0.0,0.0,0.0,-0.00016499999999998794,0.0003711805490593222,2.6246428328439268e-05,-0.4245150000000002,0.05890636446938459,0.004165308977134814,0.42421000000000014,0.05891286701561821,0.004165768776588492,0.0,0.0,0.0,-0.00047000000000005924,0.0007204859471218105,5.094604989594445e-05
GLY 535,R GLY 535,0.0,0.0,0.0,-8.500000000000841e-05,0.0002788816953477144,1.9719913792916967e-05,-0.17846,0.11895435427087148,0.008411343055660016,0.1782750000000001,0.11888166122241049,0.008406202880908828,0.0,0.0,0.0,-0.00027000000000001063,0.0006611353870426841,4.6749331546027465e-05
GLN 536,R GLN 536,0.0,0.0,0.0,-0.00012499999999999957,0.00033071891388307265,2.338535866733705e-05,0.0253850000000001,0.4009938862065104,0.028354549615097025,-0.02538499999999996,0.40086817880071257,0.028345660759188526,0.0,0.0,0.0,-0.0001249999999998508,0.0006475916923494306,4.579164771003548e-05
SER 537,R SER 537,0.0,0.0,0.0,-0.0001250000000000051,0.00033071891388308734,2.338535866733809e-05,-0.515655,0.23233068237966306,0.016428260098835766,0.515285,0.23223260704517756,0.016421325125427585,0.0,0.0,0.0,-0.0004950000000000476,0.0006082557028092739,4.301017321518269e-05
GLY 538,R GLY 538,0.0,0.0,0.0,-8.500000000000341e-05,0.000278881695347698,1.971991379291581e-05,-0.8994699999999998,0.047990510520315825,0.0033934415421519666,0.89894,0.04794347087977647,0.003390115337270971,0.0,0.0,0.0,-0.0006150000000000122,0.0006299007858385211,4.454071171411535e-05
ALA 539,R ALA 539,0.0,0.0,0.0,-0.00013499999999999735,0.00034172357249682885,2.4163505540380048e-05,-0.17544500000000002,0.10904117100893586,0.007710375144894052,0.17532499999999993,0.10897182835485517,0.007705471878801458,0.0,0.0,0.0,-0.00025500000000000175,0.000670801759091382,4.74328472685381e-05
GLY 540,R GLY 540,0.0,0.0,0.0,-9.99999999999994e-05,0.0002999999999999982,2.1213203435596295e-05,0.018480000000000035,0.08603963970170957,0.006083921268392613,-0.018404999999999987,0.08599291235328642,0.006080617145898926,0.0,0.0,0.0,-2.4999999999946177e-05,0.0006590713163231965,4.6603379705767636e-05
ASN 541,R ASN 541,0.0,0.0,0.0,-0.00021999999999999852,0.00041424630354415683,2.9291637031753422e-05,0.4275199999999999,0.20600072718318202,0.014566451112058796,-0.4268999999999999,0.205780368354224,0.014550869389833741,0.0,0.0,0.0,0.0003999999999993875,0.0007681145747876332,5.431390245605569e-05
ASN 542,R ASN 542,0.0,0.0,0.0,-0.00015000000000001012,0.00035707142142716664,2.52487623459069e-05,0.19572999999999957,0.19952154545311634,0.014108303778271852,-0.19564499999999996,0.1993174076065611,0.01409386905271225,0.0,0.0,0.0,-6.500000000027484e-05,0.0006788040954504356,4.799869789902035e-05
TRP 543,R TRP 543,0.0,0.0,0.0,-0.0003499999999999659,0.00047696960070842635,3.372684390807682e-05,-0.8229650000000001,0.10773083947969675,0.007617720713901301,0.82219,0.1076590632506154,0.007612645368070158,0.0,0.0,0.0,-0.0011249999999999893,0.0007137051211810808,5.046657309547089e-05
ALA 544,R ALA 544,0.0,0.0,0.0,-7.000000000000562e-05,0.00025514701644348194,1.8041618552670163e-05,-0.3056349999999999,0.0696518612457703,0.004925130340914867,0.30543500000000007,0.06964413668787925,0.004924584132188224,0.0,0.0,0.0,-0.00026999999999980593,0.000605887778388051,4.2842735673624295e-05
LYS 545,R LYS 545,0.0,0.0,0.0,-0.00018500000000000406,0.000388297566307087,2.745678422539743e-05,-72.43712499999998,0.693910901611009,0.049066910406841566,72.431055,0.6934791936157799,0.04903638404174967,0.0,0.0,0.0,-0.0062549999999994554,0.0008717654501104444,6.164312613772381e-05
GLY 546,R GLY 546,0.0,0.0,0.0,-7.999999999999785e-05,0.0002712931993250034,1.918332609325036e-05,-0.5206750000000001,0.13073220481197353,0.009244162854201508,0.5203399999999999,0.13060916660020455,0.009235462738812816,0.0,0.0,0.0,-0.0004149999999998988,0.0006267176397709003,4.4315629297123145e-05
HID 547,R HID 547,0.0,0.0,0.0,-0.00018999999999996575,0.00039230090491859,2.77398630133554e-05,0.16076500000000002,0.2111700731045951,0.014931979067591816,-0.16071500000000022,0.21102477052469437,0.014921704623634647,0.0,0.0,0.0,-0.00013999999999986912,0.0007485986908885146,5.2933921071464084e-05
TYR 548,R TYR 548,0.0,0.0,0.0,-0.00015999999999999736,0.0003666060555964612,2.5922962793631015e-05,-0.15906999999999988,0.13473464699178134,0.009527178254866424,0.1589400000000001,0.134646820979925,0.009520968018011606,0.0,0.0,0.0,-0.0002899999999998792,0.0006825686778631841,4.8264894074259354e-05
THR 549,R THR 549,0.0,0.0,0.0,-9.000000000000118e-05,0.00028618176042508747,2.023610634484833e-05,-0.2917749999999998,0.12714072665751108,0.008990206998451133,0.2916449999999997,0.12710975169120622,0.008988016737579015,0.0,0.0,0.0,-0.00021999999999994469,0.0006645299090340447,4.698936049792526e-05
GLU 550,R GLU 550,0.0,0.0,0.0,-0.00010000000000000564,0.00030000000000001694,2.1213203435597624e-05,69.91713999999997,0.6356290824134868,0.04494576344939594,-69.91265000000003,0.6353580466920034,0.044926598329735466,0.0,0.0,0.0,0.0043899999999987924,0.000733416661929416,5.186038950854916e-05
GLY 551,R GLY 551,0.0,0.0,0.0,-7.500000000000284e-05,0.0002633913438213285,1.8624580532189882e-05,-0.29177500000000006,0.08742204741940052,0.006181672255547002,0.2915399999999999,0.08737080977076966,0.006178049206667109,0.0,0.0,0.0,-0.0003099999999999881,0.000603241245274225,4.265559752248219e-05
ALA 552,R ALA 552,0.0,0.0,0.0,-7.500000000000117e-05,0.0002633913438213227,1.8624580532189472e-05,-0.21063499999999993,0.09104609697839897,0.006437931257399394,0.21051500000000004,0.0910852884663598,0.006440702514089584,0.0,0.0,0.0,-0.00019499999999992524,0.0006379459224730485,4.510958878110001e-05
GLU 553,R GLU 553,0.0,0.0,0.0,-9.499999999999731e-05,0.00029321493822790674,2.073342711661475e-05,66.28289,0.7116571350730683,0.05032175860899574,-66.28005999999999,0.7113879085303796,0.050302721417594676,0.0,0.0,0.0,0.0027350000000039643,0.0006890391861164158,4.872242810061772e-05
LEU 554,R LEU 554,0.0,0.0,0.0,-0.00011999999999999567,0.0003249615361854267,2.2978250586151285e-05,-0.27754999999999985,0.08185723853148208,0.005788180845481572,0.27738499999999994,0.0818320033666534,0.005786396449864101,0.0,0.0,0.0,-0.0002849999999998004,0.0006509800304154749,4.603123939238073e-05
VAL 555,R VAL 555,0.0,0.0,0.0,-0.0001150000000000051,0.0003190219428189996,2.255825791146216e-05,0.14237000000000002,0.05515716725866167,0.0039002006999640276,-0.14239499999999997,0.05512521179097641,0.0038979411071744046,0.0,0.0,0.0,-0.0001399999999999639,0.0006327716807822072,4.4743714642390805e-05
ASP 556,R ASP 556,0.0,0.0,0.0,-0.00011000000000000454,0.00031288975694325325,2.21246468898385e-05,68.36473999999997,0.636794144451987,0.04502814577618859,-68.36142999999997,0.6365968308949794,0.04501419360077058,0.0,0.0,0.0,0.0032000000000026317,0.000648074069840102,4.582575694951003e-05
SER 557,R SER 557,0.0,0.0,0.0,-7.500000000000562e-05,0.00026339134382133823,1.862458053219057e-05,0.009890000000000091,0.23574585447044447,0.016669749233266824,-0.009860000000000028,0.23559724191933992,0.01665924073900128,0.0,0.0,0.0,-4.499999999989179e-05,0.0006268771809532518,4.432691056231508e-05
VAL 558,R VAL 558,0.0,0.0,0.0,-0.00012999999999999234,0.000336303434415985,2.3780243901186834e-05,0.011999999999999976,0.07512928856311622,0.00531244294087004,-0.012065,0.07509268123459169,0.0053098544118459585,0.0,0.0,0.0,-0.0001950000000000312,0.0006685618894313431,4.727446456597934e-05
LEU 559,R LEU 559,0.0,0.0,0.0,-0.00012499999999997734,0.00033071891388301394,2.3385358667332898e-05,0.2899000000000002,0.06822162413780558,0.004823997305140218,-0.2898850000000001,0.0681860086454688,0.004821478909525554,0.0,0.0,0.0,-0.00010999999999968147,0.0006228161847609577,4.4039754767720684e-05
ASP 560,R ASP 560,0.0,0.0,0.0,-8.999999999999231e-05,0.00028618176042505923,2.023610634484633e-05,69.05012999999997,0.48504865024710553,0.03429811897951102,-69.04689500000002,0.48498675649280065,0.034293742430172816,0.0,0.0,0.0,0.003144999999997822,0.0006587677891329966,4.6581917092321145e-05
VAL 561,R VAL 561,0.0,0.0,0.0,-0.0001349999999999807,0.00034172357249678673,2.4163505540377066e-05,-0.048279999999999886,0.08085265363610523,0.005717145966301718,0.04826499999999998,0.08080027707254477,0.005713442383974832,0.0,0.0,0.0,-0.00014999999999986912,0.0006614378277662039,4.677071733467824e-05
VAL 562,R VAL 562,0.0,0.0,0.0,-0.00016500000000001014,0.00037118054905937217,2.6246428328442802e-05,0.15623000000000015,0.059279314267289024,0.004191680510248852,-0.15622500000000003,0.059219459428468194,0.004187448134007149,0.0,0.0,0.0,-0.00015999999999988539,0.0006740919818543534,4.766550115126924e-05
ARG 563,R ARG 563,0.0,0.0,0.0,-0.0001949999999999852,0.00039620070671312057,2.8015620642775002e-05,-69.46658000000005,0.4936548526980834,0.0349066693908461,69.46327499999994,0.49347954302330016,0.034894273124861416,0.0,0.0,0.0,-0.0035000000000042063,0.0007280109889301589,5.147815070508399e-05
LYS 564,R LYS 564,0.0,0.0,0.0,-0.00017499999999999626,0.0003799671038392586,2.686773157525528e-05,-71.16331500000003,0.6266884040495996,0.04431356201944469,71.15950000000002,0.6263594814436724,0.04429030367893102,0.0,0.0,0.0,-0.003990000000000435,0.0008061637550783976,5.70043857962746e-05
GLU 565,R GLU 565,0.0,0.0,0.0,-0.0002099999999999591,0.0004073082370882468,2.8801041647823737e-05,76.57591000000001,0.6833622918317837,0.04832101105614347,-76.56982,0.6828970036529695,0.04828811021349892,0.0,0.0,0.0,0.00588000000000136,0.0008749857141704137,6.187083319312536e-05
SER 566,R SER 566,0.0,0.0,0.0,-0.00010500000000000731,0.000306553421119408,2.1676600286946877e-05,0.5772149999999999,0.08539320098813538,0.006038211148593632,-0.5769099999999999,0.08535626456212808,0.006035599348863376,0.0,0.0,0.0,0.00020000000000000906,0.0006708203932501053,4.743416490253759e-05
GLU 567,R GLU 567,0.0,0.0,0.0,-0.00010500000000000231,0.00030655342111939336,2.1676600286945843e-05,71.37007500000003,0.6866782356933074,0.0485554836951952,-71.366315,0.6864576066836551,0.048539882868310034,0.0,0.0,0.0,0.0036549999999996884,0.0007042549254389188,4.979834334618859e-05
SER 568,R SER 568,0.0,0.0,0.0,-8.000000000000063e-05,0.0002712931993250129,1.918332609325103e-05,0.2150650000000001,0.16426043581763675,0.01161496680473086,-0.214985,0.16415884007570233,0.011607782900924709,0.0,0.0,0.0,-4.274358644806853e-17,0.0006557438524301489,4.63680924774749e-05
CYS 569,R CYS 569,0.0,0.0,0.0,-0.00012499999999999735,0.0003307189138830668,2.3385358667336635e-05,-0.2603399999999999,0.2556389140956441,0.018076400969219523,0.2602849999999999,0.25555706559396896,0.018070613406163078,0.0,0.0,0.0,-0.000179999999999918,0.0006615134163418548,4.677606225412055e-05
ASP 570,R ASP 570,0.0,0.0,0.0,-0.00016499999999999848,0.0003711805490593459,2.6246428328440945e-05,75.85618500000001,0.7333948191602592,0.051858844991530095,-75.85096500000003,0.73302013871904,0.051832351083453694,0.0,0.0,0.0,0.005054999999998557,0.0008555553751795963,6.0496900747009334e-05
CYM 571,R CYM 571,0.0,0.0,0.0,-0.00020999999999999686,0.00040730823708831995,2.8801041647828907e-05,79.36198999999993,0.7372517072927344,0.05213156816680521,-79.35492,0.7367814761528306,0.052098317804030105,0.0,0.0,0.0,0.006859999999998934,0.0008720091742636892,6.166036003787365e-05
LEU 572,R LEU 572,0.0,0.0,0.0,-0.00022499999999999075,0.00041758232721223463,2.9527529527543088e-05,-0.09384000000000033,0.07119567683504378,0.005034294588122545,0.09369499999999999,0.07119797732379761,0.0050344572572423325,0.0,0.0,0.0,-0.0003700000000003323,0.0007636098480245782,5.399537017190082e-05
GLN 573,R GLN 573,0.0,0.0,0.0,-0.0004900000000000071,0.0004998999899980057,3.534826728426771e-05,-0.7732049999999997,0.18217607684600193,0.012881793930776955,0.7724850000000003,0.18201354283404064,0.012870301040573826,0.0,0.0,0.0,-0.0012100000000001287,0.0007522632517946594,5.319304465814469e-05
GLY 574,R GLY 574,0.0,0.0,0.0,-0.00011499999999999843,0.0003190219428189811,2.2558257911460855e-05,-0.21933499999999992,0.15659438934712833,0.01107289546031209,0.219145,0.1564816410158073,0.011064922949347633,0.0,0.0,0.0,-0.0003049999999999431,0.0006942441933498726,4.909047769170795e-05
PHE 575,R PHE 575,0.0,0.0,0.0,-0.00035499999999998976,0.00047851332269852905,3.383600153682366e-05,0.5291199999999998,0.15222465503327703,0.01076390858378131,-0.5286300000000003,0.15210129223645574,0.010755185516763462,0.0,0.0,0.0,0.00013500000000021828,0.0007461735723004086,5.276243929158095e-05
GLN 576,R GLN 576,0.0,0.0,0.0,-0.0007050000000000112,0.0004560427611529483,3.224709289222868e-05,-0.9012749999999992,0.2495297765297796,0.017644419709217096,0.9007649999999997,0.24922907088660468,0.01762315660927409,0.0,0.0,0.0,-0.0012149999999997618,0.0008177866469925965,5.782624836522743e-05
LEU 577,R LEU 577,0.0,0.0,0.0,-0.0005100000000000304,0.0004998999899980287,3.534826728426934e-05,0.8457349999999993,0.10339102850344832,0.007310849736863993,-0.8443499999999997,0.1032788821589388,0.0073029197927951955,0.0,0.0,0.0,0.0008749999999997682,0.0007870038119349589,5.5649573223887175e-05
THR 578,R THR 578,0.0,0.0,0.0,-0.0006299999999999972,0.00048280430818292865,3.4139420030222856e-05,-0.51382,0.2448173964406934,0.017311204117564965,0.5136850000000001,0.24466216661960632,0.01730022771165166,0.0,0.0,0.0,-0.0007649999999995372,0.0008122653507321584,5.7435833762557864e-05
HID 579,R HID 579,0.0,0.0,0.0,-0.000649999999999924,0.000476969600708416,3.3726843908076086e-05,1.3349349999999987,0.551676844515884,0.039009443778077815,-1.3332850000000005,0.5511273571280947,0.038970589152269586,0.0,0.0,0.0,0.0010000000000004873,0.0009380831519642824,6.633249580707946e-05
SER 580,R SER 580,0.0,0.0,0.0,-0.0005000000000000248,0.0005000000000000239,3.5355339059329064e-05,-0.9928399999999997,0.36495389352629176,0.025806137293287415,0.991525,0.3645936222357709,0.025780662266028,0.0,0.0,0.0,-0.0018149999999999844,0.0008430747297839005,5.961438584772122e-05
LEU 581,R LEU 581,0.0,0.0,0.0,-0.0007599999999999918,0.00042708313008124653,3.019933774108258e-05,-1.0425899999999995,0.1299986611469543,0.009192293484218355,1.0411599999999999,0.12989924711098136,0.009185263850320195,0.0,0.0,0.0,-0.0021899999999997165,0.0007374957626997543,5.214882549013411e-05
GLY 582,R GLY 582,0.0,0.0,0.0,-0.00024500000000001745,0.00043008720046058845,3.041175759472201e-05,-0.8163749999999996,0.11559218993946,0.008173602135839557,0.81521,0.11538823986871344,0.008159180688034721,0.0,0.0,0.0,-0.0014100000000000091,0.0007949213797603081,5.620942981386806e-05
GLY 583,R GLY 583,0.0,0.0,0.0,-0.0001750000000000035,0.00037996710383927425,2.6867731575256387e-05,0.06068500000000008,0.11785726865577689,0.008333767387862458,-0.06073000000000005,0.1177768529890317,0.008328081141535541,0.0,0.0,0.0,-0.0002199999999998692,0.0007152621896898666,5.057667446560434e-05
GLY 584,R GLY 584,0.0,0.0,0.0,-0.00016999999999999904,0.00037563279941985685,2.65612499705867e-05,-0.02564000000000001,0.1069389564190711,0.007561726125693785,0.025499999999999995,0.10693820645587808,0.007561673095287842,0.0,0.0,0.0,-0.00030999999999993923,0.0007027801932325171,4.96940640318305e-05
THR 585,R THR 585,0.0,0.0,0.0,-0.0002349999999999941,0.00042399882075306656,2.9981244136959282e-05,-0.7844099999999995,0.07983897481807165,0.005645468049684047,0.7837450000000002,0.07977305293769078,0.005640806668819459,0.0,0.0,0.0,-0.0008999999999998698,0.0006480740698407845,4.5825756949558293e-05
GLY 586,R GLY 586,0.0,0.0,0.0,-0.00015500000000000735,0.00036190468358396864,2.5590525590539604e-05,-0.40172999999999986,0.14242396954164743,0.01007089546664052,0.40123500000000023,0.14225550876855295,0.010058983491138616,0.0,0.0,0.0,-0.0006499999999999818,0.0007123903424388752,5.037360419903354e-05
SER 587,R SER 587,0.0,0.0,0.0,-0.0002700000000000041,0.00044395945760846914,3.139267430468501e-05,-0.6176349999999994,0.11147673198923906,0.007882595313410626,0.61677,0.1113865211773856,0.007876216445730834,0.0,0.0,0.0,-0.0011350000000000242,0.0007461735723007922,5.2762439291608075e-05
GLY 588,R GLY 588,0.0,0.0,0.0,-0.00012999999999998568,0.00033630343441596775,2.3780243901185614e-05,0.05919999999999998,0.12287229142487739,0.008688383048646048,-0.05923499999999999,0.12280871212988116,0.008683887313582559,0.0,0.0,0.0,-0.0001649999999999463,0.000638572627036213,4.515390348574143e-05
MET 589,R MET 589,0.0,0.0,0.0,-0.00022499999999999964,0.00041758232721225106,2.952752952754425e-05,-0.37854,0.18614918318381063,0.013162734974160933,0.3781800000000001,0.18605463606156047,0.013156049483032457,0.0,0.0,0.0,-0.0005850000000000577,0.0007230318111949718,5.112606967095561e-05
GLY 590,R GLY 590,0.0,0.0,0.0,-0.00010000000000000009,0.0003000000000000003,2.1213203435596444e-05,-0.5052499999999996,0.12719743511565124,0.008994216891981287,0.5046800000000001,0.12719845753781725,0.00899428918814597,0.0,0.0,0.0,-0.0006699999999999684,0.0006411708040764202,4.53376223461268e-05
THR 591,R THR 591,0.0,0.0,0.0,-0.00023499999999999856,0.00042399882075307453,2.9981244136959844e-05,0.25430999999999976,0.10597817652705756,0.0074937887280067395,-0.2541750000000001,0.10594859307702009,0.007491696862193501,0.0,0.0,0.0,-0.00010000000000008613,0.0007071067811867227,5.000000000001239e-05
LEU 592,R LEU 592,0.0,0.0,0.0,-0.0001699999999999724,0.0003756327994197981,2.6561249970582545e-05,-0.03560499999999991,0.09339426628546342,0.006603971901439333,0.03554499999999999,0.0933432267226712,0.006600362859343416,0.0,0.0,0.0,-0.00023000000000000798,0.0007121095421350891,5.03537486191369e-05
LEU 593,R LEU 593,0.0,0.0,0.0,-0.00026499999999997635,0.000441333207452108,3.120697037521949e-05,-0.4872950000000003,0.08430663067042574,0.00596137902460478,0.4868049999999998,0.08424622825385378,0.005957107928768972,0.0,0.0,0.0,-0.0007550000000000256,0.0007648365838534097,5.4082113494229946e-05
ILE 594,R ILE 594,0.0,0.0,0.0,-0.0003649999999999931,0.0004814301610825718,3.404225315692184e-05,-0.465655,0.092436821532332,0.006536270333684263,0.4652649999999997,0.0923392374616578,0.0065293700978733115,0.0,0.0,0.0,-0.0007549999999999902,0.0008031033557391837,5.678798288368489e-05
SER 595,R SER 595,0.0,0.0,0.0,-9.999999999999232e-05,0.000299999999999977,2.1213203435594798e-05,-0.3706150000000001,0.24173069059389204,0.017092941053984824,0.37030499999999983,0.2416929290959916,0.017090270912861506,0.0,0.0,0.0,-0.0004099999999999704,0.0006495382975622371,4.5929293484662334e-05
LYS 596,R LYS 596,0.0,0.0,0.0,-0.00014500000000000846,0.0003521008378291857,2.4897289009048205e-05,-71.86234999999999,0.8502100431658626,0.06011892869554887,71.857705,0.8499224305643697,0.060098591413461834,0.0,0.0,0.0,-0.00478999999999985,0.00081602696034107,5.770181972882164e-05
ILE 597,R ILE 597,0.0,0.0,0.0,-0.00019499999999999295,0.0003962007067131364,2.801562064277612e-05,-0.5736349999999999,0.09320140436173648,0.006590334504029333,0.5733249999999999,0.09314332705567277,0.006586227818334263,0.0,0.0,0.0,-0.0005049999999999688,0.0006782145678174869,4.795701200032486e-05
ARG 598,R ARG 598,0.0,0.0,0.0,-0.0002650000000000041,0.00044133320745215417,3.1206970375222754e-05,-81.94669500000002,1.1834069976026516,0.08367951129084472,81.93674499999996,1.182328224301746,0.08360323049920139,0.0,0.0,0.0,-0.010215000000005716,0.001377960449365164,9.743651779529696e-05
GLU 599,R GLU 599,0.0,0.0,0.0,-8.500000000000174e-05,0.00027888169534769254,1.9719913792915422e-05,71.82851000000001,1.160268925679836,0.08204340253482423,-71.82427500000001,1.1598244260985453,0.08201197166800771,0.0,0.0,0.0,0.004149999999998215,0.0008170067319121891,5.777110004101685e-05
GLU 600,R GLU 600,0.0,0.0,0.0,-9.999999999999953e-05,0.0002999999999999986,2.1213203435596326e-05,70.579225,0.6336161569734149,0.044803428126526164,-70.57563500000005,0.6333536940517126,0.04478486919535159,0.0,0.0,0.0,0.0034899999999994692,0.0007070360669667215,4.999499974956347e-05
TYR 601,R TYR 601,0.0,0.0,0.0,-0.00017000000000001015,0.0003756327994198814,2.6561249970588437e-05,0.5226250000000003,0.10347489731814064,0.007316780157623894,-0.52227,0.10344808891419865,0.0073148845172018775,0.0,0.0,0.0,0.00018499999999999295,0.0006639088792895942,4.6945447063563305e-05
PRO 602,R PRO 602,0.0,0.0,0.0,-0.00012000000000000677,0.0003249615361854568,2.2978250586153413e-05,0.7334649999999995,0.1126391085502751,0.007964787748270715,-0.73307,0.11252308696440774,0.007956583783257632,0.0,0.0,0.0,0.00027500000000027394,0.0006995534289816902,4.94658973435255e-05
ASP 603,R ASP 603,0.0,0.0,0.0,-0.00018500000000000184,0.00038829756630708235,2.74567842253971e-05,78.00978500000002,0.8906002463345428,0.06297494735095649,-78.00314500000002,0.8900246872820415,0.06293424918005679,0.0,0.0,0.0,0.006455000000006237,0.0008932944643303568,6.316545733243998e-05
ARG 604,R ARG 604,0.0,0.0,0.0,-0.0003200000000000275,0.0004664761515876642,3.2984845004944124e-05,-80.08007000000003,0.868901758021355,0.06144063252818128,80.07229500000005,0.8682415723536552,0.061393950351934,0.0,0.0,0.0,-0.008094999999997868,0.001012904240291998,7.1623145700308e-05
ILE 605,R ILE 605,0.0,0.0,0.0,-0.0003099999999999953,0.0004624932431938801,3.270321085153517e-05,-0.5853999999999998,0.21825789790978958,0.015433163965953341,0.5849949999999998,0.21816893677836027,0.015426873464023771,0.0,0.0,0.0,-0.0007149999999999235,0.000820837986450207,5.804201064744528e-05
MET 606,R MET 606,0.0,0.0,0.0,-0.00034000000000000696,0.0004737087712930901,3.3496268448889134e-05,0.06717500000000001,0.34514231032285797,0.024405246810368462,-0.06698,0.34475411469625716,0.024377797234368823,0.0,0.0,0.0,-0.0001450000000001106,0.0008449704136833855,5.974843094175242e-05
ASN 607,R ASN 607,0.0,0.0,0.0,-0.0005599999999999706,0.0004963869458396069,3.509985754956655e-05,-1.13391,0.2156351592389326,0.015247708336009023,1.1335800000000003,0.21531640346243874,0.015225168898898906,0.0,0.0,0.0,-0.0008899999999999153,0.0008413679337828309,5.949369714507538e-05
THR 608,R THR 608,0.0,0.0,0.0,-0.000559999999999985,0.0004963869458396195,3.5099857549567446e-05,0.10382999999999967,0.1868623051875358,0.013213160314625674,-0.10260999999999999,0.18664771067441463,0.013197986191082332,0.0,0.0,0.0,0.0006599999999999029,0.0008569714114247475,6.0597029630144566e-05
PHE 609,R PHE 609,0.0,0.0,0.0,-0.001460000000000008,0.0004983974317751096,3.524202037341397e-05,-1.0955600000000005,0.14841268948441713,0.010494361914856476,1.0923999999999994,0.14806552603493545,0.010469813751925615,0.0,0.0,0.0,-0.004620000000000051,0.001074988372029952,7.601315675590661e-05
SER 610,R SER 610,0.0,0.0,0.0,-0.000674999999999979,0.00046837484987986345,3.3119103248728265e-05,0.9862600000000004,0.37053336206069054,0.02620066529689645,-0.9841800000000002,0.3699591431496176,0.026160061888305924,0.0,0.0,0.0,0.0014049999999999625,0.000995477272468035,7.039087298792359e-05
VAL 611,R VAL 611,0.0,0.0,0.0,-0.0011299999999999843,0.0003363034344160504,2.378024390119146e-05,-1.0221300000000004,0.12703882516773765,0.008983001475007952,1.0218649999999996,0.12680602026323823,0.00896653968234145,0.0,0.0,0.0,-0.0013950000000001403,0.0008360472474688766,5.9117467807759025e-05
VAL 612,R VAL 612,0.0,0.0,0.0,-0.0012449999999999933,0.0004300872004605734,3.0411757594720946e-05,0.7160500000000002,0.16618519037507312,0.011751067504699156,-0.71329,0.16593187126046605,0.011733155138324873,0.0,0.0,0.0,0.0015149999999998377,0.0007548344189290897,5.3374853629776654e-05
PRO 613,R PRO 613,0.0,0.0,0.0,-0.001034999999999937,0.00025253712598350477,1.785707142842977e-05,0.8323850000000003,0.33272620391998003,0.02352729550702759,-0.8313499999999999,0.3320017883987981,0.02347607159428514,0.0,0.0,0.0,-2.575717417130363e-16,0.0009433981132058996,6.670832032064859e-05
SER 614,R SER 614,0.0,0.0,0.0,-0.0014499999999999986,0.0004974937185533115,3.5178118198675824e-05,-1.15856,0.3494803090304219,0.02471198964065815,1.1558050000000002,0.34852917664809574,0.024644734424923258,0.0,0.0,0.0,-0.004205000000000216,0.0012660864899366438,8.952583426028743e-05
PRO 615,R PRO 615,0.0,0.0,0.0,-0.0015949999999999725,0.0004908920451586082,3.471130939621848e-05,-0.38123500000000016,0.24646997743132906,0.01742805924005881,0.38065999999999994,0.2457999682668815,0.01738068243769501,0.0,0.0,0.0,-0.002170000000000014,0.0010728932845347195,7.586501169840081e-05
LYS 616,R LYS 616,0.0,0.0,0.0,-0.0054600000000000004,0.000984073168011422,6.958448102846052e-05,-125.09153000000002,4.219218000896555,0.2983437659738303,125.00430000000004,4.216357720828615,0.29814151363061697,0.0,0.0,0.0,-0.09268999999999927,0.008397255504032733,0.0005937756310257606
VAL 617,R VAL 617,0.0,0.0,0.0,-0.002474999999999986,0.0005379358697837473,3.803781013675713e-05,-0.250795,0.23032990030606101,0.016286783441643717,0.25084500000000004,0.22950488224654392,0.016228445855195128,0.0,0.0,0.0,-0.0024250000000000565,0.0012901065847440887,9.122431145259625e-05
SER 618,R SER 618,0.0,0.0,0.0,-0.0009950000000000104,0.00027381563140185295,1.9361688975912637e-05,0.2070350000000002,0.40456000021628447,0.028606711954976587,-0.20647999999999986,0.4036023037595302,0.02853899258908766,0.0,0.0,0.0,-0.00043999999999974837,0.0011646458689233217,8.235289915965797e-05
ASP 619,R ASP 619,0.0,0.0,0.0,-0.001005000000000003,0.00021207310060448033,1.4995832754468494e-05,99.9769,1.5464029875811813,0.10934720389657897,-99.93069000000003,1.5428379609962801,0.10909511844924957,0.0,0.0,0.0,0.04520500000000013,0.003785891572668666,0.00026770296038710164
THR 620,R THR 620,0.0,0.0,0.0,-0.0006599999999999993,0.0004737087712930797,3.3496268448888396e-05,0.710565,0.3696112089412328,0.026135459224490357,-0.7094449999999999,0.36898846455546597,0.0260914245466782,0.0,0.0,0.0,0.0004600000000000537,0.0010091580649233996,7.1358251099643e-05
VAL 621,R VAL 621,0.0,0.0,0.0,-0.00044499999999998485,0.0004969657935914535,3.514078826662709e-05,0.3360699999999995,0.15315232645964028,0.010829504859410755,-0.33575499999999975,0.15301119231938562,0.010819525168647655,0.0,0.0,0.0,-0.00013000000000011226,0.0008081460264085365,5.714455354624389e-05
VAL 622,R VAL 622,0.0,0.0,0.0,-0.00042000000000001536,0.0004935585071701404,3.489985673323155e-05,-0.046499999999999896,0.09797142440528256,0.006927625855948052,0.04630999999999997,0.09783876481231757,0.006918245406170552,0.0,0.0,0.0,-0.0006100000000000322,0.0008590110593003643,6.074125451455271e-05
GLU 623,R GLU 623,0.0,0.0,0.0,-0.0007650000000000007,0.00042399882075307583,2.9981244136959936e-05,94.81827500000001,1.2702415240291873,0.08981963953857731,-94.78646499999996,1.267936867032314,0.08965667567949749,0.0,0.0,0.0,0.031045000000000444,0.002476484403340879,0.00017511389151050565
PRO 624,R PRO 624,0.0,0.0,0.0,-0.0006150000000000033,0.0004865953144040753,3.440748465087217e-05,-0.215715,0.10240265511694514,0.007240961184469922,0.21488500000000005,0.10217852893343098,0.007225113070049489,0.0,0.0,0.0,-0.001445000000000034,0.0008227849050633654,5.817967858282354e-05
TYR 625,R TYR 625,0.0,0.0,0.0,-0.0004599999999999937,0.0004983974317750775,3.52420203734117e-05,0.10744499999999985,0.16420276177640844,0.011610888634165763,-0.10754499999999999,0.1640400499115994,0.011599383167867164,0.0,0.0,0.0,-0.0005600000000002891,0.000791454357496797,5.596427431856271e-05
ASN 626,R ASN 626,0.0,0.0,0.0,-0.00034500000000001305,0.00047536827828539125,3.36136133136574e-05,-1.24792,0.11951880019477822,0.008451255409700773,1.2463750000000011,0.11932985533803578,0.008437894990753484,0.0,0.0,0.0,-0.0018900000000003558,0.0007196526940149951,5.0887130003717056e-05
ALA 627,R ALA 627,0.0,0.0,0.0,-0.0002749999999999908,0.000446514277487279,3.157332735078667e-05,-0.43036000000000024,0.15041522662283843,0.010635962673872037,0.4296149999999999,0.15022748342097744,0.010622687224756278,0.0,0.0,0.0,-0.0010200000000000053,0.0007277362159464027,5.14587213210739e-05
THR 628,R THR 628,0.0,0.0,0.0,-0.0003500000000000081,0.00047696960070848376,3.3726843908080876e-05,0.45548999999999945,0.10696256307699464,0.007563395368483674,-0.45510999999999996,0.10687870648543638,0.00755746581202987,0.0,0.0,0.0,2.9999999999237302e-05,0.0007410128204019475,5.2397519025238634e-05
LEU 629,R LEU 629,0.0,0.0,0.0,-0.0003450000000000264,0.0004753682782854095,3.361361331365869e-05,-0.16523999999999991,0.11949745771354313,0.008449746268379906,0.16486500000000018,0.11941422350373475,0.008443860720961684,0.0,0.0,0.0,-0.0007199999999999185,0.0008376156636549003,5.922837157984504e-05
SER 630,R SER 630,0.0,0.0,0.0,-0.000260000000000018,0.0004386342439892566,3.1016124838543795e-05,-0.02669000000000005,0.1043742492188566,0.007380373940390821,0.026620000000000026,0.10428358260052252,0.007373962842325693,0.0,0.0,0.0,-0.0003300000000000658,0.0007078841713162303,5.005496978323261e-05
VAL 631,R VAL 631,0.0,0.0,0.0,-0.0004249999999999998,0.000494342998332129,3.495532863527386e-05,-0.32008,0.1257793448861936,0.0088939427702229,0.31964499999999996,0.12565169706374882,0.008884916706137459,0.0,0.0,0.0,-0.0008600000000000418,0.0007939773296512924,5.614267539048157e-05
HID 632,R HID 632,0.0,0.0,0.0,-0.00034999999999999696,0.0004769696007084687,3.372684390807981e-05,-0.8971400000000004,0.31703316924258773,0.022417630383249617,0.8960899999999998,0.31671848998756025,0.02239537919973675,0.0,0.0,0.0,-0.0014000000000000945,0.0008124038404636143,5.744562646538158e-05
GLN 633,R GLN 633,0.0,0.0,0.0,-0.000219999999999978,0.00041424630354411823,2.9291637031750695e-05,-0.5189399999999995,0.4002480186084619,0.028301808811452285,0.5183299999999997,0.39992315649384413,0.028278837591032602,0.0,0.0,0.0,-0.0008299999999997354,0.0008313242448046653,5.878350108661643e-05
LEU 634,R LEU 634,0.0,0.0,0.0,-0.000415000000000002,0.0004927220311697072,3.484070894801094e-05,-0.5541750000000001,0.1163726100721309,0.008228786172638168,0.5535800000000003,0.11627641033330713,0.008221983823871102,0.0,0.0,0.0,-0.0010100000000000443,0.0007680494775726193,5.4309299387838425e-05
VAL 635,R VAL 635,0.0,0.0,0.0,-0.00032500000000002194,0.00046837484987991137,3.311910324873165e-05,-0.10597499999999993,0.09475006266488709,0.006699841182819198,0.1057,0.0947802722089359,0.006701977320164545,0.0,0.0,0.0,-0.0006000000000000205,0.0007141428428544695,5.049752469182343e-05
GLU 636,R GLU 636,0.0,0.0,0.0,-0.00027000000000000526,0.00044395945760847093,3.1392674304685135e-05,82.60196500000002,1.6104711185770166,0.11387750488508928,-82.59120999999998,1.6092642995803368,0.11379216989546759,0.0,0.0,0.0,0.01048500000000402,0.0014211878834245403,0.0001004931589709649
ASN 637,R ASN 637,0.0,0.0,0.0,-0.00020000000000000462,0.00040000000000000934,2.828427124746256e-05,-0.9230100000000004,0.31046143061578435,0.021952938288529792,0.9221900000000004,0.31017681070640896,0.021932812621731787,0.0,0.0,0.0,-0.001020000000000323,0.0007480641683709704,5.2896124621778835e-05
THR 638,R THR 638,0.0,0.0,0.0,-0.0003049999999999975,0.00046040742826326835,3.2555721463361596e-05,-0.4362450000000001,0.20753550292660772,0.01467497614563649,0.435745,0.20732580634113054,0.014660148357878232,0.0,0.0,0.0,-0.0008050000000002377,0.0008288395502145834,5.8607806647233983e-05
ASP 639,R ASP 639,0.0,0.0,0.0,-0.00043000000000001316,0.0004950757517794773,3.5007142128429636e-05,86.78669999999997,1.0733880099980981,0.07589999407139889,-86.77282000000005,1.0722686732284492,0.07582084500937386,0.0,0.0,0.0,0.01344999999999672,0.0013294735800314726,9.400797838486104e-05
GLU 640,R GLU 640,0.0,0.0,0.0,-0.0007400000000000622,0.0004386342439892617,3.1016124838544154e-05,94.48221999999998,1.211574084241297,0.08567122508769025,-94.459395,1.2098128446043523,0.08554668663863244,0.0,0.0,0.0,0.02208500000000285,0.002001942806379877,0.00014155873339388386
THR 641,R THR 641,0.0,0.0,0.0,-0.0006899999999999729,0.00046249324319386724,3.270321085153426e-05,0.29003999999999996,0.18849973050378588,0.01332894376910637,-0.2879849999999999,0.18829265725194927,0.013314301479048768,0.0,0.0,0.0,0.0013649999999999962,0.0008954188963832883,6.331567736351977e-05
TYR 642,R TYR 642,0.0,0.0,0.0,-0.00185500000000002,0.00036602595536379417,2.588194351280234e-05,-0.3032799999999998,0.20486134725711438,0.01448588478485177,0.3028449999999999,0.2045493851738499,0.014463825734396831,0.0,0.0,0.0,-0.0022900000000000077,0.0009087904048789471,6.426118579671716e-05
CYS 643,R CYS 643,0.0,0.0,0.0,-0.0012499999999999955,0.00043301270189219647,3.061862178478811e-05,0.6323449999999999,0.23431759638362656,0.016568756135419478,-0.629405,0.23354783444724964,0.016514325746908337,0.0,0.0,0.0,0.0016899999999999604,0.0013393655214316718,9.470744426917913e-05
ILE 644,R ILE 644,0.0,0.0,0.0,-0.002255000000000057,0.00043586121644394025,3.082004218037277e-05,-0.9963,0.1799971666443659,0.012727721712859618,0.9971400000000001,0.17969129194259514,0.012706093105278066,0.0,0.0,0.0,-0.0014149999999996242,0.0011716548126473525,8.284850632327968e-05
ASP 645,R ASP 645,0.0,0.0,0.0,-0.0026299999999999987,0.0004930517214248585,3.48640215695218e-05,114.96780000000004,1.9140559161073212,0.13534419178497162,-114.89601500000005,1.9082442335217071,0.1349332437683325,0.0,0.0,0.0,0.06915499999999937,0.00623465917271889,0.00044085697794164373
ASN 646,R ASN 646,0.0,0.0,0.0,-0.002654999999999943,0.00047536827828535444,3.361361331365479e-05,1.8867349999999998,0.23259362582625215,0.01644685300825094,-1.8815450000000007,0.2324580348686546,0.016437265279692456,0.0,0.0,0.0,0.002535000000000238,0.0014137803931309058,9.996937030914465e-05
GLU 647,R GLU 647,0.0,0.0,0.0,-0.0056400000000000035,0.000656048778674255,4.638965401897181e-05,122.77984499999998,2.206440432230479,0.15601889919143486,-122.64499000000012,2.1937456438402667,0.15512124209579012,0.0,0.0,0.0,0.1292149999999983,0.013359220598527212,0.0009446395476585599
ALA 648,R ALA 648,0.0,0.0,0.0,-0.00500999999999999,0.0005655970296952279,3.999374951164647e-05,1.71621,0.15627912816496442,0.011050603128336792,-1.7030549999999998,0.1548248428870523,0.01094776963015765,0.0,0.0,0.0,0.00814500000000011,0.003413791880006737,0.00024139153879123364
LEU 649,R LEU 649,0.0,0.0,0.0,-0.006164999999999996,0.0006463551655243945,4.570421205972527e-05,1.8362000000000007,0.27363146748866135,0.019348666620725874,-1.8342550000000002,0.2744356208202538,0.019405528848114154,0.0,0.0,0.0,-0.004219999999999908,0.003744542695710311,0.00026477915325793155
TYR 650,R TYR 650,0.0,0.0,0.0,-0.008624999999999987,0.0008912771734988392,6.302281332978082e-05,1.25483,0.2728198326735081,0.01929127537256168,-1.2401649999999997,0.2721720187216191,0.019245468008728884,0.0,0.0,0.0,0.006039999999999934,0.0041890810448116335,0.00029621276137263336
ASP 651,R ASP 651,0.0,0.0,0.0,-0.019765000000000008,0.0023494201412263046,0.00016612909137173762,145.570535,3.0694779163197534,0.21704486493320516,-145.22749000000005,3.039128774809759,0.21489885655671442,0.0,0.0,0.0,0.3232799999999998,0.03521890969351705,0.0024903529870282538
ILE 652,R ILE 652,0.0,0.0,0.0,-0.02249000000000002,0.0024697975625546354,0.0001746410604640389,2.0878499999999995,0.2963098673686068,0.020952271654882837,-2.0743749999999994,0.2977202955376139,0.021052003987150982,0.0,0.0,0.0,-0.009015000000000101,0.012449288132258682,0.0008802976059265323
CYS 653,R CYS 653,0.0,0.0,0.0,-0.01344000000000004,0.0017653328298086357,0.00012482788150089237,0.6635599999999997,0.44268079515605835,0.031302259215590184,-0.6656299999999996,0.44666045616329214,0.03158366374409405,0.0,0.0,0.0,-0.015510000000000057,0.011226303933174149,0.000793819563880865
PHE 654,R PHE 654,0.0,0.0,0.0,-0.06424000000000002,0.012375879766707506,0.0008751068506188265,0.8825100000000006,0.40604734933256215,0.028711883419587764,-0.7128249999999997,0.394642666693555,0.02790545057645552,0.0,0.0,0.0,0.10544499999999962,0.02210717021692356,0.0015632129973231928
ARG 655,R ARG 655,0.0,0.0,0.0,-0.12411500000000006,0.022368097259266445,0.0015816633254267531,-152.32713500000003,4.064896161868278,0.28743156408762294,152.53668000000008,4.068816373047599,0.287708764878481,0.0,0.0,0.0,0.08543000000000334,0.07014745255531414,0.004960173938482424
THR 656,R THR 656,0.0,0.0,0.0,-0.09594499999999999,0.022306769712354166,0.0015773268129972322,1.1167449999999994,1.472420123461711,0.10411582540553092,-0.9439399999999998,1.4413140797203086,0.10191629595898782,-0.00027612000000000014,0.0019560050318953677,0.00013831044220882237,0.07658388000000024,0.05221267572232628,0.0036919937067151133
LEU 657,R LEU 657,0.0,0.0,0.0,-0.045469999999999955,0.00900938954646778,0.0006370600442658561,-0.12535500000000013,0.348725678685984,0.024658629217274033,0.21470499999999998,0.34010448096871637,0.024049018480491045,0.0,0.0,0.0,0.043879999999999836,0.022136521858684033,0.0015652884718159717
LYS 658,R LYS 658,0.0,0.0,0.0,-0.27066000000000007,0.23943319402288396,0.01693048351347356,-166.86716500000009,8.672068638321866,0.6132078541072581,167.58601999999996,8.39324356727605,0.5934919442571264,-0.08241739200000005,0.07450818531747998,0.005268524309189404,0.3657776080000019,0.6349352711932014,0.04489670358752322
LEU 659,R LEU 659,0.0,0.0,0.0,-0.021635000000000022,0.00393722935577803,0.00027840415765573867,1.4420500000000007,0.5996259730031709,0.04239995916861238,-1.3817649999999997,0.5891384385481918,0.041658378495508054,0.0,0.0,0.0,0.03864999999999989,0.011976122076866288,0.0008468397132870071
THR 660,R THR 660,0.0,0.0,0.0,-0.017884999999999995,0.0038486068908112903,0.0002721376030613938,0.03860000000000017,1.1098377223720592,0.07847737795059159,0.026720000000000015,1.0907645995355733,0.07712870450098328,0.0,0.0,0.0,0.047435000000000435,0.02482409666030154,0.0017553287085329545
THR 661,R THR 661,0.0,0.0,0.0,-0.006125000000000009,0.0009946733132039421,7.033402448317981e-05,-0.48885999999999996,0.546499295882437,0.03864333580321446,0.5127449999999996,0.5456395971472385,0.03858254592267083,0.0,0.0,0.0,0.017760000000000272,0.006329486551056309,0.00044756228616809685
PRO 662,R PRO 662,0.0,0.0,0.0,-0.005910000000000009,0.0008437416666255235,5.966154540405469e-05,-0.7426799999999999,0.21242539302070285,0.015020743590115649,0.7442649999999996,0.21213367195002467,0.015000115795386494,0.0,0.0,0.0,-0.004325000000000214,0.0014350522638564398,0.00010147351871299952
THR 663,R THR 663,0.0,0.0,0.0,-0.002499999999999994,0.0005196152422706696,3.6742346141748126e-05,1.7852799999999995,0.5788696412837698,0.04093226487747779,-1.7824799999999996,0.5774323679878017,0.04083063430807805,0.0,0.0,0.0,0.00029999999999992587,0.0020688160865573522,0.00014628738838325193
TYR 664,R TYR 664,0.0,0.0,0.0,-0.00260999999999999,0.0004978955713801821,3.520653348456775e-05,1.25393,0.3977785503266877,0.02812719103465552,-1.2526499999999998,0.3970645633898853,0.028076704534186366,0.0,0.0,0.0,-0.001329999999999849,0.0011836807001892006,8.369886498634244e-05
GLY 665,R GLY 665,0.0,0.0,0.0,-0.001135000000000005,0.00035605477106759515,2.5176874309572028e-05,0.42919000000000035,0.14751065690315285,0.010430578579350158,-0.427645,0.14733865404231147,0.010418416140421716,0.0,0.0,0.0,0.0004099999999999615,0.0008842510955605338,6.252599459424873e-05
ASP 666,R ASP 666,0.0,0.0,0.0,-0.0042499999999999795,0.0006763874629233943,4.7827816174269656e-05,108.96977499999998,1.7944298911857277,0.12688535444212665,-108.88884500000002,1.7838999133847937,0.12614077257124823,0.0,0.0,0.0,0.07668000000000041,0.011314044369721681,0.0008000237496475678
LEU 667,R LEU 667,0.0,0.0,0.0,-0.004195000000000037,0.0005357004760124607,3.787974392732724e-05,0.8110149999999996,0.15642680324995586,0.011061045333737765,-0.80636,0.15581036679245716,0.01101745669381097,0.0,0.0,0.0,0.0004600000000001025,0.0019719026345130283,0.00013943457247037803
ASN 668,R ASN 668,0.0,0.0,0.0,-0.002044999999999972,0.0003208971797944121,2.2690857189626756e-05,1.2806200000000012,0.2297634339924383,0.016246728224476082,-1.2758099999999992,0.2293391242243717,0.016216724993043722,0.0,0.0,0.0,0.0027649999999993825,0.0015491207183434747,0.00010953937648172467
HIE 669,R HIE 669,0.0,0.0,0.0,-0.005419999999999993,0.0008388086790204133,5.931273050534643e-05,-0.7425950000000003,1.128641528996253,0.07980700786820039,0.758475,1.1283694427690782,0.07978776846657011,0.0,0.0,0.0,0.01045999999999986,0.005176717106429408,0.00036604917702406367
LEU 670,R LEU 670,0.0,0.0,0.0,-0.007404999999999951,0.0007556288771612487,5.343103031010957e-05,-0.18271499999999988,0.1836308628063378,0.012984662832549803,0.18825499999999995,0.18270916773659726,0.012919489149149829,0.0,0.0,0.0,-0.0018649999999999002,0.0029574947168171228,0.00020912645695847756
VAL 671,R VAL 671,0.0,0.0,0.0,-0.0024500000000000056,0.0004974937185532885,3.5178118198674204e-05,0.4574900000000004,0.17926502698518645,0.012675951621081477,-0.4561300000000002,0.17872342627646742,0.01263765466769841,0.0,0.0,0.0,-0.0010900000000001258,0.0021382001777197762,0.00015119358451999348
SER 672,R SER 672,0.0,0.0,0.0,-0.0017750000000000443,0.00044087980221370484,3.1174909783349456e-05,0.221325,0.40305386659229553,0.028500212225087022,-0.21682999999999994,0.4031522182749341,0.028507166739260504,0.0,0.0,0.0,0.0027199999999998063,0.0020908371529127783,0.00014784451291813998
ALA 673,R ALA 673,0.0,0.0,0.0,-0.0027600000000000103,0.00048207883172773566,3.4088121098117045e-05,-0.5144649999999996,0.18520688101417965,0.013096104148753647,0.5219150000000002,0.18484406340210022,0.013070449069370119,0.0,0.0,0.0,0.004689999999999981,0.0024685825892605973,0.0001745551488785214
THR 674,R THR 674,0.0,0.0,0.0,-0.0032599999999999873,0.00047159304490213184,3.334666400107094e-05,0.7728449999999996,0.3762007189985158,0.026601407949110537,-0.7650399999999995,0.37555559961209506,0.026555791119829236,0.0,0.0,0.0,0.004544999999999804,0.003855901321351115,0.0002726533971913542
MET 675,R MET 675,0.0,0.0,0.0,-0.001840000000000015,0.00036660605559649427,2.5922962793633353e-05,0.17229000000000017,0.20114608099587714,0.014223175788128326,-0.1714300000000001,0.20095627658771933,0.014209754589717577,0.0,0.0,0.0,-0.000979999999999953,0.001428145650835449,0.00010098514742278212
SER 676,R SER 676,0.0,0.0,0.0,-0.001749999999999967,0.00043301270189219376,3.061862178478792e-05,-0.7899650000000001,0.29585057676976007,0.02091979490518486,0.7930250000000001,0.2958694718537209,0.02092113098938484,0.0,0.0,0.0,0.0013100000000000312,0.002138667809642119,0.00015122665109033225
GLY 677,R GLY 677,0.0,0.0,0.0,-0.0015049999999999968,0.000499974999374979,3.535357124817875e-05,-0.6649750000000002,0.22036393619419545,0.015582083361187528,0.6685700000000004,0.22002337398558214,0.015558001976474894,0.0,0.0,0.0,0.00209000000000007,0.0018766725873204178,0.00013270079125611705
VAL 678,R VAL 678,0.0,0.0,0.0,-0.001965000000000008,0.00037917673979287047,2.6811844397574572e-05,-0.11174000000000003,0.17750597849086663,0.012551568109204525,0.11268999999999992,0.17687267708722004,0.012506786937499178,0.0,0.0,0.0,-0.0010149999999999432,0.0016201157366064508,0.00011455948236614598
THR 679,R THR 679,0.0,0.0,0.0,-0.0011849999999999606,0.0003882975663070603,2.745678422539554e-05,-0.6909500000000005,0.22193444414961583,0.015693135043706046,0.6932849999999996,0.221997688670402,0.015697607106658126,0.0,0.0,0.0,0.0011500000000001897,0.0015612494995997017,0.0001103970108291053
THR 680,R THR 680,0.0,0.0,0.0,-0.0018449999999999944,0.0004012168989461668,2.8370318997147227e-05,-1.0120150000000003,0.24235961869709083,0.017137412986649888,1.0146699999999997,0.24156754976610506,0.017081405255423166,0.0,0.0,0.0,0.0008100000000000196,0.0022279811489328122,0.00015754205787661866
CYS 681,R CYS 681,0.0,0.0,0.0,-0.0011499999999999933,0.00035707142142717667,2.524876234590761e-05,-1.1201949999999998,0.23206147240548064,0.01640922407900502,1.1174950000000003,0.23189762822202495,0.016397638545687074,0.0,0.0,0.0,-0.0038500000000000157,0.0010523782589925749,7.441438033069425e-05
LEU 682,R LEU 682,0.0,0.0,0.0,-0.000905000000000048,0.00029321493822792913,2.0733427116616333e-05,-0.4982150000000001,0.12847843700403536,0.009084797404180205,0.49743999999999966,0.1282117638908392,0.009065940767510092,0.0,0.0,0.0,-0.0016800000000000265,0.0008874683092933758,6.275348595895064e-05
ARG 683,R ARG 683,0.0,0.0,0.0,-0.0018199999999999638,0.00038418745424598314,2.7166155414413114e-05,-100.336365,1.0967411462044057,0.0775513101687442,100.31795999999999,1.0956475566545059,0.0774739817100873,0.0,0.0,0.0,-0.020225000000000506,0.003118393015644321,0.0002205036847766867
PHE 684,R PHE 684,0.0,0.0,0.0,-0.0020049999999999677,0.0003535180334863108,2.4997499874990337e-05,0.03864000000000002,0.17558992112305316,0.012416082393412188,-0.03883000000000002,0.17535179240600884,0.01239924415035046,0.0,0.0,0.0,-0.0021950000000003733,0.0008288395502144337,5.8607806647223406e-05
PRO 685,R PRO 685,0.0,0.0,0.0,-0.0013450000000000079,0.0004753682782853932,3.3613613313657535e-05,1.062825,0.11384227850407516,0.008049864711595908,-1.0626149999999992,0.11379699809310187,0.008046662903030495,0.0,0.0,0.0,-0.001135000000000086,0.0009522473418182398,6.733405527665416e-05
GLY 686,R GLY 686,0.0,0.0,0.0,-0.0007999999999999896,0.0003999999999999944,2.8284271247461502e-05,-1.10566,0.0893830766979916,0.006320337965646714,1.1047299999999995,0.08927948868581598,0.006313013187060812,0.0,0.0,0.0,-0.0017299999999999649,0.0006907242575730149,4.884158064599223e-05
GLN 687,R GLN 687,0.0,0.0,0.0,-0.002445000000000021,0.0004969657935914486,3.5140788266626735e-05,-2.2320849999999997,0.30834339262420235,0.021803170385863956,2.230634999999999,0.307851265670624,0.02176837175525596,0.0,0.0,0.0,-0.0038950000000004437,0.0010601768720355453,7.496582554734767e-05
LEU 688,R LEU 688,0.0,0.0,0.0,-0.002740000000000003,0.00044988887516807214,3.1811947441173195e-05,0.012734999999999967,0.17439886689712178,0.01233186214142049,-0.009364999999999983,0.17420611864971905,0.012318232782140462,0.0,0.0,0.0,0.0006299999999998718,0.0015915715503867277,0.0001125411036022042
ASN 689,R ASN 689,0.0,0.0,0.0,-0.0015599999999999481,0.0004963869458396768,3.509985754957149e-05,-1.1380400000000008,0.23681927370887454,0.016745651435521824,1.13819,0.236584876735603,0.016729077066592834,0.0,0.0,0.0,-0.0014100000000005863,0.0011453820323368172,8.099074021145929e-05
ALA 690,R ALA 690,0.0,0.0,0.0,-0.0007950000000000046,0.0004037016224886913,2.8546015483776524e-05,-0.7516000000000002,0.07517446374933202,0.005315637308921497,0.7507299999999998,0.07523501246095601,0.00531991874937964,0.0,0.0,0.0,-0.001665000000000112,0.0008079449238654311,5.713033344904952e-05
ASP 691,R ASP 691,0.0,0.0,0.0,-0.0007550000000000068,0.0004300872004605603,3.041175759472002e-05,94.3913099999999,1.1375598375138487,0.08043762751115095,-94.36993000000001,1.1360300546649005,0.08032945552852754,0.0,0.0,0.0,0.020625000000001135,0.0017984368212433802,0.0001271686871836773
LEU 692,R LEU 692,0.0,0.0,0.0,-0.0009899999999999998,0.00014106735979664914,9.974968671629315e-06,0.8659700000000007,0.14384136783275897,0.010171120660969238,-0.8652000000000002,0.14356886849174147,0.010151852047779004,0.0,0.0,0.0,-0.0002199999999996549,0.0008195120499420905,5.7948252777814076e-05
ARG 693,R ARG 693,0.0,0.0,0.0,-0.000779999999999983,0.0004142463035441483,2.9291637031752823e-05,-89.13729000000004,1.0463373050285325,0.07398722037941323,89.12320499999998,1.045248369041284,0.07391022097732708,0.0,0.0,0.0,-0.014864999999996513,0.001391680638652898,9.840668168374895e-05
LYS 694,R LYS 694,0.0,0.0,0.0,-0.001144999999999956,0.00035210083782915387,2.4897289009045956e-05,-99.48348499999996,1.2246699962752212,0.08659724590819128,99.46122500000003,1.2235661994228573,0.08651919568425538,0.0,0.0,0.0,-0.023405000000005175,0.0019547314393553146,0.00013822038561666836
LEU 695,R LEU 695,0.0,0.0,0.0,-0.0016500000000000336,0.00047696960070844565,3.372684390807818e-05,0.6086299999999996,0.11283728594750954,0.007978801006416953,-0.6071100000000001,0.1124897679791365,0.007954227775214876,0.0,0.0,0.0,-0.0001300000000002166,0.0010065286881157129,7.1172326082542e-05
ALA 696,R ALA 696,0.0,0.0,0.0,-0.0005700000000000044,0.0004950757517794652,3.5007142128428776e-05,0.7017000000000002,0.11341150735264896,0.008019404591364607,-0.700415,0.11321763455840257,0.008005695714614687,0.0,0.0,0.0,0.0007149999999999201,0.0008085635411024196,5.717407629337286e-05
VAL 697,R VAL 697,0.0,0.0,0.0,-0.0007599999999999851,0.0004270831300812427,3.0199337741082307e-05,0.28996500000000014,0.12197648861563387,0.008625040224543842,-0.28900000000000015,0.12180221672859605,0.00861271734123438,0.0,0.0,0.0,0.0002049999999999913,0.000743622888297251,5.258207869605127e-05
ASN 698,R ASN 698,0.0,0.0,0.0,-0.0012600000000000389,0.0004386342439892697,3.1016124838544723e-05,1.0388049999999993,0.3834964367174738,0.027117293096380342,-1.0354899999999991,0.382802990975779,0.02706825907774661,0.0,0.0,0.0,0.002054999999999296,0.0012049792529344723,8.520490009390653e-05
MET 699,R MET 699,0.0,0.0,0.0,-0.0017199999999999637,0.00044899888641288557,3.174901573277598e-05,1.0426650000000002,0.2570566528510783,0.018176650238011374,-1.0415199999999998,0.25645876783607935,0.018134373383163815,0.0,0.0,0.0,-0.0005750000000001642,0.001088289942984079,7.695371985811633e-05
VAL 700,R VAL 700,0.0,0.0,0.0,-0.0007199999999999579,0.0004489988864128454,3.1749015732773134e-05,-0.2644750000000002,0.11840016627944368,0.008372156046980942,0.26416500000000004,0.11821910917867738,0.00835935337660756,0.0,0.0,0.0,-0.0010299999999999366,0.0007135124385742905,5.045294837768308e-05
PRO 701,R PRO 701,0.0,0.0,0.0,-0.0007249999999999979,0.0004465142774872914,3.1573327350787554e-05,-0.9509299999999995,0.1147473097723895,0.008113860086297001,0.9484500000000002,0.11461996990053368,0.008104855797606532,0.0,0.0,0.0,-0.003205000000000133,0.0008384360440725561,5.928638123549274e-05
PHE 702,R PHE 702,0.0,0.0,0.0,-0.0006900000000000328,0.00046249324319390747,3.2703210851537106e-05,0.7310499999999998,0.10689170922012943,0.007558385244217412,-0.7302349999999997,0.106781130238448,0.007550566129437048,0.0,0.0,0.0,0.0001250000000002238,0.0007275816105424186,5.144778906811738e-05
PRO 703,R PRO 703,0.0,0.0,0.0,-0.00031499999999999194,0.00046451587701604896,3.2846232660686456e-05,0.32642000000000004,0.20517956428455522,0.014508386126651014,-0.32602500000000006,0.20497027680861418,0.014493587267305482,0.0,0.0,0.0,8.000000000018658e-05,0.0007372923436462852,5.2134441590921056e-05
ARG 704,R ARG 704,0.0,0.0,0.0,-0.0005150000000000165,0.0004997749493522214,3.533942557541191e-05,-87.33854000000001,1.2019362788430874,0.08498972933240721,87.32402999999998,1.2007593135620105,0.08490650531926015,0.0,0.0,0.0,-0.015025000000007368,0.0014367933045517113,0.00010159662888119435
LEU 705,R LEU 705,0.0,0.0,0.0,-0.0007800000000000207,0.00041424630354416924,2.92916370317543e-05,0.5964849999999997,0.1518108354993149,0.010734647123916101,-0.5952700000000002,0.15150329072333643,0.010712900424254814,0.0,0.0,0.0,0.0004349999999999454,0.0007251034408963186,5.1272556011948586e-05
HID 706,R HID 706,0.0,0.0,0.0,-0.0006999999999999318,0.0004582575694955379,3.240370349203604e-05,-0.9075249999999998,0.18822629830871382,0.013309609193173352,0.9067149999999998,0.18798937144158004,0.013292855933733794,0.0,0.0,0.0,-0.0015100000000001978,0.0008245604889884011,5.8305231326219395e-05
PHE 707,R PHE 707,0.0,0.0,0.0,-0.0011050000000000137,0.0003065534211193915,2.167660028694571e-05,0.6130300000000001,0.14203062733086821,0.010043081972183631,-0.6109399999999998,0.1416222666108697,0.010014206508755515,0.0,0.0,0.0,0.000985000000000058,0.0008513371834941791,6.0198629552499015e-05
PHE 708,R PHE 708,0.0,0.0,0.0,-0.0018949999999999555,0.0003376018364879938,2.3872054792169243e-05,-0.996175,0.10836325195840056,0.007662439029121146,0.9954500000000004,0.10820664258722464,0.007651365074285561,0.0,0.0,0.0,-0.002619999999999871,0.0009877246579890506,6.98426803609221e-05
MET 709,R MET 709,0.0,0.0,0.0,-0.0032650000000000335,0.0005047524145559103,3.569138551527676e-05,0.4254549999999998,0.6963665184190008,0.049240548736534225,-0.41518499999999997,0.694291387513197,0.04909381482299986,0.0,0.0,0.0,0.007004999999999635,0.002876625627362964,0.00020340814880433583
PRO 710,R PRO 710,0.0,0.0,0.0,-0.0032150000000000212,0.00047830429644737016,3.3821221148859615e-05,0.8109800000000001,0.21339123599623291,0.015089039001871519,-0.8040100000000002,0.2131514482709408,0.015072083449211583,0.0,0.0,0.0,0.003754999999999984,0.0025913268801908227,0.0001832344809253911
GLY 711,R GLY 711,0.0,0.0,0.0,-0.0034650000000000154,0.0005279914772039297,3.733463539396011e-05,-1.3624850000000002,0.23661341841704384,0.016731095268242163,1.381115,0.2389670934982486,0.01689752522930513,0.0,0.0,0.0,0.015164999999999906,0.00536076253904238,0.0003790631543687681
PHE 712,R PHE 712,0.0,0.0,0.0,-0.01548000000000004,0.0014105318146003206,9.973966111832527e-05,1.253175,0.25884123391569536,0.018302839175248154,-1.2253549999999995,0.25792467694077126,0.01823802881001689,0.0,0.0,0.0,0.012339999999999955,0.014514627105096232,0.0010263391252407614
ALA 713,R ALA 713,0.0,0.0,0.0,-0.017174999999999982,0.002018508112443427,0.00014273007741888053,-1.5070650000000003,0.21496437094318285,0.015200276440742502,1.6051649999999995,0.21729764788188763,0.015365264035316937,0.0,0.0,0.0,0.08092499999999996,0.01895677649285346,0.001340446520753442
PRO 714,R PRO 714,0.0,0.0,0.0,-0.04240000000000002,0.005164300533470091,0.00036517119273020063,-2.530535,0.22115955501629644,0.015638342107622254,2.6135400000000004,0.22027196462553794,0.015575579989200119,0.0,0.0,0.0,0.04060499999999978,0.02290041429756229,0.0016193038241787664
LEU 715,R LEU 715,0.0,0.0,0.0,-0.04683499999999997,0.011821919260424581,0.0008359359275686076,0.8431850000000002,1.5855357803515506,0.11211431021004857,-0.7093700000000002,1.5544576009335216,0.10991675106870652,0.0,0.0,0.0,0.08698000000000031,0.04849690299390216,0.0034292488973534396
THR 716,R THR 716,0.0,0.0,0.0,-0.26821999999999996,0.10584239037361162,0.007484187197017453,-4.306814999999998,1.2956712857723653,0.09161779523583326,4.640970000000003,1.1760183965822892,0.08315705830234672,-0.04927636800000002,0.02926312364076968,0.002069215316508861,0.01665863200000036,0.2637466460002383,0.018649704190197628
SER 717,R SER 717,0.0,0.0,0.0,-0.15623000000000004,0.07217816220990937,0.005103766795220952,0.7283100000000003,1.8508590664607614,0.13087549969150072,-0.5420249999999999,1.866823203834525,0.1320043346707789,-0.005269823999999999,0.0117909977867619,0.0008337494491974912,0.024785176000000016,0.12418446365164783,0.00878116763660945
ARG 718,R ARG 718,0.0,0.0,0.0,-0.11343500000000002,0.036706481375909546,0.0025955401894403353,-117.02900500000001,3.1094765757229346,0.2198731972634412,117.308615,3.1443392337295157,0.2223383594521053,-0.0007888319999999998,0.008672564341356947,0.0006132429056050141,0.16538616800000214,0.11239225620323924,0.007947332651416627
GLY 719,R GLY 719,0.0,0.0,0.0,-0.31940499999999994,0.12384200004441115,0.008756951802710784,-0.5357450000000004,0.6978782343467945,0.04934744319491129,1.076779999999999,0.731125599059425,0.05169838689939963,-0.02467976399999999,0.024090781359156953,0.0017034754863142353,0.19695023600000006,0.21292541315008592,0.015056100352537303
SER 720,R SER 720,0.0,0.0,0.0,-1.1408900000000004,0.6161756794129405,0.04357020013151183,-3.3348550000000006,5.030586477139122,0.3557161811330418,3.2295900000000017,3.20734115770368,0.2267932682190984,-0.28877763599999984,0.06563579022002247,0.004641151235311556,-1.534932636,1.8042189335071421,0.1275775442628061
GLN 721,R GLN 721,0.0,0.0,0.0,-0.4023,0.07438339868545965,0.005259700561819104,0.5526,1.8451815005576007,0.13047403515642486,0.26539000000000046,1.8298396536035613,0.12938920275471213,-0.012980087999999987,0.014433161944087518,0.0010205786684627897,0.4027099120000001,0.11412820402137311,0.008070082698815472
GLN 722,R GLN 722,0.0,0.0,0.0,-2.02041,0.6780978188285225,0.04794875660014552,-5.19566,4.159681633779202,0.2941339090822411,6.815959999999999,3.828119617828061,0.2706889340959477,-0.44382182400000025,0.13707616820164553,0.009692748807445134,-0.8439318239999986,1.0717737010897248,0.07578584519379482
TYR 723,R TYR 723,0.0,0.0,0.0,-6.362420000000001,0.936817657604728,0.06624301184276003,-9.329395000000003,1.6794101193499196,0.11875222837856372,8.394874999999997,1.1575052567375386,0.08184798162981892,-1.145776428,0.07694021964516001,0.005440495105707506,-8.442716428000008,0.9884796351499966,0.0698960653079367
ARG 724,R ARG 724,0.0,0.0,0.0,-5.392220000000002,1.0294210273741118,0.07279105891522569,-191.3048299999999,8.017590129280713,0.566929234918872,197.24065500000003,6.902716047031576,0.48809573254612265,-0.9374623200000005,0.09129558282207041,0.006455572570586407,-0.3938573199999976,1.9105173140552845,0.13509397483428004
ALA 725,R ALA 725,0.0,0.0,0.0,-2.1713999999999998,0.3977251060720203,0.028123411955166443,-3.038735000000001,2.449749722884971,0.17322346412618286,3.027545,2.4711643749404857,0.17473770869470334,-0.41170662,0.05994291409105399,0.004238604103786693,-2.594296620000001,0.6074408375126918,0.04295255353748601
LEU 726,R LEU 726,0.0,0.0,0.0,-0.3540599999999998,0.05350800313971846,0.0037835871867845997,-2.0736400000000006,1.3687342000549254,0.09678412345007822,2.411365000000001,1.4268275480151749,0.10089194347853044,-0.0022746239999999977,0.006753890463860364,0.00047757217463868204,-0.018609624000000005,0.12154215873234189,0.00859432846396907
THR 727,R THR 727,0.0,0.0,0.0,-0.27484499999999995,0.05770538081496413,0.004080386608521324,-2.413265,1.305248598840464,0.09229501353743318,2.6026200000000004,1.262149636770538,0.08924745670325852,-0.009482975999999999,0.021263804667599445,0.0015035780474285728,-0.09497297600000003,0.1457283029629516,0.010304547123591072
VAL 728,R VAL 728,0.0,0.0,0.0,-0.05155000000000002,0.005862380062738742,0.0004145328696255382,-0.4231999999999998,0.3977809573119356,0.028127361234214623,0.5509549999999998,0.4008715791559689,0.028345901200614546,0.0,0.0,0.0,0.07620500000000012,0.04145446869759647,0.002931273592655593
PRO 729,R PRO 729,0.0,0.0,0.0,-0.15482500000000002,0.03431696919892518,0.0024265761630329875,-1.6241750000000004,0.7613336222543953,0.05383441670414003,1.630015,0.7472056710002944,0.05283541969053526,-0.0022673880000000013,0.007909244562450703,0.000559268046417172,-0.15125238800000004,0.0744415259528489,0.005263810780313383
GLU 730,R GLU 730,0.0,0.0,0.0,-0.15459499999999984,0.788837721572061,0.055779250217935,148.96207500000006,6.748107728049963,0.4771632734681475,-149.86130499999996,6.300227681757462,0.4454933716789903,-0.25172585999999997,0.04899564034750446,0.0034645149538297614,-1.3055508599999996,1.212365187368497,0.08572716452627635
LEU 731,R LEU 731,0.0,0.0,0.0,-0.07670000000000005,0.011096846398864893,0.0007846655338422886,-0.07456499999999984,0.3557573692490431,0.025155844825308492,0.011260000000000065,0.3601718373221314,0.025467994856289717,0.0,0.0,0.0,-0.14000499999999982,0.06554834074940376,0.0046349676239429895
THR 732,R THR 732,0.0,0.0,0.0,-0.048709999999999996,0.0080352909094816,0.000568180869090106,-2.5596649999999994,0.4789262498287144,0.033865199894212654,2.856115000000001,0.4538627234913611,0.03209294095085364,0.0,0.0,0.0,0.2477399999999999,0.11741142363501134,0.008302241384108299
GLN 733,R GLN 733,0.0,0.0,0.0,-0.7322550000000002,0.47306227917156946,0.03345055455257804,-5.0415849999999995,5.084433606880417,0.35952374819179195,4.813580000000003,3.818522594355045,0.27001032205825004,-0.2940231240000001,0.07048368407018887,0.004983949096904079,-1.2542831240000003,1.5586801007261324,0.11021532689239791
GLN 734,R GLN 734,0.0,0.0,0.0,-0.28393499999999994,0.10291861238376675,0.007277444872687125,-1.2197250000000013,1.1122268380932896,0.07864631394334373,1.9809200000000007,0.9350207664004042,0.06611595244719685,-0.029998799999999996,0.025002955275055007,0.0017679759224695354,0.44726119999999925,0.25129235783940335,0.01776905302885986
MET 735,R MET 735,0.0,0.0,0.0,-0.026800000000000032,0.004027406113120421,0.0002847806173179605,-1.642445,0.6223879553582327,0.04400947437626365,1.6862800000000007,0.6244015948089794,0.04415186018731243,0.0,0.0,0.0,0.017035000000000047,0.026610219371512152,0.001881626656645787
PHE 736,R PHE 736,0.0,0.0,0.0,-0.03271999999999999,0.006852853420291487,0.0004845699123965536,-0.13788,0.6241143609948421,0.04413154968953617,0.16155999999999998,0.6134852699128154,0.04337995945134112,0.0,0.0,0.0,-0.009039999999999875,0.018440943576725932,0.0013039716254581411
ASP 737,R ASP 737,0.0,0.0,0.0,-0.07616500000000002,0.020788645338260848,0.0014699792090366354,159.80166500000007,4.487667703024758,0.31732602645206637,-159.17879500000004,4.485854980153127,0.31719784758857217,-0.002568096,0.008928308339320725,0.0006313267371258087,0.544136903999996,0.1446117523860425,0.010225595075144055
ALA 738,R ALA 738,0.0,0.0,0.0,-0.015285000000000007,0.002916123282716262,0.00020620105479846444,-2.2370150000000004,0.28095674894011846,0.01986664223956841,2.2677199999999984,0.2803235837385166,0.01982187069880201,0.0,0.0,0.0,0.01542000000000006,0.010448138590198448,0.0007387949647906177
LYS 739,R LYS 739,0.0,0.0,0.0,-0.13621000000000005,0.04413973153520506,0.0031211503488297195,-175.77067000000005,6.632654429493134,0.4689994924361586,176.14172,6.647218274706404,0.4700293118072041,-0.024229692000000008,0.03384892831562524,0.002393480674787595,0.2106103080000009,0.18715271122448585,0.013233695122428163
ASN 740,R ASN 740,0.0,0.0,0.0,-0.03164500000000002,0.004799893227979226,0.0003394037050475498,0.5626000000000001,1.5575406222631885,0.11013475359758154,-0.38332,1.5525764578918484,0.10978373416859162,0.0,0.0,0.0,0.14763500000000046,0.026344293025245217,0.001862822824371636
MET 741,R MET 741,0.0,0.0,0.0,-0.009779999999999883,0.001225397894563148,8.664871608973199e-05,0.4658600000000002,0.4121314479629037,0.029142094159479992,-0.4310549999999998,0.411932205556934,0.029128005593843882,0.0,0.0,0.0,0.025025000000000328,0.00557802608455716,0.00039442600700258137
MET 742,R MET 742,0.0,0.0,0.0,-0.00653500000000001,0.0007541717311063292,5.332799452444829e-05,-1.2119350000000002,0.44641274710182705,0.03156614806838172,1.2069149999999993,0.4465225389328107,0.031573911523202464,0.0,0.0,0.0,-0.011555000000000093,0.0031586349899915766,0.00022334922207161464
ALA 743,R ALA 743,0.0,0.0,0.0,-0.0030999999999999873,0.0004898979485566731,3.4641016151380197e-05,1.2804500000000005,0.1970335694748432,0.013932377309705236,-1.2642500000000003,0.19542079597627002,0.013818337001969331,0.0,0.0,0.0,0.013100000000000065,0.0036055512754639765,0.0002549509756796383
ALA 744,R ALA 744,0.0,0.0,0.0,-0.0040100000000000005,0.0006479969135728672,4.5820301177532754e-05,1.5079049999999992,0.514530656010897,0.03638281159936681,-1.4924749999999998,0.5115055125558265,0.036168901654252565,0.0,0.0,0.0,0.011420000000000017,0.0036501506818212384,0.0002581046299468498
CYS 745,R CYS 745,0.0,0.0,0.0,-0.0036650000000000237,0.0006578563673021734,4.65174698366115e-05,0.9458050000000003,0.597049652018154,0.04221778576471051,-0.9328250000000001,0.5935470784824058,0.041970116414837305,0.0,0.0,0.0,0.009314999999999988,0.004564622109222018,0.000322767524698493
ASP 746,R ASP 746,0.0,0.0,0.0,-0.007980000000000001,0.0014831048513169515,0.00010487134975768827,138.03270999999995,3.237793538186218,0.22894657669334595,-137.82596499999994,3.2118396883684373,0.22711136237294094,0.0,0.0,0.0,0.19876500000000216,0.02633438389255038,0.0018621221428792162
PRO 747,R PRO 747,0.0,0.0,0.0,-0.0069400000000000095,0.0013770983988081599,9.737556161583864e-05,-1.477455,0.32006630246716167,0.02263210529038346,1.471615,0.3186768218352276,0.022533854172666668,0.0,0.0,0.0,-0.012779999999999951,0.002825172561100933,0.00019976986759766353
ARG 748,R ARG 748,0.0,0.0,0.0,-0.02011000000000001,0.005885397182858581,0.0004161604257975506,-151.60645000000002,4.361216573101157,0.3083845813062985,151.474095,4.358562932434336,0.3081969405752643,0.0,0.0,0.0,-0.1524649999999984,0.016910611313611473,0.0011957607933864621
HID 749,R HID 749,0.0,0.0,0.0,-0.004545000000000006,0.0008648554792564656,6.115451741285882e-05,-1.4818099999999998,0.4883703552632997,0.03453299899371625,1.4876649999999998,0.48582358194616465,0.03435291492544714,0.0,0.0,0.0,0.0013099999999998024,0.0039590276584029775,0.00027994553041618437
GLY 750,R GLY 750,0.0,0.0,0.0,-0.0014100000000000345,0.0004918333050943181,3.477786652455844e-05,1.5748299999999993,0.1445301044765488,0.010219821696096783,-1.5660999999999998,0.14292256644771648,0.010106151591976524,0.0,0.0,0.0,0.007320000000000024,0.0021418683432928264,0.00015145296299511534
ARG 751,R ARG 751,0.0,0.0,0.0,-0.003445000000000005,0.0006379459224730371,4.5109588781099204e-05,-122.26355999999998,2.7011575049254963,0.19100067887857536,122.19180499999995,2.6945899979398305,0.19053628600606992,0.0,0.0,0.0,-0.07519999999999967,0.007218032973044207,0.0005103920062067655
TYR 752,R TYR 752,0.0,0.0,0.0,-0.006130000000000036,0.000981376584191882,6.939380375797706e-05,0.3476649999999998,0.8629648096967802,0.06102082688619518,-0.34223499999999996,0.8614372523724523,0.06091281227192683,0.0,0.0,0.0,-0.0006999999999998873,0.003075711299845936,0.00021748563170931518
LEU 753,R LEU 753,0.0,0.0,0.0,-0.0017200000000000626,0.0004489988864128125,3.174901573277081e-05,0.8240950000000005,0.3287127712380522,0.023243502960504904,-0.8225449999999996,0.3278378684273685,0.023181637989473543,0.0,0.0,0.0,-0.00017000000000007897,0.00120461612142617,8.517922281870823e-05
THR 754,R THR 754,0.0,0.0,0.0,-0.0018199999999999972,0.0004214261501141113,2.9799328851502802e-05,-0.047325000000000055,0.45430093481633954,0.03212392717080214,0.054439999999999954,0.4542989174541361,0.03212378452175272,0.0,0.0,0.0,0.0052950000000000965,0.0019894660087567484,0.00014067649057320321
VAL 755,R VAL 755,0.0,0.0,0.0,-0.0039199999999999435,0.000643117407632527,4.54752680036073e-05,-0.28714999999999996,0.28354910950309825,0.02004994981290477,0.297765,0.2827305780685916,0.019992070900109366,0.0,0.0,0.0,0.006695000000000071,0.0027914109335605503,0.00019738256001989362
ALA 756,R ALA 756,0.0,0.0,0.0,-0.00223999999999998,0.00048207883172778754,3.408812109812071e-05,0.5016950000000002,0.3851397304550643,0.0272334915109135,-0.49229999999999946,0.3836712394746323,0.027129653517876027,0.0,0.0,0.0,0.007154999999999898,0.003021750320592332,0.00021367001427434617
ALA 757,R ALA 757,0.0,0.0,0.0,-0.0036349999999999816,0.0005846152580971514,4.1338541338561945e-05,-0.516125,0.3716042779288207,0.02627639048413996,0.52906,0.37077146114554166,0.026217501444645703,0.0,0.0,0.0,0.009299999999999958,0.003712142238654266,0.00026248809496814425
VAL 758,R VAL 758,0.0,0.0,0.0,-0.00412000000000006,0.00048538644398045855,3.432200460346065e-05,0.709945,0.2904823436544803,0.020540203501304408,-0.6996049999999996,0.2907801385497309,0.020561260780287853,0.0,0.0,0.0,0.00621999999999995,0.0036223749115742152,0.0002561405863974148
PHE 759,R PHE 759,0.0,0.0,0.0,-0.013655000000000039,0.0013475811663866443,9.528837809512734e-05,-1.8374249999999999,0.1839817501139659,0.013009474312015414,1.8137750000000004,0.18411035922782734,0.013018568349668797,0.0,0.0,0.0,-0.03730500000000043,0.009003442397216883,0.0006366395173094524
ARG 760,R ARG 760,0.0,0.0,0.0,-0.008210000000000025,0.0007847929663293038,5.5493242831895656e-05,-108.08962000000005,1.3632894247327743,0.0963991196948452,108.08228499999996,1.3609098441061862,0.09623085793510115,0.0,0.0,0.0,-0.015544999999998055,0.00928805550155425,0.0006567647029186029
GLY 761,R GLY 761,0.0,0.0,0.0,-0.003989999999999989,0.0006323764701505025,4.471576903062327e-05,0.5759249999999997,0.38585379274409143,0.02728398333958957,-0.5623750000000001,0.3858281021063655,0.02728216673717467,0.0,0.0,0.0,0.009560000000000034,0.003308534418741971,0.000233948712328154
ARG 762,R ARG 762,0.0,0.0,0.0,-0.010580000000000003,0.002227913822390837,0.00015753729717118023,-112.51029999999996,2.9460366511647806,0.20831624936627238,112.50025000000001,2.949622626285322,0.2085698160987625,0.0,0.0,0.0,-0.02062999999999917,0.009858148913469774,0.0006970763946661273
MET 763,R MET 763,0.0,0.0,0.0,-0.012749999999999984,0.001620956507744727,0.00011461893386347608,-2.39646,0.6065908904690198,0.04289245320566302,2.420470000000001,0.6085490030391907,0.043030912673332464,0.0,0.0,0.0,0.011260000000000006,0.005790716708664049,0.0004094655052626594
SER 764,R SER 764,0.0,0.0,0.0,-0.00950000000000004,0.0009000000000000305,6.363961030679144e-05,2.1077900000000005,0.3163885679034565,0.022372050185443453,-2.078305000000001,0.3144769498309771,0.02223687837523456,0.0,0.0,0.0,0.01998500000000013,0.008949568425348773,0.0006328300522257129
MET 765,R MET 765,0.0,0.0,0.0,-0.00898500000000001,0.001017238909991137,7.19296531341545e-05,1.5561850000000004,0.4622198294913361,0.032683877583221346,-1.53768,0.4631118953341614,0.03274695616389402,0.0,0.0,0.0,0.00952000000000009,0.0060942267762202134,0.0004309269079553945
LYS 766,R LYS 766,0.0,0.0,0.0,-0.02064999999999996,0.0018754999333513026,0.0001326178720987624,-145.562515,3.0959818539170225,0.21891897633352256,145.53064999999995,3.086412314893796,0.2182423077399073,0.0,0.0,0.0,-0.052514999999996086,0.03697593507945553,0.0026145934435396543
GLU 767,R GLU 767,0.0,0.0,0.0,-0.043600000000000014,0.005385164807134338,0.00038078865529318366,155.836075,3.9159763698702656,0.2769013446101545,-155.32006999999993,3.8503645535349653,0.27226188858448874,0.0,0.0,0.0,0.47240500000000013,0.07429421898775425,0.0052533946049199386
VAL 768,R VAL 768,0.0,0.0,0.0,-0.023314999999999978,0.002824141462462542,0.00019969695791373569,1.1847700000000003,0.48237679991890065,0.034109190630972105,-1.172755,0.4883066198353235,0.034528492218383874,0.0,0.0,0.0,-0.011299999999999975,0.011627553482998767,0.0008221921916437687
ASP 769,R ASP 769,0.0,0.0,0.0,-0.015359999999999976,0.0019158288023724305,0.00013546955377500476,144.15425500000003,2.7890366060606433,0.19721466971229945,-143.97542499999997,2.7708309646008096,0.1959273364590895,0.0,0.0,0.0,0.16347000000000433,0.02234746294325697,0.0015802042589492086
GLU 770,R GLU 770,0.0,0.0,0.0,-0.04077,0.008296812641008686,0.0005866732480691511,158.72036999999997,3.787289758270016,0.2678018270391089,-158.26526,3.71124993396913,0.26242499949876985,0.0,0.0,0.0,0.414340000000003,0.08370683604103085,0.005918967139628341
GLN 771,R GLN 771,0.0,0.0,0.0,-0.18950500000000006,0.07150475491182362,0.005056149708523257,0.9507600000000005,1.9793322693272102,0.1399599269862628,-0.6569900000000001,1.8636845548268086,0.13178239867106684,-0.03306477599999999,0.02701849285838542,0.0019104959517604635,0.0712002239999999,0.33800373697138136,0.023900473447885793
MET 772,R MET 772,0.0,0.0,0.0,-0.01864999999999998,0.0026377073378220347,0.00018651407453594763,0.6292650000000003,0.6375867899941148,0.04508419427998017,-0.6295499999999999,0.639878619349014,0.04524625108779734,0.0,0.0,0.0,-0.01893499999999993,0.01144948797981809,0.0008096010591643237
LEU 773,R LEU 773,0.0,0.0,0.0,-0.020525,0.0039924146828705116,0.0002823063495566478,-0.8989099999999999,0.43768476315723026,0.03094898640505055,0.9199200000000001,0.4389172058600565,0.03103613326430978,0.0,0.0,0.0,0.00048499999999984336,0.00988988245632887,0.0006993202950008013
ASN 774,R ASN 774,0.0,0.0,0.0,-0.13211499999999998,0.08315709094839721,0.005880094291335814,-1.3425500000000008,1.7292292668989833,0.12227497408505134,1.5081749999999996,1.6029222483873025,0.1133437191549449,-0.024727644000000003,0.031104090565680656,0.002199391336163331,0.008782355999999573,0.663416139673129,0.04691060511114712
VAL 775,R VAL 775,0.0,0.0,0.0,-0.039050000000000015,0.01301604778725097,0.0009203735654613318,0.07623500000000014,0.4740201997541875,0.03351828976655878,-0.029030000000000035,0.4616516209220976,0.03264369916997766,0.0,0.0,0.0,0.008155000000000124,0.020182937719767147,0.0014271492125913104
GLN 776,R GLN 776,0.0,0.0,0.0,-0.012735000000000003,0.0030667205611206714,0.00021684989047726408,-0.37205,1.9267140284691977,0.13623925549378205,0.4028749999999998,1.927505034850752,0.13629518809141794,0.0,0.0,0.0,0.018090000000000116,0.010981889637033513,0.0007765368632588669
ASN 777,R ASN 777,0.0,0.0,0.0,-0.020889999999999992,0.007060304526010168,0.0004992389207583862,-2.917715000000001,2.1631754006032415,0.15295959946624785,3.0165349999999984,2.148566780152532,0.15192661400780014,0.0,0.0,0.0,0.07792999999999964,0.03515330852138977,0.0024857142836617555
LYS 778,R LYS 778,0.0,0.0,0.0,-0.119395,0.17222972732661457,0.012178480811455918,-185.41884499999986,11.975407601456633,0.8467891922462912,185.60406999999998,11.595768210218761,0.8199446334513081,-0.029939976000000007,0.05643685746096981,0.003990688461951035,0.0358900240000013,0.7360153656903027,0.05204414561371096
ASN 779,R ASN 779,0.0,0.0,0.0,-0.016195000000000008,0.006037133011620646,0.0004268897691442123,-1.24338,1.1407490546128003,0.08066313921488542,1.3208999999999997,1.1343539835518717,0.08021093940355019,0.0,0.0,0.0,0.06132500000000036,0.02546093821916217,0.0018003602070141309
SER 780,R SER 780,0.0,0.0,0.0,-0.006425000000000006,0.002013547863846322,0.0001423793348769421,-2.452785000000001,0.8514440667330967,0.0602061873388024,2.4659999999999997,0.8498323246382187,0.06009221996232119,0.0,0.0,0.0,0.006790000000000229,0.007401749793123311,0.0005233827471363619
SER 781,R SER 781,0.0,0.0,0.0,-0.004969999999999999,0.0013853158484620155,9.795662305326868e-05,-2.198869999999999,0.8068444478956308,0.05705251804697165,2.210815,0.8043860334286,0.0568786818929112,0.0,0.0,0.0,0.006974999999999874,0.00774237528152692,0.000547468606405879
TYR 782,R TYR 782,0.0,0.0,0.0,-0.010615000000000003,0.0032073002665793794,0.00022679037677997006,-1.927855000000001,1.138009492040816,0.08046942288767193,1.9481649999999997,1.135634962377877,0.08030151828499266,0.0,0.0,0.0,0.009694999999999954,0.008412608097373632,0.0005948612233117755
PHE 783,R PHE 783,0.0,0.0,0.0,-0.0059449999999999625,0.00105450225224982,7.45645693342335e-05,0.3652349999999999,0.1774448922200922,0.012547248657574324,-0.36860000000000004,0.1769892652111983,0.012515030962806262,0.0,0.0,0.0,-0.009309999999999796,0.0024807055447999566,0.0001754123712855118
VAL 784,R VAL 784,0.0,0.0,0.0,-0.001705000000000002,0.000477467276365594,3.376203489127829e-05,0.9193050000000003,0.32158946185315146,0.022739808923449595,-0.9167749999999998,0.3207873507091574,0.022683091100531245,0.0,0.0,0.0,0.0008249999999999846,0.001115515575866085,7.887886282141253e-05
GLU 785,R GLU 785,0.0,0.0,0.0,-0.0018749999999999856,0.0004465142774872887,3.157332735078736e-05,119.79868500000003,2.884107661959164,0.2039372085443404,-119.733745,2.8765645256048042,0.2034038282575821,0.0,0.0,0.0,0.06306500000000298,0.007512041999350258,0.0005311815838298717
TRP 786,R TRP 786,0.0,0.0,0.0,-0.0014999999999999525,0.0005000000000000247,3.5355339059329125e-05,-0.7064950000000002,0.34206112023291896,0.024187373769696395,0.7049050000000002,0.3414864360044183,0.024146737458195018,0.0,0.0,0.0,-0.003089999999998998,0.0009601562372864216,6.789329863837885e-05
ILE 787,R ILE 787,0.0,0.0,0.0,-0.0015199999999999908,0.0004995998398719101,3.532704346531409e-05,1.0477349999999999,0.13216430976250937,0.00934542796639098,-1.04431,0.13175713984448667,0.009316636705378077,0.0,0.0,0.0,0.0019050000000003387,0.0009033133454122316,6.38738992077295e-05
PRO 788,R PRO 788,0.0,0.0,0.0,-0.0015900000000000191,0.0004918333050943456,3.4777866524560394e-05,-0.8987299999999999,0.3029397582028473,0.021421075731624634,0.8977049999999994,0.30225096852615774,0.021372370946504786,0.0,0.0,0.0,-0.0026150000000000426,0.001066196510967692,7.53914782982692e-05
ASN 789,R ASN 789,0.0,0.0,0.0,-0.0025599999999999946,0.0004963869458396675,3.5099857549570834e-05,-2.510730000000001,0.9690111336305656,0.06851943436354367,2.5098249999999998,0.9672198531745508,0.06839277170779817,0.0,0.0,0.0,-0.0034649999999997404,0.002465517187123662,0.00017433839221471232
ASN 790,R ASN 790,0.0,0.0,0.0,-0.0026150000000000418,0.000544770593920066,3.852109811519016e-05,1.1963249999999999,0.7630043639291967,0.05395255598092633,-1.1873949999999995,0.7619017646488302,0.05387459043811848,0.0,0.0,0.0,0.006314999999999706,0.0024588157718704526,0.0001738645305978032
VAL 791,R VAL 791,0.0,0.0,0.0,-0.004830000000000002,0.0008608716512930243,6.087281823605584e-05,-0.1774599999999998,0.31751410740312,0.022451637846713994,0.18807500000000005,0.3165309295708715,0.02238211667548447,0.0,0.0,0.0,0.005785000000000154,0.0034552532468692305,0.0002443233001578069
LYS 792,R LYS 792,0.0,0.0,0.0,-0.003544999999999965,0.0005638927202935459,3.987323663812954e-05,-118.06747999999996,2.0563341240211845,0.14540478034806786,118.01430000000006,2.0533289604883143,0.14519228319680114,0.0,0.0,0.0,-0.05672499999999559,0.0042766078847631,0.0003024018435791845
THR 793,R THR 793,0.0,0.0,0.0,-0.004075000000000012,0.0005825590098865497,4.119314263321002e-05,-0.8990100000000002,0.5547275636742774,0.03922516219851739,0.9098450000000001,0.5537023667774951,0.03915266983074077,0.0,0.0,0.0,0.006760000000000445,0.0034150256221587173,0.00024147877753542374
ALA 794,R ALA 794,0.0,0.0,0.0,-0.0021349999999999863,0.0003560547710676035,2.5176874309572617e-05,1.3811349999999993,0.13875938445741856,0.009811770170311188,-1.375755,0.13803910668719757,0.00976083884074507,0.0,0.0,0.0,0.0032450000000000356,0.0023420023484191166,0.00016560457421219767
VAL 795,R VAL 795,0.0,0.0,0.0,-0.003685000000000019,0.00048556667925221035,3.433474916174712e-05,-1.0215450000000001,0.1366330413004122,0.009661415003766308,1.0250250000000003,0.1367461311152889,0.009669411661264553,0.0,0.0,0.0,-0.00020500000000022944,0.0018528289181682662,0.00013101478924153157
CYS 796,R CYS 796,0.0,0.0,0.0,-0.00265999999999999,0.0004943682837723659,3.4957116585899535e-05,0.9966349999999998,0.20370317075342848,0.014403989338895046,-0.9930200000000005,0.20286076407230283,0.014344422191220967,0.0,0.0,0.0,0.0009550000000000192,0.0020887735636014376,0.0001476985951185767
ASP 797,R ASP 797,0.0,0.0,0.0,-0.0036599999999999498,0.0006200000000000185,4.3840620433567254e-05,111.51903500000006,1.8147060295725415,0.12831909393708596,-111.46407,1.8082313168137554,0.12786126260728867,0.0,0.0,0.0,0.051305000000000406,0.00678616054923504,0.0004798540142584722
ILE 798,R ILE 798,0.0,0.0,0.0,-0.0038650000000000047,0.0005716423707178943,4.0421219674817736e-05,0.4531449999999999,0.17653374741108283,0.01248282099026498,-0.4457350000000003,0.17636993727673583,0.012471237864582594,0.0,0.0,0.0,0.0035449999999997315,0.00231040580851077,0.00016337036144907532
PRO 799,R PRO 799,0.0,0.0,0.0,-0.00725999999999996,0.0011010903686800406,7.785884663928524e-05,-1.8500300000000007,0.12454589154202407,0.00880672444782895,1.8642300000000012,0.12513847170233355,0.008848626192804094,0.0,0.0,0.0,0.006940000000000151,0.003540677901193535,0.0002503637353931301
PRO 800,R PRO 800,0.0,0.0,0.0,-0.007380000000000022,0.001097998178504877,7.764019577512759e-05,0.42983,0.22432804349880142,0.015862388076831328,-0.4288950000000002,0.2256981922280275,0.01595927222259832,0.0,0.0,0.0,-0.006445000000000034,0.005551303900886687,0.000392536463274431
ARG 801,R ARG 801,0.0,0.0,0.0,-0.007829999999999997,0.0013457711543944043,9.516039091975316e-05,-98.58974499999997,1.1977992235689274,0.084697195348557,98.60227000000005,1.1979213735005516,0.0847058326530543,0.0,0.0,0.0,0.00469499999999698,0.008075393179283385,0.0005710165277818875
GLY 802,R GLY 802,0.0,0.0,0.0,-0.012235000000000001,0.0038248888872750198,0.00027046048694772345,0.8368650000000004,0.25101222435371423,0.01774924460012304,-0.7779500000000005,0.252028009356101,0.017821071446464564,0.0,0.0,0.0,0.04667999999999992,0.019483521242321528,0.0013776929991837698
LEU 803,R LEU 803,0.0,0.0,0.0,-0.03358499999999998,0.008017653958609027,0.0005669337483339609,-1.5191050000000004,0.21458481767123957,0.015173437971501239,1.6033899999999992,0.21687207727137672,0.01533517164886034,0.0,0.0,0.0,0.05070000000000015,0.014232006183247662,0.0010063548082063297
LYS 804,R LYS 804,0.0,0.0,0.0,-0.11111499999999999,0.05568987138609685,0.003937868570051576,-129.27251,7.365380724028529,0.5208110655981255,129.75084999999996,7.533130333234317,0.5326727542192062,-0.012355524000000001,0.036290868867292554,0.0025661519471214325,0.3548694760000025,0.2768011962184101,0.01957280028865859
MET 805,R MET 805,0.0,0.0,0.0,-0.03515999999999994,0.0076644895459514846,0.0005419612532275698,0.8151449999999992,0.7803370130751206,0.05517815935562734,-0.73212,0.7880878412968955,0.05572622567517024,0.0,0.0,0.0,0.047864999999999984,0.02049870178816206,0.00144947710399302
SER 806,R SER 806,0.0,0.0,0.0,-0.010564999999999977,0.0011940582062865011,8.443266547966304e-05,-1.0016899999999997,0.30302898194727185,0.02142738480309718,1.0482299999999996,0.3055233986129399,0.021603766697037043,0.0,0.0,0.0,0.035975000000000035,0.013227031980002352,0.0009352924008030989
ALA 807,R ALA 807,0.0,0.0,0.0,-0.008515000000000005,0.001072275617553605,7.582133604731471e-05,0.20275000000000007,0.3889938013644947,0.027506015478436705,-0.19180000000000008,0.39268151216984987,0.02776677601018886,0.0,0.0,0.0,0.002435000000000044,0.008755328377622492,0.0006190952067331877
THR 808,R THR 808,0.0,0.0,0.0,-0.005389999999999986,0.0005898304841224001,4.170731350734933e-05,-0.41423000000000004,0.42391078908185387,0.029975019357791913,0.4368199999999999,0.4254970594492987,0.030087185611153467,0.0,0.0,0.0,0.01719999999999993,0.007116881339462946,0.0005032395056034248
PHE 809,R PHE 809,0.0,0.0,0.0,-0.00931500000000001,0.0012592755854061383,8.904423058233397e-05,-1.103525,0.2724841268312699,0.01926753738480862,1.0935049999999997,0.27220698002623145,0.019247940146285936,0.0,0.0,0.0,-0.01933499999999997,0.005105171397710495,0.0003609901314440696
ILE 810,R ILE 810,0.0,0.0,0.0,-0.003399999999999965,0.0004999999999999519,3.535533905932397e-05,0.73199,0.30861226466230984,0.021822182510005683,-0.7327049999999999,0.30830176446948826,0.021800226830815294,0.0,0.0,0.0,-0.004114999999999806,0.003087357284150983,0.00021830912715688425
GLY 811,R GLY 811,0.0,0.0,0.0,-0.0014250000000000063,0.0004943429983321645,3.495532863527637e-05,-0.5016999999999996,0.34305088543829837,0.02425736073854702,0.4999800000000001,0.34174284132955873,0.02416486805260893,0.0,0.0,0.0,-0.003144999999999932,0.001820432640885105,0.00012872402650631928
ASN 812,R ASN 812,0.0,0.0,0.0,-0.0016300000000000524,0.00048280430818291526,3.413942003022191e-05,1.344815000000001,0.36666735711677245,0.02592729746570193,-1.3415400000000002,0.36557243933316463,0.025849875086738847,0.0,0.0,0.0,0.001645000000000678,0.0014067604629093222,9.947298628283084e-05
SER 813,R SER 813,0.0,0.0,0.0,-0.0016549999999999354,0.00047536827828539814,3.361361331365788e-05,-1.7450549999999998,0.21138995239840552,0.014947526881561403,1.7417349999999994,0.21068332818474322,0.01489756100423828,0.0,0.0,0.0,-0.0049749999999998615,0.001180836567861967,8.349775446082457e-05
THR 814,R THR 814,0.0,0.0,0.0,-0.001360000000000009,0.00048000000000000283,3.394112549695448e-05,0.06699500000000015,0.15795573739184024,0.011169157303709173,-0.06567999999999999,0.157551634710656,0.01114058292909307,0.0,0.0,0.0,-4.499999999973858e-05,0.0010549763030511822,7.459808978786052e-05
ALA 815,R ALA 815,0.0,0.0,0.0,-0.001575000000000034,0.0005043560250457936,3.566335654421729e-05,-0.6231550000000001,0.16803976010158914,0.011882205387679432,0.6230049999999999,0.1675412933428659,0.011846958465150504,0.0,0.0,0.0,-0.0017250000000000537,0.0010580051984748888,7.48122650372213e-05
ILE 816,R ILE 816,0.0,0.0,0.0,-0.0015700000000000247,0.0004950757517794775,3.500714212842965e-05,-0.33803500000000014,0.17260594941947938,0.012205083730765608,0.3380699999999999,0.17217536147776796,0.01217463656541748,0.0,0.0,0.0,-0.0015350000000001972,0.0009689040200148549,6.851186028714103e-05
GLN 817,R GLN 817,0.0,0.0,0.0,-0.001475000000000003,0.0004993746088859851,3.5311117229565995e-05,-1.9517700000000002,0.5695031668919877,0.04026995512165386,1.948164999999999,0.568106590152765,0.04017120223337868,0.0,0.0,0.0,-0.005080000000000489,0.0016073580808269909,0.00011365737987477599
GLU 818,R GLU 818,0.0,0.0,0.0,-0.0021099999999999925,0.0005271622141238547,3.727599763922924e-05,113.02190500000002,2.4544866990831764,0.1735584189253899,-112.950675,2.4455623605577856,0.17292737289649907,0.0,0.0,0.0,0.06912000000000376,0.008926679113757068,0.0006312115334813943
LEU 819,R LEU 819,0.0,0.0,0.0,-0.0017949999999999943,0.0004277557714397131,3.0246900667670404e-05,-0.7381550000000004,0.1894003985608258,0.013392630618179474,0.7371350000000004,0.18888273286618817,0.013356026125872883,0.0,0.0,0.0,-0.0028150000000000163,0.0009277796074498158,6.560392518743578e-05
PHE 820,R PHE 820,0.0,0.0,0.0,-0.0011000000000000586,0.00031622776601680124,2.2360679774995302e-05,-0.6684250000000002,0.15776334927669317,0.011155553409625154,0.6671649999999998,0.15744014029147801,0.011132699083106549,0.0,0.0,0.0,-0.0023599999999993227,0.0007876547467005715,5.5695601262574656e-05
LYS 821,R LYS 821,0.0,0.0,0.0,-0.0010799999999999877,0.00037894590642994006,2.6795522013949353e-05,-102.16161500000004,5.37819649759715,0.3802959214004684,102.12063,5.3667663227587585,0.37948768598663096,0.0,0.0,0.0,-0.04206500000000126,0.011766085797751267,0.0008319879055612649
ARG 822,R ARG 822,0.0,0.0,0.0,-0.002484999999999951,0.0006322776288941392,4.470877989835972e-05,-114.565035,4.361112820574196,0.3083772448947605,114.4929349999999,4.351613777760168,0.3077055611359024,0.0,0.0,0.0,-0.07458499999999915,0.01025342747572622,0.0007250268098490474
ILE 823,R ILE 823,0.0,0.0,0.0,-0.0008699999999999708,0.0003363034344159917,2.3780243901187308e-05,-0.564475,0.15741673791245983,0.011131044285016583,0.5638150000000001,0.15709564212606172,0.01110833938421933,0.0,0.0,0.0,-0.0015299999999997915,0.0007135124385740671,5.0452948377667275e-05
SER 824,R SER 824,0.0,0.0,0.0,-0.0003550000000000042,0.00047851332269854856,3.3836001536825035e-05,-1.22381,0.46099035120054177,0.03259694033954712,1.2220550000000008,0.4603076818552991,0.03254866832721419,0.0,0.0,0.0,-0.0021099999999998342,0.0010620263650209351,7.509660445052028e-05
GLU 825,R GLU 825,0.0,0.0,0.0,-0.000740000000000025,0.00043863424398924046,3.101612483854266e-05,94.57271499999999,2.4566694942083744,0.17371276584888673,-94.54440000000001,2.4524877349336824,0.17341707081484428,0.0,0.0,0.0,0.027574999999999506,0.004261968441931772,0.000301366678649302
GLN 826,R GLN 826,0.0,0.0,0.0,-0.0007499999999999985,0.0004330127018922171,3.061862178478957e-05,-1.00418,0.7659175462149941,0.05415854907583832,1.002595,0.7645465852222479,0.05406160749436702,0.0,0.0,0.0,-0.002334999999999354,0.0015597355545092133,0.00011028995874512246
PHE 827,R PHE 827,0.0,0.0,0.0,-0.0004550000000000476,0.000497970882682965,3.521185879785752e-05,-0.6813750000000002,0.08954280750009921,0.00633163263898018,0.6805549999999997,0.08934823431383576,0.006317874237035784,0.0,0.0,0.0,-0.0012749999999998307,0.0008181534085975541,5.785218232702187e-05
THR 828,R THR 828,0.0,0.0,0.0,-0.00030500000000000525,0.00046040742826328006,3.255572146336242e-05,-1.0516699999999994,0.32837448302205424,0.023219582371352136,1.05036,0.32787160657794134,0.023184023636979016,0.0,0.0,0.0,-0.0016149999999999353,0.000898206546402659,6.351279398674695e-05
ALA 829,R ALA 829,0.0,0.0,0.0,-0.00023500000000000964,0.0004239988207530946,2.9981244136961264e-05,-1.0421300000000004,0.07361849699632533,0.005205613844686312,1.0407300000000004,0.07353956146182418,0.005200032259514077,0.0,0.0,0.0,-0.0016350000000000108,0.0006721420980714503,4.752762354672759e-05
MET 830,R MET 830,0.0,0.0,0.0,-0.0003650000000000109,0.0004814301610825953,3.40422531569235e-05,-0.8610599999999999,0.23050229152873963,0.016298973341901026,0.860245,0.23016910082589276,0.016275413201359893,0.0,0.0,0.0,-0.0011799999999999432,0.0007858753081756516,5.5569775957807106e-05
PHE 831,R PHE 831,0.0,0.0,0.0,-0.00027500000000000967,0.0004465142774873096,3.157332735078884e-05,-0.73714,0.055119147308351324,0.0038975122834955457,0.7365199999999998,0.055076307065744276,0.003894483020890034,0.0,0.0,0.0,-0.0008949999999996728,0.0007706977358212598,5.4496559524433114e-05
ARG 832,R ARG 832,0.0,0.0,0.0,-0.000364999999999992,0.00048143016108257033,3.404225315692174e-05,-87.01568500000003,1.4988042720018917,0.10598146644039043,86.99714000000003,1.497074280186497,0.10585913754598414,0.0,0.0,0.0,-0.018910000000000905,0.001982901913862014,0.00014021233897196133
ARG 833,R ARG 833,0.0,0.0,0.0,-0.00044000000000000815,0.0004963869458396435,3.509985754956914e-05,-88.52406,1.270997138626235,0.08987306955913092,88.50213499999998,1.269184457348472,0.08974489363676731,0.0,0.0,0.0,-0.022364999999998504,0.0020956562218071542,0.00014818527254756184
LYS 834,R LYS 834,0.0,0.0,0.0,-0.00018500000000000016,0.0003882975663070788,2.745678422539685e-05,-74.789805,1.1101017192024314,0.07849604534548839,74.78223999999999,1.1093762988285887,0.07844475037893288,0.0,0.0,0.0,-0.00775000000000027,0.0010185774393740021,7.202430145449864e-05
ALA 835,R ALA 835,0.0,0.0,0.0,-0.00014000000000000235,0.00034698703145795526,2.4535688292771006e-05,0.14271500000000006,0.10353083489956022,0.00732073554193839,-0.14264999999999997,0.10334958877518598,0.00730791950557751,0.0,0.0,0.0,-7.49999999999451e-05,0.000685109480302214,4.8444555937688685e-05
PHE 836,R PHE 836,0.0,0.0,0.0,-0.00032500000000000085,0.0004683748498798812,3.311910324872952e-05,-0.07466999999999994,0.11223573896045771,0.007936265211042284,0.07455999999999999,0.11215893366112216,0.00793083425624316,0.0,0.0,0.0,-0.00043499999999964346,0.0008097993578659261,5.72614617347508e-05
LEU 837,R LEU 837,0.0,0.0,0.0,-0.0001999999999999935,0.0003999999999999871,2.8284271247460987e-05,-0.17920500000000003,0.07971651632503766,0.005636808926600225,0.17906999999999995,0.07956560249253458,0.005626137707166447,0.0,0.0,0.0,-0.0003350000000000386,0.0006875863582124978,4.8619697654341974e-05
HIP 838,R HIP 838,0.0,0.0,0.0,-0.00012000000000000011,0.00032496153618543874,2.2978250586152136e-05,-73.82609500000002,0.7097542644950807,0.0501872053400542,73.818735,0.7092839450983086,0.05015394873657609,0.0,0.0,0.0,-0.007479999999999904,0.0008121576201708478,5.742821606151348e-05
TRP 839,R TRP 839,0.0,0.0,0.0,-0.00023500000000002962,0.00042399882075313064,2.9981244136963812e-05,-0.8120900000000006,0.12417391795380797,0.00878042194316396,0.8114600000000004,0.1241802657429885,0.008780870799641469,0.0,0.0,0.0,-0.0008650000000003998,0.0007789576368453366,5.5080622727038556e-05
TYR 840,R TYR 840,0.0,0.0,0.0,-0.00028000000000004464,0.0004489988864129447,3.174901573278016e-05,-0.5272799999999996,0.12248098464659742,0.008660713481001444,0.5268899999999994,0.12235917578996904,0.008652100294148394,0.0,0.0,0.0,-0.0006699999999999618,0.000742361098118689,5.2492856656881694e-05
THR 841,R THR 841,0.0,0.0,0.0,-0.0001100000000000001,0.0003128897569432406,2.212464688983761e-05,-0.3297299999999997,0.19576268055990656,0.013842511892716585,0.329585,0.1956977076385925,0.013837917613391117,0.0,0.0,0.0,-0.0002549999999997654,0.0006244797834999034,4.4157388962668874e-05
GLY 842,R GLY 842,0.0,0.0,0.0,-4.000000000000115e-05,0.00019595917942265986,1.3856406460551415e-05,-0.5387150000000004,0.06629867098969149,0.004688023984046668,0.5383550000000001,0.06630610058659632,0.004688549335881957,0.0,0.0,0.0,-0.0003999999999999826,0.0005916079783098968,4.183300132669919e-05
GLU 843,R GLU 843,0.0,0.0,0.0,-0.00010500000000000675,0.00030655342111940637,2.167660028694676e-05,71.21910999999997,0.7380142193108342,0.05218548590867867,-71.21391,0.7376128672271599,0.052157106030677726,0.0,0.0,0.0,0.005095000000002585,0.0007523130997132298,5.3196569438269606e-05
GLY 844,R GLY 844,0.0,0.0,0.0,-2.500000000000002e-05,0.0001561249499599601,1.1039701082909819e-05,-0.08343,0.1486990756528097,0.01051461247502732,0.08344000000000001,0.14859224878842098,0.010507058675005102,0.0,0.0,0.0,-1.4999999999973924e-05,0.0006362193018134373,4.498749826340523e-05
MET 845,R MET 845,0.0,0.0,0.0,-9.999999999999786e-05,0.00029999999999999363,2.1213203435595974e-05,-0.36583,0.23693189126835587,0.016753614699520816,0.36565500000000006,0.2367501129355588,0.01674076103034146,0.0,0.0,0.0,-0.0002750000000000763,0.0006995534289816975,4.946589734352602e-05
ASP 846,R ASP 846,0.0,0.0,0.0,-0.00010499999999998896,0.00030655342111935444,2.1676600286943092e-05,70.62893499999998,0.8794186493215526,0.06218428904371842,-70.62428,0.8790367521337491,0.06215728483459723,0.0,0.0,0.0,0.004549999999998704,0.000733143914930382,5.184110338329264e-05
GLU 847,R GLU 847,0.0,0.0,0.0,-0.00014999999999999375,0.00035707142142712766,2.5248762345904146e-05,73.03695500000002,1.0237308107963752,0.07238869984237194,-73.03085499999993,1.0232029876726934,0.07235137711136969,0.0,0.0,0.0,0.005950000000001268,0.0008411301920585929,5.947688626653741e-05
MET 848,R MET 848,0.0,0.0,0.0,-0.00010499999999999788,0.00030655342111938046,2.1676600286944932e-05,0.6121200000000006,0.24026850729964444,0.016989549081714808,-0.6118399999999999,0.2401649524805817,0.016982226650236427,0.0,0.0,0.0,0.00017500000000003624,0.0006590713163231868,4.660337970576695e-05
GLU 849,R GLU 849,0.0,0.0,0.0,-0.00010500000000000286,0.00030655342111939504,2.1676600286945962e-05,75.2742,0.9981037270745242,0.0705765913741963,-75.26747000000002,0.9976221123751726,0.07054253607221325,0.0,0.0,0.0,0.006624999999998949,0.000802729717900514,5.676156269874177e-05
PHE 850,R PHE 850,0.0,0.0,0.0,-0.00029500000000004967,0.00045604276115301955,3.224709289223371e-05,0.6967700000000001,0.05546798265666142,0.0039221786675263095,-0.6962800000000001,0.05530209399290131,0.003910448567619635,0.0,0.0,0.0,0.00019499999999977646,0.0007463075773433992,5.277191487904213e-05
THR 851,R THR 851,0.0,0.0,0.0,-0.0001549999999999896,0.0003619046835839272,2.5590525590536673e-05,0.7601000000000002,0.2491575003888089,0.01761809581084166,-0.7596050000000005,0.2490259202874254,0.017608791692645915,0.0,0.0,0.0,0.0003399999999999359,0.0006887670143090009,4.870318264755063e-05
GLU 852,R GLU 852,0.0,0.0,0.0,-0.00016500000000000013,0.0003711805490593497,2.6246428328441216e-05,76.90002000000001,1.3001186713515098,0.0919322728859897,-76.89258500000004,1.2993996316639393,0.09188142910208735,0.0,0.0,0.0,0.007269999999997054,0.0009834124262022685,6.953775952707392e-05
ALA 853,R ALA 853,0.0,0.0,0.0,-0.00013500000000002066,0.00034172357249688784,2.4163505540384215e-05,0.6700249999999996,0.07167394488236531,0.005068113246071136,-0.6695749999999997,0.07161790540779948,0.005064150656823173,0.0,0.0,0.0,0.0003150000000000137,0.0006448061724270242,4.55946817074091e-05
GLU 854,R GLU 854,0.0,0.0,0.0,-0.0003200000000000092,0.00046647615158763736,3.298484500494223e-05,85.88232499999998,1.3553470143770947,0.09583750647269848,-85.86689999999999,1.3539459331922585,0.09573843507201941,0.0,0.0,0.0,0.01510499999999567,0.0015633217838934709,0.00011054354345677236
SER 855,R SER 855,0.0,0.0,0.0,-0.00019500000000000073,0.00039620070671315217,2.801562064277724e-05,1.0034650000000003,0.2763295293214257,0.0195394484025267,-1.0026000000000002,0.27605093732860303,0.019519748973795784,0.0,0.0,0.0,0.0006699999999999867,0.0007355949972640479,5.2014421077230816e-05
ASN 856,R ASN 856,0.0,0.0,0.0,-0.00024499999999999744,0.0004300872004605534,3.041175759471953e-05,0.9299049999999996,0.2617979105627067,0.018511907785935918,-0.9291950000000004,0.261663155554997,0.018502379167960877,0.0,0.0,0.0,0.0004649999999993426,0.0006846714540570132,4.8413582804856776e-05
MET 857,R MET 857,0.0,0.0,0.0,-0.0004799999999999871,0.000499599839871858,3.532704346531041e-05,0.680725,0.31050222120783616,0.021955822618954637,-0.6801049999999997,0.3101002805142237,0.02192740111994582,0.0,0.0,0.0,0.00013999999999996014,0.0009057593499378489,6.40468578464172e-05
ASN 858,R ASN 858,0.0,0.0,0.0,-0.00042999999999998703,0.0004950757517794474,3.500714212842752e-05,2.0190849999999982,0.2499679734986239,0.017675404914033615,-2.0167199999999994,0.24960034374976936,0.01764940956519552,0.0,0.0,0.0,0.0019350000000005353,0.0008722241684335079,6.167556242141308e-05
ASP 859,R ASP 859,0.0,0.0,0.0,-0.00032000000000001916,0.000466476151587652,3.2984845004943263e-05,86.570365,1.39462149767227,0.0986146318192601,-86.555905,1.3932007701614368,0.09851417121354726,0.0,0.0,0.0,0.014139999999998877,0.0016493635136011738,0.00011662761251090603
LEU 860,R LEU 860,0.0,0.0,0.0,-0.0004950000000000054,0.0004999749993749733,3.535357124817835e-05,0.6613049999999998,0.12922310929164355,0.00913745368661315,-0.6603999999999998,0.12896429738497495,0.009119152921187432,0.0,0.0,0.0,0.00040999999999991266,0.0007224264668461819,5.108326536155738e-05
VAL 861,R VAL 861,0.0,0.0,0.0,-0.0005799999999999794,0.0004935585071701039,3.489985673322897e-05,0.8939550000000003,0.09858779323526733,0.006971209713887476,-0.8927799999999999,0.09836829570547663,0.006955688894710607,0.0,0.0,0.0,0.0005949999999997905,0.000755628877161476,5.3431030310125636e-05
SER 862,R SER 862,0.0,0.0,0.0,-0.00036500000000001755,0.0004814301610826042,3.404225315692413e-05,0.9705149999999999,0.36754107222866944,0.02598907845374668,-0.9693149999999998,0.3669719005250955,0.025948831936621015,0.0,0.0,0.0,0.0008349999999998903,0.000958005741110332,6.774123559547598e-05
GLU 863,R GLU 863,0.0,0.0,0.0,-0.0005249999999999794,0.0004993746088859337,3.531111722956236e-05,92.23695999999997,1.3817927697032064,0.09770750376516786,-92.21746000000005,1.3801292687240991,0.09758987648288414,0.0,0.0,0.0,0.018975000000004343,0.0018906017560532038,0.00013368573222284153
TYR 864,R TYR 864,0.0,0.0,0.0,-0.0012700000000000378,0.0004439594576085314,3.139267430468942e-05,0.040454999999999915,0.1688428499374491,0.01193899241456329,-0.04077500000000001,0.16851057644848283,0.011915497130837633,0.0,0.0,0.0,-0.001590000000000097,0.0007949213797603007,5.620942981386753e-05
GLN 865,R GLN 865,0.0,0.0,0.0,-0.000840000000000044,0.0003800000000000267,2.687005768509069e-05,-0.4424299999999997,0.6541714110995679,0.04625690408468772,0.44108999999999965,0.6529430311290563,0.046170044503985465,0.0,0.0,0.0,-0.002179999999999431,0.0014309437445279303,0.00010118300252521701
GLN 866,R GLN 866,0.0,0.0,0.0,-0.0006199999999999927,0.000485386443980458,3.432200460346061e-05,0.5497099999999999,0.7086414297089891,0.05010851603769564,-0.5490550000000001,0.7077411475779832,0.0500448564777141,0.0,0.0,0.0,3.500000000020265e-05,0.0012859918351212248,9.093335471647506e-05
TYR 867,R TYR 867,0.0,0.0,0.0,-0.0008900000000000197,0.00032848135411313903,2.3227139298674022e-05,0.5573200000000003,0.22746010111665527,0.01608385799489647,-0.5563949999999999,0.2271566837559487,0.016062403147567936,0.0,0.0,0.0,3.499999999962755e-05,0.0007374110115802627,5.2142832681003545e-05
GLN 868,R GLN 868,0.0,0.0,0.0,-0.0013599999999999806,0.0004800000000000035,3.394112549695453e-05,1.056854999999998,1.0335384482325762,0.07308220453622762,-1.054529999999999,1.031219418504133,0.07291822437155207,0.0,0.0,0.0,0.0009649999999989944,0.0024624733501106034,0.0001741231604354363
ASP 869,R ASP 869,0.0,0.0,0.0,-0.0009249999999999964,0.00033071891388306615,2.338535866733659e-05,211.99363499999998,3.7767296384294147,0.2670551138041657,-211.91874500000006,3.769966005145368,0.26657685270810483,0.0,0.0,0.0,0.07396499999999719,0.006850822943267839,0.0004844263359893071
gtp 870,R gtp 870,0.0,0.0,0.0,-0.003194999999999928,0.00044381865666059316,3.138271817418095e-05,339.50798000000026,3.1294840372531914,0.22128793843567857,-339.44324000000006,3.1260040614734987,0.22104186698846,0.0,0.0,0.0,0.06154500000000326,0.003849412292807972,0.0002721945535827373
Mg+ 871,R Mg+ 871,0.0,0.0,0.0,-1.4999999999991686e-05,0.0001215524578113648,8.595056718830778e-06,-165.79989,1.527178590701612,0.10798783375680247,165.77183499999998,1.5256225967753179,0.1078778083711257,0.0,0.0,0.0,-0.028069999999997323,0.0018124844826949596,0.00012816200685089975
MET 872,L MET   1,0.0,0.0,0.0,-0.016815000000000004,0.002193347897621313,0.00015509311719092876,-83.35599499999995,1.2611654788285271,0.08917786622780308,83.80838500000003,1.2792394642010794,0.09045588998980289,0.0,0.0,0.0,0.4355749999999977,0.06729535180827885,0.004758499960596837
ARG 873,L ARG   2,0.0,0.0,0.0,-0.008854999999999977,0.0008270278108987551,5.8479697331637536e-05,-76.74356000000002,1.0099892209308154,0.07141702270454978,76.79254499999996,1.0126110052639572,0.07160241085262709,0.0,0.0,0.0,0.04012999999999565,0.01132930271464081,0.0008011026775637677
GLU 874,L GLU   3,0.0,0.0,0.0,-0.025595000000000014,0.002313217456271699,0.00016356917496888142,85.11152500000009,1.3739469055835711,0.09715271739284162,-85.24512999999999,1.3761775659769686,0.09731044890191119,0.0,0.0,0.0,-0.15920000000000012,0.053223584997630045,0.00376347578708828
CYS 875,L CYS   4,0.0,0.0,0.0,-0.008960000000000037,0.000792716847304305,5.60535458289695e-05,0.3357300000000003,0.24198846480772548,0.01711116844344649,-0.2681650000000001,0.24585537979674124,0.017384600624546984,0.0,0.0,0.0,0.05860499999999995,0.013181766763222632,0.000932091666629417
ILE 876,L ILE   5,0.0,0.0,0.0,-0.02609499999999995,0.0023358028598322615,0.00016516620417023227,-0.8892500000000002,0.16238373533085051,0.011482264040684595,0.9232199999999997,0.16176424697689432,0.011438459599089743,0.0,0.0,0.0,0.007874999999999738,0.012046550336092398,0.0008518197432556018
SER 877,L SER   6,0.0,0.0,0.0,-0.008394999999999996,0.0007134248383676837,5.044675410767057e-05,0.54297,0.12406925122688622,0.008773020887926863,-0.521205,0.12509973211402195,0.008845886890244542,0.0,0.0,0.0,0.01337000000000017,0.009061076095034176,0.0006407148351645987
ILE 878,L ILE   7,0.0,0.0,0.0,-0.011060000000000009,0.0008163332652784236,5.772347875865301e-05,-0.9291849999999997,0.08370275249357492,0.005918678389218603,0.9428750000000001,0.08441670080617893,0.005969162158544501,0.0,0.0,0.0,0.0026299999999998126,0.006911085298272491,0.0004886875279767131
HID 879,L HID   8,0.0,0.0,0.0,-0.010044999999999976,0.0007700486997586873,5.445066574432515e-05,1.4309950000000007,0.15988603746105542,0.011305650130575865,-1.4569650000000005,0.16385207894622245,0.011586091613438742,0.0,0.0,0.0,-0.036014999999999714,0.010546789795952189,0.0007457706584466877
VAL 880,L VAL   9,0.0,0.0,0.0,-0.005404999999999958,0.0005300707499948181,3.74816621829975e-05,-0.8014899999999998,0.05856150527437364,0.004140923749600137,0.81113,0.05876098280321625,0.004155028940934031,0.0,0.0,0.0,0.00423499999999992,0.0038742450877557563,0.0002739504973530766
GLY 881,L GLY  10,0.0,0.0,0.0,-0.0022049999999999887,0.0004037016224887078,2.854601548377769e-05,-0.17258999999999994,0.1178928407495551,0.008336282714735615,0.173165,0.11714169955656265,0.008283169011616263,0.0,0.0,0.0,-0.001629999999999932,0.0025579483966648464,0.00018087426572069694
GLN 882,L GLN  11,0.0,0.0,0.0,-0.0034350000000000504,0.0004957569969249408,3.50553134346304e-05,0.4551949999999998,0.21277151354210921,0.015045218006895076,-0.443325,0.21228626751394006,0.01501090593118885,0.0,0.0,0.0,0.008434999999999384,0.002624076027862195,0.00018555019536504178
ALA 883,L ALA  12,0.0,0.0,0.0,-0.0015199999999999992,0.0004995998398718567,3.532704346531032e-05,-0.000994999999999997,0.10744428777278014,0.007597458448389169,0.004225000000000005,0.1077032236054242,0.007615767976704648,0.0,0.0,0.0,0.0017099999999998974,0.0018016381434681624,0.00012739505484906795
GLY 884,L GLY  13,0.0,0.0,0.0,-0.001850000000000005,0.00038405728739339715,2.7156951227998186e-05,-0.39367000000000013,0.11997325160217993,0.008483389976890125,0.40800000000000003,0.12108773678618301,0.008562195980004177,0.0,0.0,0.0,0.01247999999999999,0.0029932590933630142,0.00021165538027652844
VAL 885,L VAL  14,0.0,0.0,0.0,-0.006510000000000038,0.0005915234568468801,4.18270247567337e-05,-0.21995000000000012,0.10348776497731488,0.007317690038529905,0.24039000000000005,0.10305269477311084,0.007286925929361416,0.0,0.0,0.0,0.013930000000000014,0.005052237128243095,0.00035724711335431415
GLN 886,L GLN  15,0.0,0.0,0.0,-0.003669999999999949,0.0005206726418777615,3.6817115585007985e-05,0.05603999999999985,0.5019437203511962,0.035492780843433484,-0.047495000000000044,0.5017641477576892,0.03548008314357508,0.0,0.0,0.0,0.004874999999999936,0.0029324690961704133,0.00020735687835220852
ILE 887,L ILE  16,0.0,0.0,0.0,-0.0027800000000000246,0.0004261455150532365,3.013303834663775e-05,-0.20766500000000007,0.07899457433900153,0.005585759919205281,0.22049000000000013,0.07986382097044925,0.005647224937967306,0.0,0.0,0.0,0.010045000000000224,0.003594853960872071,0.0002541945613107961
GLY 888,L GLY  17,0.0,0.0,0.0,-0.0027849999999999646,0.0004458419002292205,3.15257830989178e-05,-0.53751,0.12734127335628523,0.009004387791515911,0.5536249999999998,0.1260408837441255,0.008912436360221642,0.0,0.0,0.0,0.013329999999999937,0.005023056838221119,0.00035518375525916116
ASN 889,L ASN  18,0.0,0.0,0.0,-0.006234999999999976,0.000848395544542775,5.999062426746498e-05,0.5008299999999999,0.4692940667641127,0.03318410169795165,-0.4752650000000001,0.4677696706446449,0.033076310614622635,0.0,0.0,0.0,0.019329999999999573,0.0058558603125417295,0.00041407185366794326
ALA 890,L ALA  19,0.0,0.0,0.0,-0.0019699999999999696,0.0003148015247739621,2.2259829289553354e-05,-0.30444499999999997,0.13231461361089325,0.009356056053434047,0.3084300000000001,0.13171649517049835,0.009313762692918452,0.0,0.0,0.0,0.0020150000000000627,0.003451778527078501,0.00024407760036513208
CYS 891,L CYS  20,0.0,0.0,0.0,-0.0033499999999999797,0.0004769696007084861,3.372684390808104e-05,-0.4115249999999999,0.3608324671852575,0.025514708441896797,0.4363900000000001,0.3627223840625222,0.025648345745876076,0.0,0.0,0.0,0.021515000000000072,0.006830064055336416,0.00048295846094668704
TRP 892,L TRP  21,0.0,0.0,0.0,-0.02184999999999994,0.0021534855467358906,0.0001522744233284168,-0.2955700000000001,0.19119297868907184,0.013519385174629776,0.22421499999999991,0.1898210704189606,0.01342237661053362,0.0,0.0,0.0,-0.09320499999999943,0.017291702489922494,0.0012227080088884504
GLU 893,L GLU  22,0.0,0.0,0.0,-0.0052800000000000355,0.0006569627082262591,4.64542785973467e-05,79.60390000000005,1.0873653479824235,0.07688834111856416,-79.57935500000002,1.0841931419129487,0.07666403227625948,0.0,0.0,0.0,0.019265000000001392,0.004742865694915279,0.00033537124951316403
LEU 894,L LEU  23,0.0,0.0,0.0,-0.0029449999999999832,0.0004711422290561584,3.331478650689552e-05,-0.09170499999999975,0.0749627772631194,0.005300668813932846,0.09954000000000006,0.07571570774944922,0.0053539090391974365,0.0,0.0,0.0,0.00489000000000031,0.0042388559777371965,0.00029973238063311046
TYR 895,L TYR  24,0.0,0.0,0.0,-0.00754999999999997,0.0007466592261533649,5.279678020485443e-05,-0.5792249999999999,0.35206447474148833,0.024894717750458636,0.5993350000000003,0.35098493240451106,0.024818382579753176,0.0,0.0,0.0,0.012560000000000014,0.00542368878163174,0.0003835127116537207
CYS 896,L CYS  25,0.0,0.0,0.0,-0.010345000000000017,0.0013401399180682841,9.476220238048678e-05,0.137525,0.09715986504210458,0.006870239943044193,-0.1467450000000001,0.09691697464840704,0.006853064998597333,0.0,0.0,0.0,-0.019564999999999864,0.006871373589028633,0.00048587948608682914
LEU 897,L LEU  26,0.0,0.0,0.0,-0.003405000000000013,0.00053942098587281,3.814282370249968e-05,-0.08183000000000003,0.09957982275541602,0.007041356793970914,0.08133999999999995,0.09900133534452958,0.007000451556864029,0.0,0.0,0.0,-0.0038950000000003014,0.002737512557048979,0.00019357136926726585
GLU 898,L GLU  27,0.0,0.0,0.0,-0.002550000000000001,0.0004974937185533336,3.517811819867739e-05,72.79114000000003,0.6905524964798133,0.048829435302617546,-72.78347,0.6898662037658436,0.04878090707942486,0.0,0.0,0.0,0.00512000000000242,0.0027139638906969092,0.00019190622710072106
HIP 899,L HIP  28,0.0,0.0,0.0,-0.006229999999999973,0.0007662245101796164,5.418025470593475e-05,-78.38758500000003,1.094490864635366,0.07739219123303949,78.39969499999998,1.0957762965017515,0.07748308499198693,0.0,0.0,0.0,0.005879999999999655,0.007187183036488409,0.0005082105862729876
GLY 900,L GLY  29,0.0,0.0,0.0,-0.002904999999999983,0.0004426906369012105,3.130295513206376e-05,0.35903499999999994,0.08833665023646795,0.006246344440951072,-0.34186,0.08917853104867775,0.0063058744040775105,0.0,0.0,0.0,0.014269999999999975,0.0037718828189644213,0.0002667123919130773
ILE 901,L ILE  30,0.0,0.0,0.0,-0.02571999999999998,0.003764518561516299,0.0002661916602750802,-0.7160649999999998,0.11628177318479596,0.008222363034736526,0.7618700000000003,0.11776163679229289,0.008327005193945752,0.0,0.0,0.0,0.02008500000000022,0.010001888571664634,0.0007072403233696295
GLN 902,L GLN  31,0.0,0.0,0.0,-0.026794999999999992,0.004332779131227416,0.0003063737505074464,0.5997250000000003,0.7221691971934273,0.05106507364995175,-0.563155,0.7220003607859209,0.05105313511308585,0.0,0.0,0.0,0.009774999999999973,0.01850957522473203,0.0013088246158290532
PRO 903,L PRO  32,0.0,0.0,0.0,-0.04012,0.008816212338640697,0.0006234003529033348,0.9153199999999999,0.12490127141066111,0.008831853599329993,-0.9205,0.1280448749462467,0.00905413993706745,0.0,0.0,0.0,-0.04530000000000015,0.02310800727020843,0.001633982864047242
ASP 904,L ASP  33,0.0,0.0,0.0,-0.5129999999999999,0.18607205593532922,0.013157281254119387,94.89807,2.3360612823939357,0.16518447740480943,-94.42940999999999,2.277848952829208,0.16106824410642093,-0.026048231999999984,0.019466314648329753,0.0013764763092544991,-0.07038823200000068,0.20567889499952863,0.014543694140112256
GLY 905,L GLY  34,0.0,0.0,0.0,-0.2399900000000001,0.06816399269408989,0.004819922146674124,0.6307450000000001,0.18334429354359455,0.012964399325653264,-0.5373899999999998,0.1918307272050033,0.013564480804660455,-0.0009779399999999998,0.0022043891423249194,0.00015587385109119478,-0.14761294000000025,0.0636399899017179,0.0045000268414148135
GLN 906,L GLN  35,0.0,0.0,0.0,-0.08577500000000005,0.020725934840194745,0.0014655449071932227,-0.31182499999999985,0.9896600397990212,0.06997953252112364,0.437705,0.9983482498482182,0.07059388174533968,-5.327999999999999e-05,0.0005316604028889112,3.7594067617112104e-05,0.040051719999999985,0.03510462286628311,0.0024822716879745123
MET 907,L MET  36,0.0,0.0,0.0,-0.028395,0.007217961969974709,0.0005103869855315728,0.5477449999999997,0.26716959028864157,0.018891742901993,-0.5582899999999998,0.27848859204642495,0.01969211719191211,0.0,0.0,0.0,-0.03894000000000014,0.022868021339853436,0.0016170132961729042
PRO 908,L PRO  37,0.0,0.0,0.0,-0.0066950000000000195,0.0008842935033121257,6.252899327512127e-05,0.7533600000000003,0.20002322465153644,0.01414377785459016,-0.7575699999999999,0.19896598980730348,0.014069020061823779,0.0,0.0,0.0,-0.010904999999999908,0.004151623176541973,0.0002935640901064064
SER 909,L SER  38,0.0,0.0,0.0,-0.003060000000000001,0.0008404760555780493,5.943063183241602e-05,-0.31031500000000034,0.3652542618163409,0.02582737653876213,0.316925,0.36431598836037926,0.02576103058643035,0.0,0.0,0.0,0.0035499999999999534,0.0038167394461765254,0.0002698842344413609
ASP 910,L ASP  39,0.0,0.0,0.0,-0.0019450000000000031,0.0004711422290561427,3.331478650689441e-05,74.91823999999998,1.3147330308485434,0.09296566415629474,-74.89964999999998,1.3110273290469376,0.09270363146899767,0.0,0.0,0.0,0.016644999999999896,0.004257813405962108,0.00030107287323827964
LYS 911,L LYS  40,0.0,0.0,0.0,-0.0017699999999999949,0.0005070502933634858,3.585387008399491e-05,-70.89042999999998,1.2731859114449697,0.09002783916939132,70.88568000000001,1.271755903307142,0.08992672232425032,0.0,0.0,0.0,-0.0065199999999996545,0.002785605858695935,0.00019697207923968714
THR 912,L THR  41,0.0,0.0,0.0,-0.002855000000000005,0.0007169204976843729,5.069393454842546e-05,-0.22214499999999987,0.2956928202966716,0.020908639837995166,0.22905500000000006,0.2938071680116057,0.02077530408622217,0.0,0.0,0.0,0.004055000000000177,0.0028074855297931535,0.00019851920561998458
ILE 913,L ILE  42,0.0,0.0,0.0,-0.0024649999999999945,0.0015455662392793016,0.00010928803685673842,0.283145,0.31189542153580907,0.022054336758900735,-0.2801100000000001,0.3096110590725081,0.02189280794005192,0.0,0.0,0.0,0.0005699999999995952,0.004599467360467044,0.0003252314560432437
GLY 914,L GLY  43,0.0,0.0,0.0,-0.001965000000000001,0.0014845117042313995,0.00010497082928128209,0.15531500000000004,0.4171100643415356,0.029494135499705695,-0.14672000000000004,0.41377639081996953,0.029258409184369557,0.0,0.0,0.0,0.006630000000000038,0.007219632954659153,0.0005105051419917357
GLY 915,L GLY  44,0.0,0.0,0.0,-0.002675000000000004,0.0010437312872574103,7.380294709562793e-05,0.2842699999999999,0.55940610212975,0.03955598482530805,-0.27020000000000016,0.5564663961103129,0.03934811621920417,0.0,0.0,0.0,0.011394999999999942,0.005288570222659362,0.0003739583867223684
GLY 916,L GLY  45,0.0,0.0,0.0,-0.0034949999999999964,0.0010392184563411011,7.348384176130087e-05,0.6123250000000001,0.26957082441354746,0.01906153579528675,-0.5916700000000005,0.2695517595935882,0.019060187708939223,0.0,0.0,0.0,0.017159999999999877,0.005266345981797974,0.00037238689558038735
ASP 917,L ASP  46,0.0,0.0,0.0,-0.008965000000000016,0.002456374360719472,0.00017369189675975092,82.25549500000007,2.662855818470602,0.1882923406562617,-82.17751000000004,2.634530339528091,0.18628942683220104,0.0,0.0,0.0,0.06902000000000129,0.029022742806290937,0.002052217824696141
ASP 918,L ASP  47,0.0,0.0,0.0,-0.00761500000000001,0.0011776141133665007,8.326989251824363e-05,78.88461500000003,1.2868937356172563,0.09099712871214499,-78.846825,1.2764398749552084,0.09025792913577366,0.0,0.0,0.0,0.030174999999998987,0.012620395199833667,0.0008923967027056539
SER 919,L SER  48,0.0,0.0,0.0,-0.004015000000000029,0.0005610481262779308,3.967209346631313e-05,0.3913999999999999,0.30387740949270986,0.02148737769016965,-0.37599499999999997,0.30686191515891964,0.02169841410967631,0.0,0.0,0.0,0.011390000000000003,0.0060338959222047475,0.00042666087235648337
PHE 920,L PHE  49,0.0,0.0,0.0,-0.01946500000000002,0.00447535194146788,0.0003164551706008319,0.2506149999999999,0.12369230685454956,0.008746366895745926,-0.2557100000000001,0.1300255586413685,0.009194195424288076,0.0,0.0,0.0,-0.024560000000000217,0.018896729875827675,0.0013362005837448175
ASN 921,L ASN  50,0.0,0.0,0.0,-0.028625000000000008,0.004708967508913161,0.00033297428579396205,1.438485,0.5619086311625728,0.03973294035023058,-1.3354350000000001,0.5537483686431943,0.03915592265385909,0.0,0.0,0.0,0.07442499999999871,0.03053595217117038,0.0021592178850222657
THR 922,L THR  51,0.0,0.0,0.0,-0.010459999999999962,0.001033634364753895,7.308898685849283e-05,0.7745250000000002,0.24606141382792887,0.01739916943060778,-0.7317400000000001,0.2532703938481555,0.017908921296381837,0.0,0.0,0.0,0.032325000000000215,0.013928006856689983,0.0009848588096778217
PHE 923,L PHE  52,0.0,0.0,0.0,-0.01676000000000001,0.001566014048468236,0.00011073391531052884,0.7768949999999998,0.12999916913196033,0.009192329404182605,-0.7428350000000001,0.1400419143506679,0.009902458728770295,0.0,0.0,0.0,0.017300000000000582,0.0172985548529348,0.0012231925441237657
PHE 924,L PHE  53,0.0,0.0,0.0,-0.06524500000000004,0.01156438390058026,0.0008177254276344839,-0.71304,0.16299573123244585,0.011525538685892239,0.8755549999999999,0.18196339460177036,0.012866755025063544,0.0,0.0,0.0,0.09726999999999984,0.04923867484000806,0.003481700087600914
SER 925,L SER  54,0.0,0.0,0.0,-0.35820499999999994,0.15245915182434946,0.01078049001089469,-0.46091500000000013,1.02872946772949,0.072742158263795,0.8988600000000005,1.0187676037252062,0.07203774810472627,-0.027875232,0.021893386590817254,0.001548096212150551,0.05186476800000011,0.4367039500620242,0.030879632445980874
GLU 926,L GLU  55,0.0,0.0,0.0,-0.8698649999999998,0.5914088659928929,0.04181892195974207,93.60169499999989,3.029896077755054,0.21424600628711213,-92.77529499999996,2.865989861807429,0.20265608660959292,-0.17261434800000008,0.04682107242445945,0.0033107497813761743,-0.2160793479999955,0.9612267569051203,0.06796899580655635
THR 927,L THR  56,0.0,0.0,0.0,-3.421280000000001,0.6195648647236136,0.04380985172309931,-7.464710000000001,1.518152346077297,0.1073495818785523,7.216900000000001,1.1702794580782838,0.08275125406904724,-0.32548831199999995,0.0350144404754641,0.0024758948299653384,-3.994578311999998,0.8789296477088894,0.062149711408085895
GLY 928,L GLY  57,0.0,0.0,0.0,-1.6557050000000006,0.4695111798189689,0.03319945390928894,-4.18308,1.367830019995172,0.0967201882649117,4.745025000000002,1.1313223918826045,0.07999657350083744,-0.4567606199999999,0.11038065730237873,0.00780509112903404,-1.5505206199999997,0.573426150840809,0.04054735197692361
ALA 929,L ALA  58,0.0,0.0,0.0,-1.7498149999999992,0.3879012126495669,0.027428757789499374,-1.2963150000000006,0.2805944863588702,0.01984102640679133,1.7093550000000002,0.3012167475008662,0.02129924047648185,-0.310724316,0.06280646630555899,0.004441087822702517,-1.6474993159999989,0.41063869753226456,0.029036540764267586
GLY 930,L GLY  59,0.0,0.0,0.0,-0.19375499999999993,0.03110233070044809,0.0021992668948993387,-1.3171950000000008,0.223744110481147,0.015821097777177114,1.5969199999999992,0.23997856904315917,0.016969047350986192,0.0,0.0,0.0,0.08597000000000014,0.06890964446287608,0.00487264768888537
LYS 931,L LYS  60,0.0,0.0,0.0,-1.4144250000000003,0.3966160036798802,0.028044986572915195,-101.52408500000003,4.670318457853722,0.3302413851849066,102.71202000000001,4.829766269665385,0.34151604808264496,-0.18856767600000002,0.06338087794007753,0.004481704858898568,-0.41505767600000054,0.723920772345963,0.05118892871676333
HIP 932,L HIP  61,0.0,0.0,0.0,-0.606925,0.21944256509392152,0.015516932585888227,-93.729235,1.761692881797444,0.12457049830870436,94.33517999999998,1.8429410998725764,0.13031561490472932,-0.010970783999999994,0.004439791022800976,0.00031394063392737275,-0.01195078400000007,0.33332749229502007,0.023569813015771535
VAL 933,L VAL  62,0.0,0.0,0.0,-1.28174,0.23800582429848305,0.01682955323233513,-0.9012849999999996,0.35523985386637075,0.025119250961662894,1.0250750000000002,0.3340681657611207,0.023622186538824006,-0.04330691999999999,0.024043137705748827,0.0017001065712736966,-1.20125692,0.27879368666943927,0.019713690639595806
PRO 934,L PRO  63,0.0,0.0,0.0,-0.13934499999999989,0.029871993154123394,0.0021122688926838774,2.263430000000001,0.2708907069280854,0.019154865582926686,-2.285020000000001,0.26254391937348964,0.01856465857482887,0.0,0.0,0.0,-0.16093499999999972,0.061781880636639815,0.0043686386752625865
ARG 935,L ARG  64,0.0,0.0,0.0,-0.09477000000000008,0.020070054808096205,0.0014191671853590498,-92.89215000000004,1.6523636517107527,0.11683975431108398,93.61073999999999,1.6786844588547203,0.11870091643286426,-5.655600000000002e-05,0.0005918077644505859,4.184712834018603e-05,0.6237634440000032,0.13792839288656095,0.00975301019282496
ALA 936,L ALA  65,0.0,0.0,0.0,-0.02504500000000003,0.002608251329914477,0.00018443122024213576,1.3490750000000002,0.20692184363908667,0.014631583881282065,-1.3161850000000002,0.2028843532039868,0.01434609019471857,0.0,0.0,0.0,0.007844999999999998,0.017739813274101804,0.0012543942263100515
VAL 937,L VAL  66,0.0,0.0,0.0,-0.030094999999999983,0.0025131603609798445,0.00017770727334580797,-1.3342600000000011,0.11555263908711409,0.008170805468250008,1.3989149999999995,0.12195998431863338,0.008623873194511066,0.0,0.0,0.0,0.03456000000000009,0.01908104818923771,0.0013492338566757278
PHE 938,L PHE  67,0.0,0.0,0.0,-0.028069999999999963,0.002779406411448338,0.0001965337121208487,1.2566649999999995,0.11482492227300038,0.00811934811884568,-1.2970399999999995,0.1136108639171474,0.008033501229227698,0.0,0.0,0.0,-0.06844499999999976,0.015800853616181488,0.0011172890740537911
VAL 939,L VAL  68,0.0,0.0,0.0,-0.014199999999999983,0.001095445115010259,7.745966692414315e-05,-0.84113,0.09505920839140031,0.006721701086778432,0.8561550000000001,0.09525786568572679,0.0067357482787734745,0.0,0.0,0.0,0.00082500000000011,0.005378138618518547,0.00038029182873157153
ASP 940,L ASP  69,0.0,0.0,0.0,-0.009130000000000048,0.0007701298591796893,5.4456404582019926e-05,92.72162499999996,1.3888320756594952,0.09820525786282172,-92.70845499999992,1.3845242605280474,0.09790064933366725,0.0,0.0,0.0,0.004040000000000674,0.008852592840521234,0.0006259728428616045
LEU 941,L LEU  70,0.0,0.0,0.0,-0.014019999999999986,0.0016939893742287612,0.00011978313737751132,0.6823599999999996,0.23281623740624288,0.016462594024029147,-0.6682650000000002,0.2334667530399135,0.016508592425612784,0.0,0.0,0.0,7.499999999996287e-05,0.005330982554839382,0.00037695739149141126
GLU 942,L GLU  71,0.0,0.0,0.0,-0.01000499999999997,0.0009565432556868396,6.763782225944218e-05,93.98010500000004,1.7425074932306324,0.12321388647317522,-93.98993499999999,1.7356369179018085,0.12272806343260878,0.0,0.0,0.0,-0.019835000000000918,0.016011176565140693,0.0011321611523986118
PRO 943,L PRO  72,0.0,0.0,0.0,-0.018234999999999967,0.002174804588922856,0.00015378190725829732,-0.39777,0.18699033959004435,0.01322221371404957,0.38841499999999984,0.1839900887955654,0.01301006394584593,0.0,0.0,0.0,-0.027590000000000035,0.008434565786097133,0.0005964138663713326
THR 944,L THR  73,0.0,0.0,0.0,-0.00743,0.0009823950325607116,6.946581893276582e-05,-0.06804999999999968,0.2244688118648111,0.01587234190344953,0.09766000000000002,0.22451493135201497,0.0158756030436642,0.0,0.0,0.0,0.022180000000000533,0.00603469966112604,0.0004267177052806383
VAL 945,L VAL  74,0.0,0.0,0.0,-0.006655000000000034,0.0006449612391454673,4.5605646580223845e-05,-0.3705399999999999,0.11407742283203928,0.008066491926482006,0.398675,0.11473586786615565,0.008113051021348235,0.0,0.0,0.0,0.021479999999999992,0.005370251390763948,0.0003797341175085675
ILE 946,L ILE  75,0.0,0.0,0.0,-0.023870000000000027,0.00267826436335186,0.00018938188931363716,-0.40814999999999996,0.18504155614347806,0.013084413915036458,0.42431499999999994,0.1846186495861128,0.013054509905584334,0.0,0.0,0.0,-0.0077050000000002065,0.012029047135995652,0.0008505820801075143
ASP 947,L ASP  76,0.0,0.0,0.0,-0.016950000000000007,0.0029828677476548514,0.00021092060117493887,101.17661499999993,2.7121741770761463,0.1917796752369587,-101.04135499999998,2.6871884803604544,0.19001291967892509,0.0,0.0,0.0,0.11830999999999904,0.03422358689558768,0.0024199730370397113
GLU 948,L GLU  77,0.0,0.0,0.0,-0.008089999999999996,0.001118883371938267,7.911700196544187e-05,86.55299500000005,1.5257847800283453,0.10788927645892676,-86.49509499999998,1.5176904216518903,0.10731691888919222,0.0,0.0,0.0,0.04981000000000321,0.010006692760347597,0.0007075800308092117
VAL 949,L VAL  78,0.0,0.0,0.0,-0.021275000000000065,0.003408720434415301,0.00024103293343442136,-0.34205500000000016,0.35245814216017196,0.024922554240586977,0.4147500000000003,0.34733086171545396,0.024560000763436448,0.0,0.0,0.0,0.05141999999999992,0.012177175370339473,0.000861056328006485
ARG 950,L ARG  79,0.0,0.0,0.0,-0.09663500000000003,0.027191023794627442,0.0019226957312585833,-108.02163999999999,3.4101985763888836,0.24113745385572902,108.27908999999994,3.41285226927755,0.24132509827940526,-0.0009649080000000004,0.0059645871854082265,0.000421760004578054,0.15985009200000377,0.05601537791832057,0.0039608853576771665
THR 951,L THR  80,0.0,0.0,0.0,-0.017649999999999996,0.007579412906023817,0.0005359454263262277,0.39030000000000004,0.5658567486564073,0.040012114415511744,-0.3295599999999997,0.5521623460541296,0.03904377392107482,0.0,0.0,0.0,0.04309000000000033,0.017824474746819096,0.0012603806964564153
GLY 952,L GLY  81,0.0,0.0,0.0,-0.0066299999999999935,0.0014363495396316637,0.00010156524996277251,1.250185000000001,0.22615760162992013,0.01599175737294023,-1.2559049999999998,0.2313921260004332,0.016361894140807836,0.0,0.0,0.0,-0.012349999999999988,0.014448788876580692,0.0010216836594562964
THR 953,L THR  82,0.0,0.0,0.0,-0.009819999999999988,0.0016575886099995125,0.00011720921465482387,0.8172399999999996,0.30777804080213483,0.021763193975149944,-0.7518650000000002,0.3087934208738901,0.02183499218857193,0.0,0.0,0.0,0.05555499999999979,0.010192496014225266,0.0007207183048875542
TYR 954,L TYR  83,0.0,0.0,0.0,-0.040004999999999964,0.0069623972164766425,0.0004923158285084977,0.5950250000000001,0.25268781999732354,0.017867727104335315,-0.6251300000000001,0.25817634109267273,0.018255824152856,0.0,0.0,0.0,-0.07010999999999998,0.02940489585086132,0.002079240125622821
ARG 955,L ARG  84,0.0,0.0,0.0,-0.09539000000000003,0.028725735847842056,0.0020312162612582617,-93.47288999999992,3.202541200033782,0.22645385995731906,93.69497000000003,3.2491373715337297,0.2297487068418135,-4.6548000000000145e-05,0.0006566403463814897,4.643148417270348e-05,0.12664345200000354,0.057533041713298684,0.0040682003937762
GLN 956,L GLN  85,0.0,0.0,0.0,-0.9757549999999996,0.40942349099068653,0.028950612685658378,0.8823699999999998,1.6469091818008663,0.11645406504497811,0.47139,1.6481197674623043,0.11653966637801912,-0.20652778800000007,0.0944339084576204,0.006677485704433305,0.17147721199999935,0.3461636120672743,0.024477463749279903
LEU 957,L LEU  86,0.0,0.0,0.0,-0.3274799999999998,0.4801747177850997,0.03395347991001807,-1.2543800000000005,0.7612428230203545,0.05382799622872835,0.2847750000000002,0.3452694228787136,0.024414235025390408,-0.027231515999999983,0.010404242582299994,0.0007356910483054162,-1.324316516,0.3898271618461074,0.02756494296320883
PHE 958,L PHE  87,0.0,0.0,0.0,-0.59591,0.1355170908040746,0.009582505387423427,0.30499000000000004,0.45521923278789533,0.032188860643085834,0.07041499999999999,0.47597233404369227,0.03365632650594834,-0.019997459999999977,0.01614606730320424,0.0011416993679590108,-0.24050246000000008,0.13568468104306966,0.009594355806868834
HIE 959,L HIE  88,0.0,0.0,0.0,-4.039404999999999,0.5413658106816617,0.038280343583555566,-8.53677,1.0939056755954566,0.07735081211919989,9.055284999999998,0.9405686597877864,0.06650824775074865,-0.6859050120000002,0.04304789361580627,0.00304394574915337,-4.206795011999997,0.5309234077750139,0.03754195419283829
PRO 960,L PRO  89,0.0,0.0,0.0,-1.5170050000000004,0.2788380443465346,0.019716827201022986,-1.8839849999999998,0.45254920702062806,0.03200006131048808,2.457305000000001,0.4929343181144846,0.03485571990183189,-0.27030726,0.04757532927053242,0.003364083794437632,-1.2139922599999997,0.2919461151925149,0.02064370777936962
GLU 961,L GLU  90,0.0,0.0,0.0,-1.0040799999999999,0.7199933844140514,0.05091122045286284,118.22231000000004,6.949522014778683,0.4914054142655205,-117.19453499999996,6.132681897733853,0.43364609567475926,-0.35388601199999975,0.06651614093566159,0.004703401431396642,-0.3301910119999975,1.1025036364278593,0.07795877976009673
GLN 962,L GLN  91,0.0,0.0,0.0,-0.19754000000000005,0.023987046504311153,0.0016961403243835485,-0.020564999999999074,0.7450774092502068,0.05268492885897257,0.2778700000000001,0.7094903967637617,0.050168547073839,0.0,0.0,0.0,0.05976500000000058,0.06544104044863551,0.004627380346913331
LEU 963,L LEU  92,0.0,0.0,0.0,-0.09918500000000002,0.013505953316963564,0.000955015117681388,1.0583849999999995,0.45999208338296604,0.03252635214522231,-0.9017949999999999,0.4377767958389289,0.03095549409838254,0.0,0.0,0.0,0.05740500000000003,0.033629168514847124,0.002377941310251354
ILE 964,L ILE  93,0.0,0.0,0.0,-0.05902999999999997,0.006720052083131495,0.0004751794397909065,-1.2266300000000003,0.1807210643505627,0.01277890901055333,1.2772050000000008,0.1823364279978024,0.012893132469457873,0.0,0.0,0.0,-0.008455000000000101,0.012118909810704574,0.0008569363307737382
THR 965,L THR  94,0.0,0.0,0.0,-0.03797500000000003,0.00496733077215524,0.00035124332733875793,1.0924050000000003,0.26473039299445866,0.01871926560725614,-0.9729299999999996,0.2622834251339572,0.018546238850505527,0.0,0.0,0.0,0.0815000000000002,0.0139481181526398,0.0009862808930522784
GLY 966,L GLY  95,0.0,0.0,0.0,-0.015875000000000014,0.0023020371413163066,0.0001627786073168055,0.618925,0.280908079938973,0.019863200821494058,-0.5209550000000001,0.2753126821906319,0.019467546452365262,0.0,0.0,0.0,0.08209500000000008,0.012380871334441603,0.0008754598077581797
LYS 967,L LYS  96,0.0,0.0,0.0,-0.04291499999999995,0.0071727104360905704,0.0005071872188847161,-107.09453999999991,4.477812760535846,0.31662917678585506,107.36214500000001,4.47280877569931,0.3162753416247681,0.0,0.0,0.0,0.2246899999999974,0.08549212770775941,0.0060452063240223
GLU 968,L GLU  97,0.0,0.0,0.0,-0.012575000000000048,0.0013131545986669328,9.285405214636874e-05,98.45571,2.0318919301716885,0.14367645624626238,-98.36869999999995,2.016552962364341,0.14259182743096463,0.0,0.0,0.0,0.07443500000000426,0.020361870616424457,0.001439801679051684
ASP 969,L ASP  98,0.0,0.0,0.0,-0.005564999999999987,0.0005707670277792927,4.035932358204284e-05,91.58816499999999,1.5298874232369626,0.108179377142287,-91.58527,1.5237049147078443,0.10774220777171867,0.0,0.0,0.0,-0.002669999999996122,0.00806294611168979,0.0005701363871917557
ALA 970,L ALA  99,0.0,0.0,0.0,-0.0023749999999999626,0.0004841229182759085,3.423265984407157e-05,-0.30897500000000017,0.10830454457223802,0.007658287790035019,0.31148500000000007,0.10785100729710421,0.007626217861758221,0.0,0.0,0.0,0.00013499999999995184,0.0017795434807837361,0.00012583272626784923
ALA 971,L ALA 100,0.0,0.0,0.0,-0.0017249999999999755,0.00044651427748723844,3.1573327350783806e-05,-0.29101500000000025,0.09335183327069621,0.006600971434190525,0.29439,0.09284749808153127,0.006565309550965572,0.0,0.0,0.0,0.0016500000000002069,0.0018131464364468536,0.00012820881404957936
ASN 972,L ASN 101,0.0,0.0,0.0,-0.001599999999999972,0.0004898979485565887,3.464101615137423e-05,-0.38337,0.14506806368046676,0.010257861156205994,0.386965,0.14557909800173932,0.010293996739605083,0.0,0.0,0.0,0.001995000000000715,0.0015215041899388762,0.00010758659303095241
ASN 973,L ASN 102,0.0,0.0,0.0,-0.001740000000000006,0.0004498888751680566,3.18119474411721e-05,0.5126100000000005,0.207450760181784,0.014668983928684367,-0.5094600000000002,0.20752919890945373,0.01467453038430866,0.0,0.0,0.0,0.0014100000000014034,0.0009390953093265618,6.640406614052903e-05
TYR 974,L TYR 103,0.0,0.0,0.0,-0.002474999999999965,0.0004993746088859354,3.5311117229562484e-05,0.8878949999999999,0.19770109755638657,0.013979578673014411,-0.8880149999999999,0.19744261134567676,0.0139613009377708,0.0,0.0,0.0,-0.002594999999999836,0.0011623145013293077,8.218804657614139e-05
ALA 975,L ALA 104,0.0,0.0,0.0,-0.0014149999999999818,0.0004927220311696885,3.484070894800962e-05,0.8313649999999996,0.05395017863733693,0.0038148537160686553,-0.8301399999999998,0.053939970337406135,0.00381413188025811,0.0,0.0,0.0,-0.0001899999999999835,0.0010069260151569675,7.1200421347064e-05
ARG 976,L ARG 105,0.0,0.0,0.0,-0.005710000000000068,0.0005708765190476802,4.036706578387859e-05,-91.26129000000006,1.478826323774493,0.10456881217381168,91.27355500000004,1.474646966891519,0.10427328701451673,0.0,0.0,0.0,0.0065549999999988985,0.008225386009175216,0.0005816226224964748
GLY 977,L GLY 106,0.0,0.0,0.0,-0.001954999999999976,0.00035067791490195094,2.4796673163952855e-05,1.1009100000000007,0.10165870302142643,0.0071883558273079995,-1.0970799999999996,0.10138497719091048,0.007169000488213625,0.0,0.0,0.0,0.0018750000000001554,0.0014033442200683246,9.92314214349259e-05
HID 978,L HID 107,0.0,0.0,0.0,-0.003889999999999949,0.00048774993593029474,3.448912872196155e-05,0.9171900000000002,0.2772683066994837,0.019605829987531638,-0.9144599999999994,0.2765788104681942,0.0195570752414569,0.0,0.0,0.0,-0.0011600000000001431,0.0014575321608802573,0.00010306308747559118
TYR 979,L TYR 108,0.0,0.0,0.0,-0.007300000000000001,0.0008366600265340209,5.9160797830992294e-05,0.8830049999999997,0.361577481288588,0.02556738889435126,-0.8786399999999996,0.36140653065488487,0.025555300859117294,0.0,0.0,0.0,-0.0029350000000004806,0.0025866532430925703,0.00018290400487689317
THR 980,L THR 109,0.0,0.0,0.0,-0.005165000000000008,0.000622715826039472,4.403265833446931e-05,0.9974249999999997,0.1442634547451321,0.010200966712768152,-0.9849349999999997,0.14396472059154228,0.010179843018190613,0.0,0.0,0.0,0.007325000000000129,0.00275306647213599,0.00019467119715046836
ILE 981,L ILE 110,0.0,0.0,0.0,-0.009595000000000015,0.0010681643132028525,7.553062292872082e-05,1.268215,0.12484590011289678,0.008827938257316767,-1.2538,0.12509348504218495,0.008845445155558693,0.0,0.0,0.0,0.004819999999999523,0.0052638009080889165,0.00037220693169255794
GLY 982,L GLY 111,0.0,0.0,0.0,-0.004805000000000007,0.0006300595209978299,4.455193598487134e-05,1.03165,0.11766616973455267,0.008320254653554949,-1.03208,0.11897644136550573,0.008412904849099276,0.0,0.0,0.0,-0.005235000000000024,0.005090164535651029,0.0003599289860514116
LYS 983,L LYS 112,0.0,0.0,0.0,-0.015325000000000033,0.0018839785030620225,0.00013321739751248369,-103.61457500000002,2.4054005974822914,0.17008750739499012,103.68075499999999,2.4054366848827304,0.1700900591595467,0.0,0.0,0.0,0.05085499999999783,0.01854410890283168,0.0013112665156254108
GLU 984,L GLU 113,0.0,0.0,0.0,-0.027024999999999987,0.004107843108007041,0.00029046837177222016,109.69272000000001,2.868012854152867,0.20279913377016767,-109.43313999999991,2.8383097400427024,0.20069880642920218,0.0,0.0,0.0,0.23255499999999912,0.03945563299454029,0.0027899345646447125
ILE 985,L ILE 114,0.0,0.0,0.0,-0.03136999999999998,0.005010299392251933,0.00035428166760361797,0.994495,0.19944059259589145,0.014102579546841838,-0.9628999999999998,0.2020292058094587,0.01428562214256009,0.0,0.0,0.0,0.00022499999999983089,0.014163840404353365,0.0010015347597562277
ILE 986,L ILE 115,0.0,0.0,0.0,-0.022144999999999974,0.0023609267248266043,0.0001669427297009438,0.3151450000000001,0.18288524810656542,0.012931939911513661,-0.28888000000000014,0.18559004714693053,0.013123198085832564,0.0,0.0,0.0,0.0041200000000002745,0.010939177299961784,0.0007735166449404925
ASP 987,L ASP 116,0.0,0.0,0.0,-0.05488499999999997,0.008808619358333093,0.0006228634481168424,109.7924,2.608427840672285,0.1844437014375156,-109.41974499999998,2.5897314609773687,0.18312166775092423,0.0,0.0,0.0,0.317769999999999,0.05820744883603669,0.004115888178753056
LEU 988,L LEU 117,0.0,0.0,0.0,-0.12236000000000004,0.019977997897686943,0.0014126577787985028,0.6270650000000001,0.24480945809955898,0.01731064279208021,-0.48095,0.241304263327443,0.01706278809280593,-0.00022791600000000023,0.0025744663563822367,0.00018204226185345024,0.02352708399999982,0.032571325382614466,0.0023031405050280207
VAL 989,L VAL 118,0.0,0.0,0.0,-0.034119999999999984,0.003438837012712263,0.00024316249710841305,0.7251449999999997,0.2617148524157545,0.01850603468804165,-0.673835,0.2624289385243177,0.018556528201013264,0.0,0.0,0.0,0.017189999999999792,0.02738729449945685,0.0019365741658918972
LEU 990,L LEU 119,0.0,0.0,0.0,-0.05472000000000001,0.007182033138325106,0.0005078464334816184,-0.261355,0.2562390660594125,0.01811883812155183,0.309855,0.26336915911890646,0.01862301183683776,0.0,0.0,0.0,-0.006219999999999865,0.03215169668928834,0.0022734682755648854
ASP 991,L ASP 120,0.0,0.0,0.0,-0.299725,0.07678534609546282,0.0054295438919857745,127.26786500000006,3.6907532234982052,0.26097566320216903,-126.16672999999996,3.6035097983931625,0.2548066214515974,-0.016306379999999995,0.03218918960122482,0.002276119424792557,0.7851036200000023,0.5647104753365078,0.03993106065175232
ARG 992,L ARG 121,0.0,0.0,0.0,-0.34539999999999993,0.059086208204622244,0.004178025849608861,-125.80886499999997,4.485792264114917,0.3171934128949814,126.68847500000001,4.476664032443457,0.3165479494434683,-0.004673268000000001,0.013965526137005219,0.0009875118234314358,0.5295367319999984,0.23701689784663743,0.016759625572315653
ILE 993,L ILE 122,0.0,0.0,0.0,-0.06616499999999997,0.006126807896450306,0.0004332307410607298,-0.13624499999999976,0.3109929178856007,0.02199052011378994,0.24822499999999997,0.33714980998808236,0.0238400916918329,0.0,0.0,0.0,0.04581500000000041,0.05798707420623998,0.004100305339239983
ARG 994,L ARG 123,0.0,0.0,0.0,-0.7133899999999999,0.963182001441057,0.06810725247358024,-133.1005899999999,4.284077869499513,0.30293005126543227,129.44949,2.9559093050870184,0.2090143514199446,-0.45485186400000027,0.05899279654602337,0.004171420647885146,-4.819341863999999,1.9656734557615634,0.13899410301673965
LYS 995,L LYS 124,0.0,0.0,0.0,-1.1444349999999996,0.7039602089429496,0.049777503742905856,-152.44283000000007,11.665563531655005,0.8248799079595744,153.05884000000006,10.348606080260037,0.731756953518021,-0.33959368800000006,0.16591213822444303,0.011731759801966347,-0.868018687999998,1.679148467122075,0.11873372677210157
LEU 996,L LEU 125,0.0,0.0,0.0,-0.19094500000000017,0.031641459748246725,0.0022373890754626446,-0.5632000000000003,0.3302765053708785,0.023354075661434336,0.6420800000000001,0.32867466224216285,0.023240808247563145,-0.0009431999999999998,0.004852993242443265,0.0003431584430784123,-0.11300820000000053,0.08048831253300825,0.005691383159835231
ALA 997,L ALA 126,0.0,0.0,0.0,-0.09085500000000002,0.01060254568488135,0.0007497131951619769,-1.1454250000000004,0.21041300904411592,0.01487844655449607,1.34258,0.23057676292289175,0.016304239264681965,0.0,0.0,0.0,0.1063000000000001,0.06660255250363897,0.004709511651965618
ASP 998,L ASP 127,0.0,0.0,0.0,-0.38224499999999995,0.7611754298287619,0.053823230810450255,78.29285000000003,4.141882050167207,0.2928752884548072,-80.13299500000001,3.8901449246751665,0.27507478560362414,-0.263680272,0.046410193833437585,0.0032816962775805807,-2.4860702719999996,0.9792015309482983,0.06924000426817907
GLN 999,L GLN 128,0.0,0.0,0.0,-1.6554699999999998,0.5672773123437955,0.040112563437157696,-3.4821049999999967,3.23912647699577,0.22904082970046005,5.52202,2.7304326597812345,0.19307074493045323,-0.410555124,0.09094492611335676,0.006430777396926409,-0.02611012399999943,1.0701577808291285,0.07567158237638238
CYS1000,L CYS 129,0.0,0.0,0.0,-0.07563499999999998,0.00876252104134424,0.000619603804862432,0.03376500000000002,0.22598730003033354,0.015979715231348772,0.10478499999999985,0.23795482507190313,0.01682594704244014,0.0,0.0,0.0,0.06291499999999975,0.0480455801817399,0.0033973355552550277
THR1001,L THR 130,0.0,0.0,0.0,-0.052075000000000024,0.007828114396200393,0.0005535312773457333,-0.21155000000000013,0.17740526345066585,0.012544446480415179,0.2936500000000002,0.1791426735872831,0.01266729992934561,0.0,0.0,0.0,0.030024999999999715,0.02896315547380814,0.002048004364009001
GLY1002,L GLY 131,0.0,0.0,0.0,-0.011179999999999992,0.001271849047646834,8.993330862367286e-05,-0.44684500000000016,0.125673867510314,0.008886484393448277,0.5000150000000002,0.13568546265167766,0.00959441107494353,0.0,0.0,0.0,0.04199000000000014,0.014333523642147423,0.0010135331765660143
LEU1003,L LEU 132,0.0,0.0,0.0,-0.023699999999999947,0.0023937418407173035,0.0001692631087981174,-0.5309999999999999,0.10022559553327651,0.0070870198250039965,0.5695400000000003,0.10377383292525869,0.007337918097117023,0.0,0.0,0.0,0.014840000000000146,0.010263254844346243,0.0007257217097482913
GLN1004,L GLN 133,0.0,0.0,0.0,-0.006819999999999933,0.0006144916598294676,4.345112196479937e-05,0.31280499999999967,0.12884687413748147,0.009110849843730274,-0.29206,0.12847262899154827,0.009084386715678721,0.0,0.0,0.0,0.013924999999999486,0.005482643066987811,0.00038768140914924917
GLY1005,L GLY 134,0.0,0.0,0.0,-0.0038049999999999985,0.0005357004760124592,3.787974392732714e-05,0.25964,0.14636505867180177,0.010349572551559792,-0.25407,0.144562633830461,0.010222121868770678,0.0,0.0,0.0,0.0017649999999999717,0.0063866873259929855,0.0004516069917527818
PHE1006,L PHE 135,0.0,0.0,0.0,-0.013979999999999984,0.0013264991519032277,9.379765455489765e-05,-0.9819299999999999,0.09207624612244103,0.0065107738019379606,0.9724700000000002,0.09240372882086349,0.006533930325615539,0.0,0.0,0.0,-0.023439999999999975,0.007950874165775761,0.0005622117038980974
SER1007,L SER 136,0.0,0.0,0.0,-0.0034999999999999767,0.0004999999999999637,3.535533905932481e-05,0.4389500000000002,0.24910912769306517,0.017614675344723194,-0.43512999999999985,0.24896934168688326,0.017604790981434575,0.0,0.0,0.0,0.00032000000000007896,0.0033328066250533504,0.00023566501649586753
VAL1008,L VAL 137,0.0,0.0,0.0,-0.0037300000000000167,0.00044395945760846437,3.1392674304684674e-05,-0.7825000000000002,0.05804403500791406,0.004104333076152539,0.7896650000000003,0.05833166185700282,0.0041246713656967375,0.0,0.0,0.0,0.0034349999999999594,0.0025953371649942592,0.00018351805088329102
PHE1009,L PHE 138,0.0,0.0,0.0,-0.004719999999999973,0.0005306599664568615,3.752332607858726e-05,0.7996950000000002,0.04470460798396589,0.0031610931455748554,-0.8081899999999999,0.04450667253345373,0.003147096995645419,0.0,0.0,0.0,-0.01321499999999978,0.0030477491694691945,0.00021550841050873356
HID1010,L HID 139,0.0,0.0,0.0,-0.0027000000000000136,0.00045825756949569366,3.2403703492047054e-05,-0.87272,0.13942041313954195,0.009858511956680015,0.87163,0.13956329424314826,0.009868615176406357,0.0,0.0,0.0,-0.0037900000000001466,0.0011471268456455326,8.111411714370901e-05
SER1011,L SER 140,0.0,0.0,0.0,-0.0011600000000000033,0.00036660605559652083,2.5922962793635233e-05,0.47514499999999976,0.14886098876132867,0.010526061460726993,-0.4726000000000004,0.1488275848087296,0.01052369944458687,0.0,0.0,0.0,0.0013849999999999082,0.0011343610536333037,8.02114393338026e-05
PHE1012,L PHE 141,0.0,0.0,0.0,-0.0013550000000000395,0.00047851332269849506,3.3836001536821254e-05,0.23144500000000004,0.16218802969084958,0.011468425562168484,-0.23307000000000005,0.16192302214323945,0.01144968669877041,0.0,0.0,0.0,-0.0029799999999997606,0.000921737489744138,6.517668294719458e-05
GLY1013,L GLY 142,0.0,0.0,0.0,-0.0005249999999999971,0.0004993746088859509,3.531111722956358e-05,0.07316500000000004,0.08234274573391388,0.005822511388997016,-0.07171,0.08258968398050699,0.0058399725598670465,0.0,0.0,0.0,0.0009300000000000063,0.0009138380600520952,6.461810891691959e-05
GLY1014,L GLY 143,0.0,0.0,0.0,-0.0008449999999999969,0.0003619046835839493,2.5590525590538235e-05,-0.34117000000000003,0.11917730950143166,0.008427108371203028,0.34554000000000007,0.11939212034301071,0.008442297791478322,0.0,0.0,0.0,0.003525000000000058,0.0012366790206032243,8.74464121619678e-05
GLY1015,L GLY 144,0.0,0.0,0.0,-0.0011849999999999428,0.0003882975663071025,2.7456784225398524e-05,-0.11280500000000003,0.12407423977200094,0.00877337363133475,0.12140499999999994,0.12394394287338135,0.008764160249276601,0.0,0.0,0.0,0.007415000000000047,0.0019242595978713245,0.00013606570104181126
THR1016,L THR 145,0.0,0.0,0.0,-0.003949999999999989,0.0004769696007084665,3.372684390807966e-05,0.6425949999999996,0.09580412817305964,0.0067743748696835636,-0.6138500000000001,0.09571231634434464,0.006767882793015812,0.0,0.0,0.0,0.02479499999999961,0.005931523834564409,0.00041942207261901266
GLY1017,L GLY 146,0.0,0.0,0.0,-0.0013499999999999613,0.0004769696007084883,3.3726843908081195e-05,-0.11432999999999996,0.18552611972442037,0.013118677734436493,0.11333499999999998,0.1855819839720441,0.013122627933268554,0.0,0.0,0.0,-0.002344999999999924,0.0015766974979366942,0.0001114893492670899
SER1018,L SER 147,0.0,0.0,0.0,-0.0015249999999999942,0.0004993746088859507,3.531111722956357e-05,0.18055999999999992,0.2107837194851633,0.014904659741168199,-0.1788199999999999,0.21114098986222465,0.014929922571801913,0.0,0.0,0.0,0.000214999999999973,0.001333707239239635,9.43073432983935e-05
GLY1019,L GLY 148,0.0,0.0,0.0,-0.001364999999999983,0.0004814301610826297,3.4042253156925934e-05,0.09148500000000005,0.10610636067173346,0.007502852715800832,-0.08805499999999995,0.10627126598944797,0.0075145132826417976,0.0,0.0,0.0,0.0020650000000000603,0.0017437818097457074,0.00012330399425809397
PHE1020,L PHE 149,0.0,0.0,0.0,-0.009760000000000008,0.0008499411744351258,6.009991680527357e-05,0.17795499999999997,0.10400203351377327,0.007354054315477965,-0.1825750000000001,0.10307038553823282,0.007288176855359628,0.0,0.0,0.0,-0.014380000000000281,0.0037276802437978887,0.00026358679784846097
THR1021,L THR 150,0.0,0.0,0.0,-0.0033499999999999862,0.0004873397172404402,3.446012188022499e-05,0.9878900000000013,0.17101952490870204,0.012092906577824488,-0.9867649999999994,0.17153891621145534,0.012129633089051106,0.0,0.0,0.0,-0.002224999999999715,0.0025698978578925203,0.00018171922022725836
SER1022,L SER 151,0.0,0.0,0.0,-0.0021650000000000293,0.0003972090129894061,2.8086918663322448e-05,0.4317049999999998,0.163352802164518,0.011550787413635522,-0.42932499999999973,0.16390853966465685,0.011590083989126304,0.0,0.0,0.0,0.00021500000000000165,0.0019127924612984673,0.00013525485203866528
LEU1023,L LEU 152,0.0,0.0,0.0,-0.00662000000000005,0.0006968500556073842,4.927473997902041e-05,-0.1175199999999998,0.13717244475476875,0.009699556587803405,0.12906499999999996,0.13680369430318765,0.009673481993315544,0.0,0.0,0.0,0.004925000000000206,0.002778376324402277,0.00019646087396730052
LEU1024,L LEU 153,0.0,0.0,0.0,-0.009635000000000001,0.0008898173969979133,6.291959154349867e-05,0.2591299999999998,0.1031893071010752,0.007296585879711143,-0.25119,0.10292411719320194,0.0072778341214952014,0.0,0.0,0.0,-0.001695000000000464,0.004385427573224751,0.00031009655754296866
MET1025,L MET 154,0.0,0.0,0.0,-0.004570000000000016,0.0005244997616777053,3.708773382130334e-05,0.5493850000000002,0.17819698868106573,0.012600429908340403,-0.5532699999999998,0.17853407825958637,0.012624265741024328,0.0,0.0,0.0,-0.008455000000000051,0.002954314641334236,0.00020890159166461414
GLU1026,L GLU 155,0.0,0.0,0.0,-0.004534999999999983,0.0005905717568593964,4.175972940525321e-05,86.71655500000001,1.2259098445528684,0.08668491642066796,-86.69847000000001,1.2226333420514668,0.08645323270693638,0.0,0.0,0.0,0.013550000000007003,0.004562619861439442,0.0003226259444000255
ARG1027,L ARG 156,0.0,0.0,0.0,-0.02015000000000001,0.003139665587287921,0.0002220078827429333,-101.13498499999993,2.9688876595090936,0.20993205966199377,101.20595000000002,2.971453993838242,0.21011352690268703,0.0,0.0,0.0,0.05081499999999778,0.0223669572137134,0.0015815827120326113
LEU1028,L LEU 157,0.0,0.0,0.0,-0.012134999999999986,0.0014341460873984182,0.00010140944236115765,0.10618999999999972,0.15430960404330005,0.010911336742122855,-0.08987999999999995,0.15562459831273462,0.011004320878636719,0.0,0.0,0.0,0.004174999999999636,0.0052330082170771765,0.0003700295596300196
SER1029,L SER 158,0.0,0.0,0.0,-0.004459999999999991,0.0007059745037889225,4.9919935897395506e-05,-0.3271600000000002,0.3190683851465074,0.022561541879933648,0.3364250000000002,0.3187294532593433,0.02253757577635624,0.0,0.0,0.0,0.004805000000000015,0.0036629189180215917,0.0002590074805869559
VAL1030,L VAL 159,0.0,0.0,0.0,-0.011210000000000006,0.001976334991847274,0.00013974798746314678,-0.4159100000000003,0.23021029929175635,0.016278326372818556,0.43950500000000015,0.22796769502497444,0.01611975030436262,0.0,0.0,0.0,0.012384999999999702,0.006485890455442557,0.0004586217123076537
ASP1031,L ASP 160,0.0,0.0,0.0,-0.031945000000000015,0.0063405027403193774,0.0004483412483811719,99.30510999999998,1.9263948395648265,0.136216685429906,-99.00752500000006,1.8852233818213209,0.1333054237337292,0.0,0.0,0.0,0.26563999999999977,0.05967152084537687,0.004219413703348041
TYR1032,L TYR 161,0.0,0.0,0.0,-0.054114999999999976,0.011690670425600048,0.0008266552334558816,-0.43366499999999986,0.5127765524816829,0.03625877774932575,0.5537650000000003,0.5002158831694571,0.03537060430463409,0.0,0.0,0.0,0.06598500000000049,0.020123488141969903,0.0014229454926313995
GLY1033,L GLY 162,0.0,0.0,0.0,-0.004330000000000007,0.0008894380248224023,6.289276587970894e-05,-0.16213000000000005,0.26671607206915743,0.018859674321154114,0.1765550000000001,0.2643110231810242,0.018689611683365696,0.0,0.0,0.0,0.01009499999999995,0.0039046094555027443,0.0002760975823871103
LYS1034,L LYS 163,0.0,0.0,0.0,-0.005664999999999998,0.0031245439667253864,0.0002209386226987035,-81.16365999999998,2.5272412893122884,0.17870294533673525,81.18513500000003,2.5490087988817773,0.18024214069934813,0.0,0.0,0.0,0.01581000000000017,0.03575645256453769,0.0025283630079559714
LYS1035,L LYS 164,0.0,0.0,0.0,-0.010959999999999978,0.0017912007146045808,0.00012665701717630887,-83.991315,1.5214419889622002,0.10758219475771201,84.10259499999995,1.53089419653469,0.10825056676488105,0.0,0.0,0.0,0.10031999999999947,0.0235952876651248,0.0016684387912057044
SER1036,L SER 165,0.0,0.0,0.0,-0.0028099999999999952,0.00040484564959995817,2.862691041660033e-05,1.0311000000000003,0.12900085271035877,0.009121737773034171,-1.0260050000000005,0.12858602169364827,0.00909240479053792,0.0,0.0,0.0,0.0022849999999998956,0.002207662791279418,0.0001561053330286898
LYS1037,L LYS 166,0.0,0.0,0.0,-0.0044599999999999015,0.0005083306010855842,3.594440151122503e-05,-84.12322499999996,1.0129528737221194,0.07162658460313112,84.13827,1.0128277874818392,0.07161773967025759,0.0,0.0,0.0,0.010584999999996117,0.005705503921655215,0.00040344005130888425
LEU1038,L LEU 167,0.0,0.0,0.0,-0.002465000000000015,0.0004987734956871647,3.526861210765134e-05,0.8411550000000001,0.06692399401559924,0.0047322409992518145,-0.8405499999999998,0.06695384604337455,0.004734351856379024,0.0,0.0,0.0,-0.0018599999999997774,0.0012491597175702267,8.832893070789797e-05
GLU1039,L GLU 168,0.0,0.0,0.0,-0.0017949999999999577,0.00040370162248870415,2.8546015483777432e-05,77.83838,0.9393974215427103,0.06642542870020082,-77.83094999999999,0.9386791398037041,0.06637463851135544,0.0,0.0,0.0,0.005634999999997916,0.001792142572456399,0.00012672361658370233
PHE1040,L PHE 169,0.0,0.0,0.0,-0.0021999999999999884,0.0004123105625617045,2.9154759474222148e-05,0.36898000000000003,0.1087846018515489,0.007692232965790888,-0.3709150000000001,0.10846219514190127,0.0076694353687216995,0.0,0.0,0.0,-0.004135000000000169,0.001181852359645279,8.356958178664991e-05
SER1041,L SER 170,0.0,0.0,0.0,-0.000755000000000019,0.000430087200460567,3.0411757594720492e-05,-0.5051200000000001,0.16726749714155426,0.011827598150089446,0.50542,0.16720365905087192,0.011823084115407499,0.0,0.0,0.0,-0.0004550000000000597,0.0008706175968816573,6.156196065753559e-05
ILE1042,L ILE 171,0.0,0.0,0.0,-0.0012149999999999871,0.00041082234603292316,2.9049526674284628e-05,0.34556000000000026,0.05720031818093151,0.0040446732871764835,-0.344895,0.057189019706583216,0.004043874364393609,0.0,0.0,0.0,-0.0005499999999997751,0.0008231038816576059,5.8202233634106266e-05
TYR1043,L TYR 172,0.0,0.0,0.0,-0.0009349999999999459,0.0002465258607124022,1.743201078475899e-05,-0.11567500000000001,0.1455839255378148,0.010294338097954624,0.115475,0.14553576665205026,0.010290932750484774,0.0,0.0,0.0,-0.0011349999999997673,0.0006904889571890487,4.88249423962804e-05
PRO1044,L PRO 173,0.0,0.0,0.0,-0.0006800000000000228,0.0004664761515876378,3.2984845004942254e-05,-0.6129500000000001,0.05492437983263598,0.0038837401432122555,0.6119500000000001,0.05492265015455467,0.003883617836502199,0.0,0.0,0.0,-0.0016800000000001614,0.0007984985911072152,5.6462376853981603e-05
ALA1045,L ALA 174,0.0,0.0,0.0,-0.0003400000000000147,0.00047370877129310093,3.34962684488899e-05,0.4651200000000001,0.04520304856975647,0.0031963382173979663,-0.4651200000000001,0.045120789000191945,0.0031905215874523103,0.0,0.0,0.0,-0.00034000000000038,0.0007445804187593876,5.264978632434822e-05
PRO1046,L PRO 175,0.0,0.0,0.0,-0.0003399999999999914,0.0004737087712930684,3.3496268448887596e-05,0.4449099999999999,0.09599620773759684,0.006787956945944725,-0.44504,0.09599853332212853,0.006788121389603983,0.0,0.0,0.0,-0.00046999999999987275,0.0007410128204020903,5.239751902524873e-05
GLN1047,L GLN 176,0.0,0.0,0.0,-0.00046999999999998486,0.0004990991885386946,3.529164207004141e-05,0.3409399999999998,0.2487257051452471,0.017587563276360997,-0.340845,0.24867579491176847,0.017584034089906664,0.0,0.0,0.0,-0.0003749999999999254,0.0007512489600657667,5.312132340218455e-05
VAL1048,L VAL 177,0.0,0.0,0.0,-0.0004800000000000007,0.0004995998398718723,3.532704346531142e-05,0.3078349999999998,0.09606533076505851,0.006792844682090154,-0.3072699999999999,0.09610549984262123,0.006795685064804015,0.0,0.0,0.0,8.499999999982091e-05,0.0007333314393915365,5.185436336510472e-05
SER1049,L SER 178,0.0,0.0,0.0,-0.0005149999999999849,0.000499774949352191,3.533942557540975e-05,-0.503745,0.1321220646788414,0.009342440787877639,0.504335,0.132137968710738,0.009343565372757866,0.0,0.0,0.0,7.499999999998522e-05,0.0007545694136393303,5.335611492603274e-05
THR1050,L THR 179,0.0,0.0,0.0,-0.0010049999999999937,0.00021207310060447832,1.4995832754468352e-05,-0.55218,0.12224838485640807,0.0086442661921069,0.5547349999999998,0.12214268203621648,0.008636791874012097,0.0,0.0,0.0,0.0015499999999996183,0.0012835497652995862,9.076067430337388e-05
ALA1051,L ALA 180,0.0,0.0,0.0,-0.0005399999999999572,0.0004983974317750438,3.524202037340931e-05,-0.166615,0.09186755017415021,0.006496016769913701,0.16683499999999996,0.09179840834676833,0.006491127704413165,0.0,0.0,0.0,-0.0003199999999999559,0.0008231646250902333,5.82065288434186e-05
VAL1052,L VAL 181,0.0,0.0,0.0,-0.0005699999999999799,0.0004950757517794438,3.5007142128427265e-05,-0.2561149999999999,0.0477888247919959,0.00337918020753561,0.25614500000000007,0.04769039709417379,0.003372220318276951,0.0,0.0,0.0,-0.0005399999999998956,0.000773563184232548,5.469917732470932e-05
VAL1053,L VAL 182,0.0,0.0,0.0,-0.0007650000000000012,0.000423998820753076,2.998124413695995e-05,-0.0680100000000002,0.08874868956779063,0.006275480021480455,0.068635,0.08863437129579017,0.006267396498945951,0.0,0.0,0.0,-0.00014000000000025299,0.0007812809993851217,5.5244909267742244e-05
GLU1054,L GLU 183,0.0,0.0,0.0,-0.000850000000000018,0.00035707142142714897,2.524876234590565e-05,75.45658499999999,0.7807228078996252,0.05520543916928272,-75.45228999999998,0.7798526565340245,0.05514391017615522,0.0,0.0,0.0,0.003444999999996838,0.001373672086050471,9.713328471729586e-05
PRO1055,L PRO 184,0.0,0.0,0.0,-0.0005549999999999766,0.0004969657935914482,3.5140788266626715e-05,0.3274249999999999,0.07188452110851126,0.0050830032338175825,-0.3275449999999998,0.07189671741463624,0.005083865642894223,0.0,0.0,0.0,-0.0006750000000001943,0.0007806247497995974,5.519850541453473e-05
TYR1056,L TYR 185,0.0,0.0,0.0,-0.0009049999999999692,0.00029321493822790154,2.073342711661438e-05,-0.1287650000000001,0.11770768783303812,0.008323190426453053,0.12963000000000002,0.11770795682535652,0.008323209447082295,0.0,0.0,0.0,-4.000000000026982e-05,0.0006988562083860292,4.941659640240802e-05
ASN1057,L ASN 186,0.0,0.0,0.0,-0.0010249999999999671,0.0002106537443293715,1.4895469109763583e-05,0.4059649999999998,0.17293268567566997,0.012228187473006797,-0.4043,0.1728595094289005,0.012223013130975548,0.0,0.0,0.0,0.0006399999999991479,0.000761839878190495,5.3870214404683234e-05
SER1058,L SER 187,0.0,0.0,0.0,-0.0005100000000000238,0.0004998999899980217,3.5348267284268836e-05,0.24344000000000032,0.1870673846505585,0.013227661622524218,-0.24350999999999992,0.18689438167050407,0.01321542846448802,0.0,0.0,0.0,-0.0005799999999998298,0.0008565045242146215,6.056401571891163e-05
ILE1059,L ILE 188,0.0,0.0,0.0,-0.00060499999999997,0.0004888506929523316,3.4566963997433644e-05,0.14101500000000003,0.07460472354348621,0.005275350592614678,-0.14049,0.07451389065134097,0.0052689277372156085,0.0,0.0,0.0,-7.99999999996892e-05,0.0008022468448052104,5.672741841472761e-05
LEU1060,L LEU 189,0.0,0.0,0.0,-0.001055000000000017,0.00030327380368239977,2.144469631400626e-05,-0.06633000000000004,0.12132193165293706,0.008578756057844264,0.06721500000000004,0.12128482499884312,0.008576132221170566,0.0,0.0,0.0,-0.00016999999999983473,0.0006641535966926373,4.696275119707992e-05
THR1061,L THR 190,0.0,0.0,0.0,-0.0010549999999999676,0.00026828156850589637,1.897037163578826e-05,0.64317,0.08707595018143649,0.006157199485155572,-0.641365,0.08696661299027206,0.0061494681782247465,0.0,0.0,0.0,0.0007500000000000729,0.0009367496997596431,6.623820649745061e-05
THR1062,L THR 191,0.0,0.0,0.0,-0.0006550000000000161,0.00047536827828538334,3.361361331365684e-05,0.04225500000000009,0.19781546950377754,0.01398766599097218,-0.04249999999999998,0.19763185471983,0.013974682465086638,0.0,0.0,0.0,-0.0009000000000000258,0.0008306623862920436,5.873670062237035e-05
HID1063,L HID 192,0.0,0.0,0.0,-0.0009850000000000136,0.00023404059476938584,1.6549169163436555e-05,0.6223750000000002,0.12338174247026917,0.008724406677533958,-0.6216299999999998,0.1232581968876724,0.008715670685609975,0.0,0.0,0.0,-0.00023999999999967157,0.0006421837743202664,4.540925015898318e-05
THR1064,L THR 193,0.0,0.0,0.0,-0.0012949999999999878,0.0004560427611529601,3.224709289222951e-05,0.24857000000000012,0.3358555271243874,0.023748572072863676,-0.2467200000000001,0.33571127714153426,0.023738372058757527,0.0,0.0,0.0,0.0005550000000003352,0.0008757710888131525,6.192636756669063e-05
THR1065,L THR 194,0.0,0.0,0.0,-0.0013200000000000134,0.0004664761515876082,3.298484500494016e-05,0.2931050000000003,0.23054089436583694,0.016301702974689483,-0.2924149999999999,0.2303881784619167,0.016290904329563777,0.0,0.0,0.0,-0.0006299999999999212,0.0009072485877637983,6.415216286297004e-05
LEU1066,L LEU 195,0.0,0.0,0.0,-0.0009549999999999676,0.00020730412441627013,1.4658615214268434e-05,-0.27885500000000013,0.08469034168664102,0.005988511490762962,0.2785899999999999,0.08457861372711199,0.0059806111309798505,0.0,0.0,0.0,-0.0012200000000001632,0.0006095900261652727,4.310452412451492e-05
GLU1067,L GLU 196,0.0,0.0,0.0,-0.0013149999999999978,0.0004645158770160555,3.284623266068692e-05,76.93750999999999,1.368314770037402,0.09675446526911584,-76.93261499999996,1.3675963683712307,0.09670366660013928,0.0,0.0,0.0,0.003579999999998336,0.0015276125163125888,0.00010801851693100769
HIE1068,L HIE 197,0.0,0.0,0.0,-0.0027350000000000052,0.00045252071775780315,3.1998046815394634e-05,-0.2372999999999999,0.35692831213004117,0.025238642990462076,0.2362549999999999,0.3565981491469073,0.025215296942035,0.0,0.0,0.0,-0.0037800000000001344,0.001353366173657459,9.569743988216799e-05
SER1069,L SER 198,0.0,0.0,0.0,-0.0012200000000000032,0.00041424630354417027,2.9291637031754375e-05,-0.5878700000000002,0.11890064381659084,0.008407545153015773,0.5894800000000001,0.11896528737408922,0.008412116142802484,0.0,0.0,0.0,0.00039000000000004363,0.0008354040938371855,5.907198997832767e-05
ASP1070,L ASP 199,0.0,0.0,0.0,-0.0014250000000000046,0.0004943429983321204,3.4955328635273244e-05,76.61774500000004,0.8087311234089064,0.05718592615190523,-76.61505499999997,0.8076554970927995,0.05710986788569104,0.0,0.0,0.0,0.0012649999999982241,0.0021713532646719883,0.00015353786178011112
CYS1071,L CYS 200,0.0,0.0,0.0,-0.0008899999999999775,0.00031288975694323005,2.212464688983686e-05,0.21952500000000014,0.12065052579661634,0.00853128049445099,-0.218915,0.1207046302964389,0.008535106260322714,0.0,0.0,0.0,-0.00027999999999999136,0.000769155380921303,5.438749856355754e-05
ALA1072,L ALA 201,0.0,0.0,0.0,-0.0005649999999999822,0.0004957569969248877,3.5055313434626644e-05,-0.46703500000000014,0.048187589429228204,0.003407377125444046,0.46795500000000007,0.04817554332853871,0.003406525337495606,0.0,0.0,0.0,0.0003550000000000089,0.000859636551107522,6.078548346439449e-05
PHE1073,L PHE 202,0.0,0.0,0.0,-0.0012149999999999793,0.0004108223460328649,2.9049526674280508e-05,0.4225400000000002,0.08243924065637552,0.005829334610399285,-0.42302000000000006,0.08238015294960176,0.005825156478584836,0.0,0.0,0.0,-0.0016950000000002597,0.0007822883100237759,5.531613688607761e-05
MET1074,L MET 203,0.0,0.0,0.0,-0.0006099999999999884,0.0004877499359302777,3.4489128721960345e-05,-0.27538499999999994,0.2712514087981849,0.019180371056760084,0.2755350000000001,0.27121751192539156,0.01917797418589877,0.0,0.0,0.0,-0.00046000000000000484,0.0007539230729988843,5.3310411741051155e-05
VAL1075,L VAL 204,0.0,0.0,0.0,-0.0006249999999999989,0.0004841229182759247,3.423265984407271e-05,0.31577499999999986,0.10397472950193289,0.007352123630285372,-0.31515999999999983,0.10404866361467645,0.00735735156153357,0.0,0.0,0.0,-1.0000000000061072e-05,0.0007936623967406137,5.61204062708056e-05
ASP1076,L ASP 205,0.0,0.0,0.0,-0.00035500000000000196,0.00047851332269854553,3.3836001536824825e-05,68.52998999999998,0.5934078781935227,0.04196027346801607,-68.52643000000002,0.593056907132197,0.04193545606626971,0.0,0.0,0.0,0.003204999999998961,0.000928964477252662,6.568770813467736e-05
ASN1077,L ASN 206,0.0,0.0,0.0,-0.0006400000000000228,0.00048000000000001606,3.394112549695542e-05,-0.3657900000000005,0.0803817510384041,0.005683848124290435,0.36667500000000025,0.08040130207278916,0.005685230591189723,0.0,0.0,0.0,0.0002450000000001751,0.0008215686216019292,5.8093674354480874e-05
GLU1078,L GLU 207,0.0,0.0,0.0,-0.00037999999999999254,0.0004853864439804541,3.4322004603460335e-05,66.77572500000002,0.6469003395967368,0.0457427616880733,-66.77343499999999,0.6464453231118368,0.04571058716387086,0.0,0.0,0.0,0.0019099999999995987,0.0009705153270284058,6.862579689872655e-05
ALA1079,L ALA 208,0.0,0.0,0.0,-0.0002450000000000263,0.000430087200460604,3.041175759472311e-05,-0.39164999999999994,0.03881581507581675,0.0027446926057393046,0.39174000000000025,0.03882141676961083,0.002745088705306097,0.0,0.0,0.0,-0.0001549999999999363,0.0007217859793595907,5.1037976057053994e-05
ILE1080,L ILE 209,0.0,0.0,0.0,-0.0006049999999999784,0.0004888506929523383,3.456696399743412e-05,-0.5045449999999998,0.0630510743366047,0.004458384222451028,0.5048049999999997,0.06296790432434686,0.00445250321448514,0.0,0.0,0.0,-0.00034499999999984435,0.0007113191969855075,5.02978627776622e-05
TYR1081,L TYR 210,0.0,0.0,0.0,-0.00064500000000006,0.00047851332269858646,3.383600153682772e-05,-0.3575250000000003,0.10708599056365864,0.007572123009764166,0.357145,0.10708423775234156,0.007571999067287322,0.0,0.0,0.0,-0.001025000000000255,0.0007101936355667017,5.021827356647424e-05
ASP1082,L ASP 211,0.0,0.0,0.0,-0.00021000000000000684,0.0004073082370883394,2.8801041647830283e-05,62.949960000000004,0.4839909796655994,0.03422333037546658,-62.94810499999996,0.4837290501722186,0.03420480916337035,0.0,0.0,0.0,0.0016450000000010334,0.0007867496425154745,5.563160073187841e-05
ILE1083,L ILE 212,0.0,0.0,0.0,-0.0003299999999999836,0.00047021271782032663,3.324906013709095e-05,-0.42785999999999974,0.051580717327314396,0.0036473075000610458,0.42786500000000016,0.05154131134342421,0.0036445210762182383,0.0,0.0,0.0,-0.00032500000000011296,0.0007344215410782815,5.193144519459274e-05
CYS1084,L CYS 213,0.0,0.0,0.0,-0.0002899999999999858,0.00045376205218151505,3.208582241426733e-05,-0.1725,0.16156076256319177,0.01142407107821026,0.17250999999999994,0.16151037087444262,0.011420507847727263,0.0,0.0,0.0,-0.00028000000000002247,0.0008009993757799132,5.663920903401682e-05
ARG1085,L ARG 214,0.0,0.0,0.0,-0.00034000000000001363,0.00047370877129309925,3.349626844888978e-05,-62.64485500000004,0.6798649895147465,0.04807371443771983,62.643064999999986,0.6796415090153762,0.04805791198006306,0.0,0.0,0.0,-0.002130000000003918,0.000826498638837815,5.8442279216367015e-05
ARG1086,L ARG 215,0.0,0.0,0.0,-0.00029000000000002857,0.00045376205218158183,3.2085822414272055e-05,-62.24800500000005,0.49737814082578496,0.035169945619187015,62.24621999999999,0.4971221194045035,0.0351518421708753,0.0,0.0,0.0,-0.0020750000000030865,0.0008422440263945374,5.955564624774389e-05
ASN1087,L ASN 216,0.0,0.0,0.0,-0.00016500000000001957,0.0003711805490593933,2.62464283284443e-05,-0.626395,0.31063330306810344,0.02196509150618319,0.6261849999999998,0.3105738732974819,0.021960889186802106,0.0,0.0,0.0,-0.0003750000000008313,0.0007101936355678358,5.021827356655443e-05
LEU1088,L LEU 217,0.0,0.0,0.0,-0.00037499999999999643,0.0004841229182759223,3.423265984407254e-05,-0.07021500000000008,0.07706159078944567,0.005449077341623983,0.07015999999999999,0.07703093144964558,0.0054469093989160475,0.0,0.0,0.0,-0.0004300000000000281,0.0007450503338700512,5.268301434048144e-05
ASP1089,L ASP 218,0.0,0.0,0.0,-0.00019999999999999906,0.00039999999999999823,2.8284271247461774e-05,61.37235000000003,0.756684470236265,0.05350567201226132,-61.370515,0.7562925226232428,0.053477957130757536,0.0,0.0,0.0,0.0016349999999981436,0.0008727972273124746,6.171608380334674e-05
ILE1090,L ILE 219,0.0,0.0,0.0,-0.0004149999999999804,0.0004927220311696818,3.484070894800914e-05,-0.28039000000000003,0.14942860469133717,0.010566197968048845,0.2803249999999998,0.14937087860423148,0.010562116117284467,0.0,0.0,0.0,-0.00048000000000002706,0.0007480641683705926,5.289612462175213e-05
GLU1091,L GLU 220,0.0,0.0,0.0,-0.00023999999999999854,0.00042708313008124995,3.0199337741082822e-05,62.134125000000004,0.7440997576772862,0.052615798453287586,-62.13253500000005,0.7438441898459486,0.052597727078628385,0.0,0.0,0.0,0.0013499999999967826,0.0007533259586646247,5.326818938156129e-05
ARG1092,L ARG 221,0.0,0.0,0.0,-0.00042499999999998816,0.0004943429983321156,3.4955328635272905e-05,-63.76207,0.6261816310770433,0.04427772775890303,63.76053000000002,0.6258528014618147,0.04425447599382471,0.0,0.0,0.0,-0.0019649999999985825,0.0008739422177689263,6.179704685496182e-05
PRO1093,L PRO 222,0.0,0.0,0.0,-0.00043000000000000595,0.0004950757517794686,3.500714212842902e-05,-0.06748999999999994,0.06366089773165307,0.004501505248247518,0.06733,0.06366805399884626,0.004502011272753547,0.0,0.0,0.0,-0.0005899999999999816,0.0007822403722642126,5.5312747174591405e-05
THR1094,L THR 223,0.0,0.0,0.0,-0.0006850000000000123,0.00046451587701606815,3.284623266068781e-05,-0.2264950000000001,0.16180584036121815,0.011441400695500531,0.22724999999999995,0.1617098249952674,0.011434611383864344,0.0,0.0,0.0,6.9999999999808e-05,0.0007450503338697456,5.268301434045983e-05
TYR1095,L TYR 224,0.0,0.0,0.0,-0.0014299999999999957,0.0004950757517794655,3.50071421284288e-05,-0.0652950000000002,0.1446706880297457,0.010229762454475667,0.064875,0.1447341679597461,0.01023425116337292,0.0,0.0,0.0,-0.0018500000000000745,0.0008874119674651959,6.274950199007359e-05
THR1096,L THR 225,0.0,0.0,0.0,-0.0011849999999999988,0.0003882975663070747,2.745678422539656e-05,-0.055574999999999763,0.3015889825159399,0.021325561466817224,0.05617499999999999,0.30145403360213974,0.021316019137611036,0.0,0.0,0.0,-0.0005849999999996336,0.0008442600310329517,5.9698199302816516e-05
ASN1097,L ASN 226,0.0,0.0,0.0,-0.0007600000000000206,0.0004270831300812624,3.0199337741083703e-05,0.2052500000000002,0.20028571466782122,0.014162338701641035,-0.2047999999999999,0.200173324896201,0.014154391544676168,0.0,0.0,0.0,-0.0003100000000003078,0.0008148005891017762,5.761510218686597e-05
LEU1098,L LEU 227,0.0,0.0,0.0,-0.0008600000000001295,0.0003469870314579994,2.4535688292774126e-05,-0.17685500000000026,0.07499549303124788,0.005302982168082384,0.17882500000000004,0.07517569005336755,0.005315724021711429,0.0,0.0,0.0,0.00110999999999974,0.0010760576192754144,7.608876395370978e-05
ASN1099,L ASN 228,0.0,0.0,0.0,-0.0014349999999999663,0.000495756996924887,3.50553134346266e-05,-0.602445,0.1826465629980485,0.012915062325633603,0.6066699999999997,0.18331085919824913,0.012962035160421437,0.0,0.0,0.0,0.0027899999999996795,0.0016661032380981163,0.0001178112897816043
ARG1100,L ARG 229,0.0,0.0,0.0,-0.002059999999999963,0.0003693237062524039,2.6115129714402332e-05,-76.673755,1.1073088570841565,0.07829856017121327,76.663105,1.1060425959125082,0.0782090219850907,0.0,0.0,0.0,-0.012710000000004272,0.002261835537785673,0.00015993592466969709
LEU1101,L LEU 230,0.0,0.0,0.0,-0.0008099999999999985,0.0003923009049186585,2.7739863013360245e-05,0.08230499999999989,0.06676737208397508,0.0047211661562584165,-0.08099499999999996,0.06671540283173003,0.00471749137519085,0.0,0.0,0.0,0.0004999999999998739,0.0009327379053093497,6.59545297913977e-05
ILE1102,L ILE 231,0.0,0.0,0.0,-0.0011650000000000044,0.00037118054905935574,2.6246428328441643e-05,-0.25219499999999995,0.08886302366563929,0.00628356466307142,0.25518999999999986,0.08910625062250142,0.006300763406127878,0.0,0.0,0.0,0.0018300000000003624,0.0012810542533400362,9.05842149604609e-05
GLY1103,L GLY 232,0.0,0.0,0.0,-0.0007599999999999485,0.0004270831300812226,3.0199337741080888e-05,0.030440000000000033,0.08067159599264163,0.005704343257553841,-0.028999999999999998,0.08070061957630806,0.0057063955348363275,0.0,0.0,0.0,0.0006799999999999789,0.0008588364221433127,6.072890580275287e-05
GLN1104,L GLN 233,0.0,0.0,0.0,-0.0010599999999999542,0.00023748684174087158,1.6792855623754673e-05,0.5481700000000006,0.39492019586240473,0.02792507485218259,-0.5462849999999999,0.39464333742634033,0.027905498004425607,0.0,0.0,0.0,0.0008250000000004221,0.0010219466717980347,7.226254216394134e-05
ILE1105,L ILE 234,0.0,0.0,0.0,-0.0009149999999999958,0.00027888169534768316,1.9719913792914758e-05,-0.11055999999999987,0.06709065806802035,0.004744025927416514,0.11323000000000008,0.06750220070486587,0.0047731263863426,0.0,0.0,0.0,0.0017549999999999422,0.001354612490714514,9.57855678064232e-05
VAL1106,L VAL 235,0.0,0.0,0.0,-0.001569999999999978,0.0004950757517794587,3.5007142128428315e-05,-0.18154500000000023,0.09355836667556769,0.006615575551303142,0.18776,0.09364407295712839,0.006621635900591327,0.0,0.0,0.0,0.004644999999999902,0.002139853966979883,0.00015131052508004098
SER1107,L SER 236,0.0,0.0,0.0,-0.0012400000000000189,0.0004270831300812888,3.019933774108557e-05,0.3685050000000004,0.1926332006041528,0.013621224242886497,-0.36706500000000025,0.19233120073196608,0.013599869627132428,0.0,0.0,0.0,0.0001999999999999976,0.0017944358444925378,0.00012688577540448826
SER1108,L SER 237,0.0,0.0,0.0,-0.0006699999999999762,0.0004702127178203316,3.3249060137091304e-05,-0.3010500000000001,0.14190756674680824,0.010034380274835072,0.299675,0.14182545390373313,0.01002857402001898,0.0,0.0,0.0,-0.002044999999999778,0.0011103940741916828,7.851671796502972e-05
ILE1109,L ILE 238,0.0,0.0,0.0,-0.0012599999999999563,0.00043863424398926486,3.101612483854438e-05,-0.25296,0.08977760522535716,0.006348235345353887,0.25445500000000004,0.08992212172207682,0.006358454204836266,0.0,0.0,0.0,0.00023500000000000297,0.0010907680780072907,7.712895046607723e-05
THR1110,L THR 239,0.0,0.0,0.0,-0.0020599999999999846,0.0003693237062523787,2.611512971440055e-05,0.19136000000000003,0.26043621176787224,0.018415621140759817,-0.18381500000000003,0.2590369872720881,0.01831668102782269,0.0,0.0,0.0,0.005485000000000068,0.002521859433038096,0.00017832239063004995
ALA1111,L ALA 240,0.0,0.0,0.0,-0.0014799999999999991,0.0004995998398718541,3.532704346531013e-05,0.06721000000000003,0.07255271118297368,0.005130251407094975,-0.06500499999999998,0.07230584329775849,0.005112795211525691,0.0,0.0,0.0,0.0007250000000000822,0.0013188536689111693,9.325703726798456e-05
SER1112,L SER 241,0.0,0.0,0.0,-0.0009450000000000252,0.00024894778569010153,1.7603266742284616e-05,-0.16075000000000006,0.1782540251999938,0.012604462999271334,0.16121499999999991,0.1779134867709585,0.012580383296028787,0.0,0.0,0.0,-0.00048000000000021024,0.0009431860898040205,6.669332800212468e-05
LEU1113,L LEU 242,0.0,0.0,0.0,-0.001069999999999952,0.0002740437921209225,1.9377822375078084e-05,-0.12218499999999999,0.06861538293269223,0.004851840256541837,0.12294499999999996,0.0686172862695691,0.004851974842783089,0.0,0.0,0.0,-0.00030999999999980793,0.0008853812738023392,6.260591026412173e-05
ARG1114,L ARG 243,0.0,0.0,0.0,-0.0031899999999999732,0.0005778408085277953,4.085951541563215e-05,-75.12723999999999,1.1888891674169704,0.08406715923597682,75.13585500000003,1.194261045152133,0.08444700835340067,0.0,0.0,0.0,0.005425000000003735,0.009276010726598533,0.0006559130087136976
PHE1115,L PHE 244,0.0,0.0,0.0,-0.0032149999999999844,0.0005733890476805319,4.054472838730008e-05,0.07957999999999996,0.13057179481036452,0.00923282015421072,-0.07927500000000008,0.13027605065782424,0.009211907884634971,0.0,0.0,0.0,-0.002910000000000075,0.0010304853225543938,7.286631594914185e-05
ASP1116,L ASP 245,0.0,0.0,0.0,-0.0011050000000000127,0.0003660259553638283,2.5881943512804756e-05,70.43227000000003,0.9149145681933113,0.06469422953758523,-70.427635,0.9133699862477411,0.06458501110080414,0.0,0.0,0.0,0.003530000000000797,0.0019746138863089725,0.00013962628692341968
GLY1117,L GLY 246,0.0,0.0,0.0,-0.0003600000000000131,0.0004800000000000174,3.394112549695551e-05,0.28608500000000014,0.06747345978234644,0.004771094096221495,-0.28615500000000005,0.06742700479036573,0.004767809232236543,0.0,0.0,0.0,-0.00043000000000003924,0.0007583534795858813,5.362368879515907e-05
ALA1118,L ALA 247,0.0,0.0,0.0,-0.0003400000000000002,0.00047370877129308066,3.3496268448888464e-05,0.15256499999999995,0.07494628593199272,0.0052995027007258,-0.15243500000000007,0.07490257522275187,0.0052964118868343325,0.0,0.0,0.0,-0.00021000000000005682,0.0007182617907141744,5.0788778288118545e-05
LEU1119,L LEU 248,0.0,0.0,0.0,-0.0005750000000000004,0.0004943429983321298,3.4955328635273915e-05,-0.018784999999999972,0.062407842255601274,0.0044129008458156024,0.018859999999999977,0.062442536783830306,0.004415354119433684,0.0,0.0,0.0,-0.0004999999999999871,0.0007810249675906514,5.522680508593531e-05
ASN1120,L ASN 249,0.0,0.0,0.0,-0.0008499999999999758,0.0003570714214271307,2.524876234590436e-05,-0.24086499999999916,0.39445189412018317,0.027891960918425957,0.24141999999999997,0.3946396629838416,0.027905238182104816,0.0,0.0,0.0,-0.00029499999999845985,0.0008414125028785403,5.949684865605612e-05
VAL1121,L VAL 250,0.0,0.0,0.0,-0.0008500000000000441,0.0003570714214271608,2.5248762345906488e-05,0.29969999999999997,0.07324704772207448,0.005179348414617352,-0.29803500000000005,0.0732134808283283,0.005176974876798223,0.0,0.0,0.0,0.0008149999999996383,0.0008128806800507561,5.747934411594219e-05
ASP1122,L ASP 251,0.0,0.0,0.0,-0.0015650000000000048,0.0004957569969249177,3.5055313434628765e-05,74.83472,0.6906100647971373,0.048833505997373676,-74.83628500000002,0.6891223140886695,0.04872830613590641,0.0,0.0,0.0,-0.0031299999999986026,0.00461119290422618,0.0003260605771937622
LEU1123,L LEU 252,0.0,0.0,0.0,-0.0030600000000000215,0.0004317406628984821,3.0528675044949195e-05,-0.45943500000000015,0.10401521895857169,0.007354986667220957,0.464415,0.10442400478338237,0.007383892190098615,0.0,0.0,0.0,0.0019200000000001083,0.001735972350010298,0.00012275178206446285
THR1124,L THR 253,0.0,0.0,0.0,-0.0018250000000000024,0.0003799671038392691,2.686773157525602e-05,-0.3751549999999999,0.10165230432705435,0.007187903371289876,0.3756150000000005,0.10155538772019729,0.007181050332298053,0.0,0.0,0.0,-0.0013650000000003492,0.0011365628007289224,8.036712636397958e-05
GLU1125,L GLU 254,0.0,0.0,0.0,-0.0011399999999999843,0.0003469870314579454,2.4535688292770308e-05,70.08430499999994,0.605215450880122,0.042795194939620806,-70.08368999999999,0.6044484460247074,0.04274095950617414,0.0,0.0,0.0,-0.0005249999999993805,0.0015295015527952334,0.00010815209198168636
PHE1126,L PHE 255,0.0,0.0,0.0,-0.0013249999999999762,0.00046837484987987527,3.31191032487291e-05,-0.6319599999999999,0.05013629822792965,0.003545171646056014,0.6314599999999999,0.05014636975894092,0.003545883810843514,0.0,0.0,0.0,-0.0018249999999996368,0.0008089344843680142,5.7200305943226605e-05
GLN1127,L GLN 256,0.0,0.0,0.0,-0.0010699999999999976,0.000308382878902182,2.1805962487356277e-05,-0.2567200000000006,0.20437495345565257,0.014451491549317696,0.2568650000000002,0.2042730691378574,0.014444287240116743,0.0,0.0,0.0,-0.0009250000000005087,0.0007206767652694637,5.0959542776562354e-05
THR1128,L THR 257,0.0,0.0,0.0,-0.0005850000000000033,0.0004927220311697073,3.484070894801095e-05,-0.177985,0.07671997637512666,0.005424921554732378,0.17796499999999998,0.07673665209663492,0.005426100706308346,0.0,0.0,0.0,-0.0006050000000000421,0.0007273066753435786,5.142834821376872e-05
ASN1129,L ASN 258,0.0,0.0,0.0,-0.0005250000000000094,0.0004993746088859628,3.531111722956442e-05,-1.1567750000000006,0.0645706928489903,0.004565837477943474,1.1568700000000007,0.0644804086525345,0.004559453421188688,0.0,0.0,0.0,-0.0004300000000004545,0.000790632658066234,5.5906171394617896e-05
LEU1130,L LEU 259,0.0,0.0,0.0,-0.0005950000000000216,0.0004908920451586237,3.4711309396219575e-05,-0.3778900000000003,0.08158374776877972,0.0057688421281917,0.377975,0.08161405745948443,0.005770985346974997,0.0,0.0,0.0,-0.0005100000000002058,0.0007415524256586564,5.24356748788569e-05
VAL1131,L VAL 260,0.0,0.0,0.0,-0.0005249999999999904,0.0004993746088859452,3.5311117229563176e-05,0.03952999999999994,0.06367848223693769,0.0045027486605405745,-0.03952500000000001,0.06357333855477469,0.004495313879474937,0.0,0.0,0.0,-0.0005200000000000738,0.0007413501197140283,5.242136968832482e-05
PRO1132,L PRO 261,0.0,0.0,0.0,-0.0002550000000000052,0.0004358612164439592,3.082004218037411e-05,0.159685,0.0785146850913892,0.005551826625084763,-0.159715,0.07843834378032218,0.0055464284792107466,0.0,0.0,0.0,-0.00028499999999995304,0.0007705679723425066,5.4487383860855444e-05
TYR1133,L TYR 262,0.0,0.0,0.0,-0.0004249999999999968,0.0004943429983321257,3.495532863527362e-05,-0.057930000000000044,0.09716751051663311,0.006870780559732644,0.05796000000000003,0.09720714171294195,0.006873582908498296,0.0,0.0,0.0,-0.0003949999999997633,0.0007739347517716049,5.472545111736292e-05
PRO1134,L PRO 263,0.0,0.0,0.0,-0.00046499999999998653,0.0004987734956871562,3.526861210765074e-05,0.23718999999999987,0.0903232190524672,0.006386816069059752,-0.23703499999999994,0.09020428911642728,0.006378406452633761,0.0,0.0,0.0,-0.0003100000000003078,0.0007771100308194722,5.494997725205357e-05
ARG1135,L ARG 264,0.0,0.0,0.0,-0.0006050000000000177,0.0004888506929523705,3.4566963997436395e-05,-69.49127000000003,0.8424438658441391,0.05956977703074008,69.48884500000004,0.8420995196342583,0.05954542807673183,0.0,0.0,0.0,-0.003030000000003241,0.0009793365100939579,6.924954873510053e-05
GLY1136,L GLY 265,0.0,0.0,0.0,-0.00016999999999999793,0.0003756327994198545,2.6561249970586536e-05,-0.09775499999999995,0.03734333909815788,0.002640572830845617,0.09781500000000004,0.03738824380737873,0.002643748073285344,0.0,0.0,0.0,-0.00010999999999999232,0.0007126710321039312,5.0393451955590544e-05
HID1137,L HID 266,0.0,0.0,0.0,-0.0008649999999999869,0.000341723572496828,2.4163505540379983e-05,0.8162400000000009,0.1333405129733587,0.009428598093035475,-0.8158699999999998,0.1332222320035221,0.009420234365449797,0.0,0.0,0.0,-0.0004949999999995747,0.0007416029935211078,5.243925056670186e-05
PHE1138,L PHE 267,0.0,0.0,0.0,-0.0007599999999999918,0.0004270831300812463,3.0199337741082565e-05,-0.38658999999999993,0.04917918157106713,0.0034774932782106055,0.38633499999999976,0.049214964949698944,0.003480023545179038,0.0,0.0,0.0,-0.0010149999999998372,0.0007104751930926961,5.023818269006672e-05
PRO1139,L PRO 268,0.0,0.0,0.0,-0.0004600000000000293,0.0004983974317751159,3.5242020373414414e-05,0.48039999999999994,0.050101896171702937,0.003542739053331547,-0.48056999999999994,0.0500532226734715,0.0035392973172651953,0.0,0.0,0.0,-0.0006299999999999661,0.0007636098480244673,5.399537017189298e-05
LEU1140,L LEU 269,0.0,0.0,0.0,-0.00040500000000001976,0.0004908920451586308,3.471130939622007e-05,0.13225500000000032,0.10534590630394704,0.007449080471776361,-0.13223499999999994,0.10527506720491796,0.0074440713910467,0.0,0.0,0.0,-0.00038499999999969337,0.0008165629185799753,5.773971769933792e-05
ALA1141,L ALA 270,0.0,0.0,0.0,-0.00031500000000000527,0.0004645158770160685,3.284623266068784e-05,-0.027555000000000014,0.1268704338094577,0.008971094407874657,0.027605000000000025,0.12681655639150588,0.008967284699116,0.0,0.0,0.0,-0.000264999999999983,0.0007581391692822027,5.3608534768258144e-05
THR1142,L THR 271,0.0,0.0,0.0,-0.0003900000000000009,0.00048774993593028867,3.448912872196112e-05,0.2577200000000003,0.113121402042231,0.00799889104813913,-0.257485,0.11301831610407226,0.007991601771547428,0.0,0.0,0.0,-0.00015499999999976755,0.0007286803139920393,5.152547913409136e-05
TYR1143,L TYR 272,0.0,0.0,0.0,-0.000610000000000035,0.00048774993593031453,3.448912872196295e-05,-0.05980999999999972,0.15973523061616687,0.011294986476308862,0.05958999999999996,0.15963706305241274,0.01128804498130655,0.0,0.0,0.0,-0.0008299999999999819,0.0007218725649309849,5.104409858152258e-05
ALA1144,L ALA 273,0.0,0.0,0.0,-0.0001850000000000107,0.00038829756630710105,2.7456784225398422e-05,0.223095,0.068439432895079,0.004839398710067203,-0.22303500000000023,0.06845073976955894,0.004840198226829082,0.0,0.0,0.0,-0.00012499999999988632,0.0007206767652699567,5.095954277659722e-05
PRO1145,L PRO 274,0.0,0.0,0.0,-0.0002650000000000019,0.00044133320745215053,3.1206970375222496e-05,0.5773549999999995,0.0790743888689666,0.005591403658742834,-0.5771399999999997,0.0790563748220225,0.005590129873267755,0.0,0.0,0.0,-4.999999999995453e-05,0.0007053367989834087,4.98748433581581e-05
VAL1146,L VAL 275,0.0,0.0,0.0,-0.00030499999999998253,0.0004604074282632457,3.255572146336e-05,0.08735999999999997,0.18878204469705268,0.013348906397154785,-0.08730999999999994,0.1886980760368266,0.013342968916249484,0.0,0.0,0.0,-0.00025500000000007765,0.0007615608971052279,5.385048746296172e-05
ILE1147,L ILE 276,0.0,0.0,0.0,-0.00023499999999998687,0.0004239988207530535,2.9981244136958357e-05,0.5233600000000002,0.06939171708496461,0.004906735370895688,-0.5232249999999999,0.06940067993182937,0.004907369139875369,0.0,0.0,0.0,-9.999999999987352e-05,0.0007549834435269605,5.338539126014846e-05
SER1148,L SER 277,0.0,0.0,0.0,-0.00019500000000001073,0.00039620070671317245,2.801562064277867e-05,-0.4926299999999998,0.07423916149849928,0.005249501452519209,0.4924700000000001,0.07422950289473865,0.005248818486097616,0.0,0.0,0.0,-0.000354999999999995,0.0007341491674040157,5.1912185467383734e-05
ALA1149,L ALA 278,0.0,0.0,0.0,-0.00016500000000000125,0.00037118054905935216,2.624642832844139e-05,-0.34556500000000023,0.07100208289198152,0.0050206054291289486,0.3454149999999999,0.07094626681510463,0.005016658636483061,0.0,0.0,0.0,-0.00031500000000006745,0.000731966529289496,5.1757849646218425e-05
GLU1150,L GLU 279,0.0,0.0,0.0,-0.00020500000000000295,0.00040370162248869494,2.854601548377678e-05,60.22439500000003,0.9203792636570185,0.06508064185953591,-60.22271500000001,0.9200928940995332,0.06506039247393358,0.0,0.0,0.0,0.0014749999999962426,0.0007611668673835183,5.3822625354140725e-05
LYS1151,L LYS 280,0.0,0.0,0.0,-0.00022000000000000296,0.0004142463035441651,2.929163703175401e-05,-60.24785,0.7828419300856277,0.05535528373607125,60.24613499999997,0.782605920486083,0.05533859533724493,0.0,0.0,0.0,-0.001934999999998297,0.0007620859531598502,5.388761453263437e-05
ALA1152,L ALA 281,0.0,0.0,0.0,-9.999999999999565e-05,0.00029999999999998696,2.1213203435595503e-05,-0.2667,0.07206170966609118,0.0050955323568789256,0.2666550000000001,0.07208880616988983,0.005097448369037172,0.0,0.0,0.0,-0.00014499999999998778,0.0006737766692309715,4.764320518185053e-05
TYR1153,L TYR 282,0.0,0.0,0.0,-0.00020499999999999452,0.00040370162248867835,2.854601548377561e-05,-0.2749300000000001,0.15379910630429552,0.010875239100819806,0.27476999999999996,0.15374861657914216,0.010871668938116186,0.0,0.0,0.0,-0.00036500000000017074,0.0006721420980715775,4.752762354673659e-05
HIE1154,L HIE 283,0.0,0.0,0.0,-0.00010499999999999565,0.00030655342111937395,2.167660028694447e-05,-0.5428900000000003,0.12749720742039675,0.009015413994931035,0.5427900000000002,0.12747504030201248,0.009013846542958146,0.0,0.0,0.0,-0.0002049999999999397,0.0006730341744668776,4.7590702873581904e-05
GLU1155,L GLU 284,0.0,0.0,0.0,-0.0001750000000000096,0.00037996710383928747,2.6867731575257322e-05,58.046045000000014,0.4737772503739657,0.033501110651134786,-58.044815000000014,0.4737097009530325,0.03349633418577408,0.0,0.0,0.0,0.001055000000000348,0.0007155242833051112,5.059520728286885e-05
GLN1156,L GLN 285,0.0,0.0,0.0,-0.0001299999999999979,0.0003363034344159993,2.3780243901187844e-05,0.17844000000000018,0.29934041892133395,0.021166564010249713,-0.1784200000000002,0.29941354945960597,0.021171735120202113,0.0,0.0,0.0,-0.00010999999999924625,0.000669253315270412,4.732335575592867e-05
LEU1157,L LEU 286,0.0,0.0,0.0,-0.0001749999999999935,0.00037996710383925245,2.6867731575254845e-05,0.039149999999999976,0.08910436296837547,0.006300629928824578,-0.03912499999999997,0.08911817645688223,0.006301606689964076,0.0,0.0,0.0,-0.0001499999999998851,0.0006689544080126246,4.7302219821035935e-05
SER1158,L SER 287,0.0,0.0,0.0,-8.499999999999618e-05,0.0002788816953476743,1.9719913792914135e-05,0.39027499999999976,0.11153313128842095,0.007886583346101194,-0.39019500000000007,0.11149586079760972,0.007883947924422118,0.0,0.0,0.0,-4.999999999930616e-06,0.0006441855322809088,4.5550795821809625e-05
VAL1159,L VAL 288,0.0,0.0,0.0,-0.00014000000000000178,0.0003469870314579539,2.4535688292770907e-05,0.23687000000000008,0.04358340395150461,0.003081812048130148,-0.23682000000000003,0.04355407673226451,0.0030797383005703462,0.0,0.0,0.0,-8.999999999984797e-05,0.0007013558298039175,4.9593346327906814e-05
ALA1160,L ALA 289,0.0,0.0,0.0,-5.0000000000002266e-05,0.00021794494717704356,1.541103500742314e-05,0.2676650000000002,0.06307791035695362,0.004460281815647906,-0.26763000000000003,0.06306832089091965,0.004459603738001848,0.0,0.0,0.0,-1.5000000000088276e-05,0.0005956299186576241,4.211739545603977e-05
GLU1161,L GLU 290,0.0,0.0,0.0,-0.0001000000000000123,0.00030000000000003695,2.1213203435599036e-05,56.830589999999994,0.38054291729215833,0.026908447734979666,-56.82969499999997,0.3803734769659185,0.0268964664946106,0.0,0.0,0.0,0.0007949999999971879,0.0006655636708821402,4.706245849921728e-05
ILE1162,L ILE 291,0.0,0.0,0.0,-0.00021500000000003184,0.00041082234603299027,2.9049526674289375e-05,0.15546999999999983,0.049053838789640335,0.0034686302051386386,-0.15549500000000005,0.04899295842261392,0.003464325313102088,0.0,0.0,0.0,-0.0002400000000000535,0.0007227724399837231,5.110772935672375e-05
THR1163,L THR 292,0.0,0.0,0.0,-0.00012499999999999735,0.0003307189138830668,2.3385358667336635e-05,0.5072049999999995,0.05285662659497203,0.003737527909594993,-0.5072050000000004,0.052856248211536956,0.0037375011538457103,0.0,0.0,0.0,-0.0001250000000001794,0.0006851094803021026,4.844455593768081e-05
ASN1164,L ASN 293,0.0,0.0,0.0,-0.00010500000000001287,0.00030655342111942415,2.1676600286948022e-05,0.17894999999999966,0.1492094752353213,0.010550703175618192,-0.17894999999999997,0.1491456586696375,0.010546190662983486,0.0,0.0,0.0,-0.00010500000000025266,0.0005949579817095322,4.2069882338787205e-05
ALA1165,L ALA 294,0.0,0.0,0.0,-8.500000000000174e-05,0.00027888169534769254,1.9719913792915422e-05,0.12661999999999993,0.054506197812725976,0.00385417020900739,-0.126525,0.05452365885558302,0.0038554048911884705,0.0,0.0,0.0,1.0000000000027765e-05,0.0006081940479814663,4.3005813560499126e-05
CYS1166,L CYS 295,0.0,0.0,0.0,-0.00019499999999998962,0.0003962007067131297,2.8015620642775646e-05,0.43164000000000013,0.06137418349762244,0.0043398101340956325,-0.43158000000000013,0.06135709901877589,0.004338602079011089,0.0,0.0,0.0,-0.000135000000000165,0.0006976926257314109,4.933431868385285e-05
PHE1167,L PHE 296,0.0,0.0,0.0,-0.00023000000000000353,0.0004208325082500228,2.9757352032733483e-05,0.057534999999999885,0.08790164261832654,0.006215584757285513,-0.05755999999999997,0.08780567407633745,0.0062087987566034055,0.0,0.0,0.0,-0.00025500000000000967,0.0006928022805963713,4.898851906311994e-05
GLU1168,L GLU 297,0.0,0.0,0.0,-0.00019499999999999184,0.0003962007067131341,2.801562064277596e-05,59.03582499999993,0.521098795225415,0.036847249177203105,-59.034699999999994,0.5209187076709485,0.036834515064106045,0.0,0.0,0.0,0.0009300000000017405,0.000777881739082497,5.5004545266641826e-05
PRO1169,L PRO 298,0.0,0.0,0.0,-0.00011499999999999178,0.0003190219428189626,2.2558257911459547e-05,0.5561799999999998,0.03466147140558197,0.0024509361476790625,-0.5560349999999997,0.03456202793529347,0.00244390443246049,0.0,0.0,0.0,2.9999999999823503e-05,0.0006921704992268071,4.894384537405533e-05
ALA1170,L ALA 299,0.0,0.0,0.0,-8.999999999999786e-05,0.0002861817604250769,2.023610634484758e-05,0.37041500000000005,0.06006390575878272,0.0042471595066584985,-0.37031,0.06001153139189218,0.004243456079659633,0.0,0.0,0.0,1.4999999999976143e-05,0.0006283112286120878,4.442831304472584e-05
ASN1171,L ASN 300,0.0,0.0,0.0,-0.00022499999999999354,0.00041758232721223967,2.9527529527543443e-05,0.43083500000000025,0.1929615707207009,0.013644443516501516,-0.4306950000000002,0.19285129497879924,0.013636645844011612,0.0,0.0,0.0,-8.500000000015717e-05,0.0007125833284609502,5.038725037152188e-05
GLN1172,L GLN 301,0.0,0.0,0.0,-0.0003200000000000092,0.00046647615158763736,3.298484500494223e-05,0.42286999999999897,0.0867627979032499,0.006135056275210596,-0.4226350000000002,0.08670237467912771,0.006130783708058802,0.0,0.0,0.0,-8.500000000051244e-05,0.0007601151228590532,5.3748255785608224e-05
MET1173,L MET 302,0.0,0.0,0.0,-0.0005150000000000299,0.0004997749493522344,3.533942557541283e-05,0.3985449999999999,0.1482811787618377,0.010485062702483009,-0.39841,0.14819126796137508,0.010478705048812107,0.0,0.0,0.0,-0.0003800000000000692,0.0007717512552628325,5.45710545985579e-05
VAL1174,L VAL 303,0.0,0.0,0.0,-0.0003300000000000081,0.00047021271782036144,3.324906013709341e-05,-0.21065999999999982,0.04228030747286495,0.0029896692124715065,0.21063499999999993,0.042285715968871346,0.002990051650891721,0.0,0.0,0.0,-0.00035499999999994867,0.0007063816249027015,4.994872370742724e-05
LYS1175,L LYS 304,0.0,0.0,0.0,-0.00027000000000000244,0.0004439594576084663,3.139267430468481e-05,-63.05704499999995,0.9755751139595253,0.06898357786376193,63.05533999999999,0.9752992230091462,0.06896406942757381,0.0,0.0,0.0,-0.001975000000001188,0.0008272696053888954,5.8496794784000715e-05
CYS1176,L CYS 305,0.0,0.0,0.0,-0.00018500000000000515,0.0003882975663070894,2.74567842253976e-05,-0.008414999999999936,0.1323051502209949,0.009355386890717033,0.008484999999999998,0.1322297613058422,0.009350056089403955,0.0,0.0,0.0,-0.00011499999999991405,0.0007083607837818487,5.008867137387629e-05
ASP1177,L ASP 306,0.0,0.0,0.0,-0.00010999999999999565,0.000312889756943228,2.2124646889836714e-05,58.51430500000002,0.4397786624798336,0.03109704744606402,-58.51345000000002,0.43970182794481216,0.031091614423989725,0.0,0.0,0.0,0.0007450000000005019,0.0007141253391409444,5.049628699237048e-05
PRO1178,L PRO 307,0.0,0.0,0.0,-0.0001599999999999957,0.00036660605559645746,2.592296279363075e-05,-0.18622499999999997,0.06355056549709065,0.004493703581123263,0.18610499999999994,0.06349160554750535,0.004489534483106245,0.0,0.0,0.0,-0.000280000000000058,0.0006939740629158637,4.90713765855387e-05
ARG1179,L ARG 308,0.0,0.0,0.0,-0.000155000000000019,0.0003619046835839959,2.5590525590541532e-05,-57.785655000000006,0.5386836975206599,0.03809068954315016,57.784834999999994,0.5385553804169667,0.038081616153733795,0.0,0.0,0.0,-0.0009749999999989712,0.0007101936355684794,5.021827356659994e-05
HIE1180,L HIE 309,0.0,0.0,0.0,-0.00012000000000000011,0.00032496153618543874,2.2978250586152136e-05,-0.2491149999999999,0.3154626788940333,0.02230657994572453,0.24906000000000003,0.3154880764783354,0.022308375826133105,0.0,0.0,0.0,-0.00017499999999990302,0.0007310095758606682,5.169018282033804e-05
GLY1181,L GLY 310,0.0,0.0,0.0,-5.9999999999998944e-05,0.0002374868417407542,1.6792855623746372e-05,-0.45447500000000013,0.07528246392753037,0.005323274074758837,0.45434,0.0752541321124629,0.005321270712903084,0.0,0.0,0.0,-0.00019500000000002008,0.0006057846151892917,4.2835440933883134e-05
LYS1182,L LYS 311,0.0,0.0,0.0,-0.00012000000000002231,0.00032496153618549885,2.2978250586156388e-05,-57.30624000000002,0.5393203059385717,0.03813570455607675,57.30562500000002,0.5391523480171628,0.038123828137558526,0.0,0.0,0.0,-0.0007350000000016621,0.0006890391861119872,4.872242810030457e-05
TYR1183,L TYR 312,0.0,0.0,0.0,-0.000259999999999958,0.0004386342439891555,3.1016124838536646e-05,-0.5386500000000005,0.03935654329332548,0.0027829278646772384,0.5385450000000002,0.039339521794245616,0.002781724262934705,0.0,0.0,0.0,-0.0003649999999999687,0.0006795402857814773,4.80507544165527e-05
MET1184,L MET 313,0.0,0.0,0.0,-0.0002849999999999664,0.00045141444372101346,3.1919821428068174e-05,-0.25851999999999997,0.1307304463390225,0.009244038511386688,0.2584450000000001,0.1307263055968461,0.009243745716699479,0.0,0.0,0.0,-0.00036000000000003916,0.0006636264009214098,4.692547282659514e-05
ALA1185,L ALA 314,0.0,0.0,0.0,-0.00020500000000002683,0.00040370162248874194,2.8546015483780105e-05,-0.005600000000000025,0.08037443623441473,0.005683330889540041,0.005649999999999991,0.08040035758626946,0.005685163805907441,0.0,0.0,0.0,-0.00015500000000004453,0.0006789513973769067,4.80091137181293e-05
CYS1186,L CYS 315,0.0,0.0,0.0,-0.00022000000000000242,0.0004142463035441642,2.9291637031753944e-05,-0.08587000000000002,0.13473118829729064,0.009526933688233583,0.08578000000000002,0.1347446904334267,0.009527888433435815,0.0,0.0,0.0,-0.0003100000000000058,0.0006884039511798702,4.867751020748992e-05
CYS1187,L CYS 316,0.0,0.0,0.0,-0.0003150000000000008,0.0004645158770160619,3.284623266068737e-05,0.22976000000000008,0.12195012259116413,0.008623175865074294,-0.22947499999999998,0.12193190466403792,0.008621887663093283,0.0,0.0,0.0,-2.999999999996561e-05,0.0007804485889538035,5.5186048961670686e-05
LEU1188,L LEU 317,0.0,0.0,0.0,-0.0003199999999999803,0.0004664761515875954,3.298484500493926e-05,0.11420999999999994,0.08993601002935347,0.006359436256461719,-0.11421500000000005,0.08992301582464848,0.006358517427435416,0.0,0.0,0.0,-0.000324999999999982,0.0007411983540183233,5.2410638233066374e-05
LEU1189,L LEU 318,0.0,0.0,0.0,-0.0005799999999999605,0.0004935585071700878,3.489985673322783e-05,-0.06282999999999962,0.07068218375234288,0.004997985144035526,0.06313499999999996,0.07065356873506108,0.004995961756759153,0.0,0.0,0.0,-0.0002749999999996522,0.0007677076266390455,5.428512687650993e-05
TYR1190,L TYR 319,0.0,0.0,0.0,-0.00043000000000010364,0.0004950757517795816,3.500714212843701e-05,0.5179199999999996,0.08025729624152758,0.005675047841208177,-0.5178649999999999,0.08023532124320273,0.00567349397417497,0.0,0.0,0.0,-0.000375000000000143,0.0007512489600658975,5.3121323402193793e-05
ARG1191,L ARG 320,0.0,0.0,0.0,-0.0009650000000000047,0.00020922475952908805,1.4794424625514288e-05,-70.128205,0.6304139615992972,0.04457699872015388,70.12449499999998,0.6299714596528302,0.04454570910745037,0.0,0.0,0.0,-0.004674999999998306,0.0013074306864994459,9.244931043551412e-05
GLY1192,L GLY 321,0.0,0.0,0.0,-0.0001800000000000046,0.00038418745424598075,2.7166155414412944e-05,0.07233999999999999,0.07353553154768096,0.0051997473015522495,-0.07240499999999996,0.07346904773440313,0.005195046186031461,0.0,0.0,0.0,-0.0002450000000000774,0.0006204635363983586,4.387339740662656e-05
ASP1193,L ASP 322,0.0,0.0,0.0,-0.00021500000000000352,0.00041082234603293617,2.904952667428555e-05,60.81445500000002,0.5027694182956037,0.03555116650500372,-60.812555000000046,0.5025838904763252,0.035538047707092665,0.0,0.0,0.0,0.001685000000000798,0.0007455031857741878,5.271503580571027e-05
VAL1194,L VAL 323,0.0,0.0,0.0,-0.0002649999999999947,0.00044133320745213845,3.120697037522164e-05,0.300745,0.04601651850151275,0.0032538592279015887,-0.30069499999999993,0.04603913525469508,0.0032554584738559537,0.0,0.0,0.0,-0.00021499999999995023,0.0007407934934918616,5.238201027069679e-05
VAL1195,L VAL 324,0.0,0.0,0.0,-0.0001600000000000007,0.0003666060555964688,2.5922962793631554e-05,0.17609000000000008,0.052358303066466806,0.003702291114971908,-0.17603000000000013,0.052390830304548164,0.003704591138033968,0.0,0.0,0.0,-0.00010000000000009113,0.000670820393250351,4.743416490255497e-05
PRO1196,L PRO 325,0.0,0.0,0.0,-0.00014500000000000678,0.0003521008378291816,2.4897289009047917e-05,0.08479000000000006,0.04924475505066489,0.0034821300234195627,-0.08480999999999998,0.04921497637914695,0.0034800243533630567,0.0,0.0,0.0,-0.0001649999999999352,0.000683940786910775,4.836191683546725e-05
LYS1197,L LYS 326,0.0,0.0,0.0,-0.00014000000000000956,0.00034698703145797315,2.453568829277227e-05,-55.416225,0.4137309927663785,0.029255199057214864,55.41582999999998,0.41370316786706757,0.02925323153971601,0.0,0.0,0.0,-0.0005350000000002098,0.0007475125417016338,5.285711872592172e-05
ASP1198,L ASP 327,0.0,0.0,0.0,-0.000129999999999994,0.00033630343441598933,2.378024390118714e-05,57.05592999999996,0.4550266751560835,0.0321752447623635,-57.055215000000004,0.4549576999854232,0.032170367481272756,0.0,0.0,0.0,0.0005850000000024381,0.0006654134053356456,4.705183312052678e-05
VAL1199,L VAL 328,0.0,0.0,0.0,-0.0002249999999999841,0.0004175823272122222,2.952752952754221e-05,-0.03745000000000007,0.07027636515927677,0.0049692894361266626,0.03745000000000002,0.07031000995590882,0.004971668482511679,0.0,0.0,0.0,-0.00022500000000007182,0.0006590713163232241,4.660337970576959e-05
ASN1200,L ASN 329,0.0,0.0,0.0,-0.0001450000000000029,0.0003521008378291722,2.489728900904725e-05,-0.4666849999999998,0.09002708356378292,0.0063658761278398875,0.4666100000000001,0.09000909898449148,0.0063646044260425114,0.0,0.0,0.0,-0.0002199999999999136,0.0006867313885353909,4.855924216870286e-05
ALA1201,L ALA 330,0.0,0.0,0.0,-6.49999999999984e-05,0.00024652586071241496,1.743201078475989e-05,-0.14919000000000007,0.03730836233339637,0.0026380996000909336,0.149085,0.03735422031042786,0.00264134224874398,0.0,0.0,0.0,-0.00017000000000003088,0.00064117080407631,4.5337622346119005e-05
ALA1202,L ALA 331,0.0,0.0,0.0,-7.500000000000284e-05,0.0002633913438213284,1.862458053218988e-05,-0.340285,0.07906531334915473,0.005590761922582657,0.34023,0.07906153995464558,0.005590495103298106,0.0,0.0,0.0,-0.0001300000000001189,0.0006427285585688966,4.544777222263219e-05
ILE1203,L ILE 332,0.0,0.0,0.0,-0.0002250000000000052,0.00041758232721226136,2.9527529527544978e-05,-0.27854000000000007,0.05609873795371841,0.003966779802308144,0.27854,0.05605344235637977,0.003963576919904538,0.0,0.0,0.0,-0.0002250000000002661,0.0007101936355668224,5.021827356648277e-05
ALA1204,L ALA 333,0.0,0.0,0.0,-8.999999999999898e-05,0.0002861817604250804,2.023610634484783e-05,-0.23846999999999993,0.04709945965719855,0.0033304347313827315,0.2384299999999999,0.04703206459427498,0.0033256691807815567,0.0,0.0,0.0,-0.00013000000000004203,0.0006108191221629463,4.319143433598335e-05
THR1205,L THR 334,0.0,0.0,0.0,-6.499999999999506e-05,0.00024652586071240227,1.7432010784758993e-05,-0.45589000000000013,0.08571684723553447,0.006061096394217778,0.45588500000000015,0.08571856143799834,0.006061217606636433,0.0,0.0,0.0,-7.000000000008166e-05,0.0005959026766174624,4.21366823563422e-05
ILE1206,L ILE 335,0.0,0.0,0.0,-0.00012500000000001288,0.000330718913883108,2.338535866733955e-05,-0.4118049999999998,0.03817730968782657,0.0026995434567721045,0.4116800000000002,0.03818281812543209,0.002699932962130565,0.0,0.0,0.0,-0.00025000000000028775,0.0006837397165592421,4.83476990145608e-05
LYS1207,L LYS 336,0.0,0.0,0.0,-0.00010000000000000064,0.000300000000000002,2.1213203435596566e-05,-56.00272,0.9243446011105798,0.06536103355984653,56.00222499999999,0.9242964429104396,0.06535762826085764,0.0,0.0,0.0,-0.0005950000000012779,0.0006488258626169447,4.587891672656528e-05
THR1208,L THR 337,0.0,0.0,0.0,-4.4999999999998377e-05,0.00020730412441627132,1.4658615214268519e-05,-0.22631499999999968,0.14101789168399842,0.009971470747838532,0.22630000000000003,0.1409540705336315,0.009966957911017774,0.0,0.0,0.0,-5.999999999958039e-05,0.0005799999999995348,4.101219330878686e-05
LYS1209,L LYS 338,0.0,0.0,0.0,-9.499999999999842e-05,0.00029321493822791016,2.073342711661499e-05,-53.79585999999998,0.7735316221095783,0.05469694554559127,53.795434999999976,0.7734785619391921,0.05469319362496217,0.0,0.0,0.0,-0.000519999999999996,0.0006779380502680051,4.79374592568893e-05
ARG1210,L ARG 339,0.0,0.0,0.0,-0.00011999999999998955,0.00032496153618541017,2.2978250586150116e-05,-55.31487000000002,0.429015714279631,0.03033599208027174,55.31433000000001,0.42891603035832565,0.030328943362598716,0.0,0.0,0.0,-0.0006600000000028672,0.0006359245238247058,4.4966654311927566e-05
THR1211,L THR 340,0.0,0.0,0.0,-7.999999999999896e-05,0.00027129319932500727,1.9183326093250634e-05,0.1435900000000001,0.11651069435893018,0.008238550206195275,-0.14351499999999998,0.11654273797624641,0.00824081603210508,0.0,0.0,0.0,-4.999999999935057e-06,0.0006519010661136484,4.609636645117006e-05
ILE1212,L ILE 341,0.0,0.0,0.0,-0.00016499999999999515,0.0003711805490593384,2.6246428328440417e-05,-0.36900999999999995,0.08587164782394768,0.006072042448797645,0.36898000000000025,0.08584159597770695,0.006069917462371245,0.0,0.0,0.0,-0.00019499999999997186,0.0006906337669122764,4.883518199000801e-05
GLN1213,L GLN 342,0.0,0.0,0.0,-8.999999999999175e-05,0.0002861817604250575,2.023610634484621e-05,0.08271000000000026,0.23265937741685827,0.016451502347810076,-0.08271500000000011,0.2326131418793875,0.01644823300160234,0.0,0.0,0.0,-9.499999999967201e-05,0.0006752592094898137,4.774803660889147e-05
PHE1214,L PHE 343,0.0,0.0,0.0,-0.0001699999999999946,0.00037563279941984714,2.6561249970586014e-05,-0.4192799999999999,0.02992443149000593,0.0021159768429735454,0.41924000000000006,0.02989753167068917,0.002114074738508388,0.0,0.0,0.0,-0.00021000000000006124,0.000675203672975994,4.774410958433894e-05
VAL1215,L VAL 344,0.0,0.0,0.0,-0.00010500000000000175,0.0003065534211193918,2.167660028694573e-05,-0.06828999999999995,0.06942251724044567,0.004908913270775914,0.06827500000000004,0.0694341369572633,0.004909734908831636,0.0,0.0,0.0,-0.00011999999999991629,0.0006823488843693337,4.824935232726312e-05
ASP1216,L ASP 345,0.0,0.0,0.0,-9.000000000000063e-05,0.00028618176042508574,2.0236106344848205e-05,56.58433499999998,0.4195668394637318,0.02966785573458123,-56.583815,0.41955145188206183,0.02966676766824674,0.0,0.0,0.0,0.0004300000000007742,0.0006442825467152887,4.555765577825192e-05
TRP1217,L TRP 346,0.0,0.0,0.0,-0.00024000000000000022,0.0004270831300812529,3.019933774108303e-05,0.3388649999999999,0.10725463521452105,0.0075840479873877315,-0.33890499999999996,0.10727374317604467,0.007585399124304531,0.0,0.0,0.0,-0.00028000000000011127,0.0007082372483851352,5.007993610220303e-05
CYS1218,L CYS 347,0.0,0.0,0.0,-0.0001300000000000151,0.00033630343441604386,2.3780243901190995e-05,0.01055000000000001,0.10838974813145386,0.007664312591485293,-0.01054500000000001,0.1083263494030885,0.007659829624410718,0.0,0.0,0.0,-0.0001250000000002416,0.0006077622890573302,4.2975283594189684e-05
PRO1219,L PRO 348,0.0,0.0,0.0,-6.499999999999784e-05,0.0002465258607124128,1.7432010784759735e-05,-0.14659000000000003,0.05934392892284776,0.004196249456359814,0.14666500000000002,0.05934848586948109,0.004196571681146407,0.0,0.0,0.0,9.999999999870113e-06,0.0006244197306299355,4.415314258351048e-05
THR1220,L THR 349,0.0,0.0,0.0,-0.00014499999999999678,0.00035210083782915723,2.4897289009046193e-05,0.19807,0.05827919954838068,0.004120961720278395,-0.19807500000000006,0.05828232472199417,0.004121182703423844,0.0,0.0,0.0,-0.0001500000000001478,0.0006837397165586973,4.834769901452228e-05
GLY1221,L GLY 350,0.0,0.0,0.0,-0.00010000000000000842,0.00030000000000002524,2.121320343559821e-05,0.06151500000000002,0.1076236023138047,0.007610137901181551,-0.06146000000000001,0.10758507517309264,0.007607413620935828,0.0,0.0,0.0,-4.4999999999985054e-05,0.0006024740658319112,4.260134974387748e-05
PHE1222,L PHE 351,0.0,0.0,0.0,-0.0002599999999999941,0.0004386342439892164,3.101612483854095e-05,-0.20149000000000014,0.05460027380883669,0.0038608223864870666,0.20151000000000022,0.05464549295230046,0.0038640198627853343,0.0,0.0,0.0,-0.00023999999999986697,0.000736478105580929,5.20768662651697e-05
LYS1223,L LYS 352,0.0,0.0,0.0,-0.000459999999999986,0.0004983974317750687,3.524202037341108e-05,-65.74736000000001,0.7011274352062539,0.04957719639102738,65.74662500000002,0.7007951086938253,0.04955369735797675,0.0,0.0,0.0,-0.0011950000000012296,0.00096797468975199,6.844614671405767e-05
VAL1224,L VAL 353,0.0,0.0,0.0,-0.00029499999999998917,0.0004560427611529261,3.2247092892227105e-05,0.11572500000000017,0.09242218010304663,0.006535235028290868,-0.11572999999999994,0.09241178009323278,0.00653449963654449,0.0,0.0,0.0,-0.00029999999999979376,0.0006999999999999773,4.949747468305672e-05
GLY1225,L GLY 354,0.0,0.0,0.0,-0.0001999999999999902,0.00039999999999998045,2.8284271247460517e-05,-0.27006499999999983,0.07516429188783776,0.005314918049697508,0.2700700000000001,0.07516930956181497,0.005315272852827015,0.0,0.0,0.0,-0.00019499999999986653,0.0007049645381152331,4.9848520539732366e-05
ILE1226,L ILE 355,0.0,0.0,0.0,-0.0005300000000000265,0.0004990991885387353,3.529164207004429e-05,0.17648500000000011,0.09355746776714283,0.006615511988878853,-0.17619999999999994,0.09353774639149713,0.0066141174770335135,0.0,0.0,0.0,-0.00024500000000009513,0.0007176175861838332,5.0743226148931015e-05
ASN1227,L ASN 356,0.0,0.0,0.0,-0.0006299999999999705,0.00048280430818290864,3.413942003022144e-05,-0.6918900000000002,0.10472391274202983,0.007405098885227758,0.6919100000000005,0.1046334645321434,0.00739870323097207,0.0,0.0,0.0,-0.000610000000000781,0.0008233468284990299,5.821941257001014e-05
TYR1228,L TYR 357,0.0,0.0,0.0,-0.0006200000000000172,0.00048538644398047676,3.432200460346194e-05,-0.177885,0.09387066514625293,0.0066376583879407145,0.17788000000000007,0.09378782223721777,0.006631800509665516,0.0,0.0,0.0,-0.000625000000000021,0.0007512489600656856,5.312132340217881e-05
GLU1229,L GLU 358,0.0,0.0,0.0,-0.0008349999999999857,0.0003711805490593428,2.6246428328440725e-05,69.64211499999996,1.164537110521934,0.08234520877934474,-69.63570000000003,1.1631131931142418,0.08224452261386188,0.0,0.0,0.0,0.005580000000000496,0.0017417232845672096,0.00012315843454679807
PRO1230,L PRO 359,0.0,0.0,0.0,-0.00047999999999999985,0.0004995998398718716,3.532704346531137e-05,0.7038149999999997,0.0498101473095626,0.0035221092934492578,-0.7034200000000003,0.04985642987619015,0.0035253819651205635,0.0,0.0,0.0,-8.500000000001506e-05,0.0007468433570702239,5.280980022684814e-05
PRO1231,L PRO 360,0.0,0.0,0.0,-0.00057500000000001,0.0004943429983321367,3.49553286352744e-05,-0.1703599999999999,0.08298391651398515,0.005867849009645722,0.17031500000000016,0.0829454385424536,0.005865128206186097,0.0,0.0,0.0,-0.0006200000000000938,0.0007782030583339841,5.502726596880706e-05
THR1232,L THR 361,0.0,0.0,0.0,-0.0009050000000000174,0.00030979832149319466,2.1906049392804808e-05,-0.16654000000000024,0.1943579903168379,0.01374318529308254,0.1679599999999998,0.19440902345313102,0.01374679388075635,0.0,0.0,0.0,0.000514999999999668,0.0008244846875471573,5.829987135490668e-05
VAL1233,L VAL 362,0.0,0.0,0.0,-0.0008750000000000008,0.00033071891388307303,2.3385358667337076e-05,-0.003820000000000121,0.1320819730319016,0.009339605880335632,0.005379999999999997,0.1320608405243583,0.009338111586396896,0.0,0.0,0.0,0.0006849999999997447,0.0007455031857748368,5.271503580575616e-05
VAL1234,L VAL 363,0.0,0.0,0.0,-0.0015650000000000152,0.0004957569969248921,3.5055313434626956e-05,-0.8419349999999994,0.07456138930438648,0.00527228639918218,0.8438800000000001,0.07468531046999503,0.005281048948835614,0.0,0.0,0.0,0.0003800000000001247,0.001012719112093952,7.161005515988527e-05
PRO1235,L PRO 364,0.0,0.0,0.0,-0.0015300000000000038,0.0004990991885387039,3.529164207004207e-05,0.4202550000000001,0.13599878666738177,0.009616566428564828,-0.420205,0.13554675567862207,0.009584603010818983,0.0,0.0,0.0,-0.0014800000000000678,0.0011133732527772119,7.872737770304906e-05
GLY1236,L GLY 365,0.0,0.0,0.0,-0.0005199999999999977,0.0004995998398718696,3.532704346531123e-05,0.13687,0.1406965994613943,0.009948751956903945,-0.13652499999999998,0.1405516608759925,0.009938503251244625,0.0,0.0,0.0,-0.00017500000000001182,0.0007101936355670251,5.021827356649711e-05
GLY1237,L GLY 366,0.0,0.0,0.0,-0.00034499999999999586,0.0004753682782853676,3.3613613313655726e-05,-0.35172,0.12022691711925457,0.008501326837617793,0.35179500000000014,0.12015948974175929,0.008496559002031338,0.0,0.0,0.0,-0.00027000000000004576,0.0006834471449936529,4.832701108075976e-05
ASP1238,L ASP 367,0.0,0.0,0.0,-0.0005399999999999933,0.0004983974317750782,3.5242020373411744e-05,69.68079999999995,0.8679911059499462,0.0613762397026818,-69.67498499999995,0.8671890651879064,0.06131952685651916,0.0,0.0,0.0,0.005274999999999608,0.0012162956055171575,8.6005087058858e-05
LEU1239,L LEU 368,0.0,0.0,0.0,-0.0005449999999999977,0.000497970882682911,3.5211858797853705e-05,0.20878999999999992,0.09477697979994947,0.00670174451169247,-0.20865000000000006,0.09479186410235832,0.006702796990809123,0.0,0.0,0.0,-0.00040499999999977777,0.0007286803139923326,5.1525479134112105e-05
ALA1240,L ALA 369,0.0,0.0,0.0,-0.00025000000000000635,0.00043301270189223035,3.06186217847905e-05,0.26454499999999986,0.12122383418701158,0.008571819519506951,-0.2643449999999999,0.12118938061975593,0.008569383284402697,0.0,0.0,0.0,-5.0000000000136605e-05,0.000739932429347592,5.232112384115183e-05
LYS1241,L LYS 370,0.0,0.0,0.0,-0.0005300000000000075,0.0004990991885387179,3.529164207004306e-05,-67.49135499999998,1.2194602900369982,0.08622886404728754,67.48657499999997,1.2187927856617562,0.08618166436026702,0.0,0.0,0.0,-0.005309999999998354,0.001230406436915263,8.700287351583604e-05
VAL1242,L VAL 371,0.0,0.0,0.0,-0.0003000000000000097,0.0004582575694955989,3.240370349204035e-05,0.5116400000000001,0.04462880684042479,0.0031557331953128947,-0.511475,0.044636413106343684,0.0031562710395339703,0.0,0.0,0.0,-0.00013499999999975947,0.0007188706420489527,5.083183057887417e-05
GLN1243,L GLN 372,0.0,0.0,0.0,-0.00030000000000000805,0.0004582575694955964,3.2403703492040176e-05,0.4736399999999996,0.29829872678239866,0.02109290525271473,-0.4734549999999998,0.2982231848381342,0.021087563630609388,0.0,0.0,0.0,-0.00011500000000026489,0.0007292290449510152,5.156428027230525e-05
ARG1244,L ARG 373,0.0,0.0,0.0,-0.00028000000000001803,0.0004489988864129019,3.174901573277713e-05,-60.251505000000016,0.4836576474858873,0.03419976023100036,60.24989000000002,0.4834084483111061,0.03418213918836498,0.0,0.0,0.0,-0.0018949999999992428,0.0008270278109026715,5.8479697331914475e-05
ALA1245,L ALA 374,0.0,0.0,0.0,-0.00017000000000002346,0.0003756327994199109,2.656124997059052e-05,-0.10468499999999999,0.07711501653374665,0.005452855112232499,0.10466500000000002,0.0770914572115484,0.005451189216583845,0.0,0.0,0.0,-0.00019000000000002625,0.0006433506042587222,4.5491757495180536e-05
VAL1246,L VAL 375,0.0,0.0,0.0,-0.0003400000000000181,0.0004737087712931056,3.349626844889023e-05,-0.02486000000000015,0.08433421844067812,0.005963329774547109,0.025125000000000005,0.08423971376375874,0.0059566472847567544,0.0,0.0,0.0,-7.500000000025791e-05,0.0007933315826311498,5.609701418079419e-05
CYS1247,L CYS 376,0.0,0.0,0.0,-0.00041999999999999373,0.0004935585071701147,3.489985673322973e-05,-0.009734999999999992,0.12174134373745023,0.008608412970751348,0.009889999999999994,0.12171252154154065,0.008606374933733714,0.0,0.0,0.0,-0.0002650000000000308,0.0007104751930925877,5.0238182690059054e-05
MET1248,L MET 377,0.0,0.0,0.0,-0.0003399999999999581,0.0004737087712930223,3.349626844888434e-05,0.09821500000000005,0.11966916384348972,0.008461887725265559,-0.09801,0.11958457216547622,0.008455906190350028,0.0,0.0,0.0,-0.00013499999999983192,0.0007853502403386389,5.5532648054993643e-05
LEU1249,L LEU 378,0.0,0.0,0.0,-0.0005649999999999966,0.0004957569969249005,3.505531343462755e-05,-0.4857600000000003,0.07748562705431088,0.005479061233459503,0.48573499999999975,0.07744607656298841,0.005476264591398165,0.0,0.0,0.0,-0.0005900000000002292,0.000762823701781538,5.393978123795501e-05
SER1250,L SER 379,0.0,0.0,0.0,-0.00022999999999999464,0.0004208325082500066,2.9757352032732334e-05,0.28594999999999976,0.13887677091580208,0.009820070646385435,-0.28581500000000004,0.1388819310601634,0.009820435523692413,0.0,0.0,0.0,-9.499999999994069e-05,0.000697119071608129,4.929376228285784e-05
ASN1251,L ASN 380,0.0,0.0,0.0,-0.0002749999999999875,0.0004465142774872735,3.1573327350786286e-05,-0.5127999999999997,0.11332440160883375,0.008013245285151405,0.5128199999999998,0.11329901853061151,0.00801145043047757,0.0,0.0,0.0,-0.00025499999999880176,0.0007070891032949632,4.9998749984298364e-05
THR1252,L THR 381,0.0,0.0,0.0,-0.00016000000000000015,0.00036660605559646754,2.5922962793631465e-05,0.41625500000000015,0.056789523461636925,0.0040156257140076005,-0.41618499999999997,0.056777907455277395,0.004014804338320888,0.0,0.0,0.0,-8.999999999989461e-05,0.0006647555941846929,4.70053188479689e-05
THR1253,L THR 382,0.0,0.0,0.0,-0.00014499999999999846,0.0003521008378291614,2.4897289009046488e-05,0.1633550000000003,0.10213627648881682,0.007222125371038651,-0.16332999999999995,0.10210656736958726,0.007220024619071621,0.0,0.0,0.0,-0.00011999999999974031,0.0006600000000001775,4.6669047558324686e-05
ALA1254,L ALA 383,0.0,0.0,0.0,-8.00000000000023e-05,0.0002712931993250185,1.9183326093251427e-05,-0.02356999999999999,0.05193500842399086,0.0036723596637584406,0.023525,0.05187224089048017,0.003667921328900064,0.0,0.0,0.0,-0.00012500000000002177,0.0006475916923493354,4.579164771002875e-05
ILE1255,L ILE 384,0.0,0.0,0.0,-0.0002900000000000008,0.0004537620521815384,3.2085822414268985e-05,0.14283499999999993,0.04720569642532571,0.0033379468052981373,-0.14279000000000006,0.04717664570526375,0.0033358926091827212,0.0,0.0,0.0,-0.0002449999999997754,0.0007176175861836203,5.0743226148915965e-05
ALA1256,L ALA 385,0.0,0.0,0.0,-0.00013499999999998512,0.00034172357249679795,2.4163505540377862e-05,0.3363349999999999,0.077764855654724,0.0054988056771448374,-0.3363099999999999,0.07774505707760487,0.005497405706330959,0.0,0.0,0.0,-0.0001100000000000309,0.0006464518543558803,4.571104899256614e-05
GLU1257,L GLU 386,0.0,0.0,0.0,-0.0002200000000000063,0.0004142463035441715,2.9291637031754463e-05,61.697469999999996,0.7950571231683371,0.05621902832229993,-61.696360000000034,0.7948419090592181,0.056203810386703426,0.0,0.0,0.0,0.0008899999999982811,0.0008049223565052913,5.691660566135472e-05
ALA1258,L ALA 387,0.0,0.0,0.0,-9.999999999999842e-05,0.00029999999999999526,2.121320343559609e-05,0.17490499999999995,0.08023107861047389,0.0056731939747377055,-0.17483499999999996,0.08023719695378187,0.005673626606941975,0.0,0.0,0.0,-3.0000000000005578e-05,0.0005908468498687872,4.177918141849294e-05
TRP1259,L TRP 388,0.0,0.0,0.0,-0.0005949999999999588,0.0004908920451585727,3.4711309396215964e-05,0.47951000000000016,0.0658913492045808,0.004659221984408991,-0.47944,0.06584638486659673,0.0046560425255789805,0.0,0.0,0.0,-0.0005249999999999844,0.0007411983540180616,5.241063823304787e-05
ALA1260,L ALA 389,0.0,0.0,0.0,-0.00013499999999999735,0.00034172357249682885,2.4163505540380048e-05,0.16576500000000005,0.17133869899996318,0.012115475594255468,-0.16575500000000004,0.1713489275571924,0.012116198862473322,0.0,0.0,0.0,-0.0001249999999999396,0.0006851094803023213,4.8444555937696275e-05
ARG1261,L ARG 390,0.0,0.0,0.0,-0.0003799999999999959,0.0004853864439804584,3.432200460346064e-05,-64.52621500000004,0.9887613305412951,0.06991598418007831,64.52449999999997,0.9884400437072167,0.06989326577017003,0.0,0.0,0.0,-0.0020949999999945136,0.0008578898530680859,6.066197326155744e-05
LEU1262,L LEU 391,0.0,0.0,0.0,-0.0004500000000000015,0.0004974937185533109,3.517811819867579e-05,0.01172999999999977,0.07868784594840532,0.00556407094670798,-0.011749999999999988,0.0786378248681892,0.00556053392220567,0.0,0.0,0.0,-0.00047000000000019693,0.0007342342950312872,5.1918204899634735e-05
ASP1263,L ASP 392,0.0,0.0,0.0,-0.00022999999999999464,0.0004208325082500066,2.9757352032732334e-05,66.83418500000002,0.9275353258891061,0.06558665187262612,-66.83249,0.9272089515852318,0.06556357372427866,0.0,0.0,0.0,0.001464999999997758,0.0008418877597403249,5.953045439103346e-05
HIE1264,L HIE 393,0.0,0.0,0.0,-0.000224999999999973,0.0004175823272122016,2.9527529527540753e-05,0.4236949999999999,0.19687971448323485,0.013921498118916669,-0.4237,0.19693620794561897,0.013925492809951121,0.0,0.0,0.0,-0.0002300000000000324,0.0006979254974566394,4.9350785201458425e-05
LYS1265,L LYS 394,0.0,0.0,0.0,-0.00037499999999998315,0.00048412291827590505,3.423265984407132e-05,-67.26219499999998,1.2224227120680562,0.0864383389179773,67.26020499999997,1.2220285483483928,0.08641046733407012,0.0,0.0,0.0,-0.002365000000002908,0.0008954188963809927,6.331567736335745e-05
PHE1266,L PHE 395,0.0,0.0,0.0,-0.000545000000000031,0.0004979708826829414,3.521185879785586e-05,0.11431500000000011,0.05548257181313803,0.00392321027667395,-0.11435,0.05541161881771736,0.003918193142253205,0.0,0.0,0.0,-0.0005799999999999029,0.0007573638491506034,5.355371135599371e-05
ASP1267,L ASP 396,0.0,0.0,0.0,-0.00022499999999999297,0.00041758232721223875,2.952752952754338e-05,66.54980499999994,0.8350083454581945,0.05904400634208486,-66.54842000000002,0.8346601725238163,0.059019386797792416,0.0,0.0,0.0,0.0011600000000014177,0.0008089499366477837,5.720139858440759e-05
LEU1268,L LEU 397,0.0,0.0,0.0,-0.0002450000000000041,0.00043008720046056504,3.0411757594720357e-05,0.08549499999999982,0.09334377309172803,0.006600401493469928,-0.08553,0.09323518166443392,0.0065927229200080885,0.0,0.0,0.0,-0.00028000000000030003,0.0007626270385976166,5.392587505085896e-05
MET1269,L MET 398,0.0,0.0,0.0,-0.0004149999999999876,0.0004927220311696904,3.484070894800975e-05,0.06776999999999994,0.11187607921267165,0.007910833426384347,-0.06776999999999998,0.11191776936662023,0.007913781365440922,0.0,0.0,0.0,-0.000415000000000054,0.0007160830957368432,5.063472128885775e-05
TYR1270,L TYR 399,0.0,0.0,0.0,-0.0004649999999999577,0.0004987734956871245,3.526861210764849e-05,0.2167550000000002,0.2641615887577146,0.018679045073959205,-0.21676999999999985,0.2641100473287606,0.01867540054456666,0.0,0.0,0.0,-0.0004799999999997617,0.0007613146524266659,5.3833075334757486e-05
ALA1271,L ALA 400,0.0,0.0,0.0,-0.00012499999999999735,0.00033071891388306685,2.338535866733664e-05,0.20668000000000003,0.10726536067156058,0.007584806391728128,-0.20665499999999995,0.10725514428222083,0.00758408398390999,0.0,0.0,0.0,-9.999999999986464e-05,0.0006782329983124769,4.7958315233123666e-05
LYS1272,L LYS 401,0.0,0.0,0.0,-0.0003500000000000214,0.0004769696007085018,3.372684390808215e-05,-66.47600999999999,0.8540177573703134,0.06038817474902762,66.47538499999999,0.8538875375452984,0.06037896681689632,0.0,0.0,0.0,-0.0009750000000005344,0.0008569568250484645,6.0595998217586306e-05
ARG1273,L ARG 402,0.0,0.0,0.0,-0.0005649999999999738,0.0004957569969248807,3.5055313434626156e-05,-71.2997800000001,0.9344056515170441,0.06607245725667359,71.29767500000004,0.933981096902399,0.06604243671197363,0.0,0.0,0.0,-0.0026700000000006697,0.0010154309429924405,7.180181056166053e-05
ALA1274,L ALA 403,0.0,0.0,0.0,-0.0002500000000000213,0.0004330127018922563,3.061862178479234e-05,0.16985000000000017,0.058463728071343285,0.004134009857269315,-0.16963000000000006,0.058480963569352874,0.004135228591021286,0.0,0.0,0.0,-2.999999999993924e-05,0.0007342342950313235,5.19182048996373e-05
PHE1275,L PHE 404,0.0,0.0,0.0,-0.0008650000000000313,0.0003417235724968458,2.4163505540381247e-05,0.470895,0.04552267539369944,0.0032189392468638858,-0.47064499999999965,0.045469648943007736,0.00321518971057725,0.0,0.0,0.0,-0.0006150000000002098,0.000629900785838364,4.4540711714104234e-05
VAL1276,L VAL 405,0.0,0.0,0.0,-0.000655,0.0004753682782853723,3.361361331365606e-05,0.7239100000000002,0.04205272761664259,0.0029735768865118773,-0.72366,0.04195788841207727,0.0029668707420448296,0.0,0.0,0.0,-0.0004050000000000331,0.0007217859793594201,5.103797605704194e-05
HIE1277,L HIE 406,0.0,0.0,0.0,-0.0011299999999999644,0.00033630343441599535,2.3780243901187566e-05,0.25350000000000006,0.1314534138012401,0.009295160030897816,-0.2528550000000001,0.13142908344426635,0.009293439614857334,0.0,0.0,0.0,-0.0004850000000001398,0.000663155336252284,4.689216352440351e-05
TRP1278,L TRP 407,0.0,0.0,0.0,-0.0021499999999999853,0.00037080992435476823,2.6220221204252733e-05,1.2717349999999998,0.06690033464042366,0.004730568028789286,-1.2713600000000005,0.06676765983616731,0.004721186503411059,0.0,0.0,0.0,-0.0017749999999998245,0.0007644442425706476,5.4054370776071895e-05
TYR1279,L TYR 408,0.0,0.0,0.0,-0.001695000000000042,0.00046040742826340334,3.2555721463371144e-05,0.6885249999999999,0.09700674912087408,0.006859413012423221,-0.6884299999999997,0.09695455172399026,0.006855722099093538,0.0,0.0,0.0,-0.0016000000000000237,0.0008246211251234843,5.830951894844962e-05
VAL1280,L VAL 409,0.0,0.0,0.0,-0.0010399999999999793,0.0002199999999999991,1.5556349186103983e-05,0.7514199999999996,0.09837272792801914,0.00695600230017216,-0.7511750000000006,0.09829223964789548,0.006950310919304012,0.0,0.0,0.0,-0.0007950000000001033,0.0006426313095390792,4.5440895677787416e-05
GLY1281,L GLY 410,0.0,0.0,0.0,-0.0008549999999999936,0.00036602595536382035,2.5881943512804193e-05,0.7608549999999998,0.07317269965636285,0.005174091212474073,-0.7603549999999997,0.07295744633004185,0.005158870503802619,0.0,0.0,0.0,-0.0003550000000000297,0.0007341491674040522,5.191218546738632e-05
GLU1282,L GLU 411,0.0,0.0,0.0,-0.002719999999999992,0.00045999999999997676,3.252691193457954e-05,90.71613,1.53068674884719,0.10823589799822378,-90.708455,1.527021728062025,0.1079767418931858,0.0,0.0,0.0,0.004954999999999359,0.004594885743953906,0.0003249074868327201
GLY1283,L GLY 412,0.0,0.0,0.0,-0.0009049999999999976,0.00034055102407715284,2.4080593846497797e-05,0.1446550000000001,0.14632841820712725,0.010346981679456075,-0.14451999999999998,0.14627183460940113,0.010342980614890467,0.0,0.0,0.0,-0.0007700000000000418,0.0006611353870426384,4.6749331546024226e-05
MET1284,L MET 413,0.0,0.0,0.0,-0.0013949999999999885,0.0004888506929523259,3.4566963997433244e-05,0.31660499999999997,0.2616805857815974,0.018503611671103558,-0.31672500000000003,0.261562285842206,0.018495246602167795,0.0,0.0,0.0,-0.0015149999999999597,0.0008183978250215089,5.7869465178103046e-05
GLU1285,L GLU 414,0.0,0.0,0.0,-0.0009149999999999942,0.00032829102942358366,2.321368131081284e-05,82.52310000000003,2.484331076970188,0.17566873512380987,-82.51602000000001,2.4823306708799713,0.17552728505265794,0.0,0.0,0.0,0.006165000000000447,0.002363847499314996,0.00016714925964564963
GLU1286,L GLU 415,0.0,0.0,0.0,-0.0005399999999999952,0.0004983974317750797,3.524202037341185e-05,74.29249999999998,1.1589711730685959,0.0819516375676532,-74.28958500000005,1.1584614895494374,0.08191559750038759,0.0,0.0,0.0,0.0023749999999999718,0.0011637761812298222,8.229140295309918e-05
GLY1287,L GLY 416,0.0,0.0,0.0,-0.0002849999999999947,0.00045141444372105824,3.191982142807134e-05,-0.5013299999999999,0.11145542203051519,0.007881088471778581,0.5011600000000002,0.11137236820683973,0.007875215679586142,0.0,0.0,0.0,-0.0004550000000000565,0.0007402533350144243,5.234381529846565e-05
GLU1288,L GLU 417,0.0,0.0,0.0,-0.0009350000000000208,0.0002842094298224423,2.009664151046111e-05,81.29625000000006,1.58537245071624,0.11210276106077888,-81.289195,1.5840891190131368,0.1120120158058013,0.0,0.0,0.0,0.00611999999999739,0.0017480274597373629,0.0001236042070480584
PHE1289,L PHE 418,0.0,0.0,0.0,-0.0008249999999999403,0.00037996710383923717,2.6867731575253764e-05,-0.29567,0.09151541454858866,0.006471117021040507,0.29553000000000007,0.09143488994907821,0.0064654230720038895,0.0,0.0,0.0,-0.000965000000000229,0.0007167809986324741,5.0684070475868784e-05
SER1290,L SER 419,0.0,0.0,0.0,-0.0003000000000000103,0.00045825756949559977,3.2403703492040413e-05,-0.567205,0.2633765611724016,0.018623535241059874,0.5670100000000001,0.2632881689328253,0.018617284965859005,0.0,0.0,0.0,-0.0004949999999999527,0.0007937096446435458,5.612374720206161e-05
GLU1291,L GLU 420,0.0,0.0,0.0,-0.0007150000000000146,0.0004514144437210747,3.1919821428072504e-05,76.09133499999999,1.8754722879254795,0.13261591727195557,-76.08654500000004,1.8745538877200576,0.13255097657064588,0.0,0.0,0.0,0.0040750000000011255,0.0013112494041969806,9.271933455345051e-05
ALA1292,L ALA 421,0.0,0.0,0.0,-0.00033499999999998977,0.00047199046600539116,3.337476591678107e-05,-0.3716100000000001,0.0676194343365862,0.004781416055939857,0.3715800000000001,0.06750084147623542,0.004773030274364423,0.0,0.0,0.0,-0.00036500000000010856,0.0007692691336587333,5.4395542096759094e-05
ARG1293,L ARG 422,0.0,0.0,0.0,-0.00046500000000000095,0.000498773495687171,3.526861210765178e-05,-68.20368500000004,0.8182327454769046,0.05785779229156056,68.20174000000002,0.8179305180736828,0.0578364215869327,0.0,0.0,0.0,-0.00241000000000966,0.000970515327029626,6.862579689881284e-05
GLU1294,L GLU 423,0.0,0.0,0.0,-0.0003100000000000153,0.0004624932431939099,3.2703210851537275e-05,68.72259000000003,1.5692601256313679,0.11096344762795937,-68.72031499999999,1.5685879687727897,0.1109159189606872,0.0,0.0,0.0,0.00196499999999844,0.0010167472645634076,7.189488855256582e-05
ASP1295,L ASP 424,0.0,0.0,0.0,-0.000499999999999991,0.0004999999999999904,3.535533905932669e-05,73.658935,0.7884132170224772,0.05574923321336948,-73.65509000000002,0.7878794462977139,0.05571148992346158,0.0,0.0,0.0,0.003345000000002045,0.0011027125645452088,7.797355320895256e-05
MET1296,L MET 425,0.0,0.0,0.0,-0.0003899999999999837,0.00048774993593026736,3.448912872195961e-05,-0.35447500000000004,0.23626442680818485,0.01670641783492202,0.35436499999999993,0.2361619185537756,0.016699169406739985,0.0,0.0,0.0,-0.0004999999999999741,0.0007937253933193424,5.612486080160666e-05
ALA1297,L ALA 426,0.0,0.0,0.0,-0.00014000000000001013,0.00034698703145797456,2.4535688292772368e-05,-0.400685,0.04065311519428774,0.0028746093430238734,0.40054499999999993,0.04067933105398797,0.00287646308424074,0.0,0.0,0.0,-0.0002800000000000241,0.0006939740629158848,4.9071376585540195e-05
ALA1298,L ALA 427,0.0,0.0,0.0,-0.00018500000000000737,0.000388297566307094,2.7456784225397924e-05,-0.50581,0.0625035510991174,0.00441966848304258,0.5057500000000001,0.062444675513608223,0.004415505350466593,0.0,0.0,0.0,-0.00024499999999991304,0.0006818907537134585,4.821695759791925e-05
LEU1299,L LEU 428,0.0,0.0,0.0,-0.0004199999999999537,0.0004935585071700678,3.489985673322642e-05,-0.48791499999999993,0.051322975118363125,0.0036290823736863016,0.4877800000000001,0.051258283233052426,0.003624507966607208,0.0,0.0,0.0,-0.0005549999999997324,0.0007726415727878394,5.463400955449207e-05
GLU1300,L GLU 429,0.0,0.0,0.0,-0.00023499999999999633,0.0004239988207530705,2.998124413695956e-05,63.716154999999965,0.5932924666464859,0.04195211263926238,-63.71478999999997,0.5930846869558617,0.04193742039643905,0.0,0.0,0.0,0.001129999999996585,0.0007232565243373107,5.114195928963256e-05
LYS1301,L LYS 430,0.0,0.0,0.0,-0.00022499999999999132,0.0004175823272122356,2.9527529527543155e-05,-63.380419999999965,1.0143867869810514,0.07172797758203353,63.37921,1.0141274160086304,0.07170963728468935,0.0,0.0,0.0,-0.001435000000000173,0.0007521801645894676,5.318716950552259e-05
ASP1302,L ASP 431,0.0,0.0,0.0,-0.0002450000000000019,0.00043008720046056113,3.041175759472008e-05,66.26646999999998,0.628965530935027,0.044474579205675484,-66.26476500000004,0.6286614428847678,0.04445307693343387,0.0,0.0,0.0,0.0014600000000037027,0.0007800000000020098,5.515432893269282e-05
TYR1303,L TYR 432,0.0,0.0,0.0,-0.0003149999999999809,0.0004645158770160325,3.284623266068529e-05,-0.09830999999999969,0.06397408772307703,0.004523651124921082,0.09831999999999998,0.06396700399424698,0.004523150229651901,0.0,0.0,0.0,-0.0003049999999997419,0.0007562902881833375,5.3477799131996616e-05
GLU1304,L GLU 433,0.0,0.0,0.0,-0.00018000000000000072,0.00038418745424597246,2.7166155414412358e-05,61.002775000000014,0.5890048763594373,0.04164893422257021,-61.00184999999997,0.5889107636142549,0.041642279446538755,0.0,0.0,0.0,0.0007449999999997203,0.0007141253391371832,5.0496286992104525e-05
GLU1305,L GLU 434,0.0,0.0,0.0,-0.00014000000000000568,0.00034698703145796356,2.4535688292771592e-05,60.581349999999986,1.0285799908134765,0.0727315886497006,-60.58042499999995,1.028415263588714,0.07271994067593304,0.0,0.0,0.0,0.0007850000000017587,0.000727169168766442,5.141862503045361e-05
VAL1306,L VAL 435,0.0,0.0,0.0,-0.00015500000000000065,0.000361904683583953,2.5590525590538496e-05,-0.35778499999999963,0.05100508577583389,0.003606604202709366,0.35770000000000013,0.05100333322440616,0.003606480278609473,0.0,0.0,0.0,-0.00023999999999990557,0.0006945502141672845,4.911211663122558e-05
GLY1307,L GLY 436,0.0,0.0,0.0,-5.50000000000056e-05,0.0002279802623035832,1.612063894515515e-05,-0.30583500000000013,0.045479861202513586,0.0032159118263720326,0.30579500000000004,0.04543878271917028,0.0032130071389587416,0.0,0.0,0.0,-9.499999999994596e-05,0.0006212688628927802,4.3930342589154034e-05
VAL1308,L VAL 437,0.0,0.0,0.0,-0.00011499999999999788,0.0003190219428189795,2.2558257911460743e-05,0.2335999999999998,0.07126899746734232,0.005039479139752463,-0.2336199999999999,0.07129772506889707,0.005041510487939122,0.0,0.0,0.0,-0.0001350000000001711,0.0006219123732489686,4.397584564281649e-05
ASP1309,L ASP 438,0.0,0.0,0.0,-4.500000000000226e-05,0.0002073041244162892,1.4658615214269783e-05,56.01322500000002,0.5710577329604345,0.040379879542533983,-56.01278500000002,0.5710296128672342,0.04037789115167503,0.0,0.0,0.0,0.0003950000000010334,0.000573563422822478,4.055705857183412e-05
SER1310,L SER 439,0.0,0.0,0.0,-7.500000000000562e-05,0.00026339134382133823,1.862458053219057e-05,-0.21181500000000014,0.23952620060235563,0.016937060071777497,0.21183999999999992,0.23959166179147398,0.01694168887685051,0.0,0.0,0.0,-4.9999999999665865e-05,0.0006689544080131328,4.730221982107187e-05
VAL1311,L VAL 440,0.0,0.0,0.0,-7.000000000000062e-05,0.0002551470164434637,1.8041618552668875e-05,56.375085000000006,0.7557648296745101,0.05344064360451421,-56.37463500000002,0.7556872645301875,0.0534351589205608,0.0,0.0,0.0,0.0003800000000006776,0.0006289674077405048,4.4474711915863515e-05
gtp1312,L gtp 441,0.0,0.0,0.0,-0.007434999999999854,0.0005251428377119336,3.713320616376549e-05,341.53791999999993,4.232816983243271,0.2993053592372902,-341.69403999999986,4.228667882263671,0.2990119734934399,0.0,0.0,0.0,-0.16355500000000234,0.03379492528472341,0.0023896620838520636
Mg+1313,L Mg+ 442,0.0,0.0,0.0,-0.00012500000000001065,0.00033071891388310203,2.338535866733913e-05,-175.6215100000001,2.380169483431726,0.16830339821078555,175.66019,2.374715457458744,0.1679177403357592,0.0,0.0,0.0,0.03855500000000319,0.01671756486453096,0.0011821103480635809
MET1314,L MET 443,0.0,0.0,0.0,-0.026055000000000036,0.0029329123750975483,0.00020738822290574193,-100.465975,3.4617745831261404,0.24478442826677274,100.97335999999996,3.439403952781544,0.24320258582516457,0.0,0.0,0.0,0.4813300000000031,0.08082042501744441,0.005714867058821383
ARG1315,L ARG 444,0.0,0.0,0.0,-0.014025000000000018,0.0011420923780498665,8.075812652605306e-05,-93.14750999999997,1.830650518231019,0.1294465395423821,93.21208499999995,1.8232264033272976,0.12892157534310913,0.0,0.0,0.0,0.0505500000000005,0.016201465983053685,0.0011456166461780435
GLU1316,L GLU 445,0.0,0.0,0.0,-0.027764999999999995,0.0023957827530891765,0.00016940742309591326,97.24997500000003,2.998593982913766,0.21203261393435022,-97.40539999999999,2.965545339394188,0.20969572194017919,0.0,0.0,0.0,-0.1831900000000009,0.0675680686419244,0.0047777839528382856
ILE1317,L ILE 446,0.0,0.0,0.0,-0.012330000000000006,0.0009061456836515622,6.407417576529397e-05,0.2839249999999999,0.155708090268297,0.011010224651431987,-0.2467800000000001,0.1610158116459372,0.011385537229309807,0.0,0.0,0.0,0.024814999999999855,0.011135563524132629,0.0007874032480247751
VAL1318,L VAL 447,0.0,0.0,0.0,-0.021825,0.0018799933510523289,0.00013293560471147232,-0.026099999999999977,0.10196401325958104,0.00720994452128448,0.08533999999999993,0.1029221764247143,0.007277696888439369,0.0,0.0,0.0,0.03741500000000006,0.01267173133395743,0.0008960267155615354
HIE1319,L HIE 448,0.0,0.0,0.0,-0.013429999999999987,0.0009721625378507088,6.874227229297598e-05,0.6699900000000001,0.15695180757162333,0.011098168745338097,-0.70218,0.15655356144144375,0.011070008491414969,0.0,0.0,0.0,-0.04561999999999975,0.01411331286410115,0.0009979619231213258
ILE1320,L ILE 449,0.0,0.0,0.0,-0.01212000000000004,0.0009303762679690847,6.578753681359722e-05,-0.10915499999999996,0.05867496037493333,0.004148946236696733,0.12488000000000005,0.05784648303916132,0.004090364042478358,0.0,0.0,0.0,0.0036049999999999472,0.006171626608925916,0.0004363999026122852
GLN1321,L GLN 450,0.0,0.0,0.0,-0.010035000000000016,0.0007026912551043202,4.96877751564751e-05,0.3582399999999999,0.1030509213932616,0.007286800532469713,-0.3151349999999999,0.10279915746250096,0.007268998134199811,0.0,0.0,0.0,0.03306999999999974,0.007985931379619489,0.0005646906232619381
ALA1322,L ALA 451,0.0,0.0,0.0,-0.0029950000000000167,0.0003936686423884996,2.7836576657341e-05,-0.29719999999999996,0.04043624611657227,0.0028592743834756447,0.30564000000000013,0.040617981239839576,0.0028721249972798535,0.0,0.0,0.0,0.005445000000000001,0.0027471758225493634,0.00019425466532363864
GLY1323,L GLY 452,0.0,0.0,0.0,-0.0018000000000000195,0.0003999999999999886,2.8284271247461093e-05,0.10794000000000002,0.0557489587346704,0.003942046676537445,-0.11529,0.05590067888675418,0.003952774911375554,0.0,0.0,0.0,-0.009150000000000063,0.0024489793792515802,0.00017316899260548142
GLN1324,L GLN 453,0.0,0.0,0.0,-0.002530000000000016,0.0004990991885387374,3.529164207004444e-05,0.12885499999999972,0.13999219255015605,0.009898942866538822,-0.12480500000000007,0.14145160647726832,0.010002139014980739,0.0,0.0,0.0,0.0015199999999994417,0.0024494080917643107,0.00017319930715797453
CYS1325,L CYS 454,0.0,0.0,0.0,-0.0014450000000000075,0.0004969657935914524,3.5140788266627006e-05,0.15466499999999997,0.08534338155358051,0.006034688382592769,-0.150805,0.0856504347624693,0.006056400323211804,0.0,0.0,0.0,0.0024149999999999493,0.0018201030190624294,0.00012870071872371518
GLY1326,L GLY 455,0.0,0.0,0.0,-0.0015250000000000253,0.0004993746088859587,3.531111722956413e-05,-0.03986000000000003,0.06713360112492098,0.004747062460090446,0.04775500000000002,0.06831079691381148,0.004830302772601318,0.0,0.0,0.0,0.006369999999999967,0.002653883946219173,0.0001876579334853692
ASN1327,L ASN 456,0.0,0.0,0.0,-0.00573999999999998,0.0005314132102235295,3.7576588456117e-05,0.33844500000000005,0.10348892199168022,0.007317771851800271,-0.31866999999999995,0.1035170087473551,0.007319757885340195,0.0,0.0,0.0,0.014034999999999798,0.005211887853743017,0.0003685361244165488
GLN1328,L GLN 457,0.0,0.0,0.0,-0.00315500000000003,0.0004805985850998977,3.398345185527977e-05,0.2054150000000002,0.3454284047020447,0.02442547673792669,-0.19596999999999995,0.3486801960249536,0.024655413107469933,0.0,0.0,0.0,0.006290000000000368,0.00385692883004117,0.0002727260530276008
ILE1329,L ILE 458,0.0,0.0,0.0,-0.0023499999999999884,0.00047696960070847807,3.3726843908080477e-05,0.04239499999999999,0.05356079699743092,0.0037873202762639478,-0.03157499999999998,0.05360526443363565,0.003790464598832182,0.0,0.0,0.0,0.008470000000000387,0.0024736814669635383,0.00017491569397854045
GLY1330,L GLY 459,0.0,0.0,0.0,-0.0023750000000000234,0.0004841229182759155,3.423265984407206e-05,0.024469999999999974,0.055756336859589216,0.003942568388753698,-0.005294999999999993,0.05526416537866108,0.003907766609586607,0.0,0.0,0.0,0.016799999999999964,0.004162931659299733,0.00029436372059070073
ALA1331,L ALA 460,0.0,0.0,0.0,-0.004479999999999967,0.0005741080037762555,4.059556626036623e-05,0.1966,0.05855160117366573,0.004140223423922925,-0.18877499999999994,0.059031469361688856,0.00417415522890561,0.0,0.0,0.0,0.003345000000000038,0.002790336001272977,0.0001973065508289077
LYS1332,L LYS 461,0.0,0.0,0.0,-0.003400000000000003,0.0004898979485566453,3.464101615137823e-05,-72.78791,0.8819807434967077,0.0623654564602475,72.82138499999998,0.8816435429233741,0.062341612779045076,0.0,0.0,0.0,0.030074999999997944,0.0054762555637931,0.0003872297444668661
PHE1333,L PHE 462,0.0,0.0,0.0,-0.005644999999999927,0.0005186279977017966,3.6672537408814156e-05,-0.023825000000000002,0.05944177297995078,0.004203168075987448,0.035794999999999993,0.05930314473111861,0.004193365578506124,0.0,0.0,0.0,0.006324999999999898,0.004016139315312722,0.0002839839344047524
TRP1334,L TRP 463,0.0,0.0,0.0,-0.021500000000000005,0.0015684387141358383,0.00011090536506409601,0.24236000000000002,0.08394903453881992,0.005936093159646326,-0.316845,0.0851924936540772,0.00602401899689899,0.0,0.0,0.0,-0.09598499999999983,0.01630444034611397,0.0011528980332188728
GLU1335,L GLU 464,0.0,0.0,0.0,-0.005459999999999982,0.0005902541825349897,4.1737273509421346e-05,74.71093500000002,0.9415878720399362,0.06658031694024501,-74.72034000000002,0.9394472813276589,0.06642895431940538,0.0,0.0,0.0,-0.014865000000002696,0.004249326417208713,0.00030047275250834175
VAL1336,L VAL 465,0.0,0.0,0.0,-0.0027900000000000104,0.0004426059195266137,3.1296964709057586e-05,0.18417499999999998,0.06531266626773077,0.004618302921528631,-0.17307000000000003,0.06562213879476951,0.004640185933774634,0.0,0.0,0.0,0.00831499999999987,0.004039279019824992,0.0002856201586022803
ILE1337,L ILE 466,0.0,0.0,0.0,-0.006130000000000004,0.0005771481612203512,4.081053785482571e-05,0.145105,0.08641055476618564,0.006110148924126141,-0.12257,0.08635962656241629,0.006106547756302245,0.0,0.0,0.0,0.01640500000000011,0.005091264577685797,0.00036000677076964907
SER1338,L SER 467,0.0,0.0,0.0,-0.0075800000000000155,0.0008146164741765885,5.7602083295654176e-05,0.701675,0.07847897409497372,0.005549301476311931,-0.7082400000000001,0.07949485769532443,0.00562113529458235,0.0,0.0,0.0,-0.014145000000000059,0.007339208063544733,0.0005189603790271471
ASP1339,L ASP 468,0.0,0.0,0.0,-0.0034949999999999925,0.0004999749993750002,3.535357124818025e-05,76.34471999999997,0.9749178896716219,0.06893710508868822,-76.35697000000002,0.9718163402090086,0.06871779242296829,0.0,0.0,0.0,-0.01574500000000107,0.00518362566164166,0.0003665376856479422
GLU1340,L GLU 469,0.0,0.0,0.0,-0.0030449999999999705,0.00036465737343431304,2.5785170156507792e-05,76.868175,0.9223801626089043,0.06522212678127066,-76.87678499999998,0.920272415527332,0.06507308655583006,0.0,0.0,0.0,-0.011654999999999518,0.003794202814821656,0.0002682906539557479
HID1341,L HID 470,0.0,0.0,0.0,-0.007369999999999959,0.0006427285585688021,4.54477722226255e-05,-0.08693500000000022,0.10099718201514352,0.007141579228364,0.08822499999999996,0.10191312170177114,0.007206345944721227,0.0,0.0,0.0,-0.006080000000000165,0.005063951026619139,0.0003580754110518972
GLY1342,L GLY 471,0.0,0.0,0.0,-0.0033400000000000153,0.000523832034148365,3.70405183549052e-05,0.50828,0.11066468090588008,0.007825174630639324,-0.5007449999999998,0.11102652824888358,0.007850761101638536,0.0,0.0,0.0,0.004195000000000104,0.002962595990005996,0.0002094871714449313
ILE1343,L ILE 472,0.0,0.0,0.0,-0.022464999999999985,0.002696066579296646,0.0001906406960751077,-0.5975349999999996,0.0845528164817713,0.005978786990268217,0.6309399999999998,0.08539511929847203,0.0060383467936183785,0.0,0.0,0.0,0.010939999999999905,0.006457274967042894,0.0004565982917182171
ASP1344,L ASP 473,0.0,0.0,0.0,-0.021755000000000014,0.003901919399475111,0.00027590736670121923,81.88675,1.6042173785044982,0.1134352986837837,-81.87375,1.5955897835916513,0.11282523559696324,0.0,0.0,0.0,-0.00875500000000187,0.01416633244703605,0.0010017109737842209
PRO1345,L PRO 474,0.0,0.0,0.0,-0.07597,0.025969772813792733,0.0018363402462506888,-0.030484999999999998,0.17602567930560586,0.012446895149996242,0.14644500000000008,0.18185427400806398,0.012859039033885855,-0.0008611200000000004,0.0025235614833009324,0.00017844274375832715,0.03912888000000005,0.04711218543179656,0.003331334579534142
THR1346,L THR 475,0.0,0.0,0.0,-0.18367499999999995,0.08906525346620876,0.006297864469405487,0.4925249999999998,0.4012068909864335,0.028369611327527904,-0.305845,0.37766430990365,0.02670489945450087,-0.023195267999999988,0.02859037729684897,0.002021644966328382,-0.020190268000000164,0.13061213864590118,0.009235672894179425
GLY1347,L GLY 476,0.0,0.0,0.0,-0.08424499999999999,0.024750858065933815,0.0017501499578607557,0.5258000000000002,0.13051658898392943,0.009228916512787394,-0.45164000000000004,0.14027665664678457,0.009919057515711835,-0.0012790439999999994,0.003846990245641909,0.0002720232889851896,-0.01136404400000005,0.035754578888165675,0.0025282305190291315
SER1348,L SER 477,0.0,0.0,0.0,-0.038055,0.009695977258636707,0.0006856091269812567,-0.7371050000000006,0.24312296060841226,0.017191389410835818,0.7968250000000002,0.25222909105612634,0.01783529006983061,0.0,0.0,0.0,0.02166499999999987,0.03366233466353757,0.002380286511115839
TYR1349,L TYR 478,0.0,0.0,0.0,-0.01820500000000002,0.0019243115652096995,0.00013606937568754778,0.47200000000000036,0.15309124730042437,0.01082518591064368,-0.4556850000000001,0.15253689971610077,0.010785987617042721,0.0,0.0,0.0,-0.0018900000000001424,0.004844367863818968,0.0003425485367068582
HIP1350,L HIP 479,0.0,0.0,0.0,-0.011064999999999993,0.0014969218416471053,0.00010584835851349234,-84.90616499999993,1.719032872805137,0.12155398014431042,84.96419999999996,1.713624071960845,0.12117152016880178,0.0,0.0,0.0,0.04696999999999982,0.012074729810640913,0.0008538123330099546
GLY1351,L GLY 480,0.0,0.0,0.0,-0.0021549999999999985,0.00038855501540966054,2.7474988626021442e-05,0.12698999999999988,0.21282546816581896,0.015049033174925227,-0.12289000000000005,0.21196364759080738,0.01498809325764955,0.0,0.0,0.0,0.001945000000000009,0.001556269578190202,0.00011004487720926197
ASP1352,L ASP 481,0.0,0.0,0.0,-0.002290000000000006,0.000453762052181539,3.2085822414269026e-05,78.44380500000003,1.0869859736773353,0.07686151530419058,-78.44759500000002,1.0845563798019995,0.07668971707371265,0.0,0.0,0.0,-0.006080000000000396,0.0034732693532160755,0.0002455972312546501
SER1353,L SER 482,0.0,0.0,0.0,-0.002350000000000003,0.00047696960070848165,3.372684390808073e-05,0.3761600000000002,0.23290297207206245,0.016468727091065644,-0.3761699999999999,0.2325505560087961,0.016443807512252172,0.0,0.0,0.0,-0.0023599999999999975,0.0013639648089303932,9.644687656944946e-05
ASP1354,L ASP 483,0.0,0.0,0.0,-0.004960000000000006,0.0007405403432629628,5.236410984634546e-05,88.68721000000001,1.8088429798890664,0.12790451371812406,-88.65112500000001,1.8006169024464644,0.1273228422039011,0.0,0.0,0.0,0.03112500000000438,0.008608099383718704,0.0006086845447355236
LEU1355,L LEU 484,0.0,0.0,0.0,-0.00454500000000001,0.0005549549531268336,3.924124106090467e-05,0.5478600000000001,0.13920761617095453,0.009843464938729604,-0.5399499999999997,0.13945557536362768,0.009860998301389276,0.0,0.0,0.0,0.003364999999999958,0.0018739730521007674,0.0001325099052901304
GLN1356,L GLN 485,0.0,0.0,0.0,-0.0055800000000000415,0.0005600000000000512,3.9597979746450284e-05,0.654375,0.15870659839779808,0.011222251194613307,-0.640195,0.15868196802094475,0.01122050956396369,0.0,0.0,0.0,0.0086000000000001,0.002821347195933724,0.00019949937343263872
LEU1357,L LEU 486,0.0,0.0,0.0,-0.014050000000000002,0.0015321553446044532,0.00010833974340010204,0.5194099999999995,0.16541511992559915,0.011696615301017715,-0.491615,0.16414261108864983,0.011606635338245049,0.0,0.0,0.0,0.013744999999999776,0.004962859558762556,0.000350927164807748
GLU1358,L GLU 487,0.0,0.0,0.0,-0.011719999999999986,0.0016436544649043859,0.00011622392180614373,96.35301000000007,2.1514846617826278,0.15213293939653416,-96.20787999999993,2.1334178084986726,0.15085541994935545,0.0,0.0,0.0,0.13340999999999822,0.02227693650392647,0.0015752172865988547
ARG1359,L ARG 488,0.0,0.0,0.0,-0.014475000000000016,0.0012038999127833654,8.512857921990108e-05,-93.75534499999998,1.8104612743651187,0.1280189444179214,93.84769000000001,1.8039044331376164,0.12755530572840834,0.0,0.0,0.0,0.07787000000000276,0.019496489427586902,0.0013786099883578528
ILE1360,L ILE 489,0.0,0.0,0.0,-0.017185000000000006,0.0019237398472766183,0.000136028949124807,-0.4103599999999999,0.11457259881839155,0.008101506156265047,0.43702500000000016,0.11890699884783824,0.008407994521584741,0.0,0.0,0.0,0.009479999999999756,0.011591358850454373,0.0008196328446322991
ASN1361,L ASN 490,0.0,0.0,0.0,-0.025170000000000022,0.0022696034895990894,0.00016048520181001678,-0.6456899999999992,0.31814943642885846,0.022496562392952422,0.7383149999999997,0.31384669151514155,0.022192312382331908,0.0,0.0,0.0,0.0674549999999993,0.022326844268728087,0.0015787462984913634
VAL1362,L VAL 491,0.0,0.0,0.0,-0.0123,0.000953939201416997,6.745368781616384e-05,0.023219999999999956,0.1378999332849731,0.009750997795097697,-0.0077550000000000015,0.14028201942872082,0.00991943672165915,0.0,0.0,0.0,0.003164999999999765,0.011635195529083422,0.0008227325659046287
[truncated: 112,429 more chars]
