# Supplementary material for: Detailed Per-residue Energetic Analysis Explains the Driving Force for Microtubule Disassembly
Source: PLoS Comput Biol. 2015 Jun 1;11(6):e1004313. doi: 10.1371/journal.pcbi.1004313 (PMC4452272; doi:10.1371/journal.pcbi.1004313)
Supplement: S2 Dataset — 13 text files with energy contribution per residue in the 13 lateral GTP subsystems, plus one text file with the overall residual contributions, per MT ring. (ZIP) [file pcbi.1004313.s002.zip › LatGTP/R9_L10.txt]

| Run on Tue Jan 20 06:11:52 2015
| GB non-polar solvation energies calculated with gbsa=2
idecomp = 2: Per-residue decomp adding 1-4 interactions to EEL and VDW.
Energy Decomposition Analysis (All units kcal/mol): Generalized Born solvent
DELTAS:
Total Energy Decomposition:
Residue,Location,Internal,,,van der Waals,,,Electrostatic,,,Polar Solvation,,,Non-Polar Solv.,,,TOTAL,,
,,Avg.,Std. Dev.,Std. Err. of Mean,Avg.,Std. Dev.,Std. Err. of Mean,Avg.,Std. Dev.,Std. Err. of Mean,Avg.,Std. Dev.,Std. Err. of Mean,Avg.,Std. Dev.,Std. Err. of Mean
MET   1,R MET   1,0.0,0.0,0.0,-0.0002800000000000014,0.00044899888641287516,3.174901573277524e-05,-74.07333499999996,0.6130284029158545,0.04334765407617598,74.06923,0.6127505341471386,0.04332800578711209,0.0,0.0,0.0,-0.004384999999999302,0.0008525109969971711,6.0281630701280415e-05
ARG   2,R ARG   2,0.0,0.0,0.0,-0.0005000000000000026,0.0005000000000000021,3.535533905932752e-05,-79.52504500000003,0.5966052237211952,0.042186359938457436,79.51812,0.5961122676114172,0.0421515026776523,0.0,0.0,0.0,-0.007425000000002768,0.0008912771734978471,6.302281332971066e-05
GLU   3,R GLU   3,0.0,0.0,0.0,-0.00028499999999999527,0.0004514144437210592,3.1919821428071407e-05,77.48092999999996,0.5312490048064253,0.037564977379722815,-77.47536500000002,0.530834787644019,0.037535687803280676,0.0,0.0,0.0,0.005280000000000484,0.0008897190567801014,6.291263784001087e-05
CYS   4,R CYS   4,0.0,0.0,0.0,-0.00036000000000003586,0.00048000000000004766,3.394112549695765e-05,-0.24031500000000008,0.1588218995447416,0.011230404216901543,0.2402700000000001,0.1587237446004849,0.011223463614232453,0.0,0.0,0.0,-0.00040500000000009083,0.0007752257735655145,5.481674014387623e-05
ILE   5,R ILE   5,0.0,0.0,0.0,-0.0005400000000000093,0.000498397431775092,3.524202037341272e-05,0.3754699999999998,0.0800928155329813,0.0056634172987694315,-0.37506499999999987,0.08011361167117659,0.00566488780780347,0.0,0.0,0.0,-0.00013499999999999623,0.0007118813103320126,5.0337610193573115e-05
SER   6,R SER   6,0.0,0.0,0.0,-0.00047999999999998044,0.0004995998398718507,3.5327043465309886e-05,-0.25195499999999993,0.22090066313843432,0.015620035687379212,0.25209500000000007,0.22075179721805183,0.015609509277200208,0.0,0.0,0.0,-0.00033999999999998186,0.0007644605941446477,5.4055527006957744e-05
ILE   7,R ILE   7,0.0,0.0,0.0,-0.0005449999999999977,0.0004979708826829102,3.521185879785365e-05,0.6256200000000002,0.0840297304529759,0.0059417992224577,-0.6247650000000001,0.08399226020890063,0.005939149676089866,0.0,0.0,0.0,0.000309999999999917,0.0007706490770775022,5.449311883166561e-05
HID   8,R HID   8,0.0,0.0,0.0,-0.0008399999999999786,0.0003666060555964551,2.5922962793630585e-05,-1.6825799999999997,0.147872085262904,0.010456135423759476,1.68056,0.1476163486880813,0.01043805211713402,0.0,0.0,0.0,-0.0028600000000001593,0.000774854825112224,5.4790510127197e-05
VAL   9,R VAL   9,0.0,0.0,0.0,-0.0005900000000000017,0.0004918333050943172,3.477786652455838e-05,0.7939499999999997,0.07828088847222248,0.005535294707601635,-0.7925250000000003,0.07824697677865679,0.005532896788753453,0.0,0.0,0.0,0.000835000000000157,0.0007535084604700809,5.3281094207982974e-05
GLY  10,R GLY  10,0.0,0.0,0.0,-0.0003249999999999903,0.0004683748498798659,3.3119103248728434e-05,-0.09011999999999996,0.11351478141634258,0.008026707170440453,0.08996499999999999,0.11343797324970156,0.008021276012892216,0.0,0.0,0.0,-0.00048000000000004707,0.00076131465242706,5.383307533478536e-05
GLN  11,R GLN  11,0.0,0.0,0.0,-0.001349999999999988,0.0004769696007084452,3.372684390807815e-05,-0.8594200000000004,0.4500696430553822,0.03182472966106697,0.8612049999999998,0.4491290382228696,0.03175821885551832,0.0,0.0,0.0,0.0004350000000004073,0.001488547950184947,0.00010525623496971111
ALA  12,R ALA  12,0.0,0.0,0.0,-0.0009550000000000413,0.00023016298572969905,1.6274980798761276e-05,-0.17811000000000005,0.13691569632441708,0.009681401732187338,0.17840499999999995,0.13674615524759748,0.009669413367676457,0.0,0.0,0.0,-0.0006600000000000341,0.0008799999999999603,6.222539674441337e-05
GLY  13,R GLY  13,0.0,0.0,0.0,-0.00057500000000001,0.0004943429983321366,3.4955328635274396e-05,0.15562999999999996,0.1490115871333501,0.010536710373736196,-0.15524999999999994,0.14861960671459207,0.01050899317251658,0.0,0.0,0.0,-0.00019500000000001184,0.0009627954092121026,6.807991627491546e-05
VAL  14,R VAL  14,0.0,0.0,0.0,-0.000880000000000054,0.00032496153618545695,2.2978250586153423e-05,-0.23413500000000012,0.10195703396529383,0.0072094510106526415,0.23480499999999987,0.10200772997670363,0.007213035759997339,0.0,0.0,0.0,-0.00021000000000018115,0.0009032718306247329,6.387096366895352e-05
GLN  15,R GLN  15,0.0,0.0,0.0,-0.0016150000000000287,0.000486595314404093,3.440748465087343e-05,-1.1846000000000003,0.6107253474353249,0.04318480346140285,1.1850100000000001,0.6097266681882965,0.04311418617462244,0.0,0.0,0.0,-0.0012050000000003536,0.0013867137411886915,9.805546899590908e-05
ILE  16,R ILE  16,0.0,0.0,0.0,-0.002070000000000063,0.0002740437921209074,1.9377822375077017e-05,-0.23385,0.1292311011328153,0.009138018795121822,0.23410499999999992,0.1290629845269357,0.00912613115591707,0.0,0.0,0.0,-0.001815000000000273,0.0013231685455749485,9.356214512287874e-05
GLY  17,R GLY  17,0.0,0.0,0.0,-0.0005200000000000021,0.000499599839871873,3.5327043465311465e-05,0.010439999999999899,0.12216323669582432,0.008638245307931466,-0.01112499999999999,0.12202999375153635,0.008628823608986338,0.0,0.0,0.0,-0.001205000000000075,0.0009071796955399319,6.414729144710334e-05
ASN  18,R ASN  18,0.0,0.0,0.0,-0.001079999999999992,0.0002712931993249729,1.91833260932482e-05,-1.5689149999999992,0.4155419205988751,0.029383250992274648,1.5676550000000002,0.415063351760905,0.02934941106521532,0.0,0.0,0.0,-0.0023400000000009056,0.0009921693403855925,7.015696686720363e-05
ALA  19,R ALA  19,0.0,0.0,0.0,-0.0012200000000000188,0.0004142463035441342,2.9291637031751827e-05,-0.4696750000000002,0.15163511920066433,0.01072222210528202,0.47131999999999996,0.15143747092447102,0.010708246261643408,0.0,0.0,0.0,0.00042500000000011295,0.0010461237976452792,7.397212312756006e-05
CYS  20,R CYS  20,0.0,0.0,0.0,-0.0012799999999999522,0.00044899888641287,3.1749015732774875e-05,-0.08956999999999997,0.31789964627221584,0.02247889956158886,0.08991999999999997,0.3181246981923913,0.02249481313547637,0.0,0.0,0.0,-0.0009299999999999154,0.001332328788250022,9.420987209416462e-05
TRP  21,R TRP  21,0.0,0.0,0.0,-0.001485000000000074,0.0004997749493522267,3.533942557541229e-05,-0.4991149999999998,0.13387524705859713,0.009466409502815843,0.4974899999999999,0.13373477446049828,0.009456476590147183,0.0,0.0,0.0,-0.003109999999999964,0.0008988325761791815,6.355706097676732e-05
GLU  22,R GLU  22,0.0,0.0,0.0,-0.0018150000000000089,0.0003882975663070963,2.7456784225398084e-05,97.90806,1.641931870204804,0.1161021159668127,-97.88368000000004,1.6393527251909452,0.1159197428739164,0.0,0.0,0.0,0.022564999999998604,0.0028715457509854484,0.00020304894730092276
LEU  23,R LEU  23,0.0,0.0,0.0,-0.002834999999999971,0.00037118054905938653,2.624642832844382e-05,-0.5806049999999994,0.09830645439135895,0.0069513160534535965,0.5819399999999998,0.09855504248895672,0.006968893886406961,0.0,0.0,0.0,-0.001499999999999786,0.001414213562373368,0.0001000000000000193
TYR  24,R TYR  24,0.0,0.0,0.0,-0.0015500000000000247,0.0004974937185533059,3.517811819867544e-05,-0.07595999999999994,0.15838004419749363,0.011199160325667284,0.07586000000000008,0.15837237890490877,0.011198618307630631,0.0,0.0,0.0,-0.0016500000000001466,0.001085126720710466,7.673004626610913e-05
CYS  25,R CYS  25,0.0,0.0,0.0,-0.0009050000000000557,0.00029321493822793076,2.0733427116616448e-05,-0.9530399999999998,0.11420489656753056,0.008075505680760913,0.9514300000000006,0.11420120445949271,0.008075244609297868,0.0,0.0,0.0,-0.0025149999999999517,0.0008542686930937673,6.040591858419724e-05
LEU  26,R LEU  26,0.0,0.0,0.0,-0.0024349999999999906,0.0004957569969248981,3.505531343462738e-05,-0.86512,0.16617874593340765,0.011750611813858895,0.8666950000000003,0.1662510510493094,0.011755724557635756,0.0,0.0,0.0,-0.0008600000000001607,0.0010394229168149978,7.349829930005855e-05
GLU  27,R GLU  27,0.0,0.0,0.0,-0.002379999999999997,0.00048538644398048126,3.432200460346226e-05,95.40423500000003,0.9497301194414082,0.06715606077541295,-95.38987499999999,0.9477187976281057,0.06701383884607949,0.0,0.0,0.0,0.011980000000000856,0.003011577659629825,0.00021295069851941614
HIP  28,R HIP  28,0.0,0.0,0.0,-0.0014650000000000097,0.0004987734956870963,3.52686121076465e-05,-89.509605,0.7165517559684035,0.05066786057163863,89.49720499999998,0.7155532006609091,0.050597252048706715,0.0,0.0,0.0,-0.01386499999999863,0.0015088986049428409,0.00010669524356780042
GLY  29,R GLY  29,0.0,0.0,0.0,-0.0005400000000000004,0.0004983974317750848,3.524202037341221e-05,-0.7504449999999996,0.09388235710185742,0.006638485134050041,0.7500299999999998,0.09381859677058046,0.006633976597788378,0.0,0.0,0.0,-0.0009549999999999312,0.0007436228882975884,5.258207869607513e-05
ILE  30,R ILE  30,0.0,0.0,0.0,-0.0007450000000000213,0.0004358612164439614,3.0820042180374265e-05,0.7739449999999995,0.08106036007199029,0.005731833029232759,-0.7733849999999998,0.08106501572811788,0.005732162233834628,0.0,0.0,0.0,-0.00018500000000039484,0.0007216474208367918,5.102817848994777e-05
GLN  31,R GLN  31,0.0,0.0,0.0,-0.0006499999999999942,0.0004769696007084678,3.372684390807975e-05,0.11402499999999971,0.5478456391858938,0.038738536651182404,-0.11394500000000006,0.5475420001926794,0.03871706613206895,0.0,0.0,0.0,-0.0005700000000000393,0.0007517313349859675,5.3155432459899375e-05
PRO  32,R PRO  32,0.0,0.0,0.0,-0.0005200000000000005,0.0004995998398718717,3.5327043465311376e-05,-0.17297500000000007,0.141550854377499,0.010009156901307903,0.17271499999999995,0.14139976582370994,0.009998473327213512,0.0,0.0,0.0,-0.0007799999999999674,0.0007626270385975459,5.3925875050853964e-05
ASP  33,R ASP  33,0.0,0.0,0.0,-0.0003350000000000114,0.0004719904660054218,3.337476591678324e-05,79.62533500000002,0.9232385784706166,0.06528282594896015,-79.61871999999995,0.9227306007758617,0.06524690650169487,0.0,0.0,0.0,0.006280000000000143,0.0009442457307284614,6.676825593045418e-05
GLY  34,R GLY  34,0.0,0.0,0.0,-0.00022000000000000464,0.00041424630354416843,2.9291637031754242e-05,-0.49084999999999995,0.13873672008520335,0.009810167557182718,0.4905799999999999,0.13869172145445446,0.009806985673488052,0.0,0.0,0.0,-0.0004900000000000071,0.000663249575951549,4.689882727744424e-05
GLN  35,R GLN  35,0.0,0.0,0.0,-0.0003949999999999898,0.0004888506929523446,3.4566963997434565e-05,0.4579299999999996,0.4222402575548668,0.02985689494070007,-0.4576850000000001,0.42211529914823004,0.029848059047030154,0.0,0.0,0.0,-0.00015000000000046755,0.0007262919523170862,5.135659646046283e-05
MET  36,R MET  36,0.0,0.0,0.0,-0.0004699999999999893,0.0004990991885386993,3.5291642070041745e-05,-0.25133999999999984,0.30706156451109307,0.02171253145075444,0.25117500000000004,0.3069235643853368,0.021702773368281757,0.0,0.0,0.0,-0.0006349999999998613,0.0007428155894970588,5.2524994050445304e-05
PRO  37,R PRO  37,0.0,0.0,0.0,-0.0005999999999999972,0.000489897948556632,3.464101615137729e-05,-0.7095949999999998,0.15360013338210518,0.010861169590564476,0.7092099999999998,0.15348444839787628,0.010852989426881504,0.0,0.0,0.0,-0.0009850000000001203,0.000731283118908204,5.170952523472394e-05
SER  38,R SER  38,0.0,0.0,0.0,-0.00038000000000001477,0.0004853864439804828,3.432200460346236e-05,-0.2706900000000001,0.27862947421261797,0.019702079065418442,0.27057499999999995,0.2784809766842252,0.01969157870448685,0.0,0.0,0.0,-0.0004950000000001143,0.0007680983010006525,5.4312751725542726e-05
ASP  39,R ASP  39,0.0,0.0,0.0,-0.0006999999999999923,0.000489897948556628,3.4641016151377005e-05,82.01024000000002,2.2719655482404795,0.16065222457830552,-82.00225500000002,2.270574942601525,0.16055389391057942,0.0,0.0,0.0,0.007284999999999613,0.0016833820124960268,0.0001190330836363398
LYS  40,R LYS  40,0.0,0.0,0.0,-0.0011200000000000001,0.0004749736834815156,3.358571124749325e-05,-79.38530000000002,3.0131843969458134,0.21306431200458822,79.37801499999999,3.0125015360618845,0.21301602644842493,0.0,0.0,0.0,-0.008404999999999418,0.002488166996006464,0.0001759399755600732
THR  41,R THR  41,0.0,0.0,0.0,-0.0011550000000000147,0.000480598585099866,3.398345185527753e-05,0.15424000000000018,0.35558155520217877,0.025143412894831928,-0.15307499999999996,0.355186541658042,0.025115481219259963,0.0,0.0,0.0,9.999999999941168e-06,0.0008999444427297348,6.363568181453439e-05
ILE  42,R ILE  42,0.0,0.0,0.0,-0.0012550000000000033,0.00043586121644395435,3.082004218037376e-05,0.17652999999999996,0.19812889516675752,0.014009828532141283,-0.1764100000000001,0.1980147769738409,0.014001759157334473,0.0,0.0,0.0,-0.0011350000000001437,0.0007394423574557042,5.228647052534955e-05
GLY  43,R GLY  43,0.0,0.0,0.0,-0.0002949999999999964,0.0004560427611529373,3.22470928922279e-05,0.25569500000000017,0.3528239532330534,0.024948420989613734,-0.25558000000000014,0.35261551809300706,0.024933682399517303,0.0,0.0,0.0,-0.00018000000000001348,0.0007467261881037475,5.280151512977413e-05
GLY  44,R GLY  44,0.0,0.0,0.0,-0.000309999999999998,0.00046249324319388443,3.270321085153547e-05,0.672505,0.3288941470671072,0.023256328168371712,-0.672165,0.328792545193774,0.023249143831010198,0.0,0.0,0.0,3.0000000000143244e-05,0.0007804485889537367,5.518604896166596e-05
GLY  45,R GLY  45,0.0,0.0,0.0,-0.000244999999999998,0.0004300872004605543,3.0411757594719598e-05,-0.40879,0.2452253981544324,0.01734005419541702,0.4086399999999999,0.24510371355815877,0.01733144979509792,0.0,0.0,0.0,-0.0003949999999999909,0.0007674470665784767,5.426670249793646e-05
ASP  46,R ASP  46,0.0,0.0,0.0,-0.0007899999999999893,0.00040730823708832054,2.8801041647828948e-05,84.53712499999997,1.202784028567654,0.08504967429030623,-84.52792999999998,1.2020025229189042,0.08499441349592957,0.0,0.0,0.0,0.0084049999999975,0.001360505420788523,9.62022608880622e-05
ASP  47,R ASP  47,0.0,0.0,0.0,-0.00047500000000000303,0.0004993746088859575,3.531111722956405e-05,78.38936500000001,0.943395003044603,0.06670810039903424,-78.38299999999998,0.9427303219903389,0.0666611003509546,0.0,0.0,0.0,0.005889999999999702,0.0010853110153321373,7.674307786378113e-05
SER  48,R SER  48,0.0,0.0,0.0,-0.0005150000000000005,0.0004997749493522061,3.533942557541083e-05,-0.10626000000000008,0.23449757440110114,0.016581482503081557,0.10642500000000003,0.23436798922847804,0.016572319447651255,0.0,0.0,0.0,-0.0003500000000000096,0.0008170067319184002,5.777110004145605e-05
PHE  49,R PHE  49,0.0,0.0,0.0,-0.0011549999999999983,0.0003619046835839916,2.5590525590541223e-05,0.06118499999999994,0.09624723775257134,0.006805707448531708,-0.06219999999999998,0.09616002287853304,0.006799540425646426,0.0,0.0,0.0,-0.0021699999999998452,0.000707884171316204,5.005496978323076e-05
ASN  50,R ASN  50,0.0,0.0,0.0,-0.00039000000000001035,0.00048774993593030065,3.4489128721961964e-05,0.3928199999999994,0.3260639164335731,0.023056200641042326,-0.39271499999999987,0.3259304124732766,0.023046760485478237,0.0,0.0,0.0,-0.000285000000000224,0.0007770296004653288,5.4944289967170766e-05
THR  51,R THR  51,0.0,0.0,0.0,-0.00038999999999998866,0.00048774993593027354,3.448912872196005e-05,-0.09608499999999964,0.11192442885715341,0.007914252262532447,0.096235,0.11188243729468893,0.007911283010675322,0.0,0.0,0.0,-0.0002399999999997471,0.000813879597975462,5.754997827978303e-05
PHE  52,R PHE  52,0.0,0.0,0.0,-0.0007200000000000118,0.00044899888641287863,3.1749015732775485e-05,-0.000229999999999988,0.10046017668708332,0.007103607217463532,-8.000000000001006e-05,0.10044014934278024,0.007102191070366946,0.0,0.0,0.0,-0.0010300000000000953,0.000713512438574341,5.045294837768665e-05
PHE  53,R PHE  53,0.0,0.0,0.0,-0.000569999999999995,0.0004950757517794568,3.5007142128428186e-05,-0.18832500000000002,0.07546290065323476,0.005336032877990904,0.18807499999999996,0.07541232906494812,0.0053324569266896184,0.0,0.0,0.0,-0.0008200000000000963,0.0007263607918933973,5.136146415358519e-05
SER  54,R SER  54,0.0,0.0,0.0,-0.00010000000000000898,0.00030000000000002697,2.121320343559833e-05,0.45293499999999975,0.2949431314253652,0.020855628829527083,-0.45273000000000024,0.29480733895206834,0.020846026851656853,0.0,0.0,0.0,0.00010499999999999176,0.0006663144903121874,4.7115549450260584e-05
GLU  55,R GLU  55,0.0,0.0,0.0,-0.00019500000000000292,0.0003962007067131566,2.801562064277755e-05,73.94717000000003,0.6813589003562246,0.04817934988636955,-73.94313499999996,0.6810154012812261,0.04815506083384328,0.0,0.0,0.0,0.00383999999999979,0.0007901898506053555,5.5874860178783176e-05
THR  56,R THR  56,0.0,0.0,0.0,-0.00020999999999999185,0.0004073082370883103,2.8801041647828223e-05,-0.3277649999999997,0.1192976100976043,0.008435614907936474,0.32765000000000016,0.11923551274683176,0.008431223962153976,0.0,0.0,0.0,-0.0003249999999997111,0.0006995534289815653,4.9465897343516674e-05
GLY  57,R GLY  57,0.0,0.0,0.0,-8.5e-05,0.00027888169534768685,1.971991379291502e-05,-0.2517499999999999,0.061855456509511623,0.004373841275126524,0.25168999999999997,0.06185187062652213,0.0043735877149086826,0.0,0.0,0.0,-0.00014500000000003066,0.0005779057016503004,4.086410405232972e-05
ALA  58,R ALA  58,0.0,0.0,0.0,-8.999999999999953e-05,0.0002861817604250822,2.0236106344847957e-05,-0.008934999999999998,0.1256260752192792,0.008883104968140362,0.008904999999999979,0.12554762433037114,0.008877557652586661,0.0,0.0,0.0,-0.00012000000000001343,0.00062896740774062,4.447471191587166e-05
GLY  59,R GLY  59,0.0,0.0,0.0,-0.00011999999999999733,0.00032496153618543115,2.29782505861516e-05,0.21133999999999994,0.07810092445035496,0.0055225693295784225,-0.21132499999999996,0.07804024202294635,0.005518278433986473,0.0,0.0,0.0,-0.00010499999999991239,0.0006956831175182266,4.919222499541359e-05
LYS  60,R LYS  60,0.0,0.0,0.0,-0.000334999999999992,0.00047199046600539425,3.337476591678129e-05,-77.06882,0.902242693292257,0.06379819267029693,77.06344499999997,0.9019050376736905,0.06377431681253751,0.0,0.0,0.0,-0.005710000000000192,0.0008519976525791162,6.0245331769371324e-05
HIP  61,R HIP  61,0.0,0.0,0.0,-0.0003699999999999648,0.0004828043081828863,3.413942003021986e-05,-75.94274000000001,0.9745139672660498,0.0689085434614829,75.93803500000001,0.9740652820884759,0.06887681662831485,0.0,0.0,0.0,-0.005075000000001068,0.0008940777371120703,6.322084308198683e-05
VAL  62,R VAL  62,0.0,0.0,0.0,-0.00026499999999999023,0.0004413332074521311,3.120697037522112e-05,-0.30505499999999974,0.08385214353253063,0.005929241930888012,0.3049500000000001,0.0838122753539119,0.0059264228249425255,0.0,0.0,0.0,-0.0003699999999997666,0.0006950539547400134,4.914773646871912e-05
PRO  63,R PRO  63,0.0,0.0,0.0,-0.0003550000000000275,0.00047851332269857995,3.383600153682726e-05,-0.48150000000000004,0.10461467392292575,0.007397374534252028,0.4811999999999999,0.10456916371473961,0.007394156476569864,0.0,0.0,0.0,-0.0006549999999999478,0.0007252413391416831,5.128230689038968e-05
ARG  64,R ARG  64,0.0,0.0,0.0,-0.0004949999999999965,0.0004999749993749649,3.5353571248177754e-05,-78.18489999999998,0.5547426250117546,0.039226227195903775,78.179085,0.5543670154094267,0.039199667586215285,0.0,0.0,0.0,-0.00631000000000455,0.0008910106621126448,6.300396812893667e-05
ALA  65,R ALA  65,0.0,0.0,0.0,-0.0002100000000000035,0.00040730823708833296,2.8801041647829826e-05,-0.8319900000000001,0.11569131298416403,0.008180611193547765,0.8315249999999998,0.11566650066030404,0.008178856697301926,0.0,0.0,0.0,-0.0006749999999999884,0.0007275816105428393,5.144778906814713e-05
VAL  66,R VAL  66,0.0,0.0,0.0,-0.00036000000000003027,0.00048000000000004024,3.3941125496957125e-05,0.5273100000000005,0.07576499125585316,0.005357393909355325,-0.5268050000000001,0.0757355066993008,0.005355309036367479,0.0,0.0,0.0,0.0001450000000000158,0.0007835655684117045,5.540645269282078e-05
PHE  67,R PHE  67,0.0,0.0,0.0,-0.0007100000000000106,0.0004537620521815426,3.2085822414269277e-05,-0.8547800000000001,0.07947006732097242,0.005619382350401105,0.8539299999999999,0.07942584654884456,0.005616255469617013,0.0,0.0,0.0,-0.0015600000000001125,0.0007045565981525116,4.9819674828336635e-05
VAL  68,R VAL  68,0.0,0.0,0.0,-0.0004250000000000198,0.0004943429983321522,3.49553286352755e-05,0.6930550000000002,0.07388214923105425,0.0052242568729914925,-0.6923400000000004,0.07380030081238985,0.005218469315804794,0.0,0.0,0.0,0.00028999999999987423,0.0007654410493305605,5.41248556580186e-05
ASP  69,R ASP  69,0.0,0.0,0.0,-0.0005299999999999949,0.0004990991885387053,3.529164207004217e-05,94.29316000000003,0.8116905841444303,0.05739519162737966,-94.27246500000008,0.8107404940891346,0.05732801011529591,0.0,0.0,0.0,0.020165000000000644,0.0012115176432899203,8.566723410974474e-05
LEU  70,R LEU  70,0.0,0.0,0.0,-0.00043499999999996043,0.000495756996924859,3.505531343462462e-05,-0.6792199999999997,0.16451194971794691,0.01163275152317806,0.6784849999999999,0.1643589357929768,0.011621931804781827,0.0,0.0,0.0,-0.0011699999999999734,0.0006936137253543814,4.904589687221466e-05
GLU  71,R GLU  71,0.0,0.0,0.0,-0.0005999999999999894,0.0004898979485566262,3.464101615137688e-05,96.85583999999997,1.1042838468450988,0.07808465964589362,-96.83136000000007,1.1027380198341368,0.07797535316969437,0.0,0.0,0.0,0.0238799999999992,0.0017451647486681418,0.00012340178280709598
PRO  72,R PRO  72,0.0,0.0,0.0,-0.00044500000000000426,0.0004969657935914746,3.514078826662857e-05,0.21966500000000017,0.11608002745950713,0.008208097457693813,-0.2196499999999999,0.11589420822457006,0.008194958053583922,0.0,0.0,0.0,-0.0004300000000000637,0.0008337265738836601,5.8953371404856315e-05
THR  73,R THR  73,0.0,0.0,0.0,-0.000654999999999995,0.000475368278285369,3.361361331365583e-05,-0.27601999999999993,0.2764133129934232,0.019545372802788917,0.27592500000000003,0.2760307217956,0.01951831951974861,0.0,0.0,0.0,-0.0007499999999999665,0.0007921489758875532,5.6013391256006774e-05
VAL  74,R VAL  74,0.0,0.0,0.0,-0.0008250000000000079,0.00037996710383926964,2.686773157525606e-05,0.007050000000000001,0.12250162243823544,0.00866217279324304,-0.006735000000000002,0.1223324354985218,0.008650209470007069,0.0,0.0,0.0,-0.0005099999999999799,0.0007482646590612485,5.291030145444488e-05
ILE  75,R ILE  75,0.0,0.0,0.0,-0.0005699999999999955,0.0004950757517794574,3.500714212842823e-05,0.061295000000000203,0.11878227129921383,0.00839917495204143,-0.061285,0.11859107797385099,0.008385655542353264,0.0,0.0,0.0,-0.0005600000000001249,0.0008284926070884445,5.85832740635161e-05
ASP  76,R ASP  76,0.0,0.0,0.0,-0.0004800000000000015,0.0004995998398718731,3.532704346531147e-05,88.28179500000005,1.000251289908901,0.07072844699851752,-88.26758999999997,0.9992308051246795,0.07065628782741544,0.0,0.0,0.0,0.013724999999998743,0.0012447389284487456,8.801633371129848e-05
GLU  77,R GLU  77,0.0,0.0,0.0,-0.0010349999999999587,0.0002318943725060721,1.6397408331804285e-05,99.24170500000004,1.8824623443685797,0.13311018890313486,-99.21371999999995,1.8794806760389575,0.13289935311362236,0.0,0.0,0.0,0.02694999999999908,0.0030704234235713963,0.00021711172239213494
VAL  78,R VAL  78,0.0,0.0,0.0,-0.0006549999999999955,0.0004753682782853686,3.3613613313655794e-05,-0.1758799999999999,0.19375354345146828,0.01370044444534556,0.17564500000000013,0.1935199963182098,0.013683930169180184,0.0,0.0,0.0,-0.0008899999999998868,0.0007667463726684008,5.421715595640139e-05
ARG  79,R ARG  79,0.0,0.0,0.0,-0.0005449999999999711,0.0004979708826828861,3.521185879785195e-05,-85.21456500000002,0.8324752943925484,0.05886489258352384,85.20303500000001,0.8317844635311946,0.058816043464852225,0.0,0.0,0.0,-0.012074999999999819,0.001095159805693411,7.743949250887526e-05
THR  80,R THR  80,0.0,0.0,0.0,-0.00045999999999999795,0.0004983974317750822,3.524202037341203e-05,-0.19531500000000027,0.3808250592791918,0.026928398186208544,0.19511000000000003,0.3803882068361215,0.026897508053721254,0.0,0.0,0.0,-0.0006650000000003831,0.0009606117842293502,6.79255106716282e-05
GLY  81,R GLY  81,0.0,0.0,0.0,-0.0003799999999999992,0.00048538644398046305,3.4322004603460965e-05,-1.196155,0.11493350675499489,0.008127026201200675,1.1949700000000005,0.11482939127243615,0.008119664124826296,0.0,0.0,0.0,-0.0015650000000000392,0.0007319665292893883,5.175784964621081e-05
THR  82,R THR  82,0.0,0.0,0.0,-0.0007849999999999979,0.00042281792771830054,2.989774238968538e-05,-0.8349949999999998,0.2124881996135337,0.01502518468688504,0.8343100000000004,0.21224321873736968,0.01500786192300538,0.0,0.0,0.0,-0.001470000000000288,0.0008240752392833641,5.827091899051935e-05
TYR  83,R TYR  83,0.0,0.0,0.0,-0.0011499999999999406,0.00035707142142713693,2.52487623459048e-05,-0.6873999999999997,0.43683683452749417,0.030889028796645686,0.6865399999999998,0.43643931811879694,0.030860920141823414,0.0,0.0,0.0,-0.002009999999999814,0.0007999374975582339,5.656412290488245e-05
ARG  84,R ARG  84,0.0,0.0,0.0,-0.0006900000000000406,0.0004624932431939128,3.270321085153748e-05,-86.51326000000003,2.0316717728015035,0.14366088876932379,86.50102499999996,2.0299687643856754,0.1435404678893988,0.0,0.0,0.0,-0.012925000000001035,0.0018866305944723113,0.00013340492869453786
GLN  85,R GLN  85,0.0,0.0,0.0,-0.0003849999999999809,0.00048659531440405025,3.4407484650870405e-05,-0.51699,0.508635144184906,0.03596593596029443,0.5166349999999998,0.5083149336533406,0.03594329365646671,0.0,0.0,0.0,-0.0007400000000000163,0.0008014985963805366,5.667450926121771e-05
LEU  86,R LEU  86,0.0,0.0,0.0,-0.0005650000000000238,0.0004957569969249244,3.5055313434629246e-05,-0.8294849999999994,0.09455442758010318,0.0066860076933103274,0.82895,0.0944538379315536,0.006678894931049669,0.0,0.0,0.0,-0.0010999999999998478,0.0007681145747867683,5.4313902455994536e-05
PHE  87,R PHE  87,0.0,0.0,0.0,-0.0005899999999999572,0.0004918333050942804,3.477786652455577e-05,-0.29239000000000004,0.12624863524014784,0.008927126609385548,0.29213,0.12615658167531343,0.008920617439392866,0.0,0.0,0.0,-0.0008500000000000619,0.000810863737011288,5.73367247058947e-05
HIE  88,R HIE  88,0.0,0.0,0.0,-0.0003049999999999997,0.0004604074282632717,3.255572146336183e-05,1.4525649999999992,0.10246407065407051,0.007245303918747078,-1.4518999999999997,0.10236840332837367,0.007238539217273256,0.0,0.0,0.0,0.0003599999999994985,0.0008002499609501935,5.6586217403215164e-05
PRO  89,R PRO  89,0.0,0.0,0.0,-0.00023000000000000077,0.0004208325082500177,2.975735203273312e-05,0.5911700000000003,0.10799574574954138,0.0076364524158798975,-0.5907800000000002,0.10794457651961775,0.007632834204933188,0.0,0.0,0.0,0.00015999999999998237,0.0006887670143090332,4.8703182647552916e-05
GLU  90,R GLU  90,0.0,0.0,0.0,-0.00022499999999999853,0.00041758232721224894,2.95275295275441e-05,75.01485,0.8096478293056647,0.05725074704750038,-75.01017499999993,0.8092601215830538,0.057223331971522726,0.0,0.0,0.0,0.0044500000000005716,0.0007984359711320222,5.645794895307194e-05
GLN  91,R GLN  91,0.0,0.0,0.0,-0.00032500000000003636,0.0004683748498799323,3.311910324873313e-05,0.1096699999999997,0.24180996898391133,0.017098546882703243,-0.10946499999999998,0.24162729310862216,0.017085629747685627,0.0,0.0,0.0,-0.00012000000000071509,0.0007386474125043835,5.223025942877466e-05
LEU  92,R LEU  92,0.0,0.0,0.0,-0.00040999999999995597,0.0004918333050942643,3.477786652455464e-05,-0.46851000000000026,0.21299276959558977,0.015060863172474542,0.4681349999999999,0.21281314991090214,0.015048162142766821,0.0,0.0,0.0,-0.00078500000000011,0.0007607726335770588,5.379474881434868e-05
ILE  93,R ILE  93,0.0,0.0,0.0,-0.000270000000000023,0.00044395945760850015,3.13926743046872e-05,0.7821100000000001,0.08874862196113362,0.006275475240967893,-0.7814349999999999,0.08865892947131859,0.006269133024190922,0.0,0.0,0.0,0.00040499999999977555,0.0007077958745287168,5.004872625751184e-05
THR  94,R THR  94,0.0,0.0,0.0,-0.0003149999999999931,0.00046451587701605053,3.2846232660686564e-05,-0.9283200000000003,0.2548218350141895,0.0180186247532933,0.9275299999999999,0.25456340880024253,0.018000351260461473,0.0,0.0,0.0,-0.0011049999999997796,0.0007375466086965983,5.215242084505057e-05
GLY  95,R GLY  95,0.0,0.0,0.0,-0.00010499999999999732,0.00030655342111937883,2.1676600286944817e-05,-0.08401499999999994,0.24512944493675176,0.01733326927832716,0.08395,0.24492584081717475,0.017318872292964114,0.0,0.0,0.0,-0.0001699999999999771,0.0006565820588471769,4.642736262162635e-05
LYS  96,R LYS  96,0.0,0.0,0.0,-0.0002899999999999786,0.00045376205218150377,3.208582241426653e-05,-81.91975000000001,1.2600471251092464,0.08909878667793622,81.910525,1.259098725028855,0.08903172466512395,0.0,0.0,0.0,-0.009515000000001238,0.0011915431171382683,8.425482182046262e-05
GLU  97,R GLU  97,0.0,0.0,0.0,-0.00040499999999999537,0.0004908920451586013,3.471130939621799e-05,86.82559499999999,1.0452749499414777,0.07391210053080478,-86.81249499999998,1.0443572999588306,0.07384721287825624,0.0,0.0,0.0,0.0126949999999988,0.001171313365412114,8.282436235773422e-05
ASP  98,R ASP  98,0.0,0.0,0.0,-0.0005400000000000266,0.0004983974317751079,3.5242020373413845e-05,96.59162500000002,0.9970650050864956,0.07050314263804605,-96.56702500000003,0.9957372416304022,0.07040925558368452,0.0,0.0,0.0,0.02406000000000077,0.0015252540771984232,0.00010785175010194348
ALA  99,R ALA  99,0.0,0.0,0.0,-0.0003350000000000009,0.0004719904660054068,3.3374765916782175e-05,0.019754999999999988,0.13318027246931138,0.009417267378332215,-0.019385000000000006,0.13299818335225488,0.009404391733387122,0.0,0.0,0.0,3.499999999995951e-05,0.0007441606009457724,5.26201007220612e-05
ALA 100,R ALA 100,0.0,0.0,0.0,-0.0004850000000000415,0.0004997749493522478,3.533942557541377e-05,-0.17488999999999996,0.16882016437617886,0.011937388303142369,0.17571500000000007,0.16854424871528534,0.01191787811965703,0.0,0.0,0.0,0.0003400000000000003,0.0008511169132381784,6.0183054093327836e-05
ASN 101,R ASN 101,0.0,0.0,0.0,-0.001015000000000013,0.00023404059476935326,1.654916916343425e-05,0.47316499999999984,0.42199746181108655,0.02983972668901304,-0.47111000000000025,0.42100183835703137,0.029769325479425963,0.0,0.0,0.0,0.0010400000000009867,0.0012281693694279631,8.684468895681187e-05
ASN 102,R ASN 102,0.0,0.0,0.0,-0.0005350000000000299,0.0004987734956871975,3.526861210765366e-05,-0.7727800000000004,0.22725277028014282,0.01606919749085177,0.771955,0.22698438927600256,0.016050220088054845,0.0,0.0,0.0,-0.001360000000000845,0.0008248636250931148,5.832666628574595e-05
TYR 103,R TYR 103,0.0,0.0,0.0,-0.0007150000000000167,0.00045141444372107586,3.1919821428072586e-05,-0.8424300000000001,0.3100938488586962,0.02192694633322204,0.8413999999999997,0.30974883373468837,0.021902550079842258,0.0,0.0,0.0,-0.0017450000000000603,0.0008660109699077904,6.123622294037377e-05
ALA 104,R ALA 104,0.0,0.0,0.0,-0.00026000000000001575,0.0004386342439892529,3.101612483854353e-05,-0.8309599999999994,0.056589825940722774,0.004001504966885147,0.8301049999999998,0.05658801971266077,0.004001377247274045,0.0,0.0,0.0,-0.001115000000000017,0.0007223399476700667,5.1077147531944004e-05
ARG 105,R ARG 105,0.0,0.0,0.0,-0.0005050000000000221,0.0004999749993749902,3.535357124817954e-05,-91.43028499999996,1.2996956042802459,0.09190235752649095,91.41293999999999,1.298261501546405,0.09180095114968924,0.0,0.0,0.0,-0.017850000000003804,0.0016874537030681877,0.00011932099563778663
GLY 106,R GLY 106,0.0,0.0,0.0,-0.00015499999999999848,0.0003619046835839479,2.5590525590538133e-05,-0.9877549999999999,0.0787305212417658,0.005567088545640412,0.9868500000000001,0.07866458860249446,0.005562426404007383,0.0,0.0,0.0,-0.0010599999999998987,0.0006829348431585525,4.829078587059837e-05
HID 107,R HID 107,0.0,0.0,0.0,-0.0003350000000000009,0.0004719904660054069,3.337476591678218e-05,-0.5796899999999997,0.28529350483318133,0.02017329718960196,0.5791200000000001,0.2850672299651433,0.020157297140241778,0.0,0.0,0.0,-0.000905000000000058,0.0008037256994771691,5.683198923142075e-05
TYR 108,R TYR 108,0.0,0.0,0.0,-0.0002849999999999975,0.0004514144437210627,3.191982142807165e-05,-0.4792200000000006,0.2468223280013371,0.017452974187799574,0.4787750000000001,0.2466485036950355,0.017440682953227482,0.0,0.0,0.0,-0.0007300000000001833,0.000804425260667478,5.6881455677572986e-05
THR 109,R THR 109,0.0,0.0,0.0,-0.00019000000000001126,0.00039230090491868387,2.7739863013362037e-05,-0.752285,0.16232450146234798,0.01147807557367519,0.7515999999999994,0.16217357984579642,0.011467403803826066,0.0,0.0,0.0,-0.0008749999999998049,0.0006923691212060855,4.895789006889937e-05
ILE 110,R ILE 110,0.0,0.0,0.0,-0.0003049999999999903,0.0004604074282632575,3.255572146336083e-05,-0.81663,0.13816281373799563,0.00976958625019506,0.8159750000000001,0.13799472589559306,0.009757700644875272,0.0,0.0,0.0,-0.0009600000000000986,0.0007337574531136234,5.188448708428133e-05
GLY 111,R GLY 111,0.0,0.0,0.0,-0.00012500000000000176,0.00033071891388307856,2.338535866733747e-05,-0.5083649999999998,0.08455993007920604,0.0059792899975666895,0.5080199999999999,0.08451644573691044,0.005976215190235425,0.0,0.0,0.0,-0.0004700000000000579,0.0006473793323855259,4.577663159298253e-05
LYS 112,R LYS 112,0.0,0.0,0.0,-0.00017999999999999738,0.00038418745424596536,2.7166155414411857e-05,-79.476565,0.8746667455508979,0.06184827870574083,79.46945499999998,0.8741349254997763,0.061810673349288935,0.0,0.0,0.0,-0.007289999999998713,0.0008921322771911641,6.308327829172688e-05
GLU 113,R GLU 113,0.0,0.0,0.0,-0.00020499999999999298,0.0004037016224886752,2.8546015483775385e-05,77.52631999999994,0.895951024111793,0.06335330447604808,-77.52024000000002,0.8955027651546453,0.0633216077812154,0.0,0.0,0.0,0.005875000000000057,0.0008302860952676257,5.871009282886379e-05
ILE 114,R ILE 114,0.0,0.0,0.0,-0.00022499999999999577,0.00041758232721224385,2.9527529527543738e-05,-0.4518150000000003,0.10825465705917656,0.00765476021015679,0.45158000000000004,0.10817413554080217,0.007649066478989393,0.0,0.0,0.0,-0.00046000000000020693,0.0007337574531136987,5.1884487084286655e-05
ILE 115,R ILE 115,0.0,0.0,0.0,-0.00020999999999999464,0.00040730823708831567,2.8801041647828602e-05,-0.0907200000000002,0.07922431192506495,0.005602004819705168,0.09069500000000001,0.07926942648335482,0.005605194900714869,0.0,0.0,0.0,-0.0002350000000000829,0.0007346938137754674,5.195069778164395e-05
ASP 116,R ASP 116,0.0,0.0,0.0,-0.00011999999999999678,0.0003249615361854298,2.2978250586151505e-05,75.17958000000002,0.6873011956921611,0.04859953361915494,-75.17488499999995,0.686994149744541,0.048577822191985136,0.0,0.0,0.0,0.004575000000003797,0.0007241374178963576,5.120424787054313e-05
LEU 117,R LEU 117,0.0,0.0,0.0,-0.00016999999999999237,0.00037563279941984216,2.6561249970585662e-05,-0.3733300000000001,0.08273089567990947,0.005849957734890084,0.37314500000000017,0.08272220968397705,0.005849343542227566,0.0,0.0,0.0,-0.0003550000000002307,0.0007543043152469383,5.333736963893853e-05
VAL 118,R VAL 118,0.0,0.0,0.0,-0.000264999999999993,0.00044133320745213574,3.120697037522145e-05,-0.36940500000000015,0.07850331824196852,0.005551022867454154,0.36918000000000023,0.07850125858863548,0.005550877227970285,0.0,0.0,0.0,-0.0004899999999999371,0.0007809609465267023,5.522227811308959e-05
LEU 119,R LEU 119,0.0,0.0,0.0,-0.0002100000000000124,0.00040730823708835014,2.8801041647831042e-05,-0.11926999999999978,0.0784293127599623,0.005545789889636996,0.11916500000000001,0.07839194968234944,0.005543147921082391,0.0,0.0,0.0,-0.00031499999999987425,0.0006897644525493235,4.877371218190532e-05
ASP 120,R ASP 120,0.0,0.0,0.0,-0.00010000000000000342,0.0003000000000000103,2.1213203435597153e-05,72.89367999999999,0.5475739836781016,0.038719327706011754,-72.88980000000001,0.5472699608069547,0.038697830042629375,0.0,0.0,0.0,0.0037800000000003564,0.00071526218968796,5.0576674465469516e-05
ARG 121,R ARG 121,0.0,0.0,0.0,-0.00021999999999996466,0.00041424630354409313,2.929163703174892e-05,-74.3825,0.6156111272545924,0.043530280265561695,74.37796999999999,0.6153500784924032,0.043511821330565255,0.0,0.0,0.0,-0.004749999999998806,0.0008046738469720257,5.689903338373856e-05
ILE 122,R ILE 122,0.0,0.0,0.0,-0.0002300000000000041,0.00042083250825002377,2.975735203273355e-05,-0.24012499999999995,0.06014673203923879,0.004253016209115593,0.23993000000000003,0.0600555168156931,0.004246566318803932,0.0,0.0,0.0,-0.0004250000000000842,0.0006887488656979775,4.8701899346958254e-05
ARG 123,R ARG 123,0.0,0.0,0.0,-0.00017000000000002012,0.00037563279941990347,2.6561249970589995e-05,-71.10869000000001,0.498247191561203,0.03523139678600794,71.10556499999997,0.4980535169848752,0.035217701925381456,0.0,0.0,0.0,-0.0032950000000016642,0.0006985520739379465,4.939509084934485e-05
LYS 124,R LYS 124,0.0,0.0,0.0,-0.00019000000000001015,0.00039230090491868165,2.773986301336188e-05,-73.35203499999997,0.7272829530371683,0.051426670793395905,73.34809000000001,0.7269916793857977,0.051406074635989396,0.0,0.0,0.0,-0.004134999999999281,0.0008287188908185609,5.859927473951985e-05
LEU 125,R LEU 125,0.0,0.0,0.0,-0.00026500000000000856,0.0004413332074521615,3.1206970375223276e-05,-0.37535500000000005,0.12121913617494522,0.00857148731988793,0.37519499999999995,0.12120997060885744,0.00857083921649452,0.0,0.0,0.0,-0.0004250000000000798,0.0007101936355671823,5.0218273566508225e-05
ALA 126,R ALA 126,0.0,0.0,0.0,-0.0001249999999999929,0.0003307189138830551,2.338535866733581e-05,-0.10080000000000017,0.07416178261072211,0.005244029938892418,0.10072500000000004,0.07411659311517224,0.005240834559018247,0.0,0.0,0.0,-0.00020000000000008845,0.0007280109889279368,5.147815070492687e-05
ASP 127,R ASP 127,0.0,0.0,0.0,-0.000140000000000004,0.00034698703145795944,2.45356882927713e-05,71.00895999999999,0.6001759728605905,0.04243885003149569,-71.005945,0.6000217262509353,0.04242794314912946,0.0,0.0,0.0,0.002875000000000583,0.000699553428983662,4.9465897343664925e-05
GLN 128,R GLN 128,0.0,0.0,0.0,-0.0002000000000000024,0.00040000000000000484,2.828427124746224e-05,0.21757500000000016,0.4497979261568466,0.031805516374915216,-0.21756,0.4496295212727919,0.031793608351365216,0.0,0.0,0.0,-0.00018499999999978202,0.0006563345183680309,4.6409858866484127e-05
CYS 129,R CYS 129,0.0,0.0,0.0,-0.00015000000000002788,0.0003570714214272089,2.524876234590989e-05,0.030309999999999962,0.1445707920017042,0.010222698738591492,-0.030255000000000004,0.14448190189432034,0.010216413258820339,0.0,0.0,0.0,-9.500000000000064e-05,0.0007252413391418163,5.1282306890399094e-05
THR 130,R THR 130,0.0,0.0,0.0,-0.0001550000000000029,0.0003619046835839582,2.5590525590538862e-05,0.867845,0.23592903800719467,0.016682702265370605,-0.8675350000000006,0.23580466232667918,0.016673907576659885,0.0,0.0,0.0,0.00015500000000013393,0.0007489826433237097,5.296107060852203e-05
GLY 131,R GLY 131,0.0,0.0,0.0,-0.0001050000000000001,0.00030655342111938697,2.167660028694539e-05,0.5815949999999996,0.06405716958311745,0.0045295258995839,-0.5813249999999995,0.06409851304827904,0.004532449324041251,0.0,0.0,0.0,0.00016499999999998848,0.0006839407869107259,4.836191683546378e-05
LEU 132,R LEU 132,0.0,0.0,0.0,-0.00028499999999998026,0.00045141444372103547,3.1919821428069726e-05,-0.191395,0.08898235204241343,0.006292002453511918,0.19135,0.08896250614725296,0.006290599136807249,0.0,0.0,0.0,-0.00032999999999986095,0.0007355949972638059,5.2014421077213706e-05
GLN 133,R GLN 133,0.0,0.0,0.0,-0.0004949999999999632,0.0004999749993749307,3.5353571248175335e-05,0.2958050000000009,0.20768660759663787,0.014685660859321216,-0.2954499999999999,0.20763026633899015,0.014681676930786888,0.0,0.0,0.0,-0.00013999999999946054,0.0007683749084916233,5.4332310828801975e-05
GLY 134,R GLY 134,0.0,0.0,0.0,-0.00014500000000000068,0.00035210083782916677,2.4897289009046867e-05,-0.40716499999999994,0.1314084768003953,0.009291982505095463,0.406935,0.13134485439102658,0.009287483721385457,0.0,0.0,0.0,-0.00037499999999991094,0.000635904867098838,4.496526437151186e-05
PHE 135,R PHE 135,0.0,0.0,0.0,-0.0005500000000000327,0.0004974937185533383,3.517811819867772e-05,0.16156499999999993,0.06651515447625468,0.0047033316781830425,-0.16116500000000003,0.06644326734139444,0.004698248490129068,0.0,0.0,0.0,-0.00015000000000018333,0.0007921489758879264,5.601339125603316e-05
SER 136,R SER 136,0.0,0.0,0.0,-0.0005249999999999999,0.0004993746088859533,3.531111722956375e-05,-0.8287599999999995,0.40879799705967373,0.02890638358563736,0.8288399999999997,0.40842107487249035,0.028879731162183658,0.0,0.0,0.0,-0.0004449999999999465,0.0009679746897517687,6.844614671404201e-05
VAL 137,R VAL 137,0.0,0.0,0.0,-0.0007300000000000479,0.0004439594576084903,3.13926743046865e-05,0.5053099999999999,0.07583735161515255,0.005362510559430294,-0.50369,0.07579639767165755,0.005359614678314129,0.0,0.0,0.0,0.0008899999999999297,0.0008111103500758275,5.735416288292121e-05
PHE 138,R PHE 138,0.0,0.0,0.0,-0.0013449999999999873,0.000475368278285391,3.361361331365738e-05,-0.7901699999999995,0.09479937288822578,0.006703327942149659,0.7884299999999997,0.09474426156765726,0.006699430983300244,0.0,0.0,0.0,-0.003085000000000422,0.0008530972980852472,6.032308844879997e-05
HID 139,R HID 139,0.0,0.0,0.0,-0.00113999999999999,0.0003469870314579384,2.4535688292769813e-05,0.7038899999999999,0.18425416657432703,0.013028737064658234,-0.7024600000000004,0.18403724731694723,0.013013398556871914,0.0,0.0,0.0,0.0002900000000006564,0.0008461087400566439,5.9828922771525875e-05
SER 140,R SER 140,0.0,0.0,0.0,-0.0009199999999999986,0.0002712931993250084,1.9183326093250715e-05,-1.1085799999999995,0.16764564891460926,0.011854337518393937,1.1092849999999994,0.16706661478285084,0.011813393622283452,0.0,0.0,0.0,-0.00021499999999999783,0.0012323858973552454,8.714284250585625e-05
PHE 141,R PHE 141,0.0,0.0,0.0,-0.0016649999999998855,0.00047199046600545296,3.337476591678544e-05,-0.5123900000000001,0.21385464198843057,0.015121806753824064,0.5100499999999998,0.21369833293687684,0.015110754034792616,0.0,0.0,0.0,-0.0040050000000002054,0.0009924590671658718,7.017745364430631e-05
GLY 142,R GLY 142,0.0,0.0,0.0,-0.0006150000000000011,0.00048659531440407394,3.440748465087208e-05,-0.4964199999999998,0.1622587550796566,0.011473426602371233,0.4962050000000001,0.16201827975571076,0.011456422429144221,0.0,0.0,0.0,-0.0008299999999998631,0.0009649352309871195,6.823122452367998e-05
GLY 143,R GLY 143,0.0,0.0,0.0,-0.0004599999999999993,0.0004983974317750834,3.524202037341211e-05,-0.33596499999999985,0.13717763584126974,0.009699923653050061,0.33605,0.13703615398864585,0.009689919375309544,0.0,0.0,0.0,-0.0003749999999998921,0.0008452070752189027,5.976516543941344e-05
GLY 144,R GLY 144,0.0,0.0,0.0,-0.0003599999999999959,0.0004799999999999943,3.394112549695388e-05,-0.5085200000000001,0.11606205064533304,0.00820682630497315,0.507835,0.11576751606128503,0.00818599956480572,0.0,0.0,0.0,-0.0010450000000000491,0.0008264230151685042,5.843693181542823e-05
THR 145,R THR 145,0.0,0.0,0.0,-0.0005399999999999766,0.0004983974317750617,3.524202037341058e-05,-1.263495,0.0994442556158952,0.007031770749604791,1.263050000000001,0.09932027738582364,0.0070230041648844796,0.0,0.0,0.0,-0.0009849999999997738,0.0008915015423431287,6.303867860290923e-05
GLY 146,R GLY 146,0.0,0.0,0.0,-0.0003750000000000031,0.0004841229182759309,3.4232659844073146e-05,-0.7467700000000006,0.1815296039217837,0.012836081391920133,0.7460099999999997,0.18150112919758993,0.01283406792486315,0.0,0.0,0.0,-0.001135000000000197,0.0007853502403386528,5.5532648054994626e-05
SER 147,R SER 147,0.0,0.0,0.0,-0.000550000000000011,0.000497493718553319,3.517811819867635e-05,-1.1716550000000003,0.17577006563974093,0.012428820534346538,1.1698949999999997,0.17557275977497402,0.012414868902852082,0.0,0.0,0.0,-0.0023099999999999475,0.0008389874850080845,5.932537399798634e-05
GLY 148,R GLY 148,0.0,0.0,0.0,-0.00020499999999998186,0.0004037016224886534,2.8546015483773844e-05,-0.6844800000000001,0.07310786277822709,0.005169506552853996,0.6835599999999996,0.07306056665534852,0.005166162211932869,0.0,0.0,0.0,-0.0011250000000000565,0.0006398241946035972,4.524240267714248e-05
PHE 149,R PHE 149,0.0,0.0,0.0,-0.0004950000000000099,0.0004999749993749784,3.535357124817871e-05,-0.7197249999999997,0.05294364338615783,0.003743680925907451,0.7190849999999996,0.05289052632561204,0.003739924982536588,0.0,0.0,0.0,-0.001135000000000206,0.0007528446054798585,5.3234152571451904e-05
THR 150,R THR 150,0.0,0.0,0.0,-0.0004949999999999766,0.0004999749993749442,3.535357124817628e-05,-1.19031,0.12047632090996074,0.00851896234878399,1.1894,0.12041640253719019,0.008514725480013616,0.0,0.0,0.0,-0.001404999999999944,0.0007816488981634306,5.5270923639835484e-05
SER 151,R SER 151,0.0,0.0,0.0,-0.0002950000000000252,0.00045604276115298193,3.2247092892231055e-05,-0.54484,0.12095376968081738,0.00855272307513818,0.5440699999999999,0.12081876965107685,0.008543177131489188,0.0,0.0,0.0,-0.0010650000000001663,0.000735374054478484,5.1998798063038166e-05
LEU 152,R LEU 152,0.0,0.0,0.0,-0.00033999999999998474,0.0004737087712930592,3.3496268448886946e-05,-0.46414499999999975,0.07941784418504594,0.0056156896170462605,0.4637699999999998,0.07933742559473551,0.0056100031639920635,0.0,0.0,0.0,-0.0007149999999999379,0.000681010278923654,4.8154698628465795e-05
LEU 153,R LEU 153,0.0,0.0,0.0,-0.0002999999999999825,0.0004582575694955574,3.240370349203742e-05,-0.8458099999999995,0.06568556843022164,0.004644671086310272,0.8452249999999997,0.06561771388124049,0.00463987304513838,0.0,0.0,0.0,-0.0008849999999996649,0.0008073258326105379,5.708655708659869e-05
MET 154,R MET 154,0.0,0.0,0.0,-0.0004799999999999738,0.0004995998398718439,3.532704346530941e-05,-0.6582550000000001,0.14976815407489028,0.010590207735214657,0.65774,0.1496751228494578,0.010583629434178118,0.0,0.0,0.0,-0.000994999999999898,0.0007778013885304351,5.4998863624618316e-05
GLU 155,R GLU 155,0.0,0.0,0.0,-0.00021499999999998354,0.000410822346032898,2.9049526674282853e-05,80.40564499999996,0.9054114362994834,0.06402225663712165,-80.39856,0.904841116662112,0.06398192894881873,0.0,0.0,0.0,0.006870000000001823,0.0008735559512741884,6.176973368918438e-05
ARG 156,R ARG 156,0.0,0.0,0.0,-0.0002800000000000302,0.0004489988864129215,3.174901573277852e-05,-78.852085,0.7916215559041222,0.05597609703132504,78.845685,0.7913335110886579,0.055955729187094995,0.0,0.0,0.0,-0.006680000000000916,0.0007263607918937529,5.1361464153610334e-05
LEU 157,R LEU 157,0.0,0.0,0.0,-0.00028999999999999913,0.00045376205218153586,3.20858224142688e-05,-0.6728049999999999,0.1594610515925436,0.011275599091622549,0.672455,0.15940328721516436,0.01127151453332696,0.0,0.0,0.0,-0.000639999999999814,0.0007351190379798311,5.1980765673486975e-05
SER 158,R SER 158,0.0,0.0,0.0,-0.00017999999999999906,0.00038418745424596894,2.7166155414412107e-05,-0.5299050000000002,0.19300905671755283,0.013647801283540057,0.52951,0.19291044528485218,0.01364082840226354,0.0,0.0,0.0,-0.0005749999999998653,0.0006887488656977822,4.870189934694445e-05
VAL 159,R VAL 159,0.0,0.0,0.0,-0.00015999999999999348,0.00036660605559645225,2.5922962793630385e-05,-0.261885,0.1539348945983335,0.010884840783171807,0.2617149999999999,0.1538613459417278,0.0108796401077885,0.0,0.0,0.0,-0.0003300000000001052,0.0006936137253544746,4.904589687222125e-05
ASP 160,R ASP 160,0.0,0.0,0.0,-0.000145000000000009,0.000352100837829187,2.4897289009048297e-05,75.00299999999999,1.0043323852213035,0.07101702401552436,-74.99848000000001,1.003945053076042,0.07098963549687577,0.0,0.0,0.0,0.004375,0.0007774155902740986,5.497158356829577e-05
TYR 161,R TYR 161,0.0,0.0,0.0,-0.0002899999999999975,0.0004537620521815332,3.208582241426861e-05,0.19366000000000005,0.14095447633899372,0.009966986605790122,-0.19345499999999993,0.14083844636675028,0.0099587820477707,0.0,0.0,0.0,-8.499999999993569e-05,0.0007535084604698099,5.328109420796382e-05
GLY 162,R GLY 162,0.0,0.0,0.0,-0.00011500000000000732,0.00031902194281900576,2.2558257911462596e-05,0.4607400000000002,0.07175355322212174,0.005073742405759213,-0.46048999999999984,0.07165835540954232,0.00506701090387631,0.0,0.0,0.0,0.00013499999999993628,0.0006532801849131359,4.6193884876688006e-05
LYS 163,R LYS 163,0.0,0.0,0.0,-0.0002649999999999952,0.0004413332074521395,3.120697037522172e-05,-76.51424499999996,1.8166032216685228,0.12845324567671415,76.50905500000002,1.8158142366354821,0.12839745601000235,0.0,0.0,0.0,-0.005454999999999686,0.0011392870577668465,8.055976042650071e-05
LYS 164,R LYS 164,0.0,0.0,0.0,-0.00033499999999998977,0.00047199046600539116,3.337476591678107e-05,-76.34422000000004,0.8066979618136149,0.057042159916777364,76.33909000000001,0.8063306033501779,0.057016183750715106,0.0,0.0,0.0,-0.005464999999999168,0.0008993191869419543,6.359146955378283e-05
SER 165,R SER 165,0.0,0.0,0.0,-0.0003450000000000075,0.0004753682782853835,3.361361331365685e-05,-0.38573000000000024,0.2933492067485438,0.020742921334758985,0.3856350000000001,0.2932141227413851,0.020733369453009805,0.0,0.0,0.0,-0.0004399999999999757,0.0007851114570557396,5.551576352713643e-05
LYS 166,R LYS 166,0.0,0.0,0.0,-0.0006350000000000045,0.0004814301610825832,3.404225315692265e-05,-87.73233500000009,0.8794855898529617,0.06218902245408798,87.72046,0.8787456676401352,0.062136702052663965,0.0,0.0,0.0,-0.012510000000001327,0.0010723339032219432,7.58254574664475e-05
LEU 167,R LEU 167,0.0,0.0,0.0,-0.001130000000000012,0.00033630343441597485,2.3780243901186116e-05,-0.4136100000000003,0.21507109963916599,0.01520782329921019,0.41485499999999986,0.21471451738296585,0.015182609126069198,0.0,0.0,0.0,0.00011499999999950105,0.0008954188963827487,6.331567736348162e-05
GLU 168,R GLU 168,0.0,0.0,0.0,-0.0009650000000000209,0.00020922475952909336,1.4794424625514664e-05,93.30682500000005,1.0181206580608138,0.07199200213809116,-93.28870000000005,1.0170550329203922,0.07191665106179167,0.0,0.0,0.0,0.01715999999999994,0.0014192955999391336,0.00010035935432251906
PHE 169,R PHE 169,0.0,0.0,0.0,-0.002415000000000016,0.0005027673418192422,3.55510196759521e-05,-1.0019449999999999,0.10414668489683387,0.007364282712864982,0.9966499999999999,0.10371531950488232,0.007333780573483168,0.0,0.0,0.0,-0.007709999999999706,0.0015478695035437235,0.00010945090223476217
SER 170,R SER 170,0.0,0.0,0.0,-0.001199999999999961,0.0004000000000000309,2.8284271247464088e-05,1.1593499999999999,0.16252971266817887,0.011492586197197039,-1.1552600000000004,0.1623354625459245,0.011478850639327803,0.0,0.0,0.0,0.002890000000000006,0.00119494769760038,8.449556201364806e-05
ILE 171,R ILE 171,0.0,0.0,0.0,-0.0023699999999999676,0.00048280430818297055,3.413942003022582e-05,-0.8617899999999997,0.12919263098180445,0.009135298544656518,0.8649299999999996,0.12891530203975315,0.009115688427102142,0.0,0.0,0.0,0.0007700000000001239,0.0015833824553783747,0.00011196204714098547
TYR 172,R TYR 172,0.0,0.0,0.0,-0.004600000000000009,0.0005099019513592362,3.60555127546369e-05,1.225285,0.20610275052749738,0.014573665251919268,-1.2218449999999996,0.20573995959706112,0.014548012059212823,0.0,0.0,0.0,-0.001160000000000067,0.0014157683426328019,0.00010010993956648936
PRO 173,R PRO 173,0.0,0.0,0.0,-0.0023500000000000487,0.00047696960070844435,3.372684390807809e-05,0.5299599999999999,0.15090138634220734,0.010670339357302588,-0.52823,0.15052184924455356,0.010643502031756302,0.0,0.0,0.0,-0.0006200000000000649,0.001570222914111116,0.00011103152705424718
ALA 174,R ALA 174,0.0,0.0,0.0,-0.00314,0.000412795348811046,2.9189039038655685e-05,-0.5096550000000003,0.4137266077677379,0.02925488899098744,0.5180299999999999,0.4136346928148075,0.02924838962233649,0.0,0.0,0.0,0.0052349999999999584,0.0030740486333173792,0.00021736806343159573
PRO 175,R PRO 175,0.0,0.0,0.0,-0.004894999999999998,0.0006434088902090321,4.549587893425174e-05,-0.1021,0.5919402588099578,0.041856497106184117,0.10293999999999998,0.5907487083354477,0.041772241764118895,0.0,0.0,0.0,-0.004055000000000257,0.0027243301929095872,0.00019263923535976242
GLN 176,R GLN 176,0.0,0.0,0.0,-0.011639999999999952,0.0009645724441430314,6.820557161992198e-05,-0.3114449999999999,0.821674873033732,0.058101187465274734,0.36753,0.8157081764332144,0.05767927830252386,0.0,0.0,0.0,0.04444500000000005,0.0111331475782909,0.0007872324148560085
VAL 177,R VAL 177,0.0,0.0,0.0,-0.007114999999999978,0.0007821604694689856,5.5307097193757326e-05,-0.9257649999999991,0.5168134961231191,0.0365442327717385,0.9299949999999991,0.5140477263591404,0.036348663316207494,0.0,0.0,0.0,-0.0028850000000000637,0.004467860226103891,0.0003159254263271723
SER 178,R SER 178,0.0,0.0,0.0,-0.0027799999999999765,0.0004142463035441741,2.9291637031754646e-05,1.21088,0.35676773340648316,0.02522728836002786,-1.2043399999999993,0.35674071032053917,0.025225377539295903,0.0,0.0,0.0,0.0037599999999999704,0.004469049115863427,0.00031600949352827734
THR 179,R THR 179,0.0,0.0,0.0,-0.002319999999999983,0.00046647615158760885,3.298484500494021e-05,1.1721250000000003,0.4309645221767093,0.030473793608197138,-1.165795000000001,0.4308864502104903,0.030468273086523737,0.0,0.0,0.0,0.004010000000000358,0.0020124363343968863,0.0001423007378758237
ALA 180,R ALA 180,0.0,0.0,0.0,-0.0013799999999999956,0.00048538644398050024,3.43220046034636e-05,0.11032500000000009,0.318831961031199,0.022544824170416585,-0.10477499999999998,0.3182502857422125,0.022503693516287487,0.0,0.0,0.0,0.004170000000000109,0.002209321162710262,0.0001562225975971374
VAL 181,R VAL 181,0.0,0.0,0.0,-0.0021849999999999908,0.00040096757973681,2.8352689466785604e-05,-0.07126000000000009,0.1931382986359773,0.013656940067233208,0.072705,0.19274044198091903,0.013628807353360016,0.0,0.0,0.0,-0.0007400000000001775,0.001432619977523532,0.00010130153009702087
VAL 182,R VAL 182,0.0,0.0,0.0,-0.0012100000000000127,0.00040730823708831534,2.8801041647828582e-05,-0.37933,0.14044326648152292,0.00993083861010742,0.37856500000000004,0.14029948601117545,0.009920671795548931,0.0,0.0,0.0,-0.0019750000000002253,0.000987104351119714,6.979881804154966e-05
GLU 183,R GLU 183,0.0,0.0,0.0,-0.0019599999999999505,0.0002615339366124065,1.849324200890453e-05,117.03123999999997,1.3565748900853687,0.09592433039667596,-116.97354000000001,1.3535482807776626,0.09571031680012783,0.0,0.0,0.0,0.05574000000000284,0.0035738494652072074,0.00025270931917879325
PRO 184,R PRO 184,0.0,0.0,0.0,-0.001519999999999988,0.0004995998398718949,3.5327043465313016e-05,-1.2816649999999996,0.10363958112131372,0.007328425061021422,1.2763499999999999,0.1032746217615903,0.007302618537209629,0.0,0.0,0.0,-0.006834999999999866,0.0010944290749062382,7.738782203939209e-05
TYR 185,R TYR 185,0.0,0.0,0.0,-0.0013600000000000235,0.00047999999999994304,3.3941125496950254e-05,-0.7008899999999996,0.22358311183987192,0.01580971345407637,0.6993799999999999,0.2230908684818821,0.015774906592433503,0.0,0.0,0.0,-0.0028699999999997334,0.0009397340049183969,6.644922873893909e-05
ASN 186,R ASN 186,0.0,0.0,0.0,-0.0008649999999999458,0.0003417235724968117,2.4163505540378835e-05,-1.7971699999999995,0.2984178967488382,0.021101331841853043,1.7955200000000002,0.2979453970109262,0.0210679210649744,0.0,0.0,0.0,-0.002515000000000285,0.0009218324142705505,6.51833951248273e-05
SER 187,R SER 187,0.0,0.0,0.0,-0.0009349999999999814,0.0002465258607124136,1.7432010784759792e-05,-0.8258350000000005,0.4107093227271562,0.029041534719690638,0.8246599999999998,0.40995281972441705,0.02898804187936815,0.0,0.0,0.0,-0.0021100000000000216,0.001134856819162506,8.024649525056033e-05
ILE 188,R ILE 188,0.0,0.0,0.0,-0.0010799999999999766,0.00027129319932496667,1.918332609324776e-05,-0.5953849999999998,0.1124637131478424,0.007952385420425805,0.5943599999999997,0.11224428894157702,0.007936869786005132,0.0,0.0,0.0,-0.0021050000000001922,0.0007771582850364177,5.495338934045587e-05
LEU 189,R LEU 189,0.0,0.0,0.0,-0.0006699999999999884,0.00047021271782033986,3.3249060137091887e-05,-0.5881099999999999,0.11233195404692284,0.007943068645051477,0.5873949999999999,0.11213112402451049,0.007928867817980115,0.0,0.0,0.0,-0.0013850000000000095,0.00079798182936675,5.642583628088754e-05
THR 190,R THR 190,0.0,0.0,0.0,-0.0006950000000000494,0.0004604074282633033,3.255572146336407e-05,-1.28484,0.17715985549779795,0.01252709351765218,1.2845200000000003,0.17679632235994044,0.012501387842955672,0.0,0.0,0.0,-0.0010149999999999792,0.0009771258874886075,6.909323411161178e-05
THR 191,R THR 191,0.0,0.0,0.0,-0.0007899999999999802,0.00040730823708831415,2.8801041647828497e-05,-0.21636499999999992,0.15338250152804284,0.010845780694583508,0.21659999999999982,0.1531348751917737,0.010828270868425879,0.0,0.0,0.0,-0.0005549999999998284,0.0007661429370556691,5.417448661502418e-05
HID 192,R HID 192,0.0,0.0,0.0,-0.0005949999999999855,0.000490892045158594,3.4711309396217475e-05,-1.15294,0.15258652102987266,0.01078949637378867,1.15154,0.1523756489731858,0.010774585467664067,0.0,0.0,0.0,-0.001994999999999907,0.0008154599928873142,5.766172907569537e-05
THR 193,R THR 193,0.0,0.0,0.0,-0.00045999999999998267,0.0004983974317750651,3.5242020373410816e-05,-0.5792699999999996,0.43337010406810433,0.030643893935007636,0.5789750000000004,0.43290517942731904,0.030611018798383637,0.0,0.0,0.0,-0.0007549999999996692,0.00089720399018294,6.344190255659856e-05
THR 194,R THR 194,0.0,0.0,0.0,-0.0006750000000000123,0.000468374849879887,3.3119103248729925e-05,-0.45525000000000004,0.20017254432114306,0.014154336349684498,0.455715,0.19984509945205084,0.014131182500944514,0.0,0.0,0.0,-0.00020999999999994675,0.0009251486367067131,6.541788746208064e-05
LEU 195,R LEU 195,0.0,0.0,0.0,-0.0007249999999999778,0.000446514277487279,3.157332735078667e-05,-0.6442199999999996,0.09995659858158519,0.007067998868138053,0.6433200000000001,0.0998895269785557,0.007063256189605332,0.0,0.0,0.0,-0.0016249999999998722,0.0007171994143893181,5.071365693777075e-05
GLU 196,R GLU 196,0.0,0.0,0.0,-0.00042500000000000036,0.00049434299833213,3.495532863527393e-05,86.07656499999999,1.2498048830824409,0.08837455079876541,-86.06580499999997,1.248809824186346,0.08830418950945454,0.0,0.0,0.0,0.010334999999997763,0.0012217917171150972,8.639372083696412e-05
HIE 197,R HIE 197,0.0,0.0,0.0,-0.0004699999999999838,0.0004990991885386931,3.529164207004131e-05,-0.652775,0.23637538868291746,0.016714264024329684,0.6522600000000004,0.23619456471307587,0.016701477838802076,0.0,0.0,0.0,-0.0009850000000001557,0.0008335316430704438,5.893958771486757e-05
SER 198,R SER 198,0.0,0.0,0.0,-0.0004700000000000204,0.0004990991885387325,3.5291642070044096e-05,-0.14528999999999992,0.3494448395669907,0.024709481570846428,0.14570500000000014,0.3489725461623019,0.024676085383929916,0.0,0.0,0.0,-5.499999999995508e-05,0.000912126635944749,6.449709295774053e-05
ASP 199,R ASP 199,0.0,0.0,0.0,-0.0006099999999999489,0.00048774993593024676,3.4489128721958156e-05,88.16649000000005,0.8195385347192888,0.057950125534369595,-88.15283499999994,0.8187272670348132,0.05789276024626457,0.0,0.0,0.0,0.013045000000001038,0.001209535034630433,8.552704250698847e-05
CYS 200,R CYS 200,0.0,0.0,0.0,-0.0009199999999999897,0.00028913664589601083,2.044504830026028e-05,-0.043270000000000045,0.2612210311211562,0.01847111624943117,0.046144999999999985,0.26109296040874025,0.0184620602825091,0.0,0.0,0.0,0.0019549999999999555,0.0009554972527430459,6.756385868197243e-05
ALA 201,R ALA 201,0.0,0.0,0.0,-0.0008999999999999964,0.000299999999999997,2.121320343559621e-05,0.8090750000000001,0.13088307520455023,0.009254831001968633,-0.8054600000000002,0.13073399863845617,0.009244289696888522,0.0,0.0,0.0,0.002715000000000045,0.0010167472645648413,7.18948885526672e-05
PHE 202,R PHE 202,0.0,0.0,0.0,-0.002829999999999999,0.0004484417464955757,3.1709619991416026e-05,-0.38158999999999976,0.22197299813265606,0.015695861221990993,0.37852000000000013,0.22159787814868578,0.015669336233548596,0.0,0.0,0.0,-0.005899999999999767,0.0018574175621006224,0.00013133925536563354
MET 203,R MET 203,0.0,0.0,0.0,-0.0029400000000000003,0.00044317039612320526,3.133687923198469e-05,0.3561050000000002,0.4135426628233173,0.029241882119230962,-0.3468899999999999,0.41264902508063667,0.02917869238845359,0.0,0.0,0.0,0.006275000000000026,0.0020048378986840865,0.0001417634473339306
VAL 204,R VAL 204,0.0,0.0,0.0,-0.003639999999999995,0.000490306026885249,3.466987164671933e-05,-0.6149299999999999,0.1769298310065321,0.012510828329890871,0.631055,0.1767942928236088,0.012501244333065396,0.0,0.0,0.0,0.012485000000000137,0.00350995370339841,0.00024819120653238514
ASP 205,R ASP 205,0.0,0.0,0.0,-0.006014999999999976,0.000587175442265735,4.151957369723113e-05,131.74071999999998,1.8868212823712072,0.13341841236517782,-131.68916,1.8818721859914742,0.13306845840409232,0.0,0.0,0.0,0.045545000000001605,0.013296539963463862,0.0009402073574483225
ASN 206,R ASN 206,0.0,0.0,0.0,-0.005285000000000082,0.0004937357592883,3.491239035070459e-05,0.6396200000000001,0.2912775061689455,0.020596429981916776,-0.6197900000000004,0.29071462966283496,0.02055662860247264,0.0,0.0,0.0,0.014544999999999782,0.004462955859069089,0.00031557863520839864
GLU 207,R GLU 207,0.0,0.0,0.0,-0.013345000000000027,0.0012633190412559953,8.933014608742021e-05,146.77002500000006,2.4341386123953628,0.1721195919172774,-146.54758999999996,2.416118163896949,0.17084535378395227,0.0,0.0,0.0,0.20909,0.025749211638419048,0.0018207442159733679
ALA 208,R ALA 208,0.0,0.0,0.0,-0.010445000000000024,0.0010034814397885219,7.095685308693039e-05,1.7199249999999993,0.221935507242535,0.01569321021572726,-1.6866899999999998,0.21996773377020554,0.015554067619114946,0.0,0.0,0.0,0.02278999999999988,0.010162967086436887,0.0007186302943795212
ILE 209,R ILE 209,0.0,0.0,0.0,-0.01266999999999995,0.0011229870880826124,7.9407178516815e-05,1.3618100000000006,0.19346532996895957,0.01368006467455443,-1.3664699999999999,0.196854817314689,0.013919737623245559,0.0,0.0,0.0,-0.017330000000000317,0.015213188357474568,0.0010757348651038502
TYR 210,R TYR 210,0.0,0.0,0.0,-0.017974999999999897,0.001274509709653366,9.01214458383993e-05,1.2726,0.35745030423822743,0.025275553406404513,-1.2615499999999995,0.355196336552057,0.025116173822857867,0.0,0.0,0.0,-0.006924999999999748,0.012485967123134498,0.0008828912022440692
ASP 211,R ASP 211,0.0,0.0,0.0,-0.03666000000000002,0.004083429930830058,0.00028874209945900487,156.77176499999987,2.565416053941441,0.18140230883068267,-156.36118,2.5360873639542136,0.17932845727335403,0.0,0.0,0.0,0.37392500000000295,0.048096874898479226,0.00340096263945957
ILE 212,R ILE 212,0.0,0.0,0.0,-0.04334499999999997,0.0049067275245320225,0.0003469580306031275,1.6648299999999998,0.2779064070869924,0.01965095049864015,-1.6404549999999998,0.27763571091450107,0.019631809388719165,0.0,0.0,0.0,-0.01896999999999978,0.03134244885135788,0.0022162458121787673
CYS 213,R CYS 213,0.0,0.0,0.0,-0.022605000000000004,0.0022735379917654145,0.00016076341312625696,-0.59547,0.25640869544537664,0.018130832730462204,0.6023299999999999,0.2605186578730975,0.01842145096076854,0.0,0.0,0.0,-0.015744999999999846,0.02074536032466037,0.0014669184963725704
ARG 214,R ARG 214,0.0,0.0,0.0,-0.11186000000000007,0.020467789328600827,0.0014472912630151297,-173.64,5.166975339597209,0.36536033008528507,173.73608500000012,5.14376521215045,0.36371912623430436,0.0,0.0,0.0,-0.01577499999999603,0.2081965282491484,0.014721717694446943
ARG 215,R ARG 215,0.0,0.0,0.0,-0.3763399999999998,0.08334833171695837,0.005893617055764706,-152.76645,2.721285662606565,0.19242395455748293,153.61296500000003,2.6805887569292937,0.18954624875971215,-0.02470510800000001,0.036888955180058094,0.0026084430358705698,0.44546989199999826,0.12057224125426208,0.00852574494137491
ASN 216,R ASN 216,0.0,0.0,0.0,-0.21076499999999995,0.055951852292842,0.0039563934176216654,2.556514999999998,1.3528607318475196,0.09566169974903765,-2.2048699999999997,1.4507094757738375,0.1025806507851262,-0.017729387999999995,0.030333034481789922,0.0021448694376039025,0.12315061199999847,0.1331307360445113,0.009413764624143027
LEU 217,R LEU 217,0.0,0.0,0.0,-0.06128499999999993,0.00850669001433581,0.0006015138194588739,-0.47851499999999964,0.24720277056497586,0.01747987553945967,0.5546350000000002,0.25441806495412217,0.01799007389854193,0.0,0.0,0.0,0.014835000000000322,0.029914173480141457,0.0021152514921398808
ASP 218,R ASP 218,0.0,0.0,0.0,-0.17916999999999994,0.042557620939145696,0.0030092782357236526,154.57017500000006,4.569477907197331,0.3231108814661346,-153.62304,4.468473712398875,0.3159688063591071,-0.0010560239999999996,0.0029109775511714257,0.0002058371966315125,0.7669089760000027,0.1966562827768883,0.013905699111447695
ILE 219,R ILE 219,0.0,0.0,0.0,-0.03408500000000001,0.002969473859120444,0.00020997351023402524,0.9909399999999997,0.41842060943505227,0.029586805031973334,-0.8902350000000001,0.41450962567231087,0.029310256717998844,0.0,0.0,0.0,0.06661999999999935,0.014658294580202649,0.0010364979498291309
GLU 220,R GLU 220,0.0,0.0,0.0,-0.07348,0.008868460971329626,0.0006270948891515415,178.273775,3.811029234256655,0.2694804614843056,-177.25526999999994,3.768212006658812,0.2664528262857013,0.0,0.0,0.0,0.9450250000000008,0.097195855750131,0.0068727848704147115
ARG 221,R ARG 221,0.0,0.0,0.0,-0.07015500000000002,0.014904059010886995,0.0010538761193802661,-170.11170500000003,7.041694441536534,0.49792298906541016,170.17356,7.04659098971883,0.49826922730782097,-1.911600000000069e-05,0.0002696643649873028,1.9068150112688597e-05,-0.008319115999998416,0.046939954338175424,0.003319156002111074
PRO 222,R PRO 222,0.0,0.0,0.0,-0.014360000000000022,0.001228983319658825,8.690224392959095e-05,1.3480799999999997,0.27482254929317657,0.019432888822817938,-1.356075,0.2745978320653698,0.019416998915254776,0.0,0.0,0.0,-0.02235500000000001,0.007041943978760345,0.0004979406340117217
THR 223,R THR 223,0.0,0.0,0.0,-0.006179999999999975,0.0006144916598294841,4.345112196480054e-05,0.09321999999999991,0.4456757359336494,0.03151403350889886,-0.08798999999999997,0.4448543243579856,0.031455950939369155,0.0,0.0,0.0,-0.0009499999999999664,0.0036969582091227497,0.00026141442194339707
TYR 224,R TYR 224,0.0,0.0,0.0,-0.005995000000000017,0.0005049504926227934,3.570539174970649e-05,-0.11770500000000003,0.33251280873825,0.023512206189020207,0.10725999999999997,0.33164111988714545,0.023450568479250134,0.0,0.0,0.0,-0.016440000000000298,0.003384730417625716,0.00023933658307915187
THR 225,R THR 225,0.0,0.0,0.0,-0.0036799999999999715,0.0004770744176750387,3.3734255586864314e-05,-0.219895,0.46760059235954776,0.03306435497442827,0.2264949999999999,0.4672056827297802,0.03303643064671182,0.0,0.0,0.0,0.002920000000000169,0.002488694436848121,0.00017597727125965424
ASN 226,R ASN 226,0.0,0.0,0.0,-0.007679999999999989,0.0006384355879803668,4.51442133611738e-05,-0.11331499999999955,0.5301967519468599,0.037490571866470646,0.15449500000000002,0.5289681748224556,0.037403698344882955,0.0,0.0,0.0,0.03350000000000019,0.006180614856145447,0.00043703546766827634
LEU 227,R LEU 227,0.0,0.0,0.0,-0.007030000000000008,0.0006550572494064351,4.631954231206978e-05,-0.808289999999999,0.18775951613700162,0.013276602709277883,0.8111500000000004,0.18709585110311605,0.013229674504688196,0.0,0.0,0.0,-0.00416999999999951,0.0042380537986201165,0.0002996756580037691
ASN 228,R ASN 228,0.0,0.0,0.0,-0.003084999999999969,0.00034318362431792326,2.426674679473801e-05,0.2886099999999993,0.4288676927678283,0.030325525378796025,-0.28784999999999994,0.4285250371915276,0.030301295970634665,0.0,0.0,0.0,-0.0023250000000013316,0.002692466341479376,0.00019038612081766012
ARG 229,R ARG 229,0.0,0.0,0.0,-0.006824999999999975,0.0005606915373001359,3.964687881788361e-05,-116.04024499999997,1.3636194465353921,0.09642245576030226,116.02608000000001,1.36129349281845,0.09625798599570466,0.0,0.0,0.0,-0.020990000000003162,0.013039167918240398,0.0009220084056017863
LEU 230,R LEU 230,0.0,0.0,0.0,-0.01075499999999998,0.001002484413843899,7.088635270628422e-05,-1.3742150000000013,0.15720120475046115,0.011115803788974598,1.3964100000000002,0.15675529305257702,0.011084273070436171,0.0,0.0,0.0,0.011440000000000259,0.007303861992124505,0.0005164610343481923
ILE 231,R ILE 231,0.0,0.0,0.0,-0.004655000000000004,0.0004753682782853723,3.361361331365606e-05,-0.6769800000000005,0.12470645372232866,0.008818077908478496,0.6742450000000002,0.12434671276314309,0.00879264038130743,0.0,0.0,0.0,-0.0073899999999999634,0.005030695776927845,0.0003557239097952206
GLY 232,R GLY 232,0.0,0.0,0.0,-0.0015450000000000119,0.0004979708826828777,3.521185879785135e-05,-0.7932100000000003,0.09411666111799522,0.0066550529299170685,0.7961850000000004,0.09419108649441936,0.006660315598753256,0.0,0.0,0.0,0.0014299999999999459,0.0029163504590498856,0.0002062171185910675
GLN 233,R GLN 233,0.0,0.0,0.0,-0.006504999999999988,0.0006855472266737277,4.8475509280462406e-05,-2.006400000000001,0.3034265973839404,0.02145550046025446,2.0587200000000005,0.3040785286730978,0.02150159896379755,0.0,0.0,0.0,0.04581499999999952,0.007862618838529463,0.0005559711098609279
ILE 234,R ILE 234,0.0,0.0,0.0,-0.006675000000000006,0.0007411983540186821,5.241063823309174e-05,-1.052955,0.11417190098706295,0.008073172540891129,1.0608049999999993,0.11473468078571951,0.008112967082085615,0.0,0.0,0.0,0.0011750000000000328,0.006566153744773775,0.0004642971839242979
VAL 235,R VAL 235,0.0,0.0,0.0,-0.002229999999999977,0.0004208325082500016,2.975735203273198e-05,-0.643820000000001,0.10851860485649194,0.007673424137892885,0.6429550000000003,0.10754465572495513,0.007604555534348843,0.0,0.0,0.0,-0.0030950000000001844,0.004806867483090905,0.0003398968593558691
SER 236,R SER 236,0.0,0.0,0.0,-0.0018649999999999845,0.0003417235724968421,2.4163505540380983e-05,-1.362115,0.3598464836218353,0.025444988875513365,1.3728850000000004,0.3607896364573117,0.025511679852079434,0.0,0.0,0.0,0.008904999999999942,0.0037477960189957246,0.00026500919795358237
SER 237,R SER 237,0.0,0.0,0.0,-0.0031899999999999984,0.0004288356328478571,3.032325840011443e-05,-0.49605,0.2439930685490882,0.01725291533335744,0.5163099999999999,0.24342784125896527,0.017212947728381677,0.0,0.0,0.0,0.017070000000000026,0.005245483771779137,0.0003709117145629016
ILE 238,R ILE 238,0.0,0.0,0.0,-0.0025049999999999977,0.0004999749993749527,3.535357124817689e-05,-0.5896200000000001,0.10837848310434954,0.0076635160337797225,0.5913949999999999,0.108108783061322,0.007644445360848615,0.0,0.0,0.0,-0.0007299999999998086,0.002548940956553993,0.00018023734352234534
THR 239,R THR 239,0.0,0.0,0.0,-0.0012699999999999823,0.0004439594576084868,3.139267430468626e-05,-0.8965649999999998,0.19037716715772443,0.013461698588031182,0.898455,0.1912010145762812,0.013519953397663634,0.0,0.0,0.0,0.0006200000000001482,0.001993890669018417,0.00014098936130075047
ALA 240,R ALA 240,0.0,0.0,0.0,-0.0011100000000000226,0.00031288975694325477,2.212464688983861e-05,-0.9280949999999997,0.06917706249184498,0.004891556999054915,0.9326200000000006,0.06968863321947813,0.0049277305121115085,0.0,0.0,0.0,0.0034149999999998214,0.0015788524313565073,0.00011164172607050543
SER 241,R SER 241,0.0,0.0,0.0,-0.0017450000000000221,0.00043586121644394415,3.0820042180373045e-05,-0.8107049999999998,0.16205816232143289,0.011459242552411543,0.8143199999999999,0.1622250831406782,0.011471045636732503,0.0,0.0,0.0,0.0018700000000000023,0.0020792065794432535,0.00014702210718120105
LEU 242,R LEU 242,0.0,0.0,0.0,-0.0014600000000000257,0.000498397431775065,3.524202037341081e-05,-0.5820750000000001,0.08370262466016193,0.005918669350031283,0.5808249999999998,0.08354618109165987,0.005907607119215201,0.0,0.0,0.0,-0.002709999999999986,0.0012107435731814444,8.561249908746303e-05
ARG 243,R ARG 243,0.0,0.0,0.0,-0.0012400000000000477,0.0004270831300812866,3.019933774108541e-05,-85.48165000000004,0.8246320255064885,0.058310289721923605,85.47145000000002,0.8237666462668676,0.0582490981690602,0.0,0.0,0.0,-0.01143999999999977,0.0013987136947904756,9.890399385248363e-05
PHE 244,R PHE 244,0.0,0.0,0.0,-0.002405000000000021,0.0004908920451585846,3.4711309396216804e-05,-0.360795,0.21030131472484898,0.014870548573438704,0.358035,0.21008637217820675,0.014855349840209081,0.0,0.0,0.0,-0.005164999999999806,0.0011822753486392735,8.3599491625252e-05
ASP 245,R ASP 245,0.0,0.0,0.0,-0.0014250000000000128,0.00049434299833215,3.495532863527534e-05,86.31405999999998,0.7943507074370991,0.05616907718691041,-86.30187500000005,0.7933127248203466,0.056095680732204466,0.0,0.0,0.0,0.010760000000000502,0.0017670314088873325,0.00012494798917938517
GLY 246,R GLY 246,0.0,0.0,0.0,-0.001099999999999986,0.0003000000000000035,2.121320343559667e-05,-0.7687750000000001,0.10939147304520572,0.0077351452394250385,0.7710450000000005,0.10948955646544327,0.007742080784582233,0.0,0.0,0.0,0.00117000000000004,0.0008432674546073414,5.9628013550677025e-05
ALA 247,R ALA 247,0.0,0.0,0.0,-0.0019100000000000033,0.0003192177939902471,2.2572106680591403e-05,-0.689525,0.1318581790220079,0.009323781254137154,0.69209,0.13175857429404705,0.009316738136279219,0.0,0.0,0.0,0.0006550000000000188,0.0009726124613637988,6.87740866896881e-05
LEU 248,R LEU 248,0.0,0.0,0.0,-0.003179999999999984,0.00042142615011413545,2.979932885150451e-05,0.365,0.12948308769874206,0.009155836936075294,-0.36406500000000025,0.13003730532043384,0.009195026039930427,0.0,0.0,0.0,-0.0022449999999998617,0.0011768496080639217,8.321583382987297e-05
ASN 249,R ASN 249,0.0,0.0,0.0,-0.0014250000000000068,0.0004943429983321195,3.495532863527318e-05,0.7614649999999997,0.5176340007911,0.03660225121321095,-0.7605149999999996,0.5175233808969415,0.03659442920548159,0.0,0.0,0.0,-0.00047500000000031404,0.0007996092795857539,5.654091438947766e-05
VAL 250,R VAL 250,0.0,0.0,0.0,-0.0014700000000000002,0.000499099188538697,3.529164207004159e-05,-0.20982999999999996,0.13050444858318042,0.0092280580568178,0.21104000000000006,0.13039888189704688,0.009220593364854557,0.0,0.0,0.0,-0.00025999999999994474,0.0009068627239004033,6.41248781675279e-05
ASP 251,R ASP 251,0.0,0.0,0.0,-0.0007349999999999967,0.0004413332074521446,3.120697037522208e-05,85.61359499999995,0.6914015410650954,0.04888947182099582,-85.60256999999994,0.6906813412210354,0.048838546001641385,0.0,0.0,0.0,0.010290000000000106,0.0012513592609626986,8.848446191273106e-05
LEU 252,R LEU 252,0.0,0.0,0.0,-0.0007849999999999757,0.0004108223460329157,2.90495266742841e-05,0.19517499999999988,0.17252175044034318,0.01219912996385399,-0.19544999999999998,0.17226153807510264,0.012180730171052973,0.0,0.0,0.0,-0.0010600000000003495,0.0008101851640211886,5.728874234961177e-05
THR 253,R THR 253,0.0,0.0,0.0,-0.0005050000000000047,0.000499974999374973,3.535357124817832e-05,0.08021499999999937,0.16737887792370928,0.011835473960725014,-0.080205,0.16733679504221421,0.011832498251637312,0.0,0.0,0.0,-0.0004950000000007826,0.0007348299122926808,5.1960321400087056e-05
GLU 254,R GLU 254,0.0,0.0,0.0,-0.0009299999999999928,0.00025514701644345863,1.8041618552668513e-05,87.22121000000001,0.6827551727345585,0.04827808125307989,-87.20786499999998,0.6819526792782068,0.048221336396595475,0.0,0.0,0.0,0.012414999999999524,0.0012176924899149402,8.610386170187858e-05
PHE 255,R PHE 255,0.0,0.0,0.0,-0.0018750000000000155,0.0003455068740271945,2.4431025357119545e-05,0.5917149999999999,0.09494242347338683,0.006713443146031667,-0.5928200000000002,0.0948294131585746,0.006705452110036892,0.0,0.0,0.0,-0.0029799999999999827,0.0009162968951162228,6.479197481168599e-05
GLN 256,R GLN 256,0.0,0.0,0.0,-0.0009750000000000248,0.00023318447632722652,1.6488632447841584e-05,0.1201600000000008,0.2910460176673089,0.020580061272989385,-0.12011999999999994,0.29084660149295194,0.020565960420072773,0.0,0.0,0.0,-0.0009349999999997039,0.0007353740544776735,5.199879806298085e-05
THR 257,R THR 257,0.0,0.0,0.0,-0.000769999999999992,0.0004208325082500109,2.9757352032732642e-05,0.4094349999999999,0.24411002800991186,0.017261185616144672,-0.40820999999999996,0.24382554398585882,0.017241069557889958,0.0,0.0,0.0,0.00045499999999995213,0.0008473340545496665,5.991556559023611e-05
ASN 258,R ASN 258,0.0,0.0,0.0,-0.0014250000000000256,0.000494342998332132,3.4955328635274064e-05,1.2471000000000003,0.14840134770277053,0.01049355992978517,-1.2431249999999998,0.1483028299628893,0.010486593673591452,0.0,0.0,0.0,0.002550000000000203,0.0009526279441624505,6.736096792650685e-05
LEU 259,R LEU 259,0.0,0.0,0.0,-0.0022599999999999816,0.00043863424398922626,3.101612483854165e-05,0.9252399999999997,0.07304137457633508,0.005164805127011322,-0.922575,0.07298023276887662,0.0051604817483445345,0.0,0.0,0.0,0.00040499999999974443,0.001049273558229825,7.41948448344047e-05
VAL 260,R VAL 260,0.0,0.0,0.0,-0.0010749999999999965,0.0002817356917396157,1.9921721813136505e-05,-0.65239,0.04872214999361006,0.0034451762654469776,0.6516399999999999,0.04879723762673478,0.0034504857629035516,0.0,0.0,0.0,-0.0018249999999999855,0.000643719659478947,4.5517853640065866e-05
PRO 261,R PRO 261,0.0,0.0,0.0,-0.0011999999999999888,0.0003999999999999581,2.8284271247458938e-05,-1.1778499999999996,0.10485569846222328,0.007414417542868992,1.17567,0.10473132816879582,0.00740562323508292,0.0,0.0,0.0,-0.00337999999999969,0.0007909487973312209,5.592852581642505e-05
TYR 262,R TYR 262,0.0,0.0,0.0,-0.0014249999999999964,0.0004943429983321289,3.495532863527385e-05,0.9289050000000002,0.17232105493815827,0.012184938648799132,-0.9282050000000004,0.17209867220579894,0.012169213814992124,0.0,0.0,0.0,-0.0007250000000003265,0.0008242420760916735,5.828271613437006e-05
PRO 263,R PRO 263,0.0,0.0,0.0,-0.0005249999999999993,0.0004993746088859538,3.531111722956379e-05,0.3517699999999997,0.17666705154046156,0.012492247015649365,-0.35149,0.17646084523202296,0.012477666027747329,0.0,0.0,0.0,-0.00024500000000005073,0.0007968531859757829,5.6346029141358115e-05
ARG 264,R ARG 264,0.0,0.0,0.0,-0.0009999999999999966,0.00022360679774996323,1.5811388300840783e-05,-94.526255,1.1344192522941556,0.08021555460057703,94.50796499999998,1.1331895445066489,0.08012860112903464,0.0,0.0,0.0,-0.019289999999998884,0.0014546133506905565,0.0001028566964277778
GLY 265,R GLY 265,0.0,0.0,0.0,-0.0005650000000000133,0.000495756996924916,3.505531343462864e-05,0.24327,0.21295893289552317,0.015058470556467536,-0.24221500000000007,0.2128675380958778,0.015052007968208093,0.0,0.0,0.0,0.0004900000000000337,0.0008184741901856198,5.787486501064197e-05
HID 266,R HID 266,0.0,0.0,0.0,-0.0011750000000001015,0.0003799671038393045,2.6867731575258525e-05,-0.7844449999999997,0.23925941355566388,0.01691819537879265,0.7854550000000002,0.23913909754575788,0.016909687752143666,0.0,0.0,0.0,-0.0001650000000002061,0.0008819155288347434,6.236084508727672e-05
PHE 267,R PHE 267,0.0,0.0,0.0,-0.0021399999999999575,0.0003746998799039598,2.649528259898749e-05,0.8515850000000001,0.11378617128192471,0.008045897331870295,-0.8469499999999998,0.113653497526476,0.008036515880653967,0.0,0.0,0.0,0.002494999999999852,0.0011401644618211056,8.062180226216142e-05
PRO 268,R PRO 268,0.0,0.0,0.0,-0.0023399999999999866,0.00047370877129307947,3.349626844888838e-05,0.28386000000000017,0.19585410488422206,0.013848976568685473,-0.27479500000000007,0.19578264216983068,0.013843923391690658,0.0,0.0,0.0,0.0067250000000000035,0.0020807150213326265,0.00014712877013010122
LEU 269,R LEU 269,0.0,0.0,0.0,-0.008409999999999987,0.0007224264668462612,5.108326536156298e-05,-1.0020449999999996,0.2734297404727597,0.019334402366636617,1.030875,0.27301974173125365,0.019305411077596927,0.0,0.0,0.0,0.02041999999999953,0.0065462661113036055,0.00046289091587544697
ALA 270,R ALA 270,0.0,0.0,0.0,-0.004679999999999966,0.0005268775948927753,3.7255872020394006e-05,1.3713499999999996,0.1485842101301505,0.010506490256027632,-1.3423399999999999,0.14938722970856785,0.01056327231496008,0.0,0.0,0.0,0.02433000000000001,0.00853645711053481,0.0006036186710167285
THR 271,R THR 271,0.0,0.0,0.0,-0.01677000000000001,0.001402533422061585,9.917408935805208e-05,-1.454695,0.2808740322190716,0.019860793284131435,1.5831399999999993,0.27996860609718544,0.019796769989066522,0.0,0.0,0.0,0.11167499999999983,0.031028525182483776,0.0021940480566751833
TYR 272,R TYR 272,0.0,0.0,0.0,-0.030129999999999987,0.003262376434441583,0.00023068484995768335,1.3007049999999996,0.5612500405122489,0.03968637095874357,-1.2357850000000004,0.5721497258366909,0.04045709509931481,0.0,0.0,0.0,0.03478999999999988,0.032087160983795125,0.0022689049120665945
ALA 273,R ALA 273,0.0,0.0,0.0,-0.037985,0.0037914080497884048,0.0002680930342250644,-0.7778050000000002,0.1694864507121445,0.011984501861779693,1.001965,0.1695101583239201,0.01198617824308492,0.0,0.0,0.0,0.18617499999999979,0.037537506243755236,0.0026543025213791693
PRO 274,R PRO 274,0.0,0.0,0.0,-0.08345500000000002,0.010232691483670998,0.0007235605537893596,-0.6551899999999999,0.29127437906551235,0.020596208862312473,0.8379349999999998,0.29049454517253986,0.020541066278920477,0.0,0.0,0.0,0.09929000000000002,0.04287511982490561,0.003031728797237654
VAL 275,R VAL 275,0.0,0.0,0.0,-0.08378499999999997,0.014873761292961548,0.00105173374720031,1.0844750000000005,0.4253382646494419,0.030075957123173874,-0.7773399999999999,0.4635348038712949,0.032776860313336896,0.0,0.0,0.0,0.2233499999999997,0.06779784288603924,0.004794031445453847
ILE 276,R ILE 276,0.0,0.0,0.0,-0.32192,0.08898411993159233,0.006292127462154596,-1.4776999999999998,0.44531409140066563,0.03148846137873367,1.6354699999999989,0.45114837814183373,0.03190100775054034,-0.032782032,0.030931504503864254,0.002187187658698465,-0.1969320319999997,0.13036790159112244,0.009218402726414316
SER 277,R SER 277,0.0,0.0,0.0,-0.12871500000000002,0.019844993701182558,0.001403252961871051,-2.803760000000003,0.7537551077107126,0.053298534801624144,2.6749599999999982,0.729890483839878,0.05161105106467079,0.0,0.0,0.0,-0.25751500000000016,0.1387102367347127,0.009808294901510669
ALA 278,R ALA 278,0.0,0.0,0.0,-0.07627999999999997,0.01694230208678872,0.00119800166944793,-1.0808800000000005,0.2371031539225047,0.01676572479793208,1.1702200000000003,0.246790460917756,0.01745072084470989,0.0,0.0,0.0,0.01305999999999996,0.042598666645800164,0.0030121806054750496
GLU 279,R GLU 279,0.0,0.0,0.0,-0.9389399999999999,0.35619484330910856,0.025186778912755038,132.73096500000003,7.022201571713481,0.49654463502174345,-130.2051,6.642307255766298,0.4696820503276956,-0.16054005600000004,0.07082121766844764,0.0050078163265247855,1.4263849440000005,0.46607710083916354,0.032956627855913884
LYS 280,R LYS 280,0.0,0.0,0.0,-2.6312399999999987,0.6982976245126485,0.04937709855793513,-164.713515,6.3921825818543185,0.45199556502117216,164.9166749999999,5.386615382540866,0.3808912264638415,-0.5320373759999998,0.06348628906642205,0.00448915855112364,-2.960117375999998,1.4652542100124673,0.10360911880619532
ALA 281,R ALA 281,0.0,0.0,0.0,-0.3319599999999999,0.04157797974890079,0.0029400071428484693,-1.365115,0.19922525385853712,0.0140873527986983,1.4333849999999995,0.20273173598379543,0.014335298527586256,0.0,0.0,0.0,-0.26369,0.09061194126603876,0.006407231812569317
TYR 282,R TYR 282,0.0,0.0,0.0,-0.9463550000000001,0.19969979713309619,0.014120908075439018,0.06914499999999994,1.0571051243726897,0.07474862018709776,1.5566349999999993,0.9501869036010768,0.06718836029309698,-0.06038632800000004,0.05167046308419941,0.0036536534833886574,0.6190386720000004,0.3157955230922942,0.022330115584691418
HIE 283,R HIE 283,0.0,0.0,0.0,-7.26608,0.7689731163051262,0.05437461050895064,-8.479290000000004,1.9175528847726604,0.13559146481065745,14.323400000000007,1.167618584983848,0.08256310192815201,-1.3690517759999994,0.05693034418729354,0.004025583243011941,-2.791021776,1.1945582284509375,0.08446802238598469
GLU 284,R GLU 284,0.0,0.0,0.0,-2.6084199999999993,0.9789542653260187,0.06922251994835224,93.21138499999995,4.870445065574955,0.344392473326461,-91.375245,4.3368039343476,0.30665834706536865,-0.49061044800000014,0.03676177808135846,0.002599450256980355,-1.262890448000001,1.4179994248055368,0.1002677008998619
GLN 285,R GLN 285,0.0,0.0,0.0,-4.44881,0.4633427822897353,0.032763282337091394,2.1285600000000016,1.0554790269825323,0.07463363773795276,2.8872249999999986,1.0626346382341452,0.07513961586190777,-0.6966184320000002,0.04914850163981144,0.0034753238794668815,-0.12964343200000036,0.8076895451216637,0.057112275444900634
LEU 286,R LEU 286,0.0,0.0,0.0,-0.6047499999999999,0.06291897567506916,0.004449043436515283,0.10435500000000023,0.31568815146438417,0.022322523264071196,0.4413449999999999,0.3561875994121636,0.02518626669188984,-0.0018685439999999998,0.0071564461467451814,0.0005060371599559856,-0.060918544,0.17596257999657558,0.012442433355065893
SER 287,R SER 287,0.0,0.0,0.0,-0.45668,0.07544672027331623,0.005334888752354648,-0.3949600000000001,0.6150195105848268,0.043488446649656266,0.49183500000000024,0.6726582027857831,0.04756411766105831,-0.03504978,0.020788522712448826,0.0014699705380823126,-0.39485478000000007,0.23233674907290489,0.016428689078828836
VAL 288,R VAL 288,0.0,0.0,0.0,-0.10354500000000004,0.010328018929106795,0.0007303012220994439,0.5729349999999998,0.2182912063620533,0.01543551922919999,-0.4942250000000002,0.24739736129352657,0.017493635181831092,0.0,0.0,0.0,-0.02483500000000002,0.06467323847620453,0.004573088548781896
ALA 289,R ALA 289,0.0,0.0,0.0,-0.47760499999999995,0.09591334096464506,0.006782097380235799,0.32844000000000007,0.5437152346587322,0.03844647294616244,-0.28571999999999986,0.5407379324589686,0.038235945888653006,-0.054801864000000027,0.02801822615245832,0.001981187770922155,-0.48968686400000005,0.1763313079417554,0.012468506358110856
GLU 290,R GLU 290,0.0,0.0,0.0,-1.7169250000000003,0.8996470415529637,0.06361465237565163,96.22750500000005,3.8438818309051923,0.27180349087128236,-102.30697499999997,3.5078304925386994,0.24804107285270613,-0.3829183560000002,0.04408024910631401,0.0031169443059466885,-8.179313355999998,1.5612991348191856,0.11040052056913358
ILE 291,R ILE 291,0.0,0.0,0.0,-0.18584500000000007,0.024323876644153364,0.0017199578119825925,1.0171699999999995,0.2478505418594076,0.017525679886954738,-1.0383,0.2733739014609835,0.019330453952248448,0.0,0.0,0.0,-0.20697500000000005,0.08910737553648382,0.006300842949558398
THR 292,R THR 292,0.0,0.0,0.0,-0.11056000000000006,0.01014625053899127,0.000717448255973839,-1.1656749999999996,0.2488795278342517,0.017598440183010548,1.5583749999999998,0.29317875839665014,0.020730868816212375,0.0,0.0,0.0,0.28214000000000033,0.10478931434072881,0.007409723476621807
ASN 293,R ASN 293,0.0,0.0,0.0,-1.45524,0.6264639274531286,0.04429768912708646,-5.87767,3.7479844611604247,0.2650225228268345,6.288045000000007,2.7261699603977125,0.19276932656642842,-0.16447741199999996,0.038669818870140545,0.0027343691150331895,-1.2093424120000007,1.305164929019964,0.09228909718768755
ALA 294,R ALA 294,0.0,0.0,0.0,-0.43400499999999964,0.08165681217755322,0.005774008562082413,1.7741500000000008,0.2807316289626057,0.019850723853300424,-1.3281250000000002,0.2941959030561086,0.020802791804827452,-0.059282784000000005,0.019529933828370795,0.001380974864616554,-0.04726278400000007,0.09058768646289934,0.006405516738991693
CYS 295,R CYS 295,0.0,0.0,0.0,-0.06765500000000003,0.007006138380021256,0.0004954087958444363,-0.43007499999999993,0.27937177626775395,0.01975456774710598,0.578765,0.3104483206187462,0.021952011271749092,0.0,0.0,0.0,0.08103500000000015,0.06124894917465937,0.004330954730195183
PHE 296,R PHE 296,0.0,0.0,0.0,-0.13771500000000012,0.017030084409655304,0.0012042088170246567,0.9543399999999995,0.2961627667347823,0.02094187006931342,-0.7578099999999999,0.30475953455142296,0.02154975335125671,0.0,0.0,0.0,0.058815000000000166,0.06205594874788417,0.004388018217259374
GLU 297,R GLU 297,0.0,0.0,0.0,-1.9607299999999999,0.23693040560468395,0.01675350964723512,149.59365499999998,3.0520714106955853,0.21581403911684405,-149.045565,3.0044980022899983,0.2124500911480693,-0.2738346480000002,0.024943904268370037,0.001763800385743252,-1.6864746480000026,0.646733432154782,0.045730959549669624
PRO 298,R PRO 298,0.0,0.0,0.0,-0.20790499999999998,0.04085383672312802,0.002888802498441182,-2.655754999999999,0.3274011071682643,0.023150754304666326,2.686574999999999,0.32935407144136797,0.023288849732758993,-0.005920308000000003,0.009996335975042858,0.0007068476954971843,-0.18300530800000037,0.056547424977321965,0.003998506766010192
ALA 299,R ALA 299,0.0,0.0,0.0,-0.15647000000000008,0.03608641157000761,0.0025516946329841067,-1.0235549999999998,0.28611682399852,0.02023151464609114,1.2161199999999996,0.27371223136718237,0.01935437748934359,-0.011110068000000002,0.019347542146706285,0.0013680778251228547,0.02498493200000015,0.0569495251168839,0.0040269395395502216
ASN 300,R ASN 300,0.0,0.0,0.0,-0.10714500000000003,0.017192555801857547,0.0012156972793421592,0.9988099999999998,0.35704091348191147,0.0252466051084099,-0.5256349999999999,0.3629355752402899,0.025663420638624944,-0.00032396399999999994,0.001947341195041074,0.00013769781642974585,0.3657060359999989,0.05756638063635765,0.004070557811633445
GLN 301,R GLN 301,0.0,0.0,0.0,-0.03494500000000002,0.003225209295534227,0.00022805673636181397,-1.1414550000000008,0.2279109211402506,0.016115735784474366,1.5168950000000008,0.2375462143983728,0.01679705390462829,0.0,0.0,0.0,0.3404950000000005,0.05757655751258619,0.004071277425452695
MET 302,R MET 302,0.0,0.0,0.0,-0.011869999999999938,0.001064471699952641,7.526951574176844e-05,-0.2581050000000001,0.2737183113622469,0.01935480740991756,0.25318999999999997,0.2718878333063104,0.019225373065300973,0.0,0.0,0.0,-0.016785000000000033,0.009099932692058757,0.0006434624114895902
VAL 303,R VAL 303,0.0,0.0,0.0,-0.009039999999999982,0.0009789790600416616,6.922427319950912e-05,0.2591350000000002,0.19879875949059603,0.014057195092727397,-0.22311,0.199354001464731,0.014096456629238422,0.0,0.0,0.0,0.026985000000000058,0.014886059754011688,0.0010526033797209815
LYS 304,R LYS 304,0.0,0.0,0.0,-0.02449500000000001,0.00319843321018277,0.00022616338120924948,-153.75931500000007,2.3976704768897217,0.16954090532595054,153.77257999999998,2.3941762118971583,0.16929382347880012,0.0,0.0,0.0,-0.011229999999998129,0.05074236001606696,0.0035880266860770075
CYS 305,R CYS 305,0.0,0.0,0.0,-0.01915999999999999,0.0027100553499882674,0.0001916298515367586,0.5065749999999999,0.6953889374839093,0.04917142332569804,-0.435005,0.6846781469968206,0.04841405606716916,0.0,0.0,0.0,0.05240999999999993,0.01934740034216463,0.001368067798027554
ASP 306,R ASP 306,0.0,0.0,0.0,-0.05887499999999998,0.010425899241792094,0.0007372224053838873,152.78828500000003,2.658639489243661,0.1879942011574532,-152.11429000000004,2.5958362555999788,0.1835533419184641,0.0,0.0,0.0,0.615120000000002,0.07733088386925567,0.005468119237910008
PRO 307,R PRO 307,0.0,0.0,0.0,-0.04982,0.006535870255749991,0.0004621558178796273,-1.0497800000000002,0.2380023772990515,0.01682930949266785,1.1503250000000003,0.24375838318917203,0.017236320572413248,0.0,0.0,0.0,0.05072500000000005,0.029455379389849868,0.002082809850898531
ARG 308,R ARG 308,0.0,0.0,0.0,-0.7742500000000004,0.17442897551725578,0.012333991142367383,-156.804835,3.082971167200992,0.21799898185304267,158.81681500000002,3.1235583107668843,0.2208689262974861,-0.10657990800000001,0.028793699679664705,0.0020360220298939833,1.1311500919999982,0.49944759837536756,0.03531627836585577
HIE 309,R HIE 309,0.0,0.0,0.0,-0.03272500000000002,0.0069259927086301335,0.0004897416410720952,-0.09040000000000009,1.6060934561849138,0.11356795740876917,0.19378,1.6001530900510739,0.11314791009117225,0.0,0.0,0.0,0.07065500000000036,0.023074140829075353,0.0016315881450292568
GLY 310,R GLY 310,0.0,0.0,0.0,-0.0076749999999999865,0.0010485108487755044,7.414091313168218e-05,1.4893650000000005,0.37543055519629587,0.026546949144393123,-1.4340950000000006,0.371512201650228,0.02626987970804203,0.0,0.0,0.0,0.047594999999999985,0.009739146523181502,0.0006886616549511027
LYS 311,R LYS 311,0.0,0.0,0.0,-0.009825000000000004,0.0012901065847440965,9.122431145259679e-05,-123.58411000000004,3.801065300399176,0.26877590496451387,123.55331500000003,3.8025331498585615,0.2688796975951631,0.0,0.0,0.0,-0.040620000000001114,0.010716137363806172,0.0007577453398073876
TYR 312,R TYR 312,0.0,0.0,0.0,-0.018925000000000115,0.0020614012224698885,0.0001457630783154697,0.5062050000000002,0.19905909417808465,0.014075603535017526,-0.544525,0.20205454554401933,0.014287413932374217,0.0,0.0,0.0,-0.057245000000000414,0.017274112857104743,0.001221464234024049
MET 313,R MET 313,0.0,0.0,0.0,-0.0037299999999999577,0.0004970915408654846,3.51496799416454e-05,-0.43584500000000004,0.6045126226763176,0.04274549748072888,0.43099999999999994,0.6048341177546122,0.042768230615726904,0.0,0.0,0.0,-0.008574999999999677,0.004004294569583934,0.00028314638440212674
ALA 314,R ALA 314,0.0,0.0,0.0,-0.0025150000000000194,0.00049977494935217,3.5339425575408276e-05,0.8140750000000003,0.19782100337173364,0.013988057294527973,-0.8027199999999999,0.19671408592167558,0.013909786411012997,0.0,0.0,0.0,0.008839999999999959,0.004441216049687321,0.0003140413985448435
CYS 315,R CYS 315,0.0,0.0,0.0,-0.005500000000000012,0.0006324555320336916,4.472135954999691e-05,0.023674999999999984,0.325699477087391,0.023030430887740674,-0.005345000000000011,0.32807451283969014,0.023198371276341796,0.0,0.0,0.0,0.012829999999999862,0.008288009411191486,0.0005860507657191425
CYS 316,R CYS 316,0.0,0.0,0.0,-0.0032949999999999924,0.00046687792837100023,3.301325491374615e-05,0.11271500000000001,0.28099858322596577,0.019869600370289283,-0.08357999999999993,0.28405156855754193,0.02008547903337134,0.0,0.0,0.0,0.025839999999999915,0.010522566226924084,0.0007440577934542563
LEU 317,R LEU 317,0.0,0.0,0.0,-0.011489999999999912,0.0009694843990493201,6.855289928223392e-05,-1.2289050000000004,0.13230327272973508,0.00935525413203689,1.2676400000000005,0.13344384736659637,0.00943590493805429,0.0,0.0,0.0,0.027245000000000116,0.008759850169951358,0.0006194149457350736
LEU 318,R LEU 318,0.0,0.0,0.0,-0.005534999999999999,0.0005086993218002594,3.597047400299612e-05,0.6315550000000001,0.15086602326236334,0.010667838809946454,-0.6182700000000002,0.1549123529612784,0.01095395752684839,0.0,0.0,0.0,0.007749999999999955,0.0065496183094896744,0.00046312795208237206
TYR 319,R TYR 319,0.0,0.0,0.0,-0.02162499999999997,0.001214238444458323,8.585962380538852e-05,-1.5509450000000005,0.11844539659691067,0.008375354313400555,1.56849,0.12039073843115998,0.00851291075367291,0.0,0.0,0.0,-0.004080000000000153,0.01671985645871403,0.0011822723882422385
ARG 320,R ARG 320,0.0,0.0,0.0,-0.010604999999999993,0.0008938540149264404,6.320502353453074e-05,-98.09046000000006,0.9627167851388468,0.06807435671337911,98.11475499999997,0.9613893149924274,0.06798049039914351,0.0,0.0,0.0,0.013690000000002414,0.01260253545917931,0.000891133828332961
GLY 321,R GLY 321,0.0,0.0,0.0,-0.005890000000000017,0.0007265672714897264,5.1376064465859284e-05,-0.2039100000000002,0.13335899632195775,0.009429905063148817,0.23507499999999998,0.13580095498559627,0.009602577616192421,0.0,0.0,0.0,0.025274999999999916,0.006411659301616107,0.00045337277708305525
ASP 322,R ASP 322,0.0,0.0,0.0,-0.03634500000000002,0.0076984397769936635,0.0005443618970868472,106.70002499999998,1.6214399231466197,0.11465311649435692,-106.45297500000004,1.604644849917117,0.11346552547724632,0.0,0.0,0.0,0.21070500000000186,0.03886975655956325,0.0027485068446337457
VAL 323,R VAL 323,0.0,0.0,0.0,-0.017134999999999963,0.0015122086496246693,0.00010692929907185556,-0.8499999999999999,0.0716298820325682,0.005064997532082141,0.8983250000000005,0.07365669945768205,0.005208315166634648,0.0,0.0,0.0,0.031190000000000183,0.008635039085030223,0.0006105894692835751
VAL 324,R VAL 324,0.0,0.0,0.0,-0.01325499999999999,0.0014247719115704186,0.0001007465880315563,1.0514549999999991,0.07846437392219394,0.005548269088194023,-1.0355250000000003,0.07828466883751599,0.005535562019795075,0.0,0.0,0.0,0.0026750000000004093,0.008905019651859214,0.0006296799782429119
PRO 325,R PRO 325,0.0,0.0,0.0,-0.007105000000000008,0.0007028335507073654,4.969783697505972e-05,1.1315449999999998,0.16658765853147992,0.011779526300959846,-1.1375650000000002,0.17060505788223299,0.012063599333325039,0.0,0.0,0.0,-0.013124999999999937,0.007927759771839744,0.00056057726942858
LYS 326,R LYS 326,0.0,0.0,0.0,-0.023230000000000015,0.0030849797406141627,0.00021814100944113907,-103.53441500000001,1.66020775892027,0.11739441645110438,103.68449999999996,1.685366547670305,0.11917341146426333,0.0,0.0,0.0,0.12685500000000083,0.04043369850755731,0.0028590942403146163
ASP 327,R ASP 327,0.0,0.0,0.0,-0.04052499999999996,0.004657185308746173,0.0003293127313056784,110.29938999999992,1.5194455166001228,0.10744102284314437,-109.90306499999997,1.4937271373237593,0.10562245880439994,0.0,0.0,0.0,0.3557999999999999,0.04347539534035379,0.003074174685993019
VAL 328,R VAL 328,0.0,0.0,0.0,-0.01844000000000004,0.00163291151015598,0.00011546428019088595,1.3349850000000003,0.13435473484399238,0.009500314409270752,-1.3197150000000002,0.13807673147564806,0.009763499315050475,0.0,0.0,0.0,-0.0031700000000002863,0.01631842823313559,0.0011538871261956188
ASN 329,R ASN 329,0.0,0.0,0.0,-0.01421500000000001,0.001438323677062962,0.00010170484255923903,1.2782549999999997,0.4133431503908118,0.029227774459835397,-1.225425,0.4139615977056314,0.02927150528884695,0.0,0.0,0.0,0.03861500000000138,0.012821340608531994,0.0009066056888195429
ALA 330,R ALA 330,0.0,0.0,0.0,-0.03988499999999999,0.006443739209496303,0.00045564116912324786,1.0034200000000004,0.2171678466071785,0.015356085699161588,-0.8704850000000007,0.21054434158865148,0.01488773316777923,0.0,0.0,0.0,0.09304999999999987,0.03710077492452149,0.0026234209536404964
ALA 331,R ALA 331,0.0,0.0,0.0,-0.051839999999999956,0.007005312269984845,0.000495350381043561,1.5233949999999998,0.19772086125394503,0.013980976177470902,-1.4317249999999992,0.1807897656810318,0.012783766928218455,0.0,0.0,0.0,0.03983000000000004,0.03859444390064462,0.0027290392998269596
ILE 332,R ILE 332,0.0,0.0,0.0,-0.02605499999999999,0.0028481529102209377,0.0002013948236673425,1.5559999999999996,0.20899581335519793,0.014778235686305846,-1.5684400000000005,0.2131471003790537,0.015071776006827861,0.0,0.0,0.0,-0.03849499999999982,0.02137685605976713,0.0015115719880310077
ALA 333,R ALA 333,0.0,0.0,0.0,-0.023490000000000007,0.00401993781046423,0.00028425252857274593,0.7237199999999998,0.194083465550263,0.013723773460677666,-0.6544449999999997,0.20435678842407037,0.014450207087616471,0.0,0.0,0.0,0.04578499999999994,0.024295447618844057,0.0017179475763247191
THR 334,R THR 334,0.0,0.0,0.0,-0.16549500000000006,0.03669468592316865,0.00259470612497831,-0.12893000000000002,0.8511102954964184,0.060182586148320366,0.60079,0.8723948279878785,0.06168762987423005,-0.0009262440000000005,0.0046213066873844275,0.0003267757296592269,0.30543875600000014,0.06361127422571296,0.004497996336491868
ILE 335,R ILE 335,0.0,0.0,0.0,-0.08514999999999999,0.012497899823570186,0.0008837349715836634,1.4207549999999998,0.28590749373705043,0.02021671276135187,-1.3339500000000004,0.2766740455843305,0.019563809381099605,0.0,0.0,0.0,0.001654999999999589,0.04449635912071963,0.003146367727237273
LYS 336,R LYS 336,0.0,0.0,0.0,-0.020605000000000012,0.0026849534446616316,0.00018985487878904193,-107.59633000000004,2.0991622260068223,0.1484331844820072,107.61204000000002,2.1006960366483938,0.14854164127257832,0.0,0.0,0.0,-0.004895000000001311,0.027188673652827747,0.0019225295511382519
THR 337,R THR 337,0.0,0.0,0.0,-0.03330499999999998,0.007914668344283332,0.0005596515657085248,0.8265150000000001,0.523828024999618,0.037040234865278625,-0.6362900000000001,0.5383135572322137,0.038064516672355095,0.0,0.0,0.0,0.15692000000000025,0.04094732714109714,0.0028954132692933753
LYS 338,R LYS 338,0.0,0.0,0.0,-0.2399699999999999,0.12082640067468729,0.008543716726343423,-123.52162999999999,4.538345884030861,0.3209095149968278,124.54211000000006,4.9080226219823295,0.3470496078220684,-0.023142924000000006,0.05630515608898908,0.003981375768629121,0.7573670759999992,0.45342966281076635,0.032062318936462254
ARG 339,R ARG 339,0.0,0.0,0.0,0.1872149999999999,1.002643216091846,0.07089758172092332,-167.44949500000007,3.32234684521889,0.234925398370801,162.5853600000001,2.7898723251047253,0.19727376397262314,-0.24153386400000001,0.02962525372719555,0.0020948217804872015,-4.918453863999997,1.1074756306251878,0.07831035284139184
THR 340,R THR 340,0.0,0.0,0.0,-0.2555750000000001,0.08074456251042483,0.005709502769506248,-1.6408849999999993,0.835741653727397,0.05909585906707018,1.9921800000000014,0.8027420741433653,0.05676243641705279,-0.025229051999999984,0.03913232254394948,0.0027670730634405884,0.07049094799999964,0.20220958162897168,0.014298376639074059
ILE 341,R ILE 341,0.0,0.0,0.0,-0.06899999999999995,0.010643777524920465,0.0007526287265312227,0.3758199999999999,0.4773501205614179,0.03375375072491946,-0.30803499999999984,0.47698444814794533,0.03372789378059353,0.0,0.0,0.0,-0.0012150000000004102,0.03261638813541447,0.0023063269228364024
GLN 342,R GLN 342,0.0,0.0,0.0,-0.022234999999999963,0.0035255886033399107,0.00024929676090956597,-0.44643999999999956,1.7447758069161778,0.12337428047206596,0.51549,1.7408772558397105,0.12309861128176874,0.0,0.0,0.0,0.0468150000000011,0.01638202597360884,0.0011583841655512963
PHE 343,R PHE 343,0.0,0.0,0.0,-0.012210000000000004,0.001660090358986536,0.00011738611502217896,1.1211250000000004,0.2988551478141206,0.021132250161187267,-1.1199400000000002,0.29711301957335984,0.021009063091913416,0.0,0.0,0.0,-0.011024999999999983,0.008017130097485477,0.0005668967057586747
VAL 344,R VAL 344,0.0,0.0,0.0,-0.003800000000000012,0.0005385164807134368,3.8078865529318576e-05,-0.25860499999999953,0.25640077803119055,0.01813027288473616,0.26135500000000006,0.25598312244169524,0.0181007401747829,0.0,0.0,0.0,-0.001049999999999478,0.0015992185591716984,0.00011308182877896879
ASP 345,R ASP 345,0.0,0.0,0.0,-0.002755000000000001,0.0005700657856774175,4.030973827749389e-05,109.45445500000004,1.8111911268469327,0.12807055278183704,-109.40442000000012,1.8052386057180778,0.1276496459763001,0.0,0.0,0.0,0.04728000000000037,0.00610177023493762,0.0004314603110366624
TRP 346,R TRP 346,0.0,0.0,0.0,-0.0026850000000000064,0.0004957569969248708,3.505531343462545e-05,-1.9999699999999996,0.09064860230583645,0.006409824139553946,1.9963000000000006,0.0903966813549976,0.006392010638287834,0.0,0.0,0.0,-0.006355000000000058,0.000888242647028401,6.280823990528714e-05
CYS 347,R CYS 347,0.0,0.0,0.0,-0.0016250000000000008,0.00048412291827592207,3.423265984407252e-05,0.5676649999999996,0.21407436272239663,0.015137343355919531,-0.564935,0.21379625996494858,0.015117678521353713,0.0,0.0,0.0,0.0011050000000003201,0.0009767164378671834,6.906428165122546e-05
PRO 348,R PRO 348,0.0,0.0,0.0,-0.0021249999999999993,0.0003864906208434909,2.732901388634312e-05,1.0529649999999995,0.22860118935605073,0.016164545118097347,-1.0498,0.22811882868364786,0.01613043706785397,0.0,0.0,0.0,0.0010400000000000452,0.001276087771276176,9.02330316458612e-05
THR 349,R THR 349,0.0,0.0,0.0,-0.0020050000000000007,0.00033907963666371523,2.3976551044718372e-05,1.12956,0.3500800999771338,0.024754401265229584,-1.125195,0.3488173404161549,0.02466511068037195,0.0,0.0,0.0,0.002359999999999829,0.0016883127672320615,0.00011938174064736158
GLY 350,R GLY 350,0.0,0.0,0.0,-0.0017399999999999926,0.00043863424398922187,3.101612483854134e-05,0.5663750000000003,0.3100325698616195,0.021922613253784317,-0.5603700000000001,0.3085330340498398,0.021816580059670167,0.0,0.0,0.0,0.00426499999999995,0.0022527261262745356,0.00015929179200448268
PHE 351,R PHE 351,0.0,0.0,0.0,-0.009654999999999992,0.0010129042402912754,7.16231457002569e-05,-1.0468399999999998,0.15321923639021623,0.010834236105974651,1.0297,0.15262696354182825,0.01079235609123387,0.0,0.0,0.0,-0.026795000000000204,0.008943320132925961,0.0006323882312314123
LYS 352,R LYS 352,0.0,0.0,0.0,-0.0032900000000000017,0.00046465040621957674,3.285574531189466e-05,-91.29315500000001,0.7983680109898743,0.05645314344533562,91.28618,0.7976564784418103,0.05640283049635852,0.0,0.0,0.0,-0.010264999999997294,0.0029807339700130514,0.00021076972031093278
VAL 353,R VAL 353,0.0,0.0,0.0,-0.004880000000000009,0.0004534313619502005,3.206243908376387e-05,-0.87497,0.08284382354768481,0.005857942940998971,0.8870199999999997,0.08247375097569519,0.00583177485848047,0.0,0.0,0.0,0.007169999999999957,0.0038563065230864282,0.00027268204928083305
GLY 354,R GLY 354,0.0,0.0,0.0,-0.002055,0.0003032738036823942,2.1444696314005868e-05,0.9790400000000002,0.0578091549843034,0.004087724550406503,-0.9762650000000002,0.05817658270300586,0.0041137056135555445,0.0,0.0,0.0,0.000720000000000005,0.0027607245425794106,0.00019521270450460307
ILE 355,R ILE 355,0.0,0.0,0.0,-0.0061249999999999595,0.0004892596447695523,3.459588125774718e-05,-0.7215149999999997,0.06592996113301168,0.004661952260051807,0.73032,0.06588791694992298,0.00465897928735466,0.0,0.0,0.0,0.0026800000000003267,0.0021834834553989173,0.0001543955957921209
ASN 356,R ASN 356,0.0,0.0,0.0,-0.0037649999999999806,0.0004896682550462035,3.462477436749544e-05,0.023515000000000015,0.13518661093096496,0.009559136931491278,-0.00988,0.1359632876919354,0.009614056271938499,0.0,0.0,0.0,0.009870000000000267,0.0032547042876422292,0.00023014234725487518
TYR 357,R TYR 357,0.0,0.0,0.0,-0.0058699999999999985,0.0008849293757131261,6.257395624379296e-05,0.7890349999999998,0.31013778192119695,0.0219300528698633,-0.775985,0.3092128308705826,0.021864648953847796,0.0,0.0,0.0,0.007179999999999701,0.003240000000000023,0.000229102597104443
GLU 358,R GLU 358,0.0,0.0,0.0,-0.004470000000000006,0.0005992495306631493,4.237334067547688e-05,93.21824000000004,0.9915294258828687,0.07011171807877807,-93.19430999999997,0.9876246827123836,0.06983561104131387,0.0,0.0,0.0,0.01945999999999998,0.005495307088783075,0.0003885768907181017
PRO 359,R PRO 359,0.0,0.0,0.0,-0.008355000000000019,0.0012365172865754562,8.743497583918946e-05,-0.8691849999999998,0.13158263857743652,0.009304297602452397,0.9036100000000009,0.13170048557237232,0.009312630643378552,0.0,0.0,0.0,0.026069999999999923,0.006873507110639302,0.0004860303488467003
PRO 360,R PRO 360,0.0,0.0,0.0,-0.011199999999999977,0.0012083045973594808,8.544003745317698e-05,-0.64386,0.18030887498955908,0.01274976282132347,0.6530549999999998,0.18163604260994104,0.0128436077437378,0.0,0.0,0.0,-0.0020050000000001768,0.008941754581736025,0.0006322775300451424
THR 361,R THR 361,0.0,0.0,0.0,-0.00522000000000002,0.0006177378084592446,4.368065933568485e-05,0.6101499999999997,0.20344320460512003,0.014385606956260262,-0.5905499999999998,0.2043088776827871,0.014446819286611163,0.0,0.0,0.0,0.014379999999999915,0.0042820088743488445,0.0003027837512153043
VAL 362,R VAL 362,0.0,0.0,0.0,-0.007874999999999986,0.0008058380730642799,5.6981356600205286e-05,-0.8388000000000002,0.18004227281391375,0.01273091120069568,0.8538250000000005,0.17914386502194074,0.012667384176498184,0.0,0.0,0.0,0.007150000000000037,0.004332147273581591,0.00030632907142483565
VAL 363,R VAL 363,0.0,0.0,0.0,-0.003975000000000003,0.0004943429983320977,3.4955328635271645e-05,1.2191399999999992,0.1081958890161755,0.0076506046819844785,-1.2106849999999998,0.10809401359465111,0.007643401001844866,0.0,0.0,0.0,0.004479999999999674,0.002163238313270154,0.00015296404806358746
PRO 364,R PRO 364,0.0,0.0,0.0,-0.004425000000000004,0.0006199798383818383,4.3839194791873764e-05,-0.13311,0.30472186974354165,0.021547090047150212,0.13637999999999997,0.3049432825953049,0.02156274630004258,0.0,0.0,0.0,-0.0011549999999999905,0.0016158511688887747,0.00011425793189094618
GLY 365,R GLY 365,0.0,0.0,0.0,-0.0037649999999999984,0.0005383075329214391,3.806409068925502e-05,0.8335400000000012,0.20752088665962715,0.01467394261948673,-0.8112000000000005,0.20650876494715525,0.014602374806859228,0.0,0.0,0.0,0.018574999999999956,0.0039489713850572195,0.00027923444450855925
GLY 366,R GLY 366,0.0,0.0,0.0,-0.007285000000000005,0.0008796448146837377,6.220028134984549e-05,1.6616749999999993,0.2604859101275938,0.018419135345477115,-1.6114999999999997,0.2584800572578069,0.01827730012884823,0.0,0.0,0.0,0.04289,0.00630062695293103,0.00044552160441442654
ASP 367,R ASP 367,0.0,0.0,0.0,-0.01659499999999999,0.001863055286350818,0.00013173790267041085,121.69613000000003,1.4598046763462509,0.10322377858522672,-121.605985,1.452699681547131,0.10272137958495144,0.0,0.0,0.0,0.07355000000000465,0.020482614579197013,0.001448339566538065
LEU 368,R LEU 368,0.0,0.0,0.0,-0.024189999999999986,0.0020405636476230784,0.00014428963926770352,-0.3901299999999997,0.23399062609429455,0.01654563584453616,0.468435,0.23288856943826114,0.01646770867106286,0.0,0.0,0.0,0.05411500000000019,0.01354222193733382,0.0009575796964221969
ALA 369,R ALA 369,0.0,0.0,0.0,-0.025325000000000025,0.002376841391427015,0.00016806806656829114,-0.04126000000000001,0.22830558994470543,0.016143643083269647,0.12961,0.2326638087455804,0.016451815690068986,0.0,0.0,0.0,0.06302499999999991,0.01173389854225791,0.0008297119228985512
LYS 370,R LYS 370,0.0,0.0,0.0,-0.025140000000000006,0.0035581455844301635,0.000251598887119954,-101.54938499999999,1.4597177832628763,0.10321763431637748,101.71276499999998,1.4782462175766498,0.10452779247118135,0.0,0.0,0.0,0.13824000000000047,0.040664879195689764,0.002875441183540399
VAL 371,R VAL 371,0.0,0.0,0.0,-0.05075000000000002,0.007788292495791286,0.0005507154437638319,-0.5306999999999996,0.1546646371993304,0.010936441377340369,0.7234199999999995,0.16271387033686058,0.011505608110830274,0.0,0.0,0.0,0.14197,0.029228395440050875,0.0020667596618861935
GLN 372,R GLN 372,0.0,0.0,0.0,-0.11574999999999994,0.08922083557107047,0.006308865785543386,-0.4677649999999998,0.5666693478343434,0.040069573854422266,0.80964,0.584212093678315,0.041310033309112704,-0.019404468,0.04195211845774867,0.0029664627446615408,0.20672053199999965,0.07504916446632084,0.0053067773116519945
ARG 373,R ARG 373,0.0,0.0,0.0,-0.13547000000000003,0.03640383358933483,0.002574139759220527,-110.05553499999998,1.9687855187362047,0.1392141591000245,110.87728999999999,1.9340949810963326,0.13676116765920843,-0.018227448,0.028267918983938243,0.001998843720357467,0.6680575520000027,0.14540264173680895,0.010281519397453573
ALA 374,R ALA 374,0.0,0.0,0.0,-0.014544999999999975,0.0011610232555808982,8.209674171365352e-05,-0.8241250000000003,0.11768886682689901,0.008321859580346081,0.886915,0.11854120707585275,0.008382129137337423,0.0,0.0,0.0,0.048244999999999996,0.020119020229623415,0.0014226295635196048
VAL 375,R VAL 375,0.0,0.0,0.0,-0.022129999999999973,0.0016165085833365822,0.00011430441811235565,0.8862949999999994,0.14174070683823112,0.010022581497548767,-0.8313750000000004,0.14443294075452132,0.010212951183423689,0.0,0.0,0.0,0.03279000000000004,0.018808399719274567,0.0013299546984766202
CYS 376,R CYS 376,0.0,0.0,0.0,-0.007630000000000043,0.0006349015671738786,4.4894320353461587e-05,-0.8144500000000001,0.3873458758009436,0.027389489544348944,0.8664250000000006,0.39946339553831356,0.028246327582094555,0.0,0.0,0.0,0.044344999999999794,0.02050672999285855,0.0014500447837911842
MET 377,R MET 377,0.0,0.0,0.0,-0.014709999999999961,0.0014021055595067452,9.914383490665779e-05,0.3904199999999999,0.1717495665205595,0.012144528315253766,-0.36550499999999997,0.17580509086769908,0.01243129719196672,0.0,0.0,0.0,0.010205000000000049,0.013822914851796033,0.0009774276827469216
LEU 378,R LEU 378,0.0,0.0,0.0,-0.00493999999999998,0.00047581509013486093,3.364520768252485e-05,0.01060499999999987,0.19501433017857947,0.013789595529782593,-0.01984999999999999,0.19725107731011254,0.01394775743623325,0.0,0.0,0.0,-0.014185000000000196,0.0075835858932301655,0.0005362405010813691
SER 379,R SER 379,0.0,0.0,0.0,-0.004480000000000001,0.0005653317610041203,3.9974992182614605e-05,0.5725950000000002,0.45444736876232433,0.03213428161442231,-0.552125,0.45399324816014613,0.03210217043869464,0.0,0.0,0.0,0.01598999999999999,0.007923376805377906,0.0005602673468978921
ASN 380,R ASN 380,0.0,0.0,0.0,-0.003250000000000015,0.0004663689526544907,3.297726489568583e-05,1.583565,0.2165110985030611,0.015309646595366306,-1.573580000000001,0.21613515123643615,0.0152830631092064,0.0,0.0,0.0,0.006734999999998905,0.0041478639080848746,0.0002932982696845749
THR 381,R THR 381,0.0,0.0,0.0,-0.005865000000000016,0.0006219123732489067,4.3975845642812114e-05,-0.3856150000000004,0.233933039083837,0.01654156382797588,0.41618999999999984,0.2317184366855605,0.016384967790630547,0.0,0.0,0.0,0.024709999999999625,0.010164442926201278,0.0007187346520100558
THR 382,R THR 382,0.0,0.0,0.0,-0.00479499999999999,0.0005770398599750251,4.080287980032761e-05,0.7740599999999996,0.3020771861627426,0.02136008267774264,-0.7655549999999998,0.3003854473422438,0.02124045867854552,0.0,0.0,0.0,0.003709999999999858,0.005156151665729261,0.0003645949807663473
ALA 383,R ALA 383,0.0,0.0,0.0,-0.0062600000000000156,0.0007296574538781986,5.1594573358058474e-05,0.7489350000000004,0.14504065214621606,0.010255922868030854,-0.7260799999999996,0.1429769687746973,0.010109998417408571,0.0,0.0,0.0,0.01659499999999991,0.004966988524246999,0.00035121912675708156
ILE 384,R ILE 384,0.0,0.0,0.0,-0.004925000000000024,0.000623999198717422,4.412340648680611e-05,0.8648499999999996,0.20799035434365845,0.014707138997779378,-0.8592599999999991,0.20712586125349483,0.014646010105145017,0.0,0.0,0.0,0.000664999999999658,0.0031611350809482575,0.00022352600519851985
ALA 385,R ALA 385,0.0,0.0,0.0,-0.0027149999999999835,0.00047304862329367107,3.344958893619154e-05,-0.11885500000000004,0.19806005143642666,0.01400496054528537,0.11804500000000004,0.19793860910646,0.013996373275781116,0.0,0.0,0.0,-0.003524999999999957,0.002022220314406976,0.00014299256973703648
GLU 386,R GLU 386,0.0,0.0,0.0,-0.00953500000000002,0.001144017045327608,8.089422105441495e-05,137.90087000000003,2.510075188732225,0.17748911872406595,-137.70321999999996,2.488470456247606,0.17596143343950638,0.0,0.0,0.0,0.1881149999999994,0.02445264351762156,0.0017290630049247478
ALA 387,R ALA 387,0.0,0.0,0.0,-0.002589999999999997,0.0005117616632769644,3.618701424544481e-05,0.9958850000000002,0.30288907503407886,0.021417491890391816,-0.9914800000000001,0.3016831443750214,0.021332219715725787,0.0,0.0,0.0,0.001814999999999925,0.0018002152649058457,0.00012729444214104604
TRP 388,R TRP 388,0.0,0.0,0.0,-0.004030000000000027,0.00047864391775098437,3.384523600154171e-05,0.24225999999999992,0.22169310408761028,0.015676069724264434,-0.24635500000000007,0.22136709099367033,0.01565301711731638,0.0,0.0,0.0,-0.008124999999999983,0.0015031217515557636,0.00010628675834740814
ALA 389,R ALA 389,0.0,0.0,0.0,-0.002634999999999972,0.0005308248298638794,3.753498368189445e-05,0.3517199999999999,0.26834802328319846,0.018975070698155516,-0.3480700000000001,0.26762403685020536,0.01892387712652987,0.0,0.0,0.0,0.001015000000000037,0.0013765082636876139,9.73338327612832e-05
ARG 390,R ARG 390,0.0,0.0,0.0,-0.009364999999999998,0.0011496847393960628,8.129498754536446e-05,-135.072705,2.158121448847378,0.15260223111041177,135.02717999999993,2.1550434676875243,0.1523845849753621,0.0,0.0,0.0,-0.054890000000001604,0.013196510902502425,0.000933134234716167
LEU 391,R LEU 391,0.0,0.0,0.0,-0.00285999999999998,0.0004127953488110665,2.9189039038657135e-05,0.30258500000000016,0.23740371263946147,0.01678697750862257,-0.30076500000000006,0.23685263303370738,0.016748010296002334,0.0,0.0,0.0,-0.0010400000000001164,0.0012281693694276956,8.684468895679295e-05
ASP 392,R ASP 392,0.0,0.0,0.0,-0.0020499999999999984,0.0003708099243547934,2.6220221204254512e-05,122.38846500000001,1.7716614628016638,0.12527538343139347,-122.32082999999992,1.766596504898927,0.12491723682344852,0.0,0.0,0.0,0.06558499999999824,0.0052309439874661376,0.0003698835965544304
HIE 393,R HIE 393,0.0,0.0,0.0,-0.004095000000000035,0.0005347663040992563,3.781368799786515e-05,-3.0553800000000013,0.32124913322839005,0.022715744055609523,3.0503399999999994,0.3203397171753793,0.022651438629809145,0.0,0.0,0.0,-0.009135000000000604,0.0016872388686842,0.00011930580455281166
LYS 394,R LYS 394,0.0,0.0,0.0,-0.004109999999999987,0.0004978955713801923,3.520653348456847e-05,-138.38636999999994,2.1797420404967687,0.15413103780726672,138.28639499999994,2.176031401197261,0.1538686559861448,0.0,0.0,0.0,-0.10408499999999918,0.005209392958874758,0.0003683597087085795
PHE 395,R PHE 395,0.0,0.0,0.0,-0.0016299999999999759,0.0004828043081829499,3.413942003022436e-05,-0.08563999999999998,0.16079530590163374,0.01136994511860105,0.08530500000000008,0.16053243278228863,0.011351357182072992,0.0,0.0,0.0,-0.001964999999999941,0.0007770296004658986,5.494428996721106e-05
ASP 396,R ASP 396,0.0,0.0,0.0,-0.0012350000000000043,0.0004239988207531282,2.998124413696364e-05,112.89562500000011,1.6160481318174975,0.11427185927320041,-112.85131,1.6131434418217843,0.11406646667387906,0.0,0.0,0.0,0.043079999999997794,0.003041973043929334,0.00021509997675491155
LEU 397,R LEU 397,0.0,0.0,0.0,-0.0021149999999999845,0.0004144574767090388,2.930656922944269e-05,-1.4979449999999994,0.18492726130833656,0.013076332049738144,1.4949650000000003,0.18459277823089498,0.013052680524513034,0.0,0.0,0.0,-0.005094999999999972,0.0008461530594400052,5.983205662517715e-05
MET 398,R MET 398,0.0,0.0,0.0,-0.0016249999999998987,0.00048412291827587176,3.4232659844068965e-05,-0.4704399999999998,0.22242595711831867,0.015727890259027134,0.46961999999999976,0.2219979405309883,0.015697624915890974,0.0,0.0,0.0,-0.00244499999999989,0.0009311149230894991,6.583976761805754e-05
TYR 399,R TYR 399,0.0,0.0,0.0,-0.001090000000000042,0.00030315012782450355,2.1435951110227513e-05,-0.7229250000000002,0.12753591405952977,0.009018150967631824,0.7213800000000005,0.12739833436901485,0.00900842261442016,0.0,0.0,0.0,-0.002635000000000044,0.0006868587918928745,4.856825094650511e-05
ALA 400,R ALA 400,0.0,0.0,0.0,-0.0005500000000000094,0.0004974937185533184,3.517811819867632e-05,-1.2776349999999996,0.15521231193111143,0.010975167829013057,1.2754150000000002,0.15494693535207185,0.010956402871152359,0.0,0.0,0.0,-0.0027699999999999305,0.0008167618992091938,5.7753787754562435e-05
LYS 401,R LYS 401,0.0,0.0,0.0,-0.0013100000000000238,0.0004624932431938981,3.270321085153644e-05,-116.11628999999999,2.306502500735297,0.1630943559093658,116.06284500000001,2.3024060764711627,0.16280469497178718,0.0,0.0,0.0,-0.05475500000000025,0.004419838797966489,0.0003125297985793503
ARG 402,R ARG 402,0.0,0.0,0.0,-0.0008749999999999997,0.0003307189138830722,2.3385358667337018e-05,-101.165965,1.331892418242828,0.0941790160750453,101.13935999999995,1.3303821858448244,0.0940722265180657,0.0,0.0,0.0,-0.027479999999999193,0.001743444865775559,0.00012328016872147678
ALA 403,R ALA 403,0.0,0.0,0.0,-0.0006300000000000084,0.00048280430818293797,3.413942003022351e-05,-0.6554400000000004,0.1579688146439033,0.011170082005070482,0.654675,0.1576438688151244,0.011147104865165697,0.0,0.0,0.0,-0.0013950000000000381,0.0008882426470283704,6.280823990528497e-05
PHE 404,R PHE 404,0.0,0.0,0.0,-0.0015549999999999598,0.0004969657935915525,3.514078826663409e-05,-0.6113199999999999,0.13377973538619434,0.009459655807691994,0.6081350000000001,0.13347875027508949,0.009438372946382152,0.0,0.0,0.0,-0.004740000000000109,0.001040384544291355,7.35662966310093e-05
VAL 405,R VAL 405,0.0,0.0,0.0,-0.0005649999999999405,0.0004957569969248517,3.5055313434624096e-05,-0.7194150000000001,0.10993258286331768,0.007773407481600398,0.7185300000000003,0.1097870625347066,0.0077631176404842584,0.0,0.0,0.0,-0.0014499999999999813,0.0006982120021884437,4.9371044145328505e-05
HIE 406,R HIE 406,0.0,0.0,0.0,-0.0007049999999999468,0.000456042761152907,3.2247092892225756e-05,-0.8136700000000002,0.2738765435374133,0.019365996114323766,0.8120899999999998,0.2734064042775883,0.019332752248451334,0.0,0.0,0.0,-0.002285000000000399,0.0008329315698181742,5.889715612827872e-05
TRP 407,R TRP 407,0.0,0.0,0.0,-0.0011199999999999255,0.0003249615361853669,2.2978250586147057e-05,-1.9167650000000023,0.16217959111735164,0.011467828864914091,1.9135249999999997,0.1618614202798217,0.011445330789234768,0.0,0.0,0.0,-0.00435999999999984,0.0007876547467000742,5.569560126253949e-05
TYR 408,R TYR 408,0.0,0.0,0.0,-0.0008499999999999174,0.00035707142142710446,2.5248762345902503e-05,-0.6789449999999997,0.12233896343765586,0.008650671065009956,0.6782299999999997,0.12217719549899816,0.008639232344369613,0.0,0.0,0.0,-0.0015649999999999323,0.0006370047095587933,4.5043034977678986e-05
VAL 409,R VAL 409,0.0,0.0,0.0,-0.0002999999999999958,0.0004582575694955777,3.2403703492038855e-05,-0.9907199999999996,0.053367795532516374,0.003773673011801946,0.9897500000000004,0.05333542443816626,0.0037713840297690067,0.0,0.0,0.0,-0.0012699999999997884,0.0007190966555339186,5.084781214566007e-05
GLY 410,R GLY 410,0.0,0.0,0.0,-0.0001950000000000074,0.00039620070671316567,2.801562064277819e-05,-0.9652050000000005,0.11971550849826679,0.00846516478723202,0.9642449999999992,0.11954273284060936,0.008452947703316666,0.0,0.0,0.0,-0.0011549999999999104,0.0006862761834713218,4.8527054309939485e-05
GLU 411,R GLU 411,0.0,0.0,0.0,-0.00038999999999997094,0.00048774993593025154,3.4489128721958495e-05,88.62745000000008,1.0747599208594294,0.07599700281872196,-88.61313999999997,1.0737474006525638,0.07592540682828566,0.0,0.0,0.0,0.013920000000003653,0.0012663332894635375,8.954328562219345e-05
GLY 412,R GLY 412,0.0,0.0,0.0,-9.000000000000118e-05,0.00028618176042508747,2.023610634484833e-05,-0.5001000000000001,0.10336614532814842,0.007309090230664791,0.49966999999999984,0.10326137273927873,0.007301681689857569,0.0,0.0,0.0,-0.0005200000000000448,0.0006399999999999295,4.525483399593405e-05
MET 413,R MET 413,0.0,0.0,0.0,-0.00038499999999999976,0.0004865953144040737,3.4407484650872065e-05,0.15388499999999997,0.35583916560013473,0.02516162870076181,-0.15368000000000007,0.3554878867134575,0.025136789532476098,0.0,0.0,0.0,-0.0001799999999999513,0.0008292164976652308,5.863446085708436e-05
GLU 414,R GLU 414,0.0,0.0,0.0,-0.0002200000000000063,0.0004142463035441715,2.9291637031754463e-05,88.45751000000004,1.4270149683497735,0.10090519609748312,-88.44474,1.4259985422146424,0.10083332391621048,0.0,0.0,0.0,0.012549999999995265,0.0012559856687030118,8.881159834130202e-05
GLU 415,R GLU 415,0.0,0.0,0.0,-0.0003999999999999981,0.0004898979485566332,3.464101615137737e-05,92.41343500000006,1.4229685540327541,0.10061907139717766,-92.396995,1.421561386284345,0.10051956961146095,0.0,0.0,0.0,0.01603999999999871,0.0015932357013332507,0.00011265877684412465
GLY 416,R GLY 416,0.0,0.0,0.0,-0.00019499999999999954,0.0003962007067131498,2.801562064277707e-05,0.6693199999999996,0.15608365577471897,0.01103678114306906,-0.6686700000000001,0.15587989318702936,0.011022372952318317,0.0,0.0,0.0,0.0004550000000001736,0.0007536411612963234,5.329047757339349e-05
GLU 417,R GLU 417,0.0,0.0,0.0,-0.00034000000000000864,0.0004737087712930924,3.34962684488893e-05,88.54327999999994,0.9031660321415037,0.06386348258646046,-88.53070000000004,0.9024879611327188,0.06381553572561667,0.0,0.0,0.0,0.012240000000002027,0.001059433811054427,7.491328320148928e-05
PHE 418,R PHE 418,0.0,0.0,0.0,-0.0006900000000000129,0.0004624932431938944,3.270321085153618e-05,0.3791750000000002,0.13717333696823147,0.00969961967682238,-0.37872,0.13701734050841916,0.009688589061364942,0.0,0.0,0.0,-0.00023499999999996747,0.0007481811278029701,5.2904394902527915e-05
SER 419,R SER 419,0.0,0.0,0.0,-0.00032999999999997365,0.00047021271782031243,3.324906013708995e-05,0.4325249999999999,0.3852982343263462,0.02724469942713628,-0.4320450000000004,0.3848614724482043,0.027213815698556486,0.0,0.0,0.0,0.0001499999999999413,0.0009041570660012087,6.393355926271875e-05
GLU 420,R GLU 420,0.0,0.0,0.0,-0.000415000000000032,0.0004927220311697429,3.4840708948013466e-05,89.34082500000004,0.9411310240194098,0.06654801290691642,-89.32757999999993,0.9404933671304414,0.06650292375589043,0.0,0.0,0.0,0.012830000000003706,0.0009955400544419005,7.039531234386925e-05
ALA 421,R ALA 421,0.0,0.0,0.0,-0.00035000000000000585,0.0004769696007084807,3.372684390808066e-05,0.2767450000000002,0.1236023866072168,0.00874000857408043,-0.2762500000000001,0.12339897690013465,0.008725625335756734,0.0,0.0,0.0,0.00014499999999994628,0.0007899208821141252,5.585584123437573e-05
ARG 422,R ARG 422,0.0,0.0,0.0,-0.0013449999999999695,0.00047536827828545826,3.3613613313662136e-05,-110.13950999999997,1.4067247740454334,0.09947046269906397,110.09902499999994,1.404271214684254,0.09929696985283061,0.0,0.0,0.0,-0.04183000000000348,0.00276786921656286,0.0001957179092469095
GLU 423,R GLU 423,0.0,0.0,0.0,-0.0005150000000000094,0.0004997749493522146,3.533942557541143e-05,98.22197999999997,2.210955284397717,0.15633814744978575,-98.19985000000003,2.208390214046593,0.15615676958583571,0.0,0.0,0.0,0.021614999999999468,0.0026432508394006508,0.0001869060592917234
ASP 424,R ASP 424,0.0,0.0,0.0,-0.0005250000000000099,0.000499374608885963,3.531111722956444e-05,94.382395,1.0325899181048934,0.07301513332768318,-94.36388500000004,1.031513267861202,0.07293900265885515,0.0,0.0,0.0,0.01798500000000061,0.001343419145321949,9.49940787632986e-05
MET 425,R MET 425,0.0,0.0,0.0,-0.0012999999999999945,0.0004582575694956056,3.240370349204083e-05,0.6431,0.30333816113374173,0.02144924707303264,-0.6416749999999998,0.30278016674643765,0.021409790911519965,0.0,0.0,0.0,0.0001249999999998791,0.0009588404455384171,6.780025811161453e-05
ALA 426,R ALA 426,0.0,0.0,0.0,-0.0006849999999999978,0.0004645158770160588,3.2846232660687154e-05,0.6148899999999998,0.12162272772800173,0.008600025552287517,-0.6138999999999996,0.12141404366876468,0.00858526936094631,0.0,0.0,0.0,0.00030499999999990924,0.0007693991161940037,5.440473324997164e-05
ALA 427,R ALA 427,0.0,0.0,0.0,-0.0004499999999999793,0.0004974937185532865,3.517811819867406e-05,0.411535,0.1539127635220676,0.010883275879761548,-0.4105149999999997,0.15364576068020994,0.010864395927754185,0.0,0.0,0.0,0.0005699999999999194,0.0007177046746398623,5.0749384232713136e-05
LEU 428,R LEU 428,0.0,0.0,0.0,-0.0013450000000000434,0.000475368278285358,3.361361331365505e-05,0.04698499999999971,0.1568713000360486,0.011092476002903947,-0.045299999999999986,0.15664466157517143,0.011076450243647553,0.0,0.0,0.0,0.0003399999999997805,0.0008452218643641565,5.9766211189903134e-05
GLU 429,R GLU 429,0.0,0.0,0.0,-0.0019500000000000105,0.00038405728739347874,2.7156951228003956e-05,117.756995,1.6379386938985563,0.11581975576235058,-117.69829499999997,1.6337164007218778,0.11552119454861189,0.0,0.0,0.0,0.05674999999999969,0.004470738194081366,0.0003161289293944633
LYS 430,R LYS 430,0.0,0.0,0.0,-0.0012600000000000194,0.00043863424398923206,3.101612483854206e-05,-100.88856500000003,2.5606298123244273,0.1810638704403039,100.86247999999989,2.5569622816197874,0.18080453685715783,0.0,0.0,0.0,-0.02734499999999443,0.00393140878057938,0.0002779925808364015
ASP 431,R ASP 431,0.0,0.0,0.0,-0.0009600000000000308,0.00022000000000000947,1.5556349186104715e-05,98.76448499999994,1.236552999183295,0.08743750110190712,-98.73932500000001,1.234908514577813,0.0873212184802978,0.0,0.0,0.0,0.024200000000000443,0.0018110770276256974,0.0001280624847485307
TYR 432,R TYR 432,0.0,0.0,0.0,-0.003059999999999983,0.00038262252939420306,2.7055498516939007e-05,-0.008209999999999891,0.27969729333692184,0.019777585279806036,0.008120000000000011,0.27908917141300915,0.01973458456618735,0.0,0.0,0.0,-0.0031499999999999094,0.001047616341987952,7.407766195015261e-05
GLU 433,R GLU 433,0.0,0.0,0.0,-0.0024749999999999716,0.0005092887196865595,3.6012150727218094e-05,119.61571499999992,2.2966320153227446,0.16239640719248397,-119.54678000000004,2.2885983224629913,0.16182833932257382,0.0,0.0,0.0,0.06645999999999745,0.00833597024946621,0.0005894421091166873
GLU 434,R GLU 434,0.0,0.0,0.0,-0.0013149999999999896,0.00046451587701606414,3.284623266068753e-05,100.07207999999997,1.6910886947779131,0.119578028366537,-100.04487999999998,1.6886973605736415,0.11940893550334462,0.0,0.0,0.0,0.025885000000000814,0.002524237508630044,0.000178490545967774
VAL 435,R VAL 435,0.0,0.0,0.0,-0.0019699999999999718,0.00038613469152615204,2.730384588295178e-05,0.18141000000000004,0.17713724029689526,0.01252549438146056,-0.17844500000000005,0.17673465131377045,0.012497027041460705,0.0,0.0,0.0,0.0009950000000001095,0.0011291479088232131,7.984281432915035e-05
GLY 436,R GLY 436,0.0,0.0,0.0,-0.0016850000000000111,0.0004751578685026831,3.3598735095239304e-05,0.785765,0.20373975992672566,0.014406576584150692,-0.7814250000000001,0.20285187791834622,0.014343793845248828,0.0,0.0,0.0,0.0026549999999998376,0.001704692054301936,0.00012053993114317253
VAL 437,R VAL 437,0.0,0.0,0.0,-0.0022850000000000023,0.0005037608559624223,3.562127173473684e-05,-0.41445500000000024,0.23968770926979102,0.016948480459173892,0.41398999999999986,0.23915225255054604,0.01691061795145289,0.0,0.0,0.0,-0.0027500000000000944,0.0009578622030335631,6.773108592073181e-05
ASP 438,R ASP 438,0.0,0.0,0.0,-0.00245500000000003,0.0005726910161683959,4.049537010572874e-05,113.29170500000008,2.527664949703306,0.1787329026502761,-113.23220999999994,2.518838140078798,0.1781087529561029,0.0,0.0,0.0,0.057039999999998516,0.008802181547775201,0.0006224082261666945
SER 439,R SER 439,0.0,0.0,0.0,-0.0012250000000000117,0.00041758232721224217,2.952752952754362e-05,0.33713499999999996,0.2832396984446212,0.020028071147142446,-0.33639500000000006,0.28260208593533065,0.019982985134233574,0.0,0.0,0.0,-0.0004850000000000332,0.0009109198647519983,6.441176134836707e-05
VAL 440,R VAL 440,0.0,0.0,0.0,-0.0011349999999999954,0.0003959482289390811,2.7997767768162783e-05,99.06819999999999,1.7244579670144906,0.1219375922347114,-99.04097500000003,1.7216078718336245,0.12173606007176964,0.0,0.0,0.0,0.026089999999999378,0.0030119594950782985,0.00021297769836290745
gtp 441,R gtp 441,0.0,0.0,0.0,-0.0069400000000000885,0.0005063595560469131,3.580502757993819e-05,412.3379399999999,3.900600605858389,0.27581411391028227,-412.22920499999987,3.897040940636475,0.2755624075685653,0.0,0.0,0.0,0.1017950000000019,0.007016621337938792,0.0004961500529074745
Mg+ 442,R Mg+ 442,0.0,0.0,0.0,-5.000000000000338e-05,0.00021794494717704838,1.541103500742348e-05,-201.46454000000006,1.8316745749188486,0.12951895128521046,201.40577999999994,1.828979647673547,0.12932839115221476,0.0,0.0,0.0,-0.058810000000000855,0.002943450356296426,0.00020813337070231622
MET 443,R MET 443,0.0,0.0,0.0,-0.0004500000000000282,0.0004974937185533406,3.517811819867789e-05,-84.04695999999998,0.9935609233479237,0.07025536664212843,84.03598000000002,0.9928182308949282,0.07020285035514351,0.0,0.0,0.0,-0.01142999999999887,0.0010654107189252296,7.533591441008646e-05
ARG 444,R ARG 444,0.0,0.0,0.0,-0.0007699999999999607,0.0004208325082499929,2.975735203273137e-05,-93.541025,1.0894604143214663,0.07703648468010145,93.52026500000002,1.0882482643087057,0.07695077273071761,0.0,0.0,0.0,-0.021529999999996222,0.0015553456207563388,0.00010997954355256073
GLU 445,R GLU 445,0.0,0.0,0.0,-0.00042000000000003146,0.0004935585071701592,3.489985673323288e-05,84.39521999999995,0.898628344540679,0.06354261961911553,-84.38354500000005,0.8979495631519079,0.0634946225268212,0.0,0.0,0.0,0.011255000000002261,0.0010487969298203865,7.416114211636269e-05
ILE 446,R ILE 446,0.0,0.0,0.0,-0.00055499999999998,0.0004969657935914514,3.514078826662693e-05,-0.3952849999999999,0.1796427392771555,0.012702659913380359,0.3948950000000003,0.17948201574252454,0.012691295043256978,0.0,0.0,0.0,-0.0009449999999999914,0.0007628728596560987,5.3943257224600074e-05
VAL 447,R VAL 447,0.0,0.0,0.0,-0.0003599999999999981,0.00047999999999999725,3.394112549695408e-05,0.69523,0.1478142655497096,0.010452046952630875,-0.6944549999999995,0.14761997823804443,0.010438308765073179,0.0,0.0,0.0,0.00041499999999994596,0.0007763858576764035,5.489877047803187e-05
HIE 448,R HIE 448,0.0,0.0,0.0,-0.0006449999999999556,0.00047851332269850926,3.383600153682226e-05,-1.3096950000000005,0.3669603547728269,0.025948015528648716,1.3080249999999998,0.3664595671762458,0.025912604498101052,0.0,0.0,0.0,-0.002315000000000307,0.000977637458366018,6.912940763525924e-05
ILE 449,R ILE 449,0.0,0.0,0.0,-0.00041499999999997095,0.0004927220311696703,3.484070894800833e-05,0.9121800000000003,0.06615910821647836,0.004678155405712648,-0.9110549999999997,0.06610931836739074,0.004674634731720237,0.0,0.0,0.0,0.0007099999999999529,0.0007455870170545569,5.2720963572392724e-05
GLN 450,R GLN 450,0.0,0.0,0.0,-0.0005899999999999972,0.0004918333050943147,3.4777866524558205e-05,-0.07834000000000081,0.16446918981985575,0.01162972794178775,0.07836,0.16430760907517333,0.011618302457760337,0.0,0.0,0.0,-0.00057000000000059,0.0007517313349860228,5.3155432459903285e-05
ALA 451,R ALA 451,0.0,0.0,0.0,-0.000275000000000023,0.0004465142774873312,3.1573327350790366e-05,0.8303799999999996,0.0467490705790053,0.0033056584820583164,-0.829235,0.04674783176790372,0.003305570884885263,0.0,0.0,0.0,0.0008699999999999715,0.0007232565243397108,5.1141959289802274e-05
GLY 452,R GLY 452,0.0,0.0,0.0,-0.0001950000000000085,0.0003962007067131679,2.801562064277835e-05,0.3333,0.14693512173745296,0.010389882097502388,-0.33293000000000006,0.14670294850479293,0.010373464970779995,0.0,0.0,0.0,0.00017500000000002735,0.0007310095758606141,5.169018282033422e-05
GLN 453,R GLN 453,0.0,0.0,0.0,-0.0006200000000000139,0.0004853864439804735,3.432200460346171e-05,-0.6672950000000007,0.4013706740346131,0.028381192537929024,0.6667499999999998,0.400699822186135,0.028333756148805983,0.0,0.0,0.0,-0.0011650000000004467,0.0010429645248042439,7.37487288026086e-05
CYS 454,R CYS 454,0.0,0.0,0.0,-0.0006700000000000061,0.00047021271782035265,3.324906013709279e-05,0.6003299999999999,0.16931084164931698,0.011972084425863377,-0.5986600000000002,0.16906334434169878,0.011954583723409153,0.0,0.0,0.0,0.0010000000000000453,0.0008485281374239952,6.000000000000977e-05
GLY 455,R GLY 455,0.0,0.0,0.0,-0.0003150000000000097,0.000464515877016075,3.284623266068829e-05,0.5707249999999997,0.14191049776179473,0.010034587528892342,-0.5700649999999999,0.14165444142348618,0.010016481611573966,0.0,0.0,0.0,0.0003449999999999265,0.0008402231846361256,5.94127511566361e-05
ASN 456,R ASN 456,0.0,0.0,0.0,-0.0004799999999999738,0.0004995998398718438,3.5327043465309405e-05,-0.051685000000000446,0.17786999683757831,0.012577308093348139,0.051585,0.17764090963232537,0.012561109181716396,0.0,0.0,0.0,-0.0005800000000007444,0.0008022468448055535,5.672741841475186e-05
GLN 457,R GLN 457,0.0,0.0,0.0,-0.0009249999999999376,0.0002817356917396097,1.9921721813136078e-05,-0.7255399999999997,0.7700366993851661,0.05444981718977579,0.7253449999999995,0.7688893652372889,0.054368688414150705,0.0,0.0,0.0,-0.0011199999999998767,0.0013400000000003665,9.475230867902328e-05
ILE 458,R ILE 458,0.0,0.0,0.0,-0.0013900000000000067,0.0004877499359302344,3.448912872195728e-05,0.1662250000000001,0.10536030739799479,0.007450098782902128,-0.1653900000000001,0.10512924379067871,0.007433760118540266,0.0,0.0,0.0,-0.0005550000000004828,0.0009093816580507877,6.430299370943781e-05
GLY 459,R GLY 459,0.0,0.0,0.0,-0.00041000000000000037,0.0004918333050943177,3.4777866524558415e-05,0.6091599999999998,0.12707050956063676,0.008985241899915626,-0.6085799999999999,0.12687475556626743,0.008971400002229336,0.0,0.0,0.0,0.00016999999999986416,0.0007622991538759833,5.390269009984752e-05
ALA 460,R ALA 460,0.0,0.0,0.0,-0.00043999999999998706,0.0004963869458396192,3.5099857549567426e-05,0.04585500000000001,0.10223328212964697,0.007228984705683086,-0.04580999999999997,0.10208718773675761,0.007218654272092546,0.0,0.0,0.0,-0.000395000000000012,0.0007993591182941195,5.6523225314907154e-05
LYS 461,R LYS 461,0.0,0.0,0.0,-0.001855000000000051,0.00040493826689998977,2.8633459448691083e-05,-99.99399500000001,1.5746435612465182,0.11134411401091476,99.962255,1.5724205353444174,0.11118692234190189,0.0,0.0,0.0,-0.03359499999999954,0.00298512562549741,0.00021108025724829528
PHE 462,R PHE 462,0.0,0.0,0.0,-0.0015349999999999752,0.0004987734956871991,3.5268612107653763e-05,0.3030499999999997,0.11235278145199648,0.007944541364987687,-0.30324999999999985,0.11211060386957176,0.007927416823909298,0.0,0.0,0.0,-0.0017350000000001175,0.0009026488796871603,6.382691438572311e-05
TRP 463,R TRP 463,0.0,0.0,0.0,-0.0012149999999999084,0.0004108223460328278,2.9049526674277886e-05,0.15128499999999995,0.1707245552783782,0.012072049075239882,-0.151735,0.17048282838749473,0.012054956402865996,0.0,0.0,0.0,-0.0016650000000000898,0.0008323310639400479,5.885469395042217e-05
GLU 464,R GLU 464,0.0,0.0,0.0,-0.0013200000000000035,0.0004664761515876105,3.298484500494032e-05,96.23316500000001,1.3159094413269148,0.09304884893896627,-96.20549000000004,1.3132701854114706,0.09286222536345654,0.0,0.0,0.0,0.026354999999999792,0.002918728318977032,0.00020638525867898718
VAL 465,R VAL 465,0.0,0.0,0.0,-0.0017449999999999844,0.0004358612164439529,3.082004218037366e-05,-0.34595499999999985,0.16860582129630042,0.011922231958614122,0.34711000000000025,0.16850904397093858,0.011915388768311278,0.0,0.0,0.0,-0.0005899999999999677,0.0010917417276994146,7.719779789605733e-05
ILE 466,R ILE 466,0.0,0.0,0.0,-0.0013399999999999946,0.00047370877129309356,3.349626844888938e-05,0.159635,0.13442593416078588,0.009505348961242806,-0.15963000000000005,0.13417131996071296,0.00948734501849701,0.0,0.0,0.0,-0.0013349999999997487,0.0009234581744727193,6.529835373118097e-05
SER 467,R SER 467,0.0,0.0,0.0,-0.0006149999999999711,0.0004865953144040501,3.440748465087039e-05,-0.6913999999999999,0.20110964671044546,0.014220599495098683,0.6901250000000002,0.2008502411624135,0.014202256752889603,0.0,0.0,0.0,-0.0018899999999999998,0.000766746372668479,5.421715595640692e-05
ASP 468,R ASP 468,0.0,0.0,0.0,-0.0014000000000000219,0.0004898979485566285,3.4641016151377046e-05,96.63360499999999,1.6510214744119975,0.11674484804413354,-96.60624999999996,1.6476715684596577,0.11650797392260986,0.0,0.0,0.0,0.025955000000002285,0.00342242238772169,0.00024200180784426624
GLU 469,R GLU 469,0.0,0.0,0.0,-0.0020000000000000057,0.00040000000000001184,2.8284271247462736e-05,105.73966499999999,1.1425542493801455,0.08079078576102065,-105.70212500000008,1.1399873549124158,0.08060927891254846,0.0,0.0,0.0,0.0355399999999976,0.003219999999996918,0.00022768838354185036
HID 470,R HID 470,0.0,0.0,0.0,-0.0011000000000000209,0.00031622776601688093,2.2360679775000937e-05,0.28984499999999996,0.15468587839554077,0.010937943356728454,-0.2901150000000001,0.1545409388317538,0.010927694581886855,0.0,0.0,0.0,-0.0013700000000002176,0.0007022107945623498,4.965380146574312e-05
GLY 471,R GLY 471,0.0,0.0,0.0,-0.0004099999999999937,0.0004918333050943098,3.477786652455786e-05,-0.8579700000000001,0.07708650400685749,0.005450838972121289,0.8569600000000005,0.07700784635346383,0.005445277036110602,0.0,0.0,0.0,-0.0014199999999999692,0.0007166589146868569,5.067543783728679e-05
ILE 472,R ILE 472,0.0,0.0,0.0,-0.0007800000000000102,0.00041424630354416366,2.9291637031753907e-05,0.8401600000000004,0.0802829645690738,0.005676862866055141,-0.8393100000000001,0.08024303022692787,0.005674039081641781,0.0,0.0,0.0,6.999999999983242e-05,0.0006819824044648726,4.822343828470182e-05
ASP 473,R ASP 473,0.0,0.0,0.0,-0.000504999999999984,0.0004999749993749527,3.535357124817689e-05,82.69930500000002,1.7848132821043912,0.12620535749278333,-82.68897999999999,1.7833026410570243,0.12609853903993015,0.0,0.0,0.0,0.009820000000000632,0.0017797752667132695,0.0001258491160081049
PRO 474,R PRO 474,0.0,0.0,0.0,-0.0004300000000000082,0.0004950757517794716,3.500714212842923e-05,-0.39175000000000026,0.12337940468327653,0.008724241371030412,0.3914600000000002,0.12330088564158713,0.008718689236347327,0.0,0.0,0.0,-0.0007200000000002404,0.0007359347797188349,5.203844732502162e-05
THR 475,R THR 475,0.0,0.0,0.0,-0.00020999999999999293,0.0004073082370883124,2.8801041647828372e-05,-0.5447950000000001,0.30029867294911555,0.021234322802364085,0.54447,0.3001242561007026,0.021221989668737486,0.0,0.0,0.0,-0.0005350000000001365,0.000706240044177713,4.993871243835478e-05
GLY 476,R GLY 476,0.0,0.0,0.0,-0.00011999999999999678,0.00032496153618542974,2.29782505861515e-05,-0.3585450000000001,0.1336556694457811,0.009450883020913946,0.35829,0.13357775226436508,0.009445373444178925,0.0,0.0,0.0,-0.000375000000000045,0.0006199798383819876,4.383919479188432e-05
SER 477,R SER 477,0.0,0.0,0.0,-0.00025999999999999857,0.0004386342439892239,3.1016124838541484e-05,0.6460000000000005,0.2640408491124047,0.018670507491763536,-0.6456049999999998,0.26387265673995264,0.018658614495053065,0.0,0.0,0.0,0.00013500000000004787,0.0007594570428931474,5.3701722504962725e-05
TYR 478,R TYR 478,0.0,0.0,0.0,-0.0007500000000000684,0.00043301270189225735,3.061862178479241e-05,-0.772435,0.370878451483771,0.026225066804014045,0.7717200000000004,0.37053098601871276,0.02620049728535696,0.0,0.0,0.0,-0.001465000000000019,0.0008116495549187686,5.739229042301044e-05
HIP 479,R HIP 479,0.0,0.0,0.0,-0.000875000000000018,0.0003307189138830804,2.3385358667337598e-05,-87.305,1.2829436854363292,0.09071781798524893,87.29137499999997,1.2815928036550086,0.09062229621843361,0.0,0.0,0.0,-0.014500000000001236,0.0017320508075691957,0.00012247448713918142
GLY 480,R GLY 480,0.0,0.0,0.0,-0.00043000000000000926,0.0004950757517794732,3.5007142128429345e-05,-0.9085750000000005,0.089556375401195,0.00633259203446731,0.9076149999999998,0.08948769063396869,0.006327735288000316,0.0,0.0,0.0,-0.0013900000000000422,0.0007986864215698364,5.6475658473364895e-05
ASP 481,R ASP 481,0.0,0.0,0.0,-0.0014500000000000207,0.0004974937185532969,3.51781181986748e-05,97.10069000000004,1.0457220729641743,0.07394371690294213,-97.07310500000003,1.043316056605182,0.0737735858546332,0.0,0.0,0.0,0.026134999999999593,0.002745318742878736,0.0001941233499608082
SER 482,R SER 482,0.0,0.0,0.0,-0.0008450000000000027,0.00038855501540965376,2.7474988626020964e-05,-0.3199900000000001,0.44155655345606654,0.03122276332261449,0.3197550000000002,0.4409918763140654,0.031182834618985484,0.0,0.0,0.0,-0.0010799999999999122,0.0009346657156436803,6.609084656742236e-05
ASP 483,R ASP 483,0.0,0.0,0.0,-0.0005999999999999839,0.0004898979485566223,3.4641016151376605e-05,86.44014499999997,0.8766658279954485,0.061989635181010104,-86.42740500000005,0.8758089523187421,0.06192904492084682,0.0,0.0,0.0,0.012140000000002687,0.0011749042514182806,8.307827634227704e-05
LEU 484,R LEU 484,0.0,0.0,0.0,-0.0011950000000000016,0.00039620070671318177,2.801562064277933e-05,-0.6272800000000001,0.1343728454710998,0.009501595023994672,0.6268449999999998,0.13417768434057922,0.00948779504811316,0.0,0.0,0.0,-0.0016300000000001181,0.000736953187115786,5.211045960266109e-05
GLN 485,R GLN 485,0.0,0.0,0.0,-0.0011350000000000127,0.0003417235724968077,2.416350554037855e-05,-1.2662349999999996,0.2820040421252887,0.01994069705088084,1.2649649999999997,0.2817077453230593,0.019919745703070816,0.0,0.0,0.0,-0.002404999999999653,0.0007622171606574509,5.3896892303763966e-05
LEU 486,R LEU 486,0.0,0.0,0.0,-0.0005549999999999966,0.0004969657935914669,3.514078826662803e-05,-0.08473500000000012,0.1272496160112083,0.008997906638490965,0.08456000000000002,0.12721240662765562,0.00899527553774758,0.0,0.0,0.0,-0.0007300000000001506,0.0007260165287373429,5.133712107236931e-05
GLU 487,R GLU 487,0.0,0.0,0.0,-0.000570000000000016,0.0004950757517794763,3.500714212842957e-05,86.14473499999997,1.3658968353353753,0.09658349146668889,-86.13190999999998,1.3644884799455659,0.0964839057020434,0.0,0.0,0.0,0.01225500000000153,0.0015842900618277405,0.000112026224608485
ARG 488,R ARG 488,0.0,0.0,0.0,-0.0009900000000000397,0.0002826658805020856,1.9987496091309102e-05,-93.97574999999998,1.5363838249300044,0.10863874211133315,93.95383999999996,1.534348504872333,0.10849482324986671,0.0,0.0,0.0,-0.022899999999998075,0.0022737634001801714,0.00016077935190811807
ILE 489,R ILE 489,0.0,0.0,0.0,-0.0005249999999999844,0.0004993746088859387,3.5311117229562715e-05,0.41293500000000016,0.12263344068809257,0.008671493751078852,-0.41246500000000014,0.12251513692193212,0.008663128411549656,0.0,0.0,0.0,-5.500000000004057e-05,0.0007886539164931569,5.576625323616404e-05
ASN 490,R ASN 490,0.0,0.0,0.0,-0.0003450000000000286,0.00047536827828541256,3.3613613313658904e-05,-0.04730999999999966,0.5469971973419981,0.0386785427530563,0.047259999999999816,0.5466010267096101,0.038650529258989444,0.0,0.0,0.0,-0.00039500000000003866,0.0007803685026962014,5.518038600808766e-05
VAL 491,R VAL 491,0.0,0.0,0.0,-0.0004700000000000337,0.0004990991885387463,3.5291642070045065e-05,-0.6479600000000001,0.17755992903805795,0.012555382988981295,0.6476249999999998,0.17735654590400715,0.012541001629654665,0.0,0.0,0.0,-0.0008050000000000101,0.0007790860029547258,5.5089699581680916e-05
TYR 492,R TYR 492,0.0,0.0,0.0,-0.0009199999999999808,0.0002712931993250018,1.9183326093250244e-05,-0.11955500000000015,0.1537225649506278,0.01086982680979784,0.11919999999999994,0.1535277173672558,0.010856049005047825,0.0,0.0,0.0,-0.001275000000000044,0.0006239991987172639,4.4123406486794925e-05
TYR 493,R TYR 493,0.0,0.0,0.0,-0.0006449999999999223,0.00047851332269848454,3.383600153682051e-05,0.4153849999999996,0.11771935599127469,0.008324015489834356,-0.4151950000000001,0.11759441727820218,0.008315180988709727,0.0,0.0,0.0,-0.00045499999999999095,0.0007987333722840052,5.647897839020193e-05
ASN 494,R ASN 494,0.0,0.0,0.0,-0.0002299999999999869,0.00042083250824999233,2.9757352032731328e-05,0.2048400000000008,0.2892473757875778,0.020452878085980987,-0.204785,0.2890234398366334,0.020437043423034564,0.0,0.0,0.0,-0.00017499999999920135,0.0007709571972563826,5.451490621845629e-05
GLU 495,R GLU 495,0.0,0.0,0.0,-0.00022999999999999076,0.00042083250824999943,2.975735203273183e-05,77.11402499999997,1.3261425430102634,0.093772438498253,-77.10731999999999,1.3254131082802483,0.09372085967385033,0.0,0.0,0.0,0.006474999999999369,0.0010046765648708074,7.104136119193542e-05
ALA 496,R ALA 496,0.0,0.0,0.0,-0.0001500000000000018,0.00035707142142714685,2.52487623459055e-05,0.23794499999999996,0.08642842110671685,0.0061114122651806015,-0.2378599999999999,0.08638836958757862,0.006108580195102655,0.0,0.0,0.0,-6.500000000003058e-05,0.0005837593682330914,4.127802078587937e-05
ALA 497,R ALA 497,0.0,0.0,0.0,-8.999999999999949e-05,0.00028618176042508205,2.0236106344847944e-05,0.6824899999999999,0.10546885748883472,0.007457774433435261,-0.6822300000000001,0.10545063821523282,0.007456486136244041,0.0,0.0,0.0,0.00016999999999983028,0.0006641535966927855,4.6962751197090394e-05
GLY 498,R GLY 498,0.0,0.0,0.0,-6.500000000000058e-05,0.00024652586071242325,1.7432010784760477e-05,0.48141000000000006,0.07746548844485501,0.0054776372187285115,-0.48121,0.0773834988870353,0.005471839681496431,0.0,0.0,0.0,0.00013500000000002177,0.0006056195175190427,4.2823766765664017e-05
ASN 499,R ASN 499,0.0,0.0,0.0,-0.00016999999999999405,0.0003756327994198458,2.656124997058592e-05,0.2608349999999994,0.38441460400848515,0.02718221732815412,-0.26074,0.3842134333934719,0.02716799241754899,0.0,0.0,0.0,-7.500000000032258e-05,0.0007137051211802898,5.0466573095414956e-05
LYS 500,R LYS 500,0.0,0.0,0.0,-0.0002499999999999802,0.0004330127018921852,3.061862178478731e-05,-75.50543499999999,0.8077573743282921,0.057117071694097576,75.49954000000001,0.8073241346562874,0.05708643702310222,0.0,0.0,0.0,-0.006144999999999996,0.0008854236274247152,6.260890511748073e-05
TYR 501,R TYR 501,0.0,0.0,0.0,-0.00045999999999994044,0.0004983974317750192,3.524202037340758e-05,-0.10978500000000006,0.20352567104667665,0.014391438214264763,0.10970499999999996,0.2033804021409143,0.014381166151428752,0.0,0.0,0.0,-0.0005399999999998894,0.0007670723564304514,5.4240206489271654e-05
VAL 502,R VAL 502,0.0,0.0,0.0,-0.00023999999999999076,0.0004270831300812361,3.0199337741081843e-05,0.019194999999999993,0.0970326593214881,0.006861245140278829,-0.019125000000000017,0.09693482024020054,0.00685432687249448,0.0,0.0,0.0,-0.00016999999999997296,0.0007490660852021328,5.296697084032883e-05
PRO 503,R PRO 503,0.0,0.0,0.0,-0.0003699999999999859,0.0004828043081829138,3.4139420030221805e-05,-1.06603,0.06720408544127993,0.004752046453896917,1.0650649999999997,0.06716510087092332,0.004749289828490837,0.0,0.0,0.0,-0.0013350000000001217,0.0007891609468287551,5.580210569502092e-05
ARG 504,R ARG 504,0.0,0.0,0.0,-0.0004400000000000093,0.0004963869458396443,3.5099857549569194e-05,-82.57837,0.8219861453185392,0.05812319773961299,82.56775499999999,0.821139430896522,0.05806332598865931,0.0,0.0,0.0,-0.011054999999998785,0.0011497717164773828,8.130113775376538e-05
ALA 505,R ALA 505,0.0,0.0,0.0,-0.0002499999999999969,0.0004330127018922141,3.061862178478936e-05,-0.7058800000000002,0.08524503269985606,0.006027734068453721,0.7052149999999996,0.0851727584090154,0.006022623504337833,0.0,0.0,0.0,-0.0009149999999999609,0.0007401182337977754,5.233426219982176e-05
ILE 506,R ILE 506,0.0,0.0,0.0,-0.00031000000000001025,0.0004624932431939025,3.270321085153675e-05,0.7634199999999997,0.07495327611252472,0.00529999698113139,-0.7627250000000001,0.07497339111311564,0.005301419326463531,0.0,0.0,0.0,0.0003849999999998577,0.0007916912276892889,5.598102357049992e-05
LEU 507,R LEU 507,0.0,0.0,0.0,-0.00032499999999999305,0.0004683748498798699,3.311910324872872e-05,-0.6660299999999992,0.057288647217411656,0.004050919093243561,0.6654350000000001,0.057244089432880556,0.004047768382083903,0.0,0.0,0.0,-0.0009199999999999109,0.0007440430095095721,5.261178575186653e-05
VAL 508,R VAL 508,0.0,0.0,0.0,-0.00019500000000000184,0.0003962007067131544,2.8015620642777394e-05,0.7264599999999999,0.04965801445889777,0.0035113518764146234,-0.72573,0.04956407065607115,0.003504709046411708,0.0,0.0,0.0,0.0005350000000001087,0.0007607726335776473,5.3794748814390296e-05
ASP 509,R ASP 509,0.0,0.0,0.0,-0.000269999999999998,0.00044395945760845916,3.13926743046843e-05,82.71382999999996,0.7868217022359459,0.05563669612357799,-82.70069000000007,0.7859620626235869,0.05557591042365042,0.0,0.0,0.0,0.012870000000002619,0.0011415340555584073,8.071864716407309e-05
LEU 510,R LEU 510,0.0,0.0,0.0,-0.00022999999999998743,0.00042083250824999336,2.97573520327314e-05,-0.7448350000000006,0.04747007241409224,0.0033566410107421086,0.7441999999999998,0.047396096885716915,0.0033514101509665036,0.0,0.0,0.0,-0.00086500000000024,0.0007326493021900351,5.180612898101659e-05
GLU 511,R GLU 511,0.0,0.0,0.0,-0.00020000000000001906,0.00040000000000003813,2.8284271247464596e-05,78.58565999999998,0.7335634222107472,0.05187076702756298,-78.57566000000001,0.7329406895507515,0.05182673317888805,0.0,0.0,0.0,0.009799999999998619,0.0009380831519640458,6.633249580706272e-05
PRO 512,R PRO 512,0.0,0.0,0.0,-0.000129999999999979,0.0003363034344159505,2.3780243901184395e-05,0.44940999999999987,0.08500236408477191,0.0060105748061230055,-0.4491650000000002,0.08493160645484026,0.006005571486128469,0.0,0.0,0.0,0.00011500000000010058,0.0006721420980714015,4.752762354672414e-05
GLY 513,R GLY 513,0.0,0.0,0.0,-0.0001399999999999968,0.00034698703145794155,2.4535688292770033e-05,0.10763499999999995,0.12130338731873903,0.008577444775397862,-0.107605,0.12114544553964877,0.008566276605095123,0.0,0.0,0.0,-0.00011000000000009224,0.0007535914012246883,5.328695900498494e-05
THR 514,R THR 514,0.0,0.0,0.0,-0.0003099999999999797,0.000462493243193857,3.2703210851533534e-05,0.32232000000000016,0.1454140901013375,0.010282328919072735,-0.32187000000000004,0.1453000794906872,0.010274267151480932,0.0,0.0,0.0,0.00013999999999999568,0.0007213875518748157,5.100980297942445e-05
MET 515,R MET 515,0.0,0.0,0.0,-0.00028999999999995474,0.0004537620521814664,3.208582241426389e-05,0.3113349999999999,0.3202186171586529,0.02264287556550624,-0.3112500000000002,0.3199768233794438,0.02262577816341349,0.0,0.0,0.0,-0.00020499999999995798,0.0008264230151682783,5.843693181541226e-05
ASP 516,R ASP 516,0.0,0.0,0.0,-0.0002350000000000002,0.00042399882075307756,2.9981244136960058e-05,76.06049000000004,0.7958432696797691,0.056274617275223905,-76.052885,0.7953745983957337,0.05624147721091501,0.0,0.0,0.0,0.00737000000000009,0.0008792610533838573,6.217314532809525e-05
SER 517,R SER 517,0.0,0.0,0.0,-0.0003100000000000058,0.0004624932431938958,3.270321085153628e-05,0.23989000000000002,0.3221126323198146,0.022776802661918994,-0.23970499999999995,0.32172376035195177,0.02274930526137008,0.0,0.0,0.0,-0.00012499999999994905,0.0007996092795858879,5.654091438948713e-05
VAL 518,R VAL 518,0.0,0.0,0.0,-0.00040499999999998426,0.0004908920451585877,3.471130939621703e-05,0.36911499999999975,0.10843676394562946,0.007667637111587951,-0.36878,0.10829940720059392,0.007657924523002317,0.0,0.0,0.0,-7.000000000007583e-05,0.0008093824806607017,5.723198406487718e-05
ARG 519,R ARG 519,0.0,0.0,0.0,-0.0003299999999999836,0.00047021271782032663,3.324906013709095e-05,-76.37062999999999,0.8728300310503272,0.061718403377895116,76.363035,0.8724184625375864,0.06168930108926693,0.0,0.0,0.0,-0.00792500000000203,0.0009640409742342617,6.816799102227322e-05
SER 520,R SER 520,0.0,0.0,0.0,-0.00030499999999999527,0.000460407428263265,3.255572146336136e-05,0.5559449999999995,0.37508183370432696,0.02652229081122145,-0.5553950000000001,0.37465281124662586,0.026491954342309276,0.0,0.0,0.0,0.00024499999999981535,0.0008573068295543037,6.0620747273538776e-05
GLY 521,R GLY 521,0.0,0.0,0.0,-0.00019500000000000122,0.00039620070671315304,2.80156206427773e-05,-0.5361050000000003,0.30716751777328216,0.021720023477772715,0.5354649999999996,0.306854931156403,0.021697920266122377,0.0,0.0,0.0,-0.0008350000000001901,0.0007468433570702492,5.280980022684993e-05
PRO 522,R PRO 522,0.0,0.0,0.0,-0.0006599999999999945,0.00047370877129307567,3.349626844888811e-05,-0.03176499999999994,0.2266908462532177,0.016029463461856727,0.03183499999999994,0.22644038459382637,0.016011753148078445,0.0,0.0,0.0,-0.0005899999999998773,0.0008074032449771988,5.709203096754006e-05
PHE 523,R PHE 523,0.0,0.0,0.0,-0.000885000000000003,0.00031902194281898636,2.2558257911461224e-05,-0.10237500000000009,0.15035492800370728,0.010631698917623654,0.10227999999999998,0.15022190785634434,0.010622292972800177,0.0,0.0,0.0,-0.0009799999999999809,0.0006925315877271054,4.896937818677226e-05
GLY 524,R GLY 524,0.0,0.0,0.0,-0.00018500000000000515,0.00038829756630708934,2.7456784225397596e-05,-0.28839499999999985,0.12252085118460478,0.008663532470938188,0.2880900000000001,0.1224437091074912,0.008658077702354005,0.0,0.0,0.0,-0.0004899999999999424,0.0006854925236644738,4.8471641193582926e-05
GLN 525,R GLN 525,0.0,0.0,0.0,-0.0003550000000000275,0.0004785133226985801,3.383600153682727e-05,-0.23682500000000034,0.48821188471297966,0.034521793433641285,0.23653499999999972,0.4878449536225624,0.03449584748741506,0.0,0.0,0.0,-0.0006450000000003442,0.0007867496425165493,5.563160073195441e-05
ILE 526,R ILE 526,0.0,0.0,0.0,-0.0004900000000000093,0.0004998999899980082,3.534826728426789e-05,-0.587475,0.11727753141586737,0.008292773774497818,0.5870199999999999,0.117161340040134,0.00828455780352817,0.0,0.0,0.0,-0.0009450000000002224,0.0007361895136443882,5.2056459733637326e-05
PHE 527,R PHE 527,0.0,0.0,0.0,-0.0004750000000000143,0.0004993746088859686,3.531111722956483e-05,-0.7067949999999997,0.0995516096052718,0.007039361822992353,0.7061800000000001,0.09942433102616229,0.00703036186835354,0.0,0.0,0.0,-0.001090000000000142,0.0008011866199580669,5.6652449196827845e-05
ARG 528,R ARG 528,0.0,0.0,0.0,-0.0003450000000000103,0.0004753682782853873,3.3613613313657115e-05,-78.412255,0.6801516301339472,0.04809398299027986,78.40428999999995,0.6796519520372678,0.04805865041322262,0.0,0.0,0.0,-0.008309999999996478,0.001006926015158123,7.120042134714571e-05
PRO 529,R PRO 529,0.0,0.0,0.0,-0.00014000000000000012,0.0003469870314579498,2.4535688292770616e-05,0.07597499999999997,0.12498285632437751,0.00883762252390313,-0.07592500000000008,0.12488762698922576,0.008830888793037762,0.0,0.0,0.0,-9.00000000002077e-05,0.0005847221562414458,4.134610017883462e-05
ASP 530,R ASP 530,0.0,0.0,0.0,-0.0001300000000000029,0.0003363034344160122,2.378024390118876e-05,75.35888000000004,0.5983322869376551,0.0423084817496471,-75.35261999999994,0.5979290054937701,0.04227996544527733,0.0,0.0,0.0,0.006129999999997864,0.0007765951326141402,5.491356845079247e-05
ASN 531,R ASN 531,0.0,0.0,0.0,-0.00020999999999998797,0.00040730823708830276,2.880104164782769e-05,-0.6749400000000004,0.10099156598449117,0.007141182115028237,0.6746149999999996,0.10086360480867564,0.00713213389351346,0.0,0.0,0.0,-0.0005350000000000676,0.0006919356906552397,4.892724190073172e-05
PHE 532,R PHE 532,0.0,0.0,0.0,-0.00026999999999999523,0.00044395945760845456,3.1392674304683976e-05,-0.6041699999999995,0.05804516431194216,0.004104412930006168,0.6037899999999999,0.058055369260733194,0.004105134528855348,0.0,0.0,0.0,-0.0006499999999998085,0.0006614378277658967,4.677071733465652e-05
VAL 533,R VAL 533,0.0,0.0,0.0,-0.00010999999999998455,0.0003128897569431964,2.2124646889834478e-05,0.6030150000000005,0.0718177190879769,0.005078279617645902,-0.6025249999999998,0.07177499129223261,0.005075258306234308,0.0,0.0,0.0,0.0003799999999999992,0.0006209669878505081,4.390899680020787e-05
PHE 534,R PHE 534,0.0,0.0,0.0,-0.0001399999999999979,0.0003469870314579443,2.453568829277023e-05,-0.47704499999999994,0.05457822803096624,0.003859263514584194,0.47674999999999984,0.054577353361996615,0.003859201666148222,0.0,0.0,0.0,-0.0004349999999998744,0.0006448061724272174,4.559468170742276e-05
GLY 535,R GLY 535,0.0,0.0,0.0,-6.500000000000173e-05,0.00024652586071242753,1.7432010784760778e-05,-0.2707749999999999,0.12287051873822324,0.00868825770077064,0.27062500000000006,0.12280050641182205,0.008683307081694147,0.0,0.0,0.0,-0.00021499999999998327,0.0006699067099231114,4.736955773490015e-05
GLN 536,R GLN 536,0.0,0.0,0.0,-0.00010000000000000064,0.0003000000000000019,2.121320343559656e-05,0.061079999999999864,0.38039920294343393,0.02689828559592598,-0.06098500000000004,0.38026257346076014,0.026888624432555117,0.0,0.0,0.0,-5.0000000004502e-06,0.0006363764609086951,4.499861108960342e-05
SER 537,R SER 537,0.0,0.0,0.0,-0.00010499999999999565,0.00030655342111937395,2.167660028694447e-05,-0.39269500000000007,0.258955598462362,0.018310925969895687,0.392315,0.2586916036035962,0.01829225871441252,0.0,0.0,0.0,-0.00048500000000004204,0.0007278564418895609,5.146722257904208e-05
GLY 538,R GLY 538,0.0,0.0,0.0,-9.500000000000453e-05,0.00029321493822792897,2.0733427116616322e-05,-0.972635,0.04768114695558429,0.003371566234704596,0.9718299999999993,0.047583517104159784,0.0033646627617057454,0.0,0.0,0.0,-0.0008999999999999986,0.0006244997998398221,4.415880433163798e-05
ALA 539,R ALA 539,0.0,0.0,0.0,-0.0001550000000000007,0.0003619046835839531,2.5590525590538503e-05,-0.2898500000000001,0.12560858848024659,0.008881868468965281,0.28960500000000006,0.12549728672365756,0.008873998246281075,0.0,0.0,0.0,-0.0004000000000000355,0.0006999999999999911,4.9497474683057696e-05
GLY 540,R GLY 540,0.0,0.0,0.0,-9.499999999999675e-05,0.000293214938227905,2.073342711661463e-05,-0.07163999999999991,0.10258786672896567,0.007254057623151342,0.07157999999999998,0.10255795239765658,0.007251942360499011,0.0,0.0,0.0,-0.0001549999999999574,0.0006252799373080877,4.4213968381044805e-05
ASN 541,R ASN 541,0.0,0.0,0.0,-0.0003450000000000036,0.00047536827828537835,3.3613613313656485e-05,0.64884,0.23549839574825257,0.01665225125921426,-0.6478349999999999,0.2352541557018704,0.016634980879910843,0.0,0.0,0.0,0.0006599999999992434,0.0008027452896151897,5.676266378524596e-05
ASN 542,R ASN 542,0.0,0.0,0.0,-0.00027500000000001525,0.00044651427748731857,3.157332735078947e-05,0.036239999999999245,0.3231892671485244,0.02285293224074323,-0.036415000000000024,0.3228648212100538,0.022829990448421128,0.0,0.0,0.0,-0.00045000000000044337,0.0007123903424386913,5.037360419902053e-05
TRP 543,R TRP 543,0.0,0.0,0.0,-0.00042999999999996595,0.0004950757517794233,3.500714212842582e-05,-0.888305,0.1236913577215495,0.008746299781907867,0.8872550000000002,0.12348939215576153,0.008732018659794382,0.0,0.0,0.0,-0.0014799999999997838,0.0007807688518379454,5.5208694967384595e-05
ALA 544,R ALA 544,0.0,0.0,0.0,-0.00011000000000001342,0.0003128897569432785,2.212464688984029e-05,-0.33464500000000014,0.08127255979111184,0.005746837815268431,0.33432,0.08122959805391099,0.005743799961697804,0.0,0.0,0.0,-0.0004349999999999965,0.0006676638375710045,4.721096270994909e-05
LYS 545,R LYS 545,0.0,0.0,0.0,-0.00018499999999999517,0.00038829756630706836,2.745678422539611e-05,-76.07901000000001,0.8530832315176935,0.06032209379226945,76.070765,0.8524891200311868,0.060280083766180485,0.0,0.0,0.0,-0.008430000000000888,0.0009138380600482622,6.461810891664856e-05
GLY 546,R GLY 546,0.0,0.0,0.0,-8.500000000000619e-05,0.00027888169534770707,1.971991379291645e-05,-0.5599150000000002,0.13374186993982007,0.009456978316301604,0.5594450000000003,0.1335491182112394,0.009443348710865123,0.0,0.0,0.0,-0.0005550000000000055,0.000630059520997774,4.455193598486739e-05
HID 547,R HID 547,0.0,0.0,0.0,-0.00023999999999996024,0.00042708313008118186,3.0199337741078008e-05,-0.78243,0.14872765411987143,0.010516633277812845,0.7816200000000003,0.14853018413776733,0.010502670041470185,0.0,0.0,0.0,-0.0010499999999998887,0.0007921489758874932,5.601339125600254e-05
TYR 548,R TYR 548,0.0,0.0,0.0,-0.00018500000000000016,0.0003882975663070788,2.745678422539685e-05,-0.27797499999999975,0.12754749850545904,0.009018970111659112,0.2778149999999999,0.12751196326227596,0.009016457390516526,0.0,0.0,0.0,-0.00034499999999995537,0.0007113191969856034,5.029786277766897e-05
THR 549,R THR 549,0.0,0.0,0.0,-0.00012500000000000122,0.0003307189138830771,2.3385358667337364e-05,-0.3455499999999999,0.13019960637421313,0.009206502457502534,0.34532,0.1301817867445367,0.00920524241940429,0.0,0.0,0.0,-0.0003550000000001008,0.0006395115323434017,4.5220294116701945e-05
GLU 550,R GLU 550,0.0,0.0,0.0,-0.00016500000000001347,0.00037118054905937965,2.6246428328443334e-05,71.85036500000004,0.722209319912424,0.051067910754619965,-71.84515000000002,0.7217868781717809,0.05103803961267347,0.0,0.0,0.0,0.005049999999995692,0.0008108637370120417,5.7336724705948e-05
GLY 551,R GLY 551,0.0,0.0,0.0,-6.999999999999895e-05,0.00025514701644345765,1.8041618552668445e-05,-0.3748650000000003,0.0866946755862194,0.006130239299978356,0.3746450000000002,0.0866183524144839,0.006124842436748773,0.0,0.0,0.0,-0.00029000000000001355,0.0006602272336098614,4.668511540095678e-05
ALA 552,R ALA 552,0.0,0.0,0.0,-9.499999999999842e-05,0.0002932149382279101,2.0733427116614988e-05,-0.24384999999999996,0.08573002682841042,0.006062028332167365,0.2437200000000001,0.08564421521620688,0.006055960534877998,0.0,0.0,0.0,-0.00022499999999994302,0.0006036348233825097,4.268342769741165e-05
GLU 553,R GLU 553,0.0,0.0,0.0,-0.00015499999999999848,0.0003619046835839478,2.559052559053813e-05,69.87166499999998,0.940579849230818,0.06650903896385318,-69.86742499999995,0.940188866334478,0.06648139229812018,0.0,0.0,0.0,0.004085000000003447,0.0007859866411088032,5.55776483850072e-05
LEU 554,R LEU 554,0.0,0.0,0.0,-0.00016999999999999738,0.0003756327994198532,2.6561249970586445e-05,-0.37587,0.09916336571536925,0.007011908834261919,0.37559500000000023,0.09916421216850235,0.0070119686875369566,0.0,0.0,0.0,-0.00044500000000001206,0.0006610408459390255,4.674264648047768e-05
VAL 555,R VAL 555,0.0,0.0,0.0,-0.00011500000000000177,0.00031902194281899037,2.255825791146151e-05,0.07121499999999975,0.07596478641449605,0.0053715215605077875,-0.07119000000000002,0.07600239404124057,0.005374180821297325,0.0,0.0,0.0,-9.000000000028319e-05,0.0005932115979984402,4.1946394362320524e-05
ASP 556,R ASP 556,0.0,0.0,0.0,-7.000000000000006e-05,0.0002551470164434617,1.8041618552668733e-05,72.01010000000002,0.888150539040624,0.06280172688701127,-72.00543499999999,0.8877720066413245,0.06277496060436692,0.0,0.0,0.0,0.004595000000000766,0.0007077958745288934,5.004872625752433e-05
SER 557,R SER 557,0.0,0.0,0.0,-7.000000000000729e-05,0.000255147016443488,1.804161855267059e-05,-0.09835500000000011,0.2350415047922389,0.016619944189888252,0.09835500000000003,0.2350075934411482,0.01661754629525671,0.0,0.0,0.0,-7.00000000000589e-05,0.0006671581521649064,4.717520535196918e-05
VAL 558,R VAL 558,0.0,0.0,0.0,-0.00018499999999999127,0.00038829756630706023,2.7456784225395536e-05,-0.054084999999999966,0.08231906082433173,0.005820836612979283,0.05397500000000001,0.08222721188876585,0.0058143419124609425,0.0,0.0,0.0,-0.00029499999999995654,0.0006913573605595341,4.8886347787487956e-05
LEU 559,R LEU 559,0.0,0.0,0.0,-0.00016000000000001457,0.0003666060555965006,2.5922962793633803e-05,0.2941849999999999,0.08493003458730042,0.006005460338308815,-0.2940350000000001,0.0848530127632477,0.006000014072900112,0.0,0.0,0.0,-1.0000000000047748e-05,0.0006632495759517176,4.689882727745616e-05
ASP 560,R ASP 560,0.0,0.0,0.0,-8.999999999999453e-05,0.00028618176042506633,2.0236106344846832e-05,71.13520500000003,0.612274842669235,0.04329436932013426,-71.13092999999998,0.6120045956566984,0.04327525997061825,0.0,0.0,0.0,0.0041849999999992345,0.0007216474208358066,5.1028178489878104e-05
VAL 561,R VAL 561,0.0,0.0,0.0,-0.000149999999999999,0.0003570714214271402,2.524876234590503e-05,-0.050030000000000074,0.09626208547501951,0.006806757341054535,0.05007499999999997,0.09615700377507612,0.006799326942793677,0.0,0.0,0.0,-0.00010500000000013443,0.0006737766692310551,4.764320518185645e-05
VAL 562,R VAL 562,0.0,0.0,0.0,-0.00013000000000000788,0.00033630343441602516,2.3780243901189673e-05,0.12506500000000007,0.07466505725572047,0.005279616830320177,-0.12497999999999994,0.07460421971979882,0.005275314966900089,0.0,0.0,0.0,-4.4999999999895127e-05,0.0006655636708836336,4.706245849932288e-05
ARG 563,R ARG 563,0.0,0.0,0.0,-0.00017499999999999737,0.00037996710383926096,2.686773157525545e-05,-72.727305,0.6519616491616821,0.046100650319579016,72.72259500000001,0.6516978755334797,0.04608199870745901,0.0,0.0,0.0,-0.004885000000002577,0.0007495165108260462,5.2998820741637755e-05
LYS 564,R LYS 564,0.0,0.0,0.0,-9.999999999999897e-05,0.00029999999999999694,2.1213203435596207e-05,-70.867,0.6646742585638169,0.04699956755106156,70.862905,0.664409893045679,0.046980874086002836,0.0,0.0,0.0,-0.004194999999997293,0.0006906337669135257,4.883518199009635e-05
GLU 565,R GLU 565,0.0,0.0,0.0,-0.0001900000000000024,0.0003923009049186656,2.7739863013360746e-05,79.28868000000001,0.6683414827751467,0.04725887946185784,-79.28028500000002,0.6678418927962377,0.0472235531156679,0.0,0.0,0.0,0.008204999999999671,0.0008791899680965149,6.2168118839223e-05
SER 566,R SER 566,0.0,0.0,0.0,-0.0001449999999999929,0.0003521008378291479,2.4897289009045532e-05,0.7197750000000005,0.0957402442810725,0.006769857596360293,-0.719395,0.09573264320491631,0.006769320119110858,0.0,0.0,0.0,0.00023500000000000297,0.000647900455316988,4.5813480548849394e-05
GLU 567,R GLU 567,0.0,0.0,0.0,-0.0001650000000000096,0.00037118054905937087,2.624642832844271e-05,73.89004499999997,0.9362761734542945,0.06620472313129239,-73.88513500000005,0.9359308183656114,0.06618030283877988,0.0,0.0,0.0,0.004745000000006598,0.0007680983009967047,5.431275172526358e-05
SER 568,R SER 568,0.0,0.0,0.0,-0.00014499999999999791,0.00035210083782916005,2.4897289009046393e-05,-0.09983000000000004,0.27933218772637003,0.019751768414498994,0.09973500000000002,0.27914975331352165,0.019738868353454307,0.0,0.0,0.0,-0.00024000000000006904,0.000801498596380526,5.667450926121696e-05
CYS 569,R CYS 569,0.0,0.0,0.0,-0.00015999999999997573,0.0003666060555964116,2.5922962793627508e-05,-0.38409499999999996,0.17608386063180198,0.012451009191025413,0.3839299999999999,0.17592875006661085,0.01244004121777738,0.0,0.0,0.0,-0.00032500000000000416,0.0007411983540187272,5.241063823309493e-05
ASP 570,R ASP 570,0.0,0.0,0.0,-0.00022499999999999297,0.00041758232721223864,2.9527529527543372e-05,79.37598499999999,1.2081958925498917,0.08543235086237617,-79.36825500000002,1.207373628983762,0.08537420804802288,0.0,0.0,0.0,0.007504999999998176,0.0011489016494022068,8.123961472087098e-05
CYM 571,R CYM 571,0.0,0.0,0.0,-0.00018500000000000626,0.0003882975663070917,2.745678422539776e-05,83.29801499999999,1.210377120890617,0.0855865869974805,-83.28751499999994,1.209390548906277,0.08551682582345495,0.0,0.0,0.0,0.010314999999999798,0.0012473070993142617,8.819793081472369e-05
LEU 572,R LEU 572,0.0,0.0,0.0,-0.0003049999999999886,0.00046040742826325496,3.255572146336065e-05,-0.34378,0.09793274018427148,0.006924890468447866,0.34341000000000016,0.09785423802779282,0.006919339527729483,0.0,0.0,0.0,-0.0006750000000002388,0.0007545694136394148,5.335611492603871e-05
GLN 573,R GLN 573,0.0,0.0,0.0,-0.0005399999999999739,0.0004983974317750592,3.52420203734104e-05,-1.4532350000000012,0.18159732865600745,0.0128408702538025,1.4515249999999997,0.18134853011535693,0.01282327754027817,0.0,0.0,0.0,-0.0022500000000000497,0.0008587782018660625,6.072478900746826e-05
GLY 574,R GLY 574,0.0,0.0,0.0,-0.00020499999999997742,0.0004037016224886447,2.8546015483773227e-05,-0.36279999999999996,0.2016205594675304,0.014256726482611632,0.3624349999999999,0.20144670703439133,0.014244433259171789,0.0,0.0,0.0,-0.0005700000000000418,0.0007315052973150325,5.172523562053411e-05
PHE 575,R PHE 575,0.0,0.0,0.0,-0.00045499999999997875,0.0004979708826828898,3.521185879785221e-05,0.8383799999999998,0.11679351694336446,0.008258548782927894,-0.83726,0.11663336743831285,0.008247224502825327,0.0,0.0,0.0,0.0006649999999997735,0.0007891609468294048,5.580210569506686e-05
GLN 576,R GLN 576,0.0,0.0,0.0,-0.000789999999999953,0.0004073082370883001,2.8801041647827505e-05,-1.1604249999999992,0.2511342357684433,0.017757872109996745,1.1598000000000004,0.2507395660840134,0.017729964748977832,0.0,0.0,0.0,-0.0014149999999987627,0.0008676260715308832,6.13504278713732e-05
LEU 577,R LEU 577,0.0,0.0,0.0,-0.0005449999999999955,0.0004979708826829086,3.5211858797853536e-05,0.8070300000000004,0.10179046664594736,0.007197672922549247,-0.8050549999999999,0.10156565352027469,0.007181776233982957,0.0,0.0,0.0,0.001430000000000089,0.0008916838004587127,6.30515661978548e-05
THR 578,R THR 578,0.0,0.0,0.0,-0.0007550000000000701,0.00043008720046059637,3.041175759472257e-05,-1.3552250000000003,0.17471352087059702,0.012354111537257654,1.3540850000000004,0.1744703062844756,0.012336913668944662,0.0,0.0,0.0,-0.00189500000000002,0.0007835655684108469,5.540645269276014e-05
HID 579,R HID 579,0.0,0.0,0.0,-0.0008150000000000279,0.000388297566307089,2.7456784225397572e-05,1.63341,0.22330233294795854,0.01578985938822777,-1.631045000000001,0.22299377339960952,0.015768040933324023,0.0,0.0,0.0,0.0015500000000000646,0.0007533259586657305,5.326818938163948e-05
SER 580,R SER 580,0.0,0.0,0.0,-0.0005250000000000066,0.0004993746088859597,3.5311117229564206e-05,-1.1287799999999992,0.3349818227904341,0.023686791846934632,1.1271350000000007,0.3346076460199307,0.023660333553756088,0.0,0.0,0.0,-0.002169999999999875,0.0010104949282405545,7.145278161135098e-05
LEU 581,R LEU 581,0.0,0.0,0.0,-0.0009249999999999603,0.00031523800532294783,2.2290693125157738e-05,-1.15529,0.13411344414338533,0.009483252580207104,1.15339,0.13384856330943126,0.009464522676817575,0.0,0.0,0.0,-0.0028250000000000224,0.0007578753195615015,5.358987777558594e-05
GLY 582,R GLY 582,0.0,0.0,0.0,-0.0003049999999999797,0.0004604074282632416,3.2555721463359706e-05,-0.8109999999999995,0.12420946018722098,0.008782935158590445,0.8095550000000001,0.123957722530708,0.008765134618190411,0.0,0.0,0.0,-0.001750000000000146,0.0007984359711335652,5.645794895318104e-05
GLY 583,R GLY 583,0.0,0.0,0.0,-0.0003150000000000169,0.0004645158770160857,3.284623266068905e-05,0.14626500000000003,0.11913880465658538,0.008424385667513095,-0.14623999999999998,0.11890421523226162,0.008407797690239697,0.0,0.0,0.0,-0.00028999999999985705,0.0007251896303725022,5.127865052825622e-05
GLY 584,R GLY 584,0.0,0.0,0.0,-0.00015000000000002788,0.0003570714214272089,2.524876234590989e-05,0.098885,0.1431371781718502,0.010121326932522235,-0.09885999999999999,0.14294040856244963,0.010107413220008377,0.0,0.0,0.0,-0.000125000000000135,0.0006703543838894578,4.7401213064636574e-05
THR 585,R THR 585,0.0,0.0,0.0,-0.000285000000000013,0.0004514144437210873,3.191982142807339e-05,-0.7414299999999997,0.08511448231646945,0.006018502762315804,0.7407449999999999,0.08498252746888876,0.006009172145562329,0.0,0.0,0.0,-0.0009700000000005993,0.0006849087530470027,4.8430362377355806e-05
GLY 586,R GLY 586,0.0,0.0,0.0,-0.00023500000000000075,0.0004239988207530786,2.9981244136960132e-05,-0.3536449999999999,0.16109304446499256,0.011390998414318227,0.3531749999999998,0.16093198679877221,0.011379609917523577,0.0,0.0,0.0,-0.0007049999999999745,0.0006693093455197529,4.732731769285472e-05
SER 587,R SER 587,0.0,0.0,0.0,-0.0002949999999999681,0.0004560427611528935,3.22470928922248e-05,-0.5518199999999998,0.1534505053755116,0.010850589292752701,0.55083,0.1532962201099553,0.0108396796770015,0.0,0.0,0.0,-0.0012849999999998722,0.0007374110115804315,5.214283268101548e-05
GLY 588,R GLY 588,0.0,0.0,0.0,-0.00015000000000000346,0.0003570714214271508,2.5248762345905783e-05,0.21386499999999997,0.12275237991582925,0.008679904024527023,-0.21373499999999995,0.1225499684822481,0.00866559137479953,0.0,0.0,0.0,-1.9999999999939232e-05,0.0007413501197140382,5.242136968832552e-05
MET 589,R MET 589,0.0,0.0,0.0,-0.00026999999999997024,0.00044395945760841347,3.1392674304681076e-05,-0.27873999999999993,0.2136293809381097,0.015105878392202154,0.27840000000000004,0.21343956990211557,0.015092456725132604,0.0,0.0,0.0,-0.0006099999999999162,0.000766746372668198,5.4217155956387046e-05
GLY 590,R GLY 590,0.0,0.0,0.0,-0.000155000000000014,0.00036190468358398415,2.5590525590540698e-05,-0.5056350000000002,0.12997488901707216,0.009190612540794063,0.5049500000000001,0.12982595079567072,0.009180081018160981,0.0,0.0,0.0,-0.0008400000000001584,0.0007310266752997985,5.169139193327439e-05
THR 591,R THR 591,0.0,0.0,0.0,-0.0003249999999999642,0.0004683748498798283,3.311910324872578e-05,-0.6568549999999999,0.1341123930701403,0.009483178258105195,0.6560250000000001,0.13398008947227916,0.009473822980982895,0.0,0.0,0.0,-0.0011549999999998374,0.000775225773565368,5.4816740143865865e-05
LEU 592,R LEU 592,0.0,0.0,0.0,-0.00023499999999998967,0.0004239988207530585,2.998124413695871e-05,0.025750000000000134,0.11187415921471745,0.00791069766202702,-0.025840000000000002,0.11176696470782412,0.007903117865753996,0.0,0.0,0.0,-0.00032499999999981323,0.0007344215410783805,5.193144519459974e-05
LEU 593,R LEU 593,0.0,0.0,0.0,-0.00018999999999998573,0.00039230090491863123,2.7739863013358317e-05,-0.4613650000000004,0.08150136057146543,0.005763016473601311,0.4608999999999998,0.0814564300715418,0.005759839407483501,0.0,0.0,0.0,-0.0006550000000004197,0.0006826236151788841,4.826877872910652e-05
ILE 594,R ILE 594,0.0,0.0,0.0,-0.00030000000000001916,0.0004582575694956134,3.2403703492041376e-05,-0.47907499999999986,0.10851202410332218,0.007672958808373721,0.4785599999999998,0.1083825465653949,0.007663803363865749,0.0,0.0,0.0,-0.0008150000000002055,0.0007878927592000427,5.5712431287812976e-05
SER 595,R SER 595,0.0,0.0,0.0,-0.0001599999999999846,0.0003666060555964319,2.5922962793628945e-05,-0.37275999999999976,0.244757047702411,0.01730693681735741,0.3723299999999999,0.24457111665116993,0.01729378950664084,0.0,0.0,0.0,-0.0005899999999999206,0.0007293147468685639,5.1570340313011186e-05
LYS 596,R LYS 596,0.0,0.0,0.0,-0.00018000000000000904,0.0003841874542459903,2.716615541441362e-05,-76.07923000000002,1.0469917703081206,0.07403349806313803,76.07243000000001,1.0463808269929797,0.07399029784703236,0.0,0.0,0.0,-0.006980000000001354,0.0009744742172045135,6.890573270767641e-05
ILE 597,R ILE 597,0.0,0.0,0.0,-0.00022500000000001962,0.0004175823272122881,2.9527529527546865e-05,-0.5206850000000002,0.10827606279783113,0.007656273824452685,0.520195,0.10822479833661192,0.0076526488796364875,0.0,0.0,0.0,-0.0007149999999999678,0.0007305990692572877,5.166115562004082e-05
ARG 598,R ARG 598,0.0,0.0,0.0,-0.0003450000000000175,0.00047536827828539727,3.361361331365782e-05,-89.20977999999995,1.1575655020801159,0.08185224161884605,89.19327,1.156328559320336,0.08176477655750806,0.0,0.0,0.0,-0.01685499999999905,0.0014879432112807865,0.0001052134734717132
GLU 599,R GLU 599,0.0,0.0,0.0,-0.00013499999999999846,0.0003417235724968317,2.4163505540380244e-05,76.73081499999996,0.9215141077446323,0.06516088745453003,-76.72419999999997,0.9209859228023799,0.0651235391390913,0.0,0.0,0.0,0.0064799999999983985,0.0008364209466505535,5.914389233030778e-05
GLU 600,R GLU 600,0.0,0.0,0.0,-0.00013500000000000122,0.00034172357249683867,2.416350554038074e-05,74.70015999999998,0.7510602668272695,0.053107980775334,-74.69479,0.7507300219737341,0.053084628937795315,0.0,0.0,0.0,0.0052349999999989905,0.0007614295765204516,5.384120169536125e-05
TYR 601,R TYR 601,0.0,0.0,0.0,-0.00023499999999999243,0.0004239988207530635,2.9981244136959065e-05,0.5307449999999997,0.11428770701611067,0.008081361263735322,-0.53027,0.11424459330751753,0.008078312664164491,0.0,0.0,0.0,0.00023999999999989806,0.0007296574538778341,5.15945733580327e-05
PRO 602,R PRO 602,0.0,0.0,0.0,-0.0001950000000000046,0.0003962007067131601,2.8015620642777797e-05,0.891575,0.12086891401431334,0.008546722873417468,-0.8908700000000006,0.12074913291613756,0.008538253070739663,0.0,0.0,0.0,0.0005099999999999571,0.000721040914234559,5.098529199682045e-05
ASP 603,R ASP 603,0.0,0.0,0.0,-0.00019499999999999685,0.0003962007067131442,2.8015620642776672e-05,84.38708000000004,1.2220843029848323,0.08641440978222102,-84.37573000000002,1.2211174378816603,0.08634604209512646,0.0,0.0,0.0,0.011155000000004094,0.0012004061812567884,8.488153509449229e-05
ARG 604,R ARG 604,0.0,0.0,0.0,-0.0003900000000000198,0.00048774993593031225,3.4489128721962784e-05,-85.81706499999999,0.8878856237009022,0.06278299454369551,85.80436500000003,0.8871479818847527,0.0627308353906669,0.0,0.0,0.0,-0.013090000000001538,0.0011410083260005735,8.068147247053165e-05
ILE 605,R ILE 605,0.0,0.0,0.0,-0.0006050000000000044,0.0004888506929523598,3.4566963997435636e-05,-1.0134950000000003,0.20151347343291612,0.014249154356487017,1.0125500000000005,0.20126678190898503,0.014231710631543725,0.0,0.0,0.0,-0.0015499999999995407,0.0007984359711340161,5.645794895321293e-05
MET 606,R MET 606,0.0,0.0,0.0,-0.000489999999999986,0.0004998999899979849,3.534826728426624e-05,0.546905,0.35947266373814885,0.02541855581804366,-0.5458100000000001,0.3589711324048212,0.025383092197366307,0.0,0.0,0.0,0.0006049999999999147,0.0009321882857018307,6.591566581624272e-05
ASN 607,R ASN 607,0.0,0.0,0.0,-0.0006999999999999674,0.000458257569495561,3.2403703492037676e-05,-0.8738400000000003,0.4724522138798793,0.03340741642210598,0.8741099999999998,0.4717907458821128,0.033360643571430114,0.0,0.0,0.0,-0.00043000000000066764,0.00104647025758045,7.399662154451693e-05
THR 608,R THR 608,0.0,0.0,0.0,-0.0006799999999999862,0.0004664761515876129,3.29848450049405e-05,1.4925950000000012,0.14406349633060428,0.010186827517681359,-1.4886999999999997,0.14370828090267573,0.010161709993894322,0.0,0.0,0.0,0.003215000000000234,0.0008767981523699442,6.199899192726232e-05
PHE 609,R PHE 609,0.0,0.0,0.0,-0.001919999999999904,0.00039191835884525516,2.7712812921098263e-05,-1.2166249999999996,0.17038437244947308,0.012047994516723677,1.2116250000000002,0.1700469475615494,0.012024134974084482,0.0,0.0,0.0,-0.006919999999999753,0.0012464349160705782,8.81362581461191e-05
SER 610,R SER 610,0.0,0.0,0.0,-0.0009249999999999958,0.0002817356917396099,1.9921721813136095e-05,1.2308450000000009,0.3779139597514191,0.026722552364528845,-1.2276199999999995,0.37736816982888244,0.026683959188995948,0.0,0.0,0.0,0.002299999999999876,0.0009380831519646241,6.633249580710363e-05
VAL 611,R VAL 611,0.0,0.0,0.0,-0.0014799999999999746,0.000499599839871855,3.532704346531019e-05,-1.1050950000000002,0.0988648368986603,0.00699079965919447,1.1051650000000006,0.09862584739812685,0.006973900549548511,0.0,0.0,0.0,-0.0014099999999998437,0.0009909086738949175,7.006782428476653e-05
VAL 612,R VAL 612,0.0,0.0,0.0,-0.0017500000000000321,0.0004555216789572388,3.22102468168145e-05,0.6337549999999998,0.20823495137704437,0.014724434619875907,-0.6295599999999998,0.20770015984587104,0.014686619148054527,0.0,0.0,0.0,0.0024450000000001038,0.0012029027392104663,8.505806840035938e-05
PRO 613,R PRO 613,0.0,0.0,0.0,-0.0014250000000000074,0.0004943429983321225,3.49553286352734e-05,1.3291,0.29423273101407205,0.020805395934708773,-1.3262750000000005,0.29325401851466326,0.020736190510192376,0.0,0.0,0.0,0.001399999999999748,0.0012649110640674218,8.944271909999654e-05
SER 614,R SER 614,0.0,0.0,0.0,-0.002079999999999994,0.00043999999999997996,3.111269837220667e-05,-1.4494000000000005,0.4901493139850314,0.034658790371275,1.4470400000000014,0.48849623171524514,0.034541899802992486,0.0,0.0,0.0,-0.004440000000000079,0.002264155471693637,0.00016009996876951968
PRO 615,R PRO 615,0.0,0.0,0.0,-0.0027250000000000065,0.0007933315826311099,5.609701418079136e-05,-0.8810299999999998,0.39022639467365705,0.027593172987172093,0.880275,0.38871120304796974,0.02748603275984004,0.0,0.0,0.0,-0.0034800000000000963,0.0020173249614278453,0.00014264641600825198
LYS 616,R LYS 616,0.0,0.0,0.0,-0.008375000000000014,0.0017732385626305185,0.0001253869012297526,-133.48575999999986,4.059561551748562,0.2870543501885592,133.38148500000003,4.054068621738311,0.286665941382676,0.0,0.0,0.0,-0.11265000000000186,0.010133484099755383,0.0007165455323983088
VAL 617,R VAL 617,0.0,0.0,0.0,-0.0031350000000000054,0.0005716423707179462,4.04212196748214e-05,-0.04252000000000002,0.4593071516969881,0.032477920161241854,0.043259999999999924,0.45766418081383653,0.032361744575965,0.0,0.0,0.0,-0.0023950000000001557,0.0016549848941907579,0.00011702510414435857
SER 618,R SER 618,0.0,0.0,0.0,-0.0011150000000000031,0.0003190219428189621,2.2558257911459513e-05,0.4988499999999997,0.7282335185227334,0.0514938859234764,-0.4969800000000002,0.7264327082393796,0.05136654940717741,0.0,0.0,0.0,0.0007549999999999357,0.0019861961131771096,0.00014044527403938976
ASP 619,R ASP 619,0.0,0.0,0.0,-0.0008850000000000013,0.0003190219428189849,2.2558257911461122e-05,93.942455,1.0699781857483461,0.07565888308643348,-93.91184000000007,1.0679093427761186,0.07551259379694626,0.0,0.0,0.0,0.029729999999995035,0.0022242077241101843,0.0001572752364485809
THR 620,R THR 620,0.0,0.0,0.0,-0.0006349999999999844,0.00048143016108256897,3.404225315692164e-05,1.460535000000001,0.17138613938997013,0.012118830136403073,-1.4578100000000003,0.17104538549753007,0.012094735197597066,0.0,0.0,0.0,0.0020900000000001117,0.0007949213797603561,5.620942981387145e-05
VAL 621,R VAL 621,0.0,0.0,0.0,-0.0005299999999999964,0.0004990991885387076,3.529164207004233e-05,0.57929,0.18705137235529637,0.013226529382267998,-0.5784349999999999,0.18671236106642713,0.013202557664142174,0.0,0.0,0.0,0.00032499999999980434,0.0008481597726843782,5.997395267947645e-05
VAL 622,R VAL 622,0.0,0.0,0.0,-0.00043499999999998987,0.0004957569969248929,3.505531343462701e-05,0.028610000000000007,0.12241228655653834,0.008655855792467911,-0.02860500000000002,0.12215985009404687,0.008638005839023265,0.0,0.0,0.0,-0.000429999999999896,0.0008573797291745667,6.0625902055122164e-05
GLU 623,R GLU 623,0.0,0.0,0.0,-0.0009650000000000031,0.00030622703995562893,2.1653521653530906e-05,100.89423000000002,1.364849558410589,0.09650943780515923,-100.85094500000001,1.3613680626388174,0.09626325887827003,0.0,0.0,0.0,0.042319999999999566,0.0035647720824724368,0.00025206745129007505
PRO 624,R PRO 624,0.0,0.0,0.0,-0.000754999999999999,0.0004300872004605554,3.0411757594719672e-05,-0.211635,0.09508055413700531,0.006723210458925109,0.21042499999999997,0.09490734626465987,0.006710962812816074,0.0,0.0,0.0,-0.001965000000000159,0.0007237230133137309,5.117494504149011e-05
TYR 625,R TYR 625,0.0,0.0,0.0,-0.0006350000000000122,0.00048143016108258984,3.4042253156923115e-05,0.3131349999999998,0.176748229906271,0.012497987192944317,-0.31292499999999995,0.176510762773832,0.01248119573097866,0.0,0.0,0.0,-0.00042500000000033955,0.0007512489600658539,5.312132340219071e-05
ASN 626,R ASN 626,0.0,0.0,0.0,-0.00041500000000000537,0.0004927220311697113,3.484070894801122e-05,-1.20142,0.14998297770080374,0.010605398059478906,1.1996499999999994,0.1496982548328522,0.010585265112410164,0.0,0.0,0.0,-0.0021849999999994196,0.0008250909040827322,5.8342737337223916e-05
ALA 627,R ALA 627,0.0,0.0,0.0,-0.0004399999999999715,0.0004963869458396014,3.5099857549566165e-05,-0.35280499999999987,0.26985736412964545,0.019081797212919967,0.35193500000000005,0.2694531327986372,0.01905321374138757,0.0,0.0,0.0,-0.001309999999999929,0.0008797158632195534,6.220530523999236e-05
THR 628,R THR 628,0.0,0.0,0.0,-0.0004650000000000265,0.0004987734956871983,3.5268612107653716e-05,0.5743400000000003,0.15035100398733464,0.010631421447764997,-0.5738099999999997,0.15003604200324736,0.010609150272288587,0.0,0.0,0.0,6.500000000015937e-05,0.0008722241684338502,6.167556242143728e-05
LEU 629,R LEU 629,0.0,0.0,0.0,-0.0003600000000000092,0.00048000000000001205,3.394112549695513e-05,-0.1232700000000001,0.19090583306960554,0.013499080913158512,0.12283000000000008,0.190706059421299,0.01348495478301652,0.0,0.0,0.0,-0.0008000000000000451,0.0007615773105867027,5.385164807136709e-05
SER 630,R SER 630,0.0,0.0,0.0,-0.00037499999999998537,0.0004841229182759079,3.4232659844071527e-05,0.10881000000000011,0.13953162329737295,0.009866375702353927,-0.10878000000000004,0.13937439363096785,0.009855257886022052,0.0,0.0,0.0,-0.00034500000000001863,0.0007974804072828446,5.6390380385310924e-05
VAL 631,R VAL 631,0.0,0.0,0.0,-0.0005500000000000232,0.0004974937185533298,3.5178118198677125e-05,-0.15623000000000015,0.13887295309022565,0.009819800685349987,0.155975,0.13864928551925543,0.00980398499973353,0.0,0.0,0.0,-0.0008050000000001106,0.0008043475616921882,5.6875961530341113e-05
HID 632,R HID 632,0.0,0.0,0.0,-0.0004199999999999982,0.00049355850717012,3.489985673323011e-05,-0.7521950000000004,0.22706011753498082,0.016055574884599945,0.751265,0.22683422311238657,0.016039601736795084,0.0,0.0,0.0,-0.0013499999999997403,0.0007466592261533685,5.279678020485468e-05
GLN 633,R GLN 633,0.0,0.0,0.0,-0.0003199999999999981,0.0004664761515876212,3.298484500494108e-05,-0.17632500000000004,0.4119334040533739,0.029128090340339873,0.17590500000000012,0.41158489522211583,0.029103447044551273,0.0,0.0,0.0,-0.0007400000000000163,0.000861626369142429,6.0926184846975494e-05
LEU 634,R LEU 634,0.0,0.0,0.0,-0.0005649999999999777,0.0004957569969248841,3.5055313434626393e-05,-0.6804200000000001,0.1324211221822264,0.009363587346738464,0.679615,0.1322301280911428,0.009350082025041286,0.0,0.0,0.0,-0.0013699999999998225,0.0008143095234612544,5.75803786024239e-05
VAL 635,R VAL 635,0.0,0.0,0.0,-0.00047500000000002987,0.000499374608885985,3.531111722956599e-05,-0.08926500000000011,0.10314496970284119,0.0072934507522159995,0.08900000000000002,0.10300208735749,0.0072833474446850335,0.0,0.0,0.0,-0.0007400000000001095,0.0008077128202523467,5.7113921245174526e-05
GLU 636,R GLU 636,0.0,0.0,0.0,-0.0003849999999999959,0.0004865953144040692,3.4407484650871746e-05,88.48823500000002,1.628417827148191,0.1151465288181549,-88.47267500000002,1.6267993820301099,0.11503208746635755,0.0,0.0,0.0,0.015174999999998846,0.0017788690227224456,0.0001257850348809728
ASN 637,R ASN 637,0.0,0.0,0.0,-0.0002699999999999969,0.0004439594576084573,3.139267430468417e-05,-1.0375050000000003,0.17742589995544378,0.012545905701662025,1.0362450000000005,0.17724986593788505,0.012533458216908497,0.0,0.0,0.0,-0.0015300000000001645,0.0007868290792796001,5.5637217759337285e-05
THR 638,R THR 638,0.0,0.0,0.0,-0.0004550000000000132,0.0004979708826829271,3.5211858797854844e-05,-0.5706699999999997,0.16692034357740934,0.011803050686157451,0.5700650000000004,0.16671847760521244,0.011788776606374327,0.0,0.0,0.0,-0.00105999999999983,0.0007391887445033007,5.226853738150542e-05
ASP 639,R ASP 639,0.0,0.0,0.0,-0.0005349999999999922,0.0004987734956871627,3.5268612107651195e-05,94.786095,1.2018229095728576,0.08498171291443145,-94.76286999999995,1.2000687118273083,0.08485767240228945,0.0,0.0,0.0,0.022689999999998066,0.0019193488479180955,0.0001357184585825473
GLU 640,R GLU 640,0.0,0.0,0.0,-0.0010199999999999931,0.00034583232931577996,2.4454038521272726e-05,104.251265,2.331590057185501,0.1648683140382998,-104.21115999999992,2.3270843161375745,0.16454971003337385,0.0,0.0,0.0,0.03908499999999961,0.004508633384960782,0.00031880852403898263
THR 641,R THR 641,0.0,0.0,0.0,-0.0010049999999999625,0.0002344674817538749,1.6579354631589802e-05,1.230995000000001,0.1459144097579029,0.010317706861264568,-1.2257,0.14547742092847,0.01028680708480509,0.0,0.0,0.0,0.004289999999999714,0.0010889903580839511,7.700324668479284e-05
TYR 642,R TYR 642,0.0,0.0,0.0,-0.0025049999999999396,0.0004999749993749476,3.5353571248176534e-05,-0.4943949999999998,0.1946132034960632,0.01376123159005038,0.4935550000000002,0.19428421699921913,0.013737968731766656,0.0,0.0,0.0,-0.003344999999999806,0.001328899920987463,9.396741456485023e-05
CYS 643,R CYS 643,0.0,0.0,0.0,-0.0019300000000000495,0.00043023249528597923,3.0422031490352526e-05,1.0239649999999996,0.3111035579594052,0.021998343548435752,-1.0181650000000007,0.31064870476954926,0.021966180570936605,0.0,0.0,0.0,0.003869999999999596,0.0017009115203326752,0.00012027260702255547
ILE 644,R ILE 644,0.0,0.0,0.0,-0.0030550000000000212,0.0004919095445302861,3.478325746677513e-05,-0.7490899999999999,0.15627921134943018,0.011050609010366773,0.7511250000000002,0.155802083987987,0.011016871011090163,0.0,0.0,0.0,-0.0010200000000001807,0.0015810123339178536,0.00011179445424528845
ASP 645,R ASP 645,0.0,0.0,0.0,-0.003970000000000012,0.0006396092557179053,4.5227204202781135e-05,124.01999999999998,2.2746544616713735,0.1608423594704064,-123.91213499999996,2.2632242215034024,0.16003411943707008,0.0,0.0,0.0,0.10389500000000026,0.01190940699615771,0.0008421222446893627
ASN 646,R ASN 646,0.0,0.0,0.0,-0.0034399999999999943,0.000562494444416995,3.9774363602701674e-05,1.778055000000001,0.24401988028641866,0.017254811209485615,-1.7720599999999995,0.24359734481311868,0.017224933439639385,0.0,0.0,0.0,0.0025550000000005824,0.0017049853371800881,0.00012056066937436725
GLU 647,R GLU 647,0.0,0.0,0.0,-0.00985999999999999,0.001628004913997551,0.00011511733144926903,134.0580050000001,2.813597816843052,0.19895140958213878,-133.81253500000008,2.7868201518506064,0.1970579427320888,0.0,0.0,0.0,0.23560999999999999,0.02912006009609561,0.002059099196250899
ALA 648,R ALA 648,0.0,0.0,0.0,-0.007240000000000051,0.001209297316626487,8.551023330572844e-05,1.3696450000000002,0.19930576754072576,0.014093045975763687,-1.3485549999999993,0.19600159941949888,0.013859406007293693,0.0,0.0,0.0,0.013849999999999944,0.005570233388288096,0.0003938749801650232
LEU 649,R LEU 649,0.0,0.0,0.0,-0.0072699999999999675,0.001028153685010227,7.270144427726689e-05,1.4124050000000004,0.2854588428740662,0.02018498835459174,-1.4097399999999995,0.2853272023484643,0.020175679963758533,0.0,0.0,0.0,-0.004604999999999233,0.004333471472157455,0.0003064227064040987
TYR 650,R TYR 650,0.0,0.0,0.0,-0.010040000000000023,0.0013886684269472645,9.819368615140665e-05,0.43485,0.2781575767438303,0.01966871087539799,-0.4315350000000002,0.2767197115765332,0.01956703845437522,0.0,0.0,0.0,-0.006724999999999996,0.006183799398428106,0.00043726064881258067
ASP 651,R ASP 651,0.0,0.0,0.0,-0.024589999999999983,0.0048561198502507855,0.0003433795276366932,144.49977499999994,3.712785119610288,0.26253355351649416,-144.11283500000005,3.6618613460605163,0.25893269895642895,0.0,0.0,0.0,0.36234999999999923,0.05586257691872207,0.0039500806953783486
ILE 652,R ILE 652,0.0,0.0,0.0,-0.024394999999999955,0.003757522455022787,0.00026569696084073364,1.2859800000000008,0.26641148548814264,0.018838136797464714,-1.2671200000000005,0.26433960278399293,0.018691632566471977,0.0,0.0,0.0,-0.005535000000000068,0.01413501945523952,0.0009994968109003643
CYS 653,R CYS 653,0.0,0.0,0.0,-0.012375000000000027,0.0017675901674313185,0.00012498749937493503,0.12892999999999996,0.34554381068107715,0.02443363717296302,-0.13417500000000004,0.34867224491633975,0.024654850879188055,0.0,0.0,0.0,-0.017620000000000167,0.009824235339200706,0.0006946783428321341
PHE 654,R PHE 654,0.0,0.0,0.0,-0.04800999999999998,0.011372770111103075,0.000804176286643667,0.054395000000000006,0.38244932863714126,0.027043251373956505,0.09384500000000003,0.3831812769108115,0.027095007932735504,0.0,0.0,0.0,0.10023000000000022,0.019475551340077515,0.0013771294419915564
ARG 655,R ARG 655,0.0,0.0,0.0,-0.15148500000000006,0.05606308745511576,0.0039642589313766815,-159.2970849999999,7.4787443463325465,0.5288270842052297,159.52392,7.602460817629519,0.5375751597850857,-0.003724919999999998,0.014652925723581619,0.001036118314336736,0.07162507999999874,0.13203620703526928,0.009336369735678984
THR 656,R THR 656,0.0,0.0,0.0,-0.08906,0.022639708478688635,0.0016008691389367308,1.344905,0.5574008037086061,0.039414188814118706,-1.0835649999999994,0.5471373829076217,0.03868845536946399,0.0,0.0,0.0,0.17227999999999974,0.055182076800352226,0.003901962070548592
LEU 657,R LEU 657,0.0,0.0,0.0,-0.03818000000000002,0.007991095043859654,0.0005650557494619372,-0.31732000000000005,0.3063556880490387,0.02166261844745458,0.37268999999999997,0.29978541308742807,0.021198029849493073,0.0,0.0,0.0,0.01718999999999994,0.01877375561788305,0.0013275049905744146
LYS 658,R LYS 658,0.0,0.0,0.0,-0.24555500000000016,0.10083375910378405,0.007130023483481646,-152.82228500000008,6.095688538937825,0.4310302701884054,153.86361499999992,6.193682513401718,0.43795949057428946,-0.05743195199999998,0.06189780556976875,0.004376835805894994,0.7383430479999987,0.36835227581616997,0.02604643920951113
LEU 659,R LEU 659,0.0,0.0,0.0,-0.017510000000000008,0.002653280987758294,0.00018761529788372306,1.655165,0.41747975732363285,0.029520276741165502,-1.6020100000000002,0.4102475592858514,0.02900888311362557,0.0,0.0,0.0,0.035644999999999684,0.009854388616245824,0.000696810501499494
THR 660,R THR 660,0.0,0.0,0.0,-0.012664999999999996,0.0021125281063219576,0.0001493782949427432,0.3569199999999999,1.0557768483917422,0.07465469689175624,-0.31000999999999995,1.0412362411575957,0.07362652069397273,0.0,0.0,0.0,0.034245000000000164,0.017140740211554425,0.001212033363814707
THR 661,R THR 661,0.0,0.0,0.0,-0.0049949999999999994,0.000710615930021308,5.024813429372519e-05,-0.73932,0.48601825850476077,0.03436668063691928,0.7496249999999999,0.4854786446127166,0.03432852417269058,0.0,0.0,0.0,0.0053099999999994645,0.0038553728743144712,0.00027261603034304334
PRO 662,R PRO 662,0.0,0.0,0.0,-0.005605000000000009,0.0007993591182941262,5.652322531490762e-05,-0.81971,0.26042524052019145,0.0184148453563965,0.8226800000000002,0.2597139726699337,0.018364551124380776,0.0,0.0,0.0,-0.002635000000000165,0.0018766392834001896,0.0001326984363133337
THR 663,R THR 663,0.0,0.0,0.0,-0.0023350000000000003,0.0005027673418192692,3.555101967595401e-05,1.670259999999999,0.48995803126390564,0.034645264640351815,-1.6684150000000002,0.48880716317889517,0.03456388597763561,0.0,0.0,0.0,-0.0004900000000000504,0.0016762756336590103,0.0001185305867698063
TYR 664,R TYR 664,0.0,0.0,0.0,-0.0027050000000000216,0.00047746727636564855,3.3762034891282144e-05,1.2194649999999994,0.42313754120262276,0.02992034247589767,-1.2184300000000001,0.42254486755846354,0.029878434120616117,0.0,0.0,0.0,-0.0016700000000001336,0.00108217373836178,7.652123888176113e-05
GLY 665,R GLY 665,0.0,0.0,0.0,-0.00106000000000002,0.00027640549922170973,1.9544820285692393e-05,0.5329849999999999,0.16493706307255537,0.01166281157675972,-0.531255,0.16471241597098865,0.011646926627870546,0.0,0.0,0.0,0.000669999999999884,0.0006863672486358737,4.853349358947794e-05
ASP 666,R ASP 666,0.0,0.0,0.0,-0.003759999999999979,0.0006019966777316951,4.256759330758543e-05,109.26000500000009,1.6717731529598083,0.11821221330634958,-109.18726500000004,1.6631270951944919,0.11760084469871099,0.0,0.0,0.0,0.06898000000000032,0.008788037323543225,0.0006214080784797892
LEU 667,R LEU 667,0.0,0.0,0.0,-0.0043999999999999925,0.000583095189484536,4.123105625617702e-05,0.9201250000000002,0.14960511146013494,0.010578678881363069,-0.9136999999999995,0.1489900667829933,0.010535188655169116,0.0,0.0,0.0,0.0020249999999999747,0.0020577597041443996,0.00014550558408529286
ASN 668,R ASN 668,0.0,0.0,0.0,-0.0020600000000000306,0.0003261901286059907,2.3065125189340804e-05,1.752324999999998,0.2032922265483969,0.014374931195488333,-1.7469750000000004,0.20311421509830124,0.014362343885139184,0.0,0.0,0.0,0.003289999999998372,0.001508608630492295,0.00010667473927776523
HIE 669,R HIE 669,0.0,0.0,0.0,-0.004590000000000003,0.0006722350779303285,4.7534198215600254e-05,-0.6858950000000006,1.1555236319413802,0.08170785959670582,0.6968850000000001,1.153472848304198,0.08156284729504602,0.0,0.0,0.0,0.006399999999999446,0.004112177038990554,0.0002907748269709838
LEU 670,R LEU 670,0.0,0.0,0.0,-0.007410000000000003,0.0008377947242612075,5.9241033076741356e-05,-0.08032499999999972,0.19316994946160806,0.013659178118576573,0.08999999999999998,0.19310696517733386,0.013654724457124727,0.0,0.0,0.0,0.00226500000000045,0.0038137612667814564,0.00026967364535677654
VAL 671,R VAL 671,0.0,0.0,0.0,-0.0027100000000000292,0.0004646504062195613,3.285574531189357e-05,0.5699750000000003,0.1771457433160612,0.01252609563571184,-0.5693899999999996,0.1761036850835339,0.012452410991450709,0.0,0.0,0.0,-0.0021249999999998154,0.002707281847167032,0.00019143373527150505
SER 672,R SER 672,0.0,0.0,0.0,-0.0017449999999999677,0.0004358612164439286,3.082004218037194e-05,-0.8371749999999991,0.18721251126728017,0.013237923624005674,0.8389799999999997,0.187295060265882,0.013243760719674825,0.0,0.0,0.0,6.000000000004821e-05,0.0020991426821443996,0.00014843180252224224
ALA 673,R ALA 673,0.0,0.0,0.0,-0.002699999999999996,0.00046904157598232353,3.3166247903552626e-05,-0.4126549999999999,0.24414054553678735,0.017263343531164543,0.4218999999999998,0.24362705104318808,0.017227033987311943,0.0,0.0,0.0,0.006545000000000105,0.003042692064603297,0.0002151508191943488
THR 674,R THR 674,0.0,0.0,0.0,-0.003550000000000029,0.0005454356057318138,3.8568121551355767e-05,1.1109499999999999,0.18638644666391355,0.013179512035731802,-1.09864,0.18518455767153058,0.013094525650057056,0.0,0.0,0.0,0.00875999999999985,0.005434372088843287,0.0003842681355511991
MET 675,R MET 675,0.0,0.0,0.0,-0.001960000000000077,0.0003440930106817143,2.4331050121193533e-05,0.17533999999999994,0.2728399244978639,0.019292696079086517,-0.17487999999999992,0.2722947770340076,0.019254148332242576,0.0,0.0,0.0,-0.0015000000000000185,0.0016093476939432058,0.00011379806676741732
SER 676,R SER 676,0.0,0.0,0.0,-0.001674999999999977,0.0004683748498798508,3.311910324872737e-05,-0.7274700000000004,0.36083773236733313,0.02551508074649178,0.7298800000000004,0.36038279037712057,0.025482911489859202,0.0,0.0,0.0,0.000735000000000065,0.001839775801558415,0.00013009179451448712
GLY 677,R GLY 677,0.0,0.0,0.0,-0.0015149999999999463,0.000499774949352189,3.533942557540962e-05,-0.47686000000000023,0.3754668832267365,0.026549517924060295,0.48061500000000007,0.37463030680258613,0.026490363037810542,0.0,0.0,0.0,0.0022400000000000623,0.0018472682533946692,0.0001306215908646
VAL 678,R VAL 678,0.0,0.0,0.0,-0.0021400000000000264,0.0004247352116318821,3.003331483536072e-05,0.022100000000000078,0.2611503206967208,0.018466116267369284,-0.021364999999999957,0.2604135783230206,0.0184140207145262,0.0,0.0,0.0,-0.0014049999999997688,0.001709086013049093,0.00012085063094580938
THR 679,R THR 679,0.0,0.0,0.0,-0.0012999999999999496,0.00045825756949562107,3.2403703492041925e-05,-0.5719149999999995,0.4372979050658722,0.03092163140707493,0.5731150000000003,0.4373557496763928,0.030925721638710352,0.0,0.0,0.0,-9.999999999970976e-05,0.0012845232578669434,9.082951062295518e-05
THR 680,R THR 680,0.0,0.0,0.0,-0.0018750000000000632,0.0003307189138831355,2.3385358667341494e-05,-1.13601,0.5037514366232613,0.03562060568687733,1.13821,0.5023501825420196,0.035521522060576204,0.0,0.0,0.0,0.00032500000000009117,0.002336530547628383,0.0001652176594677547
CYS 681,R CYS 681,0.0,0.0,0.0,-0.0012250000000000383,0.0004175823272122457,2.952752952754387e-05,-1.27934,0.2742324459286312,0.019391162213750836,1.27613,0.27351349710754697,0.01934032485507936,0.0,0.0,0.0,-0.004434999999999838,0.0012106919509106886,8.560884884169185e-05
LEU 682,R LEU 682,0.0,0.0,0.0,-0.0010000000000000141,0.0001999999999999874,1.414213562373006e-05,-0.6688050000000003,0.12408785990176226,0.008774336719946237,0.6673600000000002,0.12381405574489368,0.008754975842342354,0.0,0.0,0.0,-0.002445000000000165,0.0008408180540399445,5.945481477557217e-05
ARG 683,R ARG 683,0.0,0.0,0.0,-0.0017450000000000165,0.00043586121644395435,3.082004218037376e-05,-103.38678,1.1504563883919425,0.0813495513691327,103.35483499999995,1.1487807309399565,0.08123106449440819,0.0,0.0,0.0,-0.03369000000000099,0.0027971235224797126,0.0001977865010561807
PHE 684,R PHE 684,0.0,0.0,0.0,-0.0019650000000000457,0.0003518167136450942,2.4877198395321187e-05,0.3461250000000001,0.1970962185710316,0.013936807269780239,-0.3454450000000003,0.1966874855576729,0.013907905481236164,0.0,0.0,0.0,-0.0012850000000001849,0.0008796448146837354,6.220028134984531e-05
PRO 685,R PRO 685,0.0,0.0,0.0,-0.0014100000000000217,0.0004918333050943301,3.4777866524559296e-05,1.0045799999999998,0.13855917003215473,0.009797612872531647,-1.0041400000000003,0.13849177015259537,0.009792846981342888,0.0,0.0,0.0,-0.0009700000000000442,0.0010766150658431694,7.612818137853064e-05
GLY 686,R GLY 686,0.0,0.0,0.0,-0.0010499999999999832,0.00027838821814148834,1.9685019685028624e-05,-1.3088299999999995,0.11972560753657478,0.008465878897079124,1.3078299999999998,0.11955559836327581,0.008453857433148762,0.0,0.0,0.0,-0.0020499999999999898,0.0008108637370113124,5.733672470589643e-05
GLN 687,R GLN 687,0.0,0.0,0.0,-0.004405000000000004,0.0007077958745288216,5.004872625751925e-05,0.32818999999999987,0.5923448015303248,0.04188510259626923,-0.32036999999999993,0.5920427713434228,0.04186374583694108,0.0,0.0,0.0,0.0034150000000003544,0.0029820756194309755,0.0002108645892510717
LEU 688,R LEU 688,0.0,0.0,0.0,-0.0032699999999999865,0.0005631163290120411,3.9818337484128924e-05,0.1521350000000002,0.20291470320063043,0.014348236263562141,-0.14986500000000003,0.20249517716479087,0.014318571293079495,0.0,0.0,0.0,-0.0009999999999998337,0.0011874342087038396,8.396427811873671e-05
ASN 689,R ASN 689,0.0,0.0,0.0,-0.0017099999999999782,0.00045376205218150025,3.208582241426628e-05,0.35089500000000023,0.7280387173598669,0.05148011140115181,-0.349645,0.7268011894424773,0.051392604962922424,0.0,0.0,0.0,-0.0004599999999995319,0.0014520330574744889,0.0001026742421447247
ALA 690,R ALA 690,0.0,0.0,0.0,-0.0006600000000000122,0.00047370877129308857,3.3496268448889026e-05,-0.5667150000000004,0.12809091995531796,0.009057395810882858,0.5661849999999997,0.12792142422206146,0.009045410652646073,0.0,0.0,0.0,-0.00119000000000006,0.000826982466561358,5.847649100279135e-05
ASP 691,R ASP 691,0.0,0.0,0.0,-0.0008550000000000007,0.00035210083782916455,2.489728900904671e-05,99.74597500000002,1.0056561660803292,0.07111062945774656,-99.71496499999998,1.0039101173802065,0.07098716517013269,0.0,0.0,0.0,0.03015500000000017,0.0019418998429363897,0.00013731305473254127
LEU 692,R LEU 692,0.0,0.0,0.0,-0.0011249999999999771,0.00033071891388306056,2.3385358667336195e-05,1.2742099999999998,0.1751507804721418,0.012385030460196778,-1.2721300000000004,0.17478175848754812,0.012358936665425467,0.0,0.0,0.0,0.0009549999999999365,0.0008142327677020145,5.757495115063853e-05
ARG 693,R ARG 693,0.0,0.0,0.0,-0.0009499999999999931,0.0002958039891549187,2.0916500663347495e-05,-92.90033500000003,1.5976730900809195,0.11297254761154839,92.88132999999999,1.5960853959299213,0.11286028068148629,0.0,0.0,0.0,-0.019954999999996233,0.001850128373925607,0.0001308238319268437
LYS 694,R LYS 694,0.0,0.0,0.0,-0.0015100000000000074,0.0004998999899980143,3.5348267284268314e-05,-106.20124000000006,1.2046563129745935,0.0851820647903519,106.16926,1.2035571703896115,0.08510434367281873,0.0,0.0,0.0,-0.0334899999999979,0.002420723032483826,0.00017117096716437764
LEU 695,R LEU 695,0.0,0.0,0.0,-0.0021650000000000224,0.0004876217796612587,3.448006670527285e-05,0.7778299999999999,0.18658947210386725,0.013193868102266268,-0.7750550000000002,0.1863065000878921,0.01317385895912806,0.0,0.0,0.0,0.0006099999999998884,0.0011780916772473682,8.330366138410475e-05
ALA 696,R ALA 696,0.0,0.0,0.0,-0.0007650000000000034,0.0004239988207530782,2.9981244136960105e-05,0.855445,0.2007918747733581,0.014198129625940158,-0.8533799999999998,0.20034895956805027,0.014166810791423777,0.0,0.0,0.0,0.0012999999999998525,0.0009591663046625957,6.782329983125634e-05
VAL 697,R VAL 697,0.0,0.0,0.0,-0.0010799999999999987,0.0003515679166248934,2.4859605789308887e-05,0.31987999999999955,0.1827192808654853,0.012920204255351403,-0.31736999999999993,0.18258513931862058,0.012910719015608713,0.0,0.0,0.0,0.00142999999999959,0.0009407975340100326,6.652443160220756e-05
ASN 698,R ASN 698,0.0,0.0,0.0,-0.001919999999999984,0.00033704599092705884,2.3832750575626288e-05,0.829644999999999,0.44815433611089905,0.031689297008217196,-0.824345,0.44742197752792623,0.03163751143618917,0.0,0.0,0.0,0.0033799999999995123,0.0018318296864062854,0.00012952991932367112
MET 699,R MET 699,0.0,0.0,0.0,-0.0024649999999999507,0.0004987734956871579,3.5268612107650856e-05,1.2766850000000005,0.32499867042035496,0.02298087637308448,-1.2758200000000004,0.3240791532943775,0.022915856693564895,0.0,0.0,0.0,-0.001599999999999895,0.0015811388300842986,0.00011180339887499719
VAL 700,R VAL 700,0.0,0.0,0.0,-0.0010900000000000172,0.0002861817604251222,2.0236106344850786e-05,-0.39646999999999977,0.13770798488105296,0.00973742499329271,0.39649000000000023,0.13746359481695458,0.009720144006134853,0.0,0.0,0.0,-0.0010700000000001737,0.0007177046746402694,5.074938423274193e-05
PRO 701,R PRO 701,0.0,0.0,0.0,-0.0012549999999999662,0.0004358612164439002,3.0820042180369935e-05,-1.17543,0.155458724747118,0.010992591846330009,1.1713650000000002,0.15513027356064088,0.010969366840205335,0.0,0.0,0.0,-0.005319999999999933,0.0008761278445521383,6.195159400691704e-05
PHE 702,R PHE 702,0.0,0.0,0.0,-0.0010250000000000148,0.0003526683994916615,2.4937421679076018e-05,0.953255,0.13793759449475781,0.009753660844780344,-0.95196,0.13765390804477634,0.009733601183529079,0.0,0.0,0.0,0.00026999999999969046,0.0007662245101800871,5.418025470596804e-05
PRO 703,R PRO 703,0.0,0.0,0.0,-0.0005599999999999882,0.000496386945839623,3.509985754956769e-05,0.45459000000000005,0.2654070117762528,0.018767109780144623,-0.45389,0.26502776816779,0.018740293207418053,0.0,0.0,0.0,0.00013999999999995795,0.0008777243302991549,6.206448259669535e-05
ARG 704,R ARG 704,0.0,0.0,0.0,-0.0008400000000000119,0.00036660605559647204,2.592296279363178e-05,-97.12022499999999,1.231144034781291,0.08705502956112175,97.09516500000005,1.2295353584855544,0.08694127896937681,0.0,0.0,0.0,-0.025899999999996766,0.0018627936010172691,0.0001317193987230219
LEU 705,R LEU 705,0.0,0.0,0.0,-0.0012899999999999988,0.000453762052181539,3.2085822414269026e-05,0.59665,0.19263306439964983,0.01362121461177373,-0.5947049999999999,0.19232373221992166,0.01359934152358123,0.0,0.0,0.0,0.000654999999999708,0.0007974804072828597,5.639038038531199e-05
HID 706,R HID 706,0.0,0.0,0.0,-0.001144999999999956,0.00036602595536373747,2.5881943512798332e-05,-1.3264099999999999,0.17769404013641016,0.012564866075689017,1.3246100000000005,0.17729074397722486,0.012536348730790375,0.0,0.0,0.0,-0.002944999999999478,0.000884293503312347,6.252899327513693e-05
PHE 707,R PHE 707,0.0,0.0,0.0,-0.0017749999999999932,0.000452078533000631,3.196677963136126e-05,0.9218049999999997,0.16095231273579338,0.011381047178313742,-0.9178649999999997,0.1605242871811016,0.011350781201089372,0.0,0.0,0.0,0.0021650000000001056,0.0010333319892462509,7.306760568130086e-05
PHE 708,R PHE 708,0.0,0.0,0.0,-0.0029649999999999334,0.000503760855962466,3.562127173473993e-05,-1.2299699999999993,0.14071278939741552,0.009949896758258704,1.2283350000000006,0.14029815670563012,0.009920577799452395,0.0,0.0,0.0,-0.00459999999999992,0.0012999999999998993,9.192388155424405e-05
MET 709,R MET 709,0.0,0.0,0.0,-0.0058050000000000115,0.0009038666937109514,6.39130268411678e-05,0.8286500000000001,0.3922497641809361,0.027736246817116405,-0.8072750000000005,0.39052949872576787,0.027614605680237363,0.0,0.0,0.0,0.015569999999999782,0.004314521989745748,0.0003050827756527694
PRO 710,R PRO 710,0.0,0.0,0.0,-0.004600000000000002,0.0006928203230275549,4.898979485566384e-05,1.1314950000000001,0.2845393118270303,0.020119967690704673,-1.1258949999999999,0.2841682846043883,0.020093732104191176,0.0,0.0,0.0,0.0010000000000000408,0.00410365690573654,0.00029017236257093123
GLY 711,R GLY 711,0.0,0.0,0.0,-0.004564999999999977,0.0007718646254363522,5.457907108040591e-05,-1.3450149999999998,0.3175081019045036,0.022451213193834387,1.3711300000000002,0.3209184835748775,0.022692363594389954,0.0,0.0,0.0,0.02154999999999998,0.007361895136444176,0.0005205645973363939
PHE 712,R PHE 712,0.0,0.0,0.0,-0.016170000000000007,0.0023283255786080235,0.00016463748054438253,1.367535,0.3266452032021904,0.02309730382263266,-1.3311099999999993,0.33263948638128316,0.023521163651061553,0.0,0.0,0.0,0.020254999999999957,0.019840614279804804,0.0014029432900156626
ALA 713,R ALA 713,0.0,0.0,0.0,-0.01730499999999997,0.002791410933560264,0.0001973825600198734,-1.2425850000000003,0.29231430477313153,0.020669742714291246,1.3428050000000005,0.2964562311286426,0.020962621135606964,0.0,0.0,0.0,0.08291500000000013,0.023438382516718193,0.0016573439217615652
PRO 714,R PRO 714,0.0,0.0,0.0,-0.035965000000000025,0.006087181203151507,0.00043042871070597173,-2.43583,0.2300514966262896,0.016267097328656353,2.547135,0.2326287531131988,0.016449336882531404,0.0,0.0,0.0,0.07533999999999975,0.024986884559704377,0.0017668395512892405
LEU 715,R LEU 715,0.0,0.0,0.0,-0.040510000000000004,0.007666805071214517,0.0005421249855891196,-1.4452549999999993,0.728119289660013,0.05148580872313272,1.5927799999999999,0.7202205853764535,0.050927285986983505,0.0,0.0,0.0,0.10701500000000015,0.0314984884557974,0.0022272794784220524
THR 716,R THR 716,0.0,0.0,0.0,-0.25862,0.09472177996638344,0.0066978412940289795,-3.557440000000001,0.6064601111367504,0.04288320571039434,4.091205,0.5915405759328772,0.041828235258913334,-0.012961151999999993,0.012401672713150276,0.0008769306873524728,0.2621838479999998,0.11359517459453995,0.008032391826586903
SER 717,R SER 717,0.0,0.0,0.0,-0.151605,0.05644917160596771,0.003991559203494288,2.091715,1.1196099292945727,0.07916837732879833,-2.00673,1.1386474683149295,0.0805145346226381,-0.0038016000000000005,0.008517629213812961,0.0006022873376719786,-0.07042160000000014,0.11892432773585057,0.008409219859007135
ARG 718,R ARG 718,0.0,0.0,0.0,-0.14877000000000012,0.04425140788720701,0.0031290470594095947,-118.27895000000007,3.2989678094034818,0.23327225089453318,118.66734499999997,3.410340780037331,0.24114750917214167,-0.0025390439999999946,0.010900187433455598,0.0007707596450400843,0.23708595599999968,0.15956668056359338,0.011283068187794456
GLY 719,R GLY 719,0.0,0.0,0.0,-0.4963550000000001,0.18301300220202923,0.012940973490236343,0.6197499999999997,0.44719161161631876,0.031621222106363985,0.23554499999999995,0.5191213807723585,0.03670742486030585,-0.055537092000000045,0.030540239626373786,0.0021595210538871016,0.3034029079999998,0.2155731244320507,0.015243321812747445
SER 720,R SER 720,0.0,0.0,0.0,-1.0375399999999995,0.7242792406247754,0.05121427625184219,-3.5083100000000003,3.282572181064719,0.2321129048965178,2.065115,2.1199907834174656,0.14990598590074714,-0.261642456,0.05447663865210511,0.00385208006071527,-2.742377456000002,1.2431890937470063,0.08790674384856666
GLN 721,R GLN 721,0.0,0.0,0.0,-0.47664499999999976,0.0810185100764033,0.00572887378766554,3.222014999999999,1.6540659553884167,0.11696012535849548,-2.42854,1.638186573135063,0.11583728347125552,-0.01301997599999999,0.011623431429428416,0.0008219007184405679,0.3038100239999999,0.1394986271558065,0.009864042522808463
GLN 722,R GLN 722,0.0,0.0,0.0,-1.7405200000000005,0.49007707516267235,0.034653682315159494,-2.7535049999999988,2.8855334948627798,0.20403803015583893,4.7834,2.824939356871225,0.19975337756844075,-0.334083924,0.11556398345761823,0.008171607636381185,-0.044708923999999615,0.725927629157751,0.0513308349228119
TYR 723,R TYR 723,0.0,0.0,0.0,-7.065869999999997,0.7323997700027312,0.05178848439083989,-4.050110000000001,1.9560863855924115,0.1383161947839078,6.943325000000001,1.1776587066612114,0.08327304574035217,-1.1906597159999996,0.05994498542769547,0.004238750569405224,-5.363314716000002,1.0669510943285767,0.07544483539941443
ARG 724,R ARG 724,0.0,0.0,0.0,-3.226405,0.7914202366473846,0.05596186161016278,-179.18451000000002,6.953261548359401,0.49166983922086055,182.03265000000002,5.968789826046084,0.4220571761474459,-0.543426624,0.06553528782533793,0.004634044642830864,-0.921691624000002,2.0949020898396675,0.14813194736474988
ALA 725,R ALA 725,0.0,0.0,0.0,-2.1331700000000002,0.3591606201965919,0.02539649100761762,-2.0174450000000004,1.7699356166185816,0.12515334767745923,2.6078050000000004,1.993285766510913,0.14094658823424916,-0.38091387599999993,0.04110451959629617,0.002906528454395635,-1.9237238759999997,0.5535037559403959,0.039138625923767774
LEU 726,R LEU 726,0.0,0.0,0.0,-0.7542700000000004,0.4870186311631201,0.03443741766596323,-0.45806500000000006,1.2215145479178708,0.08637412201507463,0.6615949999999999,1.219229334856655,0.08621253304987046,-0.14608555199999995,0.1233047580054724,0.008718963053823576,-0.6968255520000003,0.5772406152947208,0.04081707534511922
THR 727,R THR 727,0.0,0.0,0.0,-0.4634500000000002,0.16157693987695118,0.011425214987036325,-4.415155,1.1574917239336968,0.08184702471608242,4.738369999999999,1.1897377791345447,0.08412716514598595,-0.09416473199999995,0.055313897112665926,0.003911283174222107,-0.23439973200000022,0.21903484302902682,0.015488102282195585
VAL 728,R VAL 728,0.0,0.0,0.0,-0.06495000000000001,0.00922266230542999,0.0006521407056763103,-0.6774800000000005,0.4670553817268351,0.03302580276087166,0.8138249999999992,0.482598916674086,0.03412489665735278,0.0,0.0,0.0,0.07139499999999975,0.04422825991377011,0.003127410250510799
PRO 729,R PRO 729,0.0,0.0,0.0,-0.2560600000000001,0.06853529309779,0.004846177050005489,-2.2831150000000004,0.7678109414269899,0.05429243233522516,2.345809999999999,0.7671725320291445,0.05424728997378619,-0.004247064,0.015957812016861965,0.0011283877090023271,-0.19761206399999998,0.09899558696550761,0.007000045085085302
GLU 730,R GLU 730,0.0,0.0,0.0,-0.8048799999999997,0.19281549626521405,0.013634114492698227,176.784435,5.700276161360138,0.40307039283337764,-174.71723499999996,5.5344780801620965,0.3913466980810923,-0.17800729199999996,0.06845646062148072,0.004840602752147888,1.0843127080000006,0.5005324987128184,0.035392992404408075
LEU 731,R LEU 731,0.0,0.0,0.0,-0.07784999999999992,0.011112492969626806,0.0007857719134710949,0.3404999999999997,0.39662706665077724,0.028045768843089333,-0.2972199999999998,0.4000799940011998,0.028289927677532162,0.0,0.0,0.0,-0.03457000000000027,0.058518587645294204,0.004137889014944685
THR 732,R THR 732,0.0,0.0,0.0,-0.07737499999999999,0.014775465305702016,0.001044783171284846,-3.0982899999999973,0.6121630549943525,0.04328646473783801,3.4683049999999986,0.6155528912896162,0.04352616236098733,0.0,0.0,0.0,0.2926400000000001,0.08885831643689944,0.0062832318117351646
GLN 733,R GLN 733,0.0,0.0,0.0,-1.499195,0.5264748018424049,0.03722739025066084,-3.7271950000000014,2.9882874555462386,0.2113038323951439,5.595264999999999,2.6776194137283618,0.18933628448840722,-0.34655472,0.1076105302187103,0.007609213564472994,0.022320279999999748,0.783567694885996,0.05540660305725994
GLN 734,R GLN 734,0.0,0.0,0.0,-0.22050499999999995,0.04524522046581357,0.0031993202207657137,-2.5049700000000006,0.8405513006949659,0.05943595246565831,3.20728,0.7876858965349043,0.0556978038884836,-9.277200000000013e-05,0.0013087101103055653,9.253977936044597e-05,0.4817122279999987,0.17272280163334738,0.012213346430047881
MET 735,R MET 735,0.0,0.0,0.0,-0.04130499999999995,0.006687449065226864,0.00047287405828615533,-2.10117,0.5717086505380167,0.04042590636584417,2.1922549999999994,0.5791108183888524,0.040949318674124865,0.0,0.0,0.0,0.04977999999999993,0.03331773701799069,0.002355919777921128
PHE 736,R PHE 736,0.0,0.0,0.0,-0.08238,0.01912003138072746,0.0013519903845811974,0.16729500000000008,0.7598405082482769,0.053728837600258934,-0.09579499999999996,0.743616677445443,0.05258163952250824,0.0,0.0,0.0,-0.01087999999999946,0.03334629814537129,0.002357939354606043
ASP 737,R ASP 737,0.0,0.0,0.0,-0.20717499999999983,0.10322860250434511,0.007299364484323305,175.10699000000008,6.70361520598422,0.4740171770616696,-174.29072500000007,6.516969946176157,0.46081936417300906,-0.004264271999999998,0.011700369569941627,0.0008273410665294454,0.6048257279999983,0.16872519078381118,0.011930672656022686
ALA 738,R ALA 738,0.0,0.0,0.0,-0.04304499999999998,0.013182297789080767,0.0009321292158279442,-3.2180049999999993,0.33349583951678247,0.023581716961981747,3.2794250000000007,0.3361939981245957,0.023772505586811907,0.0,0.0,0.0,0.01837499999999986,0.017388627749192812,0.001229561659698281
LYS 739,R LYS 739,0.0,0.0,0.0,-0.28319,0.272220230511988,0.019248877097119182,-194.49068000000003,11.504700389301133,0.8135051660794345,194.35748000000004,10.38705356824562,0.7344756014654402,-0.15941620800000003,0.08840469433918521,0.006251155885596185,-0.5758062079999984,1.3072415699659217,0.09243593787718518
ASN 740,R ASN 740,0.0,0.0,0.0,-0.04568000000000001,0.009857362730466952,0.0006970208031328724,-1.5115599999999991,2.023825609186722,0.14310608121949267,1.7447200000000007,2.0004313638812987,0.14145185826987203,0.0,0.0,0.0,0.18748000000000112,0.044315229887703894,0.0031335599563436186
MET 741,R MET 741,0.0,0.0,0.0,-0.01678499999999995,0.0028807594484788024,0.00020370045409865797,0.4791599999999998,0.4814632222714421,0.03404459093600627,-0.4260550000000001,0.48195007207697355,0.034079016415897334,0.0,0.0,0.0,0.03632000000000016,0.009858377148395237,0.000697092533312477
MET 742,R MET 742,0.0,0.0,0.0,-0.008479999999999955,0.0011998333217576624,8.484102781084238e-05,-1.4604150000000002,0.43650363432049555,0.03086546798405954,1.4544749999999993,0.4368781287441645,0.030891948738708826,0.0,0.0,0.0,-0.014420000000000115,0.004989348654884761,0.0003528002267572994
ALA 743,R ALA 743,0.0,0.0,0.0,-0.005279999999999968,0.0009599999999999708,6.78822509939065e-05,1.5570100000000013,0.15930659088686638,0.011264677070381427,-1.5252149999999998,0.15611287190683604,0.011038847035583063,0.0,0.0,0.0,0.02651499999999999,0.007138611559680223,0.0005047760642106562
ALA 744,R ALA 744,0.0,0.0,0.0,-0.007990000000000002,0.0016431372432027759,0.00011618734870888522,2.1323899999999982,0.5645831629618494,0.03992205830740733,-2.0947449999999996,0.5589847314328023,0.03952618941758755,0.0,0.0,0.0,0.029655000000000053,0.007452917214084672,0.0005270008301701223
CYS 745,R CYS 745,0.0,0.0,0.0,-0.008569999999999977,0.0017734429790664426,0.0001254013556545554,0.8070200000000001,0.7016134260402952,0.049611561132461894,-0.7783400000000005,0.6987047261898255,0.04940588499359155,0.0,0.0,0.0,0.020110000000000072,0.007235184862876473,0.0005116048279678215
ASP 746,R ASP 746,0.0,0.0,0.0,-0.029565,0.007820855132272982,0.0005530179698707839,160.44986500000013,3.5476219100595516,0.2508547509689081,-159.92469000000003,3.4630816657845704,0.24487685296790745,0.0,0.0,0.0,0.49560999999999944,0.09206089234849235,0.006509688126170369
PRO 747,R PRO 747,0.0,0.0,0.0,-0.01927500000000003,0.004253160589491107,0.00030074386943045354,-1.4682350000000006,0.3161597219365533,0.02235586833193901,1.4672799999999993,0.3140723827400319,0.022208271161889333,0.0,0.0,0.0,-0.020230000000000158,0.008275089123387067,0.0005851371634070039
ARG 748,R ARG 748,0.0,0.0,0.0,-0.10490000000000002,0.04407550340041505,0.0031166087338644214,-176.56577000000001,4.1009942120281915,0.2899840816931916,176.57893500000003,4.160185581287639,0.29416954355229885,-0.0034229520000000004,0.017357700704577664,0.001227374787401338,-0.09515795200000227,0.05763304122905154,0.004075271427346622
HID 749,R HID 749,0.0,0.0,0.0,-0.015055,0.003289677035819774,0.00023261529399418233,-0.037995,0.7066957513491928,0.049970935801473645,0.10542500000000009,0.7033057687627765,0.049731227833977716,0.0,0.0,0.0,0.052374999999999686,0.014782569972775609,0.001045285547111427
GLY 750,R GLY 750,0.0,0.0,0.0,-0.004300000000000015,0.0008306623862918066,5.873670062235359e-05,2.180295,0.16843024661561798,0.011909816953882602,-2.148464999999999,0.16597665129470088,0.011736321564911795,0.0,0.0,0.0,0.02752999999999993,0.004860977267998665,0.00034372299893955133
ARG 751,R ARG 751,0.0,0.0,0.0,-0.00942499999999995,0.0015982412208425188,0.00011301272052296114,-143.41179499999998,3.0517023680180313,0.2157879438588595,143.2883900000001,3.0450505788673596,0.21531759133731318,0.0,0.0,0.0,-0.13282999999999576,0.0090901650150041,0.0006427717324214113
TYR 752,R TYR 752,0.0,0.0,0.0,-0.014570000000000043,0.0023420290348327116,0.00016560646122659953,1.183595000000001,0.8266914787119783,0.058455915054637424,-1.1645999999999994,0.8254162404508416,0.05836574209242959,0.0,0.0,0.0,0.00442499999999989,0.004678073855765905,0.00033078977463035704
LEU 753,R LEU 753,0.0,0.0,0.0,-0.0036049999999999984,0.0005735634228226703,4.055705857184772e-05,1.4157149999999996,0.34627827505490577,0.024485571646890435,-1.41173,0.3448282718977675,0.024383040940375,0.0,0.0,0.0,0.0003799999999999404,0.001955914108543819,0.00013830401295697751
THR 754,R THR 754,0.0,0.0,0.0,-0.003260000000000024,0.0005589275444992884,3.952214569073926e-05,-0.03847999999999985,0.4250104464598488,0.030052776876688118,0.05163499999999997,0.4249387859151008,0.030047709710974636,0.0,0.0,0.0,0.009895000000000254,0.003345739828498188,0.00023657953208169852
VAL 755,R VAL 755,0.0,0.0,0.0,-0.007160000000000017,0.0010268398122394854,7.260853944268614e-05,-0.19241500000000009,0.4087746601429691,0.028904733416431978,0.212235,0.40851681700390263,0.028886501153220345,0.0,0.0,0.0,0.012659999999999725,0.005111203380809407,0.00036141665705939396
ALA 756,R ALA 756,0.0,0.0,0.0,-0.003634999999999988,0.0006097335483635652,4.311467267648126e-05,0.37722000000000017,0.5411298103043298,0.03826365583683817,-0.3585049999999999,0.5373524448395113,0.03799655576331886,0.0,0.0,0.0,0.015079999999999965,0.0064252315133386225,0.0004543324773775243
ALA 757,R ALA 757,0.0,0.0,0.0,-0.006209999999999988,0.0008578461400507516,6.0658882284459116e-05,0.19044999999999998,0.3535801853893965,0.02500189467820389,-0.16970000000000002,0.3520120026362737,0.024891007412316597,0.0,0.0,0.0,0.014540000000000006,0.006873019714797892,0.00048599588475624204
VAL 758,R VAL 758,0.0,0.0,0.0,-0.005334999999999994,0.0006728855771972173,4.758019545987765e-05,1.2136150000000006,0.40695769654228,0.028776254688110337,-1.2058650000000002,0.40566435235918685,0.028684801443883003,0.0,0.0,0.0,0.0024150000000002147,0.005542812914035914,0.0003919360598363163
PHE 759,R PHE 759,0.0,0.0,0.0,-0.017300000000000027,0.0018973665961010506,0.000134164078649989,-1.9425049999999997,0.255732301391514,0.018083004448238148,1.896985,0.2562217882518926,0.018117616396065694,0.0,0.0,0.0,-0.06281999999999972,0.012104858528706661,0.0008559427550952295
ARG 760,R ARG 760,0.0,0.0,0.0,-0.0077350000000001185,0.0008214468942056174,5.808506692774205e-05,-111.69033999999989,1.149529496977293,0.08128401024866047,111.65796,1.1469201883309756,0.0810995042648585,0.0,0.0,0.0,-0.040115000000001545,0.007576395910984918,0.0005357320925611466
GLY 761,R GLY 761,0.0,0.0,0.0,-0.0037199999999999876,0.0006645299090334416,4.698936049788261e-05,0.42038000000000025,0.5131915291584612,0.03628812103154418,-0.40644500000000017,0.5137960460873555,0.0363308668335205,0.0,0.0,0.0,0.010214999999999967,0.004049540097344418,0.000286345726351907
ARG 762,R ARG 762,0.0,0.0,0.0,-0.011325000000000003,0.003221703741811163,0.00022780885628087474,-116.7609849999999,4.481221499189081,0.3168702110075546,116.73706000000004,4.482903575406245,0.3169891517575175,0.0,0.0,0.0,-0.035249999999997644,0.014110900042167434,0.0009977913108462132
MET 763,R MET 763,0.0,0.0,0.0,-0.015634999999999954,0.0019853903898225415,0.0001403883007946122,-2.2647399999999998,0.9340820212379628,0.06604957314018002,2.2885949999999995,0.9365622088120985,0.06622494888540861,0.0,0.0,0.0,0.008219999999999925,0.006736586672789121,0.00047634861183801095
SER 764,R SER 764,0.0,0.0,0.0,-0.010279999999999971,0.0010495713410722137,7.42159012611221e-05,2.3993750000000005,0.5882825888762979,0.04159786078484081,-2.365860000000001,0.5857151102711902,0.0414163126316185,0.0,0.0,0.0,0.023234999999999978,0.011995406412456448,0.000848203321733655
MET 765,R MET 765,0.0,0.0,0.0,-0.00980999999999996,0.001006926015157201,7.120042134708051e-05,2.226654999999998,0.592601937201532,0.041903284833948784,-2.1955750000000003,0.5905800914143641,0.04176031874728679,0.0,0.0,0.0,0.021270000000000133,0.008210182701986597,0.0005805475863355214
LYS 766,R LYS 766,0.0,0.0,0.0,-0.020330000000000056,0.0020835306573220073,0.0001473278656602456,-152.13871499999996,3.6557951178605084,0.2585037518467839,152.132425,3.661704942285205,0.2589216395394164,0.0,0.0,0.0,-0.026619999999998787,0.02435314353425298,0.0017220272936279606
GLU 767,R GLU 767,0.0,0.0,0.0,-0.055500000000000035,0.008746427842267836,0.000618465843842641,178.95518000000004,4.8767859423567215,0.3448408410235665,-178.04408999999993,4.790755154661778,0.33875754568657507,0.0,0.0,0.0,0.8555899999999974,0.11463939942271151,0.008106229672295249
VAL 768,R VAL 768,0.0,0.0,0.0,-0.022324999999999994,0.00302148556177257,0.0002136512929986629,3.494555,0.36890865668210415,0.026085781277833578,-3.4576800000000003,0.3658230277060164,0.025867594360511843,0.0,0.0,0.0,0.014550000000000125,0.017644758428496433,0.0012476728337188316
ASP 769,R ASP 769,0.0,0.0,0.0,-0.017275000000000023,0.0020394545839512853,0.0001442112166233943,153.296425,3.043746925152129,0.21522540909907734,-153.12115000000003,3.028516299692041,0.21414844124462326,0.0,0.0,0.0,0.15799999999999792,0.024427034203928964,0.0017272521529873909
GLU 770,R GLU 770,0.0,0.0,0.0,-0.07871999999999994,0.016405230873109078,0.0011600249997306335,182.8491149999999,6.156217655493902,0.4353103250660087,-181.87211499999995,6.013648336225035,0.42522915182159216,0.0,0.0,0.0,0.8982799999999981,0.1989219736479624,0.014065907649348593
GLN 771,R GLN 771,0.0,0.0,0.0,-0.19601500000000002,0.4096689941586987,0.028967972381148795,3.223545,3.102398827999872,0.2193727249223907,-4.073295000000002,2.0230676034119526,0.14305248211714086,-0.04321548,0.03505229782365771,0.0024785717487278824,-1.0889804800000003,1.4794040582671517,0.10460966417156012
MET 772,R MET 772,0.0,0.0,0.0,-0.029179999999999984,0.005474267074230069,0.0003870891370214323,0.7509149999999998,0.6265414493670798,0.044303170754191004,-0.7232450000000005,0.6305189251521314,0.044584420764152526,0.0,0.0,0.0,-0.0015100000000000747,0.014912072290597293,0.0010544427438225357
LEU 773,R LEU 773,0.0,0.0,0.0,-0.04249499999999998,0.006196771336752761,0.00043817790336803043,0.026394999999999644,0.5344209754257409,0.03778926957318706,0.033890000000000094,0.5331332834292003,0.03769821599890372,0.0,0.0,0.0,0.0177899999999995,0.023396493326992625,0.0016543819087502293
ASN 774,R ASN 774,0.0,0.0,0.0,-0.23969499999999985,0.4279342729613975,0.030259522631313922,-2.5490449999999982,3.830011487316324,0.27082270947037473,0.9349050000000001,3.1430672385386527,0.22224841580959573,-0.064631556,0.0365099972841366,0.002581646666071542,-1.9184665559999998,1.6270251335053714,0.11504805050625959
VAL 775,R VAL 775,0.0,0.0,0.0,-0.11708499999999997,0.035523763525279896,0.002511909408199275,1.3681950000000007,0.6999197075200825,0.04949179714735553,-1.2069449999999995,0.6990150227105288,0.049427826270988344,-0.002058444,0.0063064091585357815,0.00044593046809376,0.042106555999999885,0.042033549861924084,0.002972220814470939
GLN 776,R GLN 776,0.0,0.0,0.0,-0.03029000000000001,0.0037290615441421164,0.00026368447053248687,-1.6043799999999984,1.3149361070409464,0.0929800238115693,1.7007350000000008,1.3132663875904989,0.09286195681696026,0.0,0.0,0.0,0.06606500000000107,0.02535962884192147,0.0017931965522496624
ASN 777,R ASN 777,0.0,0.0,0.0,-0.06495499999999998,0.013335778005051058,0.0009429819059770012,-1.7495600000000002,3.3271509142808657,0.23526509735190215,2.106964999999999,3.3007994431311634,0.23340176695748255,0.0,0.0,0.0,0.2924499999999982,0.07161220217253529,0.005063747377190171
LYS 778,R LYS 778,0.0,0.0,0.0,-0.08911999999999994,0.7729077277398639,0.054652829551634356,-239.49068999999992,8.456634665983806,0.5979743718334384,237.41646000000003,7.229574337982325,0.5112081039479547,-0.25447593599999985,0.07131346005412956,0.005042623119415098,-2.417825936000002,1.6114425912286479,0.11394619837505986
ASN 779,R ASN 779,0.0,0.0,0.0,-0.06438500000000003,0.017131163854216015,0.0012113562130934015,-0.8704099999999988,1.5848104624528458,0.11206302248957956,1.1145750000000003,1.5760482557253765,0.11144344091006436,-3.265199999999996e-05,0.0004606131432080499,3.257026770660624e-05,0.17974734800000175,0.05281822736127841,0.003734812673741281
SER 780,R SER 780,0.0,0.0,0.0,-0.017659999999999995,0.0030926364157462223,0.00021868241813186127,-2.398985,1.199921203569217,0.08484724199333171,2.456410000000001,1.1975160382642025,0.08467717112362667,0.0,0.0,0.0,0.039764999999999946,0.014614710910585997,0.001033416118995638
SER 781,R SER 781,0.0,0.0,0.0,-0.012530000000000003,0.0032907597906866714,0.0002326918563250569,-2.1972349999999987,1.0224609233486663,0.07229890523981007,2.245584999999999,1.022599199478955,0.0723086828387504,0.0,0.0,0.0,0.03581999999999995,0.012897193493159837,0.0009119692977288337
TYR 782,R TYR 782,0.0,0.0,0.0,-0.033105000000000016,0.0066003011294939636,0.000466711768653841,-3.717750000000002,0.48795776200402335,0.034503824244565634,3.7707799999999994,0.48394656895158106,0.034220190063762604,0.0,0.0,0.0,0.019925000000000272,0.013018040367121227,0.0009205144621351632
PHE 783,R PHE 783,0.0,0.0,0.0,-0.017764999999999965,0.0027928077270016676,0.00019748132823130672,0.5755899999999996,0.2565447756240627,0.018140455052175604,-0.5818500000000001,0.25463469421899326,0.01800539190076131,0.0,0.0,0.0,-0.024025000000000133,0.007232867688545084,0.0005114409789995298
VAL 784,R VAL 784,0.0,0.0,0.0,-0.004164999999999997,0.0007264812454564999,5.136998150671398e-05,0.5078699999999999,0.3545942654640655,0.025073600967950346,-0.5026750000000001,0.352755197516635,0.024943559226281255,0.0,0.0,0.0,0.0010299999999998943,0.0021492091568760755,0.00015197203690152955
GLU 785,R GLU 785,0.0,0.0,0.0,-0.004574999999999999,0.0008027297179001278,5.676156269871447e-05,136.28844999999998,2.9234873178311487,0.20672177071512768,-136.17605499999985,2.9118605670650823,0.20589963528414254,0.0,0.0,0.0,0.10781999999999897,0.011372668991930093,0.0008041691364383746
TRP 786,R TRP 786,0.0,0.0,0.0,-0.003510000000000011,0.0005915234568468085,4.182702475672864e-05,-1.1699550000000007,0.48554003230938386,0.03433286493835007,1.1665849999999995,0.4842600776184232,0.03424235847419109,0.0,0.0,0.0,-0.0068799999999999886,0.0016987053894068594,0.00012011661000877251
ILE 787,R ILE 787,0.0,0.0,0.0,-0.0031000000000000524,0.0005477225575051959,3.872983346207627e-05,1.56845,0.14158434765185385,0.010011525233449949,-1.5584749999999994,0.1409688241243507,0.009968001147422214,0.0,0.0,0.0,0.006874999999999609,0.001330178559441807,9.405782795702547e-05
PRO 788,R PRO 788,0.0,0.0,0.0,-0.0029900000000000126,0.0004121892769105029,2.9146183283579623e-05,-0.74316,0.2080522876586555,0.014711518344480954,0.7440500000000004,0.2077391332898053,0.01468937498670374,0.0,0.0,0.0,-0.002099999999999955,0.0011789826122550987,8.336666000266102e-05
ASN 789,R ASN 789,0.0,0.0,0.0,-0.005944999999999987,0.0006016435821979817,4.2542625682955886e-05,-1.1189349999999998,1.5793215381216699,0.11167489692798012,1.1357149999999998,1.5754884778299716,0.11140385863548445,0.0,0.0,0.0,0.010834999999999794,0.005915046491785796,0.0004182569485375435
ASN 790,R ASN 790,0.0,0.0,0.0,-0.005794999999999999,0.0007635279955574932,5.3989582328447555e-05,0.9765799999999984,0.5797958809788147,0.04099775991441483,-0.9524149999999999,0.5787348726100751,0.040922735293171676,0.0,0.0,0.0,0.018370000000000067,0.004189641989478796,0.00029625242615043546
VAL 791,R VAL 791,0.0,0.0,0.0,-0.01008999999999998,0.0011627123461974604,8.221617845655449e-05,-0.35008500000000004,0.514974074857172,0.0364141660466775,0.37989499999999987,0.5115065923084477,0.03616897800429261,0.0,0.0,0.0,0.01971999999999994,0.007742196070883243,0.0005474559342997385
LYS 792,R LYS 792,0.0,0.0,0.0,-0.0060250000000000884,0.0006666145812986821,4.713676908741292e-05,-131.32500999999996,2.3547221215923835,0.16650399799879484,131.25703500000006,2.354596361111528,0.16649510538991302,0.0,0.0,0.0,-0.07399999999999764,0.006154673021372256,0.0004352011029398219
THR 793,R THR 793,0.0,0.0,0.0,-0.005659999999999967,0.0006590902821313764,4.6604720790925105e-05,-1.1451050000000003,0.47420034160151986,0.033531027718741196,1.1631500000000001,0.47101028385800586,0.03330545657245966,0.0,0.0,0.0,0.012385000000000201,0.00650205928917952,0.00045976502150558215
ALA 794,R ALA 794,0.0,0.0,0.0,-0.0026549999999999963,0.0004753682782854195,3.361361331365939e-05,1.2573050000000003,0.24928506167638592,0.01762711575598792,-1.250715,0.24963784523785612,0.017652061320848594,0.0,0.0,0.0,0.003934999999999969,0.0026647279410851273,0.00018842471971585603
VAL 795,R VAL 795,0.0,0.0,0.0,-0.004830000000000048,0.00056665686266029,4.006869101929852e-05,-0.8904750000000002,0.1815529382163787,0.012837731375714366,0.8958749999999999,0.1813926387012435,0.012826396488297066,0.0,0.0,0.0,0.0005699999999997479,0.002203429145672786,0.0001558059690769308
CYS 796,R CYS 796,0.0,0.0,0.0,-0.002730000000000019,0.0004970915408654489,3.514967994164287e-05,1.28935,0.24443454645364623,0.01728413253536314,-1.281895,0.24287586124396923,0.017173916847213363,0.0,0.0,0.0,0.004724999999999895,0.0026569484375878077,0.00018787462574813412
ASP 797,R ASP 797,0.0,0.0,0.0,-0.0032599999999999817,0.0005678027826631495,4.0149719799770445e-05,114.37202499999998,1.606159984056067,0.1135726616396522,-114.30640999999997,1.6003987477837531,0.1131652807160351,0.0,0.0,0.0,0.06235499999999597,0.006236904280168058,0.0004410157310118236
ILE 798,R ILE 798,0.0,0.0,0.0,-0.00338,0.0005793099343184525,4.096339829653112e-05,0.6028300000000003,0.17810707762466796,0.012594072236572152,-0.5965249999999996,0.17795819558255904,0.01258354468641494,0.0,0.0,0.0,0.0029250000000000578,0.0018053739224888623,0.0001276592143169231
PRO 799,R PRO 799,0.0,0.0,0.0,-0.0057,0.0009433981132056352,6.670832032062988e-05,-2.04338,0.12214010643520237,0.008636609751517827,2.050315,0.12222076654563717,0.008642313282623796,0.0,0.0,0.0,0.001235000000000195,0.0031015762121864546,0.0002193145572003928
PRO 800,R PRO 800,0.0,0.0,0.0,-0.005539999999999961,0.0008052328855678782,5.693856338194579e-05,0.40834000000000004,0.26361889992942455,0.018640671178903397,-0.4106900000000002,0.2638302558464433,0.018655616299120183,0.0,0.0,0.0,-0.007889999999999765,0.00357321983650584,0.00025266479770635664
ARG 801,R ARG 801,0.0,0.0,0.0,-0.005200000000000009,0.0008306623862918393,5.8736700622355896e-05,-98.97153999999989,0.9623924399212251,0.06805142204309653,98.96071,0.9618419547433185,0.06801249686287249,0.0,0.0,0.0,-0.016029999999996675,0.004303382390635232,0.00030429508704569487
GLY 802,R GLY 802,0.0,0.0,0.0,-0.006184999999999999,0.0016403581925909082,0.00011599084015559399,0.9085999999999999,0.21525563871824632,0.015220872182631353,-0.8691150000000007,0.213496093114132,0.015096453519783731,0.0,0.0,0.0,0.033300000000000066,0.008060397012554595,0.0005699561386633143
LEU 803,R LEU 803,0.0,0.0,0.0,-0.020155000000000006,0.0049920912451597264,0.0003529941571754438,-1.7207050000000006,0.1878751659347218,0.013284780384898965,1.7751300000000005,0.18861106303712916,0.013336816168035741,0.0,0.0,0.0,0.03426999999999997,0.009145878853341833,0.0006467112957108655
LYS 804,R LYS 804,0.0,0.0,0.0,-0.05312,0.03284974276916032,0.0023228275872307015,-126.18566500000001,6.124732200902184,0.43308396722095416,126.35622500000005,6.1821329397195885,0.4371428123872447,-0.002003076000000001,0.012254406034493221,0.0008665173606403505,0.1154369239999982,0.1295147646800868,0.009158076836906932
MET 805,R MET 805,0.0,0.0,0.0,-0.03606,0.0076050246547924,0.0005377564504494589,0.537195,0.8434439145402617,0.05964049115219459,-0.45716500000000004,0.8514810084640762,0.06020879951365083,0.0,0.0,0.0,0.04397000000000001,0.01749311578878953,0.0012369500798334538
SER 806,R SER 806,0.0,0.0,0.0,-0.009644999999999973,0.001303447352216506,9.216764616719416e-05,-0.9749950000000005,0.3778626138889618,0.0267189216637759,1.0295949999999998,0.379662983414239,0.02684622701377241,0.0,0.0,0.0,0.04495499999999999,0.014694998298740904,0.0010390932946564473
ALA 807,R ALA 807,0.0,0.0,0.0,-0.009050000000000011,0.0012678722333106425,8.965210538520878e-05,-0.21341999999999994,0.4109626060847874,0.029059444557664908,0.225265,0.4165329215980411,0.029453325344941942,0.0,0.0,0.0,0.002794999999999886,0.010827417743857561,0.000765614050942123
THR 808,R THR 808,0.0,0.0,0.0,-0.006375000000000023,0.0009134412953222953,6.459005341382188e-05,-0.1262100000000001,0.4977005584686436,0.03519274398935097,0.15349499999999994,0.4998552790308412,0.035345105741460166,0.0,0.0,0.0,0.020909999999999745,0.009607387782326926,0.0006793449050372155
PHE 809,R PHE 809,0.0,0.0,0.0,-0.014509999999999983,0.002222588580911884,0.00015716074573505785,-1.4573299999999991,0.2558956840198839,0.018094557344682995,1.4459549999999988,0.2556749948176465,0.018078952261539324,0.0,0.0,0.0,-0.025884999999999724,0.006784672062819019,0.000479748762374625
ILE 810,R ILE 810,0.0,0.0,0.0,-0.004875000000000036,0.0006703543838895616,4.7401213064643906e-05,0.8307850000000002,0.3685801795742681,0.026062554438792036,-0.8308900000000001,0.3670808874076671,0.025956538472993694,0.0,0.0,0.0,-0.004979999999999656,0.004110912307505604,0.000290685396950045
GLY 811,R GLY 811,0.0,0.0,0.0,-0.0024699999999999943,0.0005090186637049438,3.599305488562805e-05,-0.8100600000000004,0.423373518775087,0.02993702861006741,0.809825,0.42060215688343766,0.029741063731396688,0.0,0.0,0.0,-0.0027049999999999613,0.0033087724309780182,0.00023396554233476544
ASN 812,R ASN 812,0.0,0.0,0.0,-0.0029799999999999983,0.000489489530020829,3.461213659975444e-05,2.0120400000000003,0.3641041037945053,0.025746048085094526,-2.003430000000001,0.3624326076665769,0.025627855460416002,0.0,0.0,0.0,0.005630000000000734,0.0022255561102790537,0.00015737058174894746
SER 813,R SER 813,0.0,0.0,0.0,-0.0034150000000000348,0.000593948650979251,4.1998511878403034e-05,-2.221335000000001,0.20954976204948575,0.014817405774121882,2.2162150000000014,0.20835296680151105,0.014732779570568406,0.0,0.0,0.0,-0.008535000000000055,0.0020046882550661988,0.00014175286593223364
THR 814,R THR 814,0.0,0.0,0.0,-0.003154999999999981,0.0006172317230991859,4.364487369668917e-05,-0.19203500000000015,0.2614063001823022,0.01848421675037921,0.19290499999999994,0.2605155580286906,0.018421231768668462,0.0,0.0,0.0,-0.0022849999999999615,0.0017503642478069062,0.00012376944291707539
ALA 815,R ALA 815,0.0,0.0,0.0,-0.0035150000000000003,0.000632277628894164,4.470877989836147e-05,-0.72232,0.15863444644843033,0.011217149281345932,0.72515,0.15779409843210243,0.011157727703255719,0.0,0.0,0.0,-0.0006849999999999744,0.0016987568984407199,0.00012012025224748602
ILE 816,R ILE 816,0.0,0.0,0.0,-0.0029599999999999752,0.0005642694391866761,3.989987468652288e-05,-0.3538149999999998,0.18802800529442454,0.013295587759666765,0.35450499999999985,0.18731764459067926,0.013245357672596091,0.0,0.0,0.0,-0.0022700000000000654,0.0013179908952647757,9.319602995838516e-05
GLN 817,R GLN 817,0.0,0.0,0.0,-0.0025849999999999953,0.0005222786612527376,3.693067830408425e-05,0.622000000000001,0.9040210451090176,0.0639239411331936,-0.6178549999999998,0.901498798654219,0.06374559137599242,0.0,0.0,0.0,0.0015600000000003432,0.0027634036983412314,0.0001954021494253069
GLU 818,R GLU 818,0.0,0.0,0.0,-0.0052500000000000125,0.0009682458365518712,6.846531968814697e-05,129.10656499999996,2.7221002325000017,0.19248155334702288,-128.96393499999994,2.7035393617974868,0.19116910159317538,0.0,0.0,0.0,0.13738000000000278,0.01844439210166741,0.0013042154729952624
LEU 819,R LEU 819,0.0,0.0,0.0,-0.0034399999999999873,0.000596992462264005,4.2213741838413205e-05,-0.6084750000000002,0.23688119253119172,0.016750029757436183,0.6089499999999999,0.23594225458785556,0.016683636818751547,0.0,0.0,0.0,-0.0029650000000000353,0.0014573177416058098,0.0001030479257432933
PHE 820,R PHE 820,0.0,0.0,0.0,-0.0020750000000000703,0.0004351723796381886,3.077133406272498e-05,-0.854525,0.14426076866216742,0.010200776778020237,0.8521300000000004,0.14399841353292375,0.010182225468923509,0.0,0.0,0.0,-0.00446999999999984,0.0008994998610338172,6.360424514133693e-05
LYS 821,R LYS 821,0.0,0.0,0.0,-0.0027200000000000162,0.0005400000000000414,3.8183766184076494e-05,-120.810495,4.457488831167307,0.31519205795817,120.72957500000001,4.447272258854424,0.3144696372018778,0.0,0.0,0.0,-0.0836400000000019,0.010759200713804975,0.000760790378487864
ARG 822,R ARG 822,0.0,0.0,0.0,-0.005039999999999994,0.0008534635317341112,6.034898507846102e-05,-126.13432499999999,2.2449288250148585,0.15874043954491546,126.02904000000001,2.237778178996668,0.1582348125159828,0.0,0.0,0.0,-0.110324999999999,0.008348016231417793,0.0005902938886690888
ILE 823,R ILE 823,0.0,0.0,0.0,-0.0014400000000000203,0.0004963869458396128,3.509985754956697e-05,-0.48978999999999995,0.15496504734939467,0.01095768358276514,0.4894000000000004,0.15453552989523056,0.010927312112317396,0.0,0.0,0.0,-0.0018300000000006022,0.0008894380248221313,6.289276587968978e-05
SER 824,R SER 824,0.0,0.0,0.0,-0.0008349999999999668,0.0003711805490593336,2.6246428328440078e-05,-1.0740000000000005,0.6293554083345894,0.044502147700981674,1.0719850000000009,0.6280345569910923,0.044408749406789065,0.0,0.0,0.0,-0.0028499999999999216,0.001437880384454919,0.00010167349703831932
GLU 825,R GLU 825,0.0,0.0,0.0,-0.002084999999999991,0.00048762177966124224,3.4480066705271686e-05,117.12214999999998,2.0200871064165766,0.1428417291534672,-117.03118500000001,2.0109826157347905,0.14219794444343314,0.0,0.0,0.0,0.0888800000000004,0.0092604319553681,0.0006548114232357384
GLN 826,R GLN 826,0.0,0.0,0.0,-0.0015450000000000008,0.0004979708826829258,3.5211858797854756e-05,-1.3872050000000007,0.7155535011269226,0.050597273294862286,1.3851149999999999,0.713398655574146,0.05044490270458448,0.0,0.0,0.0,-0.003634999999999664,0.0022609234838885015,0.00015987143272014733
PHE 827,R PHE 827,0.0,0.0,0.0,-0.0008200000000000118,0.00038418745424597474,2.7166155414412517e-05,-0.8728450000000005,0.08169333494844831,0.005776591111979178,0.871425,0.08148149713278484,0.0057616119163824385,0.0,0.0,0.0,-0.0022400000000001798,0.0007017121917139972,4.96185449202242e-05
THR 828,R THR 828,0.0,0.0,0.0,-0.0006300000000000039,0.0004828043081829348,3.413942003022329e-05,-1.0565399999999998,0.3784007246293291,0.026756971839130204,1.054725,0.37752141578326254,0.026694795314349103,0.0,0.0,0.0,-0.0024450000000002183,0.0012070521943975635,8.535147919046199e-05
ALA 829,R ALA 829,0.0,0.0,0.0,-0.000485000000000006,0.0004997749493522119,3.533942557541124e-05,-1.18231,0.14103245690265862,0.009972500664326941,1.1800900000000005,0.1407986928206332,0.00995597104756714,0.0,0.0,0.0,-0.002705000000000106,0.0008111565816784918,5.735743195089611e-05
MET 830,R MET 830,0.0,0.0,0.0,-0.0006199999999999761,0.0004853864439804438,3.432200460345961e-05,-0.44317,0.2541648502448755,0.01797216891474148,0.4426149999999997,0.25378712885999627,0.01794545997947675,0.0,0.0,0.0,-0.0011749999999998851,0.0008742854225024334,6.182131509440164e-05
PHE 831,R PHE 831,0.0,0.0,0.0,-0.0004700000000000282,0.0004990991885387403,3.5291642070044645e-05,-0.9352799999999997,0.05690783425857061,0.00402399155068754,0.9340400000000006,0.05689269197356182,0.004022920829446303,0.0,0.0,0.0,-0.0017099999999998694,0.0007911384202526215,5.5941934181784126e-05
ARG 832,R ARG 832,0.0,0.0,0.0,-0.00062999999999999,0.0004828043081829238,3.413942003022252e-05,-93.95075500000002,2.2491419863952316,0.15903835504314498,93.92353999999996,2.2456002868745313,0.15878791906834375,0.0,0.0,0.0,-0.02784500000000179,0.003796178999993511,0.0002684303913493378
ARG 833,R ARG 833,0.0,0.0,0.0,-0.0006599999999999939,0.0004737087712930758,3.349626844888812e-05,-92.58348999999997,1.6495595987715963,0.11664147782627562,92.55596000000001,1.6467313103238121,0.11644148763221765,0.0,0.0,0.0,-0.028190000000002727,0.002975550369256864,0.00021040318438636638
LYS 834,R LYS 834,0.0,0.0,0.0,-0.00027499999999999855,0.00044651427748729157,3.157332735078756e-05,-81.03173999999996,1.260886823790078,0.08915816234107317,81.01952,1.2597360475927801,0.08907679017579942,0.0,0.0,0.0,-0.012495000000001255,0.0014282769339306503,0.00010099443053946933
ALA 835,R ALA 835,0.0,0.0,0.0,-0.00024499999999999967,0.00043008720046055723,3.0411757594719804e-05,0.10744000000000006,0.10616551417480144,0.007507035500115863,-0.107485,0.10600391396075905,0.007495608639396805,0.0,0.0,0.0,-0.00029000000000006576,0.0007588807547960044,5.366097278282203e-05
PHE 836,R PHE 836,0.0,0.0,0.0,-0.00042999999999999316,0.0004950757517794548,3.5007142128428044e-05,-0.09188500000000008,0.13290399457879357,0.009397731581344508,0.09160999999999996,0.132727118178615,0.009385224531144694,0.0,0.0,0.0,-0.0007049999999997781,0.0007334677907038351,5.186400485885972e-05
LEU 837,R LEU 837,0.0,0.0,0.0,-0.0002999999999999914,0.00045825756949557093,3.2403703492038374e-05,-0.29631,0.09139186998852793,0.006462381101420741,0.2960000000000001,0.09131763247040453,0.00645713171617239,0.0,0.0,0.0,-0.0006100000000000793,0.0007402026749479615,5.234023309081253e-05
HIP 838,R HIP 838,0.0,0.0,0.0,-0.00021499999999999964,0.0004108223460329288,2.9049526674285028e-05,-75.45362000000004,0.8632667812405114,0.06104217949882494,75.44527500000001,0.8625997040218698,0.060995010016337295,0.0,0.0,0.0,-0.008560000000000123,0.0010031948963185524,7.093659140385838e-05
TRP 839,R TRP 839,0.0,0.0,0.0,-0.0002949999999999858,0.00045604276115292106,3.224709289222675e-05,-0.9236400000000002,0.1580672654283596,0.0111770435268007,0.9227200000000002,0.15782661879416662,0.011160027240109942,0.0,0.0,0.0,-0.0012149999999999394,0.0007929533403675387,5.607026841384111e-05
TYR 840,R TYR 840,0.0,0.0,0.0,-0.0003499999999999925,0.0004769696007084627,3.3726843908079386e-05,-0.5444400000000001,0.16369525466549048,0.011575002462202715,0.5440249999999999,0.1635224277431081,0.011562781753323896,0.0,0.0,0.0,-0.0007650000000001222,0.0007935836439845983,5.6114837610024036e-05
THR 841,R THR 841,0.0,0.0,0.0,-0.00013999999999999234,0.0003469870314579306,2.453568829276926e-05,-0.4328999999999998,0.18175417464256466,0.012851960939872151,0.43262500000000004,0.1816718590618815,0.012846140349342313,0.0,0.0,0.0,-0.0004149999999997522,0.0006267176397711041,4.431562929713756e-05
GLY 842,R GLY 842,0.0,0.0,0.0,-8.000000000000285e-05,0.0002712931993250204,1.9183326093251562e-05,-0.6285650000000007,0.07440111407095248,0.005260953228740436,0.628125,0.0743807056634978,0.005259510136409994,0.0,0.0,0.0,-0.0005200000000000493,0.00061611687202996,4.3566041821582895e-05
GLU 843,R GLU 843,0.0,0.0,0.0,-0.00013500000000000233,0.0003417235724968415,2.416350554038094e-05,74.75459,0.9357038430509722,0.06616425326036554,-74.74751499999999,0.9350863755689689,0.06612059171599687,0.0,0.0,0.0,0.006940000000001021,0.0009199999999977862,6.505382386900583e-05
GLY 844,R GLY 844,0.0,0.0,0.0,-6.000000000000116e-05,0.000237486841740763,1.6792855623746995e-05,-0.08039000000000002,0.10795122926581244,0.0076333046251279655,0.08028999999999996,0.1078294760258066,0.007624695370964009,0.0,0.0,0.0,-0.00016000000000006233,0.0006199999999999825,4.384062043356471e-05
MET 845,R MET 845,0.0,0.0,0.0,-0.00017499999999998295,0.0003799671038392296,2.686773157525323e-05,-0.45990500000000023,0.3398075572658733,0.024028022804113508,0.45963,0.33949025479385997,0.02400558613114872,0.0,0.0,0.0,-0.00044999999999987384,0.000766485485837801,5.419870847169745e-05
ASP 846,R ASP 846,0.0,0.0,0.0,-0.00012000000000000232,0.0003249615361854448,2.2978250586152566e-05,75.68494499999998,0.9894051556253002,0.06996150948835811,-75.67774499999997,0.9888728330669854,0.06992386859928182,0.0,0.0,0.0,0.007080000000001974,0.000868101376567448,6.138403701282192e-05
GLU 847,R GLU 847,0.0,0.0,0.0,-0.00020000000000001066,0.0004000000000000214,2.828427124746341e-05,79.38203000000003,1.2251897400389742,0.0866339973421742,-79.37175,1.2241528856733703,0.08656068066687206,0.0,0.0,0.0,0.010080000000000453,0.0012623787070460205,8.926365441777472e-05
MET 848,R MET 848,0.0,0.0,0.0,-0.00021000000000000123,0.00040730823708832846,2.8801041647829507e-05,0.8676350000000004,0.25592821605872124,0.018096857707209764,-0.8669450000000001,0.255689679054512,0.018079990593885736,0.0,0.0,0.0,0.00048000000000001817,0.0007068238818828218,4.997999599839426e-05
GLU 849,R GLU 849,0.0,0.0,0.0,-0.00017499999999998184,0.00037996710383922725,2.6867731575253063e-05,79.99808000000003,1.1798086300739077,0.0834250682827671,-79.98830000000001,1.178971636637889,0.08336588390932537,0.0,0.0,0.0,0.009604999999999109,0.0010672277170331312,7.54643955784365e-05
PHE 850,R PHE 850,0.0,0.0,0.0,-0.00037999999999998257,0.0004853864439804414,3.432200460345944e-05,0.8360650000000001,0.06307512009501157,0.004460084514333855,-0.8352649999999993,0.06301432198319329,0.004455785438618851,0.0,0.0,0.0,0.0004199999999998827,0.0007236021006048973,5.116639522185532e-05
THR 851,R THR 851,0.0,0.0,0.0,-0.00025500000000000175,0.0004358612164439533,3.082004218037369e-05,0.9450700000000002,0.20144454596737144,0.014244280448657352,-0.9440999999999997,0.2012038270013776,0.014227259047335907,0.0,0.0,0.0,0.000715000000000231,0.0008507496694090797,6.0157086033137374e-05
GLU 852,R GLU 852,0.0,0.0,0.0,-0.0002600000000000019,0.0004386342439892295,3.101612483854188e-05,84.67359499999999,1.567226911132543,0.11081967765198678,-84.66061000000002,1.5659971608841974,0.11073272117800968,0.0,0.0,0.0,0.012724999999999653,0.0014454670525489348,0.00010220995548390834
ALA 853,R ALA 853,0.0,0.0,0.0,-0.00017999999999999017,0.00038418745424595,2.7166155414410772e-05,0.8399199999999999,0.07024723197393692,0.004967229408835526,-0.8389000000000003,0.07013351552574239,0.004959188441670446,0.0,0.0,0.0,0.0008399999999999807,0.0006740919818541076,4.7665501151251864e-05
GLU 854,R GLU 854,0.0,0.0,0.0,-0.0004999999999999871,0.0004999999999999863,3.535533905932641e-05,94.79068499999998,1.658426349215397,0.11726845176286566,-94.76448499999996,1.656123808711163,0.1171056375624156,0.0,0.0,0.0,0.025700000000001992,0.0025019992006394495,0.00017691806012954758
SER 855,R SER 855,0.0,0.0,0.0,-0.0002100000000000002,0.00040730823708832645,2.8801041647829365e-05,1.3113150000000005,0.32238451540822805,0.022796027699469704,-1.3098249999999994,0.32199784840119944,0.022768686213196603,0.0,0.0,0.0,0.0012800000000000903,0.0007359347797189511,5.203844732502984e-05
ASN 856,R ASN 856,0.0,0.0,0.0,-0.0003599999999999737,0.0004799999999999648,3.394112549695179e-05,0.9948150000000004,0.209084195421363,0.014784485242137907,-0.9937850000000001,0.20876349962337584,0.01476180862479243,0.0,0.0,0.0,0.0006700000000001083,0.0008192069335639946,5.792667779181381e-05
MET 857,R MET 857,0.0,0.0,0.0,-0.0008349999999999414,0.00037118054905932137,2.624642832843921e-05,1.1336650000000001,0.35815825102180765,0.02532561280354339,-1.1318049999999997,0.3576035052610653,0.02528638635461785,0.0,0.0,0.0,0.0010250000000000081,0.0008799857953400172,6.222439232327634e-05
ASN 858,R ASN 858,0.0,0.0,0.0,-0.0005749999999999817,0.0004943429983321135,3.495532863527276e-05,2.2728650000000004,0.6654618071497387,0.047055255645623476,-2.269329999999999,0.6641866914505341,0.04696509134985297,0.0,0.0,0.0,0.0029599999999998516,0.0014793241700177808,0.0001046040152192734
ASP 859,R ASP 859,0.0,0.0,0.0,-0.0004749999999999832,0.0004993746088859367,3.531111722956258e-05,96.87406000000006,1.3446432747722095,0.09508063778683154,-96.84821999999998,1.342707831809326,0.09494378130246607,0.0,0.0,0.0,0.025364999999999183,0.002066827278704314,0.0001461467584313159
LEU 860,R LEU 860,0.0,0.0,0.0,-0.0008400000000000896,0.0003800000000000449,2.6870057685091982e-05,0.9023550000000001,0.15232579878339744,0.010771060526939788,-0.9006700000000005,0.1520246726686134,0.010749767695164171,0.0,0.0,0.0,0.0008449999999999092,0.0007489826433233583,5.296107060849718e-05
VAL 861,R VAL 861,0.0,0.0,0.0,-0.0011149999999999782,0.0003765302112712788,2.6624706571152466e-05,1.0982750000000001,0.10160531174598832,0.00718458049401615,-1.09638,0.1013979072762369,0.007169914783315188,0.0,0.0,0.0,0.0007800000000002367,0.0006939740629158016,4.907137658553431e-05
SER 862,R SER 862,0.0,0.0,0.0,-0.00062999999999998,0.0004828043081829169,3.413942003022202e-05,1.1975500000000003,0.3825676378106221,0.02705161709584099,-1.1956550000000012,0.38189206063362663,0.027003846575534157,0.0,0.0,0.0,0.001265000000000186,0.0009873069431539216,6.981314346166992e-05
GLU 863,R GLU 863,0.0,0.0,0.0,-0.0009050000000000507,0.00030979832149320474,2.1906049392805523e-05,102.26957,1.4394401811464455,0.10178379132010439,-102.23660000000005,1.4371205725298974,0.1016197702218584,0.0,0.0,0.0,0.03206500000000005,0.0023939037156913887,0.00016927455508730538
TYR 864,R TYR 864,0.0,0.0,0.0,-0.002325000000000048,0.00047893110151658706,3.386554296035215e-05,0.19522999999999974,0.1760276032331296,0.012447031192216098,-0.19570000000000007,0.17550606827115686,0.012410153101392419,0.0,0.0,0.0,-0.0027950000000003463,0.0008904914373534734,6.296725339411967e-05
GLN 865,R GLN 865,0.0,0.0,0.0,-0.0016300000000000136,0.0004828043081829442,3.413942003022396e-05,1.6658999999999997,0.6696263211672618,0.04734973125583718,-1.66179,0.6681483262719439,0.047245221234533334,0.0,0.0,0.0,0.0024799999999999757,0.0016761861471800707,0.00011852425912019804
GLN 866,R GLN 866,0.0,0.0,0.0,-0.0012399999999999872,0.00043863424398920116,3.101612483853988e-05,0.8869099999999992,0.6992727807515462,0.04944605251685922,-0.8853300000000001,0.6980094849642089,0.049356724015072156,0.0,0.0,0.0,0.0003399999999998471,0.0014540976583437564,0.00010282023147223497
TYR 867,R TYR 867,0.0,0.0,0.0,-0.002560000000000055,0.0006135144660070686,4.3382023926964176e-05,1.4981400000000011,0.4359229294267472,0.03082440594723577,-1.4944749999999996,0.4349445819584384,0.030755226334315985,0.0,0.0,0.0,0.001104999999999824,0.0014912997686582947,0.00010545081792002097
GLN 868,R GLN 868,0.0,0.0,0.0,-0.0033599999999999954,0.0006858571279793046,4.84974226119296e-05,1.3202050000000003,1.3058105769884834,0.09233475139336748,-1.311885,1.3012190137617126,0.09201007884397784,0.0,0.0,0.0,0.004960000000000093,0.005038690306021209,0.00035628920836865174
ASP 869,R ASP 869,0.0,0.0,0.0,-0.002824999999999996,0.0014402690720834235,0.00010184240276034452,254.74867500000005,14.097017670747185,0.9968096789491924,-254.56554999999986,14.036098743154337,0.9925020602688408,0.0,0.0,0.0,0.1802999999999952,0.06149552829270856,0.004348390506842341
gtp 870,R gtp 870,0.0,0.0,0.0,-0.003534999999999956,0.0005086993218001879,3.5970474002991056e-05,349.4630199999998,3.8188471493094522,0.27003327155916296,-349.3893299999999,3.8136379313216167,0.2696649242227752,0.0,0.0,0.0,0.0701550000000077,0.005317045702270515,0.00037597190719542697
Mg+ 871,R Mg+ 871,0.0,0.0,0.0,0.0,0.0,0.0,-171.38107499999995,1.8191064508110837,0.128630250706871,171.34729,1.8167133994969256,0.12846103642567414,0.0,0.0,0.0,-0.03378499999999974,0.00257075378050417,0.0001817797430955452
MET 872,L MET   1,0.0,0.0,0.0,-0.06625500000000001,0.01651453829206247,0.0011677542014482277,-89.81464500000006,2.6110525270409264,0.18462929479049103,91.03090500000008,2.5830499948630172,0.18264921675115162,-0.0011848680000000006,0.00785278622931862,0.0005552758393959535,1.1488201320000015,0.1665585909739998,0.011777470914259175
ARG 873,L ARG   2,0.0,0.0,0.0,-0.022829999999999982,0.0025750922313580696,0.00018208651789740888,-80.13166499999998,1.202932630191743,0.08506018201191508,80.24885499999993,1.1964478484195442,0.08460163869535142,0.0,0.0,0.0,0.09435999999999695,0.025487651912253027,0.001802249150367639
GLU 874,L GLU   3,0.0,0.0,0.0,-0.06856499999999992,0.006862636155298673,0.00048526165622276684,92.24456000000002,2.191431031631855,0.15495757429695162,-92.72199,2.1755402777001107,0.1538339283106213,0.0,0.0,0.0,-0.5459949999999997,0.13999698202104227,0.009899281533273015
CYS 875,L CYS   4,0.0,0.0,0.0,-0.015684999999999977,0.001218923705569599,8.619092179572981e-05,0.5785250000000002,0.35250772952518294,0.02492606059679302,-0.46902499999999975,0.3665394717830537,0.025918254607033245,0.0,0.0,0.0,0.09381499999999982,0.02869496079453658,0.002029040136369894
ILE 876,L ILE   5,0.0,0.0,0.0,-0.041839999999999995,0.0033799999999999408,0.00023900209204104887,-1.0485899999999997,0.17197389889166498,0.012160391009338599,1.0802399999999996,0.17065026340442785,0.012066795846454146,0.0,0.0,0.0,-0.01019000000000001,0.019979086565706634,0.0014127347592524213
SER 877,L SER   6,0.0,0.0,0.0,-0.010654999999999993,0.000697119071608394,4.9293762282876575e-05,0.918925,0.4698701728935341,0.03322483855303135,-0.8932099999999997,0.4709198402063781,0.03329906124052153,0.0,0.0,0.0,0.0150600000000001,0.01449504743007071,0.0010249546331423639
ILE 878,L ILE   7,0.0,0.0,0.0,-0.01500000000000002,0.0011661903789688861,8.24621125123409e-05,-1.0563450000000005,0.0923635532826582,0.006531089486065261,1.0676700000000003,0.09361576309574847,0.006619634091095708,0.0,0.0,0.0,-0.0036749999999998017,0.010133083193184556,0.0007165171840228234
HID 879,L HID   8,0.0,0.0,0.0,-0.011505000000000045,0.0006855472266738118,4.847550928046835e-05,1.7013850000000006,0.1786366613408266,0.012631519460262326,-1.7349850000000007,0.18342460242562092,0.0129700780211603,0.0,0.0,0.0,-0.04510499999999987,0.015824789888020357,0.00111898162406715
VAL 880,L VAL   9,0.0,0.0,0.0,-0.00646999999999996,0.0005736723803705356,4.0564763033943416e-05,-0.9058750000000007,0.06736986993455737,0.004763769187838123,0.9173049999999995,0.06800295563430168,0.0048085351069742654,0.0,0.0,0.0,0.004960000000000092,0.0044472913104496945,0.0003144709843530986
GLY 881,L GLY  10,0.0,0.0,0.0,-0.0023649999999999847,0.0004814301610825239,3.404225315691845e-05,-0.19664499999999996,0.13987286718659908,0.009890505289164953,0.1982650000000001,0.13880088175152175,0.009814704472117314,0.0,0.0,0.0,-0.0007449999999999713,0.002605758047094896,0.00018425491852322158
GLN 882,L GLN  11,0.0,0.0,0.0,-0.0032699999999999986,0.0004439594576085235,3.1392674304688855e-05,0.4352749999999998,0.31999237393256763,0.022626877753569998,-0.4235099999999998,0.31972103449726286,0.022607691158099266,0.0,0.0,0.0,0.008494999999999848,0.0029563448716281734,0.00020904515062543545
ALA 883,L ALA  12,0.0,0.0,0.0,-0.0015999999999999526,0.0004898979485566834,3.464101615138092e-05,-0.026840000000000017,0.11536821225970348,0.008157764522220532,0.030594999999999994,0.11534934319275514,0.008156430277701148,0.0,0.0,0.0,0.0021550000000000362,0.0019133674503345921,0.00013529550990332048
GLY 884,L GLY  13,0.0,0.0,0.0,-0.0020000000000000417,0.0002828427124746012,1.9999999999998738e-05,-0.3789099999999999,0.14546446954497205,0.010285891283695376,0.39428499999999983,0.14693506652600022,0.010389878193463124,0.0,0.0,0.0,0.013374999999999937,0.0032038063299768453,0.0002265433181535013
VAL 885,L VAL  14,0.0,0.0,0.0,-0.006425000000000043,0.0005782516753110479,4.088856808449236e-05,-0.1921899999999997,0.11928765191753929,0.00843491075827125,0.21145999999999993,0.11894914207340898,0.008410974497642956,0.0,0.0,0.0,0.012845000000000202,0.005598301081578202,0.000395859665790793
GLN 886,L GLN  15,0.0,0.0,0.0,-0.0037050000000000472,0.0004560427611529654,3.224709289222988e-05,0.13836000000000057,0.4347387265933412,0.0307406701618556,-0.13000999999999993,0.4344811732399921,0.03072245838958855,0.0,0.0,0.0,0.004645000000000472,0.00279981695830245,0.00019797695572967557
ILE 887,L ILE  16,0.0,0.0,0.0,-0.0029900000000000217,0.0002447447650104067,1.7306068299876666e-05,-0.16902500000000004,0.09790839787781223,0.00692316920745116,0.17989,0.09815766857459482,0.006940795307455767,0.0,0.0,0.0,0.007875000000000068,0.003499910713146874,0.00024748105988136004
GLY 888,L GLY  17,0.0,0.0,0.0,-0.0029399999999999895,0.00038262252939416983,2.705549851693666e-05,-0.49629499999999976,0.16539624534734812,0.01169528066679038,0.5133,0.16399378036986612,0.011596111417194965,0.0,0.0,0.0,0.01406500000000001,0.004937689236880013,0.00034914735427896864
ASN 889,L ASN  18,0.0,0.0,0.0,-0.0070700000000000675,0.000815536633144088,5.766714836022303e-05,0.9313200000000001,0.5419489621726381,0.038321578620928415,-0.9000950000000003,0.5394057340954018,0.038141745238976635,0.0,0.0,0.0,0.024154999999999732,0.00581987757603212,0.0004115274899687839
ALA 890,L ALA  19,0.0,0.0,0.0,-0.0023749999999999804,0.00048412291827592597,3.42326598440728e-05,-0.09323500000000001,0.12170061534355525,0.008605533038400351,0.09874499999999997,0.12122437863317759,0.008571858017664549,0.0,0.0,0.0,0.003135000000000035,0.0025684187742655933,0.00018161463322100414
CYS 891,L CYS  20,0.0,0.0,0.0,-0.0035550000000000104,0.0005069270164432234,3.584515308936677e-05,-0.980765000000001,0.13899258892112915,0.009828260216080461,0.9990150000000003,0.13839391162547396,0.009785927338530441,0.0,0.0,0.0,0.014695000000000022,0.005423280833591486,0.00038348386537115717
TRP 892,L TRP  21,0.0,0.0,0.0,-0.026005000000000045,0.00189867717108513,0.0001342567502958386,-0.3186100000000001,0.2603755324526478,0.01841133046523252,0.2529550000000001,0.26184245831224534,0.018515057787514454,0.0,0.0,0.0,-0.09165999999999991,0.015929670429735726,0.0011263977982932955
GLU 893,L GLU  22,0.0,0.0,0.0,-0.006165000000000024,0.0006463551655243945,4.570421205972527e-05,85.71061,1.1546123712748777,0.08164342373703457,-85.66512500000003,1.1493467663728776,0.08127108924370922,0.0,0.0,0.0,0.039320000000001444,0.0069244205533759255,0.0004896304729079623
LEU 894,L LEU  23,0.0,0.0,0.0,-0.0034249999999999624,0.0004943429983321371,3.495532863527442e-05,-0.18667500000000015,0.09111673487894573,0.0064429261112479335,0.19621499999999986,0.09148053768425304,0.006468650854312683,0.0,0.0,0.0,0.006114999999999973,0.0037870536040569493,0.00026778512841456233
TYR 895,L TYR  24,0.0,0.0,0.0,-0.008914999999999984,0.0006912127024295844,4.8876118913023834e-05,-0.7174749999999996,0.33685346869967114,0.02381913719837479,0.7368750000000002,0.3333521102003102,0.02357155376454846,0.0,0.0,0.0,0.010485000000000156,0.00651611655819638,0.0004607590205302607
CYS 896,L CYS  25,0.0,0.0,0.0,-0.012055000000000022,0.0014872709907747747,0.00010516594030388783,0.1730399999999999,0.1409107817024661,0.009963896928411105,-0.17963,0.1404551996189532,0.0099316824103472,0.0,0.0,0.0,-0.018644999999999915,0.007578850506508222,0.0005359056586751065
LEU 897,L LEU  26,0.0,0.0,0.0,-0.0038850000000000017,0.0005493405137071063,3.884424024227964e-05,-0.21328999999999992,0.11946194331250468,0.008447235020999498,0.21490499999999993,0.11894404556344976,0.008410614119967701,0.0,0.0,0.0,-0.0022699999999999387,0.002779766177217111,0.00019655915140232255
GLU 898,L GLU  27,0.0,0.0,0.0,-0.0029449999999999936,0.0003193352470367392,2.258041186515596e-05,77.02542,0.7599333612878753,0.053735403301654314,-77.01136499999996,0.7585329272884188,0.05363637766389233,0.0,0.0,0.0,0.011110000000004661,0.0027888886675520004,0.00019720420888003345
HIP 899,L HIP  28,0.0,0.0,0.0,-0.007795000000000011,0.0007765146489280526,5.4907877394771726e-05,-84.19921000000002,1.1693823437620838,0.08268781850739879,84.19100000000002,1.1676124228498874,0.082562666199481,0.0,0.0,0.0,-0.01600500000000089,0.006017887918532167,0.00042552893556146933
GLY 900,L GLY  29,0.0,0.0,0.0,-0.003200000000000001,0.00045825756949558735,3.240370349203954e-05,0.377895,0.11672996177074653,0.008254054753574132,-0.36060500000000006,0.11686226497462705,0.008263410002837795,0.0,0.0,0.0,0.014090000000000087,0.0031609966782646004,0.00022351621865090502
ILE 901,L ILE  30,0.0,0.0,0.0,-0.03086000000000003,0.004670160596810299,0.0003302302227234776,-0.9605199999999999,0.17214435686365082,0.012172444208128448,1.0008150000000002,0.1730686591356155,0.012237802248565684,0.0,0.0,0.0,0.009435000000000108,0.009615392607688702,0.0006799109316667681
GLN 902,L GLN  31,0.0,0.0,0.0,-0.027004999999999998,0.003867166275194332,0.00027344994971658347,0.85394,0.9863511780294073,0.06974556066159335,-0.8206600000000002,0.9883770304898831,0.06988881006284194,0.0,0.0,0.0,0.006274999999999515,0.01692954148817985,0.0011970993588670967
PRO 903,L PRO  32,0.0,0.0,0.0,-0.04366999999999998,0.015799718351920122,0.001117208798748026,1.3521849999999995,0.1698440483944064,0.01200978783638609,-1.346875,0.16891130623791906,0.011943833005991014,0.0,0.0,0.0,-0.0383600000000001,0.023992507163696067,0.0016965264513116307
ASP 904,L ASP  33,0.0,0.0,0.0,-0.39691999999999994,0.176194533399876,0.012458834937505195,102.57465500000004,2.4696506303458063,0.1746306707879151,-102.09329999999999,2.4160589210531924,0.17084116468229657,-0.013343615999999997,0.012668023445247641,0.0008957645282364777,0.0710913840000005,0.282138165378117,0.01995018099703981
GLY 905,L GLY  34,0.0,0.0,0.0,-0.285805,0.0761748447651845,0.005386374928929454,0.7693299999999995,0.34017479492167113,0.02405399042778568,-0.6315599999999999,0.32650713070314447,0.023087540622595583,-0.0035611560000000024,0.0039968594252567805,0.0002826206403048436,-0.15159615599999993,0.11486052834348805,0.008121865848235004
GLN 906,L GLN  35,0.0,0.0,0.0,-0.08929000000000002,0.019710806680600206,0.0013937645066509508,-0.5734199999999997,1.2904524414328482,0.0912487672135903,0.6643099999999993,1.2935182580466353,0.09146555318533862,0.0,0.0,0.0,0.0016000000000003568,0.04185164273956295,0.0029593580384941697
MET 907,L MET  36,0.0,0.0,0.0,-0.024439999999999972,0.004594170218875285,0.0003248568915691999,1.1871050000000003,0.39894240683963367,0.028209488117918746,-1.1782099999999993,0.4027096545900048,0.028475872760988466,0.0,0.0,0.0,-0.01554500000000015,0.013612787187053303,0.0009625694130814737
PRO 908,L PRO  37,0.0,0.0,0.0,-0.006799999999999996,0.0012206555615733791,8.631338250816097e-05,0.8821000000000001,0.2998841276226532,0.021205010021219012,-0.8774749999999998,0.29778970663036636,0.021056912092588465,0.0,0.0,0.0,-0.002174999999999967,0.003760900822941157,0.0002659358475271759
SER 909,L SER  38,0.0,0.0,0.0,-0.004644999999999997,0.0015358955042580067,0.00010860421262547684,-0.7461349999999993,0.49753594520898786,0.035181104074133385,0.7614399999999998,0.4979196887049155,0.03520823883695405,0.0,0.0,0.0,0.010659999999999925,0.0075289043027520755,0.0005323739287380568
ASP 910,L ASP  39,0.0,0.0,0.0,-0.004914999999999997,0.0013333322916662751,9.428083050122228e-05,83.96901999999999,2.540070065884256,0.17961007682757177,-83.88983500000002,2.514889126338655,0.17782951551663748,0.0,0.0,0.0,0.07426999999999978,0.025527967016586873,0.0018050998587335095
LYS 911,L LYS  40,0.0,0.0,0.0,-0.0028049999999999946,0.0011776990277655877,8.327589687298512e-05,-76.041955,3.033387957873504,0.2144929194981968,76.03251999999999,3.0349593027918735,0.21460403036293302,0.0,0.0,0.0,-0.012240000000000322,0.0033856166351175555,0.00023939924811896047
THR 912,L THR  41,0.0,0.0,0.0,-0.0027900000000000104,0.00123121890823687,8.706032391393883e-05,0.684025,0.4573870290847781,0.03234214698926152,-0.6730349999999993,0.4532438127266613,0.03204917735098678,0.0,0.0,0.0,0.008199999999999603,0.009518403227432658,0.0006730527468185552
ILE 913,L ILE  42,0.0,0.0,0.0,-0.0047699999999999765,0.004989699389742823,0.0003528250274569528,0.2836549999999999,0.6851936631164945,0.0484505085615724,-0.27566999999999986,0.6872526035600012,0.04859609763653868,0.0,0.0,0.0,0.0032150000000009094,0.0061244407907983965,0.00043306336141490476
GLY 914,L GLY  43,0.0,0.0,0.0,-0.0026500000000000035,0.001678541033159454,0.00011869077470469235,-0.6203749999999998,0.3709241490857668,0.026228298112439565,0.6309499999999998,0.3723496172953589,0.026329093936176405,0.0,0.0,0.0,0.00792499999999999,0.0072304477731328564,0.0005112698651397414
GLY 915,L GLY  44,0.0,0.0,0.0,-0.0030350000000000056,0.0012664023847103257,8.954817139394863e-05,-0.2966199999999999,0.3413776143803223,0.024139042607361216,0.3085700000000001,0.3415181329007289,0.024148978767227398,0.0,0.0,0.0,0.008915000000000091,0.004474122819056334,0.0003163682585216206
GLY 916,L GLY  45,0.0,0.0,0.0,-0.003489999999999995,0.0008831194709664026,6.244597665182196e-05,0.7543700000000001,0.24202752550071602,0.017113930451535635,-0.7288450000000001,0.2386402962095881,0.01687441717141661,0.0,0.0,0.0,0.022034999999999916,0.0059450630778824,0.0004203794416952413
ASP 917,L ASP  46,0.0,0.0,0.0,-0.009524999999999999,0.00172898091371765,0.0001222574128631863,86.27503000000003,1.602479796781457,0.11331243310186088,-86.197995,1.5866731626194583,0.11219473528149246,0.0,0.0,0.0,0.06750999999999842,0.019373690923519014,0.001369926822863256
ASP 918,L ASP  47,0.0,0.0,0.0,-0.011274999999999986,0.0014210471491122364,0.00010048320755230732,82.88937499999999,1.2610549489927292,0.08917005058816145,-82.825075,1.2527540737830796,0.0885830900731088,0.0,0.0,0.0,0.053024999999998525,0.01340389402375514,0.0009477984358503097
SER 919,L SER  48,0.0,0.0,0.0,-0.006094999999999978,0.0005531500700533189,3.911361655485156e-05,0.8268350000000001,0.30535898181484733,0.02159214067374982,-0.8147149999999995,0.3111907192944552,0.022004506785542863,0.0,0.0,0.0,0.006024999999999968,0.009068868452017789,0.0006412658380110526
PHE 920,L PHE  49,0.0,0.0,0.0,-0.020095000000000043,0.0021508079877107966,0.00015208509131404968,0.5948550000000004,0.12753373661505998,0.0090179969990568,-0.5869350000000001,0.13232029615671112,0.00935645787010227,0.0,0.0,0.0,-0.012174999999999762,0.014793051578359315,0.0010460267085500232
ASN 921,L ASN  50,0.0,0.0,0.0,-0.05211000000000002,0.006576313557001141,0.00046501559113645315,0.9019100000000009,1.0133543663990399,0.07165497442257583,-0.7504000000000001,0.991344193506978,0.07009862017186931,0.0,0.0,0.0,0.09940000000000054,0.05841198507155796,0.004130351074666601
THR 922,L THR  51,0.0,0.0,0.0,-0.01843499999999999,0.0016570380200827595,0.00011717028206844497,0.9587349999999997,0.2470819798670063,0.017471334347295815,-0.8570300000000003,0.2559076378305249,0.01809540260673952,0.0,0.0,0.0,0.08326999999999955,0.024947486847376375,0.0017640537123342038
PHE 923,L PHE  52,0.0,0.0,0.0,-0.022499999999999992,0.0014933184523071292,0.0001055935604097371,1.0423799999999996,0.1766728773751079,0.012492658964367815,-1.0018799999999997,0.1920508672201199,0.013580047054410401,0.0,0.0,0.0,0.018000000000000016,0.02598980569377161,0.0018377567847786649
PHE 924,L PHE  53,0.0,0.0,0.0,-0.08037,0.008136528743881238,0.0005753394650117685,-1.02895,0.17843591987041452,0.012617324894762952,1.29976,0.20349437928355485,0.014389225552474893,0.0,0.0,0.0,0.19043999999999955,0.0544093411097768,0.0038473214058615166
SER 925,L SER  54,0.0,0.0,0.0,-0.6328699999999998,0.09967553912570613,0.007048124963421184,-2.830375000000001,0.9997164319820887,0.07069062683181548,3.7588499999999976,0.9895890498080528,0.06997451277072263,-0.08233444799999998,0.0167024749492792,0.0011810433299233758,0.21327055199999986,0.2177089117847758,0.015394344784775884
GLU 926,L GLU  55,0.0,0.0,0.0,-0.7868600000000001,0.16136235744435626,0.011410041717715189,102.431965,2.0962843637683095,0.14822968889158988,-101.04226999999993,1.9828149704687015,0.14020619114566227,-0.10544860799999999,0.02285278883977055,0.001615936195762601,0.4973863919999984,0.2684711818056362,0.018983779320793183
THR 927,L THR  56,0.0,0.0,0.0,-2.6661850000000005,0.3653460972488895,0.02583387028447296,-4.981900000000003,0.8859057963462926,0.0626429996088932,6.751139999999995,0.9532957675349629,0.06740819017004068,-0.35878104000000005,0.03255796555305061,0.002302195822420011,-1.2557260399999997,0.49400578872150375,0.03493148431503842
GLY 928,L GLY  57,0.0,0.0,0.0,-0.510235,0.23818753068748166,0.016842401814319716,-2.5034200000000015,0.8350206965099692,0.05904487969333133,2.851554999999999,0.7818910646471214,0.05528804739611488,-0.11570007600000007,0.07468682037301497,0.005281155715102047,-0.27780007600000006,0.3437431336597589,0.02430631007971293
ALA 929,L ALA  58,0.0,0.0,0.0,-0.24462499999999995,0.07276100861725347,0.005144980259923275,-1.5467100000000003,0.32628978822512694,0.023072172188590975,1.7755400000000012,0.3374202993300733,0.02385921817662895,-0.012954131999999998,0.024776462479542467,0.001751960463309854,-0.028749132000000118,0.08412010041672673,0.005948189343876079
GLY 930,L GLY  59,0.0,0.0,0.0,-0.08189999999999997,0.014267095009146268,0.0010088359628800073,-1.5137450000000001,0.3018713136006799,0.021345525289273165,1.686735000000001,0.3478716642312205,0.024598241276054575,0.0,0.0,0.0,0.09108999999999995,0.05469626952544393,0.003867610308704851
LYS 931,L LYS  60,0.0,0.0,0.0,-1.3004449999999994,0.33937615852472697,0.023997518306587518,-115.53495499999997,5.8890878744489354,0.4164213971026314,116.04747000000003,5.962784658957445,0.42163254671039246,-0.18417751200000013,0.06518727093073452,0.004609436132216709,-0.9721075119999993,0.5210453329865602,0.03684346882603994
HIP 932,L HIP  61,0.0,0.0,0.0,-0.5287299999999999,0.18008269517085787,0.012733769492966352,-100.48399999999994,1.6717698107137742,0.11821197697386607,100.86644000000005,1.6856847025407649,0.1191959084109003,-0.004982508000000002,0.00418458366305849,0.00029589474845911006,-0.15127250799999792,0.19467976133587556,0.013765937940037625
VAL 933,L VAL  62,0.0,0.0,0.0,-1.5658750000000003,0.29735344184152,0.021026063513529848,-1.1777749999999996,0.3985466150590179,0.028181501412717615,1.3557999999999988,0.37163803626647846,0.026278777559087897,-0.13250109599999996,0.024536477493796748,0.0017349909622294784,-1.5203510959999997,0.32763283601709453,0.023167140008706767
PRO 934,L PRO  63,0.0,0.0,0.0,-0.16836499999999993,0.03274510306900913,0.0023154284430748785,2.8986799999999984,0.2748195546172299,0.019432677067251002,-2.901925,0.2537391364669594,0.017942066404820576,0.0,0.0,0.0,-0.17160999999999985,0.0575410974869266,0.0040687700229922
ARG 935,L ARG  64,0.0,0.0,0.0,-0.16727999999999996,0.02249092261335742,0.00159034838950469,-106.02455999999998,1.9910694755348741,0.14078987279642521,107.20798499999992,2.014795000688285,0.14246752076874408,-0.0017615519999999996,0.003701851305616691,0.0002617604161145837,1.0143834480000011,0.1559245032192492,0.011025527357947476
ALA 936,L ALA  65,0.0,0.0,0.0,-0.028184999999999998,0.0019976924187674002,0.0001412581856035385,1.677520000000001,0.16658241083619363,0.011779155232867593,-1.6326050000000014,0.16891044661297702,0.011943772221328435,0.0,0.0,0.0,0.01673000000000002,0.025021332898148962,0.001769275416660718
VAL 937,L VAL  66,0.0,0.0,0.0,-0.03470999999999995,0.0024689876467894733,0.0001745837907710653,-1.372375,0.1237587749414174,0.008751066899241601,1.4415500000000008,0.13155917869916053,0.00930263873855092,0.0,0.0,0.0,0.034465,0.02670428383237421,0.0018882780184602088
PHE 938,L PHE  67,0.0,0.0,0.0,-0.029319999999999992,0.002589903473104739,0.0001831338308450952,1.2693999999999999,0.11397798032953697,0.008059460279696251,-1.3073400000000006,0.11088793622391578,0.007840961165571226,0.0,0.0,0.0,-0.06725999999999956,0.017875469224610464,0.0012639865505613495
VAL 939,L VAL  68,0.0,0.0,0.0,-0.01565999999999999,0.001163786922077901,8.229216244575039e-05,-0.8874649999999997,0.1129110214948049,0.007984014896967657,0.9028050000000004,0.11425925334518583,0.00807934928536926,0.0,0.0,0.0,-0.0003200000000000647,0.007663393504185713,0.0005418837513710657
ASP 940,L ASP  69,0.0,0.0,0.0,-0.009059999999999957,0.0006829348431586389,4.829078587060448e-05,99.93508000000001,1.3788802281545383,0.09750155597721277,-99.91186499999995,1.374288498382727,0.09717687165131039,0.0,0.0,0.0,0.014155000000002218,0.009795456855093981,0.0006926433967057206
LEU 941,L LEU  70,0.0,0.0,0.0,-0.013509999999999984,0.001590565937017442,0.00011246999599893683,0.6841050000000002,0.2845833691117594,0.020123083011183936,-0.6688300000000004,0.2826460880677449,0.01998609655485525,0.0,0.0,0.0,0.0017650000000000632,0.0049517446420431115,0.00035014122150928373
GLU 942,L GLU  71,0.0,0.0,0.0,-0.009174999999999982,0.0008452070752188721,5.9765165439411276e-05,99.68118999999993,1.5081699386713614,0.10664371908162192,-99.66184999999997,1.5040961962272152,0.10635566199091559,0.0,0.0,0.0,0.010165000000004198,0.009655970950660082,0.0006827802538152057
PRO 943,L PRO  72,0.0,0.0,0.0,-0.014825000000000019,0.0013908181045700068,9.834569131384725e-05,-0.29877499999999996,0.14514914527822714,0.010263594490966576,0.2997100000000002,0.14279585393140728,0.010097191664022181,0.0,0.0,0.0,-0.013890000000000064,0.006545066844578548,0.00046280611491207303
THR 944,L THR  73,0.0,0.0,0.0,-0.0063699999999999755,0.0006189507250177566,4.3766425488038575e-05,-0.21683000000000002,0.23455871567690642,0.016585805844154786,0.23286500000000004,0.23442386136014387,0.01657627020396928,0.0,0.0,0.0,0.009664999999999955,0.004774177939708088,0.00033758535957588095
VAL 945,L VAL  74,0.0,0.0,0.0,-0.00623,0.0005631163290120772,3.981833748413148e-05,-0.32968500000000023,0.1391794373282202,0.00984147239365126,0.35412999999999983,0.1399343170919846,0.00989485045364509,0.0,0.0,0.0,0.018214999999999763,0.004433821714954423,0.000313518540121644
ILE 946,L ILE  75,0.0,0.0,0.0,-0.02073999999999999,0.0019371112513225446,0.000136974450172293,-0.14157000000000003,0.22223407726989136,0.015714322304827538,0.15224999999999997,0.22216115209460005,0.015709165716230766,0.0,0.0,0.0,-0.010059999999999993,0.008881238652350413,0.0006279984076413051
ASP 947,L ASP  76,0.0,0.0,0.0,-0.013240000000000004,0.0014671059948074378,0.0001037400597647775,105.98945000000002,2.1589358738735687,0.15265981965629052,-105.86163500000002,2.140764305515677,0.15137489573522453,0.0,0.0,0.0,0.1145749999999967,0.022400320868239277,0.0015839418786686523
GLU 948,L GLU  77,0.0,0.0,0.0,-0.007734999999999981,0.000929932793270544,6.575617841693495e-05,91.990865,1.4201253489675725,0.10041802643898827,-91.92522000000001,1.4117950458897492,0.09982898505942148,0.0,0.0,0.0,0.05791000000000054,0.010365418467191473,0.0007329457687987359
VAL 949,L VAL  78,0.0,0.0,0.0,-0.021330000000000002,0.0035554324631471342,0.00025140704047421284,-0.05386999999999992,0.460790118275121,0.032582781733608936,0.12297500000000003,0.456963033926159,0.03231216600407654,0.0,0.0,0.0,0.04777500000000021,0.011841637344556954,0.0008373302066688084
ARG 950,L ARG  79,0.0,0.0,0.0,-0.07072999999999997,0.014717917651624562,0.0010407139376408913,-113.55360499999995,3.1565815717287764,0.2232040234737908,113.65892999999993,3.159256685538613,0.22339318258532895,0.0,0.0,0.0,0.034595000000000195,0.03366913980189664,0.0023807677070639003
THR 951,L THR  80,0.0,0.0,0.0,-0.01593000000000001,0.0034036891749981827,0.00024067716966924603,-0.8691250000000003,0.4199410070176511,0.029694313376048862,0.90604,0.41520976433605183,0.029359763997689057,0.0,0.0,0.0,0.02098499999999985,0.008405639475970655,0.0005943684673668187
GLY 952,L GLY  81,0.0,0.0,0.0,-0.0060700000000000025,0.0008216446920658607,5.809905334857028e-05,1.542055000000001,0.24370583081862432,0.017232604558655076,-1.5397750000000001,0.24765753446039185,0.017512032202888415,0.0,0.0,0.0,-0.003789999999999905,0.012899065857650379,0.0009121016938916452
THR 953,L THR  82,0.0,0.0,0.0,-0.008649999999999996,0.001028348190060088,7.271519786124008e-05,0.9233499999999993,0.3832018365039511,0.027096461715508252,-0.86677,0.3839849047814239,0.027151833004421557,0.0,0.0,0.0,0.047929999999999424,0.008231956025150087,0.0005820871927813084
TYR 954,L TYR  83,0.0,0.0,0.0,-0.036404999999999986,0.004913346619159032,0.00034742607127273486,0.799225,0.3074590287745673,0.021740636418352638,-0.8321499999999995,0.31173122637939327,0.022042726408046776,0.0,0.0,0.0,-0.0693299999999999,0.030232285722386183,0.002137745424506851
ARG 955,L ARG  84,0.0,0.0,0.0,-0.08582499999999998,0.01984853584020737,0.0014035034289234859,-101.93635000000002,4.027764991592183,0.284805993858061,102.07112500000007,4.043606286393858,0.285926142555765,-0.0005974560000000007,0.0076661225293667284,0.0005420767225922181,0.04835254399999954,0.04607018008468928,0.003257653674836922
GLN 956,L GLN  85,0.0,0.0,0.0,-0.6597999999999999,0.116819347712612,0.008260375294137715,1.3561750000000001,2.3097048738691717,0.16332079788525106,-0.21331999999999993,2.220138155070535,0.1569874744621366,-0.08270733599999996,0.03704994136594425,0.0026198264782423156,0.40034766400000016,0.21482400694796822,0.015190351207457433
LEU 957,L LEU  86,0.0,0.0,0.0,-0.25475000000000003,0.4920789545388015,0.03479523656335734,-0.7279800000000001,0.7872487088588966,0.05566689005144799,-0.20256500000000005,0.3480001663433509,0.024607327747542995,-0.019606247999999986,0.008749873879005152,0.0006187095154371583,-1.2049012479999994,0.3827943027444099,0.027067644727014846
PHE 958,L PHE  87,0.0,0.0,0.0,-0.6409149999999997,0.1561448935284161,0.011041111306159448,0.7171800000000002,0.5656345530463993,0.03999640281325309,-0.378675,0.5522607983326354,0.03905073554845029,-0.020899439999999995,0.01506803965548273,0.0010654713019579648,-0.3233094399999997,0.14577287866492605,0.0103076991017053
HIE 959,L HIE  88,0.0,0.0,0.0,-4.100690000000002,0.6188408065892158,0.04375865308141872,-10.678719999999997,1.3472361268908968,0.09526398011840531,11.391440000000005,0.8710171562030126,0.06159021376809725,-0.6626664720000002,0.03595991072239607,0.00254274967226691,-4.050636472,0.6147695845725238,0.043470774211846835
PRO 960,L PRO  89,0.0,0.0,0.0,-1.74942,0.41247022147059537,0.029166049063937508,-3.014235000000001,0.7269033703147837,0.051399830241693964,3.612574999999999,0.7218408303601324,0.051041854608497784,-0.36328064400000004,0.07683335578273594,0.005432938689529121,-1.5143606439999997,0.4281168213487971,0.03027243075157641
GLU 961,L GLU  90,0.0,0.0,0.0,-1.5522300000000002,0.5755245147689187,0.04069572871321998,129.44930000000005,6.3033172195271225,0.4457118349897562,-126.64482999999997,5.498071727534039,0.38877238019893545,-0.2727929159999999,0.05163005909512204,0.0036507964899222976,0.9794470839999966,1.1071010062111986,0.07828386289503886
GLN 962,L GLN  91,0.0,0.0,0.0,-0.2197200000000001,0.02391843640374421,0.001691288857646671,0.3075849999999995,0.8497852509752096,0.06008889135168829,0.04177499999999996,0.8123728727468686,0.0574434367171307,0.0,0.0,0.0,0.1296399999999993,0.06761738238056843,0.0047812709607383715
LEU 963,L LEU  92,0.0,0.0,0.0,-0.09185499999999998,0.012708027974473304,0.000898593275625842,1.2934449999999997,0.26227458316619384,0.018545613628969077,-1.1458649999999992,0.26093385517215495,0.018450809843337926,0.0,0.0,0.0,0.05572499999999987,0.024386663875979507,0.0017243975397222124
ILE 964,L ILE  93,0.0,0.0,0.0,-0.060509999999999946,0.0068014630778972665,0.0004809360664371084,-1.0928149999999996,0.14751749311522475,0.010431061972541525,1.14227,0.14865263906167317,0.010511328912178536,0.0,0.0,0.0,-0.011054999999999949,0.013514879762691617,0.000955646312712008
THR 965,L THR  94,0.0,0.0,0.0,-0.03237500000000003,0.0035671241918386045,0.000252233770538366,1.1672849999999995,0.21911543481690596,0.015493800982167313,-1.0574400000000006,0.21643815837323738,0.015304488949324407,0.0,0.0,0.0,0.07747000000000002,0.012913523918745009,0.0009131240331959274
GLY 966,L GLY  95,0.0,0.0,0.0,-0.014975000000000002,0.0019324531042174316,0.00013664506943171398,0.35631499999999994,0.6813054643660215,0.048175571391266346,-0.25189000000000006,0.6691620116982134,0.047316899618423856,0.0,0.0,0.0,0.08945000000000011,0.01684332211886988,0.001191002728796226
LYS 967,L LYS  96,0.0,0.0,0.0,-0.06683499999999999,0.0109131927042456,0.000771679256556762,-121.16221000000002,3.3159050146066913,0.23446989215988692,121.50288500000008,3.3346569991176556,0.23579585770072772,0.0,0.0,0.0,0.2738399999999953,0.11116300823565513,0.007860411694052776
GLU 968,L GLU  97,0.0,0.0,0.0,-0.01860000000000001,0.0024062418831031444,0.00017014699527173212,108.98401999999996,1.9933054155390866,0.14094797763035571,-108.89427499999992,1.968731152135206,0.13921031480080087,0.0,0.0,0.0,0.07114500000000205,0.035059292277513025,0.0024790663313030616
ASP 969,L ASP  98,0.0,0.0,0.0,-0.006890000000000042,0.0006541406576570229,4.6254729487910875e-05,99.80905499999997,1.623433482460883,0.11479408242533823,-99.77761000000002,1.6233122398024638,0.1147855092747445,0.0,0.0,0.0,0.024554999999997024,0.012582804735031086,0.0008897386554486679
ALA 970,L ALA  99,0.0,0.0,0.0,-0.0031900000000000205,0.0005038849074937928,3.5630043502641704e-05,-0.24155000000000001,0.12184185446717392,0.008615520152608311,0.24342499999999997,0.12144897848479416,0.008587739625477707,0.0,0.0,0.0,-0.001314999999999996,0.0017708119606553163,0.000125215314558562
ALA 971,L ALA 100,0.0,0.0,0.0,-0.002230000000000007,0.0004208325082500117,2.9757352032732697e-05,-0.3972150000000003,0.13905782529221328,0.00983287312411782,0.3997849999999999,0.13887126691652305,0.00981968145486405,0.0,0.0,0.0,0.0003400000000000558,0.0017390802166663555,0.00012297154142321503
ASN 972,L ASN 101,0.0,0.0,0.0,-0.0020049999999999925,0.0003673894391514677,2.597835637603253e-05,-1.5211450000000004,0.23642517627147575,0.016717784538478532,1.5256099999999992,0.2369482177607624,0.016754769156870183,0.0,0.0,0.0,0.0024600000000008747,0.0024715177523127532,0.00017476269624832816
ASN 973,L ASN 102,0.0,0.0,0.0,-0.0024199999999999864,0.0004935585071701704,3.489985673323367e-05,1.0301800000000008,0.3868217387893294,0.02735242746083062,-1.02606,0.3867755504165178,0.02734916144966791,0.0,0.0,0.0,0.0017000000000003722,0.00127671453347986,9.027735042630285e-05
TYR 974,L TYR 103,0.0,0.0,0.0,-0.0035149999999999747,0.0005193986907954418,3.672703364008717e-05,1.1971649999999998,0.2959589629914937,0.020927458968422366,-1.1979750000000005,0.295430862258835,0.020890116607501112,0.0,0.0,0.0,-0.004324999999999937,0.0016215347668182445,0.00011465982295469277
ALA 975,L ALA 104,0.0,0.0,0.0,-0.002054999999999969,0.00034924919470200613,2.4695647389772937e-05,1.1191200000000006,0.07121682104670932,0.005035789709667699,-1.1169499999999999,0.07141160619955576,0.005049563099912917,0.0,0.0,0.0,0.00011500000000007838,0.0012537045106402816,8.865029610779052e-05
ARG 976,L ARG 105,0.0,0.0,0.0,-0.008215000000000052,0.001014285462776554,7.172081287882369e-05,-101.17884000000002,1.820623518027169,0.12873752355847198,101.19269000000003,1.8218090909579427,0.1288213562243661,0.0,0.0,0.0,0.005635000000003458,0.008883792827390744,0.0006281790150904407
GLY 977,L GLY 106,0.0,0.0,0.0,-0.0027400000000000068,0.0004608687448721485,3.2588341473602914e-05,1.3683400000000001,0.11916364546286423,0.008426142177770086,-1.36151,0.11886673167880164,0.008405147202756244,0.0,0.0,0.0,0.004090000000000054,0.00216145784136537,0.000152838149687829
HID 978,L HID 107,0.0,0.0,0.0,-0.006044999999999976,0.000743622888297596,5.258207869607566e-05,0.5503250000000002,0.556123205211759,0.03932384895804327,-0.5407399999999998,0.5547450877655433,0.03922640133889421,0.0,0.0,0.0,0.003540000000000041,0.003077076534635014,0.00021758216838704207
TYR 979,L TYR 108,0.0,0.0,0.0,-0.011649999999999983,0.0017656443583010414,0.00012484990989184366,1.2433149999999997,0.5223352809977524,0.03693468192464915,-1.2275900000000004,0.5223357463356284,0.03693471482900592,0.0,0.0,0.0,0.004074999999999768,0.005487201016911933,0.0003880037048792147
THR 980,L THR 109,0.0,0.0,0.0,-0.008164999999999999,0.001139199280196398,8.055355361497068e-05,1.39938,0.21350322152135984,0.015096957574292717,-1.3706050000000007,0.2117163644478094,0.01497060769892085,0.0,0.0,0.0,0.02061000000000003,0.005833343809514183,0.00041247969647000465
ILE 981,L ILE 110,0.0,0.0,0.0,-0.013555000000000032,0.0016269526729441176,0.00011504292677083648,1.489464999999999,0.20983748181629416,0.014837750633941046,-1.4674799999999986,0.21288672950657125,0.015053365005872281,0.0,0.0,0.0,0.008430000000000088,0.008399708328269775,0.0005939490718908676
GLY 982,L GLY 111,0.0,0.0,0.0,-0.00701,0.0009848350115628432,6.963835150260183e-05,1.0672999999999992,0.14934373103683235,0.010560196494384402,-1.0673000000000001,0.15097059316303835,0.010675233018533984,0.0,0.0,0.0,-0.007009999999999888,0.007634127324062614,0.0005398143199286185
LYS 983,L LYS 112,0.0,0.0,0.0,-0.024659999999999987,0.0040822052863618554,0.000288655504018204,-119.605,2.885821411661424,0.2040583889479128,119.705615,2.9043190642185865,0.20536637050383305,0.0,0.0,0.0,0.07595499999999973,0.035731540339031594,0.002526601447596991
GLU 984,L GLU 113,0.0,0.0,0.0,-0.039985,0.006910482978779354,0.0004886449375569094,126.20005499999996,2.721145136146157,0.19241401783617387,-125.75905999999985,2.673374550345211,0.1890361273200636,0.0,0.0,0.0,0.4010099999999996,0.06482314324374808,0.00458368841654812
ILE 985,L ILE 114,0.0,0.0,0.0,-0.03867000000000002,0.005398249716343285,0.0003817138980964693,0.61699,0.2179970180988721,0.015414716977615898,-0.5798700000000001,0.222801981813447,0.01575447922020902,0.0,0.0,0.0,-0.0015500000000000292,0.016096195202593835,0.0011381728779056475
ILE 986,L ILE 115,0.0,0.0,0.0,-0.03636000000000002,0.004239150858367861,0.0002997532318424688,-0.354255,0.1917582852838434,0.013559358387291021,0.4046250000000001,0.19845816782133185,0.014033111624832163,0.0,0.0,0.0,0.014010000000000265,0.01619413165316351,0.0011450980307379632
ASP 987,L ASP 116,0.0,0.0,0.0,-0.11463500000000003,0.01939024948266514,0.0013710976898091464,126.93433000000005,3.461666265121123,0.2447767690271855,-126.29107999999997,3.374829048058456,0.2386364505227475,0.0,0.0,0.0,0.5286150000000012,0.10424968477170539,0.007371565903863284
LEU 988,L LEU 117,0.0,0.0,0.0,-0.19104999999999997,0.044264517392602475,0.0031299740414259085,0.30539500000000025,0.17021820988072914,0.012036245048809856,-0.13486499999999993,0.1770770645086484,0.012521239310667301,-0.007835759999999999,0.021659043279037053,0.0015315256376620015,-0.02835576000000001,0.0682852264941925,0.004828494670890281
VAL 989,L VAL 118,0.0,0.0,0.0,-0.048225,0.00478167073312223,0.00033811518007919786,0.2757550000000003,0.1919548513974057,0.013573257710476159,-0.2004650000000001,0.20593850726612534,0.014562051499531232,0.0,0.0,0.0,0.027065000000000214,0.0443689167661328,0.0031373561919234003
LEU 990,L LEU 119,0.0,0.0,0.0,-0.11194000000000014,0.01641786831473486,0.0011609186017976774,-0.9082400000000002,0.18021313048720924,0.01274299266263618,0.9835449999999999,0.19821606386718515,0.014015992290059242,0.0,0.0,0.0,-0.036635000000000154,0.055620066298054646,0.003932932604939979
ASP 991,L ASP 120,0.0,0.0,0.0,-0.6400400000000002,0.09932159080481777,0.007023097037632209,129.89602999999997,3.097297620362687,0.2190120150711413,-128.45353000000006,2.8981435918672798,0.20492969866616914,-0.06756908399999997,0.029316171585132746,0.002072966372627574,0.7348909159999992,0.39064953995325535,0.027623093876835196
ARG 992,L ARG 121,0.0,0.0,0.0,-0.4323850000000003,0.08703491698737875,0.006154298000178375,-128.84287000000003,3.1012075120970675,0.21928848616704985,130.17616,3.237356159645431,0.22891564936013237,-0.014829912,0.0267186921690463,0.0018892968417168541,0.8860750880000049,0.37519603411942587,0.026530366000014526
ILE 993,L ILE 122,0.0,0.0,0.0,-0.10242499999999993,0.006750879572322624,0.0004773592724563067,0.04878500000000005,0.2921257756087263,0.020656411689231012,0.1945900000000002,0.33916055475246504,0.023982272817645936,0.0,0.0,0.0,0.14095000000000005,0.09379609533450706,0.006632385505984983
ARG 994,L ARG 123,0.0,0.0,0.0,-3.3153099999999993,0.3380000649408292,0.023900213796115375,-126.887115,3.1974985913629896,0.22609729367872033,133.26532499999996,3.0382660876538603,0.2148378553629166,-0.48767590799999994,0.042135425618275504,0.0029794245182863987,2.5752240919999996,0.95548435315207,0.06756294654314707
LYS 995,L LYS 124,0.0,0.0,0.0,-0.10258500000000001,0.8670015702263751,0.061306268960645456,-179.8249,4.1968534129748845,0.2967623507960447,174.40309999999997,3.3191976681137767,0.2347027179221827,-0.21513085199999993,0.036004982173167895,0.0025459367051147773,-5.739515851999998,1.2258418455479076,0.0866801081649158
LEU 996,L LEU 125,0.0,0.0,0.0,-0.2763399999999998,0.02396548351275506,0.0016946155906283503,0.20520999999999998,0.3909254735879972,0.027642605331263538,-0.2596150000000001,0.4429629744967405,0.03132221230812089,0.0,0.0,0.0,-0.3307450000000001,0.17010846532433338,0.01202848493680728
ALA 997,L ALA 126,0.0,0.0,0.0,-0.277355,0.03284477089279205,0.002322476022481179,-1.2179500000000005,0.42705144596406525,0.0301970973356711,2.0916049999999995,0.48954465473029335,0.03461603450534175,-0.0003241080000000003,0.00160798705602253,0.00011370185513737239,0.5959758920000001,0.1802722234155125,0.01274717116366852
ASP 998,L ASP 127,0.0,0.0,0.0,-2.1018449999999995,1.1473984883095334,0.08113332518068646,83.68183500000005,4.887021285790238,0.34556458909852783,-90.04448999999998,3.7219769262983347,0.2631835124005415,-0.6544706760000001,0.03493668432859762,0.002470396640092516,-9.118970675999998,1.9114479724721638,0.13515978232203443
GLN 999,L GLN 128,0.0,0.0,0.0,-2.7286249999999996,0.8523166925357059,0.060267891301048725,-15.6273,1.7502804918069088,0.12376352047351906,12.241084999999991,1.3225527429086454,0.09351860129875718,-0.5579899200000003,0.03694123487815281,0.0026121397687746857,-6.672829920000001,1.1390016443046616,0.08053957864704542
CYS1000,L CYS 129,0.0,0.0,0.0,-0.31967499999999993,0.04445435158676842,0.003143397346025491,0.11803000000000001,0.4734276387157811,0.03347638937370637,0.508945,0.5091756297929033,0.0360041540641493,-0.008590931999999996,0.013416652195304767,0.000948700574812138,0.29870906799999997,0.12549646370846343,0.008873940050318595
THR1001,L THR 130,0.0,0.0,0.0,-0.300265,0.0624188655375922,0.004413680309560274,-1.281225000000001,0.6385409418157922,0.04515166300231914,1.6637250000000003,0.686558795279035,0.04854703798250722,-0.027394631999999985,0.03636063716868252,0.0025710853110239035,0.054840368000000146,0.09462110007473236,0.006690722150617418
GLY1002,L GLY 131,0.0,0.0,0.0,-0.06273999999999999,0.02579694555562744,0.0018241195136284333,-0.2766500000000001,0.3847970081744398,0.027209257386044173,0.47069500000000003,0.3462569883410301,0.024484066448917367,-0.00528948,0.017190331147805153,0.001215539972545535,0.12601552,0.0567305040588502,0.004011452412014393
LEU1003,L LEU 132,0.0,0.0,0.0,-0.09216,0.024260346246498518,0.0017154655344832706,-1.1900949999999988,0.40015099147072225,0.028294947956746804,1.334165,0.4170824951673242,0.02949218606470204,-0.0017558640000000002,0.011168727825312247,0.0007897483182505171,0.05015413600000025,0.04997136929998929,0.0035335094097199687
GLN1004,L GLN 133,0.0,0.0,0.0,-0.026690000000000005,0.007657930529849441,0.000541497460751203,-0.6203999999999998,0.6395466910241963,0.045222780210862686,0.7126249999999997,0.640006214325299,0.045255273415094985,-9.576000000000028e-06,0.0001350861037412809,9.552029999952917e-06,0.06552542399999979,0.023726328109832703,0.0016777047499119705
GLY1005,L GLY 134,0.0,0.0,0.0,-0.008135000000000002,0.0009416873154077682,6.658734864821881e-05,0.7171500000000001,0.14631468654922988,0.010346010704614458,-0.686355,0.1449235280242643,0.010247640941943595,0.0,0.0,0.0,0.02265999999999986,0.01254728655925263,0.0008872271411538358
PHE1006,L PHE 135,0.0,0.0,0.0,-0.025340000000000012,0.002700814691903338,0.00019097643833731063,-1.0836999999999997,0.08546157031087476,0.006043045589767046,1.0743949999999998,0.08801516332428233,0.0062236118833841544,0.0,0.0,0.0,-0.03464499999999977,0.013737138530276171,0.0009713623808857284
SER1007,L SER 136,0.0,0.0,0.0,-0.005074999999999985,0.0005471517157060139,3.868946885135764e-05,0.8246449999999996,0.34652136871338873,0.024502760964328112,-0.8201050000000002,0.3471921283309859,0.024550190831743018,0.0,0.0,0.0,-0.0005349999999999208,0.004606384156797982,0.000325720547402213
VAL1008,L VAL 137,0.0,0.0,0.0,-0.005029999999999999,0.0005376802023508123,3.801973171920144e-05,-0.8456100000000001,0.07335658048191478,0.005187093550341867,0.85474,0.0737765030345022,0.005216786558792641,0.0,0.0,0.0,0.004100000000000176,0.00310483493925217,0.00021954498400101317
PHE1009,L PHE 138,0.0,0.0,0.0,-0.005625000000000042,0.0005141740950301264,3.635759893062587e-05,0.9498149999999993,0.06863556494268559,0.0048532673401542655,-0.9601150000000002,0.06817860203172309,0.004820955182845032,0.0,0.0,0.0,-0.015925000000000057,0.0038313672494289758,0.0002709185763287279
HID1010,L HID 139,0.0,0.0,0.0,-0.0035150000000000324,0.0004997749493522691,3.533942557541528e-05,-1.4131450000000008,0.17024148723210306,0.012037891006110312,1.413475,0.17027780059362085,0.012040458748528002,0.0,0.0,0.0,-0.0031850000000000554,0.001833241664374856,0.00012962976124331733
SER1011,L SER 140,0.0,0.0,0.0,-0.0017299999999999887,0.00044395945760852785,3.139267430468916e-05,0.4812300000000002,0.1799287000453227,0.012722880393212793,-0.4819699999999996,0.1806292587041215,0.012772417371038352,0.0,0.0,0.0,-0.0024700000000001483,0.0019796716899527183,0.00013998392764885995
PHE1012,L PHE 141,0.0,0.0,0.0,-0.0018649999999999656,0.0003831122550897999,2.709012735296679e-05,0.4976749999999997,0.13208319111454103,0.00933969201178507,-0.4992349999999995,0.1321171441373168,0.009342092853049723,0.0,0.0,0.0,-0.0034250000000000027,0.0009971835337590212,7.051152388085684e-05
GLY1013,L GLY 142,0.0,0.0,0.0,-0.0007500000000000112,0.0004330127018922256,3.061862178479017e-05,0.20578999999999986,0.18246836958771803,0.01290246214875286,-0.20559999999999992,0.18236035753419672,0.01289482454320338,0.0,0.0,0.0,-0.0005600000000000693,0.0007914543574964587,5.596427431853879e-05
GLY1014,L GLY 143,0.0,0.0,0.0,-0.000999999999999997,0.00024494897427831665,1.732050807568869e-05,0.08220999999999991,0.1608493888704587,0.011373769362001332,-0.07944999999999999,0.16093243147358455,0.0113796413607811,0.0,0.0,0.0,0.001759999999999986,0.001411523999087587,9.980981915623868e-05
GLY1015,L GLY 144,0.0,0.0,0.0,-0.0014549999999999951,0.0004979708826828454,3.5211858797849064e-05,0.21882999999999986,0.15567826148823746,0.011008115438166525,-0.21081499999999992,0.1555641050339056,0.011000043357869098,0.0,0.0,0.0,0.006559999999999899,0.002665783186982787,0.00018849933686886149
THR1016,L THR 145,0.0,0.0,0.0,-0.004444999999999959,0.000506927016443175,3.584515308936335e-05,1.0127599999999994,0.1364738158036207,0.0096501560609144,-0.9881050000000003,0.13538779108545726,0.009573362516639443,0.0,0.0,0.0,0.02021000000000038,0.005708406082261672,0.0004036452650533761
GLY1017,L GLY 146,0.0,0.0,0.0,-0.0016999999999999888,0.000458257569495598,3.240370349204029e-05,0.28146,0.1944649798806971,0.013750750597694645,-0.28119999999999984,0.1947567970572533,0.013771385188135605,0.0,0.0,0.0,-0.0014400000000000723,0.001815599074685808,0.0001283822417626356
SER1018,L SER 147,0.0,0.0,0.0,-0.001955000000000001,0.0003506779149019522,2.4796673163952943e-05,0.5928450000000002,0.16394423129527724,0.011592607768530635,-0.59097,0.1644177882712212,0.01162609330342745,0.0,0.0,0.0,-8.000000000015162e-05,0.0017842645543753829,0.00012616655658296265
GLY1019,L GLY 148,0.0,0.0,0.0,-0.0019500000000000318,0.00035707142142715206,2.524876234590587e-05,0.241655,0.12876589600899802,0.009105123825352428,-0.23673000000000022,0.12843063147084455,0.00908141704251046,0.0,0.0,0.0,0.0029750000000000887,0.001887955243113488,0.00013349859549822442
PHE1020,L PHE 149,0.0,0.0,0.0,-0.013219999999999961,0.0012615863030328316,8.920762299265818e-05,0.37775499999999984,0.10752402045589635,0.007603096400480535,-0.38445,0.10699624993428511,0.007565777389006369,0.0,0.0,0.0,-0.019914999999999922,0.0051339823723889795,0.0003630273750008446
THR1021,L THR 150,0.0,0.0,0.0,-0.00481,0.00058642987645582,4.146685423322996e-05,1.0639650000000012,0.18883538803677036,0.013352678340879337,-1.0612699999999997,0.18965523219779712,0.013410650077457158,0.0,0.0,0.0,-0.0021149999999997495,0.003721797280884632,0.0002631708095515177
SER1022,L SER 151,0.0,0.0,0.0,-0.003190000000000034,0.0004515528761950516,3.1929610082181055e-05,-0.28958000000000017,0.13774757202941904,0.00974022422739846,0.29321499999999984,0.13784041052971385,0.009746788900709825,0.0,0.0,0.0,0.00044499999999997374,0.002639502794088293,0.00018664103246606714
LEU1023,L LEU 152,0.0,0.0,0.0,-0.010950000000000041,0.0012479983974348712,8.824681297361414e-05,-0.026049999999999986,0.18339124161202452,0.012967719055408309,0.04718000000000003,0.181305702061463,0.012820249139544828,0.0,0.0,0.0,0.010180000000000092,0.004722033460279635,0.00033389818807535076
LEU1024,L LEU 153,0.0,0.0,0.0,-0.01535000000000002,0.0018914280319376818,0.00013374415875094605,0.4704649999999997,0.1555016037698643,0.010995623851105465,-0.4589049999999997,0.15469921129404718,0.01093888613502313,0.0,0.0,0.0,-0.003790000000000333,0.006263856639483395,0.00044292155061590875
MET1025,L MET 154,0.0,0.0,0.0,-0.0071449999999999726,0.0009401994469260117,6.648214045892244e-05,0.004750000000000041,0.2211428214977824,0.015637158869180816,-0.003364999999999999,0.22183519056948559,0.01568611675574933,0.0,0.0,0.0,-0.005759999999999763,0.0047960817340824725,0.0003391341917294652
GLU1026,L GLU 155,0.0,0.0,0.0,-0.009319999999999974,0.0014756693396557434,0.00010434557968596507,101.29353999999995,2.642345995210252,0.18684207714542858,-101.21938000000002,2.6255796265978217,0.1856565158512563,0.0,0.0,0.0,0.06483999999999768,0.01772016929941729,0.0012530051875391638
ARG1027,L ARG 156,0.0,0.0,0.0,-0.05763000000000003,0.011623385909449748,0.0008218974996920083,-118.43167999999993,2.864933621850392,0.2025813991659748,118.52706999999997,2.885496989274693,0.2040354488209502,0.0,0.0,0.0,0.03776000000000394,0.07672589132750682,0.005425339805026219
LEU1028,L LEU 157,0.0,0.0,0.0,-0.02692999999999999,0.0046016410116392695,0.0003253851563916252,0.07348000000000003,0.21813126690137727,0.015424209801477656,-0.04472000000000001,0.22025512843064513,0.01557438949044231,0.0,0.0,0.0,0.0018300000000001848,0.011559891868006352,0.0008174077929650517
SER1029,L SER 158,0.0,0.0,0.0,-0.010940000000000007,0.002111018711428237,0.0001492715646062594,-0.2304549999999999,0.35711488064067015,0.02525183537636424,0.2650299999999999,0.3588551923826658,0.025374893999778606,0.0,0.0,0.0,0.023635000000000093,0.009022293222900482,0.0006379724719766362
VAL1030,L VAL 159,0.0,0.0,0.0,-0.03759499999999998,0.011230804735191544,0.0007941378186435928,-0.6663300000000004,0.4102371400787593,0.029008146364426626,0.7397249999999996,0.4074411483576499,0.028810439893812836,-3.5640000000001224e-05,0.0005027640703153094,3.555078834569054e-05,0.03576435999999991,0.015604533819067082,0.0011034071680717148
ASP1031,L ASP 160,0.0,0.0,0.0,-0.15032499999999996,0.0636931658421844,0.0045037869482247965,112.87556,3.089193607787502,0.21843897484646785,-112.10607500000002,3.0592380145016183,0.21632079453177638,-0.023040503999999996,0.037921528666344434,0.0026814570072932202,0.5961194959999976,0.16875834341943524,0.011933016901369083
TYR1032,L TYR 161,0.0,0.0,0.0,-0.18676999999999996,0.047885875788169545,0.0033860427492871394,-1.089675,0.7210984394484565,0.05098935964370406,1.31456,0.6902985849616093,0.048811481046983206,-0.0015375959999999996,0.007297315749560516,0.0005159981450973634,0.03657740400000008,0.05989722069703029,0.004235373092909734
GLY1033,L GLY 162,0.0,0.0,0.0,-0.01548500000000002,0.004097532794255552,0.0002897393224952363,-0.07628500000000002,0.1791092509475711,0.012664936591827058,0.12610000000000002,0.17762601160866046,0.012560055732360421,0.0,0.0,0.0,0.034329999999999965,0.009172845796153014,0.0006486181465238312
LYS1034,L LYS 163,0.0,0.0,0.0,-0.012879999999999997,0.003211790777743787,0.0002271079038695047,-85.82752499999997,2.437463296007339,0.1723546825500102,85.879125,2.4296729675773743,0.1718038231439604,0.0,0.0,0.0,0.03871999999999794,0.01811799105861099,0.0012811354339021066
LYS1035,L LYS 164,0.0,0.0,0.0,-0.039749999999999966,0.01817683965930267,0.0012852966583633493,-88.83770999999999,3.9071458145177336,0.27627693005301257,89.28888000000002,3.7374833264637726,0.2642799804714189,-0.004932864,0.02190963049362321,0.0015492448295332537,0.4064871360000037,0.21608225699054182,0.015279322921210637
SER1036,L SER 165,0.0,0.0,0.0,-0.00499499999999998,0.0006441855322809059,4.5550795821809415e-05,0.8519200000000001,0.22596321293520205,0.015978012016518117,-0.8392900000000005,0.22706383661868929,0.016055837863530948,0.0,0.0,0.0,0.0076349999999999465,0.004220399862572421,0.0002984273362143732
LYS1037,L LYS 166,0.0,0.0,0.0,-0.006150000000000025,0.0006689544080130272,4.73022198210644e-05,-89.35737000000003,1.5448201426360313,0.10923527985715073,89.37495500000003,1.541206301236167,0.10897974268115306,0.0,0.0,0.0,0.011434999999997046,0.008058273698504065,0.0005698059976869424
LEU1038,L LEU 167,0.0,0.0,0.0,-0.0033550000000000134,0.0004989739472156792,3.528278617116251e-05,0.8367650000000002,0.05774547406507553,0.004083221629424682,-0.8341600000000006,0.057659469300352706,0.004077140174189696,0.0,0.0,0.0,-0.0007499999999998419,0.0025509802037648544,0.00018038154007547693
GLU1039,L GLU 168,0.0,0.0,0.0,-0.0028899999999999803,0.000444859528390739,3.14563189200541e-05,85.29672999999998,1.2519830778038297,0.08852857242458928,-85.29902999999999,1.2495774962363815,0.08835847212068529,0.0,0.0,0.0,-0.0051899999999993444,0.005751860568542677,0.0004067179612456037
PHE1040,L PHE 169,0.0,0.0,0.0,-0.0027950000000000097,0.00041590263283611836,2.9408757199175814e-05,0.3176,0.20624468477999608,0.014583701519161715,-0.3197149999999998,0.2058735140201387,0.014557455783034384,0.0,0.0,0.0,-0.004909999999999926,0.0014113468744428891,9.979729455250057e-05
SER1041,L SER 170,0.0,0.0,0.0,-0.0011249999999999993,0.0003307189138830868,2.338535866733805e-05,-0.74739,0.15822732981378335,0.011188361788036658,0.7480249999999995,0.15818193441414485,0.011185151848544753,0.0,0.0,0.0,-0.0004900000000000721,0.0010295144486603372,7.279766479772542e-05
ILE1042,L ILE 171,0.0,0.0,0.0,-0.0013350000000000128,0.00047199046600539035,3.337476591678102e-05,0.29989500000000013,0.09520227925317733,0.006731817724433705,-0.3000650000000001,0.09523324406424458,0.006734007267222087,0.0,0.0,0.0,-0.001505000000000205,0.0009219408874757199,6.519106533872253e-05
TYR1043,L TYR 172,0.0,0.0,0.0,-0.0008599999999999797,0.0003469870314579396,2.4535688292769898e-05,0.06921499999999986,0.13681958476402417,0.009674605618576913,-0.069005,0.13667474153990566,0.0096643636559786,0.0,0.0,0.0,-0.0006500000000001905,0.0007466592261531459,5.279678020483894e-05
PRO1044,L PRO 173,0.0,0.0,0.0,-0.0006349999999999856,0.0004814301610825686,3.404225315692162e-05,-0.546605,0.06896795614631425,0.004876770947563523,0.5456349999999999,0.06898087977838616,0.004877684786351084,0.0,0.0,0.0,-0.0016049999999999986,0.0006992674738608844,4.944567726302182e-05
ALA1045,L ALA 174,0.0,0.0,0.0,-0.00035000000000002754,0.00047696960070851016,3.372684390808274e-05,0.5215000000000001,0.07744029958619757,0.005475856097451809,-0.5212549999999997,0.077314487484561,0.0054669598384295545,0.0,0.0,0.0,-0.00010499999999988852,0.000789920882114295,5.585584123438773e-05
PRO1046,L PRO 175,0.0,0.0,0.0,-0.0003750000000000009,0.00048412291827592803,3.423265984407294e-05,0.4566599999999999,0.11300895716712138,0.007990939994769162,-0.45658,0.1129228657092975,0.007984852409406213,0.0,0.0,0.0,-0.00029499999999972994,0.0007469772419560224,5.281926731791279e-05
GLN1047,L GLN 176,0.0,0.0,0.0,-0.00041000000000000205,0.0004918333050943197,3.477786652455856e-05,0.7187049999999996,0.27045047231424996,0.019123736294851076,-0.7184950000000001,0.2703919746867498,0.019119599887942207,0.0,0.0,0.0,-0.0001999999999998181,0.0007549834435278283,5.338539126020982e-05
VAL1048,L VAL 177,0.0,0.0,0.0,-0.0005549999999999927,0.0004969657935914633,3.514078826662778e-05,0.39901500000000034,0.07023058290374498,0.0049660521417922085,-0.3985500000000001,0.07017704396738185,0.00496226636729622,0.0,0.0,0.0,-8.999999999984604e-05,0.000788606365685788,5.5762890886329896e-05
SER1049,L SER 178,0.0,0.0,0.0,-0.00045999999999997876,0.0004983974317750614,3.524202037341056e-05,-0.32171500000000014,0.11568674848486273,0.008180288434706898,0.3216299999999999,0.11556146892455144,0.00817142983204288,0.0,0.0,0.0,-0.0005449999999999677,0.0007602466704956186,5.3757557608194665e-05
THR1050,L THR 179,0.0,0.0,0.0,-0.0008550000000000174,0.0003521008378291719,2.4897289009047233e-05,0.021119999999999896,0.21542860905645714,0.015233103032540652,-0.020559999999999995,0.21533800500608347,0.015226696358698433,0.0,0.0,0.0,-0.00029499999999997443,0.0007056734372216729,4.9898647276266435e-05
ALA1051,L ALA 180,0.0,0.0,0.0,-0.0006499999999999983,0.0004769696007084703,3.372684390807993e-05,-0.5880899999999996,0.10729777211107558,0.007587098226595036,0.5882399999999997,0.10710127170113569,0.007573203549357593,0.0,0.0,0.0,-0.0005000000000000871,0.0008000000000000223,5.656854249492538e-05
VAL1052,L VAL 181,0.0,0.0,0.0,-0.0006300000000000417,0.00048280430818296296,3.413942003022528e-05,-0.40380500000000025,0.06020205125242782,0.0042569278681931794,0.4037650000000001,0.0601830522240259,0.004255584434011284,0.0,0.0,0.0,-0.0006700000000002446,0.0007218725649309358,5.10440985815191e-05
VAL1053,L VAL 182,0.0,0.0,0.0,-0.0009849999999999941,0.0002545093318525094,1.7996527442816675e-05,0.054519999999999964,0.0906972965418488,0.006413267342002849,-0.05351499999999998,0.09068345921390522,0.006412288895160608,0.0,0.0,0.0,1.9999999999786854e-05,0.000639999999999766,4.525483399592249e-05
GLU1054,L GLU 183,0.0,0.0,0.0,-0.0009399999999999814,0.000237486841740751,1.6792855623746145e-05,79.784375,0.9203200119423399,0.06507645213061129,-79.77542999999996,0.9193672634494366,0.06500908263860157,0.0,0.0,0.0,0.008005000000000137,0.001534592779859763,0.0001085120960998753
PRO1055,L PRO 184,0.0,0.0,0.0,-0.0006000000000000272,0.0004898979485566565,3.464101615137902e-05,0.5019349999999999,0.0948331733888521,0.006705717998469696,-0.5021599999999998,0.09479553997947479,0.00670305691457271,0.0,0.0,0.0,-0.0008250000000000534,0.0007838207703297955,5.542449819350618e-05
TYR1056,L TYR 185,0.0,0.0,0.0,-0.0011500000000000666,0.000357071421427201,2.524876234590933e-05,0.09325499999999982,0.14367313588489683,0.010159224865854685,-0.09205999999999995,0.1435386930412842,0.010149718321214635,0.0,0.0,0.0,4.499999999991289e-05,0.0007162227307200873,5.064459497321203e-05
ASN1057,L ASN 186,0.0,0.0,0.0,-0.0012850000000000361,0.0004514144437210605,3.19198214280715e-05,0.6761699999999996,0.1914997678849752,0.013541078446711579,-0.6736249999999999,0.1914244612765046,0.013535753465359806,0.0,0.0,0.0,0.0012599999999994083,0.0009178235124483885,6.489992295847111e-05
SER1058,L SER 187,0.0,0.0,0.0,-0.0006950000000000056,0.0004604074282632742,3.255572146336201e-05,0.29694499999999996,0.13139848543647686,0.009291276008977459,-0.296435,0.13138171781111696,0.009290090358817822,0.0,0.0,0.0,-0.0001850000000001166,0.0008250909040827786,5.8342737337227195e-05
ILE1059,L ILE 188,0.0,0.0,0.0,-0.0009350000000000191,0.00026603571188844183,1.8811565591410783e-05,0.10097999999999999,0.08644408366105805,0.006112519775019138,-0.10003999999999999,0.08635622965368507,0.006106307558582353,0.0,0.0,0.0,5.000000000032756e-06,0.0007713462257639328,5.454241468803265e-05
LEU1060,L LEU 189,0.0,0.0,0.0,-0.001559999999999988,0.0004963869458396781,3.5099857549571586e-05,-0.06571499999999993,0.13613828915848775,0.009626430744310173,0.06729499999999998,0.1358852014569651,0.009608534741312014,0.0,0.0,0.0,2.0000000000179874e-05,0.0008942035562449137,6.322973983819048e-05
THR1061,L THR 190,0.0,0.0,0.0,-0.001379999999999988,0.0004853864439804773,3.4322004603461974e-05,0.5378950000000002,0.14517149849402208,0.010265175102013569,-0.5355750000000002,0.1451529344346842,0.01026386242478915,0.0,0.0,0.0,0.0009400000000003273,0.0011253443917309059,7.957386505631741e-05
THR1062,L THR 191,0.0,0.0,0.0,-0.0008800000000000019,0.00033999999999999596,2.404163056034233e-05,-0.17285500000000012,0.13804634719904768,0.009761350822247918,0.17281000000000005,0.13797849071503857,0.009756552644248885,0.0,0.0,0.0,-0.0009250000000001146,0.0008242420760919939,5.8282716134392715e-05
HID1063,L HID 192,0.0,0.0,0.0,-0.0016999999999999771,0.0004795831523312648,3.3911649915625834e-05,0.9037499999999992,0.159068342230633,0.011247830346338306,-0.901925,0.1588410506607173,0.011231758405298914,0.0,0.0,0.0,0.0001249999999998641,0.00090519334951165,6.400683557246523e-05
THR1064,L THR 193,0.0,0.0,0.0,-0.0019649999999999846,0.0003373054995104392,2.3851100603534722e-05,-0.25246500000000005,0.47875578197552904,0.03385314599671649,0.25621000000000005,0.47784841309771003,0.03378898532806214,0.0,0.0,0.0,0.0017799999999998245,0.0015625619987700322,0.00011048981853546955
THR1065,L THR 194,0.0,0.0,0.0,-0.0015499999999999902,0.0004974937185532715,3.5178118198673e-05,-0.40946499999999986,0.1443888803717238,0.010209835643877908,0.4113999999999999,0.14443223324452237,0.010212901154911887,0.0,0.0,0.0,0.0003850000000001685,0.0012675862889765766,8.963188606744279e-05
LEU1066,L LEU 195,0.0,0.0,0.0,-0.0012750000000000172,0.0004465142774872709,3.15733273507861e-05,-0.10034000000000001,0.08422727824167178,0.0059557679605572265,0.09902999999999994,0.08410201602815486,0.0059469105844968005,0.0,0.0,0.0,-0.0025849999999996752,0.0008383167659062841,5.92779469954709e-05
GLU1067,L GLU 196,0.0,0.0,0.0,-0.0024749999999999998,0.000499374608885966,3.5311117229564646e-05,89.80072000000001,1.702564583676985,0.12038949625260471,-89.77791499999995,1.6980175375382196,0.12006797153669581,0.0,0.0,0.0,0.020329999999999585,0.004941770937629752,0.0003494359741068601
HIE1068,L HIE 197,0.0,0.0,0.0,-0.004665000000000026,0.0006424756804735871,4.5429891041031495e-05,-0.5814850000000003,0.2593478933305609,0.0183386654060485,0.5851050000000001,0.25968718484938796,0.018362656939424668,0.0,0.0,0.0,-0.0010450000000000025,0.0023838991169929714,0.0001685671231290353
SER1069,L SER 198,0.0,0.0,0.0,-0.001549999999999992,0.0004974937185533063,3.517811819867546e-05,-0.5146200000000001,0.16557715905281092,0.011708073197584615,0.5193249999999998,0.16553585525498707,0.011705152578031614,0.0,0.0,0.0,0.003154999999999932,0.0016158511688890201,0.00011425793189096354
ASP1070,L ASP 199,0.0,0.0,0.0,-0.002389999999999995,0.0004978955713802069,3.5206533484569497e-05,84.23042499999998,1.409365678018974,0.09965720280987929,-84.22106500000001,1.403542315277386,0.09924542888149068,0.0,0.0,0.0,0.006969999999999885,0.007207572406845045,0.0005096523324773177
CYS1071,L CYS 200,0.0,0.0,0.0,-0.001270000000000009,0.00044395945760852736,3.1392674304689126e-05,-0.053100000000000015,0.11519327237299931,0.00814539440420168,0.056600000000000004,0.1154107447337551,0.008160772022302785,0.0,0.0,0.0,0.0022299999999999985,0.0016177453446075767,0.00011439187034049856
ALA1072,L ALA 201,0.0,0.0,0.0,-0.0008300000000000174,0.0003756327994198646,2.6561249970587248e-05,-0.6471200000000001,0.06198157468151201,0.004382759176591757,0.6474949999999998,0.0619490110897678,0.004380456582937544,0.0,0.0,0.0,-0.00045500000000005925,0.0008590547130421739,6.074434130023848e-05
PHE1073,L PHE 202,0.0,0.0,0.0,-0.001530000000000058,0.0004990991885386822,3.529164207004054e-05,-0.6823500000000002,0.05278103352530833,0.0037321826723780024,0.68066,0.052802787805185776,0.0037337209322601196,0.0,0.0,0.0,-0.0032200000000000006,0.0009856977224283706,6.969935437292361e-05
MET1074,L MET 203,0.0,0.0,0.0,-0.0009900000000000065,0.00017291616465788721,1.2227019260636167e-05,-0.4794350000000002,0.07110629912321381,0.005027974629510355,0.47884499999999997,0.07112637327321056,0.0050293940862692794,0.0,0.0,0.0,-0.0015800000000000347,0.000673498329619215,4.762352359915595e-05
VAL1075,L VAL 204,0.0,0.0,0.0,-0.0008349999999999996,0.0003711805490593486,2.6246428328441135e-05,0.3730149999999999,0.07413389761101127,0.005242058171653526,-0.3723000000000002,0.07410452077977313,0.0052399809159957,0.0,0.0,0.0,-0.0001200000000002821,0.0007652450587884234,5.4110997033879233e-05
ASP1076,L ASP 205,0.0,0.0,0.0,-0.0005550000000000099,0.0004969657935914779,3.5140788266628816e-05,72.41373500000003,0.709872365127416,0.050195556315852874,-72.408005,0.7093456033387774,0.05015830863257124,0.0,0.0,0.0,0.005175000000000267,0.0011464619487785899,8.106710183536852e-05
ASN1077,L ASN 206,0.0,0.0,0.0,-0.0007150000000000656,0.0004514144437211065,3.191982142807475e-05,-0.42280499999999954,0.12078951516998504,0.008541108527293177,0.42343999999999987,0.12073742750282572,0.008537425373026724,0.0,0.0,0.0,-7.999999999995566e-05,0.0007507329751645462,5.3084837759920255e-05
GLU1078,L GLU 207,0.0,0.0,0.0,-0.0004750000000000021,0.0004993746088859562,3.5311117229563955e-05,70.34492499999998,0.6912854832721121,0.04888126529575301,-70.34043,0.6909357532373361,0.04885653564783554,0.0,0.0,0.0,0.004020000000002213,0.0009693296652840501,6.854195795276382e-05
ALA1079,L ALA 208,0.0,0.0,0.0,-0.0002150000000000052,0.00041082234603293937,2.9049526674285776e-05,-0.47225499999999987,0.04883410667760979,0.0034530927984925144,0.47210999999999964,0.04874461919022834,0.003446765077576638,0.0,0.0,0.0,-0.0003599999999999709,0.0007282856582412925,5.149757275833263e-05
ILE1080,L ILE 209,0.0,0.0,0.0,-0.0005999999999999972,0.000489897948556632,3.464101615137729e-05,-0.57429,0.06946881242687278,0.004912186834801804,0.5743649999999998,0.06944740293920469,0.004910672955410621,0.0,0.0,0.0,-0.0005250000000001708,0.0007741931283601041,5.474372110114568e-05
TYR1081,L TYR 210,0.0,0.0,0.0,-0.0006900000000000173,0.0004624932431938977,3.2703210851536414e-05,-0.38114500000000023,0.09670927553755952,0.006838378453624663,0.3808950000000002,0.09657237687351256,0.0068286982562563645,0.0,0.0,0.0,-0.0009399999999998631,0.0007391887445033216,5.22685373815069e-05
ASP1082,L ASP 211,0.0,0.0,0.0,-0.0002800000000000151,0.0004489988864128973,3.174901573277681e-05,66.75097500000001,0.663946251118129,0.04694808965090153,-66.74771500000003,0.6636200522693106,0.04692502390910006,0.0,0.0,0.0,0.002979999999999592,0.0008121576201695462,5.7428216061421446e-05
ILE1083,L ILE 212,0.0,0.0,0.0,-0.0003700000000000214,0.00048280430818296003,3.413942003022508e-05,-0.5192899999999997,0.07632323302900888,0.005396867563689326,0.5192300000000002,0.07628877440357669,0.005394430970917978,0.0,0.0,0.0,-0.00042999999999985937,0.0007649182962901858,5.408789143604511e-05
CYS1084,L CYS 213,0.0,0.0,0.0,-0.0002699999999999747,0.0004439594576084208,3.139267430468159e-05,-0.10242000000000001,0.09411872077328716,0.006655198569539452,0.10244000000000004,0.09403236889497137,0.0066490925696669236,0.0,0.0,0.0,-0.0002499999999999947,0.000712390342438446,5.037360419900319e-05
ARG1085,L ARG 214,0.0,0.0,0.0,-0.0003749999999999515,0.00048412291827586434,3.423265984406844e-05,-68.39836000000005,0.6255081617338357,0.04423010628495269,68.39453499999998,0.6251604424299301,0.04420551881717858,0.0,0.0,0.0,-0.00420000000000158,0.0009848857801818445,6.964194138607857e-05
ARG1086,L ARG 215,0.0,0.0,0.0,-0.0002849999999999603,0.00045141444372100387,3.19198214280675e-05,-64.63590500000001,0.7023477101650841,0.049663482860857484,64.633095,0.7021611467296573,0.049650290833826306,0.0,0.0,0.0,-0.00309499999999872,0.0008037256994770278,5.6831989231410754e-05
ASN1087,L ASN 216,0.0,0.0,0.0,-0.00019500000000000962,0.0003962007067131702,2.8015620642778512e-05,-0.2052999999999993,0.25506561900812946,0.01803586288481927,0.20517999999999986,0.2549309075024055,0.018026337342899143,0.0,0.0,0.0,-0.00031500000000079354,0.0006751111019689085,4.7737563825653796e-05
LEU1088,L LEU 217,0.0,0.0,0.0,-0.00035499999999999865,0.00047851332269854114,3.3836001536824513e-05,-0.12576500000000024,0.09380937999475315,0.00663332487331956,0.12586,0.09368986284545423,0.006624873734645825,0.0,0.0,0.0,-0.00026000000000022007,0.000743236167042337,5.25547333738734e-05
ASP1089,L ASP 218,0.0,0.0,0.0,-0.00020500000000000073,0.0004037016224886905,2.8546015483776466e-05,63.625160000000044,0.6537080957096554,0.04622414273928419,-63.62213999999999,0.6535758184036512,0.04621478932127693,0.0,0.0,0.0,0.002815000000001575,0.0007285430666746384,5.151577428320798e-05
ILE1090,L ILE 219,0.0,0.0,0.0,-0.0003950000000000048,0.0004888506929523633,3.456696399743589e-05,-0.288145,0.16046954220349724,0.011346910146599377,0.287945,0.16046208890264405,0.011346383118641825,0.0,0.0,0.0,-0.0005950000000000522,0.000768748983738779,5.4358761943195756e-05
GLU1091,L GLU 220,0.0,0.0,0.0,-0.0002949999999999997,0.0004560427611529424,3.224709289222826e-05,65.26266499999997,0.7925076105494828,0.056038750556148674,-65.25971499999997,0.7921269997792967,0.05601183731048955,0.0,0.0,0.0,0.0026550000000002427,0.000863698442743253,6.107270257640152e-05
ARG1092,L ARG 221,0.0,0.0,0.0,-0.00042000000000001146,0.0004935585071701359,3.489985673323123e-05,-67.07733,0.6388340481691479,0.0451723887513258,67.07426,0.6385798872512671,0.04515441686047119,0.0,0.0,0.0,-0.003489999999997764,0.0009054832963680896,6.402733791130244e-05
PRO1093,L PRO 222,0.0,0.0,0.0,-0.0004200000000000004,0.0004935585071701226,3.489985673323029e-05,-0.0025949999999999385,0.09076299342242959,0.006417912812978997,0.0024600000000000095,0.0906497015990676,0.006409901871323772,0.0,0.0,0.0,-0.0005549999999999544,0.0007661429370554205,5.4174486615006604e-05
THR1094,L THR 223,0.0,0.0,0.0,-0.0007050000000000368,0.0004560427611529653,3.2247092892229876e-05,-0.3372699999999997,0.19232237805310096,0.013599245769527053,0.3377549999999999,0.19209800877416747,0.01358338046566467,0.0,0.0,0.0,-0.00021999999999992138,0.0008009993757802574,5.6639209034041166e-05
TYR1095,L TYR 224,0.0,0.0,0.0,-0.001494999999999953,0.0004999749993750061,3.535357124818066e-05,-0.18551999999999985,0.16997049626332228,0.012018729050943791,0.1854050000000001,0.16981955415970193,0.012008055832440141,0.0,0.0,0.0,-0.0016099999999998338,0.0008705745229443975,6.15589148702227e-05
THR1096,L THR 225,0.0,0.0,0.0,-0.001124999999999983,0.00034550687402710377,2.4431025357113128e-05,0.134535,0.3217996873444721,0.022754674110498703,-0.1335800000000001,0.32143318683670485,0.02272875861106365,0.0,0.0,0.0,-0.00016999999999991688,0.0008950418984605907,6.32890195847565e-05
ASN1097,L ASN 226,0.0,0.0,0.0,-0.0006749999999999723,0.0004683748498798592,3.3119103248727967e-05,0.2857199999999993,0.24982596262198176,0.017665363228646026,-0.2850800000000001,0.24948551781616468,0.017641290145564727,0.0,0.0,0.0,-3.5000000000273704e-05,0.0008448520580547089,5.974006193498954e-05
LEU1098,L LEU 227,0.0,0.0,0.0,-0.0009499999999999975,0.000217944947177029,1.541103500742211e-05,-0.15570000000000014,0.09145589100763275,0.006466908071095491,0.15729999999999988,0.09136284802916354,0.006460328938993754,0.0,0.0,0.0,0.0006499999999998574,0.00093674969975944,6.623820649743624e-05
ASN1099,L ASN 228,0.0,0.0,0.0,-0.0014950000000000362,0.0004999749993749545,3.5353571248177015e-05,-0.5369249999999999,0.24697483550961147,0.01746375809712784,0.5398200000000001,0.24703141014858862,0.017467758528214233,0.0,0.0,0.0,0.0014000000000000412,0.0014662878298621663,0.00010368220676668444
ARG1100,L ARG 229,0.0,0.0,0.0,-0.0017350000000000243,0.00044133320745218675,3.120697037522506e-05,-77.351715,0.9613942811232482,0.06798084155762148,77.33738000000002,0.9604253253622037,0.06791232603869105,0.0,0.0,0.0,-0.01607000000000241,0.002008755833841289,0.0001420404871857213
LEU1101,L LEU 230,0.0,0.0,0.0,-0.0008700000000000018,0.00033630343441600386,2.3780243901188165e-05,0.035730000000000074,0.08358532825801418,0.005910375241894538,-0.035055000000000024,0.08351905156908807,0.005905688772277113,0.0,0.0,0.0,-0.00019499999999990968,0.0008700431023809165,6.152133776181276e-05
ILE1102,L ILE 231,0.0,0.0,0.0,-0.0013950000000000056,0.0004888506929523878,3.456696399743762e-05,-0.27438,0.09635022366346667,0.006812989652127783,0.2771849999999999,0.09623528861597527,0.006804862516980067,0.0,0.0,0.0,0.0014099999999998046,0.0013160167172187166,9.305643449002137e-05
GLY1103,L GLY 232,0.0,0.0,0.0,-0.0008150000000000157,0.0003882975663070859,2.745678422539735e-05,0.063335,0.08606260962229774,0.0060855454870537345,-0.061605000000000014,0.08582918486738644,0.006069039864344276,0.0,0.0,0.0,0.0009150000000000427,0.0011479438139561753,8.1171885526956e-05
GLN1104,L GLN 233,0.0,0.0,0.0,-0.0011750000000000328,0.00037996710383929945,2.686773157525817e-05,0.2628899999999994,0.45860361740832384,0.03242817277461068,-0.262185,0.45813057175329397,0.03239472339556243,0.0,0.0,0.0,-0.0004700000000005033,0.0011700854669648496,8.273753682586732e-05
ILE1105,L ILE 234,0.0,0.0,0.0,-0.0011400000000000093,0.000346987031457921,2.4535688292768583e-05,-0.269335,0.08864706862045751,0.006268294335383472,0.2723899999999999,0.08842639820777529,0.006252690580861988,0.0,0.0,0.0,0.0019150000000000666,0.0014027740373984494,9.919110343168752e-05
VAL1106,L VAL 235,0.0,0.0,0.0,-0.0020700000000000067,0.00039382737335029737,2.7847800631288148e-05,-0.2310750000000001,0.13435735698129814,0.009500499822377764,0.23898,0.1347748107028906,0.009530018258114722,0.0,0.0,0.0,0.005834999999999858,0.0026301663445492405,0.00018598084578794012
SER1107,L SER 236,0.0,0.0,0.0,-0.0014649999999999774,0.000498773495687132,3.526861210764902e-05,-0.10818500000000009,0.3380189651114268,0.023901550239994893,0.10806999999999997,0.3375538106732021,0.023868658854238122,0.0,0.0,0.0,-0.00158,0.00182855133917539,0.00012929810516786608
SER1108,L SER 237,0.0,0.0,0.0,-0.0009199999999999963,0.00027129319932500765,1.918332609325066e-05,-0.3238799999999999,0.19134689858996906,0.013530268955198174,0.32450999999999985,0.19079604267384598,0.013491317559823439,0.0,0.0,0.0,-0.0002899999999999059,0.001294565564195048,9.153960891329073e-05
ILE1109,L ILE 238,0.0,0.0,0.0,-0.0019249999999999489,0.00031523800532294984,2.2290693125157877e-05,-0.45503499999999975,0.10662342038689385,0.007539414358887661,0.4579850000000002,0.10700095688824353,0.0075661102209126415,0.0,0.0,0.0,0.001024999999999725,0.0015982412208420762,0.00011301272052292985
THR1110,L THR 239,0.0,0.0,0.0,-0.0028999999999999885,0.000374165738677415,2.645751311064738e-05,-0.29450499999999985,0.27960216375235736,0.01977085860237234,0.3037400000000001,0.27850122513195497,0.019693010485956668,0.0,0.0,0.0,0.0063350000000001825,0.003288278424951342,0.00023251639727125134
ALA1111,L ALA 240,0.0,0.0,0.0,-0.0011950000000000305,0.00039620070671316144,2.8015620642777892e-05,-0.15275500000000003,0.1071499648856685,0.007576646677455664,0.15172,0.10651089897282802,0.0075314578933961965,0.0,0.0,0.0,-0.0022299999999999863,0.001630061348538862,0.00011526274333019176
SER1112,L SER 241,0.0,0.0,0.0,-0.0010600000000000353,0.0002764054992217461,1.9544820285694965e-05,-0.7324550000000002,0.1041533867668242,0.007364756606636661,0.7323499999999998,0.10435318634330358,0.007378884570177338,0.0,0.0,0.0,-0.0011649999999998645,0.0011864969447918073,8.389800355194075e-05
LEU1113,L LEU 242,0.0,0.0,0.0,-0.0029949999999999855,0.0005049504926227967,3.570539174970673e-05,-0.3972349999999997,0.1039944699250885,0.007353519488993055,0.41002999999999995,0.104216405138539,0.007369212678434548,0.0,0.0,0.0,0.00980000000000014,0.002643860813280521,0.0001869491909584037
ARG1114,L ARG 243,0.0,0.0,0.0,-0.0078049999999999994,0.0007790860029546929,5.50896995816786e-05,-83.30832500000001,1.258228877977238,0.08897021719024459,83.38835999999996,1.2622500150169182,0.08925455451712844,0.0,0.0,0.0,0.0722300000000027,0.02230867768381089,0.0015774617269527682
PHE1115,L PHE 244,0.0,0.0,0.0,-0.004519999999999976,0.0006477653896280673,4.580392996239525e-05,-0.09748999999999995,0.09333761246142964,0.00659996587112389,0.09110999999999997,0.09289584436345903,0.0065687281493452,0.0,0.0,0.0,-0.010900000000000078,0.0023494680248943023,0.00016613247725837254
ASP1116,L ASP 245,0.0,0.0,0.0,-0.001555000000000008,0.0004969657935914678,3.514078826662809e-05,75.19334500000004,0.8884446724287782,0.062822525258345,-75.18032499999998,0.8864129677393324,0.06267886204201743,0.0,0.0,0.0,0.011465000000000955,0.0026530689776178224,0.00018760030650292228
GLY1117,L GLY 246,0.0,0.0,0.0,-0.0006199999999999861,0.0004853864439804527,3.432200460346023e-05,-0.11839500000000004,0.07855303288225104,0.005554538223380956,0.11836500000000004,0.07852879583312104,0.005552824405201378,0.0,0.0,0.0,-0.0006500000000000316,0.0007664854858377661,5.4198708471694985e-05
ALA1118,L ALA 247,0.0,0.0,0.0,-0.00046999999999999765,0.0004990991885387084,3.5291642070042395e-05,-0.15581,0.12701725827618857,0.008981476465481605,0.15543999999999994,0.12697403829129794,0.008978420351041712,0.0,0.0,0.0,-0.0008400000000000407,0.0007512655988397928,5.3122499941178995e-05
LEU1119,L LEU 248,0.0,0.0,0.0,-0.0007499999999999985,0.0004330127018922179,3.061862178478962e-05,0.10906999999999999,0.07989946870912229,0.0056497456137422734,-0.10839500000000003,0.07979028120642263,0.005642024891384298,0.0,0.0,0.0,-7.500000000014495e-05,0.000699553428981517,4.946589734351325e-05
ASN1120,L ASN 249,0.0,0.0,0.0,-0.0011800000000000116,0.00038418745424594704,2.716615541441056e-05,-0.34725500000000037,0.5289456304526963,0.03740210421720951,0.3487149999999998,0.5292668644219101,0.037424818889007366,0.0,0.0,0.0,0.0002799999999999869,0.0008840814442120012,6.251399843235024e-05
VAL1121,L VAL 250,0.0,0.0,0.0,-0.0011050000000000404,0.00032245154674773955,2.2800767530941766e-05,0.28254999999999997,0.05536856057366879,0.003915148464617932,-0.2796850000000001,0.05554543883164445,0.003927655646183837,0.0,0.0,0.0,0.0017600000000000293,0.0009178235124467215,6.489992295835323e-05
ASP1122,L ASP 251,0.0,0.0,0.0,-0.0021500000000000156,0.0004769696007084683,3.3726843908079785e-05,77.78890999999999,1.0398717430062898,0.07353003610440223,-77.78637500000004,1.037145551194138,0.07333726523268345,0.0,0.0,0.0,0.00038499999999949355,0.003798259469808631,0.00026857750278077035
LEU1123,L LEU 252,0.0,0.0,0.0,-0.0028699999999999923,0.0004506661735697779,3.186691073825836e-05,-0.6109399999999998,0.09678510422580604,0.006843740351591423,0.6143850000000001,0.09653246487581066,0.006825876051833793,0.0,0.0,0.0,0.0005750000000000521,0.0014298164217829245,0.00010110328876945907
THR1124,L THR 253,0.0,0.0,0.0,-0.0020449999999999973,0.00041590263283608676,2.940875719917358e-05,-0.2116849999999999,0.30952928096546883,0.021887025354647916,0.21303000000000008,0.30882284420036027,0.02183707273193914,0.0,0.0,0.0,-0.0006999999999997597,0.0014177446878756359,0.00010024968827880673
GLU1125,L GLU 254,0.0,0.0,0.0,-0.0013600000000000222,0.00048000000000002045,3.394112549695573e-05,72.92648499999999,0.8125519243569154,0.05745609757789535,-72.92963500000006,0.811548120424639,0.05738511792114591,0.0,0.0,0.0,-0.004510000000002136,0.0021165774259393247,0.0001496646250788064
PHE1126,L PHE 255,0.0,0.0,0.0,-0.0014200000000000612,0.000493558507170085,3.489985673322763e-05,-0.5892849999999998,0.05916091425088235,0.004183308364799476,0.5897350000000001,0.059133787084879506,0.0041813901844959785,0.0,0.0,0.0,-0.0009700000000002707,0.000811849739791547,5.74064456311137e-05
GLN1127,L GLN 256,0.0,0.0,0.0,-0.0016500000000000182,0.00048733971724041327,3.446012188022308e-05,-0.4731499999999996,0.19586081154738447,0.013849450801385601,0.4748550000000001,0.19586070043528386,0.013849442944573619,0.0,0.0,0.0,5.500000000058236e-05,0.0010963462044447916,7.752338356910451e-05
THR1128,L THR 257,0.0,0.0,0.0,-0.000774999999999999,0.00041758232721225013,2.9527529527544182e-05,-0.03455999999999989,0.1440010638849586,0.010182412877113146,0.034939999999999985,0.14393709181444506,0.010177889368626479,0.0,0.0,0.0,-0.00039499999999982106,0.0007409284715815533,5.239155466295005e-05
ASN1129,L ASN 258,0.0,0.0,0.0,-0.0005600000000000066,0.0004963869458396397,3.509985754956887e-05,-1.1070199999999992,0.07028093340302624,0.0049696124597399995,1.1072749999999991,0.07012616754822762,0.004958668861197575,0.0,0.0,0.0,-0.0003049999999996089,0.0007429502002153808,5.253451246561989e-05
LEU1130,L LEU 259,0.0,0.0,0.0,-0.0007099999999999779,0.0004537620521815214,3.208582241426778e-05,-0.3872449999999998,0.09720295764533143,0.006873287050240262,0.38765499999999997,0.09724667590720022,0.006876378398183173,0.0,0.0,0.0,-0.00029999999999984634,0.0006999999999998808,4.94974746830499e-05
VAL1131,L VAL 260,0.0,0.0,0.0,-0.0007650000000000128,0.00042399882075308385,2.9981244136960505e-05,0.014860000000000016,0.07650130979270882,0.005409459492407724,-0.014939999999999993,0.07642150482684833,0.005403816429154492,0.0,0.0,0.0,-0.0008449999999999802,0.0007880196698052352,5.572140522276659e-05
PRO1132,L PRO 261,0.0,0.0,0.0,-0.00034999999999999696,0.00047696960070846864,3.3726843908079806e-05,0.10237000000000009,0.08093752590733165,0.005723147342153608,-0.1024800000000001,0.0809430021681923,0.005723534572272619,0.0,0.0,0.0,-0.0004599999999999227,0.0007539230729986928,5.3310411741037616e-05
TYR1133,L TYR 262,0.0,0.0,0.0,-0.0005749999999999881,0.0004943429983321186,3.495532863527312e-05,-0.009815000000000027,0.09633317587934084,0.006811784191751826,0.009710000000000073,0.09635702309639908,0.006813470444641257,0.0,0.0,0.0,-0.0006799999999994899,0.0007600000000000713,5.374011537018265e-05
PRO1134,L PRO 263,0.0,0.0,0.0,-0.0006399999999999873,0.0004799999999999901,3.394112549695358e-05,0.41492000000000007,0.11257274803432638,0.007960095351187677,-0.4149150000000003,0.11248141079751763,0.007953636833235446,0.0,0.0,0.0,-0.0006349999999997636,0.0007885271079680292,5.5757286519361034e-05
ARG1135,L ARG 264,0.0,0.0,0.0,-0.0008900000000000024,0.0003128897569432404,2.2124646889837592e-05,-76.73197,1.2935755482757545,0.09146960421628922,76.72559500000001,1.2923533576288837,0.0913831822868587,0.0,0.0,0.0,-0.007265000000004847,0.0016506892499814328,0.00011672135622936072
GLY1136,L GLY 265,0.0,0.0,0.0,-0.00033500000000000473,0.00047199046600541236,3.337476591678257e-05,-0.12685999999999997,0.052908415209680926,0.0037411899176598854,0.1270200000000001,0.05291341606813871,0.00374154353175261,0.0,0.0,0.0,-0.00017500000000002512,0.0007774155902732691,5.4971583568237115e-05
HID1137,L HID 266,0.0,0.0,0.0,-0.001265000000000045,0.00044133320745219705,3.120697037522579e-05,0.4087300000000002,0.152623022837316,0.010792077441345544,-0.40820499999999993,0.1527297383452221,0.010799623367275362,0.0,0.0,0.0,-0.0007400000000004203,0.0006873136110977934,4.860041152090632e-05
PHE1138,L PHE 267,0.0,0.0,0.0,-0.001095000000000017,0.00030979832149324524,2.1906049392808386e-05,-0.3448699999999999,0.07323798945902311,0.0051787078986944126,0.3441500000000001,0.07326750644043971,0.005180795064466396,0.0,0.0,0.0,-0.0018149999999999445,0.0007076545767532678,5.0038734995993183e-05
PRO1139,L PRO 268,0.0,0.0,0.0,-0.0006699999999999706,0.0004702127178203277,3.3249060137091026e-05,0.5632349999999999,0.08053253861017964,0.005694510415742549,-0.5633399999999998,0.08054678392089923,0.0056955177113235415,0.0,0.0,0.0,-0.0007749999999998191,0.000757875319561386,5.3589877775577773e-05
LEU1140,L LEU 269,0.0,0.0,0.0,-0.0005399999999999739,0.0004983974317750596,3.5242020373410437e-05,0.13666000000000011,0.16524985446287116,0.011684929268078625,-0.13668000000000002,0.1651569181112314,0.011678357675632304,0.0,0.0,0.0,-0.0005599999999998073,0.0007459222479588494,5.2744667976961574e-05
ALA1141,L ALA 270,0.0,0.0,0.0,-0.0003749999999999765,0.00048412291827589654,3.423265984407072e-05,0.036135,0.10714675345058294,0.007576419594703031,-0.03601,0.10710018627434789,0.007573126798093379,0.0,0.0,0.0,-0.0002500000000000502,0.0007794228634060231,5.511351921262351e-05
THR1142,L THR 271,0.0,0.0,0.0,-0.0004449999999999876,0.000496965793591456,3.5140788266627264e-05,0.299495,0.16027229946250848,0.01133296297863008,-0.29915,0.16025326049725164,0.01133161672048609,0.0,0.0,0.0,-9.999999999989795e-05,0.0007348469228345887,5.196152422704053e-05
TYR1143,L TYR 272,0.0,0.0,0.0,-0.0007800000000000429,0.0004142463035441808,2.9291637031755117e-05,-0.03750500000000008,0.1656185979140024,0.01171100336755993,0.03703500000000001,0.16561094098820883,0.011710461941144761,0.0,0.0,0.0,-0.001250000000000051,0.0007193747284969294,5.0867474873441025e-05
ALA1144,L ALA 273,0.0,0.0,0.0,-0.00027000000000001914,0.00044395945760849375,3.139267430468675e-05,0.2826100000000002,0.0798713834862018,0.005647759688584452,-0.28247999999999995,0.07982931541733279,0.005644785026907582,0.0,0.0,0.0,-0.000140000000000029,0.0007618398781896261,5.3870214404621794e-05
PRO1145,L PRO 274,0.0,0.0,0.0,-0.00036499999999999976,0.0004814301610825806,3.4042253156922465e-05,0.6782249999999995,0.08801326249492678,0.006223477474451435,-0.6778849999999994,0.08796602625446336,0.0062201373678564915,0.0,0.0,0.0,-2.499999999982627e-05,0.0007578753195611547,5.358987777556142e-05
VAL1146,L VAL 275,0.0,0.0,0.0,-0.0003200000000000025,0.00046647615158762777,3.298484500494155e-05,-0.21645000000000006,0.2536958957098043,0.017939008821559774,0.21632500000000005,0.2535614311660982,0.017929500742491403,0.0,0.0,0.0,-0.00044500000000010086,0.0007049645381154283,4.984852053974617e-05
ILE1147,L ILE 276,0.0,0.0,0.0,-0.0003049999999999875,0.0004604074282632533,3.255572146336053e-05,0.48605000000000004,0.08059830953562169,0.005699161122481047,-0.48568999999999996,0.08047672893451913,0.005690564075731011,0.0,0.0,0.0,5.500000000002281e-05,0.0007224783733785516,5.108693570766003e-05
SER1148,L SER 277,0.0,0.0,0.0,-0.0002100000000000035,0.00040730823708833296,2.8801041647829826e-05,-0.6394699999999998,0.16328021649912305,0.01154565483201375,0.6391749999999999,0.16321811901562874,0.011541263876846406,0.0,0.0,0.0,-0.0005050000000002001,0.0006999821426292921,4.949621197626615e-05
ALA1149,L ALA 278,0.0,0.0,0.0,-0.00016999999999999904,0.0003756327994198569,2.6561249970586706e-05,-0.5204550000000002,0.0728059611226969,0.005148158882066312,0.5200450000000003,0.07275282107932066,0.005144401313563923,0.0,0.0,0.0,-0.0005799999999998823,0.0006954135460284899,4.9173163412572846e-05
GLU1150,L GLU 279,0.0,0.0,0.0,-0.00030999999999999805,0.0004624932431938843,3.2703210851535466e-05,64.30288999999998,0.9960749860843273,0.07043313772305237,-64.299005,0.9956122613620546,0.0704004181441582,0.0,0.0,0.0,0.0035749999999991643,0.0009457140159680554,6.687207937541749e-05
LYS1151,L LYS 280,0.0,0.0,0.0,-0.00022999999999999356,0.00042083250825000453,2.975735203273219e-05,-62.81347000000002,0.6042455536436894,0.04272661284832725,62.81069499999998,0.6038872344900593,0.04270127585799117,0.0,0.0,0.0,-0.003004999999999427,0.0008514546376666738,6.0206934816683974e-05
ALA1152,L ALA 281,0.0,0.0,0.0,-0.00012499999999999623,0.00033071891388306387,2.338535866733643e-05,-0.430095,0.07527334172866462,0.005322629037891107,0.4299499999999999,0.07525222588070282,0.0053211359219626775,0.0,0.0,0.0,-0.0002700000000000358,0.0006834471449936523,4.832701108075971e-05
TYR1153,L TYR 282,0.0,0.0,0.0,-0.00017999999999999684,0.0003841874542459642,2.7166155414411775e-05,-0.40010000000000046,0.1502103192194193,0.010621473532424737,0.39990000000000026,0.1500961691716345,0.010613401905138597,0.0,0.0,0.0,-0.00037999999999994484,0.0007386474125045623,5.2230259428787304e-05
HIE1154,L HIE 283,0.0,0.0,0.0,-0.00028500000000000416,0.0004514144437210732,3.1919821428072396e-05,-0.25033,0.33509158613728285,0.02369455328762288,0.25019999999999987,0.33495604189206685,0.023684968862128574,0.0,0.0,0.0,-0.00041500000000030293,0.0007090662874511803,5.0138558016749934e-05
GLU1155,L GLU 284,0.0,0.0,0.0,-0.00016499999999999794,0.00037118054905934463,2.6246428328440857e-05,60.43538999999997,0.5288543636075224,0.03739565067669751,-60.433225000000014,0.5286425960626872,0.03738067644999869,0.0,0.0,0.0,0.001999999999999602,0.0007483314773538062,5.291502622122237e-05
GLN1156,L GLN 285,0.0,0.0,0.0,-0.0002100000000000013,0.00040730823708832857,2.8801041647829517e-05,-0.2655500000000004,0.1250181486825009,0.008840118070478444,0.26544000000000023,0.12496830158084078,0.008836593348117806,0.0,0.0,0.0,-0.00031999999999996474,0.0007124605252223398,5.037856687124458e-05
LEU1157,L LEU 286,0.0,0.0,0.0,-0.0002299999999999952,0.0004208325082500076,2.975735203273241e-05,0.15067499999999984,0.06589733966557375,0.004659645573968045,-0.15060500000000002,0.06583820300554996,0.004655463980636091,0.0,0.0,0.0,-0.00016000000000008564,0.0007445804187592532,5.2649786324338714e-05
SER1158,L SER 287,0.0,0.0,0.0,-0.000165000000000014,0.0003711805490593809,2.6246428328443422e-05,0.6421800000000001,0.09000726415128822,0.006364474683742474,-0.6419349999999997,0.08996427499291132,0.0063614348912018935,0.0,0.0,0.0,8.000000000017771e-05,0.0006881860213634352,4.8662100242387534e-05
VAL1159,L VAL 288,0.0,0.0,0.0,-0.00017499999999999184,0.0003799671038392489,2.686773157525459e-05,0.3081999999999999,0.039102173852613525,0.002764941229031833,-0.308105,0.039082527745784315,0.002763552039495548,0.0,0.0,0.0,-8.000000000005559e-05,0.0006193545026882266,4.379497688092668e-05
ALA1160,L ALA 289,0.0,0.0,0.0,-5.999999999999561e-05,0.00023748684174074096,1.6792855623745437e-05,0.34639500000000006,0.06711161579786273,0.004745507862705497,-0.34637499999999993,0.06703300959228957,0.004739949564605084,0.0,0.0,0.0,-3.9999999999993376e-05,0.0006770524351925327,4.787483681435053e-05
GLU1161,L GLU 290,0.0,0.0,0.0,-0.00018500000000001903,0.0003882975663071184,2.745678422539965e-05,59.86073999999998,0.4570780047215155,0.03232029566698004,-59.85915000000003,0.4569266653385834,0.03230959435658685,0.0,0.0,0.0,0.0014050000000001006,0.0007489826433234394,5.296107060850292e-05
ILE1162,L ILE 291,0.0,0.0,0.0,-0.0003249999999999842,0.00046837484987985716,3.311910324872782e-05,0.17436500000000002,0.05224482534184599,0.0036942670281126084,-0.17422500000000007,0.05225336711638792,0.003694871022782805,0.0,0.0,0.0,-0.00018499999999987081,0.0007421421696681299,5.2477376077683195e-05
THR1163,L THR 292,0.0,0.0,0.0,-0.00013999999999999123,0.0003469870314579278,2.453568829276906e-05,0.5466300000000001,0.05691443665714599,0.004024458410768015,-0.5465150000000001,0.056895604179934695,0.00402312675353375,0.0,0.0,0.0,-2.4999999999872902e-05,0.00067407343813544,4.766418991233003e-05
ASN1164,L ASN 293,0.0,0.0,0.0,-0.00019000000000001682,0.0003923009049186954,2.7739863013362853e-05,0.0907649999999996,0.16923560433608453,0.011966764344424886,-0.09087999999999997,0.16926220960391614,0.011968645620954786,0.0,0.0,0.0,-0.00030500000000021287,0.0006942441933499362,4.909047769171245e-05
ALA1165,L ALA 294,0.0,0.0,0.0,-0.000134999999999994,0.00034172357249682045,2.416350554037945e-05,0.12272000000000002,0.09148022518555579,0.006468628757317889,-0.12265500000000004,0.09145925855264743,0.006467146192487074,0.0,0.0,0.0,-6.9999999999949e-05,0.0007036334272900668,4.9754396790633775e-05
CYS1166,L CYS 295,0.0,0.0,0.0,-0.0002099999999999813,0.00040730823708828986,2.880104164782678e-05,0.50029,0.07879946636875039,0.005571963702322469,-0.5002550000000001,0.07882118988571449,0.005573499786938122,0.0,0.0,0.0,-0.0001749999999999785,0.0007101936355671839,5.021827356650833e-05
PHE1167,L PHE 296,0.0,0.0,0.0,-0.00025500000000001856,0.00043586121644398194,3.0820042180375715e-05,-0.11031999999999996,0.10080122816712103,0.00712772319889037,0.11027000000000003,0.10064132898566079,0.007116416619338699,0.0,0.0,0.0,-0.0003049999999997333,0.0007361895136441198,5.2056459733618346e-05
GLU1168,L GLU 297,0.0,0.0,0.0,-0.00016499999999999238,0.00037118054905933216,2.6246428328439973e-05,61.45583000000002,0.5799250650698332,0.04100689460909289,-61.45398,0.5798244558472164,0.04099978046273666,0.0,0.0,0.0,0.0016849999999995903,0.0007041129170820714,4.9788301838977395e-05
PRO1169,L PRO 298,0.0,0.0,0.0,-0.0001050000000000062,0.00030655342111940475,2.167660028694665e-05,0.4859199999999997,0.07597528282277313,0.00537226376865487,-0.4857699999999998,0.07594575103322249,0.0053701755557896864,0.0,0.0,0.0,4.499999999988624e-05,0.0006503652819762147,4.598777011336825e-05
ALA1170,L ALA 299,0.0,0.0,0.0,-7.999999999999452e-05,0.0002712931993249922,1.9183326093249567e-05,0.22916500000000004,0.10314469339234096,0.007293431214113157,-0.22909000000000007,0.1030699369360437,0.00728814513439463,0.0,0.0,0.0,-5.000000000068283e-06,0.0006363764609098319,4.4998611089683804e-05
ASN1171,L ASN 300,0.0,0.0,0.0,-0.00019499999999996742,0.0003962007067130845,2.8015620642772454e-05,0.5864599999999995,0.4467223728447011,0.03158804191462334,-0.586125,0.44651129814932994,0.03157311667977995,0.0,0.0,0.0,0.00013999999999967372,0.0007351190379789145,5.198076567342216e-05
GLN1172,L GLN 301,0.0,0.0,0.0,-0.00024500000000003073,0.00043008720046061176,3.041175759472366e-05,-0.2484799999999997,0.1960998714940938,0.013866354892328427,0.24855,0.19603295003646712,0.013861622830678955,0.0,0.0,0.0,-0.00017499999999962768,0.000703118055520928,4.971795450335476e-05
MET1173,L MET 302,0.0,0.0,0.0,-0.0005350000000000232,0.0004987734956871915,3.526861210765323e-05,0.18022499999999997,0.17430356959913362,0.012325123604856873,-0.18018999999999996,0.174082089543985,0.012309462599967557,0.0,0.0,0.0,-0.0004999999999999894,0.0008485281374237423,5.9999999999991884e-05
VAL1174,L VAL 303,0.0,0.0,0.0,-0.0003700000000000031,0.00048280430818293645,3.413942003022341e-05,-0.3974900000000001,0.06123854913369401,0.004330219336246061,0.39738500000000015,0.061155676555818224,0.004324359360067023,0.0,0.0,0.0,-0.00047500000000001095,0.0008181534085975894,5.785218232702436e-05
LYS1175,L LYS 304,0.0,0.0,0.0,-0.0002849999999999924,0.0004514144437210546,3.191982142807108e-05,-67.93146999999998,1.1314068715997723,0.08000254711892564,67.92810000000004,1.1310949429626,0.07998049043346657,0.0,0.0,0.0,-0.0036550000000013937,0.000886552310920054,6.268871509281746e-05
CYS1176,L CYS 305,0.0,0.0,0.0,-0.0002499999999999941,0.0004330127018922092,3.061862178478901e-05,0.001574999999999993,0.199835618384211,0.014130512088208268,-0.0015500000000000114,0.1997958895973588,0.01412770283874912,0.0,0.0,0.0,-0.0002250000000000929,0.0006814506585220158,4.8185838168495574e-05
ASP1177,L ASP 306,0.0,0.0,0.0,-0.000130000000000004,0.00033630343441601513,2.3780243901188965e-05,62.192925000000024,0.6032935184224872,0.0426592937922432,-62.191349999999964,0.603093025578928,0.04264511680731719,0.0,0.0,0.0,0.0014450000000002915,0.0007259304374383297,5.1331033498235964e-05
PRO1178,L PRO 307,0.0,0.0,0.0,-0.0001249999999999929,0.0003307189138830551,2.338535866733581e-05,0.013740000000000013,0.10037949192937767,0.007097901943532327,-0.013815000000000011,0.1003848632762928,0.0070982817551151055,0.0,0.0,0.0,-0.00020000000000022666,0.0006480740698410217,4.5825756949575065e-05
ARG1179,L ARG 308,0.0,0.0,0.0,-0.00017499999999999683,0.00037996710383925977,2.6867731575255364e-05,-59.73694500000001,0.9893480641174793,0.06995747250912528,59.73582999999997,0.989219465590951,0.06994837922010941,0.0,0.0,0.0,-0.0012899999999977751,0.0006898550572386611,4.878011890092912e-05
HIE1180,L HIE 309,0.0,0.0,0.0,-0.00023999999999998466,0.0004270831300812253,3.0199337741081077e-05,-0.09974999999999977,0.32634106008898095,0.0230757976568525,0.09966499999999998,0.3263227126250945,0.02307450029523933,0.0,0.0,0.0,-0.00032499999999969554,0.0007479137650826881,5.288548950327312e-05
GLY1181,L GLY 310,0.0,0.0,0.0,-0.00010000000000000898,0.00030000000000002697,2.121320343559833e-05,-0.3390149999999998,0.1388046640967087,0.009814971924310361,0.3389600000000001,0.13885246990961297,0.009818352305758837,0.0,0.0,0.0,-0.00015499999999993457,0.0006252799373080327,4.421396838104092e-05
LYS1182,L LYS 311,0.0,0.0,0.0,-0.00017500000000001182,0.0003799671038392923,2.6867731575257664e-05,-60.97082999999998,0.7424898255881732,0.05250195906354142,60.96985999999997,0.7423178567184291,0.05248979902814652,0.0,0.0,0.0,-0.0011450000000007776,0.0006511336268383977,4.60421002996022e-05
TYR1183,L TYR 312,0.0,0.0,0.0,-0.00031000000000001025,0.0004624932431939025,3.270321085153675e-05,-0.46894000000000036,0.17338548497495332,0.012260205218510773,0.46885499999999986,0.1732901727594499,0.012253465627119537,0.0,0.0,0.0,-0.00039499999999989267,0.0007543043152468435,5.333736963893183e-05
MET1184,L MET 313,0.0,0.0,0.0,-0.00033000000000003914,0.0004702127178204058,3.324906013709655e-05,-0.4657749999999998,0.16594840877513817,0.011734324517201737,0.46556499999999984,0.16596037411081077,0.011735170594201063,0.0,0.0,0.0,-0.000540000000000056,0.0008052328855679943,5.6938563381954e-05
ALA1185,L ALA 314,0.0,0.0,0.0,-0.00014999999999998793,0.0003570714214271138,2.5248762345903164e-05,0.11471999999999999,0.08717632476767993,0.006164297040214726,-0.11458999999999994,0.08720929938945741,0.006166628698081317,0.0,0.0,0.0,-1.9999999999972263e-05,0.0006705221845695451,4.7413078364514315e-05
CYS1186,L CYS 315,0.0,0.0,0.0,-0.00027499999999996305,0.0004465142774872339,3.157332735078349e-05,-0.2107049999999999,0.13818262544545906,0.009770987149464488,0.2107399999999999,0.13818564469582226,0.009771200642705079,0.0,0.0,0.0,-0.00024000000000001798,0.0006945502141672194,4.911211663122097e-05
CYS1187,L CYS 316,0.0,0.0,0.0,-0.0004300000000000126,0.0004950757517794764,3.5007142128429575e-05,0.09970500000000002,0.14007989854008324,0.009905144616561641,-0.099315,0.1400368372072149,0.009902099720513828,0.0,0.0,0.0,-3.999999999997339e-05,0.0008052328855679021,5.693856338194748e-05
LEU1188,L LEU 317,0.0,0.0,0.0,-0.0003699999999999859,0.00048280430818291374,3.4139420030221805e-05,0.06921000000000001,0.09475408117859625,0.006700125334648602,-0.06921000000000001,0.09473835495721883,0.00669901332287076,0.0,0.0,0.0,-0.00037000000000022903,0.0007022107945626015,4.965380146576091e-05
LEU1189,L LEU 318,0.0,0.0,0.0,-0.0008300000000000218,0.0003756327994198673,2.656124997058744e-05,-0.06005499999999987,0.07535855608356634,0.005328654602711651,0.060684999999999996,0.07535360492371947,0.005328304502841405,0.0,0.0,0.0,-0.00020000000000001795,0.0006782329983127285,4.7958315233141454e-05
TYR1190,L TYR 319,0.0,0.0,0.0,-0.0006650000000000089,0.00047199046600541095,3.3374765916782474e-05,0.6701699999999999,0.07585618695927102,0.005363842419385509,-0.6699200000000001,0.07582376672257744,0.005361549962464139,0.0,0.0,0.0,-0.00041499999999974115,0.0007501833109311586,5.304597062923985e-05
ARG1191,L ARG 320,0.0,0.0,0.0,-0.001235000000000046,0.0004239988207530937,2.9981244136961203e-05,-74.84175999999998,0.7276937284331698,0.051455717000201635,74.83356500000005,0.7266864631755299,0.051384492590788554,0.0,0.0,0.0,-0.00942999999999941,0.0018695186546256477,0.00013219493182405466
GLY1192,L GLY 321,0.0,0.0,0.0,-0.0002449999999999819,0.0004300872004605261,3.0411757594717602e-05,-0.032609999999999924,0.054994435173024575,0.003888693803836966,0.032395000000000014,0.05495351649348746,0.0038858004162591765,0.0,0.0,0.0,-0.0004599999999999316,0.0007059745037888704,4.991993589739182e-05
ASP1193,L ASP 322,0.0,0.0,0.0,-0.0003300000000000014,0.0004702127178203519,3.324906013709274e-05,64.82174500000004,0.5748548164281344,0.040648373889408174,-64.81810499999999,0.574397174416379,0.04061601371242137,0.0,0.0,0.0,0.00330999999999932,0.0009131812525482158,6.457166561292687e-05
VAL1194,L VAL 323,0.0,0.0,0.0,-0.00024999999999999247,0.0004330127018922063,3.06186217847888e-05,0.27713999999999983,0.05302650657925821,0.003749540238482656,-0.27703999999999995,0.05302856211514696,0.0037496855868192464,0.0,0.0,0.0,-0.00015000000000000123,0.0006982120021886589,4.9371044145343724e-05
VAL1195,L VAL 324,0.0,0.0,0.0,-0.00026000000000000247,0.0004386342439892304,3.101612483854194e-05,-0.04045000000000006,0.05958940761578343,0.004213607421200976,0.04056999999999997,0.05960968964857984,0.0042150415774936355,0.0,0.0,0.0,-0.00014000000000000235,0.0007213875518746761,5.100980297941458e-05
PRO1196,L PRO 325,0.0,0.0,0.0,-0.0002150000000000113,0.0004108223460329511,2.9049526674286603e-05,-0.17240499999999997,0.04040657093840086,0.002857176031503853,0.1723749999999999,0.04041292336617142,0.002857625215979209,0.0,0.0,0.0,-0.0002450000000002106,0.0007582710597140616,5.3617860830132246e-05
LYS1197,L LYS 326,0.0,0.0,0.0,-0.0002199999999999952,0.00041424630354415054,2.929163703175298e-05,-57.94672999999999,0.4681182298300199,0.03310095747098498,57.94609499999998,0.468050698086486,0.033096182255605164,0.0,0.0,0.0,-0.0008550000000004232,0.000709911966373887,5.019835654684518e-05
ASP1198,L ASP 327,0.0,0.0,0.0,-0.00014499999999999512,0.0003521008378291533,2.4897289009045915e-05,59.837405,0.5577584521799029,0.039439478380052205,-59.83616000000001,0.5575680177348478,0.039426012631305206,0.0,0.0,0.0,0.0011000000000022324,0.0007141428428539893,5.0497524691789475e-05
VAL1199,L VAL 328,0.0,0.0,0.0,-0.00022999999999999743,0.00042083250825001163,2.9757352032732693e-05,-0.24963500000000033,0.050595570705348196,0.003577647114375514,0.24966999999999984,0.05064682714642702,0.0035812714920821468,0.0,0.0,0.0,-0.0001950000000000721,0.0006685618894315458,4.727446456599368e-05
ASN1200,L ASN 329,0.0,0.0,0.0,-0.00013500000000000344,0.0003417235724968443,2.416350554038114e-05,-0.4940399999999997,0.2386374413205112,0.01687421530027403,0.49404,0.23861822730043064,0.016872856663884748,0.0,0.0,0.0,-0.00013500000000064461,0.0006532801849130477,4.619388487668177e-05
ALA1201,L ALA 330,0.0,0.0,0.0,-7.500000000000728e-05,0.0002633913438213441,1.8624580532190987e-05,-0.16673499999999997,0.042269549027639186,0.0029889084755140905,0.16675500000000007,0.0421706648631483,0.0029819163091877434,0.0,0.0,0.0,-5.500000000000893e-05,0.0006418527868600683,4.53858458112238e-05
ALA1202,L ALA 331,0.0,0.0,0.0,-8.500000000000841e-05,0.0002788816953477144,1.9719913792916967e-05,-0.313565,0.0555974439610306,0.00393133296414838,0.31350999999999996,0.05557580318807849,0.0039298027304179245,0.0,0.0,0.0,-0.0001400000000000351,0.0006003332407921339,4.244997055358144e-05
ILE1203,L ILE 332,0.0,0.0,0.0,-0.00015500000000000014,0.00036190468358395184,2.5590525590538415e-05,-0.19077499999999994,0.04946043241824733,0.0034973807163361636,0.190745,0.04942964672137575,0.003495203838834019,0.0,0.0,0.0,-0.00018499999999998628,0.0007076545767533502,5.003873499599901e-05
ALA1204,L ALA 333,0.0,0.0,0.0,-8.499999999999453e-05,0.0002788816953476689,1.9719913792913752e-05,-0.10087999999999997,0.05768228150827608,0.004078753240881341,0.100885,0.05763446690132563,0.004075372237599897,0.0,0.0,0.0,-8.000000000007834e-05,0.0006808817812219682,4.81456124688429e-05
THR1205,L THR 334,0.0,0.0,0.0,-8.50000000000073e-05,0.00027888169534771075,1.971991379291671e-05,-0.37476999999999977,0.14191464723558356,0.010034880940997786,0.374665,0.14188150963039545,0.010032537758463706,0.0,0.0,0.0,-0.00018999999999989552,0.000627614531380535,4.4379049111039355e-05
ILE1206,L ILE 335,0.0,0.0,0.0,-0.000134999999999994,0.00034172357249682045,2.416350554037945e-05,-0.3434699999999999,0.07190486144900103,0.005084441513086779,0.3434599999999998,0.07187404538496554,0.005082262488301881,0.0,0.0,0.0,-0.00014499999999999957,0.000603303406255732,4.265999296763706e-05
LYS1207,L LYS 336,0.0,0.0,0.0,-0.00014000000000000733,0.0003469870314579677,2.4535688292771883e-05,-60.12565499999998,0.769874097483668,0.054438319499057475,60.124924999999976,0.7697294065968326,0.05442808830833176,0.0,0.0,0.0,-0.000870000000000708,0.0007636098480249077,5.399537017192412e-05
THR1208,L THR 337,0.0,0.0,0.0,-8.500000000000174e-05,0.00027888169534769254,1.9719913792915422e-05,-0.25699499999999986,0.17986023733721732,0.012718039348696822,0.2569899999999999,0.17988221118276282,0.01271959313421622,0.0,0.0,0.0,-9.00000000000345e-05,0.000701355829804006,4.959334632791307e-05
LYS1209,L LYS 338,0.0,0.0,0.0,-0.00010000000000000231,0.00030000000000000697,2.121320343559692e-05,-56.509244999999986,0.9206731694680012,0.0651014241387335,56.50854000000003,0.920574770671696,0.06509446629312071,0.0,0.0,0.0,-0.0008050000000010371,0.0006610408459379711,4.674264648040312e-05
ARG1210,L ARG 339,0.0,0.0,0.0,-0.00013500000000000344,0.00034172357249684425,2.4163505540381135e-05,-60.12965499999999,0.6078195587307805,0.042979333171634986,60.128279999999975,0.6076251653800213,0.04296558748598105,0.0,0.0,0.0,-0.0015100000000008152,0.0007140728254167098,5.0492573711319314e-05
THR1211,L THR 340,0.0,0.0,0.0,-0.00011499999999999732,0.00031902194281897806,2.2558257911460638e-05,0.030930000000000193,0.16675582478582263,0.011791417450841094,-0.030949999999999922,0.16672191667564293,0.011789019785376565,0.0,0.0,0.0,-0.00013499999999972535,0.0006532801849128228,4.619388487666587e-05
ILE1212,L ILE 341,0.0,0.0,0.0,-0.0001549999999999968,0.00036190468358394403,2.5590525590537862e-05,-0.38391499999999995,0.1566944727008584,0.011079972422122731,0.38384500000000016,0.15672562322415517,0.011082175096748798,0.0,0.0,0.0,-0.00022500000000003518,0.0007101936355670456,5.021827356649856e-05
GLN1213,L GLN 342,0.0,0.0,0.0,-0.0001649999999999946,0.0003711805490593372,2.6246428328440332e-05,0.2016900000000004,0.2918979511747217,0.020640302069010547,-0.20168499999999995,0.29184070273866874,0.02063625399327601,0.0,0.0,0.0,-0.00015999999999930737,0.0007445804187588823,5.264978632431249e-05
PHE1214,L PHE 343,0.0,0.0,0.0,-0.0002300000000000102,0.000420832508250035,2.9757352032734343e-05,-0.4665450000000002,0.03625641977636522,0.0025637160285413895,0.46646999999999983,0.03629599289178038,0.002566514270367663,0.0,0.0,0.0,-0.0003050000000000264,0.000736189513644288,5.205645973363024e-05
VAL1215,L VAL 344,0.0,0.0,0.0,-0.00016499999999997962,0.0003711805490593035,2.6246428328437947e-05,-0.13790500000000014,0.0573907307411226,0.004058137488429904,0.13786999999999994,0.057379465839270685,0.004057340939581015,0.0,0.0,0.0,-0.0001999999999999935,0.0006403124237430481,4.527692569067034e-05
ASP1216,L ASP 345,0.0,0.0,0.0,-7.499999999999841e-05,0.00026339134382131286,1.8624580532188778e-05,59.287015000000004,0.5603250617046817,0.03962096508001511,-59.28635000000004,0.5601183334751371,0.03960634718671774,0.0,0.0,0.0,0.0005899999999998328,0.0006722350779304529,4.753419821560904e-05
TRP1217,L TRP 346,0.0,0.0,0.0,-0.0002650000000000363,0.0004413332074522077,3.120697037522654e-05,-0.007569999999999986,0.12161219141188105,0.00859928052222975,0.007494999999999994,0.12163301350784664,0.008600752866755329,0.0,0.0,0.0,-0.00033999999999970496,0.0007445804187597316,5.264978632437255e-05
CYS1218,L CYS 347,0.0,0.0,0.0,-0.00014500000000000512,0.0003521008378291776,2.4897289009047633e-05,-0.3937399999999998,0.13935670920339707,0.009854007408156382,0.3936749999999995,0.13933610219537687,0.009852550272645278,0.0,0.0,0.0,-0.0002099999999997948,0.0006677574409920787,4.721758147132747e-05
PRO1219,L PRO 348,0.0,0.0,0.0,-0.00016499999999999515,0.0003711805490593384,2.6246428328440417e-05,-0.3833900000000002,0.12562280008023996,0.008882873380837963,0.38340500000000005,0.12561990676242402,0.008882668792373186,0.0,0.0,0.0,-0.00015000000000002346,0.0006982120021884698,4.9371044145330355e-05
THR1220,L THR 349,0.0,0.0,0.0,-0.00015499999999999902,0.0003619046835839491,2.559052559053822e-05,-0.1714299999999999,0.1855064287295728,0.01311728537083799,0.17149999999999999,0.18552452668043665,0.013118565089216131,0.0,0.0,0.0,-8.499999999982522e-05,0.0006306940621249088,4.459680481826127e-05
GLY1221,L GLY 350,0.0,0.0,0.0,-0.00010499999999999621,0.0003065534211193756,2.1676600286944586e-05,0.222635,0.07712004781507852,0.0054532108775472805,-0.22244999999999998,0.07719195230074197,0.005458295292488316,0.0,0.0,0.0,8.000000000009444e-05,0.0006431174076324158,4.547526800359943e-05
PHE1222,L PHE 351,0.0,0.0,0.0,-0.00036500000000001977,0.0004814301610826069,3.404225315692432e-05,-0.1511050000000001,0.07226156637521741,0.005109664360307803,0.15095500000000006,0.07219170987724266,0.005104724759965014,0.0,0.0,0.0,-0.0005150000000000965,0.0007744514187477124,5.4761984989604996e-05
LYS1223,L LYS 352,0.0,0.0,0.0,-0.0006349999999999723,0.00048143016108255835,3.404225315692089e-05,-69.34567999999996,0.7438011815029548,0.05259468592953054,69.34609499999996,0.7432288651416599,0.05255421705152497,0.0,0.0,0.0,-0.0002200000000005531,0.0014427751037500308,0.00010201960595887714
VAL1224,L VAL 353,0.0,0.0,0.0,-0.00040500000000002145,0.000490892045158633,3.4711309396220226e-05,0.2074499999999999,0.08930754447413695,0.006314997030878142,-0.207565,0.08929521697717074,0.006314125345208156,0.0,0.0,0.0,-0.0005200000000001414,0.0007277362159464466,5.145872132107701e-05
GLY1225,L GLY 354,0.0,0.0,0.0,-0.0003299999999999925,0.00047021271782033926,3.3249060137091846e-05,-0.3286000000000001,0.06966577351899494,0.004926114087188753,0.3288400000000001,0.06959162593300984,0.004920871061102885,0.0,0.0,0.0,-9.000000000005506e-05,0.0007361385739112065,5.205285775056086e-05
ILE1226,L ILE 355,0.0,0.0,0.0,-0.0005949999999999978,0.0004908920451586039,3.471130939621817e-05,0.231975,0.0842669827097183,0.005958575490417136,-0.23185,0.08424445085582752,0.005956982247749249,0.0,0.0,0.0,-0.00047000000000001484,0.0007609862022405199,5.3809850399366905e-05
ASN1227,L ASN 356,0.0,0.0,0.0,-0.0009249999999999314,0.0002633913438212943,1.8624580532187467e-05,-1.0155650000000005,0.12987765695068584,0.00918373719544501,1.0167150000000003,0.12964487562182733,0.009167277069828063,0.0,0.0,0.0,0.00022499999999922693,0.0009024272823897561,6.38112450905544e-05
TYR1228,L TYR 357,0.0,0.0,0.0,-0.0009799999999999948,0.0001399999999999992,9.899494936611609e-06,-0.5854099999999997,0.21080154624670175,0.01490592028356524,0.5849750000000001,0.21069225039141787,0.014898191899522559,0.0,0.0,0.0,-0.0014150000000001217,0.0006502115040505071,4.5976896371961785e-05
GLU1229,L GLU 358,0.0,0.0,0.0,-0.0009599999999999881,0.00024166091947188956,1.708800749063493e-05,71.52021499999998,0.9684522181172202,0.06847991306858398,-71.51134499999998,0.9669818746891875,0.06837594408772048,0.0,0.0,0.0,0.007910000000002028,0.0018116015014334977,0.00012809957064713573
PRO1230,L PRO 359,0.0,0.0,0.0,-0.0006449999999999928,0.0004785133226985365,3.383600153682418e-05,0.6951999999999999,0.06979971346645851,0.004935585071701079,-0.6942499999999998,0.06963359462213808,0.004923838695570894,0.0,0.0,0.0,0.0003050000000001241,0.0007693991161939987,5.440473324997129e-05
PRO1231,L PRO 360,0.0,0.0,0.0,-0.0008150000000000057,0.00038829756630707975,2.7456784225396915e-05,-0.5387400000000001,0.08028201791185845,0.005676795927281497,0.5385149999999999,0.08011348060719996,0.005664878540180805,0.0,0.0,0.0,-0.001039999999999832,0.0007927168473042611,5.6053545828966396e-05
THR1232,L THR 361,0.0,0.0,0.0,-0.0013250000000000078,0.00046837484987988633,3.3119103248729884e-05,0.22292499999999968,0.14977482890993404,0.010590679717326933,-0.2195750000000001,0.14954258381812197,0.01057425750939517,0.0,0.0,0.0,0.002024999999999473,0.0010697546447668849,7.564307635204705e-05
VAL1233,L VAL 362,0.0,0.0,0.0,-0.0009500000000000153,0.0002598076211353246,1.837117307087334e-05,-0.08419500000000008,0.18368553828486348,0.012988528972712816,0.08506,0.18353358384775253,0.012977784171421562,0.0,0.0,0.0,-8.499999999973668e-05,0.0006839407869107375,4.83619168354646e-05
VAL1234,L VAL 363,0.0,0.0,0.0,-0.0011899999999999999,0.0003923009049186597,2.773986301336033e-05,-0.753375,0.18347687694911333,0.012973774388164779,0.7531349999999999,0.18360298683572765,0.012982691703764744,0.0,0.0,0.0,-0.00143000000000018,0.0008031811750782549,5.679348554192137e-05
PRO1235,L PRO 364,0.0,0.0,0.0,-0.0009149999999999886,0.0003844151401805015,2.7182255241240986e-05,0.6196049999999999,0.15113030462154237,0.010686526324068123,-0.6191500000000001,0.15079690812480165,0.010662951631701202,0.0,0.0,0.0,-0.00045999999999994933,0.0007989993742172665,5.6497787567283705e-05
GLY1236,L GLY 365,0.0,0.0,0.0,-0.0003300000000000005,0.00047021271782035087,3.3249060137092666e-05,0.15072499999999991,0.14820890450644333,0.010479952140873555,-0.15062000000000011,0.148071960883889,0.010470268764458711,0.0,0.0,0.0,-0.00022500000000003962,0.0008150920193450319,5.7635709416990856e-05
GLY1237,L GLY 366,0.0,0.0,0.0,-0.0002999999999999975,0.0004582575694955803,3.240370349203904e-05,-0.7307950000000004,0.11069843257697486,0.007827561234190074,0.730175000000001,0.11060747883845148,0.00782112983366166,0.0,0.0,0.0,-0.0009199999999999897,0.000750732975164874,5.308483775994344e-05
ASP1238,L ASP 367,0.0,0.0,0.0,-0.0004950000000000131,0.0004999749993749816,3.535357124817893e-05,73.08281000000001,0.7765069116869913,0.05490733028920951,-73.07295499999996,0.7758989386391619,0.05486434010271963,0.0,0.0,0.0,0.009359999999999218,0.0013230268326834221,9.355212450822075e-05
LEU1239,L LEU 368,0.0,0.0,0.0,-0.0005849999999999917,0.0004927220311696969,3.484070894801021e-05,0.10757999999999997,0.08780400674228934,0.006208680858282213,-0.10729999999999995,0.08765101254406596,0.006197862534777618,0.0,0.0,0.0,-0.00030499999999999527,0.0007496499182950613,5.300825407423791e-05
ALA1240,L ALA 369,0.0,0.0,0.0,-0.00025000000000001134,0.0004330127018922391,3.061862178479112e-05,0.52668,0.09441698787824167,0.006676289238791274,-0.5263800000000001,0.09433157265730266,0.006670249470597022,0.0,0.0,0.0,5.000000000014548e-05,0.0007399324293471954,5.232112384112378e-05
LYS1241,L LYS 370,0.0,0.0,0.0,-0.0005950000000000033,0.0004908920451586094,3.4711309396218566e-05,-69.88262999999999,1.3410690858803496,0.09482790446656396,69.874595,1.3398961157394604,0.09474496295248876,0.0,0.0,0.0,-0.008630000000000778,0.001501032977651397,0.00010613905972819382
VAL1242,L VAL 371,0.0,0.0,0.0,-0.0004099999999999887,0.000491833305094304,3.4777866524557446e-05,0.3966350000000001,0.09251146834311869,0.006541548660294384,-0.39640000000000014,0.09244922930992923,0.006537147696052108,0.0,0.0,0.0,-0.00017499999999991188,0.0008089344843683635,5.7200305943251305e-05
GLN1243,L GLN 372,0.0,0.0,0.0,-0.0003049999999999975,0.0004604074282632684,3.25557214633616e-05,0.16072000000000003,0.2159839151418451,0.01527236910240185,-0.16064499999999998,0.21579883914191939,0.015259282252943615,0.0,0.0,0.0,-0.00023000000000012122,0.0007396620850089908,5.23020076096438e-05
ARG1244,L ARG 373,0.0,0.0,0.0,-0.0004899999999999838,0.0004998999899979823,3.534826728426606e-05,-63.172689999999974,0.51721742420481,0.03657279480030603,63.16993500000002,0.5169850779033232,0.03655636543576953,0.0,0.0,0.0,-0.003244999999995315,0.0008455619433252291,5.979025840385447e-05
ALA1245,L ALA 374,0.0,0.0,0.0,-0.00032500000000000416,0.00046837484987988595,3.311910324872986e-05,-0.15948499999999993,0.06967251807563751,0.004926590999362559,0.159535,0.06961615311836769,0.004922605395011881,0.0,0.0,0.0,-0.00027499999999998885,0.0007066647012550739,4.9968740228262854e-05
VAL1246,L VAL 375,0.0,0.0,0.0,-0.0003699999999999504,0.00048280430818286744,3.413942003021853e-05,-0.05823500000000003,0.07790282263820726,0.005508561416104924,0.05869000000000001,0.07792742713576523,0.005510301216812017,0.0,0.0,0.0,8.49999999999912e-05,0.0007333314393916682,5.185436336511402e-05
CYS1247,L CYS 376,0.0,0.0,0.0,-0.0004899999999999771,0.0004998999899979754,3.534826728426556e-05,-0.07595500000000004,0.15558217434847738,0.011001321051355607,0.07614499999999996,0.15545675918080887,0.010992452859803402,0.0,0.0,0.0,-0.00030000000000000247,0.0008062257748299287,5.700877125496211e-05
MET1248,L MET 377,0.0,0.0,0.0,-0.00036499999999992425,0.00048143016108248115,3.404225315691543e-05,0.4914950000000005,0.12796397920899277,0.009048419744629317,-0.49094500000000013,0.12786255110469158,0.00904124769459389,0.0,0.0,0.0,0.00018499999999992744,0.0008067062662456803,5.70427471288001e-05
LEU1249,L LEU 378,0.0,0.0,0.0,-0.0007349999999999967,0.0004413332074521438,3.120697037522202e-05,-0.4808199999999998,0.08053556729793501,0.005694724576307541,0.48076000000000013,0.0805798510795339,0.005697855912534056,0.0,0.0,0.0,-0.0007949999999998347,0.0007503165998429864,5.305539557858089e-05
SER1250,L SER 379,0.0,0.0,0.0,-0.00032500000000001527,0.0004683748498799019,3.311910324873098e-05,0.44288000000000005,0.2135535661139846,0.015100517474576821,-0.44276999999999966,0.21348498097055985,0.015095667772576392,0.0,0.0,0.0,-0.00021499999999993052,0.000754171731106239,5.332799452444191e-05
ASN1251,L ASN 380,0.0,0.0,0.0,-0.00038500000000001754,0.00048659531440409633,3.4407484650873664e-05,-0.4166549999999998,0.14668948829074366,0.01037251318991695,0.4167849999999999,0.14675686960071138,0.01037727776803729,0.0,0.0,0.0,-0.00025500000000000967,0.0008185200058647949,5.7878104668384905e-05
THR1252,L THR 381,0.0,0.0,0.0,-0.0002550000000000141,0.00043586121644397435,3.082004218037518e-05,0.50316,0.10385309046918124,0.007343522451793806,-0.5030450000000002,0.10385433536930448,0.00734361047952571,0.0,0.0,0.0,-0.0001400000000001178,0.0007213875518749058,5.100980297943082e-05
THR1253,L THR 382,0.0,0.0,0.0,-0.0002199999999999791,0.00041424630354412034,2.9291637031750844e-05,0.2820400000000003,0.11438994011712757,0.008088590235634399,-0.28195,0.11435959732353031,0.008086444676123123,0.0,0.0,0.0,-0.00012999999999968592,0.0006950539547402523,4.914773646873601e-05
ALA1254,L ALA 383,0.0,0.0,0.0,-0.00011999999999999344,0.0003249615361854207,2.297825058615086e-05,0.13908000000000006,0.052488413959653646,0.0037114913444597736,-0.138975,0.05241168166544574,0.0037060655519027324,0.0,0.0,0.0,-1.499999999990287e-05,0.0006440302787911831,4.5539817742270835e-05
ILE1255,L ILE 384,0.0,0.0,0.0,-0.00038999999999998313,0.0004877499359302666,3.448912872195956e-05,0.21434999999999993,0.05678906144672569,0.004015593044619926,-0.21417499999999992,0.056711501258563446,0.004010108711119963,0.0,0.0,0.0,-0.00021499999999988084,0.0007802403475852922,5.51713240732909e-05
ALA1256,L ALA 385,0.0,0.0,0.0,-0.00015499999999999181,0.0003619046835839324,2.559052559053704e-05,0.4325899999999998,0.07562441338615548,0.005347453552860526,-0.4324699999999999,0.07558431781791727,0.005344618368040849,0.0,0.0,0.0,-3.4999999999943964e-05,0.0007508495188783725,5.3093078644955384e-05
GLU1257,L GLU 386,0.0,0.0,0.0,-0.00020499999999999796,0.00040370162248868507,2.8546015483776083e-05,68.32166000000001,0.7702941284995157,0.05446802017701894,-68.31869,0.7700168854643219,0.05444841613399671,0.0,0.0,0.0,0.002765000000000768,0.0008060862236743142,5.699890349811637e-05
ALA1258,L ALA 387,0.0,0.0,0.0,-0.0002449999999999952,0.00043008720046054953,3.041175759471926e-05,0.14335499999999995,0.08642221343497306,0.006110973316502059,-0.143165,0.08632756092349664,0.006104280373229929,0.0,0.0,0.0,-5.4999999999991444e-05,0.0007224783733788347,5.1086935707680045e-05
TRP1259,L TRP 388,0.0,0.0,0.0,-0.0008300000000000684,0.0003756327994198876,2.6561249970588874e-05,0.5298349999999998,0.06721493714197864,0.004752813785012063,-0.5296849999999999,0.0671287998924469,0.004746722961686398,0.0,0.0,0.0,-0.0006800000000001738,0.0006982836100030981,4.9376107582461314e-05
ALA1260,L ALA 389,0.0,0.0,0.0,-0.00015499999999998515,0.0003619046835839168,2.5590525590535938e-05,0.24486000000000008,0.09393167942712366,0.006641972749116006,-0.24483500000000002,0.09387873973909079,0.006638229347875811,0.0,0.0,0.0,-0.00012999999999983026,0.000680514511233879,4.811964255893248e-05
ARG1261,L ARG 390,0.0,0.0,0.0,-0.00045000000000000264,0.0004974937185533122,3.517811819867588e-05,-70.00185999999994,0.8058003042988561,0.05697868594519046,69.99819500000004,0.805557395207303,0.056961509678605554,0.0,0.0,0.0,-0.004114999999999185,0.0009336889203580398,6.602177671039162e-05
LEU1262,L LEU 391,0.0,0.0,0.0,-0.0005500000000000083,0.0004974937185533162,3.517811819867616e-05,-0.06876999999999996,0.08377479991023574,0.005923772910907387,0.06873000000000004,0.08370870384852458,0.005919099213562817,0.0,0.0,0.0,-0.0005900000000000371,0.000807403244977115,5.709203096753413e-05
ASP1263,L ASP 392,0.0,0.0,0.0,-0.00039499999999999204,0.0004888506929523472,3.456696399743475e-05,73.490805,1.0517567052200019,0.0743704298419484,-73.48612000000004,1.051114482626766,0.07432501784687758,0.0,0.0,0.0,0.004289999999998742,0.0010516178012967,7.436060785133838e-05
HIE1264,L HIE 393,0.0,0.0,0.0,-0.000295000000000023,0.00045604276115297846,3.224709289223081e-05,0.603965,0.1922381433925123,0.013593289479555733,-0.603835,0.19223180739669535,0.01359284145699496,0.0,0.0,0.0,-0.00016499999999981086,0.0007125833284609473,5.0387250371521676e-05
LYS1265,L LYS 394,0.0,0.0,0.0,-0.00040000000000000923,0.0004898979485566464,3.4641016151378306e-05,-72.15779500000005,1.2429391831332595,0.08788907249959958,72.15370499999996,1.2424952426395817,0.08785768116624729,0.0,0.0,0.0,-0.004490000000001402,0.0009591141746430015,6.78196136822205e-05
PHE1266,L PHE 395,0.0,0.0,0.0,-0.0006200000000000628,0.00048538644398051205,3.4322004603464434e-05,0.07265999999999997,0.068662394365475,0.0048551644668332365,-0.07271000000000001,0.06866116733642089,0.004855077702776748,0.0,0.0,0.0,-0.0006700000000001949,0.0007355949972642701,5.2014421077246524e-05
ASP1267,L ASP 396,0.0,0.0,0.0,-0.00031500000000000527,0.0004645158770160685,3.284623266068784e-05,72.40767500000003,1.1196521153328032,0.07917136033216875,-72.40368500000001,1.1191128699883441,0.07913322992818972,0.0,0.0,0.0,0.0036749999999993576,0.0009270248108868476,6.555055301062668e-05
LEU1268,L LEU 397,0.0,0.0,0.0,-0.0003350000000000009,0.0004719904660054068,3.3374765916782175e-05,0.05848499999999998,0.08492319927440334,0.006004977008698709,-0.058580000000000035,0.08486756506463465,0.006001043075999369,0.0,0.0,0.0,-0.0004300000000000559,0.0007177046746399828,5.0749384232721654e-05
MET1269,L MET 398,0.0,0.0,0.0,-0.0004750000000000476,0.0004993746088860045,3.531111722956737e-05,0.02331000000000001,0.11278361538805189,0.007975005924762694,-0.023400000000000004,0.11274227246246186,0.007972082538458814,0.0,0.0,0.0,-0.0005650000000000773,0.0007910594162261839,5.5936347753500625e-05
TYR1270,L TYR 399,0.0,0.0,0.0,-0.0006700000000000105,0.00047021271782035596,3.3249060137093025e-05,-0.05183500000000013,0.2231077940704898,0.015776103412281514,0.05166999999999995,0.2229465879981123,0.015764704421586853,0.0,0.0,0.0,-0.0008350000000002411,0.0008048447055179331,5.691111490738204e-05
ALA1271,L ALA 400,0.0,0.0,0.0,-0.0001649999999999946,0.0003711805490593372,2.6246428328440332e-05,0.22848999999999994,0.1558239708773977,0.0110184186478823,-0.2283900000000001,0.15576764073452481,0.011014435505281238,0.0,0.0,0.0,-6.499999999997286e-05,0.0007005533527149749,4.9536602628772995e-05
LYS1272,L LYS 401,0.0,0.0,0.0,-0.00036999999999998314,0.00048280430818291016,3.413942003022155e-05,-71.745835,1.1865963710438896,0.0839050340496483,71.74277499999998,1.1861580393763227,0.08387403932019376,0.0,0.0,0.0,-0.0034299999999993246,0.0008972736483383658,6.34468281320052e-05
ARG1273,L ARG 402,0.0,0.0,0.0,-0.0007600000000000279,0.00042708313008126713,3.0199337741084035e-05,-78.72644999999994,1.4990833891116215,0.10600120300049394,78.71949500000001,1.4980927307648657,0.10593115287701094,0.0,0.0,0.0,-0.007715000000004295,0.0013688590139186033,9.67929491230175e-05
ALA1274,L ALA 403,0.0,0.0,0.0,-0.00035999999999999867,0.00047999999999999806,3.394112549695414e-05,0.29839499999999997,0.07924486718393825,0.005603458295999004,-0.29798499999999994,0.07918942337837781,0.0055995378269103465,0.0,0.0,0.0,5.000000000005472e-05,0.000785811682275053,5.556527692722987e-05
PHE1275,L PHE 404,0.0,0.0,0.0,-0.0010699999999999798,0.00027404379212080197,1.9377822375069563e-05,0.6157500000000001,0.05495504981346023,0.003885908838354224,-0.61527,0.054865627673434336,0.0038795857381941717,0.0,0.0,0.0,-0.0005899999999998862,0.0006260191690355445,4.4266239957780106e-05
VAL1276,L VAL 405,0.0,0.0,0.0,-0.0008450000000000113,0.00037546637665708603,2.6549482104176797e-05,0.8919300000000002,0.050600050395226505,0.0035779638762845705,-0.8911400000000004,0.05058478427352544,0.003576884398466846,0.0,0.0,0.0,-5.50000000002715e-05,0.0006722908596729419,4.753814258044708e-05
HIE1277,L HIE 406,0.0,0.0,0.0,-0.0014949999999999263,0.0004999749993749693,3.5353571248178065e-05,0.512955,0.15700262091761402,0.011101761791490576,-0.5118399999999997,0.15689663603787116,0.011094267528773634,0.0,0.0,0.0,-0.0003799999999998871,0.0007520638270784267,5.3178943201226254e-05
TRP1278,L TRP 407,0.0,0.0,0.0,-0.0029950000000000276,0.0005049504926227498,3.570539174970341e-05,1.6028600000000024,0.08215802091088309,0.0058094493714951605,-1.6018649999999999,0.08193080479892498,0.005793382766139118,0.0,0.0,0.0,-0.0020000000000003483,0.0007549834435275695,5.338539126019152e-05
TYR1279,L TYR 408,0.0,0.0,0.0,-0.0023249999999999994,0.0004892596447694761,3.459588125774179e-05,0.890085,0.1119111155113749,0.007913310866824421,-0.8897100000000003,0.11182180422439733,0.007906995605158588,0.0,0.0,0.0,-0.0019500000000001417,0.0008046738469715015,5.689903338370149e-05
VAL1280,L VAL 409,0.0,0.0,0.0,-0.0016250000000000275,0.00048412291827591724,3.4232659844072184e-05,1.0403550000000001,0.09285708898624352,0.0065659877303415465,-1.0390449999999996,0.09256610057143497,0.006545411742205761,0.0,0.0,0.0,-0.0003150000000002373,0.0008097993578660066,5.72614617347565e-05
GLY1281,L GLY 410,0.0,0.0,0.0,-0.0014000000000000013,0.0004898979485566277,3.4641016151376985e-05,1.0498400000000006,0.09170209594114673,0.006484317388900422,-1.0461899999999995,0.09100463669506245,0.006434999572649678,0.0,0.0,0.0,0.002250000000000163,0.0010943034314118947,7.737893770270588e-05
GLU1282,L GLU 411,0.0,0.0,0.0,-0.0042350000000000035,0.0006555722690901688,4.635595970315104e-05,102.00065499999995,1.796151156219138,0.12700706625986102,-101.97025500000001,1.7915561196823664,0.1266821481103659,0.0,0.0,0.0,0.02616500000000542,0.00562741281584986,0.000397918176262352
GLY1283,L GLY 412,0.0,0.0,0.0,-0.0014100000000000017,0.0004918333050943172,3.477786652455838e-05,0.41965500000000006,0.20794229001095466,0.014703740336220572,-0.41848499999999994,0.20755661823945795,0.014676469223726816,0.0,0.0,0.0,-0.00023999999999989584,0.0008138795979750471,5.754997827975369e-05
MET1284,L MET 413,0.0,0.0,0.0,-0.002139999999999964,0.0004694677837722125,3.3196385345395125e-05,0.1796700000000001,0.37736013448693795,0.026683391004518137,-0.17973499999999984,0.3768193529730127,0.02664515197695445,0.0,0.0,0.0,-0.002204999999999887,0.0010014863953143173,7.081578213928252e-05
GLU1285,L GLU 414,0.0,0.0,0.0,-0.0014049999999999952,0.0004908920451585962,3.471130939621763e-05,91.81006499999995,2.590894295563319,0.1832038925730366,-91.79075000000003,2.587460830138228,0.18296110990453146,0.0,0.0,0.0,0.01790999999999954,0.0036306886399176544,0.00025672845576627364
GLU1286,L GLU 415,0.0,0.0,0.0,-0.0008950000000000236,0.00037944037739807697,2.6830486391416302e-05,83.59696999999998,2.4537053590649665,0.17350316984286102,-83.58653999999997,2.4515737289356188,0.1733524408309167,0.0,0.0,0.0,0.009535000000003038,0.0022424930323164415,0.00015856820299145393
GLY1287,L GLY 416,0.0,0.0,0.0,-0.00042000000000001037,0.0004935585071701348,3.489985673323116e-05,-0.6611549999999999,0.11369705789949024,0.008039596064168906,0.6605649999999998,0.1135472402791026,0.008029002358637172,0.0,0.0,0.0,-0.001010000000000082,0.0008061637550772141,5.700438579619091e-05
GLU1288,L GLU 417,0.0,0.0,0.0,-0.0013100000000000162,0.0004624932431939049,3.270321085153692e-05,91.95878499999998,2.3886358761386868,0.16890206258031357,-91.93761999999994,2.3854198614953637,0.16867465600404466,0.0,0.0,0.0,0.01985500000000215,0.0034313226312937405,0.00024263115010266713
PHE1289,L PHE 418,0.0,0.0,0.0,-0.0012100000000000144,0.0004073082370883239,2.8801041647829185e-05,-0.28374000000000005,0.11392094802976324,0.008055427487104585,0.28340499999999996,0.11382759320569005,0.008048826304188721,0.0,0.0,0.0,-0.0015449999999996677,0.0007334677907037177,5.186400485885141e-05
SER1290,L SER 419,0.0,0.0,0.0,-0.0004699999999999843,0.0004990991885386941,3.529164207004138e-05,-0.666185,0.2879588004819434,0.02036176205231262,0.665695,0.2877363063205611,0.02034602933928384,0.0,0.0,0.0,-0.0009599999999999839,0.0008175573374387558,5.781003373117626e-05
GLU1291,L GLU 420,0.0,0.0,0.0,-0.000829999999999988,0.00040137264480779,2.838133189263678e-05,83.462565,2.8585695961041178,0.20213139458989118,-83.44995500000003,2.855338185393775,0.20190289934728298,0.0,0.0,0.0,0.011780000000001109,0.0032774380238209076,0.0002317498651562401
ALA1292,L ALA 421,0.0,0.0,0.0,-0.0005549999999999611,0.0004969657935914342,3.5140788266625726e-05,-0.4184100000000003,0.07646784879934691,0.00540709344287658,0.41828499999999996,0.07646544170408048,0.005406923235537995,0.0,0.0,0.0,-0.0006799999999999695,0.0007533923280733947,5.327288240746175e-05
ARG1293,L ARG 422,0.0,0.0,0.0,-0.000635000000000005,0.0004814301610825836,3.4042253156922675e-05,-74.713215,1.2248509169604929,0.08661003893253252,74.70769999999997,1.2240812718133485,0.08655561680226721,0.0,0.0,0.0,-0.006149999999999664,0.0011478240283197792,8.116341540337756e-05
GLU1294,L GLU 423,0.0,0.0,0.0,-0.0005600000000000122,0.0004963869458396445,3.509985754956921e-05,77.25836999999999,1.715219651560459,0.12128434468428277,-77.25093000000004,1.7137997826742999,0.12118394479250288,0.0,0.0,0.0,0.006880000000001445,0.0016720047846820896,0.00011822859214250588
ASP1295,L ASP 424,0.0,0.0,0.0,-0.0006899999999999501,0.00046249324319385234,3.27032108515332e-05,82.48395999999998,1.385675426787338,0.09798204908048899,-82.47293499999998,1.383977507322486,0.09786198804373845,0.0,0.0,0.0,0.01033500000000359,0.002069486651316523,0.00014633480447209536
MET1296,L MET 425,0.0,0.0,0.0,-0.0006650000000000534,0.0004719904660054422,3.3374765916784676e-05,-0.47074999999999984,0.226682746365929,0.01602889071333386,0.4704800000000002,0.2265687966159501,0.016020833249241404,0.0,0.0,0.0,-0.0009350000000000576,0.0008004842284516629,5.6602782617105234e-05
ALA1297,L ALA 426,0.0,0.0,0.0,-0.00024999999999999133,0.00043301270189220444,3.061862178478867e-05,-0.5354099999999999,0.0505162538199356,0.0035720385636217296,0.5351049999999997,0.050431279727965406,0.003566029987956,0.0,0.0,0.0,-0.0005550000000000494,0.0007049645381152464,4.98485205397333e-05
ALA1298,L ALA 427,0.0,0.0,0.0,-0.000305000000000033,0.000460407428263322,3.255572146336539e-05,-0.653655,0.07868103948855672,0.005563589657316498,0.6533349999999998,0.07861598294876283,0.005558989465271619,0.0,0.0,0.0,-0.0006249999999999712,0.0007241374178980197,5.1204247870660656e-05
LEU1299,L LEU 428,0.0,0.0,0.0,-0.0006299999999999484,0.0004828043081828913,3.413942003022021e-05,-0.6172400000000006,0.054195317140867526,0.0038321876258862963,0.6170700000000002,0.05418426985758575,0.003831406464994073,0.0,0.0,0.0,-0.0007999999999999652,0.0006633249580709282,4.6904157598223565e-05
GLU1300,L GLU 429,0.0,0.0,0.0,-0.0003950000000000253,0.0004888506929523885,3.456696399743767e-05,69.58124,0.9756104767786339,0.06898607839268127,-69.57796000000002,0.9752150164953285,0.06895811512787975,0.0,0.0,0.0,0.0028849999999954433,0.0009283183721176204,6.564202160244262e-05
LYS1301,L LYS 430,0.0,0.0,0.0,-0.00029499999999997974,0.00045604276115291157,3.224709289222608e-05,-70.43808000000004,1.682148728142822,0.11894587726341156,70.43421999999997,1.6812971871755946,0.1188856642241731,0.0,0.0,0.0,-0.004154999999998524,0.001162314501329938,8.218804657618596e-05
ASP1302,L ASP 431,0.0,0.0,0.0,-0.0003550000000000046,0.00047851332269854916,3.383600153682508e-05,72.43065500000002,1.0512461776250095,0.0743343300895082,-72.42656,1.0505194126728818,0.07428294004691038,0.0,0.0,0.0,0.0037400000000032208,0.00121342490496889,8.580209787641441e-05
TYR1303,L TYR 432,0.0,0.0,0.0,-0.0005100000000000149,0.0004998999899980134,3.534826728426825e-05,-0.12886000000000014,0.06650007819544267,0.0047022656241433175,0.12874000000000005,0.06648746047188134,0.0047013734163539826,0.0,0.0,0.0,-0.0006300000000001974,0.0007636098480247005,5.399537017190947e-05
GLU1304,L GLU 433,0.0,0.0,0.0,-0.00020500000000001073,0.0004037016224887102,2.8546015483777862e-05,65.47172500000002,0.9265342030230154,0.06551586179588476,-65.46970500000002,0.9261715488904495,0.06549021827624849,0.0,0.0,0.0,0.001814999999997866,0.0008371230494941909,5.919353849849042e-05
GLU1305,L GLU 434,0.0,0.0,0.0,-0.00022999999999999076,0.00042083250824999954,2.9757352032731836e-05,66.06560000000005,0.9814135366873865,0.06939641669399235,-66.06337500000002,0.9810666615341784,0.0693718889166865,0.0,0.0,0.0,0.001995000000000431,0.0008859881489079957,6.264882281437604e-05
VAL1306,L VAL 435,0.0,0.0,0.0,-0.0002499999999999919,0.00043301270189220536,3.061862178478874e-05,-0.3800299999999996,0.059798487439067155,0.0042283915972862966,0.3799800000000001,0.059831677228704375,0.0042307384698181605,0.0,0.0,0.0,-0.00029999999999980395,0.0006782329983123674,4.795831523311592e-05
GLY1307,L GLY 436,0.0,0.0,0.0,-9.499999999999786e-05,0.0002932149382279084,2.073342711661487e-05,-0.3267799999999999,0.04994878977512867,0.003531912796205477,0.3267299999999996,0.04992681744313622,0.003530359117710443,0.0,0.0,0.0,-0.00014499999999987412,0.0006434088902090147,4.549587893425051e-05
VAL1308,L VAL 437,0.0,0.0,0.0,-0.0001600000000000023,0.0003666060555964724,2.5922962793631808e-05,0.3070349999999998,0.14541813427148653,0.0102826148850864,-0.30700000000000005,0.14546872516111498,0.010286192201198655,0.0,0.0,0.0,-0.0001250000000001994,0.0007806247497999355,5.5198505414558637e-05
ASP1309,L ASP 438,0.0,0.0,0.0,-0.00011499999999999678,0.0003190219428189765,2.255825791146053e-05,61.330045,0.7029074711317144,0.04970306393839226,-61.32904000000004,0.7026861236682217,0.04968741230914885,0.0,0.0,0.0,0.0008900000000001284,0.000753591401224996,5.32869590050067e-05
SER1310,L SER 439,0.0,0.0,0.0,-7.000000000000338e-05,0.0002551470164434738,1.8041618552669587e-05,-0.08610000000000007,0.21172947362141153,0.014971534657475832,0.08603999999999992,0.2116793527956849,0.014967990579900834,0.0,0.0,0.0,-0.00013000000000013668,0.000658103335350935,4.653493311481307e-05
VAL1311,L VAL 440,0.0,0.0,0.0,-0.00015499999999999236,0.0003619046835839336,2.5590525590537127e-05,60.67821000000003,1.1546575448571543,0.0816466179916704,-60.67720000000004,1.1544529483671768,0.08163215083512339,0.0,0.0,0.0,0.0008550000000018087,0.0007641825698108957,5.4035867717784656e-05
gtp1312,L gtp 441,0.0,0.0,0.0,-0.007755000000000009,0.0005243805869785846,3.7079306897513935e-05,366.10773999999975,4.343466543271821,0.3071294646604397,-366.17475000000013,4.3441921593671715,0.3071807734665958,0.0,0.0,0.0,-0.0747650000000209,0.03351163641184497,0.00236963053554736
Mg+1313,L Mg+ 442,0.0,0.0,0.0,-0.00011999999999998679,0.00032496153618540263,2.2978250586149584e-05,-187.94258500000004,2.3723843033408403,0.16775290284728314,187.93608999999992,2.3711095044136012,0.16766276095067315,0.0,0.0,0.0,-0.006614999999995917,0.013379341351503614,0.0009460622997457792
MET1314,L MET 443,0.0,0.0,0.0,-0.02265000000000003,0.0038687853390955355,0.000273564434822955,-106.905775,2.056561458933493,0.14542085535387722,107.32766,2.101740965105288,0.1486155288723508,0.0,0.0,0.0,0.3992350000000006,0.09331559234661592,0.006598408813873161
ARG1315,L ARG 444,0.0,0.0,0.0,-0.013989999999999942,0.001319052690380348,9.327111021103035e-05,-99.42739000000002,1.321878772012403,0.09347094435965164,99.50805500000004,1.323615620929406,0.09359375812436257,0.0,0.0,0.0,0.06667500000000075,0.017256574833955762,0.001220224108514324
GLU1316,L GLU 445,0.0,0.0,0.0,-0.037945,0.0056755594437905305,0.0004013226569731634,107.02357000000003,1.7508348052003908,0.12380271634946242,-106.69160000000005,1.7364286365934778,0.12278404639817593,0.0,0.0,0.0,0.29402500000000387,0.09166435716788036,0.006481648854651392
ILE1317,L ILE 446,0.0,0.0,0.0,-0.015699999999999995,0.0016643316977092023,0.0001176860229593896,0.4198899999999999,0.19277530417561298,0.01363127248278753,-0.35629500000000014,0.19708852826838957,0.013936263483265482,0.0,0.0,0.0,0.047895000000000236,0.012567974180431672,0.0008886899768760677
VAL1318,L VAL 447,0.0,0.0,0.0,-0.02678999999999997,0.0030912618782625643,0.00021858522365429228,-0.1835550000000003,0.12184201645984012,0.008615531607219588,0.25581,0.1216245612530627,0.008600155202087924,0.0,0.0,0.0,0.04546499999999976,0.016287073862422494,0.001151670037380512
HIE1319,L HIE 448,0.0,0.0,0.0,-0.014939999999999948,0.0011943198901465122,8.445116932285712e-05,0.8977349999999998,0.22393701073069616,0.01583473788463199,-0.9358700000000003,0.21911182784139976,0.015493545930483313,0.0,0.0,0.0,-0.0530750000000003,0.02221957189056525,0.0015711609958880685
ILE1320,L ILE 449,0.0,0.0,0.0,-0.014490000000000017,0.001378368600919123,9.74653784684526e-05,-0.20429000000000003,0.09141709851007054,0.0064641650272869505,0.22165000000000007,0.09300557778972157,0.006576487474328508,0.0,0.0,0.0,0.002870000000000674,0.008513700722952246,0.0006020095514192345
GLN1321,L GLN 450,0.0,0.0,0.0,-0.011290000000000017,0.0007719455939379684,5.458479641806145e-05,0.03985,0.4234556617876306,0.02994283699818708,0.032694999999999946,0.44156102859627455,0.031223079762813275,0.0,0.0,0.0,0.061254999999999844,0.022642216653852597,0.001601046493703415
ALA1322,L ALA 451,0.0,0.0,0.0,-0.003510000000000073,0.0004998999899980663,3.5348267284271994e-05,-0.30951000000000006,0.07261872967767952,0.005134919619623997,0.32009000000000015,0.07223518464017345,0.005107798889932898,0.0,0.0,0.0,0.00706999999999992,0.003302287086247973,0.00023350695921107068
GLY1323,L GLY 452,0.0,0.0,0.0,-0.002025000000000021,0.00030720514318609797,2.1722683996227418e-05,0.20955499999999996,0.06075374041982937,0.004295938183330859,-0.21871999999999972,0.06075295548366477,0.004295882679962381,0.0,0.0,0.0,-0.011189999999999905,0.0026895910469808488,0.00019018280679387843
GLN1324,L GLN 453,0.0,0.0,0.0,-0.0029700000000000243,0.0004232020793900042,2.992490601489196e-05,0.1587500000000005,0.25378699237746627,0.017945450328704503,-0.15567499999999998,0.2557927860104738,0.018087281356660545,0.0,0.0,0.0,0.00010500000000021714,0.0032930191314354705,0.0002328516158415056
CYS1325,L CYS 454,0.0,0.0,0.0,-0.0016449999999999876,0.0004785133226985322,3.3836001536823877e-05,0.13212000000000004,0.09521536430639749,0.006732742977420121,-0.12623000000000006,0.09577367644608807,0.006772221607419519,0.0,0.0,0.0,0.0042450000000000335,0.00247284754887969,0.00017485672706533614
GLY1326,L GLY 455,0.0,0.0,0.0,-0.0017000000000000138,0.0004582575694955647,3.240370349203793e-05,-0.10771000000000004,0.09193228975719027,0.0065005945497315825,0.11897499999999994,0.09372093882905799,0.0066270711385196515,0.0,0.0,0.0,0.009565000000000027,0.003142574581453863,0.00022221357969305028
ASN1327,L ASN 456,0.0,0.0,0.0,-0.006340000000000015,0.0005238320341483957,3.704051835490737e-05,0.4312950000000002,0.12168302254217707,0.008604289039484892,-0.4034900000000004,0.12292969494796527,0.008692442090689992,0.0,0.0,0.0,0.021465000000000137,0.00713293593129832,0.0005043747366790223
GLN1328,L GLN 457,0.0,0.0,0.0,-0.0033350000000000103,0.0004927220311697607,3.484070894801472e-05,0.0960150000000003,0.22252771686915768,0.015735085760014148,-0.087485,0.2242796909552891,0.015858969035690812,0.0,0.0,0.0,0.005195000000000114,0.0033025709682002577,0.0002335270326964224
ILE1329,L ILE 458,0.0,0.0,0.0,-0.002699999999999989,0.0004582575694955947,3.240370349204006e-05,-0.058445000000000046,0.07086485006687013,0.005010901603005183,0.07052500000000002,0.07106285510025613,0.005024902673186814,0.0,0.0,0.0,0.009380000000000095,0.003074995934956775,0.00021743504777290034
GLY1330,L GLY 459,0.0,0.0,0.0,-0.002694999999999995,0.0004711422290561602,3.331478650689565e-05,0.02096499999999997,0.07249043919717947,0.005125848112751671,-0.003140000000000009,0.07128829076363104,0.0050408433818161826,0.0,0.0,0.0,0.015130000000000027,0.004080820995829105,0.00028855761989591996
ALA1331,L ALA 460,0.0,0.0,0.0,-0.004889999999999974,0.0005365631370118283,3.7940743271579036e-05,0.21257999999999996,0.08679103409915108,0.006137052875770261,-0.20395500000000005,0.08638745843581679,0.006108515766943707,0.0,0.0,0.0,0.0037349999999997953,0.0031803734057496667,0.00022488636019109444
LYS1332,L LYS 461,0.0,0.0,0.0,-0.003570000000000029,0.0004950757517795092,3.500714212843189e-05,-75.02376,0.870612590307461,0.061561606639279114,75.05544,0.87032776951965,0.061541466768230704,0.0,0.0,0.0,0.028110000000001065,0.00552430086074336,0.00039062705999463106
PHE1333,L PHE 462,0.0,0.0,0.0,-0.006300000000000052,0.0005567764362829797,3.9370039370057464e-05,-0.13874999999999998,0.08373976056808373,0.005921295255262986,0.14527000000000004,0.08349303623656278,0.005903849210472768,0.0,0.0,0.0,0.00021999999999977149,0.004373968449817778,0.0003092862751562162
TRP1334,L TRP 463,0.0,0.0,0.0,-0.024310000000000064,0.0019271481520631002,0.0001362699526674942,0.16544999999999996,0.10286251746870695,0.007273478363204238,-0.25072999999999984,0.10367978153912193,0.007331267659825293,0.0,0.0,0.0,-0.10959000000000009,0.016349064193402926,0.0011560534157209381
GLU1335,L GLU 464,0.0,0.0,0.0,-0.005560000000000021,0.0005885575587824869,4.161730409336966e-05,76.68689500000004,0.8863259467995632,0.06267270873235582,-76.69559500000005,0.8838466105409782,0.06249739318422712,0.0,0.0,0.0,-0.01425999999999945,0.0048982037523958065,0.00034635530889524674
VAL1336,L VAL 465,0.0,0.0,0.0,-0.002954999999999949,0.0003781203512111308,2.6737146444602953e-05,0.07387000000000007,0.07068891780187335,0.00499846131324431,-0.064505,0.07159937133103891,0.005062840099687129,0.0,0.0,0.0,0.006410000000000123,0.0043326550751242995,0.00030636497841627025
ILE1337,L ILE 466,0.0,0.0,0.0,-0.006850000000000006,0.0006763874629233893,4.7827816174269304e-05,0.01070499999999991,0.11326878641090847,0.008009312696792404,0.014290000000000004,0.11266381806063559,0.007966534974504285,0.0,0.0,0.0,0.01814499999999968,0.005801204616284279,0.0004102071123225317
SER1338,L SER 467,0.0,0.0,0.0,-0.0075649999999999615,0.0008807809035168303,6.22806149616365e-05,0.6623950000000001,0.12579172856352827,0.008894818428444836,-0.6700200000000005,0.1275295244247359,0.009017699152222619,0.0,0.0,0.0,-0.015189999999999875,0.007205130116798601,0.0005094796364919712
ASP1339,L ASP 468,0.0,0.0,0.0,-0.0032350000000000044,0.0004469619670620919,3.160498378420835e-05,78.04667500000006,0.8877647826784346,0.06277444979305227,-78.05356499999998,0.8850187601282927,0.06258027667640262,0.0,0.0,0.0,-0.010125000000002089,0.005263019570547355,0.00037215168278515457
GLU1340,L GLU 469,0.0,0.0,0.0,-0.0034050000000000265,0.0004908920451585984,3.471130939621778e-05,81.31491499999997,0.8450055667141753,0.05975091663639749,-81.31688499999993,0.8434018329247553,0.05963751553262581,0.0,0.0,0.0,-0.0053750000000027855,0.003457509942142067,0.0002444828726108563
HID1341,L HID 470,0.0,0.0,0.0,-0.008874999999999961,0.0008120190884456029,5.741842038928047e-05,0.0047700000000000745,0.1419595262742165,0.010038054368252836,-0.0002700000000000091,0.14191908645421872,0.010035194841157795,0.0,0.0,0.0,-0.004374999999999922,0.006002030906284929,0.0004244076754725313
GLY1342,L GLY 471,0.0,0.0,0.0,-0.0033149999999999968,0.0005251428377118046,3.713320616375636e-05,0.40729499999999985,0.15367748037692494,0.01086663884901862,-0.4007100000000001,0.15429862572297862,0.010910560457648323,0.0,0.0,0.0,0.0032700000000000034,0.0030277219158966044,0.00021409226982776146
ILE1343,L ILE 472,0.0,0.0,0.0,-0.023025000000000025,0.003811085803284887,0.0002694844615186524,-0.6004550000000001,0.10937050779346381,0.007733662772257441,0.6350000000000001,0.10921117158972098,0.007722396001241932,0.0,0.0,0.0,0.011519999999999806,0.006366286201546282,0.00045016441440877235
ASP1344,L ASP 473,0.0,0.0,0.0,-0.024889999999999985,0.0037199327950919892,0.00026303897049677734,83.41837500000003,1.655409322304555,0.11705511574409778,-83.49060500000003,1.6436209565990283,0.1162215524111493,0.0,0.0,0.0,-0.09712000000000025,0.037545513713359985,0.0026548687349849357
PRO1345,L PRO 474,0.0,0.0,0.0,-0.07112,0.01968058942206767,0.0013916278238092286,0.12683999999999998,0.18214973071624344,0.01287993097807593,-0.024900000000000023,0.18899849205747649,0.013364211536787346,-0.0011562119999999993,0.00328793944321607,0.00023249242764288044,0.029663787999999885,0.03237998427211263,0.0022896106453524595
THR1346,L THR 475,0.0,0.0,0.0,-0.18175999999999992,0.0568731254636143,0.004021537268259498,0.8452199999999995,0.3344866986892015,0.023651781285983584,-0.5994999999999996,0.3559836513100011,0.025171845383284916,-0.031687127999999995,0.031709769508257504,0.0022422193049151293,0.03227287200000034,0.06576928571929873,0.0046505907925911685
GLY1347,L GLY 476,0.0,0.0,0.0,-0.07155499999999998,0.020010171788368097,0.0014149328164262825,0.7425199999999996,0.11466878215102944,0.008108307344939586,-0.6832450000000004,0.1206269247514799,0.008529611648545083,-0.0014207399999999998,0.004984277157582631,0.0003524416177439888,-0.013700740000000055,0.03613763761486923,0.002555316861353609
SER1348,L SER 477,0.0,0.0,0.0,-0.029810000000000024,0.004752252097690212,0.0003360349684184744,-0.38392,0.31255886421600654,0.022101249240710354,0.44356999999999985,0.32237098985485674,0.02279507129841889,0.0,0.0,0.0,0.029840000000000054,0.019752832708246834,0.0013967361955644774
TYR1349,L TYR 478,0.0,0.0,0.0,-0.016649999999999988,0.002024228247999637,0.0001431345520829908,-0.06830999999999995,0.1922493794528345,0.013594083989000498,0.0832,0.19164112293555366,0.013551073758193479,0.0,0.0,0.0,-0.00175999999999996,0.003704375790872077,0.00026193892417889256
HIP1350,L HIP 479,0.0,0.0,0.0,-0.009550000000000013,0.0011124297730643843,7.866066361276383e-05,-83.263855,1.5153860907280579,0.10715397808695824,83.31467499999997,1.51116834250053,0.106855738249656,0.0,0.0,0.0,0.04126999999999967,0.009375878625491302,0.0006629747355666906
GLY1351,L GLY 480,0.0,0.0,0.0,-0.0020249999999999956,0.0003526683994916519,2.493742167907534e-05,-0.03520500000000003,0.2290858855866069,0.01619881831724153,0.039380000000000026,0.22810163436503475,0.01612922124592505,0.0,0.0,0.0,0.002150000000000054,0.0015960889699511392,0.00011286053340295021
ASP1352,L ASP 481,0.0,0.0,0.0,-0.0021649999999999938,0.00037118054905933633,2.624642832844027e-05,80.07267500000003,1.0256469613699164,0.07252419214880448,-80.07145500000001,1.0237223099907449,0.07238809874464126,0.0,0.0,0.0,-0.0009450000000004622,0.002746265646290893,0.0001941903061431947
SER1353,L SER 482,0.0,0.0,0.0,-0.002534999999999976,0.0005466031467161507,3.865067916608955e-05,0.2706550000000001,0.23116707372590925,0.016345980541864102,-0.27115999999999985,0.23111203863061755,0.0163420889729557,0.0,0.0,0.0,-0.0030399999999997473,0.0015900943368240882,0.00011243664882946389
ASP1354,L ASP 483,0.0,0.0,0.0,-0.005634999999999997,0.0007561580522615794,5.346844864029746e-05,92.26732000000001,1.6656722809725075,0.11778081651101244,-92.22156000000003,1.6541293801864438,0.11696461016897351,0.0,0.0,0.0,0.04012499999999847,0.012439026288260558,0.0008795719839786771
LEU1355,L LEU 484,0.0,0.0,0.0,-0.005829999999999982,0.0006936137253543871,4.904589687221506e-05,0.787045,0.12919300667992814,0.009135325110525611,-0.7807900000000001,0.12907178584028292,0.009126753502752185,0.0,0.0,0.0,0.00042499999999991324,0.0023862889598706247,0.00016873611053951117
GLN1356,L GLN 485,0.0,0.0,0.0,-0.005975000000000046,0.0005695392874947777,4.02725092339712e-05,0.74154,0.2577813577433409,0.018227894612379166,-0.728705,0.25799084862645755,0.01824270785478402,0.0,0.0,0.0,0.00685999999999968,0.0034627156972533877,0.00024485097508489744
LEU1357,L LEU 486,0.0,0.0,0.0,-0.017020000000000004,0.0017232527382829645,0.0001218523696938171,0.48590999999999984,0.13932082364097567,0.009851469915702895,-0.46304500000000004,0.1376854857092792,0.00973583406159948,0.0,0.0,0.0,0.005844999999999998,0.005317045702267257,0.0003759719071951966
GLU1358,L GLU 487,0.0,0.0,0.0,-0.01726000000000002,0.0022698898651696726,0.00016050545162080935,103.93178500000002,2.1016632410489304,0.14861003295161962,-103.70730500000003,2.0725065987756346,0.14654834700481184,0.0,0.0,0.0,0.20722000000000235,0.03362501449813921,0.002377647576913021
ARG1359,L ARG 488,0.0,0.0,0.0,-0.01322999999999994,0.0010426408777714886,7.372584350145137e-05,-96.06575500000004,1.235537314273902,0.08736568133320906,96.11886500000004,1.2340372995829934,0.08725961427722696,0.0,0.0,0.0,0.03988000000000014,0.012280293156110053,0.0008683478565644168
ILE1360,L ILE 489,0.0,0.0,0.0,-0.025450000000000018,0.002461198894847842,0.00017403304283957456,-0.0762200000000001,0.15243363014768085,0.010778685355830727,0.09929500000000001,0.15490880535011556,0.010953706672857364,0.0,0.0,0.0,-0.002374999999999927,0.01233589781896672,0.0008722796999815709
ASN1361,L ASN 490,0.0,0.0,0.0,-0.041745000000000025,0.006466063330961041,0.00045721972289042273,-0.21888500000000014,0.6579070008557442,0.04652105016952004,0.4156049999999999,0.6587046295381566,0.04657745103454031,0.0,0.0,0.0,0.15497500000000017,0.04357102678386262,0.0030809368502129945
VAL1362,L VAL 491,0.0,0.0,0.0,-0.017225000000000032,0.0017647591903713067,0.00012478731906728324,0.46570000000000034,0.16348700254148563,0.011560276813294681,-0.40724499999999986,0.1589027217356579,0.011236119208828268,0.0,0.0,0.0,0.04122999999999984,0.012318973171494484,0.0008710829466818899
TYR1363,L TYR 492,0.0,0.0,0.0,-0.022284999999999982,0.0018010483058486712,0.00012735334703101384,-0.003915000000000077,0.15824309708483347,0.011189476702464694,0.02735999999999999,0.16394371107181874,0.011592570983177109,0.0,0.0,0.0,0.00115999999999982,0.018243749614593956,0.001290027906674885
[truncated: 111,716 more chars]
