# Supplementary material for: Detailed Per-residue Energetic Analysis Explains the Driving Force for Microtubule Disassembly
Source: PLoS Comput Biol. 2015 Jun 1;11(6):e1004313. doi: 10.1371/journal.pcbi.1004313 (PMC4452272; doi:10.1371/journal.pcbi.1004313)
Supplement: S2 Dataset — 13 text files with energy contribution per residue in the 13 lateral GTP subsystems, plus one text file with the overall residual contributions, per MT ring. (ZIP) [file pcbi.1004313.s002.zip › LatGTP/R11_L12.txt]

| Run on Tue Jan 20 06:02:00 2015
| GB non-polar solvation energies calculated with gbsa=2
idecomp = 2: Per-residue decomp adding 1-4 interactions to EEL and VDW.
Energy Decomposition Analysis (All units kcal/mol): Generalized Born solvent
DELTAS:
Total Energy Decomposition:
Residue,Location,Internal,,,van der Waals,,,Electrostatic,,,Polar Solvation,,,Non-Polar Solv.,,,TOTAL,,
,,Avg.,Std. Dev.,Std. Err. of Mean,Avg.,Std. Dev.,Std. Err. of Mean,Avg.,Std. Dev.,Std. Err. of Mean,Avg.,Std. Dev.,Std. Err. of Mean,Avg.,Std. Dev.,Std. Err. of Mean
MET   1,R MET   1,0.0,0.0,0.0,-0.000224999999999998,0.000417582327212248,2.9527529527544033e-05,-72.17177000000002,0.47117935766942315,0.03331741189631708,72.16889499999998,0.47100412310140094,0.0333050209411824,0.0,0.0,0.0,-0.003100000000000307,0.0008124038404627028,5.744562646531712e-05
ARG   2,R ARG   2,0.0,0.0,0.0,-0.0004799999999999849,0.0004995998398718559,3.532704346531025e-05,-78.47879000000003,0.6870558972152361,0.0485821883975101,78.47341499999997,0.6865559647812882,0.048546837836092135,0.0,0.0,0.0,-0.005854999999999393,0.0011806671842658175,8.348577723187866e-05
GLU   3,R GLU   3,0.0,0.0,0.0,-0.0002499999999999969,0.0004330127018922141,3.061862178478936e-05,75.04780000000001,0.5420264015678258,0.03832705441307523,-75.044005,0.5417405513476812,0.03830684175016844,0.0,0.0,0.0,0.0035449999999968896,0.0008648554792578083,6.115451741295378e-05
CYS   4,R CYS   4,0.0,0.0,0.0,-0.00033000000000000585,0.00047021271782035813,3.324906013709318e-05,-0.004905,0.18331308184360437,0.012962192325181723,0.00485,0.18318893934951422,0.012953414125241267,0.0,0.0,0.0,-0.00038499999999988435,0.0007916912276892927,5.5981023570500184e-05
ILE   5,R ILE   5,0.0,0.0,0.0,-0.00037499999999998976,0.00048412291827591367,3.423265984407193e-05,0.23333999999999977,0.08906196943701672,0.006297632253474356,-0.2331450000000002,0.0890938492545916,0.0062998864969933755,0.0,0.0,0.0,-0.00017999999999981141,0.000785875308175543,5.556977595779943e-05
SER   6,R SER   6,0.0,0.0,0.0,-0.000365000000000022,0.00048143016108260985,3.404225315692453e-05,-0.45121999999999973,0.3229340205057378,0.022834883577544277,0.45109999999999956,0.3227108458047241,0.022819102743096672,0.0,0.0,0.0,-0.00048499999999993964,0.0007998593626383431,5.6558597931712216e-05
ILE   7,R ILE   7,0.0,0.0,0.0,-0.00045500000000001095,0.000497970882682925,3.52118587978547e-05,0.5121200000000002,0.08177032224468464,0.00578203493590257,-0.5116099999999999,0.08173584219912343,0.005779596828499375,0.0,0.0,0.0,5.499999999957872e-05,0.0007361895136443135,5.205645973363205e-05
HID   8,R HID   8,0.0,0.0,0.0,-0.0008099999999999952,0.0003923009049186559,2.7739863013360058e-05,-1.5253499999999987,0.14650371155709088,0.010359376791101693,1.5240049999999996,0.1463628196469408,0.01034941422859355,0.0,0.0,0.0,-0.002155000000000398,0.0007006960824783179,4.95466951471267e-05
VAL   9,R VAL   9,0.0,0.0,0.0,-0.0005700000000000493,0.0004950757517795043,3.500714212843155e-05,0.71266,0.07466246982252991,0.0052794338711646864,-0.7117200000000002,0.07456897209965882,0.005272822583777922,0.0,0.0,0.0,0.0003700000000000453,0.000695053954740385,4.914773646874539e-05
GLY  10,R GLY  10,0.0,0.0,0.0,-0.0004049999999999998,0.0004908920451586065,3.4711309396218356e-05,-0.04785000000000009,0.08491188079415042,0.006004176671284753,0.047875000000000015,0.08486247330239671,0.0060006830340387065,0.0,0.0,0.0,-0.0003800000000000514,0.0007180529228407315,5.0774009099150204e-05
GLN  11,R GLN  11,0.0,0.0,0.0,-0.0014149999999999864,0.0004927220311696997,3.48407089480104e-05,0.3271950000000002,0.29936245084345464,0.021168121902403126,-0.3235349999999999,0.29902653523558764,0.02114436908198021,0.0,0.0,0.0,0.0022450000000002034,0.0010559237661878396,7.466508554874599e-05
ALA  12,R ALA  12,0.0,0.0,0.0,-0.0007850000000000223,0.00041082234603293953,2.9049526674285787e-05,0.035630000000000016,0.14441268330724968,0.010211518765590158,-0.03545499999999999,0.14425358912345992,0.01020026910796965,0.0,0.0,0.0,-0.0006100000000000494,0.000792401413426348,5.6031241285557567e-05
GLY  13,R GLY  13,0.0,0.0,0.0,-0.0004499999999999793,0.0004974937185532864,3.5178118198674055e-05,0.13443000000000008,0.12373392865338109,0.008749310001365822,-0.13428500000000004,0.12357218042504547,0.00873787267445572,0.0,0.0,0.0,-0.0003049999999999098,0.0008197408126964003,5.7964428747299615e-05
VAL  14,R VAL  14,0.0,0.0,0.0,-0.0007849999999999291,0.00041082234603289025,2.9049526674282304e-05,-0.2090049999999999,0.08414104215541872,0.005949670148419973,0.20949,0.08417754985742927,0.005952251632785693,0.0,0.0,0.0,-0.0002999999999995695,0.0007745966692415604,5.4772255750522055e-05
GLN  15,R GLN  15,0.0,0.0,0.0,-0.0015950000000000263,0.0004908920451586695,3.471130939622281e-05,-0.15067999999999998,0.3832111527604598,0.027097120474323506,0.15164000000000008,0.3826025357992286,0.027054084756280333,0.0,0.0,0.0,-0.0006350000000001899,0.0009652849320285081,6.825595212145537e-05
ILE  16,R ILE  16,0.0,0.0,0.0,-0.0017199999999999644,0.0004489988864128177,3.1749015732771176e-05,-0.10147000000000002,0.13615090561579093,0.009627322862561537,0.10201500000000001,0.1359167935723911,0.00961076864121699,0.0,0.0,0.0,-0.0011749999999998019,0.0010508924778489586,7.430931973849323e-05
GLY  17,R GLY  17,0.0,0.0,0.0,-0.0004749999999999921,0.0004993746088859455,3.5311117229563196e-05,-0.025619999999999976,0.12035607836748423,0.008510459917066763,0.025125000000000012,0.12022969423150008,0.008501523209107884,0.0,0.0,0.0,-0.0009699999999999586,0.0007675285010995619,5.4272460788144665e-05
ASN  18,R ASN  18,0.0,0.0,0.0,-0.0010499999999999776,0.00021794494717700398,1.5411035007420342e-05,-1.7735850000000004,0.23720474863500812,0.016772908628946467,1.7722750000000003,0.23706880725856577,0.01676329612203385,0.0,0.0,0.0,-0.0023599999999995803,0.0007552483035410559,5.3404119691351664e-05
ALA  19,R ALA  19,0.0,0.0,0.0,-0.0010950000000000194,0.0002932149382279129,2.0733427116615187e-05,-0.4885550000000003,0.13901948415599713,0.009830161996376137,0.48967,0.13897388639596941,0.009826937747843885,0.0,0.0,0.0,1.9999999999996966e-05,0.000979591751700789,6.926759704220365e-05
CYS  20,R CYS  20,0.0,0.0,0.0,-0.0011799999999999578,0.00038418745424593934,2.7166155414410017e-05,0.193165,0.14155620005849265,0.01000953489803597,-0.19421000000000002,0.14121400744968596,0.009985338226620058,0.0,0.0,0.0,-0.0022249999999997615,0.0010928746497197057,7.727790758036767e-05
TRP  21,R TRP  21,0.0,0.0,0.0,-0.0012899999999999156,0.00045376205218157354,3.2085822414271465e-05,-0.4055749999999999,0.1195806605392364,0.008455629596606064,0.4047299999999999,0.11952320736994992,0.008451567044045752,0.0,0.0,0.0,-0.0021350000000000514,0.0008165629185801171,5.773971769934795e-05
GLU  22,R GLU  22,0.0,0.0,0.0,-0.0016150000000000142,0.0004865953144040926,3.44074846508734e-05,95.80122000000004,1.3815705308057553,0.09769178910202475,-95.78255999999996,1.3800154442663255,0.09758182787828848,0.0,0.0,0.0,0.017044999999999533,0.001970526579369032,0.00013933727067801742
LEU  23,R LEU  23,0.0,0.0,0.0,-0.0026700000000000547,0.00048072861366885833,3.399264626356578e-05,-0.6690150000000001,0.11009234657777166,0.007784704482188194,0.670885,0.11005090538019324,0.007781774147005375,0.0,0.0,0.0,-0.000800000000000369,0.0014282856857085777,0.00010099504938362132
TYR  24,R TYR  24,0.0,0.0,0.0,-0.0015949999999999953,0.0004908920451586821,3.47113093962237e-05,-0.4348599999999999,0.1294712724893054,0.009155001474603915,0.43423,0.12927067378179755,0.009140817003966307,0.0,0.0,0.0,-0.002224999999999819,0.0009297176990896818,6.57409689615468e-05
CYS  25,R CYS  25,0.0,0.0,0.0,-0.0008700000000000641,0.0003508560958569959,2.4809272460111912e-05,-0.900455,0.07401964587189112,0.005233979353704105,0.8998499999999998,0.07395618635381897,0.0052294920881481395,0.0,0.0,0.0,-0.001475000000000013,0.0008540345426271806,6.03893616459231e-05
LEU  26,R LEU  26,0.0,0.0,0.0,-0.002215000000000023,0.0004886460886981265,3.4552496291872836e-05,-0.7791899999999998,0.12049287904270625,0.008520133185578803,0.7809149999999997,0.12058543765729286,0.008526678067981944,0.0,0.0,0.0,-0.000489999999999875,0.0010295144486601846,7.279766479771463e-05
GLU  27,R GLU  27,0.0,0.0,0.0,-0.0024700000000000204,0.0004990991885387484,3.529164207004522e-05,94.36354500000012,1.1939655472212798,0.0844261134943274,-94.35877499999997,1.1936561625462605,0.08440423669415725,0.0,0.0,0.0,0.0023000000000022425,0.004215447781673284,0.00029807717121589677
HIP  28,R HIP  28,0.0,0.0,0.0,-0.00133999999999999,0.0004737087712930323,3.349626844888505e-05,-87.59512999999994,0.89224045699937,0.06309092775932387,87.58688499999997,0.8915995804087423,0.06304561094101022,0.0,0.0,0.0,-0.00958499999999887,0.001833787065066423,0.00012966832689606444
GLY  29,R GLY  29,0.0,0.0,0.0,-0.0005299999999999938,0.0004990991885387054,3.529164207004218e-05,-0.6279350000000001,0.11669721836873363,0.008251739445413889,0.6277750000000001,0.11656026070235029,0.008242055075950374,0.0,0.0,0.0,-0.0006899999999999316,0.0007641334961903132,5.403239768879553e-05
ILE  30,R ILE  30,0.0,0.0,0.0,-0.0008299999999999814,0.0003756327994198488,2.6561249970586133e-05,0.8260750000000001,0.08025957497395557,0.005675208971923411,-0.8255750000000006,0.08033003407816378,0.005680191182961605,0.0,0.0,0.0,-0.00032999999999985266,0.0007622991538758218,5.390269009983611e-05
GLN  31,R GLN  31,0.0,0.0,0.0,-0.0007799999999999835,0.0004142463035441505,2.9291637031752975e-05,-0.8886149999999996,0.3523761438789525,0.024916756086517385,0.8883049999999997,0.35222338362891387,0.024905954305647578,0.0,0.0,0.0,-0.0010899999999994315,0.000736138573910779,5.205285775053063e-05
PRO  32,R PRO  32,0.0,0.0,0.0,-0.0006099999999999973,0.00048774993593028395,3.4489128721960785e-05,-0.59807,0.10443071913953456,0.007384366966775266,0.5975149999999999,0.10437025330524045,0.00738009138662932,0.0,0.0,0.0,-0.0011649999999997186,0.0008110332915487251,5.734871402221498e-05
ASP  33,R ASP  33,0.0,0.0,0.0,-0.0004350000000000026,0.0004957569969249077,3.505531343462806e-05,79.17384500000004,1.1428058281993396,0.08080857506992617,-79.16870000000004,1.1423489659441117,0.08077627003005218,0.0,0.0,0.0,0.004709999999997621,0.001079768493709414,7.635116240135105e-05
GLY  34,R GLY  34,0.0,0.0,0.0,-0.00019000000000000128,0.0003923009049186633,2.7739863013360583e-05,-0.45465000000000005,0.11309724797712765,0.00799718309781635,0.454525,0.11303123185650962,0.007992515053160686,0.0,0.0,0.0,-0.0003150000000000347,0.0007251034408964137,5.127255601195531e-05
GLN  35,R GLN  35,0.0,0.0,0.0,-0.0005349999999999999,0.0004987734956871706,3.526861210765175e-05,1.0949949999999995,0.5281859284144188,0.03734838517091479,-1.0946,0.5280548551050352,0.03733911688832502,0.0,0.0,0.0,-0.00014000000000052637,0.0007939773296518969,5.6142675390524315e-05
MET  36,R MET  36,0.0,0.0,0.0,-0.0006849999999999689,0.0004645158770160382,3.28462326606857e-05,-0.7385250000000002,0.2434264763229329,0.01721285121282924,0.7383150000000002,0.24340855731670485,0.017211584147747643,0.0,0.0,0.0,-0.0008949999999999569,0.0007307359304154199,5.167083316534045e-05
PRO  37,R PRO  37,0.0,0.0,0.0,-0.0006599999999999967,0.00047370877129307773,3.349626844888826e-05,-0.34941500000000003,0.19213006733720772,0.013585647348396757,0.3493100000000001,0.19211835909147218,0.013584819450401218,0.0,0.0,0.0,-0.0007649999999999224,0.0007481811278025859,5.290439490250074e-05
SER  38,R SER  38,0.0,0.0,0.0,-0.00039500000000000537,0.000488850692952364,3.4566963997435934e-05,-0.11696999999999999,0.2843554449979815,0.020106966342539105,0.11691000000000008,0.28430605322433794,0.020103473816731287,0.0,0.0,0.0,-0.0004549999999999743,0.0006617967966076165,4.6796100264878e-05
ASP  39,R ASP  39,0.0,0.0,0.0,-0.0007649999999999949,0.00045801200857619053,3.238633971290955e-05,79.85909500000004,2.0836044264613234,0.1473330819261109,-79.85390999999998,2.0818269769366586,0.14720739726490015,0.0,0.0,0.0,0.004420000000001067,0.00253645421799757,0.00017935439777153032
LYS  40,R LYS  40,0.0,0.0,0.0,-0.0008499999999999991,0.0005074445782546047,3.5881750236017866e-05,-79.29802500000004,3.5782742508609906,0.25302219877290194,79.29358499999998,3.5772189956417653,0.2529475809607623,0.0,0.0,0.0,-0.005290000000000958,0.0021250647048966817,0.0001502647663292633
THR  41,R THR  41,0.0,0.0,0.0,-0.0003950000000000048,0.0004888506929523632,3.456696399743588e-05,-0.5058200000000005,0.24819985414983528,0.01755037999588606,0.5056900000000002,0.24808491268112198,0.017542252406689385,0.0,0.0,0.0,-0.0005250000000003952,0.0007933315826311509,5.609701418079426e-05
ILE  42,R ILE  42,0.0,0.0,0.0,-0.0003099999999999986,0.00046249324319388513,3.270321085153553e-05,-0.30981000000000036,0.17610495137843166,0.012452500532021626,0.3097600000000002,0.1760731450278544,0.012450251483403828,0.0,0.0,0.0,-0.0003600000000000492,0.000735119037979494,5.1980765673463136e-05
GLY  43,R GLY  43,0.0,0.0,0.0,-0.000134999999999999,0.00034172357249683303,2.4163505540380343e-05,-0.13757999999999995,0.21014855126790674,0.014859746565806568,0.13758499999999999,0.21006787658992512,0.014854042004619485,0.0,0.0,0.0,-0.00012999999999994738,0.0006504613747179775,4.599456489630058e-05
GLY  44,R GLY  44,0.0,0.0,0.0,-0.0001550000000000029,0.00036190468358395823,2.5590525590538865e-05,0.10761499999999997,0.15494436670947415,0.010956221240692432,-0.10754499999999999,0.15486193197490464,0.01095039222471049,0.0,0.0,0.0,-8.500000000005614e-05,0.0006691599210950886,4.731675179045922e-05
GLY  45,R GLY  45,0.0,0.0,0.0,-0.0001849999999999985,0.00038829756630707536,2.7456784225396606e-05,-0.8067399999999998,0.08073693330812483,0.00570896330343811,0.80655,0.08067978371314687,0.005704922216823012,0.0,0.0,0.0,-0.00037500000000000754,0.0007838207703294938,5.542449819348485e-05
ASP  46,R ASP  46,0.0,0.0,0.0,-0.00044999999999999625,0.0004974937185533057,3.517811819867542e-05,79.13417499999996,0.939490784615339,0.06643203046637763,-79.12927499999998,0.9388281681849928,0.06638517640925529,0.0,0.0,0.0,0.004450000000000074,0.001395528573695731,9.867877177998419e-05
ASP  47,R ASP  47,0.0,0.0,0.0,-0.0003599999999999931,0.0004799999999999908,3.394112549695363e-05,76.64227499999998,0.8022959175881609,0.0567308883844872,-76.63806499999998,0.8019734476768559,0.05670808631838596,0.0,0.0,0.0,0.003849999999998346,0.0009733961166956525,6.882949948961478e-05
SER  48,R SER  48,0.0,0.0,0.0,-0.0004649999999999887,0.0004987734956871583,3.5268612107650884e-05,0.4140899999999997,0.3108266910997195,0.021978766105038794,-0.41371999999999987,0.31074238783918773,0.02197280496431898,0.0,0.0,0.0,-9.499999999979746e-05,0.000791185818881987,5.5945285771008454e-05
PHE  49,R PHE  49,0.0,0.0,0.0,-0.0007350000000000168,0.0004413332074521553,3.1206970375222835e-05,0.30135999999999996,0.0908346321619678,0.006422978436831309,-0.30112999999999995,0.09089594655428805,0.006427314019090708,0.0,0.0,0.0,-0.0005050000000002264,0.0007210929205032255,5.098896939534428e-05
ASN  50,R ASN  50,0.0,0.0,0.0,-0.0003349999999999542,0.00047199046600534123,3.337476591677754e-05,-0.25875999999999977,0.31107764689864814,0.021996511359758848,0.25855000000000006,0.3110110408008051,0.02199180159741353,0.0,0.0,0.0,-0.0005450000000004707,0.0007266188822211134,5.1379713895673856e-05
THR  51,R THR  51,0.0,0.0,0.0,-0.0003599999999999898,0.0004799999999999862,3.39411254969533e-05,-0.09930500000000006,0.17640445565517868,0.012473678682529845,0.09958500000000002,0.17630480077127786,0.012466632018111382,0.0,0.0,0.0,-7.999999999989239e-05,0.000730479294709855,5.16526862805705e-05
PHE  52,R PHE  52,0.0,0.0,0.0,-0.0007699999999999574,0.0004208325082499913,2.9757352032731253e-05,-0.04301999999999994,0.10164595220666679,0.00718745420854978,0.042845000000000015,0.10156727314937618,0.007181890759055024,0.0,0.0,0.0,-0.0009449999999999292,0.0007224783733783565,5.1086935707646225e-05
PHE  53,R PHE  53,0.0,0.0,0.0,-0.0005549999999999989,0.0004969657935914688,3.5140788266628165e-05,-0.2810750000000001,0.0649891481325917,0.004595426734809264,0.2809100000000001,0.06504330788021176,0.004599256407290214,0.0,0.0,0.0,-0.0007200000000000273,0.0007884161337772451,5.574943945907702e-05
SER  54,R SER  54,0.0,0.0,0.0,-0.00016500000000000515,0.0003711805490593609,2.6246428328442006e-05,0.73189,0.13772203128040283,0.009738418223715866,-0.7316649999999996,0.13778691075352822,0.009743005895256543,0.0,0.0,0.0,6.000000000006972e-05,0.0007787168933572064,5.506359959174022e-05
GLU  55,R GLU  55,0.0,0.0,0.0,-0.00018000000000000904,0.0003841874542459903,2.716615541441362e-05,71.33669000000003,1.181916229643291,0.08357409807752078,-71.33411,1.181668882513024,0.08355660799420889,0.0,0.0,0.0,0.0024000000000018672,0.0008124038404634509,5.744562646537002e-05
THR  56,R THR  56,0.0,0.0,0.0,-0.0001750000000000007,0.0003799671038392682,2.6867731575255957e-05,-0.17519,0.10389376256542086,0.007346398403299417,0.1750900000000003,0.10384527866012928,0.007342970073478409,0.0,0.0,0.0,-0.000275000000000043,0.0006777720855861182,4.792572378168932e-05
GLY  57,R GLY  57,0.0,0.0,0.0,-5.500000000000005e-05,0.0002279802623035602,1.6120638945153525e-05,-0.23140500000000003,0.09169787879225991,0.006484019191442908,0.231365,0.09170529851104559,0.006484543844789693,0.0,0.0,0.0,-9.500000000008945e-05,0.0005621165359603294,3.974764143946407e-05
ALA  58,R ALA  58,0.0,0.0,0.0,-7.000000000000006e-05,0.0002551470164434617,1.8041618552668733e-05,-0.042079999999999985,0.11183905221343754,0.007908215222159804,0.04206999999999997,0.11186252768465409,0.00790987518864868,0.0,0.0,0.0,-8.000000000006668e-05,0.0006431174076325641,4.547526800360992e-05
GLY  59,R GLY  59,0.0,0.0,0.0,-8.499999999999785e-05,0.0002788816953476798,1.971991379291452e-05,0.28304,0.07182992691072441,0.0050791428410707305,-0.28296999999999994,0.07180333627346332,0.005077262599078392,0.0,0.0,0.0,-1.4999999999992797e-05,0.0006890391861136486,4.872242810042205e-05
LYS  60,R LYS  60,0.0,0.0,0.0,-0.00027500000000000414,0.00044651427748730057,3.15733273507882e-05,-73.49710000000003,2.0336160355378268,0.14379836890585002,73.49380499999998,2.033054983755821,0.14375869655388474,0.0,0.0,0.0,-0.0035700000000010233,0.0009772921773965268,6.910499258376504e-05
HIP  61,R HIP  61,0.0,0.0,0.0,-0.00036499999999998865,0.00048143016108256604,3.4042253156921435e-05,-75.82290499999998,0.8414920177751885,0.05950247120831865,75.81916499999997,0.8412534563262932,0.0594856023664943,0.0,0.0,0.0,-0.0041049999999993505,0.0009295025551345673,6.572575598658754e-05
VAL  62,R VAL  62,0.0,0.0,0.0,-0.0002950000000000086,0.0004560427611529562,3.224709289222923e-05,-0.20363000000000017,0.08036618132025444,0.005682747178961956,0.20353000000000002,0.08031026771216736,0.005678793489818057,0.0,0.0,0.0,-0.0003950000000002454,0.0007409284715813258,5.2391554662933964e-05
PRO  63,R PRO  63,0.0,0.0,0.0,-0.00037499999999997426,0.00048412291827589355,3.423265984407051e-05,-0.6216100000000001,0.08863090826568214,0.006267151625738666,0.6212649999999997,0.08863184966478078,0.006267218192707312,0.0,0.0,0.0,-0.0007200000000000184,0.0007884161337771633,5.5749439459071236e-05
ARG  64,R ARG  64,0.0,0.0,0.0,-0.0004549999999999921,0.0004979708826829046,3.521185879785325e-05,-76.18344499999996,0.6054047133775403,0.04280857781915569,76.17921000000005,0.6051123993874448,0.04278790809869246,0.0,0.0,0.0,-0.004690000000001646,0.0009454628496105365,6.685431923195673e-05
ALA  65,R ALA  65,0.0,0.0,0.0,-0.00025500000000001243,0.00043586121644397153,3.0820042180374976e-05,-0.7339149999999998,0.09222975536669545,0.006521628544696672,0.7334749999999997,0.09217445077135285,0.006517717919256919,0.0,0.0,0.0,-0.000695000000000025,0.0007822883100238535,5.53161368860831e-05
VAL  66,R VAL  66,0.0,0.0,0.0,-0.000354999999999972,0.0004785133226985052,3.383600153682197e-05,0.46369000000000044,0.06958975427460373,0.004920738714867783,-0.463345,0.06951083350816632,0.0049151581739553495,0.0,0.0,0.0,-1.000000000010326e-05,0.0007549172140041877,5.3380708125681716e-05
PHE  67,R PHE  67,0.0,0.0,0.0,-0.0006299999999999839,0.0004828043081829195,3.413942003022221e-05,-0.7855600000000004,0.07534796878482834,0.005327905967638442,0.7848950000000001,0.07530613504223886,0.0053249478753316995,0.0,0.0,0.0,-0.001294999999999913,0.0007402533350140551,5.234381529843955e-05
VAL  68,R VAL  68,0.0,0.0,0.0,-0.0003850000000000109,0.00048659531440408777,3.4407484650873054e-05,0.5656699999999997,0.08185939836085077,0.005788333568480852,-0.5652,0.08181112393800685,0.005784920051305773,0.0,0.0,0.0,8.499999999985186e-05,0.0007666648550702193,5.421139179175537e-05
ASP  69,R ASP  69,0.0,0.0,0.0,-0.0004950000000000077,0.0004999749993749755,3.53535712481785e-05,92.50004000000004,0.682379108993649,0.04825148953094434,-92.48304500000003,0.681471806435998,0.04818733355183405,0.0,0.0,0.0,0.016499999999998353,0.0012369316876868625,8.746427842279011e-05
LEU  70,R LEU  70,0.0,0.0,0.0,-0.0004449999999999782,0.000496965793591446,3.514078826662655e-05,-0.23309499999999986,0.2180649352257262,0.015419519443711623,0.2329000000000001,0.21780718537275107,0.015401293776822767,0.0,0.0,0.0,-0.0006400000000000661,0.0008309031231138469,5.875372328628819e-05
GLU  71,R GLU  71,0.0,0.0,0.0,-0.0007600000000000107,0.0004270831300812571,3.0199337741083327e-05,97.78677000000008,0.8575772368003177,0.06063986795327263,-97.76277999999998,0.856214302383744,0.060543493936445446,0.0,0.0,0.0,0.023229999999996805,0.0016664633209296446,0.00011783675148280055
PRO  72,R PRO  72,0.0,0.0,0.0,-0.0005100000000000038,0.0004998999899980024,3.5348267284267474e-05,0.19229999999999994,0.14258260763501276,0.010082112873797833,-0.1922949999999999,0.14244893111217097,0.010072660516219146,0.0,0.0,0.0,-0.000504999999999809,0.0008185200058641405,5.787810466833864e-05
THR  73,R THR  73,0.0,0.0,0.0,-0.0008300000000000019,0.00037563279941985885,2.656124997058684e-05,-0.49976499999999996,0.21781104144418456,0.015401566442248705,0.4994049999999997,0.21759494703462265,0.01538628626001093,0.0,0.0,0.0,-0.0011899999999997496,0.0006510760324265443,4.6038027759684195e-05
VAL  74,R VAL  74,0.0,0.0,0.0,-0.0007850000000000423,0.0004108223460329502,2.9049526674286542e-05,0.26023999999999975,0.12962519971055042,0.00916588577279907,-0.2597150000000001,0.12946047186303614,0.009154237754996308,0.0,0.0,0.0,-0.0002600000000001171,0.0007296574538782762,5.159457335806396e-05
ILE  75,R ILE  75,0.0,0.0,0.0,-0.0007099999999999696,0.00045376205218151624,3.208582241426741e-05,0.16780500000000004,0.10901117821122726,0.007708254333829401,-0.1677300000000001,0.10891357628872518,0.007701352835703595,0.0,0.0,0.0,-0.0006350000000000077,0.0007292290449507835,5.156428027228887e-05
ASP  76,R ASP  76,0.0,0.0,0.0,-0.0006450000000000067,0.00047851332269854775,3.383600153682498e-05,89.37165499999999,1.2385468242971152,0.08757848582775535,-89.35776000000001,1.2374966999527452,0.08750423082325605,0.0,0.0,0.0,0.013250000000000739,0.0013811227316936475,9.766012492314668e-05
GLU  77,R GLU  77,0.0,0.0,0.0,-0.0012550000000000688,0.0004358612164438895,3.082004218036918e-05,99.98295500000006,1.2042022516858844,0.08514995780871984,-99.95741499999994,1.2022116505765867,0.08500920105441766,0.0,0.0,0.0,0.02428499999999886,0.0024297685074941553,0.00017181057883626337
VAL  78,R VAL  78,0.0,0.0,0.0,-0.0006699999999999706,0.0004702127178203276,3.324906013709102e-05,-0.004515000000000206,0.15651967855512625,0.011067612609546841,0.00440999999999997,0.15635908000496807,0.011056256577160284,0.0,0.0,0.0,-0.0007750000000000772,0.0007644442425711205,5.4054370776105336e-05
ARG  79,R ARG  79,0.0,0.0,0.0,-0.0006749999999999922,0.0004683748498798733,3.311910324872896e-05,-85.83717999999999,1.1392773312942113,0.08055907266102497,85.82616500000003,1.1383368867640253,0.08049257319056254,0.0,0.0,0.0,-0.011689999999998549,0.0013243488966284602,9.364560854629062e-05
THR  80,R THR  80,0.0,0.0,0.0,-0.0007899999999999995,0.00040730823708832466,2.880104164782924e-05,-0.1589150000000001,0.34619564956105375,0.024479729142190272,0.15878499999999998,0.3458157584249162,0.02445286678234272,0.0,0.0,0.0,-0.0009200000000001363,0.0008146164741765308,5.76020832956501e-05
GLY  81,R GLY  81,0.0,0.0,0.0,-0.0004699999999999982,0.0004990991885387094,3.529164207004246e-05,-0.8696400000000003,0.16224974699517983,0.011472789634609331,0.8688799999999999,0.1620322362988321,0.011457409305772522,0.0,0.0,0.0,-0.0012299999999999705,0.0008408923831264909,5.946007063568581e-05
THR  82,R THR  82,0.0,0.0,0.0,-0.0009500000000000046,0.0003427827300200513,2.4238399287081582e-05,-0.6081949999999998,0.1516591473502359,0.010723921152032162,0.6080299999999997,0.15151801576050417,0.010713941641618267,0.0,0.0,0.0,-0.001115000000000086,0.0006868587918923432,4.856825094646755e-05
TYR  83,R TYR  83,0.0,0.0,0.0,-0.001224999999999964,0.00041758232721227133,2.9527529527545683e-05,-0.3131299999999998,0.19389670729540487,0.01371056765783239,0.3126400000000002,0.19382092353510194,0.013705208936750988,0.0,0.0,0.0,-0.0017150000000001637,0.0007574793726563463,5.356188010142344e-05
ARG  84,R ARG  84,0.0,0.0,0.0,-0.000720000000000005,0.0004489988864128744,3.174901573277519e-05,-84.06483500000004,1.680760577169519,0.11884772016675824,84.05561500000005,1.6795334967675986,0.11876095247943233,0.0,0.0,0.0,-0.009940000000001418,0.0015120846537112068,0.00010692053123673067
GLN  85,R GLN  85,0.0,0.0,0.0,-0.0004399999999999893,0.0004963869458396221,3.509985754956763e-05,-0.2998150000000001,0.6020768229844086,0.04257326043275279,0.29963,0.6018084770921728,0.04255428551274244,0.0,0.0,0.0,-0.000624999999999929,0.0008856494791961649,6.262487524939423e-05
LEU  86,R LEU  86,0.0,0.0,0.0,-0.0004850000000000293,0.0004997749493522352,3.5339425575412884e-05,-0.7899349999999998,0.08348694972868582,0.005903418829373414,0.789545,0.08343906743845897,0.005900033040161599,0.0,0.0,0.0,-0.0008750000000001223,0.0007137051211811447,5.04665730954754e-05
PHE  87,R PHE  87,0.0,0.0,0.0,-0.0006150000000000256,0.0004865953144040929,3.440748465087342e-05,-0.4118650000000003,0.14016917198514045,0.009911457202399625,0.4115100000000001,0.14006120055175858,0.00990382246912775,0.0,0.0,0.0,-0.0009699999999999065,0.0007273926037569847,5.1434424270150326e-05
HIE  88,R HIE  88,0.0,0.0,0.0,-0.00029499999999997584,0.0004560427611529055,3.224709289222565e-05,1.3061949999999996,0.13861027009208687,0.009801226192421353,-1.3056899999999998,0.1385473705993759,0.00979677852663844,0.0,0.0,0.0,0.000210000000000381,0.0007455870170544616,5.272096357238598e-05
PRO  89,R PRO  89,0.0,0.0,0.0,-0.00022999999999999464,0.00042083250825000653,2.975735203273233e-05,0.4865899999999998,0.1161238214149029,0.008211194157977346,-0.48639499999999963,0.11606200487239698,0.008206823068337803,0.0,0.0,0.0,-3.500000000000725e-05,0.0007640516998213316,5.40266138120772e-05
GLU  90,R GLU  90,0.0,0.0,0.0,-0.00022500000000000569,0.0004175823272122622,2.952752952754504e-05,75.396515,0.7349011904840854,0.05196536152933635,-75.39203999999997,0.7345840104466913,0.05194293351380651,0.0,0.0,0.0,0.004250000000001109,0.0008411301920647881,5.9476886266975476e-05
GLN  91,R GLN  91,0.0,0.0,0.0,-0.00036500000000002866,0.0004814301610826187,3.4042253156925155e-05,0.3339100000000002,0.23271923405683495,0.01645573485141273,-0.3336749999999998,0.23265310953219642,0.016451059141435267,0.0,0.0,0.0,-0.0001299999999994128,0.0007232565243394802,5.114195928978597e-05
LEU  92,R LEU  92,0.0,0.0,0.0,-0.0004750000000000087,0.000499374608885963,3.531111722956444e-05,-0.62149,0.1707968380854866,0.012077160241546835,0.62112,0.17076933448368287,0.012075215443212588,0.0,0.0,0.0,-0.0008449999999999836,0.0007556288771613698,5.3431030310118135e-05
ILE  93,R ILE  93,0.0,0.0,0.0,-0.00031999999999999585,0.00046647615158761796,3.298484500494085e-05,0.73225,0.08118311092832307,0.005740512825523696,-0.7318599999999996,0.08114746083520064,0.005737991983264015,0.0,0.0,0.0,7.000000000032536e-05,0.0007383088784513265,5.220632145631674e-05
THR  94,R THR  94,0.0,0.0,0.0,-0.00026000000000001353,0.0004386342439892492,3.101612483854327e-05,-0.6826400000000001,0.09190032861747312,0.006498334555868737,0.6822400000000002,0.09176858067988082,0.006489018569860852,0.0,0.0,0.0,-0.000659999999999819,0.0007031358332499074,4.97192115786263e-05
GLY  95,R GLY  95,0.0,0.0,0.0,-0.00013500000000000233,0.0003417235724968415,2.416350554038094e-05,0.3771700000000002,0.24727867093625325,0.01748524250618215,-0.37692499999999995,0.24710562392426447,0.01747300623461802,0.0,0.0,0.0,0.0001099999999999568,0.0007126710321038928,5.0393451955587826e-05
LYS  96,R LYS  96,0.0,0.0,0.0,-0.00029000000000000385,0.00045376205218154324,3.2085822414269324e-05,-77.38036999999997,0.7247383135337393,0.051246737608540927,77.37444999999998,0.724319582438729,0.051217128848863376,0.0,0.0,0.0,-0.006209999999998956,0.000880851860420884,6.228563237243933e-05
GLU  97,R GLU  97,0.0,0.0,0.0,-0.0003150000000000003,0.0004645158770160611,3.284623266068731e-05,83.28277499999999,0.6800454061160524,0.048086471817942025,-83.27314,0.6794943343365949,0.04804750515872454,0.0,0.0,0.0,0.009320000000002153,0.000963119930225755,6.810286337585458e-05
ASP  98,R ASP  98,0.0,0.0,0.0,-0.0003799999999999848,0.0004853864439804444,3.432200460345965e-05,90.43272999999998,0.764430858286613,0.05405342436427167,-90.41689499999997,0.7635859506197022,0.053993680370196764,0.0,0.0,0.0,0.015454999999998904,0.0012074663556406488,8.538076481281102e-05
ALA  99,R ALA  99,0.0,0.0,0.0,-0.00024500000000000633,0.000430087200460569,3.0411757594720635e-05,0.04706499999999998,0.10576493168815462,0.007478710040842609,-0.047045,0.10568757247188527,0.007473239918201476,0.0,0.0,0.0,-0.00022499999999994413,0.0006279928343540572,4.4405799170831405e-05
ALA 100,R ALA 100,0.0,0.0,0.0,-0.00034000000000000696,0.00047370877129309014,3.3496268448889134e-05,0.14286000000000001,0.13376928047948827,0.009458916534149141,-0.14256999999999995,0.13356172767675648,0.009444240334722548,0.0,0.0,0.0,-5.0000000000109954e-05,0.0007399324293474076,5.232112384113878e-05
ASN 101,R ASN 101,0.0,0.0,0.0,-0.000695000000000035,0.0004604074282632938,3.255572146336339e-05,1.2151149999999995,0.24070972513589942,0.01702074789411444,-1.2129950000000003,0.2403789611738093,0.016997359350057837,0.0,0.0,0.0,0.0014249999999997698,0.0008150920193444221,5.7635709416947746e-05
ASN 102,R ASN 102,0.0,0.0,0.0,-0.00033500000000003416,0.0004719904660054538,3.3374765916785496e-05,-1.1130900000000004,0.4848922270979395,0.03428705819256004,1.1120349999999997,0.4844328785033078,0.03425457734194078,0.0,0.0,0.0,-0.0013900000000004909,0.0008988325761789179,6.355706097674869e-05
TYR 103,R TYR 103,0.0,0.0,0.0,-0.0005550000000000033,0.0004969657935914724,3.514078826662842e-05,-0.9143649999999998,0.2651483769043301,0.018748821532965834,0.913515,0.2649398418037565,0.018734075874592738,0.0,0.0,0.0,-0.0014050000000000668,0.0007880196698052609,5.57214052227684e-05
ALA 104,R ALA 104,0.0,0.0,0.0,-0.00015500000000000512,0.00036190468358396344,2.5590525590539235e-05,-0.6726600000000001,0.06148190302845286,0.004347427055167275,0.6721950000000004,0.06133609846574724,0.004337117115665566,0.0,0.0,0.0,-0.0006200000000000294,0.0007249827584157676,5.126402247191178e-05
ARG 105,R ARG 105,0.0,0.0,0.0,-0.00033999999999998474,0.0004737087712930592,3.3496268448886946e-05,-85.098715,0.8007667349346772,0.056622758842092086,85.08795000000002,0.80014988439572,0.056579140922184565,0.0,0.0,0.0,-0.011104999999999875,0.0009818222853399034,6.94253195883919e-05
GLY 106,R GLY 106,0.0,0.0,0.0,-0.0001599999999999846,0.00036660605559643203,2.5922962793628955e-05,-0.7998749999999991,0.08473110040003758,0.0059913935670264755,0.7993499999999996,0.08465251029946382,0.005985836407721492,0.0,0.0,0.0,-0.000684999999999929,0.0006897644525487039,4.877371218186151e-05
HID 107,R HID 107,0.0,0.0,0.0,-0.00028999999999999913,0.00045376205218153586,3.20858224142688e-05,-0.6782549999999997,0.4090742719543728,0.02892591917078869,0.6778049999999998,0.4088252645996824,0.028908311691882,0.0,0.0,0.0,-0.0007399999999996875,0.0007889233169325505,5.578530272391902e-05
TYR 108,R TYR 108,0.0,0.0,0.0,-0.00022500000000000298,0.0004175823272122572,2.952752952754468e-05,-0.32206999999999986,0.1867665791837504,0.013206391463984418,0.32185,0.18662992123451183,0.013196728287723456,0.0,0.0,0.0,-0.0004449999999999715,0.0007463075773435714,5.277191487905431e-05
THR 109,R THR 109,0.0,0.0,0.0,-0.00021999999999999852,0.0004142463035441569,2.929163703175343e-05,-0.5396999999999997,0.15035438137946094,0.01063166026545252,0.5393899999999999,0.15024828751103997,0.010624158296072241,0.0,0.0,0.0,-0.0005299999999999527,0.0007273926037567823,5.1434424270136014e-05
ILE 110,R ILE 110,0.0,0.0,0.0,-0.0002050000000000074,0.00040370162248870367,2.8546015483777398e-05,-0.6925249999999998,0.1055664216263884,0.007464673259761743,0.6920699999999995,0.10552054349746642,0.007461429186154856,0.0,0.0,0.0,-0.0006599999999997497,0.0007031358332499731,4.971921157863095e-05
GLY 111,R GLY 111,0.0,0.0,0.0,-9.999999999999565e-05,0.00029999999999998696,2.1213203435595503e-05,-0.33336,0.07967772838127399,0.005634066204793867,0.33324999999999994,0.07961844949507674,0.005629874554552741,0.0,0.0,0.0,-0.00021000000000004153,0.0006371028174478192,4.50499722530408e-05
LYS 112,R LYS 112,0.0,0.0,0.0,-0.00013000000000000235,0.00033630343441601085,2.378024390118866e-05,-75.69513500000001,0.7147217198131065,0.05053845747411592,75.69024999999995,0.7144317164766008,0.05051795114153493,0.0,0.0,0.0,-0.0050150000000022035,0.0007448321958688439,5.266758965449263e-05
GLU 113,R GLU 113,0.0,0.0,0.0,-0.00019000000000000462,0.0003923009049186702,2.773986301336107e-05,75.06162,0.7908106509151751,0.05591875738966679,-75.0571,0.7904132400183937,0.05589065619566364,0.0,0.0,0.0,0.004329999999999785,0.0008192069335659635,5.792667779195303e-05
ILE 114,R ILE 114,0.0,0.0,0.0,-0.00022499999999999742,0.000417582327212247,2.9527529527543962e-05,-0.32300499999999976,0.10018610170577585,0.007084227189679924,0.32288499999999987,0.10007083378787288,0.007076076517039679,0.0,0.0,0.0,-0.0003449999999997111,0.000718313998192751,5.079246991433157e-05
ILE 115,R ILE 115,0.0,0.0,0.0,-0.00021499999999999853,0.00041082234603292663,2.9049526674284875e-05,0.03334499999999998,0.07509824215652466,0.005310247628406805,-0.033339999999999995,0.07509683348850334,0.0053101480205357725,0.0,0.0,0.0,-0.0002099999999999458,0.0007182617907142502,5.078877828812391e-05
ASP 116,R ASP 116,0.0,0.0,0.0,-0.00010500000000000398,0.0003065534211193983,2.1676600286946192e-05,72.529105,0.5143422440137012,0.0363694888592794,-72.52563,0.5141603087551545,0.036356624093773875,0.0,0.0,0.0,0.0033700000000020224,0.0007022107945622522,4.965380146573621e-05
LEU 117,R LEU 117,0.0,0.0,0.0,-0.00015499999999999293,0.000361904683583935,2.5590525590537222e-05,-0.3153499999999998,0.08511813848998355,0.006018761292824305,0.31521000000000005,0.08503961371031629,0.006013208752404914,0.0,0.0,0.0,-0.0002949999999998232,0.0006985520739356052,4.939509084917929e-05
VAL 118,R VAL 118,0.0,0.0,0.0,-0.00017999999999998906,0.00038418745424594763,2.7166155414410603e-05,-0.24972500000000053,0.07476984268406558,0.005287026279015414,0.24957000000000013,0.07480805504756768,0.005289728301151164,0.0,0.0,0.0,-0.0003350000000002673,0.0006578563673021291,4.651746983660836e-05
LEU 119,R LEU 119,0.0,0.0,0.0,-0.00016500000000000626,0.00037118054905936333,2.624642832844218e-05,-0.016810000000000436,0.09596094987024728,0.00678546383823542,0.016779999999999996,0.09599511237557878,0.006787879492153643,0.0,0.0,0.0,-0.00019500000000050255,0.0006906337669124927,4.88351819900233e-05
ASP 120,R ASP 120,0.0,0.0,0.0,-0.0001400000000000007,0.0003469870314579512,2.4535688292770718e-05,71.79934999999999,0.5131300590526872,0.03628377443868087,-71.79633500000004,0.5129831505714348,0.03627338644035013,0.0,0.0,0.0,0.0028750000000001565,0.0007479137650833044,5.2885489503316705e-05
ARG 121,R ARG 121,0.0,0.0,0.0,-0.000265000000000013,0.00044133320745216897,3.1206970375223804e-05,-74.03715000000001,0.50983170507167,0.03605054559200777,74.03323499999998,0.509568768450111,0.03603195316519511,0.0,0.0,0.0,-0.0041800000000003475,0.0007730459236010899,5.466260147469484e-05
ILE 122,R ILE 122,0.0,0.0,0.0,-0.00023500000000004518,0.0004239988207531586,2.998124413696579e-05,-0.16537500000000016,0.06666359107488877,0.004713827730730085,0.16516999999999996,0.06666446654702934,0.004713889635958819,0.0,0.0,0.0,-0.00044000000000041337,0.0007459222479590597,5.274466797697645e-05
ARG 123,R ARG 123,0.0,0.0,0.0,-0.0002000000000000024,0.00040000000000000484,2.828427124746224e-05,-69.46467500000003,0.4550604678186786,0.03217763426445103,69.46226499999993,0.45498813696981516,0.032172519701079,0.0,0.0,0.0,-0.00261000000000422,0.0007402026749482239,5.2340233090831084e-05
LYS 124,R LYS 124,0.0,0.0,0.0,-0.00019500000000000073,0.00039620070671315217,2.801562064277724e-05,-72.07782500000002,0.5795686882272535,0.04098169496088829,72.07472499999999,0.5793662998277119,0.04096738393991336,0.0,0.0,0.0,-0.0032950000000014513,0.0007056734372219764,4.989864727628789e-05
LEU 125,R LEU 125,0.0,0.0,0.0,-0.00022000000000000687,0.00041424630354417255,2.9291637031754534e-05,-0.497495,0.07803652974729439,0.00551801593645776,0.4973449999999998,0.0779182647073204,0.005509653335283469,0.0,0.0,0.0,-0.00037000000000046105,0.0007301369734507507,5.16284805122048e-05
ALA 126,R ALA 126,0.0,0.0,0.0,-9.000000000000118e-05,0.0002861817604250875,2.0236106344848333e-05,-0.17717499999999997,0.053375971888107075,0.0037742511674503042,0.17707,0.053250869476469787,0.003765405091089152,0.0,0.0,0.0,-0.0001949999999999999,0.0005974738488000639,4.224778100681512e-05
ASP 127,R ASP 127,0.0,0.0,0.0,-0.00010499999999999995,0.00030655342111938653,2.167660028694536e-05,68.564685,0.4873169972154355,0.03445851533185003,-68.56256499999999,0.4872221934337795,0.034451811692160925,0.0,0.0,0.0,0.002015000000001379,0.0006362193018143381,4.498749826346892e-05
GLN 128,R GLN 128,0.0,0.0,0.0,-0.00018000000000001432,0.0003841874542460015,2.716615541441441e-05,0.34884500000000046,0.1711315896466804,0.012100830751440127,-0.34878,0.17101728450656667,0.012092748157470237,0.0,0.0,0.0,-0.00011499999999980303,0.0006941001368683934,4.908029136021517e-05
CYS 129,R CYS 129,0.0,0.0,0.0,-0.00015499999999998737,0.000361904683583922,2.5590525590536307e-05,0.03860000000000001,0.2267713606256311,0.01603515668772838,-0.0385,0.22668643541244374,0.01602915156831453,0.0,0.0,0.0,-5.5000000000102744e-05,0.0006722908596731094,4.7538142580458925e-05
THR 130,R THR 130,0.0,0.0,0.0,-0.00015500000000000263,0.0003619046835839575,2.559052559053881e-05,0.5352750000000004,0.21686548682305265,0.01533470563379024,-0.5351150000000001,0.21691395016227052,0.01533813250937023,0.0,0.0,0.0,5.000000000028315e-06,0.0006595263451905307,4.6635555105540395e-05
GLY 131,R GLY 131,0.0,0.0,0.0,-8.499999999999841e-05,0.00027888169534768164,1.9719913792914653e-05,0.4838450000000002,0.05718470927616903,0.004043569570936039,-0.48368,0.057183717962372295,0.004043499474465243,0.0,0.0,0.0,8.000000000000562e-05,0.0006112282715974646,4.322036556995e-05
LEU 132,R LEU 132,0.0,0.0,0.0,-0.00018500000000001848,0.0003882975663071173,2.745678422539957e-05,-0.31751500000000016,0.08244555642968258,0.005829781203012672,0.3174349999999999,0.08245911577867,0.005830739993774419,0.0,0.0,0.0,-0.0002650000000001357,0.0006362193018136338,4.498749826341912e-05
GLN 133,R GLN 133,0.0,0.0,0.0,-0.0003400000000000236,0.0004737087712931133,3.3496268448890774e-05,0.02913999999999998,0.5588995619966073,0.03952016702899922,-0.029115000000000012,0.5586297985025503,0.0395010918694028,0.0,0.0,0.0,-0.00031499999999962114,0.0007847133234500558,5.548761122989671e-05
GLY 134,R GLY 134,0.0,0.0,0.0,-0.00011500000000000288,0.00031902194281899346,2.255825791146173e-05,-0.20367499999999994,0.14951380998088437,0.010572222891852025,0.2035899999999999,0.14945963301172682,0.010568392001624481,0.0,0.0,0.0,-0.00019999999999997103,0.0006244997998398397,4.415880433163922e-05
PHE 135,R PHE 135,0.0,0.0,0.0,-0.0003750000000000053,0.0004841229182759337,3.423265984407335e-05,0.2196800000000001,0.0999119992793656,0.007064845221234487,-0.21945499999999993,0.09982047873557814,0.007058373741521487,0.0,0.0,0.0,-0.00015000000000003232,0.0007599342076782766,5.373546315049354e-05
SER 136,R SER 136,0.0,0.0,0.0,-0.0004199999999999715,0.0004935585071700888,3.48998567332279e-05,-0.5160000000000001,0.3496985844981356,0.02472742404699686,0.5158999999999999,0.34947396183406887,0.02471154082609988,0.0,0.0,0.0,-0.0005199999999998906,0.0007934733769950742,5.6107040556420686e-05
VAL 137,R VAL 137,0.0,0.0,0.0,-0.00047999999999997047,0.0004995998398718402,3.5327043465309154e-05,0.4487150000000002,0.08547849890469479,0.006044242622115656,-0.44798000000000004,0.08537499399707178,0.006036923719909024,0.0,0.0,0.0,0.0002549999999999827,0.000787384912225069,5.567652108383208e-05
PHE 138,R PHE 138,0.0,0.0,0.0,-0.0011399999999999876,0.00034698703145794236,2.453568829277009e-05,-0.7303099999999998,0.09961693580912949,0.007043981083166047,0.7294950000000004,0.09944269694150135,0.007031660534681435,0.0,0.0,0.0,-0.0019550000000003996,0.0007231701044706937,5.1135848482261147e-05
HID 139,R HID 139,0.0,0.0,0.0,-0.0009050000000001023,0.00029321493822794453,2.073342711661742e-05,0.5509400000000005,0.2526113148693052,0.017862317374853585,-0.5501449999999999,0.25243336541550987,0.01784973444830487,0.0,0.0,0.0,-0.00010999999999991461,0.0006464518543559411,4.571104899257043e-05
SER 140,R SER 140,0.0,0.0,0.0,-0.0007199999999999735,0.00044899888641285483,3.1749015732773805e-05,-1.0017800000000001,0.18608237853165882,0.013158011171905798,1.0008050000000004,0.18580728450466766,0.013138559086710862,0.0,0.0,0.0,-0.0016950000000000216,0.000843786110338501,5.966468804913745e-05
PHE 141,R PHE 141,0.0,0.0,0.0,-0.0012300000000000288,0.00042083250825008893,2.9757352032738158e-05,-0.9239299999999996,0.14140284685960644,0.009998691189351061,0.9224050000000006,0.14120269464496335,0.009984538290526698,0.0,0.0,0.0,-0.0027550000000000274,0.0007582710597142778,5.361786083014753e-05
GLY 142,R GLY 142,0.0,0.0,0.0,-0.0004450000000000076,0.0004969657935914786,3.5140788266628856e-05,-0.5474450000000003,0.24552974763763255,0.017361574953759167,0.5466000000000001,0.24527949363939888,0.01734387932384216,0.0,0.0,0.0,-0.0012899999999999546,0.0008160269603390852,5.7701819728681305e-05
GLY 143,R GLY 143,0.0,0.0,0.0,-0.0003950000000000019,0.0004888506929523596,3.456696399743563e-05,-0.60639,0.12808500263496908,0.009056977393148345,0.60588,0.1279380928418124,0.009046589302051964,0.0,0.0,0.0,-0.0009050000000001157,0.0008099228358306803,5.727019294537129e-05
GLY 144,R GLY 144,0.0,0.0,0.0,-0.00022499999999999964,0.00041758232721225106,2.952752952754425e-05,-0.614425,0.09484152242029886,0.006706308364144931,0.6136650000000001,0.09471305493436315,0.006697224341098217,0.0,0.0,0.0,-0.000984999999999978,0.0007515151362413827,5.314014490006138e-05
THR 145,R THR 145,0.0,0.0,0.0,-0.00040999999999999647,0.0004918333050943131,3.477786652455809e-05,-1.2089299999999992,0.07941098853434414,0.005615204849336191,1.207994999999999,0.0793355845444126,0.00560987298207528,0.0,0.0,0.0,-0.0013449999999998275,0.0007456373112979923,5.272451991245151e-05
GLY 146,R GLY 146,0.0,0.0,0.0,-0.00023999999999998466,0.0004270831300812253,3.0199337741081077e-05,-0.7377850000000001,0.13584866129263015,0.009605950961513324,0.7371050000000001,0.13567650487464528,0.009593777664455135,0.0,0.0,0.0,-0.0009199999999999253,0.0007704544113702032,5.447935388749605e-05
SER 147,R SER 147,0.0,0.0,0.0,-0.00038000000000000924,0.0004853864439804753,3.432200460346183e-05,-1.099995,0.1421607364042533,0.01005228207299208,1.0987550000000004,0.14199941892486417,0.010040875204632082,0.0,0.0,0.0,-0.0016200000000000398,0.0007520638270787075,5.317894320124611e-05
GLY 148,R GLY 148,0.0,0.0,0.0,-0.00016499999999998406,0.00037118054905931346,2.624642832843865e-05,-0.6359199999999997,0.06337668025385951,0.004481408037659562,0.6353350000000002,0.0633518174561655,0.004479649972374692,0.0,0.0,0.0,-0.000749999999999903,0.0006461423991660095,4.5689167206243035e-05
PHE 149,R PHE 149,0.0,0.0,0.0,-0.0003749999999999676,0.00048412291827588493,3.42326598440699e-05,-0.7129800000000003,0.05258659144686421,0.003718433541156418,0.7124099999999999,0.052523727019321946,0.0037139883548553635,0.0,0.0,0.0,-0.0009449999999997605,0.0007155242833053543,5.059520728288604e-05
THR 150,R THR 150,0.0,0.0,0.0,-0.00042000000000000923,0.000493558507170133,3.489985673323103e-05,-1.0687550000000001,0.10161906796955245,0.007185553205912722,1.06793,0.10150155220487761,0.007177243586502932,0.0,0.0,0.0,-0.0012450000000001637,0.000796853185976004,5.634602914137375e-05
SER 151,R SER 151,0.0,0.0,0.0,-0.00021500000000000298,0.0004108223460329352,2.9049526674285482e-05,-0.54937,0.08385113654566767,0.005929170726164074,0.5489299999999999,0.08378087550270692,0.0059242025201709965,0.0,0.0,0.0,-0.0006550000000000077,0.0007113191969855668,5.0297862777666385e-05
LEU 152,R LEU 152,0.0,0.0,0.0,-0.00019000000000001237,0.00039230090491868626,2.7739863013362206e-05,-0.5367049999999999,0.05402460527389313,0.0038201164740096346,0.5363699999999999,0.054014748911756644,0.003819419523959181,0.0,0.0,0.0,-0.0005249999999999178,0.0006851094803023379,4.844455593769745e-05
LEU 153,R LEU 153,0.0,0.0,0.0,-0.0002800000000000069,0.00044899888641288416,3.174901573277588e-05,-0.8337300000000001,0.058274583653591845,0.004120635327227753,0.8332599999999998,0.0582076661617744,0.004115903546003341,0.0,0.0,0.0,-0.0007500000000001439,0.0007399324293472333,5.2321123841126464e-05
MET 154,R MET 154,0.0,0.0,0.0,-0.00029500000000000083,0.0004560427611529441,3.224709289222838e-05,-0.975905,0.18749060236449117,0.013257587634068225,0.9752950000000001,0.18742712710544213,0.01325309925545711,0.0,0.0,0.0,-0.0009049999999999747,0.0007389012112589732,5.224820571081737e-05
GLU 155,R GLU 155,0.0,0.0,0.0,-0.0002300000000000013,0.00042083250825001873,2.9757352032733195e-05,78.71126000000002,0.8727311913712136,0.06171141435715996,-78.70534500000001,0.8722379067511702,0.061676533867171195,0.0,0.0,0.0,0.00568500000000256,0.0008577732800695015,6.0653730305777214e-05
ARG 156,R ARG 156,0.0,0.0,0.0,-0.00021500000000001406,0.00041082234603295634,2.9049526674286976e-05,-74.19345000000001,0.5188278881263035,0.03668667179628047,74.18952999999996,0.5186701544395939,0.036675518340331066,0.0,0.0,0.0,-0.004135000000006102,0.0007048226727353935,4.9838489142522344e-05
LEU 157,R LEU 157,0.0,0.0,0.0,-0.0002550000000000119,0.00043586121644397066,3.0820042180374915e-05,-0.7530449999999996,0.07531993743359475,0.005325923851784133,0.752675,0.0753381667881555,0.005327212861806789,0.0,0.0,0.0,-0.0006250000000001066,0.0007171994143886934,5.071365693772658e-05
SER 158,R SER 158,0.0,0.0,0.0,-7.499999999999619e-05,0.00026339134382130506,1.8624580532188226e-05,-0.4811000000000001,0.21111127397654553,0.014927821341374646,0.4808899999999998,0.21098885728872055,0.014919165174365501,0.0,0.0,0.0,-0.00028499999999993667,0.000688313155475018,4.8671089981629565e-05
VAL 159,R VAL 159,0.0,0.0,0.0,-0.00012499999999999678,0.00033071891388306533,2.3385358667336534e-05,-0.42047999999999985,0.08425579861350903,0.005957784655390034,0.4203899999999999,0.08424130756345198,0.0059567599834138485,0.0,0.0,0.0,-0.000215000000000129,0.0006846714540564474,4.841358280481676e-05
ASP 160,R ASP 160,0.0,0.0,0.0,-0.00011999999999999789,0.0003249615361854327,2.2978250586151712e-05,71.22285500000005,0.5210127771623143,0.0368411667816308,-71.21991499999999,0.5207828796898485,0.03682491057545498,0.0,0.0,0.0,0.0028200000000009593,0.0006764613810116198,4.7833042972413315e-05
TYR 161,R TYR 161,0.0,0.0,0.0,-0.00019999999999998518,0.0003999999999999705,2.8284271247459812e-05,-0.04917499999999999,0.16702755573557315,0.01181063173056378,0.04917500000000006,0.1669948333781617,0.011808317910481574,0.0,0.0,0.0,-0.00019999999999998713,0.0006999999999998409,4.949747468304708e-05
GLY 162,R GLY 162,0.0,0.0,0.0,-9.000000000000007e-05,0.00028618176042508395,2.023610634484808e-05,0.6279500000000001,0.0969334694519888,0.006854231357344033,-0.62784,0.0968862446377187,0.006850892058702966,0.0,0.0,0.0,2.0000000000002238e-05,0.0005827520913733999,4.120679555607736e-05
LYS 163,R LYS 163,0.0,0.0,0.0,-0.00018500000000000073,0.00038829756630708,2.7456784225396935e-05,-73.32292999999996,2.356606684430572,0.16663725671504037,73.31934000000005,2.355713001278744,0.16657406377335138,0.0,0.0,0.0,-0.0037749999999989823,0.001155151505215489,8.168154626357197e-05
LYS 164,R LYS 164,0.0,0.0,0.0,-0.00023500000000000297,0.00042399882075308255,2.998124413696041e-05,-73.15832999999996,0.7981524861232443,0.05643790353586478,73.15495999999996,0.7978089360294366,0.05641361087576391,0.0,0.0,0.0,-0.0036050000000029314,0.0008239993932029034,5.826555586273733e-05
SER 165,R SER 165,0.0,0.0,0.0,-0.000240000000000003,0.00042708313008125786,3.019933774108338e-05,-0.07278500000000003,0.12255879721586715,0.008666215660540662,0.07277000000000002,0.12246386038338,0.008659502612737058,0.0,0.0,0.0,-0.00025500000000000745,0.000714125339138566,5.04962869922023e-05
LYS 166,R LYS 166,0.0,0.0,0.0,-0.00038000000000004697,0.0004853864439805236,3.432200460346525e-05,-80.64703999999998,0.7652764000042493,0.054113213192503354,80.64044500000004,0.7647737423345986,0.05407766992782081,0.0,0.0,0.0,-0.006974999999996214,0.00092432407736679,6.535958231200562e-05
LEU 167,R LEU 167,0.0,0.0,0.0,-0.0006300000000000333,0.0004828043081829563,3.4139420030224814e-05,-0.3194300000000001,0.16564982674304246,0.011713211579238204,0.31960500000000003,0.16551760925955847,0.011703862391321908,0.0,0.0,0.0,-0.00045500000000034293,0.0008354489810874249,5.907516398623098e-05
GLU 168,R GLU 168,0.0,0.0,0.0,-0.0007350000000000095,0.00044133320745215194,3.12069703752226e-05,90.37530000000008,0.7645506000172939,0.054061891383247226,-90.36136,0.7636436933544156,0.05399776339812477,0.0,0.0,0.0,0.013205000000002087,0.0013126214229564504,9.281635093032413e-05
PHE 169,R PHE 169,0.0,0.0,0.0,-0.0018399999999999684,0.0003666060555964856,2.592296279363274e-05,-0.6788199999999999,0.2132635871404215,0.015080012864716025,0.6773849999999999,0.2130145459235119,0.01506240299138885,0.0,0.0,0.0,-0.003274999999999739,0.0008422440263963531,5.955564624787228e-05
SER 170,R SER 170,0.0,0.0,0.0,-0.0008599999999999763,0.00034698703145793775,2.4535688292769766e-05,0.8346950000000006,0.3061384522973206,0.02164725756013898,-0.8328749999999997,0.3058151719176154,0.021624398185267568,0.0,0.0,0.0,0.0009600000000000849,0.000798999374217545,5.64977875673034e-05
ILE 171,R ILE 171,0.0,0.0,0.0,-0.00191499999999999,0.00034318362431799113,2.4266746794742807e-05,-0.6255499999999993,0.1991690927327854,0.014083381607412487,0.62626,0.19889925188396199,0.01406430097800807,0.0,0.0,0.0,-0.0012050000000002913,0.0009235664567319579,6.530601044315996e-05
TYR 172,R TYR 172,0.0,0.0,0.0,-0.002445000000000035,0.000496965793591452,3.514078826662698e-05,1.505885000000001,0.2233603630347121,0.0157939627350134,-1.5034299999999998,0.22284711149126551,0.015757670370330844,0.0,0.0,0.0,1.000000000000556e-05,0.0010246462804302976,7.245343332098362e-05
PRO 173,R PRO 173,0.0,0.0,0.0,-0.001730000000000005,0.00044395945760844437,3.139267430468326e-05,0.19673000000000002,0.1889342930756616,0.013359671983248687,-0.19676499999999994,0.18861084214593823,0.01333680054866984,0.0,0.0,0.0,-0.001765000000000092,0.0008943014033309589,6.323665867199667e-05
ALA 174,R ALA 174,0.0,0.0,0.0,-0.002155000000000024,0.00038855501540965403,2.747498862602098e-05,-1.36155,0.2022511990075696,0.01430131943213624,1.3610100000000003,0.20168249775327463,0.014261106180798112,0.0,0.0,0.0,-0.0026950000000001318,0.001100897361246872,7.784519895280395e-05
PRO 175,R PRO 175,0.0,0.0,0.0,-0.003949999999999982,0.000536190264738168,3.791437722025687e-05,-1.1240599999999998,0.35665315980655554,0.025219186783082482,1.1207199999999995,0.3558314932661259,0.025161086184821293,0.0,0.0,0.0,-0.00729000000000041,0.001286817780418317,9.099175786852135e-05
GLN 176,R GLN 176,0.0,0.0,0.0,-0.005605000000000004,0.0011571408730141632,8.182221580964365e-05,-0.9470499999999995,1.5982495166587734,0.11301330712575405,0.9575650000000002,1.5874643793720222,0.11225068275460509,0.0,0.0,0.0,0.004910000000000299,0.012346331438934408,0.0008730174683247184
VAL 177,R VAL 177,0.0,0.0,0.0,-0.004254999999999987,0.0005291266389060108,3.7414903447688586e-05,-0.936645,0.3409112332778134,0.024106064483341086,0.9380749999999997,0.340461480016464,0.02407426212524499,0.0,0.0,0.0,-0.0028249999999999053,0.0012183492931008163,8.615030470054237e-05
SER 178,R SER 178,0.0,0.0,0.0,-0.001784999999999991,0.0004108223460329247,2.9049526674284736e-05,1.0813999999999997,0.43111131973076244,0.030484173762790397,-1.07771,0.4302059575366193,0.030420154988099538,0.0,0.0,0.0,0.0019050000000000536,0.0014163244684746543,0.00010014926360188605
THR 179,R THR 179,0.0,0.0,0.0,-0.0017349999999999905,0.00045252071775777274,3.1998046815392486e-05,0.32434000000000024,0.6080143208839741,0.042993104935559155,-0.32260500000000003,0.6067222585129048,0.04290174232912925,0.0,0.0,0.0,4.660161145864094e-16,0.0016673332000530575,0.00011789826122549833
ALA 180,R ALA 180,0.0,0.0,0.0,-0.0009399999999999792,0.00023748684174075167,1.6792855623746192e-05,0.4029800000000001,0.25311414342150074,0.017897872722756752,-0.40110999999999986,0.2526127033622818,0.017862415556133524,0.0,0.0,0.0,0.0009299999999999398,0.0009513674369031984,6.727183660343165e-05
VAL 181,R VAL 181,0.0,0.0,0.0,-0.0013700000000000222,0.00048280430818287205,3.413942003021886e-05,0.22427000000000008,0.1574018967484192,0.0111299948562432,-0.22371500000000005,0.15711465168786765,0.011109683563225366,0.0,0.0,0.0,-0.0008149999999999874,0.0009114685951802678,6.445056244905435e-05
VAL 182,R VAL 182,0.0,0.0,0.0,-0.0007800000000000307,0.00041424630354417477,2.9291637031754693e-05,-0.41223000000000004,0.09510582053691605,0.006724997063196415,0.4115149999999999,0.09496983613232168,0.006715381513733986,0.0,0.0,0.0,-0.001495000000000148,0.0008185200058638733,5.7878104668319744e-05
GLU 183,R GLU 183,0.0,0.0,0.0,-0.0012950000000000418,0.0004560427611529278,3.224709289222723e-05,109.24991499999992,1.3668520723888973,0.09665103692650749,-109.20902500000004,1.3640096973131826,0.09645005065743614,0.0,0.0,0.0,0.039594999999999346,0.0029868001272269225,0.00021119866240109996
PRO 184,R PRO 184,0.0,0.0,0.0,-0.0009150000000000258,0.0002962684593405277,2.094934366513781e-05,-1.0990599999999997,0.08555136702589972,0.006049395176379289,1.096425,0.08541553942345839,0.006039790714503432,0.0,0.0,0.0,-0.0035500000000001997,0.0006982120021885999,4.937104414533956e-05
TYR 185,R TYR 185,0.0,0.0,0.0,-0.0008250000000000002,0.00037996710383926395,2.686773157525566e-05,-0.8615049999999989,0.2073451710915931,0.014661517652515037,0.8602000000000003,0.20706281655574807,0.014641552171815557,0.0,0.0,0.0,-0.002129999999999823,0.0007301369734510337,5.162848051222481e-05
ASN 186,R ASN 186,0.0,0.0,0.0,-0.0005600000000000449,0.0004963869458396739,3.509985754957129e-05,-1.9976799999999992,0.20959310007727258,0.014820470235455014,1.9953000000000005,0.2092676037995401,0.014797454172931452,0.0,0.0,0.0,-0.0029400000000001114,0.0008163332652787899,5.772347875867891e-05
SER 187,R SER 187,0.0,0.0,0.0,-0.0006049999999999911,0.0004888506929523487,3.456696399743486e-05,-0.6097299999999994,0.2139607840236161,0.015129312129108926,0.6091099999999997,0.21367914708740351,0.015109397390366073,0.0,0.0,0.0,-0.0012250000000000496,0.0008027297179001936,5.6761562698719116e-05
ILE 188,R ILE 188,0.0,0.0,0.0,-0.0006600000000000473,0.00047370877129311275,3.3496268448890734e-05,-0.48830499999999977,0.09863068475378269,0.006974242602247236,0.48758999999999963,0.098523154131404,0.006966639039020318,0.0,0.0,0.0,-0.0013749999999999219,0.0007644442425711232,5.4054370776105525e-05
LEU 189,R LEU 189,0.0,0.0,0.0,-0.00036500000000001977,0.0004814301610826069,3.404225315692432e-05,-0.5573200000000005,0.08108284405470767,0.005733422886897513,0.5567400000000002,0.08094759045209121,0.005723859012938512,0.0,0.0,0.0,-0.0009450000000003112,0.0007693991161939949,5.440473324997102e-05
THR 190,R THR 190,0.0,0.0,0.0,-0.0005150000000000299,0.0004997749493522339,3.533942557541279e-05,-1.1993399999999992,0.15828504161796852,0.011192442628846043,1.1983950000000003,0.15814315974774232,0.011182410065589605,0.0,0.0,0.0,-0.0014599999999998037,0.0008114185110040111,5.7375953151122745e-05
THR 191,R THR 191,0.0,0.0,0.0,-0.0005450000000000288,0.0004979708826829385,3.521185879785565e-05,-0.0877949999999998,0.1503174074250882,0.010629045812066095,0.08778999999999999,0.15010818065648518,0.0106142512453776,0.0,0.0,0.0,-0.0005499999999997024,0.0007984359711332072,5.6457948953155725e-05
HID 192,R HID 192,0.0,0.0,0.0,-0.00043999999999997817,0.000496386945839609,3.50998575495667e-05,-0.9912249999999997,0.15138042929982948,0.010704212809684015,0.9904300000000003,0.15127952637418968,0.010697077895387867,0.0,0.0,0.0,-0.001234999999999844,0.0007679680982956607,5.430354500397988e-05
THR 193,R THR 193,0.0,0.0,0.0,-0.00028999999999995696,0.0004537620521814699,3.208582241426414e-05,-0.9476300000000002,0.21053743871340386,0.014887245060789502,0.9469649999999994,0.21041276999032504,0.014878429650840411,0.0,0.0,0.0,-0.0009549999999998404,0.0007231701044704918,5.1135848482246876e-05
THR 194,R THR 194,0.0,0.0,0.0,-0.000479999999999966,0.0004995998398718358,3.5327043465308835e-05,-0.4728349999999999,0.14099789989570707,0.009970057114931647,0.47265500000000016,0.14091009891061718,0.009963848647736454,0.0,0.0,0.0,-0.0006599999999998585,0.0007838367176902837,5.542562584218051e-05
LEU 195,R LEU 195,0.0,0.0,0.0,-0.0005050000000000143,0.0004999749993749821,3.535357124817897e-05,-0.564515,0.07590915475092454,0.005367587807851777,0.5639950000000001,0.07587796106248407,0.00536538208098913,0.0,0.0,0.0,-0.0010250000000000003,0.0007644442425710204,5.405437077609826e-05
GLU 196,R GLU 196,0.0,0.0,0.0,-0.00021999999999999686,0.00041424630354415374,2.9291637031753206e-05,80.01717,0.7182716415822374,0.05078947484967934,-80.010745,0.7178478599051717,0.05075950895991977,0.0,0.0,0.0,0.006205000000005043,0.0007892876535189957,5.5811065211010004e-05
HIE 197,R HIE 197,0.0,0.0,0.0,-0.0003500000000000014,0.0004769696007084746,3.3726843908080226e-05,-0.54617,0.12812747987844095,0.009059980987838851,0.5457500000000001,0.12804213173795506,0.009053945962948928,0.0,0.0,0.0,-0.000769999999999973,0.0007596709814125273,5.371685024274377e-05
SER 198,R SER 198,0.0,0.0,0.0,-0.0003149999999999931,0.00046451587701605053,3.2846232660686564e-05,-0.5069400000000003,0.17562962847993382,0.01241889012754352,0.5066400000000001,0.17554634829582721,0.012413001329251496,0.0,0.0,0.0,-0.0006150000000000366,0.0007394423574557575,5.228647052535331e-05
ASP 199,R ASP 199,0.0,0.0,0.0,-0.0003550000000000081,0.0004785133226985539,3.3836001536825415e-05,83.17941500000002,0.7090360306585421,0.05013641853842479,-83.17090000000006,0.7084664776758277,0.05009614506079255,0.0,0.0,0.0,0.008160000000002584,0.0010219589032839272,7.22634070606032e-05
CYS 200,R CYS 200,0.0,0.0,0.0,-0.0006500000000000505,0.0004769696007085084,3.372684390808262e-05,-0.13835499999999998,0.15768414306771636,0.011149952684877196,0.13948500000000008,0.15758562680333502,0.011142986533017075,0.0,0.0,0.0,0.00047999999999998266,0.0008541662601626556,6.039867548217665e-05
ALA 201,R ALA 201,0.0,0.0,0.0,-0.0006550000000000633,0.00047536827828541743,3.361361331365925e-05,0.5562750000000001,0.13783682154997626,0.009746535121518825,-0.5546200000000002,0.1376351176117483,0.009732272499267523,0.0,0.0,0.0,0.0009999999999999788,0.0008485281374239277,6.0000000000004996e-05
PHE 202,R PHE 202,0.0,0.0,0.0,-0.0019150000000000245,0.000371180549059281,2.6246428328436354e-05,-0.14314,0.29633860767709624,0.020954303901585463,0.14266999999999994,0.296046011795464,0.020933614248380524,0.0,0.0,0.0,-0.0023849999999999393,0.001056775756724019,7.47253303773099e-05
MET 203,R MET 203,0.0,0.0,0.0,-0.0020950000000000556,0.0004194937425039345,2.966268699898555e-05,0.159195,0.44275011798417413,0.03130716107977535,-0.15579499999999993,0.44226024349357923,0.031272521722352356,0.0,0.0,0.0,0.0013050000000000028,0.001200822634696603,8.491098279962643e-05
VAL 204,R VAL 204,0.0,0.0,0.0,-0.0024899999999999957,0.0005098038838612427,3.6048578335352384e-05,-0.8721549999999999,0.14796175510921722,0.010462476039399078,0.878385,0.14819823472295499,0.010479197673247714,0.0,0.0,0.0,0.00373999999999991,0.001916350698593561,0.00013550645741070846
ASP 205,R ASP 205,0.0,0.0,0.0,-0.0035949999999999593,0.000500974051224182,3.5424214881911586e-05,122.25926000000001,1.6225053566627046,0.11472845402076963,-122.19754000000003,1.6177892533925557,0.1143949751604598,0.0,0.0,0.0,0.058125000000003695,0.005411041951417883,0.0003826184457132474
ASN 206,R ASN 206,0.0,0.0,0.0,-0.003674999999999966,0.00047893110151672145,3.386554296036165e-05,0.6073250000000006,0.6477955459672444,0.045806062337588035,-0.6009099999999999,0.6456036414860123,0.0456510712853488,0.0,0.0,0.0,0.0027400000000000445,0.0033365251385244175,0.00023592795510500003
GLU 207,R GLU 207,0.0,0.0,0.0,-0.007034999999999997,0.000783437936278253,5.5397427738114695e-05,131.88949000000005,2.66030521179067,0.1881119855283097,-131.777105,2.6439606566615885,0.18695625095158463,0.0,0.0,0.0,0.10534999999999613,0.017799087055242493,0.0012585855155691664
ALA 208,R ALA 208,0.0,0.0,0.0,-0.005650000000000037,0.0006224949798994605,4.401704215414921e-05,1.6542050000000001,0.18797771935790195,0.01329203200699542,-1.633225,0.1876070477754031,0.013265821568037612,0.0,0.0,0.0,0.015329999999999866,0.004778190033893467,0.00033786905747640496
ILE 209,R ILE 209,0.0,0.0,0.0,-0.008639999999999998,0.000818779579618361,5.7896459304521374e-05,1.3436900000000003,0.18330931209297932,0.012961925763558688,-1.3437599999999998,0.1851711705422871,0.013093579037070188,0.0,0.0,0.0,-0.008709999999999845,0.007005419330774822,0.0004953579513846203
TYR 210,R TYR 210,0.0,0.0,0.0,-0.013154999999999908,0.0010153693909114726,7.179745817227566e-05,1.3173549999999998,0.35576924961975276,0.02515668489437767,-1.3202100000000003,0.35277624055482903,0.024945047193781635,0.0,0.0,0.0,-0.016009999999999636,0.008822692332842377,0.0006238585576875405
ASP 211,R ASP 211,0.0,0.0,0.0,-0.020154999999999975,0.002308890426157121,0.00016326320773523976,144.0647649999999,2.263809890384295,0.16007553248079098,-143.82055500000007,2.245158797712581,0.1587567010703202,0.0,0.0,0.0,0.22405499999999853,0.029010377022716926,0.0020513434317541543
ILE 212,R ILE 212,0.0,0.0,0.0,-0.027444999999999994,0.0033714944757480695,0.00023840066065344438,1.4872900000000007,0.2756218712294043,0.019489409418963714,-1.46691,0.27627012487780495,0.019535247874035017,0.0,0.0,0.0,-0.0070649999999995924,0.021284519609330973,0.0015050428150055976
CYS 213,R CYS 213,0.0,0.0,0.0,-0.017909999999999954,0.001970253790758973,0.00013931798161041708,-0.15634500000000004,0.30088020203230387,0.02127544311818205,0.18032499999999987,0.3029369891165488,0.0214208799276547,0.0,0.0,0.0,0.0060700000000001265,0.017689689087149,0.0012508499110604726
ARG 214,R ARG 214,0.0,0.0,0.0,-0.06032499999999999,0.009207571612537123,0.0006510736325485753,-153.786965,4.535880817853041,0.32073520849578685,153.82311500000006,4.542605390274847,0.32121070757179077,0.0,0.0,0.0,-0.024174999999998333,0.05668381051940514,0.004008150680176473
ARG 215,R ARG 215,0.0,0.0,0.0,-0.36917,0.4033357919897514,0.028520147361119998,-154.87055999999995,7.586809974977474,0.5364684780880312,155.62989500000003,7.745338765603306,0.5476781563745141,-0.109129428,0.1809986897963784,0.012798540094089953,0.281035571999995,0.8914942002830066,0.0630381594408592
ASN 216,R ASN 216,0.0,0.0,0.0,-0.11354500000000002,0.021292909030942477,0.0015056360366967703,1.7317300000000009,1.3304843693557618,0.09407945198341662,-1.284835,1.3400608448033249,0.09475661105630047,-9.576000000000306e-06,0.00013508610374128485,9.552029999953196e-06,0.3333404239999991,0.06506361800158071,0.004600692549744884
LEU 217,R LEU 217,0.0,0.0,0.0,-0.05599500000000006,0.009306716660562884,0.0006580842461265835,-0.03964499999999985,0.2671620649998801,0.018891210783721638,0.13421999999999998,0.26487933403721786,0.018729797329389345,0.0,0.0,0.0,0.03858000000000005,0.027024129958242847,0.0019108945549140047
ASP 218,R ASP 218,0.0,0.0,0.0,-0.16023500000000002,0.03510811551479224,0.0024825186555190227,148.28179999999995,3.3024323929524293,0.23351723394667798,-147.14553,3.2375076770707856,0.22892636326002597,-0.004890491999999998,0.013311488612095043,0.0009412643865299909,0.9711445079999969,0.18753769318862315,0.013260917458175763
ILE 219,R ILE 219,0.0,0.0,0.0,-0.03412500000000002,0.004008662495147266,0.0002834552433806817,0.7577499999999999,0.5678535792790249,0.04015331166292513,-0.6700199999999996,0.5639634559082715,0.039878238401413926,0.0,0.0,0.0,0.053605000000000284,0.01509334207523354,0.0010672604532165873
GLU 220,R GLU 220,0.0,0.0,0.0,-0.06828000000000001,0.010974588830566649,0.000776020618282782,166.42479999999992,4.800858945025287,0.3394719915547475,-165.58680999999996,4.647420178325584,0.32862223231172144,0.0,0.0,0.0,0.769709999999999,0.16517861816833276,0.011679892101385156
ARG 221,R ARG 221,0.0,0.0,0.0,-0.05797000000000002,0.0076947449600361355,0.000544100634074256,-157.85855000000004,4.269149178407153,0.3018744333948676,157.93086000000005,4.275150928373623,0.3022988212048953,0.0,0.0,0.0,0.014340000000000686,0.03798676611663635,0.0026860699916420937
PRO 222,R PRO 222,0.0,0.0,0.0,-0.012985000000000019,0.0010510827750467746,7.432277578239488e-05,0.9453299999999994,0.25649623993345455,0.018137023060579745,-0.9493100000000004,0.25624939785294915,0.018119568689678987,0.0,0.0,0.0,-0.016965000000000053,0.007390789876596328,0.0005226077640066149
THR 223,R THR 223,0.0,0.0,0.0,-0.006170000000000008,0.0006489221833163532,4.588572762853732e-05,0.24428999999999998,0.3913425812507501,0.027672099296945283,-0.24262500000000004,0.39040738258260443,0.027605970764945042,0.0,0.0,0.0,-0.004505000000000119,0.0036496540931987204,0.0002580695158286055
TYR 224,R TYR 224,0.0,0.0,0.0,-0.005229999999999966,0.00043255057507762807,3.058594448435317e-05,-0.3367449999999998,0.38491669225301295,0.027217720328400086,0.32933999999999986,0.3840805051027717,0.027158592967972423,0.0,0.0,0.0,-0.012634999999999863,0.002339182549524292,0.00016540518432018637
THR 225,R THR 225,0.0,0.0,0.0,-0.0037099999999999915,0.0004958830507286911,3.506422678457302e-05,-0.4565400000000002,0.6262586912770157,0.044283176737899034,0.46014500000000014,0.6259599220197726,0.044262050561118364,0.0,0.0,0.0,-0.00010500000000012721,0.001844986449814644,0.00013046024298612286
ASN 226,R ASN 226,0.0,0.0,0.0,-0.007504999999999984,0.0006402929017253965,4.527554527556395e-05,0.0920649999999997,0.39870136791212574,0.028192444091901667,-0.06298499999999997,0.3971218764749684,0.028080757181297662,0.0,0.0,0.0,0.021574999999999952,0.005152123348678637,0.00036431013573602074
LEU 227,R LEU 227,0.0,0.0,0.0,-0.005634999999999984,0.0005308248298638953,3.753498368189557e-05,-0.7279050000000004,0.17965231970391948,0.012703337351853507,0.7285850000000004,0.1794792265834675,0.012691097819928672,0.0,0.0,0.0,-0.004954999999999945,0.0036073501354877903,0.0002550781742917627
ASN 228,R ASN 228,0.0,0.0,0.0,-0.0026899999999999637,0.0004624932431938951,3.270321085153623e-05,-0.10825000000000032,0.39774465112682533,0.028124793999245574,0.10926499999999999,0.3975776462214644,0.028112984969138364,0.0,0.0,0.0,-0.001674999999999507,0.0015327671055971439,0.00010838300143474174
ARG 229,R ARG 229,0.0,0.0,0.0,-0.00633000000000002,0.0006716397844083196,4.7492104606979354e-05,-111.18012499999998,1.4432621693136456,0.10205404669516858,111.17527000000005,1.442512044000622,0.10200100482561072,0.0,0.0,0.0,-0.011184999999997131,0.007551210167911939,0.000533951191589534
LEU 230,R LEU 230,0.0,0.0,0.0,-0.008429999999999995,0.0007383088784512218,5.220632145630934e-05,-1.2161850000000003,0.14675483220323274,0.01037713370227998,1.2287100000000002,0.1462544218134965,0.010341749344284107,0.0,0.0,0.0,0.004095000000000068,0.004423344323020789,0.0003127776766331018
ILE 231,R ILE 231,0.0,0.0,0.0,-0.0035749999999999576,0.0005043560250457874,3.566335654421684e-05,-0.5471949999999997,0.12704069023348505,0.008983133355071688,0.5472899999999996,0.12639547420695257,0.008937509692302552,0.0,0.0,0.0,-0.0034800000000001583,0.002837181700208763,0.00020061904196759948
GLY 232,R GLY 232,0.0,0.0,0.0,-0.001290000000000019,0.0004537620521815278,3.208582241426823e-05,-0.7451649999999996,0.08491724074062236,0.006004555676734464,0.7486849999999998,0.08501526789348021,0.006011487243187083,0.0,0.0,0.0,0.002230000000000025,0.001880717948018869,0.0001329868414543391
GLN 233,R GLN 233,0.0,0.0,0.0,-0.005740000000000076,0.00062641839053466,4.429446918070211e-05,-2.102625,0.33027257587483394,0.023353797804104362,2.1405700000000007,0.3343091460011188,0.023639226415007465,0.0,0.0,0.0,0.03220499999999944,0.007406954502357678,0.0005237507756557343
ILE 234,R ILE 234,0.0,0.0,0.0,-0.004940000000000033,0.0006296030495479349,4.4519658579107466e-05,-0.8956299999999996,0.1015334087874587,0.007179496187059784,0.8982749999999998,0.10138776738344862,0.0071691977846200785,0.0,0.0,0.0,-0.002294999999999918,0.004398633310472767,0.0003110303441788326
VAL 235,R VAL 235,0.0,0.0,0.0,-0.0018900000000000178,0.00038457769046062,2.719374928177654e-05,-0.5075299999999999,0.11007506120824957,0.007783482221987755,0.5088700000000003,0.10933404364606576,0.007731084367667906,0.0,0.0,0.0,-0.0005500000000000426,0.0028456106550262985,0.0002012150590785789
SER 236,R SER 236,0.0,0.0,0.0,-0.0017300000000000132,0.0004439594576084577,3.13926743046842e-05,-1.2988049999999995,0.27159128663306026,0.019204404048941623,1.30431,0.2720667085477385,0.019238021454920994,0.0,0.0,0.0,0.003774999999999897,0.00244015880630765,0.00017254528391122105
SER 237,R SER 237,0.0,0.0,0.0,-0.002794999999999997,0.0004392891985924549,3.1062437122672885e-05,-0.5648849999999999,0.2522094204723526,0.01783389914951298,0.5703699999999999,0.25227114995575706,0.01783826408314442,0.0,0.0,0.0,0.002689999999999979,0.004320173607622771,0.0003054824053853212
ILE 238,R ILE 238,0.0,0.0,0.0,-0.002870000000000018,0.0004160528812543047,2.9419381366712025e-05,-0.9059549999999996,0.11528431365541633,0.008151831995018179,0.9092799999999995,0.11553485015353641,0.008169547600693723,0.0,0.0,0.0,0.00045499999999999653,0.002029279428762858,0.00014349172450005802
THR 239,R THR 239,0.0,0.0,0.0,-0.0012799999999999867,0.00044899888641289126,3.174901573277638e-05,-0.6693549999999999,0.2592274078391408,0.01833014579524672,0.6668749999999993,0.2591573448216374,0.018325191591768018,0.0,0.0,0.0,-0.0037600000000000172,0.0013275541420222756,9.3872253621624e-05
ALA 240,R ALA 240,0.0,0.0,0.0,-0.0008500000000000374,0.0003570714214271577,2.5248762345906267e-05,-0.877734999999999,0.051531201955724554,0.003643806234558631,0.8784499999999997,0.05171583413231355,0.003656861700967762,0.0,0.0,0.0,-0.00013500000000006508,0.0008813483987617474,6.232074293523369e-05
SER 241,R SER 241,0.0,0.0,0.0,-0.0012199999999999928,0.0004142463035441478,2.9291637031752782e-05,-0.7142350000000002,0.33887165678911535,0.023961844646750382,0.71623,0.3393707958855626,0.0239971391107357,0.0,0.0,0.0,0.000775000000000029,0.0013169567191065002,9.312290266093936e-05
LEU 242,R LEU 242,0.0,0.0,0.0,-0.0013150000000000195,0.00046451587701602743,3.284623266068493e-05,-0.7503499999999996,0.07285353457451743,0.005151522833104987,0.7496749999999999,0.07288017134310468,0.005153406337074681,0.0,0.0,0.0,-0.0019900000000001934,0.0008425556361452283,5.957768038452363e-05
ARG 243,R ARG 243,0.0,0.0,0.0,-0.0009500000000000708,0.00021794494717704722,1.5411035007423398e-05,-84.91368000000003,1.095664016747785,0.07747514561444496,84.90473000000001,1.0949995237880061,0.07742815886665394,0.0,0.0,0.0,-0.009899999999997107,0.0012569805089976298,8.888194417315422e-05
PHE 244,R PHE 244,0.0,0.0,0.0,-0.0015699999999999647,0.0004950757517794835,3.500714212843007e-05,0.16438000000000005,0.15624559385787484,0.011048231894742248,-0.164525,0.15616404635830872,0.011042465615749047,0.0,0.0,0.0,-0.00171499999999972,0.0008624239096870652,6.098257947971384e-05
ASP 245,R ASP 245,0.0,0.0,0.0,-0.0006600000000000034,0.0004737087712930825,3.34962684488886e-05,80.13216999999996,0.7626737448635764,0.05392917768259737,-80.12658500000002,0.7621843889560357,0.053894574994533796,0.0,0.0,0.0,0.004925000000002058,0.0013112494041953551,9.271933455333557e-05
GLY 246,R GLY 246,0.0,0.0,0.0,-0.0006000000000000052,0.0004898979485566395,3.464101615137782e-05,0.152765,0.5674054192330209,0.040121621962166495,-0.15242,0.5673006553847794,0.040114214039415015,0.0,0.0,0.0,-0.0002550000000000652,0.0007549668866910176,5.338422051505144e-05
ALA 247,R ALA 247,0.0,0.0,0.0,-0.0009949999999999957,0.0003390796366637187,2.3976551044718616e-05,-0.3714799999999998,0.2526234343840652,0.017863174353960735,0.3721550000000002,0.2527957297404367,0.017875357475446454,0.0,0.0,0.0,-0.00031999999999976936,0.0007533923280733822,5.327288240746087e-05
LEU 248,R LEU 248,0.0,0.0,0.0,-0.00251000000000001,0.0004998999899979876,3.534826728426643e-05,0.4601049999999999,0.09834039848912601,0.006953716263624832,-0.45965999999999985,0.09876853952549905,0.0069839904066371925,0.0,0.0,0.0,-0.002065000000000067,0.0010053730650856924,7.109061119443973e-05
ASN 249,R ASN 249,0.0,0.0,0.0,-0.0013750000000000001,0.0004841229182759297,3.4232659844073065e-05,-0.5888600000000002,0.6076095213210544,0.04296448128396297,0.5909650000000002,0.6079445071509403,0.04298816835915434,0.0,0.0,0.0,0.0007300000000003948,0.0009418598621872647,6.65995495480042e-05
VAL 250,R VAL 250,0.0,0.0,0.0,-0.0014549999999999823,0.0004979708826829325,3.521185879785523e-05,-0.010129999999999946,0.16567804048817095,0.011715206592288505,0.011205000000000026,0.1657562456591003,0.011720736532957304,0.0,0.0,0.0,-0.00038000000000000257,0.0008692525524840459,6.146543744251841e-05
ASP 251,R ASP 251,0.0,0.0,0.0,-0.0007449999999999802,0.000435861216443938,3.0820042180372605e-05,83.90055999999997,0.8309178578004912,0.058754765185972675,-83.89206999999995,0.8300689038319341,0.05869473507516448,0.0,0.0,0.0,0.0077449999999996775,0.0012806150865892435,9.055316118170517e-05
LEU 252,R LEU 252,0.0,0.0,0.0,-0.000719999999999984,0.0004489988864128619,3.17490157327743e-05,0.49540499999999993,0.18422733503744734,0.013026839788490506,-0.49522500000000014,0.18406106153937013,0.013015082476688304,0.0,0.0,0.0,-0.0005400000000000515,0.0007927168473042219,5.605354582896362e-05
THR 253,R THR 253,0.0,0.0,0.0,-0.00045000000000000264,0.0004974937185533127,3.517811819867591e-05,0.13653999999999994,0.30186668978209563,0.02134519833592557,-0.136415,0.3016151070072584,0.02132740874731386,0.0,0.0,0.0,-0.0003250000000002373,0.0007806247497994436,5.5198505414523854e-05
GLU 254,R GLU 254,0.0,0.0,0.0,-0.0009349999999999848,0.000246525860712416,1.743201078475996e-05,86.65610500000001,0.9470011055827627,0.06696309035487291,-86.64415,0.9458700637514709,0.06688311362000171,0.0,0.0,0.0,0.01102000000000018,0.0015683111936101864,0.00011089634800125313
PHE 255,R PHE 255,0.0,0.0,0.0,-0.001540000000000008,0.0004983974317750472,3.524202037340955e-05,0.3954899999999998,0.09942937141509156,0.007030718277672711,-0.3960249999999996,0.09921282364190773,0.007015406037785797,0.0,0.0,0.0,-0.002074999999999898,0.0009536115561379726,6.743051979630165e-05
GLN 256,R GLN 256,0.0,0.0,0.0,-0.0006949999999999967,0.00046040742826326824,3.255572146336159e-05,0.5980000000000009,0.5414119318965916,0.03828360484593892,-0.5977450000000003,0.5409971256624192,0.03825427361583274,0.0,0.0,0.0,-0.0004399999999992943,0.0008811356308757465,6.230569797373269e-05
THR 257,R THR 257,0.0,0.0,0.0,-0.0006899999999999997,0.0004624932431938864,3.2703210851535615e-05,0.10169000000000022,0.30327235927462937,0.021444594178953336,-0.10137,0.3031995763519467,0.02143944764913499,0.0,0.0,0.0,-0.00036999999999973165,0.0007570336848510464,5.353036521448146e-05
ASN 258,R ASN 258,0.0,0.0,0.0,-0.0011050000000000038,0.00030655342111939564,2.1676600286946002e-05,1.034229999999999,0.1823971685635518,0.012897427476051323,-1.0314899999999991,0.18224870342475,0.012886929405409668,0.0,0.0,0.0,0.0016349999999986055,0.0007948427517438101,5.620386997350237e-05
LEU 259,R LEU 259,0.0,0.0,0.0,-0.001609999999999953,0.00048774993593028824,3.448912872196109e-05,0.6477249999999998,0.0869200171134391,0.0061461733521763545,-0.6456099999999995,0.08677890238992746,0.00613619503438432,0.0,0.0,0.0,0.0005050000000002819,0.0010148768398189117,7.17626295505126e-05
VAL 260,R VAL 260,0.0,0.0,0.0,-0.0007400000000000084,0.0004386342439892307,3.1016124838541965e-05,-0.5769599999999998,0.039466294480230965,0.0027906884455276525,0.5762949999999999,0.03942940495366478,0.0027880799620886815,0.0,0.0,0.0,-0.0014050000000001939,0.0007355100271242552,5.200841278102623e-05
PRO 261,R PRO 261,0.0,0.0,0.0,-0.000815000000000008,0.00038829756630708165,2.745678422539705e-05,-1.1111949999999997,0.08294327564667056,0.005864975266358577,1.1097699999999997,0.08279128637725723,0.005854228002051602,0.0,0.0,0.0,-0.0022399999999997713,0.0007296574538782432,5.159457335806163e-05
TYR 262,R TYR 262,0.0,0.0,0.0,-0.0008550000000000155,0.00035210083782916964,2.489728900904707e-05,0.53639,0.4243202303685273,0.030003971228822365,-0.5360700000000002,0.42389263392986665,0.02997373559468355,0.0,0.0,0.0,-0.0005350000000001209,0.0007992340082852884,5.651437870134327e-05
PRO 263,R PRO 263,0.0,0.0,0.0,-0.00043999999999999703,0.000496386945839631,3.509985754956826e-05,0.4561050000000002,0.16223610564544416,0.01147182504551907,-0.45580000000000015,0.1620678253078005,0.01145992582873025,0.0,0.0,0.0,-0.00013500000000004063,0.0007594570428933706,5.37017225049785e-05
ARG 264,R ARG 264,0.0,0.0,0.0,-0.0006549999999999939,0.00047536827828536756,3.361361331365572e-05,-87.49767999999999,0.8975487438584941,0.06346628032278089,87.48643999999996,0.8967222738443904,0.06340784006763887,0.0,0.0,0.0,-0.011894999999999954,0.0011506411256371155,8.136261426501266e-05
GLY 265,R GLY 265,0.0,0.0,0.0,-0.00040499999999999483,0.000490892045158601,3.471130939621796e-05,0.23380499999999993,0.19061775094413433,0.01347871043071258,-0.23324500000000012,0.19039770212636467,0.01346315062958888,0.0,0.0,0.0,0.00015499999999985304,0.000728680313992368,5.152547913411461e-05
HID 266,R HID 266,0.0,0.0,0.0,-0.0008449999999999802,0.00036190468358394067,2.5590525590537625e-05,-0.7070049999999998,0.23962838933440245,0.016944285906316612,0.7068699999999999,0.23948021442282003,0.016933808357838448,0.0,0.0,0.0,-0.000979999999999741,0.0007807688518380453,5.520869496739166e-05
PHE 267,R PHE 267,0.0,0.0,0.0,-0.001485000000000043,0.0004997749493522072,3.5339425575410905e-05,0.4877399999999998,0.20051673845342768,0.014178674550182806,-0.4849950000000002,0.2003076258533359,0.014163888056427161,0.0,0.0,0.0,0.0012600000000002076,0.0009123595782369507,6.451356446518462e-05
PRO 268,R PRO 268,0.0,0.0,0.0,-0.0017199999999999815,0.00044899888641288183,3.1749015732775716e-05,0.23651500000000006,0.13713019279137623,0.009696568922820075,-0.23230999999999988,0.13717552223337817,0.009699774198402771,0.0,0.0,0.0,0.0024850000000000705,0.0011444540182984153,8.092511970950026e-05
LEU 269,R LEU 269,0.0,0.0,0.0,-0.004254999999999986,0.0005915868490762617,4.183150726426073e-05,-0.997555,0.38238080100209065,0.027038405738412208,1.0045849999999996,0.3823309858944221,0.02703488327836841,0.0,0.0,0.0,0.002774999999999819,0.0026276177423664037,0.00018580063239933704
ALA 270,R ALA 270,0.0,0.0,0.0,-0.0031249999999999932,0.0004235268586524298,2.994787137677695e-05,1.0191200000000007,0.19300219066113874,0.013647315780035016,-1.0049649999999999,0.1937451774238528,0.01369985287785971,0.0,0.0,0.0,0.011029999999999993,0.004784255427963731,0.0003382979456041702
THR 271,R THR 271,0.0,0.0,0.0,-0.009845000000000015,0.0008837278992993625,6.248899903183216e-05,-1.3393649999999997,0.21164045401340673,0.014965240020627955,1.3874450000000003,0.21088944254039818,0.014912135490096632,0.0,0.0,0.0,0.038235,0.011269861356734004,0.0007968995388378839
TYR 272,R TYR 272,0.0,0.0,0.0,-0.01882499999999989,0.0018559027452968145,0.00013123214164221074,0.5601799999999999,0.15274772535131306,0.010800895240673378,-0.49225500000000005,0.15321413112046803,0.010833875108888778,0.0,0.0,0.0,0.049100000000000046,0.013491849391391413,0.0009540178195400461
ALA 273,R ALA 273,0.0,0.0,0.0,-0.021950000000000004,0.002176579885967966,0.0001539074397162191,-1.0154849999999995,0.13461723431641717,0.0095188759249717,1.1706250000000005,0.13531594279684686,0.009568282075430137,0.0,0.0,0.0,0.13318999999999984,0.0240213217787869,0.0016985639522844318
PRO 274,R PRO 274,0.0,0.0,0.0,-0.058965000000000024,0.007208590361506034,0.0005097243127416903,-1.1094699999999995,0.19405991110994925,0.013722107910230374,1.2072050000000003,0.19000708664415392,0.013435529943958111,0.0,0.0,0.0,0.03876999999999999,0.03281991925645172,0.002320718746423196
VAL 275,R VAL 275,0.0,0.0,0.0,-0.04346499999999999,0.009006596193901432,0.0006368625244116651,0.9042149999999997,0.2683378631035884,0.018974352264965483,-0.7374049999999999,0.27332888792624893,0.019327271014682845,0.0,0.0,0.0,0.1233450000000001,0.04058898834659476,0.0028700748901378907
ILE 276,R ILE 276,0.0,0.0,0.0,-0.25592000000000004,0.08917602592625418,0.00630569726517217,-1.1093399999999998,0.20931661281417788,0.014800919633590415,1.2685050000000002,0.2181238638365815,0.015423686325745792,-0.011280492000000007,0.014436178768563927,0.0010207919901672816,-0.10803549200000004,0.08918914154490955,0.006306624679461237
SER 277,R SER 277,0.0,0.0,0.0,-0.07532000000000004,0.018063709475077225,0.0012772971463210795,-0.812655,0.8777412181132888,0.062065676745484695,0.7873999999999995,0.896609363100788,0.06339985607239186,0.0,0.0,0.0,-0.10057499999999991,0.09140418138684903,0.006463251648744615
ALA 278,R ALA 278,0.0,0.0,0.0,-0.054149999999999976,0.009425895182952174,0.0006665114402619096,-0.30322999999999994,0.33764517929329313,0.02387511959132352,0.3771850000000002,0.3436742655116902,0.024301440366262216,0.0,0.0,0.0,0.01980499999999998,0.025664897720427432,0.0018147823216573401
GLU 279,R GLU 279,0.0,0.0,0.0,-0.3795350000000001,0.16279812276251793,0.011511565656981646,127.69080499999998,4.931593957026201,0.34871635290718256,-126.49874499999996,4.757964829628738,0.3364389195677576,-0.05768999999999999,0.044096163214647134,0.0031180696033385777,0.7548349999999998,0.2359983379544278,0.016687602511633044
LYS 280,R LYS 280,0.0,0.0,0.0,-1.53007,0.6884364205211685,0.04867980613663119,-142.87849999999997,4.211166369309121,0.2977744296443212,144.23770499999998,4.371748415449023,0.3091292950205548,-0.38146737599999997,0.12169728019245593,0.00860529720760449,-0.5523323760000008,0.8560209718206462,0.06052982340122774
ALA 281,R ALA 281,0.0,0.0,0.0,-0.29074500000000014,0.0384049472724539,0.0027156398647463953,-0.5161349999999999,0.4364538312066927,0.030861946372110118,0.5546500000000001,0.44450940091296165,0.03143156116867249,0.0,0.0,0.0,-0.2522300000000002,0.08012288749165225,0.005665543707359411
TYR 282,R TYR 282,0.0,0.0,0.0,-2.4932200000000013,0.6106700267738673,0.04318089169991721,-1.6279050000000013,1.8803688935884353,0.13296215957886282,4.143135000000002,1.429394398609067,0.10107344722465382,-0.5190549119999999,0.10016650803058047,0.007082841707620022,-0.49704491199999973,0.757796877798583,0.05358433110533715
HIE 283,R HIE 283,0.0,0.0,0.0,-7.214694999999998,0.9692837829939304,0.06853871358491581,-9.804100000000005,2.253942534759905,0.15937780507335245,12.91227,1.6214847878102359,0.11465628890514479,-1.1830802040000004,0.06872338779811388,0.004859477353815916,-5.289605204000002,1.3465693853371328,0.09521683437100877
GLU 284,R GLU 284,0.0,0.0,0.0,-2.17083,0.8775337435677345,0.062051006079676195,111.01815500000001,4.484675097593771,0.3171144172926997,-109.90769,4.178081989848182,0.29543501073750333,-0.38515316400000005,0.044370802180806655,0.0031374895108735234,-1.4455181639999992,1.2105766504023803,0.08560069586456195
GLN 285,R GLN 285,0.0,0.0,0.0,-5.07238,1.1269544248105168,0.07968771158717015,-3.5904899999999986,2.2898241089437414,0.16191501551585633,8.329075,2.119012925721541,0.14983684091996474,-1.0158756480000002,0.14832000267280598,0.010487807967554797,-1.3496706480000007,0.9779788218072712,0.06915354567567517
LEU 286,R LEU 286,0.0,0.0,0.0,-0.4436250000000001,0.09346547156570646,0.006609006875090947,-0.17768000000000014,0.26976943414701354,0.019075579624221104,0.6266449999999997,0.28060024763887964,0.01984143379080763,-0.003060468,0.0085964833231372,0.0006078631652147381,0.0022795319999997753,0.14741318566452946,0.010423686321970034
SER 287,R SER 287,0.0,0.0,0.0,-0.67959,0.16261744033159495,0.011498789479766956,-1.3173000000000001,1.052181590791247,0.07440047378881398,2.254714999999999,0.984493714441591,0.06961421815171814,-0.19169096399999996,0.041784975984910266,0.0029546439870647085,0.06613403599999997,0.25876296811495164,0.01829730494740407
VAL 288,R VAL 288,0.0,0.0,0.0,-0.10981500000000001,0.013962477394788883,0.0009872962448019098,-0.01742999999999993,0.222050005854537,0.015701306490225567,0.11428500000000001,0.23961219454568664,0.01694314076182453,0.0,0.0,0.0,-0.012959999999999717,0.06390429093574243,0.00451871574675815
ALA 289,R ALA 289,0.0,0.0,0.0,-0.2968600000000002,0.08003761865522868,0.005659514290113512,-0.6415999999999998,0.4194022889780174,0.02965622025815161,0.8982750000000003,0.4103263937099341,0.02901445754921155,-0.06441368400000003,0.03682611860248298,0.002603999818859578,-0.10459868400000011,0.1291406720876275,0.00913162449601497
GLU 290,R GLU 290,0.0,0.0,0.0,-0.9987099999999997,0.9214089243652892,0.06515344986644986,116.27619000000006,5.260987980777372,0.3720080276948602,-118.87919000000005,4.889259857472279,0.34572288002018214,-0.5512313160000001,0.04521499280621855,0.00319718280245781,-4.152941316000001,1.69432495577376,0.11980686657612229
ILE 291,R ILE 291,0.0,0.0,0.0,-0.12489499999999996,0.011582054006091256,0.0008189748927775946,0.4544499999999998,0.2366737575228827,0.0167353618873331,-0.49797500000000006,0.2515601605481278,0.017787989539995778,0.0,0.0,0.0,-0.16841999999999985,0.07309338957799065,0.005168483143050731
THR 292,R THR 292,0.0,0.0,0.0,-0.06362,0.006516563511545188,0.0004607906249046423,-1.1899750000000002,0.28398940891342905,0.020081083682784506,1.5341050000000007,0.2968691024256288,0.020991815544992586,0.0,0.0,0.0,0.28050999999999976,0.0899216319914188,0.006358419575649342
ASN 293,R ASN 293,0.0,0.0,0.0,-0.9331599999999994,0.18306535554277173,0.012944675430462021,1.8296399999999995,1.7385917980940797,0.12293700501476366,0.26574500000000023,1.390278195173541,0.09830751395430053,-0.177587928,0.037798663292868066,0.0026727691134174046,0.9846370720000004,0.6763346546624158,0.0478240820663256
ALA 294,R ALA 294,0.0,0.0,0.0,-0.09766000000000002,0.016536759053696032,0.0011693254465716498,0.7632250000000002,0.27188049649616136,0.019224854274480105,-0.7108699999999994,0.26587209913791415,0.01879999642287211,0.0,0.0,0.0,-0.04530499999999979,0.04177058743901029,0.00295362656322698
CYS 295,R CYS 295,0.0,0.0,0.0,-0.02654000000000004,0.002503677295499443,0.0001770367193550452,-0.4378500000000002,0.31506971847513365,0.022278793448030347,0.5200499999999998,0.32157844688349363,0.02273903004747563,0.0,0.0,0.0,0.05565999999999997,0.032694103443893216,0.002311822224999135
PHE 296,R PHE 296,0.0,0.0,0.0,-0.04148500000000002,0.0050338628308687966,0.0003559478543270237,0.30164000000000013,0.323257282052547,0.02285774162072884,-0.2156900000000001,0.325357178958756,0.023006226754946145,0.0,0.0,0.0,0.044464999999999755,0.027657164984863935,0.0019556568909192425
GLU 297,R GLU 297,0.0,0.0,0.0,-0.13344499999999995,0.03755192371903214,0.0026553219908327583,145.04417999999998,2.9519194039819654,0.20873222280717993,-144.36157999999995,2.8693051447392897,0.20289051251385998,-0.0008391959999999995,0.005058536240770049,0.00035769252787264073,0.5483158039999996,0.13494811489850012,0.009542272715307078
PRO 298,R PRO 298,0.0,0.0,0.0,-0.030360000000000012,0.006013351810762461,0.0004252081843050541,-1.65547,0.26903841565843734,0.019023888811176608,1.6390350000000007,0.267996984637882,0.018950248517499338,0.0,0.0,0.0,-0.04679500000000024,0.015859791139860278,0.0011214565863197526
ALA 299,R ALA 299,0.0,0.0,0.0,-0.02869500000000003,0.006454608818510879,0.00045640976654755315,-1.0753950000000003,0.29707564520673685,0.02100642032510525,1.1413150000000005,0.29319167071217855,0.020731781854799472,0.0,0.0,0.0,0.03722499999999991,0.015551346404732873,0.001099646249936765
ASN 300,R ASN 300,0.0,0.0,0.0,-0.045535,0.008017404505200085,0.0005669161093142557,0.7622599999999994,0.7292406272280777,0.051565099262970496,-0.47889499999999996,0.7266457417304532,0.051381613149793205,0.0,0.0,0.0,0.2378299999999994,0.04637478948739312,0.003279192812263429
GLN 301,R GLN 301,0.0,0.0,0.0,-0.013980000000000001,0.0016551737068960272,0.00011703845521878559,-0.8523150000000004,0.1707529963865929,0.012074060165288187,0.9546349999999997,0.17435822829737724,0.012328988558474762,0.0,0.0,0.0,0.08833999999999978,0.016052862673057337,0.001135108805357525
MET 302,R MET 302,0.0,0.0,0.0,-0.007244999999999942,0.0008972039901827826,6.344190255658742e-05,-0.42173,0.5096918354260737,0.03604065531451944,0.42168499999999964,0.5094065623595756,0.03602048346253838,0.0,0.0,0.0,-0.007289999999999728,0.0038763255797210024,0.00027409761035075957
VAL 303,R VAL 303,0.0,0.0,0.0,-0.004375000000000028,0.0006199798383818602,4.3839194791875316e-05,0.1924700000000001,0.24215724044512899,0.0171231026832172,-0.17973499999999998,0.24175596119847803,0.017094727955571567,0.0,0.0,0.0,0.008360000000000199,0.003977486643597926,0.0002812507777767014
LYS 304,R LYS 304,0.0,0.0,0.0,-0.009894999999999973,0.00120580885715776,8.526356197110531e-05,-137.65901500000004,2.3190642217851947,0.16398260372314147,137.6327550000001,2.3220114071565563,0.16419100119929184,0.0,0.0,0.0,-0.036155000000005086,0.017359175527655854,0.001227479073141302
CYS 305,R CYS 305,0.0,0.0,0.0,-0.005369999999999994,0.0008678133439859124,6.136367003366126e-05,0.2076999999999999,0.6515587003486334,0.046072157535761236,-0.1898249999999999,0.6482908254595309,0.045841083886345876,0.0,0.0,0.0,0.01250499999999995,0.004585845069341186,0.0003242682146002046
ASP 306,R ASP 306,0.0,0.0,0.0,-0.009374999999999996,0.0015538259233260725,0.00010987208471673143,132.70730999999995,2.733132161808552,0.19326162854938753,-132.544205,2.7083758145756915,0.1915110904488111,0.0,0.0,0.0,0.15373000000000048,0.02668196207177887,0.0018866996316317102
PRO 307,R PRO 307,0.0,0.0,0.0,-0.010799999999999994,0.0021189620100417394,0.0001498332406377191,-0.13895000000000018,1.0939196714110226,0.0773518017728094,0.14835499999999982,1.0837831558826703,0.07663504188603933,0.0,0.0,0.0,-0.0013949999999996088,0.010333391263278346,0.0007306811034917943
ARG 308,R ARG 308,0.0,0.0,0.0,-0.012524999999999994,0.004021116138586401,0.0002843358489533109,-135.33034500000002,5.528449014503372,0.390920378759942,135.25861000000003,5.534882939854442,0.39137532598448094,0.0,0.0,0.0,-0.08426000000000072,0.01341127883537008,0.0009483206208873807
HIE 309,R HIE 309,0.0,0.0,0.0,-0.004684999999999979,0.0009250810775277994,6.541311030672653e-05,-0.9211549999999997,1.1952622352333402,0.08451780318296852,0.9241799999999992,1.1930795227477509,0.08436346210297443,0.0,0.0,0.0,-0.0016599999999998706,0.0044412160496870344,0.00031404139854482327
GLY 310,R GLY 310,0.0,0.0,0.0,-0.001850000000000024,0.00047696960070848696,3.37268439080811e-05,1.4606250000000003,0.18899561998892966,0.013364008450872798,-1.449405000000001,0.18810024182599122,0.013300695653798784,0.0,0.0,0.0,0.00937000000000015,0.0024480808810167136,0.00017310545918600557
LYS 311,R LYS 311,0.0,0.0,0.0,-0.003759999999999948,0.0006102458520957082,4.315089802078381e-05,-112.03589000000007,2.506488505435799,0.1772355019159788,111.99347499999998,2.5030827911548585,0.1769946815496951,0.0,0.0,0.0,-0.0461750000000017,0.004573223698877379,0.00032337574893592205
TYR 312,R TYR 312,0.0,0.0,0.0,-0.008070000000000023,0.0009083501527494705,6.423005527009868e-05,-0.03212999999999997,0.3138469740175935,0.022192332358271852,0.04199999999999992,0.3133513842318237,0.02215728886845139,0.0,0.0,0.0,0.0017999999999999462,0.0035057096285912893,0.0002478911051247874
MET 313,R MET 313,0.0,0.0,0.0,-0.00189500000000002,0.00037944037739810993,2.6830486391418633e-05,-0.4246999999999998,0.43629571393723343,0.030850765792764384,0.4239299999999998,0.4360574332585103,0.0308339168043893,0.0,0.0,0.0,-0.002665000000000007,0.0012380529067854429,8.754356058557033e-05
ALA 314,R ALA 314,0.0,0.0,0.0,-0.0015399999999999702,0.0004983974317751232,3.524202037341492e-05,0.662755,0.14328002294458167,0.010131427583267781,-0.6572300000000001,0.1429943953447121,0.0101112306619916,0.0,0.0,0.0,0.003984999999999916,0.0017160346733093555,0.0001213419754248287
CYS 315,R CYS 315,0.0,0.0,0.0,-0.0034250000000000534,0.000504356025045831,3.566335654421993e-05,-0.27615500000000004,0.35201757196907074,0.024891401223615345,0.2858050000000003,0.35165047557908974,0.024865443588944876,0.0,0.0,0.0,0.0062250000000000135,0.003712731474265358,0.0002625297602177762
CYS 316,R CYS 316,0.0,0.0,0.0,-0.0025299999999999832,0.0004990991885387332,3.529164207004414e-05,0.2343849999999999,0.3202266178427397,0.02264344129930343,-0.2204749999999999,0.3213521112035829,0.0227230256980667,0.0,0.0,0.0,0.0113799999999999,0.004385840854385927,0.000310125780934129
LEU 317,R LEU 317,0.0,0.0,0.0,-0.008145000000000043,0.0008625398541516457,6.099077799142844e-05,-1.0700399999999994,0.15242072824914948,0.010777773053836556,1.0880800000000002,0.15351691633171882,0.010855285256500622,0.0,0.0,0.0,0.009895000000000022,0.00435706036221648,0.0003080906928162388
LEU 318,R LEU 318,0.0,0.0,0.0,-0.004719999999999987,0.0004707440918375871,3.3286633954186075e-05,0.6385850000000004,0.1260550386735873,0.008913437264882609,-0.6159749999999999,0.1282061401610707,0.009065543109764606,0.0,0.0,0.0,0.017890000000000336,0.005355175067166236,0.00037866806044343707
TYR 319,R TYR 319,0.0,0.0,0.0,-0.01887500000000001,0.001333932157195391,9.432324739956605e-05,-1.6144100000000001,0.1520590408361184,0.010752197891594147,1.629514999999999,0.15120750568343183,0.010691985263505807,0.0,0.0,0.0,-0.0037700000000000355,0.010242904861414824,0.0007242827486555075
ARG 320,R ARG 320,0.0,0.0,0.0,-0.010669999999999933,0.001100499886415318,7.781709323792967e-05,-96.87558500000002,1.0772038492207763,0.07616981465042622,96.91183000000002,1.0767930632655331,0.07614076769696936,0.0,0.0,0.0,0.025574999999999477,0.014824114644719987,0.001048223199036831
GLY 321,R GLY 321,0.0,0.0,0.0,-0.00621,0.0009828021163998293,6.949460410708099e-05,-0.18347999999999984,0.13636110002489701,0.009642185851766178,0.21511999999999998,0.13747478168740626,0.009720935037330517,0.0,0.0,0.0,0.025430000000000223,0.006502699439463743,0.0004598102869662774
ASP 322,R ASP 322,0.0,0.0,0.0,-0.04358999999999999,0.01153004336505292,0.000815297185080388,103.80994999999993,2.7203320583190402,0.1923565245516552,-103.52880499999998,2.6852448039202073,0.18987548099979196,0.0,0.0,0.0,0.23755500000000013,0.0599182524361358,0.004236860261443899
VAL 323,R VAL 323,0.0,0.0,0.0,-0.018715000000000016,0.0022008577873183595,0.00015562414658400322,-0.9397699999999994,0.10205090445459168,0.007216088656606222,0.9849999999999999,0.10542789004812757,0.0074548775979220725,0.0,0.0,0.0,0.026515000000000136,0.00985087686452351,0.0006965621831538249
VAL 324,R VAL 324,0.0,0.0,0.0,-0.013100000000000002,0.002044504830026055,0.00014456832294800734,1.1383100000000002,0.08888078476250869,0.006284820562275186,-1.1279549999999998,0.08947464990152344,0.006326813168965948,0.0,0.0,0.0,-0.002745000000000082,0.006509222303777917,0.0004602715231252086
PRO 325,R PRO 325,0.0,0.0,0.0,-0.0066799999999999785,0.0008292164976650928,5.8634460857074604e-05,1.2232399999999999,0.15379038461490596,0.010874622384248729,-1.2238200000000006,0.15693287609675352,0.011096830087912266,0.0,0.0,0.0,-0.007259999999999929,0.004788778549901851,0.00033861777862362807
LYS 326,R LYS 326,0.0,0.0,0.0,-0.019520000000000003,0.0029697811367169003,0.00020999523804124135,-103.19433999999997,2.2394858303650906,0.15835556170223417,103.30826500000006,2.2645136441971814,0.16012529539012876,0.0,0.0,0.0,0.09440499999999961,0.0361315786397441,0.0025548884271138065
ASP 327,R ASP 327,0.0,0.0,0.0,-0.036484999999999976,0.00587024488415944,0.00041508899648147793,110.00649000000003,2.3496655251110496,0.16614644263262732,-109.62274499999995,2.306758288158771,0.1631124428115339,0.0,0.0,0.0,0.34726000000000146,0.04881436673767307,0.0034516969739535677
VAL 328,R VAL 328,0.0,0.0,0.0,-0.01600499999999997,0.0017043987209570035,0.00012051918934343752,1.387645,0.16200552143368743,0.011455520279542296,-1.3728500000000003,0.1643429265286457,0.011620799778844794,0.0,0.0,0.0,-0.00120999999999994,0.010391626436703962,0.0007347989520950771
ASN 329,R ASN 329,0.0,0.0,0.0,-0.012535000000000008,0.0014590322134895401,0.00010316915721280723,1.7068050000000008,0.4331554074174758,0.030628712589251893,-1.6600099999999998,0.4347128246325393,0.030738838616642696,0.0,0.0,0.0,0.03426000000000002,0.009886475610650994,0.0006990793946326731
ALA 330,R ALA 330,0.0,0.0,0.0,-0.030455000000000013,0.00509096994687642,0.0003599859372253234,1.1803850000000005,0.2719651205118027,0.01923083809601123,-1.1025399999999999,0.2642021165698729,0.018681910823039584,0.0,0.0,0.0,0.04739000000000005,0.02604204101064266,0.0018414503794563595
ALA 331,R ALA 331,0.0,0.0,0.0,-0.040894999999999994,0.006177699814655896,0.0004368293431078061,1.6345300000000007,0.23760662680152395,0.016801325706621885,-1.5659550000000004,0.23534970357958698,0.01664173713513698,0.0,0.0,0.0,0.02768000000000002,0.02932196446352129,0.002073375990986687
ILE 332,R ILE 332,0.0,0.0,0.0,-0.02202000000000002,0.002807062521569423,0.00019848929442163482,1.6911599999999987,0.30494378891855745,0.021562782102503113,-1.6886899999999998,0.3077435521664097,0.021760755260330434,0.0,0.0,0.0,-0.019550000000000168,0.01443147601598681,0.0010204594553435294
ALA 333,R ALA 333,0.0,0.0,0.0,-0.018395000000000005,0.0038273979411605026,0.0002706379038494022,0.7786649999999998,0.33508666457350955,0.023694205280511065,-0.7217899999999999,0.3329919907445224,0.023546089473625985,0.0,0.0,0.0,0.0384799999999999,0.01937187652242293,0.0013697985253313728
THR 334,R THR 334,0.0,0.0,0.0,-0.15611000000000005,0.06328789694720459,0.004475130109840376,1.5909100000000012,1.3387103017083257,0.09466111323822461,-1.2548500000000002,1.3289891148914639,0.09397372152628618,-0.004785875999999998,0.014076566740872005,0.0009953635798295613,0.17516412400000042,0.0920854597187321,0.006511425301579613
ILE 335,R ILE 335,0.0,0.0,0.0,-0.14705500000000007,0.05542176445224375,0.0039189105469505095,1.7152400000000008,0.38394492104987976,0.027149005727650357,-1.6481150000000004,0.38979697507163436,0.027562808435915628,-0.007132536000000002,0.01516647500205318,0.001072431732064806,-0.08706253600000012,0.08070623021197235,0.005706792266688826
LYS 336,R LYS 336,0.0,0.0,0.0,-0.022569999999999982,0.003932569134802326,0.00027807463027036385,-108.15772499999984,2.3740692933054395,0.16787204963030308,108.1674099999999,2.3738964977260038,0.16785983113770528,0.0,0.0,0.0,-0.012885000000000875,0.023605121795916614,0.0016691341692627011
THR 337,R THR 337,0.0,0.0,0.0,-0.04325999999999996,0.015778225502254817,0.0011156890247734901,0.5475249999999998,1.1104669690607643,0.07852187241065385,-0.32260000000000005,1.12828421508058,0.07978174195892192,0.0,0.0,0.0,0.18166500000000027,0.05978078934741494,0.004227140153224162
LYS 338,R LYS 338,0.0,0.0,0.0,-0.31707,0.7378632224877454,0.0521748088209243,-162.53905499999993,8.386789031685558,0.5930355396685816,162.9989250000001,8.055214882257317,0.5695897067158946,-0.352134864,0.09382166874171828,0.006634193818950693,-0.2093348639999994,1.1148449241808822,0.07883144058597043
ARG 339,R ARG 339,0.0,0.0,0.0,-0.2010200000000001,0.04854523251566481,0.0034326663106104267,-141.87477999999996,3.4123547370700966,0.24128991743963035,142.42815500000006,3.4268875544660844,0.24231754281267523,-0.0011057399999999987,0.005450223109084617,0.0003853889719413361,0.3512492600000023,0.14752904090496652,0.010431878524584938
THR 340,R THR 340,0.0,0.0,0.0,-0.02500999999999998,0.005337593090523178,0.00037742482695234006,-0.19832,0.4161758493713926,0.02942807652565829,0.29401499999999997,0.40654090172453744,0.028746782843911422,0.0,0.0,0.0,0.07068500000000001,0.02201012891829558,0.0015563511412916933
ILE 341,R ILE 341,0.0,0.0,0.0,-0.017994999999999997,0.002744990892516781,0.00019410016743939292,-0.3505799999999997,0.5492592043835044,0.03883849080487038,0.36148,0.541862076178062,0.03831543485333293,0.0,0.0,0.0,-0.007095000000000526,0.010265280074114065,0.00072586491511852
GLN 342,R GLN 342,0.0,0.0,0.0,-0.007855000000000025,0.0014261749542044198,0.00010084579812763591,-0.09468499999999967,1.3218944646888415,0.0934720539994441,0.12126499999999987,1.3182225664791962,0.09321241158705741,0.0,0.0,0.0,0.018725000000000804,0.009508384457940547,0.0006723443128338535
PHE 343,R PHE 343,0.0,0.0,0.0,-0.004730000000000015,0.0006907242575731521,4.884158064600194e-05,0.7327650000000001,0.172662763139594,0.012209101067441358,-0.7323100000000001,0.17232029450996078,0.012184884878405626,0.0,0.0,0.0,-0.004274999999999798,0.0013036007824482538,9.217849532292495e-05
VAL 344,R VAL 344,0.0,0.0,0.0,-0.0016799999999999682,0.00047707441767502626,3.3734255586863434e-05,-0.062090000000000034,0.1641255674780745,0.011605430172983676,0.062275000000000046,0.1638319852013031,0.011584670771109551,0.0,0.0,0.0,-0.0014950000000000525,0.0008426001424163741,5.958082745313688e-05
ASP 345,R ASP 345,0.0,0.0,0.0,-0.001209999999999997,0.0004073082370882893,2.8801041647826742e-05,101.05336500000003,1.6062591639481867,0.11357967471707972,-101.024115,1.6032057515418052,0.11336376585524857,0.0,0.0,0.0,0.02803999999999604,0.00316992113466917,0.0002241472730151125
TRP 346,R TRP 346,0.0,0.0,0.0,-0.0012850000000000062,0.0004514144437210727,3.191982142807236e-05,-1.3918499999999998,0.11357009949806111,0.008030618749510993,1.39001,0.11341406394270423,0.008019585369581087,0.0,0.0,0.0,-0.0031250000000002665,0.0007479137650826442,5.2885489503270016e-05
CYS 347,R CYS 347,0.0,0.0,0.0,-0.0010699999999999805,0.00027404379212092096,1.9377822375077976e-05,0.49290999999999974,0.21267247565211736,0.01503821497053431,-0.49192,0.21240509315927397,0.015019308173148298,0.0,0.0,0.0,-7.999999999977803e-05,0.0007025667228099463,4.9678969393492244e-05
PRO 348,R PRO 348,0.0,0.0,0.0,-0.0011749999999999972,0.00037996710383925934,2.6867731575255333e-05,0.8933400000000004,0.23067803189727246,0.016311400062532806,-0.8919799999999997,0.2302747914992003,0.01628288666054029,0.0,0.0,0.0,0.00018500000000034155,0.000755496525471427,5.342167163237213e-05
THR 349,R THR 349,0.0,0.0,0.0,-0.00130999999999999,0.0004624932431938873,3.2703210851535676e-05,-0.029384999999999915,0.24262830992075124,0.01715641232527945,0.029735000000000084,0.2422342559899406,0.017128548504616505,0.0,0.0,0.0,-0.0009599999999997522,0.0009210863151735034,6.513063795173138e-05
GLY 350,R GLY 350,0.0,0.0,0.0,-0.0012000000000000094,0.0004000000000000156,2.8284271247463e-05,0.264755,0.2362964345372144,0.016708681123146742,-0.2622899999999999,0.23560047941377366,0.016659469664428092,0.0,0.0,0.0,0.0012649999999999407,0.00114226748180976,8.077050823165626e-05
PHE 351,R PHE 351,0.0,0.0,0.0,-0.00657500000000001,0.0007171994143890535,5.071365693775205e-05,-0.9689599999999996,0.15045018577589403,0.010638434659291053,0.9632600000000007,0.15032858144743638,0.010629835934763647,0.0,0.0,0.0,-0.012275000000000329,0.0038947881842278506,0.00027540311363527536
LYS 352,R LYS 352,0.0,0.0,0.0,-0.0026649999999999985,0.00047199046600544575,3.337476591678493e-05,-89.32706499999996,0.9093999124624008,0.06430428449126163,89.31966000000003,0.9084512559242474,0.0642372043441471,0.0,0.0,0.0,-0.010069999999999836,0.002820478682778446,0.00019943796027847404
VAL 353,R VAL 353,0.0,0.0,0.0,-0.0040799999999999986,0.00041665333311996207,2.946183972531027e-05,-0.8712899999999998,0.10631639525492119,0.007517704403606405,0.8763100000000003,0.10604816782952883,0.007498737860466891,0.0,0.0,0.0,0.0009400000000000996,0.0016329115101556331,0.00011546428019086142
GLY 354,R GLY 354,0.0,0.0,0.0,-0.0018400000000000183,0.0003929376540877411,2.7784887978897563e-05,0.9977650000000005,0.06646826141098179,0.004700015837738534,-0.994929999999999,0.06607575273882042,0.004672261283362551,0.0,0.0,0.0,0.000994999999999941,0.0021528992080446993,0.00015223296292195547
ILE 355,R ILE 355,0.0,0.0,0.0,-0.005565000000000014,0.0006370047095587553,4.50430349776763e-05,-0.7322850000000003,0.06115099161092535,0.004324028084436699,0.7400749999999996,0.061172374279575704,0.004325540067436952,0.0,0.0,0.0,0.0022250000000003834,0.002283500602146182,0.00016146787606211295
ASN 356,R ASN 356,0.0,0.0,0.0,-0.003524999999999999,0.0005562148865321785,3.9330331806380946e-05,0.032190000000000725,0.2908347364054027,0.02056512143168623,-0.026859999999999964,0.29073352128710583,0.0205579644420356,0.0,0.0,0.0,0.0018050000000011223,0.003657454716056326,0.00025862110316061466
TYR 357,R TYR 357,0.0,0.0,0.0,-0.0064149999999999876,0.0011587816878083498,8.19382389364077e-05,0.7952000000000006,0.32832916410212376,0.023216377839792246,-0.783865,0.3287588733023039,0.02324676286873081,0.0,0.0,0.0,0.004919999999999836,0.0026426501849465484,0.00018686358660795883
GLU 358,R GLU 358,0.0,0.0,0.0,-0.0047299999999999825,0.0008468175718535582,5.9879044748557745e-05,90.95204500000001,1.3468651094190158,0.09523774522137474,-90.92816000000002,1.342484038785142,0.0949279567459678,0.0,0.0,0.0,0.019154999999999305,0.008324720716039432,0.0005886466469795614
PRO 359,R PRO 359,0.0,0.0,0.0,-0.009545000000000012,0.0019869511820877635,0.0001404986654740884,-1.0616699999999992,0.11208671241499303,0.007925727442954795,1.09429,0.11243365110143651,0.007950259712738808,0.0,0.0,0.0,0.023075000000000134,0.006117955132231833,0.000432604756099617
PRO 360,R PRO 360,0.0,0.0,0.0,-0.00950499999999998,0.001284513526592841,9.082882251796446e-05,-0.220345,0.2277420601799325,0.01610379551146251,0.22191499999999992,0.22942756542098405,0.01622297873002981,0.0,0.0,0.0,-0.007934999999999928,0.00813577132176163,0.0005752859071800688
THR 361,R THR 361,0.0,0.0,0.0,-0.004205000000000001,0.0008443784696449667,5.970657417738753e-05,-0.15000000000000002,0.4162311857609905,0.02943198939929139,0.15933499999999992,0.4163844530899297,0.02944282703605412,0.0,0.0,0.0,0.00512999999999985,0.0037673730900987415,0.0002663935059268538
VAL 362,R VAL 362,0.0,0.0,0.0,-0.0070350000000000456,0.0008269068871402181,5.8471146730670735e-05,-0.44458499999999984,0.3035961672600632,0.0214674908611836,0.46028000000000024,0.30634830112145167,0.021662096112795688,0.0,0.0,0.0,0.008659999999999937,0.007528904302752085,0.0005323739287380574
VAL 363,R VAL 363,0.0,0.0,0.0,-0.006075000000000005,0.001228566237530573,8.687275176947109e-05,0.846495,0.20286327902062595,0.014344600024922329,-0.8232600000000002,0.20537868049045235,0.014522465768594414,0.0,0.0,0.0,0.017160000000000095,0.006180970797536133,0.00043706063652538223
PRO 364,R PRO 364,0.0,0.0,0.0,-0.013279999999999998,0.004116017492674204,0.000291046388055238,-0.33746999999999994,0.31221362734512426,0.022076837307458706,0.3661100000000004,0.31022995970731093,0.021936570823626895,0.0,0.0,0.0,0.015359999999999792,0.0065460216926007345,0.0004628736328632221
GLY 365,R GLY 365,0.0,0.0,0.0,-0.007829999999999997,0.0011962859190009722,8.459018855635684e-05,-0.7776049999999999,0.5117716668349268,0.03618772160381193,0.8182099999999994,0.5136550456288741,0.036320896595486235,0.0,0.0,0.0,0.03277500000000006,0.009571539844768872,0.0006768100730633304
GLY 366,R GLY 366,0.0,0.0,0.0,-0.010534999999999992,0.0014556012503429275,0.00010292655148211014,-0.04480000000000004,0.44466545851909844,0.03144259610782799,0.06190999999999997,0.4351407150566354,0.03076909503869101,0.0,0.0,0.0,0.0065749999999999646,0.015439701260063115,0.0010917517460485111
ASP 367,R ASP 367,0.0,0.0,0.0,-0.014679999999999997,0.001509171958393027,0.00010671457257562914,117.18112499999995,1.6371902117328883,0.11576683008085648,-117.11166000000003,1.6336245175694546,0.11551469742859635,0.0,0.0,0.0,0.05478500000000174,0.008675757891965244,0.000613468723734133
LEU 368,R LEU 368,0.0,0.0,0.0,-0.013594999999999946,0.001503653883046202,0.00010632438572594532,0.10702999999999988,0.5485660298450862,0.03878947596320424,-0.06385,0.5487816209568247,0.03880472055691163,0.0,0.0,0.0,0.02958499999999992,0.010016125748012555,0.0007082470437636859
ALA 369,R ALA 369,0.0,0.0,0.0,-0.01916999999999999,0.0018764594320155221,0.0001326857188999633,-0.27521500000000004,0.3324683725935447,0.02350906407909512,0.3653600000000001,0.33347982007911686,0.02358058421668133,0.0,0.0,0.0,0.07097499999999975,0.014281609678183912,0.001009862304970327
LYS 370,R LYS 370,0.0,0.0,0.0,-0.026469999999999973,0.005411940502259853,0.0003826819828526072,-99.03066999999997,1.6010010278266567,0.11320786834628613,99.20159499999998,1.6187896098562349,0.11446571104436692,0.0,0.0,0.0,0.14445500000000094,0.04507358400438151,0.0031871836901879664
VAL 371,R VAL 371,0.0,0.0,0.0,-0.04543999999999996,0.00918838397108003,0.0006497168614096467,-0.9797650000000001,0.2823709612814318,0.01996664215322645,1.17549,0.26784413359265513,0.0189394403164402,0.0,0.0,0.0,0.15028499999999995,0.039399032665790416,0.0027859323170170702
GLN 372,R GLN 372,0.0,0.0,0.0,-0.1458050000000001,0.09267829829577127,0.0065533453193769515,-0.6471350000000006,0.7927534400902965,0.05605613332968121,1.0568100000000016,0.8173995374968086,0.0577988755902741,-0.029141028,0.0512324956546528,0.0036226845094515323,0.2347289719999991,0.09290410326634685,0.006569312141968913
ARG 373,R ARG 373,0.0,0.0,0.0,-0.14687499999999995,0.041835742792497285,0.002958233742455106,-109.90214000000003,3.052304855414719,0.21583054615123723,110.65930500000002,3.067306546787421,0.21689132592112775,-0.00536526,0.018278114554920594,0.0012924578749088885,0.6049247400000017,0.1331904404020138,0.009417986359748666
ALA 374,R ALA 374,0.0,0.0,0.0,-0.012805000000000052,0.0012637147621199901,8.935812777805897e-05,-0.6914550000000002,0.13576858242980888,0.009600288530820261,0.7310249999999995,0.13537309324603983,0.009572323222447358,0.0,0.0,0.0,0.026764999999999994,0.01269841623983082,0.0008979136233513754
VAL 375,R VAL 375,0.0,0.0,0.0,-0.01623,0.0012755783002228707,9.019700660220017e-05,0.742955,0.14706434977587207,0.010399019899730947,-0.7084899999999998,0.14961183074877504,0.010579154006819285,0.0,0.0,0.0,0.018235000000000005,0.014760412426487225,0.0010437187719879299
CYS 376,R CYS 376,0.0,0.0,0.0,-0.005670000000000001,0.0005395368384086245,3.815101571386889e-05,-0.7092050000000001,0.3540683733052136,0.02503641477678065,0.7273400000000002,0.3679581965386822,0.026018573596567462,0.0,0.0,0.0,0.012465000000000136,0.018454234608891246,0.0013049114433554474
MET 377,R MET 377,0.0,0.0,0.0,-0.009715000000000043,0.0009611321449207688,6.796230572898472e-05,0.2308000000000002,0.47278964667175183,0.03343127652363875,-0.22032500000000005,0.48232808271445266,0.034105745804409546,0.0,0.0,0.0,0.0007599999999997054,0.012505294878570597,0.0008842578809374672
LEU 378,R LEU 378,0.0,0.0,0.0,-0.003674999999999985,0.0004683748498798707,3.311910324872878e-05,0.09111000000000033,0.2528105968902408,0.0178764087416908,-0.09196999999999997,0.2528863363252353,0.01788176432849958,0.0,0.0,0.0,-0.00453499999999957,0.00440553912705384,0.0003115186591522433
SER 379,R SER 379,0.0,0.0,0.0,-0.0028000000000000303,0.0004582575694955504,3.2403703492036924e-05,0.09127499999999998,0.4766351952751707,0.03370319787312474,-0.086605,0.4757061161841415,0.03363750206057221,0.0,0.0,0.0,0.001869999999999935,0.002909140766618191,0.00020570731635019543
ASN 380,R ASN 380,0.0,0.0,0.0,-0.001940000000000024,0.00036932370625242114,2.611512971440355e-05,1.3582900000000007,0.2035161317930311,0.014390763687170741,-1.35538,0.2028246671388835,0.014341869752580883,0.0,0.0,0.0,0.0009700000000005105,0.0014453719244533925,0.0001022032289117644
THR 381,R THR 381,0.0,0.0,0.0,-0.0025900000000000345,0.0005117616632769958,3.618701424544703e-05,-0.6588399999999998,0.23374884898112439,0.016528539620910325,0.6629600000000007,0.23297920164684038,0.016474117335990888,0.0,0.0,0.0,0.0015299999999999093,0.0018652345696985287,0.00013189200127374016
THR 382,R THR 382,0.0,0.0,0.0,-0.0017900000000000283,0.0004194043395102632,2.9656365252677213e-05,0.6131349999999993,0.19819017830104513,0.014014161904123995,-0.6126000000000001,0.1979651231909291,0.013998248104673622,0.0,0.0,0.0,-0.0012550000000001815,0.0011661796602580234,8.246135458502724e-05
ALA 383,R ALA 383,0.0,0.0,0.0,-0.002090000000000024,0.0004264973622427243,3.0157917700000572e-05,0.314885,0.20019258671339463,0.014155753560831727,-0.31166000000000005,0.19932482133442386,0.014094393282436814,0.0,0.0,0.0,0.0011349999999998239,0.0014411020088807988,0.0001019013002861169
ILE 384,R ILE 384,0.0,0.0,0.0,-0.0024149999999999814,0.0004927220311697211,3.484070894801192e-05,0.4433649999999998,0.18298221710046098,0.0129387966548285,-0.4428299999999997,0.18259559441563813,0.012911458302608621,0.0,0.0,0.0,-0.0018799999999998106,0.001151347037169913,8.141252974818855e-05
ALA 385,R ALA 385,0.0,0.0,0.0,-0.0010099999999999899,0.00029983328701129895,2.1201415047114186e-05,-0.3345849999999999,0.1309855441451463,0.009262076650244281,0.3335349999999998,0.13082805041351075,0.009250940161680895,0.0,0.0,0.0,-0.0020600000000000327,0.0007255342858885594,5.1303021353513955e-05
GLU 386,R GLU 386,0.0,0.0,0.0,-0.0027999999999999857,0.0005477225575051836,3.87298334620754e-05,121.053175,3.4997966404323924,0.24747299372236417,-120.98648500000002,3.4877211786164204,0.24661912962876087,0.0,0.0,0.0,0.06388999999999925,0.012317787950762205,0.0008709991389201903
ALA 387,R ALA 387,0.0,0.0,0.0,-0.0012300000000000555,0.00042083250825006475,2.9757352032736447e-05,0.14774000000000004,0.1738047536749211,0.012289851992599422,-0.14712499999999998,0.17338064879045773,0.012259863248625583,0.0,0.0,0.0,-0.0006149999999999989,0.0008104165595544028,5.730510448467897e-05
TRP 388,R TRP 388,0.0,0.0,0.0,-0.0018899999999999473,0.00032848135411306313,2.3227139298668655e-05,-0.23529499999999995,0.2739968211038223,0.019374501022607005,0.23387,0.27356252137308573,0.019343791394139876,0.0,0.0,0.0,-0.0033150000000000722,0.0008220553509348212,5.812809131566991e-05
ALA 389,R ALA 389,0.0,0.0,0.0,-0.0008150000000000151,0.00038829756630708533,2.745678422539731e-05,-0.445175,0.18443089322290826,0.01304123352582105,0.4443049999999999,0.18412987800734607,0.013019948535804614,0.0,0.0,0.0,-0.0016850000000000875,0.0007910594162260148,5.5936347753488665e-05
ARG 390,R ARG 390,0.0,0.0,0.0,-0.0034,0.0005477225575052146,3.8729833462077594e-05,-121.57367999999998,2.168594890155977,0.15334281524757876,121.51386000000004,2.165041470824484,0.15309155055700893,0.0,0.0,0.0,-0.06322000000000116,0.004483480790636259,0.0003170299670378522
LEU 391,R LEU 391,0.0,0.0,0.0,-0.0012099999999999889,0.0004073082370883161,2.8801041647828633e-05,0.27843,0.184296107121122,0.013031702709162773,-0.27783499999999994,0.1839955917270846,0.013010453061865294,0.0,0.0,0.0,-0.0006149999999998457,0.0008406991138330414,5.944640443288648e-05
ASP 392,R ASP 392,0.0,0.0,0.0,-0.0007550000000000135,0.0004300872004605643,3.0411757594720302e-05,102.55999000000003,1.5337590879578753,0.1084531451801508,-102.53304000000001,1.531611631059294,0.10830129704662153,0.0,0.0,0.0,0.02619500000000059,0.002266489576418918,0.00016026501489744424
HIE 393,R HIE 393,0.0,0.0,0.0,-0.0016900000000000515,0.00048363209157373764,3.419795315512232e-05,-1.4875249999999998,0.6745905494260942,0.047700755202355005,1.4847450000000018,0.6730352516584809,0.04759077904253064,0.0,0.0,0.0,-0.004470000000000116,0.0017689262279695988,0.0001250819731216044
LYS 394,R LYS 394,0.0,0.0,0.0,-0.0019450000000000123,0.0003767957006124248,2.6643479502498175e-05,-120.58606999999992,2.48409462281656,0.17565201529026284,120.524325,2.4784401585201303,0.1752521842854646,0.0,0.0,0.0,-0.06368999999999772,0.0058646312757071285,0.0004146920544211223
PHE 395,R PHE 395,0.0,0.0,0.0,-0.0008749999999999613,0.0003307189138830562,2.338535866733589e-05,0.23052500000000017,0.1532691076994967,0.01083776254007254,-0.23012499999999997,0.15298927862762163,0.01081797563664294,0.0,0.0,0.0,-0.0004750000000002186,0.0007137051211808627,5.0466573095455465e-05
ASP 396,R ASP 396,0.0,0.0,0.0,-0.0006799999999999823,0.0004664761515876107,3.298484500494034e-05,103.51316499999993,1.9430842461877653,0.137396804689612,-103.48461000000002,1.9402259347554396,0.13719469154995792,0.0,0.0,0.0,0.02787500000000236,0.0029460779012078797,0.00020831916618479232
LEU 397,R LEU 397,0.0,0.0,0.0,-0.0013049999999999746,0.0004604074282633031,3.2555721463364056e-05,-0.6222749999999999,0.283944975963654,0.020077941798775097,0.6214500000000004,0.2834527076956566,0.020043133175728707,0.0,0.0,0.0,-0.0021300000000002263,0.0009397340049181923,6.644922873892461e-05
MET 398,R MET 398,0.0,0.0,0.0,-0.0009949999999999681,0.00027381563140189166,1.9361688975915375e-05,-0.10096499999999996,0.21194856398428366,0.014987026685603783,0.10089000000000001,0.2116320578267858,0.014964646320578378,0.0,0.0,0.0,-0.001069999999999928,0.0007107038764492849,5.025435304528556e-05
TYR 399,R TYR 399,0.0,0.0,0.0,-0.0006100000000000139,0.00048774993593029734,3.4489128721961734e-05,-0.6971900000000002,0.19292302584191479,0.013641717981984549,0.6964049999999997,0.1928032701356503,0.013633249974786009,0.0,0.0,0.0,-0.0013950000000005835,0.0007543043152471665,5.333736963895467e-05
ALA 400,R ALA 400,0.0,0.0,0.0,-0.00039499999999999925,0.0004888506929523565,3.4566963997435406e-05,-0.9961300000000008,0.1885734156767557,0.013334154097654356,0.9947849999999997,0.18834566301086067,0.013318049552205587,0.0,0.0,0.0,-0.0017399999999999371,0.0007432361670426355,5.255473337389451e-05
LYS 401,R LYS 401,0.0,0.0,0.0,-0.0008699999999999902,0.0003508560958569695,2.4809272460110045e-05,-108.629395,2.191675320154942,0.15497484810407572,108.590145,2.187686973488407,0.15469282940671272,0.0,0.0,0.0,-0.040119999999999864,0.004242122110455294,0.0002999633310924327
ARG 402,R ARG 402,0.0,0.0,0.0,-0.00048500000000000263,0.0004997749493522082,3.533942557541097e-05,-93.29139000000004,1.3232931866741018,0.09357095857952133,93.27436499999995,1.3218562409658086,0.09346935117406822,0.0,0.0,0.0,-0.017510000000000758,0.0016792557875442917,0.00011874131547193249
ALA 403,R ALA 403,0.0,0.0,0.0,-0.000395000000000007,0.000488850692952366,3.456696399743608e-05,-0.6439799999999994,0.13522055908773906,0.009561537428677653,0.6430199999999999,0.13503906693990472,0.009548703995831074,0.0,0.0,0.0,-0.0013549999999998646,0.0008117727514520427,5.740100173342012e-05
PHE 404,R PHE 404,0.0,0.0,0.0,-0.001000000000000023,0.00022360679775003,1.5811388300845503e-05,-0.5156850000000004,0.1538625548176023,0.010879725588221348,0.5142799999999998,0.1537008510061031,0.010868291402055868,0.0,0.0,0.0,-0.002405000000000097,0.0006715467221276309,4.748552411000459e-05
VAL 405,R VAL 405,0.0,0.0,0.0,-0.0003749999999999998,0.0004841229182759266,3.423265984407285e-05,-0.6607750000000001,0.09339183248549937,0.006603799805793471,0.6601750000000003,0.093325636215348,0.006599119022642141,0.0,0.0,0.0,-0.0009750000000000878,0.0007310095758607636,5.169018282034479e-05
HIE 406,R HIE 406,0.0,0.0,0.0,-0.0005049999999999777,0.0004999749993749463,3.535357124817644e-05,-0.9524200000000004,0.22237986329701767,0.015724630933665863,0.9511699999999996,0.22215283275259198,0.015708577449915873,0.0,0.0,0.0,-0.0017550000000001688,0.000796853185975896,5.634602914136611e-05
TRP 407,R TRP 407,0.0,0.0,0.0,-0.0007500000000000462,0.0004330127018922446,3.061862178479151e-05,-1.6339200000000003,0.1505128021133008,0.01064286230297039,1.6320299999999994,0.15021367813884748,0.01062171104389525,0.0,0.0,0.0,-0.0026400000000001535,0.0008002499609496349,5.6586217403175665e-05
TYR 408,R TYR 408,0.0,0.0,0.0,-0.0004949999999999522,0.0004999749993749199,3.535357124817457e-05,-0.6652750000000003,0.19332759599963803,0.01367032541218373,0.6648149999999999,0.1931514710661037,0.013657871498699915,0.0,0.0,0.0,-0.0009549999999998282,0.0008018572192103885,5.669986772470536e-05
VAL 409,R VAL 409,0.0,0.0,0.0,-0.0002149999999999863,0.00041082234603290337,2.9049526674283232e-05,-0.8082049999999998,0.04767665020741828,0.003371248266592448,0.8076049999999999,0.04760051444049686,0.0033658646548843504,0.0,0.0,0.0,-0.0008149999999999258,0.0006933794055204905,4.9029327957863585e-05
GLY 410,R GLY 410,0.0,0.0,0.0,-9.500000000000064e-05,0.000293214938227917,2.0733427116615475e-05,-0.8620050000000002,0.09602611610910652,0.006790071787175599,0.8614350000000001,0.09591379345537225,0.006782129376161961,0.0,0.0,0.0,-0.0006649999999999867,0.0006424756804736101,4.542989104103312e-05
GLU 411,R GLU 411,0.0,0.0,0.0,-0.00024000000000001188,0.00042708313008127364,3.0199337741084496e-05,82.550115,0.9001086777589016,0.06364729498481762,-82.54129000000005,0.899522232013605,0.06360582700848791,0.0,0.0,0.0,0.008585000000000492,0.0009342242771433887,6.605963215171907e-05
GLY 412,R GLY 412,0.0,0.0,0.0,-0.0001000000000000012,0.0003000000000000036,2.1213203435596678e-05,-0.42006999999999983,0.0902396537005779,0.006380907106360436,0.4198299999999999,0.09021463905597685,0.006379138303877798,0.0,0.0,0.0,-0.0003399999999999759,0.0006590902821313473,4.660472079092305e-05
MET 413,R MET 413,0.0,0.0,0.0,-0.00025499999999997194,0.0004358612164439023,3.0820042180370084e-05,-0.060070000000000005,0.4542177837777823,0.03211804750447949,0.06003499999999997,0.4539240066079344,0.03209727432158376,0.0,0.0,0.0,-0.00028999999999994476,0.0007911384202527882,5.594193418179592e-05
GLU 414,R GLU 414,0.0,0.0,0.0,-0.00020000000000000573,0.0004000000000000114,2.8284271247462705e-05,80.94739999999996,1.250582744165152,0.08842955388340602,-80.94000999999999,1.2498943714997335,0.08838087858543593,0.0,0.0,0.0,0.007190000000002925,0.0009969453345119654,7.049468065057017e-05
GLU 415,R GLU 415,0.0,0.0,0.0,-0.00023000000000000077,0.0004208325082500178,2.975735203273313e-05,87.72026000000005,1.4556487462269503,0.10292990994827723,-87.70842,1.454420222494247,0.10284304020205293,0.0,0.0,0.0,0.011610000000002856,0.0014484129245542568,0.00010241826009105542
GLY 416,R GLY 416,0.0,0.0,0.0,-7.000000000000117e-05,0.0002551470164434658,1.804161855266902e-05,0.43856,0.14135560264807398,0.00999535051911642,-0.4383500000000003,0.1413493455945229,0.009994908078616797,0.0,0.0,0.0,0.000140000000000029,0.0006636264009214598,4.692547282659867e-05
GLU 417,R GLU 417,0.0,0.0,0.0,-0.00022000000000000242,0.0004142463035441642,2.9291637031753944e-05,81.86433999999997,1.1896873977678726,0.08412360264538402,-81.85672500000004,1.1889727664537653,0.08407307058055867,0.0,0.0,0.0,0.007394999999999641,0.0009481429217166578,6.704382894798746e-05
PHE 418,R PHE 418,0.0,0.0,0.0,-0.0004449999999999843,0.0004969657935914522,3.514078826662699e-05,0.3249850000000001,0.11733675798742713,0.008296961725535451,-0.3248,0.1172467483557649,0.008290597083443405,0.0,0.0,0.0,-0.00025999999999996246,0.0007825599018605729,5.5335341329029024e-05
SER 419,R SER 419,0.0,0.0,0.0,-0.00023000000000000798,0.0004208325082500309,2.9757352032734052e-05,0.8062100000000002,0.3284973910094251,0.02322827327848533,-0.8055749999999999,0.3282398884581206,0.023210065098465304,0.0,0.0,0.0,0.0004049999999998999,0.0007687489837392124,5.43587619432264e-05
GLU 420,R GLU 420,0.0,0.0,0.0,-0.00022500000000000796,0.0004175823272122665,2.952752952754534e-05,83.28374500000004,1.0451432485416565,0.07390278783551425,-83.27543000000003,1.0444546161030872,0.07385409416880852,0.0,0.0,0.0,0.008090000000001681,0.0010639078907487085,7.522964841062883e-05
ALA 421,R ALA 421,0.0,0.0,0.0,-0.0002349999999999941,0.00042399882075306656,2.9981244136959282e-05,0.23588500000000015,0.11514674018399255,0.008142104081562665,-0.23569499999999993,0.1149691348797579,0.008129545490062763,0.0,0.0,0.0,-4.499999999988624e-05,0.0007765146489280796,5.490787739477364e-05
ARG 422,R ARG 422,0.0,0.0,0.0,-0.0006649999999999934,0.0004719904660053997,3.3374765916781674e-05,-97.67797999999999,1.471084059325173,0.10402135140442632,97.65678000000001,1.469353504640005,0.10389898270911667,0.0,0.0,0.0,-0.021865000000003788,0.0018912363680895427,0.0001337306060702733
GLU 423,R GLU 423,0.0,0.0,0.0,-0.0002999999999999942,0.0004582575694955752,3.240370349203868e-05,86.03922,1.1622956343363582,0.08218671247827586,-86.02901000000003,1.1614011666502608,0.0821234640616367,0.0,0.0,0.0,0.009909999999994312,0.0012090905673304438,8.549561392280468e-05
ASP 424,R ASP 424,0.0,0.0,0.0,-0.00026499999999999967,0.0004413332074521468,3.120697037522223e-05,86.69768500000005,0.9012789500304978,0.06373004573072565,-86.68703500000004,0.9005572184855793,0.06367901160376484,0.0,0.0,0.0,0.01038500000000127,0.0010328480043084018,7.303338277814633e-05
MET 425,R MET 425,0.0,0.0,0.0,-0.000744999999999969,0.00043586121644393066,3.082004218037209e-05,0.5782499999999999,0.20203207047397181,0.014285824704930393,-0.5775200000000003,0.20178005253245393,0.014268004345387596,0.0,0.0,0.0,-1.5000000000164604e-05,0.0008029788291106735,5.677917752133911e-05
ALA 426,R ALA 426,0.0,0.0,0.0,-0.0003250000000000036,0.00046837484987988513,3.3119103248729796e-05,0.6038150000000004,0.10519140067039354,0.007438155273654641,-0.6031950000000003,0.10505877866698995,0.007428777481860519,0.0,0.0,0.0,0.0002950000000000212,0.0007732884326045965,5.4679749450782666e-05
ALA 427,R ALA 427,0.0,0.0,0.0,-0.0002950000000000058,0.0004560427611529519,3.224709289222893e-05,0.3945250000000001,0.12621469555879744,0.008924726711502129,-0.3940750000000002,0.1260420143245891,0.008912516304332893,0.0,0.0,0.0,0.0001549999999998941,0.0007489826433235367,5.2961070608509806e-05
LEU 428,R LEU 428,0.0,0.0,0.0,-0.0007350000000000611,0.000441333207452182,3.120697037522472e-05,0.051514999999999936,0.12091645783349748,0.00855008472911233,-0.05110500000000001,0.12076743756079283,0.008539547404575958,0.0,0.0,0.0,-0.0003250000000000197,0.0007137051211807473,5.0466573095447306e-05
GLU 429,R GLU 429,0.0,0.0,0.0,-0.0009050000000000391,0.0002932149382279254,2.073342711661607e-05,103.53707500000004,1.5045838891099226,0.10639014708536547,-103.5082600000001,1.5024027064595455,0.10623591418105666,0.0,0.0,0.0,0.0279099999999994,0.0022631615055077707,0.00016002968474649007
LYS 430,R LYS 430,0.0,0.0,0.0,-0.0006399999999999917,0.00047999999999999313,3.394112549695379e-05,-95.08905499999997,3.2813603569228813,0.23202721598968792,95.07093499999999,3.277913311967798,0.2317834731034085,0.0,0.0,0.0,-0.018759999999997633,0.003591991091302296,0.00025399212586215206
ASP 431,R ASP 431,0.0,0.0,0.0,-0.0006000000000000055,0.000489897948556639,3.4641016151377784e-05,90.86907000000002,0.9991589888985734,0.07065120965336756,-90.85452499999992,0.9981277570445105,0.07057829054966921,0.0,0.0,0.0,0.013945000000000506,0.0013236219248644729,9.359420387988597e-05
TYR 432,R TYR 432,0.0,0.0,0.0,-0.0016250000000000008,0.00048412291827590456,3.423265984407129e-05,0.08887500000000005,0.28178564437352016,0.0199252539977537,-0.08882500000000007,0.28139043049649,0.019897308156506994,0.0,0.0,0.0,-0.0015749999999998465,0.0008742854225023756,6.182131509439756e-05
GLU 433,R GLU 433,0.0,0.0,0.0,-0.0009449999999999718,0.0003193352470366997,2.2580411865153172e-05,102.178,2.8093823342501936,0.19865332994940035,-102.15051500000003,2.805262194478506,0.1983619920722007,0.0,0.0,0.0,0.026540000000000105,0.004173535671346647,0.0002951135374733164
GLU 434,R GLU 434,0.0,0.0,0.0,-0.0005849999999999888,0.0004927220311696954,3.4840708948010105e-05,91.04171499999995,1.3808045711767665,0.09763762757724744,-91.02682499999997,1.379338672834076,0.09753397291138277,0.0,0.0,0.0,0.014305000000002082,0.0017035184178632809,0.00012045694251473046
VAL 435,R VAL 435,0.0,0.0,0.0,-0.0008350000000000374,0.00037118054905936555,2.6246428328442334e-05,0.19934499999999994,0.15899049020303077,0.011242325376673641,-0.19876000000000002,0.1588046044672508,0.011229181270244054,0.0,0.0,0.0,-0.0002499999999998233,0.0007664854858379891,5.419870847171075e-05
GLY 436,R GLY 436,0.0,0.0,0.0,-0.0005650000000000078,0.0004957569969249113,3.505531343462832e-05,0.6340199999999999,0.1761912018234736,0.012458599359478576,-0.6329249999999998,0.17582707236088546,0.012432851518255988,0.0,0.0,0.0,0.0005300000000000853,0.0008118497397918684,5.740644563113642e-05
VAL 437,R VAL 437,0.0,0.0,0.0,-0.0008049999999999954,0.00040862574564018444,2.889420357095837e-05,0.06633000000000003,0.20487206032058158,0.014486642312834265,-0.06614499999999998,0.20462244250081663,0.014468991667528184,0.0,0.0,0.0,-0.0006200000000000383,0.0007520638270785434,5.317894320123451e-05
ASP 438,R ASP 438,0.0,0.0,0.0,-0.001005000000000005,0.0003239984567864486,2.2910150588767438e-05,102.87979500000003,1.8220992324698122,0.12884187232742075,-102.84842000000002,1.8187088314498467,0.12860213477220483,0.0,0.0,0.0,0.030369999999996507,0.0034253612948101928,0.000242209619957422
SER 439,R SER 439,0.0,0.0,0.0,-0.0004600000000000082,0.0004983974317750931,3.52420203734128e-05,0.42863999999999997,0.14638097690615448,0.010350698140705324,-0.4281249999999999,0.14625518580549582,0.010341803366676458,0.0,0.0,0.0,5.499999999994287e-05,0.000756290288183284,5.347779913199284e-05
VAL 440,R VAL 440,0.0,0.0,0.0,-0.00064,0.00047999999999999914,3.394112549695422e-05,90.02281999999994,1.3558341740833129,0.09587195386587724,-90.00796,1.3542760089430386,0.0957617749521876,0.0,0.0,0.0,0.014219999999998265,0.001811518699875435,0.00012809371569281582
gtp 441,R gtp 441,0.0,0.0,0.0,-0.006080000000000094,0.0004166533331202304,2.9461839725329244e-05,397.4084600000001,3.180545932428397,0.22489855966954103,-397.31548,3.1765877053226386,0.2246186707467452,0.0,0.0,0.0,0.08690000000000168,0.005517245689647482,0.00039012818406219843
Mg+ 442,R Mg+ 442,0.0,0.0,0.0,-4.999999999997229e-06,7.053367989829033e-05,4.9874843358122365e-06,-195.60595,1.524188625958888,0.10777641132229358,195.55943000000008,1.5219148120316963,0.10761562839758622,0.0,0.0,0.0,-0.04652499999999577,0.0025998798049151656,0.00018383926403254717
MET 443,R MET 443,0.0,0.0,0.0,-0.0003600000000000025,0.0004800000000000034,3.3941125496954516e-05,-80.56207,0.5530488722489809,0.039106460789482704,80.55432,0.5526434633673684,0.039077794052548555,0.0,0.0,0.0,-0.008109999999997087,0.0008932524839040415,6.316248886802751e-05
ARG 444,R ARG 444,0.0,0.0,0.0,-0.0005699999999999722,0.0004950757517794373,3.500714212842681e-05,-89.54164999999999,0.6307598810170639,0.044601458916758575,89.52670000000006,0.6299946825111866,0.04454735121151261,0.0,0.0,0.0,-0.015520000000003193,0.0011574109037000783,8.184130986255755e-05
GLU 445,R GLU 445,0.0,0.0,0.0,-0.00039999999999997373,0.000489897948556603,3.464101615137524e-05,80.87091500000002,0.5061410354560648,0.03578957584077642,-80.86248500000002,0.5057641938418875,0.035762929114694614,0.0,0.0,0.0,0.00802999999999713,0.0008118497397894224,5.7406445630963465e-05
ILE 446,R ILE 446,0.0,0.0,0.0,-0.0004650000000000043,0.0004987734956871743,3.5268612107652015e-05,-0.23311000000000015,0.1808804243139648,0.012790177461630458,0.23297,0.18076052970712367,0.012781699632677952,0.0,0.0,0.0,-0.0006050000000003663,0.0007930794411659783,5.6079185086810085e-05
VAL 447,R VAL 447,0.0,0.0,0.0,-0.00028999999999999024,0.00045376205218152193,3.208582241426782e-05,0.6637199999999998,0.12081176101688165,0.008542681546212561,-0.6631349999999999,0.12068672990432694,0.008533840511457887,0.0,0.0,0.0,0.0002949999999998276,0.000760246670495897,5.375755760821435e-05
HIE 448,R HIE 448,0.0,0.0,0.0,-0.0005700000000000216,0.0004950757517794811,3.500714212842991e-05,-0.4211649999999998,0.1225785779612413,0.00866761437045976,0.42062999999999984,0.12251237937449522,0.008662933423500448,0.0,0.0,0.0,-0.0011050000000000803,0.0007835655684116069,5.540645269281388e-05
ILE 449,R ILE 449,0.0,0.0,0.0,-0.0003249999999999909,0.00046837484987986665,3.311910324872849e-05,0.7479550000000001,0.09071241907809342,0.00641433666679558,-0.7472699999999993,0.09067489784941136,0.006411683515271627,0.0,0.0,0.0,0.00036000000000026235,0.0007618398781898702,5.387021440463905e-05
GLN 450,R GLN 450,0.0,0.0,0.0,-0.00048500000000003765,0.0004997749493522444,3.5339425575413534e-05,-0.014814999999999827,0.12630918721534162,0.008931408280612924,0.01476000000000001,0.12623657314740444,0.008926273690628131,0.0,0.0,0.0,-0.0005399999999995942,0.0007472616676897493,5.2839379254419014e-05
ALA 451,R ALA 451,0.0,0.0,0.0,-0.000250000000000008,0.0004330127018922333,3.061862178479071e-05,0.7994849999999998,0.04592678711819897,0.0032475142609389466,-0.7986750000000004,0.04585127451881228,0.0032421747138298117,0.0,0.0,0.0,0.0005600000000000144,0.0007787168933573149,5.506359959174789e-05
GLY 452,R GLY 452,0.0,0.0,0.0,-0.00018999999999999684,0.00039230090491865416,2.7739863013359936e-05,0.48334000000000016,0.1325792381936174,0.009374767837125337,-0.483,0.1323907851778207,0.009361442196584848,0.0,0.0,0.0,0.00015000000000005452,0.0007331439149307785,5.1841103383320677e-05
GLN 453,R GLN 453,0.0,0.0,0.0,-0.0005699999999999528,0.0004950757517794201,3.500714212842559e-05,-0.31372500000000014,0.5815306607350981,0.04112042736736814,0.31333999999999995,0.5809736176454142,0.04108103847275528,0.0,0.0,0.0,-0.0009549999999999415,0.0008677413209013795,6.135857723251375e-05
CYS 454,R CYS 454,0.0,0.0,0.0,-0.0005900000000000682,0.0004918333050943733,3.4777866524562346e-05,0.5543750000000004,0.16420257115830852,0.011610875155430656,-0.5532649999999999,0.16398977033644532,0.011595827865012502,0.0,0.0,0.0,0.00051999999999991,0.0007934733769951145,5.610704055642354e-05
GLY 455,R GLY 455,0.0,0.0,0.0,-0.0003100000000000014,0.00046249324319388925,3.270321085153581e-05,0.6463150000000002,0.12430955624970937,0.008790013019046005,-0.64547,0.12414559637780151,0.008778419305319153,0.0,0.0,0.0,0.000535000000000039,0.0007062400441775634,4.9938712438344195e-05
ASN 456,R ASN 456,0.0,0.0,0.0,-0.0004999999999999849,0.0004999999999999843,3.5355339059326266e-05,-0.1041250000000003,0.17991950804456971,0.012722230420606283,0.103885,0.1797935532075608,0.012713324068669058,0.0,0.0,0.0,-0.0007400000000007623,0.0007565712127754683,5.349766350040639e-05
GLN 457,R GLN 457,0.0,0.0,0.0,-0.0008849999999999836,0.0003190219428189774,2.2558257911460594e-05,0.08546999999999975,0.9239081767686659,0.06533017369868231,-0.08500499999999991,0.9226555559768768,0.06524160003306938,0.0,0.0,0.0,-0.00042000000000015804,0.0014641038214554159,0.00010352777405122627
ILE 458,R ILE 458,0.0,0.0,0.0,-0.0011750000000000215,0.0003799671038392139,2.686773157525212e-05,0.2242349999999999,0.11267550654423533,0.007967361475105801,-0.22344,0.11256467651976801,0.00795952460891981,0.0,0.0,0.0,-0.0003799999999999759,0.000731846978541044,5.174939613172579e-05
GLY 459,R GLY 459,0.0,0.0,0.0,-0.00036999999999999035,0.0004828043081829197,3.4139420030222226e-05,0.5157449999999999,0.1232445535307752,0.008714705954591959,-0.5153500000000002,0.12309808081363266,0.00870434876943693,0.0,0.0,0.0,2.500000000006275e-05,0.0007378177281686482,5.217159188677039e-05
ALA 460,R ALA 460,0.0,0.0,0.0,-0.0004500000000000015,0.0004974937185533111,3.51781181986758e-05,0.06443000000000002,0.08649078043352365,0.006115821735466133,-0.06438999999999999,0.0864578388580238,0.0061134924143242415,0.0,0.0,0.0,-0.0004100000000000037,0.000775822144566598,5.485890994177314e-05
LYS 461,R LYS 461,0.0,0.0,0.0,-0.001664999999999992,0.00047199046600540986,3.337476591678239e-05,-97.49236499999995,1.608396608981949,0.1137308149048584,97.46291000000001,1.6063623227330022,0.11358696914470792,0.0,0.0,0.0,-0.03112000000000535,0.0026164097538415036,0.00018500810793039527
PHE 462,R PHE 462,0.0,0.0,0.0,-0.0013250000000000384,0.00046837484987997133,3.3119103248735895e-05,0.40632500000000016,0.11034563595811091,0.007802614746032235,-0.4063199999999999,0.11022983988013445,0.007794426726835039,0.0,0.0,0.0,-0.0013200000000000655,0.00083522452071299,5.905929224094392e-05
TRP 463,R TRP 463,0.0,0.0,0.0,-0.0010200000000000831,0.00019899748742136604,1.4071247279473261e-05,0.1331650000000001,0.16606660644151186,0.011742682354343063,-0.133705,0.16595537946990457,0.011734817419755628,0.0,0.0,0.0,-0.0015600000000000236,0.0006296030495480187,4.451965857911339e-05
GLU 464,R GLU 464,0.0,0.0,0.0,-0.001204999999999986,0.00040370162248870177,2.8546015483777266e-05,94.546155,1.3080268540728424,0.09249146584890135,-94.52074,1.3062489626402847,0.09236574994008384,0.0,0.0,0.0,0.02421000000000049,0.002219436865510971,0.0001569378858018223
VAL 465,R VAL 465,0.0,0.0,0.0,-0.0016249999999999965,0.00048412291827591724,3.4232659844072184e-05,-0.28078499999999995,0.12829383763454877,0.009071744257583532,0.2821300000000001,0.12813646280430852,0.009060616176618436,0.0,0.0,0.0,-0.00027999999999987865,0.0008897190567812871,6.29126378400947e-05
ILE 466,R ILE 466,0.0,0.0,0.0,-0.001175000000000036,0.0003799671038392855,2.6867731575257183e-05,0.2482799999999999,0.13693349334622265,0.009682660171667702,-0.24810000000000007,0.13675306212293736,0.00966990175751542,0.0,0.0,0.0,-0.0009950000000002034,0.0008276321646726846,5.852243159681566e-05
SER 467,R SER 467,0.0,0.0,0.0,-0.0006100000000000244,0.00048774993593030596,3.4489128721962344e-05,-0.6263049999999999,0.13030211807564646,0.009213751129425981,0.6251950000000005,0.13018193797527944,0.009205253113032661,0.0,0.0,0.0,-0.0017199999999999004,0.0007560423268574509,5.3460265618495975e-05
ASP 468,R ASP 468,0.0,0.0,0.0,-0.0014049999999999714,0.0004908920451585936,3.471130939621744e-05,96.44773500000001,2.286815052595555,0.1617022431009788,-96.4211150000001,2.2830936778319435,0.16143910216791021,0.0,0.0,0.0,0.025214999999997403,0.004069247473428154,0.0002877392482787273
GLU 469,R GLU 469,0.0,0.0,0.0,-0.0019900000000000143,0.00041218927691052655,2.9146183283581293e-05,102.89371500000003,1.208882067767666,0.0854808707773332,-102.86389999999997,1.2063884407643979,0.08530454472095714,0.0,0.0,0.0,0.02782500000000091,0.0033278183544198925,0.00023531229249673636
HID 470,R HID 470,0.0,0.0,0.0,-0.0011149999999999682,0.00031902194281889875,2.255825791145503e-05,0.2786100000000002,0.15541533997646448,0.010989524079777076,-0.27915500000000004,0.15531281651879209,0.010982274576561991,0.0,0.0,0.0,-0.0016599999999998083,0.0007578918128597572,5.359104402789001e-05
GLY 471,R GLY 471,0.0,0.0,0.0,-0.00041999999999999205,0.000493558507170113,3.489985673322961e-05,-0.7849949999999994,0.07884278644873315,0.0055750268945542044,0.7842000000000001,0.07880831174438208,0.0055725891648316,0.0,0.0,0.0,-0.0012149999999998174,0.0007607726335771878,5.3794748814357804e-05
ILE 472,R ILE 472,0.0,0.0,0.0,-0.0006199999999999783,0.0004853864439804452,3.4322004603459704e-05,0.7946100000000003,0.07554414537209057,0.005341777747154758,-0.793925,0.0755031083797235,0.005338875993596533,0.0,0.0,0.0,6.49999999998041e-05,0.0007421421696684364,5.2477376077704866e-05
ASP 473,R ASP 473,0.0,0.0,0.0,-0.00041999999999999595,0.0004935585071701176,3.489985673322994e-05,80.67820500000002,0.908939686104368,0.06427174157339706,-80.66943500000002,0.9082886302089197,0.06422570496953675,0.0,0.0,0.0,0.008349999999997876,0.0011521718621817926,8.147085368410777e-05
PRO 474,R PRO 474,0.0,0.0,0.0,-0.000354999999999992,0.00047851332269853214,3.3836001536823877e-05,-0.4831600000000001,0.07472177995738459,0.0052836277310195695,0.482765,0.07465252691637383,0.00527873080152792,0.0,0.0,0.0,-0.0007499999999999352,0.0007123903424386775,5.037360419901956e-05
THR 475,R THR 475,0.0,0.0,0.0,-0.0003050000000000047,0.00046040742826327925,3.255572146336237e-05,-0.8214149999999998,0.07731482894632928,0.005466983983422741,0.8209299999999999,0.07725331772811064,0.005462634483470596,0.0,0.0,0.0,-0.000789999999999872,0.0007388504584826579,5.2244616947587706e-05
GLY 476,R GLY 476,0.0,0.0,0.0,-0.0001600000000000079,0.00036660605559648543,2.592296279363273e-05,-0.5758549999999999,0.17028395102005428,0.01204089364935183,0.5754850000000004,0.1701251297574799,0.012029663290175534,0.0,0.0,0.0,-0.0005299999999999913,0.0007204859471218523,5.09460498959474e-05
SER 477,R SER 477,0.0,0.0,0.0,-0.00025499999999998966,0.00043586121644393266,3.082004218037223e-05,0.7371899999999999,0.20783879305846728,0.014696421996526975,-0.7366099999999995,0.20763729891327498,0.01468217420888349,0.0,0.0,0.0,0.00032500000000000947,0.0007806247497997186,5.51985054145433e-05
TYR 478,R TYR 478,0.0,0.0,0.0,-0.0007700000000000062,0.0004208325082500181,2.9757352032733147e-05,-0.9528100000000005,0.17644776535847634,0.01247674114101914,0.9520100000000005,0.17624619116451498,0.012462487693072911,0.0,0.0,0.0,-0.001570000000000028,0.0007517313349857012,5.315543245988055e-05
HIP 479,R HIP 479,0.0,0.0,0.0,-0.0006550000000000089,0.00047536827828537927,3.361361331365655e-05,-81.453625,1.1982298170112178,0.0847276429028548,81.44479000000001,1.1975516380923414,0.08467968841161529,0.0,0.0,0.0,-0.009490000000000052,0.0012529565036351878,8.859740402522283e-05
GLY 480,R GLY 480,0.0,0.0,0.0,-0.00045499999999999984,0.0004979708826829134,3.521185879785388e-05,-0.858035,0.13179041609692194,0.009318989691753023,0.8572449999999999,0.13167674424514028,0.009310951878030539,0.0,0.0,0.0,-0.0012449999999999551,0.0007582710597141423,5.361786083013795e-05
ASP 481,R ASP 481,0.0,0.0,0.0,-0.0013650000000000025,0.0004814301610825778,3.404225315692227e-05,94.90323500000002,1.6998787044314316,0.12019957590980682,-94.87843000000007,1.6961338258189966,0.11993477300364949,0.0,0.0,0.0,0.02344000000000257,0.004015768917656352,0.0002839577433352969
SER 482,R SER 482,0.0,0.0,0.0,-0.0008949999999999742,0.0003376018364878877,2.387205479216174e-05,-0.35196499999999986,0.4274188739105937,0.030223078414929872,0.35205000000000003,0.4270400654505382,0.030196292611842264,0.0,0.0,0.0,-0.0008100000000000363,0.0007898734075785725,5.5852484277773434e-05
ASP 483,R ASP 483,0.0,0.0,0.0,-0.0006850000000000148,0.0004645158770160703,3.284623266068797e-05,88.30061000000005,1.7731523532661901,0.12538080530714077,-88.28701999999997,1.77137537794881,0.1252551541774487,0.0,0.0,0.0,0.012904999999999233,0.0020213794794619847,0.0001429331137278903
LEU 484,R LEU 484,0.0,0.0,0.0,-0.001324999999999984,0.00046837484987988204,3.311910324872958e-05,-0.426895,0.13652026946574664,0.009653440830864422,0.4269200000000001,0.1364335867739317,0.009647311438945035,0.0,0.0,0.0,-0.001299999999999948,0.0007141428428541709,5.0497524691802316e-05
GLN 485,R GLN 485,0.0,0.0,0.0,-0.0011500000000000032,0.00035707142142711086,2.5248762345902957e-05,-1.0910050000000007,0.34709369768838655,0.02454323073425716,1.0901650000000003,0.34660187214583704,0.02450845341662741,0.0,0.0,0.0,-0.001990000000000016,0.0008484692098113359,5.999583318855871e-05
LEU 486,R LEU 486,0.0,0.0,0.0,-0.0006299999999999928,0.0004828043081829262,3.4139420030222686e-05,-0.360395,0.10232579818892208,0.0072355265789712945,0.35998999999999987,0.10229007723137255,0.007233000725839919,0.0,0.0,0.0,-0.001034999999999946,0.0007705679723425355,5.4487383860857483e-05
GLU 487,R GLU 487,0.0,0.0,0.0,-0.0007400000000000045,0.00043863424398922854,3.101612483854181e-05,87.02790499999992,1.3072126361045926,0.09243389194423,-87.01556000000002,1.305968103130117,0.0923458901736638,0.0,0.0,0.0,0.011604999999998143,0.0015029886892450888,0.00010627734942118829
ARG 488,R ARG 488,0.0,0.0,0.0,-0.0008699999999999979,0.0003363034344160021,2.3780243901188044e-05,-92.35218499999993,1.6197185251727084,0.11453139527630958,92.33450999999997,1.6181607490925702,0.11442124387332599,0.0,0.0,0.0,-0.01854499999999902,0.001862249983221045,0.00013168095914001352
ILE 489,R ILE 489,0.0,0.0,0.0,-0.0005149999999999832,0.0004997749493521887,3.53394255754096e-05,0.14347000000000007,0.13718115431793093,0.00970017244692072,-0.14319500000000004,0.13716860783357096,0.00969928527650362,0.0,0.0,0.0,-0.0002399999999997826,0.0007296574538778538,5.159457335803409e-05
ASN 490,R ASN 490,0.0,0.0,0.0,-0.00032499999999999527,0.00046837484987987305,3.311910324872894e-05,-0.013725000000000591,0.425406734049897,0.03008079864091043,0.013755000000000012,0.425118671637697,0.030060429552403276,0.0,0.0,0.0,-0.0002949999999998809,0.0007861138594372588,5.558664407928142e-05
VAL 491,R VAL 491,0.0,0.0,0.0,-0.0004949999999999876,0.0004999749993749554,3.535357124817708e-05,-0.4526799999999996,0.13852197515196046,0.009794982797330569,0.45256999999999986,0.13841407117775262,0.009787352834142633,0.0,0.0,0.0,-0.0006049999999998345,0.0007674470665783616,5.426670249792833e-05
TYR 492,R TYR 492,0.0,0.0,0.0,-0.0007850000000000046,0.0004108223460329302,2.904952667428513e-05,-0.01661999999999997,0.141093322308322,0.009976804498435366,0.01654499999999999,0.14093724835897714,0.009965768403640536,0.0,0.0,0.0,-0.0008599999999998845,0.0007351190379796311,5.1980765673472826e-05
TYR 493,R TYR 493,0.0,0.0,0.0,-0.0006049999999999667,0.0004888506929523299,3.456696399743353e-05,0.3327849999999997,0.23787845378470088,0.016820546776933273,-0.3326999999999999,0.2376583682515726,0.016804984379641667,0.0,0.0,0.0,-0.0005199999999999605,0.000774338427303948,5.475399528799481e-05
ASN 494,R ASN 494,0.0,0.0,0.0,-0.00021499999999999132,0.0004108223460329129,2.9049526674283906e-05,0.3608999999999999,0.20745922490937937,0.014669582475312727,-0.36068,0.20737677690619066,0.014663752521097724,0.0,0.0,0.0,5.000000000130455e-06,0.0007176175861826363,5.074322614884638e-05
GLU 495,R GLU 495,0.0,0.0,0.0,-0.00024000000000000743,0.00042708313008126567,3.0199337741083934e-05,74.64455,1.6759962552173915,0.11851083173074771,-74.63948999999994,1.6752436180772898,0.11845761224819383,0.0,0.0,0.0,0.004819999999999141,0.0010618851161971346,7.508661665040589e-05
ALA 496,R ALA 496,0.0,0.0,0.0,-0.0001349999999999918,0.0003417235724968148,2.4163505540379055e-05,0.27263499999999996,0.07482113187462477,0.005290652972460012,-0.27253500000000014,0.0747861536315375,0.005288179637171911,0.0,0.0,0.0,-3.500000000003834e-05,0.0006810102789238919,4.8154698628482614e-05
ALA 497,R ALA 497,0.0,0.0,0.0,-6.0000000000000056e-05,0.0002374868417407586,1.6792855623746684e-05,0.6546000000000001,0.09562311436049277,0.006761575260248117,-0.6543550000000005,0.09565134068584487,0.006763571162854562,0.0,0.0,0.0,0.00018500000000005735,0.0006089129658663765,4.305664873165276e-05
GLY 498,R GLY 498,0.0,0.0,0.0,-3.999999999999948e-05,0.0001959591794226517,1.3856406460550838e-05,0.4648300000000002,0.07026166166551778,0.004968249742112252,-0.4646649999999999,0.0702835170932703,0.004969795154229205,0.0,0.0,0.0,0.00012499999999999512,0.0006239991987174704,4.412340648680953e-05
ASN 499,R ASN 499,0.0,0.0,0.0,-0.0001799999999999996,0.00038418745424596997,2.7166155414412182e-05,0.21810000000000002,0.32680543141141355,0.023108633667960565,-0.21796499999999985,0.3266471089340911,0.02309743857822767,0.0,0.0,0.0,-4.4999999999504326e-05,0.0006877317791117746,4.862998046474246e-05
LYS 500,R LYS 500,0.0,0.0,0.0,-0.00021999999999999743,0.0004142463035441549,2.9291637031753287e-05,-74.60746,0.8670940251227859,0.06131280650906605,74.60191499999998,0.8667297201451941,0.06128704625705853,0.0,0.0,0.0,-0.005765000000000881,0.0009163923832063576,6.479872683929167e-05
TYR 501,R TYR 501,0.0,0.0,0.0,-0.0004750000000000454,0.0004993746088860014,3.531111722956715e-05,-0.127555,0.2086958959227517,0.014757028321277968,0.12753999999999993,0.20861825998699163,0.014751538631613997,0.0,0.0,0.0,-0.0004900000000000543,0.0007482646590612762,5.2910301454446834e-05
VAL 502,R VAL 502,0.0,0.0,0.0,-0.00025500000000000576,0.0004358612164439602,3.0820042180374177e-05,0.08783499999999986,0.09843793869743511,0.006960613397898202,-0.08774999999999998,0.09832684018110213,0.006952757546470321,0.0,0.0,0.0,-0.0001700000000001578,0.0007355949972641049,5.201442107723484e-05
PRO 503,R PRO 503,0.0,0.0,0.0,-0.000320000000000018,0.0004664761515876504,3.298484500494315e-05,-0.9598900000000006,0.06310299438218739,0.004462055524082131,0.9592150000000003,0.06301221131653398,0.004455636191948088,0.0,0.0,0.0,-0.0009950000000000258,0.0007314198520691471,5.1719193729255535e-05
ARG 504,R ARG 504,0.0,0.0,0.0,-0.00031500000000003856,0.0004645158770161177,3.2846232660691315e-05,-79.57631999999998,0.5809664169302495,0.04108052930530305,79.56850000000001,0.5806290984770759,0.0410566772887372,0.0,0.0,0.0,-0.008134999999999764,0.0008813483987587005,6.232074293501825e-05
ALA 505,R ALA 505,0.0,0.0,0.0,-0.00019500000000000073,0.00039620070671315217,2.801562064277724e-05,-0.6209149999999998,0.07751366186034649,0.0054810435936052055,0.6204250000000002,0.07742011608748571,0.005474428908571086,0.0,0.0,0.0,-0.0006849999999999848,0.0006897644525487766,4.877371218186665e-05
ILE 506,R ILE 506,0.0,0.0,0.0,-0.00024000000000000245,0.0004270831300812569,3.019933774108331e-05,0.7922249999999997,0.051622421243107605,0.003650256412226987,-0.7915700000000004,0.05165283244895169,0.0036524068092146284,0.0,0.0,0.0,0.0004150000000001519,0.0006948201206066762,4.913120189858355e-05
LEU 507,R LEU 507,0.0,0.0,0.0,-0.00026000000000002464,0.0004386342439892679,3.1016124838544595e-05,-0.6594899999999998,0.0403021078853201,0.002849789378182167,0.6590249999999997,0.040276598354381396,0.0028479855819510025,0.0,0.0,0.0,-0.0007249999999999956,0.0006995534289816925,4.9465897343525666e-05
VAL 508,R VAL 508,0.0,0.0,0.0,-0.00022999999999999244,0.0004208325082500025,2.975735203273205e-05,0.7232649999999998,0.033356630150552014,0.0023586699376986976,-0.7226149999999998,0.03335800915823166,0.0023587674482668563,0.0,0.0,0.0,0.00042000000000038117,0.0006881860213632526,4.866210024237461e-05
ASP 509,R ASP 509,0.0,0.0,0.0,-0.00026500000000000357,0.00044133320745215325,3.120697037522269e-05,80.561485,0.6895692204379932,0.04875990718692262,-80.55022500000003,0.6890046620808316,0.04871998688265017,0.0,0.0,0.0,0.010995000000000487,0.0009460311834234628,6.68945065012665e-05
LEU 510,R LEU 510,0.0,0.0,0.0,-0.00020500000000001962,0.00040370162248872774,2.8546015483779102e-05,-0.69035,0.04354913891227701,0.003079389143970602,0.6899300000000003,0.04355818063234208,0.0030800284901277624,0.0,0.0,0.0,-0.0006250000000004708,0.0007241374178983399,5.120424787068329e-05
GLU 511,R GLU 511,0.0,0.0,0.0,-0.0002549999999999797,0.00043586121644391564,3.0820042180371026e-05,76.41810500000001,0.6473750489269956,0.045776328706725156,-76.40964,0.6469565212598355,0.045746734331568846,0.0,0.0,0.0,0.008210000000003248,0.0008036790404128816,5.682868993734459e-05
PRO 512,R PRO 512,0.0,0.0,0.0,-0.0001499999999999946,0.0003570714214271296,2.5248762345904282e-05,0.47193500000000016,0.0808317436097959,0.005715667404161906,-0.4716450000000005,0.08080240698766061,0.005713592991717009,0.0,0.0,0.0,0.00013999999999986468,0.000761839878189726,5.3870214404628855e-05
GLY 513,R GLY 513,0.0,0.0,0.0,-0.00013999999999999736,0.00034698703145794296,2.4535688292770135e-05,0.18295999999999998,0.10120023913015222,0.007155937534663083,-0.18278,0.10108744531345126,0.007147961807396567,0.0,0.0,0.0,4.0000000000035565e-05,0.0006311893535224653,4.463182720884882e-05
THR 514,R THR 514,0.0,0.0,0.0,-0.0002999999999999886,0.00045825756949556675,3.240370349203808e-05,0.3662899999999998,0.14322250486568092,0.010127360440904627,-0.36591500000000027,0.14303935743353924,0.010114409961782199,0.0,0.0,0.0,7.49999999998474e-05,0.0006923691212059141,4.8957890068887245e-05
MET 515,R MET 515,0.0,0.0,0.0,-0.0002899999999999814,0.0004537620521815081,3.208582241426684e-05,0.46641000000000005,0.2545703672857464,0.01800084329969013,-0.4661800000000001,0.25432317550707007,0.01798336420139457,0.0,0.0,0.0,-6.0000000000108164e-05,0.0007722693830522888,5.460769176590248e-05
ASP 516,R ASP 516,0.0,0.0,0.0,-0.00020000000000000573,0.0004000000000000115,2.8284271247462715e-05,74.83840000000001,0.7801861700870886,0.055167493145654146,-74.83136999999996,0.7796288944769216,0.05512808780936026,0.0,0.0,0.0,0.00682999999999879,0.0009386692708303313,6.637394066955592e-05
SER 517,R SER 517,0.0,0.0,0.0,-0.0002850000000000119,0.00045141444372108556,3.191982142807327e-05,0.22660499999999995,0.31586436800468637,0.022334983655131688,-0.22637500000000013,0.31549441258919314,0.022308823856828492,0.0,0.0,0.0,-5.50000000000872e-05,0.0007949685528373117,5.6212765454131926e-05
VAL 518,R VAL 518,0.0,0.0,0.0,-0.00035000000000000585,0.0004769696007084808,3.3726843908080666e-05,0.4068300000000002,0.11418783253919756,0.00807429907174605,-0.40647500000000036,0.11404253318389475,0.008064024855802385,0.0,0.0,0.0,5.0000000000891e-06,0.0007582710597141736,5.361786083014017e-05
ARG 519,R ARG 519,0.0,0.0,0.0,-0.00030499999999999863,0.00046040742826327003,3.255572146336172e-05,-74.26173000000001,0.7580238103776107,0.05360037766188741,74.25544499999998,0.7575727601882309,0.053568483597130824,0.0,0.0,0.0,-0.0065899999999986395,0.0009120855223051285,6.449418578440304e-05
SER 520,R SER 520,0.0,0.0,0.0,-0.000274999999999998,0.00044651427748729065,3.15733273507875e-05,0.32850500000000016,0.3797762630483901,0.026854237093520267,-0.3282200000000001,0.3794051813035768,0.026827997651707066,0.0,0.0,0.0,9.999999999974473e-06,0.0007936623967405812,5.61204062708033e-05
GLY 521,R GLY 521,0.0,0.0,0.0,-0.00022000000000000296,0.00041424630354416523,2.929163703175402e-05,-0.9534549999999996,0.08946752469472218,0.006326309340761295,0.9524600000000005,0.08934320567339418,0.006317518658460145,0.0,0.0,0.0,-0.0012150000000000771,0.0006699067099231562,4.736955773490332e-05
PRO 522,R PRO 522,0.0,0.0,0.0,-0.0006850000000000015,0.0004645158770160616,3.2846232660687344e-05,-0.28606,0.16726226830938296,0.011827228415820845,0.2857349999999999,0.1670829278382446,0.011814547129492533,0.0,0.0,0.0,-0.0010100000000000707,0.0007809609465266211,5.5222278113083846e-05
PHE 523,R PHE 523,0.0,0.0,0.0,-0.0008200000000000107,0.000384187454245975,2.7166155414412538e-05,-0.1568699999999999,0.11864245909454188,0.008389288736239814,0.15667999999999999,0.11852243500704841,0.008380801751622579,0.0,0.0,0.0,-0.0010100000000000974,0.0007347788783029823,5.1956712752068366e-05
GLY 524,R GLY 524,0.0,0.0,0.0,-0.0001599999999999946,0.0003666060555964549,2.592296279363057e-05,-0.386745,0.0970496778716968,0.006862448533504683,0.38637999999999983,0.0969569265189451,0.006855890022455187,0.0,0.0,0.0,-0.0005250000000001905,0.000699553428981699,4.9465897343526126e-05
GLN 525,R GLN 525,0.0,0.0,0.0,-0.0003250000000000053,0.0004683748498798875,3.3119103248729966e-05,-0.3477849999999998,0.5417231200299647,0.038305609169872204,0.34748499999999993,0.5413241817755792,0.03827739997537713,0.0,0.0,0.0,-0.0006250000000004619,0.0007901740314632487,5.587374159651755e-05
ILE 526,R ILE 526,0.0,0.0,0.0,-0.0003849999999999909,0.0004865953144040625,3.440748465087127e-05,-0.640065,0.08728860621524759,0.006172236537512379,0.6395400000000001,0.08725496203655067,0.006169857534821974,0.0,0.0,0.0,-0.0009100000000003749,0.0008011866199580933,5.665244919682971e-05
PHE 527,R PHE 527,0.0,0.0,0.0,-0.0003999999999999937,0.0004898979485566275,3.464101615137697e-05,-0.5488650000000002,0.0866509479174918,0.006127147286870079,0.5484549999999998,0.08656429965638447,0.006121020329569378,0.0,0.0,0.0,-0.000810000000000084,0.0007374957626994923,5.214882549011559e-05
ARG 528,R ARG 528,0.0,0.0,0.0,-0.0003000000000000208,0.00045825756949561587,3.240370349204155e-05,-73.82377000000002,0.6352238952503033,0.04491711239032226,73.818705,0.6349484687587268,0.04489763679633104,0.0,0.0,0.0,-0.005365000000001032,0.0008196188138375653,5.795580212526169e-05
PRO 529,R PRO 529,0.0,0.0,0.0,-0.00014500000000000068,0.00035210083782916677,2.4897289009046867e-05,0.28473499999999996,0.09005262225499068,0.0063676819860134515,-0.28452500000000003,0.09004642899637925,0.006367244056497273,0.0,0.0,0.0,6.49999999999329e-05,0.0007216474208366143,5.102817848993522e-05
ASP 530,R ASP 530,0.0,0.0,0.0,-0.00010000000000000564,0.00030000000000001694,2.1213203435597624e-05,69.59970500000001,0.5073985691478294,0.03587849690087815,-69.59613500000005,0.5072538780254806,0.035868265693499116,0.0,0.0,0.0,0.0034700000000019316,0.0006237788069521728,4.410782243563357e-05
ASN 531,R ASN 531,0.0,0.0,0.0,-0.000145000000000004,0.00035210083782917485,2.489728900904744e-05,-0.6481200000000009,0.08367995936901312,0.005917066671924395,0.6477549999999996,0.08364529260514453,0.005914615361543067,0.0,0.0,0.0,-0.0005100000000007299,0.0006479969135741531,4.5820301177623685e-05
PHE 532,R PHE 532,0.0,0.0,0.0,-0.00022999999999998578,0.0004208325082499903,2.9757352032731185e-05,-0.6055850000000003,0.05137356105040257,0.003632659339244075,0.6052399999999998,0.05133363809433733,0.0036298363599482006,0.0,0.0,0.0,-0.0005750000000002053,0.0007031180555212258,4.971795450337582e-05
VAL 533,R VAL 533,0.0,0.0,0.0,-0.00010999999999999954,0.00031288975694323905,2.2124646889837497e-05,0.5861499999999998,0.04445298077744632,0.0031433004151687535,-0.5857499999999999,0.044456467470997386,0.0031435469616341413,0.0,0.0,0.0,0.0002899999999999089,0.0006449030934955752,4.560153506189032e-05
PHE 534,R PHE 534,0.0,0.0,0.0,-0.0001600000000000057,0.0003666060555964803,2.5922962793632363e-05,-0.4328849999999997,0.04887966627341384,0.0034563143484066306,0.4326600000000001,0.04886874665877987,0.003455542215051068,0.0,0.0,0.0,-0.00038500000000005305,0.0006832093383436649,4.831019561127797e-05
GLY 535,R GLY 535,0.0,0.0,0.0,-7.000000000000228e-05,0.00025514701644346985,1.8041618552669306e-05,-0.27887000000000006,0.1309693593937143,0.009260932215495343,0.27867999999999993,0.13093894607793352,0.009258781669312648,0.0,0.0,0.0,-0.00025999999999999217,0.0006343500610862228,4.4855322984016875e-05
GLN 536,R GLN 536,0.0,0.0,0.0,-0.00012999999999999733,0.00033630343441599795,2.378024390118775e-05,-0.004535000000000515,0.3452302402383078,0.024411464394316833,0.004524999999999974,0.34504430059776386,0.024398316476244835,0.0,0.0,0.0,-0.00014000000000038426,0.0007002856560002118,4.951767361254196e-05
SER 537,R SER 537,0.0,0.0,0.0,-0.00011499999999999732,0.00031902194281897806,2.2558257911460638e-05,-0.29128500000000007,0.21644455127122064,0.015304940995475948,0.29103500000000004,0.21633604363351,0.015297268346832375,0.0,0.0,0.0,-0.0003649999999999465,0.0006941001368678963,4.908029136018002e-05
GLY 538,R GLY 538,0.0,0.0,0.0,-7.499999999999674e-05,0.000263391343821307,1.8624580532188365e-05,-0.8682749999999999,0.06923192453629698,0.0048954363314210915,0.8676450000000002,0.06917628910977525,0.004891502312684319,0.0,0.0,0.0,-0.0007050000000000284,0.0006541979822653107,4.6258782949835794e-05
ALA 539,R ALA 539,0.0,0.0,0.0,-0.00010999999999998789,0.0003128897569432059,2.212464688983515e-05,-0.3208749999999999,0.11872813219704947,0.008395346739414654,0.3206749999999999,0.11867560564412612,0.00839163255123821,0.0,0.0,0.0,-0.00030999999999993327,0.0006884039511797405,4.867751020748075e-05
GLY 540,R GLY 540,0.0,0.0,0.0,-0.0001350000000000001,0.00034172357249683585,2.416350554038054e-05,-0.10595000000000003,0.1365144589411686,0.009653029964731281,0.10581999999999996,0.136321999691906,0.009639421040705717,0.0,0.0,0.0,-0.00026499999999998747,0.0006890391861135312,4.8722428100413746e-05
ASN 541,R ASN 541,0.0,0.0,0.0,-0.0002649999999999936,0.00044133320745213655,3.120697037522151e-05,0.5275200000000003,0.1935185252114129,0.013683826146220993,-0.5267500000000002,0.1932918712724356,0.013667799292497644,0.0,0.0,0.0,0.0005050000000003862,0.0007210929205034465,5.0988969395359904e-05
ASN 542,R ASN 542,0.0,0.0,0.0,-0.0001850000000000307,0.0003882975663071429,2.745678422540138e-05,0.2552750000000005,0.1672333381087639,0.011825182741716962,-0.25526999999999994,0.16705058245932589,0.011812259965815185,0.0,0.0,0.0,-0.00017999999999940286,0.0007124605252222554,5.037856687123861e-05
TRP 543,R TRP 543,0.0,0.0,0.0,-0.00037499999999999643,0.0004841229182759225,3.4232659844072557e-05,-0.85116,0.09981054252933284,0.0070576711456399556,0.8503849999999996,0.09971201921032435,0.0070507044949423645,0.0,0.0,0.0,-0.0011499999999999844,0.0007533259586661116,5.326818938166643e-05
ALA 544,R ALA 544,0.0,0.0,0.0,-0.00011500000000000288,0.00031902194281899346,2.255825791146173e-05,-0.2959499999999999,0.07419951145391729,0.005246697770979382,0.29570499999999994,0.07418441868074425,0.005245630550753625,0.0,0.0,0.0,-0.0003599999999999537,0.0006636264009214562,4.692547282659842e-05
LYS 545,R LYS 545,0.0,0.0,0.0,-0.00016999999999996795,0.0003756327994197882,2.6561249970581847e-05,-73.83082500000002,0.9438555368109636,0.06674066505395014,73.82403000000004,0.9433090103974241,0.066702019800639,0.0,0.0,0.0,-0.006964999999998583,0.0008965349965289765,6.339459756166971e-05
GLY 546,R GLY 546,0.0,0.0,0.0,-8.49999999999973e-05,0.00027888169534767796,1.9719913792914392e-05,-0.5180749999999997,0.17812217541620184,0.012595139811649607,0.5176600000000002,0.17800852339143663,0.0125871033999089,0.0,0.0,0.0,-0.0004999999999999738,0.0006324555320337449,4.4721359550000674e-05
HID 547,R HID 547,0.0,0.0,0.0,-0.00017499999999997406,0.0003799671038392104,2.686773157525187e-05,-0.7699799999999999,0.14298363402851405,0.010110469722025787,0.7693099999999997,0.14293496388218102,0.010107028222974445,0.0,0.0,0.0,-0.0008450000000001268,0.0006935236117103162,4.903952487533507e-05
TYR 548,R TYR 548,0.0,0.0,0.0,-0.000125000000000004,0.00033071891388308447,2.3385358667337886e-05,-0.24857000000000012,0.23741477439283373,0.016787759692704702,0.248355,0.2372598553801295,0.016776805264262912,0.0,0.0,0.0,-0.0003400000000003667,0.0006590902821315202,4.660472079093527e-05
THR 549,R THR 549,0.0,0.0,0.0,-9.999999999999288e-05,0.0002999999999999786,2.1213203435594913e-05,-0.201935,0.19651458158365762,0.013895679323984132,0.20178499999999988,0.19648274421689055,0.013893428082190521,0.0,0.0,0.0,-0.00024999999999989473,0.0006383572667402292,4.513867521317258e-05
GLU 550,R GLU 550,0.0,0.0,0.0,-0.00013499999999999957,0.0003417235724968345,2.4163505540380444e-05,70.32627499999998,0.9027440719138484,0.06383364549262385,-70.321665,0.9023115774384396,0.06380306351498512,0.0,0.0,0.0,0.004474999999999198,0.0007933315826307944,5.6097014180769055e-05
GLY 551,R GLY 551,0.0,0.0,0.0,-5.999999999999117e-05,0.00023748684174072342,1.6792855623744197e-05,-0.33129500000000006,0.08320167050606567,0.00588324654208878,0.33099999999999996,0.08313278534970406,0.005878375625970141,0.0,0.0,0.0,-0.00035499999999992623,0.0006992674738609833,4.944567726302881e-05
ALA 552,R ALA 552,0.0,0.0,0.0,-8.000000000000063e-05,0.0002712931993250129,1.918332609325103e-05,-0.18991500000000006,0.10268845005646919,0.0072611699384465475,0.189835,0.10260481360540544,0.007255255948276392,0.0,0.0,0.0,-0.00015999999999990466,0.0006590902821313565,4.6604720790923695e-05
GLU 553,R GLU 553,0.0,0.0,0.0,-7.999999999999674e-05,0.0002712931993249997,1.9183326093250095e-05,67.21320500000002,0.6460628320622606,0.045683540962381,-67.210135,0.6459395535007828,0.04567482385170142,0.0,0.0,0.0,0.0029899999999996396,0.0006081940479798456,4.3005813560384526e-05
LEU 554,R LEU 554,0.0,0.0,0.0,-0.00012999999999999622,0.000336303434415995,2.3780243901187542e-05,-0.33069000000000004,0.0960058013872073,0.006788635319414313,0.330525,0.09602806555898138,0.006790209634098209,0.0,0.0,0.0,-0.0002949999999997488,0.0006693093455196943,4.732731769285058e-05
VAL 555,R VAL 555,0.0,0.0,0.0,-9.000000000000563e-05,0.0002861817604251016,2.023610634484933e-05,0.08295499999999985,0.06889167565823916,0.004871377102524512,-0.08301000000000001,0.06882092632332108,0.004866374369076011,0.0,0.0,0.0,-0.00014500000000016388,0.0006511336268387047,4.60421002996239e-05
ASP 556,R ASP 556,0.0,0.0,0.0,-8.00000000000027e-05,0.00027129319932501996,1.9183326093251532e-05,69.20829500000002,0.5715403904983227,0.04041400858433714,-69.20467000000002,0.5713297568796322,0.04039911453832495,0.0,0.0,0.0,0.0035449999999976,0.0006465098607084211,4.571515066108948e-05
SER 557,R SER 557,0.0,0.0,0.0,-4.4999999999996154e-05,0.00020730412441626107,1.4658615214267794e-05,0.013849999999999967,0.21046162951949213,0.014881884541280374,-0.013834999999999995,0.21043418870278655,0.014879944182522992,0.0,0.0,0.0,-2.999999999999503e-05,0.0006157109711545414,4.35373402954331e-05
VAL 558,R VAL 558,0.0,0.0,0.0,-0.00011000000000001287,0.00031288975694327694,2.2124646889840177e-05,-0.049810000000000035,0.0801569329503068,0.005667951084827735,0.049785,0.08011522186825673,0.005665001665930911,0.0,0.0,0.0,-0.00013499999999995544,0.0006455811335533138,4.5649479734164635e-05
LEU 559,R LEU 559,0.0,0.0,0.0,-0.000114999999999994,0.0003190219428189688,2.2558257911459984e-05,0.2638200000000003,0.07619165046118895,0.005387563271090185,-0.2637100000000001,0.07617037416213683,0.005386058809556354,0.0,0.0,0.0,-4.999999999828475e-06,0.000703544597022695,4.974811554219045e-05
ASP 560,R ASP 560,0.0,0.0,0.0,-8.999999999999342e-05,0.0002861817604250628,2.0236106344846585e-05,69.30382500000002,0.43970034611384634,0.031091509642717275,-69.30045000000003,0.43955366851041683,0.031081137969913953,0.0,0.0,0.0,0.003284999999998206,0.0006586159730865276,4.657118207672603e-05
VAL 561,R VAL 561,0.0,0.0,0.0,-9.500000000000507e-05,0.00029321493822793065,2.073342711661644e-05,-0.09209499999999998,0.08594402815204802,0.00607716051088007,0.09187,0.08594878184128041,0.006077496647469257,0.0,0.0,0.0,-0.00031999999999991605,0.000622575296650946,4.4022721406111036e-05
VAL 562,R VAL 562,0.0,0.0,0.0,-0.0001850000000000107,0.00038829756630710105,2.7456784225398422e-05,0.10199000000000004,0.06368115812389107,0.004502937874321617,-0.10199499999999999,0.06373440966228525,0.004506703326712332,0.0,0.0,0.0,-0.00018999999999995493,0.0006587108622148867,4.657789175133839e-05
ARG 563,R ARG 563,0.0,0.0,0.0,-0.0001499999999999768,0.00035707142142708744,2.52487623459013e-05,-70.54221,0.4781650299838129,0.03381137352278229,70.53839500000001,0.47797887921053095,0.03379821067537121,0.0,0.0,0.0,-0.003964999999996479,0.0006810102789215922,4.815469862832e-05
LYS 564,R LYS 564,0.0,0.0,0.0,-0.00012000000000001232,0.0003249615361854718,2.2978250586154473e-05,-69.36437999999998,0.544214668675689,0.03848178826417699,69.36101500000004,0.5440533565442885,0.038470381773976894,0.0,0.0,0.0,-0.003485000000000156,0.0006854013422824236,4.846519369622637e-05
GLU 565,R GLU 565,0.0,0.0,0.0,-0.0002050000000000085,0.00040370162248870583,2.854601548377755e-05,76.37490500000001,0.6178096842637246,0.04368574172255995,-76.368585,0.6175557568180354,0.04366778634068233,0.0,0.0,0.0,0.006114999999997508,0.0007627417649489762,5.3933987428961676e-05
SER 566,R SER 566,0.0,0.0,0.0,-0.00013000000000000788,0.00033630343441602516,2.3780243901189673e-05,0.5984899999999999,0.07449550254881193,0.005267627502016465,-0.5982349999999996,0.0744926155736272,0.005267423362043441,0.0,0.0,0.0,0.00012499999999999512,0.0006552671211040886,4.6334382482128774e-05
GLU 567,R GLU 567,0.0,0.0,0.0,-0.00012499999999999957,0.00033071891388307265,2.338535866733705e-05,70.63437499999998,0.9894525377080859,0.06996485990756257,-70.63092999999999,0.9891128576171031,0.06994084089798576,0.0,0.0,0.0,0.0033200000000030627,0.0007399999999988803,5.232590180772534e-05
SER 568,R SER 568,0.0,0.0,0.0,-9.500000000000507e-05,0.00029321493822793065,2.073342711661644e-05,0.02537000000000019,0.2829056964785261,0.020004453641626896,-0.025410000000000002,0.28279818227845804,0.019996851239632702,0.0,0.0,0.0,-0.00013499999999981636,0.0006219123732488811,4.3975845642810305e-05
CYS 569,R CYS 569,0.0,0.0,0.0,-0.00013999999999999346,0.0003469870314579333,2.453568829276945e-05,-0.34623000000000004,0.11327430026268062,0.008009702584990258,0.34608999999999995,0.11319828576440524,0.008004327548270357,0.0,0.0,0.0,-0.0002800000000000935,0.0006645299090334338,4.6989360497882055e-05
ASP 570,R ASP 570,0.0,0.0,0.0,-0.00016499999999999902,0.0003711805490593471,2.6246428328441033e-05,75.207045,0.6771539950227292,0.047882018178813344,-75.20202999999998,0.6768559219688487,0.047860941231044556,0.0,0.0,0.0,0.004850000000002836,0.000746659226151543,5.27967802047256e-05
CYM 571,R CYM 571,0.0,0.0,0.0,-0.0001399999999999968,0.00034698703145794155,2.4535688292770033e-05,80.06891500000002,0.657830728816215,0.04651565692188344,-80.06135999999996,0.6573796699097444,0.04648376224073544,0.0,0.0,0.0,0.007414999999999026,0.0007891609468310943,5.5802105695186326e-05
LEU 572,R LEU 572,0.0,0.0,0.0,-0.00024000000000001242,0.0004270831300812746,3.0199337741084564e-05,-0.31669500000000006,0.09066135877539,0.006410726158166478,0.31643,0.09059301904672402,0.0064058938096100615,0.0,0.0,0.0,-0.0005049999999998356,0.0007210929205035609,5.098896939536799e-05
GLN 573,R GLN 573,0.0,0.0,0.0,-0.0004549999999999943,0.0004979708826829068,3.5211858797853414e-05,0.4789749999999999,0.1969321567824814,0.013925206349458494,-0.4783400000000001,0.19671508432247864,0.013909857008610815,0.0,0.0,0.0,0.0001799999999998647,0.0007533923280734628,5.327288240746657e-05
GLY 574,R GLY 574,0.0,0.0,0.0,-0.0001250000000000151,0.0003307189138831138,2.338535866733996e-05,-0.313625,0.14043989595196923,0.009930600277677061,0.31340500000000004,0.1403296154594601,0.00992280226926848,0.0,0.0,0.0,-0.0003449999999999076,0.0006602840297931311,4.6689131497590336e-05
PHE 575,R PHE 575,0.0,0.0,0.0,-0.00036500000000001977,0.0004814301610826069,3.404225315692432e-05,0.6457450000000001,0.10172207221149183,0.007192836705709354,-0.64508,0.10155448586842564,0.007180986561747718,0.0,0.0,0.0,0.00029999999999992256,0.0007000000000000943,4.9497474683064994e-05
GLN 576,R GLN 576,0.0,0.0,0.0,-0.0006250000000000133,0.00048412291827593573,3.423265984407349e-05,-0.41045500000000046,0.38428118347767126,0.02717278307194532,0.4103000000000004,0.383789030588421,0.02713798260740838,0.0,0.0,0.0,-0.0007800000000004559,0.0008611620056647873,6.089334939057791e-05
LEU 577,R LEU 577,0.0,0.0,0.0,-0.00048000000000002153,0.0004995998398718935,3.5327043465312915e-05,0.9668599999999999,0.06675065842372276,0.00471998432200813,-0.9656499999999998,0.06663473193463144,0.004711787081352568,0.0,0.0,0.0,0.0007299999999998008,0.0007190966555340686,5.084781214567067e-05
THR 578,R THR 578,0.0,0.0,0.0,-0.0005550000000000255,0.0004969657935914918,3.514078826662979e-05,-0.8770650000000006,0.16437089394110874,0.011622777373545279,0.8766049999999995,0.1641164189683664,0.011604783275658441,0.0,0.0,0.0,-0.0010150000000005094,0.0007840758891840179,5.54425378206891e-05
HID 579,R HID 579,0.0,0.0,0.0,-0.0006300000000000417,0.0004828043081829635,3.413942003022532e-05,0.7527299999999998,0.17634785822345694,0.012469676639753027,-0.7518699999999999,0.176054659410084,0.01244894435283584,0.0,0.0,0.0,0.00022999999999970378,0.0007855571271396862,5.55472771609895e-05
SER 580,R SER 580,0.0,0.0,0.0,-0.00035999999999998923,0.00047999999999998543,3.394112549695325e-05,-0.4754,0.1669380723501985,0.011804304299703585,0.47459000000000023,0.1667363244767012,0.011790038570759593,0.0,0.0,0.0,-0.0011700000000000844,0.0008069076774947186,5.705698905480032e-05
LEU 581,R LEU 581,0.0,0.0,0.0,-0.0007250000000000534,0.00044651427748732496,3.1573327350789925e-05,-0.8629650000000001,0.16851410556686308,0.011915746677191462,0.8615899999999996,0.16828099090509538,0.011899262981378467,0.0,0.0,0.0,-0.002100000000000027,0.0007483314773546529,5.2915026221282237e-05
GLY 582,R GLY 582,0.0,0.0,0.0,-0.0002750000000000252,0.00044651427748733483,3.157332735079062e-05,-0.7532400000000004,0.11484055207111943,0.008120453312469536,0.75201,0.11464501689999429,0.00810662688792323,0.0,0.0,0.0,-0.0015050000000000662,0.0007549668866911038,5.338422051505754e-05
GLY 583,R GLY 583,0.0,0.0,0.0,-0.00022499999999998576,0.00041758232721222536,2.952752952754243e-05,0.31616999999999995,0.1081695941565842,0.007648745354631743,-0.3158949999999999,0.10803228209660308,0.007639035925756608,0.0,0.0,0.0,5.00000000001144e-05,0.0007599342076785058,5.373546315050975e-05
GLY 584,R GLY 584,0.0,0.0,0.0,-0.00015000000000000568,0.00035707142142715607,2.5248762345906152e-05,0.051270000000000045,0.12133654478350703,0.008579789362216303,-0.05128499999999996,0.1212380459055655,0.00857282443976313,0.0,0.0,0.0,-0.00016499999999992633,0.0006616456755695803,4.678541439380046e-05
THR 585,R THR 585,0.0,0.0,0.0,-0.0002649999999999908,0.000441333207452132,3.120697037522119e-05,-0.7927450000000009,0.08484273672506513,0.005999287447271849,0.7919949999999994,0.08478711561906804,0.005995354441149085,0.0,0.0,0.0,-0.0010150000000002457,0.0007244135559197039,5.122377377742828e-05
GLY 586,R GLY 586,0.0,0.0,0.0,-0.00015000000000001901,0.0003570714214271878,2.5248762345908395e-05,-0.5322950000000003,0.12423867342739744,0.008785000846613366,0.5316649999999999,0.12410549051109683,0.00877558339228793,0.0,0.0,0.0,-0.000779999999999973,0.0006720119046565642,4.751841748207442e-05
SER 587,R SER 587,0.0,0.0,0.0,-0.00029499999999999194,0.0004560427611529303,3.22470928922274e-05,-0.68156,0.13658054912761153,0.009657703246631651,0.6805449999999997,0.13635335703605045,0.009641638339774172,0.0,0.0,0.0,-0.0013100000000000533,0.0007374957626997615,5.2148825490134625e-05
GLY 588,R GLY 588,0.0,0.0,0.0,-0.00012000000000000899,0.0003249615361854628,2.297825058615384e-05,0.1672200000000001,0.1410527972072868,0.00997393894106034,-0.16717499999999996,0.14092354088299086,0.00996479913871825,0.0,0.0,0.0,-7.499999999995344e-05,0.000677772085586224,4.79257237816968e-05
MET 589,R MET 589,0.0,0.0,0.0,-0.00018999999999999684,0.0003923009049186541,2.7739863013359933e-05,-0.22012499999999996,0.21687719883611578,0.015335533798176067,0.21988999999999995,0.21662737107761815,0.015317868307959837,0.0,0.0,0.0,-0.000424999999999921,0.0007578753195610756,5.3589877775555825e-05
GLY 590,R GLY 590,0.0,0.0,0.0,-0.00014000000000000901,0.0003469870314579718,2.4535688292772175e-05,-0.485505,0.11749731901196708,0.008308315104460097,0.4850049999999998,0.1174178648034454,0.008302696843496148,0.0,0.0,0.0,-0.0006400000000000316,0.0007002856560004722,4.951767361256038e-05
THR 591,R THR 591,0.0,0.0,0.0,-0.0002399999999999869,0.0004270831300812292,3.0199337741081352e-05,-0.6213950000000008,0.12249130162994969,0.008661443001890421,0.6206399999999999,0.12238317041162242,0.008653796970116704,0.0,0.0,0.0,-0.0009950000000003888,0.0007516481889823427,5.314955314960021e-05
LEU 592,R LEU 592,0.0,0.0,0.0,-0.00016000000000001568,0.00036660605559650316,2.5922962793633983e-05,0.026575000000000005,0.08975168173911849,0.006346402278062751,-0.026645000000000002,0.0896612456694641,0.006340007482251103,0.0,0.0,0.0,-0.0002299999999999147,0.0006834471449935574,4.8327011080753e-05
LEU 593,R LEU 593,0.0,0.0,0.0,-0.0002249999999999841,0.0004175823272122222,2.952752952754221e-05,-0.4201850000000002,0.08292605606804009,0.005863757658276699,0.41981499999999977,0.08288932847478128,0.005861160625251703,0.0,0.0,0.0,-0.0005949999999999056,0.0006789513973768854,4.80091137181278e-05
ILE 594,R ILE 594,0.0,0.0,0.0,-0.0002950000000000075,0.00045604276115295445,3.224709289222911e-05,-0.509185,0.09376183005359803,0.00662996258473598,0.5086299999999996,0.09371026144452008,0.006626316133418441,0.0,0.0,0.0,-0.0008499999999998575,0.0007466592261533411,5.2796780204852744e-05
SER 595,R SER 595,0.0,0.0,0.0,-0.00013499999999999623,0.00034172357249682604,2.4163505540379848e-05,-0.22350999999999985,0.25789141106287355,0.01823567655723253,0.2232499999999999,0.25770492331346734,0.018222489882011195,0.0,0.0,0.0,-0.0003950000000000342,0.0007134248383677641,5.044675410767626e-05
LYS 596,R LYS 596,0.0,0.0,0.0,-0.00015500000000000512,0.0003619046835839634,2.559052559053923e-05,-73.57006500000001,0.7560057346150826,0.05345767815622423,73.56473,0.7556641761408194,0.05343352632489191,0.0,0.0,0.0,-0.005490000000003619,0.0007615116545398999,5.384700548777508e-05
ILE 597,R ILE 597,0.0,0.0,0.0,-0.0002649999999999797,0.0004413332074521135,3.120697037521988e-05,-0.5542999999999999,0.08222329353656468,0.005814064843119691,0.5538749999999998,0.08220547046882089,0.005812804561913372,0.0,0.0,0.0,-0.0006899999999995199,0.0006956292115777688,4.918841326980919e-05
ARG 598,R ARG 598,0.0,0.0,0.0,-0.00037500000000003644,0.00048412291827597373,3.4232659844076175e-05,-85.27243000000004,0.9079722655958894,0.06420333461321663,85.26016500000001,0.9072204295366588,0.06415017177563438,0.0,0.0,0.0,-0.012639999999998111,0.001086462148445512,7.682447526683269e-05
GLU 599,R GLU 599,0.0,0.0,0.0,-0.00013500000000000344,0.0003417235724968443,2.416350554038114e-05,73.71814999999998,0.9218418397432484,0.06518406160639335,-73.71323999999998,0.9214516169637363,0.06515646868903671,0.0,0.0,0.0,0.004775000000000915,0.0007838207703297303,5.542449819350157e-05
GLU 600,R GLU 600,0.0,0.0,0.0,-0.0001299999999999951,0.0003363034344159922,2.3780243901187342e-05,71.87291,0.5091451383436367,0.036001997993094836,-71.86884500000002,0.5089543604050715,0.03598850795568881,0.0,0.0,0.0,0.0039349999999969045,0.0006409173113651952,4.531969770461794e-05
TYR 601,R TYR 601,0.0,0.0,0.0,-0.00022999999999998743,0.00042083250824999336,2.97573520327314e-05,0.52021,0.10580938474445478,0.00748185334659804,-0.5198000000000003,0.10569517491352072,0.007473777492004876,0.0,0.0,0.0,0.00017999999999993133,0.0007054076835419527,4.987985565336088e-05
PRO 602,R PRO 602,0.0,0.0,0.0,-0.00017500000000000902,0.0003799671038392863,2.6867731575257237e-05,0.8416199999999995,0.09023372761889317,0.0063804880691059225,-0.8410900000000003,0.09021109632411516,0.006378887794905466,0.0,0.0,0.0,0.0003549999999999187,0.0006472827820978434,4.576980445666795e-05
ASP 603,R ASP 603,0.0,0.0,0.0,-0.00015999999999999847,0.0003666060555964637,2.592296279363119e-05,80.04995500000003,0.8680710299127319,0.061381891180288306,-80.04212999999996,0.867539147878146,0.06134428144094361,0.0,0.0,0.0,0.007664999999999935,0.0008560227800715086,6.052995126387243e-05
ARG 604,R ARG 604,0.0,0.0,0.0,-0.0003250000000000086,0.0004683748498798922,3.31191032487303e-05,-81.59795,0.6012836996795364,0.04251717814603357,81.58921000000005,0.6008158252684936,0.04248409442915437,0.0,0.0,0.0,-0.009064999999992409,0.000916937838679734,6.483729636569765e-05
ILE 605,R ILE 605,0.0,0.0,0.0,-0.0005050000000000038,0.0004999749993749719,3.535357124817825e-05,-0.9317199999999992,0.09807681479331125,0.006935078081752749,0.9309850000000003,0.09797930789201834,0.006928183302641077,0.0,0.0,0.0,-0.0012399999999997125,0.0007432361670420501,5.255473337385312e-05
MET 606,R MET 606,0.0,0.0,0.0,-0.00034999999999999696,0.00047696960070846864,3.3726843908079806e-05,0.08107500000000009,0.30325532043972453,0.021443389351382864,-0.08081499999999998,0.3029308349689744,0.02142044476370647,0.0,0.0,0.0,-8.999999999996837e-05,0.0007758221445666812,5.4858909941779026e-05
ASN 607,R ASN 607,0.0,0.0,0.0,-0.0006099999999999756,0.0004877499359302667,3.4489128721959566e-05,-1.3716050000000006,0.5485419208911928,0.03878777120272571,1.3705399999999994,0.5478889745194753,0.03874160092200645,0.0,0.0,0.0,-0.0016750000000017805,0.0010674151020110669,7.547764569729557e-05
THR 608,R THR 608,0.0,0.0,0.0,-0.0005850000000000399,0.0004927220311697376,3.4840708948013087e-05,0.78106,0.14561056417719176,0.010296221734209127,-0.7790250000000003,0.14537841784460037,0.010279806509608832,0.0,0.0,0.0,0.0014500000000000624,0.0007599342076785535,5.3735463150513126e-05
PHE 609,R PHE 609,0.0,0.0,0.0,-0.0015050000000000052,0.0004999749993750138,3.535357124818121e-05,-1.01894,0.18294326005622516,0.012936041975813085,1.01612,0.18244337642128935,0.012900694865006357,0.0,0.0,0.0,-0.004324999999999939,0.001085990331448402,7.679111276701913e-05
SER 610,R SER 610,0.0,0.0,0.0,-0.0007049999999999823,0.0004560427611529297,3.2247092892227356e-05,1.0428400000000009,0.20004400615864226,0.014145247329049941,-1.0405849999999996,0.19972391638209192,0.014122613563891218,0.0,0.0,0.0,0.0015500000000000453,0.0008587782018658421,6.072478900745267e-05
VAL 611,R VAL 611,0.0,0.0,0.0,-0.0012100000000000327,0.00040730823708829816,2.8801041647827366e-05,-1.0808000000000004,0.12429774736494155,0.008789178004796248,1.080115,0.12407079340038295,0.008773129936060593,0.0,0.0,0.0,-0.001894999999999849,0.0008508672046799649,6.0165397031844526e-05
VAL 612,R VAL 612,0.0,0.0,0.0,-0.0013500000000000285,0.000476969600708463,3.3726843908079406e-05,0.8316400000000002,0.14789283417393692,0.010457602593328837,-0.8284549999999998,0.14755571142792243,0.010433764415348929,0.0,0.0,0.0,0.001834999999999888,0.0008589382981333928,6.073610952309545e-05
PRO 613,R PRO 613,0.0,0.0,0.0,-0.0011000000000000343,0.0003000000000000042,2.1213203435596722e-05,0.9245749999999997,0.28446482097967785,0.020114700392374747,-0.9233500000000002,0.2838697720786767,0.020072624081071196,0.0,0.0,0.0,0.00012499999999987743,0.0008884677821956377,6.282415936563079e-05
SER 614,R SER 614,0.0,0.0,0.0,-0.0015850000000000013,0.0004927220311696962,3.484070894801016e-05,-0.9426350000000001,0.4978784106335603,0.0352053200365371,0.94136,0.49622966497379045,0.03508873611288958,0.0,0.0,0.0,-0.0028599999999999316,0.0019571407716361235,0.00013839075113605752
PRO 615,R PRO 615,0.0,0.0,0.0,-0.001944999999999999,0.00046040742826326765,3.255572146336155e-05,-0.7591899999999996,0.3327833437839115,0.023531335905553792,0.7578599999999995,0.3316532683390903,0.023451427504525245,0.0,0.0,0.0,-0.00327499999999997,0.0014626602476310667,0.0001034256979671922
LYS 616,R LYS 616,0.0,0.0,0.0,-0.006294999999999986,0.001130475563645688,7.993669370195504e-05,-129.91239500000006,3.8592419241289853,0.2728896134791025,129.81790999999998,3.856878088805901,0.27272246508044634,0.0,0.0,0.0,-0.10078000000000223,0.009483754530775832,0.0006706027139820234
VAL 617,R VAL 617,0.0,0.0,0.0,-0.0024649999999999924,0.0004987734956871468,3.526861210765007e-05,-0.5930950000000003,0.17739886125620996,0.012543993776903756,0.59175,0.17687161304177593,0.012506711698124276,0.0,0.0,0.0,-0.0038100000000004,0.000981784090317252,6.942261879243948e-05
SER 618,R SER 618,0.0,0.0,0.0,-0.0009849999999999976,0.00023404059476936638,1.654916916343518e-05,0.03207000000000001,0.19066728901413568,0.013482213301235065,-0.03138000000000002,0.19026722155957396,0.013453924260229802,0.0,0.0,0.0,-0.0002949999999998984,0.0007861138594377008,5.558664407931266e-05
ASP 619,R ASP 619,0.0,0.0,0.0,-0.0008750000000000036,0.0003307189138830732,2.338535866733709e-05,96.57015499999996,1.3846090498700299,0.09790664484553606,-96.53438999999993,1.3820394704611998,0.09772494814305796,0.0,0.0,0.0,0.03489000000000118,0.0027254173992253086,0.00019271611245560196
THR 620,R THR 620,0.0,0.0,0.0,-0.0005300000000000066,0.0004990991885387171,3.5291642070043005e-05,0.3678699999999999,0.1965392660513415,0.013897424779433058,-0.3672449999999997,0.19615829060990556,0.013870485747622568,0.0,0.0,0.0,9.499999999995179e-05,0.0008694682282866083,6.14806880247714e-05
VAL 621,R VAL 621,0.0,0.0,0.0,-0.000474999999999991,0.0004993746088859447,3.531111722956315e-05,0.7159300000000002,0.17904576258599272,0.01266044728672721,-0.7150500000000005,0.178720557015692,0.012637451780323281,0.0,0.0,0.0,0.0004050000000000886,0.0008549707597337334,6.045556219239373e-05
VAL 622,R VAL 622,0.0,0.0,0.0,-0.0003149999999999842,0.00046451587701603746,3.284623266068564e-05,0.06703500000000011,0.09806596644606105,0.00693431098776222,-0.06714499999999997,0.09792831038571022,0.00692457723438767,0.0,0.0,0.0,-0.00042499999999993514,0.0008150920193450784,5.763570941699415e-05
GLU 623,R GLU 623,0.0,0.0,0.0,-0.0007549999999999934,0.00043008720046055284,3.0411757594719493e-05,97.69038000000005,1.2187412135457927,0.08617801766097521,-97.65352500000004,1.2165236904248677,0.08602121509735082,0.0,0.0,0.0,0.03610000000000042,0.00240831891575734,0.00017029386365918488
PRO 624,R PRO 624,0.0,0.0,0.0,-0.0005699999999999972,0.0004950757517794587,3.5007142128428315e-05,-0.12220499999999994,0.10628100947488223,0.007515202251104093,0.12163500000000002,0.10608926324091436,0.007501643744873527,0.0,0.0,0.0,-0.0011399999999998744,0.0008248636250919709,5.8326666285665065e-05
TYR 625,R TYR 625,0.0,0.0,0.0,-0.0004050000000000065,0.0004908920451586147,3.471130939621894e-05,0.3166849999999999,0.1678004939653037,0.011865286716931859,-0.3165450000000001,0.1675930725746143,0.011850619809739898,0.0,0.0,0.0,-0.0002650000000001107,0.0008454436705069063,5.978189525266785e-05
ASN 626,R ASN 626,0.0,0.0,0.0,-0.000359999999999987,0.0004799999999999825,3.3941125496953045e-05,-1.1035399999999997,0.15612430432191526,0.011039655429405848,1.1020499999999998,0.15590926046903142,0.011024449532743183,0.0,0.0,0.0,-0.001850000000000307,0.0007858116822742262,5.556527692717141e-05
ALA 627,R ALA 627,0.0,0.0,0.0,-0.00034499999999999754,0.0004753682782853696,3.361361331365587e-05,-0.42630499999999993,0.2574902560777783,0.018207310616205768,0.42547500000000005,0.2571948665409166,0.01818642342174512,0.0,0.0,0.0,-0.0011749999999999304,0.0007964766161036816,5.6319401630342774e-05
THR 628,R THR 628,0.0,0.0,0.0,-0.0003599999999999959,0.0004799999999999942,3.394112549695387e-05,0.5479300000000003,0.15896114336528872,0.01124025024187626,-0.5474499999999999,0.15870411935422568,0.011222075899761218,0.0,0.0,0.0,0.00012000000000034872,0.0007717512552630179,5.4571054598571015e-05
LEU 629,R LEU 629,0.0,0.0,0.0,-0.00029500000000001194,0.00045604276115296133,3.22470928922296e-05,-0.17730500000000007,0.11772519685691746,0.008324428501404756,0.176985,0.1176137099788966,0.00831654518865857,0.0,0.0,0.0,-0.000615000000000121,0.0006758513150094409,4.778990479170211e-05
SER 630,R SER 630,0.0,0.0,0.0,-0.00025999999999999244,0.0004386342439892136,3.101612483854075e-05,-0.09600500000000002,0.126894976161391,0.008972829814222486,0.09574000000000003,0.1266821313366648,0.008957779412332051,0.0,0.0,0.0,-0.0005249999999999777,0.0007933315826310779,5.6097014180789106e-05
VAL 631,R VAL 631,0.0,0.0,0.0,-0.0004450000000000087,0.0004969657935914797,3.514078826662894e-05,-0.3493149999999999,0.1153538286100643,0.008156747444600723,0.34871000000000024,0.11511297016409494,0.008139716180555626,0.0,0.0,0.0,-0.0010499999999999865,0.0008170067319181641,5.777110004143935e-05
HID 632,R HID 632,0.0,0.0,0.0,-0.00031000000000004136,0.00046249324319394883,3.2703210851540026e-05,-0.12134500000000002,0.3562436328904701,0.02519022885713824,0.12094499999999998,0.3560039353363949,0.0251732796805462,0.0,0.0,0.0,-0.000709999999999873,0.0007320519107275172,5.176388702559965e-05
GLN 633,R GLN 633,0.0,0.0,0.0,-0.00029500000000000083,0.0004560427611529441,3.224709289222838e-05,-0.6234949999999991,0.39289334427424427,0.027781754801937893,0.6226950000000001,0.3925735497648819,0.027759141915322257,0.0,0.0,0.0,-0.001094999999998798,0.0008160729134090346,5.7705069101419056e-05
LEU 634,R LEU 634,0.0,0.0,0.0,-0.0005050000000000266,0.0004999749993749939,3.535357124817981e-05,-0.49812999999999996,0.11534640479876278,0.008156222501869368,0.4975299999999999,0.11516383590346511,0.008143312931479497,0.0,0.0,0.0,-0.0011049999999999294,0.0007962254705800143,5.6301642960057796e-05
VAL 635,R VAL 635,0.0,0.0,0.0,-0.00043999999999999985,0.0004963869458396336,3.509985754956844e-05,-0.01559499999999991,0.11244576904001333,0.007951116580392976,0.01546499999999999,0.1123326701142637,0.007943119278658728,0.0,0.0,0.0,-0.0005699999999998861,0.0007778817390836905,5.500454526672622e-05
GLU 636,R GLU 636,0.0,0.0,0.0,-0.00025500000000000826,0.00043586121644396443,3.0820042180374475e-05,85.17574499999996,1.3399077094996645,0.09474578275513473,-85.16337999999998,1.3387739673314765,0.09466561507761044,0.0,0.0,0.0,0.01210999999999629,0.0013776429145445012,9.741406469280161e-05
ASN 637,R ASN 637,0.0,0.0,0.0,-0.00022500000000000186,0.0004175823272122552,2.952752952754454e-05,-1.0576250000000011,0.19907190754850274,0.014076509577128775,1.0566299999999995,0.19892021792668546,0.014065783501106512,0.0,0.0,0.0,-0.0012200000000009937,0.0007222188034106152,5.106858133920801e-05
THR 638,R THR 638,0.0,0.0,0.0,-0.00034500000000000253,0.00047536827828537656,3.3613613313656356e-05,-0.33771,0.2705527599193922,0.01913096912077382,0.33734000000000003,0.2703351519873063,0.019115581916332024,0.0,0.0,0.0,-0.0007150000000002699,0.0007508495188782858,5.3093078644949244e-05
ASP 639,R ASP 639,0.0,0.0,0.0,-0.00039500000000000754,0.0004888506929523667,3.456696399743613e-05,90.12460499999997,0.8972244362344713,0.06344334831076717,-90.10764499999998,0.8962020804370432,0.06337105683905249,0.0,0.0,0.0,0.016565000000002356,0.0012632398822072463,8.932454869740393e-05
GLU 640,R GLU 640,0.0,0.0,0.0,-0.0008299999999999441,0.0003756327994198321,2.6561249970584947e-05,96.44156000000001,1.093111136340251,0.07729462970967242,-96.41621,1.0912638113215027,0.07716400410489117,0.0,0.0,0.0,0.024520000000000975,0.002044407004489922,0.00014456140563801005
THR 641,R THR 641,0.0,0.0,0.0,-0.0006949999999999634,0.00046040742826324596,3.255572146336001e-05,0.20064999999999997,0.1284762526695111,0.009084642948404758,-0.19894999999999993,0.128415293092373,0.009080332455367497,0.0,0.0,0.0,0.0010050000000000941,0.0008336516058882072,5.894807036706064e-05
TYR 642,R TYR 642,0.0,0.0,0.0,-0.0019499999999999184,0.00037080992435486586,2.6220221204259638e-05,-0.29921000000000014,0.23088792930770535,0.016326242050759866,0.2989350000000001,0.2305783180938741,0.01630434923187672,0.0,0.0,0.0,-0.0022250000000002676,0.0009404121436901314,6.649718039134697e-05
CYS 643,R CYS 643,0.0,0.0,0.0,-0.00133999999999999,0.00047370877129307074,3.3496268448887766e-05,0.94168,0.4790497443898711,0.033873932278376005,-0.938005,0.4781718676114271,0.03381185701606761,0.0,0.0,0.0,0.0023350000000001894,0.001429256799878975,0.00010106371752514075
ILE 644,R ILE 644,0.0,0.0,0.0,-0.0024399999999999825,0.0004963869458396503,3.509985754956962e-05,-0.9733250000000001,0.1722947456395554,0.012183078300454096,0.9747150000000002,0.17189276824520286,0.012154654206311058,0.0,0.0,0.0,-0.0010500000000000932,0.0014062361110421494,9.943590900673027e-05
ASP 645,R ASP 645,0.0,0.0,0.0,-0.0031050000000000287,0.0005691880181451428,4.024767074005621e-05,118.49534499999999,2.390876424238122,0.16906049325578207,-118.40633999999996,2.3796015053820083,0.16826323609773347,0.0,0.0,0.0,0.08590000000000259,0.011483466375625766,0.0008120036945732684
ASN 646,R ASN 646,0.0,0.0,0.0,-0.0026850000000000164,0.0004855666792521589,3.4334749161743485e-05,1.8236949999999996,0.241032263348703,0.017043554789860964,-1.8185550000000006,0.24068615866932824,0.017019081493282334,0.0,0.0,0.0,0.0024549999999992876,0.0013667388192344474,9.664302871915726e-05
GLU 647,R GLU 647,0.0,0.0,0.0,-0.006860000000000014,0.0010442221985765123,7.383765976789774e-05,129.454245,3.9219312073236123,0.27732241520456696,-129.2714799999999,3.888963633106817,0.2749912556757703,0.0,0.0,0.0,0.1759050000000017,0.032946107129668535,0.0023296415765087083
ALA 648,R ALA 648,0.0,0.0,0.0,-0.005389999999999981,0.0008111103500757314,5.735416288291441e-05,1.6269750000000007,0.1837006651457678,0.012989598603305166,-1.6114549999999992,0.18180464233622745,0.01285552954471413,0.0,0.0,0.0,0.010129999999999974,0.0042594717982398405,0.0003011901392808249
LEU 649,R LEU 649,0.0,0.0,0.0,-0.006369999999999944,0.000770129859179531,5.445640458200873e-05,1.7978250000000002,0.26221678888850936,0.01854152695640263,-1.7950299999999983,0.26308568775212043,0.018602967384265097,0.0,0.0,0.0,-0.0035749999999998483,0.00412727210152174,0.00029184220907880755
TYR 650,R TYR 650,0.0,0.0,0.0,-0.008489999999999996,0.0010197548725061115,7.210755854970946e-05,1.1066650000000002,0.25992761064380715,0.018379657610385267,-1.0951150000000005,0.25930478548418384,0.018335617220998943,0.0,0.0,0.0,0.0030599999999998003,0.005440257346854237,0.0003846842861360566
ASP 651,R ASP 651,0.0,0.0,0.0,-0.02122,0.004033807134705408,0.0002852332378948871,146.75404000000006,4.752873761039486,0.3360789266554631,-146.39821499999994,4.701849126543652,0.3324709401495062,0.0,0.0,0.0,0.3346049999999999,0.0561299294049062,0.003968985370973137
ILE 652,R ILE 652,0.0,0.0,0.0,-0.023225000000000023,0.003378516686358111,0.00023889720592757245,1.9678650000000002,0.2669734383323478,0.01887787286414917,-1.9454950000000002,0.26561361029698816,0.018781718501644132,0.0,0.0,0.0,-0.000854999999999988,0.012857837104272213,0.0009091863807822883
CYS 653,R CYS 653,0.0,0.0,0.0,-0.011874999999999969,0.0015130680751374046,0.00010699006963265353,0.37669000000000025,0.39891197512734555,0.02820733627090654,-0.374905,0.4004085738030593,0.028313161778137738,0.0,0.0,0.0,-0.010089999999999901,0.009587590938290922,0.0006779450567708205
PHE 654,R PHE 654,0.0,0.0,0.0,-0.046074999999999984,0.016590942559119397,0.0011731567989829818,0.7020850000000002,0.4401488472948662,0.031123223465364207,-0.5626549999999998,0.44877207575226896,0.03173297779715924,0.0,0.0,0.0,0.09335499999999984,0.029626828635546387,0.002094933143324664
ARG 655,R ARG 655,0.0,0.0,0.0,-0.12914499999999995,0.03158439448525183,0.002233353952019256,-155.70253500000004,4.875713538422306,0.3447650106141469,155.95719499999998,4.889738076520055,0.34575669521333957,0.0,0.0,0.0,0.12551500000000132,0.07219764383274561,0.005105144353982554
THR 656,R THR 656,0.0,0.0,0.0,-0.07901000000000004,0.013268756535560979,0.0009382427724208489,0.006680000000000135,0.589257598678201,0.041666804389105715,0.17887499999999984,0.5859741371212556,0.04143462859583756,0.0,0.0,0.0,0.10654499999999992,0.044133750973602864,0.0031207274592632978
LEU 657,R LEU 657,0.0,0.0,0.0,-0.03591999999999998,0.005620818445742509,0.0003974518838802959,-0.11114999999999997,0.3905208669200661,0.0276139953194028,0.16962000000000008,0.3832765915106217,0.027101747692722694,0.0,0.0,0.0,0.02255000000000002,0.016768049976070783,0.0011856801845354576
LYS 658,R LYS 658,0.0,0.0,0.0,-0.18853999999999999,0.07221314561767843,0.005106240495707203,-160.89351,7.015178270001529,0.49604801259505943,161.60364499999994,7.2157581915552935,0.5102311548651126,-0.02194768799999999,0.03735481896030359,0.0026413845796826488,0.4996473120000013,0.24050475897012433,0.017006254597541105
LEU 659,R LEU 659,0.0,0.0,0.0,-0.01699499999999998,0.002982444467211449,0.00021089067072775153,1.5825350000000007,0.5846301555470766,0.0413395947473484,-1.5289650000000001,0.5743395631288165,0.04061193997921053,0.0,0.0,0.0,0.036574999999999844,0.011924947588983537,0.0008432211305464429
THR 660,R THR 660,0.0,0.0,0.0,-0.013059999999999995,0.003092959747555746,0.00021870528114337003,0.32476000000000016,1.1140996779462777,0.07877874371935617,-0.27489000000000013,1.1015349281343734,0.07789028173976517,0.0,0.0,0.0,0.03681000000000024,0.019258865490988684,0.0013618074386637685
THR 661,R THR 661,0.0,0.0,0.0,-0.00499999999999999,0.0010246950765959557,7.24568837309469e-05,-0.46399500000000016,0.5779394648014617,0.040866491467643755,0.4796899999999999,0.5761333560036253,0.04073878028979267,0.0,0.0,0.0,0.010694999999999956,0.005914556196368295,0.0004182222794160935
PRO 662,R PRO 662,0.0,0.0,0.0,-0.00512000000000003,0.0008340263784797018,5.897457079114551e-05,-0.8543049999999996,0.30506906099275444,0.02157164017581891,0.854575,0.3043474730879169,0.021520616205745628,0.0,0.0,0.0,-0.004850000000000252,0.0015960889699512396,0.00011286053340295732
THR 663,R THR 663,0.0,0.0,0.0,-0.002294999999999999,0.0005079123940208569,3.591482980608415e-05,1.6354150000000005,0.5787150272586659,0.04092133201491603,-1.6333350000000022,0.5772960616312872,0.040820995993177026,0.0,0.0,0.0,-0.00021500000000005626,0.0020490912619986028,0.00014489263266293125
TYR 664,R TYR 664,0.0,0.0,0.0,-0.002400000000000008,0.0004999999999999823,3.5355339059326123e-05,1.3768700000000007,0.2809050428525582,0.01986298606705416,-1.37524,0.280451604381218,0.01983092312526061,0.0,0.0,0.0,-0.0007700000000000728,0.0010941206514820708,7.736601320992155e-05
GLY 665,R GLY 665,0.0,0.0,0.0,-0.0009800000000000093,0.0002993325909419117,2.116601048851647e-05,0.4167900000000001,0.1422433334114464,0.010058122563381275,-0.41566499999999984,0.14207981128577044,0.010046559802987324,0.0,0.0,0.0,0.0001450000000000129,0.0007307359304153329,5.16708331653343e-05
ASP 666,R ASP 666,0.0,0.0,0.0,-0.0035399999999999694,0.0006232174580353163,4.4068129073061476e-05,108.82488499999994,2.04146486175499,0.1443533647301011,-108.75137,2.032684341728305,0.1437324882047798,0.0,0.0,0.0,0.0699750000000018,0.008915961810145898,0.000630453705675445
LEU 667,R LEU 667,0.0,0.0,0.0,-0.0038350000000000064,0.0005456876395888042,3.858594303629242e-05,0.7624600000000002,0.15925946879228153,0.01126134503511896,-0.7579799999999995,0.1583541903455678,0.01119733218226563,0.0,0.0,0.0,0.0006450000000001577,0.0022201295007273497,0.0001569868625076613
ASN 668,R ASN 668,0.0,0.0,0.0,-0.0018450000000000144,0.00037546637665711254,2.654948210417867e-05,1.4067150000000004,0.23074363214398474,0.016316038700462582,-1.4021599999999994,0.23046291328541604,0.016296188879612494,0.0,0.0,0.0,0.0027100000000015003,0.0013913662350361915,9.838444999080867e-05
HIE 669,R HIE 669,0.0,0.0,0.0,-0.004215000000000031,0.0007607726335772121,5.379474881435952e-05,-0.3749800000000002,1.1778099038469663,0.08328373699588654,0.38477000000000006,1.1766144768359772,0.08319920754129814,0.0,0.0,0.0,0.005575000000000055,0.003579717167598299,0.0002531242283938658
LEU 670,R LEU 670,0.0,0.0,0.0,-0.0066749999999999934,0.0007275816105427114,5.1447789068138084e-05,-0.21051500000000015,0.19020233903661649,0.01344933637303343,0.21797999999999992,0.18953197513876122,0.013401934487229818,0.0,0.0,0.0,0.0007899999999997464,0.0029403911304450034,0.000207917050767844
VAL 671,R VAL 671,0.0,0.0,0.0,-0.0023450000000000224,0.00047536827828539456,3.361361331365763e-05,0.5192599999999997,0.18934688378740194,0.013388846552261306,-0.51824,0.1887585028548381,0.013347241737527632,0.0,0.0,0.0,-0.0013250000000001685,0.00223369089177543,0.0001579457976649033
SER 672,R SER 672,0.0,0.0,0.0,-0.0016249999999999641,0.00048412291827590765,3.4232659844071506e-05,0.04691499999999994,0.4079932692765899,0.028849480738394582,-0.04396,0.4078423940690816,0.028838812250160377,0.0,0.0,0.0,0.0013299999999999087,0.0018251301323466138,0.00012905618931301915
ALA 673,R ALA 673,0.0,0.0,0.0,-0.0024199999999999465,0.0004935585071701343,3.489985673323112e-05,-0.423015,0.19096275756021117,0.013503106082490796,0.42951500000000026,0.19073253465258572,0.013486826864574152,0.0,0.0,0.0,0.004080000000000052,0.0022279138223908995,0.00015753729717118465
THR 674,R THR 674,0.0,0.0,0.0,-0.00293500000000005,0.00044807923406470007,3.168398649160237e-05,0.1049199999999997,0.730693125463761,0.05166780639818181,-0.0990700000000001,0.729189491901796,0.05156148344937331,0.0,0.0,0.0,0.002915000000000013,0.00380102288864435,0.00026877290600056994
MET 675,R MET 675,0.0,0.0,0.0,-0.0017149999999999822,0.00045141444372096717,3.19198214280649e-05,-0.06371500000000001,0.33389275789540573,0.023609783329691953,0.062705,0.33339650264362397,0.02357469278431852,0.0,0.0,0.0,-0.0027249999999999575,0.001399776767916994,9.897916447414946e-05
SER 676,R SER 676,0.0,0.0,0.0,-0.0014849999999999946,0.0004997749493522212,3.5339425575411894e-05,-0.38261500000000004,0.4305923905214766,0.030447479926506215,0.38586999999999977,0.43014614156121433,0.030415925359916326,0.0,0.0,0.0,0.0017700000000001551,0.0017824421449237284,0.00012603769277482632
GLY 677,R GLY 677,0.0,0.0,0.0,-0.001339999999999994,0.00047370877129302515,3.349626844888454e-05,-0.6190150000000001,0.20505139544758041,0.014499323221274847,0.6236750000000001,0.20472237145705363,0.014476057711787392,0.0,0.0,0.0,0.003319999999999889,0.0020512435252791434,0.00014504482065898816
VAL 678,R VAL 678,0.0,0.0,0.0,-0.0019699999999999553,0.0002628687885619078,1.8587630295441775e-05,-0.20261999999999986,0.1509527926207395,0.010673974330117152,0.20123500000000002,0.15052086159399966,0.010643432194315893,0.0,0.0,0.0,-0.003354999999999886,0.0014625235040844919,0.00010341602873828556
THR 679,R THR 679,0.0,0.0,0.0,-0.0012050000000000333,0.0004037016224886732,2.8546015483775243e-05,-0.6561450000000003,0.28425498056322496,0.02009986243423066,0.655975,0.28443766342557375,0.020112780063308,0.0,0.0,0.0,-0.001374999999999822,0.0012467457639788395,8.815823841250402e-05
THR 680,R THR 680,0.0,0.0,0.0,-0.001859999999999954,0.0003746998799039519,2.6495282598986932e-05,-1.2486949999999992,0.19752200377426674,0.013966914830233884,1.2521000000000004,0.19699210644083942,0.013929445430453971,0.0,0.0,0.0,0.0015449999999999887,0.0018077541315122102,0.00012782752051102817
CYS 681,R CYS 681,0.0,0.0,0.0,-0.0013249999999999718,0.0004683748498798802,3.311910324872945e-05,-0.3284849999999999,0.13996946015113437,0.009897335443188736,0.325455,0.13979248182574072,0.009884821185787845,0.0,0.0,0.0,-0.00435500000000018,0.001099533992198621,7.774879420287613e-05
LEU 682,R LEU 682,0.0,0.0,0.0,-0.0009400000000000053,0.0002374868417407579,1.6792855623746633e-05,-0.6938950000000004,0.12751503430968447,0.009016674546361316,0.693055,0.12718263236385607,0.00899317017936383,0.0,0.0,0.0,-0.0017800000000001265,0.0008953211714240018,6.33087671653795e-05
ARG 683,R ARG 683,0.0,0.0,0.0,-0.0016249999999999986,0.0004841229182760139,3.423265984407902e-05,-100.18313000000002,0.9503011959882645,0.06719644198529881,100.160555,0.9491691034662558,0.06711639095537453,0.0,0.0,0.0,-0.024200000000001866,0.0024718414188627585,0.00017478558292956337
PHE 684,R PHE 684,0.0,0.0,0.0,-0.001820000000000006,0.00038418745424595116,2.716615541441085e-05,0.20343000000000014,0.19040038103953447,0.013463340057355737,-0.20365000000000003,0.19021187528648148,0.013450010687728092,0.0,0.0,0.0,-0.002040000000000113,0.0007799999999999115,5.5154328932544445e-05
PRO 685,R PRO 685,0.0,0.0,0.0,-0.0011650000000000182,0.00037118054905933205,2.6246428328439966e-05,0.9793749999999999,0.15472593310431365,0.01094077565234763,-0.9780149999999999,0.15451943170682303,0.010926173798498619,0.0,0.0,0.0,0.00019499999999989193,0.0007661429370557761,5.417448661503175e-05
GLY 686,R GLY 686,0.0,0.0,0.0,-0.0007700000000000218,0.0004208325082500278,2.9757352032733835e-05,-0.9807500000000006,0.15979473552028864,0.011299194108430697,0.9803850000000003,0.15954421573657834,0.011281479684642402,0.0,0.0,0.0,-0.0011350000000000082,0.0008466256551747139,5.9865474190054387e-05
GLN 687,R GLN 687,0.0,0.0,0.0,-0.00296000000000004,0.00039799497484264165,2.814249455894013e-05,-1.05031,0.806627196355293,0.05703715604323205,1.0521549999999997,0.8057018685438182,0.05697172548620061,0.0,0.0,0.0,-0.0011149999999993199,0.001619189612121308,0.00011449399547577923
LEU 688,R LEU 688,0.0,0.0,0.0,-0.0031700000000000382,0.0003887158345115135,2.7486360253767895e-05,-0.065805,0.20932017813627052,0.014801171739933299,0.06832500000000001,0.20908543558794332,0.01478457293515778,0.0,0.0,0.0,-0.0006499999999999329,0.0011651180197730664,8.238628526641771e-05
ASN 689,R ASN 689,0.0,0.0,0.0,-0.0018549999999999955,0.0003521008378291295,2.4897289009044234e-05,-1.3692149999999992,0.25922586440207207,0.01833003665776496,1.3674699999999995,0.2588254413692773,0.018301722473581715,0.0,0.0,0.0,-0.0035999999999994257,0.0009380831519646552,6.633249580710582e-05
ALA 690,R ALA 690,0.0,0.0,0.0,-0.0007299999999999935,0.0004439594576084582,3.139267430468423e-05,1.398935000000001,0.09897328313740797,0.006998467966275735,-1.396665,0.0987862985185651,0.006985246157079597,0.0,0.0,0.0,0.001539999999999897,0.0007863841300535583,5.5605755097835496e-05
ASP 691,R ASP 691,0.0,0.0,0.0,-0.0008849999999999553,0.00031902194281896847,2.255825791145996e-05,96.71287000000001,0.7711870869627337,0.054531161875484874,-96.68876499999995,0.7699522061715677,0.05444384261734582,0.0,0.0,0.0,0.02321999999999761,0.0015367498169798891,0.00010866462165736654
LEU 692,R LEU 692,0.0,0.0,0.0,-0.0012900000000000144,0.00045376205218151494,3.2085822414267325e-05,0.9612550000000006,0.11312625678859263,0.007999234330546456,-0.9598000000000008,0.11289171803103197,0.007982649935954234,0.0,0.0,0.0,0.0001649999999998831,0.0008293220122484045,5.864192186481198e-05
ARG 693,R ARG 693,0.0,0.0,0.0,-0.000864999999999983,0.00034172357249682734,2.416350554037994e-05,-89.90133999999998,0.7375323141400958,0.052151410067266875,89.88619000000003,0.7367792436646364,0.052098159943276004,0.0,0.0,0.0,-0.016015000000000584,0.0011246221587715582,7.952279547400229e-05
LYS 694,R LYS 694,0.0,0.0,0.0,-0.001174999999999961,0.00037996710383926687,2.6867731575255865e-05,-102.80558,0.9582310909153633,0.06775717023300365,102.77835000000003,0.9567213478829106,0.06765041527939401,0.0,0.0,0.0,-0.02840499999999821,0.001980145196696837,0.00014001740963183034
LEU 695,R LEU 695,0.0,0.0,0.0,-0.0018000000000000017,0.00040000000000002246,2.8284271247463488e-05,0.23387499999999986,0.18238727854485928,0.012896728146122971,-0.23280999999999988,0.18197080507597935,0.01286727902472004,0.0,0.0,0.0,-0.0007350000000002321,0.000891501542343472,6.30386786029335e-05
ALA 696,R ALA 696,0.0,0.0,0.0,-0.0006400000000000006,0.0004799999999999989,3.39411254969542e-05,0.6775700000000003,0.19833296523775137,0.01402425846524498,-0.6764900000000003,0.1979237224286155,0.013995320628695799,0.0,0.0,0.0,0.0004400000000001078,0.0008464041587800533,5.9849812029787096e-05
VAL 697,R VAL 697,0.0,0.0,0.0,-0.000715000000000045,0.0004514144437210939,3.191982142807386e-05,0.2999150000000001,0.14200914680047838,0.010041563069313416,-0.2989800000000003,0.14171435918776837,0.010020718437317713,0.0,0.0,0.0,0.0002199999999999927,0.0007691553809211437,5.4387498563546275e-05
ASN 698,R ASN 698,0.0,0.0,0.0,-0.0011500000000000065,0.00037080992435478536,2.6220221204253946e-05,1.1253650000000002,0.2867194304106396,0.020274125354130763,-1.1223699999999999,0.2861390625203069,0.02023308714704705,0.0,0.0,0.0,0.0018449999999998923,0.0009751794706620793,6.89556016579064e-05
MET 699,R MET 699,0.0,0.0,0.0,-0.0018400000000000126,0.0003800000000001062,2.6870057685096315e-05,1.203224999999999,0.3276648049073974,0.023169400550618783,-1.2015250000000004,0.32716350556717033,0.02313395333433089,0.0,0.0,0.0,-0.00013999999999983416,0.0010394229168148952,7.34982993000513e-05
VAL 700,R VAL 700,0.0,0.0,0.0,-0.0008299999999999952,0.00037563279941985517,2.656124997058658e-05,-0.44538000000000033,0.09973768395145237,0.007052519266191266,0.44489499999999976,0.09963299641685057,0.007045116739629003,0.0,0.0,0.0,-0.0013150000000004614,0.0007718646254364793,5.4579071080414904e-05
PRO 701,R PRO 701,0.0,0.0,0.0,-0.0008500000000000663,0.00035707142142716794,2.5248762345906992e-05,-1.1273399999999996,0.10064578679706511,0.007116731834206023,1.1246449999999997,0.10053685381490925,0.007109029109168294,0.0,0.0,0.0,-0.003545000000000038,0.0007667952790672713,5.422061416102986e-05
PHE 702,R PHE 702,0.0,0.0,0.0,-0.0006400000000000195,0.0004800000000000141,3.3941125496955275e-05,1.0500550000000004,0.07987272359822992,0.005647854448814715,-1.048635,0.079750685106776,0.005639225024327431,0.0,0.0,0.0,0.0007800000000001184,0.0007152621896895546,5.0576674465582266e-05
PRO 703,R PRO 703,0.0,0.0,0.0,-0.0003849999999999887,0.00048659531440406,3.4407484650871096e-05,0.7077500000000002,0.18514455838614188,0.01309169727346296,-0.7068699999999997,0.1848732081725203,0.013072509915850135,0.0,0.0,0.0,0.0004950000000001076,0.0007483147733405808,5.29138450691199e-05
ARG 704,R ARG 704,0.0,0.0,0.0,-0.000684999999999965,0.0004645158770160357,3.2846232660685514e-05,-91.59838999999998,1.6967819329251606,0.11998060109661986,91.58019499999996,1.6950871384631268,0.11986076103093771,0.0,0.0,0.0,-0.018879999999995078,0.002008880285136545,0.0001420492872212016
LEU 705,R LEU 705,0.0,0.0,0.0,-0.0009549999999999947,0.0002509482018265991,1.7744717523815857e-05,0.6242950000000004,0.17334444893044543,0.012257303531976313,-0.6228849999999997,0.17302159337782147,0.0122344741969159,0.0,0.0,0.0,0.0004550000000004717,0.0007056734372213046,4.989864727624039e-05
HID 706,R HID 706,0.0,0.0,0.0,-0.0008299999999999752,0.0003756327994198452,2.6561249970585875e-05,-0.034709999999999894,0.25033496739368993,0.017701355301219142,0.03504499999999999,0.25001704536891084,0.017678874819258155,0.0,0.0,0.0,-0.0004949999999999388,0.0007680983010003145,5.4312751725518826e-05
PHE 707,R PHE 707,0.0,0.0,0.0,-0.0014149999999999775,0.0004927220311697706,3.484070894801542e-05,1.034755,0.16387627947631403,0.011587802849332349,-1.0318250000000004,0.1633936485148628,0.011553675686767073,0.0,0.0,0.0,0.0015150000000001818,0.0008542686930941713,6.040591858422581e-05
PHE 708,R PHE 708,0.0,0.0,0.0,-0.0019999999999999484,0.00031622776601687393,2.2360679775000442e-05,-0.32050500000000015,0.16723169548563435,0.01182506659072158,0.3216900000000001,0.16694042021032496,0.011804470318485255,0.0,0.0,0.0,-0.0008150000000003655,0.0010003874249508878,7.073807319965211e-05
MET 709,R MET 709,0.0,0.0,0.0,-0.004205000000000032,0.0005504316487993781,3.8921395144573246e-05,-0.15525000000000003,0.3571770394356277,0.025256230666906722,0.16524500000000003,0.3560382352711573,0.025175705052192673,0.0,0.0,0.0,0.005789999999999811,0.0026562944113931847,0.00018782837911240495
PRO 710,R PRO 710,0.0,0.0,0.0,-0.003304999999999976,0.00047114222905616555,3.331478650689603e-05,1.5476849999999995,0.2237279056689217,0.015819951923915877,-1.5355100000000004,0.2228246169075524,0.01575607976306249,0.0,0.0,0.0,0.00887,0.004250070587649292,0.00030052537330483095
GLY 711,R GLY 711,0.0,0.0,0.0,-0.0032149999999999813,0.00046773389870739606,3.3073781156682145e-05,-1.3620349999999999,0.2248008758323684,0.015895822371774275,1.3833849999999999,0.22715353128446258,0.016062180234171407,0.0,0.0,0.0,0.018135000000000012,0.005077083316235769,0.0003590040041559397
PHE 712,R PHE 712,0.0,0.0,0.0,-0.013989999999999976,0.0014865732407116485,0.00010511660192376684,1.1050600000000002,0.262646733084576,0.01857192860205968,-1.0602700000000005,0.26525504161089747,0.018756363866698544,0.0,0.0,0.0,0.03080000000000016,0.01111845312981971,0.0007861933604400309
ALA 713,R ALA 713,0.0,0.0,0.0,-0.014979999999999955,0.0017690675509996721,0.00012509196616889467,-1.5408999999999995,0.19895579911126682,0.014068299470796524,1.6389699999999996,0.20266639854697996,0.014330678473122499,0.0,0.0,0.0,0.08309000000000022,0.026796863622446526,0.001894824398196305
PRO 714,R PRO 714,0.0,0.0,0.0,-0.03963000000000001,0.005979389600954187,0.000422806693419103,-2.3060649999999994,0.24745624012136916,0.017497798543674673,2.4232450000000005,0.2489245367074065,0.01760162279095268,0.0,0.0,0.0,0.07754999999999987,0.02383857168540105,0.0016856415692548708
LEU 715,R LEU 715,0.0,0.0,0.0,-0.03992,0.006437670386094541,0.00045521203850512696,1.0288400000000006,0.6193228999479995,0.04379274222973481,-0.9209450000000003,0.614718693367136,0.04346717566020358,0.0,0.0,0.0,0.0679750000000002,0.027587032732789504,0.001950697791817071
THR 716,R THR 716,0.0,0.0,0.0,-0.17634999999999995,0.041224355665067915,0.0029150021440815586,-3.190629999999999,0.71648832726012,0.05066337548466371,3.534674999999999,0.6821947004888119,0.04823844988051646,-0.0018237239999999999,0.004843336756310055,0.0003424756263956897,0.16587127599999996,0.13999313622565598,0.009899009594473346
SER 717,R SER 717,0.0,0.0,0.0,-0.12115500000000001,0.03889191400535581,0.0027500736126511156,2.114895000000001,1.2929138153701498,0.09142281263380048,-1.9833099999999997,1.2869848926463743,0.0910035744874892,-0.0005084279999999994,0.0021125966443256484,0.00014938314131146107,0.009921572000000014,0.09176048132317985,0.006488445858856201
ARG 718,R ARG 718,0.0,0.0,0.0,-0.12651000000000007,0.03406258798153732,0.0024085886946508435,-119.88532000000008,3.1470710807974265,0.22253153021079375,120.16535,3.230710002072235,0.22844569505124823,-0.0007716959999999984,0.006328585952421266,0.00044749860422790025,0.1527483039999997,0.1326492105818807,0.009379715632149017
GLY 719,R GLY 719,0.0,0.0,0.0,-0.4470450000000001,0.17656764419054746,0.012485217854526961,-0.04401500000000001,0.5872011195280538,0.041521389353861925,0.7163250000000001,0.6360298808821795,0.04497410418090612,-0.051083315999999976,0.03213686765135869,0.0022724197042370323,0.17418168400000006,0.22715740839101187,0.016062454387004644
SER 720,R SER 720,0.0,0.0,0.0,-0.8747599999999999,0.6219149800414842,0.04397602997088298,-5.656440000000003,3.3049733442797944,0.23369690633810247,3.928409999999999,1.7434405300726512,0.12327986214098406,-0.24279206400000003,0.05430395761279212,0.003839869667327215,-2.8455820640000002,1.6356047721290392,0.11565472257135215
GLN 721,R GLN 721,0.0,0.0,0.0,-0.4302049999999999,0.08109009171902475,0.0057339353741561495,1.192105,1.5495916152247993,0.10957267391952709,-0.3674549999999993,1.548821183343965,0.10951819615878905,-0.016294607999999988,0.018443538298491866,0.0013041550999937396,0.378150392,0.11241362138587845,0.007948843397969174
GLN 722,R GLN 722,0.0,0.0,0.0,-1.4315400000000003,0.4327772503263089,0.030601972844900103,-1.104934999999999,1.895669578480122,0.13404408138323384,3.036045000000001,1.9153208433510522,0.13543363564814662,-0.261169596,0.08783893714874273,0.0062111508110094926,0.23840040399999982,0.5226191642399468,0.03695475550121124
TYR 723,R TYR 723,0.0,0.0,0.0,-6.159345000000002,0.9093837176764065,0.06430313934696198,-8.091805,2.338995431157371,0.16539195305357293,9.101615000000002,1.2018253478667336,0.08498188532784487,-1.1915992439999992,0.06152061067580023,0.004350164099159585,-6.341134244000002,1.2514663352187405,0.08849203320598484
ARG 724,R ARG 724,0.0,0.0,0.0,-2.92102,1.2446129115512188,0.08800742297101995,-179.7549149999999,11.14638862267981,0.7881686980837475,178.90357000000003,9.989454808200499,0.7063611235235135,-0.4636883159999999,0.15698170390857996,0.011100282735597563,-4.236053316000002,2.8606030669637366,0.20227518269330935
ALA 725,R ALA 725,0.0,0.0,0.0,-1.8138349999999992,0.33827450062782155,0.023919619329642563,-2.561680000000001,0.8259731397569747,0.05840512082001007,3.112640000000005,0.8930352066967853,0.06314712504936269,-0.29578373999999985,0.06559532000091185,0.004638289558674634,-1.5586587400000005,0.5051041699491511,0.035716258377664706
LEU 726,R LEU 726,0.0,0.0,0.0,-1.0720600000000007,0.5456742951614987,0.03858499944278854,0.21412999999999996,1.3754011098948553,0.0972555451658156,0.08754999999999993,1.356120886020122,0.09589222746135373,-0.21873416399999995,0.11854385012110381,0.008382316028859424,-0.9891141639999995,0.6076078629748762,0.04296436402118015
THR 727,R THR 727,0.0,0.0,0.0,-0.2597099999999999,0.06383107315406865,0.004513538467765653,-3.4163000000000014,1.0077689665791425,0.07126002701374708,3.7097949999999997,1.0705997585349034,0.07570283491967106,-0.004299767999999996,0.015007166612807895,0.0010611669278312813,0.02948523199999934,0.13935443911302067,0.009853846888526476
VAL 728,R VAL 728,0.0,0.0,0.0,-0.053354999999999916,0.007370140772061706,0.000521147651822429,-0.8186550000000006,0.46317720796148804,0.032751574464061996,0.9526500000000006,0.48418349569145613,0.03423694331420361,0.0,0.0,0.0,0.08064000000000003,0.047395995611443656,0.0033514029897939654
PRO 729,R PRO 729,0.0,0.0,0.0,-0.1957250000000001,0.062336100094567415,0.0044078279089592,-1.7624799999999994,0.9046966008557793,0.06397171013815409,1.8758750000000004,0.8669802473960967,0.061304761208857056,-0.006931692,0.01895289049029556,0.001340171738877402,-0.08926169200000036,0.14084439811798372,0.00995920290013641
GLU 730,R GLU 730,0.0,0.0,0.0,0.2379949999999999,0.6816136332079924,0.048197362219057155,142.89585,5.443235453065774,0.38489487004578377,-147.5529749999999,5.315121196586744,0.3758358240934843,-0.13600245600000002,0.0382915319199646,0.0027076201882628107,-4.555132456,1.8703604252074633,0.13225445399271515
LEU 731,R LEU 731,0.0,0.0,0.0,-0.06948500000000003,0.01041536245168615,0.0007364773418103021,0.016869999999999906,0.36358596383798975,0.025709410057408937,-0.04101999999999997,0.36897413134256435,0.02609041103547431,0.0,0.0,0.0,-0.09363500000000027,0.052818763474734895,0.0037348505826873372
THR 732,R THR 732,0.0,0.0,0.0,-0.05189,0.008768574570590023,0.0006200318540204124,-1.6007849999999986,1.5608136303784013,0.1103661902208961,1.8186500000000012,1.6135627621818727,0.11409611710088986,0.0,0.0,0.0,0.1659750000000004,0.08742267654905043,0.0061817167417311724
GLN 733,R GLN 733,0.0,0.0,0.0,-1.0925799999999997,0.6156389068276957,0.043532244578013676,-1.3834750000000002,6.2911188749994995,0.444849281776283,2.8038249999999993,5.254133894789417,0.3715233706267683,-0.31850730000000016,0.14895506176882034,0.01053271342687939,0.009262700000000876,1.6982747550147919,0.1200861595588882
GLN 734,R GLN 734,0.0,0.0,0.0,-0.60452,0.24083025059157306,0.017029270330815686,2.277065000000001,1.4069523875295127,0.09948655740287217,-0.17450499999999988,1.0999373936615666,0.07777731899387508,-0.09955634399999999,0.05299888487415612,0.0037475870889840932,1.3984836559999994,0.7839425979658361,0.055433112708264204
MET 735,R MET 735,0.0,0.0,0.0,-0.03174000000000008,0.005455492645032056,0.0003857615844015501,-1.7025749999999988,0.40741710123042557,0.02880873950514,1.7500800000000003,0.4095195887866668,0.02895740782597785,0.0,0.0,0.0,0.015764999999999897,0.031927100948880405,0.0022575869584580788
PHE 736,R PHE 736,0.0,0.0,0.0,-0.04360999999999998,0.008401660550153326,0.0005940871148240916,-0.004739999999999962,0.5921387104386945,0.04187052975542584,0.06613999999999998,0.5803319743043631,0.04103566743699924,0.0,0.0,0.0,0.01779000000000039,0.025573734572799177,0.0018083361136691152
ASP 737,R ASP 737,0.0,0.0,0.0,-0.13049999999999992,0.05060019762807274,0.003577974287218969,164.90011000000007,5.276873726733628,0.3731313195638477,-164.1044750000001,5.107247612885598,0.3611369420270214,-0.0026511479999999994,0.00880079741117224,0.0006223103529288903,0.6624838519999987,0.2739701208453832,0.019372613029226833
ALA 738,R ALA 738,0.0,0.0,0.0,-0.028200000000000013,0.009384561790515267,0.0006635887280537514,-2.5427300000000006,0.41523904813974405,0.029361834675306026,2.596105000000001,0.4158942581654553,0.029408165020534206,0.0,0.0,0.0,0.025174999999999826,0.015469789106513341,0.0010938792780741365
LYS 739,R LYS 739,0.0,0.0,0.0,-0.25871,0.21649329296770384,0.015308387553886927,-185.98788500000006,14.082659684227604,0.9957944159859743,186.270635,13.793750496574932,0.9753654514123441,-0.12158895600000001,0.10302619819362283,0.007285052338257993,-0.09754895600000388,0.7469516574228343,0.05281745821822171
ASN 740,R ASN 740,0.0,0.0,0.0,-0.048530000000000025,0.014428412941137954,0.0010202428632438386,-0.8599850000000004,0.9774028057945193,0.06911281519280628,1.067425,0.9917727483526656,0.07012892357561891,0.0,0.0,0.0,0.15891000000000002,0.07177688973478849,0.005075392546394803
MET 741,R MET 741,0.0,0.0,0.0,-0.014970000000000048,0.002073427114706422,0.00014661343731049684,-0.4880900000000002,0.8515995959956766,0.06021718491842672,0.52355,0.8528105871176788,0.060302814921859155,0.0,0.0,0.0,0.020489999999999512,0.010077197030920805,0.0007125654355917044
MET 742,R MET 742,0.0,0.0,0.0,-0.0076050000000000085,0.00120788037487164,8.541004039338857e-05,-1.5699349999999996,0.462452928172156,0.03270036014901069,1.5688149999999998,0.46338076219778435,0.03276596792214443,0.0,0.0,0.0,-0.008724999999999976,0.004071777867222062,0.00028791817413980177
ALA 743,R ALA 743,0.0,0.0,0.0,-0.002975000000000019,0.00047368238303744335,3.349440251743798e-05,1.2870599999999999,0.2916775898145075,0.02062472016779865,-1.2734600000000003,0.29033401178642515,0.020529714854327624,0.0,0.0,0.0,0.010624999999999935,0.0026578892000986257,0.00018794114770322265
ALA 744,R ALA 744,0.0,0.0,0.0,-0.0019300000000000061,0.00043023249528597576,3.042203149035228e-05,0.9650450000000004,0.39839217233148455,0.028170580662723238,-0.9598149999999994,0.3967191585681251,0.02805228072501425,0.0,0.0,0.0,0.003299999999999769,0.0021610182784975434,0.0001528070678993692
CYS 745,R CYS 745,0.0,0.0,0.0,-0.0033199999999999896,0.0005723635208502,4.047221268969843e-05,0.6030950000000002,0.7364268096525274,0.052073239095287695,-0.5924449999999999,0.7346454702609961,0.05194727937895305,0.0,0.0,0.0,0.007329999999999792,0.0030823854398825986,0.00021795756467716648
ASP 746,R ASP 746,0.0,0.0,0.0,-0.009084999999999996,0.0022644590965614844,0.00016012143828981885,140.69738499999997,3.9970763323698146,0.28263597795389506,-140.46665000000004,3.9622993674747438,0.2801768751832559,0.0,0.0,0.0,0.22164999999999707,0.03579954608650597,0.00253141018011687
PRO 747,R PRO 747,0.0,0.0,0.0,-0.00951500000000005,0.0016154798048877525,0.00011423167249060504,-0.7985399999999997,0.3821170480363319,0.0270197555873476,0.8009049999999995,0.37824634297637444,0.0267460554077607,0.0,0.0,0.0,-0.007150000000000017,0.005671639974469244,0.00040104550863958997
ARG 748,R ARG 748,0.0,0.0,0.0,-0.03674500000000001,0.014317470970810363,0.001012398081290155,-154.39099999999996,6.9467834549534215,0.4912117688432078,154.29876000000002,6.968739277114537,0.4927642799168728,0.0,0.0,0.0,-0.12898500000000054,0.02961342221020458,0.0020939851658975978
HID 749,R HID 749,0.0,0.0,0.0,-0.007114999999999977,0.0015974276196435815,0.00011295519023046614,-0.30283999999999994,0.5633503300788953,0.03983488385824668,0.32685000000000003,0.5604850823170946,0.039632280246031784,0.0,0.0,0.0,0.01689499999999958,0.007821379354052093,0.0005530550379482693
GLY 750,R GLY 750,0.0,0.0,0.0,-0.0024900000000000295,0.0006081940479813888,4.3005813560493644e-05,1.8334899999999998,0.1926171848511958,0.013620091758134329,-1.8150849999999996,0.18988021954642859,0.013426559085447008,0.0,0.0,0.0,0.015914999999999995,0.0038350717072826576,0.0002711805210556237
ARG 751,R ARG 751,0.0,0.0,0.0,-0.006124999999999967,0.001038929737759076,7.346342627458041e-05,-134.94000499999996,3.7395696657490385,0.26442750693706557,134.840795,3.732657737185029,0.2639387597811968,0.0,0.0,0.0,-0.10533500000000544,0.009136890882569323,0.0006460757502026307
TYR 752,R TYR 752,0.0,0.0,0.0,-0.009369999999999984,0.0013686124360096092,9.677551343186345e-05,-0.9660700000000001,0.2869409610006909,0.02028978993237732,0.9712400000000002,0.28674386200928437,0.02027585292903846,0.0,0.0,0.0,-0.004200000000000061,0.003693237062523937,0.0002611512971440161
LEU 753,R LEU 753,0.0,0.0,0.0,-0.0024200000000000176,0.0005134199061197056,3.630426972134045e-05,1.37704,0.43391911504334374,0.0306827148733614,-1.3738649999999992,0.43249033142372384,0.030581684614733252,0.0,0.0,0.0,0.0007550000000000279,0.0017930351362981656,0.00012678673037821783
THR 754,R THR 754,0.0,0.0,0.0,-0.002265000000000017,0.0004634382375247189,3.2770032041487064e-05,-0.11150500000000026,0.48548642614907384,0.03432907441040321,0.12060000000000005,0.48431075767527615,0.034245942095378255,0.0,0.0,0.0,0.006829999999999754,0.0026816226431025697,0.00018961935555212198
VAL 755,R VAL 755,0.0,0.0,0.0,-0.004669999999999997,0.0006009159675029579,4.249117555446165e-05,-0.17259999999999998,0.37322349872428967,0.026390886684611398,0.18467999999999982,0.37252681460533804,0.02634162367812583,0.0,0.0,0.0,0.007410000000000218,0.003623796351893832,0.0002562410974063201
ALA 756,R ALA 756,0.0,0.0,0.0,-0.0024800000000000165,0.0004995998398718634,3.5327043465310794e-05,0.596455,0.3336421256001706,0.023592060950137442,-0.58595,0.3327295110145777,0.023527529353929193,0.0,0.0,0.0,0.008024999999999878,0.003217821468012113,0.00022753433806790163
ALA 757,R ALA 757,0.0,0.0,0.0,-0.0034850000000000003,0.0005289376144688988,3.74015374015594e-05,-0.2557049999999998,0.29940026381918927,0.021170795683559007,0.26425999999999994,0.2992018923736946,0.0211567687041287,0.0,0.0,0.0,0.005069999999999933,0.0026655393450480997,0.00018848209464030597
VAL 758,R VAL 758,0.0,0.0,0.0,-0.0035999999999999847,0.000509901951359286,3.605551275464043e-05,0.5746250000000004,0.2473205902770721,0.017488206651197737,-0.5638849999999997,0.2479207167120169,0.017530641998369616,0.0,0.0,0.0,0.007139999999999899,0.003546885958132437,0.00025080271130907913
PHE 759,R PHE 759,0.0,0.0,0.0,-0.013084999999999996,0.001322034417101154,9.348195012942306e-05,-1.964065,0.17922232220066442,0.012672931936809012,1.9373600000000004,0.17921944760543798,0.012672728672231235,0.0,0.0,0.0,-0.03978999999999994,0.00826292321155169,0.0005842769035311925
ARG 760,R ARG 760,0.0,0.0,0.0,-0.008005000000000009,0.0008154599928874331,5.7661729075703776e-05,-108.11486499999997,1.2336327641481728,0.08723100930230777,108.09300000000005,1.2316001867451078,0.0870872843758084,0.0,0.0,0.0,-0.029870000000002932,0.0069694404366489136,0.0004928138593830179
GLY 761,R GLY 761,0.0,0.0,0.0,-0.004285000000000026,0.000695539359058813,4.9182059737263155e-05,0.4739149999999998,0.3415594498399954,0.02415190031602072,-0.4596649999999998,0.3409417879565368,0.024108225025393313,0.0,0.0,0.0,0.009965000000000009,0.0030072869833123713,0.00021264730188742134
ARG 762,R ARG 762,0.0,0.0,0.0,-0.012134999999999972,0.0017739151614437885,0.00012543474399065322,-112.43197999999998,1.8729507066647733,0.13243761455107975,112.43182999999995,1.874045002422401,0.13251499294616395,0.0,0.0,0.0,-0.012285000000001673,0.007076989119676962,0.0005004186996906995
MET 763,R MET 763,0.0,0.0,0.0,-0.015110000000000004,0.001840624893887875,0.0001301518344088886,-1.4313099999999994,0.5266810551937502,0.037241974564998705,1.450640000000001,0.5281507459049888,0.037345897391815076,0.0,0.0,0.0,0.0042199999999999625,0.00515088341937577,0.0003642224594941958
SER 764,R SER 764,0.0,0.0,0.0,-0.009309999999999999,0.0010880716888146728,7.69382869577954e-05,0.8183949999999999,0.6073092366949484,0.042943247954422406,-0.8014499999999998,0.605734552011028,0.04283190093259934,0.0,0.0,0.0,0.00763499999999998,0.009742267446544441,0.0006888823375584525
MET 765,R MET 765,0.0,0.0,0.0,-0.006759999999999966,0.000729657453878245,5.1594573358061754e-05,0.6257099999999997,0.6597262052548769,0.04664968734621916,-0.6145299999999997,0.6591150954878822,0.046606475360190025,0.0,0.0,0.0,0.004419999999999699,0.003911981595049005,0.0002766188713736118
LYS 766,R LYS 766,0.0,0.0,0.0,-0.012760000000000023,0.0012009995836802358,8.492349498225152e-05,-132.63235999999986,3.160148884221036,0.22345627055917963,132.590095,3.1588709448132137,0.22336590659705796,0.0,0.0,0.0,-0.055025000000001434,0.011327593522016004,0.0008009818193942324
GLU 767,R GLU 767,0.0,0.0,0.0,-0.03350000000000002,0.004446346815083106,0.0003144041984452472,155.51013499999993,4.199572239740657,0.29695460088033965,-155.09821000000002,4.154833828911883,0.29379111751268605,0.0,0.0,0.0,0.3784249999999979,0.056608783549904076,0.0040028454722858655
VAL 768,R VAL 768,0.0,0.0,0.0,-0.012205000000000021,0.0018447154252079503,0.0001304410786523967,1.7360099999999985,0.6962778467680869,0.04923427870396821,-1.7167950000000014,0.6984278294677226,0.049386305438602826,0.0,0.0,0.0,0.007009999999999747,0.011265429419245465,0.0007965861535326898
ASP 769,R ASP 769,0.0,0.0,0.0,-0.008554999999999972,0.0012029027392103384,8.505806840035034e-05,132.24129999999997,2.2482280911892314,0.15897373289339933,-132.1465,2.239537675503639,0.1583592277071381,0.0,0.0,0.0,0.08624499999999913,0.010973375734020015,0.0007759348394033461
GLU 770,R GLU 770,0.0,0.0,0.0,-0.026260000000000016,0.007584352312491811,0.0005362946951070832,154.97942499999994,5.048172148846616,0.3569596759046507,-154.62828499999995,4.959836865643658,0.3507134281275662,0.0,0.0,0.0,0.3248800000000015,0.0889291043472304,0.00628823727287727
GLN 771,R GLN 771,0.0,0.0,0.0,-0.06633999999999995,0.016262361452138493,0.0011499226060913837,3.6259150000000004,1.7153457050329561,0.12129325801080226,-3.3420949999999987,1.6931625781285784,0.11972467406460154,-0.00011836799999999981,0.0008174180769814175,5.780018652980276e-05,0.21736163199999997,0.0453156940318965,0.0032043034544128775
MET 772,R MET 772,0.0,0.0,0.0,-0.016485000000000073,0.00209040067929569,0.0001478136495726948,2.405544999999999,0.515953678129152,0.03648343445832647,-2.4023250000000003,0.517156735791964,0.03656850348147974,0.0,0.0,0.0,-0.013265000000000275,0.014014448794012552,0.0009909711776837909
LEU 773,R LEU 773,0.0,0.0,0.0,-0.015635000000000013,0.0023962001168516263,0.00016943693517057823,0.7505499999999989,0.3197863310086934,0.022612308318701303,-0.7274100000000004,0.31880903672888483,0.022543203177454556,0.0,0.0,0.0,0.007505000000000001,0.009354142130628873,0.0006614377332750456
ASN 774,R ASN 774,0.0,0.0,0.0,-0.08664999999999994,0.04890508664750533,0.0034581118402966697,1.13985,1.7764132620254791,0.12561138637679314,-0.8453599999999996,1.7511982213330393,0.12382841375064126,-0.009051047999999997,0.019113628601249315,0.0013515376397024534,0.1987889520000003,0.08118335286834633,0.0057405299332668035
VAL 775,R VAL 775,0.0,0.0,0.0,-0.04443,0.01360790579038532,0.0009622242462129144,1.4174299999999986,0.5459561933891803,0.038604932657628356,-1.3641099999999993,0.5482567353895449,0.03876760554251458,0.0,0.0,0.0,0.008889999999999896,0.018469377358211213,0.001305982197428443
GLN 776,R GLN 776,0.0,0.0,0.0,-0.014810000000000054,0.0025067708311690457,0.000177255465360027,-1.1444049999999997,1.1530420725086312,0.08153238684642439,1.1764650000000005,1.1484047930825603,0.08120448167358123,0.0,0.0,0.0,0.017250000000000085,0.01096163765137239,0.0007751048316195197
ASN 777,R ASN 777,0.0,0.0,0.0,-0.025984999999999984,0.007625272126291627,0.0005391881628893573,-1.4287400000000006,2.1915218393618634,0.15496399537311892,1.5638699999999994,2.173044353689082,0.1536574398312688,0.0,0.0,0.0,0.10914500000000099,0.04652788384399335,0.003290018218034771
LYS 778,R LYS 778,0.0,0.0,0.0,-0.02815999999999999,0.5278473589968978,0.03732444469781164,-206.79557999999986,14.54454405348162,1.0284545729483328,206.13183,13.414194988561025,0.9485268240570103,-0.16180275600000002,0.10764084496820926,0.007611357140967063,-0.8537127560000011,1.260436497975823,0.08912631949737285
ASN 779,R ASN 779,0.0,0.0,0.0,-0.035989999999999994,0.011363533781355186,0.0008035231795038662,0.15780000000000008,1.179087163868728,0.08337405291815915,0.008535000000000159,1.1626130692431598,0.08220915851579434,0.0,0.0,0.0,0.13034499999999874,0.03556242363787875,0.0025146430909772834
SER 780,R SER 780,0.0,0.0,0.0,-0.010404999999999996,0.0024353593164049042,0.00017220590872557426,-2.08027,0.9314586556042068,0.06586407317726396,2.1095500000000005,0.9299072520956068,0.06575437238313518,0.0,0.0,0.0,0.018875000000000045,0.009038217468063095,0.0006390984861506122
SER 781,R SER 781,0.0,0.0,0.0,-0.009315000000000013,0.0027084635866114187,0.0001915172968689772,-2.408425,0.9061457743514577,0.06407418217874508,2.442764999999999,0.9042405596825444,0.06393946315754462,0.0,0.0,0.0,0.02502500000000019,0.013051604307517109,0.0009228877911208901
TYR 782,R TYR 782,0.0,0.0,0.0,-0.023140000000000008,0.005436947673097531,0.0003844502568603684,-2.625685,0.9654078960600002,0.06826464699150638,2.6804150000000004,0.9582589330525411,0.06775913896940376,0.0,0.0,0.0,0.031590000000000104,0.01597190971674948,0.0011293845669212866
PHE 783,R PHE 783,0.0,0.0,0.0,-0.010035000000000011,0.001659450210160028,0.00011734084966455972,0.7126700000000001,0.2221982472928169,0.015711788742851625,-0.7168950000000003,0.22190737701797916,0.015691221108473288,0.0,0.0,0.0,-0.014260000000000144,0.004278130432794047,0.000302509503982921
VAL 784,R VAL 784,0.0,0.0,0.0,-0.00271499999999996,0.00051359030364683,3.6316318646033146e-05,0.374095,0.3491787020638572,0.024690662807527054,-0.3720950000000001,0.3483488567155056,0.0246319838802115,0.0,0.0,0.0,-0.0007149999999999246,0.0013052873246914552,9.229775186861748e-05
GLU 785,R GLU 785,0.0,0.0,0.0,-0.003000000000000001,0.0005656854249492443,4.0000000000000444e-05,127.62570000000007,2.508635796600739,0.1773873383303699,-127.54110000000009,2.499947467442273,0.1767729806838567,0.0,0.0,0.0,0.08160000000000026,0.008829496021856035,0.0006243396511514047
TRP 786,R TRP 786,0.0,0.0,0.0,-0.0023299999999999497,0.0004910193478876782,3.472031105851737e-05,-1.3200749999999983,0.3359852666040648,0.02375774603945043,1.3169300000000006,0.33520785357744404,0.023702774637159797,0.0,0.0,0.0,-0.005475000000000136,0.001187171007057908,8.394566695187094e-05
ILE 787,R ILE 787,0.0,0.0,0.0,-0.0020749999999999658,0.0003864906208435084,2.732901388634436e-05,1.2894500000000002,0.11591215423759418,0.008196227028334386,-1.2843349999999987,0.1155031288537415,0.00816730456607442,0.0,0.0,0.0,0.0030399999999997183,0.0009478396488854831,6.702238432044013e-05
PRO 788,R PRO 788,0.0,0.0,0.0,-0.001815000000000022,0.0004132493194186246,2.9221139608163507e-05,-0.696865,0.16169102255536746,0.011433281850588733,0.6961400000000002,0.16151349912623417,0.011420729048532769,0.0,0.0,0.0,-0.0025400000000000756,0.0008357032966309448,5.9093146810769384e-05
ASN 789,R ASN 789,0.0,0.0,0.0,-0.003504999999999978,0.0005098774362530874,3.605377927485697e-05,-4.06372,0.36348583411186536,0.02570232981657485,4.065129999999999,0.3625358094037327,0.02563515292523331,0.0,0.0,0.0,-0.002094999999999878,0.0034851076023555637,0.00024643432187904086
ASN 790,R ASN 790,0.0,0.0,0.0,-0.0036700000000000153,0.0005301886456724511,3.7489998666310184e-05,0.600115,0.514838539519915,0.03640458225107102,-0.5885149999999996,0.5136223415847487,0.03631858407034891,0.0,0.0,0.0,0.007929999999999708,0.0027613583613862887,0.00019525752226224179
VAL 791,R VAL 791,0.0,0.0,0.0,-0.005760000000000002,0.0006945502141674189,4.911211663123508e-05,-0.9162949999999996,0.3062840315377233,0.021657551566947854,0.9262950000000001,0.3055410413921517,0.021605014229919006,0.0,0.0,0.0,0.004240000000000023,0.002846471499945301,0.00020127593000655657
LYS 792,R LYS 792,0.0,0.0,0.0,-0.0037300000000000176,0.0004970915408654897,3.514967994164576e-05,-119.17268499999999,1.3520802919162143,0.09560651431226418,119.11964500000005,1.3497092794214163,0.09543885841092921,0.0,0.0,0.0,-0.05676999999999821,0.004216289838231999,0.0002981367136061778
THR 793,R THR 793,0.0,0.0,0.0,-0.004160000000000005,0.0005043808085166881,3.5665109000250366e-05,-0.7913649999999997,0.798990370264248,0.05649715089166002,0.7987500000000002,0.7991139953098055,0.05650589250246384,0.0,0.0,0.0,0.0032249999999999644,0.002823893588646209,0.00019967943058809493
ALA 794,R ALA 794,0.0,0.0,0.0,-0.002150000000000011,0.0003708099243547637,2.622022120425241e-05,1.264425,0.16518796679843256,0.011680553149358992,-1.2597750000000008,0.16460131948133927,0.011639070919750836,0.0,0.0,0.0,0.0024999999999999957,0.001854723699099017,0.00013114877048603124
VAL 795,R VAL 795,0.0,0.0,0.0,-0.00412499999999995,0.0005190134873006505,3.66997956397568e-05,-0.8856800000000007,0.15171179123588135,0.010727643636884953,0.8940500000000001,0.15116543090270315,0.010689010127228789,0.0,0.0,0.0,0.004244999999999991,0.0025971089696044066,0.0001836433363887683
CYS 796,R CYS 796,0.0,0.0,0.0,-0.002665000000000024,0.0004927220311697049,3.4840708948010776e-05,0.9904649999999997,0.2264892023364476,0.016015205083763414,-0.987275,0.22639566995638385,0.016008591345743055,0.0,0.0,0.0,0.0005250000000000199,0.0021770105649720948,0.00015393789332065252
ASP 797,R ASP 797,0.0,0.0,0.0,-0.003874999999999979,0.0005285593627966503,3.73747909693152e-05,111.78074000000001,1.6642249284273847,0.11767847323107003,-111.72384500000007,1.6589048076810475,0.11730228388542341,0.0,0.0,0.0,0.053020000000001705,0.006115521236982908,0.00043243265371609575
ILE 798,R ILE 798,0.0,0.0,0.0,-0.003630000000000012,0.0005505451843400419,3.892942331964414e-05,0.5548850000000002,0.1906593081257764,0.01348164896720719,-0.5494499999999997,0.1904610130709182,0.013467627389410592,0.0,0.0,0.0,0.0018049999999999499,0.001966462560030232,0.00013904990111468353
PRO 799,R PRO 799,0.0,0.0,0.0,-0.006609999999999973,0.0010138540328864134,7.169030617873119e-05,-1.8339450000000006,0.11636735785862803,0.008228414785059757,1.844859999999999,0.1170393113445465,0.008275929071713244,0.0,0.0,0.0,0.004305000000000217,0.0033603534040337496,0.00023761286791755627
PRO 800,R PRO 800,0.0,0.0,0.0,-0.006185000000000013,0.0008722241684337531,6.167556242143041e-05,0.4117200000000001,0.22069395460682645,0.015605419186936307,-0.4123950000000001,0.22100671703593067,0.015627534830388305,0.0,0.0,0.0,-0.006860000000000222,0.003938324516847378,0.00027848159723760146
ARG 801,R ARG 801,0.0,0.0,0.0,-0.006540000000000013,0.0011783038657324242,8.331866537577204e-05,-98.75059000000002,2.008184660805377,0.14200009915302889,98.75119500000001,2.011803133252902,0.14225596379354705,0.0,0.0,0.0,-0.005935000000002759,0.006245060047751596,0.00044159243086823376
GLY 802,R GLY 802,0.0,0.0,0.0,-0.008215000000000005,0.0020515299169156244,0.00014506507160581125,1.042325,0.2644117799474907,0.018696736262647586,-0.9941399999999994,0.263016255010981,0.018598057748055494,0.0,0.0,0.0,0.03997000000000017,0.011641267113162506,0.0008231618917321151
LEU 803,R LEU 803,0.0,0.0,0.0,-0.025949999999999983,0.005268538696830569,0.0003725419439472631,-1.5630999999999984,0.19686332822546135,0.013920339435517678,1.6319100000000004,0.2029141490877371,0.0143481970818637,0.0,0.0,0.0,0.04286000000000014,0.012685834619764162,0.0008970239684646306
LYS 804,R LYS 804,0.0,0.0,0.0,-0.07268999999999995,0.034464385965805415,0.0024370001025851486,-121.39699999999999,5.519750735314521,0.390305317540033,121.62199000000001,5.606288244453712,0.39642444349396444,-0.0030771359999999977,0.01469629822459737,0.0010391852132952619,0.14922286400000143,0.11279028237887609,0.007975477352204883
MET 805,R MET 805,0.0,0.0,0.0,-0.04327499999999999,0.008214583069152216,0.0005808587392817733,0.498955,0.7500464605442786,0.05303629384558276,-0.4058050000000001,0.7579650829523745,0.0535962250058248,0.0,0.0,0.0,0.049875000000000114,0.020405376129833785,0.001442877983406758
SER 806,R SER 806,0.0,0.0,0.0,-0.010374999999999981,0.001155151505214835,8.168154626352573e-05,-0.9704499999999997,0.280267689004638,0.019817918344266192,1.028505,0.28371075054534045,0.02006137956061352,0.0,0.0,0.0,0.047680000000000076,0.01331043199899985,0.0009411896727015206
ALA 807,R ALA 807,0.0,0.0,0.0,-0.007814999999999992,0.0008067062662455815,5.704274712879311e-05,0.04050500000000005,0.35542463332611024,0.025132316842563472,-0.029124999999999988,0.3599693311589197,0.02545367550816581,0.0,0.0,0.0,0.0035650000000001787,0.009983775588423376,0.0007059595420418883
THR 808,R THR 808,0.0,0.0,0.0,-0.004990000000000021,0.000556686626388676,3.9363688851529484e-05,-0.2553199999999997,0.4113455574088531,0.02908652330547603,0.2719999999999999,0.4119777299806388,0.029131224656715013,0.0,0.0,0.0,0.01169000000000012,0.006455532510955205,0.0004564750814666646
PHE 809,R PHE 809,0.0,0.0,0.0,-0.00933000000000003,0.000883798619596115,6.249399971197228e-05,-1.2362350000000004,0.24243137126823958,0.017142486659612575,1.2231249999999998,0.24345668890995728,0.017214987565345452,0.0,0.0,0.0,-0.022439999999999884,0.006053627011965763,0.00042805607109350484
ILE 810,R ILE 810,0.0,0.0,0.0,-0.003375000000000011,0.00048412291827593475,3.4232659844073424e-05,0.9147549999999995,0.3946158321393109,0.027903553086927907,-0.9123699999999997,0.39331410234061176,0.027811506890134632,0.0,0.0,0.0,-0.0009899999999999664,0.003426353747061135,0.00024227979692908653
GLY 811,R GLY 811,0.0,0.0,0.0,-0.0015449999999999752,0.0004979708826829504,3.521185879785649e-05,-1.2257249999999997,0.2980275815675453,0.021073732390703818,1.2219300000000004,0.2975876259188196,0.021042622828440292,0.0,0.0,0.0,-0.005339999999999949,0.0014880860190190507,0.00010522357150372644
ASN 812,R ASN 812,0.0,0.0,0.0,-0.0020400000000000374,0.0003292415526630526,2.328089345364323e-05,1.4547000000000008,0.3353470888497481,0.023712620057682456,-1.44995,0.3339556819399831,0.023614232731553986,0.0,0.0,0.0,0.002710000000000292,0.0017680214930824508,0.00012501799870421655
SER 813,R SER 813,0.0,0.0,0.0,-0.0021850000000000216,0.0004906882920959143,3.4696901878986634e-05,-1.9846549999999996,0.21754987008729798,0.015383098838498085,1.98082,0.2167088775292787,0.0153236316844278,0.0,0.0,0.0,-0.0060200000000001155,0.0015328405005088557,0.00010838819123871934
THR 814,R THR 814,0.0,0.0,0.0,-0.001959999999999992,0.0004882622246293205,3.4525353003262186e-05,-0.21505500000000044,0.2163162776468754,0.015295870680513758,0.21531000000000014,0.2157546845377869,0.015256160050943346,0.0,0.0,0.0,-0.0017050000000006715,0.0012680595411888817,8.966535005229603e-05
ALA 815,R ALA 815,0.0,0.0,0.0,-0.0020899999999999894,0.00048155996511342624,3.405143168796609e-05,-0.58506,0.18672575183942833,0.013203504534781621,0.585735,0.18580090089932338,0.013138107697648126,0.0,0.0,0.0,-0.001415000000000055,0.0014706376168179113,0.00010398978315199685
ILE 816,R ILE 816,0.0,0.0,0.0,-0.001950000000000025,0.00042130748865886467,2.9790938219535765e-05,-0.35171500000000017,0.16384951563858785,0.011585910360217673,0.35107,0.16338474561598446,0.011553046156750164,0.0,0.0,0.0,-0.00259499999999945,0.0009278873854086919,6.561154623999416e-05
GLN 817,R GLN 817,0.0,0.0,0.0,-0.0019800000000000082,0.00043543082114156023,3.0789608636682394e-05,-2.6541050000000017,0.650669542836446,0.04600928460512017,2.648645000000002,0.6490576622881727,0.0458953074385055,0.0,0.0,0.0,-0.007440000000000069,0.0018990523952751982,0.00013428328265276484
GLU 818,R GLU 818,0.0,0.0,0.0,-0.002630000000000002,0.0005857473858242947,4.141859485786518e-05,117.8799300000001,2.960666596404515,0.20935074271501278,-117.79520999999995,2.948796882782257,0.20851142721570867,0.0,0.0,0.0,0.08208999999999904,0.011962102657976677,0.0008458483906704932
LEU 819,R LEU 819,0.0,0.0,0.0,-0.0019899999999999905,0.00042414620120895567,2.9991665508936636e-05,-0.8382650000000001,0.23182004825941982,0.016392152813922846,0.8373249999999998,0.23111161670284,0.016342059138156433,0.0,0.0,0.0,-0.0029300000000000038,0.001065410718924933,7.533591441006549e-05
PHE 820,R PHE 820,0.0,0.0,0.0,-0.0013300000000000312,0.0004702127178203097,3.324906013708975e-05,-0.86374,0.13037209210563422,0.00921869904053711,0.8617599999999996,0.12995600178522185,0.009189277011822145,0.0,0.0,0.0,-0.00330999999999988,0.0008853812738023044,6.260591026411928e-05
LYS 821,R LYS 821,0.0,0.0,0.0,-0.001259999999999999,0.0004498888751680641,3.181194744117263e-05,-104.37738500000003,3.9742818303143457,0.28102416325617574,104.33467499999999,3.9661657629728904,0.2804502706308048,0.0,0.0,0.0,-0.043970000000000696,0.008439733408112148,0.0005967792724282751
ARG 822,R ARG 822,0.0,0.0,0.0,-0.002279999999999993,0.00047074409183758977,3.328663395418626e-05,-113.28768500000002,2.5835565884600267,0.18268503832792674,113.22073999999994,2.576618845001072,0.1821944657833308,0.0,0.0,0.0,-0.06922500000000184,0.007469563240246335,0.0005281778819679944
ILE 823,R ILE 823,0.0,0.0,0.0,-0.0010299999999999637,0.000262868788561905,1.858763029544158e-05,-0.70954,0.14499247704622464,0.010252516374042028,0.7086099999999999,0.1446542356794295,0.010228599097628164,0.0,0.0,0.0,-0.0019599999999999704,0.0007539230729990807,5.331041174106505e-05
SER 824,R SER 824,0.0,0.0,0.0,-0.0004400000000000093,0.0004963869458396442,3.509985754956919e-05,-1.3853950000000013,0.378701926288996,0.026778270012735715,1.3831699999999991,0.3779490059518643,0.026725030505127804,0.0,0.0,0.0,-0.0026650000000000883,0.0010829473671421495,7.657594269743317e-05
GLU 825,R GLU 825,0.0,0.0,0.0,-0.0009199999999999938,0.0004166533331199945,2.9461839725312564e-05,103.19242499999999,4.506478322856673,0.31865613813621335,-103.14770000000003,4.496935983533284,0.31798139285181815,0.0,0.0,0.0,0.043805000000002675,0.009553898418972275,0.000675562635882273
GLN 826,R GLN 826,0.0,0.0,0.0,-0.0008699999999999963,0.0003648287269390914,2.579728667902868e-05,-1.40695,0.6440214340377192,0.045539192323755605,1.4044749999999997,0.6427147885143156,0.04544679853273503,0.0,0.0,0.0,-0.003344999999999132,0.001521832776621583,0.00010760982761810738
PHE 827,R PHE 827,0.0,0.0,0.0,-0.0004949999999999743,0.0004999749993749421,3.535357124817614e-05,-0.7863149999999998,0.08343545873907736,0.0058997778665811984,0.7853400000000001,0.08323385368946727,0.005885522236811124,0.0,0.0,0.0,-0.0014699999999998603,0.0007868290792793804,5.563721775932175e-05
THR 828,R THR 828,0.0,0.0,0.0,-0.00029999999999999526,0.0004582575694955769,3.2403703492038794e-05,-1.382409999999999,0.19714964341840147,0.013940584976966148,1.38075,0.19685778496163756,0.013919947467573707,0.0,0.0,0.0,-0.0019600000000000992,0.0008296987405073421,5.866856057546792e-05
ALA 829,R ALA 829,0.0,0.0,0.0,-0.0002499999999999941,0.00043301270189220926,3.061862178478901e-05,-1.08344,0.07817209476533289,0.00552760183081243,1.082005,0.07807493179631389,0.005520731371385075,0.0,0.0,0.0,-0.0016850000000001098,0.0007387658627737795,5.2238635127646985e-05
MET 830,R MET 830,0.0,0.0,0.0,-0.0003549999999999809,0.00047851332269851734,3.3836001536822826e-05,-0.2894600000000001,0.11571624086531655,0.008182373860928122,0.289325,0.11558208933480973,0.008172887915235329,0.0,0.0,0.0,-0.0004900000000001081,0.000780960946526875,5.5222278113101804e-05
PHE 831,R PHE 831,0.0,0.0,0.0,-0.0002649999999999864,0.00044133320745212457,3.120697037522066e-05,-0.7601849999999996,0.05659426450622605,0.004001818820861758,0.7594399999999998,0.056572576395286706,0.004000285239830124,0.0,0.0,0.0,-0.0010099999999998487,0.0007210409142342317,5.09852919967973e-05
ARG 832,R ARG 832,0.0,0.0,0.0,-0.0005199999999999966,0.0004995998398718678,3.53270434653111e-05,-89.93882000000002,1.317248536759807,0.09314353728509167,89.91725500000003,1.3155727687870222,0.09302504259536654,0.0,0.0,0.0,-0.022084999999998304,0.001904671887751043,0.00013468064077641452
ARG 833,R ARG 833,0.0,0.0,0.0,-0.00045499999999999263,0.0004979708826829053,3.5211858797853306e-05,-90.62802000000005,1.3253574686061707,0.093716925354766,90.60355999999997,1.3234845659866115,0.09358449114048677,0.0,0.0,0.0,-0.024915000000000447,0.002101850375268738,0.00014862326533920145
LYS 834,R LYS 834,0.0,0.0,0.0,-0.00018500000000000295,0.0003882975663070847,2.7456784225397264e-05,-76.84321000000003,1.1609177429506254,0.08208928084401684,76.83447000000002,1.1601070765664405,0.08203195807426314,0.0,0.0,0.0,-0.008925000000002506,0.0011310946025849683,7.99804663651334e-05
ALA 835,R ALA 835,0.0,0.0,0.0,-0.00016499999999999848,0.0003711805490593459,2.6246428328440945e-05,0.005829999999999965,0.11335612511020304,0.008015488475445524,-0.005959999999999992,0.11319332312464371,0.00800397663664756,0.0,0.0,0.0,-0.000295000000000063,0.0007402533350143825,5.2343815298462704e-05
PHE 836,R PHE 836,0.0,0.0,0.0,-0.0003799999999999992,0.00048538644398046283,3.432200460346095e-05,-0.05908999999999999,0.11168783237219707,0.007897522364640695,0.058985000000000024,0.11151683628493059,0.007885431115354445,0.0,0.0,0.0,-0.0004850000000000243,0.0008483955445426938,5.999062426745924e-05
LEU 837,R LEU 837,0.0,0.0,0.0,-0.00017999999999999462,0.0003841874542459595,2.7166155414411443e-05,-0.24391499999999966,0.09373344000408848,0.0066279551050833375,0.24372500000000002,0.0936163947981336,0.00661967875919973,0.0,0.0,0.0,-0.0003699999999996684,0.0006878226515606863,4.863640611722731e-05
HIP 838,R HIP 838,0.0,0.0,0.0,-0.0001550000000000007,0.0003619046835839531,2.5590525590538503e-05,-73.23730499999999,1.0907705496458164,0.07712912523731345,73.23058000000002,1.0900697929936434,0.07707957425924213,0.0,0.0,0.0,-0.0068800000000010545,0.0009357350052249965,6.616645675882245e-05
TRP 839,R TRP 839,0.0,0.0,0.0,-0.0003050000000000064,0.0004604074282632818,3.2555721463362545e-05,-0.8200799999999995,0.13657885487878677,0.00965758344514835,0.8193849999999998,0.13646218074983293,0.00964933333837112,0.0,0.0,0.0,-0.001000000000000405,0.0007416198487099708,5.2440442408536176e-05
TYR 840,R TYR 840,0.0,0.0,0.0,-0.00027999999999997363,0.0004489988864128307,3.17490157327721e-05,-0.665535,0.11934675854417108,0.00843909022792169,0.6650449999999998,0.11929062400289621,0.008435120916442265,0.0,0.0,0.0,-0.0007700000000001439,0.0007396620850089306,5.2302007609639544e-05
THR 841,R THR 841,0.0,0.0,0.0,-0.00014500000000000068,0.00035210083782916677,2.4897289009046867e-05,-0.43625500000000017,0.17420111932763246,0.012317879276685586,0.4359700000000001,0.17413009245963207,0.012312856918684634,0.0,0.0,0.0,-0.000430000000000057,0.000681982404465064,4.822343828471535e-05
GLY 842,R GLY 842,0.0,0.0,0.0,-5.5000000000000605e-05,0.0002279802623035625,1.6120638945153688e-05,-0.5788450000000004,0.05747304563879878,0.004063958030663855,0.5785700000000003,0.05745428704630736,0.004062631597868235,0.0,0.0,0.0,-0.0003300000000000258,0.0005925369186810342,4.1898687330274115e-05
GLU 843,R GLU 843,0.0,0.0,0.0,-9.000000000001341e-05,0.0002861817604251263,2.0236106344851074e-05,72.15712499999997,0.7000464265900529,0.049500757538723704,-72.15151999999998,0.6996783472441311,0.0494747303985721,0.0,0.0,0.0,0.005515000000002174,0.000774451418750569,5.476198498980699e-05
GLY 844,R GLY 844,0.0,0.0,0.0,-3.0000000000003914e-05,0.00017058722109234206,1.2062338081816392e-05,-0.13086500000000004,0.10337889908003475,0.007309992057109231,0.13079500000000002,0.10320718470629846,0.007297850017299617,0.0,0.0,0.0,-0.00010000000000008669,0.0006324555320337098,4.4721359549998194e-05
MET 845,R MET 845,0.0,0.0,0.0,-0.00012500000000000176,0.00033071891388307856,2.338535866733747e-05,-0.31087,0.18497654743237066,0.013079817104990434,0.31073500000000004,0.18481172791519485,0.013068162605163743,0.0,0.0,0.0,-0.0002600000000000427,0.0007432361670425588,5.255473337388909e-05
ASP 846,R ASP 846,0.0,0.0,0.0,-5.499999999999838e-05,0.00022798026230355322,1.612063894515303e-05,72.24906999999997,0.9175905705182686,0.06488345147663006,-72.24392000000003,0.9171447833333163,0.06485192956248548,0.0,0.0,0.0,0.005095000000002585,0.0007654900391267849,5.4128319759730515e-05
GLU 847,R GLU 847,0.0,0.0,0.0,-0.00013499999999999623,0.000341723572496826,2.4163505540379844e-05,74.63144500000003,1.2006067495121004,0.08489571741183448,-74.62467999999997,1.1998964945367459,0.08484549480089001,0.0,0.0,0.0,0.00663000000000018,0.0010015488006102037,7.082019486007284e-05
MET 848,R MET 848,0.0,0.0,0.0,-0.00012000000000000343,0.0003249615361854478,2.2978250586152776e-05,0.6749350000000001,0.20591780101535725,0.014560587346498125,-0.6744750000000002,0.20581824354269476,0.014553547570094381,0.0,0.0,0.0,0.00033999999999993145,0.0006814690014961036,4.818713521263203e-05
GLU 849,R GLU 849,0.0,0.0,0.0,-0.00017999999999999183,0.00038418745424595354,2.716615541441102e-05,77.30688500000004,1.0956976050774538,0.07747752066801272,-77.29917000000002,1.0951238884716754,0.0774369527777702,0.0,0.0,0.0,0.007534999999999883,0.0009158466028753139,6.476013434197974e-05
PHE 850,R PHE 850,0.0,0.0,0.0,-0.00027499999999999855,0.00044651427748729157,3.157332735078756e-05,0.8051000000000001,0.055961057888501475,0.003957044351533233,-0.8044800000000002,0.05586304323969528,0.003950113669250585,0.0,0.0,0.0,0.00034499999999982657,0.0007113191969852043,5.029786277764075e-05
THR 851,R THR 851,0.0,0.0,0.0,-0.0001549999999999907,0.0003619046835839298,2.5590525590536853e-05,0.6866950000000007,0.21754947017862217,0.015383070560684433,-0.6862000000000001,0.21741713363946294,0.015373712954260607,0.0,0.0,0.0,0.00034000000000018016,0.0007378346698279276,5.2172789842986494e-05
GLU 852,R GLU 852,0.0,0.0,0.0,-0.0001899999999999774,0.0003923009049186141,2.7739863013357104e-05,81.5478000000001,1.7841367688565473,0.12615752078227205,-81.53763000000002,1.7830309764839234,0.12607932945374536,0.0,0.0,0.0,0.009979999999999621,0.001326499151905409,9.379765455505188e-05
ALA 853,R ALA 853,0.0,0.0,0.0,-0.0001950000000000074,0.0003962007067131657,2.8015620642778197e-05,0.7703199999999998,0.08862024373697211,0.0062663975296817645,-0.7695699999999998,0.08852838584318708,0.006259902195721674,0.0,0.0,0.0,0.0005549999999998478,0.0006457360141731524,4.566043144782086e-05
GLU 854,R GLU 854,0.0,0.0,0.0,-0.00031499999999998917,0.00046451587701604484,3.2846232660686165e-05,90.2898600000001,1.4343759515483305,0.10142569621107313,-90.270095,1.432667081346145,0.10130486084025983,0.0,0.0,0.0,0.019450000000000786,0.0018993419913216699,0.00013430376018559135
SER 855,R SER 855,0.0,0.0,0.0,-0.00017999999999998795,0.0003841874542459453,2.7166155414410437e-05,1.1716249999999993,0.29019749202052336,0.020520061449104107,-1.170464999999999,0.28991308831269424,0.02049995107006405,0.0,0.0,0.0,0.000980000000000092,0.0006997142273814952,4.947726750741611e-05
ASN 856,R ASN 856,0.0,0.0,0.0,-0.0002500000000000013,0.00043301270189222173,3.061862178478989e-05,1.0424349999999996,0.49250681799849244,0.034825491078734276,-1.0414700000000006,0.49198984654157163,0.03478893567644742,0.0,0.0,0.0,0.000715000000000039,0.0009293949644798481,6.57181481784331e-05
MET 857,R MET 857,0.0,0.0,0.0,-0.0005700000000000571,0.0004950757517795117,3.500714212843207e-05,1.1243949999999998,0.30654810222051737,0.021676224183999476,-1.1229099999999996,0.3059933853860275,0.021636999780468864,0.0,0.0,0.0,0.0009149999999999119,0.000936896472402291,6.62485848905415e-05
ASN 858,R ASN 858,0.0,0.0,0.0,-0.0004299999999999998,0.0004950757517794623,3.500714212842858e-05,2.094725000000001,0.5028786030196539,0.03555888703088151,-2.091885,0.5019677497359762,0.035494479977526056,0.0,0.0,0.0,0.0024100000000002097,0.0011966202405117243,8.461382865709177e-05
ASP 859,R ASP 859,0.0,0.0,0.0,-0.0003250000000000125,0.00046837484987989793,3.3119103248730704e-05,91.19308500000002,1.5929908435903462,0.11264146278708126,-91.17457500000006,1.5912877251970394,0.11252103413057418,0.0,0.0,0.0,0.018184999999998012,0.0019469912686020483,0.00013767307289395072
LEU 860,R LEU 860,0.0,0.0,0.0,-0.000694999999999959,0.0004604074282632432,3.2555721463359814e-05,0.7363550000000003,0.12832068802418162,0.009073642866842221,-0.7352499999999996,0.1280671991573203,0.009055718497170928,0.0,0.0,0.0,0.0004099999999999371,0.0008135723692458158,5.752825392797221e-05
VAL 861,R VAL 861,0.0,0.0,0.0,-0.0007650000000000146,0.00042399882075308385,2.9981244136960505e-05,1.0202549999999997,0.09650103613433682,0.006823653704211762,-1.0187549999999996,0.0962854349058064,0.006808408395139161,0.0,0.0,0.0,0.0007349999999997933,0.00078407588918427,5.544253782070693e-05
SER 862,R SER 862,0.0,0.0,0.0,-0.000425000000000003,0.0004943429983321332,3.495532863527415e-05,1.09016,0.4052185020455018,0.028653275065862918,-1.0886949999999995,0.4045964186383774,0.02860928712629879,0.0,0.0,0.0,0.0010399999999999097,0.0009583318840569301,6.776429738439354e-05
GLU 863,R GLU 863,0.0,0.0,0.0,-0.0006549999999999878,0.00047536827828536263,3.3613613313655374e-05,97.72869499999999,1.8583097836410818,0.13140234495579148,-97.70312499999994,1.8557054047961252,0.13121818756158674,0.0,0.0,0.0,0.024914999999997463,0.002662287550206589,0.00018825215802196
TYR 864,R TYR 864,0.0,0.0,0.0,-0.0016399999999999926,0.00047999999999995274,3.394112549695094e-05,0.2729649999999998,0.18441126260345392,0.013039845431407545,-0.27276500000000004,0.18396885544841549,0.013008562521470231,0.0,0.0,0.0,-0.0014399999999999869,0.0009361623790775264,6.619667665374501e-05
GLN 865,R GLN 865,0.0,0.0,0.0,-0.0012800000000000482,0.00046000000000000506,3.252691193458154e-05,0.3295350000000004,1.0617991047156712,0.07508053472022562,-0.32946000000000003,1.0594948128235457,0.0749175966779501,0.0,0.0,0.0,-0.0012049999999993943,0.0024213580899982226,0.00017121587251186498
GLN 866,R GLN 866,0.0,0.0,0.0,-0.000795000000000009,0.0004277557714397329,3.0246900667671803e-05,1.954205,0.6751033868786318,0.047737018286388586,-1.9510900000000004,0.6739298939058875,0.04765403980251836,0.0,0.0,0.0,0.002319999999999531,0.0013295111883698512,9.401063769597071e-05
TYR 867,R TYR 867,0.0,0.0,0.0,-0.0014399999999999723,0.0005063595560468834,3.580502757993609e-05,1.1618450000000002,0.3868962535034413,0.02735769644679529,-1.159845,0.3862008169010005,0.027308521653048166,0.0,0.0,0.0,0.0005599999999997523,0.0008101851640212338,5.728874234961497e-05
GLN 868,R GLN 868,0.0,0.0,0.0,-0.002350000000000023,0.0006144102863721939,4.3445367992454686e-05,1.0530249999999994,0.8778024460976406,0.06207000621777805,-1.049215,0.8758653656670071,0.06193303394695758,0.0,0.0,0.0,0.0014599999999996172,0.002334180798481808,0.00016505150711219164
ASP 869,R ASP 869,0.0,0.0,0.0,-0.0014099999999999978,0.0005018964036531821,3.5489435047630575e-05,228.50935000000004,7.619481480879738,0.538778702425538,-228.40528000000003,7.602519232568692,0.5375792903450469,0.0,0.0,0.0,0.10265999999999537,0.016897467265834507,0.001194831368854929
gtp 870,R gtp 870,0.0,0.0,0.0,-0.0030500000000000167,0.00037080992435474427,2.622022120425104e-05,342.91050500000006,3.570091892363098,0.25244361865490605,-342.8434749999999,3.5664526212328713,0.2521862833254301,0.0,0.0,0.0,0.06398000000001332,0.003910191811149779,0.00027649231454041166
Mg+ 871,R Mg+ 871,0.0,0.0,0.0,-1.500000000000501e-05,0.00012155245781147278,8.595056718838414e-06,-167.87947999999994,1.634665678244297,0.11558831860594494,167.84946500000007,1.6330213497494384,0.11547204702302366,0.0,0.0,0.0,-0.03002999999999645,0.001851782924644551,0.00013094082633016195
MET 872,L MET   1,0.0,0.0,0.0,-0.015484999999999997,0.0023957827530892953,0.00016940742309592166,-84.85904999999995,1.6571467459171507,0.1171779701459238,85.31750999999997,1.6387635063998172,0.11587807881363549,0.0,0.0,0.0,0.44297499999999923,0.07844612402789994,0.005546978625792901
ARG 873,L ARG   2,0.0,0.0,0.0,-0.009695000000000004,0.0010009870129027885,7.078047047032278e-05,-78.778625,1.112932928964853,0.07869624210768537,78.83519,1.1118358169719258,0.07861866457469338,0.0,0.0,0.0,0.04687000000000239,0.013891475803529887,0.0009822756741364826
GLU 874,L GLU   3,0.0,0.0,0.0,-0.029570000000000016,0.0037649833996977974,0.00026622452929810943,87.21094000000006,1.7777152152085582,0.1257034483692474,-87.31490500000005,1.7561300339009198,0.1241771455616702,0.0,0.0,0.0,-0.13353499999999968,0.08610609023176209,0.006088620030433972
CYS 875,L CYS   4,0.0,0.0,0.0,-0.010430000000000004,0.0012349493916757157,8.732410892761002e-05,0.36262000000000005,0.29151904843423165,0.020613509599289478,-0.2920250000000001,0.29404059987525527,0.02079181021159533,0.0,0.0,0.0,0.06016499999999996,0.013458371929769331,0.0009516506055270576
ILE 876,L ILE   5,0.0,0.0,0.0,-0.03244499999999998,0.0043791523152316835,0.00030965282979490927,-0.9888749999999998,0.17716709450403356,0.012527605392692005,1.0202350000000002,0.17518564374685192,0.012387495665992967,0.0,0.0,0.0,-0.0010849999999998606,0.010987164101805244,0.000776909824239589
SER 877,L SER   6,0.0,0.0,0.0,-0.009069999999999984,0.0009618211892030602,6.801102851743932e-05,0.4673800000000003,0.148632787769051,0.01050992521381569,-0.44888999999999973,0.14912356587743034,0.010544628466664983,0.0,0.0,0.0,0.009419999999999986,0.008617052860462259,0.0006093176511475799
ILE 878,L ILE   7,0.0,0.0,0.0,-0.012254999999999969,0.001109042379713276,7.842113873185234e-05,-0.8949699999999994,0.11273694647275632,0.007971705934115083,0.9076500000000003,0.11269084922920647,0.00796844636676427,0.0,0.0,0.0,0.0004250000000002618,0.006597300584330158,0.00046649959807058274
HID 879,L HID   8,0.0,0.0,0.0,-0.009440000000000035,0.00077226938305244,5.4607691765913176e-05,1.4010249999999997,0.17584312433245908,0.0124339865640511,-1.4153900000000004,0.1782230846439355,0.012602275171571083,0.0,0.0,0.0,-0.023804999999999778,0.010175312034527524,0.0007195032140303497
VAL 880,L VAL   9,0.0,0.0,0.0,-0.005165000000000016,0.00047725779197415637,3.374722210790446e-05,-0.8254799999999998,0.08110622417546251,0.005735076111090584,0.8324150000000003,0.08125264780300843,0.005745429825086949,0.0,0.0,0.0,0.001769999999999982,0.0033222131177877133,0.00023491594241345943
GLY 881,L GLY  10,0.0,0.0,0.0,-0.0019599999999999917,0.0003292415526630809,2.328089345364523e-05,-0.18016999999999997,0.12637745487229907,0.008936235532929956,0.17983499999999997,0.1255195513655145,0.008875572594204847,0.0,0.0,0.0,-0.002294999999999841,0.0019385497156379442,0.00013707616495948436
GLN 882,L GLN  11,0.0,0.0,0.0,-0.002829999999999968,0.00038871583451153527,2.7486360253769437e-05,0.25517499999999976,0.28411825772906657,0.02009019466991302,-0.2487449999999999,0.2840463342044746,0.020085108908716436,0.0,0.0,0.0,0.003600000000000172,0.0018248287590899863,0.0001290348790056762
ALA 883,L ALA  12,0.0,0.0,0.0,-0.0013799999999999945,0.0004853864439804701,3.4322004603461466e-05,-0.03736999999999996,0.10566254350525542,0.00747147010299847,0.03995000000000002,0.10556404454169038,0.007464505174490802,0.0,0.0,0.0,0.0012000000000002109,0.0014352700094408034,0.0001014889156509272
GLY 884,L GLY  13,0.0,0.0,0.0,-0.001644999999999992,0.0004785133226985088,3.383600153682222e-05,-0.3561850000000004,0.13445560893841452,0.009507447284891947,0.3678950000000002,0.13478284006133684,0.009530586019495314,0.0,0.0,0.0,0.010064999999999897,0.0027424031432304588,0.00019391718593255602
VAL 885,L VAL  14,0.0,0.0,0.0,-0.005575000000000014,0.0005043560250458948,3.566335654422444e-05,-0.25215000000000015,0.10943855582014965,0.007738474494369032,0.26821500000000004,0.10872147338497559,0.007687769109110898,0.0,0.0,0.0,0.010489999999999737,0.004368054486839584,0.00030886809482365946
GLN 886,L GLN  15,0.0,0.0,0.0,-0.0031600000000000157,0.0003929376540878171,2.778488797890294e-05,0.2009799999999995,0.4318868712984919,0.03053901354006053,-0.19547999999999996,0.4314992926993043,0.0305116075944877,0.0,0.0,0.0,0.0023399999999996267,0.002456501577447219,0.00017370089234083796
ILE 887,L ILE  16,0.0,0.0,0.0,-0.0025249999999999995,0.0004993746088859507,3.531111722956357e-05,-0.1671449999999999,0.07888227922036763,0.0055778194552172635,0.176305,0.07841321301285897,0.0055446514656017805,0.0,0.0,0.0,0.006634999999999831,0.003883526103942034,0.0002746067643012385
GLY 888,L GLY  17,0.0,0.0,0.0,-0.0025049999999999946,0.0004999749993749951,3.535357124817989e-05,-0.4145049999999997,0.1450071721502082,0.010253555474809729,0.429515,0.14408188565881558,0.010188127839549326,0.0,0.0,0.0,0.012505000000000228,0.004412479461708599,0.0003120094149220517
ASN 889,L ASN  18,0.0,0.0,0.0,-0.005650000000000028,0.0007664854858378084,5.419870847169797e-05,0.7001399999999992,0.32580190361629296,0.02303767353705667,-0.6770000000000003,0.32431068437533717,0.0229322284133051,0.0,0.0,0.0,0.017489999999999954,0.0049889778512236275,0.00035277400697897174
ALA 890,L ALA  19,0.0,0.0,0.0,-0.001944999999999999,0.000363283635744851,2.5688032232928778e-05,-0.07253999999999997,0.12296014964206894,0.008694595562761958,0.07688,0.12201612844210392,0.008627843183554045,0.0,0.0,0.0,0.002395000000000012,0.002314946003689941,0.00016369140172898557
CYS 891,L CYS  20,0.0,0.0,0.0,-0.003005000000000004,0.0003673894391514539,2.597835637603155e-05,-0.8224250000000001,0.13909900925240248,0.00983578526987041,0.83864,0.13838966868953656,0.009785627317653093,0.0,0.0,0.0,0.013209999999999935,0.00486887050556897,0.0003442811351206993
TRP 892,L TRP  21,0.0,0.0,0.0,-0.02306999999999992,0.0022660759034066644,0.0001602357637982284,-0.15420000000000014,0.2011260301403077,0.014221757978534151,0.10491999999999999,0.20453748702866187,0.01446298440848223,0.0,0.0,0.0,-0.07234999999999978,0.017325054112469665,0.0012250663247351183
GLU 893,L GLU  22,0.0,0.0,0.0,-0.005765,0.0006322776288941439,4.470877989836005e-05,82.42409000000002,1.146407402233418,0.08106324481217039,-82.38581500000001,1.1420291812278418,0.08075365783591275,0.0,0.0,0.0,0.03251000000000019,0.006076997613952365,0.0004297086222080186
LEU 894,L LEU  23,0.0,0.0,0.0,-0.0028700000000000214,0.00040385641012616525,2.855696062258669e-05,-0.1354349999999998,0.0821757614811083,0.005810703819245997,0.14325000000000007,0.08197455397865834,0.005796476300305199,0.0,0.0,0.0,0.004945000000000168,0.003739247919034211,0.0002644047560086777
TYR 895,L TYR  24,0.0,0.0,0.0,-0.007635000000000054,0.000679540285781454,4.8050754416551056e-05,-0.9458900000000001,0.16596577327870665,0.011735552373024257,0.9556199999999997,0.16604492042818053,0.011741148921634715,0.0,0.0,0.0,0.002094999999999833,0.004456004376119863,0.0003150870911351286
CYS 896,L CYS  25,0.0,0.0,0.0,-0.009290000000000076,0.0010468524251297368,7.402364487108194e-05,0.06268499999999999,0.10863961420678918,0.007681980791111102,-0.0678,0.10748599908825338,0.007600407883791503,0.0,0.0,0.0,-0.01440500000000013,0.005907704715030903,0.0004177378065246092
LEU 897,L LEU  26,0.0,0.0,0.0,-0.0034899999999999974,0.0005195190083144384,3.6735541373444974e-05,-0.24352999999999972,0.10634579963496467,0.007519783607258939,0.242965,0.10594693848809432,0.007491579865088552,0.0,0.0,0.0,-0.004054999999999645,0.0022185524559950754,0.00015687534860521873
GLU 898,L GLU  27,0.0,0.0,0.0,-0.0023700000000000153,0.00048280430818293195,3.413942003022309e-05,73.22207499999999,0.717027823289882,0.050701523614770504,-73.21170000000005,0.7148889424161056,0.05055028189777075,0.0,0.0,0.0,0.008004999999999428,0.003017445111348216,0.00021336559000925204
HIP 899,L HIP  28,0.0,0.0,0.0,-0.005209999999999997,0.0005530822723609473,3.9108822534049084e-05,-78.09673999999997,0.8626701121526062,0.060999988623006735,78.09570000000002,0.8610773426320825,0.060887362810123774,0.0,0.0,0.0,-0.006250000000001421,0.004236448984703376,0.0002995621805234622
GLY 900,L GLY  29,0.0,0.0,0.0,-0.0029349999999999893,0.00046986700245923134,3.322461436947187e-05,0.39154999999999984,0.09622316509032633,0.0068040052542602415,-0.37599,0.09641130587228851,0.0068173088165345615,0.0,0.0,0.0,0.012625000000000048,0.0028817312504812362,0.00020376917087724713
ILE 901,L ILE  30,0.0,0.0,0.0,-0.023915000000000023,0.0036725706255974293,0.0002596899593746463,-0.548525,0.12552943628886423,0.008876271563838058,0.5823749999999999,0.12637513353108756,0.008936071389318746,0.0,0.0,0.0,0.009934999999999743,0.009200585579190278,0.0006505796453932604
GLN 902,L GLN  31,0.0,0.0,0.0,-0.03751999999999997,0.008795999090495724,0.0006219710604200231,0.26792500000000014,0.8714088474275441,0.061617910520196995,-0.20856000000000008,0.8763386197127229,0.06196649806145254,0.0,0.0,0.0,0.021845000000000406,0.020364944758087807,0.0014400190536933322
PRO 903,L PRO  32,0.0,0.0,0.0,-0.15338500000000008,0.0829292275075561,0.005863981912915489,0.6871499999999999,0.40693410707386013,0.02877458666080191,-0.5903599999999996,0.35894527493755984,0.025381263798321826,-0.0010200600000000002,0.003182823577580133,0.00022505961350273394,-0.057615059999999836,0.15221371695588426,0.010763135144911553
ASP 904,L ASP  33,0.0,0.0,0.0,-0.72026,0.24797425753493063,0.017534427906264877,96.15450500000003,2.790088124051246,0.19728902326246892,-95.69773000000005,2.702529725478377,0.19109770952439792,-0.08728808400000004,0.05873795997505648,0.004153400981142644,-0.35077308400000085,0.2888035434747163,0.02042149440216758
GLY 905,L GLY  34,0.0,0.0,0.0,-0.21829500000000007,0.08699550548735246,0.006151511186285843,0.43841000000000035,0.21790856316354312,0.015408462269155845,-0.44337000000000015,0.21252395888463935,0.01502771324919395,-0.0010474559999999998,0.00400222742602966,0.0002830002152796354,-0.22430245599999987,0.09177551196702598,0.006489508685875121
GLN 906,L GLN  35,0.0,0.0,0.0,-0.06675500000000001,0.01412356098864582,0.0009986865749573239,-0.7888350000000004,1.0277807148292872,0.07267507130285462,0.8817100000000001,1.0351100791220222,0.07319333562217256,0.0,0.0,0.0,0.02611999999999881,0.02901957270533251,0.0020519936647076663
MET 907,L MET  36,0.0,0.0,0.0,-0.02554000000000002,0.004009788024322566,0.0002835348303119095,0.8241199999999996,0.42308100359151135,0.029916344663076775,-0.8199649999999997,0.43941831297182044,0.031071566887992688,0.0,0.0,0.0,-0.021385000000000324,0.02319583529429347,0.0016401932431881169
PRO 908,L PRO  37,0.0,0.0,0.0,-0.005715000000000008,0.0007167809986320881,5.0684070475841496e-05,0.8343699999999997,0.1673560369392161,0.011833858859222604,-0.8360599999999994,0.16636633193047615,0.011763876146917172,0.0,0.0,0.0,-0.007405000000000026,0.0033452914671223007,0.00023654782814476732
SER 909,L SER  38,0.0,0.0,0.0,-0.003175000000000003,0.0005606915373001464,3.9646878817884356e-05,-0.5603100000000002,0.3031312156476135,0.021434613817374916,0.5659200000000001,0.30181854416188514,0.021341793926472043,0.0,0.0,0.0,0.0024349999999998513,0.002405363797848512,0.00017008490526793104
ASP 910,L ASP  39,0.0,0.0,0.0,-0.00307999999999998,0.0004512205669071739,3.190611226709009e-05,78.29040000000003,1.0456988906927942,0.07394207766881251,-78.27250499999995,1.0420212473739028,0.07368202901585516,0.0,0.0,0.0,0.014814999999999382,0.005041901922884855,0.0003565163039749374
LYS 911,L LYS  40,0.0,0.0,0.0,-0.0014450000000000005,0.0004969657935914609,3.514078826662761e-05,-69.34159,1.0250704911869317,0.07248342955125045,69.33600500000003,1.0240333173163045,0.07241009028353144,0.0,0.0,0.0,-0.007030000000001024,0.0016730511050168859,0.00011830257816290866
THR 912,L THR  41,0.0,0.0,0.0,-0.001460000000000001,0.0004983974317750866,3.524202037341234e-05,0.7552099999999997,0.1770073046515324,0.012516306543865166,-0.7526599999999997,0.1768964510667193,0.01250846801171115,0.0,0.0,0.0,0.0010899999999997689,0.0009549345527313843,6.752406978257045e-05
ILE 913,L ILE  42,0.0,0.0,0.0,-0.0017449999999999929,0.00047955708732119035,3.39098068410883e-05,-0.14384000000000013,0.15305582118952535,0.010822680906318905,0.14379999999999998,0.1530465288727582,0.010822023840299004,0.0,0.0,0.0,-0.0017850000000001565,0.0007607726335772844,5.3794748814364635e-05
GLY 914,L GLY  43,0.0,0.0,0.0,-0.001439999999999999,0.0004963869458396354,3.5099857549568564e-05,-0.22361000000000003,0.14521820788041698,0.010268477954400057,0.2292300000000001,0.14467154903435567,0.0102298233366955,0.0,0.0,0.0,0.004180000000000192,0.00225557088117385,0.00015949294655249457
GLY 915,L GLY  44,0.0,0.0,0.0,-0.0025599999999999993,0.0007045565981523505,4.981967482832524e-05,0.14856500000000006,0.2497241994180782,0.017658167483490476,-0.13417000000000004,0.24811805879459892,0.017544596190850338,0.0,0.0,0.0,0.01183499999999992,0.003912515175689299,0.00027665660122251797
GLY 916,L GLY  45,0.0,0.0,0.0,-0.003315000000000001,0.0006211078811285542,4.3918959459440874e-05,-0.8668249999999996,0.1592768795996475,0.011262576165114403,0.8801650000000001,0.15911237467588865,0.011250943910401556,0.0,0.0,0.0,0.010025000000000084,0.002916226157210674,0.0002062083291237254
ASP 917,L ASP  46,0.0,0.0,0.0,-0.007835000000000016,0.0009580057411101167,6.774123559546076e-05,82.54253999999999,1.4051543610587949,0.09935941773185242,-82.46543999999999,1.3929650521113757,0.09849750343038262,0.0,0.0,0.0,0.06926500000000217,0.014820417504239847,0.0010479617717263803
ASP 918,L ASP  47,0.0,0.0,0.0,-0.005735000000000025,0.0007244135559195151,5.122377377741494e-05,79.003465,1.2294332429091226,0.08693405830772084,-78.96412999999997,1.2216808147396423,0.08638587885479074,0.0,0.0,0.0,0.033600000000001205,0.009512623192368822,0.0006726440366196417
SER 919,L SER  48,0.0,0.0,0.0,-0.002665000000000005,0.00047199046600541344,3.337476591678265e-05,-0.11535499999999993,0.13730611412096697,0.00970900843933097,0.12848500000000004,0.1376728723278482,0.009734942160845124,0.0,0.0,0.0,0.010465000000000047,0.003628880681422348,0.00025660061379506014
PHE 920,L PHE  49,0.0,0.0,0.0,-0.010054999999999986,0.0007562902881831741,5.347779913198506e-05,0.3239299999999999,0.0968016275689623,0.006844908728390789,-0.32620499999999986,0.09625036610320066,0.0068059286563260995,0.0,0.0,0.0,-0.012329999999999543,0.009107200447997179,0.0006439763194403969
ASN 921,L ASN  50,0.0,0.0,0.0,-0.019834999999999988,0.0017685516673256179,0.00012505548768447194,1.8848049999999983,0.40914239205318625,0.0289307359891693,-1.7650300000000012,0.417766153607489,0.02954052801660763,0.0,0.0,0.0,0.09993999999999889,0.02411154080518351,0.0017049434008201407
THR 922,L THR  51,0.0,0.0,0.0,-0.014065000000000003,0.0014767447308184044,0.00010442162132431964,1.0130499999999998,0.2886472371251795,0.020410441874197577,-0.9633400000000001,0.2969900409104663,0.02100036718726609,0.0,0.0,0.0,0.035644999999999344,0.014697583985131643,0.0010392761302945386
PHE 923,L PHE  52,0.0,0.0,0.0,-0.02171500000000004,0.0025794912289055496,0.0001823975739970335,0.8678900000000005,0.1387134741112018,0.00980852381859754,-0.8422349999999996,0.14300975412537603,0.010112316691787422,0.0,0.0,0.0,0.003940000000000002,0.01875037066300312,0.0013258514245570808
PHE 924,L PHE  53,0.0,0.0,0.0,-0.10507999999999994,0.014852057096577831,0.001050199028755997,-0.80572,0.16090907867488302,0.011377990068548947,1.05135,0.172508398346283,0.01219818582822869,0.0,0.0,0.0,0.14055,0.06600301129494013,0.004667117686538445
SER 925,L SER  54,0.0,0.0,0.0,-0.5799449999999999,0.35265640781786456,0.024936573739690063,-2.962710000000001,1.8075301535244155,0.12781168287562755,2.8857449999999996,1.2093906647460941,0.08551683401456696,-0.047959163999999985,0.021517443879464526,0.001521513048097034,-0.7048691640000002,0.7679069613674728,0.05429922197032962
GLU 926,L GLU  55,0.0,0.0,0.0,-0.687575,0.3101631415481213,0.021931846066279955,96.339505,3.2327973846147278,0.22859329528632094,-95.42313499999995,2.718218311097352,0.1922070600522382,-0.07271373600000001,0.03089043729105658,0.0021842837682323913,0.15608126400000055,0.6274119291336999,0.04436472296877728
THR 927,L THR  56,0.0,0.0,0.0,-2.7677750000000003,0.6568187682877193,0.046444100506684204,-2.369309999999998,2.4050581809802463,0.1700632948919315,3.4384149999999987,1.8193567882015385,0.1286479522335085,-0.40792561199999994,0.050412849129243424,0.0035647267478222363,-2.106595612,0.9603643932389668,0.06790801748693776
GLY 928,L GLY  57,0.0,0.0,0.0,-0.3278500000000001,0.13573491628906653,0.00959790797517873,0.17829499999999998,1.0647756326921647,0.07529100703188261,0.02795000000000021,1.206842610906658,0.08533665939969758,-0.038704248,0.06015314159323097,0.004253469433024818,-0.16030924799999993,0.18086372465050946,0.012788996617103176
ALA 929,L ALA  58,0.0,0.0,0.0,-0.11329499999999999,0.02984707649000157,0.002110507018467369,-0.31108999999999976,0.4018559715868362,0.028415508256936044,0.3860499999999999,0.40431337783951726,0.028589273119476143,-0.000882215999999999,0.005330083015464573,0.00037689378445222415,-0.039217216000000034,0.04905823546797964,0.0034689410972454805
GLY 930,L GLY  59,0.0,0.0,0.0,-0.05227000000000002,0.009197124550640751,0.0006503349137175354,-0.9646499999999996,0.26839930607212914,0.01897869693893662,1.0570349999999997,0.3005635935621621,0.021253055518560215,0.0,0.0,0.0,0.04011500000000005,0.042931594135321924,0.0030357221340234744
LYS 931,L LYS  60,0.0,0.0,0.0,-1.626825,0.8433468944479481,0.05963363079567596,-107.09009,7.928317401056975,0.5606166997686691,109.00561499999995,9.102754194021912,0.643661921806718,-0.28429970400000004,0.17377293093276044,0.012287601784921647,0.004400296000000275,0.813612003470058,0.057531056490845084
HIP 932,L HIP  61,0.0,0.0,0.0,-0.643705,0.22788680956781993,0.016114030838837286,-95.85936000000005,2.0233532070265943,0.1430726773424053,96.55803499999993,2.1064609357370503,0.14894928119642284,-0.01363280399999999,0.005462998882517231,0.00038629235554424654,0.04133719600000172,0.3002918856588539,0.021233842868467093
VAL 933,L VAL  62,0.0,0.0,0.0,-2.1179349999999992,0.4057602873310796,0.028691585070800836,-0.5965050000000001,0.36332500598637524,0.02569095755076089,0.9346899999999995,0.35311003086856824,0.02496864973321557,-0.18002016000000015,0.04087237026491066,0.002890113017748573,-1.959770159999999,0.4339781799388962,0.030686891392178922
PRO 934,L PRO  63,0.0,0.0,0.0,-0.22653500000000004,0.04725599194811182,0.0033415032358206755,2.107775000000001,0.33033893862969654,0.023358490359502517,-2.2085749999999997,0.3000532192378594,0.02121696660399442,-0.00017830800000000001,0.0013695160819559586,9.683941084950898e-05,-0.327513308,0.09590688218756124,0.006781640675728386
ARG 935,L ARG  64,0.0,0.0,0.0,-0.14632499999999987,0.039784159850372994,0.0028131649214008323,-97.08354500000002,2.0930237117562998,0.14799912597671172,97.74136499999993,2.08713330953834,0.14758261164148817,-3.8196000000000134e-05,0.00039183627599292167,2.7707008786947848e-05,0.5114568039999972,0.15032304849459185,0.010629444695916012
ALA 936,L ALA  65,0.0,0.0,0.0,-0.02982499999999999,0.005680173852973104,0.0004016489449755801,1.2796,0.20141663287822398,0.014242306695195349,-1.241715,0.20463170276132556,0.014469646466828325,0.0,0.0,0.0,0.008059999999999894,0.01860339753915938,0.001315458855304873
VAL 937,L VAL  66,0.0,0.0,0.0,-0.03237499999999996,0.004521545642808407,0.00031972155854743115,-1.2626850000000003,0.17381589620917737,0.012290639888752643,1.3129850000000003,0.17157661488384496,0.01213229878773995,0.0,0.0,0.0,0.017924999999999938,0.01802135885553626,0.001274302505294593
PHE 938,L PHE  67,0.0,0.0,0.0,-0.024640000000000075,0.002349553149005098,0.00016613849644197116,1.2711299999999996,0.1619965218762474,0.011454883914732943,-1.3026350000000002,0.15805414191029063,0.01117611555393874,0.0,0.0,0.0,-0.05614499999999988,0.014657556924672166,0.0010364457897063526
VAL 939,L VAL  68,0.0,0.0,0.0,-0.012729999999999943,0.0009203803561572482,6.508071911096799e-05,-0.8745349999999997,0.12159563633206678,0.008598109901309775,0.8988700000000003,0.1204939961159881,0.00852021217458807,0.0,0.0,0.0,0.011604999999999938,0.006776354108220566,0.0004791605941644082
ASP 940,L ASP  69,0.0,0.0,0.0,-0.007290000000000026,0.0005795688052335712,4.098170323448436e-05,93.54045499999997,1.5356545242939048,0.10858717276880218,-93.52815000000001,1.5293521038322728,0.1081415243441713,0.0,0.0,0.0,0.005015000000003482,0.009479703318141165,0.0006703162499894233
LEU 941,L LEU  70,0.0,0.0,0.0,-0.010095000000000022,0.0008461530594402515,5.983205662519456e-05,0.6134050000000001,0.298345355209361,0.02109620238040484,-0.6039049999999999,0.2970118785082509,0.02100191133861392,0.0,0.0,0.0,-0.0005949999999999811,0.0034337989166517108,0.0002428062499195445
GLU 942,L GLU  71,0.0,0.0,0.0,-0.007189999999999997,0.0007442445834535358,5.262603918213525e-05,92.24688000000002,2.655339382374876,0.18776084836289736,-92.21425000000004,2.654650848508988,0.18771216166633278,0.0,0.0,0.0,0.02543999999999981,0.0099863106300545,0.000706138796554684
PRO 943,L PRO  72,0.0,0.0,0.0,-0.012264999999999988,0.0012979888289196336,9.178167028334584e-05,-0.3970250000000001,0.17131387677301552,0.012113720397755585,0.4010749999999998,0.1693182487949843,0.011972608190156438,0.0,0.0,0.0,-0.008214999999999867,0.005669107072546593,0.0004008664054270313
THR 944,L THR  73,0.0,0.0,0.0,-0.005555000000000027,0.0007190097356782183,5.084166598372152e-05,0.22006999999999985,0.3306080384685164,0.023377518591587088,-0.211805,0.33519926458004057,0.02370216730332904,0.0,0.0,0.0,0.0027099999999998657,0.008189377265701948,0.0005790764198272794
VAL 945,L VAL  74,0.0,0.0,0.0,-0.005284999999999991,0.0005327053594624972,3.766795720503491e-05,-0.3956000000000003,0.12865368241911995,0.009097189126318022,0.41489500000000024,0.12774816622949967,0.00903315946250255,0.0,0.0,0.0,0.014009999999999865,0.004305798416089645,0.00030446592584392834
ILE 946,L ILE  75,0.0,0.0,0.0,-0.017415000000000038,0.0017699646889132907,0.0001251554033991326,-0.4295900000000001,0.1854646648286404,0.01311433221708218,0.436755,0.1845308239156812,0.013048299692871891,0.0,0.0,0.0,-0.010249999999999967,0.007849681522201777,0.0005550563034503617
ASP 947,L ASP  76,0.0,0.0,0.0,-0.011464999999999998,0.0013851985417262047,9.794832821443162e-05,99.95356999999998,2.0913507824136537,0.14788083200844862,-99.84571500000001,2.0757820944811822,0.14677995952732587,0.0,0.0,0.0,0.09638999999999853,0.019957903196477993,0.0014112368688494262
GLU 948,L GLU  77,0.0,0.0,0.0,-0.006345000000000021,0.0006371616749303175,4.505413410554061e-05,86.39971500000001,1.2971567537405126,0.0917228336831845,-86.354355,1.2916027016751739,0.09133010289533808,0.0,0.0,0.0,0.039014999999996434,0.007380025406460237,0.000521846601023704
VAL 949,L VAL  78,0.0,0.0,0.0,-0.015985,0.0019861457650434066,0.0001404417138887136,-0.4130500000000001,0.22206910523528484,0.015702657020389893,0.4724050000000002,0.21910707650598565,0.015493209960334212,0.0,0.0,0.0,0.04336999999999999,0.010406397071032653,0.0007358433936647016
ARG 950,L ARG  79,0.0,0.0,0.0,-0.05387500000000001,0.011220934675863731,0.0007934399000554519,-105.6205149999999,3.0560909737439177,0.21609826514573233,105.729135,3.0605702045160212,0.21641499459107771,0.0,0.0,0.0,0.05474500000000035,0.03429620933864319,0.0024251082192347996
THR 951,L THR  80,0.0,0.0,0.0,-0.01182499999999999,0.0020160295136728832,0.00014255481401903133,-0.9575850000000004,0.22250488258687595,0.015733471132429653,0.9852450000000001,0.22106000311001514,0.0156313027248211,0.0,0.0,0.0,0.015834999999999922,0.0065990737986475366,0.00046662498325741425
GLY 952,L GLY  81,0.0,0.0,0.0,-0.005804999999999989,0.0008288395502146565,5.860780664723916e-05,1.0741999999999998,0.2389366233962475,0.016895370667730288,-1.072905,0.24090455781283981,0.01703452464482057,0.0,0.0,0.0,-0.0045099999999999845,0.013669670808033305,0.0009665916924948142
THR 953,L THR  82,0.0,0.0,0.0,-0.009254999999999992,0.001292275125505383,9.13776504403553e-05,0.7248949999999996,0.2395162499184566,0.01693635645217125,-0.6657350000000001,0.2401095057989158,0.0169783059777764,0.0,0.0,0.0,0.049904999999999776,0.009943639927108774,0.000703121522213592
TYR 954,L TYR  83,0.0,0.0,0.0,-0.04357999999999997,0.007130469830242715,0.0005042003570010714,0.3135799999999999,0.16611581381674634,0.011746161841214332,-0.312635,0.16837850746161165,0.011906158443217529,0.0,0.0,0.0,-0.042634999999999985,0.031196182058065798,0.002205903188038843
ARG 955,L ARG  84,0.0,0.0,0.0,-0.08394000000000001,0.019462949416776548,0.0013762383514493457,-94.49508999999996,3.971690243700808,0.2808409104093293,94.70244999999996,3.9889331151960796,0.28206016554547275,0.0,0.0,0.0,0.12342000000000156,0.0470572374879777,0.0033274491731654847
GLN 956,L GLN  85,0.0,0.0,0.0,-0.9857000000000007,0.3543609035997041,0.025057099792274322,0.27611499999999994,2.038194824293056,0.14412213816369435,0.8326149999999995,1.7678911665526817,0.12500878322691975,-0.2506241880000002,0.05340469375200447,0.0037762821099233206,-0.12759418799999953,0.4917436030067164,0.03477152362911547
LEU 957,L LEU  86,0.0,0.0,0.0,-0.4455850000000002,0.5697350987739825,0.04028635518230705,-0.9896449999999994,1.1256802338919352,0.07959761268326462,0.27265000000000006,0.4884354486521223,0.03453760179138094,-0.03599085600000003,0.01294405051992851,0.0009152825898662705,-1.1985708559999997,0.4499002871869528,0.03181275439276695
PHE 958,L PHE  87,0.0,0.0,0.0,-0.54874,0.136625665231683,0.009660893436944618,0.42083499999999996,0.6198935535840002,0.0438330935353073,0.00044500000000004426,0.6270976534599694,0.044342500322771594,-0.01514174399999999,0.015787158606768496,0.0011163206906513571,-0.14260174400000017,0.13113039984837735,0.009272319495249105
HIE 959,L HIE  88,0.0,0.0,0.0,-3.807129999999998,0.6015165443277593,0.04253364274900571,-8.66897,1.123149811512248,0.07941868480087032,9.215969999999997,0.9658353633513863,0.06829487349355383,-0.6816291119999999,0.04748867529693667,0.003357956433203,-3.941759112,0.6269341689430746,0.044330940221720065
PRO 960,L PRO  89,0.0,0.0,0.0,-1.1342750000000001,0.4112576678616448,0.02908030857599339,-1.4392350000000007,0.6584904477477238,0.04656230609489814,1.7838899999999998,0.667543023257677,0.04720241984792726,-0.2516518079999999,0.09548246009315828,0.006751629501624613,-1.0412718080000003,0.3892180508346452,0.0275218723105388
GLU 961,L GLU  90,0.0,0.0,0.0,-1.0432450000000004,0.23648628919030196,0.016722105874410545,135.56267999999994,6.61674759966103,0.46787470971201256,-133.07374,6.524519855314768,0.46135322336793444,-0.09856421999999998,0.052040385563271854,0.0036798109527352036,1.3471307800000014,0.5183062185565334,0.03664978418724815
GLN 962,L GLN  91,0.0,0.0,0.0,-0.23713000000000004,0.045960342688017145,0.0032498869980354477,-0.36677499999999985,0.6298711807782604,0.04453861832022857,0.6152099999999998,0.6095189298947169,0.04309949685901222,-0.003878496000000001,0.006510382603348591,0.00046035356869467175,0.007426503999999952,0.061542878476733225,0.004351738670463769
LEU 963,L LEU  92,0.0,0.0,0.0,-0.07122500000000007,0.00913314704797822,0.0006458110211199297,1.4576550000000006,0.4290640115122683,0.03033940721034278,-1.3451000000000015,0.4228441320392132,0.029899595314986753,0.0,0.0,0.0,0.04133,0.019420378472110204,0.0013732281310838367
ILE 964,L ILE  93,0.0,0.0,0.0,-0.05184000000000004,0.00709396926973883,0.0005016193776161307,-1.361005,0.23483292992040145,0.016605195719262115,1.3952450000000005,0.2331252345307114,0.01648444342023703,0.0,0.0,0.0,-0.017600000000000192,0.01067895125936981,0.0007551158851461014
THR 965,L THR  94,0.0,0.0,0.0,-0.02561999999999999,0.002570136183162414,0.00018173607236870534,1.2818099999999994,0.2517811031431897,0.017803612540717897,-1.2010500000000004,0.24821169895877002,0.01755121755035802,0.0,0.0,0.0,0.05514000000000002,0.010199039170431563,0.0007211809758999378
GLY 966,L GLY  95,0.0,0.0,0.0,-0.010554999999999998,0.0012517887201921052,8.851482926606672e-05,0.44210000000000027,0.5122624425038393,0.03622242468416487,-0.37665499999999996,0.5021254384862414,0.03550563025598899,0.0,0.0,0.0,0.054890000000000064,0.011816001861882183,0.0008355175043049763
LYS 967,L LYS  96,0.0,0.0,0.0,-0.03479999999999997,0.006632495759516323,0.00046898827277450127,-112.29570500000004,4.003165567143811,0.283066551873988,112.47718,4.026738516168877,0.28473341108480693,0.0,0.0,0.0,0.14667499999999692,0.05819217623529611,0.0041148082427980535
GLU 968,L GLU  97,0.0,0.0,0.0,-0.010829999999999984,0.0009225508116088669,6.523419348777828e-05,101.30571500000005,2.1894528274814644,0.15481769414002036,-101.23192999999998,2.1762510574607616,0.15388418802948994,0.0,0.0,0.0,0.06295499999999762,0.016798898029338122,0.0011878614713006315
ASP 969,L ASP  98,0.0,0.0,0.0,-0.004615000000000007,0.0005067297109899333,3.5831201486968125e-05,92.29655500000007,1.4504849730227067,0.10256477604335423,-92.28226500000002,1.4455536014864414,0.10221607541796988,0.0,0.0,0.0,0.009675000000004416,0.00633003751963719,0.00044760124553007305
ALA 970,L ALA  99,0.0,0.0,0.0,-0.002314999999999954,0.0004645158770160311,3.2846232660685196e-05,-0.18700499999999995,0.10191498896138897,0.007206477979915027,0.18768999999999994,0.1013859650050245,0.007169070337219482,0.0,0.0,0.0,-0.0016299999999999065,0.0015978422950968154,0.00011298451221296346
ALA 971,L ALA 100,0.0,0.0,0.0,-0.0014899999999999636,0.0004998999899980024,3.5348267284267474e-05,-0.11623499999999996,0.09325068243718124,0.006593818990160414,0.11869000000000005,0.09297222112007429,0.006574128801597968,0.0,0.0,0.0,0.0009649999999998737,0.0014538827325475713,0.00010280503392344153
ASN 972,L ASN 101,0.0,0.0,0.0,-0.0014250000000000178,0.0004943429983321161,3.4955328635272946e-05,-0.2898949999999996,0.1808283550082786,0.012786495605716219,0.2927150000000001,0.1810821188715216,0.01280443942056814,0.0,0.0,0.0,0.0013949999999999818,0.0013707570900779837,9.692716337536814e-05
ASN 973,L ASN 102,0.0,0.0,0.0,-0.001810000000000025,0.00039230090491859036,2.7739863013355423e-05,0.5740050000000004,0.2120006249401154,0.01499070795109415,-0.5710550000000001,0.2120416986703319,0.014993612302410622,0.0,0.0,0.0,0.001140000000000434,0.0008309031231137903,5.875372328628419e-05
TYR 974,L TYR 103,0.0,0.0,0.0,-0.002669999999999946,0.00048072861366892436,3.3992646263570446e-05,0.9160450000000006,0.1589901033869686,0.011242298024647577,-0.915745,0.15883296249519535,0.01123118648563012,0.0,0.0,0.0,-0.0023700000000000643,0.0010407209039890403,7.359008085332442e-05
ALA 975,L ALA 104,0.0,0.0,0.0,-0.0014849999999999764,0.000499774949352184,3.5339425575409265e-05,0.8893799999999998,0.06465853075968261,0.004572048556173054,-0.8882600000000004,0.06463491626048054,0.004570378758921043,0.0,0.0,0.0,-0.00036499999999992203,0.0009908455984664686,7.00633641784483e-05
ARG 976,L ARG 105,0.0,0.0,0.0,-0.005675000000000008,0.0005379358697838094,3.8037810136761524e-05,-93.58354500000004,1.605473571245224,0.11352412492432816,93.58564499999999,1.6011808951455244,0.11322058688637465,0.0,0.0,0.0,-0.0035749999999983117,0.007043037341946208,0.000498017946464024
GLY 977,L GLY 106,0.0,0.0,0.0,-0.0020000000000000152,0.00028284271247465507,2.000000000000255e-05,1.1298699999999993,0.12286937413367639,0.008688176765006956,-1.1259200000000005,0.12221924398391011,0.008642205621251599,0.0,0.0,0.0,0.0019499999999999561,0.00120312094155183,8.507349763588429e-05
HID 978,L HID 107,0.0,0.0,0.0,-0.00429500000000004,0.0005458708638496289,3.859889894802312e-05,0.9317799999999999,0.26647686878977045,0.018842760095060453,-0.9273150000000002,0.26630256434176386,0.01883043490934281,0.0,0.0,0.0,0.00016999999999966152,0.0019160114822202,0.00013548247119091916
TYR 979,L TYR 108,0.0,0.0,0.0,-0.007984999999999994,0.0010884737020249529,7.696671358450696e-05,0.96776,0.36363062632292115,0.0257125681720049,-0.9629149999999995,0.3635872629438506,0.025709501918065307,0.0,0.0,0.0,-0.0031400000000000117,0.003038157336281581,0.00021483016547963637
THR 980,L THR 109,0.0,0.0,0.0,-0.005239999999999983,0.0006183849933496026,4.372642221815021e-05,1.0841,0.145579531528301,0.010294027394562243,-1.0727999999999998,0.14563114364723087,0.010297676922490914,0.0,0.0,0.0,0.0060599999999997175,0.002974289831203228,0.00021031405088579942
ILE 981,L ILE 110,0.0,0.0,0.0,-0.009129999999999984,0.0008444524853418087,5.971180787750265e-05,1.1200499999999993,0.15124241303285849,0.01069445358585509,-1.10227,0.1521678911597305,0.010759894771790193,0.0,0.0,0.0,0.008650000000000081,0.003686122624113331,0.0002606482303795687
GLY 982,L GLY 111,0.0,0.0,0.0,-0.005034999999999992,0.000658615973082996,4.657118207647631e-05,1.0191249999999998,0.16007754175711478,0.011319191529212859,-1.0209750000000006,0.15961940475706202,0.011286796351267881,0.0,0.0,0.0,-0.006884999999999991,0.005597479343418889,0.00039580156012831194
LYS 983,L LYS 112,0.0,0.0,0.0,-0.016405000000000013,0.0022893175839101177,0.00016187919878724472,-107.26060499999993,2.526102521473931,0.17862242229066527,107.326765,2.531562839388316,0.17900852507313486,0.0,0.0,0.0,0.049755000000000944,0.0187647268831686,0.0013268665626202025
GLU 984,L GLU 113,0.0,0.0,0.0,-0.027734999999999996,0.004005592964843106,0.0002832381948113688,113.95852499999994,3.162671373917077,0.223634637516134,-113.678605,3.1258801526891613,0.22103310531429465,0.0,0.0,0.0,0.2521850000000026,0.04608514701072425,0.0032587119963262065
ILE 985,L ILE 114,0.0,0.0,0.0,-0.032385,0.00545680996553843,0.00038585473302785547,0.7889349999999995,0.2634681589395591,0.018630012181289735,-0.7518199999999997,0.26537237535207026,0.018764660615103068,0.0,0.0,0.0,0.004730000000000114,0.012316943614387328,0.0008709394353225623
ILE 986,L ILE 115,0.0,0.0,0.0,-0.02354499999999998,0.003221486458143366,0.0002277934920053807,0.15803499999999998,0.20679761549640757,0.014622799625071806,-0.12426000000000005,0.21182070814724419,0.014977985912665293,0.0,0.0,0.0,0.010229999999999802,0.011498134631321863,0.0008130408968803572
ASP 987,L ASP 116,0.0,0.0,0.0,-0.06201499999999999,0.01609424664282237,0.0011380350939228525,112.54629999999996,3.5497799128971845,0.2510073448129391,-112.17532499999999,3.518323056425923,0.24878300916037502,-0.00012625199999999947,0.0015392752810644364,0.00010884319893534918,0.308833747999997,0.060203096566797634,0.004257001783081116
LEU 988,L LEU 117,0.0,0.0,0.0,-0.20809500000000003,0.15818491070579385,0.011185362304145532,0.40795500000000023,0.3292083731848262,0.023278547310238217,-0.24126999999999996,0.3465080332402122,0.024501818003976765,-0.031136436000000003,0.057482710460508936,0.004064641436760876,-0.07254643600000006,0.17864488117034508,0.012632100689981598
VAL 989,L VAL 118,0.0,0.0,0.0,-0.03564999999999996,0.005486118846689297,0.0003879271838889323,0.5776399999999997,0.2607944025472944,0.01844094905366861,-0.5309,0.26465226241239653,0.018713740940816723,0.0,0.0,0.0,0.011089999999999926,0.030963719091866175,0.0021894655740613937
LEU 990,L LEU 119,0.0,0.0,0.0,-0.05703499999999997,0.008370410682875742,0.0005918774155177757,-0.2687200000000002,0.2751284638128163,0.019454520245948004,0.3150849999999998,0.2785704897777221,0.01969790823602851,0.0,0.0,0.0,-0.010669999999999877,0.033190075323807085,0.0023468927329556286
ASP 991,L ASP 120,0.0,0.0,0.0,-0.2861700000000002,0.2673017042594377,0.018901084770456947,124.70825500000002,9.891513129949354,0.6994356010382959,-123.70486999999996,9.274004021084968,0.655771113206049,-0.03566649599999999,0.06204306926868449,0.004387107500551349,0.6815485040000004,1.1166382666721386,0.07895824904962616
ARG 992,L ARG 121,0.0,0.0,0.0,-0.36776500000000006,0.14533946392841865,0.010277052051780243,-122.77145999999993,8.419895300917291,0.5953765064159363,124.05866000000002,7.934403382384398,0.5610470436353486,-0.050818428,0.06256066074036633,0.0044237067445024045,0.8686165720000005,0.6723893188024561,0.04754510469226201
ILE 993,L ILE 122,0.0,0.0,0.0,-0.07190999999999999,0.006855793170742501,0.0004847777841444444,-0.056464999999999994,0.32662107827726006,0.023095597932831273,0.139015,0.34596642145589807,0.024463520267430858,0.0,0.0,0.0,0.010639999999999752,0.05370056238066769,0.0037972031812901334
ARG 994,L ARG 123,0.0,0.0,0.0,-0.21881000000000025,0.9187555735341145,0.06496582962989081,-140.80808000000002,6.313030676591642,0.4463986801256648,134.344245,5.44795572072413,0.38522864337280766,-0.38450001600000006,0.0478211457188352,0.0033814656421898405,-7.067145015999991,1.6889345350333433,0.11942570627022256
LYS 995,L LYS 124,0.0,0.0,0.0,-1.7340050000000002,0.8547203197391521,0.06043785341054885,-157.15254,7.0210857129372775,0.4964657318909934,155.34588499999998,6.031258389572907,0.4264743706355258,-0.519434712,0.049271433754159086,0.003484016492634964,-4.060094711999999,1.3061054877200244,0.09235560473117922
LEU 996,L LEU 125,0.0,0.0,0.0,-0.39954500000000004,0.1992841638841379,0.014091518366556517,-0.14431499999999978,0.3586843957785173,0.025362816856078902,0.23782000000000014,0.3749708356659223,0.02651444206465602,-0.041785559999999985,0.033438008340569605,0.0023644242446989104,-0.34782555999999965,0.25371327873208377,0.01794023798685291
ALA 997,L ALA 126,0.0,0.0,0.0,-0.14286499999999994,0.0440313158445216,0.0031134842018227895,-1.5451099999999998,0.6718763635521059,0.047508833278665216,1.8975999999999997,0.7541738261170304,0.05332814266407564,-0.004781483999999999,0.012370118271744373,0.0008746994514030062,0.20484351600000014,0.11869532668162178,0.00839302703917273
ASP 998,L ASP 127,0.0,0.0,0.0,-0.8941600000000004,0.7496436049216981,0.053007807651326184,81.10062999999997,7.673334081942791,0.5425866563651598,-80.67929500000002,6.692450951480913,0.47322774505505155,-0.4460830559999999,0.0958848284809653,0.0067800812431799565,-0.918908056000002,1.2608664994555996,0.08915672519359988
GLN 999,L GLN 128,0.0,0.0,0.0,-1.67638,0.38839731667455835,0.027463837641523912,-2.541194999999999,1.8667986841046904,0.13200260086405502,4.08825,1.977343914826151,0.13981932909115263,-0.364038156,0.0687675505850456,0.004862600134427468,-0.4933631559999989,0.7700600679239687,0.05445146959500117
CYS1000,L CYS 129,0.0,0.0,0.0,-0.12824999999999995,0.026693023433100087,0.0018874817879916488,-0.5750200000000004,0.48210967590373005,0.03409030211071762,0.8470350000000001,0.4971097602894153,0.035150968249466466,-0.0018892080000000005,0.007183943548994242,0.0005079815199155181,0.14187579199999992,0.07244588813835584,0.005122697877171348
THR1001,L THR 130,0.0,0.0,0.0,-0.10030499999999998,0.029219376704509192,0.0020661219409802683,-0.4762700000000003,0.31617780930988804,0.022357147302372895,0.6498150000000001,0.310557886351321,0.021959758738998022,-0.0002612160000000002,0.003684905145664407,0.00026056214165285046,0.07297878399999988,0.04605289399823377,0.0032564313639416352
GLY1002,L GLY 131,0.0,0.0,0.0,-0.017399999999999975,0.003663331816802861,0.0002590366769397738,-0.3760349999999999,0.15448612809893328,0.010923818877800936,0.45397999999999994,0.15568101875309068,0.011008310406234048,0.0,0.0,0.0,0.060544999999999946,0.023211591393095105,0.001641307367618885
LEU1003,L LEU 132,0.0,0.0,0.0,-0.038209999999999994,0.008177768644318595,0.0005782555663372398,-0.5560099999999999,0.15263246672972341,0.010792745225381753,0.6154449999999998,0.1554009555150809,0.010988506944758272,-0.00011869199999999986,0.001544510425842441,0.00010921337957265122,0.021106307999999886,0.01978053616198364,0.0013986951255644355
GLN1004,L GLN 133,0.0,0.0,0.0,-0.009274999999999959,0.0011573136999103297,8.183443651666872e-05,0.13680500000000032,0.2609229330185448,0.018450037530449635,-0.10782500000000002,0.26035127112230516,0.018409614930111933,0.0,0.0,0.0,0.01970499999999994,0.00916285845137876,0.0006479119346022388
GLY1005,L GLY 134,0.0,0.0,0.0,-0.005435,0.0007653593927038274,5.4119081662569415e-05,0.29967999999999995,0.1340300622994704,0.009477356593481095,-0.29755,0.1332001032281881,0.009418669624739993,0.0,0.0,0.0,-0.003305000000000058,0.007503464199954543,0.0005305750418178349
PHE1006,L PHE 135,0.0,0.0,0.0,-0.01461999999999996,0.002183025423580742,0.0001543632080516578,-0.6031450000000003,0.1375583293552224,0.009726842749577027,0.6069800000000001,0.13730611639690363,0.009709008600263995,0.0,0.0,0.0,-0.010785000000000178,0.006593085393046399,0.0004662015390365082
SER1007,L SER 136,0.0,0.0,0.0,-0.003919999999999959,0.00044000000000001655,3.111269837220926e-05,0.6461450000000002,0.23201438312096018,0.01640589436376446,-0.6417050000000001,0.23193360682531478,0.01640018261712346,0.0,0.0,0.0,0.000520000000000147,0.0032014996486023025,0.0002263802111493037
VAL1008,L VAL 137,0.0,0.0,0.0,-0.0042899999999999935,0.00048569537778322405,3.4343849522147974e-05,-0.8074999999999996,0.08296378728096125,0.005866425657928594,0.8145450000000004,0.0822021774346632,0.005812571709235014,0.0,0.0,0.0,0.002755000000000159,0.002808019764887819,0.00019855698174580316
PHE1009,L PHE 138,0.0,0.0,0.0,-0.004245000000000023,0.0004847421995246705,3.4276449641117696e-05,0.7743450000000007,0.07612276909702254,0.005382692623120239,-0.7795949999999999,0.075460459679227,0.005335860275063546,0.0,0.0,0.0,-0.009494999999999792,0.002549504853888433,0.00018027721708525289
HID1010,L HID 139,0.0,0.0,0.0,-0.0021800000000000573,0.00038418745424597214,2.7166155414412334e-05,0.16089500000000015,0.09134743551408535,0.00645923910960106,-0.1616949999999999,0.09134813613314754,0.0064592886508500515,0.0,0.0,0.0,-0.0029799999999999605,0.001053375526580778,7.448489779812184e-05
SER1011,L SER 140,0.0,0.0,0.0,-0.0010950000000000016,0.000293214938227888,2.0733427116613422e-05,0.43632000000000004,0.18890253465742618,0.013357426323959285,-0.43449999999999994,0.188860689398297,0.01335446741731021,0.0,0.0,0.0,0.0007250000000001894,0.0008540345426270024,6.03893616459105e-05
PHE1012,L PHE 141,0.0,0.0,0.0,-0.0012949999999999839,0.0004560427611529935,3.224709289223187e-05,0.3926800000000002,0.15449934498242998,0.010924753452595604,-0.39353499999999975,0.1542382532804368,0.010906291481296512,0.0,0.0,0.0,-0.0021500000000003183,0.0008817596044272069,6.234981956668457e-05
GLY1013,L GLY 142,0.0,0.0,0.0,-0.0005049999999999887,0.0004999749993749568,3.5353571248177185e-05,0.19021499999999977,0.09432591783279971,0.006669849614121776,-0.18929999999999997,0.0943089073205708,0.006668646789266925,0.0,0.0,0.0,0.00040999999999990713,0.0008555115428795176,6.049380133534727e-05
GLY1014,L GLY 143,0.0,0.0,0.0,-0.0008550000000000064,0.00035210083782916574,2.4897289009046796e-05,-0.24285999999999996,0.089899501667139,0.0063568547254125325,0.24610499999999993,0.09000735511612377,0.006364481115927681,0.0,0.0,0.0,0.0023900000000000167,0.001033392471425907,7.307188241723843e-05
GLY1015,L GLY 144,0.0,0.0,0.0,-0.0011199999999999988,0.0003249615361854663,2.2978250586154084e-05,0.03993999999999995,0.10965448645632328,0.0077537430960794625,-0.03319499999999999,0.10966930735169252,0.007754791091641347,0.0,0.0,0.0,0.005624999999999913,0.0018879552431137177,0.00013349859549824066
THR1016,L THR 145,0.0,0.0,0.0,-0.0035200000000000075,0.0004995998398718872,3.532704346531247e-05,0.7680999999999996,0.1048012881600236,0.007410570153503812,-0.7471749999999996,0.104873516080089,0.007415677438710737,0.0,0.0,0.0,0.01740499999999999,0.0045388296949765644,0.00032094372559687975
GLY1017,L GLY 146,0.0,0.0,0.0,-0.0012149999999999683,0.0004108223460329538,2.9049526674286796e-05,0.012709999999999982,0.11841708449375019,0.008373352345387112,-0.012844999999999994,0.11819310883042214,0.00835751487435111,0.0,0.0,0.0,-0.0013499999999999667,0.0011302654555457685,7.992183681573152e-05
SER1018,L SER 147,0.0,0.0,0.0,-0.001510000000000037,0.0004998999899979897,3.534826728426658e-05,0.27688499999999994,0.1690180220420299,0.01195137895286567,-0.27527499999999977,0.16933874150648487,0.011974057243683132,0.0,0.0,0.0,0.00010000000000010001,0.0012727922061356127,8.999999999998778e-05
GLY1019,L GLY 148,0.0,0.0,0.0,-0.001330000000000009,0.0004702127178203266,3.3249060137090945e-05,0.16555999999999993,0.1181217016470724,0.008352465623993907,-0.16332999999999998,0.1182817868481873,0.008363785357121503,0.0,0.0,0.0,0.000900000000000074,0.0016643316977094143,0.0001176860229594046
PHE1020,L PHE 149,0.0,0.0,0.0,-0.009655,0.0008282360774561833,5.856513467926138e-05,0.24126500000000006,0.09785987316055553,0.006919737991788423,-0.24646500000000005,0.09702493893324496,0.006860699226390818,0.0,0.0,0.0,-0.014855000000000382,0.0033754962598111058,0.0002386836295182261
THR1021,L THR 150,0.0,0.0,0.0,-0.0034100000000000606,0.0005018964036532416,3.5489435047634783e-05,1.0583499999999995,0.15289404010621663,0.010811241256211374,-1.0554949999999999,0.15303506126048252,0.010821212957658592,0.0,0.0,0.0,-0.0005549999999998123,0.0031043477575811752,0.00021951053505469016
SER1022,L SER 151,0.0,0.0,0.0,-0.002300000000000013,0.00045825756949557716,3.2403703492038814e-05,0.5347550000000001,0.13875743214329114,0.009811632120855339,-0.5305250000000002,0.13858975205620314,0.00979977534819035,0.0,0.0,0.0,0.0019300000000000528,0.0021295774228704055,0.00015058386367734354
LEU1023,L LEU 152,0.0,0.0,0.0,-0.0073250000000000025,0.0007479137650825015,5.288548950325993e-05,-0.053230000000000076,0.1380157856913479,0.009759189797314136,0.06538500000000001,0.13764445784338716,0.009732932953380492,0.0,0.0,0.0,0.004830000000000141,0.0033898525041659968,0.00023969876929179755
LEU1024,L LEU 153,0.0,0.0,0.0,-0.010519999999999974,0.0010342146779079304,7.313002119513587e-05,0.34924000000000005,0.10818660915288954,0.00764994849655868,-0.33860499999999993,0.10770370919796636,0.007615802313282594,0.0,0.0,0.0,0.00011500000000008281,0.005332145440626836,0.00037703961993401674
MET1025,L MET 154,0.0,0.0,0.0,-0.005199999999999995,0.0006782329983124911,4.795831523312467e-05,0.3439550000000002,0.27149514355693366,0.0191976057068323,-0.3454399999999998,0.2721092729033686,0.01924103120937128,0.0,0.0,0.0,-0.006684999999999734,0.0031473441184592943,0.00022255083688901635
GLU1026,L GLU 155,0.0,0.0,0.0,-0.005654999999999968,0.0007042549254354201,4.979834334594119e-05,91.38139000000007,1.7382495758335368,0.12291280624665336,-91.35391,1.7321177996601496,0.12247922419536135,0.0,0.0,0.0,0.021825000000000757,0.007350807778742369,0.0005197806027547551
ARG1027,L ARG 156,0.0,0.0,0.0,-0.025980000000000013,0.004180861155312309,0.00029563152741207574,-105.37337000000001,2.7287753211094117,0.19295355338909637,105.49231999999998,2.7237658980904746,0.19259933369044413,0.0,0.0,0.0,0.09297000000000466,0.02990165714471412,0.002114366453574253
LEU1028,L LEU 157,0.0,0.0,0.0,-0.01580500000000006,0.002192481470845245,0.00015503185156605286,-0.1920700000000001,0.23360917169494858,0.01651866294528706,0.21692499999999992,0.23590118561592685,0.01668073280389683,0.0,0.0,0.0,0.00904999999999979,0.005304479239284543,0.0003750833240761359
SER1029,L SER 158,0.0,0.0,0.0,-0.0052550000000000045,0.0008774821935515269,6.204736094307313e-05,-0.5628,0.3644614794460454,0.02577131835975802,0.5789249999999998,0.36693730987050094,0.025946386007978068,0.0,0.0,0.0,0.010870000000000187,0.005250057142546254,0.0003712351007111325
VAL1030,L VAL 159,0.0,0.0,0.0,-0.011965000000000002,0.0030072869833123804,0.000212647301887422,-0.45810500000000004,0.23292759384624184,0.016470468113414353,0.4880850000000003,0.23382326183465962,0.016533801404244545,0.0,0.0,0.0,0.018014999999999705,0.008172195237511478,0.0005778614669624774
ASP1031,L ASP 160,0.0,0.0,0.0,-0.039435000000000005,0.012076248382672471,0.0008539197122680781,99.52037499999997,2.924640111941689,0.20680328556841515,-99.17838000000002,2.878405041962374,0.20353397241731433,0.0,0.0,0.0,0.3025599999999983,0.08229542150083038,0.005819165060384237
TYR1032,L TYR 161,0.0,0.0,0.0,-0.08028999999999999,0.030119194876357638,0.00212974869409516,-0.32669,0.7515366750199222,0.053141667921697756,0.47890499999999997,0.7066114108723405,0.049964972029162565,-0.003319164,0.011916134330306284,0.0008425979390489392,0.06860583600000023,0.04432069978890135,0.003133946736766533
GLY1033,L GLY 162,0.0,0.0,0.0,-0.006929999999999996,0.00211780546793138,0.0001497514607608228,-0.2226000000000002,0.14915659556318617,0.010546964018142825,0.24514500000000006,0.14688483235174415,0.010386326100936746,0.0,0.0,0.0,0.015615000000000032,0.006165774485010066,0.000435986094961761
LYS1034,L LYS 163,0.0,0.0,0.0,-0.00773999999999999,0.002551940438176408,0.00018044943890187075,-81.70764,2.735322513049697,0.19341650977096694,81.74318499999998,2.752971556478142,0.19466448559993785,0.0,0.0,0.0,0.02780500000000174,0.028549027566623888,0.002018721098864143
LYS1035,L LYS 164,0.0,0.0,0.0,-0.020484999999999972,0.006324537532499947,0.0004472123377099547,-84.42357499999999,2.0711202921075174,0.14645032032022887,84.65238,2.054938528424712,0.14530609683706186,0.0,0.0,0.0,0.20832000000000092,0.0672841556386052,0.004757708271846881
SER1036,L SER 165,0.0,0.0,0.0,-0.0036600000000000105,0.0006118823416311253,4.326661530556724e-05,0.9213999999999999,0.24661196240247527,0.017438099093651217,-0.91051,0.245567403985138,0.017364237659626747,0.0,0.0,0.0,0.00722999999999977,0.0031380089228682274,0.00022189073887840172
LYS1037,L LYS 166,0.0,0.0,0.0,-0.005395000000000011,0.0008538003279456002,6.03728001669632e-05,-85.22597500000002,1.9213110483148985,0.13585720710320992,85.24591499999997,1.924384921938392,0.13607456279157817,0.0,0.0,0.0,0.014544999999996833,0.010869129449965468,0.0007685635139664991
LEU1038,L LEU 167,0.0,0.0,0.0,-0.00307000000000001,0.00048487111689603555,3.428556547586819e-05,0.8703699999999996,0.07907997913505728,0.005591798950248969,-0.8691300000000004,0.07888626686565423,0.005578101424319575,0.0,0.0,0.0,-0.0018299999999999183,0.0017323683211144568,0.00012249693873727868
GLU1039,L GLU 168,0.0,0.0,0.0,-0.0020299999999999897,0.0003148015247739298,2.225982928955107e-05,79.61816,1.1288223573267953,0.07981979436207609,-79.609575,1.127084914447676,0.07969693859790114,0.0,0.0,0.0,0.0065549999999983295,0.0025292241893512184,0.00017884315754312948
PHE1040,L PHE 169,0.0,0.0,0.0,-0.0024100000000000033,0.0004918333050942669,3.4777866524554824e-05,0.596225,0.0789428551231818,0.005582102818382903,-0.5985200000000002,0.07894364825620719,0.005582158901356967,0.0,0.0,0.0,-0.004705000000000022,0.0014064049914584067,9.944785065548477e-05
SER1041,L SER 170,0.0,0.0,0.0,-0.0008249999999999846,0.0003799671038392581,2.6867731575255245e-05,-0.4598650000000001,0.12875448254332708,0.009104316771455153,0.46028999999999987,0.12871532892394813,0.009101548192478067,0.0,0.0,0.0,-0.00040000000000000593,0.0007280109889280144,5.1478150704932357e-05
ILE1042,L ILE 171,0.0,0.0,0.0,-0.0012800000000000244,0.0004489988864128441,3.1749015732773046e-05,0.298355,0.06323044341928935,0.00447106753192118,-0.2977500000000002,0.06332051405350309,0.004477436487545011,0.0,0.0,0.0,-0.0006750000000002742,0.0008771402396423879,6.202318115027258e-05
TYR1043,L TYR 172,0.0,0.0,0.0,-0.0009149999999999458,0.0002788816953476676,1.971991379291366e-05,-0.14059500000000008,0.1536680870415194,0.0108659746399023,0.14029500000000003,0.15348126261860112,0.010852764158268621,0.0,0.0,0.0,-0.0012150000000001548,0.0006471282716742168,4.575887891983691e-05
PRO1044,L PRO 173,0.0,0.0,0.0,-0.0006150000000000366,0.0004865953144041027,3.440748465087411e-05,-0.5518050000000001,0.05022814922928824,0.0035516664926479573,0.5508500000000002,0.0502223804692672,0.0035512585797149655,0.0,0.0,0.0,-0.0015699999999999204,0.0007714272486759784,5.454814387308655e-05
ALA1045,L ALA 174,0.0,0.0,0.0,-0.000279999999999998,0.0004489988864128699,3.174901573277487e-05,0.5186300000000003,0.0422563971488293,0.002987978497244909,-0.5185650000000002,0.04216972581129539,0.0029818499081944354,0.0,0.0,0.0,-0.00021500000000012953,0.0007407934934917259,5.2382010270687195e-05
PRO1046,L PRO 175,0.0,0.0,0.0,-0.00032999999999999306,0.0004702127178203401,3.32490601370919e-05,0.3973499999999999,0.10706104567021593,0.0075703591394332345,-0.3973650000000002,0.10698832541450444,0.007565217040838913,0.0,0.0,0.0,-0.00034499999999993314,0.0007654900391254578,5.412831975963668e-05
GLN1047,L GLN 176,0.0,0.0,0.0,-0.0003700000000000003,0.00048280430818293277,3.413942003022315e-05,0.5310200000000002,0.12681490290971303,0.008967167780297172,-0.5307950000000001,0.12680190446124995,0.008966248651191857,0.0,0.0,0.0,-0.00014500000000033708,0.0007375466086970139,5.2152420845079954e-05
VAL1048,L VAL 177,0.0,0.0,0.0,-0.0004700000000000126,0.0004990991885387238,3.529164207004348e-05,0.24906999999999982,0.06449445790143592,0.004560446853105565,-0.24870999999999988,0.06448097316263171,0.004559493338080466,0.0,0.0,0.0,-0.0001100000000001576,0.0007986864215698677,5.647565847336711e-05
SER1049,L SER 178,0.0,0.0,0.0,-0.00041999999999999427,0.0004935585071701156,3.48998567332298e-05,0.0068400000000000995,0.06011683957095538,0.004250902492412632,-0.006529999999999983,0.060056632439723104,0.0042466452053356194,0.0,0.0,0.0,-0.00010999999999984855,0.0007986864215699027,5.6475658473369584e-05
THR1050,L THR 179,0.0,0.0,0.0,-0.0009149999999999952,0.00027888169534768446,1.9719913792914853e-05,-0.2524700000000001,0.130416713269427,0.009221854233287342,0.2537749999999999,0.13023964210254885,0.009209333411002127,0.0,0.0,0.0,0.00039000000000007697,0.0008531705573919299,6.032826866405401e-05
ALA1051,L ALA 180,0.0,0.0,0.0,-0.0005500000000000371,0.0004974937185533424,3.517811819867801e-05,-0.35455,0.09292845366194322,0.00657103397495399,0.35442500000000005,0.09289033520770523,0.006568338593205987,0.0,0.0,0.0,-0.0006750000000001366,0.0007611668673819219,5.3822625354027846e-05
VAL1052,L VAL 181,0.0,0.0,0.0,-0.0005100000000000083,0.0004998999899980065,3.5348267284267765e-05,-0.383585,0.05672550374390704,0.004011098836353955,0.38355999999999973,0.056679505996438034,0.004007846304438492,0.0,0.0,0.0,-0.0005349999999999962,0.0007929533403674814,5.607026841383706e-05
VAL1053,L VAL 182,0.0,0.0,0.0,-0.0007850000000000157,0.00041082234603293617,2.904952667428555e-05,0.0006249999999999822,0.08096835415765861,0.0057253272286394395,-0.0001450000000000065,0.08100656748066787,0.005728029318622591,0.0,0.0,0.0,-0.00030500000000016126,0.0007224783733785492,5.108693570765986e-05
GLU1054,L GLU 183,0.0,0.0,0.0,-0.0007250000000000034,0.0004465142774872949,3.15733273507878e-05,74.41148,0.8330476154472114,0.05890536179340065,-74.406445,0.8320367702033163,0.05883388424073181,0.0,0.0,0.0,0.004309999999995142,0.0013978197308694665,9.884078105741546e-05
PRO1055,L PRO 184,0.0,0.0,0.0,-0.0005150000000000299,0.0004997749493522341,3.533942557541281e-05,0.38529500000000005,0.07079313508384831,0.005005830587924443,-0.3854699999999999,0.07075647744199891,0.005003238501211041,0.0,0.0,0.0,-0.0006900000000000617,0.0007575618786607076,5.356771415694068e-05
TYR1056,L TYR 185,0.0,0.0,0.0,-0.0008900000000001307,0.0003128897569432834,2.212464688984063e-05,0.010100000000000015,0.13093887887102135,0.009258776917066313,-0.009359999999999986,0.13095285563896655,0.009259765223805626,0.0,0.0,0.0,-0.0001500000000004409,0.00069101374805437,4.886205071423775e-05
ASN1057,L ASN 186,0.0,0.0,0.0,-0.0009999999999999788,0.0001999999999999948,1.4142135623730582e-05,0.6371649999999994,0.22108368952729218,0.01563297760744896,-0.6360299999999998,0.22098610612434494,0.015626077418853433,0.0,0.0,0.0,0.00013500000000121303,0.0007461735723017876,5.276243929167846e-05
SER1058,L SER 187,0.0,0.0,0.0,-0.0004800000000000071,0.0004995998398718784,3.532704346531185e-05,0.28032999999999997,0.14162249503521676,0.010014222660795992,-0.28028499999999995,0.1415452711149333,0.010008762105025769,0.0,0.0,0.0,-0.00043500000000006977,0.0007910594162260757,5.5936347753492975e-05
ILE1059,L ILE 188,0.0,0.0,0.0,-0.0007550000000000911,0.0004300872004606087,3.041175759472344e-05,0.15446499999999994,0.0746580791006574,0.005279123400243651,-0.15383999999999998,0.07455242719053504,0.005271652682034367,0.0,0.0,0.0,-0.00013000000000017663,0.000709295425051875,5.0154760491877535e-05
LEU1060,L LEU 189,0.0,0.0,0.0,-0.00118999999999996,0.0003923009049186789,2.7739863013361684e-05,0.07913500000000015,0.10191274098462862,0.0072063190239539075,-0.07821,0.10182684272823149,0.007200245099994857,0.0,0.0,0.0,-0.0002649999999998709,0.0006890391861138985,4.872242810043972e-05
THR1061,L THR 190,0.0,0.0,0.0,-0.0011800000000000254,0.00038418745424592584,2.716615541440906e-05,0.5426450000000002,0.14499720333509816,0.010252850573133259,-0.5415849999999998,0.14480805493825302,0.010239475761727283,0.0,0.0,0.0,-0.00012000000000007117,0.0007717512552631963,5.457105459858363e-05
THR1062,L THR 191,0.0,0.0,0.0,-0.0007549999999999813,0.0004300872004605457,3.0411757594718988e-05,0.13942500000000005,0.17218212559670648,0.012175114860854496,-0.13932000000000008,0.17205908171322998,0.01216641434441552,0.0,0.0,0.0,-0.0006499999999996728,0.0007984359711336742,5.645794895318875e-05
HID1063,L HID 192,0.0,0.0,0.0,-0.0011699999999999966,0.0003756327994197874,2.656124997058179e-05,0.7443150000000002,0.1335780512471994,0.009445394585457886,-0.7437650000000001,0.13353025790059672,0.00944201508551005,0.0,0.0,0.0,-0.0006200000000001671,0.000703988636271731,4.977951385860108e-05
THR1064,L THR 193,0.0,0.0,0.0,-0.001600000000000002,0.0004898979485566471,3.464101615137835e-05,0.33805499999999983,0.3249940952925147,0.022980552862692415,-0.33584499999999984,0.32500930905898723,0.022981628638436426,0.0,0.0,0.0,0.0006100000000000816,0.0009316115070134977,6.587488140406631e-05
THR1065,L THR 194,0.0,0.0,0.0,-0.0016499999999999848,0.00047696960070844213,3.372684390807793e-05,0.637865,0.13589439567178557,0.009609184870476739,-0.6375599999999998,0.13585973060476841,0.009606733680080927,0.0,0.0,0.0,-0.001344999999999868,0.0009465595596684017,6.693186834384793e-05
LEU1066,L LEU 195,0.0,0.0,0.0,-0.0011400000000000143,0.00034698703145794995,2.453568829277063e-05,-0.02923499999999974,0.13107234557678454,0.009268214438337093,0.029230000000000055,0.13089914858393842,0.00925596756152483,0.0,0.0,0.0,-0.0011449999999996986,0.000737546608696738,5.215242084506045e-05
GLU1067,L GLU 196,0.0,0.0,0.0,-0.001760000000000011,0.0004923413450036584,3.481379037105924e-05,79.72228500000001,1.9190981277081396,0.13570072998648325,-79.71591999999995,1.9167569130188327,0.135535181108181,0.0,0.0,0.0,0.004605000000002804,0.002701661525806844,0.00019103631853688142
HIE1068,L HIE 197,0.0,0.0,0.0,-0.003274999999999966,0.0004892596447695194,3.459588125774485e-05,-0.6948150000000004,0.36512632166826786,0.025818329804133285,0.6956200000000001,0.3652904948120052,0.025829938598455823,0.0,0.0,0.0,-0.0024699999999999544,0.0015162783385643894,0.00010721706953651515
SER1069,L SER 198,0.0,0.0,0.0,-0.0013750000000000051,0.00048412291827591985,3.423265984407237e-05,-0.20210500000000026,0.3692997616774209,0.02611343657726802,0.20356000000000005,0.3697354951854094,0.026144247589096906,0.0,0.0,0.0,8.000000000004642e-05,0.001172006825918469,8.287339742038709e-05
ASP1070,L ASP 199,0.0,0.0,0.0,-0.0017200000000000021,0.0004599999999999634,3.25269119345786e-05,79.06515499999996,1.2489949003056358,0.08831727636735309,-79.06271000000001,1.2472054585763468,0.08819074372922125,0.0,0.0,0.0,0.0007249999999973511,0.0032170444510442025,0.00022747939467119096
CYS1071,L CYS 200,0.0,0.0,0.0,-0.0009950000000000614,0.00023446748175386133,1.6579354631588843e-05,0.2928699999999999,0.10006934145881073,0.0070759709934397185,-0.29144499999999995,0.1000890452297357,0.007077364260443318,0.0,0.0,0.0,0.0004300000000000637,0.0009083501527494913,6.423005527010016e-05
ALA1072,L ALA 201,0.0,0.0,0.0,-0.0007099999999999995,0.0004537620521815355,3.2085822414268775e-05,-0.4364400000000001,0.05670102644573478,0.004009368030001683,0.43715500000000007,0.0566381582945612,0.004004922580400133,0.0,0.0,0.0,4.999999999865112e-06,0.0008455619433252929,5.9790258403858974e-05
PHE1073,L PHE 202,0.0,0.0,0.0,-0.0014899999999999258,0.0004998999899980261,3.5348267284269154e-05,0.5473100000000001,0.06568587291038884,0.004644692616309369,-0.5481699999999999,0.06575919023224054,0.004649876933855346,0.0,0.0,0.0,-0.002349999999999808,0.0008645808232894822,6.11350963031841e-05
MET1074,L MET 203,0.0,0.0,0.0,-0.0006800000000000362,0.0004664761515876482,3.298484500494299e-05,-0.37696500000000005,0.1389042971797491,0.0098220170471752,0.377125,0.13882722850723492,0.00981656746908002,0.0,0.0,0.0,-0.000519999999999956,0.0008423775875461879,5.95650904473474e-05
VAL1075,L VAL 204,0.0,0.0,0.0,-0.0006299999999999806,0.00048280430818291596,3.413942003022196e-05,0.4750200000000001,0.07024086844565629,0.004966779439435575,-0.47459499999999955,0.07030370527220087,0.004971222674051367,0.0,0.0,0.0,-0.00020499999999997354,0.0008324511997708112,5.886318883648179e-05
ASP1076,L ASP 205,0.0,0.0,0.0,-0.0004000000000000337,0.0004898979485566766,3.464101615138044e-05,68.90002000000003,0.6070490504054169,0.04292485000545246,-68.89641999999999,0.6066026735847867,0.042893286397769244,0.0,0.0,0.0,0.0032000000000006424,0.0009486832980519798,6.708203932509734e-05
ASN1077,L ASN 206,0.0,0.0,0.0,-0.0005949999999999989,0.0004908920451586052,3.471130939621826e-05,-0.49022500000000013,0.09967845491880477,0.007048331141128442,0.49082499999999973,0.09965342129099296,0.0070465609963300995,0.0,0.0,0.0,5.000000000840998e-06,0.0007382242206807187,5.220033524794905e-05
GLU1078,L GLU 207,0.0,0.0,0.0,-0.0003150000000000164,0.00046451587701608484,3.284623266068899e-05,66.70373499999994,0.5415767672126557,0.03829526046291571,-66.70129499999999,0.5411759491866345,0.03826691834849357,0.0,0.0,0.0,0.002125000000000128,0.0008884677821931758,6.282415936545671e-05
ALA1079,L ALA 208,0.0,0.0,0.0,-0.0002149999999999963,0.0004108223460329224,2.9049526674284577e-05,-0.39835499999999996,0.04065622922751193,0.002874829538424839,0.3983050000000001,0.04058179363951125,0.0028695661475211503,0.0,0.0,0.0,-0.0002649999999999958,0.0006743700764416568,4.7685165408118593e-05
ILE1080,L ILE 209,0.0,0.0,0.0,-0.0005649999999999877,0.0004957569969248929,3.505531343462701e-05,-0.48318000000000033,0.065804540876749,0.004653083708681657,0.4833150000000001,0.0658018675646827,0.004652894676972627,0.0,0.0,0.0,-0.0004299999999997262,0.0006964912059747798,4.924936547815632e-05
TYR1081,L TYR 210,0.0,0.0,0.0,-0.0005799999999999716,0.0004935585071700981,3.4899856733228556e-05,-0.38042499999999985,0.08480987191948836,0.005996963554583277,0.3801550000000001,0.08471434928629182,0.0059902090844142705,0.0,0.0,0.0,-0.0008500000000000108,0.0007466592261532698,5.27967802048477e-05
ASP1082,L ASP 211,0.0,0.0,0.0,-0.00021999999999998965,0.0004142463035441402,2.9291637031752247e-05,63.18831500000002,0.46246764835045256,0.032701401022800065,-63.18630500000001,0.4622476305747754,0.03268584341668378,0.0,0.0,0.0,0.001789999999998315,0.0008036790404142458,5.682868993744106e-05
ILE1083,L ILE 212,0.0,0.0,0.0,-0.00039999999999999145,0.0004898979485566247,3.4641016151376775e-05,-0.4106549999999999,0.05909158971461197,0.004178406379829537,0.41066500000000006,0.05899459954097537,0.004171548138880847,0.0,0.0,0.0,-0.00038999999999987265,0.0007796794213006625,5.513166059533015e-05
CYS1084,L CYS 213,0.0,0.0,0.0,-0.00026999999999997913,0.0004439594576084281,3.1392674304682106e-05,-0.081735,0.0945476323077421,0.006685527194993674,0.08176499999999998,0.09443277913415452,0.0066774058492052165,0.0,0.0,0.0,-0.0002400000000001601,0.0006799999999998854,4.808326112067713e-05
ARG1085,L ARG 214,0.0,0.0,0.0,-0.0003200000000000247,0.00046647615158766013,3.298484500494383e-05,-62.80927999999998,0.657728379805627,0.04650841975393999,62.80754500000005,0.6575202034682486,0.04649369946395571,0.0,0.0,0.0,-0.002055000000002849,0.0008899297725146905,6.292753769249393e-05
ARG1086,L ARG 215,0.0,0.0,0.0,-0.00021500000000000075,0.0004108223460329309,2.9049526674285177e-05,-62.45055000000003,0.4332624233594567,0.030636279759078865,62.44874499999999,0.43305483483639,0.03062160103384317,0.0,0.0,0.0,-0.002020000000001403,0.0007807688518398436,5.520869496751882e-05
ASN1087,L ASN 216,0.0,0.0,0.0,-0.00016999999999999015,0.0003756327994198373,2.6561249970585316e-05,-0.5920050000000004,0.3167658993247217,0.022398731546116595,0.5918199999999999,0.31673411183514777,0.02239648383117313,0.0,0.0,0.0,-0.00035500000000038056,0.000647282782097069,4.576980445661318e-05
LEU1088,L LEU 217,0.0,0.0,0.0,-0.000380000000000017,0.0004853864439804852,3.432200460346254e-05,-0.09435500000000027,0.07016087923479895,0.004961123348093677,0.094335,0.07012027363751515,0.004958252098774326,0.0,0.0,0.0,-0.0004000000000004822,0.000754983443527101,5.338539126015839e-05
ASP1089,L ASP 218,0.0,0.0,0.0,-0.00019000000000000294,0.00039230090491866674,2.7739863013360827e-05,61.48454999999996,0.5090834779338106,0.03599763794370296,-61.48277,0.5088713364889216,0.03598263727827779,0.0,0.0,0.0,0.0015900000000003444,0.0007822403722650236,5.531274717464875e-05
ILE1090,L ILE 219,0.0,0.0,0.0,-0.00038000000000001477,0.00048538644398048246,3.432200460346234e-05,-0.1816450000000001,0.11213906087978401,0.007929429038398637,0.18162499999999995,0.1121328871250538,0.007928992488015124,0.0,0.0,0.0,-0.0003999999999997161,0.0007681145747872537,5.431390245602886e-05
GLU1091,L GLU 220,0.0,0.0,0.0,-0.00023000000000000852,0.00042083250825003185,2.9757352032734123e-05,62.46109499999996,0.5087858645641875,0.03597659350051973,-62.45944499999997,0.5086523734126307,0.03596715425067031,0.0,0.0,0.0,0.0014199999999995327,0.00076393717019268,5.401851534437056e-05
ARG1092,L ARG 221,0.0,0.0,0.0,-0.0004199999999999976,0.0004935585071701199,3.48998567332301e-05,-64.73773499999999,0.6006184602353263,0.04247013861382219,64.73586000000003,0.6003718767536053,0.04245270252861684,0.0,0.0,0.0,-0.0022950000000018633,0.0008532145099585391,6.0331376579844004e-05
PRO1093,L PRO 222,0.0,0.0,0.0,-0.0003999999999999959,0.0004898979485566301,3.464101615137716e-05,-0.019039999999999994,0.06577969595551504,0.0046513269074534,0.018880000000000015,0.06579115138071381,0.004652136928337342,0.0,0.0,0.0,-0.0005599999999999894,0.0007323933369437718,5.17880295048785e-05
THR1094,L THR 223,0.0,0.0,0.0,-0.0006250000000000111,0.00048412291827593497,3.423265984407344e-05,-0.36016500000000007,0.19930699379349454,0.014093132684928513,0.36054,0.19921402661459342,0.014086558912665637,0.0,0.0,0.0,-0.00024999999999994027,0.0007533259586660669,5.326818938166327e-05
TYR1095,L TYR 224,0.0,0.0,0.0,-0.0012599999999999944,0.0004386342439891678,3.101612483853752e-05,-0.35260500000000006,0.11905477300385746,0.008418443732365272,0.3522850000000002,0.11897198735416577,0.008412589902937079,0.0,0.0,0.0,-0.0015800000000000657,0.0008388086790203928,5.931273050534498e-05
THR1096,L THR 225,0.0,0.0,0.0,-0.0010400000000000192,0.00026153393661245105,1.8493242008907682e-05,0.014759999999999813,0.2952560793616283,0.02087775759031608,-0.014059999999999961,0.29508245695059543,0.02086548063189535,0.0,0.0,0.0,-0.0003400000000000669,0.0006814690014957818,4.8187135212609275e-05
ASN1097,L ASN 226,0.0,0.0,0.0,-0.000640000000000025,0.0004800000000000172,3.39411254969555e-05,-0.004469999999999601,0.2113791595687714,0.014946763713259155,0.004719999999999983,0.21120833695666472,0.014934684730519092,0.0,0.0,0.0,-0.00039000000000037003,0.0008233468284989772,5.821941257000641e-05
LEU1098,L LEU 227,0.0,0.0,0.0,-0.0007499999999999663,0.00043301270189219853,3.061862178478825e-05,-0.14428499999999994,0.06144447717248454,0.004344780647512584,0.14539499999999994,0.061439636839747125,0.0043444383843024015,0.0,0.0,0.0,0.0003599999999998937,0.0009002221947941831,6.36553218513604e-05
ASN1099,L ASN 228,0.0,0.0,0.0,-0.001255000000000025,0.00043586121644395413,3.082004218037375e-05,-0.5978500000000009,0.14209422050175033,0.01004757868842042,0.6003649999999999,0.14201849096156596,0.01004222380128037,0.0,0.0,0.0,0.0012599999999989464,0.00123385574521415,8.724677644469064e-05
ARG1100,L ARG 229,0.0,0.0,0.0,-0.001600000000000039,0.0004898979485565598,3.464101615137218e-05,-75.38793000000005,1.0188413934905312,0.07204296582907062,75.37833499999998,1.0174162485339175,0.07194219286277109,0.0,0.0,0.0,-0.01119499999999789,0.002185629200019858,0.00015454732284933705
LEU1101,L LEU 230,0.0,0.0,0.0,-0.0007100000000000261,0.0004537620521815524,3.2085822414269975e-05,0.10212500000000004,0.07007702458723543,0.004955193929101059,-0.10154000000000002,0.06993939090383898,0.004945461758016128,0.0,0.0,0.0,-0.00012499999999975308,0.0008362864341838531,5.913438086257199e-05
ILE1102,L ILE 231,0.0,0.0,0.0,-0.0011699999999999862,0.00037563279941986433,2.656124997058723e-05,-0.20745499999999983,0.08418044888808805,0.005952456625209462,0.21054500000000018,0.08421109175755831,0.005954623403289206,0.0,0.0,0.0,0.0019199999999997353,0.001293676930303813,9.147677300824229e-05
GLY1103,L GLY 232,0.0,0.0,0.0,-0.0007250000000000056,0.0004465142774872975,3.157332735078798e-05,0.08474000000000008,0.06463004254988544,0.00457003413553991,-0.08345499999999996,0.0645030850037423,0.004561056881359848,0.0,0.0,0.0,0.0005600000000000898,0.001075360404701703,7.603946343840843e-05
GLN1104,L GLN 233,0.0,0.0,0.0,-0.0010199999999999142,0.00022271057451320972,1.574801574802425e-05,0.7026599999999996,0.2543371864277829,0.017984354923099244,-0.70155,0.25411837300754153,0.01796888247777251,0.0,0.0,0.0,8.999999999982577e-05,0.0010108906963672724,7.148076664396896e-05
ILE1105,L ILE 234,0.0,0.0,0.0,-0.000934999999999993,0.000246525860712416,1.743201078475996e-05,-0.08019500000000004,0.06807662576097616,0.004813744371588505,0.08283,0.06792997203002518,0.00480337438682433,0.0,0.0,0.0,0.0017000000000001148,0.0014247806848779493,0.00010074720839808114
VAL1106,L VAL 235,0.0,0.0,0.0,-0.001720000000000032,0.00044899888641285825,3.174901573277404e-05,-0.15113499999999994,0.08795428798529357,0.006219307346883557,0.15868500000000002,0.0885404188774822,0.0062607530597365065,0.0,0.0,0.0,0.005830000000000012,0.002812667772773893,0.0001988856455353283
SER1107,L SER 236,0.0,0.0,0.0,-0.0013799999999999867,0.0004853864439804784,3.4322004603462056e-05,0.4651249999999999,0.13133502722046336,0.009286788835490944,-0.46395499999999984,0.13138380027613739,0.009290237611331574,0.0,0.0,0.0,-0.0002100000000000371,0.00224185191303986,0.0001585228690126519
SER1108,L SER 237,0.0,0.0,0.0,-0.0007849999999999657,0.0004108223460329092,2.9049526674283645e-05,-0.22483999999999998,0.10027040640188917,0.007090188431910683,0.2240050000000001,0.10006635286148866,0.007075759667696451,0.0,0.0,0.0,-0.0016199999999999227,0.0010796295661011988,7.634133873596477e-05
ILE1109,L ILE 238,0.0,0.0,0.0,-0.001409999999999979,0.0004918333050943233,3.477786652455881e-05,-0.14422,0.08413323718959106,0.005949118253993607,0.1458299999999999,0.08434513086124201,0.005964101399205097,0.0,0.0,0.0,0.00020000000000041317,0.0011958260743100727,8.455767262643407e-05
THR1110,L THR 239,0.0,0.0,0.0,-0.002480000000000006,0.0004995998398718643,3.5327043465310855e-05,0.22541499999999975,0.1496013461670719,0.010578412634937267,-0.21392000000000003,0.14946893857922441,0.010569050004612515,0.0,0.0,0.0,0.009014999999999806,0.003387443726469806,0.00023952844298746282
ALA1111,L ALA 240,0.0,0.0,0.0,-0.0019449999999999628,0.00036328363574485276,2.5688032232928903e-05,0.2782700000000002,0.06564805480743433,0.004642018472604294,-0.2755,0.0652041409727942,0.004610629024330639,0.0,0.0,0.0,0.0008250000000000468,0.0014051245496395838,9.935730974618433e-05
SER1112,L SER 241,0.0,0.0,0.0,-0.0012149999999999828,0.00041082234603295563,2.9049526674286925e-05,-0.419155,0.13750843965008136,0.009723315014695364,0.4194900000000004,0.13730254877459377,0.009708756331271195,0.0,0.0,0.0,-0.0008799999999999858,0.0009620810776642627,6.802940540676616e-05
LEU1113,L LEU 242,0.0,0.0,0.0,-0.0011999999999999856,0.0003999999999999687,2.8284271247459686e-05,-0.3993899999999999,0.0668895948560019,0.004729808611349975,0.400155,0.06678645802106879,0.004722515735812843,0.0,0.0,0.0,-0.000434999999999858,0.0008920622175610103,6.307832432776997e-05
ARG1114,L ARG 243,0.0,0.0,0.0,-0.002830000000000011,0.0004255584566189934,3.0091527046657145e-05,-75.42639999999999,0.8392977719505699,0.059347314598100845,75.43109499999998,0.8375938908431042,0.05922683200955838,0.0,0.0,0.0,0.0018650000000008048,0.004028247137403123,0.00028484008671530466
PHE1115,L PHE 244,0.0,0.0,0.0,-0.002109999999999993,0.00037134889255250177,2.625833201099886e-05,-0.12753000000000003,0.10769967084443664,0.007615516758566025,0.12755999999999995,0.10745569505614874,0.007598265065131654,0.0,0.0,0.0,-0.0020799999999997977,0.0008207313811476753,5.803447251421221e-05
ASP1116,L ASP 245,0.0,0.0,0.0,-0.0007799999999999907,0.00041424630354415417,2.9291637031753236e-05,67.76278500000002,0.7801185543037131,0.05516271198776015,-67.75886999999999,0.7791477030088033,0.0550940624343447,0.0,0.0,0.0,0.0031350000000011135,0.0013735992865468436,9.712813701502767e-05
GLY1117,L GLY 246,0.0,0.0,0.0,-0.00040499999999999423,0.0004908920451586002,3.471130939621791e-05,-0.12309999999999997,0.1429146598498559,0.010105592511080192,0.12303000000000004,0.14280314807454353,0.01009770743782964,0.0,0.0,0.0,-0.00047500000000002705,0.0008422440263960878,5.955564624785352e-05
ALA1118,L ALA 247,0.0,0.0,0.0,-0.0002950000000000108,0.00045604276115295944,3.224709289222946e-05,-0.05219000000000003,0.09538209423156944,0.006744532563491703,0.05205000000000003,0.09533707306184727,0.0067413490860509535,0.0,0.0,0.0,-0.00043500000000008755,0.000696975609329178,4.9283617967828767e-05
LEU1119,L LEU 248,0.0,0.0,0.0,-0.0005850000000000021,0.0004927220311697069,3.484070894801092e-05,-0.08056499999999994,0.06239900459943252,0.00441227592915493,0.08088000000000001,0.06238570028460045,0.00441133517203125,0.0,0.0,0.0,-0.0002699999999999081,0.0007981854421121471,5.6440233876188166e-05
ASN1120,L ASN 249,0.0,0.0,0.0,-0.0010149999999999775,0.0001864805619897226,1.3186166994241118e-05,-0.39173500000000094,0.13103825691377335,0.009265804005859413,0.3939299999999999,0.13095283540267486,0.009259763792883718,0.0,0.0,0.0,0.0011799999999997724,0.0008529947244857154,6.031583540002001e-05
VAL1121,L VAL 250,0.0,0.0,0.0,-0.0009300000000000602,0.00025514701644347706,1.8041618552669817e-05,0.15852999999999992,0.06163099139231819,0.004357969194475793,-0.15607,0.061689829793897255,0.004362129697750867,0.0,0.0,0.0,0.0015299999999998193,0.0008994998610340802,6.360424514135552e-05
ASP1122,L ASP 251,0.0,0.0,0.0,-0.0016550000000000026,0.0004753682782853576,3.3613613313655015e-05,74.49385000000002,0.9106686540638029,0.06439399807025412,-74.49,0.9090084873092132,0.06427660655324705,0.0,0.0,0.0,0.0021949999999992544,0.00278333882235042,0.00019681177556237614
LEU1123,L LEU 252,0.0,0.0,0.0,-0.0029100000000000324,0.00048155996511337876,3.405143168796274e-05,-0.44301499999999977,0.13778419639058756,0.00974281396081235,0.44813999999999976,0.13804043030938534,0.00976093243496754,0.0,0.0,0.0,0.0022149999999999934,0.0017885119513157603,0.00012646689290085584
THR1124,L THR 253,0.0,0.0,0.0,-0.0020599999999999954,0.0004079215610874049,2.8844410203710646e-05,-0.050130000000000015,0.23907327977003198,0.016905033732589825,0.049055,0.24023401502493352,0.016987110109580143,0.0,0.0,0.0,-0.003135000000000154,0.0019382401811952623,0.00013705427756914126
GLU1125,L GLU 254,0.0,0.0,0.0,-0.0011699999999999844,0.00037563279941989393,2.656124997058932e-05,70.48117000000006,0.7237618814863833,0.051177693436335596,-70.48041500000002,0.7229774911931385,0.051122228666790566,0.0,0.0,0.0,-0.00041499999999906835,0.001758628727160902,0.00012435382985649405
PHE1126,L PHE 255,0.0,0.0,0.0,-0.0012450000000000583,0.0004300872004605736,3.041175759472096e-05,-0.6039800000000004,0.04345353380335612,0.003072628841887198,0.6033700000000002,0.0434252587787319,0.0030706294957221977,0.0,0.0,0.0,-0.0018550000000000732,0.0007375466086967815,5.215242084506353e-05
GLN1127,L GLN 256,0.0,0.0,0.0,-0.0012949999999999496,0.0004560427611529148,3.2247092892226305e-05,-0.23678499999999983,0.20939820623634794,0.014806689159802083,0.23781500000000008,0.20950429774828,0.014814190962553432,0.0,0.0,0.0,-0.00026500000000027055,0.0009191164235284794,6.499134557769146e-05
THR1128,L THR 257,0.0,0.0,0.0,-0.0007300000000000134,0.00044395945760846963,3.1392674304685046e-05,-0.1978100000000002,0.17607803355330842,0.012450597154353683,0.1976199999999999,0.1760746875618411,0.01245036055702805,0.0,0.0,0.0,-0.0009200000000003073,0.0007166589146870702,5.067543783730188e-05
ASN1129,L ASN 258,0.0,0.0,0.0,-0.0004800000000000093,0.0004995998398718808,3.532704346531202e-05,-1.1888899999999993,0.053464641586756456,0.0037805210619703787,1.1889049999999997,0.05329273848283649,0.0037683656769214964,0.0,0.0,0.0,-0.00046499999999966235,0.0008177866469929823,5.782624836525471e-05
LEU1130,L LEU 259,0.0,0.0,0.0,-0.0005700000000000216,0.00049507575177948,3.5007142128429826e-05,-0.31876999999999983,0.08313481280426437,0.005878518988656955,0.31898499999999996,0.08314929208959022,0.00587954282874102,0.0,0.0,0.0,-0.0003549999999998965,0.0007993591182940645,5.652322531490326e-05
VAL1131,L VAL 260,0.0,0.0,0.0,-0.0005399999999999849,0.0004983974317750703,3.524202037341118e-05,0.06431499999999997,0.0546868885108669,0.003866946970802668,-0.064285,0.054657421957132205,0.0038648633708062677,0.0,0.0,0.0,-0.0005099999999999505,0.0007482646590612371,5.2910301454444076e-05
PRO1132,L PRO 261,0.0,0.0,0.0,-0.00035499999999999865,0.00047851332269854114,3.3836001536824513e-05,0.147535,0.07541729758483798,0.005332808254100277,-0.14759499999999992,0.07533930564453072,0.005327293391113361,0.0,0.0,0.0,-0.0004150000000001164,0.0007954715582596198,5.62483333086407e-05
TYR1133,L TYR 262,0.0,0.0,0.0,-0.00046999999999998155,0.0004990991885386915,3.5291642070041196e-05,0.07313499999999994,0.13869021874306786,0.00980687941574689,-0.07310500000000006,0.13872621949364872,0.009809425053233243,0.0,0.0,0.0,-0.0004399999999998805,0.0007787168933571003,5.5063599591732714e-05
PRO1134,L PRO 263,0.0,0.0,0.0,-0.0005549999999999894,0.0004969657935914608,3.51407882666276e-05,0.29611999999999994,0.09755022091210276,0.0068978422713193615,-0.29605,0.09760767131737128,0.00690190462843409,0.0,0.0,0.0,-0.0004849999999996868,0.0007808809128156783,5.5216618875110726e-05
ARG1135,L ARG 264,0.0,0.0,0.0,-0.0008000000000000124,0.00040000000000000484,2.828427124746224e-05,-71.638895,1.0488214642989746,0.07416287696598094,71.63606,1.0482888229873382,0.07412521353764112,0.0,0.0,0.0,-0.003634999999997035,0.0010638491434394408,7.522549434855287e-05
GLY1136,L GLY 265,0.0,0.0,0.0,-0.0002600000000000069,0.00043863424398923786,3.101612483854247e-05,-0.16008999999999987,0.04703617650277304,0.0033259599366198163,0.1601,0.04701754991489885,0.0033246428379601956,0.0,0.0,0.0,-0.0002499999999998659,0.0007262919523167642,5.1356596460440054e-05
HID1137,L HID 266,0.0,0.0,0.0,-0.001010000000000062,0.00022338307903690843,1.5795568998932847e-05,0.7201099999999999,0.26484702735730403,0.018727512902144874,-0.7197799999999998,0.2647670515755326,0.018721857760382748,0.0,0.0,0.0,-0.0006800000000001605,0.0006384355879805976,4.5144213361190125e-05
PHE1138,L PHE 267,0.0,0.0,0.0,-0.0008399999999999697,0.00036660605559645236,2.592296279363039e-05,-0.38104500000000013,0.09129196555557294,0.006455316791219435,0.38079999999999997,0.09127354490760191,0.006454014254710018,0.0,0.0,0.0,-0.0010850000000004734,0.000630694062125508,4.459680481830363e-05
PRO1139,L PRO 268,0.0,0.0,0.0,-0.0005649999999999844,0.0004957569969248902,3.505531343462682e-05,0.5615350000000001,0.04770051126560294,0.0033729354981973146,-0.56156,0.0476442693301092,0.003368958592799846,0.0,0.0,0.0,-0.0005900000000002015,0.0008011866199584906,5.66524491968578e-05
LEU1140,L LEU 269,0.0,0.0,0.0,-0.00038999999999996595,0.00048774993593024503,3.4489128721958034e-05,0.05030999999999974,0.08367743961188094,0.005916888498188884,-0.05021000000000003,0.08367954290028112,0.0059170372231379395,0.0,0.0,0.0,-0.00029000000000031003,0.0007847929663294693,5.549324283190736e-05
ALA1141,L ALA 270,0.0,0.0,0.0,-0.0003799999999999737,0.0004853864439804301,3.432200460345864e-05,-0.11348500000000002,0.12424262463019681,0.008785280238842693,0.11354999999999997,0.12419165632199282,0.008781676235207028,0.0,0.0,0.0,-0.00031499999999987983,0.0007587983921964193,5.365514886755375e-05
THR1142,L THR 271,0.0,0.0,0.0,-0.00037500000000001643,0.00048412291827594804,3.423265984407436e-05,0.3127149999999999,0.10700132604318567,0.007566136324108932,-0.31233,0.10697285216352773,0.007564122916769649,0.0,0.0,0.0,9.999999999836806e-06,0.0007680494775731124,5.430929938787329e-05
TYR1143,L TYR 272,0.0,0.0,0.0,-0.0006300000000000283,0.0004828043081829528,3.413942003022456e-05,0.0001249999999999396,0.11903511824247501,0.00841705393085966,-0.0003500000000000414,0.11901578676797464,0.008415686989188704,0.0,0.0,0.0,-0.0008550000000001701,0.0007307359304154767,5.167083316534447e-05
ALA1144,L ALA 273,0.0,0.0,0.0,-0.0001750000000000007,0.00037996710383926823,2.686773157525596e-05,0.271335,0.06061000556838844,0.004285774594516187,-0.2713050000000001,0.060576249264872775,0.004283387663403815,0.0,0.0,0.0,-0.0001450000000000795,0.000666314490312284,4.7115549450267414e-05
PRO1145,L PRO 274,0.0,0.0,0.0,-0.0002400000000000113,0.00042708313008127266,3.0199337741084428e-05,0.5916150000000003,0.07407581774776,0.00523795130513799,-0.59147,0.07404720859019341,0.005235928332206053,0.0,0.0,0.0,-9.500000000014275e-05,0.0006526676029956692,4.6150568793900716e-05
VAL1146,L VAL 275,0.0,0.0,0.0,-0.00032000000000000084,0.00046647615158762533,3.298484500494137e-05,0.07892500000000002,0.19322370293263724,0.013662979062964278,-0.07888999999999999,0.19316963503615162,0.01365915588533933,0.0,0.0,0.0,-0.00028500000000003967,0.0006955393590589514,4.9182059737272947e-05
ILE1147,L ILE 276,0.0,0.0,0.0,-0.0002349999999999902,0.0004239988207530595,2.9981244136958784e-05,0.5046350000000004,0.07377561775410278,0.0052167239600152725,-0.504455,0.07372406645729705,0.005213078732860243,0.0,0.0,0.0,-5.5000000000262616e-05,0.0007293661631858351,5.15739759956718e-05
SER1148,L SER 277,0.0,0.0,0.0,-0.00012500000000000176,0.00033071891388307856,2.338535866733747e-05,-0.51678,0.10167316066691348,0.007189378137224388,0.5165850000000001,0.10161443192283297,0.007185225387905398,0.0,0.0,0.0,-0.00031999999999998,0.0006144916598293536,4.345112196479131e-05
ALA1149,L ALA 278,0.0,0.0,0.0,-0.00016500000000000737,0.0003711805490593659,2.6246428328442358e-05,-0.35821,0.07903477652274386,0.005588602642879552,0.3581,0.07898689764764806,0.00558521709515397,0.0,0.0,0.0,-0.0002749999999999808,0.0006995534289816461,4.9465897343522386e-05
GLU1150,L GLU 279,0.0,0.0,0.0,-0.0001900000000000007,0.0003923009049186621,2.7739863013360495e-05,61.34583000000004,1.1028246647115523,0.07798147988773192,-61.34379000000002,1.1024937441525011,0.07795808027059802,0.0,0.0,0.0,0.0018500000000010886,0.0008231038816567832,5.820223363404809e-05
LYS1151,L LYS 280,0.0,0.0,0.0,-0.00018499999999999157,0.00038829756630706083,2.7456784225395576e-05,-60.89197999999998,0.9706547375861965,0.06863565471380483,60.890125000000005,0.9703097234245394,0.06861125852847352,0.0,0.0,0.0,-0.0020399999999990114,0.0008236504112786691,5.8240879114223575e-05
ALA1152,L ALA 281,0.0,0.0,0.0,-0.000114999999999994,0.0003190219428189688,2.2558257911459984e-05,-0.27354,0.06438298222356639,0.004552564332329674,0.2733899999999999,0.06436278350102669,0.004551136066961761,0.0,0.0,0.0,-0.00026500000000006434,0.0006362193018134679,4.498749826340739e-05
TYR1153,L TYR 282,0.0,0.0,0.0,-0.000184999999999999,0.00038829756630707633,2.7456784225396674e-05,-0.05644000000000001,0.11916424128067947,0.008426184308451837,0.056445000000000044,0.11910065900321462,0.008421688362495969,0.0,0.0,0.0,-0.00017999999999969595,0.0006982836100035473,4.937610758249308e-05
HIE1154,L HIE 283,0.0,0.0,0.0,-9.500000000000175e-05,0.0002932149382279204,2.0733427116615716e-05,0.12180500000000011,0.06620224297559697,0.00468120549378041,-0.12182999999999998,0.06616578496473849,0.004678627523109749,0.0,0.0,0.0,-0.00011999999999996015,0.0006523802572116102,4.6130250378655363e-05
GLU1155,L GLU 284,0.0,0.0,0.0,-0.00012999999999998457,0.0003363034344159649,2.378024390118541e-05,58.42126500000001,0.44456643459995276,0.03143559405935524,-58.41995000000001,0.44450189819283586,0.03143103064624466,0.0,0.0,0.0,0.001185000000001679,0.0007076545767545826,5.0038734996086154e-05
GLN1156,L GLN 285,0.0,0.0,0.0,-7.999999999999285e-05,0.0002712931993249865,1.9183326093249164e-05,0.4865999999999998,0.10398485466643814,0.0073528395875336015,-0.4865850000000003,0.10398558926601159,0.007352891531567586,0.0,0.0,0.0,-6.50000000005413e-05,0.0006409173113584304,4.53196977041396e-05
LEU1157,L LEU 286,0.0,0.0,0.0,-0.00019999999999999684,0.00039999999999999373,2.8284271247461455e-05,0.04208499999999981,0.060957754018664496,0.004310364123249919,-0.041995000000000005,0.060936483119720636,0.004308860043561405,0.0,0.0,0.0,-0.00011000000000014553,0.0007334166619321245,5.1860389508740686e-05
SER1158,L SER 287,0.0,0.0,0.0,-7.999999999999507e-05,0.00027129319932499404,1.91833260932497e-05,0.5413250000000001,0.08841849000633312,0.006252131386575313,-0.54116,0.08843214573897892,0.006253096992690905,0.0,0.0,0.0,8.4999999999964e-05,0.0006385726270363293,4.5153903485749654e-05
VAL1159,L VAL 288,0.0,0.0,0.0,-0.0001900000000000157,0.0003923009049186931,2.7739863013362687e-05,0.2862099999999998,0.034220255697467644,0.002419737485761696,-0.286195,0.03425167112711511,0.002421958892095457,0.0,0.0,0.0,-0.00017500000000007622,0.0007171994143890958,5.0713656937755036e-05
ALA1160,L ALA 289,0.0,0.0,0.0,-7.49999999999973e-05,0.000263391343821309,1.8624580532188507e-05,0.3170449999999999,0.0599732688370414,0.004240750508459582,-0.31703000000000003,0.060050554535324055,0.0042462154325940225,0.0,0.0,0.0,-5.999999999999672e-05,0.0006296030495478214,4.4519658579099436e-05
GLU1161,L GLU 290,0.0,0.0,0.0,-0.00011500000000000843,0.00031902194281900885,2.2558257911462816e-05,57.248774999999995,0.40536750532842625,0.028663811189040413,-57.247870000000006,0.4052916765726164,0.028658449286296205,0.0,0.0,0.0,0.0007899999999994379,0.0006752036729766152,4.774410958438286e-05
ILE1162,L ILE 291,0.0,0.0,0.0,-0.00030999999999996585,0.0004624932431938363,3.270321085153207e-05,0.18460000000000004,0.05298688516982307,0.00374673858175348,-0.18453000000000003,0.05302432554969493,0.0037493860164032394,0.0,0.0,0.0,-0.0002399999999997604,0.0007017121917138036,4.961854492021052e-05
THR1163,L THR 292,0.0,0.0,0.0,-0.00020999999999998797,0.00040730823708830276,2.880104164782769e-05,0.5221900000000003,0.05177252070354848,0.0036608700468600056,-0.5220400000000001,0.05176628632614102,0.0036604292098058764,0.0,0.0,0.0,-6.0000000000199895e-05,0.000660605782596455,4.671188285649994e-05
ASN1164,L ASN 293,0.0,0.0,0.0,-0.00016000000000001123,0.000366606055596493,2.5922962793633265e-05,0.24860499999999902,0.15101966419973245,0.010678702864814609,-0.24859499999999987,0.15097834604670973,0.010675781230195762,0.0,0.0,0.0,-0.0001500000000014978,0.0006837397165597264,4.834769901459505e-05
ALA1165,L ALA 294,0.0,0.0,0.0,-0.00010000000000000009,0.0003000000000000003,2.1213203435596444e-05,0.1093,0.0834787398084087,0.0059028383003433185,-0.10924999999999997,0.08339842624414452,0.005897159273752072,0.0,0.0,0.0,-5.000000000008054e-05,0.0007053367989832722,4.987484335814845e-05
CYS1166,L CYS 295,0.0,0.0,0.0,-0.00017000000000001237,0.00037563279941988634,2.6561249970588786e-05,0.4204899999999997,0.10330217761499684,0.007304567030290143,-0.42035999999999984,0.1032715372210572,0.0073024004272568485,0.0,0.0,0.0,-4.000000000000004e-05,0.0006311893535224792,4.4631827208849806e-05
PHE1167,L PHE 296,0.0,0.0,0.0,-0.00023000000000001464,0.00042083250825004307,2.9757352032734916e-05,-0.04007499999999983,0.07336483745637282,0.005187677406605004,0.04003,0.07333763767670728,0.005185754091740176,0.0,0.0,0.0,-0.0002749999999996966,0.000692369121206732,4.895789006894508e-05
GLU1168,L GLU 297,0.0,0.0,0.0,-0.00014499999999999182,0.0003521008378291452,2.4897289009045342e-05,59.14087500000002,0.40852555534591944,0.028887119047309985,-59.13979000000007,0.40838229135362464,0.028876988753264835,0.0,0.0,0.0,0.0009399999999993014,0.0007116178749858533,5.031898250160577e-05
PRO1169,L PRO 298,0.0,0.0,0.0,-0.00016000000000000682,0.00036660605559648283,2.5922962793632546e-05,0.5328500000000003,0.04272970278389286,0.003021446259657634,-0.5327650000000002,0.042709246949574155,0.0030199998137414755,0.0,0.0,0.0,-7.499999999990514e-05,0.0006628536791780895,4.6870833148127925e-05
ALA1170,L ALA 299,0.0,0.0,0.0,-0.0001399999999999968,0.0003469870314579416,2.453568829277004e-05,0.42657500000000015,0.05504311378364947,0.0038921359014041264,-0.42637499999999995,0.05508796942164426,0.003895307673984183,0.0,0.0,0.0,5.9999999999906794e-05,0.0006452906321959525,4.562893818619123e-05
ASN1171,L ASN 300,0.0,0.0,0.0,-0.00021999999999999505,0.0004142463035441504,2.929163703175297e-05,0.512895,0.13678692910874213,0.00967229651504751,-0.5126399999999998,0.13679864911613812,0.009673125244718037,0.0,0.0,0.0,3.500000000052239e-05,0.0007167809986329066,5.0684070475899366e-05
GLN1172,L GLN 301,0.0,0.0,0.0,-0.0002750000000000008,0.00044651427748729525,3.1573327350787825e-05,0.01773500000000045,0.14032200388748728,0.009922264049852733,-0.01776000000000001,0.1403048552260399,0.00992105145637296,0.0,0.0,0.0,-0.00029999999999954954,0.0006324555320332074,4.4721359549962666e-05
MET1173,L MET 302,0.0,0.0,0.0,-0.000484999999999931,0.0004997749493521345,3.533942557540576e-05,0.476675,0.2014314011642669,0.014243350970716093,-0.47647000000000017,0.20139078702860178,0.014240479117642011,0.0,0.0,0.0,-0.000279999999999887,0.0007626270385974301,5.392587505084578e-05
VAL1174,L VAL 303,0.0,0.0,0.0,-0.0003250000000000003,0.00046837484987988026,3.311910324872945e-05,-0.31553000000000037,0.03332640244610641,0.0023565325162193786,0.31549499999999986,0.03330825685922358,0.002355249429466033,0.0,0.0,0.0,-0.0003600000000000568,0.0007552483035399027,5.340411969127012e-05
LYS1175,L LYS 304,0.0,0.0,0.0,-0.00035499999999999865,0.0004785133226985414,3.3836001536824534e-05,-63.43529000000003,0.6747333442893695,0.04771085232396906,63.43352999999999,0.6744842245024258,0.0476932368949015,0.0,0.0,0.0,-0.0021149999999996536,0.0007821604694677521,5.53070971936701e-05
CYS1176,L CYS 305,0.0,0.0,0.0,-0.0001700000000000179,0.00037563279941989864,2.6561249970589657e-05,-0.0763300000000002,0.13358443434771888,0.009445845938824117,0.07635999999999997,0.13363057434584352,0.009449108529379904,0.0,0.0,0.0,-0.0001400000000002888,0.0006711184694225716,4.7455242070823705e-05
ASP1177,L ASP 306,0.0,0.0,0.0,-0.00010500000000000175,0.0003065534211193918,2.167660028694573e-05,59.849744999999984,0.6454448698217982,0.04563984443330619,-59.84877500000002,0.6452288542629253,0.04562456982665411,0.0,0.0,0.0,0.0008649999999990143,0.0006904889571880368,4.882494239620885e-05
PRO1178,L PRO 307,0.0,0.0,0.0,-9.999999999999897e-05,0.00029999999999999694,2.1213203435596207e-05,0.04068000000000001,0.08648229645424549,0.0061152218275382295,-0.040715000000000015,0.08648504943052295,0.006115416492357653,0.0,0.0,0.0,-0.00013500000000014724,0.000683209338343472,4.831019561126433e-05
ARG1179,L ARG 308,0.0,0.0,0.0,-0.000124999999999999,0.0003307189138830712,2.3385358667336947e-05,-56.9674,1.2123853265361846,0.08572858858048028,56.96670499999998,1.2122587669205802,0.08571963946423845,0.0,0.0,0.0,-0.0008200000000006469,0.0007467261881017981,5.2801515129636285e-05
HIE1180,L HIE 309,0.0,0.0,0.0,-0.00018000000000000681,0.00038418745424598547,2.7166155414413276e-05,-0.5057950000000002,0.22123813634859615,0.015643898646916635,0.5057049999999998,0.2211750844353859,0.015639440203376858,0.0,0.0,0.0,-0.00027000000000029886,0.0007050531894829917,4.985478913806272e-05
GLY1181,L GLY 310,0.0,0.0,0.0,-6.999999999999673e-05,0.0002551470164434496,1.8041618552667873e-05,-0.43627999999999995,0.09091854376308502,0.00642891188304833,0.43622500000000014,0.09097650452177147,0.006433010327599321,0.0,0.0,0.0,-0.00012499999999997984,0.0006475916923494688,4.579164771003818e-05
LYS1182,L LYS 311,0.0,0.0,0.0,-0.00020000000000002015,0.00040000000000004035,2.8284271247464752e-05,-58.98337499999999,0.6974934152920198,0.049320232378595195,58.982635,0.697311022267053,0.04930733524411568,0.0,0.0,0.0,-0.0009400000000005093,0.0007116178749873524,5.031898250171177e-05
TYR1183,L TYR 312,0.0,0.0,0.0,-0.000269999999999988,0.00044395945760844274,3.139267430468314e-05,-0.14857000000000006,0.11947156607327106,0.008447915452938663,0.14849500000000013,0.11944412909389891,0.00844597536552173,0.0,0.0,0.0,-0.00034500000000010634,0.0007183139981929861,5.079246991434819e-05
MET1184,L MET 313,0.0,0.0,0.0,-0.00029000000000001247,0.00045376205218155673,3.208582241427028e-05,-0.4646649999999999,0.09114380272404671,0.006444840096930235,0.46461499999999994,0.09110415344538329,0.006442036469549029,0.0,0.0,0.0,-0.00034000000000004025,0.0007964923100695853,5.63205113613142e-05
ALA1185,L ALA 314,0.0,0.0,0.0,-0.00020000000000000684,0.00040000000000001373,2.828427124746287e-05,0.12988499999999997,0.0845250955338117,0.005976826823239901,-0.12979499999999994,0.08450037263231457,0.005975078650109978,0.0,0.0,0.0,-0.00010999999999992904,0.0007126710321037898,5.039345195558055e-05
CYS1186,L CYS 315,0.0,0.0,0.0,-0.00020499999999998853,0.0004037016224886665,2.854601548377477e-05,-0.20840500000000012,0.10429592981032365,0.007374835921903604,0.20840000000000003,0.10427828153551442,0.007373588000424219,0.0,0.0,0.0,-0.00021000000000006124,0.0007588807547961766,5.36609727828342e-05
CYS1187,L CYS 316,0.0,0.0,0.0,-0.0003549999999999953,0.0004785133226985366,3.383600153682419e-05,0.15502,0.12116752700290628,0.008567838000335913,-0.15474,0.12102195007518272,0.008557544157058151,0.0,0.0,0.0,-7.499999999991403e-05,0.0007677076266392807,5.428512687652656e-05
LEU1188,L LEU 317,0.0,0.0,0.0,-0.0003099999999999925,0.000462493243193876,3.2703210851534876e-05,0.11413000000000001,0.08788875411564338,0.006214673402520852,-0.11404000000000002,0.0878973742497466,0.0062152829380487645,0.0,0.0,0.0,-0.00021999999999999575,0.0007082372483849748,5.0079936102191686e-05
LEU1189,L LEU 318,0.0,0.0,0.0,-0.0006250000000000111,0.00048412291827593443,3.42326598440734e-05,-0.03909499999999996,0.06058420565626,0.0042839502652341835,0.03932999999999997,0.060543794892623015,0.004281092792734119,0.0,0.0,0.0,-0.0003900000000000592,0.0007196526940127049,5.088713000355512e-05
TYR1190,L TYR 319,0.0,0.0,0.0,-0.00043999999999998706,0.0004963869458396191,3.509985754956741e-05,0.6045949999999999,0.08131316606183746,0.00574970911220731,-0.6044349999999998,0.08125795822564243,0.005745805328672496,0.0,0.0,0.0,-0.00028000000000000914,0.0007493997598077368,5.299056519796206e-05
ARG1191,L ARG 320,0.0,0.0,0.0,-0.000939999999999943,0.0002374868417407394,1.6792855623745325e-05,-70.95419999999991,0.6767143193501364,0.04785092841385203,70.94931500000003,0.6758043324606995,0.047786582623820864,0.0,0.0,0.0,-0.0058250000000020915,0.0014402690720876515,0.00010184240276064347
GLY1192,L GLY 321,0.0,0.0,0.0,-0.00016499999999999292,0.0003711805490593335,2.624642832844007e-05,-0.044055000000000025,0.052364606128567436,0.003702736808767268,0.043874999999999977,0.05231423682899334,0.0036991751614380217,0.0,0.0,0.0,-0.00034500000000002194,0.0006899094143434585,4.8783962528669904e-05
ASP1193,L ASP 322,0.0,0.0,0.0,-0.00019999999999999573,0.00039999999999999145,2.8284271247461296e-05,60.275415,0.4346567873345597,0.03073487618130262,-60.273655000000005,0.434465690218165,0.030721363574615832,0.0,0.0,0.0,0.0015600000000006986,0.0008039900496888433,5.6850681614149034e-05
VAL1194,L VAL 323,0.0,0.0,0.0,-0.00022999999999999797,0.0004208325082500126,2.975735203273276e-05,0.24591000000000002,0.06112104302120516,0.004321910399348887,-0.24585,0.06113671155696842,0.004323018332137833,0.0,0.0,0.0,-0.00016999999999994353,0.0007149125820683472,5.055195347361125e-05
VAL1195,L VAL 324,0.0,0.0,0.0,-0.00020000000000000462,0.0004000000000000093,2.8284271247462556e-05,-0.04877499999999992,0.058820526816749846,0.004159239338508898,0.048824999999999986,0.05881355604790452,0.004158746430716837,0.0,0.0,0.0,-0.00014999999999993908,0.0006614378277663469,4.6770717334688355e-05
PRO1196,L PRO 325,0.0,0.0,0.0,-0.00017500000000000127,0.00037996710383926937,2.686773157525604e-05,-0.18384500000000006,0.04927485134427072,0.003484258152749289,0.18377000000000002,0.049230245784477024,0.0034811040633684147,0.0,0.0,0.0,-0.00024999999999987033,0.0006982120021886933,4.937104414534616e-05
LYS1197,L LYS 326,0.0,0.0,0.0,-0.000125000000000004,0.00033071891388308447,2.3385358667337886e-05,-56.017775,0.556940135360343,0.039381614642825226,56.017139999999955,0.5568515066017115,0.039375347643201566,0.0,0.0,0.0,-0.0007600000000000406,0.0007499333303691286,5.3028294334182225e-05
ASP1198,L ASP 327,0.0,0.0,0.0,-9.500000000000286e-05,0.0002932149382279238,2.0733427116615957e-05,57.35767500000003,0.42785110654440783,0.03025364187757188,-57.356805,0.4276985468468402,0.030242854277903297,0.0,0.0,0.0,0.0007749999999989754,0.000666614581297752,4.713676908734715e-05
VAL1199,L VAL 328,0.0,0.0,0.0,-0.0001450000000000018,0.0003521008378291695,2.489728900904706e-05,-0.205365,0.046278091738964244,0.0032723552488994763,0.20540000000000017,0.04634101854728644,0.0032768048461877812,0.0,0.0,0.0,-0.00010999999999998983,0.0006984983894039299,4.939129477954005e-05
ASN1200,L ASN 329,0.0,0.0,0.0,-0.000114999999999994,0.0003190219428189688,2.2558257911459984e-05,0.38485499999999945,0.11517062982809446,0.008143793334497126,-0.3848150000000004,0.11523858197235748,0.00814859827669758,0.0,0.0,0.0,-7.50000000008555e-05,0.0006777720855866487,4.792572378172683e-05
ALA1201,L ALA 330,0.0,0.0,0.0,-8.500000000000841e-05,0.0002788816953477144,1.9719913792916967e-05,-0.13672499999999996,0.03991026653631887,0.0028220820106793615,0.1367,0.03994496213541818,0.0028245353600194066,0.0,0.0,0.0,-0.00010999999999998011,0.0007126710321038393,5.039345195558405e-05
ALA1202,L ALA 331,0.0,0.0,0.0,-9.000000000000341e-05,0.0002861817604250945,2.0236106344848828e-05,-0.23965000000000003,0.06505211372430557,0.004599879074497494,0.2395749999999999,0.06503863755491858,0.004598926165421699,0.0,0.0,0.0,-0.00016500000000007454,0.0006227158260395098,4.403265833447199e-05
ILE1203,L ILE 332,0.0,0.0,0.0,-0.000170000000000019,0.00037563279941990103,2.6561249970589823e-05,-0.14013499999999993,0.0479092556297844,0.003387695953742033,0.14007999999999993,0.04788907599860364,0.003386269038337057,0.0,0.0,0.0,-0.0002250000000000707,0.0006814506585222776,4.818583816851409e-05
ALA1204,L ALA 333,0.0,0.0,0.0,-6.99999999999923e-05,0.00025514701644343337,1.8041618552666727e-05,-0.07107500000000001,0.07623948698017316,0.0053909458237863936,0.07106000000000004,0.07624786160935922,0.0053915379994951326,0.0,0.0,0.0,-8.499999999997232e-05,0.0006306940621251645,4.459680481827935e-05
THR1205,L THR 334,0.0,0.0,0.0,-0.00010999999999999454,0.0003128897569432248,2.2124646889836487e-05,-0.25586999999999976,0.12174014580244304,0.008608328263954648,0.25576999999999994,0.12170286397616142,0.008605692040736773,0.0,0.0,0.0,-0.00020999999999971874,0.0006449030934953778,4.560153506187637e-05
ILE1206,L ILE 335,0.0,0.0,0.0,-0.0001650000000000107,0.0003711805490593734,2.624642832844289e-05,-0.17372499999999988,0.07879136611964564,0.005571390928215342,0.17370499999999997,0.07883386312366031,0.0055743959201872305,0.0,0.0,0.0,-0.0001850000000003149,0.0006486717197474997,4.5868017179739675e-05
LYS1207,L LYS 336,0.0,0.0,0.0,-0.0001449999999999879,0.00035210083782913576,2.4897289009044675e-05,-58.31221000000003,0.7960355054257434,0.05628821039518039,58.311655000000016,0.7959919069774067,0.05628512751933358,0.0,0.0,0.0,-0.0006999999999974094,0.000728010988929864,5.147815070506314e-05
THR1208,L THR 337,0.0,0.0,0.0,-7.500000000000228e-05,0.0002633913438213265,1.8624580532189743e-05,-0.11178500000000006,0.16456651778232412,0.011636610068013795,0.11173999999999996,0.16453043001220183,0.011634058277316657,0.0,0.0,0.0,-0.00012000000000008338,0.000628967407740663,4.4474711915874696e-05
LYS1209,L LYS 338,0.0,0.0,0.0,-6.499999999999728e-05,0.00024652586071241073,1.743201078475959e-05,-54.123565,0.5272496901606399,0.037282183129109456,54.123105,0.5271540514646086,0.0372754204520587,0.0,0.0,0.0,-0.000524999999998279,0.0006398241946031809,4.524240267711304e-05
ARG1210,L ARG 339,0.0,0.0,0.0,-0.00012000000000000677,0.0003249615361854568,2.2978250586153413e-05,-58.13937000000007,0.40572147230732836,0.02868884043415019,58.138470000000034,0.4056647619619302,0.028684830407170743,0.0,0.0,0.0,-0.0010200000000013176,0.0006554387843282441,4.634652090511684e-05
THR1211,L THR 340,0.0,0.0,0.0,-5.9999999999998944e-05,0.0002374868417407542,1.6792855623746372e-05,0.08065000000000007,0.15053802675736155,0.01064464595465723,-0.08062499999999993,0.15052466367675432,0.010643701042165738,0.0,0.0,0.0,-3.49999999999806e-05,0.0006194957626978757,4.380496547200002e-05
ILE1212,L ILE 341,0.0,0.0,0.0,-9.500000000000064e-05,0.000293214938227917,2.0733427116615475e-05,-0.4234999999999997,0.08965494966815869,0.006339562287729362,0.42343,0.08966356617935729,0.006340171567079232,0.0,0.0,0.0,-0.0001650000000001306,0.0006227158260390648,4.403265833444051e-05
GLN1213,L GLN 342,0.0,0.0,0.0,-0.0001349999999999979,0.0003417235724968302,2.4163505540380143e-05,0.31170000000000025,0.2629002852794186,0.018589857449695477,-0.3116250000000001,0.2628794864096475,0.018588386747509858,0.0,0.0,0.0,-6.0000000000108855e-05,0.0006829348431587622,4.82907858706132e-05
PHE1214,L PHE 343,0.0,0.0,0.0,-0.00017999999999999573,0.00038418745424596184,2.7166155414411606e-05,-0.40130000000000016,0.03694942489403562,0.0026127188903515616,0.40126000000000017,0.03697069650412211,0.002614223020325453,0.0,0.0,0.0,-0.0002199999999997182,0.0006493073232300904,4.591296113300824e-05
VAL1215,L VAL 344,0.0,0.0,0.0,-0.00019999999999999963,0.0003999999999999993,2.828427124746185e-05,-0.18508499999999986,0.06520059643132088,0.004610378387399441,0.18499999999999986,0.06514813888362464,0.004606669078629397,0.0,0.0,0.0,-0.0002849999999997982,0.0007026912551041545,4.968777515646338e-05
ASP1216,L ASP 345,0.0,0.0,0.0,-9.000000000000896e-05,0.00028618176042511225,2.023610634485008e-05,58.95882999999996,0.5483589527883089,0.03877483340409671,-58.958294999999936,0.5482612223964588,0.03876792282181619,0.0,0.0,0.0,0.00044500000000269324,0.0007259304374387254,5.133103349826395e-05
TRP1217,L TRP 346,0.0,0.0,0.0,-0.00022999999999996358,0.0004208325082499497,2.9757352032728316e-05,-0.028755000000000027,0.08989507759048868,0.006356541895952538,0.02876500000000004,0.08994164649927196,0.00635983481507185,0.0,0.0,0.0,-0.00022000000000018004,0.0006645299090332451,4.698936049786872e-05
CYS1218,L CYS 347,0.0,0.0,0.0,-0.00012500000000001065,0.00033071891388310203,2.338535866733913e-05,-0.35944999999999994,0.10372341828150515,0.0073343532434701,0.35942999999999986,0.10370137462926945,0.0073327945218723024,0.0,0.0,0.0,-0.0001449999999998397,0.0006663144903119364,4.711554945024284e-05
PRO1219,L PRO 348,0.0,0.0,0.0,-0.00014500000000000068,0.00035210083782916677,2.4897289009046867e-05,-0.34497500000000014,0.08308064982292764,0.005874689087517706,0.34493500000000005,0.08303981439646933,0.005871801586821576,0.0,0.0,0.0,-0.0001850000000000307,0.0006639088792902528,4.694544706360987e-05
THR1220,L THR 349,0.0,0.0,0.0,-0.00014000000000000053,0.0003469870314579508,2.453568829277069e-05,-0.2155149999999999,0.19700642064409982,0.013930457597473243,0.21558999999999998,0.19695098857329982,0.013926537958157454,0.0,0.0,0.0,-6.499999999981298e-05,0.0006563345183670979,4.640985886641815e-05
GLY1221,L GLY 350,0.0,0.0,0.0,-7.000000000000117e-05,0.0002551470164434658,1.804161855266902e-05,0.15927000000000008,0.08308734620867372,0.0058751625934947566,-0.1592650000000001,0.08312908501240696,0.005878113972610595,0.0,0.0,0.0,-6.50000000000217e-05,0.0006861304540684024,4.851674968503723e-05
PHE1222,L PHE 351,0.0,0.0,0.0,-0.0002749999999999997,0.0004465142774872934,3.1573327350787696e-05,-0.07229000000000001,0.06128528289891463,0.004333523912475849,0.072245,0.06132287481030224,0.0043361820620218434,0.0,0.0,0.0,-0.00031999999999992923,0.0007467261881038903,5.2801515129784225e-05
LYS1223,L LYS 352,0.0,0.0,0.0,-0.0005599999999999971,0.0004963869458396307,3.509985754956824e-05,-67.91570999999999,0.6366629924078923,0.045018871926214,67.91474000000001,0.6360136180924099,0.0449729542280134,0.0,0.0,0.0,-0.0015300000000001291,0.0013187494075833658,9.324966487879402e-05
VAL1224,L VAL 353,0.0,0.0,0.0,-0.0003050000000000125,0.0004604074282632909,3.255572146336319e-05,0.3063150000000001,0.07811540037022112,0.00552359293168855,-0.306315,0.07806693137942558,0.00552016565648167,0.0,0.0,0.0,-0.00030499999999999527,0.0008012334241653848,5.66557587540661e-05
GLY1225,L GLY 354,0.0,0.0,0.0,-0.00020000000000000684,0.0004000000000000137,2.8284271247462868e-05,-0.32358,0.061639707981138055,0.004358585550382127,0.3235750000000002,0.061668909306066236,0.004360650395869762,0.0,0.0,0.0,-0.0002050000000000582,0.000665563670883609,4.706245849932114e-05
ILE1226,L ILE 355,0.0,0.0,0.0,-0.0004899999999999805,0.0004998999899979787,3.53482672842658e-05,0.16091499999999997,0.07552786091900128,0.005340626262434023,-0.16075999999999996,0.07550849223762858,0.005339256689839895,0.0,0.0,0.0,-0.0003350000000000808,0.0007501833109313286,5.304597062925187e-05
ASN1227,L ASN 356,0.0,0.0,0.0,-0.0006250000000000155,0.0004841229182759384,3.423265984407368e-05,-0.3987450000000001,0.38260151590786967,0.027054012639070736,0.39911999999999986,0.3825025824749421,0.027047016988939823,0.0,0.0,0.0,-0.0002500000000004121,0.0007858116822747464,5.556527692720819e-05
TYR1228,L TYR 357,0.0,0.0,0.0,-0.0006300000000000095,0.00048280430818293873,3.413942003022357e-05,-0.2691250000000003,0.0871607674071308,0.00616319696870056,0.2689399999999998,0.0871601193207081,0.006163151142070131,0.0,0.0,0.0,-0.0008150000000004437,0.0008004842284517335,5.660278261711022e-05
GLU1229,L GLU 358,0.0,0.0,0.0,-0.0008150000000000073,0.00038829756630708165,2.745678422539705e-05,69.42201999999997,0.9150389880240092,0.0647030273481853,-69.41499499999998,0.9136531480695145,0.06460503366523905,0.0,0.0,0.0,0.006209999999999383,0.0016479987864062712,0.00011653111172550751
PRO1230,L PRO 359,0.0,0.0,0.0,-0.0005499999999999978,0.0004974937185533072,3.5178118198675525e-05,0.71191,0.06312600019009651,0.004463682280360053,-0.7114049999999998,0.06306505351619235,0.004459372699719213,0.0,0.0,0.0,-4.499999999991289e-05,0.0007368683735920089,5.210446238088118e-05
PRO1231,L PRO 360,0.0,0.0,0.0,-0.0005399999999999828,0.0004983974317750671,3.5242020373410965e-05,-0.3443200000000002,0.13290905762964328,0.00939808959310344,0.3441849999999997,0.13280869992210664,0.009390993231549091,0.0,0.0,0.0,-0.0006749999999998435,0.0007275816105428404,5.1447789068147205e-05
THR1232,L THR 361,0.0,0.0,0.0,-0.0009200000000000052,0.00030594117081556856,2.1633307652784038e-05,-0.3886849999999995,0.21508367156760222,0.015208712268795175,0.38989499999999977,0.2150141715678301,0.015203797876682041,0.0,0.0,0.0,0.0002900000000001379,0.0006825686778634909,4.8264894074281045e-05
VAL1233,L VAL 362,0.0,0.0,0.0,-0.0008099999999999783,0.00039230090491864956,2.773986301335961e-05,0.6165450000000002,0.06484024965251062,0.004584898022311894,-0.6150549999999996,0.06471747812608579,0.004576216764424732,0.0,0.0,0.0,0.0006799999999999828,0.0007467261881040395,5.2801515129794775e-05
VAL1234,L VAL 363,0.0,0.0,0.0,-0.000984999999999992,0.0001864805619897141,1.3186166994240517e-05,-0.3756549999999996,0.1024108684417832,0.007241541954238829,0.3781300000000001,0.10214549965612736,0.007222777547453581,0.0,0.0,0.0,0.0014899999999999503,0.0009949371839467183,7.035268296233719e-05
PRO1235,L PRO 364,0.0,0.0,0.0,-0.0015799999999999725,0.0004935585071701176,3.489985673322994e-05,-0.8010750000000008,0.13317724796300123,0.009417053513440049,0.7996850000000001,0.13289189506888618,0.009396876016794054,0.0,0.0,0.0,-0.0029699999999997484,0.0010387973815909838,7.345406728018143e-05
GLY1236,L GLY 365,0.0,0.0,0.0,-0.0004899999999999921,0.0004998999899979916,3.5348267284266715e-05,-0.442285,0.06887825328069815,0.004870427997106622,0.4416100000000002,0.0687522210550306,0.004861516172964866,0.0,0.0,0.0,-0.0011650000000000026,0.0008110332915484007,5.734871402219204e-05
GLY1237,L GLY 366,0.0,0.0,0.0,-0.00030499999999999527,0.000460407428263265,3.255572146336136e-05,-0.5350250000000006,0.039621640236104316,0.0028016730492683123,0.5347300000000006,0.03960753842388307,0.002800675900563446,0.0,0.0,0.0,-0.0006000000000000672,0.0007549834435271944,5.3385391260165005e-05
ASP1238,L ASP 367,0.0,0.0,0.0,-0.00061,0.00048774993593028764,3.448912872196105e-05,70.86825999999996,0.8092316185164926,0.05722131650035772,-70.86195000000002,0.8083030913581731,0.05715565971534137,0.0,0.0,0.0,0.005699999999999435,0.0013747727084851785,9.721111047600664e-05
LEU1239,L LEU 368,0.0,0.0,0.0,-0.0005850000000000038,0.0004927220311697072,3.484070894801094e-05,0.38123999999999975,0.1039176712595127,0.007348089003271583,-0.3809899999999999,0.10384912084365513,0.007343241756880978,0.0,0.0,0.0,-0.00033500000000010187,0.0008017324990292437,5.6691048676121534e-05
ALA1240,L ALA 369,0.0,0.0,0.0,-0.00027500000000000137,0.00044651427748729607,3.157332735078788e-05,0.25045499999999987,0.15502724913704705,0.01096208191335023,-0.25029499999999993,0.15492965492442054,0.010955180960394955,0.0,0.0,0.0,-0.00011500000000012278,0.0006868587918926135,4.856825094648666e-05
LYS1241,L LYS 370,0.0,0.0,0.0,-0.0005949999999999939,0.0004908920451586018,3.4711309396218024e-05,-67.23961499999997,1.2888614614372735,0.09113626793923,67.23460500000003,1.2882025807199349,0.09108967803690768,0.0,0.0,0.0,-0.005605000000000402,0.0012723894843958096,8.997152327267317e-05
VAL1242,L VAL 371,0.0,0.0,0.0,-0.0003049999999999908,0.00046040742826325827,3.2555721463360885e-05,0.46669499999999997,0.04201716286233821,0.0029710620786178917,-0.4664749999999998,0.042072786632218175,0.0029749952731056195,0.0,0.0,0.0,-8.499999999984188e-05,0.0007666648550700868,5.4211391791746005e-05
GLN1243,L GLN 372,0.0,0.0,0.0,-0.00026999999999999355,0.00044395945760845185,3.1392674304683786e-05,0.31482500000000047,0.3213852584904915,0.022725369565201797,-0.31462,0.32128099165683627,0.022717996786688753,0.0,0.0,0.0,-6.499999999963535e-05,0.0007815209530150946,5.526187655163466e-05
ARG1244,L ARG 373,0.0,0.0,0.0,-0.0003250000000000353,0.0004683748498799307,3.311910324873302e-05,-59.83998500000001,0.49986990784818813,0.03534614015505484,59.83830499999996,0.4995993214363465,0.03532700680638383,0.0,0.0,0.0,-0.002004999999995363,0.0007905536034963074,5.590058139237001e-05
ALA1245,L ALA 374,0.0,0.0,0.0,-0.00021499999999998297,0.000410822346032897,2.9049526674282778e-05,-0.165065,0.060657322517565726,0.004289120408079019,0.16501999999999994,0.06064090698530171,0.004287959654660951,0.0,0.0,0.0,-0.00025999999999998914,0.0007158212067267976,5.061620293936561e-05
VAL1246,L VAL 375,0.0,0.0,0.0,-0.0003149999999999653,0.00046451587701600965,3.284623266068368e-05,-0.0849800000000002,0.06429595321635721,0.00454641045221392,0.08516499999999998,0.06431537743805908,0.004547783952102385,0.0,0.0,0.0,-0.00013000000000007727,0.0006950539547401006,4.914773646872528e-05
CYS1247,L CYS 376,0.0,0.0,0.0,-0.00043000000000000595,0.0004950757517794688,3.500714212842904e-05,-0.08551500000000001,0.10752497279702045,0.007603163741167221,0.08568500000000007,0.1074508993680369,0.00759792595877322,0.0,0.0,0.0,-0.0002599999999999958,0.0008077128202523979,5.711392124517815e-05
MET1248,L MET 377,0.0,0.0,0.0,-0.0004100000000000081,0.0004918333050943272,3.4777866524559086e-05,0.528705,0.1721452235032966,0.012172505488805488,-0.5283500000000002,0.172083867634359,0.01216816697370635,0.0,0.0,0.0,-5.500000000004057e-05,0.0007822883100236227,5.5316136886066776e-05
LEU1249,L LEU 378,0.0,0.0,0.0,-0.0005550000000000188,0.0004969657935914862,3.514078826662939e-05,-0.46591499999999963,0.057479194279322854,0.0040643928052048195,0.46582500000000004,0.057486036347968394,0.004064876612518481,0.0,0.0,0.0,-0.0006449999999999933,0.0007867496425165262,5.563160073195278e-05
SER1250,L SER 379,0.0,0.0,0.0,-0.00024500000000001745,0.00043008720046058845,3.041175759472201e-05,0.32856999999999986,0.12239814173426032,0.008654855602492764,-0.32850999999999997,0.12234549399140127,0.008651132844893784,0.0,0.0,0.0,-0.00018500000000018724,0.0007353740544784138,5.19987980630332e-05
ASN1251,L ASN 380,0.0,0.0,0.0,-0.00035999999999999146,0.00047999999999998847,3.3941125496953466e-05,-0.5762599999999999,0.1080666572074842,0.007641466613157417,0.5763000000000003,0.10809440318536225,0.007643428550068238,0.0,0.0,0.0,-0.00031999999999968057,0.0007599999999996389,5.3740115370152075e-05
THR1252,L THR 381,0.0,0.0,0.0,-0.000250000000000013,0.0004330127018922419,3.061862178479132e-05,0.4374900000000002,0.06804755616478789,0.004811688840729397,-0.4374649999999998,0.06805717284019522,0.0048123688423686965,0.0,0.0,0.0,-0.00022500000000004407,0.0007241374178981836,5.120424787067224e-05
THR1253,L THR 382,0.0,0.0,0.0,-0.00020000000000000906,0.0004000000000000181,2.8284271247463183e-05,0.2184849999999998,0.09089328784349268,0.006427126019847446,-0.21838999999999995,0.09083148077621553,0.006422755600207753,0.0,0.0,0.0,-0.00010500000000018828,0.0006956831175183604,4.919222499542305e-05
ALA1254,L ALA 383,0.0,0.0,0.0,-0.000114999999999994,0.0003190219428189688,2.2558257911459984e-05,0.10704000000000004,0.05189324040759052,0.003669406218995101,-0.10701000000000001,0.05195902135337037,0.003674057634278481,0.0,0.0,0.0,-8.499999999990182e-05,0.0006463551655243618,4.570421205972296e-05
ILE1255,L ILE 384,0.0,0.0,0.0,-0.00034999999999996254,0.0004769696007084217,3.3726843908076485e-05,0.13814500000000007,0.06152458025049834,0.004350444790478331,-0.137985,0.0614281269045378,0.004343624508978648,0.0,0.0,0.0,-0.00019000000000024108,0.0007306846104851325,5.1667204298268825e-05
ALA1256,L ALA 385,0.0,0.0,0.0,-0.00015000000000000346,0.0003570714214271508,2.5248762345905783e-05,0.27510999999999997,0.07545262023283257,0.005335305942492921,-0.27508000000000005,0.07541295379442467,0.005332501101734546,0.0,0.0,0.0,-0.00011999999999996569,0.0007318469785412523,5.1749396131740524e-05
GLU1257,L GLU 386,0.0,0.0,0.0,-0.00024000000000000909,0.0004270831300812687,3.0199337741084147e-05,63.64114000000005,0.681816786528623,0.048211727328121,-63.639715000000024,0.6815927477393134,0.04819588539340404,0.0,0.0,0.0,0.0011850000000043792,0.0007421421696691183,5.247737607775308e-05
ALA1258,L ALA 387,0.0,0.0,0.0,-0.0001500000000000079,0.0003570714214271614,2.5248762345906528e-05,0.06526499999999996,0.07968955248337145,0.005634902295071323,-0.06523999999999998,0.07966023098133723,0.005632828951779026,0.0,0.0,0.0,-0.00012500000000003063,0.0006777720855862672,4.792572378169986e-05
TRP1259,L TRP 388,0.0,0.0,0.0,-0.0007450000000000357,0.0004358612164439698,3.0820042180374854e-05,0.23327500000000018,0.08739261624988644,0.006179591157592836,-0.23339500000000007,0.08741967155623483,0.006181504256651439,0.0,0.0,0.0,-0.0008650000000001157,0.0007118813103323126,5.033761019359433e-05
ALA1260,L ALA 389,0.0,0.0,0.0,-0.00016999999999999793,0.00037563279941985446,2.6561249970586533e-05,0.1701250000000001,0.08045128572620798,0.005688764969217816,-0.17017000000000018,0.08042494078331623,0.005686902100440943,0.0,0.0,0.0,-0.0002150000000000496,0.0007062400441776817,4.9938712438352564e-05
ARG1261,L ARG 390,0.0,0.0,0.0,-0.0004449999999999821,0.0004969657935914499,3.514078826662682e-05,-70.57365499999997,0.7367071507586206,0.05209306220500408,70.57033500000001,0.7362170147274688,0.05205840435387095,0.0,0.0,0.0,-0.0037650000000024873,0.0010534585896015529,7.449077124064742e-05
LEU1262,L LEU 391,0.0,0.0,0.0,-0.00046499999999996875,0.0004987734956871365,3.5268612107649345e-05,-0.022285000000000253,0.07462260900692175,0.0052766152858626705,0.02223,0.07459481952521904,0.005274650272766906,0.0,0.0,0.0,-0.0005200000000003824,0.0007547184905643715,5.3366656256494246e-05
ASP1263,L ASP 392,0.0,0.0,0.0,-0.00026499999999999967,0.0004413332074521468,3.120697037522223e-05,68.14689500000003,1.0364340277967103,0.07328695293075406,-68.14482000000007,1.0360296074871558,0.0732583560964205,0.0,0.0,0.0,0.0018100000000006843,0.0008330066026148345,5.8902461748211715e-05
HIE1264,L HIE 393,0.0,0.0,0.0,-0.00020999999999999464,0.0004073082370883157,2.8801041647828606e-05,0.352335,0.2295933639611565,0.016234702457236485,-0.3522749999999998,0.22948551016349644,0.01622707604206627,0.0,0.0,0.0,-0.00015000000000002346,0.0007599342076781844,5.373546315048703e-05
LYS1265,L LYS 394,0.0,0.0,0.0,-0.00034499999999999754,0.0004753682782853696,3.361361331365587e-05,-68.40808999999994,0.7621248860314724,0.05389036750238788,68.40579000000004,0.7616338135184438,0.0538556434319862,0.0,0.0,0.0,-0.0026449999999994178,0.0009741534786655914,6.888305306809043e-05
PHE1266,L PHE 395,0.0,0.0,0.0,-0.0004599999999999915,0.0004983974317750747,3.52420203734115e-05,0.05465000000000012,0.05943700446691445,0.004202830891197032,-0.05464999999999998,0.05943305056952741,0.004202551308431583,0.0,0.0,0.0,-0.00046000000000005146,0.0006916646586313184,4.890807704252837e-05
ASP1267,L ASP 396,0.0,0.0,0.0,-0.0003150000000000075,0.0004645158770160718,3.284623266068807e-05,68.34339499999999,1.0188296565064408,0.07204213589896652,-68.34133999999999,1.0183763667734915,0.07201008347456545,0.0,0.0,0.0,0.0017399999999970816,0.0009656086163602419,6.827884006004865e-05
LEU1268,L LEU 397,0.0,0.0,0.0,-0.0002150000000000041,0.0004108223460329373,2.904952667428563e-05,0.04679000000000002,0.06718158899579549,0.004750455714981453,-0.04688,0.0671033948470567,0.004744926553699222,0.0,0.0,0.0,-0.0003050000000000519,0.0006722908596730631,4.753814258045565e-05
MET1269,L MET 398,0.0,0.0,0.0,-0.000439999999999956,0.0004963869458395844,3.509985754956496e-05,0.031204999999999997,0.1448226259083848,0.010240506084906148,-0.03127500000000001,0.14479554335337816,0.010238591059076442,0.0,0.0,0.0,-0.0005099999999999742,0.000678159273327395,4.795310208943424e-05
TYR1270,L TYR 399,0.0,0.0,0.0,-0.0005400000000000216,0.0004983974317751032,3.524202037341351e-05,-0.05040999999999991,0.15336075736641389,0.010844243150169602,0.05038999999999996,0.15335125659739474,0.01084357134434961,0.0,0.0,0.0,-0.0005600000000000297,0.0007525955088893719,5.321653878262155e-05
ALA1271,L ALA 400,0.0,0.0,0.0,-0.0001499999999999929,0.0003570714214271257,2.5248762345904007e-05,0.18326999999999985,0.13798274203682165,0.009756853258095067,-0.18328000000000003,0.13796496511796028,0.009755596240107519,0.0,0.0,0.0,-0.00015999999999991133,0.0007172168430814079,5.0714889332407144e-05
LYS1272,L LYS 401,0.0,0.0,0.0,-0.00032499999999998643,0.0004683748498798603,3.311910324872804e-05,-66.795875,1.0136613681980708,0.07167668272796897,66.79466000000001,1.0133036930741548,0.07165139127741069,0.0,0.0,0.0,-0.0015399999999981162,0.0008416650165006936,5.9514704065512786e-05
ARG1273,L ARG 402,0.0,0.0,0.0,-0.0005249999999999783,0.0004993746088859327,3.5311117229562295e-05,-73.43116500000002,1.0485725810692879,0.07414527826403743,73.42809500000003,1.0480239100197344,0.07410648136205943,0.0,0.0,0.0,-0.0035950000000015336,0.0010396994758079803,7.351785497399216e-05
ALA1274,L ALA 403,0.0,0.0,0.0,-0.0002399999999999869,0.00042708313008122924,3.0199337741081355e-05,0.21839000000000008,0.07499871932239896,0.005303210301317486,-0.21813,0.07502228402281558,0.005304876577263608,0.0,0.0,0.0,2.0000000000032213e-05,0.0007613146524270095,5.3833075334781786e-05
PHE1275,L PHE 404,0.0,0.0,0.0,-0.0008849999999998825,0.0003190219428189391,2.2558257911457883e-05,0.4759250000000001,0.05146959660809377,0.003639450078651923,-0.4756399999999998,0.05144628655209611,0.0036378018087853447,0.0,0.0,0.0,-0.000599999999999703,0.0007211102550928361,5.099019513593055e-05
VAL1276,L VAL 405,0.0,0.0,0.0,-0.0006850000000000084,0.000464515877016065,3.284623266068759e-05,0.7396850000000004,0.04795754137775924,0.0033911102717248,-0.7392099999999998,0.0478222322774715,0.003381542473487829,0.0,0.0,0.0,-0.00021000000000010566,0.000738850458482679,5.22446169475892e-05
HIE1277,L HIE 406,0.0,0.0,0.0,-0.0011250000000000825,0.0003307189138829981,2.338535866733178e-05,0.32087999999999994,0.12689746096750765,0.008973005516547988,-0.320365,0.12682835556373018,0.00896811902658522,0.0,0.0,0.0,-0.0006100000000001638,0.0006617401302632482,4.679209334924121e-05
TRP1278,L TRP 407,0.0,0.0,0.0,-0.002225000000000046,0.00042938910093288083,3.0362394503723493e-05,1.3693300000000002,0.07937985323744942,0.00561300325137934,-1.3687700000000007,0.07917377785604165,0.005598431521416437,0.0,0.0,0.0,-0.0016650000000001343,0.0007568190008184996,5.351518476095883e-05
TYR1279,L TYR 408,0.0,0.0,0.0,-0.0017399999999999948,0.0004386342439893165,3.101612483854803e-05,0.7246249999999996,0.14799460927682512,0.010464799179869658,-0.7245649999999998,0.14788155995593277,0.010456805385728506,0.0,0.0,0.0,-0.001679999999999864,0.0007467261881036083,5.280151512976428e-05
VAL1280,L VAL 409,0.0,0.0,0.0,-0.0011449999999999783,0.000352100837829156,2.4897289009046105e-05,0.9017349999999992,0.06378420474538801,0.004510224370805503,-0.9012449999999993,0.06359909570898888,0.004497135185315829,0.0,0.0,0.0,-0.0006549999999998246,0.0007389012112590421,5.2248205710822236e-05
GLY1281,L GLY 410,0.0,0.0,0.0,-0.0009849999999999946,0.00027345017827750415,1.9335847537669353e-05,0.8766249999999993,0.06759241359058511,0.0047795054006668485,-0.8757649999999999,0.06736096625643039,0.004763139602720013,0.0,0.0,0.0,-0.0001250000000001128,0.0005825590098864609,4.119314263320375e-05
GLU1282,L GLU 411,0.0,0.0,0.0,-0.002869999999999981,0.00042790185790670326,3.0257230540815237e-05,93.39164000000002,1.7467298017713537,0.12351244877331581,-93.37911000000004,1.7427009433318643,0.12322756546101545,0.0,0.0,0.0,0.009660000000003492,0.004477097273901129,0.00031657858424072945
GLY1283,L GLY 412,0.0,0.0,0.0,-0.0009999999999999957,0.0001999999999999948,1.4142135623730582e-05,0.23743999999999996,0.13624274806388786,0.009633817104346548,-0.23713500000000007,0.13606335573915546,0.009621132151415437,0.0,0.0,0.0,-0.0006949999999998902,0.000626079068488871,4.427047548874376e-05
MET1284,L MET 413,0.0,0.0,0.0,-0.0014949999999999896,0.0004999749993749854,3.53535712481792e-05,0.23272999999999996,0.3616006182240294,0.025569024922745907,-0.23275,0.3613616713211295,0.025552128825207503,0.0,0.0,0.0,-0.0015150000000001885,0.0008542686930936533,6.040591858418918e-05
GLU1285,L GLU 414,0.0,0.0,0.0,-0.0010049999999999998,0.0002738156314018561,1.936168897591286e-05,84.05036499999997,1.8005054517492054,0.12731496144952112,-84.04221999999996,1.7989738412768725,0.12720666023440882,0.0,0.0,0.0,0.007140000000001265,0.002017523234066111,0.00014266043600095612
GLU1286,L GLU 415,0.0,0.0,0.0,-0.0006399999999999922,0.00047999999999999383,3.3941125496953845e-05,78.02406999999997,1.8331565413534499,0.1296237421367502,-78.01967500000002,1.8325383514058067,0.12958002950634623,0.0,0.0,0.0,0.003754999999998887,0.0014159713980164755,0.00010012429775036457
GLY1287,L GLY 416,0.0,0.0,0.0,-0.0002999999999999942,0.00045825756949557516,3.240370349203867e-05,-0.5124200000000001,0.10678405124361995,0.007550772675693544,0.5121900000000001,0.10673164432350742,0.0075470669468342775,0.0,0.0,0.0,-0.0005300000000000699,0.0007868290792795823,5.5637217759336024e-05
GLU1288,L GLU 417,0.0,0.0,0.0,-0.000895000000000008,0.0003521008378291761,2.4897289009047528e-05,82.927995,2.0912215054781247,0.14787169074867226,-82.91964000000006,2.0895993468582286,0.1477569868126434,0.0,0.0,0.0,0.0074599999999981036,0.0020195048898197765,0.00014280056022309554
PHE1289,L PHE 418,0.0,0.0,0.0,-0.0008550000000000146,0.00035210083782916905,2.489728900904703e-05,-0.2118000000000002,0.1020265161612406,0.007214364143845211,0.21171500000000013,0.1019729560962118,0.007210576875326945,0.0,0.0,0.0,-0.0009400000000000741,0.0005969924622640867,4.221374183841897e-05
SER1290,L SER 419,0.0,0.0,0.0,-0.0003199999999999981,0.0004664761515876213,3.298484500494109e-05,-0.3553999999999998,0.2614867491862642,0.018489905354003335,0.3552750000000002,0.26135690037762543,0.018480723656691588,0.0,0.0,0.0,-0.0004450000000000143,0.0007327857804297415,5.181577944989466e-05
GLU1291,L GLU 420,0.0,0.0,0.0,-0.00058999999999997,0.0004918333050942923,3.477786652455662e-05,78.32320000000003,1.5106773811751908,0.10682102204141122,-78.31708500000002,1.5098255785916088,0.10676079050310291,0.0,0.0,0.0,0.005525000000003928,0.001438532238080135,0.00010171959005019244
ALA1292,L ALA 421,0.0,0.0,0.0,-0.0005099999999999838,0.0004998999899979826,3.534826728426608e-05,-0.2296299999999999,0.0818666177388564,0.005788844055595226,0.22956499999999985,0.08182936988025766,0.005786210234255241,0.0,0.0,0.0,-0.0005749999999999611,0.0007901740314641056,5.587374159657814e-05
ARG1293,L ARG 422,0.0,0.0,0.0,-0.0004499999999999998,0.0004974937185533092,3.517811819867567e-05,-70.18919500000001,0.9978470609122677,0.07055844233581304,70.18655500000004,0.9973105719723115,0.07052050683906558,0.0,0.0,0.0,-0.0030899999999991225,0.0010497142468303229,7.422600622418506e-05
GLU1294,L GLU 423,0.0,0.0,0.0,-0.00039499999999998813,0.0004888506929523426,3.456696399743442e-05,71.21946500000004,1.3592583414388972,0.09611407906158238,-71.21633500000002,1.3586595720687549,0.09607173967338294,0.0,0.0,0.0,0.00273499999999828,0.0009771258874836802,6.909323411126337e-05
ASP1295,L ASP 424,0.0,0.0,0.0,-0.000505000000000001,0.0004999749993749689,3.535357124817803e-05,76.91769999999995,1.2780865346324133,0.09037436555817946,-76.91247500000001,1.27696408303935,0.09029499624487859,0.0,0.0,0.0,0.0047199999999971,0.001587954659298449,0.0001122853507806707
MET1296,L MET 425,0.0,0.0,0.0,-0.0004799999999999516,0.000499599839871821,3.5327043465307785e-05,-0.14065500000000014,0.14748140891312364,0.010428510434141586,0.14064000000000002,0.14742632193743424,0.010424615196735081,0.0,0.0,0.0,-0.0004950000000001198,0.0007210929205033665,5.0988969395354245e-05
ALA1297,L ALA 426,0.0,0.0,0.0,-0.0002250000000000052,0.00041758232721226136,2.9527529527544978e-05,-0.42710499999999973,0.05019077579595968,0.0035490237918336725,0.42696500000000015,0.050157090974257246,0.0035466419152487875,0.0,0.0,0.0,-0.0003649999999999495,0.0007083607837819482,5.008867137388333e-05
ALA1298,L ALA 427,0.0,0.0,0.0,-0.00028000000000000247,0.00044899888641287706,3.174901573277538e-05,-0.5354099999999997,0.07658760931116938,0.005415561789879383,0.5352699999999999,0.07660141708872024,0.005416538147193317,0.0,0.0,0.0,-0.0004200000000000559,0.0007704544113704534,5.4479353887513746e-05
LEU1299,L LEU 428,0.0,0.0,0.0,-0.0005149999999999822,0.0004997749493521875,3.533942557540951e-05,-0.48275000000000007,0.06670492860351608,0.004716750735411072,0.48269499999999993,0.06672332407037376,0.004718051491346888,0.0,0.0,0.0,-0.0005700000000002392,0.0007649182962908887,5.4087891436094814e-05
GLU1300,L GLU 429,0.0,0.0,0.0,-0.00024499999999997744,0.0004300872004605183,3.041175759471705e-05,66.20690499999999,0.7373225115108188,0.05213657478107962,-66.20509999999994,0.7370235749316146,0.052115436772849626,0.0,0.0,0.0,0.0015599999999990643,0.0008754427451284015,6.190315016208591e-05
LYS1301,L LYS 430,0.0,0.0,0.0,-0.00029999999999999195,0.0004582575694955718,3.2403703492038435e-05,-67.11655000000003,2.0974882067595253,0.14831481344584715,67.11446500000002,2.0968041536520907,0.14826644358675128,0.0,0.0,0.0,-0.002384999999999593,0.0010847926069070199,7.670642085249865e-05
ASP1302,L ASP 431,0.0,0.0,0.0,-0.0003150000000000075,0.0004645158770160718,3.284623266068807e-05,69.00934499999995,1.0274113859515415,0.07264895580746042,-69.0071,1.0268940841196612,0.07261237704413613,0.0,0.0,0.0,0.0019300000000015416,0.000977292177395038,6.910499258365976e-05
TYR1303,L TYR 432,0.0,0.0,0.0,-0.00039499999999995425,0.0004888506929523007,3.456696399743146e-05,-0.14789499999999983,0.053462453881205324,0.003780366367827334,0.14790499999999998,0.053379733747931146,0.0037745171711094515,0.0,0.0,0.0,-0.0003849999999998427,0.0007528446054798088,5.323415257144838e-05
GLU1304,L GLU 433,0.0,0.0,0.0,-0.00019000000000001516,0.000392300904918692,2.7739863013362613e-05,62.43578500000002,1.1088876042110432,0.0784101944511333,-62.43464500000002,1.1085564121745881,0.07838677563764807,0.0,0.0,0.0,0.0009500000000026887,0.0007921489758914088,5.601339125627941e-05
GLU1305,L GLU 434,0.0,0.0,0.0,-0.0001749999999999874,0.0003799671038392393,2.6867731575253914e-05,63.88919000000004,1.2548162112011998,0.08872890520831793,-63.887815,1.2545907423433578,0.08871296215248528,0.0,0.0,0.0,0.001200000000000898,0.0007681145747886418,5.431390245612701e-05
VAL1306,L VAL 435,0.0,0.0,0.0,-0.00025999999999999466,0.0004386342439892173,3.101612483854102e-05,-0.3904249999999997,0.05696063882191082,0.004027725397169085,0.390335,0.056958079102090026,0.0040275443976447636,0.0,0.0,0.0,-0.00034999999999991565,0.0007262919523167334,5.135659646043788e-05
GLY1307,L GLY 436,0.0,0.0,0.0,-5.5000000000000605e-05,0.0002279802623035625,1.6120638945153688e-05,-0.3458299999999997,0.04537070751046393,0.0032081934947880467,0.34580500000000003,0.04534519792657073,0.0032063896948124333,0.0,0.0,0.0,-7.999999999987017e-05,0.0006273754856542713,4.436214602563387e-05
VAL1308,L VAL 437,0.0,0.0,0.0,-0.0001649999999999946,0.00037118054905933715,2.624642832844033e-05,0.1961999999999999,0.06490770370302702,0.004589667743965759,-0.1961799999999999,0.06490498902241684,0.004589475787058937,0.0,0.0,0.0,-0.0001450000000001994,0.0007641825698092944,5.403586771767143e-05
ASP1309,L ASP 438,0.0,0.0,0.0,-0.00010999999999999788,0.00031288975694323434,2.212464688983716e-05,57.69924000000001,0.7450978005609137,0.05268637074238038,-57.698685000000005,0.7449361823500117,0.052674942609091176,0.0,0.0,0.0,0.00044499999999800363,0.0006300595209996778,4.4551935985002016e-05
SER1310,L SER 439,0.0,0.0,0.0,-5.500000000000005e-05,0.0002279802623035602,1.6120638945153525e-05,-0.22193499999999985,0.12816649630461166,0.009062739865791149,0.22188499999999992,0.1281481633695936,0.009061443531524115,0.0,0.0,0.0,-0.00010499999999991739,0.0006033034062560977,4.265999296766292e-05
VAL1311,L VAL 440,0.0,0.0,0.0,-9.00000000000023e-05,0.00028618176042509105,2.023610634484858e-05,58.66241999999998,0.8594543580678092,0.0607726004710079,-58.661760000000015,0.8593416389283144,0.060764630024217274,0.0,0.0,0.0,0.0005700000000011584,0.0007177046746436028,5.0749384232977634e-05
gtp1312,L gtp 441,0.0,0.0,0.0,-0.006525000000000012,0.0004993746088859778,3.5311117229565486e-05,345.87013500000006,4.53561580016738,0.32071646891552036,-345.95728499999996,4.520769938165512,0.31966670794611224,0.0,0.0,0.0,-0.09367499999999154,0.029588500722422726,0.002092222950596817
Mg+1313,L Mg+ 442,0.0,0.0,0.0,-0.00013500000000000735,0.0003417235724968541,2.4163505540381833e-05,-177.27183499999992,2.459810654872635,0.17393487944953623,177.2715400000001,2.4503125470791565,0.1732632618066153,0.0,0.0,0.0,-0.00043000000000631644,0.013358334477019992,0.0009445768894058889
MET1314,L MET 443,0.0,0.0,0.0,-0.026885000000000003,0.0032789899359408005,0.0002318596019146183,-105.816295,2.7195254766191104,0.19229949061269505,106.23586500000006,2.703128829110539,0.1911400725484914,0.0,0.0,0.0,0.3926850000000018,0.07788411760429813,0.0055072387704729765
ARG1315,L ARG 444,0.0,0.0,0.0,-0.014265000000000022,0.0013655676475370225,9.656021437423898e-05,-95.37045,1.6555035268741236,0.11706177701309385,95.415465,1.6480365859941721,0.11653378456000059,0.0,0.0,0.0,0.0307499999999969,0.01662911603182731,0.0011758560711243023
GLU1316,L GLU 445,0.0,0.0,0.0,-0.028859999999999993,0.0030398026251716487,0.00021494650497275416,102.55148000000001,2.5716947290843444,0.18184627820772412,-102.69039499999994,2.549005860915309,0.18024193295374685,0.0,0.0,0.0,-0.16777499999999962,0.06100175714682153,0.004313475614281245
ILE1317,L ILE 446,0.0,0.0,0.0,-0.011090000000000011,0.0009390953093271018,6.640406614056721e-05,0.304385,0.18585851278593604,0.013142181473218202,-0.27193,0.19016223363223297,0.01344650049269325,0.0,0.0,0.0,0.02136499999999991,0.00876822530504334,0.000620007157216763
VAL1318,L VAL 447,0.0,0.0,0.0,-0.019589999999999986,0.0019136091554965635,0.00013531260103922824,-0.3095650000000002,0.13925047854495856,0.009846495766261204,0.3628100000000001,0.13690037947354217,0.00968031866727533,0.0,0.0,0.0,0.03365499999999984,0.010697942559202799,0.0007564587728356467
HIE1319,L HIE 448,0.0,0.0,0.0,-0.012509999999999999,0.0009746281342134386,6.891661628375149e-05,1.1096750000000002,0.2740318400752003,0.019376977237820166,-1.137125,0.2741215047656797,0.01938331748888726,0.0,0.0,0.0,-0.039959999999999614,0.01388662666020796,0.0009819327879238948
ILE1320,L ILE 449,0.0,0.0,0.0,-0.010960000000000067,0.0009318798205778595,6.589385403815076e-05,-0.21293999999999982,0.07933162295075068,0.005609592855101015,0.22432499999999997,0.07969554175109143,0.005635325800253237,0.0,0.0,0.0,0.0004249999999999332,0.00638548157933296,0.0004515217325888121
GLN1321,L GLN 450,0.0,0.0,0.0,-0.009410000000000016,0.0007693503753168072,5.4401286749492975e-05,0.39451499999999984,0.25738234161457113,0.018199679911333578,-0.3553,0.26205924902586436,0.018530387205884284,0.0,0.0,0.0,0.02980499999999985,0.009435410695883556,0.0006671842886339343
ALA1322,L ALA 451,0.0,0.0,0.0,-0.0029200000000000137,0.00041665333312003526,2.9461839725315444e-05,-0.29871000000000014,0.05713086643837891,0.004039762307364067,0.3062999999999999,0.05718295200494683,0.004043445313096279,0.0,0.0,0.0,0.004669999999999949,0.002630798357913491,0.00018602553588150633
GLY1323,L GLY 452,0.0,0.0,0.0,-0.0017299999999999965,0.00044395945760843623,3.139267430468268e-05,0.20954499999999984,0.06484649547199946,0.004585339668443356,-0.21614000000000008,0.06488975574002386,0.004588398631330956,0.0,0.0,0.0,-0.00832499999999997,0.002116453401329748,0.00014965585521455984
GLN1324,L GLN 453,0.0,0.0,0.0,-0.0023999999999999673,0.0004898979485566272,3.464101615137695e-05,0.1680150000000006,0.16925437889460984,0.011968091906189589,-0.1655250000000001,0.16981095187001322,0.012007447558702878,0.0,0.0,0.0,8.999999999993235e-05,0.0017005587317103258,0.0001202476610998366
CYS1325,L CYS 454,0.0,0.0,0.0,-0.001484999999999963,0.0004997749493521501,3.5339425575406866e-05,0.15365999999999994,0.08916980654907813,0.006305257488794576,-0.1489649999999999,0.09003873485894853,0.006366699998822009,0.0,0.0,0.0,0.003210000000000062,0.0019094239969162069,0.00013501666563797712
GLY1326,L GLY 455,0.0,0.0,0.0,-0.0015799999999999636,0.000493558507170106,3.489985673322912e-05,-0.03811999999999996,0.07965340921768517,0.005632346580245223,0.04711999999999999,0.08066508290456283,0.005703882712679142,0.0,0.0,0.0,0.0074200000000000585,0.002350234030899901,0.00016618664206247136
ASN1327,L ASN 456,0.0,0.0,0.0,-0.005529999999999951,0.0005648893697000235,3.9943710393508125e-05,0.5124249999999999,0.13119041266418863,0.00927656304215093,-0.49374500000000004,0.13204393198856149,0.00933691597236471,0.0,0.0,0.0,0.01314999999999916,0.005449541265096051,0.0003853407582905334
GLN1328,L GLN 457,0.0,0.0,0.0,-0.0029549999999999798,0.0004277557714397987,3.0246900667676455e-05,0.12124500000000048,0.20729706938352946,0.014658116348119192,-0.114525,0.20881185161527588,0.01476522762692807,0.0,0.0,0.0,0.0037649999999999294,0.0027892248027010756,0.00019722797722436405
ILE1329,L ILE 458,0.0,0.0,0.0,-0.0023900000000000227,0.00048774993593023397,3.448912872195725e-05,0.008260000000000014,0.06646000601865747,0.004699432093349145,0.0012399999999999933,0.06681146907530176,0.004724284284418119,0.0,0.0,0.0,0.007110000000000216,0.0025841633075328707,0.00018272793984499506
GLY1330,L GLY 459,0.0,0.0,0.0,-0.0023249999999999655,0.00046837484987991506,3.311910324873191e-05,0.04981,0.06752424675625787,0.004774685277586368,-0.033975,0.06680205367352113,0.004723618514973451,0.0,0.0,0.0,0.013510000000000001,0.003349611917819611,0.00023685333014335233
ALA1331,L ALA 460,0.0,0.0,0.0,-0.004099999999999948,0.0005656854249492384,4.0000000000000024e-05,0.23171000000000005,0.07125009403502551,0.005038142465234572,-0.22476500000000021,0.07107643614447666,0.005025862998033207,0.0,0.0,0.0,0.0028450000000000576,0.002605949922772834,0.00018426848618252308
LYS1332,L LYS 461,0.0,0.0,0.0,-0.0031199999999999718,0.0003944616584663234,2.7892651361962915e-05,-73.120385,0.8237207699056821,0.05824585422045116,73.14609500000002,0.8233135769395542,0.05821706132969111,0.0,0.0,0.0,0.022590000000000145,0.004374002743481445,0.00030928870008442924
PHE1333,L PHE 462,0.0,0.0,0.0,-0.0052250000000000395,0.00048412291827589973,3.4232659844070944e-05,-0.09060500000000003,0.08362277784790469,0.005913023327790961,0.09646,0.08246695338133939,0.0058312941959739965,0.0,0.0,0.0,0.0006300000000001571,0.0038422779701633024,0.0002716900807906154
TRP1334,L TRP 463,0.0,0.0,0.0,-0.019630000000000026,0.0017184586116635494,0.00012151337374957156,0.20521000000000023,0.09562115822348087,0.0067614369404735124,-0.26153499999999996,0.09723162435648183,0.006875314092825138,0.0,0.0,0.0,-0.07595499999999979,0.013020098885953145,0.0009206600213976881
GLU1335,L GLU 464,0.0,0.0,0.0,-0.004849999999999972,0.0005809475019311517,4.107919181289022e-05,75.05462499999997,0.8961496383860033,0.06336734862606153,-75.06349,0.8936772403405054,0.06319252368368514,0.0,0.0,0.0,-0.01371500000000104,0.004105334943706376,0.0002902910177736871
VAL1336,L VAL 465,0.0,0.0,0.0,-0.002479999999999988,0.0004995998398718414,3.5327043465309235e-05,0.13472000000000012,0.07295451733785928,0.005158663392779185,-0.126465,0.07338486747961064,0.005189093743130882,0.0,0.0,0.0,0.005775000000000117,0.0031534703106262003,0.00022298402409142345
ILE1337,L ILE 466,0.0,0.0,0.0,-0.005430000000000005,0.0005788782255363132,4.0932871875796265e-05,0.006244999999999968,0.10073502357670841,0.007123041827407726,0.013340000000000041,0.10032893102191406,0.0070943267474792805,0.0,0.0,0.0,0.014155000000000015,0.004645532800444086,0.0003284887745418545
SER1338,L SER 467,0.0,0.0,0.0,-0.00657499999999997,0.0007964766161036444,5.6319401630340145e-05,0.7254800000000001,0.08566685239927788,0.006057561225443644,-0.7290300000000001,0.08623357292841198,0.006097634418362479,0.0,0.0,0.0,-0.010124999999999966,0.005561418434176683,0.0003932516687822203
ASP1339,L ASP 468,0.0,0.0,0.0,-0.0029549999999999854,0.0004277557714397512,3.0246900667673097e-05,76.40077,0.9035720597175447,0.06389219307169719,-76.41007000000002,0.9015713311175214,0.06375072019565815,0.0,0.0,0.0,-0.012255000000001317,0.003910239762469166,0.0002764957052107222
GLU1340,L GLU 469,0.0,0.0,0.0,-0.0028299999999999935,0.0003887158345115701,2.7486360253771903e-05,77.76554999999999,0.9081314043133237,0.06421458741984135,-77.76915,0.9060901762525647,0.06407025079947025,0.0,0.0,0.0,-0.0064299999999987275,0.0034139566488184396,0.00024140318970564193
HID1341,L HID 470,0.0,0.0,0.0,-0.006859999999999902,0.0007073895673530475,5.0019996001595784e-05,0.021140000000000044,0.15700098853191982,0.011101646364391189,-0.017464999999999984,0.1558468760514628,0.01102003828827287,0.0,0.0,0.0,-0.0031849999999998125,0.0044216258322025285,0.00031265616098200195
GLY1342,L GLY 471,0.0,0.0,0.0,-0.002610000000000021,0.000487749935930254,3.4489128721958664e-05,0.455925,0.14089325525020657,0.00996265762108682,-0.45023499999999994,0.14158555637846668,0.010011610703328401,0.0,0.0,0.0,0.003079999999999891,0.002115088650624289,0.0001495593527667139
ILE1343,L ILE 472,0.0,0.0,0.0,-0.01719000000000003,0.0018931191193370756,0.0001338637366877151,-0.6793250000000001,0.09441456124454697,0.006676117649877177,0.70678,0.09440027330468898,0.006675107339960898,0.0,0.0,0.0,0.010264999999999844,0.0052910088830017,0.00037413082604887624
ASP1344,L ASP 473,0.0,0.0,0.0,-0.020899999999999988,0.0029103264421710506,0.00020579115627256684,83.51679999999999,1.5858676867907386,0.1121377795394355,-83.57159000000006,1.5807689590479825,0.11177724504320283,0.0,0.0,0.0,-0.07569000000000045,0.02419615465316731,0.001710926503389304
PRO1345,L PRO 474,0.0,0.0,0.0,-0.07105,0.019094436362459027,0.0013501805434829772,0.1393449999999999,0.1712304177855092,0.012107818956153918,-0.06403999999999999,0.16768198591381236,0.011856906932248387,-0.0018182160000000016,0.0046716581174294025,0.0003303361134219511,0.0024367839999999362,0.03876078243181017,0.002740801210162937
THR1346,L THR 475,0.0,0.0,0.0,-0.14000999999999994,0.04129515589024949,0.0029200084760151014,0.8690100000000001,0.32127547354256564,0.02271760659708674,-0.6968799999999998,0.3389945214896552,0.023970532493042398,-0.018569592000000013,0.023563171989932397,0.0016661678700346113,0.013550407999999754,0.04669401949187014,0.0033017657823558202
GLY1347,L GLY 476,0.0,0.0,0.0,-0.05185999999999998,0.01020688003260543,0.0007217354085812869,0.7378949999999993,0.10833468500439418,0.00766041904043157,-0.6885850000000003,0.11257500954918796,0.007960255264437114,-9.3132e-05,0.0010005961719774868,7.075283384345818e-05,-0.002643131999999987,0.020508970122835913,0.0014502031849009573
SER1348,L SER 477,0.0,0.0,0.0,-0.022244999999999977,0.0032318686545093683,0.00022852762415078175,-0.5186249999999999,0.3100353276241278,0.02192280825704137,0.5624550000000001,0.3158171115930858,0.022331642122221957,0.0,0.0,0.0,0.02158500000000001,0.017382254600597568,0.0012291110100393604
TYR1349,L TYR 478,0.0,0.0,0.0,-0.01319499999999997,0.0016115132639851384,0.00011395119569359582,0.13673000000000013,0.24051643831555466,0.017007080451976467,-0.12471500000000005,0.24005825079551002,0.016974681701728604,0.0,0.0,0.0,-0.0011800000000000371,0.002896135355952936,0.00020478769494284367
HIP1350,L HIP 479,0.0,0.0,0.0,-0.007979999999999994,0.0009997999799959566,7.069653456853155e-05,-83.334135,1.5909016112792924,0.11249373175361925,83.37398999999999,1.5865606637938903,0.11218678041324899,0.0,0.0,0.0,0.0318750000000005,0.010261061104971629,0.0007255665889494967
GLY1351,L GLY 480,0.0,0.0,0.0,-0.0017300000000000022,0.0004439594576084539,3.1392674304683935e-05,0.16448999999999994,0.2392370370573921,0.016916613121425932,-0.16200500000000007,0.23872296700359594,0.01688026287932151,0.0,0.0,0.0,0.0007549999999999413,0.0013765809093547285,9.733896958566726e-05
ASP1352,L ASP 481,0.0,0.0,0.0,-0.0019999999999999996,0.000374165738677381,2.6457513110644977e-05,78.89236000000001,1.451417645061989,0.10263072591571419,-78.89014499999996,1.4491650057797565,0.10247144026451081,0.0,0.0,0.0,0.00021500000000230558,0.0030559409352973604,0.0002160876558254324
SER1353,L SER 482,0.0,0.0,0.0,-0.0021249999999999962,0.0004683748498798653,3.3119103248728393e-05,0.39337500000000025,0.35575292602450925,0.02515553064188867,-0.3932049999999998,0.35530457775688756,0.025123827631851815,0.0,0.0,0.0,-0.0019550000000000977,0.0012259588084432946,8.668837869056332e-05
ASP1354,L ASP 483,0.0,0.0,0.0,-0.004784999999999994,0.0008595202150037052,6.0777257259603924e-05,90.33014000000004,2.6494208009288234,0.1873423414553465,-90.28703999999999,2.6337771258028484,0.18623616657892086,0.0,0.0,0.0,0.038315000000002326,0.015987050228231096,0.001130455162755215
LEU1355,L LEU 484,0.0,0.0,0.0,-0.00376499999999998,0.0005193986907954059,3.672703364008463e-05,0.6265200000000002,0.14098535243066806,0.009969169875170068,-0.6221000000000003,0.140911142213806,0.009963922420412418,0.0,0.0,0.0,0.0006549999999998857,0.0017509925756550675,0.0001238138724052997
GLN1356,L GLN 485,0.0,0.0,0.0,-0.004490000000000009,0.0005743692192309766,4.061403698230463e-05,0.4743150000000002,0.3043748113346436,0.021522549311710253,-0.46394500000000005,0.3052807592610449,0.02158660950392628,0.0,0.0,0.0,0.005880000000000294,0.0027920601712712882,0.00019742846805868012
LEU1357,L LEU 486,0.0,0.0,0.0,-0.010569999999999993,0.0011292032589397055,7.984672817342147e-05,0.6048550000000003,0.13787216533804067,0.009749034304740143,-0.5888600000000002,0.13407822492858273,0.009480762205645605,0.0,0.0,0.0,0.005425000000000164,0.005400405077399495,0.0003818663051383445
GLU1358,L GLU 487,0.0,0.0,0.0,-0.00890499999999999,0.0010227291919173555,7.231787469222e-05,96.54517000000001,2.125029847108154,0.1502623015113988,-96.44073500000007,2.1079901790005873,0.14905741502459594,0.0,0.0,0.0,0.09552999999999941,0.02025337255866055,0.001432129707812641
ARG1359,L ARG 488,0.0,0.0,0.0,-0.012204999999999995,0.0011282619376723386,7.978016670827845e-05,-94.92323000000005,1.96671841327033,0.1390679926707897,94.96457500000001,1.9647317079878517,0.13892751139304377,0.0,0.0,0.0,0.029139999999998167,0.014141442642109295,0.0009999509987996089
ILE1360,L ILE 489,0.0,0.0,0.0,-0.01677499999999998,0.0017788690227219352,0.0001257850348809367,-0.24293500000000004,0.14200320691801266,0.01004114305619632,0.26605500000000004,0.1435245692381621,0.010148719617518258,0.0,0.0,0.0,0.0063449999999997345,0.009028065961212122,0.0006383806662172538
ASN1361,L ASN 490,0.0,0.0,0.0,-0.032549999999999975,0.0035954832776695085,0.00025423906072829437,-0.14546500000000073,0.6409513310501824,0.04532210325961277,0.24721500000000013,0.6416393058214245,0.045370750422215826,0.0,0.0,0.0,0.06919999999999814,0.030523106001847516,0.0021583095236782186
[truncated: 112,577 more chars]
